# Supplementary material for: Selection of a promiscuous minimalist cAMP phosphodiesterase from a library of de novo designed proteins
Source: Nat Chem. 2024 May 3;16(7):1200–8. doi: 10.1038/s41557-024-01490-4 (PMC11230910; doi:10.1038/s41557-024-01490-4)
Supplement: Supplementary file 3 — MD input files, scripts and final structures derived from MD, AlphaFold2, EMSfold and MultiSFold. [file 41557_2024_1490_MOESM3_ESM.zip]

Archive with 232 entries (220 files):
- Computational_Data/1_MD/
- Computational_Data/1_MD/0_Parent/
- Computational_Data/1_MD/0_Parent/1p68.pdb
- Computational_Data/1_MD/0_Parent/1p68_ESM.pdb
- Computational_Data/1_MD/0_Parent/cAMPase.pdb
- Computational_Data/1_MD/1_Topology/
- Computational_Data/1_MD/1_Topology/1p68/
- Computational_Data/1_MD/1_Topology/1p68/1p68.parm7
- Computational_Data/1_MD/1_Topology/1p68/1p68.pdb
- Computational_Data/1_MD/1_Topology/1p68/1p68.rst7
- Computational_Data/1_MD/1_Topology/1p68_ESM/
- Computational_Data/1_MD/1_Topology/1p68_ESM/1p68_ESM.parm7
- Computational_Data/1_MD/1_Topology/1p68_ESM/1p68_ESM.pdb
- Computational_Data/1_MD/1_Topology/1p68_ESM/1p68_ESM.rst7
- Computational_Data/1_MD/1_Topology/cAMPase/
- Computational_Data/1_MD/1_Topology/cAMPase/cAMPase.parm7
- Computational_Data/1_MD/1_Topology/cAMPase/cAMPase.pdb
- Computational_Data/1_MD/1_Topology/cAMPase/cAMPase.rst7
- Computational_Data/1_MD/4_Equilibrate/
- Computational_Data/1_MD/4_Equilibrate/1p68_eq_last.pdb
- Computational_Data/1_MD/4_Equilibrate/1p68_ESM_eq_last.pdb
- Computational_Data/1_MD/4_Equilibrate/cAMPase_eq_last.pdb
- Computational_Data/1_MD/miniCAMPase_MD_Analysis.ipynb
- Computational_Data/2_ESMFold/
- Computational_Data/2_ESMFold/1p68_ESMFold.pdb
- Computational_Data/3_AlphaFold2/
- Computational_Data/3_AlphaFold2/1p68_AlphaFold2.pdb
- Computational_Data/3_AlphaFold2/cAMPase_AlphaFold2.pdb
- Computational_Data/4_MultiSFold/
- Computational_Data/4_MultiSFold/campase/
- Computational_Data/4_MultiSFold/campase/pose_0.pdb
- Computational_Data/4_MultiSFold/campase/pose_1.pdb
- Computational_Data/4_MultiSFold/campase/pose_10.pdb
- Computational_Data/4_MultiSFold/campase/pose_11.pdb
- Computational_Data/4_MultiSFold/campase/pose_12.pdb
- Computational_Data/4_MultiSFold/campase/pose_13.pdb
- Computational_Data/4_MultiSFold/campase/pose_14.pdb
- Computational_Data/4_MultiSFold/campase/pose_15.pdb
- Computational_Data/4_MultiSFold/campase/pose_16.pdb
- Computational_Data/4_MultiSFold/campase/pose_17.pdb
- Computational_Data/4_MultiSFold/campase/pose_18.pdb
- Computational_Data/4_MultiSFold/campase/pose_19.pdb
- Computational_Data/4_MultiSFold/campase/pose_2.pdb
- Computational_Data/4_MultiSFold/campase/pose_20.pdb
- Computational_Data/4_MultiSFold/campase/pose_21.pdb
- Computational_Data/4_MultiSFold/campase/pose_22.pdb
- Computational_Data/4_MultiSFold/campase/pose_23.pdb
- Computational_Data/4_MultiSFold/campase/pose_24.pdb
- Computational_Data/4_MultiSFold/campase/pose_25.pdb
- Computational_Data/4_MultiSFold/campase/pose_26.pdb
- Computational_Data/4_MultiSFold/campase/pose_27.pdb
- Computational_Data/4_MultiSFold/campase/pose_28.pdb
- Computational_Data/4_MultiSFold/campase/pose_29.pdb
- Computational_Data/4_MultiSFold/campase/pose_3.pdb
- Computational_Data/4_MultiSFold/campase/pose_30.pdb
- Computational_Data/4_MultiSFold/campase/pose_31.pdb
- Computational_Data/4_MultiSFold/campase/pose_32.pdb
- Computational_Data/4_MultiSFold/campase/pose_33.pdb
- Computational_Data/4_MultiSFold/campase/pose_34.pdb
- Computational_Data/4_MultiSFold/campase/pose_35.pdb
- Computational_Data/4_MultiSFold/campase/pose_36.pdb
- Computational_Data/4_MultiSFold/campase/pose_37.pdb
- Computational_Data/4_MultiSFold/campase/pose_38.pdb
- Computational_Data/4_MultiSFold/campase/pose_39.pdb
- Computational_Data/4_MultiSFold/campase/pose_4.pdb
- Computational_Data/4_MultiSFold/campase/pose_40.pdb
- Computational_Data/4_MultiSFold/campase/pose_41.pdb
- Computational_Data/4_MultiSFold/campase/pose_42.pdb
- Computational_Data/4_MultiSFold/campase/pose_43.pdb
- Computational_Data/4_MultiSFold/campase/pose_44.pdb
- Computational_Data/4_MultiSFold/campase/pose_45.pdb
- Computational_Data/4_MultiSFold/campase/pose_46.pdb
- Computational_Data/4_MultiSFold/campase/pose_47.pdb
- Computational_Data/4_MultiSFold/campase/pose_48.pdb
- Computational_Data/4_MultiSFold/campase/pose_49.pdb
- Computational_Data/4_MultiSFold/campase/pose_5.pdb
- Computational_Data/4_MultiSFold/campase/pose_50.pdb
- Computational_Data/4_MultiSFold/campase/pose_51.pdb
- Computational_Data/4_MultiSFold/campase/pose_52.pdb
- Computational_Data/4_MultiSFold/campase/pose_53.pdb
- Computational_Data/4_MultiSFold/campase/pose_54.pdb
- Computational_Data/4_MultiSFold/campase/pose_55.pdb
- Computational_Data/4_MultiSFold/campase/pose_56.pdb
- Computational_Data/4_MultiSFold/campase/pose_57.pdb
- Computational_Data/4_MultiSFold/campase/pose_58.pdb
- Computational_Data/4_MultiSFold/campase/pose_59.pdb
- Computational_Data/4_MultiSFold/campase/pose_6.pdb
- Computational_Data/4_MultiSFold/campase/pose_60.pdb
- Computational_Data/4_MultiSFold/campase/pose_61.pdb
- Computational_Data/4_MultiSFold/campase/pose_62.pdb
- Computational_Data/4_MultiSFold/campase/pose_63.pdb
- Computational_Data/4_MultiSFold/campase/pose_64.pdb
- Computational_Data/4_MultiSFold/campase/pose_65.pdb
- Computational_Data/4_MultiSFold/campase/pose_66.pdb
- Computational_Data/4_MultiSFold/campase/pose_67.pdb
- Computational_Data/4_MultiSFold/campase/pose_68.pdb
- Computational_Data/4_MultiSFold/campase/pose_69.pdb
- Computational_Data/4_MultiSFold/campase/pose_7.pdb
- Computational_Data/4_MultiSFold/campase/pose_70.pdb
- Computational_Data/4_MultiSFold/campase/pose_71.pdb
- Computational_Data/4_MultiSFold/campase/pose_72.pdb
- Computational_Data/4_MultiSFold/campase/pose_73.pdb
- Computational_Data/4_MultiSFold/campase/pose_74.pdb
- Computational_Data/4_MultiSFold/campase/pose_75.pdb
- Computational_Data/4_MultiSFold/campase/pose_76.pdb
- Computational_Data/4_MultiSFold/campase/pose_77.pdb
- Computational_Data/4_MultiSFold/campase/pose_78.pdb
- Computational_Data/4_MultiSFold/campase/pose_79.pdb
- Computational_Data/4_MultiSFold/campase/pose_8.pdb
- Computational_Data/4_MultiSFold/campase/pose_80.pdb
- Computational_Data/4_MultiSFold/campase/pose_81.pdb
- Computational_Data/4_MultiSFold/campase/pose_82.pdb
- Computational_Data/4_MultiSFold/campase/pose_83.pdb
- Computational_Data/4_MultiSFold/campase/pose_84.pdb
- Computational_Data/4_MultiSFold/campase/pose_85.pdb
- Computational_Data/4_MultiSFold/campase/pose_86.pdb
- Computational_Data/4_MultiSFold/campase/pose_87.pdb
- Computational_Data/4_MultiSFold/campase/pose_88.pdb
- Computational_Data/4_MultiSFold/campase/pose_89.pdb
- Computational_Data/4_MultiSFold/campase/pose_9.pdb
- Computational_Data/4_MultiSFold/campase/pose_90.pdb
- Computational_Data/4_MultiSFold/campase/pose_91.pdb
- Computational_Data/4_MultiSFold/campase/pose_92.pdb
- Computational_Data/4_MultiSFold/campase/pose_93.pdb
- Computational_Data/4_MultiSFold/campase/pose_94.pdb
- Computational_Data/4_MultiSFold/campase/pose_95.pdb
- Computational_Data/4_MultiSFold/campase/pose_96.pdb
- Computational_Data/4_MultiSFold/campase/pose_97.pdb
- Computational_Data/4_MultiSFold/campase/pose_98.pdb
- Computational_Data/4_MultiSFold/campase/pose_99.pdb
- Computational_Data/4_MultiSFold/s824/
- Computational_Data/4_MultiSFold/s824/pose_0.pdb
- Computational_Data/4_MultiSFold/s824/pose_1.pdb
- Computational_Data/4_MultiSFold/s824/pose_10.pdb
- Computational_Data/4_MultiSFold/s824/pose_11.pdb
- Computational_Data/4_MultiSFold/s824/pose_12.pdb
- Computational_Data/4_MultiSFold/s824/pose_13.pdb
- Computational_Data/4_MultiSFold/s824/pose_14.pdb
- Computational_Data/4_MultiSFold/s824/pose_15.pdb
- Computational_Data/4_MultiSFold/s824/pose_16.pdb
- Computational_Data/4_MultiSFold/s824/pose_17.pdb
- Computational_Data/4_MultiSFold/s824/pose_18.pdb
- Computational_Data/4_MultiSFold/s824/pose_19.pdb
- Computational_Data/4_MultiSFold/s824/pose_2.pdb
- Computational_Data/4_MultiSFold/s824/pose_20.pdb
- Computational_Data/4_MultiSFold/s824/pose_21.pdb
- Computational_Data/4_MultiSFold/s824/pose_22.pdb
- Computational_Data/4_MultiSFold/s824/pose_23.pdb
- Computational_Data/4_MultiSFold/s824/pose_24.pdb
- Computational_Data/4_MultiSFold/s824/pose_25.pdb
- Computational_Data/4_MultiSFold/s824/pose_26.pdb
- Computational_Data/4_MultiSFold/s824/pose_27.pdb
- Computational_Data/4_MultiSFold/s824/pose_28.pdb
- Computational_Data/4_MultiSFold/s824/pose_29.pdb
- Computational_Data/4_MultiSFold/s824/pose_3.pdb
- Computational_Data/4_MultiSFold/s824/pose_30.pdb
- Computational_Data/4_MultiSFold/s824/pose_31.pdb
- Computational_Data/4_MultiSFold/s824/pose_32.pdb
- Computational_Data/4_MultiSFold/s824/pose_33.pdb
- Computational_Data/4_MultiSFold/s824/pose_34.pdb
- Computational_Data/4_MultiSFold/s824/pose_35.pdb
- Computational_Data/4_MultiSFold/s824/pose_36.pdb
- Computational_Data/4_MultiSFold/s824/pose_37.pdb
- Computational_Data/4_MultiSFold/s824/pose_38.pdb
- Computational_Data/4_MultiSFold/s824/pose_39.pdb
- Computational_Data/4_MultiSFold/s824/pose_4.pdb
- Computational_Data/4_MultiSFold/s824/pose_40.pdb
- Computational_Data/4_MultiSFold/s824/pose_41.pdb
- Computational_Data/4_MultiSFold/s824/pose_42.pdb
- Computational_Data/4_MultiSFold/s824/pose_43.pdb
- Computational_Data/4_MultiSFold/s824/pose_44.pdb
- Computational_Data/4_MultiSFold/s824/pose_45.pdb
- Computational_Data/4_MultiSFold/s824/pose_46.pdb
- Computational_Data/4_MultiSFold/s824/pose_47.pdb
- Computational_Data/4_MultiSFold/s824/pose_48.pdb
- Computational_Data/4_MultiSFold/s824/pose_49.pdb
- Computational_Data/4_MultiSFold/s824/pose_5.pdb
- Computational_Data/4_MultiSFold/s824/pose_50.pdb
- Computational_Data/4_MultiSFold/s824/pose_51.pdb
- Computational_Data/4_MultiSFold/s824/pose_52.pdb
- Computational_Data/4_MultiSFold/s824/pose_53.pdb
- Computational_Data/4_MultiSFold/s824/pose_54.pdb
- Computational_Data/4_MultiSFold/s824/pose_55.pdb
- Computational_Data/4_MultiSFold/s824/pose_56.pdb
- Computational_Data/4_MultiSFold/s824/pose_57.pdb
- Computational_Data/4_MultiSFold/s824/pose_58.pdb
- Computational_Data/4_MultiSFold/s824/pose_59.pdb
- Computational_Data/4_MultiSFold/s824/pose_6.pdb
- Computational_Data/4_MultiSFold/s824/pose_60.pdb
- Computational_Data/4_MultiSFold/s824/pose_61.pdb
- Computational_Data/4_MultiSFold/s824/pose_62.pdb
- Computational_Data/4_MultiSFold/s824/pose_63.pdb
- Computational_Data/4_MultiSFold/s824/pose_64.pdb
- Computational_Data/4_MultiSFold/s824/pose_65.pdb
- Computational_Data/4_MultiSFold/s824/pose_66.pdb
- Computational_Data/4_MultiSFold/s824/pose_67.pdb
- Computational_Data/4_MultiSFold/s824/pose_68.pdb
- Computational_Data/4_MultiSFold/s824/pose_69.pdb
- Computational_Data/4_MultiSFold/s824/pose_7.pdb
- Computational_Data/4_MultiSFold/s824/pose_70.pdb
- Computational_Data/4_MultiSFold/s824/pose_71.pdb
- Computational_Data/4_MultiSFold/s824/pose_72.pdb
- Computational_Data/4_MultiSFold/s824/pose_73.pdb
- Computational_Data/4_MultiSFold/s824/pose_74.pdb
- Computational_Data/4_MultiSFold/s824/pose_75.pdb
- Computational_Data/4_MultiSFold/s824/pose_76.pdb
- Computational_Data/4_MultiSFold/s824/pose_77.pdb
- Computational_Data/4_MultiSFold/s824/pose_78.pdb
- Computational_Data/4_MultiSFold/s824/pose_79.pdb
- Computational_Data/4_MultiSFold/s824/pose_8.pdb
- Computational_Data/4_MultiSFold/s824/pose_80.pdb
- Computational_Data/4_MultiSFold/s824/pose_81.pdb
- Computational_Data/4_MultiSFold/s824/pose_82.pdb
- Computational_Data/4_MultiSFold/s824/pose_83.pdb
- Computational_Data/4_MultiSFold/s824/pose_84.pdb
- Computational_Data/4_MultiSFold/s824/pose_85.pdb
- Computational_Data/4_MultiSFold/s824/pose_86.pdb
- Computational_Data/4_MultiSFold/s824/pose_87.pdb
- Computational_Data/4_MultiSFold/s824/pose_88.pdb
- Computational_Data/4_MultiSFold/s824/pose_89.pdb
- Computational_Data/4_MultiSFold/s824/pose_9.pdb
- Computational_Data/4_MultiSFold/s824/pose_90.pdb
- Computational_Data/4_MultiSFold/s824/pose_91.pdb
- Computational_Data/4_MultiSFold/s824/pose_92.pdb
- Computational_Data/4_MultiSFold/s824/pose_93.pdb
- Computational_Data/4_MultiSFold/s824/pose_94.pdb
- Computational_Data/4_MultiSFold/s824/pose_95.pdb
- Computational_Data/4_MultiSFold/s824/pose_96.pdb
- Computational_Data/4_MultiSFold/s824/pose_97.pdb
- Computational_Data/4_MultiSFold/s824/pose_98.pdb
- Computational_Data/4_MultiSFold/s824/pose_99.pdb
- Computational_Data/README.txt
