# Supplementary material for: Selection of a promiscuous minimalist cAMP phosphodiesterase from a library of de novo designed proteins
Source: Nat Chem. 2024 May 3;16(7):1200–8. doi: 10.1038/s41557-024-01490-4 (PMC11230910; doi:10.1038/s41557-024-01490-4)
Supplement: Supplementary file 3 — MD input files, scripts and final structures derived from MD, AlphaFold2, EMSfold and MultiSFold. [file 41557_2024_1490_MOESM3_ESM.zip › Computational_Data/1_MD/0_Parent/1p68.pdb]

CRYST1    1.000    1.000    1.000  90.00  90.00  90.00 P 1           1
ATOM      1  N   MET A   1      -2.148 -21.849   4.969  1.00  0.00           N  
ATOM      2  CA  MET A   1      -0.875 -21.418   5.604  1.00  0.00           C  
ATOM      3  C   MET A   1      -0.602 -19.940   5.344  1.00  0.00           C  
ATOM      4  O   MET A   1      -0.331 -19.177   6.272  1.00  0.00           O  
ATOM      5  CB  MET A   1       0.263 -22.274   5.044  1.00  0.00           C  
ATOM      6  CG  MET A   1       0.116 -23.755   5.352  1.00  0.00           C  
ATOM      7  SD  MET A   1       1.435 -24.749   4.629  1.00  0.00           S  
ATOM      8  CE  MET A   1       1.250 -24.344   2.895  1.00  0.00           C  
ATOM      9  N   TYR A   2      -0.678 -19.540   4.078  1.00  0.00           N  
ATOM     10  CA  TYR A   2      -0.442 -18.151   3.701  1.00  0.00           C  
ATOM     11  C   TYR A   2      -1.437 -17.228   4.395  1.00  0.00           C  
ATOM     12  O   TYR A   2      -2.649 -17.379   4.240  1.00  0.00           O  
ATOM     13  CB  TYR A   2      -0.547 -17.985   2.183  1.00  0.00           C  
ATOM     14  CG  TYR A   2       0.263 -18.995   1.405  1.00  0.00           C  
ATOM     15  CD1 TYR A   2       1.616 -18.792   1.165  1.00  0.00           C  
ATOM     16  CD2 TYR A   2      -0.324 -20.153   0.910  1.00  0.00           C  
ATOM     17  CE1 TYR A   2       2.360 -19.712   0.453  1.00  0.00           C  
ATOM     18  CE2 TYR A   2       0.414 -21.079   0.197  1.00  0.00           C  
ATOM     19  CZ  TYR A   2       1.755 -20.854  -0.028  1.00  0.00           C  
ATOM     20  OH  TYR A   2       2.494 -21.773  -0.737  1.00  0.00           O  
ATOM     21  N   GLY A   3      -0.920 -16.273   5.161  1.00  0.00           N  
ATOM     22  CA  GLY A   3      -1.783 -15.345   5.865  1.00  0.00           C  
ATOM     23  C   GLY A   3      -1.011 -14.325   6.674  1.00  0.00           C  
ATOM     24  O   GLY A   3      -1.396 -13.158   6.743  1.00  0.00           O  
ATOM     25  N   LYS A   4       0.082 -14.760   7.291  1.00  0.00           N  
ATOM     26  CA  LYS A   4       0.902 -13.865   8.099  1.00  0.00           C  
ATOM     27  C   LYS A   4       1.499 -12.757   7.259  1.00  0.00           C  
ATOM     28  O   LYS A   4       1.912 -11.726   7.791  1.00  0.00           O  
ATOM     29  CB  LYS A   4       2.012 -14.638   8.811  1.00  0.00           C  
ATOM     30  CG  LYS A   4       2.705 -13.841   9.905  1.00  0.00           C  
ATOM     31  CD  LYS A   4       1.810 -13.666  11.121  1.00  0.00           C  
ATOM     32  CE  LYS A   4       2.442 -12.741  12.148  1.00  0.00           C  
ATOM     33  NZ  LYS A   4       1.735 -12.798  13.458  1.00  0.00           N1+
ATOM     34  N   LEU A   5       1.513 -12.939   5.942  1.00  0.00           N  
ATOM     35  CA  LEU A   5       2.030 -11.902   5.067  1.00  0.00           C  
ATOM     36  C   LEU A   5       1.326 -10.588   5.385  1.00  0.00           C  
ATOM     37  O   LEU A   5       1.853  -9.506   5.129  1.00  0.00           O  
ATOM     38  CB  LEU A   5       1.826 -12.270   3.595  1.00  0.00           C  
ATOM     39  CG  LEU A   5       2.929 -11.781   2.652  1.00  0.00           C  
ATOM     40  CD1 LEU A   5       3.274 -10.329   2.942  1.00  0.00           C  
ATOM     41  CD2 LEU A   5       4.166 -12.660   2.783  1.00  0.00           C  
ATOM     42  N   ASN A   6       0.128 -10.701   5.967  1.00  0.00           N  
ATOM     43  CA  ASN A   6      -0.647  -9.536   6.343  1.00  0.00           C  
ATOM     44  C   ASN A   6       0.103  -8.693   7.365  1.00  0.00           C  
ATOM     45  O   ASN A   6       0.090  -7.464   7.299  1.00  0.00           O  
ATOM     46  CB  ASN A   6      -2.009  -9.946   6.897  1.00  0.00           C  
ATOM     47  CG  ASN A   6      -1.897 -10.842   8.114  1.00  0.00           C  
ATOM     48  ND2 ASN A   6      -2.999 -10.995   8.841  1.00  0.00           N  
ATOM     49  OD1 ASN A   6      -0.833 -11.392   8.399  1.00  0.00           O  
ATOM     50  N   ASP A   7       0.769  -9.360   8.306  1.00  0.00           N  
ATOM     51  CA  ASP A   7       1.537  -8.663   9.334  1.00  0.00           C  
ATOM     52  C   ASP A   7       2.459  -7.631   8.693  1.00  0.00           C  
ATOM     53  O   ASP A   7       2.768  -6.598   9.288  1.00  0.00           O  
ATOM     54  CB  ASP A   7       2.355  -9.659  10.157  1.00  0.00           C  
ATOM     55  CG  ASP A   7       2.664  -9.144  11.550  1.00  0.00           C  
ATOM     56  OD1 ASP A   7       3.705  -8.475  11.718  1.00  0.00           O  
ATOM     57  OD2 ASP A   7       1.865  -9.410  12.472  1.00  0.00           O1-
ATOM     58  N   LEU A   8       2.882  -7.919   7.467  1.00  0.00           N  
ATOM     59  CA  LEU A   8       3.755  -7.023   6.724  1.00  0.00           C  
ATOM     60  C   LEU A   8       2.929  -6.002   5.950  1.00  0.00           C  
ATOM     61  O   LEU A   8       3.377  -4.880   5.709  1.00  0.00           O  
ATOM     62  CB  LEU A   8       4.643  -7.824   5.764  1.00  0.00           C  
ATOM     63  CG  LEU A   8       5.487  -6.993   4.790  1.00  0.00           C  
ATOM     64  CD1 LEU A   8       4.646  -6.529   3.610  1.00  0.00           C  
ATOM     65  CD2 LEU A   8       6.119  -5.803   5.501  1.00  0.00           C  
ATOM     66  N   LEU A   9       1.718  -6.397   5.564  1.00  0.00           N  
ATOM     67  CA  LEU A   9       0.829  -5.514   4.820  1.00  0.00           C  
ATOM     68  C   LEU A   9       0.369  -4.352   5.698  1.00  0.00           C  
ATOM     69  O   LEU A   9       0.190  -3.231   5.224  1.00  0.00           O  
ATOM     70  CB  LEU A   9      -0.386  -6.291   4.312  1.00  0.00           C  
ATOM     71  CG  LEU A   9      -0.229  -6.902   2.920  1.00  0.00           C  
ATOM     72  CD1 LEU A   9      -1.374  -7.860   2.628  1.00  0.00           C  
ATOM     73  CD2 LEU A   9      -0.162  -5.809   1.863  1.00  0.00           C  
ATOM     74  N   GLU A  10       0.171  -4.636   6.982  1.00  0.00           N  
ATOM     75  CA  GLU A  10      -0.278  -3.627   7.938  1.00  0.00           C  
ATOM     76  C   GLU A  10       0.595  -2.375   7.888  1.00  0.00           C  
ATOM     77  O   GLU A  10       0.086  -1.255   7.836  1.00  0.00           O  
ATOM     78  CB  GLU A  10      -0.278  -4.208   9.354  1.00  0.00           C  
ATOM     79  CG  GLU A  10      -1.600  -4.036  10.084  1.00  0.00           C  
ATOM     80  CD  GLU A  10      -2.028  -5.291  10.819  1.00  0.00           C  
ATOM     81  OE1 GLU A  10      -2.524  -6.227  10.156  1.00  0.00           O  
ATOM     82  OE2 GLU A  10      -1.867  -5.339  12.056  1.00  0.00           O1-
ATOM     83  N   ASP A  11       1.910  -2.570   7.909  1.00  0.00           N  
ATOM     84  CA  ASP A  11       2.852  -1.454   7.870  1.00  0.00           C  
ATOM     85  C   ASP A  11       2.508  -0.478   6.747  1.00  0.00           C  
ATOM     86  O   ASP A  11       2.490   0.735   6.949  1.00  0.00           O  
ATOM     87  CB  ASP A  11       4.280  -1.975   7.690  1.00  0.00           C  
ATOM     88  CG  ASP A  11       5.276  -1.246   8.570  1.00  0.00           C  
ATOM     89  OD1 ASP A  11       5.271   0.003   8.564  1.00  0.00           O  
ATOM     90  OD2 ASP A  11       6.061  -1.924   9.267  1.00  0.00           O1-
ATOM     91  N   LEU A  12       2.238  -1.020   5.565  1.00  0.00           N  
ATOM     92  CA  LEU A  12       1.895  -0.211   4.404  1.00  0.00           C  
ATOM     93  C   LEU A  12       0.706   0.694   4.708  1.00  0.00           C  
ATOM     94  O   LEU A  12       0.797   1.914   4.604  1.00  0.00           O  
ATOM     95  CB  LEU A  12       1.610  -1.123   3.188  1.00  0.00           C  
ATOM     96  CG  LEU A  12       0.229  -0.983   2.512  1.00  0.00           C  
ATOM     97  CD1 LEU A  12       0.376  -0.906   1.000  1.00  0.00           C  
ATOM     98  CD2 LEU A  12      -0.675  -2.147   2.890  1.00  0.00           C  
ATOM     99  N   GLN A  13      -0.411   0.085   5.079  1.00  0.00           N  
ATOM    100  CA  GLN A  13      -1.623   0.837   5.384  1.00  0.00           C  
ATOM    101  C   GLN A  13      -1.366   1.894   6.454  1.00  0.00           C  
ATOM    102  O   GLN A  13      -1.904   3.000   6.386  1.00  0.00           O  
ATOM    103  CB  GLN A  13      -2.738  -0.109   5.836  1.00  0.00           C  
ATOM    104  CG  GLN A  13      -4.068   0.587   6.073  1.00  0.00           C  
ATOM    105  CD  GLN A  13      -5.083  -0.312   6.752  1.00  0.00           C  
ATOM    106  NE2 GLN A  13      -5.835   0.248   7.693  1.00  0.00           N  
ATOM    107  OE1 GLN A  13      -5.191  -1.497   6.434  1.00  0.00           O  
ATOM    108  N   GLU A  14      -0.535   1.554   7.432  1.00  0.00           N  
ATOM    109  CA  GLU A  14      -0.203   2.485   8.504  1.00  0.00           C  
ATOM    110  C   GLU A  14       0.786   3.525   8.007  1.00  0.00           C  
ATOM    111  O   GLU A  14       0.835   4.645   8.517  1.00  0.00           O  
ATOM    112  CB  GLU A  14       0.379   1.734   9.704  1.00  0.00           C  
ATOM    113  CG  GLU A  14      -0.625   0.833  10.405  1.00  0.00           C  
ATOM    114  CD  GLU A  14      -0.108   0.301  11.726  1.00  0.00           C  
ATOM    115  OE1 GLU A  14       1.006  -0.265  11.743  1.00  0.00           O  
ATOM    116  OE2 GLU A  14      -0.816   0.449  12.745  1.00  0.00           O1-
ATOM    117  N   VAL A  15       1.565   3.153   6.999  1.00  0.00           N  
ATOM    118  CA  VAL A  15       2.538   4.062   6.428  1.00  0.00           C  
ATOM    119  C   VAL A  15       1.836   5.179   5.666  1.00  0.00           C  
ATOM    120  O   VAL A  15       2.360   6.286   5.542  1.00  0.00           O  
ATOM    121  CB  VAL A  15       3.543   3.313   5.517  1.00  0.00           C  
ATOM    122  CG1 VAL A  15       3.097   3.249   4.056  1.00  0.00           C  
ATOM    123  CG2 VAL A  15       4.913   3.949   5.634  1.00  0.00           C  
ATOM    124  N   LEU A  16       0.639   4.882   5.167  1.00  0.00           N  
ATOM    125  CA  LEU A  16      -0.141   5.863   4.432  1.00  0.00           C  
ATOM    126  C   LEU A  16      -0.491   7.040   5.335  1.00  0.00           C  
ATOM    127  O   LEU A  16      -0.440   8.192   4.909  1.00  0.00           O  
ATOM    128  CB  LEU A  16      -1.419   5.232   3.870  1.00  0.00           C  
ATOM    129  CG  LEU A  16      -1.260   4.508   2.528  1.00  0.00           C  
ATOM    130  CD1 LEU A  16      -0.498   5.368   1.537  1.00  0.00           C  
ATOM    131  CD2 LEU A  16      -0.553   3.179   2.721  1.00  0.00           C  
ATOM    132  N   LYS A  17      -0.836   6.741   6.591  1.00  0.00           N  
ATOM    133  CA  LYS A  17      -1.185   7.778   7.563  1.00  0.00           C  
ATOM    134  C   LYS A  17      -0.243   8.970   7.435  1.00  0.00           C  
ATOM    135  O   LYS A  17      -0.665  10.124   7.509  1.00  0.00           O  
ATOM    136  CB  LYS A  17      -1.129   7.219   8.987  1.00  0.00           C  
ATOM    137  CG  LYS A  17      -1.527   8.230  10.052  1.00  0.00           C  
ATOM    138  CD  LYS A  17      -0.322   8.721  10.841  1.00  0.00           C  
ATOM    139  CE  LYS A  17      -0.171  10.231  10.749  1.00  0.00           C  
ATOM    140  NZ  LYS A  17       1.224  10.668  11.030  1.00  0.00           N1+
ATOM    141  N   ASN A  18       1.033   8.675   7.215  1.00  0.00           N  
ATOM    142  CA  ASN A  18       2.039   9.719   7.044  1.00  0.00           C  
ATOM    143  C   ASN A  18       1.826  10.417   5.708  1.00  0.00           C  
ATOM    144  O   ASN A  18       1.822  11.644   5.619  1.00  0.00           O  
ATOM    145  CB  ASN A  18       3.447   9.119   7.094  1.00  0.00           C  
ATOM    146  CG  ASN A  18       4.238   9.597   8.295  1.00  0.00           C  
ATOM    147  ND2 ASN A  18       4.982   8.688   8.914  1.00  0.00           N  
ATOM    148  OD1 ASN A  18       4.182  10.771   8.663  1.00  0.00           O  
ATOM    149  N   LEU A  19       1.644   9.604   4.677  1.00  0.00           N  
ATOM    150  CA  LEU A  19       1.421  10.087   3.323  1.00  0.00           C  
ATOM    151  C   LEU A  19       0.358  11.189   3.291  1.00  0.00           C  
ATOM    152  O   LEU A  19       0.500  12.178   2.574  1.00  0.00           O  
ATOM    153  CB  LEU A  19       1.028   8.891   2.436  1.00  0.00           C  
ATOM    154  CG  LEU A  19      -0.190   9.072   1.524  1.00  0.00           C  
ATOM    155  CD1 LEU A  19      -0.033   8.240   0.261  1.00  0.00           C  
ATOM    156  CD2 LEU A  19      -1.461   8.678   2.249  1.00  0.00           C  
ATOM    157  N   HIS A  20      -0.703  11.011   4.071  1.00  0.00           N  
ATOM    158  CA  HIS A  20      -1.792  11.986   4.129  1.00  0.00           C  
ATOM    159  C   HIS A  20      -1.279  13.398   4.413  1.00  0.00           C  
ATOM    160  O   HIS A  20      -1.800  14.376   3.877  1.00  0.00           O  
ATOM    161  CB  HIS A  20      -2.795  11.607   5.228  1.00  0.00           C  
ATOM    162  CG  HIS A  20      -3.622  10.388   4.955  1.00  0.00           C  
ATOM    163  CD2 HIS A  20      -3.338   9.072   5.098  1.00  0.00           C  
ATOM    164  ND1 HIS A  20      -4.935  10.450   4.535  1.00  0.00           N  
ATOM    165  CE1 HIS A  20      -5.422   9.226   4.437  1.00  0.00           C  
ATOM    166  NE2 HIS A  20      -4.472   8.372   4.771  1.00  0.00           N  
ATOM    167  N   LYS A  21      -0.290  13.499   5.291  1.00  0.00           N  
ATOM    168  CA  LYS A  21       0.254  14.796   5.686  1.00  0.00           C  
ATOM    169  C   LYS A  21       1.360  15.292   4.762  1.00  0.00           C  
ATOM    170  O   LYS A  21       1.972  16.325   5.035  1.00  0.00           O  
ATOM    171  CB  LYS A  21       0.785  14.719   7.116  1.00  0.00           C  
ATOM    172  CG  LYS A  21      -0.105  13.917   8.045  1.00  0.00           C  
ATOM    173  CD  LYS A  21      -1.455  14.594   8.241  1.00  0.00           C  
ATOM    174  CE  LYS A  21      -2.415  14.279   7.102  1.00  0.00           C  
ATOM    175  NZ  LYS A  21      -3.831  14.247   7.561  1.00  0.00           N1+
ATOM    176  N   ASN A  22       1.631  14.576   3.678  1.00  0.00           N  
ATOM    177  CA  ASN A  22       2.683  15.005   2.767  1.00  0.00           C  
ATOM    178  C   ASN A  22       2.456  14.527   1.338  1.00  0.00           C  
ATOM    179  O   ASN A  22       3.391  14.494   0.538  1.00  0.00           O  
ATOM    180  CB  ASN A  22       4.043  14.526   3.274  1.00  0.00           C  
ATOM    181  CG  ASN A  22       4.617  15.459   4.323  1.00  0.00           C  
ATOM    182  ND2 ASN A  22       4.953  14.912   5.485  1.00  0.00           N  
ATOM    183  OD1 ASN A  22       4.753  16.660   4.093  1.00  0.00           O  
ATOM    184  N   TRP A  23       1.219  14.171   1.002  1.00  0.00           N  
ATOM    185  CA  TRP A  23       0.921  13.721  -0.351  1.00  0.00           C  
ATOM    186  C   TRP A  23       0.652  14.914  -1.269  1.00  0.00           C  
ATOM    187  O   TRP A  23       0.948  14.870  -2.462  1.00  0.00           O  
ATOM    188  CB  TRP A  23      -0.256  12.736  -0.349  1.00  0.00           C  
ATOM    189  CG  TRP A  23      -1.586  13.355  -0.623  1.00  0.00           C  
ATOM    190  CD1 TRP A  23      -2.591  13.547   0.261  1.00  0.00           C  
ATOM    191  CD2 TRP A  23      -2.055  13.833  -1.874  1.00  0.00           C  
ATOM    192  CE2 TRP A  23      -3.355  14.330  -1.676  1.00  0.00           C  
ATOM    193  CE3 TRP A  23      -1.493  13.895  -3.140  1.00  0.00           C  
ATOM    194  NE1 TRP A  23      -3.659  14.143  -0.351  1.00  0.00           N  
ATOM    195  CZ2 TRP A  23      -4.101  14.885  -2.711  1.00  0.00           C  
ATOM    196  CZ3 TRP A  23      -2.226  14.436  -4.163  1.00  0.00           C  
ATOM    197  CH2 TRP A  23      -3.521  14.928  -3.951  1.00  0.00           C  
ATOM    198  N   HIS A  24       0.104  15.982  -0.699  1.00  0.00           N  
ATOM    199  CA  HIS A  24      -0.193  17.192  -1.460  1.00  0.00           C  
ATOM    200  C   HIS A  24      -0.779  18.266  -0.550  1.00  0.00           C  
ATOM    201  O   HIS A  24      -0.296  19.398  -0.514  1.00  0.00           O  
ATOM    202  CB  HIS A  24      -1.168  16.883  -2.600  1.00  0.00           C  
ATOM    203  CG  HIS A  24      -1.587  18.092  -3.380  1.00  0.00           C  
ATOM    204  CD2 HIS A  24      -2.776  18.736  -3.446  1.00  0.00           C  
ATOM    205  ND1 HIS A  24      -0.733  18.780  -4.218  1.00  0.00           N  
ATOM    206  CE1 HIS A  24      -1.380  19.795  -4.764  1.00  0.00           C  
ATOM    207  NE2 HIS A  24      -2.620  19.789  -4.313  1.00  0.00           N  
ATOM    208  N   GLY A  25      -1.819  17.897   0.187  1.00  0.00           N  
ATOM    209  CA  GLY A  25      -2.458  18.830   1.095  1.00  0.00           C  
ATOM    210  C   GLY A  25      -2.697  18.215   2.458  1.00  0.00           C  
ATOM    211  O   GLY A  25      -1.863  18.337   3.357  1.00  0.00           O  
ATOM    212  N   GLY A  26      -3.831  17.542   2.608  1.00  0.00           N  
ATOM    213  CA  GLY A  26      -4.153  16.905   3.861  1.00  0.00           C  
ATOM    214  C   GLY A  26      -4.708  15.514   3.652  1.00  0.00           C  
ATOM    215  O   GLY A  26      -4.305  14.807   2.728  1.00  0.00           O  
ATOM    216  N   LYS A  27      -5.635  15.125   4.508  1.00  0.00           N  
ATOM    217  CA  LYS A  27      -6.256  13.809   4.417  1.00  0.00           C  
ATOM    218  C   LYS A  27      -7.557  13.862   3.616  1.00  0.00           C  
ATOM    219  O   LYS A  27      -8.028  12.841   3.119  1.00  0.00           O  
ATOM    220  CB  LYS A  27      -6.520  13.246   5.815  1.00  0.00           C  
ATOM    221  CG  LYS A  27      -7.321  11.953   5.808  1.00  0.00           C  
ATOM    222  CD  LYS A  27      -6.721  10.918   6.747  1.00  0.00           C  
ATOM    223  CE  LYS A  27      -7.351  10.987   8.128  1.00  0.00           C  
ATOM    224  NZ  LYS A  27      -6.343  10.807   9.209  1.00  0.00           N1+
ATOM    225  N   ASP A  28      -8.141  15.050   3.507  1.00  0.00           N  
ATOM    226  CA  ASP A  28      -9.396  15.221   2.780  1.00  0.00           C  
ATOM    227  C   ASP A  28      -9.314  14.633   1.373  1.00  0.00           C  
ATOM    228  O   ASP A  28     -10.150  13.818   0.985  1.00  0.00           O  
ATOM    229  CB  ASP A  28      -9.765  16.704   2.704  1.00  0.00           C  
ATOM    230  CG  ASP A  28     -10.278  17.240   4.026  1.00  0.00           C  
ATOM    231  OD1 ASP A  28     -10.892  16.460   4.786  1.00  0.00           O  
ATOM    232  OD2 ASP A  28     -10.066  18.439   4.303  1.00  0.00           O1-
ATOM    233  N   ASN A  29      -8.311  15.054   0.612  1.00  0.00           N  
ATOM    234  CA  ASN A  29      -8.136  14.568  -0.752  1.00  0.00           C  
ATOM    235  C   ASN A  29      -7.484  13.190  -0.770  1.00  0.00           C  
ATOM    236  O   ASN A  29      -7.699  12.408  -1.697  1.00  0.00           O  
ATOM    237  CB  ASN A  29      -7.299  15.556  -1.565  1.00  0.00           C  
ATOM    238  CG  ASN A  29      -7.994  16.891  -1.744  1.00  0.00           C  
ATOM    239  ND2 ASN A  29      -7.754  17.811  -0.818  1.00  0.00           N  
ATOM    240  OD1 ASN A  29      -8.737  17.093  -2.705  1.00  0.00           O  
ATOM    241  N   LEU A  30      -6.698  12.887   0.258  1.00  0.00           N  
ATOM    242  CA  LEU A  30      -6.038  11.592   0.345  1.00  0.00           C  
ATOM    243  C   LEU A  30      -7.044  10.521   0.743  1.00  0.00           C  
ATOM    244  O   LEU A  30      -6.902   9.356   0.379  1.00  0.00           O  
ATOM    245  CB  LEU A  30      -4.891  11.639   1.357  1.00  0.00           C  
ATOM    246  CG  LEU A  30      -3.844  10.516   1.244  1.00  0.00           C  
ATOM    247  CD1 LEU A  30      -4.429   9.196   1.708  1.00  0.00           C  
ATOM    248  CD2 LEU A  30      -3.304  10.381  -0.178  1.00  0.00           C  
ATOM    249  N   HIS A  31      -8.067  10.925   1.493  1.00  0.00           N  
ATOM    250  CA  HIS A  31      -9.100   9.997   1.939  1.00  0.00           C  
ATOM    251  C   HIS A  31      -9.615   9.164   0.771  1.00  0.00           C  
ATOM    252  O   HIS A  31      -9.882   7.974   0.918  1.00  0.00           O  
ATOM    253  CB  HIS A  31     -10.255  10.758   2.595  1.00  0.00           C  
ATOM    254  CG  HIS A  31     -10.662  10.199   3.923  1.00  0.00           C  
ATOM    255  CD2 HIS A  31     -11.214   9.007   4.252  1.00  0.00           C  
ATOM    256  ND1 HIS A  31     -10.520  10.892   5.107  1.00  0.00           N  
ATOM    257  CE1 HIS A  31     -10.964  10.151   6.106  1.00  0.00           C  
ATOM    258  NE2 HIS A  31     -11.391   9.003   5.614  1.00  0.00           N  
ATOM    259  N   ASP A  32      -9.741   9.797  -0.391  1.00  0.00           N  
ATOM    260  CA  ASP A  32     -10.211   9.105  -1.585  1.00  0.00           C  
ATOM    261  C   ASP A  32      -9.109   8.223  -2.167  1.00  0.00           C  
ATOM    262  O   ASP A  32      -9.383   7.254  -2.875  1.00  0.00           O  
ATOM    263  CB  ASP A  32     -10.686  10.113  -2.632  1.00  0.00           C  
ATOM    264  CG  ASP A  32     -12.134  10.517  -2.430  1.00  0.00           C  
ATOM    265  OD1 ASP A  32     -13.022   9.664  -2.637  1.00  0.00           O  
ATOM    266  OD2 ASP A  32     -12.379  11.686  -2.065  1.00  0.00           O1-
ATOM    267  N   VAL A  33      -7.865   8.568  -1.858  1.00  0.00           N  
ATOM    268  CA  VAL A  33      -6.715   7.817  -2.337  1.00  0.00           C  
ATOM    269  C   VAL A  33      -6.386   6.667  -1.391  1.00  0.00           C  
ATOM    270  O   VAL A  33      -6.392   5.506  -1.797  1.00  0.00           O  
ATOM    271  CB  VAL A  33      -5.499   8.751  -2.521  1.00  0.00           C  
ATOM    272  CG1 VAL A  33      -4.196   8.118  -2.059  1.00  0.00           C  
ATOM    273  CG2 VAL A  33      -5.383   9.161  -3.970  1.00  0.00           C  
ATOM    274  N   ASP A  34      -6.120   6.981  -0.124  1.00  0.00           N  
ATOM    275  CA  ASP A  34      -5.820   5.939   0.848  1.00  0.00           C  
ATOM    276  C   ASP A  34      -7.003   4.977   0.937  1.00  0.00           C  
ATOM    277  O   ASP A  34      -6.836   3.809   1.285  1.00  0.00           O  
ATOM    278  CB  ASP A  34      -5.480   6.540   2.219  1.00  0.00           C  
ATOM    279  CG  ASP A  34      -5.762   5.593   3.374  1.00  0.00           C  
ATOM    280  OD1 ASP A  34      -4.950   4.672   3.598  1.00  0.00           O  
ATOM    281  OD2 ASP A  34      -6.796   5.775   4.052  1.00  0.00           O1-
ATOM    282  N   ASN A  35      -8.194   5.465   0.578  1.00  0.00           N  
ATOM    283  CA  ASN A  35      -9.382   4.622   0.579  1.00  0.00           C  
ATOM    284  C   ASN A  35      -9.119   3.424  -0.315  1.00  0.00           C  
ATOM    285  O   ASN A  35      -9.395   2.283   0.050  1.00  0.00           O  
ATOM    286  CB  ASN A  35     -10.606   5.396   0.081  1.00  0.00           C  
ATOM    287  CG  ASN A  35     -11.563   5.750   1.202  1.00  0.00           C  
ATOM    288  ND2 ASN A  35     -12.830   5.389   1.033  1.00  0.00           N  
ATOM    289  OD1 ASN A  35     -11.169   6.336   2.210  1.00  0.00           O  
ATOM    290  N   HIS A  36      -8.533   3.701  -1.478  1.00  0.00           N  
ATOM    291  CA  HIS A  36      -8.171   2.656  -2.420  1.00  0.00           C  
ATOM    292  C   HIS A  36      -7.235   1.682  -1.725  1.00  0.00           C  
ATOM    293  O   HIS A  36      -7.450   0.471  -1.740  1.00  0.00           O  
ATOM    294  CB  HIS A  36      -7.492   3.264  -3.651  1.00  0.00           C  
ATOM    295  CG  HIS A  36      -8.357   3.266  -4.873  1.00  0.00           C  
ATOM    296  CD2 HIS A  36      -8.942   4.288  -5.542  1.00  0.00           C  
ATOM    297  ND1 HIS A  36      -8.711   2.117  -5.548  1.00  0.00           N  
ATOM    298  CE1 HIS A  36      -9.476   2.433  -6.579  1.00  0.00           C  
ATOM    299  NE2 HIS A  36      -9.632   3.743  -6.597  1.00  0.00           N  
ATOM    300  N   LEU A  37      -6.209   2.235  -1.086  1.00  0.00           N  
ATOM    301  CA  LEU A  37      -5.245   1.429  -0.347  1.00  0.00           C  
ATOM    302  C   LEU A  37      -5.949   0.597   0.724  1.00  0.00           C  
ATOM    303  O   LEU A  37      -5.980  -0.631   0.656  1.00  0.00           O  
ATOM    304  CB  LEU A  37      -4.205   2.333   0.319  1.00  0.00           C  
ATOM    305  CG  LEU A  37      -2.898   1.654   0.746  1.00  0.00           C  
ATOM    306  CD1 LEU A  37      -3.094   0.165   1.000  1.00  0.00           C  
ATOM    307  CD2 LEU A  37      -1.821   1.878  -0.302  1.00  0.00           C  
ATOM    308  N   GLN A  38      -6.502   1.285   1.719  1.00  0.00           N  
ATOM    309  CA  GLN A  38      -7.203   0.635   2.823  1.00  0.00           C  
ATOM    310  C   GLN A  38      -8.170  -0.434   2.325  1.00  0.00           C  
ATOM    311  O   GLN A  38      -8.259  -1.516   2.901  1.00  0.00           O  
ATOM    312  CB  GLN A  38      -7.964   1.675   3.648  1.00  0.00           C  
ATOM    313  CG  GLN A  38      -7.964   1.384   5.141  1.00  0.00           C  
ATOM    314  CD  GLN A  38      -7.558   2.587   5.969  1.00  0.00           C  
ATOM    315  NE2 GLN A  38      -8.510   3.148   6.705  1.00  0.00           N  
ATOM    316  OE1 GLN A  38      -6.401   3.008   5.949  1.00  0.00           O  
ATOM    317  N   ASN A  39      -8.890  -0.129   1.252  1.00  0.00           N  
ATOM    318  CA  ASN A  39      -9.843  -1.081   0.689  1.00  0.00           C  
ATOM    319  C   ASN A  39      -9.115  -2.268   0.074  1.00  0.00           C  
ATOM    320  O   ASN A  39      -9.661  -3.368  -0.013  1.00  0.00           O  
ATOM    321  CB  ASN A  39     -10.725  -0.404  -0.362  1.00  0.00           C  
ATOM    322  CG  ASN A  39     -12.133  -0.966  -0.386  1.00  0.00           C  
ATOM    323  ND2 ASN A  39     -13.119  -0.101  -0.175  1.00  0.00           N  
ATOM    324  OD1 ASN A  39     -12.332  -2.163  -0.589  1.00  0.00           O  
ATOM    325  N   VAL A  40      -7.875  -2.041  -0.342  1.00  0.00           N  
ATOM    326  CA  VAL A  40      -7.068  -3.093  -0.936  1.00  0.00           C  
ATOM    327  C   VAL A  40      -6.522  -4.023   0.144  1.00  0.00           C  
ATOM    328  O   VAL A  40      -6.447  -5.234  -0.052  1.00  0.00           O  
ATOM    329  CB  VAL A  40      -5.907  -2.501  -1.764  1.00  0.00           C  
ATOM    330  CG1 VAL A  40      -4.919  -3.579  -2.192  1.00  0.00           C  
ATOM    331  CG2 VAL A  40      -6.455  -1.765  -2.976  1.00  0.00           C  
ATOM    332  N   ILE A  41      -6.149  -3.452   1.289  1.00  0.00           N  
ATOM    333  CA  ILE A  41      -5.618  -4.245   2.395  1.00  0.00           C  
ATOM    334  C   ILE A  41      -6.509  -5.455   2.667  1.00  0.00           C  
ATOM    335  O   ILE A  41      -6.023  -6.545   2.970  1.00  0.00           O  
ATOM    336  CB  ILE A  41      -5.464  -3.398   3.683  1.00  0.00           C  
ATOM    337  CG1 ILE A  41      -4.310  -3.932   4.531  1.00  0.00           C  
ATOM    338  CG2 ILE A  41      -6.754  -3.377   4.495  1.00  0.00           C  
ATOM    339  CD1 ILE A  41      -2.973  -3.905   3.820  1.00  0.00           C  
ATOM    340  N   GLU A  42      -7.817  -5.255   2.533  1.00  0.00           N  
ATOM    341  CA  GLU A  42      -8.781  -6.328   2.738  1.00  0.00           C  
ATOM    342  C   GLU A  42      -8.769  -7.261   1.543  1.00  0.00           C  
ATOM    343  O   GLU A  42      -8.808  -8.481   1.693  1.00  0.00           O  
ATOM    344  CB  GLU A  42     -10.181  -5.750   2.951  1.00  0.00           C  
ATOM    345  CG  GLU A  42     -10.237  -4.685   4.032  1.00  0.00           C  
ATOM    346  CD  GLU A  42      -9.947  -5.238   5.413  1.00  0.00           C  
ATOM    347  OE1 GLU A  42      -8.755  -5.417   5.742  1.00  0.00           O  
ATOM    348  OE2 GLU A  42     -10.910  -5.492   6.166  1.00  0.00           O1-
ATOM    349  N   ASP A  43      -8.688  -6.679   0.353  1.00  0.00           N  
ATOM    350  CA  ASP A  43      -8.637  -7.467  -0.866  1.00  0.00           C  
ATOM    351  C   ASP A  43      -7.406  -8.363  -0.836  1.00  0.00           C  
ATOM    352  O   ASP A  43      -7.409  -9.463  -1.386  1.00  0.00           O  
ATOM    353  CB  ASP A  43      -8.605  -6.559  -2.096  1.00  0.00           C  
ATOM    354  CG  ASP A  43      -9.987  -6.083  -2.499  1.00  0.00           C  
ATOM    355  OD1 ASP A  43     -10.708  -6.852  -3.170  1.00  0.00           O  
ATOM    356  OD2 ASP A  43     -10.349  -4.941  -2.144  1.00  0.00           O1-
ATOM    357  N   ILE A  44      -6.360  -7.885  -0.162  1.00  0.00           N  
ATOM    358  CA  ILE A  44      -5.127  -8.644  -0.028  1.00  0.00           C  
ATOM    359  C   ILE A  44      -5.221  -9.578   1.173  1.00  0.00           C  
ATOM    360  O   ILE A  44      -4.809 -10.736   1.110  1.00  0.00           O  
ATOM    361  CB  ILE A  44      -3.895  -7.730   0.144  1.00  0.00           C  
ATOM    362  CG1 ILE A  44      -3.945  -6.553  -0.830  1.00  0.00           C  
ATOM    363  CG2 ILE A  44      -2.615  -8.522  -0.063  1.00  0.00           C  
ATOM    364  CD1 ILE A  44      -3.331  -5.288  -0.273  1.00  0.00           C  
ATOM    365  N   HIS A  45      -5.778  -9.064   2.267  1.00  0.00           N  
ATOM    366  CA  HIS A  45      -5.940  -9.851   3.483  1.00  0.00           C  
ATOM    367  C   HIS A  45      -6.857 -11.037   3.225  1.00  0.00           C  
ATOM    368  O   HIS A  45      -6.568 -12.160   3.637  1.00  0.00           O  
ATOM    369  CB  HIS A  45      -6.498  -8.983   4.611  1.00  0.00           C  
ATOM    370  CG  HIS A  45      -5.469  -8.095   5.233  1.00  0.00           C  
ATOM    371  CD2 HIS A  45      -4.221  -7.771   4.823  1.00  0.00           C  
ATOM    372  ND1 HIS A  45      -5.667  -7.426   6.423  1.00  0.00           N  
ATOM    373  CE1 HIS A  45      -4.584  -6.727   6.717  1.00  0.00           C  
ATOM    374  NE2 HIS A  45      -3.692  -6.921   5.763  1.00  0.00           N  
ATOM    375  N   ASP A  46      -7.955 -10.786   2.519  1.00  0.00           N  
ATOM    376  CA  ASP A  46      -8.897 -11.844   2.185  1.00  0.00           C  
ATOM    377  C   ASP A  46      -8.316 -12.737   1.092  1.00  0.00           C  
ATOM    378  O   ASP A  46      -8.846 -13.810   0.803  1.00  0.00           O  
ATOM    379  CB  ASP A  46     -10.230 -11.250   1.726  1.00  0.00           C  
ATOM    380  CG  ASP A  46     -11.167 -10.967   2.884  1.00  0.00           C  
ATOM    381  OD1 ASP A  46     -10.678 -10.840   4.026  1.00  0.00           O  
ATOM    382  OD2 ASP A  46     -12.390 -10.873   2.648  1.00  0.00           O1-
ATOM    383  N   PHE A  47      -7.216 -12.283   0.491  1.00  0.00           N  
ATOM    384  CA  PHE A  47      -6.552 -13.036  -0.568  1.00  0.00           C  
ATOM    385  C   PHE A  47      -5.582 -14.055   0.020  1.00  0.00           C  
ATOM    386  O   PHE A  47      -5.488 -15.186  -0.454  1.00  0.00           O  
ATOM    387  CB  PHE A  47      -5.808 -12.077  -1.516  1.00  0.00           C  
ATOM    388  CG  PHE A  47      -4.329 -12.353  -1.655  1.00  0.00           C  
ATOM    389  CD1 PHE A  47      -3.879 -13.533  -2.223  1.00  0.00           C  
ATOM    390  CD2 PHE A  47      -3.395 -11.432  -1.214  1.00  0.00           C  
ATOM    391  CE1 PHE A  47      -2.527 -13.788  -2.347  1.00  0.00           C  
ATOM    392  CE2 PHE A  47      -2.042 -11.679  -1.335  1.00  0.00           C  
ATOM    393  CZ  PHE A  47      -1.607 -12.859  -1.903  1.00  0.00           C  
ATOM    394  N   MET A  48      -4.846 -13.633   1.041  1.00  0.00           N  
ATOM    395  CA  MET A  48      -3.860 -14.490   1.691  1.00  0.00           C  
ATOM    396  C   MET A  48      -4.413 -15.885   1.970  1.00  0.00           C  
ATOM    397  O   MET A  48      -3.659 -16.857   2.030  1.00  0.00           O  
ATOM    398  CB  MET A  48      -3.388 -13.844   2.994  1.00  0.00           C  
ATOM    399  CG  MET A  48      -1.884 -13.635   3.057  1.00  0.00           C  
ATOM    400  SD  MET A  48      -1.298 -12.436   1.845  1.00  0.00           S  
ATOM    401  CE  MET A  48      -1.423 -10.918   2.786  1.00  0.00           C  
ATOM    402  N   GLN A  49      -5.727 -15.985   2.147  1.00  0.00           N  
ATOM    403  CA  GLN A  49      -6.353 -17.272   2.426  1.00  0.00           C  
ATOM    404  C   GLN A  49      -6.895 -17.924   1.158  1.00  0.00           C  
ATOM    405  O   GLN A  49      -7.746 -18.811   1.220  1.00  0.00           O  
ATOM    406  CB  GLN A  49      -7.473 -17.109   3.458  1.00  0.00           C  
ATOM    407  CG  GLN A  49      -7.130 -17.684   4.822  1.00  0.00           C  
ATOM    408  CD  GLN A  49      -8.172 -18.666   5.321  1.00  0.00           C  
ATOM    409  NE2 GLN A  49      -8.020 -19.932   4.950  1.00  0.00           N  
ATOM    410  OE1 GLN A  49      -9.104 -18.291   6.034  1.00  0.00           O  
ATOM    411  N   GLY A  50      -6.390 -17.490   0.012  1.00  0.00           N  
ATOM    412  CA  GLY A  50      -6.828 -18.055  -1.250  1.00  0.00           C  
ATOM    413  C   GLY A  50      -8.197 -17.564  -1.679  1.00  0.00           C  
ATOM    414  O   GLY A  50      -8.949 -18.289  -2.330  1.00  0.00           O  
ATOM    415  N   GLY A  51      -8.508 -16.317  -1.341  1.00  0.00           N  
ATOM    416  CA  GLY A  51      -9.778 -15.732  -1.731  1.00  0.00           C  
ATOM    417  C   GLY A  51      -9.612 -14.944  -3.009  1.00  0.00           C  
ATOM    418  O   GLY A  51     -10.148 -13.847  -3.163  1.00  0.00           O  
ATOM    419  N   GLY A  52      -8.825 -15.515  -3.908  1.00  0.00           N  
ATOM    420  CA  GLY A  52      -8.523 -14.884  -5.176  1.00  0.00           C  
ATOM    421  C   GLY A  52      -7.024 -14.721  -5.360  1.00  0.00           C  
ATOM    422  O   GLY A  52      -6.571 -13.883  -6.140  1.00  0.00           O  
ATOM    423  N   SER A  53      -6.255 -15.527  -4.623  1.00  0.00           N  
ATOM    424  CA  SER A  53      -4.803 -15.484  -4.677  1.00  0.00           C  
ATOM    425  C   SER A  53      -4.288 -15.813  -6.072  1.00  0.00           C  
ATOM    426  O   SER A  53      -5.025 -16.317  -6.919  1.00  0.00           O  
ATOM    427  CB  SER A  53      -4.216 -16.463  -3.652  1.00  0.00           C  
ATOM    428  OG  SER A  53      -4.300 -17.799  -4.119  1.00  0.00           O  
ATOM    429  N   GLY A  54      -3.013 -15.522  -6.294  1.00  0.00           N  
ATOM    430  CA  GLY A  54      -2.397 -15.785  -7.582  1.00  0.00           C  
ATOM    431  C   GLY A  54      -3.190 -15.214  -8.744  1.00  0.00           C  
ATOM    432  O   GLY A  54      -3.488 -15.923  -9.705  1.00  0.00           O  
ATOM    433  N   GLY A  55      -3.531 -13.930  -8.660  1.00  0.00           N  
ATOM    434  CA  GLY A  55      -4.288 -13.302  -9.728  1.00  0.00           C  
ATOM    435  C   GLY A  55      -4.763 -11.901  -9.381  1.00  0.00           C  
ATOM    436  O   GLY A  55      -4.849 -11.040 -10.254  1.00  0.00           O  
ATOM    437  N   LYS A  56      -5.082 -11.672  -8.111  1.00  0.00           N  
ATOM    438  CA  LYS A  56      -5.560 -10.363  -7.674  1.00  0.00           C  
ATOM    439  C   LYS A  56      -4.410  -9.447  -7.280  1.00  0.00           C  
ATOM    440  O   LYS A  56      -4.534  -8.227  -7.349  1.00  0.00           O  
ATOM    441  CB  LYS A  56      -6.547 -10.504  -6.508  1.00  0.00           C  
ATOM    442  CG  LYS A  56      -5.980 -11.216  -5.282  1.00  0.00           C  
ATOM    443  CD  LYS A  56      -5.095 -10.311  -4.426  1.00  0.00           C  
ATOM    444  CE  LYS A  56      -5.708  -8.936  -4.205  1.00  0.00           C  
ATOM    445  NZ  LYS A  56      -4.950  -8.145  -3.195  1.00  0.00           N1+
ATOM    446  N   LEU A  57      -3.293 -10.029  -6.866  1.00  0.00           N  
ATOM    447  CA  LEU A  57      -2.143  -9.233  -6.462  1.00  0.00           C  
ATOM    448  C   LEU A  57      -1.492  -8.543  -7.655  1.00  0.00           C  
ATOM    449  O   LEU A  57      -0.604  -7.717  -7.483  1.00  0.00           O  
ATOM    450  CB  LEU A  57      -1.114 -10.094  -5.734  1.00  0.00           C  
ATOM    451  CG  LEU A  57      -0.014  -9.313  -5.014  1.00  0.00           C  
ATOM    452  CD1 LEU A  57      -0.580  -8.590  -3.802  1.00  0.00           C  
ATOM    453  CD2 LEU A  57       1.119 -10.243  -4.604  1.00  0.00           C  
ATOM    454  N   GLN A  58      -1.927  -8.877  -8.865  1.00  0.00           N  
ATOM    455  CA  GLN A  58      -1.364  -8.258 -10.057  1.00  0.00           C  
ATOM    456  C   GLN A  58      -2.080  -6.951 -10.382  1.00  0.00           C  
ATOM    457  O   GLN A  58      -1.442  -5.919 -10.593  1.00  0.00           O  
ATOM    458  CB  GLN A  58      -1.421  -9.221 -11.250  1.00  0.00           C  
ATOM    459  CG  GLN A  58      -2.801  -9.352 -11.877  1.00  0.00           C  
ATOM    460  CD  GLN A  58      -2.872 -10.466 -12.904  1.00  0.00           C  
ATOM    461  NE2 GLN A  58      -2.681 -10.116 -14.171  1.00  0.00           N  
ATOM    462  OE1 GLN A  58      -3.096 -11.627 -12.563  1.00  0.00           O  
ATOM    463  N   GLU A  59      -3.407  -6.999 -10.415  1.00  0.00           N  
ATOM    464  CA  GLU A  59      -4.204  -5.816 -10.707  1.00  0.00           C  
ATOM    465  C   GLU A  59      -4.476  -5.030  -9.432  1.00  0.00           C  
ATOM    466  O   GLU A  59      -4.538  -3.800  -9.449  1.00  0.00           O  
ATOM    467  CB  GLU A  59      -5.524  -6.210 -11.372  1.00  0.00           C  
ATOM    468  CG  GLU A  59      -5.346  -6.907 -12.711  1.00  0.00           C  
ATOM    469  CD  GLU A  59      -6.226  -6.319 -13.797  1.00  0.00           C  
ATOM    470  OE1 GLU A  59      -7.393  -5.988 -13.503  1.00  0.00           O  
ATOM    471  OE2 GLU A  59      -5.746  -6.189 -14.944  1.00  0.00           O1-
ATOM    472  N   MET A  60      -4.629  -5.747  -8.324  1.00  0.00           N  
ATOM    473  CA  MET A  60      -4.883  -5.111  -7.041  1.00  0.00           C  
ATOM    474  C   MET A  60      -3.616  -4.459  -6.508  1.00  0.00           C  
ATOM    475  O   MET A  60      -3.679  -3.461  -5.790  1.00  0.00           O  
ATOM    476  CB  MET A  60      -5.416  -6.123  -6.026  1.00  0.00           C  
ATOM    477  CG  MET A  60      -6.059  -5.481  -4.808  1.00  0.00           C  
ATOM    478  SD  MET A  60      -7.840  -5.260  -4.994  1.00  0.00           S  
ATOM    479  CE  MET A  60      -8.354  -6.928  -5.400  1.00  0.00           C  
ATOM    480  N   MET A  61      -2.458  -5.018  -6.863  1.00  0.00           N  
ATOM    481  CA  MET A  61      -1.187  -4.459  -6.409  1.00  0.00           C  
ATOM    482  C   MET A  61      -1.084  -2.991  -6.814  1.00  0.00           C  
ATOM    483  O   MET A  61      -0.792  -2.125  -5.989  1.00  0.00           O  
ATOM    484  CB  MET A  61      -0.008  -5.251  -6.989  1.00  0.00           C  
ATOM    485  CG  MET A  61       1.279  -4.450  -7.142  1.00  0.00           C  
ATOM    486  SD  MET A  61       2.647  -5.447  -7.763  1.00  0.00           S  
ATOM    487  CE  MET A  61       2.559  -6.862  -6.670  1.00  0.00           C  
ATOM    488  N   LYS A  62      -1.332  -2.721  -8.091  1.00  0.00           N  
ATOM    489  CA  LYS A  62      -1.273  -1.361  -8.607  1.00  0.00           C  
ATOM    490  C   LYS A  62      -2.266  -0.460  -7.877  1.00  0.00           C  
ATOM    491  O   LYS A  62      -2.123   0.762  -7.877  1.00  0.00           O  
ATOM    492  CB  LYS A  62      -1.558  -1.350 -10.111  1.00  0.00           C  
ATOM    493  CG  LYS A  62      -0.304  -1.270 -10.966  1.00  0.00           C  
ATOM    494  CD  LYS A  62      -0.510  -0.378 -12.179  1.00  0.00           C  
ATOM    495  CE  LYS A  62       0.690  -0.418 -13.111  1.00  0.00           C  
ATOM    496  NZ  LYS A  62       1.896   0.198 -12.491  1.00  0.00           N1+
ATOM    497  N   GLU A  63      -3.273  -1.071  -7.256  1.00  0.00           N  
ATOM    498  CA  GLU A  63      -4.284  -0.319  -6.524  1.00  0.00           C  
ATOM    499  C   GLU A  63      -3.712   0.253  -5.232  1.00  0.00           C  
ATOM    500  O   GLU A  63      -4.103   1.337  -4.799  1.00  0.00           O  
ATOM    501  CB  GLU A  63      -5.486  -1.206  -6.209  1.00  0.00           C  
ATOM    502  CG  GLU A  63      -6.812  -0.468  -6.272  1.00  0.00           C  
ATOM    503  CD  GLU A  63      -7.849  -1.199  -7.104  1.00  0.00           C  
ATOM    504  OE1 GLU A  63      -8.026  -2.418  -6.894  1.00  0.00           O  
ATOM    505  OE2 GLU A  63      -8.483  -0.553  -7.964  1.00  0.00           O1-
ATOM    506  N   PHE A  64      -2.779  -0.472  -4.622  1.00  0.00           N  
ATOM    507  CA  PHE A  64      -2.156  -0.020  -3.389  1.00  0.00           C  
ATOM    508  C   PHE A  64      -1.005   0.930  -3.702  1.00  0.00           C  
ATOM    509  O   PHE A  64      -0.658   1.793  -2.895  1.00  0.00           O  
ATOM    510  CB  PHE A  64      -1.694  -1.223  -2.549  1.00  0.00           C  
ATOM    511  CG  PHE A  64      -0.389  -1.838  -2.972  1.00  0.00           C  
ATOM    512  CD1 PHE A  64       0.807  -1.151  -2.839  1.00  0.00           C  
ATOM    513  CD2 PHE A  64      -0.365  -3.121  -3.491  1.00  0.00           C  
ATOM    514  CE1 PHE A  64       2.000  -1.733  -3.220  1.00  0.00           C  
ATOM    515  CE2 PHE A  64       0.823  -3.707  -3.874  1.00  0.00           C  
ATOM    516  CZ  PHE A  64       2.007  -3.012  -3.739  1.00  0.00           C  
ATOM    517  N   GLN A  65      -0.433   0.776  -4.893  1.00  0.00           N  
ATOM    518  CA  GLN A  65       0.660   1.629  -5.336  1.00  0.00           C  
ATOM    519  C   GLN A  65       0.114   2.935  -5.903  1.00  0.00           C  
ATOM    520  O   GLN A  65       0.716   3.996  -5.737  1.00  0.00           O  
ATOM    521  CB  GLN A  65       1.506   0.911  -6.391  1.00  0.00           C  
ATOM    522  CG  GLN A  65       2.911   1.474  -6.530  1.00  0.00           C  
ATOM    523  CD  GLN A  65       3.173   2.057  -7.904  1.00  0.00           C  
ATOM    524  NE2 GLN A  65       3.320   1.188  -8.898  1.00  0.00           N  
ATOM    525  OE1 GLN A  65       3.242   3.274  -8.072  1.00  0.00           O  
ATOM    526  N   GLN A  66      -1.039   2.849  -6.568  1.00  0.00           N  
ATOM    527  CA  GLN A  66      -1.678   4.025  -7.154  1.00  0.00           C  
ATOM    528  C   GLN A  66      -1.889   5.099  -6.095  1.00  0.00           C  
ATOM    529  O   GLN A  66      -1.822   6.294  -6.382  1.00  0.00           O  
ATOM    530  CB  GLN A  66      -3.017   3.645  -7.792  1.00  0.00           C  
ATOM    531  CG  GLN A  66      -3.017   3.744  -9.309  1.00  0.00           C  
ATOM    532  CD  GLN A  66      -2.245   2.618  -9.967  1.00  0.00           C  
ATOM    533  NE2 GLN A  66      -0.925   2.756 -10.018  1.00  0.00           N  
ATOM    534  OE1 GLN A  66      -2.828   1.635 -10.426  1.00  0.00           O  
ATOM    535  N   VAL A  67      -2.127   4.660  -4.864  1.00  0.00           N  
ATOM    536  CA  VAL A  67      -2.330   5.573  -3.747  1.00  0.00           C  
ATOM    537  C   VAL A  67      -1.107   6.465  -3.574  1.00  0.00           C  
ATOM    538  O   VAL A  67      -1.224   7.660  -3.302  1.00  0.00           O  
ATOM    539  CB  VAL A  67      -2.601   4.781  -2.449  1.00  0.00           C  
ATOM    540  CG1 VAL A  67      -2.722   5.703  -1.243  1.00  0.00           C  
ATOM    541  CG2 VAL A  67      -3.853   3.930  -2.609  1.00  0.00           C  
ATOM    542  N   LEU A  68       0.064   5.874  -3.766  1.00  0.00           N  
ATOM    543  CA  LEU A  68       1.320   6.603  -3.669  1.00  0.00           C  
ATOM    544  C   LEU A  68       1.563   7.410  -4.945  1.00  0.00           C  
ATOM    545  O   LEU A  68       2.519   8.177  -5.032  1.00  0.00           O  
ATOM    546  CB  LEU A  68       2.461   5.629  -3.415  1.00  0.00           C  
ATOM    547  CG  LEU A  68       2.804   5.450  -1.937  1.00  0.00           C  
ATOM    548  CD1 LEU A  68       2.119   4.216  -1.363  1.00  0.00           C  
ATOM    549  CD2 LEU A  68       4.313   5.364  -1.754  1.00  0.00           C  
ATOM    550  N   ASP A  69       0.670   7.245  -5.927  1.00  0.00           N  
ATOM    551  CA  ASP A  69       0.766   7.974  -7.185  1.00  0.00           C  
ATOM    552  C   ASP A  69       0.299   9.406  -6.971  1.00  0.00           C  
ATOM    553  O   ASP A  69       1.047  10.355  -7.199  1.00  0.00           O  
ATOM    554  CB  ASP A  69      -0.080   7.297  -8.265  1.00  0.00           C  
ATOM    555  CG  ASP A  69       0.595   7.312  -9.622  1.00  0.00           C  
ATOM    556  OD1 ASP A  69       1.212   8.342  -9.967  1.00  0.00           O  
ATOM    557  OD2 ASP A  69       0.507   6.294 -10.341  1.00  0.00           O1-
ATOM    558  N   GLU A  70      -0.935   9.553  -6.484  1.00  0.00           N  
ATOM    559  CA  GLU A  70      -1.483  10.875  -6.187  1.00  0.00           C  
ATOM    560  C   GLU A  70      -0.524  11.602  -5.261  1.00  0.00           C  
ATOM    561  O   GLU A  70      -0.332  12.814  -5.343  1.00  0.00           O  
ATOM    562  CB  GLU A  70      -2.843  10.736  -5.491  1.00  0.00           C  
ATOM    563  CG  GLU A  70      -3.796  11.897  -5.734  1.00  0.00           C  
ATOM    564  CD  GLU A  70      -3.869  12.309  -7.192  1.00  0.00           C  
ATOM    565  OE1 GLU A  70      -3.031  13.132  -7.619  1.00  0.00           O  
ATOM    566  OE2 GLU A  70      -4.763  11.809  -7.906  1.00  0.00           O1-
ATOM    567  N   LEU A  71       0.055  10.812  -4.375  1.00  0.00           N  
ATOM    568  CA  LEU A  71       0.995  11.277  -3.376  1.00  0.00           C  
ATOM    569  C   LEU A  71       2.366  11.592  -3.976  1.00  0.00           C  
ATOM    570  O   LEU A  71       2.772  12.751  -4.041  1.00  0.00           O  
ATOM    571  CB  LEU A  71       1.097  10.185  -2.319  1.00  0.00           C  
ATOM    572  CG  LEU A  71       2.310  10.234  -1.397  1.00  0.00           C  
ATOM    573  CD1 LEU A  71       1.906  10.713  -0.017  1.00  0.00           C  
ATOM    574  CD2 LEU A  71       2.936   8.857  -1.309  1.00  0.00           C  
ATOM    575  N   ASN A  72       3.080  10.552  -4.397  1.00  0.00           N  
ATOM    576  CA  ASN A  72       4.413  10.716  -4.976  1.00  0.00           C  
ATOM    577  C   ASN A  72       4.423  11.776  -6.074  1.00  0.00           C  
ATOM    578  O   ASN A  72       5.455  12.392  -6.342  1.00  0.00           O  
ATOM    579  CB  ASN A  72       4.917   9.385  -5.536  1.00  0.00           C  
ATOM    580  CG  ASN A  72       6.407   9.404  -5.815  1.00  0.00           C  
ATOM    581  ND2 ASN A  72       6.935   8.283  -6.292  1.00  0.00           N  
ATOM    582  OD1 ASN A  72       7.077  10.416  -5.605  1.00  0.00           O  
ATOM    583  N   ASN A  73       3.276  11.986  -6.707  1.00  0.00           N  
ATOM    584  CA  ASN A  73       3.170  12.975  -7.773  1.00  0.00           C  
ATOM    585  C   ASN A  73       2.849  14.364  -7.217  1.00  0.00           C  
ATOM    586  O   ASN A  73       2.580  15.294  -7.977  1.00  0.00           O  
ATOM    587  CB  ASN A  73       2.096  12.556  -8.780  1.00  0.00           C  
ATOM    588  CG  ASN A  73       2.383  13.067 -10.178  1.00  0.00           C  
ATOM    589  ND2 ASN A  73       2.251  14.374 -10.370  1.00  0.00           N  
ATOM    590  OD1 ASN A  73       2.720  12.295 -11.076  1.00  0.00           O  
ATOM    591  N   HIS A  74       2.876  14.503  -5.892  1.00  0.00           N  
ATOM    592  CA  HIS A  74       2.584  15.785  -5.260  1.00  0.00           C  
ATOM    593  C   HIS A  74       3.227  15.897  -3.887  1.00  0.00           C  
ATOM    594  O   HIS A  74       2.675  16.538  -2.994  1.00  0.00           O  
ATOM    595  CB  HIS A  74       1.073  15.994  -5.152  1.00  0.00           C  
ATOM    596  CG  HIS A  74       0.464  16.580  -6.388  1.00  0.00           C  
ATOM    597  CD2 HIS A  74      -0.746  16.377  -6.963  1.00  0.00           C  
ATOM    598  ND1 HIS A  74       1.115  17.496  -7.188  1.00  0.00           N  
ATOM    599  CE1 HIS A  74       0.333  17.830  -8.199  1.00  0.00           C  
ATOM    600  NE2 HIS A  74      -0.801  17.164  -8.085  1.00  0.00           N  
ATOM    601  N   LEU A  75       4.412  15.306  -3.729  1.00  0.00           N  
ATOM    602  CA  LEU A  75       5.136  15.389  -2.463  1.00  0.00           C  
ATOM    603  C   LEU A  75       5.227  16.850  -2.042  1.00  0.00           C  
ATOM    604  O   LEU A  75       6.151  17.561  -2.433  1.00  0.00           O  
ATOM    605  CB  LEU A  75       6.544  14.810  -2.613  1.00  0.00           C  
ATOM    606  CG  LEU A  75       6.830  13.563  -1.779  1.00  0.00           C  
ATOM    607  CD1 LEU A  75       6.311  13.733  -0.360  1.00  0.00           C  
ATOM    608  CD2 LEU A  75       6.217  12.337  -2.432  1.00  0.00           C  
ATOM    609  N   GLN A  76       4.240  17.296  -1.283  1.00  0.00           N  
ATOM    610  CA  GLN A  76       4.182  18.681  -0.848  1.00  0.00           C  
ATOM    611  C   GLN A  76       5.336  19.022   0.093  1.00  0.00           C  
ATOM    612  O   GLN A  76       5.130  19.267   1.282  1.00  0.00           O  
ATOM    613  CB  GLN A  76       2.844  18.967  -0.163  1.00  0.00           C  
ATOM    614  CG  GLN A  76       2.631  18.171   1.116  1.00  0.00           C  
ATOM    615  CD  GLN A  76       2.262  19.049   2.296  1.00  0.00           C  
ATOM    616  NE2 GLN A  76       2.986  20.150   2.463  1.00  0.00           N  
ATOM    617  OE1 GLN A  76       1.338  18.741   3.047  1.00  0.00           O  
ATOM    618  N   GLY A  77       6.549  19.039  -0.447  1.00  0.00           N  
ATOM    619  CA  GLY A  77       7.718  19.354   0.355  1.00  0.00           C  
ATOM    620  C   GLY A  77       7.880  18.424   1.541  1.00  0.00           C  
ATOM    621  O   GLY A  77       8.422  18.814   2.575  1.00  0.00           O  
ATOM    622  N   GLY A  78       7.412  17.190   1.392  1.00  0.00           N  
ATOM    623  CA  GLY A  78       7.520  16.221   2.466  1.00  0.00           C  
ATOM    624  C   GLY A  78       7.949  14.854   1.972  1.00  0.00           C  
ATOM    625  O   GLY A  78       7.367  13.838   2.351  1.00  0.00           O  
ATOM    626  N   LYS A  79       8.969  14.832   1.121  1.00  0.00           N  
ATOM    627  CA  LYS A  79       9.481  13.583   0.566  1.00  0.00           C  
ATOM    628  C   LYS A  79       9.804  12.581   1.668  1.00  0.00           C  
ATOM    629  O   LYS A  79       9.563  11.384   1.520  1.00  0.00           O  
ATOM    630  CB  LYS A  79      10.731  13.850  -0.274  1.00  0.00           C  
ATOM    631  CG  LYS A  79      10.438  14.538  -1.599  1.00  0.00           C  
ATOM    632  CD  LYS A  79      11.264  15.804  -1.765  1.00  0.00           C  
ATOM    633  CE  LYS A  79      10.896  16.848  -0.723  1.00  0.00           C  
ATOM    634  NZ  LYS A  79      11.498  18.175  -1.032  1.00  0.00           N1+
ATOM    635  N   HIS A  80      10.355  13.079   2.770  1.00  0.00           N  
ATOM    636  CA  HIS A  80      10.722  12.229   3.900  1.00  0.00           C  
ATOM    637  C   HIS A  80       9.576  11.308   4.304  1.00  0.00           C  
ATOM    638  O   HIS A  80       9.801  10.183   4.750  1.00  0.00           O  
ATOM    639  CB  HIS A  80      11.148  13.088   5.093  1.00  0.00           C  
ATOM    640  CG  HIS A  80      12.217  12.461   5.933  1.00  0.00           C  
ATOM    641  CD2 HIS A  80      13.189  13.021   6.691  1.00  0.00           C  
ATOM    642  ND1 HIS A  80      12.372  11.097   6.061  1.00  0.00           N  
ATOM    643  CE1 HIS A  80      13.392  10.845   6.862  1.00  0.00           C  
ATOM    644  NE2 HIS A  80      13.905  11.995   7.257  1.00  0.00           N  
ATOM    645  N   THR A  81       8.348  11.782   4.136  1.00  0.00           N  
ATOM    646  CA  THR A  81       7.178  10.986   4.474  1.00  0.00           C  
ATOM    647  C   THR A  81       7.051   9.830   3.502  1.00  0.00           C  
ATOM    648  O   THR A  81       7.342   8.684   3.841  1.00  0.00           O  
ATOM    649  CB  THR A  81       5.918  11.859   4.442  1.00  0.00           C  
ATOM    650  CG2 THR A  81       4.635  11.102   4.141  1.00  0.00           C  
ATOM    651  OG1 THR A  81       5.739  12.516   5.684  1.00  0.00           O  
ATOM    652  N   VAL A  82       6.627  10.146   2.286  1.00  0.00           N  
ATOM    653  CA  VAL A  82       6.466   9.139   1.249  1.00  0.00           C  
ATOM    654  C   VAL A  82       7.708   8.273   1.137  1.00  0.00           C  
ATOM    655  O   VAL A  82       7.601   7.070   0.955  1.00  0.00           O  
ATOM    656  CB  VAL A  82       6.176   9.773  -0.120  1.00  0.00           C  
ATOM    657  CG1 VAL A  82       5.834   8.700  -1.143  1.00  0.00           C  
ATOM    658  CG2 VAL A  82       5.052  10.785   0.001  1.00  0.00           C  
ATOM    659  N   HIS A  83       8.889   8.877   1.262  1.00  0.00           N  
ATOM    660  CA  HIS A  83      10.128   8.110   1.183  1.00  0.00           C  
ATOM    661  C   HIS A  83      10.031   6.894   2.094  1.00  0.00           C  
ATOM    662  O   HIS A  83      10.435   5.791   1.728  1.00  0.00           O  
ATOM    663  CB  HIS A  83      11.332   8.969   1.581  1.00  0.00           C  
ATOM    664  CG  HIS A  83      12.207   9.344   0.425  1.00  0.00           C  
ATOM    665  CD2 HIS A  83      13.391   8.835   0.009  1.00  0.00           C  
ATOM    666  ND1 HIS A  83      11.898  10.358  -0.457  1.00  0.00           N  
ATOM    667  CE1 HIS A  83      12.853  10.456  -1.365  1.00  0.00           C  
ATOM    668  NE2 HIS A  83      13.771   9.543  -1.104  1.00  0.00           N  
ATOM    669  N   HIS A  84       9.467   7.110   3.278  1.00  0.00           N  
ATOM    670  CA  HIS A  84       9.285   6.039   4.245  1.00  0.00           C  
ATOM    671  C   HIS A  84       8.111   5.146   3.847  1.00  0.00           C  
ATOM    672  O   HIS A  84       8.085   3.959   4.169  1.00  0.00           O  
ATOM    673  CB  HIS A  84       9.056   6.618   5.643  1.00  0.00           C  
ATOM    674  CG  HIS A  84       9.857   5.939   6.709  1.00  0.00           C  
ATOM    675  CD2 HIS A  84      10.590   6.450   7.727  1.00  0.00           C  
ATOM    676  ND1 HIS A  84       9.969   4.568   6.810  1.00  0.00           N  
ATOM    677  CE1 HIS A  84      10.735   4.266   7.844  1.00  0.00           C  
ATOM    678  NE2 HIS A  84      11.125   5.388   8.416  1.00  0.00           N  
ATOM    679  N   ILE A  85       7.135   5.730   3.151  1.00  0.00           N  
ATOM    680  CA  ILE A  85       5.955   4.984   2.720  1.00  0.00           C  
ATOM    681  C   ILE A  85       6.204   4.267   1.393  1.00  0.00           C  
ATOM    682  O   ILE A  85       5.688   3.176   1.169  1.00  0.00           O  
ATOM    683  CB  ILE A  85       4.670   5.879   2.656  1.00  0.00           C  
ATOM    684  CG1 ILE A  85       4.219   6.183   1.227  1.00  0.00           C  
ATOM    685  CG2 ILE A  85       4.853   7.171   3.426  1.00  0.00           C  
ATOM    686  CD1 ILE A  85       2.718   6.365   1.108  1.00  0.00           C  
ATOM    687  N   GLU A  86       7.010   4.872   0.525  1.00  0.00           N  
ATOM    688  CA  GLU A  86       7.334   4.271  -0.765  1.00  0.00           C  
ATOM    689  C   GLU A  86       8.313   3.124  -0.569  1.00  0.00           C  
ATOM    690  O   GLU A  86       8.148   2.053  -1.147  1.00  0.00           O  
ATOM    691  CB  GLU A  86       7.914   5.316  -1.725  1.00  0.00           C  
ATOM    692  CG  GLU A  86       9.014   6.167  -1.118  1.00  0.00           C  
ATOM    693  CD  GLU A  86      10.322   6.071  -1.882  1.00  0.00           C  
ATOM    694  OE1 GLU A  86      10.487   5.107  -2.660  1.00  0.00           O  
ATOM    695  OE2 GLU A  86      11.181   6.959  -1.700  1.00  0.00           O1-
ATOM    696  N   GLN A  87       9.314   3.337   0.281  1.00  0.00           N  
ATOM    697  CA  GLN A  87      10.283   2.293   0.572  1.00  0.00           C  
ATOM    698  C   GLN A  87       9.566   1.116   1.219  1.00  0.00           C  
ATOM    699  O   GLN A  87       9.970  -0.036   1.074  1.00  0.00           O  
ATOM    700  CB  GLN A  87      11.383   2.815   1.500  1.00  0.00           C  
ATOM    701  CG  GLN A  87      12.663   3.196   0.774  1.00  0.00           C  
ATOM    702  CD  GLN A  87      12.423   4.170  -0.362  1.00  0.00           C  
ATOM    703  NE2 GLN A  87      12.317   3.647  -1.578  1.00  0.00           N  
ATOM    704  OE1 GLN A  87      12.332   5.379  -0.150  1.00  0.00           O  
ATOM    705  N   ASN A  88       8.481   1.430   1.925  1.00  0.00           N  
ATOM    706  CA  ASN A  88       7.672   0.423   2.591  1.00  0.00           C  
ATOM    707  C   ASN A  88       6.687  -0.203   1.610  1.00  0.00           C  
ATOM    708  O   ASN A  88       6.676  -1.417   1.417  1.00  0.00           O  
ATOM    709  CB  ASN A  88       6.916   1.047   3.767  1.00  0.00           C  
ATOM    710  CG  ASN A  88       7.671   0.915   5.075  1.00  0.00           C  
ATOM    711  ND2 ASN A  88       8.874   1.475   5.124  1.00  0.00           N  
ATOM    712  OD1 ASN A  88       7.178   0.317   6.032  1.00  0.00           O  
ATOM    713  N   ILE A  89       5.857   0.636   0.991  1.00  0.00           N  
ATOM    714  CA  ILE A  89       4.864   0.159   0.035  1.00  0.00           C  
ATOM    715  C   ILE A  89       5.523  -0.477  -1.175  1.00  0.00           C  
ATOM    716  O   ILE A  89       5.184  -1.596  -1.558  1.00  0.00           O  
ATOM    717  CB  ILE A  89       3.900   1.286  -0.418  1.00  0.00           C  
ATOM    718  CG1 ILE A  89       2.511   1.016   0.141  1.00  0.00           C  
ATOM    719  CG2 ILE A  89       3.836   1.410  -1.940  1.00  0.00           C  
ATOM    720  CD1 ILE A  89       1.922   2.185   0.909  1.00  0.00           C  
ATOM    721  N   LYS A  90       6.463   0.229  -1.782  1.00  0.00           N  
ATOM    722  CA  LYS A  90       7.141  -0.310  -2.945  1.00  0.00           C  
ATOM    723  C   LYS A  90       7.829  -1.619  -2.580  1.00  0.00           C  
ATOM    724  O   LYS A  90       7.999  -2.499  -3.421  1.00  0.00           O  
ATOM    725  CB  LYS A  90       8.149   0.692  -3.512  1.00  0.00           C  
ATOM    726  CG  LYS A  90       7.547   2.055  -3.814  1.00  0.00           C  
ATOM    727  CD  LYS A  90       6.708   2.029  -5.083  1.00  0.00           C  
ATOM    728  CE  LYS A  90       7.188   3.062  -6.091  1.00  0.00           C  
ATOM    729  NZ  LYS A  90       8.546   2.742  -6.611  1.00  0.00           N1+
ATOM    730  N   GLU A  91       8.194  -1.748  -1.307  1.00  0.00           N  
ATOM    731  CA  GLU A  91       8.828  -2.961  -0.810  1.00  0.00           C  
ATOM    732  C   GLU A  91       7.768  -3.938  -0.299  1.00  0.00           C  
ATOM    733  O   GLU A  91       8.084  -5.051   0.119  1.00  0.00           O  
ATOM    734  CB  GLU A  91       9.818  -2.631   0.308  1.00  0.00           C  
ATOM    735  CG  GLU A  91      10.546  -3.850   0.855  1.00  0.00           C  
ATOM    736  CD  GLU A  91      11.666  -3.481   1.808  1.00  0.00           C  
ATOM    737  OE1 GLU A  91      12.406  -2.519   1.512  1.00  0.00           O  
ATOM    738  OE2 GLU A  91      11.803  -4.154   2.851  1.00  0.00           O1-
ATOM    739  N   ILE A  92       6.503  -3.512  -0.349  1.00  0.00           N  
ATOM    740  CA  ILE A  92       5.393  -4.338   0.089  1.00  0.00           C  
ATOM    741  C   ILE A  92       5.066  -5.357  -0.989  1.00  0.00           C  
ATOM    742  O   ILE A  92       4.917  -6.546  -0.713  1.00  0.00           O  
ATOM    743  CB  ILE A  92       4.148  -3.475   0.435  1.00  0.00           C  
ATOM    744  CG1 ILE A  92       3.883  -3.519   1.940  1.00  0.00           C  
ATOM    745  CG2 ILE A  92       2.911  -3.919  -0.331  1.00  0.00           C  
ATOM    746  CD1 ILE A  92       5.081  -3.126   2.774  1.00  0.00           C  
ATOM    747  N   PHE A  93       4.987  -4.881  -2.227  1.00  0.00           N  
ATOM    748  CA  PHE A  93       4.704  -5.747  -3.360  1.00  0.00           C  
ATOM    749  C   PHE A  93       5.672  -6.934  -3.380  1.00  0.00           C  
ATOM    750  O   PHE A  93       5.351  -8.003  -3.895  1.00  0.00           O  
ATOM    751  CB  PHE A  93       4.818  -4.954  -4.667  1.00  0.00           C  
ATOM    752  CG  PHE A  93       6.153  -5.112  -5.331  1.00  0.00           C  
ATOM    753  CD1 PHE A  93       7.309  -4.837  -4.628  1.00  0.00           C  
ATOM    754  CD2 PHE A  93       6.254  -5.562  -6.634  1.00  0.00           C  
ATOM    755  CE1 PHE A  93       8.544  -5.004  -5.207  1.00  0.00           C  
ATOM    756  CE2 PHE A  93       7.490  -5.734  -7.225  1.00  0.00           C  
ATOM    757  CZ  PHE A  93       8.640  -5.456  -6.509  1.00  0.00           C  
ATOM    758  N   HIS A  94       6.866  -6.726  -2.821  1.00  0.00           N  
ATOM    759  CA  HIS A  94       7.882  -7.768  -2.781  1.00  0.00           C  
ATOM    760  C   HIS A  94       7.404  -8.912  -1.914  1.00  0.00           C  
ATOM    761  O   HIS A  94       7.174 -10.018  -2.398  1.00  0.00           O  
ATOM    762  CB  HIS A  94       9.205  -7.210  -2.248  1.00  0.00           C  
ATOM    763  CG  HIS A  94      10.393  -7.599  -3.072  1.00  0.00           C  
ATOM    764  CD2 HIS A  94      11.626  -7.047  -3.165  1.00  0.00           C  
ATOM    765  ND1 HIS A  94      10.392  -8.675  -3.935  1.00  0.00           N  
ATOM    766  CE1 HIS A  94      11.573  -8.768  -4.521  1.00  0.00           C  
ATOM    767  NE2 HIS A  94      12.338  -7.792  -4.071  1.00  0.00           N  
ATOM    768  N   HIS A  95       7.219  -8.629  -0.632  1.00  0.00           N  
ATOM    769  CA  HIS A  95       6.728  -9.631   0.296  1.00  0.00           C  
ATOM    770  C   HIS A  95       5.337 -10.101  -0.130  1.00  0.00           C  
ATOM    771  O   HIS A  95       4.824 -11.095   0.385  1.00  0.00           O  
ATOM    772  CB  HIS A  95       6.682  -9.063   1.717  1.00  0.00           C  
ATOM    773  CG  HIS A  95       7.422  -9.896   2.718  1.00  0.00           C  
ATOM    774  CD2 HIS A  95       7.128 -10.204   4.003  1.00  0.00           C  
ATOM    775  ND1 HIS A  95       8.619 -10.521   2.440  1.00  0.00           N  
ATOM    776  CE1 HIS A  95       9.029 -11.178   3.510  1.00  0.00           C  
ATOM    777  NE2 HIS A  95       8.142 -11.002   4.472  1.00  0.00           N  
ATOM    778  N   LEU A  96       4.731  -9.382  -1.079  1.00  0.00           N  
ATOM    779  CA  LEU A  96       3.405  -9.735  -1.572  1.00  0.00           C  
ATOM    780  C   LEU A  96       3.509 -10.698  -2.741  1.00  0.00           C  
ATOM    781  O   LEU A  96       3.101 -11.855  -2.646  1.00  0.00           O  
ATOM    782  CB  LEU A  96       2.650  -8.477  -1.991  1.00  0.00           C  
ATOM    783  CG  LEU A  96       2.164  -7.613  -0.836  1.00  0.00           C  
ATOM    784  CD1 LEU A  96       1.283  -6.485  -1.347  1.00  0.00           C  
ATOM    785  CD2 LEU A  96       1.416  -8.449   0.189  1.00  0.00           C  
ATOM    786  N   GLU A  97       4.076 -10.219  -3.839  1.00  0.00           N  
ATOM    787  CA  GLU A  97       4.255 -11.047  -5.019  1.00  0.00           C  
ATOM    788  C   GLU A  97       5.208 -12.196  -4.715  1.00  0.00           C  
ATOM    789  O   GLU A  97       5.293 -13.161  -5.475  1.00  0.00           O  
ATOM    790  CB  GLU A  97       4.789 -10.211  -6.184  1.00  0.00           C  
ATOM    791  CG  GLU A  97       4.689 -10.911  -7.529  1.00  0.00           C  
ATOM    792  CD  GLU A  97       4.913  -9.967  -8.694  1.00  0.00           C  
ATOM    793  OE1 GLU A  97       3.944  -9.296  -9.109  1.00  0.00           O  
ATOM    794  OE2 GLU A  97       6.057  -9.898  -9.191  1.00  0.00           O1-
ATOM    795  N   GLU A  98       5.920 -12.092  -3.591  1.00  0.00           N  
ATOM    796  CA  GLU A  98       6.857 -13.137  -3.191  1.00  0.00           C  
ATOM    797  C   GLU A  98       6.126 -14.261  -2.464  1.00  0.00           C  
ATOM    798  O   GLU A  98       6.582 -15.404  -2.447  1.00  0.00           O  
ATOM    799  CB  GLU A  98       7.957 -12.562  -2.297  1.00  0.00           C  
ATOM    800  CG  GLU A  98       9.013 -13.578  -1.898  1.00  0.00           C  
ATOM    801  CD  GLU A  98       9.642 -13.267  -0.555  1.00  0.00           C  
ATOM    802  OE1 GLU A  98       8.900 -12.885   0.375  1.00  0.00           O  
ATOM    803  OE2 GLU A  98      10.877 -13.406  -0.431  1.00  0.00           O1-
ATOM    804  N   LEU A  99       4.982 -13.930  -1.870  1.00  0.00           N  
ATOM    805  CA  LEU A  99       4.184 -14.912  -1.147  1.00  0.00           C  
ATOM    806  C   LEU A  99       3.533 -15.894  -2.112  1.00  0.00           C  
ATOM    807  O   LEU A  99       3.793 -17.096  -2.059  1.00  0.00           O  
ATOM    808  CB  LEU A  99       3.106 -14.215  -0.315  1.00  0.00           C  
ATOM    809  CG  LEU A  99       2.340 -15.129   0.642  1.00  0.00           C  
ATOM    810  CD1 LEU A  99       3.262 -15.653   1.731  1.00  0.00           C  
ATOM    811  CD2 LEU A  99       1.156 -14.392   1.248  1.00  0.00           C  
ATOM    812  N   VAL A 100       2.687 -15.375  -2.995  1.00  0.00           N  
ATOM    813  CA  VAL A 100       2.001 -16.214  -3.971  1.00  0.00           C  
ATOM    814  C   VAL A 100       2.988 -16.833  -4.954  1.00  0.00           C  
ATOM    815  O   VAL A 100       2.775 -17.940  -5.449  1.00  0.00           O  
ATOM    816  CB  VAL A 100       0.943 -15.418  -4.757  1.00  0.00           C  
ATOM    817  CG1 VAL A 100       0.117 -16.346  -5.638  1.00  0.00           C  
ATOM    818  CG2 VAL A 100       0.051 -14.638  -3.805  1.00  0.00           C  
ATOM    819  N   HIS A 101       4.067 -16.112  -5.234  1.00  0.00           N  
ATOM    820  CA  HIS A 101       5.088 -16.590  -6.160  1.00  0.00           C  
ATOM    821  C   HIS A 101       6.287 -17.158  -5.406  1.00  0.00           C  
ATOM    822  O   HIS A 101       7.425 -17.060  -5.866  1.00  0.00           O  
ATOM    823  CB  HIS A 101       5.540 -15.455  -7.081  1.00  0.00           C  
ATOM    824  CG  HIS A 101       5.731 -15.881  -8.503  1.00  0.00           C  
ATOM    825  CD2 HIS A 101       5.457 -15.239  -9.665  1.00  0.00           C  
ATOM    826  ND1 HIS A 101       6.260 -17.104  -8.859  1.00  0.00           N  
ATOM    827  CE1 HIS A 101       6.305 -17.196 -10.176  1.00  0.00           C  
ATOM    828  NE2 HIS A 101       5.823 -16.078 -10.688  1.00  0.00           N  
ATOM    829  N   ARG A 102       6.024 -17.752  -4.247  1.00  0.00           N  
ATOM    830  CA  ARG A 102       7.083 -18.337  -3.432  1.00  0.00           C  
ATOM    831  C   ARG A 102       7.319 -19.796  -3.811  1.00  0.00           C  
ATOM    832  O   ARG A 102       8.218 -20.053  -4.638  1.00  0.00           O  
ATOM    833  CB  ARG A 102       6.731 -18.234  -1.947  1.00  0.00           C  
ATOM    834  CG  ARG A 102       7.920 -17.894  -1.061  1.00  0.00           C  
ATOM    835  CD  ARG A 102       8.284 -19.051  -0.144  1.00  0.00           C  
ATOM    836  NE  ARG A 102       9.461 -18.754   0.670  1.00  0.00           N  
ATOM    837  CZ  ARG A 102      10.710 -18.798   0.213  1.00  0.00           C  
ATOM    838  NH1 ARG A 102      10.951 -19.127  -1.051  1.00  0.00           N1+
ATOM    839  NH2 ARG A 102      11.721 -18.514   1.021  1.00  0.00           N  
ATOM    840  OXT ARG A 102       6.602 -20.668  -3.277  1.00  0.00           O1-
TER   
END
