# Supplementary material for: Selection of a promiscuous minimalist cAMP phosphodiesterase from a library of de novo designed proteins
Source: Nat Chem. 2024 May 3;16(7):1200–8. doi: 10.1038/s41557-024-01490-4 (PMC11230910; doi:10.1038/s41557-024-01490-4)
Supplement: Supplementary file 3 — MD input files, scripts and final structures derived from MD, AlphaFold2, EMSfold and MultiSFold. [file 41557_2024_1490_MOESM3_ESM.zip › Computational_Data/1_MD/0_Parent/1p68_ESM.pdb]

HEADER                                            18-OCT-22                     
TITLE     ESMFOLD V1 PREDICTION FOR INPUT
REMARK   1                                                                      
REMARK   1 REFERENCE 1                                                          
REMARK   1  AUTH   ZEMING LIN, HALIL AKIN, ROSHAN RAO, BRIAN HIE, ZHONGKAI ZHU,
REMARK   1  AUTH 2 WENTING LU, NIKITA SMETANIN, ROBERT VERKUIL, ORI KABELI,
REMARK   1  AUTH 3 YANIV SHMUELI, ALLAN DOS SANTOS COSTA,
REMARK   1  AUTH 4 MARYAM FAZEL-ZARANDI, TOM SERCU, SALVATORE CANDIDO,
REMARK   1  AUTH 5 ALEXANDER RIVES
REMARK   1  TITL   EVOLUTIONARY-SCALE PREDICTION OF ATOMIC LEVEL PROTEIN
REMARK   1  TITL 2 STRUCTURE WITH A LANGUAGE MODEL
REMARK   1  REF                                                                 
REMARK   1  REFN                                                                
REMARK   1  PMID                                                                
REMARK   1  DOI    10.1101/2022.07.20.500902                                    
REMARK   1                                                                      
REMARK   1 LICENSE AND DISCLAIMERS                
REMARK   1 ESM METAGENOMIC ATLAS DATA IS AVAILABLE UNDER
REMARK   1 A CC-BY-4.0 LICENSE FOR ACADEMIC AND COMMERCIAL USE.
REMARK   1 COPYRIGHT (C) META PLATFORMS, INC. ALL RIGHTS RESERVED.
REMARK   1 USE OF THE ESM METAGENOMIC ATLAS DATA IS SUBJECT
REMARK   1 TO THE META OPEN SOURCE TERMS OF USE AND PRIVACY POLICY.
ATOM      1  N   MET A   1      -2.987  -6.882 -18.066  1.00  0.55           N  
ATOM      2  CA  MET A   1      -3.397  -7.286 -16.723  1.00  0.57           C  
ATOM      3  C   MET A   1      -2.189  -7.415 -15.801  1.00  0.57           C  
ATOM      4  CB  MET A   1      -4.164  -8.608 -16.770  1.00  0.51           C  
ATOM      5  O   MET A   1      -2.173  -6.844 -14.709  1.00  0.55           O  
ATOM      6  CG  MET A   1      -5.052  -8.844 -15.558  1.00  0.48           C  
ATOM      7  SD  MET A   1      -5.980 -10.424 -15.665  1.00  0.50           S  
ATOM      8  CE  MET A   1      -5.431 -11.222 -14.130  1.00  0.42           C  
ATOM      9  N   TYR A   2      -1.133  -8.217 -16.235  1.00  0.62           N  
ATOM     10  CA  TYR A   2       0.126  -8.387 -15.517  1.00  0.63           C  
ATOM     11  C   TYR A   2       0.868  -7.061 -15.398  1.00  0.63           C  
ATOM     12  CB  TYR A   2       1.011  -9.419 -16.221  1.00  0.56           C  
ATOM     13  O   TYR A   2       1.464  -6.767 -14.359  1.00  0.61           O  
ATOM     14  CG  TYR A   2       0.580 -10.847 -15.990  1.00  0.52           C  
ATOM     15  CD1 TYR A   2       0.815 -11.478 -14.770  1.00  0.44           C  
ATOM     16  CD2 TYR A   2      -0.063 -11.569 -16.990  1.00  0.47           C  
ATOM     17  CE1 TYR A   2       0.421 -12.794 -14.553  1.00  0.42           C  
ATOM     18  CE2 TYR A   2      -0.461 -12.885 -16.784  1.00  0.47           C  
ATOM     19  OH  TYR A   2      -0.608 -14.791 -15.354  1.00  0.32           O  
ATOM     20  CZ  TYR A   2      -0.216 -13.488 -15.564  1.00  0.40           C  
ATOM     21  N   GLY A   3       0.727  -6.359 -16.462  1.00  0.66           N  
ATOM     22  CA  GLY A   3       1.451  -5.099 -16.425  1.00  0.66           C  
ATOM     23  C   GLY A   3       0.977  -4.170 -15.323  1.00  0.67           C  
ATOM     24  O   GLY A   3       1.789  -3.559 -14.626  1.00  0.65           O  
ATOM     25  N   LYS A   4      -0.386  -4.153 -15.132  1.00  0.72           N  
ATOM     26  CA  LYS A   4      -0.948  -3.279 -14.107  1.00  0.71           C  
ATOM     27  C   LYS A   4      -0.594  -3.774 -12.708  1.00  0.72           C  
ATOM     28  CB  LYS A   4      -2.466  -3.179 -14.259  1.00  0.69           C  
ATOM     29  O   LYS A   4      -0.340  -2.973 -11.806  1.00  0.69           O  
ATOM     30  CG  LYS A   4      -2.916  -2.314 -15.427  1.00  0.63           C  
ATOM     31  CD  LYS A   4      -4.428  -2.130 -15.436  1.00  0.61           C  
ATOM     32  CE  LYS A   4      -4.882  -1.284 -16.618  1.00  0.53           C  
ATOM     33  NZ  LYS A   4      -6.366  -1.111 -16.638  1.00  0.46           N  
ATOM     34  N   LEU A   5      -0.597  -5.056 -12.520  1.00  0.73           N  
ATOM     35  CA  LEU A   5      -0.268  -5.626 -11.218  1.00  0.73           C  
ATOM     36  C   LEU A   5       1.194  -5.373 -10.867  1.00  0.74           C  
ATOM     37  CB  LEU A   5      -0.555  -7.130 -11.204  1.00  0.71           C  
ATOM     38  O   LEU A   5       1.518  -5.082  -9.713  1.00  0.72           O  
ATOM     39  CG  LEU A   5      -2.027  -7.539 -11.127  1.00  0.66           C  
ATOM     40  CD1 LEU A   5      -2.176  -9.034 -11.385  1.00  0.60           C  
ATOM     41  CD2 LEU A   5      -2.616  -7.164  -9.771  1.00  0.61           C  
ATOM     42  N   ASN A   6       2.098  -5.530 -11.886  1.00  0.76           N  
ATOM     43  CA  ASN A   6       3.504  -5.211 -11.662  1.00  0.76           C  
ATOM     44  C   ASN A   6       3.692  -3.746 -11.277  1.00  0.77           C  
ATOM     45  CB  ASN A   6       4.335  -5.544 -12.903  1.00  0.74           C  
ATOM     46  O   ASN A   6       4.516  -3.427 -10.418  1.00  0.76           O  
ATOM     47  CG  ASN A   6       4.794  -6.988 -12.928  1.00  0.68           C  
ATOM     48  ND2 ASN A   6       5.182  -7.468 -14.104  1.00  0.65           N  
ATOM     49  OD1 ASN A   6       4.800  -7.668 -11.898  1.00  0.66           O  
ATOM     50  N   ASP A   7       2.963  -2.921 -11.986  1.00  0.78           N  
ATOM     51  CA  ASP A   7       3.030  -1.502 -11.649  1.00  0.77           C  
ATOM     52  C   ASP A   7       2.612  -1.262 -10.200  1.00  0.78           C  
ATOM     53  CB  ASP A   7       2.146  -0.685 -12.594  1.00  0.76           C  
ATOM     54  O   ASP A   7       3.237  -0.469  -9.492  1.00  0.76           O  
ATOM     55  CG  ASP A   7       2.708  -0.593 -14.001  1.00  0.71           C  
ATOM     56  OD1 ASP A   7       3.887  -0.950 -14.212  1.00  0.70           O  
ATOM     57  OD2 ASP A   7       1.966  -0.157 -14.908  1.00  0.70           O  
ATOM     58  N   LEU A   8       1.569  -1.974  -9.773  1.00  0.76           N  
ATOM     59  CA  LEU A   8       1.069  -1.827  -8.410  1.00  0.75           C  
ATOM     60  C   LEU A   8       2.115  -2.281  -7.396  1.00  0.76           C  
ATOM     61  CB  LEU A   8      -0.221  -2.629  -8.223  1.00  0.74           C  
ATOM     62  O   LEU A   8       2.319  -1.624  -6.373  1.00  0.73           O  
ATOM     63  CG  LEU A   8      -1.472  -2.069  -8.901  1.00  0.69           C  
ATOM     64  CD1 LEU A   8      -2.589  -3.107  -8.895  1.00  0.64           C  
ATOM     65  CD2 LEU A   8      -1.924  -0.785  -8.213  1.00  0.64           C  
ATOM     66  N   LEU A   9       2.786  -3.430  -7.708  1.00  0.77           N  
ATOM     67  CA  LEU A   9       3.852  -3.928  -6.845  1.00  0.77           C  
ATOM     68  C   LEU A   9       4.965  -2.896  -6.703  1.00  0.78           C  
ATOM     69  CB  LEU A   9       4.421  -5.237  -7.398  1.00  0.75           C  
ATOM     70  O   LEU A   9       5.457  -2.655  -5.599  1.00  0.77           O  
ATOM     71  CG  LEU A   9       3.597  -6.499  -7.136  1.00  0.70           C  
ATOM     72  CD1 LEU A   9       4.156  -7.672  -7.934  1.00  0.64           C  
ATOM     73  CD2 LEU A   9       3.572  -6.823  -5.646  1.00  0.65           C  
ATOM     74  N   GLU A  10       5.352  -2.357  -7.836  1.00  0.80           N  
ATOM     75  CA  GLU A  10       6.410  -1.351  -7.823  1.00  0.80           C  
ATOM     76  C   GLU A  10       6.001  -0.129  -7.006  1.00  0.81           C  
ATOM     77  CB  GLU A  10       6.772  -0.933  -9.250  1.00  0.79           C  
ATOM     78  O   GLU A  10       6.810   0.426  -6.261  1.00  0.80           O  
ATOM     79  CG  GLU A  10       7.597  -1.966 -10.003  1.00  0.73           C  
ATOM     80  CD  GLU A  10       7.961  -1.531 -11.414  1.00  0.70           C  
ATOM     81  OE1 GLU A  10       7.675  -0.370 -11.784  1.00  0.69           O  
ATOM     82  OE2 GLU A  10       8.536  -2.359 -12.156  1.00  0.66           O  
ATOM     83  N   ASP A  11       4.783   0.295  -7.163  1.00  0.79           N  
ATOM     84  CA  ASP A  11       4.279   1.440  -6.411  1.00  0.79           C  
ATOM     85  C   ASP A  11       4.287   1.158  -4.911  1.00  0.79           C  
ATOM     86  CB  ASP A  11       2.865   1.804  -6.871  1.00  0.78           C  
ATOM     87  O   ASP A  11       4.656   2.023  -4.113  1.00  0.76           O  
ATOM     88  CG  ASP A  11       2.839   2.479  -8.231  1.00  0.73           C  
ATOM     89  OD1 ASP A  11       3.901   2.937  -8.706  1.00  0.70           O  
ATOM     90  OD2 ASP A  11       1.746   2.555  -8.833  1.00  0.70           O  
ATOM     91  N   LEU A  12       3.857  -0.044  -4.521  1.00  0.77           N  
ATOM     92  CA  LEU A  12       3.824  -0.400  -3.107  1.00  0.77           C  
ATOM     93  C   LEU A  12       5.231  -0.416  -2.517  1.00  0.77           C  
ATOM     94  CB  LEU A  12       3.162  -1.767  -2.914  1.00  0.75           C  
ATOM     95  O   LEU A  12       5.439   0.030  -1.387  1.00  0.76           O  
ATOM     96  CG  LEU A  12       1.633  -1.788  -2.928  1.00  0.70           C  
ATOM     97  CD1 LEU A  12       1.123  -3.224  -2.989  1.00  0.65           C  
ATOM     98  CD2 LEU A  12       1.077  -1.068  -1.705  1.00  0.65           C  
ATOM     99  N   GLN A  13       6.208  -0.927  -3.318  1.00  0.80           N  
ATOM    100  CA  GLN A  13       7.597  -0.912  -2.872  1.00  0.80           C  
ATOM    101  C   GLN A  13       8.081   0.514  -2.628  1.00  0.80           C  
ATOM    102  CB  GLN A  13       8.498  -1.604  -3.896  1.00  0.78           C  
ATOM    103  O   GLN A  13       8.779   0.780  -1.647  1.00  0.79           O  
ATOM    104  CG  GLN A  13       9.875  -1.968  -3.358  1.00  0.70           C  
ATOM    105  CD  GLN A  13      10.684  -2.804  -4.333  1.00  0.66           C  
ATOM    106  NE2 GLN A  13      11.886  -3.193  -3.923  1.00  0.57           N  
ATOM    107  OE1 GLN A  13      10.231  -3.097  -5.444  1.00  0.63           O  
ATOM    108  N   GLU A  14       7.735   1.360  -3.530  1.00  0.80           N  
ATOM    109  CA  GLU A  14       8.115   2.760  -3.368  1.00  0.80           C  
ATOM    110  C   GLU A  14       7.488   3.360  -2.113  1.00  0.80           C  
ATOM    111  CB  GLU A  14       7.708   3.574  -4.599  1.00  0.78           C  
ATOM    112  O   GLU A  14       8.136   4.122  -1.392  1.00  0.77           O  
ATOM    113  CG  GLU A  14       8.269   4.988  -4.615  1.00  0.71           C  
ATOM    114  CD  GLU A  14       8.019   5.719  -5.924  1.00  0.68           C  
ATOM    115  OE1 GLU A  14       7.434   5.117  -6.853  1.00  0.65           O  
ATOM    116  OE2 GLU A  14       8.412   6.903  -6.023  1.00  0.63           O  
ATOM    117  N   VAL A  15       6.236   3.036  -1.865  1.00  0.79           N  
ATOM    118  CA  VAL A  15       5.553   3.528  -0.674  1.00  0.79           C  
ATOM    119  C   VAL A  15       6.304   3.076   0.577  1.00  0.79           C  
ATOM    120  CB  VAL A  15       4.087   3.043  -0.619  1.00  0.78           C  
ATOM    121  O   VAL A  15       6.533   3.870   1.492  1.00  0.76           O  
ATOM    122  CG1 VAL A  15       3.489   3.284   0.766  1.00  0.73           C  
ATOM    123  CG2 VAL A  15       3.254   3.741  -1.692  1.00  0.74           C  
ATOM    124  N   LEU A  16       6.709   1.791   0.615  1.00  0.77           N  
ATOM    125  CA  LEU A  16       7.440   1.246   1.754  1.00  0.77           C  
ATOM    126  C   LEU A  16       8.745   2.001   1.976  1.00  0.77           C  
ATOM    127  CB  LEU A  16       7.727  -0.243   1.543  1.00  0.75           C  
ATOM    128  O   LEU A  16       9.088   2.337   3.111  1.00  0.75           O  
ATOM    129  CG  LEU A  16       6.577  -1.205   1.842  1.00  0.69           C  
ATOM    130  CD1 LEU A  16       6.910  -2.604   1.334  1.00  0.63           C  
ATOM    131  CD2 LEU A  16       6.276  -1.231   3.337  1.00  0.64           C  
ATOM    132  N   LYS A  17       9.451   2.214   0.850  1.00  0.78           N  
ATOM    133  CA  LYS A  17      10.723   2.924   0.942  1.00  0.78           C  
ATOM    134  C   LYS A  17      10.525   4.338   1.483  1.00  0.78           C  
ATOM    135  CB  LYS A  17      11.409   2.977  -0.423  1.00  0.76           C  
ATOM    136  O   LYS A  17      11.282   4.790   2.345  1.00  0.76           O  
ATOM    137  CG  LYS A  17      12.023   1.654  -0.859  1.00  0.71           C  
ATOM    138  CD  LYS A  17      12.686   1.769  -2.226  1.00  0.69           C  
ATOM    139  CE  LYS A  17      13.196   0.420  -2.715  1.00  0.63           C  
ATOM    140  NZ  LYS A  17      13.720   0.500  -4.112  1.00  0.57           N  
ATOM    141  N   ASN A  18       9.537   4.970   0.979  1.00  0.78           N  
ATOM    142  CA  ASN A  18       9.262   6.341   1.394  1.00  0.77           C  
ATOM    143  C   ASN A  18       8.784   6.404   2.842  1.00  0.77           C  
ATOM    144  CB  ASN A  18       8.229   6.985   0.466  1.00  0.76           C  
ATOM    145  O   ASN A  18       9.090   7.358   3.560  1.00  0.74           O  
ATOM    146  CG  ASN A  18       8.800   7.326  -0.896  1.00  0.70           C  
ATOM    147  ND2 ASN A  18       7.925   7.493  -1.881  1.00  0.65           N  
ATOM    148  OD1 ASN A  18      10.017   7.437  -1.062  1.00  0.67           O  
ATOM    149  N   LEU A  19       7.954   5.402   3.217  1.00  0.77           N  
ATOM    150  CA  LEU A  19       7.501   5.345   4.602  1.00  0.76           C  
ATOM    151  C   LEU A  19       8.686   5.277   5.559  1.00  0.75           C  
ATOM    152  CB  LEU A  19       6.585   4.137   4.818  1.00  0.74           C  
ATOM    153  O   LEU A  19       8.735   6.013   6.547  1.00  0.72           O  
ATOM    154  CG  LEU A  19       5.975   3.990   6.213  1.00  0.70           C  
ATOM    155  CD1 LEU A  19       5.001   5.130   6.488  1.00  0.65           C  
ATOM    156  CD2 LEU A  19       5.279   2.640   6.352  1.00  0.66           C  
ATOM    157  N   HIS A  20       9.648   4.359   5.198  1.00  0.74           N  
ATOM    158  CA  HIS A  20      10.830   4.185   6.035  1.00  0.74           C  
ATOM    159  C   HIS A  20      11.642   5.473   6.117  1.00  0.73           C  
ATOM    160  CB  HIS A  20      11.702   3.047   5.500  1.00  0.71           C  
ATOM    161  O   HIS A  20      12.076   5.870   7.201  1.00  0.72           O  
ATOM    162  CG  HIS A  20      12.828   2.675   6.412  1.00  0.65           C  
ATOM    163  CD2 HIS A  20      14.164   2.854   6.294  1.00  0.60           C  
ATOM    164  ND1 HIS A  20      12.629   2.032   7.615  1.00  0.56           N  
ATOM    165  CE1 HIS A  20      13.799   1.832   8.198  1.00  0.56           C  
ATOM    166  NE2 HIS A  20      14.747   2.321   7.417  1.00  0.54           N  
ATOM    167  N   LYS A  21      11.761   6.051   4.949  1.00  0.75           N  
ATOM    168  CA  LYS A  21      12.595   7.247   4.864  1.00  0.75           C  
ATOM    169  C   LYS A  21      11.960   8.414   5.614  1.00  0.74           C  
ATOM    170  CB  LYS A  21      12.835   7.632   3.403  1.00  0.73           C  
ATOM    171  O   LYS A  21      12.655   9.178   6.288  1.00  0.72           O  
ATOM    172  CG  LYS A  21      13.786   8.805   3.220  1.00  0.68           C  
ATOM    173  CD  LYS A  21      14.010   9.118   1.746  1.00  0.66           C  
ATOM    174  CE  LYS A  21      14.849  10.376   1.563  1.00  0.59           C  
ATOM    175  NZ  LYS A  21      15.082  10.680   0.119  1.00  0.53           N  
ATOM    176  N   ASN A  22      10.723   8.529   5.508  1.00  0.72           N  
ATOM    177  CA  ASN A  22      10.056   9.747   5.953  1.00  0.71           C  
ATOM    178  C   ASN A  22       9.456   9.581   7.347  1.00  0.70           C  
ATOM    179  CB  ASN A  22       8.972  10.161   4.955  1.00  0.68           C  
ATOM    180  O   ASN A  22       8.852  10.512   7.882  1.00  0.67           O  
ATOM    181  CG  ASN A  22       9.546  10.659   3.643  1.00  0.63           C  
ATOM    182  ND2 ASN A  22       8.874  10.341   2.543  1.00  0.59           N  
ATOM    183  OD1 ASN A  22      10.586  11.322   3.618  1.00  0.63           O  
ATOM    184  N   TRP A  23       9.488   8.460   7.908  1.00  0.67           N  
ATOM    185  CA  TRP A  23       8.845   8.257   9.202  1.00  0.69           C  
ATOM    186  C   TRP A  23       9.309   9.303  10.210  1.00  0.65           C  
ATOM    187  CB  TRP A  23       9.139   6.852   9.735  1.00  0.62           C  
ATOM    188  O   TRP A  23       8.511   9.804  11.006  1.00  0.61           O  
ATOM    189  CG  TRP A  23       8.428   6.524  11.013  1.00  0.55           C  
ATOM    190  CD1 TRP A  23       8.964   6.500  12.271  1.00  0.48           C  
ATOM    191  CD2 TRP A  23       7.050   6.167  11.157  1.00  0.51           C  
ATOM    192  CE2 TRP A  23       6.818   5.942  12.532  1.00  0.50           C  
ATOM    193  CE3 TRP A  23       5.987   6.018  10.255  1.00  0.65           C  
ATOM    194  NE1 TRP A  23       8.000   6.151  13.189  1.00  0.65           N  
ATOM    195  CH2 TRP A  23       4.542   5.434  12.123  1.00  0.59           C  
ATOM    196  CZ2 TRP A  23       5.564   5.574  13.026  1.00  0.65           C  
ATOM    197  CZ3 TRP A  23       4.741   5.652  10.750  1.00  0.55           C  
ATOM    198  N   HIS A  24      10.631   9.678  10.097  1.00  0.60           N  
ATOM    199  CA  HIS A  24      11.194  10.609  11.068  1.00  0.60           C  
ATOM    200  C   HIS A  24      11.204  12.034  10.524  1.00  0.60           C  
ATOM    201  CB  HIS A  24      12.612  10.186  11.458  1.00  0.56           C  
ATOM    202  O   HIS A  24      11.752  12.940  11.155  1.00  0.59           O  
ATOM    203  CG  HIS A  24      12.685   8.821  12.063  1.00  0.53           C  
ATOM    204  CD2 HIS A  24      13.285   7.687  11.630  1.00  0.51           C  
ATOM    205  ND1 HIS A  24      12.087   8.506  13.264  1.00  0.52           N  
ATOM    206  CE1 HIS A  24      12.317   7.234  13.545  1.00  0.49           C  
ATOM    207  NE2 HIS A  24      13.042   6.715  12.569  1.00  0.45           N  
ATOM    208  N   GLY A  25      10.848  12.208   9.261  1.00  0.59           N  
ATOM    209  CA  GLY A  25      11.068  13.470   8.573  1.00  0.57           C  
ATOM    210  C   GLY A  25       9.988  14.499   8.853  1.00  0.59           C  
ATOM    211  O   GLY A  25      10.073  15.638   8.390  1.00  0.55           O  
ATOM    212  N   GLY A  26       9.004  14.115   9.952  1.00  0.56           N  
ATOM    213  CA  GLY A  26       7.916  15.019  10.289  1.00  0.55           C  
ATOM    214  C   GLY A  26       6.663  14.776   9.469  1.00  0.57           C  
ATOM    215  O   GLY A  26       6.638  13.892   8.610  1.00  0.54           O  
ATOM    216  N   LYS A  27       5.401  15.214   9.808  1.00  0.59           N  
ATOM    217  CA  LYS A  27       4.050  14.982   9.304  1.00  0.58           C  
ATOM    218  C   LYS A  27       3.977  15.216   7.798  1.00  0.59           C  
ATOM    219  CB  LYS A  27       3.046  15.884  10.024  1.00  0.54           C  
ATOM    220  O   LYS A  27       3.272  14.498   7.087  1.00  0.59           O  
ATOM    221  CG  LYS A  27       2.773  15.480  11.465  1.00  0.50           C  
ATOM    222  CD  LYS A  27       1.665  16.324  12.082  1.00  0.52           C  
ATOM    223  CE  LYS A  27       1.391  15.921  13.524  1.00  0.40           C  
ATOM    224  NZ  LYS A  27       0.315  16.755  14.138  1.00  0.36           N  
ATOM    225  N   ASP A  28       4.632  16.314   7.269  1.00  0.59           N  
ATOM    226  CA  ASP A  28       4.494  16.600   5.845  1.00  0.58           C  
ATOM    227  C   ASP A  28       4.985  15.427   4.999  1.00  0.60           C  
ATOM    228  CB  ASP A  28       5.262  17.871   5.476  1.00  0.53           C  
ATOM    229  O   ASP A  28       4.361  15.075   3.996  1.00  0.57           O  
ATOM    230  CG  ASP A  28       4.644  19.128   6.062  1.00  0.48           C  
ATOM    231  OD1 ASP A  28       3.437  19.120   6.388  1.00  0.52           O  
ATOM    232  OD2 ASP A  28       5.369  20.137   6.197  1.00  0.51           O  
ATOM    233  N   ASN A  29       6.083  14.811   5.502  1.00  0.65           N  
ATOM    234  CA  ASN A  29       6.632  13.695   4.739  1.00  0.64           C  
ATOM    235  C   ASN A  29       5.702  12.486   4.765  1.00  0.65           C  
ATOM    236  CB  ASN A  29       8.016  13.312   5.267  1.00  0.60           C  
ATOM    237  O   ASN A  29       5.544  11.797   3.756  1.00  0.62           O  
ATOM    238  CG  ASN A  29       9.079  14.333   4.914  1.00  0.55           C  
ATOM    239  ND2 ASN A  29      10.202  14.289   5.621  1.00  0.50           N  
ATOM    240  OD1 ASN A  29       8.893  15.155   4.012  1.00  0.55           O  
ATOM    241  N   LEU A  30       4.929  12.348   5.745  1.00  0.72           N  
ATOM    242  CA  LEU A  30       4.037  11.200   5.866  1.00  0.72           C  
ATOM    243  C   LEU A  30       2.770  11.407   5.043  1.00  0.73           C  
ATOM    244  CB  LEU A  30       3.673  10.955   7.332  1.00  0.70           C  
ATOM    245  O   LEU A  30       2.147  10.440   4.599  1.00  0.71           O  
ATOM    246  CG  LEU A  30       4.774  10.366   8.215  1.00  0.65           C  
ATOM    247  CD1 LEU A  30       4.317  10.316   9.669  1.00  0.60           C  
ATOM    248  CD2 LEU A  30       5.167   8.977   7.724  1.00  0.61           C  
ATOM    249  N   HIS A  31       2.458  12.716   4.820  1.00  0.73           N  
ATOM    250  CA  HIS A  31       1.330  13.022   3.947  1.00  0.73           C  
ATOM    251  C   HIS A  31       1.581  12.526   2.527  1.00  0.74           C  
ATOM    252  CB  HIS A  31       1.054  14.527   3.937  1.00  0.71           C  
ATOM    253  O   HIS A  31       0.663  12.039   1.864  1.00  0.73           O  
ATOM    254  CG  HIS A  31       0.175  14.984   5.057  1.00  0.66           C  
ATOM    255  CD2 HIS A  31       0.357  15.942   5.996  1.00  0.60           C  
ATOM    256  ND1 HIS A  31      -1.061  14.428   5.306  1.00  0.61           N  
ATOM    257  CE1 HIS A  31      -1.604  15.028   6.352  1.00  0.57           C  
ATOM    258  NE2 HIS A  31      -0.764  15.950   6.790  1.00  0.57           N  
ATOM    259  N   ASP A  32       2.797  12.699   2.160  1.00  0.76           N  
ATOM    260  CA  ASP A  32       3.135  12.235   0.818  1.00  0.76           C  
ATOM    261  C   ASP A  32       2.967  10.722   0.702  1.00  0.76           C  
ATOM    262  CB  ASP A  32       4.567  12.634   0.457  1.00  0.74           C  
ATOM    263  O   ASP A  32       2.452  10.224  -0.302  1.00  0.74           O  
ATOM    264  CG  ASP A  32       4.722  14.123   0.201  1.00  0.69           C  
ATOM    265  OD1 ASP A  32       3.700  14.819   0.017  1.00  0.68           O  
ATOM    266  OD2 ASP A  32       5.875  14.603   0.179  1.00  0.68           O  
ATOM    267  N   VAL A  33       3.360  10.052   1.732  1.00  0.77           N  
ATOM    268  CA  VAL A  33       3.229   8.599   1.766  1.00  0.76           C  
ATOM    269  C   VAL A  33       1.752   8.213   1.738  1.00  0.77           C  
ATOM    270  CB  VAL A  33       3.914   7.995   3.012  1.00  0.75           C  
ATOM    271  O   VAL A  33       1.350   7.322   0.985  1.00  0.75           O  
ATOM    272  CG1 VAL A  33       3.582   6.510   3.145  1.00  0.71           C  
ATOM    273  CG2 VAL A  33       5.426   8.204   2.943  1.00  0.71           C  
ATOM    274  N   ASP A  34       0.926   8.906   2.542  1.00  0.76           N  
ATOM    275  CA  ASP A  34      -0.515   8.677   2.584  1.00  0.76           C  
ATOM    276  C   ASP A  34      -1.141   8.860   1.204  1.00  0.77           C  
ATOM    277  CB  ASP A  34      -1.179   9.619   3.592  1.00  0.75           C  
ATOM    278  O   ASP A  34      -1.966   8.049   0.778  1.00  0.76           O  
ATOM    279  CG  ASP A  34      -2.665   9.358   3.757  1.00  0.69           C  
ATOM    280  OD1 ASP A  34      -3.055   8.205   4.040  1.00  0.66           O  
ATOM    281  OD2 ASP A  34      -3.455  10.315   3.601  1.00  0.67           O  
ATOM    282  N   ASN A  35      -0.732   9.999   0.517  1.00  0.78           N  
ATOM    283  CA  ASN A  35      -1.253  10.267  -0.819  1.00  0.78           C  
ATOM    284  C   ASN A  35      -0.886   9.155  -1.798  1.00  0.79           C  
ATOM    285  CB  ASN A  35      -0.745  11.616  -1.333  1.00  0.77           C  
ATOM    286  O   ASN A  35      -1.718   8.728  -2.600  1.00  0.78           O  
ATOM    287  CG  ASN A  35      -1.425  12.791  -0.660  1.00  0.71           C  
ATOM    288  ND2 ASN A  35      -0.772  13.947  -0.681  1.00  0.68           N  
ATOM    289  OD1 ASN A  35      -2.530  12.662  -0.125  1.00  0.69           O  
ATOM    290  N   HIS A  36       0.337   8.704  -1.705  1.00  0.78           N  
ATOM    291  CA  HIS A  36       0.781   7.646  -2.605  1.00  0.78           C  
ATOM    292  C   HIS A  36       0.014   6.352  -2.354  1.00  0.78           C  
ATOM    293  CB  HIS A  36       2.283   7.404  -2.447  1.00  0.76           C  
ATOM    294  O   HIS A  36      -0.395   5.674  -3.300  1.00  0.75           O  
ATOM    295  CG  HIS A  36       2.925   6.809  -3.660  1.00  0.70           C  
ATOM    296  CD2 HIS A  36       2.385   6.253  -4.770  1.00  0.65           C  
ATOM    297  ND1 HIS A  36       4.292   6.738  -3.819  1.00  0.62           N  
ATOM    298  CE1 HIS A  36       4.566   6.164  -4.978  1.00  0.63           C  
ATOM    299  NE2 HIS A  36       3.426   5.860  -5.575  1.00  0.62           N  
ATOM    300  N   LEU A  37      -0.157   6.014  -1.058  1.00  0.76           N  
ATOM    301  CA  LEU A  37      -0.906   4.812  -0.708  1.00  0.76           C  
ATOM    302  C   LEU A  37      -2.342   4.900  -1.214  1.00  0.76           C  
ATOM    303  CB  LEU A  37      -0.899   4.599   0.808  1.00  0.75           C  
ATOM    304  O   LEU A  37      -2.880   3.924  -1.741  1.00  0.75           O  
ATOM    305  CG  LEU A  37      -1.522   3.296   1.311  1.00  0.70           C  
ATOM    306  CD1 LEU A  37      -0.804   2.095   0.704  1.00  0.65           C  
ATOM    307  CD2 LEU A  37      -1.479   3.236   2.835  1.00  0.65           C  
ATOM    308  N   GLN A  38      -2.988   6.094  -1.074  1.00  0.77           N  
ATOM    309  CA  GLN A  38      -4.342   6.296  -1.578  1.00  0.77           C  
ATOM    310  C   GLN A  38      -4.406   6.076  -3.087  1.00  0.78           C  
ATOM    311  CB  GLN A  38      -4.841   7.700  -1.231  1.00  0.76           C  
ATOM    312  O   GLN A  38      -5.352   5.466  -3.590  1.00  0.76           O  
ATOM    313  CG  GLN A  38      -5.256   7.863   0.225  1.00  0.70           C  
ATOM    314  CD  GLN A  38      -5.701   9.276   0.554  1.00  0.68           C  
ATOM    315  NE2 GLN A  38      -5.653   9.630   1.833  1.00  0.63           N  
ATOM    316  OE1 GLN A  38      -6.083  10.044  -0.335  1.00  0.66           O  
ATOM    317  N   ASN A  39      -3.418   6.600  -3.757  1.00  0.79           N  
ATOM    318  CA  ASN A  39      -3.365   6.408  -5.203  1.00  0.79           C  
ATOM    319  C   ASN A  39      -3.283   4.929  -5.570  1.00  0.79           C  
ATOM    320  CB  ASN A  39      -2.180   7.170  -5.802  1.00  0.77           C  
ATOM    321  O   ASN A  39      -3.943   4.481  -6.509  1.00  0.76           O  
ATOM    322  CG  ASN A  39      -2.395   8.671  -5.809  1.00  0.72           C  
ATOM    323  ND2 ASN A  39      -1.306   9.424  -5.908  1.00  0.68           N  
ATOM    324  OD1 ASN A  39      -3.529   9.148  -5.725  1.00  0.69           O  
ATOM    325  N   VAL A  40      -2.499   4.167  -4.806  1.00  0.77           N  
ATOM    326  CA  VAL A  40      -2.338   2.741  -5.067  1.00  0.76           C  
ATOM    327  C   VAL A  40      -3.671   2.024  -4.864  1.00  0.76           C  
ATOM    328  CB  VAL A  40      -1.254   2.117  -4.159  1.00  0.75           C  
ATOM    329  O   VAL A  40      -4.067   1.193  -5.685  1.00  0.74           O  
ATOM    330  CG1 VAL A  40      -1.253   0.595  -4.287  1.00  0.71           C  
ATOM    331  CG2 VAL A  40       0.121   2.686  -4.502  1.00  0.72           C  
ATOM    332  N   ILE A  41      -4.375   2.374  -3.797  1.00  0.74           N  
ATOM    333  CA  ILE A  41      -5.671   1.775  -3.501  1.00  0.73           C  
ATOM    334  C   ILE A  41      -6.643   2.054  -4.645  1.00  0.74           C  
ATOM    335  CB  ILE A  41      -6.247   2.304  -2.168  1.00  0.72           C  
ATOM    336  O   ILE A  41      -7.375   1.161  -5.078  1.00  0.73           O  
ATOM    337  CG1 ILE A  41      -5.435   1.764  -0.984  1.00  0.68           C  
ATOM    338  CG2 ILE A  41      -7.726   1.932  -2.033  1.00  0.69           C  
ATOM    339  CD1 ILE A  41      -5.784   2.409   0.350  1.00  0.66           C  
ATOM    340  N   GLU A  42      -6.676   3.345  -5.110  1.00  0.78           N  
ATOM    341  CA  GLU A  42      -7.542   3.715  -6.225  1.00  0.77           C  
ATOM    342  C   GLU A  42      -7.202   2.913  -7.478  1.00  0.78           C  
ATOM    343  CB  GLU A  42      -7.434   5.214  -6.515  1.00  0.76           C  
ATOM    344  O   GLU A  42      -8.097   2.486  -8.210  1.00  0.76           O  
ATOM    345  CG  GLU A  42      -8.209   6.087  -5.538  1.00  0.71           C  
ATOM    346  CD  GLU A  42      -8.040   7.575  -5.799  1.00  0.69           C  
ATOM    347  OE1 GLU A  42      -7.385   7.946  -6.799  1.00  0.68           O  
ATOM    348  OE2 GLU A  42      -8.566   8.377  -4.995  1.00  0.65           O  
ATOM    349  N   ASP A  43      -5.967   2.741  -7.716  1.00  0.77           N  
ATOM    350  CA  ASP A  43      -5.535   1.959  -8.870  1.00  0.76           C  
ATOM    351  C   ASP A  43      -6.024   0.516  -8.770  1.00  0.76           C  
ATOM    352  CB  ASP A  43      -4.011   1.990  -8.999  1.00  0.75           C  
ATOM    353  O   ASP A  43      -6.454  -0.070  -9.765  1.00  0.73           O  
ATOM    354  CG  ASP A  43      -3.483   3.331  -9.479  1.00  0.72           C  
ATOM    355  OD1 ASP A  43      -4.277   4.152  -9.988  1.00  0.71           O  
ATOM    356  OD2 ASP A  43      -2.263   3.568  -9.350  1.00  0.71           O  
ATOM    357  N   ILE A  44      -5.910  -0.063  -7.545  1.00  0.75           N  
ATOM    358  CA  ILE A  44      -6.372  -1.430  -7.331  1.00  0.74           C  
ATOM    359  C   ILE A  44      -7.879  -1.508  -7.567  1.00  0.74           C  
ATOM    360  CB  ILE A  44      -6.026  -1.928  -5.910  1.00  0.72           C  
ATOM    361  O   ILE A  44      -8.364  -2.434  -8.221  1.00  0.72           O  
ATOM    362  CG1 ILE A  44      -4.510  -2.103  -5.761  1.00  0.68           C  
ATOM    363  CG2 ILE A  44      -6.761  -3.235  -5.602  1.00  0.69           C  
ATOM    364  CD1 ILE A  44      -4.050  -2.319  -4.325  1.00  0.66           C  
ATOM    365  N   HIS A  45      -8.616  -0.521  -6.998  1.00  0.73           N  
ATOM    366  CA  HIS A  45     -10.059  -0.444  -7.193  1.00  0.73           C  
ATOM    367  C   HIS A  45     -10.413  -0.388  -8.676  1.00  0.73           C  
ATOM    368  CB  HIS A  45     -10.633   0.776  -6.471  1.00  0.71           C  
ATOM    369  O   HIS A  45     -11.314  -1.097  -9.130  1.00  0.72           O  
ATOM    370  CG  HIS A  45     -12.120   0.898  -6.587  1.00  0.67           C  
ATOM    371  CD2 HIS A  45     -13.117   0.347  -5.855  1.00  0.62           C  
ATOM    372  ND1 HIS A  45     -12.730   1.664  -7.557  1.00  0.60           N  
ATOM    373  CE1 HIS A  45     -14.042   1.580  -7.415  1.00  0.59           C  
ATOM    374  NE2 HIS A  45     -14.303   0.786  -6.390  1.00  0.57           N  
ATOM    375  N   ASP A  46      -9.735   0.467  -9.417  1.00  0.76           N  
ATOM    376  CA  ASP A  46      -9.965   0.594 -10.853  1.00  0.75           C  
ATOM    377  C   ASP A  46      -9.715  -0.732 -11.569  1.00  0.75           C  
ATOM    378  CB  ASP A  46      -9.073   1.687 -11.444  1.00  0.73           C  
ATOM    379  O   ASP A  46     -10.458  -1.100 -12.481  1.00  0.72           O  
ATOM    380  CG  ASP A  46      -9.509   3.087 -11.049  1.00  0.70           C  
ATOM    381  OD1 ASP A  46     -10.615   3.246 -10.489  1.00  0.71           O  
ATOM    382  OD2 ASP A  46      -8.741   4.040 -11.302  1.00  0.71           O  
ATOM    383  N   PHE A  47      -8.701  -1.350 -11.127  1.00  0.72           N  
ATOM    384  CA  PHE A  47      -8.370  -2.644 -11.711  1.00  0.71           C  
ATOM    385  C   PHE A  47      -9.480  -3.655 -11.450  1.00  0.71           C  
ATOM    386  CB  PHE A  47      -7.043  -3.165 -11.150  1.00  0.69           C  
ATOM    387  O   PHE A  47      -9.857  -4.416 -12.344  1.00  0.68           O  
ATOM    388  CG  PHE A  47      -6.663  -4.530 -11.657  1.00  0.65           C  
ATOM    389  CD1 PHE A  47      -6.147  -4.693 -12.937  1.00  0.62           C  
ATOM    390  CD2 PHE A  47      -6.823  -5.651 -10.853  1.00  0.62           C  
ATOM    391  CE1 PHE A  47      -5.795  -5.955 -13.409  1.00  0.59           C  
ATOM    392  CE2 PHE A  47      -6.474  -6.916 -11.318  1.00  0.59           C  
ATOM    393  CZ  PHE A  47      -5.961  -7.066 -12.596  1.00  0.60           C  
ATOM    394  N   MET A  48     -10.034  -3.730 -10.281  1.00  0.70           N  
ATOM    395  CA  MET A  48     -11.124  -4.630  -9.916  1.00  0.69           C  
ATOM    396  C   MET A  48     -12.387  -4.305 -10.707  1.00  0.70           C  
ATOM    397  CB  MET A  48     -11.411  -4.549  -8.416  1.00  0.67           C  
ATOM    398  O   MET A  48     -13.099  -5.209 -11.146  1.00  0.68           O  
ATOM    399  CG  MET A  48     -10.333  -5.181  -7.551  1.00  0.63           C  
ATOM    400  SD  MET A  48     -10.859  -5.377  -5.803  1.00  0.58           S  
ATOM    401  CE  MET A  48     -11.085  -3.637  -5.341  1.00  0.53           C  
ATOM    402  N   GLN A  49     -12.718  -3.083 -10.852  1.00  0.69           N  
ATOM    403  CA  GLN A  49     -13.900  -2.678 -11.605  1.00  0.69           C  
ATOM    404  C   GLN A  49     -13.773  -3.061 -13.076  1.00  0.69           C  
ATOM    405  CB  GLN A  49     -14.132  -1.172 -11.473  1.00  0.66           C  
ATOM    406  O   GLN A  49     -14.778  -3.301 -13.749  1.00  0.67           O  
ATOM    407  CG  GLN A  49     -14.606  -0.741 -10.091  1.00  0.61           C  
ATOM    408  CD  GLN A  49     -15.084   0.699 -10.057  1.00  0.60           C  
ATOM    409  NE2 GLN A  49     -15.552   1.140  -8.895  1.00  0.49           N  
ATOM    410  OE1 GLN A  49     -15.031   1.408 -11.066  1.00  0.60           O  
ATOM    411  N   GLY A  50     -12.543  -3.044 -13.521  1.00  0.63           N  
ATOM    412  CA  GLY A  50     -12.304  -3.355 -14.921  1.00  0.62           C  
ATOM    413  C   GLY A  50     -12.367  -4.840 -15.222  1.00  0.63           C  
ATOM    414  O   GLY A  50     -11.980  -5.276 -16.308  1.00  0.60           O  
ATOM    415  N   GLY A  51     -12.964  -5.704 -14.317  1.00  0.57           N  
ATOM    416  CA  GLY A  51     -13.117  -7.137 -14.513  1.00  0.55           C  
ATOM    417  C   GLY A  51     -12.015  -7.950 -13.859  1.00  0.56           C  
ATOM    418  O   GLY A  51     -11.965  -9.172 -14.011  1.00  0.53           O  
ATOM    419  N   GLY A  52     -10.942  -7.233 -13.294  1.00  0.59           N  
ATOM    420  CA  GLY A  52      -9.929  -7.909 -12.499  1.00  0.56           C  
ATOM    421  C   GLY A  52     -10.420  -8.304 -11.119  1.00  0.58           C  
ATOM    422  O   GLY A  52     -10.861  -7.452 -10.344  1.00  0.55           O  
ATOM    423  N   SER A  53     -11.396  -9.123 -11.071  1.00  0.59           N  
ATOM    424  CA  SER A  53     -12.157  -9.573  -9.910  1.00  0.57           C  
ATOM    425  C   SER A  53     -11.854 -11.031  -9.580  1.00  0.58           C  
ATOM    426  CB  SER A  53     -13.657  -9.398 -10.152  1.00  0.51           C  
ATOM    427  O   SER A  53     -11.741 -11.866 -10.480  1.00  0.54           O  
ATOM    428  OG  SER A  53     -14.061 -10.086 -11.323  1.00  0.48           O  
ATOM    429  N   GLY A  54     -11.033 -11.160  -8.500  1.00  0.61           N  
ATOM    430  CA  GLY A  54     -10.929 -12.364  -7.692  1.00  0.59           C  
ATOM    431  C   GLY A  54     -11.038 -12.093  -6.203  1.00  0.61           C  
ATOM    432  O   GLY A  54     -10.805 -10.970  -5.752  1.00  0.58           O  
ATOM    433  N   GLY A  55     -11.847 -12.795  -5.458  1.00  0.63           N  
ATOM    434  CA  GLY A  55     -11.968 -12.725  -4.011  1.00  0.62           C  
ATOM    435  C   GLY A  55     -10.692 -12.272  -3.326  1.00  0.63           C  
ATOM    436  O   GLY A  55     -10.737 -11.509  -2.360  1.00  0.62           O  
ATOM    437  N   LYS A  56      -9.587 -12.646  -3.860  1.00  0.67           N  
ATOM    438  CA  LYS A  56      -8.306 -12.314  -3.245  1.00  0.66           C  
ATOM    439  C   LYS A  56      -8.002 -10.824  -3.378  1.00  0.67           C  
ATOM    440  CB  LYS A  56      -7.179 -13.137  -3.872  1.00  0.64           C  
ATOM    441  O   LYS A  56      -7.430 -10.218  -2.470  1.00  0.65           O  
ATOM    442  CG  LYS A  56      -7.151 -14.590  -3.423  1.00  0.60           C  
ATOM    443  CD  LYS A  56      -5.921 -15.315  -3.956  1.00  0.59           C  
ATOM    444  CE  LYS A  56      -5.921 -16.785  -3.556  1.00  0.52           C  
ATOM    445  NZ  LYS A  56      -4.725 -17.504  -4.089  1.00  0.45           N  
ATOM    446  N   LEU A  57      -8.318 -10.236  -4.553  1.00  0.69           N  
ATOM    447  CA  LEU A  57      -8.065  -8.809  -4.725  1.00  0.68           C  
ATOM    448  C   LEU A  57      -8.927  -7.986  -3.773  1.00  0.69           C  
ATOM    449  CB  LEU A  57      -8.336  -8.387  -6.171  1.00  0.67           C  
ATOM    450  O   LEU A  57      -8.469  -6.980  -3.226  1.00  0.68           O  
ATOM    451  CG  LEU A  57      -7.250  -8.731  -7.192  1.00  0.63           C  
ATOM    452  CD1 LEU A  57      -7.761  -8.494  -8.609  1.00  0.59           C  
ATOM    453  CD2 LEU A  57      -5.989  -7.915  -6.928  1.00  0.59           C  
ATOM    454  N   GLN A  58     -10.186  -8.415  -3.599  1.00  0.71           N  
ATOM    455  CA  GLN A  58     -11.046  -7.739  -2.634  1.00  0.71           C  
ATOM    456  C   GLN A  58     -10.450  -7.796  -1.231  1.00  0.71           C  
ATOM    457  CB  GLN A  58     -12.445  -8.357  -2.636  1.00  0.68           C  
ATOM    458  O   GLN A  58     -10.492  -6.810  -0.492  1.00  0.70           O  
ATOM    459  CG  GLN A  58     -13.348  -7.834  -3.745  1.00  0.64           C  
ATOM    460  CD  GLN A  58     -14.722  -8.477  -3.737  1.00  0.61           C  
ATOM    461  NE2 GLN A  58     -15.648  -7.907  -4.500  1.00  0.53           N  
ATOM    462  OE1 GLN A  58     -14.949  -9.478  -3.050  1.00  0.60           O  
ATOM    463  N   GLU A  59      -9.975  -8.942  -0.854  1.00  0.73           N  
ATOM    464  CA  GLU A  59      -9.343  -9.085   0.454  1.00  0.72           C  
ATOM    465  C   GLU A  59      -8.129  -8.170   0.582  1.00  0.73           C  
ATOM    466  CB  GLU A  59      -8.933 -10.540   0.697  1.00  0.71           C  
ATOM    467  O   GLU A  59      -7.926  -7.542   1.624  1.00  0.71           O  
ATOM    468  CG  GLU A  59      -8.574 -10.844   2.144  1.00  0.66           C  
ATOM    469  CD  GLU A  59      -8.387 -12.328   2.416  1.00  0.64           C  
ATOM    470  OE1 GLU A  59      -8.619 -13.148   1.499  1.00  0.62           O  
ATOM    471  OE2 GLU A  59      -8.007 -12.674   3.557  1.00  0.59           O  
ATOM    472  N   MET A  60      -7.394  -8.066  -0.473  1.00  0.71           N  
ATOM    473  CA  MET A  60      -6.207  -7.216  -0.473  1.00  0.70           C  
ATOM    474  C   MET A  60      -6.588  -5.750  -0.296  1.00  0.71           C  
ATOM    475  CB  MET A  60      -5.415  -7.398  -1.768  1.00  0.69           C  
ATOM    476  O   MET A  60      -5.915  -5.012   0.426  1.00  0.68           O  
ATOM    477  CG  MET A  60      -4.578  -8.666  -1.802  1.00  0.64           C  
ATOM    478  SD  MET A  60      -3.480  -8.746  -3.271  1.00  0.58           S  
ATOM    479  CE  MET A  60      -4.705  -8.555  -4.596  1.00  0.55           C  
ATOM    480  N   MET A  61      -7.652  -5.326  -0.999  1.00  0.72           N  
ATOM    481  CA  MET A  61      -8.141  -3.959  -0.839  1.00  0.71           C  
ATOM    482  C   MET A  61      -8.471  -3.666   0.620  1.00  0.72           C  
ATOM    483  CB  MET A  61      -9.374  -3.724  -1.713  1.00  0.69           C  
ATOM    484  O   MET A  61      -8.173  -2.582   1.123  1.00  0.71           O  
ATOM    485  CG  MET A  61      -9.046  -3.388  -3.159  1.00  0.64           C  
ATOM    486  SD  MET A  61     -10.084  -2.025  -3.816  1.00  0.56           S  
ATOM    487  CE  MET A  61     -11.736  -2.733  -3.570  1.00  0.53           C  
ATOM    488  N   LYS A  62      -9.144  -4.657   1.199  1.00  0.75           N  
ATOM    489  CA  LYS A  62      -9.504  -4.461   2.600  1.00  0.75           C  
ATOM    490  C   LYS A  62      -8.261  -4.282   3.467  1.00  0.76           C  
ATOM    491  CB  LYS A  62     -10.334  -5.640   3.112  1.00  0.73           C  
ATOM    492  O   LYS A  62      -8.225  -3.409   4.337  1.00  0.75           O  
ATOM    493  CG  LYS A  62     -11.779  -5.632   2.635  1.00  0.69           C  
ATOM    494  CD  LYS A  62     -12.562  -6.807   3.206  1.00  0.66           C  
ATOM    495  CE  LYS A  62     -13.962  -6.887   2.614  1.00  0.61           C  
ATOM    496  NZ  LYS A  62     -14.696  -8.099   3.088  1.00  0.54           N  
ATOM    497  N   GLU A  63      -7.274  -5.085   3.204  1.00  0.75           N  
ATOM    498  CA  GLU A  63      -6.024  -4.995   3.953  1.00  0.74           C  
ATOM    499  C   GLU A  63      -5.332  -3.656   3.712  1.00  0.74           C  
ATOM    500  CB  GLU A  63      -5.088  -6.146   3.577  1.00  0.72           C  
ATOM    501  O   GLU A  63      -4.810  -3.045   4.646  1.00  0.72           O  
ATOM    502  CG  GLU A  63      -5.546  -7.504   4.091  1.00  0.67           C  
ATOM    503  CD  GLU A  63      -4.632  -8.644   3.670  1.00  0.65           C  
ATOM    504  OE1 GLU A  63      -3.643  -8.393   2.944  1.00  0.63           O  
ATOM    505  OE2 GLU A  63      -4.909  -9.798   4.067  1.00  0.61           O  
ATOM    506  N   PHE A  64      -5.297  -3.136   2.440  1.00  0.74           N  
ATOM    507  CA  PHE A  64      -4.720  -1.837   2.116  1.00  0.72           C  
ATOM    508  C   PHE A  64      -5.443  -0.722   2.861  1.00  0.74           C  
ATOM    509  CB  PHE A  64      -4.779  -1.583   0.606  1.00  0.71           C  
ATOM    510  O   PHE A  64      -4.809   0.207   3.366  1.00  0.71           O  
ATOM    511  CG  PHE A  64      -3.542  -2.020  -0.132  1.00  0.67           C  
ATOM    512  CD1 PHE A  64      -2.349  -1.321   0.009  1.00  0.63           C  
ATOM    513  CD2 PHE A  64      -3.573  -3.130  -0.966  1.00  0.63           C  
ATOM    514  CE1 PHE A  64      -1.203  -1.723  -0.673  1.00  0.61           C  
ATOM    515  CE2 PHE A  64      -2.431  -3.537  -1.651  1.00  0.60           C  
ATOM    516  CZ  PHE A  64      -1.248  -2.832  -1.504  1.00  0.61           C  
ATOM    517  N   GLN A  65      -6.766  -0.824   2.780  1.00  0.73           N  
ATOM    518  CA  GLN A  65      -7.543   0.185   3.492  1.00  0.73           C  
ATOM    519  C   GLN A  65      -7.175   0.220   4.972  1.00  0.74           C  
ATOM    520  CB  GLN A  65      -9.041  -0.078   3.329  1.00  0.70           C  
ATOM    521  O   GLN A  65      -7.087   1.294   5.571  1.00  0.73           O  
ATOM    522  CG  GLN A  65      -9.923   1.038   3.874  1.00  0.64           C  
ATOM    523  CD  GLN A  65      -9.780   2.332   3.095  1.00  0.62           C  
ATOM    524  NE2 GLN A  65      -9.648   3.443   3.812  1.00  0.53           N  
ATOM    525  OE1 GLN A  65      -9.788   2.333   1.860  1.00  0.61           O  
ATOM    526  N   GLN A  66      -6.971  -0.968   5.596  1.00  0.77           N  
ATOM    527  CA  GLN A  66      -6.585  -1.009   7.002  1.00  0.76           C  
ATOM    528  C   GLN A  66      -5.247  -0.311   7.226  1.00  0.77           C  
ATOM    529  CB  GLN A  66      -6.512  -2.455   7.497  1.00  0.74           C  
ATOM    530  O   GLN A  66      -5.086   0.439   8.191  1.00  0.75           O  
ATOM    531  CG  GLN A  66      -7.874  -3.113   7.674  1.00  0.69           C  
ATOM    532  CD  GLN A  66      -7.772  -4.564   8.107  1.00  0.66           C  
ATOM    533  NE2 GLN A  66      -8.915  -5.182   8.384  1.00  0.60           N  
ATOM    534  OE1 GLN A  66      -6.675  -5.125   8.190  1.00  0.64           O  
ATOM    535  N   VAL A  67      -4.367  -0.542   6.338  1.00  0.76           N  
ATOM    536  CA  VAL A  67      -3.061   0.100   6.439  1.00  0.75           C  
ATOM    537  C   VAL A  67      -3.219   1.614   6.328  1.00  0.76           C  
ATOM    538  CB  VAL A  67      -2.090  -0.416   5.354  1.00  0.74           C  
ATOM    539  O   VAL A  67      -2.608   2.367   7.090  1.00  0.73           O  
ATOM    540  CG1 VAL A  67      -0.818   0.431   5.321  1.00  0.69           C  
ATOM    541  CG2 VAL A  67      -1.750  -1.885   5.597  1.00  0.70           C  
ATOM    542  N   LEU A  68      -4.033   2.066   5.427  1.00  0.72           N  
ATOM    543  CA  LEU A  68      -4.303   3.495   5.302  1.00  0.72           C  
ATOM    544  C   LEU A  68      -4.871   4.057   6.600  1.00  0.73           C  
ATOM    545  CB  LEU A  68      -5.275   3.757   4.149  1.00  0.69           C  
ATOM    546  O   LEU A  68      -4.480   5.142   7.036  1.00  0.70           O  
ATOM    547  CG  LEU A  68      -4.659   3.865   2.753  1.00  0.63           C  
ATOM    548  CD1 LEU A  68      -5.744   3.765   1.686  1.00  0.58           C  
ATOM    549  CD2 LEU A  68      -3.880   5.168   2.611  1.00  0.59           C  
ATOM    550  N   ASP A  69      -5.860   3.298   7.069  1.00  0.76           N  
ATOM    551  CA  ASP A  69      -6.460   3.752   8.320  1.00  0.76           C  
ATOM    552  C   ASP A  69      -5.408   3.876   9.420  1.00  0.76           C  
ATOM    553  CB  ASP A  69      -7.572   2.797   8.760  1.00  0.74           C  
ATOM    554  O   ASP A  69      -5.410   4.845  10.183  1.00  0.75           O  
ATOM    555  CG  ASP A  69      -8.812   2.889   7.888  1.00  0.70           C  
ATOM    556  OD1 ASP A  69      -8.921   3.838   7.081  1.00  0.69           O  
ATOM    557  OD2 ASP A  69      -9.688   2.007   8.011  1.00  0.70           O  
ATOM    558  N   GLU A  70      -4.580   2.947   9.425  1.00  0.75           N  
ATOM    559  CA  GLU A  70      -3.541   2.956  10.450  1.00  0.74           C  
ATOM    560  C   GLU A  70      -2.583   4.128  10.255  1.00  0.74           C  
ATOM    561  CB  GLU A  70      -2.765   1.636  10.440  1.00  0.72           C  
ATOM    562  O   GLU A  70      -2.179   4.773  11.225  1.00  0.71           O  
ATOM    563  CG  GLU A  70      -3.547   0.459  11.005  1.00  0.68           C  
ATOM    564  CD  GLU A  70      -2.790  -0.857  10.926  1.00  0.66           C  
ATOM    565  OE1 GLU A  70      -1.638  -0.867  10.435  1.00  0.65           O  
ATOM    566  OE2 GLU A  70      -3.353  -1.888  11.359  1.00  0.62           O  
ATOM    567  N   LEU A  71      -2.191   4.364   8.997  1.00  0.72           N  
ATOM    568  CA  LEU A  71      -1.325   5.501   8.703  1.00  0.71           C  
ATOM    569  C   LEU A  71      -1.996   6.812   9.098  1.00  0.72           C  
ATOM    570  CB  LEU A  71      -0.960   5.528   7.217  1.00  0.69           C  
ATOM    571  O   LEU A  71      -1.364   7.679   9.705  1.00  0.70           O  
ATOM    572  CG  LEU A  71       0.032   6.607   6.781  1.00  0.65           C  
ATOM    573  CD1 LEU A  71       1.372   6.408   7.480  1.00  0.61           C  
ATOM    574  CD2 LEU A  71       0.205   6.595   5.266  1.00  0.62           C  
ATOM    575  N   ASN A  72      -3.247   6.906   8.665  1.00  0.70           N  
ATOM    576  CA  ASN A  72      -3.999   8.109   9.006  1.00  0.70           C  
ATOM    577  C   ASN A  72      -4.071   8.316  10.516  1.00  0.70           C  
ATOM    578  CB  ASN A  72      -5.408   8.048   8.411  1.00  0.67           C  
ATOM    579  O   ASN A  72      -3.928   9.441  11.000  1.00  0.69           O  
ATOM    580  CG  ASN A  72      -5.457   8.532   6.976  1.00  0.62           C  
ATOM    581  ND2 ASN A  72      -6.519   8.172   6.264  1.00  0.56           N  
ATOM    582  OD1 ASN A  72      -4.548   9.224   6.509  1.00  0.59           O  
ATOM    583  N   ASN A  73      -4.415   7.210  11.225  1.00  0.72           N  
ATOM    584  CA  ASN A  73      -4.445   7.294  12.681  1.00  0.72           C  
ATOM    585  C   ASN A  73      -3.119   7.799  13.241  1.00  0.71           C  
ATOM    586  CB  ASN A  73      -4.796   5.935  13.290  1.00  0.69           C  
ATOM    587  O   ASN A  73      -3.100   8.616  14.164  1.00  0.69           O  
ATOM    588  CG  ASN A  73      -6.282   5.639  13.242  1.00  0.62           C  
ATOM    589  ND2 ASN A  73      -6.632   4.358  13.237  1.00  0.58           N  
ATOM    590  OD1 ASN A  73      -7.109   6.554  13.208  1.00  0.60           O  
ATOM    591  N   HIS A  74      -2.077   7.368  12.674  1.00  0.73           N  
ATOM    592  CA  HIS A  74      -0.767   7.835  13.113  1.00  0.72           C  
ATOM    593  C   HIS A  74      -0.589   9.323  12.829  1.00  0.72           C  
ATOM    594  CB  HIS A  74       0.344   7.035  12.431  1.00  0.70           C  
ATOM    595  O   HIS A  74      -0.068  10.061  13.668  1.00  0.69           O  
ATOM    596  CG  HIS A  74       1.717   7.390  12.906  1.00  0.66           C  
ATOM    597  CD2 HIS A  74       2.705   8.103  12.315  1.00  0.62           C  
ATOM    598  ND1 HIS A  74       2.207   6.993  14.131  1.00  0.60           N  
ATOM    599  CE1 HIS A  74       3.440   7.450  14.275  1.00  0.60           C  
ATOM    600  NE2 HIS A  74       3.766   8.126  13.187  1.00  0.57           N  
ATOM    601  N   LEU A  75      -1.009   9.724  11.640  1.00  0.66           N  
ATOM    602  CA  LEU A  75      -0.883  11.126  11.255  1.00  0.65           C  
ATOM    603  C   LEU A  75      -1.721  12.017  12.166  1.00  0.66           C  
ATOM    604  CB  LEU A  75      -1.307  11.322   9.798  1.00  0.62           C  
ATOM    605  O   LEU A  75      -1.415  13.199  12.338  1.00  0.65           O  
ATOM    606  CG  LEU A  75      -0.334  10.811   8.734  1.00  0.59           C  
ATOM    607  CD1 LEU A  75      -0.997  10.822   7.360  1.00  0.56           C  
ATOM    608  CD2 LEU A  75       0.939  11.651   8.725  1.00  0.57           C  
ATOM    609  N   GLN A  76      -2.757  11.415  12.700  1.00  0.64           N  
ATOM    610  CA  GLN A  76      -3.644  12.205  13.548  1.00  0.65           C  
ATOM    611  C   GLN A  76      -3.236  12.104  15.015  1.00  0.64           C  
ATOM    612  CB  GLN A  76      -5.095  11.754  13.375  1.00  0.60           C  
ATOM    613  O   GLN A  76      -3.980  12.527  15.902  1.00  0.62           O  
ATOM    614  CG  GLN A  76      -5.663  12.032  11.990  1.00  0.55           C  
ATOM    615  CD  GLN A  76      -7.094  11.550  11.835  1.00  0.57           C  
ATOM    616  NE2 GLN A  76      -7.653  11.727  10.643  1.00  0.45           N  
ATOM    617  OE1 GLN A  76      -7.691  11.024  12.779  1.00  0.58           O  
ATOM    618  N   GLY A  77      -2.129  11.513  15.263  1.00  0.60           N  
ATOM    619  CA  GLY A  77      -1.562  11.450  16.600  1.00  0.59           C  
ATOM    620  C   GLY A  77      -1.729  10.092  17.256  1.00  0.60           C  
ATOM    621  O   GLY A  77      -1.502   9.945  18.459  1.00  0.58           O  
ATOM    622  N   GLY A  78      -2.187   9.126  16.642  1.00  0.60           N  
ATOM    623  CA  GLY A  78      -2.356   7.774  17.152  1.00  0.59           C  
ATOM    624  C   GLY A  78      -1.046   7.023  17.297  1.00  0.59           C  
ATOM    625  O   GLY A  78       0.007   7.516  16.887  1.00  0.55           O  
ATOM    626  N   LYS A  79      -0.935   5.903  18.213  1.00  0.60           N  
ATOM    627  CA  LYS A  79       0.259   5.231  18.717  1.00  0.59           C  
ATOM    628  C   LYS A  79       0.652   4.062  17.819  1.00  0.59           C  
ATOM    629  CB  LYS A  79       0.035   4.740  20.148  1.00  0.52           C  
ATOM    630  O   LYS A  79       0.734   2.920  18.277  1.00  0.55           O  
ATOM    631  CG  LYS A  79      -0.012   5.853  21.184  1.00  0.47           C  
ATOM    632  CD  LYS A  79      -0.050   5.296  22.602  1.00  0.50           C  
ATOM    633  CE  LYS A  79      -0.120   6.409  23.639  1.00  0.38           C  
ATOM    634  NZ  LYS A  79      -0.156   5.868  25.030  1.00  0.34           N  
ATOM    635  N   HIS A  80       0.669   4.197  16.491  1.00  0.62           N  
ATOM    636  CA  HIS A  80       1.189   3.065  15.733  1.00  0.62           C  
ATOM    637  C   HIS A  80       2.672   3.241  15.427  1.00  0.62           C  
ATOM    638  CB  HIS A  80       0.402   2.884  14.433  1.00  0.58           C  
ATOM    639  O   HIS A  80       3.138   4.363  15.219  1.00  0.59           O  
ATOM    640  CG  HIS A  80      -1.032   2.519  14.646  1.00  0.54           C  
ATOM    641  CD2 HIS A  80      -2.166   3.240  14.481  1.00  0.52           C  
ATOM    642  ND1 HIS A  80      -1.427   1.274  15.085  1.00  0.51           N  
ATOM    643  CE1 HIS A  80      -2.745   1.244  15.180  1.00  0.47           C  
ATOM    644  NE2 HIS A  80      -3.218   2.425  14.820  1.00  0.46           N  
ATOM    645  N   THR A  81       3.314   2.052  15.595  1.00  0.67           N  
ATOM    646  CA  THR A  81       4.736   2.129  15.278  1.00  0.67           C  
ATOM    647  C   THR A  81       4.969   1.918  13.784  1.00  0.68           C  
ATOM    648  CB  THR A  81       5.543   1.090  16.078  1.00  0.62           C  
ATOM    649  O   THR A  81       4.157   1.284  13.107  1.00  0.65           O  
ATOM    650  CG2 THR A  81       5.307   1.246  17.577  1.00  0.52           C  
ATOM    651  OG1 THR A  81       5.146  -0.227  15.678  1.00  0.58           O  
ATOM    652  N   VAL A  82       5.872   2.627  13.148  1.00  0.71           N  
ATOM    653  CA  VAL A  82       6.323   2.449  11.771  1.00  0.70           C  
ATOM    654  C   VAL A  82       6.471   0.961  11.464  1.00  0.72           C  
ATOM    655  CB  VAL A  82       7.658   3.182  11.512  1.00  0.68           C  
ATOM    656  O   VAL A  82       6.128   0.510  10.368  1.00  0.71           O  
ATOM    657  CG1 VAL A  82       8.249   2.769  10.166  1.00  0.60           C  
ATOM    658  CG2 VAL A  82       7.455   4.695  11.569  1.00  0.61           C  
ATOM    659  N   HIS A  83       6.909   0.222  12.525  1.00  0.72           N  
ATOM    660  CA  HIS A  83       7.139  -1.203  12.318  1.00  0.73           C  
ATOM    661  C   HIS A  83       5.846  -1.922  11.947  1.00  0.73           C  
ATOM    662  CB  HIS A  83       7.751  -1.835  13.570  1.00  0.70           C  
ATOM    663  O   HIS A  83       5.835  -2.761  11.044  1.00  0.71           O  
ATOM    664  CG  HIS A  83       8.152  -3.264  13.386  1.00  0.63           C  
ATOM    665  CD2 HIS A  83       7.706  -4.396  13.980  1.00  0.58           C  
ATOM    666  ND1 HIS A  83       9.131  -3.654  12.498  1.00  0.55           N  
ATOM    667  CE1 HIS A  83       9.269  -4.968  12.554  1.00  0.53           C  
ATOM    668  NE2 HIS A  83       8.416  -5.442  13.446  1.00  0.51           N  
ATOM    669  N   HIS A  84       4.755  -1.641  12.664  1.00  0.76           N  
ATOM    670  CA  HIS A  84       3.479  -2.302  12.411  1.00  0.75           C  
ATOM    671  C   HIS A  84       2.964  -1.986  11.010  1.00  0.75           C  
ATOM    672  CB  HIS A  84       2.444  -1.887  13.457  1.00  0.73           C  
ATOM    673  O   HIS A  84       2.507  -2.881  10.296  1.00  0.73           O  
ATOM    674  CG  HIS A  84       1.144  -2.617  13.337  1.00  0.68           C  
ATOM    675  CD2 HIS A  84      -0.057  -2.221  12.855  1.00  0.63           C  
ATOM    676  ND1 HIS A  84       0.983  -3.923  13.748  1.00  0.62           N  
ATOM    677  CE1 HIS A  84      -0.264  -4.299  13.521  1.00  0.60           C  
ATOM    678  NE2 HIS A  84      -0.917  -3.284  12.980  1.00  0.58           N  
ATOM    679  N   ILE A  85       3.030  -0.703  10.610  1.00  0.75           N  
ATOM    680  CA  ILE A  85       2.542  -0.281   9.302  1.00  0.75           C  
ATOM    681  C   ILE A  85       3.390  -0.921   8.205  1.00  0.75           C  
ATOM    682  CB  ILE A  85       2.557   1.257   9.162  1.00  0.74           C  
ATOM    683  O   ILE A  85       2.856  -1.428   7.215  1.00  0.74           O  
ATOM    684  CG1 ILE A  85       1.565   1.893  10.142  1.00  0.69           C  
ATOM    685  CG2 ILE A  85       2.245   1.672   7.721  1.00  0.69           C  
ATOM    686  CD1 ILE A  85       1.650   3.411  10.213  1.00  0.67           C  
ATOM    687  N   GLU A  86       4.708  -0.937   8.346  1.00  0.77           N  
ATOM    688  CA  GLU A  86       5.614  -1.573   7.393  1.00  0.77           C  
ATOM    689  C   GLU A  86       5.277  -3.050   7.214  1.00  0.77           C  
ATOM    690  CB  GLU A  86       7.067  -1.416   7.847  1.00  0.75           C  
ATOM    691  O   GLU A  86       5.247  -3.553   6.089  1.00  0.76           O  
ATOM    692  CG  GLU A  86       7.634  -0.022   7.623  1.00  0.70           C  
ATOM    693  CD  GLU A  86       9.070   0.126   8.101  1.00  0.67           C  
ATOM    694  OE1 GLU A  86       9.545  -0.738   8.873  1.00  0.66           O  
ATOM    695  OE2 GLU A  86       9.725   1.115   7.702  1.00  0.63           O  
ATOM    696  N   GLN A  87       5.086  -3.722   8.377  1.00  0.77           N  
ATOM    697  CA  GLN A  87       4.783  -5.148   8.316  1.00  0.77           C  
ATOM    698  C   GLN A  87       3.492  -5.403   7.543  1.00  0.77           C  
ATOM    699  CB  GLN A  87       4.676  -5.735   9.724  1.00  0.75           C  
ATOM    700  O   GLN A  87       3.417  -6.337   6.741  1.00  0.75           O  
ATOM    701  CG  GLN A  87       6.022  -5.965  10.398  1.00  0.69           C  
ATOM    702  CD  GLN A  87       6.888  -6.964   9.654  1.00  0.66           C  
ATOM    703  NE2 GLN A  87       8.189  -6.700   9.605  1.00  0.57           N  
ATOM    704  OE1 GLN A  87       6.391  -7.965   9.127  1.00  0.64           O  
ATOM    705  N   ASN A  88       2.477  -4.597   7.776  1.00  0.78           N  
ATOM    706  CA  ASN A  88       1.205  -4.747   7.077  1.00  0.77           C  
ATOM    707  C   ASN A  88       1.364  -4.542   5.573  1.00  0.77           C  
ATOM    708  CB  ASN A  88       0.165  -3.775   7.638  1.00  0.75           C  
ATOM    709  O   ASN A  88       0.791  -5.286   4.776  1.00  0.75           O  
ATOM    710  CG  ASN A  88      -0.332  -4.181   9.011  1.00  0.70           C  
ATOM    711  ND2 ASN A  88      -0.971  -3.250   9.710  1.00  0.64           N  
ATOM    712  OD1 ASN A  88      -0.143  -5.322   9.441  1.00  0.66           O  
ATOM    713  N   ILE A  89       2.160  -3.484   5.188  1.00  0.77           N  
ATOM    714  CA  ILE A  89       2.376  -3.202   3.773  1.00  0.76           C  
ATOM    715  C   ILE A  89       3.136  -4.358   3.126  1.00  0.77           C  
ATOM    716  CB  ILE A  89       3.144  -1.876   3.572  1.00  0.75           C  
ATOM    717  O   ILE A  89       2.828  -4.760   2.002  1.00  0.75           O  
ATOM    718  CG1 ILE A  89       2.281  -0.687   4.009  1.00  0.73           C  
ATOM    719  CG2 ILE A  89       3.587  -1.725   2.113  1.00  0.73           C  
ATOM    720  CD1 ILE A  89       3.023   0.642   4.028  1.00  0.70           C  
ATOM    721  N   LYS A  90       4.151  -4.948   3.854  1.00  0.78           N  
ATOM    722  CA  LYS A  90       4.919  -6.075   3.335  1.00  0.78           C  
ATOM    723  C   LYS A  90       4.023  -7.287   3.094  1.00  0.78           C  
ATOM    724  CB  LYS A  90       6.049  -6.443   4.298  1.00  0.77           C  
ATOM    725  O   LYS A  90       4.202  -8.012   2.113  1.00  0.77           O  
ATOM    726  CG  LYS A  90       7.234  -5.489   4.255  1.00  0.73           C  
ATOM    727  CD  LYS A  90       8.315  -5.895   5.249  1.00  0.71           C  
ATOM    728  CE  LYS A  90       9.459  -4.891   5.273  1.00  0.66           C  
ATOM    729  NZ  LYS A  90      10.452  -5.208   6.343  1.00  0.59           N  
ATOM    730  N   GLU A  91       3.094  -7.490   4.035  1.00  0.79           N  
ATOM    731  CA  GLU A  91       2.163  -8.601   3.864  1.00  0.78           C  
ATOM    732  C   GLU A  91       1.309  -8.419   2.613  1.00  0.78           C  
ATOM    733  CB  GLU A  91       1.266  -8.745   5.097  1.00  0.76           C  
ATOM    734  O   GLU A  91       1.101  -9.367   1.853  1.00  0.76           O  
ATOM    735  CG  GLU A  91       1.955  -9.396   6.287  1.00  0.70           C  
ATOM    736  CD  GLU A  91       1.071  -9.478   7.521  1.00  0.67           C  
ATOM    737  OE1 GLU A  91      -0.119  -9.098   7.442  1.00  0.65           O  
ATOM    738  OE2 GLU A  91       1.573  -9.926   8.576  1.00  0.62           O  
ATOM    739  N   ILE A  92       0.851  -7.199   2.441  1.00  0.75           N  
ATOM    740  CA  ILE A  92       0.037  -6.892   1.270  1.00  0.74           C  
ATOM    741  C   ILE A  92       0.856  -7.116  -0.000  1.00  0.75           C  
ATOM    742  CB  ILE A  92      -0.495  -5.442   1.315  1.00  0.73           C  
ATOM    743  O   ILE A  92       0.362  -7.696  -0.970  1.00  0.72           O  
ATOM    744  CG1 ILE A  92      -1.510  -5.282   2.453  1.00  0.69           C  
ATOM    745  CG2 ILE A  92      -1.114  -5.052  -0.030  1.00  0.69           C  
ATOM    746  CD1 ILE A  92      -1.858  -3.835   2.773  1.00  0.67           C  
ATOM    747  N   PHE A  93       2.119  -6.590   0.014  1.00  0.78           N  
ATOM    748  CA  PHE A  93       3.050  -6.786  -1.090  1.00  0.77           C  
ATOM    749  C   PHE A  93       3.178  -8.265  -1.435  1.00  0.77           C  
ATOM    750  CB  PHE A  93       4.426  -6.207  -0.745  1.00  0.76           C  
ATOM    751  O   PHE A  93       3.117  -8.642  -2.607  1.00  0.75           O  
ATOM    752  CG  PHE A  93       5.433  -6.331  -1.856  1.00  0.72           C  
ATOM    753  CD1 PHE A  93       5.496  -5.379  -2.866  1.00  0.67           C  
ATOM    754  CD2 PHE A  93       6.319  -7.401  -1.890  1.00  0.68           C  
ATOM    755  CE1 PHE A  93       6.427  -5.492  -3.896  1.00  0.68           C  
ATOM    756  CE2 PHE A  93       7.252  -7.520  -2.915  1.00  0.69           C  
ATOM    757  CZ  PHE A  93       7.304  -6.565  -3.918  1.00  0.65           C  
ATOM    758  N   HIS A  94       3.399  -9.134  -0.424  1.00  0.78           N  
ATOM    759  CA  HIS A  94       3.545 -10.572  -0.615  1.00  0.78           C  
ATOM    760  C   HIS A  94       2.301 -11.171  -1.262  1.00  0.77           C  
ATOM    761  CB  HIS A  94       3.828 -11.264   0.719  1.00  0.76           C  
ATOM    762  O   HIS A  94       2.405 -11.993  -2.176  1.00  0.75           O  
ATOM    763  CG  HIS A  94       4.048 -12.738   0.596  1.00  0.70           C  
ATOM    764  CD2 HIS A  94       3.318 -13.786   1.046  1.00  0.65           C  
ATOM    765  ND1 HIS A  94       5.135 -13.277  -0.056  1.00  0.64           N  
ATOM    766  CE1 HIS A  94       5.064 -14.596  -0.003  1.00  0.64           C  
ATOM    767  NE2 HIS A  94       3.971 -14.931   0.661  1.00  0.62           N  
ATOM    768  N   HIS A  95       1.145 -10.772  -0.839  1.00  0.76           N  
ATOM    769  CA  HIS A  95      -0.104 -11.268  -1.405  1.00  0.75           C  
ATOM    770  C   HIS A  95      -0.232 -10.887  -2.876  1.00  0.75           C  
ATOM    771  CB  HIS A  95      -1.301 -10.731  -0.617  1.00  0.74           C  
ATOM    772  O   HIS A  95      -0.661 -11.701  -3.697  1.00  0.72           O  
ATOM    773  CG  HIS A  95      -1.471 -11.369   0.724  1.00  0.68           C  
ATOM    774  CD2 HIS A  95      -0.842 -12.424   1.294  1.00  0.64           C  
ATOM    775  ND1 HIS A  95      -2.388 -10.921   1.650  1.00  0.61           N  
ATOM    776  CE1 HIS A  95      -2.314 -11.675   2.735  1.00  0.62           C  
ATOM    777  NE2 HIS A  95      -1.384 -12.594   2.544  1.00  0.60           N  
ATOM    778  N   LEU A  96       0.135  -9.633  -3.204  1.00  0.75           N  
ATOM    779  CA  LEU A  96       0.071  -9.171  -4.587  1.00  0.74           C  
ATOM    780  C   LEU A  96       1.045  -9.948  -5.465  1.00  0.74           C  
ATOM    781  CB  LEU A  96       0.377  -7.673  -4.666  1.00  0.73           C  
ATOM    782  O   LEU A  96       0.721 -10.295  -6.603  1.00  0.72           O  
ATOM    783  CG  LEU A  96      -0.768  -6.726  -4.302  1.00  0.69           C  
ATOM    784  CD1 LEU A  96      -0.251  -5.299  -4.157  1.00  0.64           C  
ATOM    785  CD2 LEU A  96      -1.873  -6.796  -5.351  1.00  0.64           C  
ATOM    786  N   GLU A  97       2.245 -10.160  -4.921  1.00  0.77           N  
ATOM    787  CA  GLU A  97       3.247 -10.921  -5.661  1.00  0.77           C  
ATOM    788  C   GLU A  97       2.736 -12.316  -6.008  1.00  0.77           C  
ATOM    789  CB  GLU A  97       4.547 -11.021  -4.859  1.00  0.75           C  
ATOM    790  O   GLU A  97       2.961 -12.808  -7.115  1.00  0.75           O  
ATOM    791  CG  GLU A  97       5.455  -9.809  -5.006  1.00  0.70           C  
ATOM    792  CD  GLU A  97       6.835 -10.017  -4.402  1.00  0.68           C  
ATOM    793  OE1 GLU A  97       6.964 -10.809  -3.442  1.00  0.66           O  
ATOM    794  OE2 GLU A  97       7.795  -9.381  -4.893  1.00  0.63           O  
ATOM    795  N   GLU A  98       2.059 -12.932  -5.035  1.00  0.76           N  
ATOM    796  CA  GLU A  98       1.489 -14.256  -5.264  1.00  0.75           C  
ATOM    797  C   GLU A  98       0.461 -14.226  -6.392  1.00  0.75           C  
ATOM    798  CB  GLU A  98       0.848 -14.795  -3.982  1.00  0.74           C  
ATOM    799  O   GLU A  98       0.404 -15.146  -7.211  1.00  0.72           O  
ATOM    800  CG  GLU A  98       1.854 -15.235  -2.929  1.00  0.69           C  
ATOM    801  CD  GLU A  98       1.204 -15.803  -1.678  1.00  0.66           C  
ATOM    802  OE1 GLU A  98      -0.041 -15.743  -1.560  1.00  0.65           O  
ATOM    803  OE2 GLU A  98       1.946 -16.310  -0.807  1.00  0.62           O  
ATOM    804  N   LEU A  99      -0.279 -13.169  -6.486  1.00  0.73           N  
ATOM    805  CA  LEU A  99      -1.322 -13.043  -7.498  1.00  0.72           C  
ATOM    806  C   LEU A  99      -0.715 -12.850  -8.884  1.00  0.71           C  
ATOM    807  CB  LEU A  99      -2.251 -11.871  -7.167  1.00  0.70           C  
ATOM    808  O   LEU A  99      -1.238 -13.370  -9.872  1.00  0.69           O  
ATOM    809  CG  LEU A  99      -3.281 -12.113  -6.064  1.00  0.66           C  
ATOM    810  CD1 LEU A  99      -4.015 -10.819  -5.731  1.00  0.62           C  
ATOM    811  CD2 LEU A  99      -4.266 -13.201  -6.480  1.00  0.62           C  
ATOM    812  N   VAL A 100       0.413 -12.071  -8.942  1.00  0.73           N  
ATOM    813  CA  VAL A 100       1.090 -11.800 -10.206  1.00  0.73           C  
ATOM    814  C   VAL A 100       1.704 -13.088 -10.750  1.00  0.72           C  
ATOM    815  CB  VAL A 100       2.181 -10.717 -10.046  1.00  0.71           C  
ATOM    816  O   VAL A 100       1.692 -13.326 -11.960  1.00  0.70           O  
ATOM    817  CG1 VAL A 100       3.034 -10.618 -11.309  1.00  0.64           C  
ATOM    818  CG2 VAL A 100       1.546  -9.367  -9.719  1.00  0.64           C  
ATOM    819  N   HIS A 101       2.229 -13.848  -9.890  1.00  0.75           N  
ATOM    820  CA  HIS A 101       2.935 -15.057 -10.300  1.00  0.74           C  
ATOM    821  C   HIS A 101       1.962 -16.202 -10.560  1.00  0.73           C  
ATOM    822  CB  HIS A 101       3.957 -15.467  -9.238  1.00  0.72           C  
ATOM    823  O   HIS A 101       2.347 -17.236 -11.109  1.00  0.70           O  
ATOM    824  CG  HIS A 101       5.106 -14.517  -9.113  1.00  0.67           C  
ATOM    825  CD2 HIS A 101       6.317 -14.502  -9.719  1.00  0.64           C  
ATOM    826  ND1 HIS A 101       5.079 -13.423  -8.276  1.00  0.60           N  
ATOM    827  CE1 HIS A 101       6.227 -12.773  -8.374  1.00  0.61           C  
ATOM    828  NE2 HIS A 101       6.996 -13.408  -9.243  1.00  0.58           N  
ATOM    829  N   ARG A 102       0.718 -16.057 -10.336  1.00  0.68           N  
ATOM    830  CA  ARG A 102      -0.276 -17.066 -10.686  1.00  0.68           C  
ATOM    831  C   ARG A 102      -0.858 -16.805 -12.071  1.00  0.65           C  
ATOM    832  CB  ARG A 102      -1.397 -17.101  -9.645  1.00  0.65           C  
ATOM    833  O   ARG A 102      -1.109 -17.743 -12.832  1.00  0.61           O  
ATOM    834  CG  ARG A 102      -0.990 -17.730  -8.322  1.00  0.61           C  
ATOM    835  CD  ARG A 102      -2.158 -17.804  -7.349  1.00  0.61           C  
ATOM    836  NE  ARG A 102      -1.741 -18.307  -6.043  1.00  0.53           N  
ATOM    837  NH1 ARG A 102      -3.869 -18.334  -5.144  1.00  0.42           N  
ATOM    838  NH2 ARG A 102      -2.077 -19.004  -3.881  1.00  0.37           N  
ATOM    839  CZ  ARG A 102      -2.564 -18.547  -5.026  1.00  0.55           C  
