# Supplementary material for: Selection of a promiscuous minimalist cAMP phosphodiesterase from a library of de novo designed proteins
Source: Nat Chem. 2024 May 3;16(7):1200–8. doi: 10.1038/s41557-024-01490-4 (PMC11230910; doi:10.1038/s41557-024-01490-4)
Supplement: Supplementary file 3 — MD input files, scripts and final structures derived from MD, AlphaFold2, EMSfold and MultiSFold. [file 41557_2024_1490_MOESM3_ESM.zip › Computational_Data/1_MD/0_Parent/cAMPase.pdb]

MODEL     1                                                                     
ATOM      1  N   MET A   1      -0.176  11.648  15.289  1.00 43.09           N  
ATOM      2  CA  MET A   1      -1.147  11.188  14.297  1.00 43.09           C  
ATOM      3  C   MET A   1      -0.477  10.320  13.234  1.00 43.09           C  
ATOM      4  CB  MET A   1      -1.841  12.383  13.633  1.00 43.09           C  
ATOM      5  O   MET A   1      -1.108   9.422  12.672  1.00 43.09           O  
ATOM      6  CG  MET A   1      -2.789  13.133  14.555  1.00 43.09           C  
ATOM      7  SD  MET A   1      -3.738  14.430  13.672  1.00 43.09           S  
ATOM      8  CE  MET A   1      -4.824  15.000  15.016  1.00 43.09           C  
ATOM      9  N   TYR A   2       0.811  10.484  12.922  1.00 53.75           N  
ATOM     10  CA  TYR A   2       1.640   9.852  11.898  1.00 53.75           C  
ATOM     11  C   TYR A   2       2.100   8.469  12.352  1.00 53.75           C  
ATOM     12  CB  TYR A   2       2.855  10.727  11.578  1.00 53.75           C  
ATOM     13  O   TYR A   2       2.590   7.676  11.539  1.00 53.75           O  
ATOM     14  CG  TYR A   2       2.516  11.969  10.797  1.00 53.75           C  
ATOM     15  CD1 TYR A   2       2.404  11.938   9.406  1.00 53.75           C  
ATOM     16  CD2 TYR A   2       2.307  13.180  11.445  1.00 53.75           C  
ATOM     17  CE1 TYR A   2       2.092  13.086   8.688  1.00 53.75           C  
ATOM     18  CE2 TYR A   2       1.995  14.336  10.734  1.00 53.75           C  
ATOM     19  OH  TYR A   2       1.582  15.414   8.641  1.00 53.75           O  
ATOM     20  CZ  TYR A   2       1.890  14.273   9.352  1.00 53.75           C  
ATOM     21  N   GLY A   3       1.948   8.156  13.508  1.00 63.31           N  
ATOM     22  CA  GLY A   3       2.365   6.840  13.953  1.00 63.31           C  
ATOM     23  C   GLY A   3       1.656   5.711  13.227  1.00 63.31           C  
ATOM     24  O   GLY A   3       2.291   4.742  12.805  1.00 63.31           O  
ATOM     25  N   LYS A   4       0.403   5.914  13.094  1.00 65.50           N  
ATOM     26  CA  LYS A   4      -0.407   4.887  12.445  1.00 65.50           C  
ATOM     27  C   LYS A   4      -0.070   4.777  10.961  1.00 65.50           C  
ATOM     28  CB  LYS A   4      -1.896   5.184  12.625  1.00 65.50           C  
ATOM     29  O   LYS A   4      -0.071   3.680  10.398  1.00 65.50           O  
ATOM     30  CG  LYS A   4      -2.441   4.816  13.992  1.00 65.50           C  
ATOM     31  CD  LYS A   4      -3.953   4.980  14.062  1.00 65.50           C  
ATOM     32  CE  LYS A   4      -4.504   4.578  15.422  1.00 65.50           C  
ATOM     33  NZ  LYS A   4      -5.988   4.723  15.484  1.00 65.50           N  
ATOM     34  N   LEU A   5       0.260   5.961  10.430  1.00 64.44           N  
ATOM     35  CA  LEU A   5       0.616   5.969   9.016  1.00 64.44           C  
ATOM     36  C   LEU A   5       1.911   5.199   8.773  1.00 64.44           C  
ATOM     37  CB  LEU A   5       0.759   7.402   8.508  1.00 64.44           C  
ATOM     38  O   LEU A   5       2.041   4.484   7.781  1.00 64.44           O  
ATOM     39  CG  LEU A   5       0.220   7.680   7.102  1.00 64.44           C  
ATOM     40  CD1 LEU A   5      -0.819   8.797   7.141  1.00 64.44           C  
ATOM     41  CD2 LEU A   5       1.358   8.039   6.152  1.00 64.44           C  
ATOM     42  N   ASN A   6       2.832   5.434   9.781  1.00 74.38           N  
ATOM     43  CA  ASN A   6       4.082   4.688   9.703  1.00 74.38           C  
ATOM     44  C   ASN A   6       3.840   3.182   9.742  1.00 74.38           C  
ATOM     45  CB  ASN A   6       5.027   5.102  10.828  1.00 74.38           C  
ATOM     46  O   ASN A   6       4.465   2.426   9.000  1.00 74.38           O  
ATOM     47  CG  ASN A   6       6.484   4.852  10.492  1.00 74.38           C  
ATOM     48  ND2 ASN A   6       7.184   4.137  11.367  1.00 74.38           N  
ATOM     49  OD1 ASN A   6       6.980   5.297   9.453  1.00 74.38           O  
ATOM     50  N   ASP A   7       2.902   2.824  10.562  1.00 74.00           N  
ATOM     51  CA  ASP A   7       2.580   1.406  10.680  1.00 74.00           C  
ATOM     52  C   ASP A   7       1.973   0.872   9.383  1.00 74.00           C  
ATOM     53  CB  ASP A   7       1.619   1.169  11.852  1.00 74.00           C  
ATOM     54  O   ASP A   7       2.279  -0.245   8.969  1.00 74.00           O  
ATOM     55  CG  ASP A   7       2.145   0.160  12.852  1.00 74.00           C  
ATOM     56  OD1 ASP A   7       1.860  -1.049  12.711  1.00 74.00           O  
ATOM     57  OD2 ASP A   7       2.848   0.578  13.797  1.00 74.00           O  
ATOM     58  N   LEU A   8       1.166   1.723   8.773  1.00 72.62           N  
ATOM     59  CA  LEU A   8       0.510   1.348   7.523  1.00 72.62           C  
ATOM     60  C   LEU A   8       1.528   1.186   6.398  1.00 72.62           C  
ATOM     61  CB  LEU A   8      -0.536   2.396   7.129  1.00 72.62           C  
ATOM     62  O   LEU A   8       1.423   0.264   5.586  1.00 72.62           O  
ATOM     63  CG  LEU A   8      -1.996   2.031   7.402  1.00 72.62           C  
ATOM     64  CD1 LEU A   8      -2.391   2.447   8.820  1.00 72.62           C  
ATOM     65  CD2 LEU A   8      -2.912   2.682   6.371  1.00 72.62           C  
ATOM     66  N   LEU A   9       2.539   2.000   6.387  1.00 73.44           N  
ATOM     67  CA  LEU A   9       3.605   1.942   5.391  1.00 73.44           C  
ATOM     68  C   LEU A   9       4.426   0.666   5.547  1.00 73.44           C  
ATOM     69  CB  LEU A   9       4.516   3.166   5.512  1.00 73.44           C  
ATOM     70  O   LEU A   9       4.781   0.027   4.555  1.00 73.44           O  
ATOM     71  CG  LEU A   9       5.270   3.576   4.246  1.00 73.44           C  
ATOM     72  CD1 LEU A   9       4.812   4.953   3.781  1.00 73.44           C  
ATOM     73  CD2 LEU A   9       6.777   3.562   4.492  1.00 73.44           C  
ATOM     74  N   GLU A  10       4.715   0.319   6.781  1.00 82.25           N  
ATOM     75  CA  GLU A  10       5.445  -0.913   7.062  1.00 82.25           C  
ATOM     76  C   GLU A  10       4.668  -2.137   6.590  1.00 82.25           C  
ATOM     77  CB  GLU A  10       5.754  -1.029   8.555  1.00 82.25           C  
ATOM     78  O   GLU A  10       5.246  -3.062   6.016  1.00 82.25           O  
ATOM     79  CG  GLU A  10       6.973  -0.233   9.000  1.00 82.25           C  
ATOM     80  CD  GLU A  10       7.355  -0.475  10.453  1.00 82.25           C  
ATOM     81  OE1 GLU A  10       8.375  -1.151  10.703  1.00 82.25           O  
ATOM     82  OE2 GLU A  10       6.625   0.015  11.344  1.00 82.25           O  
ATOM     83  N   ASP A  11       3.361  -2.002   6.852  1.00 81.06           N  
ATOM     84  CA  ASP A  11       2.510  -3.109   6.434  1.00 81.06           C  
ATOM     85  C   ASP A  11       2.514  -3.258   4.910  1.00 81.06           C  
ATOM     86  CB  ASP A  11       1.080  -2.908   6.938  1.00 81.06           C  
ATOM     87  O   ASP A  11       2.586  -4.371   4.391  1.00 81.06           O  
ATOM     88  CG  ASP A  11       0.461  -4.180   7.488  1.00 81.06           C  
ATOM     89  OD1 ASP A  11      -0.226  -4.902   6.730  1.00 81.06           O  
ATOM     90  OD2 ASP A  11       0.661  -4.465   8.688  1.00 81.06           O  
ATOM     91  N   LEU A  12       2.490  -2.113   4.277  1.00 79.56           N  
ATOM     92  CA  LEU A  12       2.508  -2.117   2.818  1.00 79.56           C  
ATOM     93  C   LEU A  12       3.812  -2.705   2.291  1.00 79.56           C  
ATOM     94  CB  LEU A  12       2.320  -0.697   2.275  1.00 79.56           C  
ATOM     95  O   LEU A  12       3.807  -3.473   1.325  1.00 79.56           O  
ATOM     96  CG  LEU A  12       0.887  -0.163   2.260  1.00 79.56           C  
ATOM     97  CD1 LEU A  12       0.890   1.361   2.199  1.00 79.56           C  
ATOM     98  CD2 LEU A  12       0.111  -0.748   1.084  1.00 79.56           C  
ATOM     99  N   GLN A  13       4.902  -2.389   2.867  1.00 83.06           N  
ATOM    100  CA  GLN A  13       6.211  -2.914   2.488  1.00 83.06           C  
ATOM    101  C   GLN A  13       6.262  -4.430   2.650  1.00 83.06           C  
ATOM    102  CB  GLN A  13       7.316  -2.260   3.318  1.00 83.06           C  
ATOM    103  O   GLN A  13       6.875  -5.129   1.838  1.00 83.06           O  
ATOM    104  CG  GLN A  13       7.520  -0.781   3.014  1.00 83.06           C  
ATOM    105  CD  GLN A  13       8.648  -0.167   3.816  1.00 83.06           C  
ATOM    106  NE2 GLN A  13       8.750   1.157   3.781  1.00 83.06           N  
ATOM    107  OE1 GLN A  13       9.422  -0.876   4.465  1.00 83.06           O  
ATOM    108  N   GLU A  14       5.625  -4.867   3.668  1.00 84.25           N  
ATOM    109  CA  GLU A  14       5.590  -6.305   3.918  1.00 84.25           C  
ATOM    110  C   GLU A  14       4.805  -7.035   2.830  1.00 84.25           C  
ATOM    111  CB  GLU A  14       4.980  -6.598   5.293  1.00 84.25           C  
ATOM    112  O   GLU A  14       5.195  -8.117   2.398  1.00 84.25           O  
ATOM    113  CG  GLU A  14       6.008  -6.754   6.398  1.00 84.25           C  
ATOM    114  CD  GLU A  14       5.418  -7.270   7.703  1.00 84.25           C  
ATOM    115  OE1 GLU A  14       5.395  -8.500   7.910  1.00 84.25           O  
ATOM    116  OE2 GLU A  14       4.973  -6.434   8.516  1.00 84.25           O  
ATOM    117  N   VAL A  15       3.680  -6.414   2.486  1.00 80.94           N  
ATOM    118  CA  VAL A  15       2.859  -6.992   1.427  1.00 80.94           C  
ATOM    119  C   VAL A  15       3.674  -7.094   0.140  1.00 80.94           C  
ATOM    120  CB  VAL A  15       1.578  -6.164   1.183  1.00 80.94           C  
ATOM    121  O   VAL A  15       3.641  -8.125  -0.543  1.00 80.94           O  
ATOM    122  CG1 VAL A  15       0.828  -6.676  -0.044  1.00 80.94           C  
ATOM    123  CG2 VAL A  15       0.679  -6.195   2.418  1.00 80.94           C  
ATOM    124  N   LEU A  16       4.422  -6.039  -0.099  1.00 75.38           N  
ATOM    125  CA  LEU A  16       5.262  -6.000  -1.290  1.00 75.38           C  
ATOM    126  C   LEU A  16       6.320  -7.098  -1.247  1.00 75.38           C  
ATOM    127  CB  LEU A  16       5.938  -4.629  -1.424  1.00 75.38           C  
ATOM    128  O   LEU A  16       6.566  -7.766  -2.254  1.00 75.38           O  
ATOM    129  CG  LEU A  16       5.723  -3.893  -2.746  1.00 75.38           C  
ATOM    130  CD1 LEU A  16       5.988  -2.402  -2.570  1.00 75.38           C  
ATOM    131  CD2 LEU A  16       6.613  -4.477  -3.836  1.00 75.38           C  
ATOM    132  N   LYS A  17       6.941  -7.273  -0.154  1.00 81.69           N  
ATOM    133  CA  LYS A  17       7.949  -8.312   0.029  1.00 81.69           C  
ATOM    134  C   LYS A  17       7.363  -9.703  -0.210  1.00 81.69           C  
ATOM    135  CB  LYS A  17       8.555  -8.234   1.432  1.00 81.69           C  
ATOM    136  O   LYS A  17       7.996 -10.547  -0.842  1.00 81.69           O  
ATOM    137  CG  LYS A  17       9.641  -7.180   1.581  1.00 81.69           C  
ATOM    138  CD  LYS A  17      10.211  -7.164   2.992  1.00 81.69           C  
ATOM    139  CE  LYS A  17      11.312  -6.117   3.139  1.00 81.69           C  
ATOM    140  NZ  LYS A  17      11.883  -6.102   4.516  1.00 81.69           N  
ATOM    141  N   ASN A  18       6.160  -9.836   0.385  1.00 80.38           N  
ATOM    142  CA  ASN A  18       5.484 -11.125   0.223  1.00 80.38           C  
ATOM    143  C   ASN A  18       5.145 -11.398  -1.240  1.00 80.38           C  
ATOM    144  CB  ASN A  18       4.219 -11.172   1.080  1.00 80.38           C  
ATOM    145  O   ASN A  18       5.242 -12.531  -1.700  1.00 80.38           O  
ATOM    146  CG  ASN A  18       4.504 -11.570   2.516  1.00 80.38           C  
ATOM    147  ND2 ASN A  18       3.609 -11.195   3.422  1.00 80.38           N  
ATOM    148  OD1 ASN A  18       5.520 -12.203   2.809  1.00 80.38           O  
ATOM    149  N   LEU A  19       4.719 -10.328  -1.869  1.00 72.06           N  
ATOM    150  CA  LEU A  19       4.418 -10.430  -3.293  1.00 72.06           C  
ATOM    151  C   LEU A  19       5.656 -10.852  -4.078  1.00 72.06           C  
ATOM    152  CB  LEU A  19       3.895  -9.094  -3.828  1.00 72.06           C  
ATOM    153  O   LEU A  19       5.574 -11.719  -4.953  1.00 72.06           O  
ATOM    154  CG  LEU A  19       3.096  -9.156  -5.129  1.00 72.06           C  
ATOM    155  CD1 LEU A  19       1.600  -9.164  -4.836  1.00 72.06           C  
ATOM    156  CD2 LEU A  19       3.459  -7.980  -6.035  1.00 72.06           C  
ATOM    157  N   HIS A  20       6.758 -10.203  -3.719  1.00 74.00           N  
ATOM    158  CA  HIS A  20       8.031 -10.508  -4.367  1.00 74.00           C  
ATOM    159  C   HIS A  20       8.414 -11.969  -4.152  1.00 74.00           C  
ATOM    160  CB  HIS A  20       9.133  -9.586  -3.842  1.00 74.00           C  
ATOM    161  O   HIS A  20       8.945 -12.609  -5.062  1.00 74.00           O  
ATOM    162  CG  HIS A  20      10.242  -9.359  -4.824  1.00 74.00           C  
ATOM    163  CD2 HIS A  20      10.406  -9.797  -6.094  1.00 74.00           C  
ATOM    164  ND1 HIS A  20      11.352  -8.602  -4.527  1.00 74.00           N  
ATOM    165  CE1 HIS A  20      12.156  -8.578  -5.578  1.00 74.00           C  
ATOM    166  NE2 HIS A  20      11.602  -9.297  -6.543  1.00 74.00           N  
ATOM    167  N   LYS A  21       8.211 -12.375  -2.973  1.00 73.12           N  
ATOM    168  CA  LYS A  21       8.539 -13.758  -2.625  1.00 73.12           C  
ATOM    169  C   LYS A  21       7.664 -14.742  -3.391  1.00 73.12           C  
ATOM    170  CB  LYS A  21       8.391 -13.984  -1.119  1.00 73.12           C  
ATOM    171  O   LYS A  21       8.125 -15.812  -3.785  1.00 73.12           O  
ATOM    172  CG  LYS A  21       9.578 -13.516  -0.299  1.00 73.12           C  
ATOM    173  CD  LYS A  21       9.398 -13.828   1.180  1.00 73.12           C  
ATOM    174  CE  LYS A  21      10.633 -13.438   1.990  1.00 73.12           C  
ATOM    175  NZ  LYS A  21      10.438 -13.695   3.449  1.00 73.12           N  
ATOM    176  N   ASN A  22       6.340 -14.414  -3.395  1.00 66.25           N  
ATOM    177  CA  ASN A  22       5.406 -15.281  -4.105  1.00 66.25           C  
ATOM    178  C   ASN A  22       5.711 -15.336  -5.598  1.00 66.25           C  
ATOM    179  CB  ASN A  22       3.965 -14.820  -3.875  1.00 66.25           C  
ATOM    180  O   ASN A  22       5.457 -16.344  -6.254  1.00 66.25           O  
ATOM    181  CG  ASN A  22       3.406 -15.289  -2.545  1.00 66.25           C  
ATOM    182  ND2 ASN A  22       2.977 -14.344  -1.717  1.00 66.25           N  
ATOM    183  OD1 ASN A  22       3.363 -16.484  -2.264  1.00 66.25           O  
ATOM    184  N   ASP A  23       5.902 -14.164  -6.180  1.00 60.41           N  
ATOM    185  CA  ASP A  23       6.316 -14.180  -7.582  1.00 60.41           C  
ATOM    186  C   ASP A  23       7.348 -15.273  -7.840  1.00 60.41           C  
ATOM    187  CB  ASP A  23       6.883 -12.812  -7.988  1.00 60.41           C  
ATOM    188  O   ASP A  23       7.316 -15.930  -8.883  1.00 60.41           O  
ATOM    189  CG  ASP A  23       7.270 -12.750  -9.453  1.00 60.41           C  
ATOM    190  OD1 ASP A  23       8.477 -12.727  -9.766  1.00 60.41           O  
ATOM    191  OD2 ASP A  23       6.355 -12.711 -10.305  1.00 60.41           O  
ATOM    192  N   ARG A  24       8.203 -15.398  -6.820  1.00 56.34           N  
ATOM    193  CA  ARG A  24       9.266 -16.375  -6.988  1.00 56.34           C  
ATOM    194  C   ARG A  24       8.789 -17.781  -6.629  1.00 56.34           C  
ATOM    195  CB  ARG A  24      10.484 -16.000  -6.133  1.00 56.34           C  
ATOM    196  O   ARG A  24       9.242 -18.766  -7.211  1.00 56.34           O  
ATOM    197  CG  ARG A  24      11.773 -15.852  -6.922  1.00 56.34           C  
ATOM    198  CD  ARG A  24      12.969 -15.641  -6.008  1.00 56.34           C  
ATOM    199  NE  ARG A  24      14.234 -15.789  -6.730  1.00 56.34           N  
ATOM    200  NH1 ARG A  24      15.547 -14.945  -5.027  1.00 56.34           N  
ATOM    201  NH2 ARG A  24      16.500 -15.625  -6.996  1.00 56.34           N  
ATOM    202  CZ  ARG A  24      15.422 -15.453  -6.250  1.00 56.34           C  
ATOM    203  N   SER A  25       7.984 -17.828  -5.492  1.00 55.47           N  
ATOM    204  CA  SER A  25       7.727 -19.156  -4.934  1.00 55.47           C  
ATOM    205  C   SER A  25       6.508 -19.797  -5.582  1.00 55.47           C  
ATOM    206  CB  SER A  25       7.527 -19.062  -3.420  1.00 55.47           C  
ATOM    207  O   SER A  25       6.293 -21.000  -5.453  1.00 55.47           O  
ATOM    208  OG  SER A  25       8.773 -19.141  -2.742  1.00 55.47           O  
ATOM    209  N   GLY A  26       5.906 -19.469  -6.543  1.00 50.16           N  
ATOM    210  CA  GLY A  26       4.715 -20.047  -7.145  1.00 50.16           C  
ATOM    211  C   GLY A  26       3.426 -19.484  -6.582  1.00 50.16           C  
ATOM    212  O   GLY A  26       3.447 -18.719  -5.605  1.00 50.16           O  
ATOM    213  N   LYS A  27       2.164 -19.594  -7.242  1.00 52.84           N  
ATOM    214  CA  LYS A  27       0.806 -19.062  -7.254  1.00 52.84           C  
ATOM    215  C   LYS A  27       0.180 -19.109  -5.863  1.00 52.84           C  
ATOM    216  CB  LYS A  27      -0.064 -19.828  -8.250  1.00 52.84           C  
ATOM    217  O   LYS A  27      -0.916 -18.594  -5.652  1.00 52.84           O  
ATOM    218  CG  LYS A  27       0.124 -19.391  -9.695  1.00 52.84           C  
ATOM    219  CD  LYS A  27      -0.709 -20.250 -10.648  1.00 52.84           C  
ATOM    220  CE  LYS A  27      -0.678 -19.703 -12.070  1.00 52.84           C  
ATOM    221  NZ  LYS A  27      -1.085 -20.719 -13.070  1.00 52.84           N  
ATOM    222  N   ASP A  28       0.803 -19.891  -4.832  1.00 54.12           N  
ATOM    223  CA  ASP A  28      -0.115 -20.281  -3.764  1.00 54.12           C  
ATOM    224  C   ASP A  28      -0.401 -19.094  -2.832  1.00 54.12           C  
ATOM    225  CB  ASP A  28       0.453 -21.453  -2.967  1.00 54.12           C  
ATOM    226  O   ASP A  28      -1.505 -18.984  -2.297  1.00 54.12           O  
ATOM    227  CG  ASP A  28       0.254 -22.781  -3.660  1.00 54.12           C  
ATOM    228  OD1 ASP A  28      -0.807 -23.422  -3.471  1.00 54.12           O  
ATOM    229  OD2 ASP A  28       1.167 -23.219  -4.402  1.00 54.12           O  
ATOM    230  N   ASN A  29       0.522 -18.109  -2.627  1.00 61.16           N  
ATOM    231  CA  ASN A  29       0.318 -17.156  -1.545  1.00 61.16           C  
ATOM    232  C   ASN A  29      -0.136 -15.805  -2.074  1.00 61.16           C  
ATOM    233  CB  ASN A  29       1.594 -17.000  -0.715  1.00 61.16           C  
ATOM    234  O   ASN A  29       0.000 -14.789  -1.390  1.00 61.16           O  
ATOM    235  CG  ASN A  29       1.582 -17.859   0.539  1.00 61.16           C  
ATOM    236  ND2 ASN A  29       2.500 -17.578   1.455  1.00 61.16           N  
ATOM    237  OD1 ASN A  29       0.754 -18.766   0.682  1.00 61.16           O  
ATOM    238  N   ILE A  30      -0.655 -15.844  -3.270  1.00 62.88           N  
ATOM    239  CA  ILE A  30      -1.062 -14.570  -3.867  1.00 62.88           C  
ATOM    240  C   ILE A  30      -2.326 -14.062  -3.178  1.00 62.88           C  
ATOM    241  CB  ILE A  30      -1.302 -14.719  -5.387  1.00 62.88           C  
ATOM    242  O   ILE A  30      -2.537 -12.852  -3.076  1.00 62.88           O  
ATOM    243  CG1 ILE A  30       0.027 -14.633  -6.145  1.00 62.88           C  
ATOM    244  CG2 ILE A  30      -2.285 -13.648  -5.883  1.00 62.88           C  
ATOM    245  CD1 ILE A  30      -0.127 -14.586  -7.660  1.00 62.88           C  
ATOM    246  N   HIS A  31      -3.150 -15.125  -2.756  1.00 72.75           N  
ATOM    247  CA  HIS A  31      -4.383 -14.750  -2.072  1.00 72.75           C  
ATOM    248  C   HIS A  31      -4.086 -14.047  -0.749  1.00 72.75           C  
ATOM    249  CB  HIS A  31      -5.258 -15.977  -1.833  1.00 72.75           C  
ATOM    250  O   HIS A  31      -4.750 -13.078  -0.394  1.00 72.75           O  
ATOM    251  CG  HIS A  31      -6.680 -15.648  -1.513  1.00 72.75           C  
ATOM    252  CD2 HIS A  31      -7.320 -15.531  -0.326  1.00 72.75           C  
ATOM    253  ND1 HIS A  31      -7.625 -15.398  -2.486  1.00 72.75           N  
ATOM    254  CE1 HIS A  31      -8.789 -15.141  -1.910  1.00 72.75           C  
ATOM    255  NE2 HIS A  31      -8.633 -15.211  -0.600  1.00 72.75           N  
ATOM    256  N   ASP A  32      -3.098 -14.562  -0.052  1.00 72.75           N  
ATOM    257  CA  ASP A  32      -2.707 -13.961   1.221  1.00 72.75           C  
ATOM    258  C   ASP A  32      -2.152 -12.555   1.017  1.00 72.75           C  
ATOM    259  CB  ASP A  32      -1.675 -14.836   1.933  1.00 72.75           C  
ATOM    260  O   ASP A  32      -2.443 -11.648   1.798  1.00 72.75           O  
ATOM    261  CG  ASP A  32      -2.066 -15.172   3.361  1.00 72.75           C  
ATOM    262  OD1 ASP A  32      -1.646 -14.453   4.293  1.00 72.75           O  
ATOM    263  OD2 ASP A  32      -2.797 -16.172   3.555  1.00 72.75           O  
ATOM    264  N   VAL A  33      -1.369 -12.414  -0.110  1.00 73.81           N  
ATOM    265  CA  VAL A  33      -0.769 -11.125  -0.442  1.00 73.81           C  
ATOM    266  C   VAL A  33      -1.860 -10.133  -0.839  1.00 73.81           C  
ATOM    267  CB  VAL A  33       0.270 -11.258  -1.577  1.00 73.81           C  
ATOM    268  O   VAL A  33      -1.821  -8.969  -0.443  1.00 73.81           O  
ATOM    269  CG1 VAL A  33       0.845  -9.891  -1.946  1.00 73.81           C  
ATOM    270  CG2 VAL A  33       1.385 -12.219  -1.170  1.00 73.81           C  
ATOM    271  N   ASP A  34      -2.854 -10.680  -1.523  1.00 72.69           N  
ATOM    272  CA  ASP A  34      -3.988  -9.867  -1.954  1.00 72.69           C  
ATOM    273  C   ASP A  34      -4.770  -9.336  -0.754  1.00 72.69           C  
ATOM    274  CB  ASP A  34      -4.910 -10.672  -2.869  1.00 72.69           C  
ATOM    275  O   ASP A  34      -5.094  -8.148  -0.694  1.00 72.69           O  
ATOM    276  CG  ASP A  34      -6.098  -9.867  -3.373  1.00 72.69           C  
ATOM    277  OD1 ASP A  34      -7.227 -10.086  -2.887  1.00 72.69           O  
ATOM    278  OD2 ASP A  34      -5.898  -9.023  -4.270  1.00 72.69           O  
ATOM    279  N   ASN A  35      -5.094 -10.242   0.192  1.00 81.81           N  
ATOM    280  CA  ASN A  35      -5.828  -9.875   1.399  1.00 81.81           C  
ATOM    281  C   ASN A  35      -5.035  -8.891   2.256  1.00 81.81           C  
ATOM    282  CB  ASN A  35      -6.184 -11.117   2.213  1.00 81.81           C  
ATOM    283  O   ASN A  35      -5.598  -7.934   2.795  1.00 81.81           O  
ATOM    284  CG  ASN A  35      -7.562 -11.039   2.838  1.00 81.81           C  
ATOM    285  ND2 ASN A  35      -7.863 -11.961   3.736  1.00 81.81           N  
ATOM    286  OD1 ASN A  35      -8.352 -10.141   2.514  1.00 81.81           O  
ATOM    287  N   HIS A  36      -3.748  -9.172   2.350  1.00 82.75           N  
ATOM    288  CA  HIS A  36      -2.879  -8.305   3.135  1.00 82.75           C  
ATOM    289  C   HIS A  36      -2.805  -6.906   2.527  1.00 82.75           C  
ATOM    290  CB  HIS A  36      -1.476  -8.906   3.242  1.00 82.75           C  
ATOM    291  O   HIS A  36      -2.891  -5.910   3.244  1.00 82.75           O  
ATOM    292  CG  HIS A  36      -0.678  -8.367   4.387  1.00 82.75           C  
ATOM    293  CD2 HIS A  36       0.011  -7.207   4.523  1.00 82.75           C  
ATOM    294  ND1 HIS A  36      -0.521  -9.047   5.574  1.00 82.75           N  
ATOM    295  CE1 HIS A  36       0.230  -8.328   6.391  1.00 82.75           C  
ATOM    296  NE2 HIS A  36       0.566  -7.211   5.777  1.00 82.75           N  
ATOM    297  N   LEU A  37      -2.674  -6.824   1.247  1.00 80.62           N  
ATOM    298  CA  LEU A  37      -2.613  -5.543   0.552  1.00 80.62           C  
ATOM    299  C   LEU A  37      -3.924  -4.773   0.710  1.00 80.62           C  
ATOM    300  CB  LEU A  37      -2.309  -5.750  -0.934  1.00 80.62           C  
ATOM    301  O   LEU A  37      -3.914  -3.566   0.953  1.00 80.62           O  
ATOM    302  CG  LEU A  37      -1.215  -4.867  -1.533  1.00 80.62           C  
ATOM    303  CD1 LEU A  37      -0.261  -5.703  -2.379  1.00 80.62           C  
ATOM    304  CD2 LEU A  37      -1.829  -3.744  -2.361  1.00 80.62           C  
ATOM    305  N   GLN A  38      -5.020  -5.445   0.574  1.00 82.31           N  
ATOM    306  CA  GLN A  38      -6.332  -4.832   0.735  1.00 82.31           C  
ATOM    307  C   GLN A  38      -6.488  -4.223   2.127  1.00 82.31           C  
ATOM    308  CB  GLN A  38      -7.441  -5.855   0.484  1.00 82.31           C  
ATOM    309  O   GLN A  38      -7.023  -3.121   2.271  1.00 82.31           O  
ATOM    310  CG  GLN A  38      -8.773  -5.238   0.085  1.00 82.31           C  
ATOM    311  CD  GLN A  38      -9.789  -6.270  -0.371  1.00 82.31           C  
ATOM    312  NE2 GLN A  38     -11.047  -6.059  -0.015  1.00 82.31           N  
ATOM    313  OE1 GLN A  38      -9.438  -7.246  -1.039  1.00 82.31           O  
ATOM    314  N   ASN A  39      -6.066  -4.930   3.105  1.00 85.12           N  
ATOM    315  CA  ASN A  39      -6.137  -4.453   4.484  1.00 85.12           C  
ATOM    316  C   ASN A  39      -5.301  -3.193   4.688  1.00 85.12           C  
ATOM    317  CB  ASN A  39      -5.691  -5.551   5.453  1.00 85.12           C  
ATOM    318  O   ASN A  39      -5.738  -2.256   5.355  1.00 85.12           O  
ATOM    319  CG  ASN A  39      -6.781  -6.566   5.730  1.00 85.12           C  
ATOM    320  ND2 ASN A  39      -6.387  -7.773   6.109  1.00 85.12           N  
ATOM    321  OD1 ASN A  39      -7.973  -6.266   5.605  1.00 85.12           O  
ATOM    322  N   VAL A  40      -4.090  -3.197   4.051  1.00 79.62           N  
ATOM    323  CA  VAL A  40      -3.188  -2.057   4.172  1.00 79.62           C  
ATOM    324  C   VAL A  40      -3.797  -0.839   3.484  1.00 79.62           C  
ATOM    325  CB  VAL A  40      -1.797  -2.367   3.572  1.00 79.62           C  
ATOM    326  O   VAL A  40      -3.766   0.269   4.027  1.00 79.62           O  
ATOM    327  CG1 VAL A  40      -0.904  -1.129   3.611  1.00 79.62           C  
ATOM    328  CG2 VAL A  40      -1.141  -3.527   4.320  1.00 79.62           C  
ATOM    329  N   ILE A  41      -4.355  -1.070   2.354  1.00 78.12           N  
ATOM    330  CA  ILE A  41      -4.984   0.003   1.592  1.00 78.12           C  
ATOM    331  C   ILE A  41      -6.133   0.605   2.400  1.00 78.12           C  
ATOM    332  CB  ILE A  41      -5.500  -0.501   0.225  1.00 78.12           C  
ATOM    333  O   ILE A  41      -6.273   1.828   2.471  1.00 78.12           O  
ATOM    334  CG1 ILE A  41      -4.320  -0.877  -0.682  1.00 78.12           C  
ATOM    335  CG2 ILE A  41      -6.387   0.554  -0.441  1.00 78.12           C  
ATOM    336  CD1 ILE A  41      -4.715  -1.714  -1.892  1.00 78.12           C  
ATOM    337  N   GLU A  42      -6.949  -0.233   3.068  1.00 82.44           N  
ATOM    338  CA  GLU A  42      -8.062   0.226   3.895  1.00 82.44           C  
ATOM    339  C   GLU A  42      -7.566   1.060   5.074  1.00 82.44           C  
ATOM    340  CB  GLU A  42      -8.883  -0.963   4.398  1.00 82.44           C  
ATOM    341  O   GLU A  42      -8.164   2.086   5.406  1.00 82.44           O  
ATOM    342  CG  GLU A  42      -9.719  -1.636   3.318  1.00 82.44           C  
ATOM    343  CD  GLU A  42     -10.648  -2.709   3.861  1.00 82.44           C  
ATOM    344  OE1 GLU A  42     -11.883  -2.494   3.871  1.00 82.44           O  
ATOM    345  OE2 GLU A  42     -10.141  -3.773   4.281  1.00 82.44           O  
ATOM    346  N   ASP A  43      -6.480   0.566   5.656  1.00 80.00           N  
ATOM    347  CA  ASP A  43      -5.898   1.269   6.793  1.00 80.00           C  
ATOM    348  C   ASP A  43      -5.375   2.643   6.379  1.00 80.00           C  
ATOM    349  CB  ASP A  43      -4.770   0.441   7.414  1.00 80.00           C  
ATOM    350  O   ASP A  43      -5.555   3.625   7.105  1.00 80.00           O  
ATOM    351  CG  ASP A  43      -4.609   0.680   8.906  1.00 80.00           C  
ATOM    352  OD1 ASP A  43      -3.715   1.458   9.305  1.00 80.00           O  
ATOM    353  OD2 ASP A  43      -5.379   0.083   9.688  1.00 80.00           O  
ATOM    354  N   ILE A  44      -4.766   2.676   5.254  1.00 76.19           N  
ATOM    355  CA  ILE A  44      -4.254   3.943   4.742  1.00 76.19           C  
ATOM    356  C   ILE A  44      -5.422   4.879   4.426  1.00 76.19           C  
ATOM    357  CB  ILE A  44      -3.381   3.734   3.486  1.00 76.19           C  
ATOM    358  O   ILE A  44      -5.363   6.074   4.723  1.00 76.19           O  
ATOM    359  CG1 ILE A  44      -2.158   2.873   3.824  1.00 76.19           C  
ATOM    360  CG2 ILE A  44      -2.953   5.082   2.896  1.00 76.19           C  
ATOM    361  CD1 ILE A  44      -1.370   2.412   2.605  1.00 76.19           C  
ATOM    362  N   HIS A  45      -6.477   4.281   3.861  1.00 73.81           N  
ATOM    363  CA  HIS A  45      -7.688   5.039   3.566  1.00 73.81           C  
ATOM    364  C   HIS A  45      -8.281   5.648   4.832  1.00 73.81           C  
ATOM    365  CB  HIS A  45      -8.727   4.148   2.879  1.00 73.81           C  
ATOM    366  O   HIS A  45      -8.641   6.828   4.852  1.00 73.81           O  
ATOM    367  CG  HIS A  45      -9.859   4.906   2.271  1.00 73.81           C  
ATOM    368  CD2 HIS A  45      -9.914   6.152   1.747  1.00 73.81           C  
ATOM    369  ND1 HIS A  45     -11.133   4.383   2.160  1.00 73.81           N  
ATOM    370  CE1 HIS A  45     -11.922   5.273   1.589  1.00 73.81           C  
ATOM    371  NE2 HIS A  45     -11.211   6.359   1.329  1.00 73.81           N  
ATOM    372  N   ASP A  46      -8.359   4.844   5.836  1.00 74.62           N  
ATOM    373  CA  ASP A  46      -8.914   5.301   7.109  1.00 74.62           C  
ATOM    374  C   ASP A  46      -8.062   6.418   7.707  1.00 74.62           C  
ATOM    375  CB  ASP A  46      -9.023   4.137   8.094  1.00 74.62           C  
ATOM    376  O   ASP A  46      -8.586   7.383   8.258  1.00 74.62           O  
ATOM    377  CG  ASP A  46      -9.961   4.434   9.258  1.00 74.62           C  
ATOM    378  OD1 ASP A  46      -9.477   4.789  10.352  1.00 74.62           O  
ATOM    379  OD2 ASP A  46     -11.188   4.305   9.070  1.00 74.62           O  
ATOM    380  N   PHE A  47      -6.762   6.266   7.594  1.00 68.94           N  
ATOM    381  CA  PHE A  47      -5.840   7.266   8.117  1.00 68.94           C  
ATOM    382  C   PHE A  47      -6.016   8.594   7.402  1.00 68.94           C  
ATOM    383  CB  PHE A  47      -4.391   6.785   7.984  1.00 68.94           C  
ATOM    384  O   PHE A  47      -6.047   9.648   8.039  1.00 68.94           O  
ATOM    385  CG  PHE A  47      -3.373   7.773   8.484  1.00 68.94           C  
ATOM    386  CD1 PHE A  47      -2.707   8.617   7.602  1.00 68.94           C  
ATOM    387  CD2 PHE A  47      -3.082   7.859   9.844  1.00 68.94           C  
ATOM    388  CE1 PHE A  47      -1.766   9.531   8.062  1.00 68.94           C  
ATOM    389  CE2 PHE A  47      -2.143   8.773  10.305  1.00 68.94           C  
ATOM    390  CZ  PHE A  47      -1.484   9.609   9.422  1.00 68.94           C  
ATOM    391  N   MET A  48      -6.074   8.484   6.137  1.00 66.75           N  
ATOM    392  CA  MET A  48      -6.246   9.688   5.328  1.00 66.75           C  
ATOM    393  C   MET A  48      -7.551  10.391   5.676  1.00 66.75           C  
ATOM    394  CB  MET A  48      -6.223   9.336   3.838  1.00 66.75           C  
ATOM    395  O   MET A  48      -7.590  11.625   5.773  1.00 66.75           O  
ATOM    396  CG  MET A  48      -4.855   8.906   3.332  1.00 66.75           C  
ATOM    397  SD  MET A  48      -4.828   8.641   1.516  1.00 66.75           S  
ATOM    398  CE  MET A  48      -5.055  10.352   0.943  1.00 66.75           C  
ATOM    399  N   GLN A  49      -8.547   9.664   5.816  1.00 69.50           N  
ATOM    400  CA  GLN A  49      -9.844  10.234   6.188  1.00 69.50           C  
ATOM    401  C   GLN A  49      -9.773  10.914   7.547  1.00 69.50           C  
ATOM    402  CB  GLN A  49     -10.922   9.148   6.195  1.00 69.50           C  
ATOM    403  O   GLN A  49     -10.344  11.992   7.738  1.00 69.50           O  
ATOM    404  CG  GLN A  49     -12.078   9.422   5.238  1.00 69.50           C  
ATOM    405  CD  GLN A  49     -13.141   8.344   5.273  1.00 69.50           C  
ATOM    406  NE2 GLN A  49     -14.359   8.695   4.895  1.00 69.50           N  
ATOM    407  OE1 GLN A  49     -12.859   7.191   5.633  1.00 69.50           O  
ATOM    408  N   ALA A  50      -9.031  10.242   8.453  1.00 69.12           N  
ATOM    409  CA  ALA A  50      -8.891  10.805   9.797  1.00 69.12           C  
ATOM    410  C   ALA A  50      -8.023  12.055   9.781  1.00 69.12           C  
ATOM    411  CB  ALA A  50      -8.305   9.766  10.750  1.00 69.12           C  
ATOM    412  O   ALA A  50      -8.336  13.047  10.445  1.00 69.12           O  
ATOM    413  N   ALA A  51      -6.953  11.930   9.031  1.00 62.22           N  
ATOM    414  CA  ALA A  51      -6.039  13.062   8.922  1.00 62.22           C  
ATOM    415  C   ALA A  51      -6.707  14.242   8.211  1.00 62.22           C  
ATOM    416  CB  ALA A  51      -4.770  12.648   8.172  1.00 62.22           C  
ATOM    417  O   ALA A  51      -6.527  15.391   8.617  1.00 62.22           O  
ATOM    418  N   ALA A  52      -7.383  13.922   7.141  1.00 59.59           N  
ATOM    419  CA  ALA A  52      -8.125  14.961   6.438  1.00 59.59           C  
ATOM    420  C   ALA A  52      -9.141  15.633   7.359  1.00 59.59           C  
ATOM    421  CB  ALA A  52      -8.836  14.375   5.215  1.00 59.59           C  
ATOM    422  O   ALA A  52      -9.305  16.859   7.320  1.00 59.59           O  
ATOM    423  N   ALA A  53      -9.711  14.781   8.094  1.00 60.34           N  
ATOM    424  CA  ALA A  53     -10.680  15.305   9.047  1.00 60.34           C  
ATOM    425  C   ALA A  53     -10.000  16.188  10.094  1.00 60.34           C  
ATOM    426  CB  ALA A  53     -11.438  14.164   9.727  1.00 60.34           C  
ATOM    427  O   ALA A  53     -10.539  17.219  10.484  1.00 60.34           O  
ATOM    428  N   ALA A  54      -8.914  15.617  10.477  1.00 56.59           N  
ATOM    429  CA  ALA A  54      -8.148  16.375  11.469  1.00 56.59           C  
ATOM    430  C   ALA A  54      -7.562  17.641  10.867  1.00 56.59           C  
ATOM    431  CB  ALA A  54      -7.035  15.500  12.055  1.00 56.59           C  
ATOM    432  O   ALA A  54      -7.523  18.688  11.523  1.00 56.59           O  
ATOM    433  N   ALA A  55      -7.090  17.438   9.695  1.00 54.66           N  
ATOM    434  CA  ALA A  55      -6.551  18.609   9.008  1.00 54.66           C  
ATOM    435  C   ALA A  55      -7.648  19.625   8.734  1.00 54.66           C  
ATOM    436  CB  ALA A  55      -5.875  18.188   7.707  1.00 54.66           C  
ATOM    437  O   ALA A  55      -7.406  20.844   8.773  1.00 54.66           O  
ATOM    438  N   ASN A  56      -8.664  19.094   8.219  1.00 49.66           N  
ATOM    439  CA  ASN A  56      -9.781  20.016   8.047  1.00 49.66           C  
ATOM    440  C   ASN A  56     -10.234  20.609   9.375  1.00 49.66           C  
ATOM    441  CB  ASN A  56     -10.945  19.312   7.352  1.00 49.66           C  
ATOM    442  O   ASN A  56     -10.773  21.719   9.414  1.00 49.66           O  
ATOM    443  CG  ASN A  56     -10.883  19.422   5.840  1.00 49.66           C  
ATOM    444  ND2 ASN A  56     -10.406  18.359   5.191  1.00 49.66           N  
ATOM    445  OD1 ASN A  56     -11.250  20.438   5.262  1.00 49.66           O  
ATOM    446  N   CYS A  57     -10.203  19.766  10.422  1.00 45.38           N  
ATOM    447  CA  CYS A  57     -10.609  20.328  11.703  1.00 45.38           C  
ATOM    448  C   CYS A  57      -9.656  21.422  12.148  1.00 45.38           C  
ATOM    449  CB  CYS A  57     -10.680  19.234  12.766  1.00 45.38           C  
ATOM    450  O   CYS A  57      -9.984  22.219  13.016  1.00 45.38           O  
ATOM    451  SG  CYS A  57     -12.312  18.469  12.922  1.00 45.38           S  
ATOM    452  N   ARG A  58      -8.461  21.438  11.672  1.00 43.47           N  
ATOM    453  CA  ARG A  58      -7.598  22.562  12.016  1.00 43.47           C  
ATOM    454  C   ARG A  58      -7.988  23.812  11.234  1.00 43.47           C  
ATOM    455  CB  ARG A  58      -6.129  22.219  11.758  1.00 43.47           C  
ATOM    456  O   ARG A  58      -7.379  24.875  11.398  1.00 43.47           O  
ATOM    457  CG  ARG A  58      -5.352  21.844  13.008  1.00 43.47           C  
ATOM    458  CD  ARG A  58      -3.867  21.688  12.719  1.00 43.47           C  
ATOM    459  NE  ARG A  58      -3.068  22.672  13.445  1.00 43.47           N  
ATOM    460  NH1 ARG A  58      -1.034  21.891  12.672  1.00 43.47           N  
ATOM    461  NH2 ARG A  58      -1.116  23.688  14.102  1.00 43.47           N  
ATOM    462  CZ  ARG A  58      -1.741  22.750  13.406  1.00 43.47           C  
ATOM    463  N   LYS A  59      -9.000  23.797  10.539  1.00 35.88           N  
ATOM    464  CA  LYS A  59      -9.453  25.141  10.195  1.00 35.88           C  
ATOM    465  C   LYS A  59     -10.195  25.797  11.359  1.00 35.88           C  
ATOM    466  CB  LYS A  59     -10.359  25.109   8.961  1.00 35.88           C  
ATOM    467  O   LYS A  59     -10.836  25.109  12.156  1.00 35.88           O  
ATOM    468  CG  LYS A  59      -9.617  25.297   7.645  1.00 35.88           C  
ATOM    469  CD  LYS A  59     -10.570  25.234   6.457  1.00 35.88           C  
ATOM    470  CE  LYS A  59      -9.867  25.609   5.156  1.00 35.88           C  
ATOM    471  NZ  LYS A  59     -10.805  25.625   3.998  1.00 35.88           N  
TER     472      LYS A  59                                                      
ATOM    473  N   MET B   1      -2.939  19.328   1.024  1.00 43.38           N  
ATOM    474  CA  MET B   1      -1.818  18.406   1.211  1.00 43.38           C  
ATOM    475  C   MET B   1      -2.250  16.969   0.983  1.00 43.38           C  
ATOM    476  CB  MET B   1      -1.225  18.562   2.613  1.00 43.38           C  
ATOM    477  O   MET B   1      -1.440  16.125   0.585  1.00 43.38           O  
ATOM    478  CG  MET B   1      -0.371  19.812   2.783  1.00 43.38           C  
ATOM    479  SD  MET B   1       0.335  19.953   4.473  1.00 43.38           S  
ATOM    480  CE  MET B   1       1.226  21.516   4.316  1.00 43.38           C  
ATOM    481  N   TYR B   2      -3.518  16.609   1.227  1.00 53.00           N  
ATOM    482  CA  TYR B   2      -4.129  15.281   1.174  1.00 53.00           C  
ATOM    483  C   TYR B   2      -4.449  14.891  -0.263  1.00 53.00           C  
ATOM    484  CB  TYR B   2      -5.406  15.250   2.021  1.00 53.00           C  
ATOM    485  O   TYR B   2      -4.773  13.727  -0.538  1.00 53.00           O  
ATOM    486  CG  TYR B   2      -5.148  15.273   3.508  1.00 53.00           C  
ATOM    487  CD1 TYR B   2      -4.875  14.102   4.211  1.00 53.00           C  
ATOM    488  CD2 TYR B   2      -5.176  16.469   4.215  1.00 53.00           C  
ATOM    489  CE1 TYR B   2      -4.641  14.125   5.578  1.00 53.00           C  
ATOM    490  CE2 TYR B   2      -4.941  16.500   5.586  1.00 53.00           C  
ATOM    491  OH  TYR B   2      -4.441  15.352   7.613  1.00 53.00           O  
ATOM    492  CZ  TYR B   2      -4.672  15.328   6.258  1.00 53.00           C  
ATOM    493  N   GLY B   3      -4.387  15.750  -1.125  1.00 62.34           N  
ATOM    494  CA  GLY B   3      -4.664  15.391  -2.506  1.00 62.34           C  
ATOM    495  C   GLY B   3      -3.760  14.289  -3.031  1.00 62.34           C  
ATOM    496  O   GLY B   3      -4.227  13.352  -3.680  1.00 62.34           O  
ATOM    497  N   LYS B   4      -2.533  14.438  -2.688  1.00 65.12           N  
ATOM    498  CA  LYS B   4      -1.549  13.469  -3.160  1.00 65.12           C  
ATOM    499  C   LYS B   4      -1.759  12.109  -2.506  1.00 65.12           C  
ATOM    500  CB  LYS B   4      -0.129  13.969  -2.889  1.00 65.12           C  
ATOM    501  O   LYS B   4      -1.559  11.070  -3.139  1.00 65.12           O  
ATOM    502  CG  LYS B   4       0.359  15.016  -3.877  1.00 65.12           C  
ATOM    503  CD  LYS B   4       1.823  15.367  -3.645  1.00 65.12           C  
ATOM    504  CE  LYS B   4       2.328  16.375  -4.664  1.00 65.12           C  
ATOM    505  NZ  LYS B   4       3.762  16.719  -4.438  1.00 65.12           N  
ATOM    506  N   LEU B   5      -2.221  12.219  -1.243  1.00 63.41           N  
ATOM    507  CA  LEU B   5      -2.471  10.977  -0.528  1.00 63.41           C  
ATOM    508  C   LEU B   5      -3.629  10.203  -1.159  1.00 63.41           C  
ATOM    509  CB  LEU B   5      -2.771  11.250   0.947  1.00 63.41           C  
ATOM    510  O   LEU B   5      -3.586   8.977  -1.258  1.00 63.41           O  
ATOM    511  CG  LEU B   5      -1.732  10.758   1.955  1.00 63.41           C  
ATOM    512  CD1 LEU B   5      -1.569  11.773   3.086  1.00 63.41           C  
ATOM    513  CD2 LEU B   5      -2.127   9.391   2.506  1.00 63.41           C  
ATOM    514  N   ASN B   6      -4.641  11.062  -1.551  1.00 74.00           N  
ATOM    515  CA  ASN B   6      -5.766  10.445  -2.244  1.00 74.00           C  
ATOM    516  C   ASN B   6      -5.320   9.742  -3.523  1.00 74.00           C  
ATOM    517  CB  ASN B   6      -6.840  11.492  -2.559  1.00 74.00           C  
ATOM    518  O   ASN B   6      -5.785   8.641  -3.826  1.00 74.00           O  
ATOM    519  CG  ASN B   6      -8.227  10.891  -2.662  1.00 74.00           C  
ATOM    520  ND2 ASN B   6      -8.922  11.180  -3.760  1.00 74.00           N  
ATOM    521  OD1 ASN B   6      -8.680  10.172  -1.764  1.00 74.00           O  
ATOM    522  N   ASP B   7      -4.406  10.391  -4.176  1.00 73.50           N  
ATOM    523  CA  ASP B   7      -3.895   9.812  -5.414  1.00 73.50           C  
ATOM    524  C   ASP B   7      -3.133   8.516  -5.141  1.00 73.50           C  
ATOM    525  CB  ASP B   7      -2.992  10.812  -6.145  1.00 73.50           C  
ATOM    526  O   ASP B   7      -3.246   7.551  -5.898  1.00 73.50           O  
ATOM    527  CG  ASP B   7      -3.193  10.805  -7.648  1.00 73.50           C  
ATOM    528  OD1 ASP B   7      -2.424  10.125  -8.367  1.00 73.50           O  
ATOM    529  OD2 ASP B   7      -4.129  11.484  -8.125  1.00 73.50           O  
ATOM    530  N   LEU B   8      -2.430   8.539  -4.027  1.00 72.25           N  
ATOM    531  CA  LEU B   8      -1.643   7.375  -3.639  1.00 72.25           C  
ATOM    532  C   LEU B   8      -2.549   6.203  -3.285  1.00 72.25           C  
ATOM    533  CB  LEU B   8      -0.738   7.715  -2.449  1.00 72.25           C  
ATOM    534  O   LEU B   8      -2.252   5.059  -3.639  1.00 72.25           O  
ATOM    535  CG  LEU B   8       0.749   7.895  -2.760  1.00 72.25           C  
ATOM    536  CD1 LEU B   8       1.045   9.352  -3.104  1.00 72.25           C  
ATOM    537  CD2 LEU B   8       1.601   7.434  -1.581  1.00 72.25           C  
ATOM    538  N   LEU B   9      -3.666   6.457  -2.672  1.00 73.25           N  
ATOM    539  CA  LEU B   9      -4.641   5.438  -2.301  1.00 73.25           C  
ATOM    540  C   LEU B   9      -5.281   4.820  -3.539  1.00 73.25           C  
ATOM    541  CB  LEU B   9      -5.723   6.035  -1.397  1.00 73.25           C  
ATOM    542  O   LEU B   9      -5.477   3.604  -3.600  1.00 73.25           O  
ATOM    543  CG  LEU B   9      -6.340   5.094  -0.362  1.00 73.25           C  
ATOM    544  CD1 LEU B   9      -5.996   5.559   1.049  1.00 73.25           C  
ATOM    545  CD2 LEU B   9      -7.852   5.008  -0.550  1.00 73.25           C  
ATOM    546  N   GLU B  10      -5.602   5.660  -4.508  1.00 81.69           N  
ATOM    547  CA  GLU B  10      -6.168   5.180  -5.766  1.00 81.69           C  
ATOM    548  C   GLU B  10      -5.195   4.258  -6.492  1.00 81.69           C  
ATOM    549  CB  GLU B  10      -6.551   6.359  -6.664  1.00 81.69           C  
ATOM    550  O   GLU B  10      -5.598   3.227  -7.035  1.00 81.69           O  
ATOM    551  CG  GLU B  10      -7.871   7.016  -6.293  1.00 81.69           C  
ATOM    552  CD  GLU B  10      -8.320   8.062  -7.293  1.00 81.69           C  
ATOM    553  OE1 GLU B  10      -9.250   7.789  -8.086  1.00 81.69           O  
ATOM    554  OE2 GLU B  10      -7.742   9.172  -7.285  1.00 81.69           O  
ATOM    555  N   ASP B  11      -3.932   4.723  -6.398  1.00 80.75           N  
ATOM    556  CA  ASP B  11      -2.904   3.912  -7.047  1.00 80.75           C  
ATOM    557  C   ASP B  11      -2.789   2.541  -6.383  1.00 80.75           C  
ATOM    558  CB  ASP B  11      -1.553   4.629  -7.012  1.00 80.75           C  
ATOM    559  O   ASP B  11      -2.668   1.522  -7.066  1.00 80.75           O  
ATOM    560  CG  ASP B  11      -0.619   4.184  -8.125  1.00 80.75           C  
ATOM    561  OD1 ASP B  11       0.285   3.359  -7.867  1.00 80.75           O  
ATOM    562  OD2 ASP B  11      -0.786   4.664  -9.266  1.00 80.75           O  
ATOM    563  N   LEU B  12      -2.902   2.568  -5.078  1.00 79.31           N  
ATOM    564  CA  LEU B  12      -2.828   1.321  -4.320  1.00 79.31           C  
ATOM    565  C   LEU B  12      -4.000   0.410  -4.660  1.00 79.31           C  
ATOM    566  CB  LEU B  12      -2.807   1.606  -2.818  1.00 79.31           C  
ATOM    567  O   LEU B  12      -3.830  -0.802  -4.812  1.00 79.31           O  
ATOM    568  CG  LEU B  12      -1.463   2.041  -2.230  1.00 79.31           C  
ATOM    569  CD1 LEU B  12      -1.673   2.752  -0.896  1.00 79.31           C  
ATOM    570  CD2 LEU B  12      -0.538   0.840  -2.061  1.00 79.31           C  
ATOM    571  N   GLN B  13      -5.164   0.921  -4.781  1.00 83.06           N  
ATOM    572  CA  GLN B  13      -6.359   0.165  -5.145  1.00 83.06           C  
ATOM    573  C   GLN B  13      -6.207  -0.478  -6.520  1.00 83.06           C  
ATOM    574  CB  GLN B  13      -7.594   1.066  -5.121  1.00 83.06           C  
ATOM    575  O   GLN B  13      -6.660  -1.603  -6.738  1.00 83.06           O  
ATOM    576  CG  GLN B  13      -7.984   1.541  -3.727  1.00 83.06           C  
ATOM    577  CD  GLN B  13      -9.227   2.414  -3.729  1.00 83.06           C  
ATOM    578  NE2 GLN B  13      -9.250   3.408  -2.848  1.00 83.06           N  
ATOM    579  OE1 GLN B  13     -10.148   2.199  -4.520  1.00 83.06           O  
ATOM    580  N   GLU B  14      -5.570   0.261  -7.363  1.00 84.38           N  
ATOM    581  CA  GLU B  14      -5.340  -0.259  -8.711  1.00 84.38           C  
ATOM    582  C   GLU B  14      -4.391  -1.452  -8.688  1.00 84.38           C  
ATOM    583  CB  GLU B  14      -4.789   0.836  -9.625  1.00 84.38           C  
ATOM    584  O   GLU B  14      -4.594  -2.430  -9.406  1.00 84.38           O  
ATOM    585  CG  GLU B  14      -5.863   1.697 -10.273  1.00 84.38           C  
ATOM    586  CD  GLU B  14      -5.363   2.471 -11.484  1.00 84.38           C  
ATOM    587  OE1 GLU B  14      -5.500   1.969 -12.625  1.00 84.38           O  
ATOM    588  OE2 GLU B  14      -4.828   3.586 -11.289  1.00 84.38           O  
ATOM    589  N   VAL B  15      -3.344  -1.283  -7.883  1.00 80.62           N  
ATOM    590  CA  VAL B  15      -2.383  -2.371  -7.746  1.00 80.62           C  
ATOM    591  C   VAL B  15      -3.090  -3.623  -7.230  1.00 80.62           C  
ATOM    592  CB  VAL B  15      -1.223  -1.988  -6.801  1.00 80.62           C  
ATOM    593  O   VAL B  15      -2.865  -4.723  -7.738  1.00 80.62           O  
ATOM    594  CG1 VAL B  15      -0.328  -3.195  -6.523  1.00 80.62           C  
ATOM    595  CG2 VAL B  15      -0.407  -0.840  -7.395  1.00 80.62           C  
ATOM    596  N   LEU B  16      -3.984  -3.395  -6.254  1.00 75.81           N  
ATOM    597  CA  LEU B  16      -4.746  -4.492  -5.672  1.00 75.81           C  
ATOM    598  C   LEU B  16      -5.637  -5.156  -6.719  1.00 75.81           C  
ATOM    599  CB  LEU B  16      -5.602  -3.990  -4.508  1.00 75.81           C  
ATOM    600  O   LEU B  16      -5.723  -6.383  -6.777  1.00 75.81           O  
ATOM    601  CG  LEU B  16      -5.430  -4.719  -3.174  1.00 75.81           C  
ATOM    602  CD1 LEU B  16      -5.801  -3.801  -2.014  1.00 75.81           C  
ATOM    603  CD2 LEU B  16      -6.270  -5.992  -3.145  1.00 75.81           C  
ATOM    604  N   LYS B  17      -6.281  -4.375  -7.500  1.00 81.81           N  
ATOM    605  CA  LYS B  17      -7.141  -4.879  -8.570  1.00 81.81           C  
ATOM    606  C   LYS B  17      -6.344  -5.719  -9.562  1.00 81.81           C  
ATOM    607  CB  LYS B  17      -7.836  -3.727  -9.289  1.00 81.81           C  
ATOM    608  O   LYS B  17      -6.809  -6.773 -10.008  1.00 81.81           O  
ATOM    609  CG  LYS B  17      -9.094  -3.225  -8.594  1.00 81.81           C  
ATOM    610  CD  LYS B  17      -9.742  -2.084  -9.367  1.00 81.81           C  
ATOM    611  CE  LYS B  17     -11.008  -1.588  -8.680  1.00 81.81           C  
ATOM    612  NZ  LYS B  17     -11.648  -0.475  -9.438  1.00 81.81           N  
ATOM    613  N   ASN B  18      -5.180  -5.141  -9.875  1.00 80.69           N  
ATOM    614  CA  ASN B  18      -4.320  -5.852 -10.820  1.00 80.69           C  
ATOM    615  C   ASN B  18      -3.852  -7.188 -10.250  1.00 80.69           C  
ATOM    616  CB  ASN B  18      -3.119  -4.984 -11.203  1.00 80.69           C  
ATOM    617  O   ASN B  18      -3.760  -8.180 -10.984  1.00 80.69           O  
ATOM    618  CG  ASN B  18      -3.422  -4.039 -12.352  1.00 80.69           C  
ATOM    619  ND2 ASN B  18      -2.652  -2.963 -12.445  1.00 80.69           N  
ATOM    620  OD1 ASN B  18      -4.340  -4.277 -13.141  1.00 80.69           O  
ATOM    621  N   LEU B  19      -3.531  -7.133  -8.984  1.00 71.75           N  
ATOM    622  CA  LEU B  19      -3.131  -8.352  -8.297  1.00 71.75           C  
ATOM    623  C   LEU B  19      -4.242  -9.398  -8.352  1.00 71.75           C  
ATOM    624  CB  LEU B  19      -2.770  -8.055  -6.840  1.00 71.75           C  
ATOM    625  O   LEU B  19      -3.980 -10.570  -8.617  1.00 71.75           O  
ATOM    626  CG  LEU B  19      -1.891  -9.094  -6.133  1.00 71.75           C  
ATOM    627  CD1 LEU B  19      -0.419  -8.711  -6.258  1.00 71.75           C  
ATOM    628  CD2 LEU B  19      -2.291  -9.219  -4.668  1.00 71.75           C  
ATOM    629  N   HIS B  20      -5.445  -8.883  -8.086  1.00 73.50           N  
ATOM    630  CA  HIS B  20      -6.613  -9.758  -8.117  1.00 73.50           C  
ATOM    631  C   HIS B  20      -6.797 -10.375  -9.500  1.00 73.50           C  
ATOM    632  CB  HIS B  20      -7.871  -8.977  -7.719  1.00 73.50           C  
ATOM    633  O   HIS B  20      -7.172 -11.547  -9.609  1.00 73.50           O  
ATOM    634  CG  HIS B  20      -8.945  -9.844  -7.129  1.00 73.50           C  
ATOM    635  CD2 HIS B  20      -9.047 -11.188  -7.035  1.00 73.50           C  
ATOM    636  ND1 HIS B  20     -10.078  -9.320  -6.551  1.00 73.50           N  
ATOM    637  CE1 HIS B  20     -10.844 -10.312  -6.121  1.00 73.50           C  
ATOM    638  NE2 HIS B  20     -10.242 -11.453  -6.402  1.00 73.50           N  
ATOM    639  N   LYS B  21      -6.609  -9.562 -10.461  1.00 73.19           N  
ATOM    640  CA  LYS B  21      -6.754 -10.023 -11.836  1.00 73.19           C  
ATOM    641  C   LYS B  21      -5.695 -11.062 -12.188  1.00 73.19           C  
ATOM    642  CB  LYS B  21      -6.672  -8.844 -12.805  1.00 73.19           C  
ATOM    643  O   LYS B  21      -5.969 -12.008 -12.922  1.00 73.19           O  
ATOM    644  CG  LYS B  21      -7.961  -8.039 -12.922  1.00 73.19           C  
ATOM    645  CD  LYS B  21      -7.840  -6.934 -13.961  1.00 73.19           C  
ATOM    646  CE  LYS B  21      -9.148  -6.176 -14.125  1.00 73.19           C  
ATOM    647  NZ  LYS B  21      -9.016  -5.039 -15.086  1.00 73.19           N  
ATOM    648  N   ASN B  22      -4.438 -10.727 -11.766  1.00 66.81           N  
ATOM    649  CA  ASN B  22      -3.344 -11.656 -12.031  1.00 66.81           C  
ATOM    650  C   ASN B  22      -3.555 -12.992 -11.312  1.00 66.81           C  
ATOM    651  CB  ASN B  22      -2.004 -11.039 -11.625  1.00 66.81           C  
ATOM    652  O   ASN B  22      -3.135 -14.039 -11.812  1.00 66.81           O  
ATOM    653  CG  ASN B  22      -1.455 -10.094 -12.672  1.00 66.81           C  
ATOM    654  ND2 ASN B  22      -1.217  -8.844 -12.273  1.00 66.81           N  
ATOM    655  OD1 ASN B  22      -1.246 -10.477 -13.820  1.00 66.81           O  
ATOM    656  N   ASP B  23      -3.854 -12.922 -10.039  1.00 61.06           N  
ATOM    657  CA  ASP B  23      -4.172 -14.164  -9.344  1.00 61.06           C  
ATOM    658  C   ASP B  23      -5.047 -15.070 -10.203  1.00 61.06           C  
ATOM    659  CB  ASP B  23      -4.875 -13.867  -8.016  1.00 61.06           C  
ATOM    660  O   ASP B  23      -4.875 -16.297 -10.203  1.00 61.06           O  
ATOM    661  CG  ASP B  23      -5.160 -15.117  -7.199  1.00 61.06           C  
ATOM    662  OD1 ASP B  23      -6.340 -15.523  -7.098  1.00 61.06           O  
ATOM    663  OD2 ASP B  23      -4.199 -15.695  -6.656  1.00 61.06           O  
ATOM    664  N   ARG B  24      -5.938 -14.375 -10.898  1.00 57.22           N  
ATOM    665  CA  ARG B  24      -6.863 -15.148 -11.727  1.00 57.22           C  
ATOM    666  C   ARG B  24      -6.234 -15.508 -13.070  1.00 57.22           C  
ATOM    667  CB  ARG B  24      -8.164 -14.375 -11.945  1.00 57.22           C  
ATOM    668  O   ARG B  24      -6.523 -16.562 -13.633  1.00 57.22           O  
ATOM    669  CG  ARG B  24      -9.422 -15.227 -11.797  1.00 57.22           C  
ATOM    670  CD  ARG B  24     -10.680 -14.430 -12.102  1.00 57.22           C  
ATOM    671  NE  ARG B  24     -11.844 -15.297 -12.242  1.00 57.22           N  
ATOM    672  NH1 ARG B  24     -13.383 -13.570 -12.273  1.00 57.22           N  
ATOM    673  NH2 ARG B  24     -14.086 -15.750 -12.453  1.00 57.22           N  
ATOM    674  CZ  ARG B  24     -13.102 -14.867 -12.320  1.00 57.22           C  
ATOM    675  N   SER B  25      -5.508 -14.469 -13.633  1.00 55.53           N  
ATOM    676  CA  SER B  25      -5.117 -14.641 -15.031  1.00 55.53           C  
ATOM    677  C   SER B  25      -3.783 -15.375 -15.141  1.00 55.53           C  
ATOM    678  CB  SER B  25      -5.023 -13.289 -15.734  1.00 55.53           C  
ATOM    679  O   SER B  25      -3.426 -15.867 -16.219  1.00 55.53           O  
ATOM    680  OG  SER B  25      -6.305 -12.695 -15.859  1.00 55.53           O  
ATOM    681  N   GLY B  26      -3.158 -15.922 -14.320  1.00 50.16           N  
ATOM    682  CA  GLY B  26      -1.866 -16.578 -14.406  1.00 50.16           C  
ATOM    683  C   GLY B  26      -0.699 -15.656 -14.148  1.00 50.16           C  
ATOM    684  O   GLY B  26      -0.881 -14.438 -14.031  1.00 50.16           O  
ATOM    685  N   LYS B  27       0.641 -16.078 -13.859  1.00 53.44           N  
ATOM    686  CA  LYS B  27       1.924 -15.641 -13.320  1.00 53.44           C  
ATOM    687  C   LYS B  27       2.416 -14.383 -14.031  1.00 53.44           C  
ATOM    688  CB  LYS B  27       2.967 -16.750 -13.445  1.00 53.44           C  
ATOM    689  O   LYS B  27       3.422 -13.789 -13.625  1.00 53.44           O  
ATOM    690  CG  LYS B  27       2.766 -17.906 -12.469  1.00 53.44           C  
ATOM    691  CD  LYS B  27       3.836 -18.969 -12.633  1.00 53.44           C  
ATOM    692  CE  LYS B  27       3.760 -20.016 -11.531  1.00 53.44           C  
ATOM    693  NZ  LYS B  27       4.422 -21.297 -11.930  1.00 53.44           N  
ATOM    694  N   ASP B  28       1.796 -13.977 -15.266  1.00 53.69           N  
ATOM    695  CA  ASP B  28       2.666 -13.156 -16.109  1.00 53.69           C  
ATOM    696  C   ASP B  28       2.746 -11.727 -15.586  1.00 53.69           C  
ATOM    697  CB  ASP B  28       2.176 -13.164 -17.562  1.00 53.69           C  
ATOM    698  O   ASP B  28       3.779 -11.070 -15.727  1.00 53.69           O  
ATOM    699  CG  ASP B  28       2.475 -14.469 -18.281  1.00 53.69           C  
ATOM    700  OD1 ASP B  28       3.613 -14.648 -18.766  1.00 53.69           O  
ATOM    701  OD2 ASP B  28       1.565 -15.320 -18.359  1.00 53.69           O  
ATOM    702  N   ASN B  29       1.704 -11.188 -14.898  1.00 61.06           N  
ATOM    703  CA  ASN B  29       1.736  -9.742 -14.656  1.00 61.06           C  
ATOM    704  C   ASN B  29       2.035  -9.430 -13.195  1.00 61.06           C  
ATOM    705  CB  ASN B  29       0.415  -9.102 -15.078  1.00 61.06           C  
ATOM    706  O   ASN B  29       1.719  -8.344 -12.711  1.00 61.06           O  
ATOM    707  CG  ASN B  29       0.508  -8.406 -16.422  1.00 61.06           C  
ATOM    708  ND2 ASN B  29      -0.376  -7.441 -16.656  1.00 61.06           N  
ATOM    709  OD1 ASN B  29       1.367  -8.727 -17.250  1.00 61.06           O  
ATOM    710  N   ILE B  30       2.621 -10.367 -12.547  1.00 63.22           N  
ATOM    711  CA  ILE B  30       2.895 -10.164 -11.133  1.00 63.22           C  
ATOM    712  C   ILE B  30       4.020  -9.148 -10.961  1.00 63.22           C  
ATOM    713  CB  ILE B  30       3.264 -11.492 -10.430  1.00 63.22           C  
ATOM    714  O   ILE B  30       4.055  -8.406  -9.977  1.00 63.22           O  
ATOM    715  CG1 ILE B  30       2.010 -12.344 -10.211  1.00 63.22           C  
ATOM    716  CG2 ILE B  30       3.984 -11.219  -9.109  1.00 63.22           C  
ATOM    717  CD1 ILE B  30       2.268 -13.641  -9.453  1.00 63.22           C  
ATOM    718  N   HIS B  31       4.957  -9.242 -12.023  1.00 72.94           N  
ATOM    719  CA  HIS B  31       6.070  -8.305 -11.969  1.00 72.94           C  
ATOM    720  C   HIS B  31       5.582  -6.863 -12.094  1.00 72.94           C  
ATOM    721  CB  HIS B  31       7.086  -8.609 -13.070  1.00 72.94           C  
ATOM    722  O   HIS B  31       6.086  -5.973 -11.406  1.00 72.94           O  
ATOM    723  CG  HIS B  31       8.469  -8.125 -12.766  1.00 72.94           C  
ATOM    724  CD2 HIS B  31       9.188  -7.113 -13.297  1.00 72.94           C  
ATOM    725  ND1 HIS B  31       9.266  -8.711 -11.805  1.00 72.94           N  
ATOM    726  CE1 HIS B  31      10.422  -8.070 -11.758  1.00 72.94           C  
ATOM    727  NE2 HIS B  31      10.406  -7.098 -12.656  1.00 72.94           N  
ATOM    728  N   ASP B  32       4.621  -6.656 -12.969  1.00 72.38           N  
ATOM    729  CA  ASP B  32       4.055  -5.324 -13.156  1.00 72.38           C  
ATOM    730  C   ASP B  32       3.330  -4.852 -11.898  1.00 72.38           C  
ATOM    731  CB  ASP B  32       3.096  -5.312 -14.344  1.00 72.38           C  
ATOM    732  O   ASP B  32       3.441  -3.686 -11.508  1.00 72.38           O  
ATOM    733  CG  ASP B  32       3.572  -4.422 -15.484  1.00 72.38           C  
ATOM    734  OD1 ASP B  32       3.203  -3.229 -15.516  1.00 72.38           O  
ATOM    735  OD2 ASP B  32       4.320  -4.918 -16.344  1.00 72.38           O  
ATOM    736  N   VAL B  33       2.594  -5.840 -11.250  1.00 73.88           N  
ATOM    737  CA  VAL B  33       1.851  -5.543 -10.023  1.00 73.88           C  
ATOM    738  C   VAL B  33       2.824  -5.215  -8.898  1.00 73.88           C  
ATOM    739  CB  VAL B  33       0.938  -6.723  -9.617  1.00 73.88           C  
ATOM    740  O   VAL B  33       2.596  -4.285  -8.125  1.00 73.88           O  
ATOM    741  CG1 VAL B  33       0.224  -6.418  -8.297  1.00 73.88           C  
ATOM    742  CG2 VAL B  33      -0.075  -7.020 -10.719  1.00 73.88           C  
ATOM    743  N   ASP B  34       3.936  -5.957  -8.930  1.00 72.69           N  
ATOM    744  CA  ASP B  34       4.977  -5.750  -7.926  1.00 72.69           C  
ATOM    745  C   ASP B  34       5.586  -4.355  -8.047  1.00 72.69           C  
ATOM    746  CB  ASP B  34       6.066  -6.816  -8.055  1.00 72.69           C  
ATOM    747  O   ASP B  34       5.734  -3.646  -7.047  1.00 72.69           O  
ATOM    748  CG  ASP B  34       7.168  -6.668  -7.020  1.00 72.69           C  
ATOM    749  OD1 ASP B  34       8.281  -6.219  -7.375  1.00 72.69           O  
ATOM    750  OD2 ASP B  34       6.922  -7.004  -5.844  1.00 72.69           O  
ATOM    751  N   ASN B  35       5.988  -3.965  -9.281  1.00 82.06           N  
ATOM    752  CA  ASN B  35       6.570  -2.652  -9.547  1.00 82.06           C  
ATOM    753  C   ASN B  35       5.590  -1.528  -9.227  1.00 82.06           C  
ATOM    754  CB  ASN B  35       7.023  -2.557 -11.008  1.00 82.06           C  
ATOM    755  O   ASN B  35       5.980  -0.507  -8.656  1.00 82.06           O  
ATOM    756  CG  ASN B  35       8.383  -1.909 -11.156  1.00 82.06           C  
ATOM    757  ND2 ASN B  35       8.844  -1.759 -12.391  1.00 82.06           N  
ATOM    758  OD1 ASN B  35       9.023  -1.549 -10.164  1.00 82.06           O  
ATOM    759  N   HIS B  36       4.348  -1.766  -9.617  1.00 82.81           N  
ATOM    760  CA  HIS B  36       3.316  -0.770  -9.359  1.00 82.81           C  
ATOM    761  C   HIS B  36       3.098  -0.581  -7.863  1.00 82.81           C  
ATOM    762  CB  HIS B  36       2.004  -1.170 -10.039  1.00 82.81           C  
ATOM    763  O   HIS B  36       2.992   0.551  -7.383  1.00 82.81           O  
ATOM    764  CG  HIS B  36       1.050  -0.032 -10.219  1.00 82.81           C  
ATOM    765  CD2 HIS B  36       0.029   0.404  -9.438  1.00 82.81           C  
ATOM    766  ND1 HIS B  36       1.089   0.805 -11.312  1.00 82.81           N  
ATOM    767  CE1 HIS B  36       0.131   1.710 -11.195  1.00 82.81           C  
ATOM    768  NE2 HIS B  36      -0.527   1.488 -10.070  1.00 82.81           N  
ATOM    769  N   LEU B  37       3.045  -1.650  -7.121  1.00 80.19           N  
ATOM    770  CA  LEU B  37       2.865  -1.592  -5.676  1.00 80.19           C  
ATOM    771  C   LEU B  37       4.043  -0.889  -5.012  1.00 80.19           C  
ATOM    772  CB  LEU B  37       2.703  -3.000  -5.098  1.00 80.19           C  
ATOM    773  O   LEU B  37       3.854  -0.061  -4.117  1.00 80.19           O  
ATOM    774  CG  LEU B  37       1.726  -3.145  -3.932  1.00 80.19           C  
ATOM    775  CD1 LEU B  37       0.813  -4.348  -4.152  1.00 80.19           C  
ATOM    776  CD2 LEU B  37       2.482  -3.275  -2.613  1.00 80.19           C  
ATOM    777  N   GLN B  38       5.227  -1.197  -5.418  1.00 82.31           N  
ATOM    778  CA  GLN B  38       6.434  -0.568  -4.887  1.00 82.31           C  
ATOM    779  C   GLN B  38       6.398   0.943  -5.090  1.00 82.31           C  
ATOM    780  CB  GLN B  38       7.684  -1.160  -5.539  1.00 82.31           C  
ATOM    781  O   GLN B  38       6.781   1.704  -4.199  1.00 82.31           O  
ATOM    782  CG  GLN B  38       8.766  -1.553  -4.543  1.00 82.31           C  
ATOM    783  CD  GLN B  38       9.906  -2.320  -5.191  1.00 82.31           C  
ATOM    784  NE2 GLN B  38      11.133  -2.049  -4.750  1.00 82.31           N  
ATOM    785  OE1 GLN B  38       9.688  -3.150  -6.078  1.00 82.31           O  
ATOM    786  N   ASN B  39       5.996   1.348  -6.238  1.00 84.62           N  
ATOM    787  CA  ASN B  39       5.902   2.770  -6.555  1.00 84.62           C  
ATOM    788  C   ASN B  39       4.898   3.480  -5.648  1.00 84.62           C  
ATOM    789  CB  ASN B  39       5.527   2.969  -8.023  1.00 84.62           C  
ATOM    790  O   ASN B  39       5.160   4.586  -5.176  1.00 84.62           O  
ATOM    791  CG  ASN B  39       6.711   2.814  -8.953  1.00 84.62           C  
ATOM    792  ND2 ASN B  39       6.438   2.457 -10.203  1.00 84.62           N  
ATOM    793  OD1 ASN B  39       7.859   3.014  -8.555  1.00 84.62           O  
ATOM    794  N   VAL B  40       3.742   2.771  -5.410  1.00 79.38           N  
ATOM    795  CA  VAL B  40       2.693   3.340  -4.570  1.00 79.38           C  
ATOM    796  C   VAL B  40       3.191   3.461  -3.133  1.00 79.38           C  
ATOM    797  CB  VAL B  40       1.404   2.486  -4.617  1.00 79.38           C  
ATOM    798  O   VAL B  40       2.980   4.488  -2.482  1.00 79.38           O  
ATOM    799  CG1 VAL B  40       0.364   3.027  -3.639  1.00 79.38           C  
ATOM    800  CG2 VAL B  40       0.840   2.451  -6.039  1.00 79.38           C  
ATOM    801  N   ILE B  41       3.852   2.465  -2.689  1.00 78.00           N  
ATOM    802  CA  ILE B  41       4.395   2.449  -1.335  1.00 78.00           C  
ATOM    803  C   ILE B  41       5.395   3.592  -1.167  1.00 78.00           C  
ATOM    804  CB  ILE B  41       5.066   1.097  -1.009  1.00 78.00           C  
ATOM    805  O   ILE B  41       5.375   4.297  -0.157  1.00 78.00           O  
ATOM    806  CG1 ILE B  41       4.012  -0.015  -0.924  1.00 78.00           C  
ATOM    807  CG2 ILE B  41       5.867   1.191   0.292  1.00 78.00           C  
ATOM    808  CD1 ILE B  41       4.590  -1.422  -0.974  1.00 78.00           C  
ATOM    809  N   GLU B  42       6.258   3.822  -2.166  1.00 82.44           N  
ATOM    810  CA  GLU B  42       7.238   4.906  -2.131  1.00 82.44           C  
ATOM    811  C   GLU B  42       6.555   6.266  -2.068  1.00 82.44           C  
ATOM    812  CB  GLU B  42       8.156   4.836  -3.352  1.00 82.44           C  
ATOM    813  O   GLU B  42       6.984   7.152  -1.325  1.00 82.44           O  
ATOM    814  CG  GLU B  42       9.164   3.697  -3.295  1.00 82.44           C  
ATOM    815  CD  GLU B  42      10.180   3.736  -4.430  1.00 82.44           C  
ATOM    816  OE1 GLU B  42      11.375   4.023  -4.168  1.00 82.44           O  
ATOM    817  OE2 GLU B  42       9.781   3.482  -5.586  1.00 82.44           O  
ATOM    818  N   ASP B  43       5.504   6.383  -2.871  1.00 79.94           N  
ATOM    819  CA  ASP B  43       4.750   7.629  -2.906  1.00 79.94           C  
ATOM    820  C   ASP B  43       4.090   7.914  -1.559  1.00 79.94           C  
ATOM    821  CB  ASP B  43       3.689   7.590  -4.012  1.00 79.94           C  
ATOM    822  O   ASP B  43       4.094   9.047  -1.085  1.00 79.94           O  
ATOM    823  CG  ASP B  43       3.533   8.914  -4.734  1.00 79.94           C  
ATOM    824  OD1 ASP B  43       2.633   9.703  -4.371  1.00 79.94           O  
ATOM    825  OD2 ASP B  43       4.316   9.172  -5.676  1.00 79.94           O  
ATOM    826  N   ILE B  44       3.547   6.902  -0.991  1.00 76.44           N  
ATOM    827  CA  ILE B  44       2.924   7.047   0.319  1.00 76.44           C  
ATOM    828  C   ILE B  44       3.984   7.402   1.358  1.00 76.44           C  
ATOM    829  CB  ILE B  44       2.174   5.762   0.735  1.00 76.44           C  
ATOM    830  O   ILE B  44       3.760   8.258   2.217  1.00 76.44           O  
ATOM    831  CG1 ILE B  44       1.043   5.461  -0.254  1.00 76.44           C  
ATOM    832  CG2 ILE B  44       1.634   5.891   2.162  1.00 76.44           C  
ATOM    833  CD1 ILE B  44       0.406   4.090  -0.066  1.00 76.44           C  
ATOM    834  N   HIS B  45       5.148   6.730   1.215  1.00 74.25           N  
ATOM    835  CA  HIS B  45       6.277   7.020   2.096  1.00 74.25           C  
ATOM    836  C   HIS B  45       6.691   8.484   1.994  1.00 74.25           C  
ATOM    837  CB  HIS B  45       7.465   6.113   1.764  1.00 74.25           C  
ATOM    838  O   HIS B  45       6.902   9.148   3.014  1.00 74.25           O  
ATOM    839  CG  HIS B  45       8.547   6.141   2.797  1.00 74.25           C  
ATOM    840  CD2 HIS B  45       8.492   6.359   4.133  1.00 74.25           C  
ATOM    841  ND1 HIS B  45       9.867   5.926   2.490  1.00 74.25           N  
ATOM    842  CE1 HIS B  45      10.594   6.012   3.596  1.00 74.25           C  
ATOM    843  NE2 HIS B  45       9.781   6.273   4.605  1.00 74.25           N  
ATOM    844  N   ASP B  46       6.797   8.945   0.811  1.00 74.88           N  
ATOM    845  CA  ASP B  46       7.188  10.336   0.576  1.00 74.88           C  
ATOM    846  C   ASP B  46       6.156  11.305   1.153  1.00 74.88           C  
ATOM    847  CB  ASP B  46       7.371  10.594  -0.921  1.00 74.88           C  
ATOM    848  O   ASP B  46       6.516  12.336   1.717  1.00 74.88           O  
ATOM    849  CG  ASP B  46       8.219  11.820  -1.211  1.00 74.88           C  
ATOM    850  OD1 ASP B  46       7.648  12.906  -1.476  1.00 74.88           O  
ATOM    851  OD2 ASP B  46       9.461  11.711  -1.177  1.00 74.88           O  
ATOM    852  N   PHE B  47       4.906  10.961   0.980  1.00 68.81           N  
ATOM    853  CA  PHE B  47       3.826  11.797   1.491  1.00 68.81           C  
ATOM    854  C   PHE B  47       3.885  11.891   3.012  1.00 68.81           C  
ATOM    855  CB  PHE B  47       2.465  11.250   1.051  1.00 68.81           C  
ATOM    856  O   PHE B  47       3.736  12.969   3.580  1.00 68.81           O  
ATOM    857  CG  PHE B  47       1.297  12.055   1.552  1.00 68.81           C  
ATOM    858  CD1 PHE B  47       0.595  11.656   2.684  1.00 68.81           C  
ATOM    859  CD2 PHE B  47       0.899  13.211   0.890  1.00 68.81           C  
ATOM    860  CE1 PHE B  47      -0.487  12.398   3.148  1.00 68.81           C  
ATOM    861  CE2 PHE B  47      -0.182  13.953   1.350  1.00 68.81           C  
ATOM    862  CZ  PHE B  47      -0.874  13.547   2.479  1.00 68.81           C  
ATOM    863  N   MET B  48       4.051  10.750   3.580  1.00 66.69           N  
ATOM    864  CA  MET B  48       4.129  10.695   5.035  1.00 66.69           C  
ATOM    865  C   MET B  48       5.309  11.508   5.551  1.00 66.69           C  
ATOM    866  CB  MET B  48       4.246   9.242   5.516  1.00 66.69           C  
ATOM    867  O   MET B  48       5.188  12.227   6.543  1.00 66.69           O  
ATOM    868  CG  MET B  48       2.982   8.430   5.309  1.00 66.69           C  
ATOM    869  SD  MET B  48       3.111   6.742   6.023  1.00 66.69           S  
ATOM    870  CE  MET B  48       3.158   7.148   7.793  1.00 66.69           C  
ATOM    871  N   GLN B  49       6.383  11.383   4.926  1.00 69.94           N  
ATOM    872  CA  GLN B  49       7.570  12.141   5.309  1.00 69.94           C  
ATOM    873  C   GLN B  49       7.328  13.648   5.180  1.00 69.94           C  
ATOM    874  CB  GLN B  49       8.773  11.734   4.453  1.00 69.94           C  
ATOM    875  O   GLN B  49       7.742  14.422   6.039  1.00 69.94           O  
ATOM    876  CG  GLN B  49      10.070  11.609   5.238  1.00 69.94           C  
ATOM    877  CD  GLN B  49      11.219  11.094   4.395  1.00 69.94           C  
ATOM    878  NE2 GLN B  49      12.422  11.125   4.949  1.00 69.94           N  
ATOM    879  OE1 GLN B  49      11.023  10.672   3.248  1.00 69.94           O  
ATOM    880  N   ALA B  50       6.621  13.969   4.082  1.00 69.25           N  
ATOM    881  CA  ALA B  50       6.320  15.383   3.852  1.00 69.25           C  
ATOM    882  C   ALA B  50       5.305  15.898   4.863  1.00 69.25           C  
ATOM    883  CB  ALA B  50       5.809  15.594   2.430  1.00 69.25           C  
ATOM    884  O   ALA B  50       5.445  17.000   5.395  1.00 69.25           O  
ATOM    885  N   ALA B  51       4.301  15.055   5.055  1.00 62.72           N  
ATOM    886  CA  ALA B  51       3.260  15.422   6.008  1.00 62.72           C  
ATOM    887  C   ALA B  51       3.816  15.500   7.426  1.00 62.72           C  
ATOM    888  CB  ALA B  51       2.104  14.430   5.945  1.00 62.72           C  
ATOM    889  O   ALA B  51       3.475  16.406   8.188  1.00 62.72           O  
ATOM    890  N   ALA B  52       4.594  14.516   7.742  1.00 59.12           N  
ATOM    891  CA  ALA B  52       5.242  14.523   9.055  1.00 59.12           C  
ATOM    892  C   ALA B  52       6.117  15.758   9.227  1.00 59.12           C  
ATOM    893  CB  ALA B  52       6.074  13.250   9.234  1.00 59.12           C  
ATOM    894  O   ALA B  52       6.141  16.359  10.297  1.00 59.12           O  
ATOM    895  N   ALA B  53       6.766  16.031   8.180  1.00 60.59           N  
ATOM    896  CA  ALA B  53       7.609  17.219   8.211  1.00 60.59           C  
ATOM    897  C   ALA B  53       6.770  18.484   8.359  1.00 60.59           C  
ATOM    898  CB  ALA B  53       8.461  17.297   6.941  1.00 60.59           C  
ATOM    899  O   ALA B  53       7.156  19.422   9.078  1.00 60.59           O  
ATOM    900  N   ALA B  54       5.738  18.406   7.602  1.00 56.47           N  
ATOM    901  CA  ALA B  54       4.836  19.547   7.660  1.00 56.47           C  
ATOM    902  C   ALA B  54       4.137  19.625   9.016  1.00 56.47           C  
ATOM    903  CB  ALA B  54       3.803  19.469   6.539  1.00 56.47           C  
ATOM    904  O   ALA B  54       3.939  20.719   9.555  1.00 56.47           O  
ATOM    905  N   ALA B  55       3.781  18.469   9.422  1.00 54.84           N  
ATOM    906  CA  ALA B  55       3.146  18.422  10.734  1.00 54.84           C  
ATOM    907  C   ALA B  55       4.125  18.828  11.828  1.00 54.84           C  
ATOM    908  CB  ALA B  55       2.596  17.031  11.016  1.00 54.84           C  
ATOM    909  O   ALA B  55       3.736  19.469  12.812  1.00 54.84           O  
ATOM    910  N   ASN B  56       5.207  18.234  11.734  1.00 50.03           N  
ATOM    911  CA  ASN B  56       6.215  18.672  12.695  1.00 50.03           C  
ATOM    912  C   ASN B  56       6.543  20.156  12.531  1.00 50.03           C  
ATOM    913  CB  ASN B  56       7.488  17.828  12.562  1.00 50.03           C  
ATOM    914  O   ASN B  56       6.930  20.812  13.500  1.00 50.03           O  
ATOM    915  CG  ASN B  56       7.477  16.609  13.453  1.00 50.03           C  
ATOM    916  ND2 ASN B  56       7.152  15.453  12.883  1.00 50.03           N  
ATOM    917  OD1 ASN B  56       7.758  16.703  14.656  1.00 50.03           O  
ATOM    918  N   CYS B  57       6.586  20.609  11.258  1.00 46.22           N  
ATOM    919  CA  CYS B  57       6.867  22.031  11.086  1.00 46.22           C  
ATOM    920  C   CYS B  57       5.770  22.891  11.703  1.00 46.22           C  
ATOM    921  CB  CYS B  57       7.020  22.375   9.602  1.00 46.22           C  
ATOM    922  O   CYS B  57       5.953  24.078  11.914  1.00 46.22           O  
ATOM    923  SG  CYS B  57       8.703  22.203   8.984  1.00 46.22           S  
ATOM    924  N   ARG B  58       4.613  22.391  11.914  1.00 43.50           N  
ATOM    925  CA  ARG B  58       3.621  23.188  12.625  1.00 43.50           C  
ATOM    926  C   ARG B  58       3.928  23.234  14.117  1.00 43.50           C  
ATOM    927  CB  ARG B  58       2.215  22.625  12.398  1.00 43.50           C  
ATOM    928  O   ARG B  58       3.211  23.875  14.883  1.00 43.50           O  
ATOM    929  CG  ARG B  58       1.375  23.453  11.438  1.00 43.50           C  
ATOM    930  CD  ARG B  58      -0.065  22.953  11.383  1.00 43.50           C  
ATOM    931  NE  ARG B  58      -1.007  24.016  11.766  1.00 43.50           N  
ATOM    932  NH1 ARG B  58      -2.896  22.734  11.406  1.00 43.50           N  
ATOM    933  NH2 ARG B  58      -3.094  24.891  12.133  1.00 43.50           N  
ATOM    934  CZ  ARG B  58      -2.330  23.875  11.766  1.00 43.50           C  
ATOM    935  N   LYS B  59       4.992  22.750  14.531  1.00 36.19           N  
ATOM    936  CA  LYS B  59       5.312  23.234  15.867  1.00 36.19           C  
ATOM    937  C   LYS B  59       5.875  24.656  15.820  1.00 36.19           C  
ATOM    938  CB  LYS B  59       6.309  22.312  16.547  1.00 36.19           C  
ATOM    939  O   LYS B  59       6.535  25.031  14.852  1.00 36.19           O  
ATOM    940  CG  LYS B  59       5.660  21.219  17.391  1.00 36.19           C  
ATOM    941  CD  LYS B  59       6.703  20.312  18.047  1.00 36.19           C  
ATOM    942  CE  LYS B  59       6.070  19.344  19.031  1.00 36.19           C  
ATOM    943  NZ  LYS B  59       7.094  18.500  19.703  1.00 36.19           N  
TER     944      LYS B  59                                                      
ENDMDL                                                                          
END                                                                             
