# Supplementary material for: Selection of a promiscuous minimalist cAMP phosphodiesterase from a library of de novo designed proteins
Source: Nat Chem. 2024 May 3;16(7):1200–8. doi: 10.1038/s41557-024-01490-4 (PMC11230910; doi:10.1038/s41557-024-01490-4)
Supplement: Supplementary file 3 — MD input files, scripts and final structures derived from MD, AlphaFold2, EMSfold and MultiSFold. [file 41557_2024_1490_MOESM3_ESM.zip › Computational_Data/1_MD/1_Topology/1p68/1p68.pdb]

CRYST1   69.072   69.072   69.072 109.47 109.47 109.47 P 1           1
ATOM      1  N   MET     1      41.973  21.694  20.145  1.00  0.00           N  
ATOM      2  H1  MET     1      41.545  22.588  20.339  1.00  0.00           H  
ATOM      3  H2  MET     1      41.328  21.135  19.606  1.00  0.00           H  
ATOM      4  H3  MET     1      42.911  21.851  19.806  1.00  0.00           H  
ATOM      5  CA  MET     1      42.137  20.972  21.434  1.00  0.00           C  
ATOM      6  HA  MET     1      41.601  20.023  21.416  1.00  0.00           H  
ATOM      7  CB  MET     1      43.626  20.690  21.648  1.00  0.00           C  
ATOM      8  HB2 MET     1      44.143  21.649  21.654  1.00  0.00           H  
ATOM      9  HB3 MET     1      43.731  20.214  22.623  1.00  0.00           H  
ATOM     10  CG  MET     1      44.232  19.794  20.581  1.00  0.00           C  
ATOM     11  HG2 MET     1      43.718  18.834  20.610  1.00  0.00           H  
ATOM     12  HG3 MET     1      44.070  20.264  19.610  1.00  0.00           H  
ATOM     13  SD  MET     1      45.999  19.527  20.820  1.00  0.00           S  
ATOM     14  CE  MET     1      46.602  21.212  20.786  1.00  0.00           C  
ATOM     15  HE1 MET     1      46.135  21.782  21.589  1.00  0.00           H  
ATOM     16  HE2 MET     1      47.684  21.215  20.922  1.00  0.00           H  
ATOM     17  HE3 MET     1      46.356  21.667  19.827  1.00  0.00           H  
ATOM     18  C   MET     1      41.581  21.788  22.597  1.00  0.00           C  
ATOM     19  O   MET     1      40.790  21.286  23.397  1.00  0.00           O  
ATOM     20  N   TYR     2      41.996  23.048  22.686  1.00  0.00           N  
ATOM     21  H   TYR     2      42.669  23.407  22.024  1.00  0.00           H  
ATOM     22  CA  TYR     2      41.534  23.931  23.751  1.00  0.00           C  
ATOM     23  HA  TYR     2      41.782  23.501  24.721  1.00  0.00           H  
ATOM     24  CB  TYR     2      42.206  25.301  23.637  1.00  0.00           C  
ATOM     25  HB2 TYR     2      41.777  25.803  22.770  1.00  0.00           H  
ATOM     26  HB3 TYR     2      41.959  25.860  24.539  1.00  0.00           H  
ATOM     27  CG  TYR     2      43.707  25.230  23.485  1.00  0.00           C  
ATOM     28  CD1 TYR     2      44.531  25.104  24.596  1.00  0.00           C  
ATOM     29  HD1 TYR     2      44.078  25.057  25.586  1.00  0.00           H  
ATOM     30  CE1 TYR     2      45.904  25.040  24.462  1.00  0.00           C  
ATOM     31  HE1 TYR     2      46.539  24.943  25.343  1.00  0.00           H  
ATOM     32  CZ  TYR     2      46.471  25.099  23.206  1.00  0.00           C  
ATOM     33  OH  TYR     2      47.839  25.034  23.069  1.00  0.00           O  
ATOM     34  HH  TYR     2      48.296  24.949  23.909  1.00  0.00           H  
ATOM     35  CE2 TYR     2      45.675  25.223  22.088  1.00  0.00           C  
ATOM     36  HE2 TYR     2      46.123  25.270  21.095  1.00  0.00           H  
ATOM     37  CD2 TYR     2      44.302  25.287  22.231  1.00  0.00           C  
ATOM     38  HD2 TYR     2      43.666  25.384  21.350  1.00  0.00           H  
ATOM     39  C   TYR     2      40.019  24.089  23.700  1.00  0.00           C  
ATOM     40  O   TYR     2      39.465  24.523  22.689  1.00  0.00           O  
ATOM     41  N   GLY     3      39.352  23.734  24.793  1.00  0.00           N  
ATOM     42  H   GLY     3      39.834  23.381  25.608  1.00  0.00           H  
ATOM     43  CA  GLY     3      37.907  23.845  24.844  1.00  0.00           C  
ATOM     44  HA2 GLY     3      37.638  24.887  24.668  1.00  0.00           H  
ATOM     45  HA3 GLY     3      37.488  23.223  24.053  1.00  0.00           H  
ATOM     46  C   GLY     3      37.332  23.406  26.173  1.00  0.00           C  
ATOM     47  O   GLY     3      36.383  24.008  26.675  1.00  0.00           O  
ATOM     48  N   LYS     4      37.903  22.354  26.749  1.00  0.00           N  
ATOM     49  H   LYS     4      38.652  21.861  26.284  1.00  0.00           H  
ATOM     50  CA  LYS     4      37.430  21.843  28.030  1.00  0.00           C  
ATOM     51  HA  LYS     4      36.361  21.637  27.970  1.00  0.00           H  
ATOM     52  CB  LYS     4      38.156  20.550  28.402  1.00  0.00           C  
ATOM     53  HB2 LYS     4      38.170  19.918  27.515  1.00  0.00           H  
ATOM     54  HB3 LYS     4      39.177  20.817  28.674  1.00  0.00           H  
ATOM     55  CG  LYS     4      37.507  19.796  29.552  1.00  0.00           C  
ATOM     56  HG2 LYS     4      38.201  19.029  29.896  1.00  0.00           H  
ATOM     57  HG3 LYS     4      37.314  20.500  30.361  1.00  0.00           H  
ATOM     58  CD  LYS     4      36.202  19.143  29.126  1.00  0.00           C  
ATOM     59  HD2 LYS     4      35.568  19.904  28.671  1.00  0.00           H  
ATOM     60  HD3 LYS     4      36.426  18.370  28.391  1.00  0.00           H  
ATOM     61  CE  LYS     4      35.479  18.522  30.310  1.00  0.00           C  
ATOM     62  HE2 LYS     4      36.202  17.950  30.890  1.00  0.00           H  
ATOM     63  HE3 LYS     4      35.076  19.327  30.924  1.00  0.00           H  
ATOM     64  NZ  LYS     4      34.370  17.626  29.877  1.00  0.00           N  
ATOM     65  HZ1 LYS     4      34.743  16.880  29.308  1.00  0.00           H  
ATOM     66  HZ2 LYS     4      33.916  17.235  30.690  1.00  0.00           H  
ATOM     67  HZ3 LYS     4      33.699  18.156  29.339  1.00  0.00           H  
ATOM     68  C   LYS     4      37.602  22.869  29.130  1.00  0.00           C  
ATOM     69  O   LYS     4      36.956  22.776  30.174  1.00  0.00           O  
ATOM     70  N   LEU     5      38.438  23.874  28.891  1.00  0.00           N  
ATOM     71  H   LEU     5      38.978  23.920  28.038  1.00  0.00           H  
ATOM     72  CA  LEU     5      38.623  24.921  29.880  1.00  0.00           C  
ATOM     73  HA  LEU     5      39.086  24.500  30.772  1.00  0.00           H  
ATOM     74  CB  LEU     5      39.522  26.037  29.341  1.00  0.00           C  
ATOM     75  HB2 LEU     5      40.145  25.553  28.589  1.00  0.00           H  
ATOM     76  HB3 LEU     5      38.896  26.791  28.864  1.00  0.00           H  
ATOM     77  CG  LEU     5      40.414  26.705  30.391  1.00  0.00           C  
ATOM     78  HG  LEU     5      40.824  27.625  29.973  1.00  0.00           H  
ATOM     79  CD1 LEU     5      39.615  27.029  31.643  1.00  0.00           C  
ATOM     80 HD11 LEU     5      39.206  26.110  32.061  1.00  0.00           H  
ATOM     81 HD12 LEU     5      40.266  27.504  32.377  1.00  0.00           H  
ATOM     82 HD13 LEU     5      38.800  27.707  31.389  1.00  0.00           H  
ATOM     83  CD2 LEU     5      41.597  25.807  30.729  1.00  0.00           C  
ATOM     84 HD21 LEU     5      42.184  25.623  29.829  1.00  0.00           H  
ATOM     85 HD22 LEU     5      42.223  26.296  31.476  1.00  0.00           H  
ATOM     86 HD23 LEU     5      41.232  24.859  31.125  1.00  0.00           H  
ATOM     87  C   LEU     5      37.260  25.482  30.269  1.00  0.00           C  
ATOM     88  O   LEU     5      37.085  26.033  31.355  1.00  0.00           O  
ATOM     89  N   ASN     6      36.288  25.317  29.365  1.00  0.00           N  
ATOM     90  H   ASN     6      36.496  24.894  28.472  1.00  0.00           H  
ATOM     91  CA  ASN     6      34.938  25.784  29.608  1.00  0.00           C  
ATOM     92  HA  ASN     6      34.954  26.850  29.832  1.00  0.00           H  
ATOM     93  CB  ASN     6      34.057  25.555  28.382  1.00  0.00           C  
ATOM     94  HB2 ASN     6      33.051  25.909  28.604  1.00  0.00           H  
ATOM     95  HB3 ASN     6      34.465  26.123  27.546  1.00  0.00           H  
ATOM     96  CG  ASN     6      33.980  24.095  27.984  1.00  0.00           C  
ATOM     97  OD1 ASN     6      34.783  23.274  28.430  1.00  0.00           O  
ATOM     98  ND2 ASN     6      33.010  23.761  27.139  1.00  0.00           N  
ATOM     99 HD21 ASN     6      32.913  22.801  26.841  1.00  0.00           H  
ATOM    100 HD22 ASN     6      32.375  24.469  26.799  1.00  0.00           H  
ATOM    101  C   ASN     6      34.336  25.092  30.823  1.00  0.00           C  
ATOM    102  O   ASN     6      33.648  25.720  31.628  1.00  0.00           O  
ATOM    103  N   ASP     7      34.609  23.796  30.960  1.00  0.00           N  
ATOM    104  H   ASP     7      35.155  23.314  30.261  1.00  0.00           H  
ATOM    105  CA  ASP     7      34.099  23.026  32.092  1.00  0.00           C  
ATOM    106  HA  ASP     7      33.017  22.926  32.014  1.00  0.00           H  
ATOM    107  CB  ASP     7      34.720  21.629  32.111  1.00  0.00           C  
ATOM    108  HB2 ASP     7      34.877  21.317  31.078  1.00  0.00           H  
ATOM    109  HB3 ASP     7      35.681  21.694  32.620  1.00  0.00           H  
ATOM    110  CG  ASP     7      33.841  20.614  32.817  1.00  0.00           C  
ATOM    111  OD1 ASP     7      33.983  20.462  34.049  1.00  0.00           O  
ATOM    112  OD2 ASP     7      33.012  19.972  32.139  1.00  0.00           O  
ATOM    113  C   ASP     7      34.402  23.751  33.400  1.00  0.00           C  
ATOM    114  O   ASP     7      33.658  23.639  34.375  1.00  0.00           O  
ATOM    115  N   LEU     8      35.495  24.506  33.401  1.00  0.00           N  
ATOM    116  H   LEU     8      36.083  24.537  32.581  1.00  0.00           H  
ATOM    117  CA  LEU     8      35.903  25.267  34.572  1.00  0.00           C  
ATOM    118  HA  LEU     8      35.588  24.752  35.479  1.00  0.00           H  
ATOM    119  CB  LEU     8      37.429  25.420  34.599  1.00  0.00           C  
ATOM    120  HB2 LEU     8      37.789  24.406  34.773  1.00  0.00           H  
ATOM    121  HB3 LEU     8      37.764  25.761  33.620  1.00  0.00           H  
ATOM    122  CG  LEU     8      37.984  26.352  35.683  1.00  0.00           C  
ATOM    123  HG  LEU     8      39.034  26.114  35.849  1.00  0.00           H  
ATOM    124  CD1 LEU     8      37.855  27.807  35.258  1.00  0.00           C  
ATOM    125 HD11 LEU     8      36.805  28.047  35.092  1.00  0.00           H  
ATOM    126 HD12 LEU     8      38.255  28.452  36.041  1.00  0.00           H  
ATOM    127 HD13 LEU     8      38.414  27.968  34.335  1.00  0.00           H  
ATOM    128  CD2 LEU     8      37.279  26.116  37.013  1.00  0.00           C  
ATOM    129 HD21 LEU     8      37.431  25.084  37.327  1.00  0.00           H  
ATOM    130 HD22 LEU     8      37.689  26.789  37.766  1.00  0.00           H  
ATOM    131 HD23 LEU     8      36.212  26.307  36.898  1.00  0.00           H  
ATOM    132  C   LEU     8      35.236  26.638  34.569  1.00  0.00           C  
ATOM    133  O   LEU     8      34.983  27.219  35.625  1.00  0.00           O  
ATOM    134  N   LEU     9      34.952  27.151  33.374  1.00  0.00           N  
ATOM    135  H   LEU     9      35.202  26.648  32.534  1.00  0.00           H  
ATOM    136  CA  LEU     9      34.312  28.452  33.235  1.00  0.00           C  
ATOM    137  HA  LEU     9      34.851  29.196  33.822  1.00  0.00           H  
ATOM    138  CB  LEU     9      34.315  28.891  31.770  1.00  0.00           C  
ATOM    139  HB2 LEU     9      34.293  27.959  31.206  1.00  0.00           H  
ATOM    140  HB3 LEU     9      33.404  29.456  31.573  1.00  0.00           H  
ATOM    141  CG  LEU     9      35.528  29.717  31.343  1.00  0.00           C  
ATOM    142  HG  LEU     9      36.436  29.213  31.677  1.00  0.00           H  
ATOM    143  CD1 LEU     9      35.561  29.870  29.830  1.00  0.00           C  
ATOM    144 HD11 LEU     9      34.654  30.375  29.497  1.00  0.00           H  
ATOM    145 HD12 LEU     9      36.431  30.461  29.543  1.00  0.00           H  
ATOM    146 HD13 LEU     9      35.620  28.886  29.366  1.00  0.00           H  
ATOM    147  CD2 LEU     9      35.510  31.080  32.020  1.00  0.00           C  
ATOM    148 HD21 LEU     9      35.534  30.949  33.102  1.00  0.00           H  
ATOM    149 HD22 LEU     9      36.381  31.654  31.705  1.00  0.00           H  
ATOM    150 HD23 LEU     9      34.602  31.613  31.739  1.00  0.00           H  
ATOM    151  C   LEU     9      32.877  28.403  33.757  1.00  0.00           C  
ATOM    152  O   LEU     9      32.376  29.370  34.327  1.00  0.00           O  
ATOM    153  N   GLU    10      32.220  27.266  33.545  1.00  0.00           N  
ATOM    154  H   GLU    10      32.669  26.517  33.037  1.00  0.00           H  
ATOM    155  CA  GLU    10      30.839  27.077  33.980  1.00  0.00           C  
ATOM    156  HA  GLU    10      30.178  27.742  33.424  1.00  0.00           H  
ATOM    157  CB  GLU    10      30.402  25.632  33.729  1.00  0.00           C  
ATOM    158  HB2 GLU    10      31.207  25.139  33.184  1.00  0.00           H  
ATOM    159  HB3 GLU    10      30.277  25.156  34.702  1.00  0.00           H  
ATOM    160  CG  GLU    10      29.109  25.514  32.939  1.00  0.00           C  
ATOM    161  HG2 GLU    10      28.310  25.265  33.638  1.00  0.00           H  
ATOM    162  HG3 GLU    10      28.904  26.484  32.485  1.00  0.00           H  
ATOM    163  CD  GLU    10      29.181  24.455  31.856  1.00  0.00           C  
ATOM    164  OE1 GLU    10      29.793  24.727  30.801  1.00  0.00           O  
ATOM    165  OE2 GLU    10      28.628  23.356  32.063  1.00  0.00           O  
ATOM    166  C   GLU    10      30.659  27.428  35.455  1.00  0.00           C  
ATOM    167  O   GLU    10      29.729  28.146  35.823  1.00  0.00           O  
ATOM    168  N   ASP    11      31.550  26.913  36.298  1.00  0.00           N  
ATOM    169  H   ASP    11      32.275  26.301  35.953  1.00  0.00           H  
ATOM    170  CA  ASP    11      31.485  27.170  37.735  1.00  0.00           C  
ATOM    171  HA  ASP    11      30.616  26.672  38.163  1.00  0.00           H  
ATOM    172  CB  ASP    11      32.744  26.637  38.423  1.00  0.00           C  
ATOM    173  HB2 ASP    11      33.232  25.939  37.743  1.00  0.00           H  
ATOM    174  HB3 ASP    11      33.407  27.481  38.613  1.00  0.00           H  
ATOM    175  CG  ASP    11      32.434  25.935  39.730  1.00  0.00           C  
ATOM    176  OD1 ASP    11      31.705  26.519  40.560  1.00  0.00           O  
ATOM    177  OD2 ASP    11      32.918  24.799  39.925  1.00  0.00           O  
ATOM    178  C   ASP    11      31.325  28.661  38.024  1.00  0.00           C  
ATOM    179  O   ASP    11      30.496  29.060  38.840  1.00  0.00           O  
ATOM    180  N   LEU    12      32.127  29.476  37.348  1.00  0.00           N  
ATOM    181  H   LEU    12      32.826  29.088  36.730  1.00  0.00           H  
ATOM    182  CA  LEU    12      32.086  30.921  37.523  1.00  0.00           C  
ATOM    183  HA  LEU    12      32.331  31.180  38.553  1.00  0.00           H  
ATOM    184  CB  LEU    12      33.113  31.598  36.586  1.00  0.00           C  
ATOM    185  HB2 LEU    12      33.818  32.070  37.270  1.00  0.00           H  
ATOM    186  HB3 LEU    12      33.619  30.806  36.034  1.00  0.00           H  
ATOM    187  CG  LEU    12      32.574  32.651  35.594  1.00  0.00           C  
ATOM    188  HG  LEU    12      31.556  32.917  35.881  1.00  0.00           H  
ATOM    189  CD1 LEU    12      33.446  33.898  35.608  1.00  0.00           C  
ATOM    190 HD11 LEU    12      34.464  33.633  35.321  1.00  0.00           H  
ATOM    191 HD12 LEU    12      33.048  34.628  34.902  1.00  0.00           H  
ATOM    192 HD13 LEU    12      33.451  34.327  36.610  1.00  0.00           H  
ATOM    193  CD2 LEU    12      32.504  32.079  34.186  1.00  0.00           C  
ATOM    194 HD21 LEU    12      31.839  31.215  34.178  1.00  0.00           H  
ATOM    195 HD22 LEU    12      32.121  32.837  33.504  1.00  0.00           H  
ATOM    196 HD23 LEU    12      33.500  31.773  33.868  1.00  0.00           H  
ATOM    197  C   LEU    12      30.678  31.455  37.279  1.00  0.00           C  
ATOM    198  O   LEU    12      30.078  32.077  38.150  1.00  0.00           O  
ATOM    199  N   GLN    13      30.161  31.211  36.084  1.00  0.00           N  
ATOM    200  H   GLN    13      30.704  30.724  35.385  1.00  0.00           H  
ATOM    201  CA  GLN    13      28.828  31.680  35.721  1.00  0.00           C  
ATOM    202  HA  GLN    13      28.800  32.769  35.744  1.00  0.00           H  
ATOM    203  CB  GLN    13      28.464  31.212  34.310  1.00  0.00           C  
ATOM    204  HB2 GLN    13      29.258  31.543  33.641  1.00  0.00           H  
ATOM    205  HB3 GLN    13      28.433  30.123  34.326  1.00  0.00           H  
ATOM    206  CG  GLN    13      27.130  31.749  33.816  1.00  0.00           C  
ATOM    207  HG2 GLN    13      26.377  31.576  34.585  1.00  0.00           H  
ATOM    208  HG3 GLN    13      27.227  32.819  33.637  1.00  0.00           H  
ATOM    209  CD  GLN    13      26.674  31.083  32.532  1.00  0.00           C  
ATOM    210  OE1 GLN    13      27.475  30.832  31.630  1.00  0.00           O  
ATOM    211  NE2 GLN    13      25.381  30.793  32.442  1.00  0.00           N  
ATOM    212 HE21 GLN    13      25.023  30.348  31.609  1.00  0.00           H  
ATOM    213 HE22 GLN    13      24.762  31.017  33.208  1.00  0.00           H  
ATOM    214  C   GLN    13      27.779  31.200  36.720  1.00  0.00           C  
ATOM    215  O   GLN    13      26.849  31.935  37.055  1.00  0.00           O  
ATOM    216  N   GLU    14      27.940  29.973  37.201  1.00  0.00           N  
ATOM    217  H   GLU    14      28.701  29.394  36.876  1.00  0.00           H  
ATOM    218  CA  GLU    14      27.009  29.411  38.171  1.00  0.00           C  
ATOM    219  HA  GLU    14      25.986  29.665  37.893  1.00  0.00           H  
ATOM    220  CB  GLU    14      27.138  27.886  38.216  1.00  0.00           C  
ATOM    221  HB2 GLU    14      28.188  27.654  38.395  1.00  0.00           H  
ATOM    222  HB3 GLU    14      26.540  27.533  39.055  1.00  0.00           H  
ATOM    223  CG  GLU    14      26.677  27.198  36.941  1.00  0.00           C  
ATOM    224  HG2 GLU    14      25.701  27.604  36.675  1.00  0.00           H  
ATOM    225  HG3 GLU    14      27.395  27.433  36.155  1.00  0.00           H  
ATOM    226  CD  GLU    14      26.574  25.694  37.095  1.00  0.00           C  
ATOM    227  OE1 GLU    14      27.563  25.073  37.541  1.00  0.00           O  
ATOM    228  OE2 GLU    14      25.505  25.135  36.770  1.00  0.00           O  
ATOM    229  C   GLU    14      27.267  29.999  39.548  1.00  0.00           C  
ATOM    230  O   GLU    14      26.364  30.078  40.381  1.00  0.00           O  
ATOM    231  N   VAL    15      28.504  30.423  39.777  1.00  0.00           N  
ATOM    232  H   VAL    15      29.228  30.285  39.086  1.00  0.00           H  
ATOM    233  CA  VAL    15      28.870  31.017  41.046  1.00  0.00           C  
ATOM    234  HA  VAL    15      28.469  30.470  41.900  1.00  0.00           H  
ATOM    235  CB  VAL    15      30.408  31.116  41.200  1.00  0.00           C  
ATOM    236  HB  VAL    15      30.850  30.290  40.643  1.00  0.00           H  
ATOM    237  CG1 VAL    15      30.979  32.439  40.686  1.00  0.00           C  
ATOM    238 HG11 VAL    15      30.538  33.266  41.243  1.00  0.00           H  
ATOM    239 HG12 VAL    15      32.060  32.445  40.822  1.00  0.00           H  
ATOM    240 HG13 VAL    15      30.746  32.549  39.627  1.00  0.00           H  
ATOM    241  CG2 VAL    15      30.795  30.889  42.647  1.00  0.00           C  
ATOM    242 HG21 VAL    15      30.465  29.899  42.961  1.00  0.00           H  
ATOM    243 HG22 VAL    15      31.878  30.960  42.750  1.00  0.00           H  
ATOM    244 HG23 VAL    15      30.321  31.645  43.273  1.00  0.00           H  
ATOM    245  C   VAL    15      28.215  32.384  41.200  1.00  0.00           C  
ATOM    246  O   VAL    15      27.951  32.837  42.314  1.00  0.00           O  
ATOM    247  N   LEU    16      27.944  33.031  40.070  1.00  0.00           N  
ATOM    248  H   LEU    16      28.210  32.634  39.180  1.00  0.00           H  
ATOM    249  CA  LEU    16      27.307  34.337  40.078  1.00  0.00           C  
ATOM    250  HA  LEU    16      27.887  35.024  40.694  1.00  0.00           H  
ATOM    251  CB  LEU    16      27.217  34.908  38.659  1.00  0.00           C  
ATOM    252  HB2 LEU    16      27.029  34.040  38.027  1.00  0.00           H  
ATOM    253  HB3 LEU    16      26.361  35.582  38.614  1.00  0.00           H  
ATOM    254  CG  LEU    16      28.470  35.639  38.163  1.00  0.00           C  
ATOM    255  HG  LEU    16      28.224  36.173  37.245  1.00  0.00           H  
ATOM    256  CD1 LEU    16      28.968  36.624  39.204  1.00  0.00           C  
ATOM    257 HD11 LEU    16      29.214  36.090  40.122  1.00  0.00           H  
ATOM    258 HD12 LEU    16      29.858  37.130  38.829  1.00  0.00           H  
ATOM    259 HD13 LEU    16      28.191  37.360  39.409  1.00  0.00           H  
ATOM    260  CD2 LEU    16      29.563  34.645  37.816  1.00  0.00           C  
ATOM    261 HD21 LEU    16      29.210  33.975  37.032  1.00  0.00           H  
ATOM    262 HD22 LEU    16      30.445  35.181  37.466  1.00  0.00           H  
ATOM    263 HD23 LEU    16      29.820  34.063  38.702  1.00  0.00           H  
ATOM    264  C   LEU    16      25.916  34.240  40.693  1.00  0.00           C  
ATOM    265  O   LEU    16      25.508  35.111  41.459  1.00  0.00           O  
ATOM    266  N   LYS    17      25.195  33.164  40.361  1.00  0.00           N  
ATOM    267  H   LYS    17      25.567  32.493  39.705  1.00  0.00           H  
ATOM    268  CA  LYS    17      23.848  32.945  40.890  1.00  0.00           C  
ATOM    269  HA  LYS    17      23.137  33.584  40.367  1.00  0.00           H  
ATOM    270  CB  LYS    17      23.427  31.485  40.696  1.00  0.00           C  
ATOM    271  HB2 LYS    17      23.500  31.263  39.631  1.00  0.00           H  
ATOM    272  HB3 LYS    17      24.136  30.865  41.244  1.00  0.00           H  
ATOM    273  CG  LYS    17      22.015  31.191  41.180  1.00  0.00           C  
ATOM    274  HG2 LYS    17      21.504  32.140  41.342  1.00  0.00           H  
ATOM    275  HG3 LYS    17      21.497  30.627  40.405  1.00  0.00           H  
ATOM    276  CD  LYS    17      22.019  30.390  42.474  1.00  0.00           C  
ATOM    277  HD2 LYS    17      21.538  29.430  42.286  1.00  0.00           H  
ATOM    278  HD3 LYS    17      23.054  30.225  42.774  1.00  0.00           H  
ATOM    279  CE  LYS    17      21.279  31.118  43.584  1.00  0.00           C  
ATOM    280  HE2 LYS    17      21.480  32.185  43.486  1.00  0.00           H  
ATOM    281  HE3 LYS    17      20.212  30.937  43.460  1.00  0.00           H  
ATOM    282  NZ  LYS    17      21.707  30.655  44.933  1.00  0.00           N  
ATOM    283  HZ1 LYS    17      22.696  30.824  45.049  1.00  0.00           H  
ATOM    284  HZ2 LYS    17      21.194  31.161  45.641  1.00  0.00           H  
ATOM    285  HZ3 LYS    17      21.521  29.667  45.024  1.00  0.00           H  
ATOM    286  C   LYS    17      23.788  33.311  42.368  1.00  0.00           C  
ATOM    287  O   LYS    17      22.821  33.914  42.835  1.00  0.00           O  
ATOM    288  N   ASN    18      24.845  32.962  43.092  1.00  0.00           N  
ATOM    289  H   ASN    18      25.608  32.456  42.665  1.00  0.00           H  
ATOM    290  CA  ASN    18      24.933  33.276  44.515  1.00  0.00           C  
ATOM    291  HA  ASN    18      24.011  32.983  45.016  1.00  0.00           H  
ATOM    292  CB  ASN    18      26.100  32.521  45.158  1.00  0.00           C  
ATOM    293  HB2 ASN    18      26.658  32.005  44.377  1.00  0.00           H  
ATOM    294  HB3 ASN    18      26.752  33.239  45.656  1.00  0.00           H  
ATOM    295  CG  ASN    18      25.637  31.500  46.178  1.00  0.00           C  
ATOM    296  OD1 ASN    18      24.717  31.754  46.956  1.00  0.00           O  
ATOM    297  ND2 ASN    18      26.275  30.335  46.180  1.00  0.00           N  
ATOM    298 HD21 ASN    18      26.007  29.617  46.839  1.00  0.00           H  
ATOM    299 HD22 ASN    18      27.024  30.171  45.523  1.00  0.00           H  
ATOM    300  C   ASN    18      25.131  34.775  44.694  1.00  0.00           C  
ATOM    301  O   ASN    18      24.461  35.417  45.502  1.00  0.00           O  
ATOM    302  N   LEU    19      26.061  35.312  43.917  1.00  0.00           N  
ATOM    303  H   LEU    19      26.602  34.707  43.316  1.00  0.00           H  
ATOM    304  CA  LEU    19      26.387  36.729  43.944  1.00  0.00           C  
ATOM    305  HA  LEU    19      26.890  36.993  44.875  1.00  0.00           H  
ATOM    306  CB  LEU    19      27.335  37.034  42.770  1.00  0.00           C  
ATOM    307  HB2 LEU    19      28.307  37.181  43.242  1.00  0.00           H  
ATOM    308  HB3 LEU    19      27.367  36.142  42.145  1.00  0.00           H  
ATOM    309  CG  LEU    19      26.999  38.253  41.903  1.00  0.00           C  
ATOM    310  HG  LEU    19      26.477  38.990  42.513  1.00  0.00           H  
ATOM    311  CD1 LEU    19      28.271  38.869  41.341  1.00  0.00           C  
ATOM    312 HD11 LEU    19      28.793  38.132  40.731  1.00  0.00           H  
ATOM    313 HD12 LEU    19      28.016  39.733  40.728  1.00  0.00           H  
ATOM    314 HD13 LEU    19      28.916  39.183  42.162  1.00  0.00           H  
ATOM    315  CD2 LEU    19      26.070  37.861  40.772  1.00  0.00           C  
ATOM    316 HD21 LEU    19      25.146  37.455  41.184  1.00  0.00           H  
ATOM    317 HD22 LEU    19      25.842  38.739  40.168  1.00  0.00           H  
ATOM    318 HD23 LEU    19      26.551  37.107  40.150  1.00  0.00           H  
ATOM    319  C   LEU    19      25.125  37.594  43.892  1.00  0.00           C  
ATOM    320  O   LEU    19      25.026  38.603  44.588  1.00  0.00           O  
ATOM    321  N   HIE    20      24.165  37.192  43.066  1.00  0.00           N  
ATOM    322  H   HIE    20      24.298  36.360  42.509  1.00  0.00           H  
ATOM    323  CA  HIE    20      22.912  37.932  42.919  1.00  0.00           C  
ATOM    324  HA  HIE    20      23.106  38.900  42.457  1.00  0.00           H  
ATOM    325  CB  HIE    20      21.929  37.154  42.032  1.00  0.00           C  
ATOM    326  HB2 HIE    20      21.797  36.129  42.378  1.00  0.00           H  
ATOM    327  HB3 HIE    20      20.976  37.680  42.085  1.00  0.00           H  
ATOM    328  CG  HIE    20      22.294  37.073  40.581  1.00  0.00           C  
ATOM    329  ND1 HIE    20      21.701  37.857  39.613  1.00  0.00           N  
ATOM    330  CE1 HIE    20      22.176  37.523  38.426  1.00  0.00           C  
ATOM    331  HE1 HIE    20      21.826  38.027  37.526  1.00  0.00           H  
ATOM    332  NE2 HIE    20      23.061  36.556  38.590  1.00  0.00           N  
ATOM    333  HE2 HIE    20      23.589  36.104  37.857  1.00  0.00           H  
ATOM    334  CD2 HIE    20      23.153  36.257  39.926  1.00  0.00           C  
ATOM    335  HD2 HIE    20      23.837  35.479  40.264  1.00  0.00           H  
ATOM    336  C   HIE    20      22.240  38.190  44.268  1.00  0.00           C  
ATOM    337  O   HIE    20      21.651  39.249  44.484  1.00  0.00           O  
ATOM    338  N   LYS    21      22.293  37.201  45.150  1.00  0.00           N  
ATOM    339  H   LYS    21      22.755  36.336  44.912  1.00  0.00           H  
ATOM    340  CA  LYS    21      21.646  37.305  46.456  1.00  0.00           C  
ATOM    341  HA  LYS    21      20.758  37.933  46.387  1.00  0.00           H  
ATOM    342  CB  LYS    21      21.226  35.917  46.935  1.00  0.00           C  
ATOM    343  HB2 LYS    21      22.108  35.433  47.355  1.00  0.00           H  
ATOM    344  HB3 LYS    21      20.479  36.052  47.717  1.00  0.00           H  
ATOM    345  CG  LYS    21      20.651  35.049  45.833  1.00  0.00           C  
ATOM    346  HG2 LYS    21      21.375  34.996  45.020  1.00  0.00           H  
ATOM    347  HG3 LYS    21      20.480  34.050  46.232  1.00  0.00           H  
ATOM    348  CD  LYS    21      19.339  35.617  45.307  1.00  0.00           C  
ATOM    349  HD2 LYS    21      18.772  34.806  44.851  1.00  0.00           H  
ATOM    350  HD3 LYS    21      18.779  36.022  46.150  1.00  0.00           H  
ATOM    351  CE  LYS    21      19.571  36.715  44.278  1.00  0.00           C  
ATOM    352  HE2 LYS    21      19.614  37.670  44.801  1.00  0.00           H  
ATOM    353  HE3 LYS    21      20.527  36.527  43.788  1.00  0.00           H  
ATOM    354  NZ  LYS    21      18.489  36.757  43.256  1.00  0.00           N  
ATOM    355  HZ1 LYS    21      17.604  36.932  43.710  1.00  0.00           H  
ATOM    356  HZ2 LYS    21      18.680  37.496  42.594  1.00  0.00           H  
ATOM    357  HZ3 LYS    21      18.450  35.872  42.771  1.00  0.00           H  
ATOM    358  C   LYS    21      22.526  37.960  47.514  1.00  0.00           C  
ATOM    359  O   LYS    21      22.141  38.021  48.682  1.00  0.00           O  
ATOM    360  N   ASN    22      23.700  38.445  47.131  1.00  0.00           N  
ATOM    361  H   ASN    22      24.031  38.344  46.182  1.00  0.00           H  
ATOM    362  CA  ASN    22      24.580  39.075  48.106  1.00  0.00           C  
ATOM    363  HA  ASN    22      23.991  39.628  48.838  1.00  0.00           H  
ATOM    364  CB  ASN    22      25.397  38.012  48.839  1.00  0.00           C  
ATOM    365  HB2 ASN    22      25.671  37.222  48.139  1.00  0.00           H  
ATOM    366  HB3 ASN    22      26.301  38.473  49.237  1.00  0.00           H  
ATOM    367  CG  ASN    22      24.622  37.394  49.987  1.00  0.00           C  
ATOM    368  OD1 ASN    22      24.129  38.098  50.867  1.00  0.00           O  
ATOM    369  ND2 ASN    22      24.506  36.071  49.982  1.00  0.00           N  
ATOM    370 HD21 ASN    22      24.000  35.609  50.724  1.00  0.00           H  
ATOM    371 HD22 ASN    22      24.924  35.533  49.237  1.00  0.00           H  
ATOM    372  C   ASN    22      25.506  40.112  47.481  1.00  0.00           C  
ATOM    373  O   ASN    22      26.524  40.472  48.071  1.00  0.00           O  
ATOM    374  N   TRP    23      25.156  40.609  46.297  1.00  0.00           N  
ATOM    375  H   TRP    23      24.352  40.254  45.800  1.00  0.00           H  
ATOM    376  CA  TRP    23      25.981  41.617  45.646  1.00  0.00           C  
ATOM    377  HA  TRP    23      27.027  41.466  45.915  1.00  0.00           H  
ATOM    378  CB  TRP    23      25.849  41.524  44.120  1.00  0.00           C  
ATOM    379  HB2 TRP    23      26.809  41.780  43.672  1.00  0.00           H  
ATOM    380  HB3 TRP    23      25.565  40.516  43.816  1.00  0.00           H  
ATOM    381  CG  TRP    23      24.841  42.450  43.525  1.00  0.00           C  
ATOM    382  CD1 TRP    23      23.642  42.115  42.997  1.00  0.00           C  
ATOM    383  HD1 TRP    23      23.384  41.056  43.007  1.00  0.00           H  
ATOM    384  NE1 TRP    23      22.989  43.229  42.547  1.00  0.00           N  
ATOM    385  HE1 TRP    23      22.073  43.249  42.122  1.00  0.00           H  
ATOM    386  CE2 TRP    23      23.788  44.323  42.768  1.00  0.00           C  
ATOM    387  CZ2 TRP    23      23.584  45.670  42.488  1.00  0.00           C  
ATOM    388  HZ2 TRP    23      22.648  45.971  42.018  1.00  0.00           H  
ATOM    389  CH2 TRP    23      24.587  46.541  42.825  1.00  0.00           C  
ATOM    390  HH2 TRP    23      24.472  47.605  42.620  1.00  0.00           H  
ATOM    391  CZ3 TRP    23      25.766  46.089  43.431  1.00  0.00           C  
ATOM    392  HZ3 TRP    23      26.559  46.789  43.696  1.00  0.00           H  
ATOM    393  CE3 TRP    23      25.961  44.762  43.710  1.00  0.00           C  
ATOM    394  HE3 TRP    23      26.892  44.469  44.195  1.00  0.00           H  
ATOM    395  CD2 TRP    23      24.966  43.855  43.377  1.00  0.00           C  
ATOM    396  C   TRP    23      25.627  43.015  46.155  1.00  0.00           C  
ATOM    397  O   TRP    23      26.484  43.894  46.229  1.00  0.00           O  
ATOM    398  N   HIE    24      24.363  43.205  46.519  1.00  0.00           N  
ATOM    399  H   HIE    24      23.691  42.458  46.413  1.00  0.00           H  
ATOM    400  CA  HIE    24      23.896  44.489  47.034  1.00  0.00           C  
ATOM    401  HA  HIE    24      24.446  44.745  47.939  1.00  0.00           H  
ATOM    402  CB  HIE    24      24.117  45.595  45.998  1.00  0.00           C  
ATOM    403  HB2 HIE    24      25.182  45.726  45.809  1.00  0.00           H  
ATOM    404  HB3 HIE    24      23.612  45.340  45.065  1.00  0.00           H  
ATOM    405  CG  HIE    24      23.588  46.931  46.420  1.00  0.00           C  
ATOM    406  ND1 HIE    24      24.158  47.682  47.429  1.00  0.00           N  
ATOM    407  CE1 HIE    24      23.477  48.805  47.576  1.00  0.00           C  
ATOM    408  HE1 HIE    24      23.770  49.537  48.328  1.00  0.00           H  
ATOM    409  NE2 HIE    24      22.490  48.811  46.700  1.00  0.00           N  
ATOM    410  HE2 HIE    24      21.806  49.545  46.582  1.00  0.00           H  
ATOM    411  CD2 HIE    24      22.535  47.652  45.966  1.00  0.00           C  
ATOM    412  HD2 HIE    24      21.795  47.471  45.187  1.00  0.00           H  
ATOM    413  C   HIE    24      22.420  44.411  47.407  1.00  0.00           C  
ATOM    414  O   HIE    24      22.030  44.755  48.523  1.00  0.00           O  
ATOM    415  N   GLY    25      21.608  43.949  46.464  1.00  0.00           N  
ATOM    416  H   GLY    25      21.967  43.676  45.561  1.00  0.00           H  
ATOM    417  CA  GLY    25      20.183  43.824  46.703  1.00  0.00           C  
ATOM    418  HA2 GLY    25      19.995  43.937  47.771  1.00  0.00           H  
ATOM    419  HA3 GLY    25      19.665  44.614  46.159  1.00  0.00           H  
ATOM    420  C   GLY    25      19.651  42.481  46.248  1.00  0.00           C  
ATOM    421  O   GLY    25      19.588  41.533  47.032  1.00  0.00           O  
ATOM    422  N   GLY    26      19.282  42.396  44.976  1.00  0.00           N  
ATOM    423  H   GLY    26      19.349  43.196  44.363  1.00  0.00           H  
ATOM    424  CA  GLY    26      18.774  41.160  44.435  1.00  0.00           C  
ATOM    425  HA2 GLY    26      19.023  40.347  45.117  1.00  0.00           H  
ATOM    426  HA3 GLY    26      17.690  41.235  44.340  1.00  0.00           H  
ATOM    427  C   GLY    26      19.367  40.862  43.076  1.00  0.00           C  
ATOM    428  O   GLY    26      20.527  41.178  42.812  1.00  0.00           O  
ATOM    429  N   LYS    27      18.569  40.258  42.215  1.00  0.00           N  
ATOM    430  H   LYS    27      17.638  39.983  42.496  1.00  0.00           H  
ATOM    431  CA  LYS    27      19.014  39.917  40.869  1.00  0.00           C  
ATOM    432  HA  LYS    27      20.101  39.838  40.848  1.00  0.00           H  
ATOM    433  CB  LYS    27      18.418  38.577  40.434  1.00  0.00           C  
ATOM    434  HB2 LYS    27      18.843  37.806  41.077  1.00  0.00           H  
ATOM    435  HB3 LYS    27      17.341  38.630  40.595  1.00  0.00           H  
ATOM    436  CG  LYS    27      18.696  38.232  38.978  1.00  0.00           C  
ATOM    437  HG2 LYS    27      17.782  38.393  38.406  1.00  0.00           H  
ATOM    438  HG3 LYS    27      19.477  38.897  38.610  1.00  0.00           H  
ATOM    439  CD  LYS    27      19.145  36.788  38.821  1.00  0.00           C  
ATOM    440  HD2 LYS    27      19.856  36.735  37.997  1.00  0.00           H  
ATOM    441  HD3 LYS    27      19.635  36.476  39.744  1.00  0.00           H  
ATOM    442  CE  LYS    27      17.970  35.867  38.536  1.00  0.00           C  
ATOM    443  HE2 LYS    27      17.056  36.375  38.843  1.00  0.00           H  
ATOM    444  HE3 LYS    27      17.937  35.678  37.463  1.00  0.00           H  
ATOM    445  NZ  LYS    27      18.087  34.574  39.264  1.00  0.00           N  
ATOM    446  HZ1 LYS    27      18.117  34.749  40.259  1.00  0.00           H  
ATOM    447  HZ2 LYS    27      17.289  33.993  39.049  1.00  0.00           H  
ATOM    448  HZ3 LYS    27      18.934  34.103  38.980  1.00  0.00           H  
ATOM    449  C   LYS    27      18.642  41.010  39.867  1.00  0.00           C  
ATOM    450  O   LYS    27      19.227  41.096  38.789  1.00  0.00           O  
ATOM    451  N   ASP    28      17.659  41.830  40.218  1.00  0.00           N  
ATOM    452  H   ASP    28      17.180  41.700  41.098  1.00  0.00           H  
ATOM    453  CA  ASP    28      17.205  42.902  39.336  1.00  0.00           C  
ATOM    454  HA  ASP    28      16.754  42.478  38.438  1.00  0.00           H  
ATOM    455  CB  ASP    28      16.160  43.765  40.046  1.00  0.00           C  
ATOM    456  HB2 ASP    28      16.532  43.992  41.045  1.00  0.00           H  
ATOM    457  HB3 ASP    28      16.048  44.691  39.482  1.00  0.00           H  
ATOM    458  CG  ASP    28      14.815  43.073  40.154  1.00  0.00           C  
ATOM    459  OD1 ASP    28      14.486  42.271  39.253  1.00  0.00           O  
ATOM    460  OD2 ASP    28      14.091  43.332  41.138  1.00  0.00           O  
ATOM    461  C   ASP    28      18.368  43.773  38.867  1.00  0.00           C  
ATOM    462  O   ASP    28      18.555  43.978  37.669  1.00  0.00           O  
ATOM    463  N   ASN    29      19.141  44.290  39.815  1.00  0.00           N  
ATOM    464  H   ASN    29      18.928  44.129  40.789  1.00  0.00           H  
ATOM    465  CA  ASN    29      20.277  45.144  39.488  1.00  0.00           C  
ATOM    466  HA  ASN    29      20.023  45.793  38.649  1.00  0.00           H  
ATOM    467  CB  ASN    29      20.648  46.018  40.687  1.00  0.00           C  
ATOM    468  HB2 ASN    29      20.835  45.374  41.545  1.00  0.00           H  
ATOM    469  HB3 ASN    29      21.552  46.578  40.449  1.00  0.00           H  
ATOM    470  CG  ASN    29      19.550  46.999  41.048  1.00  0.00           C  
ATOM    471  OD1 ASN    29      19.514  48.121  40.541  1.00  0.00           O  
ATOM    472  ND2 ASN    29      18.650  46.581  41.929  1.00  0.00           N  
ATOM    473 HD21 ASN    29      17.897  47.194  42.206  1.00  0.00           H  
ATOM    474 HD22 ASN    29      18.723  45.652  42.318  1.00  0.00           H  
ATOM    475  C   ASN    29      21.481  44.320  39.047  1.00  0.00           C  
ATOM    476  O   ASN    29      22.316  44.795  38.277  1.00  0.00           O  
ATOM    477  N   LEU    30      21.566  43.083  39.525  1.00  0.00           N  
ATOM    478  H   LEU    30      20.877  42.736  40.177  1.00  0.00           H  
ATOM    479  CA  LEU    30      22.669  42.207  39.155  1.00  0.00           C  
ATOM    480  HA  LEU    30      23.605  42.765  39.179  1.00  0.00           H  
ATOM    481  CB  LEU    30      22.775  41.033  40.131  1.00  0.00           C  
ATOM    482  HB2 LEU    30      22.606  41.492  41.106  1.00  0.00           H  
ATOM    483  HB3 LEU    30      21.970  40.331  39.916  1.00  0.00           H  
ATOM    484  CG  LEU    30      24.120  40.284  40.143  1.00  0.00           C  
ATOM    485  HG  LEU    30      24.148  39.620  41.008  1.00  0.00           H  
ATOM    486  CD1 LEU    30      24.285  39.469  38.875  1.00  0.00           C  
ATOM    487 HD11 LEU    30      24.257  40.132  38.010  1.00  0.00           H  
ATOM    488 HD12 LEU    30      25.240  38.946  38.901  1.00  0.00           H  
ATOM    489 HD13 LEU    30      23.475  38.742  38.802  1.00  0.00           H  
ATOM    490  CD2 LEU    30      25.301  41.236  40.314  1.00  0.00           C  
ATOM    491 HD21 LEU    30      25.202  41.773  41.257  1.00  0.00           H  
ATOM    492 HD22 LEU    30      26.230  40.666  40.317  1.00  0.00           H  
ATOM    493 HD23 LEU    30      25.316  41.949  39.490  1.00  0.00           H  
ATOM    494  C   LEU    30      22.473  41.693  37.736  1.00  0.00           C  
ATOM    495  O   LEU    30      23.437  41.412  37.028  1.00  0.00           O  
ATOM    496  N   HIE    31      21.213  41.573  37.324  1.00  0.00           N  
ATOM    497  H   HIE    31      20.451  41.783  37.953  1.00  0.00           H  
ATOM    498  CA  HIE    31      20.890  41.093  35.985  1.00  0.00           C  
ATOM    499  HA  HIE    31      21.147  40.037  35.899  1.00  0.00           H  
ATOM    500  CB  HIE    31      19.394  41.257  35.704  1.00  0.00           C  
ATOM    501  HB2 HIE    31      18.867  41.504  36.625  1.00  0.00           H  
ATOM    502  HB3 HIE    31      19.230  42.045  34.969  1.00  0.00           H  
ATOM    503  CG  HIE    31      18.749  40.021  35.159  1.00  0.00           C  
ATOM    504  ND1 HIE    31      17.781  39.314  35.841  1.00  0.00           N  
ATOM    505  CE1 HIE    31      17.399  38.278  35.115  1.00  0.00           C  
ATOM    506  HE1 HIE    31      16.638  37.592  35.484  1.00  0.00           H  
ATOM    507  NE2 HIE    31      18.082  38.288  33.986  1.00  0.00           N  
ATOM    508  HE2 HIE    31      18.000  37.616  33.236  1.00  0.00           H  
ATOM    509  CD2 HIE    31      18.933  39.367  33.987  1.00  0.00           C  
ATOM    510  HD2 HIE    31      19.585  39.548  33.133  1.00  0.00           H  
ATOM    511  C   HIE    31      21.707  41.837  34.935  1.00  0.00           C  
ATOM    512  O   HIE    31      22.161  41.247  33.958  1.00  0.00           O  
ATOM    513  N   ASP    32      21.899  43.134  35.152  1.00  0.00           N  
ATOM    514  H   ASP    32      21.478  43.585  35.952  1.00  0.00           H  
ATOM    515  CA  ASP    32      22.675  43.952  34.228  1.00  0.00           C  
ATOM    516  HA  ASP    32      22.419  43.694  33.200  1.00  0.00           H  
ATOM    517  CB  ASP    32      22.376  45.435  34.449  1.00  0.00           C  
ATOM    518  HB2 ASP    32      22.206  45.589  35.514  1.00  0.00           H  
ATOM    519  HB3 ASP    32      23.251  46.006  34.135  1.00  0.00           H  
ATOM    520  CG  ASP    32      21.162  45.902  33.669  1.00  0.00           C  
ATOM    521  OD1 ASP    32      21.240  45.954  32.424  1.00  0.00           O  
ATOM    522  OD2 ASP    32      20.133  46.215  34.305  1.00  0.00           O  
ATOM    523  C   ASP    32      24.170  43.686  34.396  1.00  0.00           C  
ATOM    524  O   ASP    32      24.958  43.911  33.478  1.00  0.00           O  
ATOM    525  N   VAL    33      24.545  43.204  35.574  1.00  0.00           N  
ATOM    526  H   VAL    33      23.860  43.093  36.309  1.00  0.00           H  
ATOM    527  CA  VAL    33      25.935  42.899  35.875  1.00  0.00           C  
ATOM    528  HA  VAL    33      26.624  43.518  35.301  1.00  0.00           H  
ATOM    529  CB  VAL    33      26.220  43.108  37.379  1.00  0.00           C  
ATOM    530  HB  VAL    33      25.264  43.108  37.903  1.00  0.00           H  
ATOM    531  CG1 VAL    33      27.117  42.028  37.962  1.00  0.00           C  
ATOM    532 HG11 VAL    33      28.073  42.027  37.439  1.00  0.00           H  
ATOM    533 HG12 VAL    33      27.283  42.226  39.021  1.00  0.00           H  
ATOM    534 HG13 VAL    33      26.639  41.055  37.846  1.00  0.00           H  
ATOM    535  CG2 VAL    33      26.844  44.465  37.598  1.00  0.00           C  
ATOM    536 HG21 VAL    33      26.161  45.240  37.250  1.00  0.00           H  
ATOM    537 HG22 VAL    33      27.043  44.607  38.660  1.00  0.00           H  
ATOM    538 HG23 VAL    33      27.780  44.530  37.042  1.00  0.00           H  
ATOM    539  C   VAL    33      26.285  41.479  35.442  1.00  0.00           C  
ATOM    540  O   VAL    33      27.181  41.282  34.623  1.00  0.00           O  
ATOM    541  N   ASP    34      25.567  40.490  35.971  1.00  0.00           N  
ATOM    542  H   ASP    34      24.872  40.671  36.681  1.00  0.00           H  
ATOM    543  CA  ASP    34      25.822  39.107  35.590  1.00  0.00           C  
ATOM    544  HA  ASP    34      26.863  38.860  35.797  1.00  0.00           H  
ATOM    545  CB  ASP    34      24.924  38.141  36.375  1.00  0.00           C  
ATOM    546  HB2 ASP    34      25.411  37.939  37.329  1.00  0.00           H  
ATOM    547  HB3 ASP    34      23.973  38.644  36.553  1.00  0.00           H  
ATOM    548  CG  ASP    34      24.674  36.831  35.647  1.00  0.00           C  
ATOM    549  OD1 ASP    34      25.575  35.967  35.653  1.00  0.00           O  
ATOM    550  OD2 ASP    34      23.576  36.671  35.071  1.00  0.00           O  
ATOM    551  C   ASP    34      25.625  38.954  34.083  1.00  0.00           C  
ATOM    552  O   ASP    34      26.215  38.073  33.461  1.00  0.00           O  
ATOM    553  N   ASN    35      24.823  39.847  33.495  1.00  0.00           N  
ATOM    554  H   ASN    35      24.339  40.544  34.043  1.00  0.00           H  
ATOM    555  CA  ASN    35      24.601  39.824  32.056  1.00  0.00           C  
ATOM    556  HA  ASN    35      24.132  38.881  31.775  1.00  0.00           H  
ATOM    557  CB  ASN    35      23.689  40.974  31.621  1.00  0.00           C  
ATOM    558  HB2 ASN    35      23.614  41.688  32.442  1.00  0.00           H  
ATOM    559  HB3 ASN    35      24.127  41.466  30.752  1.00  0.00           H  
ATOM    560  CG  ASN    35      22.294  40.503  31.260  1.00  0.00           C  
ATOM    561  OD1 ASN    35      21.637  39.814  32.039  1.00  0.00           O  
ATOM    562  ND2 ASN    35      21.838  40.868  30.067  1.00  0.00           N  
ATOM    563 HD21 ASN    35      20.915  40.582  29.774  1.00  0.00           H  
ATOM    564 HD22 ASN    35      22.416  41.431  29.459  1.00  0.00           H  
ATOM    565  C   ASN    35      25.948  39.931  31.363  1.00  0.00           C  
ATOM    566  O   ASN    35      26.248  39.186  30.433  1.00  0.00           O  
ATOM    567  N   HIE    36      26.775  40.844  31.868  1.00  0.00           N  
ATOM    568  H   HIE    36      26.467  41.440  32.624  1.00  0.00           H  
ATOM    569  CA  HIE    36      28.118  41.032  31.347  1.00  0.00           C  
ATOM    570  HA  HIE    36      28.071  41.329  30.299  1.00  0.00           H  
ATOM    571  CB  HIE    36      28.845  42.125  32.134  1.00  0.00           C  
ATOM    572  HB2 HIE    36      28.294  42.362  33.045  1.00  0.00           H  
ATOM    573  HB3 HIE    36      29.851  41.797  32.395  1.00  0.00           H  
ATOM    574  CG  HIE    36      28.995  43.409  31.379  1.00  0.00           C  
ATOM    575  ND1 HIE    36      29.822  43.548  30.285  1.00  0.00           N  
ATOM    576  CE1 HIE    36      29.744  44.788  29.832  1.00  0.00           C  
ATOM    577  HE1 HIE    36      30.329  45.099  28.966  1.00  0.00           H  
ATOM    578  NE2 HIE    36      28.897  45.457  30.590  1.00  0.00           N  
ATOM    579  HE2 HIE    36      28.638  46.427  30.479  1.00  0.00           H  
ATOM    580  CD2 HIE    36      28.414  44.619  31.565  1.00  0.00           C  
ATOM    581  HD2 HIE    36      27.696  44.990  32.296  1.00  0.00           H  
ATOM    582  C   HIE    36      28.866  39.714  31.454  1.00  0.00           C  
ATOM    583  O   HIE    36      29.452  39.233  30.486  1.00  0.00           O  
ATOM    584  N   LEU    37      28.809  39.121  32.643  1.00  0.00           N  
ATOM    585  H   LEU    37      28.321  39.566  33.407  1.00  0.00           H  
ATOM    586  CA  LEU    37      29.452  37.836  32.888  1.00  0.00           C  
ATOM    587  HA  LEU    37      30.529  37.925  32.746  1.00  0.00           H  
ATOM    588  CB  LEU    37      29.183  37.379  34.323  1.00  0.00           C  
ATOM    589  HB2 LEU    37      29.290  38.293  34.907  1.00  0.00           H  
ATOM    590  HB3 LEU    37      28.154  37.025  34.389  1.00  0.00           H  
ATOM    591  CG  LEU    37      30.129  36.306  34.876  1.00  0.00           C  
ATOM    592  HG  LEU    37      29.562  35.661  35.547  1.00  0.00           H  
ATOM    593  CD1 LEU    37      30.741  35.467  33.762  1.00  0.00           C  
ATOM    594 HD11 LEU    37      31.308  36.112  33.091  1.00  0.00           H  
ATOM    595 HD12 LEU    37      31.404  34.718  34.193  1.00  0.00           H  
ATOM    596 HD13 LEU    37      29.947  34.970  33.203  1.00  0.00           H  
ATOM    597  CD2 LEU    37      31.218  36.947  35.719  1.00  0.00           C  
ATOM    598 HD21 LEU    37      30.765  37.485  36.552  1.00  0.00           H  
ATOM    599 HD22 LEU    37      31.882  36.174  36.105  1.00  0.00           H  
ATOM    600 HD23 LEU    37      31.790  37.644  35.106  1.00  0.00           H  
ATOM    601  C   LEU    37      28.928  36.779  31.916  1.00  0.00           C  
ATOM    602  O   LEU    37      29.663  36.278  31.067  1.00  0.00           O  
ATOM    603  N   GLN    38      27.650  36.442  32.064  1.00  0.00           N  
ATOM    604  H   GLN    38      27.109  36.865  32.804  1.00  0.00           H  
ATOM    605  CA  GLN    38      27.004  35.441  31.219  1.00  0.00           C  
ATOM    606  HA  GLN    38      27.371  34.447  31.473  1.00  0.00           H  
ATOM    607  CB  GLN    38      25.489  35.472  31.432  1.00  0.00           C  
ATOM    608  HB2 GLN    38      25.305  35.925  32.406  1.00  0.00           H  
ATOM    609  HB3 GLN    38      25.062  36.103  30.652  1.00  0.00           H  
ATOM    610  CG  GLN    38      24.840  34.097  31.382  1.00  0.00           C  
ATOM    611  HG2 GLN    38      24.254  34.020  30.467  1.00  0.00           H  
ATOM    612  HG3 GLN    38      25.624  33.339  31.375  1.00  0.00           H  
ATOM    613  CD  GLN    38      23.928  33.840  32.565  1.00  0.00           C  
ATOM    614  OE1 GLN    38      24.387  33.693  33.698  1.00  0.00           O  
ATOM    615  NE2 GLN    38      22.627  33.782  32.308  1.00  0.00           N  
ATOM    616 HE21 GLN    38      21.974  33.613  33.060  1.00  0.00           H  
ATOM    617 HE22 GLN    38      22.296  33.908  31.363  1.00  0.00           H  
ATOM    618  C   GLN    38      27.320  35.660  29.744  1.00  0.00           C  
ATOM    619  O   GLN    38      27.583  34.708  29.011  1.00  0.00           O  
ATOM    620  N   ASN    39      27.299  36.915  29.312  1.00  0.00           N  
ATOM    621  H   ASN    39      27.045  37.669  29.935  1.00  0.00           H  
ATOM    622  CA  ASN    39      27.591  37.237  27.918  1.00  0.00           C  
ATOM    623  HA  ASN    39      27.003  36.597  27.261  1.00  0.00           H  
ATOM    624  CB  ASN    39      27.243  38.697  27.618  1.00  0.00           C  
ATOM    625  HB2 ASN    39      26.469  39.026  28.311  1.00  0.00           H  
ATOM    626  HB3 ASN    39      28.137  39.305  27.757  1.00  0.00           H  
ATOM    627  CG  ASN    39      26.740  38.892  26.201  1.00  0.00           C  
ATOM    628  OD1 ASN    39      27.430  38.569  25.235  1.00  0.00           O  
ATOM    629  ND2 ASN    39      25.529  39.422  26.071  1.00  0.00           N  
ATOM    630 HD21 ASN    39      25.144  39.575  25.150  1.00  0.00           H  
ATOM    631 HD22 ASN    39      24.999  39.670  26.894  1.00  0.00           H  
ATOM    632  C   ASN    39      29.057  36.974  27.603  1.00  0.00           C  
ATOM    633  O   ASN    39      29.419  36.706  26.458  1.00  0.00           O  
ATOM    634  N   VAL    40      29.896  37.041  28.630  1.00  0.00           N  
ATOM    635  H   VAL    40      29.558  37.303  29.545  1.00  0.00           H  
ATOM    636  CA  VAL    40      31.319  36.798  28.466  1.00  0.00           C  
ATOM    637  HA  VAL    40      31.700  37.213  27.532  1.00  0.00           H  
ATOM    638  CB  VAL    40      32.124  37.401  29.638  1.00  0.00           C  
ATOM    639  HB  VAL    40      31.665  37.079  30.573  1.00  0.00           H  
ATOM    640  CG1 VAL    40      33.579  36.952  29.606  1.00  0.00           C  
ATOM    641 HG11 VAL    40      34.039  37.274  28.671  1.00  0.00           H  
ATOM    642 HG12 VAL    40      34.115  37.395  30.445  1.00  0.00           H  
ATOM    643 HG13 VAL    40      33.627  35.865  29.678  1.00  0.00           H  
ATOM    644  CG2 VAL    40      32.030  38.918  29.607  1.00  0.00           C  
ATOM    645 HG21 VAL    40      30.986  39.220  29.696  1.00  0.00           H  
ATOM    646 HG22 VAL    40      32.600  39.334  30.437  1.00  0.00           H  
ATOM    647 HG23 VAL    40      32.436  39.289  28.666  1.00  0.00           H  
ATOM    648  C   VAL    40      31.597  35.302  28.352  1.00  0.00           C  
ATOM    649  O   VAL    40      32.456  34.881  27.580  1.00  0.00           O  
ATOM    650  N   ILE    41      30.860  34.499  29.120  1.00  0.00           N  
ATOM    651  H   ILE    41      30.195  34.888  29.773  1.00  0.00           H  
ATOM    652  CA  ILE    41      31.035  33.049  29.089  1.00  0.00           C  
ATOM    653  HA  ILE    41      32.012  32.770  29.484  1.00  0.00           H  
ATOM    654  CB  ILE    41      29.928  32.323  29.893  1.00  0.00           C  
ATOM    655  HB  ILE    41      29.650  32.949  30.741  1.00  0.00           H  
ATOM    656  CG2 ILE    41      28.697  32.057  29.034  1.00  0.00           C  
ATOM    657 HG21 ILE    41      28.974  31.431  28.185  1.00  0.00           H  
ATOM    658 HG22 ILE    41      27.940  31.547  29.630  1.00  0.00           H  
ATOM    659 HG23 ILE    41      28.295  33.003  28.671  1.00  0.00           H  
ATOM    660  CG1 ILE    41      30.466  31.014  30.470  1.00  0.00           C  
ATOM    661 HG12 ILE    41      29.648  30.534  31.007  1.00  0.00           H  
ATOM    662 HG13 ILE    41      30.768  30.387  29.631  1.00  0.00           H  
ATOM    663  CD1 ILE    41      31.642  31.204  31.406  1.00  0.00           C  
ATOM    664 HD11 ILE    41      31.341  31.831  32.246  1.00  0.00           H  
ATOM    665 HD12 ILE    41      31.971  30.234  31.778  1.00  0.00           H  
ATOM    666 HD13 ILE    41      32.460  31.684  30.870  1.00  0.00           H  
ATOM    667  C   ILE    41      31.058  32.539  27.650  1.00  0.00           C  
ATOM    668  O   ILE    41      31.819  31.633  27.310  1.00  0.00           O  
ATOM    669  N   GLU    42      30.230  33.148  26.805  1.00  0.00           N  
ATOM    670  H   GLU    42      29.605  33.866  27.141  1.00  0.00           H  
ATOM    671  CA  GLU    42      30.166  32.779  25.397  1.00  0.00           C  
ATOM    672  HA  GLU    42      30.187  31.694  25.296  1.00  0.00           H  
ATOM    673  CB  GLU    42      28.872  33.303  24.770  1.00  0.00           C  
ATOM    674  HB2 GLU    42      28.948  34.389  24.724  1.00  0.00           H  
ATOM    675  HB3 GLU    42      28.812  32.900  23.759  1.00  0.00           H  
ATOM    676  CG  GLU    42      27.625  32.915  25.545  1.00  0.00           C  
ATOM    677  HG2 GLU    42      27.754  33.246  26.575  1.00  0.00           H  
ATOM    678  HG3 GLU    42      26.779  33.437  25.099  1.00  0.00           H  
ATOM    679  CD  GLU    42      27.365  31.422  25.523  1.00  0.00           C  
ATOM    680  OE1 GLU    42      28.004  30.697  26.315  1.00  0.00           O  
ATOM    681  OE2 GLU    42      26.523  30.977  24.716  1.00  0.00           O  
ATOM    682  C   GLU    42      31.372  33.337  24.667  1.00  0.00           C  
ATOM    683  O   GLU    42      31.978  32.660  23.838  1.00  0.00           O  
ATOM    684  N   ASP    43      31.733  34.570  25.000  1.00  0.00           N  
ATOM    685  H   ASP    43      31.190  35.102  25.664  1.00  0.00           H  
ATOM    686  CA  ASP    43      32.891  35.202  24.394  1.00  0.00           C  
ATOM    687  HA  ASP    43      32.769  35.231  23.311  1.00  0.00           H  
ATOM    688  CB  ASP    43      33.055  36.634  24.905  1.00  0.00           C  
ATOM    689  HB2 ASP    43      32.801  36.645  25.965  1.00  0.00           H  
ATOM    690  HB3 ASP    43      34.099  36.920  24.779  1.00  0.00           H  
ATOM    691  CG  ASP    43      32.170  37.617  24.163  1.00  0.00           C  
ATOM    692  OD1 ASP    43      32.553  38.042  23.053  1.00  0.00           O  
ATOM    693  OD2 ASP    43      31.092  37.962  24.693  1.00  0.00           O  
ATOM    694  C   ASP    43      34.136  34.382  24.707  1.00  0.00           C  
ATOM    695  O   ASP    43      35.077  34.331  23.917  1.00  0.00           O  
ATOM    696  N   ILE    44      34.115  33.720  25.863  1.00  0.00           N  
ATOM    697  H   ILE    44      33.324  33.813  26.485  1.00  0.00           H  
ATOM    698  CA  ILE    44      35.223  32.876  26.280  1.00  0.00           C  
ATOM    699  HA  ILE    44      36.157  33.263  25.873  1.00  0.00           H  
ATOM    700  CB  ILE    44      35.334  32.774  27.816  1.00  0.00           C  
ATOM    701  HB  ILE    44      34.533  32.136  28.189  1.00  0.00           H  
ATOM    702  CG2 ILE    44      36.677  32.184  28.212  1.00  0.00           C  
ATOM    703 HG21 ILE    44      37.479  32.822  27.839  1.00  0.00           H  
ATOM    704 HG22 ILE    44      36.740  32.119  29.298  1.00  0.00           H  
ATOM    705 HG23 ILE    44      36.777  31.187  27.782  1.00  0.00           H  
ATOM    706  CG1 ILE    44      35.152  34.143  28.471  1.00  0.00           C  
ATOM    707 HG12 ILE    44      36.140  34.590  28.580  1.00  0.00           H  
ATOM    708 HG13 ILE    44      34.551  34.753  27.795  1.00  0.00           H  
ATOM    709  CD1 ILE    44      34.477  34.076  29.822  1.00  0.00           C  
ATOM    710 HD11 ILE    44      35.077  33.467  30.499  1.00  0.00           H  
ATOM    711 HD12 ILE    44      34.378  35.082  30.231  1.00  0.00           H  
ATOM    712 HD13 ILE    44      33.488  33.630  29.714  1.00  0.00           H  
ATOM    713  C   ILE    44      35.053  31.475  25.703  1.00  0.00           C  
ATOM    714  O   ILE    44      36.010  30.864  25.228  1.00  0.00           O  
ATOM    715  N   HIE    45      33.820  30.976  25.741  1.00  0.00           N  
ATOM    716  H   HIE    45      33.074  31.503  26.173  1.00  0.00           H  
ATOM    717  CA  HIE    45      33.516  29.652  25.214  1.00  0.00           C  
ATOM    718  HA  HIE    45      34.156  28.909  25.689  1.00  0.00           H  
ATOM    719  CB  HIE    45      32.057  29.289  25.491  1.00  0.00           C  
ATOM    720  HB2 HIE    45      31.414  30.150  25.309  1.00  0.00           H  
ATOM    721  HB3 HIE    45      31.740  28.460  24.857  1.00  0.00           H  
ATOM    722  CG  HIE    45      31.815  28.864  26.903  1.00  0.00           C  
ATOM    723  ND1 HIE    45      30.654  28.246  27.319  1.00  0.00           N  
ATOM    724  CE1 HIE    45      30.734  27.990  28.614  1.00  0.00           C  
ATOM    725  HE1 HIE    45      29.911  27.503  29.136  1.00  0.00           H  
ATOM    726  NE2 HIE    45      31.905  28.417  29.050  1.00  0.00           N  
ATOM    727  HE2 HIE    45      32.244  28.353  29.999  1.00  0.00           H  
ATOM    728  CD2 HIE    45      32.599  28.969  28.001  1.00  0.00           C  
ATOM    729  HD2 HIE    45      33.595  29.381  28.163  1.00  0.00           H  
ATOM    730  C   HIE    45      33.799  29.601  23.720  1.00  0.00           C  
ATOM    731  O   HIE    45      34.402  28.650  23.223  1.00  0.00           O  
ATOM    732  N   ASP    46      33.381  30.644  23.009  1.00  0.00           N  
ATOM    733  H   ASP    46      32.864  31.390  23.451  1.00  0.00           H  
ATOM    734  CA  ASP    46      33.617  30.723  21.575  1.00  0.00           C  
ATOM    735  HA  ASP    46      33.393  29.763  21.110  1.00  0.00           H  
ATOM    736  CB  ASP    46      32.722  31.792  20.943  1.00  0.00           C  
ATOM    737  HB2 ASP    46      32.599  32.598  21.666  1.00  0.00           H  
ATOM    738  HB3 ASP    46      33.229  32.175  20.057  1.00  0.00           H  
ATOM    739  CG  ASP    46      31.361  31.251  20.552  1.00  0.00           C  
ATOM    740  OD1 ASP    46      30.954  30.209  21.109  1.00  0.00           O  
ATOM    741  OD2 ASP    46      30.702  31.869  19.690  1.00  0.00           O  
ATOM    742  C   ASP    46      35.085  31.039  21.301  1.00  0.00           C  
ATOM    743  O   ASP    46      35.551  30.947  20.166  1.00  0.00           O  
ATOM    744  N   PHE    47      35.809  31.408  22.358  1.00  0.00           N  
ATOM    745  H   PHE    47      35.368  31.501  23.262  1.00  0.00           H  
ATOM    746  CA  PHE    47      37.226  31.734  22.243  1.00  0.00           C  
ATOM    747  HA  PHE    47      37.427  32.183  21.270  1.00  0.00           H  
ATOM    748  CB  PHE    47      37.633  32.735  23.341  1.00  0.00           C  
ATOM    749  HB2 PHE    47      37.967  33.665  22.882  1.00  0.00           H  
ATOM    750  HB3 PHE    47      36.781  32.937  23.990  1.00  0.00           H  
ATOM    751  CG  PHE    47      38.757  32.265  24.235  1.00  0.00           C  
ATOM    752  CD1 PHE    47      40.026  32.052  23.724  1.00  0.00           C  
ATOM    753  HD1 PHE    47      40.209  32.230  22.664  1.00  0.00           H  
ATOM    754  CE1 PHE    47      41.053  31.619  24.539  1.00  0.00           C  
ATOM    755  HE1 PHE    47      42.047  31.454  24.124  1.00  0.00           H  
ATOM    756  CZ  PHE    47      40.820  31.395  25.882  1.00  0.00           C  
ATOM    757  HZ  PHE    47      41.628  31.054  26.529  1.00  0.00           H  
ATOM    758  CE2 PHE    47      39.559  31.603  26.404  1.00  0.00           C  
ATOM    759  HE2 PHE    47      39.369  31.427  27.462  1.00  0.00           H  
ATOM    760  CD2 PHE    47      38.538  32.036  25.582  1.00  0.00           C  
ATOM    761  HD2 PHE    47      37.541  32.201  25.991  1.00  0.00           H  
ATOM    762  C   PHE    47      38.080  30.474  22.335  1.00  0.00           C  
ATOM    763  O   PHE    47      39.056  30.316  21.604  1.00  0.00           O  
ATOM    764  N   MET    48      37.716  29.593  23.259  1.00  0.00           N  
ATOM    765  H   MET    48      36.930  29.796  23.860  1.00  0.00           H  
ATOM    766  CA  MET    48      38.451  28.352  23.478  1.00  0.00           C  
ATOM    767  HA  MET    48      39.407  28.561  23.958  1.00  0.00           H  
ATOM    768  CB  MET    48      37.643  27.422  24.384  1.00  0.00           C  
ATOM    769  HB2 MET    48      36.730  27.949  24.663  1.00  0.00           H  
ATOM    770  HB3 MET    48      37.387  26.538  23.800  1.00  0.00           H  
ATOM    771  CG  MET    48      38.388  27.001  25.639  1.00  0.00           C  
ATOM    772  HG2 MET    48      37.787  26.252  26.156  1.00  0.00           H  
ATOM    773  HG3 MET    48      39.338  26.558  25.338  1.00  0.00           H  
ATOM    774  SD  MET    48      38.704  28.381  26.755  1.00  0.00           S  
ATOM    775  CE  MET    48      37.228  28.340  27.768  1.00  0.00           C  
ATOM    776  HE1 MET    48      37.161  27.377  28.273  1.00  0.00           H  
ATOM    777  HE2 MET    48      37.274  29.137  28.510  1.00  0.00           H  
ATOM    778  HE3 MET    48      36.350  28.481  27.137  1.00  0.00           H  
ATOM    779  C   MET    48      38.780  27.646  22.165  1.00  0.00           C  
ATOM    780  O   MET    48      39.766  26.913  22.078  1.00  0.00           O  
ATOM    781  N   GLN    49      37.953  27.859  21.146  1.00  0.00           N  
ATOM    782  H   GLN    49      37.128  28.428  21.265  1.00  0.00           H  
ATOM    783  CA  GLN    49      38.176  27.225  19.851  1.00  0.00           C  
ATOM    784  HA  GLN    49      38.807  26.345  19.974  1.00  0.00           H  
ATOM    785  CB  GLN    49      36.844  26.790  19.233  1.00  0.00           C  
ATOM    786  HB2 GLN    49      36.047  27.266  19.805  1.00  0.00           H  
ATOM    787  HB3 GLN    49      36.824  27.158  18.208  1.00  0.00           H  
ATOM    788  CG  GLN    49      36.637  25.285  19.235  1.00  0.00           C  
ATOM    789  HG2 GLN    49      37.550  24.808  19.592  1.00  0.00           H  
ATOM    790  HG3 GLN    49      35.815  25.044  19.908  1.00  0.00           H  
ATOM    791  CD  GLN    49      36.312  24.738  17.858  1.00  0.00           C  
ATOM    792  OE1 GLN    49      35.144  24.608  17.490  1.00  0.00           O  
ATOM    793  NE2 GLN    49      37.345  24.414  17.089  1.00  0.00           N  
ATOM    794 HE21 GLN    49      37.184  24.045  16.163  1.00  0.00           H  
ATOM    795 HE22 GLN    49      38.286  24.537  17.434  1.00  0.00           H  
ATOM    796  C   GLN    49      38.926  28.145  18.893  1.00  0.00           C  
ATOM    797  O   GLN    49      38.899  27.947  17.679  1.00  0.00           O  
ATOM    798  N   GLY    50      39.604  29.142  19.445  1.00  0.00           N  
ATOM    799  H   GLY    50      39.606  29.279  20.445  1.00  0.00           H  
ATOM    800  CA  GLY    50      40.362  30.065  18.622  1.00  0.00           C  
ATOM    801  HA2 GLY    50      41.060  30.599  19.267  1.00  0.00           H  
ATOM    802  HA3 GLY    50      40.919  29.484  17.886  1.00  0.00           H  
ATOM    803  C   GLY    50      39.490  31.072  17.898  1.00  0.00           C  
ATOM    804  O   GLY    50      39.819  31.510  16.796  1.00  0.00           O  
ATOM    805  N   GLY    51      38.391  31.464  18.534  1.00  0.00           N  
ATOM    806  H   GLY    51      38.153  31.081  19.438  1.00  0.00           H  
ATOM    807  CA  GLY    51      37.502  32.451  17.949  1.00  0.00           C  
ATOM    808  HA2 GLY    51      37.612  32.449  16.865  1.00  0.00           H  
ATOM    809  HA3 GLY    51      36.470  32.217  18.210  1.00  0.00           H  
ATOM    810  C   GLY    51      37.842  33.826  18.474  1.00  0.00           C  
ATOM    811  O   GLY    51      36.965  34.628  18.796  1.00  0.00           O  
ATOM    812  N   GLY    52      39.140  34.066  18.587  1.00  0.00           N  
ATOM    813  H   GLY    52      39.805  33.360  18.303  1.00  0.00           H  
ATOM    814  CA  GLY    52      39.648  35.318  19.108  1.00  0.00           C  
ATOM    815  HA2 GLY    52      40.216  35.826  18.329  1.00  0.00           H  
ATOM    816  HA3 GLY    52      38.810  35.944  19.414  1.00  0.00           H  
ATOM    817  C   GLY    52      40.552  35.082  20.305  1.00  0.00           C  
ATOM    818  O   GLY    52      40.762  35.978  21.124  1.00  0.00           O  
ATOM    819  N   SER    53      41.080  33.859  20.406  1.00  0.00           N  
ATOM    820  H   SER    53      40.838  33.160  19.718  1.00  0.00           H  
ATOM    821  CA  SER    53      41.955  33.474  21.501  1.00  0.00           C  
ATOM    822  HA  SER    53      41.454  33.634  22.456  1.00  0.00           H  
ATOM    823  CB  SER    53      42.316  31.988  21.380  1.00  0.00           C  
ATOM    824  HB2 SER    53      42.696  31.641  22.341  1.00  0.00           H  
ATOM    825  HB3 SER    53      41.416  31.429  21.123  1.00  0.00           H  
ATOM    826  OG  SER    53      43.301  31.784  20.381  1.00  0.00           O  
ATOM    827  HG  SER    53      43.510  30.849  20.324  1.00  0.00           H  
ATOM    828  C   SER    53      43.220  34.322  21.527  1.00  0.00           C  
ATOM    829  O   SER    53      43.536  35.021  20.564  1.00  0.00           O  
ATOM    830  N   GLY    54      43.936  34.247  22.641  1.00  0.00           N  
ATOM    831  H   GLY    54      43.638  33.657  23.405  1.00  0.00           H  
ATOM    832  CA  GLY    54      45.165  35.004  22.795  1.00  0.00           C  
ATOM    833  HA2 GLY    54      45.503  34.900  23.826  1.00  0.00           H  
ATOM    834  HA3 GLY    54      45.912  34.582  22.124  1.00  0.00           H  
ATOM    835  C   GLY    54      44.993  36.479  22.478  1.00  0.00           C  
ATOM    836  O   GLY    54      45.754  37.042  21.692  1.00  0.00           O  
ATOM    837  N   GLY    55      43.994  37.109  23.092  1.00  0.00           N  
ATOM    838  H   GLY    55      43.382  36.625  23.734  1.00  0.00           H  
ATOM    839  CA  GLY    55      43.759  38.521  22.849  1.00  0.00           C  
ATOM    840  HA2 GLY    55      44.595  39.080  23.268  1.00  0.00           H  
ATOM    841  HA3 GLY    55      43.721  38.677  21.771  1.00  0.00           H  
ATOM    842  C   GLY    55      42.466  39.028  23.468  1.00  0.00           C  
ATOM    843  O   GLY    55      42.391  40.178  23.895  1.00  0.00           O  
ATOM    844  N   LYS    56      41.446  38.177  23.508  1.00  0.00           N  
ATOM    845  H   LYS    56      41.532  37.256  23.102  1.00  0.00           H  
ATOM    846  CA  LYS    56      40.156  38.567  24.072  1.00  0.00           C  
ATOM    847  HA  LYS    56      40.014  39.641  23.952  1.00  0.00           H  
ATOM    848  CB  LYS    56      39.008  37.839  23.362  1.00  0.00           C  
ATOM    849  HB2 LYS    56      38.082  38.171  23.832  1.00  0.00           H  
ATOM    850  HB3 LYS    56      39.022  38.161  22.321  1.00  0.00           H  
ATOM    851  CG  LYS    56      39.091  36.315  23.424  1.00  0.00           C  
ATOM    852  HG2 LYS    56      38.468  35.915  22.624  1.00  0.00           H  
ATOM    853  HG3 LYS    56      40.129  36.032  23.251  1.00  0.00           H  
ATOM    854  CD  LYS    56      38.625  35.749  24.764  1.00  0.00           C  
ATOM    855  HD2 LYS    56      38.473  34.677  24.641  1.00  0.00           H  
ATOM    856  HD3 LYS    56      39.415  35.922  25.495  1.00  0.00           H  
ATOM    857  CE  LYS    56      37.334  36.391  25.251  1.00  0.00           C  
ATOM    858  HE2 LYS    56      37.546  37.427  25.514  1.00  0.00           H  
ATOM    859  HE3 LYS    56      36.610  36.364  24.437  1.00  0.00           H  
ATOM    860  NZ  LYS    56      36.774  35.683  26.437  1.00  0.00           N  
ATOM    861  HZ1 LYS    56      37.444  35.708  27.192  1.00  0.00           H  
ATOM    862  HZ2 LYS    56      35.921  36.138  26.728  1.00  0.00           H  
ATOM    863  HZ3 LYS    56      36.577  34.723  26.194  1.00  0.00           H  
ATOM    864  C   LYS    56      40.095  38.308  25.570  1.00  0.00           C  
ATOM    865  O   LYS    56      39.347  38.968  26.287  1.00  0.00           O  
ATOM    866  N   LEU    57      40.878  37.349  26.046  1.00  0.00           N  
ATOM    867  H   LEU    57      41.453  36.795  25.428  1.00  0.00           H  
ATOM    868  CA  LEU    57      40.882  37.026  27.466  1.00  0.00           C  
ATOM    869  HA  LEU    57      39.856  36.938  27.824  1.00  0.00           H  
ATOM    870  CB  LEU    57      41.602  35.704  27.721  1.00  0.00           C  
ATOM    871  HB2 LEU    57      41.182  35.018  26.986  1.00  0.00           H  
ATOM    872  HB3 LEU    57      42.666  35.839  27.525  1.00  0.00           H  
ATOM    873  CG  LEU    57      41.411  35.127  29.124  1.00  0.00           C  
ATOM    874  HG  LEU    57      41.621  35.904  29.859  1.00  0.00           H  
ATOM    875  CD1 LEU    57      39.986  34.629  29.306  1.00  0.00           C  
ATOM    876 HD11 LEU    57      39.775  33.852  28.572  1.00  0.00           H  
ATOM    877 HD12 LEU    57      39.869  34.222  30.310  1.00  0.00           H  
ATOM    878 HD13 LEU    57      39.291  35.457  29.167  1.00  0.00           H  
ATOM    879  CD2 LEU    57      42.408  34.005  29.379  1.00  0.00           C  
ATOM    880 HD21 LEU    57      43.423  34.394  29.291  1.00  0.00           H  
ATOM    881 HD22 LEU    57      42.258  33.606  30.382  1.00  0.00           H  
ATOM    882 HD23 LEU    57      42.259  33.212  28.647  1.00  0.00           H  
ATOM    883  C   LEU    57      41.523  38.135  28.291  1.00  0.00           C  
ATOM    884  O   LEU    57      41.480  38.099  29.515  1.00  0.00           O  
ATOM    885  N   GLN    58      42.120  39.120  27.630  1.00  0.00           N  
ATOM    886  H   GLN    58      42.195  39.096  26.623  1.00  0.00           H  
ATOM    887  CA  GLN    58      42.750  40.223  28.344  1.00  0.00           C  
ATOM    888  HA  GLN    58      43.118  39.872  29.308  1.00  0.00           H  
ATOM    889  CB  GLN    58      43.931  40.786  27.543  1.00  0.00           C  
ATOM    890  HB2 GLN    58      44.546  41.359  28.237  1.00  0.00           H  
ATOM    891  HB3 GLN    58      44.502  39.935  27.170  1.00  0.00           H  
ATOM    892  CG  GLN    58      43.524  41.673  26.376  1.00  0.00           C  
ATOM    893  HG2 GLN    58      42.778  41.148  25.780  1.00  0.00           H  
ATOM    894  HG3 GLN    58      43.091  42.593  26.771  1.00  0.00           H  
ATOM    895  CD  GLN    58      44.694  42.033  25.481  1.00  0.00           C  
ATOM    896  OE1 GLN    58      45.050  41.282  24.573  1.00  0.00           O  
ATOM    897  NE2 GLN    58      45.299  43.189  25.733  1.00  0.00           N  
ATOM    898 HE21 GLN    58      46.084  43.478  25.167  1.00  0.00           H  
ATOM    899 HE22 GLN    58      44.970  43.773  26.489  1.00  0.00           H  
ATOM    900  C   GLN    58      41.736  41.319  28.656  1.00  0.00           C  
ATOM    901  O   GLN    58      41.633  41.774  29.796  1.00  0.00           O  
ATOM    902  N   GLU    59      40.987  41.735  27.642  1.00  0.00           N  
ATOM    903  H   GLU    59      41.128  41.354  26.717  1.00  0.00           H  
ATOM    904  CA  GLU    59      39.979  42.771  27.815  1.00  0.00           C  
ATOM    905  HA  GLU    59      40.295  43.466  28.593  1.00  0.00           H  
ATOM    906  CB  GLU    59      39.782  43.550  26.513  1.00  0.00           C  
ATOM    907  HB2 GLU    59      39.476  42.835  25.749  1.00  0.00           H  
ATOM    908  HB3 GLU    59      38.979  44.267  26.681  1.00  0.00           H  
ATOM    909  CG  GLU    59      41.029  44.285  26.050  1.00  0.00           C  
ATOM    910  HG2 GLU    59      41.761  44.245  26.857  1.00  0.00           H  
ATOM    911  HG3 GLU    59      41.421  43.761  25.178  1.00  0.00           H  
ATOM    912  CD  GLU    59      40.753  45.731  25.688  1.00  0.00           C  
ATOM    913  OE1 GLU    59      39.699  46.001  25.076  1.00  0.00           O  
ATOM    914  OE2 GLU    59      41.594  46.596  26.018  1.00  0.00           O  
ATOM    915  C   GLU    59      38.659  42.159  28.263  1.00  0.00           C  
ATOM    916  O   GLU    59      37.913  42.761  29.037  1.00  0.00           O  
ATOM    917  N   MET    60      38.378  40.954  27.778  1.00  0.00           N  
ATOM    918  H   MET    60      39.002  40.512  27.119  1.00  0.00           H  
ATOM    919  CA  MET    60      37.152  40.261  28.140  1.00  0.00           C  
ATOM    920  HA  MET    60      36.315  40.959  28.110  1.00  0.00           H  
ATOM    921  CB  MET    60      36.866  39.115  27.169  1.00  0.00           C  
ATOM    922  HB2 MET    60      37.070  39.481  26.163  1.00  0.00           H  
ATOM    923  HB3 MET    60      37.557  38.306  27.407  1.00  0.00           H  
ATOM    924  CG  MET    60      35.439  38.599  27.241  1.00  0.00           C  
ATOM    925  HG2 MET    60      35.455  37.527  27.041  1.00  0.00           H  
ATOM    926  HG3 MET    60      35.066  38.773  28.250  1.00  0.00           H  
ATOM    927  SD  MET    60      34.344  39.406  26.056  1.00  0.00           S  
ATOM    928  CE  MET    60      35.231  39.131  24.523  1.00  0.00           C  
ATOM    929  HE1 MET    60      35.340  38.060  24.353  1.00  0.00           H  
ATOM    930  HE2 MET    60      34.676  39.575  23.697  1.00  0.00           H  
ATOM    931  HE3 MET    60      36.218  39.591  24.587  1.00  0.00           H  
ATOM    932  C   MET    60      37.239  39.728  29.562  1.00  0.00           C  
ATOM    933  O   MET    60      36.226  39.612  30.251  1.00  0.00           O  
ATOM    934  N   MET    61      38.454  39.406  30.009  1.00  0.00           N  
ATOM    935  H   MET    61      39.263  39.480  29.409  1.00  0.00           H  
ATOM    936  CA  MET    61      38.641  38.894  31.364  1.00  0.00           C  
ATOM    937  HA  MET    61      38.102  37.954  31.480  1.00  0.00           H  
ATOM    938  CB  MET    61      40.128  38.645  31.649  1.00  0.00           C  
ATOM    939  HB2 MET    61      40.358  37.646  31.280  1.00  0.00           H  
ATOM    940  HB3 MET    61      40.689  39.382  31.075  1.00  0.00           H  
ATOM    941  CG  MET    61      40.516  38.744  33.119  1.00  0.00           C  
ATOM    942  HG2 MET    61      40.304  39.758  33.459  1.00  0.00           H  
ATOM    943  HG3 MET    61      39.904  38.038  33.681  1.00  0.00           H  
ATOM    944  SD  MET    61      42.258  38.376  33.403  1.00  0.00           S  
ATOM    945  CE  MET    61      42.432  36.840  32.499  1.00  0.00           C  
ATOM    946  HE1 MET    61      42.187  37.006  31.450  1.00  0.00           H  
ATOM    947  HE2 MET    61      43.459  36.484  32.580  1.00  0.00           H  
ATOM    948  HE3 MET    61      41.755  36.094  32.916  1.00  0.00           H  
ATOM    949  C   MET    61      38.069  39.878  32.381  1.00  0.00           C  
ATOM    950  O   MET    61      37.286  39.502  33.255  1.00  0.00           O  
ATOM    951  N   LYS    62      38.462  41.140  32.255  1.00  0.00           N  
ATOM    952  H   LYS    62      39.132  41.393  31.543  1.00  0.00           H  
ATOM    953  CA  LYS    62      37.987  42.180  33.157  1.00  0.00           C  
ATOM    954  HA  LYS    62      38.245  41.925  34.184  1.00  0.00           H  
ATOM    955  CB  LYS    62      38.634  43.523  32.808  1.00  0.00           C  
ATOM    956  HB2 LYS    62      38.972  43.463  31.773  1.00  0.00           H  
ATOM    957  HB3 LYS    62      37.863  44.288  32.894  1.00  0.00           H  
ATOM    958  CG  LYS    62      39.808  43.882  33.704  1.00  0.00           C  
ATOM    959  HG2 LYS    62      39.724  43.309  34.627  1.00  0.00           H  
ATOM    960  HG3 LYS    62      40.730  43.610  33.190  1.00  0.00           H  
ATOM    961  CD  LYS    62      39.829  45.366  34.030  1.00  0.00           C  
ATOM    962  HD2 LYS    62      39.790  45.925  33.095  1.00  0.00           H  
ATOM    963  HD3 LYS    62      38.949  45.600  34.630  1.00  0.00           H  
ATOM    964  CE  LYS    62      41.082  45.751  34.799  1.00  0.00           C  
ATOM    965  HE2 LYS    62      41.948  45.407  34.234  1.00  0.00           H  
ATOM    966  HE3 LYS    62      41.112  46.837  34.883  1.00  0.00           H  
ATOM    967  NZ  LYS    62      41.106  45.147  36.160  1.00  0.00           N  
ATOM    968  HZ1 LYS    62      41.079  44.141  36.083  1.00  0.00           H  
ATOM    969  HZ2 LYS    62      41.952  45.426  36.637  1.00  0.00           H  
ATOM    970  HZ3 LYS    62      40.304  45.466  36.684  1.00  0.00           H  
ATOM    971  C   LYS    62      36.466  42.297  33.096  1.00  0.00           C  
ATOM    972  O   LYS    62      35.839  42.818  34.017  1.00  0.00           O  
ATOM    973  N   GLU    63      35.878  41.810  32.005  1.00  0.00           N  
ATOM    974  H   GLU    63      36.436  41.421  31.258  1.00  0.00           H  
ATOM    975  CA  GLU    63      34.432  41.863  31.832  1.00  0.00           C  
ATOM    976  HA  GLU    63      34.066  42.857  32.088  1.00  0.00           H  
ATOM    977  CB  GLU    63      34.057  41.563  30.383  1.00  0.00           C  
ATOM    978  HB2 GLU    63      34.926  41.787  29.765  1.00  0.00           H  
ATOM    979  HB3 GLU    63      33.829  40.499  30.316  1.00  0.00           H  
ATOM    980  CG  GLU    63      32.866  42.367  29.891  1.00  0.00           C  
ATOM    981  HG2 GLU    63      32.019  41.687  29.795  1.00  0.00           H  
ATOM    982  HG3 GLU    63      32.640  43.123  30.642  1.00  0.00           H  
ATOM    983  CD  GLU    63      33.126  43.041  28.557  1.00  0.00           C  
ATOM    984  OE1 GLU    63      33.616  42.357  27.632  1.00  0.00           O  
ATOM    985  OE2 GLU    63      32.840  44.250  28.437  1.00  0.00           O  
ATOM    986  C   GLU    63      33.734  40.877  32.761  1.00  0.00           C  
ATOM    987  O   GLU    63      32.630  41.139  33.238  1.00  0.00           O  
ATOM    988  N   PHE    64      34.382  39.746  33.024  1.00  0.00           N  
ATOM    989  H   PHE    64      35.257  39.542  32.564  1.00  0.00           H  
ATOM    990  CA  PHE    64      33.816  38.738  33.905  1.00  0.00           C  
ATOM    991  HA  PHE    64      32.729  38.741  33.822  1.00  0.00           H  
ATOM    992  CB  PHE    64      34.334  37.340  33.525  1.00  0.00           C  
ATOM    993  HB2 PHE    64      33.661  36.575  33.911  1.00  0.00           H  
ATOM    994  HB3 PHE    64      34.380  37.268  32.438  1.00  0.00           H  
ATOM    995  CG  PHE    64      35.707  37.004  34.036  1.00  0.00           C  
ATOM    996  CD1 PHE    64      35.951  36.841  35.391  1.00  0.00           C  
ATOM    997  HD1 PHE    64      35.133  36.969  36.099  1.00  0.00           H  
ATOM    998  CE1 PHE    64      37.214  36.519  35.846  1.00  0.00           C  
ATOM    999  HE1 PHE    64      37.395  36.393  36.913  1.00  0.00           H  
ATOM   1000  CZ  PHE    64      38.249  36.357  34.946  1.00  0.00           C  
ATOM   1001  HZ  PHE    64      39.248  36.104  35.303  1.00  0.00           H  
ATOM   1002  CE2 PHE    64      38.018  36.514  33.595  1.00  0.00           C  
ATOM   1003  HE2 PHE    64      38.833  36.385  32.883  1.00  0.00           H  
ATOM   1004  CD2 PHE    64      36.754  36.834  33.147  1.00  0.00           C  
ATOM   1005  HD2 PHE    64      36.570  36.957  32.080  1.00  0.00           H  
ATOM   1006  C   PHE    64      34.124  39.081  35.359  1.00  0.00           C  
ATOM   1007  O   PHE    64      33.386  38.702  36.270  1.00  0.00           O  
ATOM   1008  N   GLN    65      35.209  39.822  35.563  1.00  0.00           N  
ATOM   1009  H   GLN    65      35.795  40.081  34.782  1.00  0.00           H  
ATOM   1010  CA  GLN    65      35.609  40.247  36.896  1.00  0.00           C  
ATOM   1011  HA  GLN    65      35.382  39.462  37.618  1.00  0.00           H  
ATOM   1012  CB  GLN    65      37.114  40.530  36.939  1.00  0.00           C  
ATOM   1013  HB2 GLN    65      37.603  39.788  36.307  1.00  0.00           H  
ATOM   1014  HB3 GLN    65      37.271  41.524  36.521  1.00  0.00           H  
ATOM   1015  CG  GLN    65      37.704  40.471  38.339  1.00  0.00           C  
ATOM   1016  HG2 GLN    65      36.920  40.174  39.036  1.00  0.00           H  
ATOM   1017  HG3 GLN    65      38.501  39.728  38.352  1.00  0.00           H  
ATOM   1018  CD  GLN    65      38.274  41.801  38.788  1.00  0.00           C  
ATOM   1019  OE1 GLN    65      37.697  42.482  39.636  1.00  0.00           O  
ATOM   1020  NE2 GLN    65      39.414  42.179  38.220  1.00  0.00           N  
ATOM   1021 HE21 GLN    65      39.838  43.057  38.483  1.00  0.00           H  
ATOM   1022 HE22 GLN    65      39.850  41.587  37.529  1.00  0.00           H  
ATOM   1023  C   GLN    65      34.831  41.491  37.311  1.00  0.00           C  
ATOM   1024  O   GLN    65      34.482  41.657  38.479  1.00  0.00           O  
ATOM   1025  N   GLN    66      34.554  42.360  36.338  1.00  0.00           N  
ATOM   1026  H   GLN    66      34.891  42.192  35.401  1.00  0.00           H  
ATOM   1027  CA  GLN    66      33.806  43.589  36.595  1.00  0.00           C  
ATOM   1028  HA  GLN    66      34.366  44.226  37.280  1.00  0.00           H  
ATOM   1029  CB  GLN    66      33.575  44.358  35.291  1.00  0.00           C  
ATOM   1030  HB2 GLN    66      33.875  43.706  34.470  1.00  0.00           H  
ATOM   1031  HB3 GLN    66      32.507  44.563  35.218  1.00  0.00           H  
ATOM   1032  CG  GLN    66      34.348  45.664  35.210  1.00  0.00           C  
ATOM   1033  HG2 GLN    66      33.942  46.262  34.394  1.00  0.00           H  
ATOM   1034  HG3 GLN    66      34.225  46.201  36.150  1.00  0.00           H  
ATOM   1035  CD  GLN    66      35.829  45.451  34.964  1.00  0.00           C  
ATOM   1036  OE1 GLN    66      36.304  45.558  33.833  1.00  0.00           O  
ATOM   1037  NE2 GLN    66      36.568  45.149  36.026  1.00  0.00           N  
ATOM   1038 HE21 GLN    66      37.560  44.996  35.919  1.00  0.00           H  
ATOM   1039 HE22 GLN    66      36.133  45.073  36.934  1.00  0.00           H  
ATOM   1040  C   GLN    66      32.473  43.271  37.259  1.00  0.00           C  
ATOM   1041  O   GLN    66      31.974  44.042  38.078  1.00  0.00           O  
ATOM   1042  N   VAL    67      31.912  42.119  36.909  1.00  0.00           N  
ATOM   1043  H   VAL    67      32.353  41.538  36.210  1.00  0.00           H  
ATOM   1044  CA  VAL    67      30.646  41.676  37.477  1.00  0.00           C  
ATOM   1045  HA  VAL    67      29.837  42.389  37.313  1.00  0.00           H  
ATOM   1046  CB  VAL    67      30.234  40.315  36.874  1.00  0.00           C  
ATOM   1047  HB  VAL    67      31.048  39.608  37.032  1.00  0.00           H  
ATOM   1048  CG1 VAL    67      28.963  39.777  37.517  1.00  0.00           C  
ATOM   1049 HG11 VAL    67      28.148  40.483  37.359  1.00  0.00           H  
ATOM   1050 HG12 VAL    67      28.705  38.818  37.067  1.00  0.00           H  
ATOM   1051 HG13 VAL    67      29.124  39.643  38.587  1.00  0.00           H  
ATOM   1052  CG2 VAL    67      30.067  40.442  35.366  1.00  0.00           C  
ATOM   1053 HG21 VAL    67      31.010  40.760  34.921  1.00  0.00           H  
ATOM   1054 HG22 VAL    67      29.777  39.477  34.950  1.00  0.00           H  
ATOM   1055 HG23 VAL    67      29.295  41.179  35.146  1.00  0.00           H  
ATOM   1056  C   VAL    67      30.764  41.566  38.992  1.00  0.00           C  
ATOM   1057  O   VAL    67      29.848  41.929  39.730  1.00  0.00           O  
ATOM   1058  N   LEU    68      31.916  41.090  39.443  1.00  0.00           N  
ATOM   1059  H   LEU    68      32.616  40.772  38.789  1.00  0.00           H  
ATOM   1060  CA  LEU    68      32.190  40.958  40.866  1.00  0.00           C  
ATOM   1061  HA  LEU    68      31.299  40.614  41.391  1.00  0.00           H  
ATOM   1062  CB  LEU    68      33.303  39.944  41.083  1.00  0.00           C  
ATOM   1063  HB2 LEU    68      33.873  39.953  40.153  1.00  0.00           H  
ATOM   1064  HB3 LEU    68      33.942  40.270  41.903  1.00  0.00           H  
ATOM   1065  CG  LEU    68      32.804  38.527  41.359  1.00  0.00           C  
ATOM   1066  HG  LEU    68      31.792  38.585  41.760  1.00  0.00           H  
ATOM   1067  CD1 LEU    68      32.798  37.691  40.085  1.00  0.00           C  
ATOM   1068 HD11 LEU    68      33.810  37.632  39.684  1.00  0.00           H  
ATOM   1069 HD12 LEU    68      32.438  36.687  40.310  1.00  0.00           H  
ATOM   1070 HD13 LEU    68      32.142  38.155  39.349  1.00  0.00           H  
ATOM   1071  CD2 LEU    68      33.658  37.868  42.433  1.00  0.00           C  
ATOM   1072 HD21 LEU    68      33.602  38.452  43.352  1.00  0.00           H  
ATOM   1073 HD22 LEU    68      33.292  36.859  42.622  1.00  0.00           H  
ATOM   1074 HD23 LEU    68      34.694  37.821  42.097  1.00  0.00           H  
ATOM   1075  C   LEU    68      32.565  42.316  41.461  1.00  0.00           C  
ATOM   1076  O   LEU    68      32.738  42.448  42.670  1.00  0.00           O  
ATOM   1077  N   ASP    69      32.664  43.332  40.597  1.00  0.00           N  
ATOM   1078  H   ASP    69      32.536  43.165  39.609  1.00  0.00           H  
ATOM   1079  CA  ASP    69      32.985  44.685  41.032  1.00  0.00           C  
ATOM   1080  HA  ASP    69      33.777  44.652  41.781  1.00  0.00           H  
ATOM   1081  CB  ASP    69      33.465  45.531  39.851  1.00  0.00           C  
ATOM   1082  HB2 ASP    69      33.793  44.853  39.063  1.00  0.00           H  
ATOM   1083  HB3 ASP    69      32.621  46.121  39.495  1.00  0.00           H  
ATOM   1084  CG  ASP    69      34.604  46.457  40.228  1.00  0.00           C  
ATOM   1085  OD1 ASP    69      34.563  47.029  41.338  1.00  0.00           O  
ATOM   1086  OD2 ASP    69      35.539  46.610  39.414  1.00  0.00           O  
ATOM   1087  C   ASP    69      31.753  45.314  41.665  1.00  0.00           C  
ATOM   1088  O   ASP    69      31.773  45.711  42.828  1.00  0.00           O  
ATOM   1089  N   GLU    70      30.660  45.359  40.899  1.00  0.00           N  
ATOM   1090  H   GLU    70      30.687  45.012  39.951  1.00  0.00           H  
ATOM   1091  CA  GLU    70      29.398  45.893  41.406  1.00  0.00           C  
ATOM   1092  HA  GLU    70      29.493  46.963  41.592  1.00  0.00           H  
ATOM   1093  CB  GLU    70      28.282  45.672  40.377  1.00  0.00           C  
ATOM   1094  HB2 GLU    70      28.750  45.688  39.392  1.00  0.00           H  
ATOM   1095  HB3 GLU    70      27.868  44.681  40.565  1.00  0.00           H  
ATOM   1096  CG  GLU    70      27.167  46.705  40.425  1.00  0.00           C  
ATOM   1097  HG2 GLU    70      26.565  46.587  39.524  1.00  0.00           H  
ATOM   1098  HG3 GLU    70      26.554  46.491  41.301  1.00  0.00           H  
ATOM   1099  CD  GLU    70      27.682  48.130  40.505  1.00  0.00           C  
ATOM   1100  OE1 GLU    70      27.938  48.606  41.632  1.00  0.00           O  
ATOM   1101  OE2 GLU    70      27.829  48.769  39.442  1.00  0.00           O  
ATOM   1102  C   GLU    70      29.041  45.164  42.689  1.00  0.00           C  
ATOM   1103  O   GLU    70      28.495  45.733  43.632  1.00  0.00           O  
ATOM   1104  N   LEU    71      29.364  43.883  42.675  1.00  0.00           N  
ATOM   1105  H   LEU    71      29.785  43.510  41.836  1.00  0.00           H  
ATOM   1106  CA  LEU    71      29.109  42.977  43.776  1.00  0.00           C  
ATOM   1107  HA  LEU    71      28.105  43.111  44.179  1.00  0.00           H  
ATOM   1108  CB  LEU    71      29.228  41.562  43.224  1.00  0.00           C  
ATOM   1109  HB2 LEU    71      28.298  41.400  42.679  1.00  0.00           H  
ATOM   1110  HB3 LEU    71      30.063  41.565  42.524  1.00  0.00           H  
ATOM   1111  CG  LEU    71      29.421  40.444  44.241  1.00  0.00           C  
ATOM   1112  HG  LEU    71      29.695  40.880  45.202  1.00  0.00           H  
ATOM   1113  CD1 LEU    71      28.143  39.644  44.397  1.00  0.00           C  
ATOM   1114 HD11 LEU    71      27.869  39.206  43.437  1.00  0.00           H  
ATOM   1115 HD12 LEU    71      28.298  38.849  45.126  1.00  0.00           H  
ATOM   1116 HD13 LEU    71      27.343  40.299  44.739  1.00  0.00           H  
ATOM   1117  CD2 LEU    71      30.551  39.540  43.793  1.00  0.00           C  
ATOM   1118 HD21 LEU    71      31.471  40.120  43.712  1.00  0.00           H  
ATOM   1119 HD22 LEU    71      30.689  38.740  44.521  1.00  0.00           H  
ATOM   1120 HD23 LEU    71      30.309  39.109  42.821  1.00  0.00           H  
ATOM   1121  C   LEU    71      30.076  43.197  44.940  1.00  0.00           C  
ATOM   1122  O   LEU    71      29.679  43.662  46.007  1.00  0.00           O  
ATOM   1123  N   ASN    72      31.341  42.845  44.732  1.00  0.00           N  
ATOM   1124  H   ASN    72      31.610  42.432  43.850  1.00  0.00           H  
ATOM   1125  CA  ASN    72      32.362  42.989  45.769  1.00  0.00           C  
ATOM   1126  HA  ASN    72      32.161  42.296  46.586  1.00  0.00           H  
ATOM   1127  CB  ASN    72      33.748  42.683  45.198  1.00  0.00           C  
ATOM   1128  HB2 ASN    72      33.685  41.782  44.588  1.00  0.00           H  
ATOM   1129  HB3 ASN    72      34.067  43.520  44.577  1.00  0.00           H  
ATOM   1130  CG  ASN    72      34.783  42.463  46.283  1.00  0.00           C  
ATOM   1131  OD1 ASN    72      34.479  42.549  47.474  1.00  0.00           O  
ATOM   1132  ND2 ASN    72      36.015  42.177  45.878  1.00  0.00           N  
ATOM   1133 HD21 ASN    72      36.743  42.021  46.560  1.00  0.00           H  
ATOM   1134 HD22 ASN    72      36.217  42.118  44.891  1.00  0.00           H  
ATOM   1135  C   ASN    72      32.352  44.389  46.378  1.00  0.00           C  
ATOM   1136  O   ASN    72      32.758  44.577  47.525  1.00  0.00           O  
ATOM   1137  N   ASN    73      31.888  45.367  45.610  1.00  0.00           N  
ATOM   1138  H   ASN    73      31.598  45.178  44.661  1.00  0.00           H  
ATOM   1139  CA  ASN    73      31.832  46.743  46.089  1.00  0.00           C  
ATOM   1140  HA  ASN    73      32.639  46.922  46.799  1.00  0.00           H  
ATOM   1141  CB  ASN    73      31.984  47.718  44.919  1.00  0.00           C  
ATOM   1142  HB2 ASN    73      32.607  47.254  44.154  1.00  0.00           H  
ATOM   1143  HB3 ASN    73      30.998  47.929  44.506  1.00  0.00           H  
ATOM   1144  CG  ASN    73      32.624  49.027  45.337  1.00  0.00           C  
ATOM   1145  OD1 ASN    73      33.769  49.312  44.983  1.00  0.00           O  
ATOM   1146  ND2 ASN    73      31.888  49.832  46.093  1.00  0.00           N  
ATOM   1147 HD21 ASN    73      32.266  50.717  46.400  1.00  0.00           H  
ATOM   1148 HD22 ASN    73      30.954  49.556  46.359  1.00  0.00           H  
ATOM   1149  C   ASN    73      30.525  47.023  46.833  1.00  0.00           C  
ATOM   1150  O   ASN    73      30.237  48.167  47.182  1.00  0.00           O  
ATOM   1151  N   HIE    74      29.734  45.978  47.074  1.00  0.00           N  
ATOM   1152  H   HIE    74      29.981  45.060  46.733  1.00  0.00           H  
ATOM   1153  CA  HIE    74      28.464  46.136  47.776  1.00  0.00           C  
ATOM   1154  HA  HIE    74      28.571  46.874  48.571  1.00  0.00           H  
ATOM   1155  CB  HIE    74      27.377  46.610  46.811  1.00  0.00           C  
ATOM   1156  HB2 HIE    74      27.536  46.181  45.822  1.00  0.00           H  
ATOM   1157  HB3 HIE    74      26.393  46.321  47.178  1.00  0.00           H  
ATOM   1158  CG  HIE    74      27.348  48.097  46.633  1.00  0.00           C  
ATOM   1159  ND1 HIE    74      27.642  48.984  47.648  1.00  0.00           N  
ATOM   1160  CE1 HIE    74      27.533  50.220  47.196  1.00  0.00           C  
ATOM   1161  HE1 HIE    74      27.726  51.070  47.850  1.00  0.00           H  
ATOM   1162  NE2 HIE    74      27.179  50.168  45.925  1.00  0.00           N  
ATOM   1163  HE2 HIE    74      27.021  50.961  45.320  1.00  0.00           H  
ATOM   1164  CD2 HIE    74      27.056  48.855  45.549  1.00  0.00           C  
ATOM   1165  HD2 HIE    74      26.768  48.605  44.528  1.00  0.00           H  
ATOM   1166  C   HIE    74      28.032  44.848  48.458  1.00  0.00           C  
ATOM   1167  O   HIE    74      26.838  44.573  48.566  1.00  0.00           O  
ATOM   1168  N   LEU    75      29.001  44.077  48.954  1.00  0.00           N  
ATOM   1169  H   LEU    75      29.971  44.334  48.839  1.00  0.00           H  
ATOM   1170  CA  LEU    75      28.693  42.839  49.666  1.00  0.00           C  
ATOM   1171  HA  LEU    75      28.286  42.104  48.972  1.00  0.00           H  
ATOM   1172  CB  LEU    75      29.957  42.260  50.304  1.00  0.00           C  
ATOM   1173  HB2 LEU    75      30.726  43.003  50.093  1.00  0.00           H  
ATOM   1174  HB3 LEU    75      29.806  42.191  51.382  1.00  0.00           H  
ATOM   1175  CG  LEU    75      30.399  40.902  49.763  1.00  0.00           C  
ATOM   1176  HG  LEU    75      31.129  40.471  50.449  1.00  0.00           H  
ATOM   1177  CD1 LEU    75      29.211  39.962  49.631  1.00  0.00           C  
ATOM   1178 HD11 LEU    75      28.481  40.393  48.946  1.00  0.00           H  
ATOM   1179 HD12 LEU    75      29.549  39.001  49.244  1.00  0.00           H  
ATOM   1180 HD13 LEU    75      28.750  39.818  50.609  1.00  0.00           H  
ATOM   1181  CD2 LEU    75      31.104  41.067  48.429  1.00  0.00           C  
ATOM   1182 HD21 LEU    75      31.982  41.700  48.558  1.00  0.00           H  
ATOM   1183 HD22 LEU    75      31.413  40.090  48.057  1.00  0.00           H  
ATOM   1184 HD23 LEU    75      30.425  41.530  47.713  1.00  0.00           H  
ATOM   1185  C   LEU    75      27.664  43.137  50.750  1.00  0.00           C  
ATOM   1186  O   LEU    75      28.018  43.505  51.869  1.00  0.00           O  
ATOM   1187  N   GLN    76      26.397  43.018  50.392  1.00  0.00           N  
ATOM   1188  H   GLN    76      26.159  42.754  49.447  1.00  0.00           H  
ATOM   1189  CA  GLN    76      25.316  43.315  51.317  1.00  0.00           C  
ATOM   1190  HA  GLN    76      25.460  44.305  51.750  1.00  0.00           H  
ATOM   1191  CB  GLN    76      23.971  43.292  50.586  1.00  0.00           C  
ATOM   1192  HB2 GLN    76      23.208  43.606  51.299  1.00  0.00           H  
ATOM   1193  HB3 GLN    76      24.029  44.017  49.775  1.00  0.00           H  
ATOM   1194  CG  GLN    76      23.607  41.927  50.021  1.00  0.00           C  
ATOM   1195  HG2 GLN    76      23.634  41.981  48.933  1.00  0.00           H  
ATOM   1196  HG3 GLN    76      24.340  41.199  50.367  1.00  0.00           H  
ATOM   1197  CD  GLN    76      22.227  41.467  50.450  1.00  0.00           C  
ATOM   1198  OE1 GLN    76      21.441  40.987  49.635  1.00  0.00           O  
ATOM   1199  NE2 GLN    76      21.927  41.614  51.735  1.00  0.00           N  
ATOM   1200 HE21 GLN    76      21.022  41.324  52.076  1.00  0.00           H  
ATOM   1201 HE22 GLN    76      22.607  42.014  52.367  1.00  0.00           H  
ATOM   1202  C   GLN    76      25.293  42.334  52.487  1.00  0.00           C  
ATOM   1203  O   GLN    76      24.375  41.523  52.614  1.00  0.00           O  
ATOM   1204  N   GLY    77      26.306  42.415  53.341  1.00  0.00           N  
ATOM   1205  H   GLY    77      27.043  43.093  53.207  1.00  0.00           H  
ATOM   1206  CA  GLY    77      26.384  41.533  54.492  1.00  0.00           C  
ATOM   1207  HA2 GLY    77      27.306  41.751  55.031  1.00  0.00           H  
ATOM   1208  HA3 GLY    77      25.530  41.735  55.139  1.00  0.00           H  
ATOM   1209  C   GLY    77      26.374  40.067  54.106  1.00  0.00           C  
ATOM   1210  O   GLY    77      25.904  39.221  54.866  1.00  0.00           O  
ATOM   1211  N   GLY    78      26.894  39.765  52.922  1.00  0.00           N  
ATOM   1212  H   GLY    78      27.271  40.484  52.322  1.00  0.00           H  
ATOM   1213  CA  GLY    78      26.936  38.391  52.459  1.00  0.00           C  
ATOM   1214  HA2 GLY    78      26.769  37.734  53.312  1.00  0.00           H  
ATOM   1215  HA3 GLY    78      26.138  38.248  51.730  1.00  0.00           H  
ATOM   1216  C   GLY    78      28.261  38.036  51.815  1.00  0.00           C  
ATOM   1217  O   GLY    78      28.297  37.432  50.743  1.00  0.00           O  
ATOM   1218  N   LYS    79      29.352  38.418  52.470  1.00  0.00           N  
ATOM   1219  H   LYS    79      29.265  38.939  53.331  1.00  0.00           H  
ATOM   1220  CA  LYS    79      30.691  38.143  51.961  1.00  0.00           C  
ATOM   1221  HA  LYS    79      30.856  38.692  51.034  1.00  0.00           H  
ATOM   1222  CB  LYS    79      31.746  38.577  52.980  1.00  0.00           C  
ATOM   1223  HB2 LYS    79      31.453  38.167  53.947  1.00  0.00           H  
ATOM   1224  HB3 LYS    79      32.696  38.141  52.673  1.00  0.00           H  
ATOM   1225  CG  LYS    79      31.895  40.087  53.095  1.00  0.00           C  
ATOM   1226  HG2 LYS    79      32.881  40.366  52.725  1.00  0.00           H  
ATOM   1227  HG3 LYS    79      31.130  40.557  52.477  1.00  0.00           H  
ATOM   1228  CD  LYS    79      31.742  40.555  54.534  1.00  0.00           C  
ATOM   1229  HD2 LYS    79      32.470  40.025  55.149  1.00  0.00           H  
ATOM   1230  HD3 LYS    79      31.946  41.625  54.573  1.00  0.00           H  
ATOM   1231  CE  LYS    79      30.342  40.286  55.060  1.00  0.00           C  
ATOM   1232  HE2 LYS    79      29.624  40.643  54.322  1.00  0.00           H  
ATOM   1233  HE3 LYS    79      30.225  39.210  55.189  1.00  0.00           H  
ATOM   1234  NZ  LYS    79      30.098  40.970  56.361  1.00  0.00           N  
ATOM   1235  HZ1 LYS    79      30.206  41.967  56.242  1.00  0.00           H  
ATOM   1236  HZ2 LYS    79      29.160  40.768  56.677  1.00  0.00           H  
ATOM   1237  HZ3 LYS    79      30.763  40.639  57.045  1.00  0.00           H  
ATOM   1238  C   LYS    79      30.866  36.664  51.637  1.00  0.00           C  
ATOM   1239  O   LYS    79      31.501  36.308  50.645  1.00  0.00           O  
ATOM   1240  N   HIE    80      30.302  35.808  52.483  1.00  0.00           N  
ATOM   1241  H   HIE    80      29.822  36.154  53.302  1.00  0.00           H  
ATOM   1242  CA  HIE    80      30.398  34.362  52.295  1.00  0.00           C  
ATOM   1243  HA  HIE    80      31.427  34.036  52.450  1.00  0.00           H  
ATOM   1244  CB  HIE    80      29.499  33.637  53.299  1.00  0.00           C  
ATOM   1245  HB2 HIE    80      29.369  34.244  54.195  1.00  0.00           H  
ATOM   1246  HB3 HIE    80      28.525  33.435  52.853  1.00  0.00           H  
ATOM   1247  CG  HIE    80      30.045  32.318  53.751  1.00  0.00           C  
ATOM   1248  ND1 HIE    80      30.864  31.533  52.967  1.00  0.00           N  
ATOM   1249  CE1 HIE    80      31.183  30.435  53.629  1.00  0.00           C  
ATOM   1250  HE1 HIE    80      31.827  29.681  53.176  1.00  0.00           H  
ATOM   1251  NE2 HIE    80      30.604  30.480  54.813  1.00  0.00           N  
ATOM   1252  HE2 HIE    80      30.671  29.776  55.535  1.00  0.00           H  
ATOM   1253  CD2 HIE    80      29.886  31.646  54.915  1.00  0.00           C  
ATOM   1254  HD2 HIE    80      29.332  31.868  55.828  1.00  0.00           H  
ATOM   1255  C   HIE    80      30.027  33.955  50.874  1.00  0.00           C  
ATOM   1256  O   HIE    80      30.574  32.995  50.332  1.00  0.00           O  
ATOM   1257  N   THR    81      29.106  34.694  50.267  1.00  0.00           N  
ATOM   1258  H   THR    81      28.659  35.456  50.757  1.00  0.00           H  
ATOM   1259  CA  THR    81      28.684  34.407  48.905  1.00  0.00           C  
ATOM   1260  HA  THR    81      28.451  33.349  48.783  1.00  0.00           H  
ATOM   1261  CB  THR    81      27.437  35.227  48.555  1.00  0.00           C  
ATOM   1262  HB  THR    81      27.507  36.164  49.107  1.00  0.00           H  
ATOM   1263  CG2 THR    81      27.274  35.524  47.073  1.00  0.00           C  
ATOM   1264 HG21 THR    81      27.203  34.588  46.520  1.00  0.00           H  
ATOM   1265 HG22 THR    81      26.367  36.108  46.917  1.00  0.00           H  
ATOM   1266 HG23 THR    81      28.135  36.090  46.719  1.00  0.00           H  
ATOM   1267  OG1 THR    81      26.266  34.555  48.982  1.00  0.00           O  
ATOM   1268  HG1 THR    81      25.495  35.080  48.756  1.00  0.00           H  
ATOM   1269  C   THR    81      29.815  34.719  47.945  1.00  0.00           C  
ATOM   1270  O   THR    81      30.472  33.818  47.428  1.00  0.00           O  
ATOM   1271  N   VAL    82      30.043  36.007  47.726  1.00  0.00           N  
ATOM   1272  H   VAL    82      29.457  36.706  48.161  1.00  0.00           H  
ATOM   1273  CA  VAL    82      31.102  36.453  46.834  1.00  0.00           C  
ATOM   1274  HA  VAL    82      30.893  36.181  45.799  1.00  0.00           H  
ATOM   1275  CB  VAL    82      31.308  37.973  46.911  1.00  0.00           C  
ATOM   1276  HB  VAL    82      31.698  38.228  47.896  1.00  0.00           H  
ATOM   1277  CG1 VAL    82      32.290  38.433  45.843  1.00  0.00           C  
ATOM   1278 HG11 VAL    82      31.900  38.178  44.857  1.00  0.00           H  
ATOM   1279 HG12 VAL    82      32.424  39.512  45.912  1.00  0.00           H  
ATOM   1280 HG13 VAL    82      33.249  37.937  45.993  1.00  0.00           H  
ATOM   1281  CG2 VAL    82      29.978  38.688  46.769  1.00  0.00           C  
ATOM   1282 HG21 VAL    82      29.310  38.378  47.572  1.00  0.00           H  
ATOM   1283 HG22 VAL    82      30.136  39.765  46.824  1.00  0.00           H  
ATOM   1284 HG23 VAL    82      29.530  38.437  45.807  1.00  0.00           H  
ATOM   1285  C   VAL    82      32.413  35.761  47.162  1.00  0.00           C  
ATOM   1286  O   VAL    82      33.150  35.389  46.262  1.00  0.00           O  
ATOM   1287  N   HIE    83      32.700  35.571  48.449  1.00  0.00           N  
ATOM   1288  H   HIE    83      32.086  35.910  49.175  1.00  0.00           H  
ATOM   1289  CA  HIE    83      33.934  34.898  48.843  1.00  0.00           C  
ATOM   1290  HA  HIE    83      34.786  35.538  48.617  1.00  0.00           H  
ATOM   1291  CB  HIE    83      33.936  34.593  50.344  1.00  0.00           C  
ATOM   1292  HB2 HIE    83      32.942  34.754  50.762  1.00  0.00           H  
ATOM   1293  HB3 HIE    83      34.241  33.561  50.520  1.00  0.00           H  
ATOM   1294  CG  HIE    83      34.876  35.456  51.128  1.00  0.00           C  
ATOM   1295  ND1 HIE    83      34.582  36.753  51.492  1.00  0.00           N  
ATOM   1296  CE1 HIE    83      35.595  37.257  52.174  1.00  0.00           C  
ATOM   1297  HE1 HIE    83      35.556  38.279  52.552  1.00  0.00           H  
ATOM   1298  NE2 HIE    83      36.535  36.334  52.268  1.00  0.00           N  
ATOM   1299  HE2 HIE    83      37.425  36.436  52.735  1.00  0.00           H  
ATOM   1300  CD2 HIE    83      36.110  35.200  51.622  1.00  0.00           C  
ATOM   1301  HD2 HIE    83      36.752  34.319  51.588  1.00  0.00           H  
ATOM   1302  C   HIE    83      34.085  33.609  48.048  1.00  0.00           C  
ATOM   1303  O   HIE    83      35.172  33.278  47.574  1.00  0.00           O  
ATOM   1304  N   HIE    84      32.973  32.900  47.891  1.00  0.00           N  
ATOM   1305  H   HIE    84      32.115  33.203  48.329  1.00  0.00           H  
ATOM   1306  CA  HIE    84      32.958  31.657  47.135  1.00  0.00           C  
ATOM   1307  HA  HIE    84      33.845  31.069  47.372  1.00  0.00           H  
ATOM   1308  CB  HIE    84      31.717  30.834  47.488  1.00  0.00           C  
ATOM   1309  HB2 HIE    84      31.259  31.216  48.400  1.00  0.00           H  
ATOM   1310  HB3 HIE    84      30.994  30.875  46.674  1.00  0.00           H  
ATOM   1311  CG  HIE    84      32.009  29.387  47.729  1.00  0.00           C  
ATOM   1312  ND1 HIE    84      32.821  28.634  46.906  1.00  0.00           N  
ATOM   1313  CE1 HIE    84      32.890  27.398  47.370  1.00  0.00           C  
ATOM   1314  HE1 HIE    84      33.486  26.645  46.854  1.00  0.00           H  
ATOM   1315  NE2 HIE    84      32.155  27.321  48.462  1.00  0.00           N  
ATOM   1316  HE2 HIE    84      32.022  26.498  49.032  1.00  0.00           H  
ATOM   1317  CD2 HIE    84      31.593  28.551  48.710  1.00  0.00           C  
ATOM   1318  HD2 HIE    84      30.946  28.689  49.576  1.00  0.00           H  
ATOM   1319  C   HIE    84      32.993  31.938  45.634  1.00  0.00           C  
ATOM   1320  O   HIE    84      33.494  31.130  44.853  1.00  0.00           O  
ATOM   1321  N   ILE    85      32.449  33.089  45.236  1.00  0.00           N  
ATOM   1322  H   ILE    85      31.969  33.677  45.902  1.00  0.00           H  
ATOM   1323  CA  ILE    85      32.413  33.467  43.825  1.00  0.00           C  
ATOM   1324  HA  ILE    85      32.449  32.593  43.175  1.00  0.00           H  
ATOM   1325  CB  ILE    85      31.155  34.332  43.468  1.00  0.00           C  
ATOM   1326  HB  ILE    85      30.751  33.977  42.520  1.00  0.00           H  
ATOM   1327  CG2 ILE    85      30.089  34.233  44.540  1.00  0.00           C  
ATOM   1328 HG21 ILE    85      30.493  34.588  45.488  1.00  0.00           H  
ATOM   1329 HG22 ILE    85      29.233  34.845  44.259  1.00  0.00           H  
ATOM   1330 HG23 ILE    85      29.775  33.195  44.646  1.00  0.00           H  
ATOM   1331  CG1 ILE    85      31.491  35.799  43.200  1.00  0.00           C  
ATOM   1332 HG12 ILE    85      31.435  36.332  44.149  1.00  0.00           H  
ATOM   1333 HG13 ILE    85      32.511  35.843  42.818  1.00  0.00           H  
ATOM   1334  CD1 ILE    85      30.550  36.446  42.202  1.00  0.00           C  
ATOM   1335 HD11 ILE    85      29.529  36.404  42.583  1.00  0.00           H  
ATOM   1336 HD12 ILE    85      30.838  37.487  42.052  1.00  0.00           H  
ATOM   1337 HD13 ILE    85      30.605  35.915  41.252  1.00  0.00           H  
ATOM   1338  C   ILE    85      33.707  34.161  43.401  1.00  0.00           C  
ATOM   1339  O   ILE    85      34.157  34.002  42.270  1.00  0.00           O  
ATOM   1340  N   GLU    86      34.313  34.912  44.316  1.00  0.00           N  
ATOM   1341  H   GLU    86      33.889  35.046  45.223  1.00  0.00           H  
ATOM   1342  CA  GLU    86      35.565  35.606  44.029  1.00  0.00           C  
ATOM   1343  HA  GLU    86      35.512  36.061  43.040  1.00  0.00           H  
ATOM   1344  CB  GLU    86      35.829  36.707  45.062  1.00  0.00           C  
ATOM   1345  HB2 GLU    86      36.851  37.055  44.909  1.00  0.00           H  
ATOM   1346  HB3 GLU    86      35.134  37.520  44.852  1.00  0.00           H  
ATOM   1347  CG  GLU    86      35.660  36.256  46.501  1.00  0.00           C  
ATOM   1348  HG2 GLU    86      34.849  36.839  46.938  1.00  0.00           H  
ATOM   1349  HG3 GLU    86      35.384  35.202  46.491  1.00  0.00           H  
ATOM   1350  CD  GLU    86      36.919  36.442  47.328  1.00  0.00           C  
ATOM   1351  OE1 GLU    86      38.006  36.591  46.731  1.00  0.00           O  
ATOM   1352  OE2 GLU    86      36.816  36.436  48.573  1.00  0.00           O  
ATOM   1353  C   GLU    86      36.714  34.610  44.005  1.00  0.00           C  
ATOM   1354  O   GLU    86      37.556  34.645  43.112  1.00  0.00           O  
ATOM   1355  N   GLN    87      36.724  33.692  44.968  1.00  0.00           N  
ATOM   1356  H   GLN    87      36.027  33.703  45.699  1.00  0.00           H  
ATOM   1357  CA  GLN    87      37.754  32.668  45.015  1.00  0.00           C  
ATOM   1358  HA  GLN    87      38.738  33.138  45.036  1.00  0.00           H  
ATOM   1359  CB  GLN    87      37.601  31.798  46.265  1.00  0.00           C  
ATOM   1360  HB2 GLN    87      36.570  31.895  46.604  1.00  0.00           H  
ATOM   1361  HB3 GLN    87      37.790  30.766  45.969  1.00  0.00           H  
ATOM   1362  CG  GLN    87      38.544  32.181  47.394  1.00  0.00           C  
ATOM   1363  HG2 GLN    87      38.293  31.589  48.274  1.00  0.00           H  
ATOM   1364  HG3 GLN    87      39.566  31.960  47.087  1.00  0.00           H  
ATOM   1365  CD  GLN    87      38.454  33.650  47.757  1.00  0.00           C  
ATOM   1366  OE1 GLN    87      37.578  34.061  48.518  1.00  0.00           O  
ATOM   1367  NE2 GLN    87      39.362  34.451  47.212  1.00  0.00           N  
ATOM   1368 HE21 GLN    87      39.349  35.439  47.420  1.00  0.00           H  
ATOM   1369 HE22 GLN    87      40.062  34.068  46.592  1.00  0.00           H  
ATOM   1370  C   GLN    87      37.656  31.808  43.762  1.00  0.00           C  
ATOM   1371  O   GLN    87      38.650  31.270  43.277  1.00  0.00           O  
ATOM   1372  N   ASN    88      36.436  31.702  43.239  1.00  0.00           N  
ATOM   1373  H   ASN    88      35.656  32.146  43.703  1.00  0.00           H  
ATOM   1374  CA  ASN    88      36.173  30.933  42.034  1.00  0.00           C  
ATOM   1375  HA  ASN    88      36.813  30.051  42.009  1.00  0.00           H  
ATOM   1376  CB  ASN    88      34.712  30.479  42.007  1.00  0.00           C  
ATOM   1377  HB2 ASN    88      34.112  31.188  42.578  1.00  0.00           H  
ATOM   1378  HB3 ASN    88      34.367  30.462  40.973  1.00  0.00           H  
ATOM   1379  CG  ASN    88      34.524  29.097  42.603  1.00  0.00           C  
ATOM   1380  OD1 ASN    88      34.053  28.178  41.932  1.00  0.00           O  
ATOM   1381  ND2 ASN    88      34.892  28.943  43.869  1.00  0.00           N  
ATOM   1382 HD21 ASN    88      34.789  28.043  44.316  1.00  0.00           H  
ATOM   1383 HD22 ASN    88      35.273  29.727  44.380  1.00  0.00           H  
ATOM   1384  C   ASN    88      36.485  31.763  40.794  1.00  0.00           C  
ATOM   1385  O   ASN    88      37.293  31.366  39.957  1.00  0.00           O  
ATOM   1386  N   ILE    89      35.838  32.923  40.682  1.00  0.00           N  
ATOM   1387  H   ILE    89      35.144  33.184  41.368  1.00  0.00           H  
ATOM   1388  CA  ILE    89      36.044  33.804  39.538  1.00  0.00           C  
ATOM   1389  HA  ILE    89      35.935  33.240  38.611  1.00  0.00           H  
ATOM   1390  CB  ILE    89      35.057  34.999  39.535  1.00  0.00           C  
ATOM   1391  HB  ILE    89      34.486  34.971  40.463  1.00  0.00           H  
ATOM   1392  CG2 ILE    89      35.780  36.341  39.423  1.00  0.00           C  
ATOM   1393 HG21 ILE    89      36.352  36.370  38.495  1.00  0.00           H  
ATOM   1394 HG22 ILE    89      35.050  37.150  39.425  1.00  0.00           H  
ATOM   1395 HG23 ILE    89      36.457  36.462  40.270  1.00  0.00           H  
ATOM   1396  CG1 ILE    89      34.076  34.840  38.384  1.00  0.00           C  
ATOM   1397 HG12 ILE    89      34.292  35.628  37.662  1.00  0.00           H  
ATOM   1398 HG13 ILE    89      34.266  33.868  37.928  1.00  0.00           H  
ATOM   1399  CD1 ILE    89      32.620  34.925  38.804  1.00  0.00           C  
ATOM   1400 HD11 ILE    89      32.428  35.896  39.259  1.00  0.00           H  
ATOM   1401 HD12 ILE    89      31.981  34.802  37.929  1.00  0.00           H  
ATOM   1402 HD13 ILE    89      32.403  34.137  39.525  1.00  0.00           H  
ATOM   1403  C   ILE    89      37.473  34.311  39.483  1.00  0.00           C  
ATOM   1404  O   ILE    89      38.133  34.216  38.448  1.00  0.00           O  
ATOM   1405  N   LYS    90      37.958  34.851  40.589  1.00  0.00           N  
ATOM   1406  H   LYS    90      37.388  34.963  41.415  1.00  0.00           H  
ATOM   1407  CA  LYS    90      39.316  35.358  40.617  1.00  0.00           C  
ATOM   1408  HA  LYS    90      39.435  36.120  39.846  1.00  0.00           H  
ATOM   1409  CB  LYS    90      39.647  35.981  41.975  1.00  0.00           C  
ATOM   1410  HB2 LYS    90      39.659  35.175  42.709  1.00  0.00           H  
ATOM   1411  HB3 LYS    90      40.642  36.418  41.900  1.00  0.00           H  
ATOM   1412  CG  LYS    90      38.656  37.048  42.412  1.00  0.00           C  
ATOM   1413  HG2 LYS    90      37.648  36.678  42.228  1.00  0.00           H  
ATOM   1414  HG3 LYS    90      38.789  37.225  43.479  1.00  0.00           H  
ATOM   1415  CD  LYS    90      38.864  38.350  41.652  1.00  0.00           C  
ATOM   1416  HD2 LYS    90      39.726  38.233  40.996  1.00  0.00           H  
ATOM   1417  HD3 LYS    90      37.975  38.545  41.052  1.00  0.00           H  
ATOM   1418  CE  LYS    90      39.101  39.517  42.598  1.00  0.00           C  
ATOM   1419  HE2 LYS    90      39.115  40.435  42.012  1.00  0.00           H  
ATOM   1420  HE3 LYS    90      38.276  39.553  43.310  1.00  0.00           H  
ATOM   1421  NZ  LYS    90      40.387  39.381  43.337  1.00  0.00           N  
ATOM   1422  HZ1 LYS    90      41.152  39.348  42.678  1.00  0.00           H  
ATOM   1423  HZ2 LYS    90      40.507  40.172  43.952  1.00  0.00           H  
ATOM   1424  HZ3 LYS    90      40.374  38.530  43.881  1.00  0.00           H  
ATOM   1425  C   LYS    90      40.292  34.236  40.286  1.00  0.00           C  
ATOM   1426  O   LYS    90      41.368  34.476  39.742  1.00  0.00           O  
ATOM   1427  N   GLU    91      39.889  33.006  40.592  1.00  0.00           N  
ATOM   1428  H   GLU    91      39.007  32.869  41.066  1.00  0.00           H  
ATOM   1429  CA  GLU    91      40.704  31.836  40.299  1.00  0.00           C  
ATOM   1430  HA  GLU    91      41.758  32.114  40.290  1.00  0.00           H  
ATOM   1431  CB  GLU    91      40.492  30.753  41.358  1.00  0.00           C  
ATOM   1432  HB2 GLU    91      40.738  31.191  42.325  1.00  0.00           H  
ATOM   1433  HB3 GLU    91      39.437  30.481  41.340  1.00  0.00           H  
ATOM   1434  CG  GLU    91      41.340  29.510  41.134  1.00  0.00           C  
ATOM   1435  HG2 GLU    91      40.980  29.016  40.232  1.00  0.00           H  
ATOM   1436  HG3 GLU    91      42.371  29.830  40.986  1.00  0.00           H  
ATOM   1437  CD  GLU    91      41.274  28.542  42.300  1.00  0.00           C  
ATOM   1438  OE1 GLU    91      41.319  29.004  43.459  1.00  0.00           O  
ATOM   1439  OE2 GLU    91      41.177  27.322  42.052  1.00  0.00           O  
ATOM   1440  C   GLU    91      40.358  31.288  38.913  1.00  0.00           C  
ATOM   1441  O   GLU    91      40.968  30.328  38.444  1.00  0.00           O  
ATOM   1442  N   ILE    92      39.379  31.918  38.259  1.00  0.00           N  
ATOM   1443  H   ILE    92      38.881  32.670  38.713  1.00  0.00           H  
ATOM   1444  CA  ILE    92      38.955  31.515  36.931  1.00  0.00           C  
ATOM   1445  HA  ILE    92      38.997  30.432  36.818  1.00  0.00           H  
ATOM   1446  CB  ILE    92      37.515  32.012  36.622  1.00  0.00           C  
ATOM   1447  HB  ILE    92      37.182  32.626  37.458  1.00  0.00           H  
ATOM   1448  CG2 ILE    92      37.452  32.826  35.338  1.00  0.00           C  
ATOM   1449 HG21 ILE    92      37.786  32.212  34.501  1.00  0.00           H  
ATOM   1450 HG22 ILE    92      36.427  33.151  35.164  1.00  0.00           H  
ATOM   1451 HG23 ILE    92      38.100  33.698  35.428  1.00  0.00           H  
ATOM   1452  CG1 ILE    92      36.557  30.823  36.542  1.00  0.00           C  
ATOM   1453 HG12 ILE    92      35.552  31.222  36.408  1.00  0.00           H  
ATOM   1454 HG13 ILE    92      36.836  30.237  35.667  1.00  0.00           H  
ATOM   1455  CD1 ILE    92      36.589  29.941  37.770  1.00  0.00           C  
ATOM   1456 HD11 ILE    92      36.311  30.527  38.646  1.00  0.00           H  
ATOM   1457 HD12 ILE    92      35.886  29.118  37.645  1.00  0.00           H  
ATOM   1458 HD13 ILE    92      37.595  29.542  37.905  1.00  0.00           H  
ATOM   1459  C   ILE    92      39.944  32.041  35.905  1.00  0.00           C  
ATOM   1460  O   ILE    92      40.397  31.307  35.028  1.00  0.00           O  
ATOM   1461  N   PHE    93      40.297  33.314  36.044  1.00  0.00           N  
ATOM   1462  H   PHE    93      39.881  33.877  36.772  1.00  0.00           H  
ATOM   1463  CA  PHE    93      41.254  33.942  35.148  1.00  0.00           C  
ATOM   1464  HA  PHE    93      40.837  34.005  34.142  1.00  0.00           H  
ATOM   1465  CB  PHE    93      41.576  35.360  35.635  1.00  0.00           C  
ATOM   1466  HB2 PHE    93      41.707  36.053  34.804  1.00  0.00           H  
ATOM   1467  HB3 PHE    93      40.768  35.711  36.277  1.00  0.00           H  
ATOM   1468  CG  PHE    93      42.832  35.425  36.450  1.00  0.00           C  
ATOM   1469  CD1 PHE    93      42.980  34.611  37.555  1.00  0.00           C  
ATOM   1470  HD1 PHE    93      42.164  33.944  37.835  1.00  0.00           H  
ATOM   1471  CE1 PHE    93      44.135  34.632  38.299  1.00  0.00           C  
ATOM   1472  HE1 PHE    93      44.235  33.985  39.170  1.00  0.00           H  
ATOM   1473  CZ  PHE    93      45.169  35.475  37.942  1.00  0.00           C  
ATOM   1474  HZ  PHE    93      46.089  35.494  38.526  1.00  0.00           H  
ATOM   1475  CE2 PHE    93      45.034  36.297  36.838  1.00  0.00           C  
ATOM   1476  HE2 PHE    93      45.845  36.967  36.552  1.00  0.00           H  
ATOM   1477  CD2 PHE    93      43.869  36.268  36.098  1.00  0.00           C  
ATOM   1478  HD2 PHE    93      43.761  36.914  35.227  1.00  0.00           H  
ATOM   1479  C   PHE    93      42.537  33.110  35.067  1.00  0.00           C  
ATOM   1480  O   PHE    93      43.251  33.143  34.067  1.00  0.00           O  
ATOM   1481  N   HIE    94      42.826  32.373  36.142  1.00  0.00           N  
ATOM   1482  H   HIE    94      42.225  32.404  36.953  1.00  0.00           H  
ATOM   1483  CA  HIE    94      44.021  31.543  36.200  1.00  0.00           C  
ATOM   1484  HA  HIE    94      44.898  32.144  35.964  1.00  0.00           H  
ATOM   1485  CB  HIE    94      44.196  30.949  37.600  1.00  0.00           C  
ATOM   1486  HB2 HIE    94      43.538  31.455  38.307  1.00  0.00           H  
ATOM   1487  HB3 HIE    94      43.969  29.883  37.592  1.00  0.00           H  
ATOM   1488  CG  HIE    94      45.587  31.086  38.138  1.00  0.00           C  
ATOM   1489  ND1 HIE    94      46.687  31.306  37.335  1.00  0.00           N  
ATOM   1490  CE1 HIE    94      47.770  31.384  38.088  1.00  0.00           C  
ATOM   1491  HE1 HIE    94      48.748  31.555  37.638  1.00  0.00           H  
ATOM   1492  NE2 HIE    94      47.413  31.225  39.348  1.00  0.00           N  
ATOM   1493  HE2 HIE    94      48.032  31.238  40.146  1.00  0.00           H  
ATOM   1494  CD2 HIE    94      46.055  31.037  39.407  1.00  0.00           C  
ATOM   1495  HD2 HIE    94      45.568  30.887  40.371  1.00  0.00           H  
ATOM   1496  C   HIE    94      43.926  30.441  35.167  1.00  0.00           C  
ATOM   1497  O   HIE    94      44.699  30.403  34.212  1.00  0.00           O  
ATOM   1498  N   HIE    95      42.948  29.564  35.344  1.00  0.00           N  
ATOM   1499  H   HIE    95      42.351  29.620  36.157  1.00  0.00           H  
ATOM   1500  CA  HIE    95      42.729  28.482  34.402  1.00  0.00           C  
ATOM   1501  HA  HIE    95      43.635  27.882  34.310  1.00  0.00           H  
ATOM   1502  CB  HIE    95      41.592  27.578  34.885  1.00  0.00           C  
ATOM   1503  HB2 HIE    95      41.272  27.877  35.883  1.00  0.00           H  
ATOM   1504  HB3 HIE    95      40.745  27.637  34.200  1.00  0.00           H  
ATOM   1505  CG  HIE    95      41.973  26.132  34.972  1.00  0.00           C  
ATOM   1506  ND1 HIE    95      43.207  25.704  35.411  1.00  0.00           N  
ATOM   1507  CE1 HIE    95      43.250  24.384  35.379  1.00  0.00           C  
ATOM   1508  HE1 HIE    95      44.148  23.850  35.690  1.00  0.00           H  
ATOM   1509  NE2 HIE    95      42.088  23.940  34.935  1.00  0.00           N  
ATOM   1510  HE2 HIE    95      41.832  22.972  34.805  1.00  0.00           H  
ATOM   1511  CD2 HIE    95      41.272  25.013  34.674  1.00  0.00           C  
ATOM   1512  HD2 HIE    95      40.262  24.850  34.297  1.00  0.00           H  
ATOM   1513  C   HIE    95      42.403  29.049  33.020  1.00  0.00           C  
ATOM   1514  O   HIE    95      42.393  28.320  32.028  1.00  0.00           O  
ATOM   1515  N   LEU    96      42.140  30.357  32.961  1.00  0.00           N  
ATOM   1516  H   LEU    96      42.129  30.911  33.806  1.00  0.00           H  
ATOM   1517  CA  LEU    96      41.821  31.014  31.699  1.00  0.00           C  
ATOM   1518  HA  LEU    96      41.344  30.306  31.021  1.00  0.00           H  
ATOM   1519  CB  LEU    96      40.864  32.178  31.941  1.00  0.00           C  
ATOM   1520  HB2 LEU    96      41.293  32.713  32.788  1.00  0.00           H  
ATOM   1521  HB3 LEU    96      40.863  32.826  31.065  1.00  0.00           H  
ATOM   1522  CG  LEU    96      39.436  31.768  32.271  1.00  0.00           C  
ATOM   1523  HG  LEU    96      39.426  31.266  33.239  1.00  0.00           H  
ATOM   1524  CD1 LEU    96      38.530  32.987  32.325  1.00  0.00           C  
ATOM   1525 HD11 LEU    96      38.539  33.489  31.358  1.00  0.00           H  
ATOM   1526 HD12 LEU    96      37.513  32.674  32.562  1.00  0.00           H  
ATOM   1527 HD13 LEU    96      38.887  33.672  33.093  1.00  0.00           H  
ATOM   1528  CD2 LEU    96      38.913  30.761  31.260  1.00  0.00           C  
ATOM   1529 HD21 LEU    96      39.544  29.872  31.272  1.00  0.00           H  
ATOM   1530 HD22 LEU    96      37.891  30.484  31.518  1.00  0.00           H  
ATOM   1531 HD23 LEU    96      38.929  31.204  30.264  1.00  0.00           H  
ATOM   1532  C   LEU    96      43.086  31.508  31.020  1.00  0.00           C  
ATOM   1533  O   LEU    96      43.464  31.020  29.955  1.00  0.00           O  
ATOM   1534  N   GLU    97      43.748  32.466  31.652  1.00  0.00           N  
ATOM   1535  H   GLU    97      43.383  32.860  32.507  1.00  0.00           H  
ATOM   1536  CA  GLU    97      44.985  33.008  31.117  1.00  0.00           C  
ATOM   1537  HA  GLU    97      44.828  33.345  30.092  1.00  0.00           H  
ATOM   1538  CB  GLU    97      45.456  34.197  31.956  1.00  0.00           C  
ATOM   1539  HB2 GLU    97      44.587  34.827  32.147  1.00  0.00           H  
ATOM   1540  HB3 GLU    97      45.832  33.803  32.900  1.00  0.00           H  
ATOM   1541  CG  GLU    97      46.541  35.022  31.285  1.00  0.00           C  
ATOM   1542  HG2 GLU    97      47.465  34.444  31.308  1.00  0.00           H  
ATOM   1543  HG3 GLU    97      46.243  35.189  30.249  1.00  0.00           H  
ATOM   1544  CD  GLU    97      46.763  36.357  31.968  1.00  0.00           C  
ATOM   1545  OE1 GLU    97      46.018  37.312  31.660  1.00  0.00           O  
ATOM   1546  OE2 GLU    97      47.681  36.448  32.810  1.00  0.00           O  
ATOM   1547  C   GLU    97      46.060  31.929  31.082  1.00  0.00           C  
ATOM   1548  O   GLU    97      47.090  32.088  30.427  1.00  0.00           O  
ATOM   1549  N   GLU    98      45.810  30.823  31.786  1.00  0.00           N  
ATOM   1550  H   GLU    98      44.968  30.746  32.338  1.00  0.00           H  
ATOM   1551  CA  GLU    98      46.762  29.717  31.819  1.00  0.00           C  
ATOM   1552  HA  GLU    98      47.780  30.107  31.783  1.00  0.00           H  
ATOM   1553  CB  GLU    98      46.597  28.900  33.101  1.00  0.00           C  
ATOM   1554  HB2 GLU    98      46.703  29.588  33.940  1.00  0.00           H  
ATOM   1555  HB3 GLU    98      45.588  28.488  33.095  1.00  0.00           H  
ATOM   1556  CG  GLU    98      47.604  27.772  33.241  1.00  0.00           C  
ATOM   1557  HG2 GLU    98      47.869  27.433  32.239  1.00  0.00           H  
ATOM   1558  HG3 GLU    98      48.489  28.173  33.734  1.00  0.00           H  
ATOM   1559  CD  GLU    98      47.063  26.605  34.043  1.00  0.00           C  
ATOM   1560  OE1 GLU    98      45.886  26.239  33.840  1.00  0.00           O  
ATOM   1561  OE2 GLU    98      47.817  26.056  34.873  1.00  0.00           O  
ATOM   1562  C   GLU    98      46.581  28.820  30.599  1.00  0.00           C  
ATOM   1563  O   GLU    98      47.512  28.136  30.174  1.00  0.00           O  
ATOM   1564  N   LEU    99      45.377  28.833  30.033  1.00  0.00           N  
ATOM   1565  H   LEU    99      44.637  29.393  30.432  1.00  0.00           H  
ATOM   1566  CA  LEU    99      45.075  28.025  28.858  1.00  0.00           C  
ATOM   1567  HA  LEU    99      45.427  27.005  29.011  1.00  0.00           H  
ATOM   1568  CB  LEU    99      43.566  27.990  28.609  1.00  0.00           C  
ATOM   1569  HB2 LEU    99      43.138  27.695  29.567  1.00  0.00           H  
ATOM   1570  HB3 LEU    99      43.226  28.994  28.354  1.00  0.00           H  
ATOM   1571  CG  LEU    99      43.116  27.009  27.526  1.00  0.00           C  
ATOM   1572  HG  LEU    99      43.667  27.216  26.609  1.00  0.00           H  
ATOM   1573  CD1 LEU    99      43.377  25.577  27.962  1.00  0.00           C  
ATOM   1574 HD11 LEU    99      42.826  25.369  28.879  1.00  0.00           H  
ATOM   1575 HD12 LEU    99      43.050  24.892  27.179  1.00  0.00           H  
ATOM   1576 HD13 LEU    99      44.444  25.440  28.141  1.00  0.00           H  
ATOM   1577  CD2 LEU    99      41.644  27.213  27.203  1.00  0.00           C  
ATOM   1578 HD21 LEU    99      41.487  28.231  26.846  1.00  0.00           H  
ATOM   1579 HD22 LEU    99      41.340  26.507  26.430  1.00  0.00           H  
ATOM   1580 HD23 LEU    99      41.048  27.047  28.100  1.00  0.00           H  
ATOM   1581  C   LEU    99      45.786  28.574  27.629  1.00  0.00           C  
ATOM   1582  O   LEU    99      46.614  27.894  27.023  1.00  0.00           O  
ATOM   1583  N   VAL   100      45.460  29.810  27.265  1.00  0.00           N  
ATOM   1584  H   VAL   100      44.755  30.323  27.775  1.00  0.00           H  
ATOM   1585  CA  VAL   100      46.073  30.445  26.104  1.00  0.00           C  
ATOM   1586  HA  VAL   100      46.022  29.809  25.221  1.00  0.00           H  
ATOM   1587  CB  VAL   100      45.405  31.794  25.779  1.00  0.00           C  
ATOM   1588  HB  VAL   100      45.619  32.497  26.584  1.00  0.00           H  
ATOM   1589  CG1 VAL   100      45.934  32.352  24.464  1.00  0.00           C  
ATOM   1590 HG11 VAL   100      45.720  31.649  23.658  1.00  0.00           H  
ATOM   1591 HG12 VAL   100      45.449  33.305  24.253  1.00  0.00           H  
ATOM   1592 HG13 VAL   100      47.011  32.501  24.539  1.00  0.00           H  
ATOM   1593  CG2 VAL   100      43.894  31.639  25.733  1.00  0.00           C  
ATOM   1594 HG21 VAL   100      43.534  31.290  26.701  1.00  0.00           H  
ATOM   1595 HG22 VAL   100      43.437  32.601  25.502  1.00  0.00           H  
ATOM   1596 HG23 VAL   100      43.625  30.916  24.964  1.00  0.00           H  
ATOM   1597  C   VAL   100      47.565  30.670  26.324  1.00  0.00           C  
ATOM   1598  O   VAL   100      48.354  30.635  25.380  1.00  0.00           O  
ATOM   1599  N   HIE   101      47.944  30.902  27.575  1.00  0.00           N  
ATOM   1600  H   HIE   101      47.255  30.953  28.311  1.00  0.00           H  
ATOM   1601  CA  HIE   101      49.343  31.135  27.920  1.00  0.00           C  
ATOM   1602  HA  HIE   101      49.908  31.395  27.025  1.00  0.00           H  
ATOM   1603  CB  HIE   101      49.456  32.285  28.922  1.00  0.00           C  
ATOM   1604  HB2 HIE   101      48.551  32.892  28.901  1.00  0.00           H  
ATOM   1605  HB3 HIE   101      49.610  31.897  29.929  1.00  0.00           H  
ATOM   1606  CG  HIE   101      50.599  33.210  28.641  1.00  0.00           C  
ATOM   1607  ND1 HIE   101      51.824  32.777  28.180  1.00  0.00           N  
ATOM   1608  CE1 HIE   101      52.627  33.814  28.024  1.00  0.00           C  
ATOM   1609  HE1 HIE   101      53.647  33.679  27.667  1.00  0.00           H  
ATOM   1610  NE2 HIE   101      51.966  34.906  28.366  1.00  0.00           N  
ATOM   1611  HE2 HIE   101      52.328  35.849  28.347  1.00  0.00           H  
ATOM   1612  CD2 HIE   101      50.697  34.557  28.755  1.00  0.00           C  
ATOM   1613  HD2 HIE   101      49.994  35.327  29.075  1.00  0.00           H  
ATOM   1614  C   HIE   101      49.980  29.874  28.498  1.00  0.00           C  
ATOM   1615  O   HIE   101      50.857  29.950  29.359  1.00  0.00           O  
ATOM   1616  N   ARG   102      49.533  28.718  28.020  1.00  0.00           N  
ATOM   1617  H   ARG   102      48.789  28.705  27.338  1.00  0.00           H  
ATOM   1618  CA  ARG   102      50.063  27.443  28.490  1.00  0.00           C  
ATOM   1619  HA  ARG   102      50.410  27.542  29.518  1.00  0.00           H  
ATOM   1620  CB  ARG   102      48.978  26.365  28.443  1.00  0.00           C  
ATOM   1621  HB2 ARG   102      48.015  26.874  28.407  1.00  0.00           H  
ATOM   1622  HB3 ARG   102      49.123  25.798  27.524  1.00  0.00           H  
ATOM   1623  CG  ARG   102      49.007  25.419  29.633  1.00  0.00           C  
ATOM   1624  HG2 ARG   102      49.729  25.797  30.357  1.00  0.00           H  
ATOM   1625  HG3 ARG   102      48.015  25.402  30.085  1.00  0.00           H  
ATOM   1626  CD  ARG   102      49.398  24.009  29.218  1.00  0.00           C  
ATOM   1627  HD2 ARG   102      48.650  23.623  28.525  1.00  0.00           H  
ATOM   1628  HD3 ARG   102      50.369  24.040  28.724  1.00  0.00           H  
ATOM   1629  NE  ARG   102      49.484  23.106  30.364  1.00  0.00           N  
ATOM   1630  HE  ARG   102      48.716  22.468  30.515  1.00  0.00           H  
ATOM   1631  CZ  ARG   102      50.509  23.079  31.212  1.00  0.00           C  
ATOM   1632  NH1 ARG   102      51.538  23.902  31.048  1.00  0.00           N  
ATOM   1633 HH11 ARG   102      51.542  24.552  30.275  1.00  0.00           H  
ATOM   1634 HH12 ARG   102      52.312  23.874  31.697  1.00  0.00           H  
ATOM   1635  NH2 ARG   102      50.507  22.226  32.226  1.00  0.00           N  
ATOM   1636 HH21 ARG   102      49.726  21.598  32.352  1.00  0.00           H  
ATOM   1637 HH22 ARG   102      51.286  22.208  32.868  1.00  0.00           H  
ATOM   1638  C   ARG   102      51.263  27.010  27.653  1.00  0.00           C  
ATOM   1639  O   ARG   102      52.405  27.300  28.065  1.00  0.00           O  
ATOM   1640  OXT ARG   102      51.049  26.385  26.593  1.00  0.00           O  
TER    1641      ARG   102 
ATOM   1641 Na+  Na+   103      29.181  38.160  22.122  1.00  0.00          NA  
ATOM   1642 Na+  Na+   104      32.181  23.160  37.122  1.00  0.00          NA  
ATOM   1643 Na+  Na+   105      38.181  28.160  44.122  1.00  0.00          NA  
ATOM   1644 Na+  Na+   106      30.181  21.160  30.122  1.00  0.00          NA  
ATOM   1645 Na+  Na+   107      34.181  44.160  25.122  1.00  0.00          NA  
ATOM   1646 Na+  Na+   108      36.181  47.160  44.122  1.00  0.00          NA  
ATOM   1647 Na+  Na+   109      25.181  32.160  28.122  1.00  0.00          NA  
ATOM   1648 Na+  Na+   110      53.181  31.160  31.122  1.00  0.00          NA  
ATOM   1649 Na+  Na+   111      34.181  49.160  38.122  1.00  0.00          NA  
ATOM   1650  O   WAT   112      36.379  21.061  65.612  1.00  0.00           O  
ATOM   1651  H1  WAT   112      35.705  21.364  66.221  1.00  0.00           H  
ATOM   1652  H2  WAT   112      36.766  21.864  65.263  1.00  0.00           H  
ATOM   1653  O   WAT   113      38.470  12.852  64.147  1.00  0.00           O  
ATOM   1654  H1  WAT   113      37.853  12.127  64.050  1.00  0.00           H  
ATOM   1655  H2  WAT   113      38.001  13.613  63.804  1.00  0.00           H  
ATOM   1656  O   WAT   114      40.345  18.640  66.886  1.00  0.00           O  
ATOM   1657  H1  WAT   114      41.040  19.260  67.105  1.00  0.00           H  
ATOM   1658  H2  WAT   114      40.687  17.789  67.162  1.00  0.00           H  
ATOM   1659  O   WAT   115      34.436  18.746  65.794  1.00  0.00           O  
ATOM   1660  H1  WAT   115      33.864  19.365  65.341  1.00  0.00           H  
ATOM   1661  H2  WAT   115      35.010  19.296  66.328  1.00  0.00           H  
ATOM   1662  O   WAT   116      37.656  19.029  66.925  1.00  0.00           O  
ATOM   1663  H1  WAT   116      38.589  18.964  67.128  1.00  0.00           H  
ATOM   1664  H2  WAT   116      37.568  19.865  66.466  1.00  0.00           H  
ATOM   1665  O   WAT   117      40.285  18.346  63.885  1.00  0.00           O  
ATOM   1666  H1  WAT   117      40.206  18.012  64.779  1.00  0.00           H  
ATOM   1667  H2  WAT   117      41.106  18.838  63.884  1.00  0.00           H  
ATOM   1668  O   WAT   118      37.855  15.663  63.506  1.00  0.00           O  
ATOM   1669  H1  WAT   118      38.559  15.868  64.122  1.00  0.00           H  
ATOM   1670  H2  WAT   118      37.131  16.231  63.771  1.00  0.00           H  
ATOM   1671  O   WAT   119      39.764  16.101  65.556  1.00  0.00           O  
ATOM   1672  H1  WAT   119      40.598  15.669  65.374  1.00  0.00           H  
ATOM   1673  H2  WAT   119      39.602  15.929  66.484  1.00  0.00           H  
ATOM   1674  O   WAT   120      45.201  26.571  75.588  1.00  0.00           O  
ATOM   1675  H1  WAT   120      44.863  26.455  74.700  1.00  0.00           H  
ATOM   1676  H2  WAT   120      46.070  26.170  75.568  1.00  0.00           H  
ATOM   1677  O   WAT   121      41.060  28.424  71.577  1.00  0.00           O  
ATOM   1678  H1  WAT   121      40.496  28.333  70.809  1.00  0.00           H  
ATOM   1679  H2  WAT   121      40.945  27.604  72.057  1.00  0.00           H  
ATOM   1680  O   WAT   122      38.606  29.920  74.416  1.00  0.00           O  
ATOM   1681  H1  WAT   122      39.399  29.579  74.000  1.00  0.00           H  
ATOM   1682  H2  WAT   122      38.846  30.029  75.336  1.00  0.00           H  
ATOM   1683  O   WAT   123      46.640  32.091  66.889  1.00  0.00           O  
ATOM   1684  H1  WAT   123      45.989  32.677  66.502  1.00  0.00           H  
ATOM   1685  H2  WAT   123      47.434  32.622  66.948  1.00  0.00           H  
ATOM   1686  O   WAT   124      40.565  29.180  67.287  1.00  0.00           O  
ATOM   1687  H1  WAT   124      41.339  28.633  67.149  1.00  0.00           H  
ATOM   1688  H2  WAT   124      40.918  30.045  67.499  1.00  0.00           H  
ATOM   1689  O   WAT   125      42.902  25.340  64.919  1.00  0.00           O  
ATOM   1690  H1  WAT   125      43.155  24.818  64.158  1.00  0.00           H  
ATOM   1691  H2  WAT   125      41.965  25.176  65.022  1.00  0.00           H  
ATOM   1692  O   WAT   126      47.946  24.343  72.727  1.00  0.00           O  
ATOM   1693  H1  WAT   126      48.733  23.925  72.376  1.00  0.00           H  
ATOM   1694  H2  WAT   126      48.210  25.248  72.895  1.00  0.00           H  
ATOM   1695  O   WAT   127      48.117  29.781  67.426  1.00  0.00           O  
ATOM   1696  H1  WAT   127      47.482  29.854  68.138  1.00  0.00           H  
ATOM   1697  H2  WAT   127      47.787  30.370  66.747  1.00  0.00           H  
ATOM   1698  O   WAT   128      42.622  27.242  67.122  1.00  0.00           O  
ATOM   1699  H1  WAT   128      42.505  26.567  67.790  1.00  0.00           H  
ATOM   1700  H2  WAT   128      42.732  26.756  66.305  1.00  0.00           H  
ATOM   1701  O   WAT   129      44.965  26.703  70.826  1.00  0.00           O  
ATOM   1702  H1  WAT   129      44.601  26.177  71.538  1.00  0.00           H  
ATOM   1703  H2  WAT   129      45.822  26.313  70.653  1.00  0.00           H  
ATOM   1704  O   WAT   130      44.605  21.732  65.822  1.00  0.00           O  
ATOM   1705  H1  WAT   130      44.773  22.600  66.190  1.00  0.00           H  
ATOM   1706  H2  WAT   130      44.415  21.895  64.899  1.00  0.00           H  
ATOM   1707  O   WAT   131      40.814  26.646  73.523  1.00  0.00           O  
ATOM   1708  H1  WAT   131      39.889  26.513  73.731  1.00  0.00           H  
ATOM   1709  H2  WAT   131      41.063  27.425  74.020  1.00  0.00           H  
ATOM   1710  O   WAT   132      44.584  24.188  66.807  1.00  0.00           O  
ATOM   1711  H1  WAT   132      44.464  24.634  67.646  1.00  0.00           H  
ATOM   1712  H2  WAT   132      43.890  24.537  66.249  1.00  0.00           H  
ATOM   1713  O   WAT   133      42.345  36.959  70.456  1.00  0.00           O  
ATOM   1714  H1  WAT   133      42.267  37.909  70.535  1.00  0.00           H  
ATOM   1715  H2  WAT   133      41.741  36.613  71.114  1.00  0.00           H  
ATOM   1716  O   WAT   134      50.283  24.660  67.635  1.00  0.00           O  
ATOM   1717  H1  WAT   134      51.195  24.893  67.460  1.00  0.00           H  
ATOM   1718  H2  WAT   134      49.774  25.244  67.073  1.00  0.00           H  
ATOM   1719  O   WAT   135      44.443  29.380  72.292  1.00  0.00           O  
ATOM   1720  H1  WAT   135      44.906  29.659  71.502  1.00  0.00           H  
ATOM   1721  H2  WAT   135      44.178  28.479  72.109  1.00  0.00           H  
ATOM   1722  O   WAT   136      43.379  25.503  69.101  1.00  0.00           O  
ATOM   1723  H1  WAT   136      44.082  25.955  69.568  1.00  0.00           H  
ATOM   1724  H2  WAT   136      43.048  24.861  69.728  1.00  0.00           H  
ATOM   1725  O   WAT   137      44.619  32.317  69.177  1.00  0.00           O  
ATOM   1726  H1  WAT   137      44.483  33.162  69.605  1.00  0.00           H  
ATOM   1727  H2  WAT   137      45.160  32.519  68.413  1.00  0.00           H  
ATOM   1728  O   WAT   138      38.072  29.834  69.750  1.00  0.00           O  
ATOM   1729  H1  WAT   138      38.584  30.629  69.900  1.00  0.00           H  
ATOM   1730  H2  WAT   138      38.724  29.137  69.683  1.00  0.00           H  
ATOM   1731  O   WAT   139      39.881  32.951  71.832  1.00  0.00           O  
ATOM   1732  H1  WAT   139      40.058  33.873  71.644  1.00  0.00           H  
ATOM   1733  H2  WAT   139      40.677  32.637  72.261  1.00  0.00           H  
ATOM   1734  O   WAT   140      36.037  28.163  70.525  1.00  0.00           O  
ATOM   1735  H1  WAT   140      36.874  28.573  70.309  1.00  0.00           H  
ATOM   1736  H2  WAT   140      36.215  27.223  70.495  1.00  0.00           H  
ATOM   1737  O   WAT   141      47.933  25.831  66.214  1.00  0.00           O  
ATOM   1738  H1  WAT   141      47.418  26.601  66.453  1.00  0.00           H  
ATOM   1739  H2  WAT   141      47.661  25.157  66.837  1.00  0.00           H  
ATOM   1740  O   WAT   142      45.518  20.676  71.272  1.00  0.00           O  
ATOM   1741  H1  WAT   142      44.662  20.286  71.093  1.00  0.00           H  
ATOM   1742  H2  WAT   142      45.931  20.755  70.412  1.00  0.00           H  
ATOM   1743  O   WAT   143      52.907  28.584  68.149  1.00  0.00           O  
ATOM   1744  H1  WAT   143      52.130  28.245  67.705  1.00  0.00           H  
ATOM   1745  H2  WAT   143      53.586  28.589  67.475  1.00  0.00           H  
ATOM   1746  O   WAT   144      47.722  23.703  68.040  1.00  0.00           O  
ATOM   1747  H1  WAT   144      47.417  24.018  68.891  1.00  0.00           H  
ATOM   1748  H2  WAT   144      48.675  23.782  68.083  1.00  0.00           H  
ATOM   1749  O   WAT   145      46.166  29.862  69.689  1.00  0.00           O  
ATOM   1750  H1  WAT   145      45.639  29.128  69.376  1.00  0.00           H  
ATOM   1751  H2  WAT   145      45.665  30.640  69.443  1.00  0.00           H  
ATOM   1752  O   WAT   146      41.225  22.555  66.069  1.00  0.00           O  
ATOM   1753  H1  WAT   146      40.389  22.892  66.390  1.00  0.00           H  
ATOM   1754  H2  WAT   146      41.086  22.420  65.132  1.00  0.00           H  
ATOM   1755  O   WAT   147      44.312  27.680  62.693  1.00  0.00           O  
ATOM   1756  H1  WAT   147      43.404  27.449  62.892  1.00  0.00           H  
ATOM   1757  H2  WAT   147      44.809  26.884  62.880  1.00  0.00           H  
ATOM   1758  O   WAT   148      47.218  36.390  65.612  1.00  0.00           O  
ATOM   1759  H1  WAT   148      46.545  36.693  66.221  1.00  0.00           H  
ATOM   1760  H2  WAT   148      47.605  37.193  65.263  1.00  0.00           H  
ATOM   1761  O   WAT   149      47.218  25.286  70.232  1.00  0.00           O  
ATOM   1762  H1  WAT   149      47.965  25.798  69.923  1.00  0.00           H  
ATOM   1763  H2  WAT   149      47.487  24.964  71.093  1.00  0.00           H  
ATOM   1764  O   WAT   150      45.490  27.782  67.215  1.00  0.00           O  
ATOM   1765  H1  WAT   150      44.582  27.498  67.312  1.00  0.00           H  
ATOM   1766  H2  WAT   150      45.520  28.202  66.355  1.00  0.00           H  
ATOM   1767  O   WAT   151      44.039  25.395  73.316  1.00  0.00           O  
ATOM   1768  H1  WAT   151      44.094  24.442  73.240  1.00  0.00           H  
ATOM   1769  H2  WAT   151      43.228  25.551  73.800  1.00  0.00           H  
ATOM   1770  O   WAT   152      45.188  29.323  64.554  1.00  0.00           O  
ATOM   1771  H1  WAT   152      44.750  28.606  64.094  1.00  0.00           H  
ATOM   1772  H2  WAT   152      45.929  29.550  63.992  1.00  0.00           H  
ATOM   1773  O   WAT   153      41.978  24.012  71.075  1.00  0.00           O  
ATOM   1774  H1  WAT   153      41.165  24.312  71.482  1.00  0.00           H  
ATOM   1775  H2  WAT   153      42.474  23.618  71.792  1.00  0.00           H  
ATOM   1776  O   WAT   154      53.305  27.598  70.611  1.00  0.00           O  
ATOM   1777  H1  WAT   154      53.167  27.789  69.684  1.00  0.00           H  
ATOM   1778  H2  WAT   154      52.949  28.360  71.068  1.00  0.00           H  
ATOM   1779  O   WAT   155      42.246  30.884  72.805  1.00  0.00           O  
ATOM   1780  H1  WAT   155      43.040  30.389  72.603  1.00  0.00           H  
ATOM   1781  H2  WAT   155      41.535  30.356  72.441  1.00  0.00           H  
ATOM   1782  O   WAT   156      38.554  25.029  68.881  1.00  0.00           O  
ATOM   1783  H1  WAT   156      37.624  24.967  69.098  1.00  0.00           H  
ATOM   1784  H2  WAT   156      38.650  24.506  68.084  1.00  0.00           H  
ATOM   1785  O   WAT   157      45.418  36.558  67.827  1.00  0.00           O  
ATOM   1786  H1  WAT   157      45.593  36.087  68.642  1.00  0.00           H  
ATOM   1787  H2  WAT   157      44.731  37.185  68.055  1.00  0.00           H  
ATOM   1788  O   WAT   158      49.309  28.181  64.147  1.00  0.00           O  
ATOM   1789  H1  WAT   158      48.692  27.456  64.050  1.00  0.00           H  
ATOM   1790  H2  WAT   158      48.841  28.942  63.804  1.00  0.00           H  
ATOM   1791  O   WAT   159      41.099  22.400  63.269  1.00  0.00           O  
ATOM   1792  H1  WAT   159      40.222  22.278  62.905  1.00  0.00           H  
ATOM   1793  H2  WAT   159      41.575  21.608  63.017  1.00  0.00           H  
ATOM   1794  O   WAT   160      44.285  34.752  70.515  1.00  0.00           O  
ATOM   1795  H1  WAT   160      43.502  35.294  70.609  1.00  0.00           H  
ATOM   1796  H2  WAT   160      44.985  35.270  70.915  1.00  0.00           H  
ATOM   1797  O   WAT   161      48.678  29.319  70.733  1.00  0.00           O  
ATOM   1798  H1  WAT   161      47.744  29.439  70.563  1.00  0.00           H  
ATOM   1799  H2  WAT   161      48.856  28.416  70.469  1.00  0.00           H  
ATOM   1800  O   WAT   162      50.133  31.505  68.266  1.00  0.00           O  
ATOM   1801  H1  WAT   162      50.409  31.391  69.176  1.00  0.00           H  
ATOM   1802  H2  WAT   162      49.263  31.107  68.228  1.00  0.00           H  
ATOM   1803  O   WAT   163      47.103  34.680  69.171  1.00  0.00           O  
ATOM   1804  H1  WAT   163      47.631  34.170  68.558  1.00  0.00           H  
ATOM   1805  H2  WAT   163      47.365  34.365  70.036  1.00  0.00           H  
ATOM   1806  O   WAT   164      40.458  35.732  71.931  1.00  0.00           O  
ATOM   1807  H1  WAT   164      39.789  36.217  71.447  1.00  0.00           H  
ATOM   1808  H2  WAT   164      40.319  35.979  72.845  1.00  0.00           H  
ATOM   1809  O   WAT   165      35.827  23.994  68.710  1.00  0.00           O  
ATOM   1810  H1  WAT   165      36.122  23.085  68.657  1.00  0.00           H  
ATOM   1811  H2  WAT   165      34.926  23.973  68.389  1.00  0.00           H  
ATOM   1812  O   WAT   166      37.556  21.675  68.834  1.00  0.00           O  
ATOM   1813  H1  WAT   166      37.227  20.795  68.652  1.00  0.00           H  
ATOM   1814  H2  WAT   166      37.910  21.620  69.722  1.00  0.00           H  
ATOM   1815  O   WAT   167      40.670  21.962  69.202  1.00  0.00           O  
ATOM   1816  H1  WAT   167      41.010  22.491  68.480  1.00  0.00           H  
ATOM   1817  H2  WAT   167      41.117  22.301  69.978  1.00  0.00           H  
ATOM   1818  O   WAT   168      42.657  20.460  67.401  1.00  0.00           O  
ATOM   1819  H1  WAT   168      43.378  20.838  66.898  1.00  0.00           H  
ATOM   1820  H2  WAT   168      42.033  21.179  67.505  1.00  0.00           H  
ATOM   1821  O   WAT   169      46.800  21.164  68.337  1.00  0.00           O  
ATOM   1822  H1  WAT   169      47.016  22.047  68.036  1.00  0.00           H  
ATOM   1823  H2  WAT   169      46.319  20.773  67.608  1.00  0.00           H  
ATOM   1824  O   WAT   170      42.803  19.995  70.231  1.00  0.00           O  
ATOM   1825  H1  WAT   170      42.925  19.066  70.430  1.00  0.00           H  
ATOM   1826  H2  WAT   170      42.513  20.009  69.319  1.00  0.00           H  
ATOM   1827  O   WAT   171      51.184  33.969  66.886  1.00  0.00           O  
ATOM   1828  H1  WAT   171      51.879  34.589  67.105  1.00  0.00           H  
ATOM   1829  H2  WAT   171      51.526  33.118  67.162  1.00  0.00           H  
ATOM   1830  O   WAT   172      53.083  31.419  68.415  1.00  0.00           O  
ATOM   1831  H1  WAT   172      53.608  31.757  67.690  1.00  0.00           H  
ATOM   1832  H2  WAT   172      52.996  30.483  68.231  1.00  0.00           H  
ATOM   1833  O   WAT   173      37.247  33.677  72.777  1.00  0.00           O  
ATOM   1834  H1  WAT   173      38.072  33.377  72.397  1.00  0.00           H  
ATOM   1835  H2  WAT   173      36.896  32.908  73.226  1.00  0.00           H  
ATOM   1836  O   WAT   174      35.447  31.596  73.736  1.00  0.00           O  
ATOM   1837  H1  WAT   174      34.611  31.168  73.554  1.00  0.00           H  
ATOM   1838  H2  WAT   174      35.420  31.789  74.673  1.00  0.00           H  
ATOM   1839  O   WAT   175      41.776  31.580  68.323  1.00  0.00           O  
ATOM   1840  H1  WAT   175      41.925  32.264  67.669  1.00  0.00           H  
ATOM   1841  H2  WAT   175      42.583  31.561  68.838  1.00  0.00           H  
ATOM   1842  O   WAT   176      39.531  27.607  69.329  1.00  0.00           O  
ATOM   1843  H1  WAT   176      39.286  26.703  69.527  1.00  0.00           H  
ATOM   1844  H2  WAT   176      39.701  27.608  68.387  1.00  0.00           H  
ATOM   1845  O   WAT   177      38.801  23.340  66.827  1.00  0.00           O  
ATOM   1846  H1  WAT   177      38.108  23.414  66.171  1.00  0.00           H  
ATOM   1847  H2  WAT   177      38.556  22.576  67.349  1.00  0.00           H  
ATOM   1848  O   WAT   178      45.276  34.075  65.794  1.00  0.00           O  
ATOM   1849  H1  WAT   178      44.703  34.694  65.341  1.00  0.00           H  
ATOM   1850  H2  WAT   178      45.849  34.625  66.328  1.00  0.00           H  
ATOM   1851  O   WAT   179      48.495  34.359  66.925  1.00  0.00           O  
ATOM   1852  H1  WAT   179      49.428  34.293  67.128  1.00  0.00           H  
ATOM   1853  H2  WAT   179      48.408  35.194  66.466  1.00  0.00           H  
ATOM   1854  O   WAT   180      51.124  33.675  63.885  1.00  0.00           O  
ATOM   1855  H1  WAT   180      51.046  33.341  64.779  1.00  0.00           H  
ATOM   1856  H2  WAT   180      51.945  34.167  63.884  1.00  0.00           H  
ATOM   1857  O   WAT   181      45.660  25.411  63.135  1.00  0.00           O  
ATOM   1858  H1  WAT   181      46.606  25.282  63.204  1.00  0.00           H  
ATOM   1859  H2  WAT   181      45.282  24.673  63.612  1.00  0.00           H  
ATOM   1860  O   WAT   182      43.845  23.336  63.071  1.00  0.00           O  
ATOM   1861  H1  WAT   182      42.938  23.039  63.147  1.00  0.00           H  
ATOM   1862  H2  WAT   182      44.122  23.039  62.204  1.00  0.00           H  
ATOM   1863  O   WAT   183      45.461  17.880  69.225  1.00  0.00           O  
ATOM   1864  H1  WAT   183      44.651  17.534  69.601  1.00  0.00           H  
ATOM   1865  H2  WAT   183      46.149  17.570  69.814  1.00  0.00           H  
ATOM   1866  O   WAT   184      42.614  20.195  63.212  1.00  0.00           O  
ATOM   1867  H1  WAT   184      43.476  20.520  63.472  1.00  0.00           H  
ATOM   1868  H2  WAT   184      42.800  19.408  62.699  1.00  0.00           H  
ATOM   1869  O   WAT   185      36.545  28.209  73.367  1.00  0.00           O  
ATOM   1870  H1  WAT   185      36.522  28.308  72.415  1.00  0.00           H  
ATOM   1871  H2  WAT   185      36.855  29.055  73.688  1.00  0.00           H  
ATOM   1872  O   WAT   186      49.550  21.228  69.411  1.00  0.00           O  
ATOM   1873  H1  WAT   186      48.663  21.513  69.193  1.00  0.00           H  
ATOM   1874  H2  WAT   186      49.966  21.067  68.564  1.00  0.00           H  
ATOM   1875  O   WAT   187      48.695  30.992  63.506  1.00  0.00           O  
ATOM   1876  H1  WAT   187      49.398  31.197  64.122  1.00  0.00           H  
ATOM   1877  H2  WAT   187      47.971  31.560  63.771  1.00  0.00           H  
ATOM   1878  O   WAT   188      49.524  26.743  69.626  1.00  0.00           O  
ATOM   1879  H1  WAT   188      49.468  27.200  68.787  1.00  0.00           H  
ATOM   1880  H2  WAT   188      50.077  25.982  69.449  1.00  0.00           H  
ATOM   1881  O   WAT   189      50.603  31.430  65.556  1.00  0.00           O  
ATOM   1882  H1  WAT   189      51.438  30.998  65.374  1.00  0.00           H  
ATOM   1883  H2  WAT   189      50.442  31.259  66.484  1.00  0.00           H  
ATOM   1884  O   WAT   190      50.258  27.934  66.922  1.00  0.00           O  
ATOM   1885  H1  WAT   190      50.203  27.768  65.980  1.00  0.00           H  
ATOM   1886  H2  WAT   190      49.632  28.641  67.078  1.00  0.00           H  
ATOM   1887  O   WAT   191      43.567  17.434  66.500  1.00  0.00           O  
ATOM   1888  H1  WAT   191      43.555  18.379  66.657  1.00  0.00           H  
ATOM   1889  H2  WAT   191      44.460  17.251  66.206  1.00  0.00           H  
ATOM   1890  O   WAT   192      52.065  37.884  66.069  1.00  0.00           O  
ATOM   1891  H1  WAT   192      51.228  38.222  66.390  1.00  0.00           H  
ATOM   1892  H2  WAT   192      51.925  37.749  65.132  1.00  0.00           H  
ATOM   1893  O   WAT   193      55.151  43.010  62.693  1.00  0.00           O  
ATOM   1894  H1  WAT   193      54.244  42.779  62.892  1.00  0.00           H  
ATOM   1895  H2  WAT   193      55.648  42.213  62.880  1.00  0.00           H  
ATOM   1896  O   WAT   194      51.938  37.729  63.269  1.00  0.00           O  
ATOM   1897  H1  WAT   194      51.061  37.608  62.905  1.00  0.00           H  
ATOM   1898  H2  WAT   194      52.414  36.937  63.017  1.00  0.00           H  
ATOM   1899  O   WAT   195      53.496  35.789  67.401  1.00  0.00           O  
ATOM   1900  H1  WAT   195      54.217  36.167  66.898  1.00  0.00           H  
ATOM   1901  H2  WAT   195      52.873  36.508  67.505  1.00  0.00           H  
ATOM   1902  O   WAT   196      49.640  38.669  66.827  1.00  0.00           O  
ATOM   1903  H1  WAT   196      48.947  38.743  66.171  1.00  0.00           H  
ATOM   1904  H2  WAT   196      49.395  37.905  67.349  1.00  0.00           H  
ATOM   1905  O   WAT   197      56.500  40.740  63.135  1.00  0.00           O  
ATOM   1906  H1  WAT   197      57.446  40.611  63.204  1.00  0.00           H  
ATOM   1907  H2  WAT   197      56.121  40.002  63.612  1.00  0.00           H  
ATOM   1908  O   WAT   198      54.684  38.665  63.071  1.00  0.00           O  
ATOM   1909  H1  WAT   198      53.777  38.369  63.147  1.00  0.00           H  
ATOM   1910  H2  WAT   198      54.962  38.368  62.204  1.00  0.00           H  
ATOM   1911  O   WAT   199      53.454  35.524  63.212  1.00  0.00           O  
ATOM   1912  H1  WAT   199      54.316  35.849  63.472  1.00  0.00           H  
ATOM   1913  H2  WAT   199      53.639  34.737  62.699  1.00  0.00           H  
ATOM   1914  O   WAT   200      54.407  32.764  66.500  1.00  0.00           O  
ATOM   1915  H1  WAT   200      54.395  33.708  66.657  1.00  0.00           H  
ATOM   1916  H2  WAT   200      55.299  32.581  66.206  1.00  0.00           H  
ATOM   1917  O   WAT   201      45.201   3.577  62.312  1.00  0.00           O  
ATOM   1918  H1  WAT   201      44.863   3.461  61.424  1.00  0.00           H  
ATOM   1919  H2  WAT   201      46.070   3.176  62.292  1.00  0.00           H  
ATOM   1920  O   WAT   202      41.060   5.431  58.302  1.00  0.00           O  
ATOM   1921  H1  WAT   202      40.496   5.340  57.533  1.00  0.00           H  
ATOM   1922  H2  WAT   202      40.945   4.611  58.782  1.00  0.00           H  
ATOM   1923  O   WAT   203      38.606   6.926  61.140  1.00  0.00           O  
ATOM   1924  H1  WAT   203      39.399   6.585  60.725  1.00  0.00           H  
ATOM   1925  H2  WAT   203      38.846   7.035  62.060  1.00  0.00           H  
ATOM   1926  O   WAT   204      46.640   9.098  53.613  1.00  0.00           O  
ATOM   1927  H1  WAT   204      45.989   9.683  53.227  1.00  0.00           H  
ATOM   1928  H2  WAT   204      47.434   9.628  53.673  1.00  0.00           H  
ATOM   1929  O   WAT   205      40.565   6.187  54.012  1.00  0.00           O  
ATOM   1930  H1  WAT   205      41.339   5.640  53.873  1.00  0.00           H  
ATOM   1931  H2  WAT   205      40.918   7.051  54.223  1.00  0.00           H  
ATOM   1932  O   WAT   206      42.902   2.346  51.644  1.00  0.00           O  
ATOM   1933  H1  WAT   206      43.155   1.824  50.882  1.00  0.00           H  
ATOM   1934  H2  WAT   206      41.965   2.182  51.746  1.00  0.00           H  
ATOM   1935  O   WAT   207      48.117   6.787  54.150  1.00  0.00           O  
ATOM   1936  H1  WAT   207      47.482   6.860  54.862  1.00  0.00           H  
ATOM   1937  H2  WAT   207      47.787   7.376  53.472  1.00  0.00           H  
ATOM   1938  O   WAT   208      42.622   4.249  53.846  1.00  0.00           O  
ATOM   1939  H1  WAT   208      42.505   3.573  54.514  1.00  0.00           H  
ATOM   1940  H2  WAT   208      42.732   3.762  53.029  1.00  0.00           H  
ATOM   1941  O   WAT   209      44.965   3.710  57.551  1.00  0.00           O  
ATOM   1942  H1  WAT   209      44.601   3.183  58.262  1.00  0.00           H  
ATOM   1943  H2  WAT   209      45.822   3.320  57.378  1.00  0.00           H  
ATOM   1944  O   WAT   210      40.814   3.652  60.247  1.00  0.00           O  
ATOM   1945  H1  WAT   210      39.889   3.519  60.455  1.00  0.00           H  
ATOM   1946  H2  WAT   210      41.063   4.431  60.744  1.00  0.00           H  
ATOM   1947  O   WAT   211      42.345  13.965  57.181  1.00  0.00           O  
ATOM   1948  H1  WAT   211      42.267  14.916  57.260  1.00  0.00           H  
ATOM   1949  H2  WAT   211      41.741  13.619  57.838  1.00  0.00           H  
ATOM   1950  O   WAT   212      48.890   6.649  61.751  1.00  0.00           O  
ATOM   1951  H1  WAT   212      48.261   6.814  61.049  1.00  0.00           H  
ATOM   1952  H2  WAT   212      48.502   7.063  62.522  1.00  0.00           H  
ATOM   1953  O   WAT   213      52.769   7.585  59.106  1.00  0.00           O  
ATOM   1954  H1  WAT   213      52.084   7.965  58.555  1.00  0.00           H  
ATOM   1955  H2  WAT   213      52.853   8.194  59.839  1.00  0.00           H  
ATOM   1956  O   WAT   214      44.443   6.387  59.016  1.00  0.00           O  
ATOM   1957  H1  WAT   214      44.906   6.665  58.227  1.00  0.00           H  
ATOM   1958  H2  WAT   214      44.178   5.485  58.833  1.00  0.00           H  
ATOM   1959  O   WAT   215      43.379   2.509  55.825  1.00  0.00           O  
ATOM   1960  H1  WAT   215      44.082   2.961  56.292  1.00  0.00           H  
ATOM   1961  H2  WAT   215      43.048   1.867  56.453  1.00  0.00           H  
ATOM   1962  O   WAT   216      44.619   9.323  55.901  1.00  0.00           O  
ATOM   1963  H1  WAT   216      44.483  10.168  56.330  1.00  0.00           H  
ATOM   1964  H2  WAT   216      45.160   9.525  55.138  1.00  0.00           H  
ATOM   1965  O   WAT   217      38.072   6.841  56.474  1.00  0.00           O  
ATOM   1966  H1  WAT   217      38.584   7.635  56.625  1.00  0.00           H  
ATOM   1967  H2  WAT   217      38.724   6.143  56.407  1.00  0.00           H  
ATOM   1968  O   WAT   218      39.881   9.957  58.556  1.00  0.00           O  
ATOM   1969  H1  WAT   218      40.058  10.879  58.368  1.00  0.00           H  
ATOM   1970  H2  WAT   218      40.677   9.643  58.986  1.00  0.00           H  
ATOM   1971  O   WAT   219      41.004  11.475  64.557  1.00  0.00           O  
ATOM   1972  H1  WAT   219      41.555  11.347  63.785  1.00  0.00           H  
ATOM   1973  H2  WAT   219      40.166  11.774  64.207  1.00  0.00           H  
ATOM   1974  O   WAT   220      36.037   5.169  57.250  1.00  0.00           O  
ATOM   1975  H1  WAT   220      36.874   5.579  57.033  1.00  0.00           H  
ATOM   1976  H2  WAT   220      36.215   4.229  57.220  1.00  0.00           H  
ATOM   1977  O   WAT   221      52.907   5.590  54.874  1.00  0.00           O  
ATOM   1978  H1  WAT   221      52.130   5.251  54.429  1.00  0.00           H  
ATOM   1979  H2  WAT   221      53.586   5.595  54.199  1.00  0.00           H  
ATOM   1980  O   WAT   222      46.166   6.869  56.414  1.00  0.00           O  
ATOM   1981  H1  WAT   222      45.639   6.134  56.101  1.00  0.00           H  
ATOM   1982  H2  WAT   222      45.665   7.646  56.168  1.00  0.00           H  
ATOM   1983  O   WAT   223      44.312   4.687  49.417  1.00  0.00           O  
ATOM   1984  H1  WAT   223      43.404   4.456  49.616  1.00  0.00           H  
ATOM   1985  H2  WAT   223      44.809   3.890  49.605  1.00  0.00           H  
ATOM   1986  O   WAT   224      47.218  13.396  52.337  1.00  0.00           O  
ATOM   1987  H1  WAT   224      46.545  13.700  52.945  1.00  0.00           H  
ATOM   1988  H2  WAT   224      47.605  14.199  51.987  1.00  0.00           H  
ATOM   1989  O   WAT   225      45.490   4.788  53.940  1.00  0.00           O  
ATOM   1990  H1  WAT   225      44.582   4.504  54.037  1.00  0.00           H  
ATOM   1991  H2  WAT   225      45.520   5.208  53.080  1.00  0.00           H  
ATOM   1992  O   WAT   226      50.722   8.399  57.709  1.00  0.00           O  
ATOM   1993  H1  WAT   226      50.269   7.558  57.765  1.00  0.00           H  
ATOM   1994  H2  WAT   226      50.092   9.035  58.046  1.00  0.00           H  
ATOM   1995  O   WAT   227      49.166  10.236  58.644  1.00  0.00           O  
ATOM   1996  H1  WAT   227      49.458  10.797  57.925  1.00  0.00           H  
ATOM   1997  H2  WAT   227      49.676  10.529  59.399  1.00  0.00           H  
ATOM   1998  O   WAT   228      45.188   6.329  51.278  1.00  0.00           O  
ATOM   1999  H1  WAT   228      44.750   5.612  50.819  1.00  0.00           H  
ATOM   2000  H2  WAT   228      45.929   6.556  50.717  1.00  0.00           H  
ATOM   2001  O   WAT   229      44.129  11.014  59.733  1.00  0.00           O  
ATOM   2002  H1  WAT   229      44.087  11.240  58.804  1.00  0.00           H  
ATOM   2003  H2  WAT   229      45.045  10.781  59.882  1.00  0.00           H  
ATOM   2004  O   WAT   230      42.246   7.891  59.529  1.00  0.00           O  
ATOM   2005  H1  WAT   230      43.040   7.396  59.327  1.00  0.00           H  
ATOM   2006  H2  WAT   230      41.535   7.362  59.166  1.00  0.00           H  
ATOM   2007  O   WAT   231      47.065  10.272  63.880  1.00  0.00           O  
ATOM   2008  H1  WAT   231      47.119  10.842  64.648  1.00  0.00           H  
ATOM   2009  H2  WAT   231      46.197  10.443  63.516  1.00  0.00           H  
ATOM   2010  O   WAT   232      38.554   2.035  55.605  1.00  0.00           O  
ATOM   2011  H1  WAT   232      37.624   1.973  55.822  1.00  0.00           H  
ATOM   2012  H2  WAT   232      38.650   1.513  54.809  1.00  0.00           H  
ATOM   2013  O   WAT   233      44.823   8.464  63.209  1.00  0.00           O  
ATOM   2014  H1  WAT   233      44.684   8.095  64.082  1.00  0.00           H  
ATOM   2015  H2  WAT   233      44.034   8.978  63.037  1.00  0.00           H  
ATOM   2016  O   WAT   234      45.418  13.564  54.552  1.00  0.00           O  
ATOM   2017  H1  WAT   234      45.593  13.093  55.366  1.00  0.00           H  
ATOM   2018  H2  WAT   234      44.731  14.191  54.780  1.00  0.00           H  
ATOM   2019  O   WAT   235      46.373   7.842  60.598  1.00  0.00           O  
ATOM   2020  H1  WAT   235      46.038   7.802  61.494  1.00  0.00           H  
ATOM   2021  H2  WAT   235      45.874   7.176  60.125  1.00  0.00           H  
ATOM   2022  O   WAT   236      49.309   5.187  50.872  1.00  0.00           O  
ATOM   2023  H1  WAT   236      48.692   4.462  50.775  1.00  0.00           H  
ATOM   2024  H2  WAT   236      48.841   5.948  50.528  1.00  0.00           H  
ATOM   2025  O   WAT   237      39.984  16.713  61.326  1.00  0.00           O  
ATOM   2026  H1  WAT   237      40.223  17.345  62.003  1.00  0.00           H  
ATOM   2027  H2  WAT   237      39.141  16.362  61.612  1.00  0.00           H  
ATOM   2028  O   WAT   238      44.496  12.521  63.730  1.00  0.00           O  
ATOM   2029  H1  WAT   238      44.424  13.327  64.242  1.00  0.00           H  
ATOM   2030  H2  WAT   238      44.054  12.720  62.904  1.00  0.00           H  
ATOM   2031  O   WAT   239      44.285  11.758  57.240  1.00  0.00           O  
ATOM   2032  H1  WAT   239      43.502  12.301  57.334  1.00  0.00           H  
ATOM   2033  H2  WAT   239      44.985  12.276  57.639  1.00  0.00           H  
ATOM   2034  O   WAT   240      46.956  12.420  65.885  1.00  0.00           O  
ATOM   2035  H1  WAT   240      47.669  13.055  65.813  1.00  0.00           H  
ATOM   2036  H2  WAT   240      46.465  12.516  65.069  1.00  0.00           H  
ATOM   2037  O   WAT   241      48.678   6.325  57.457  1.00  0.00           O  
ATOM   2038  H1  WAT   241      47.744   6.445  57.288  1.00  0.00           H  
ATOM   2039  H2  WAT   241      48.856   5.422  57.193  1.00  0.00           H  
ATOM   2040  O   WAT   242      50.133   8.511  54.991  1.00  0.00           O  
ATOM   2041  H1  WAT   242      50.409   8.397  55.900  1.00  0.00           H  
ATOM   2042  H2  WAT   242      49.263   8.113  54.952  1.00  0.00           H  
ATOM   2043  O   WAT   243      46.768  12.760  58.634  1.00  0.00           O  
ATOM   2044  H1  WAT   243      46.951  11.942  59.097  1.00  0.00           H  
ATOM   2045  H2  WAT   243      47.592  12.977  58.197  1.00  0.00           H  
ATOM   2046  O   WAT   244      47.103  11.687  55.896  1.00  0.00           O  
ATOM   2047  H1  WAT   244      47.631  11.176  55.283  1.00  0.00           H  
ATOM   2048  H2  WAT   244      47.365  11.371  56.760  1.00  0.00           H  
ATOM   2049  O   WAT   245      40.458  12.738  58.655  1.00  0.00           O  
ATOM   2050  H1  WAT   245      39.789  13.223  58.172  1.00  0.00           H  
ATOM   2051  H2  WAT   245      40.319  12.985  59.570  1.00  0.00           H  
ATOM   2052  O   WAT   246      44.599  14.773  65.254  1.00  0.00           O  
ATOM   2053  H1  WAT   246      45.151  14.936  66.019  1.00  0.00           H  
ATOM   2054  H2  WAT   246      44.939  15.363  64.582  1.00  0.00           H  
ATOM   2055  O   WAT   247      35.827   1.000  55.435  1.00  0.00           O  
ATOM   2056  H1  WAT   247      36.122   0.091  55.382  1.00  0.00           H  
ATOM   2057  H2  WAT   247      34.926   0.979  55.113  1.00  0.00           H  
ATOM   2058  O   WAT   248      47.736  12.721  62.240  1.00  0.00           O  
ATOM   2059  H1  WAT   248      47.611  11.920  61.731  1.00  0.00           H  
ATOM   2060  H2  WAT   248      48.393  13.215  61.751  1.00  0.00           H  
ATOM   2061  O   WAT   249      46.804  10.317  60.068  1.00  0.00           O  
ATOM   2062  H1  WAT   249      46.656   9.389  60.249  1.00  0.00           H  
ATOM   2063  H2  WAT   249      47.629  10.339  59.584  1.00  0.00           H  
ATOM   2064  O   WAT   250      50.407  11.140  61.155  1.00  0.00           O  
ATOM   2065  H1  WAT   250      51.332  10.934  61.017  1.00  0.00           H  
ATOM   2066  H2  WAT   250      50.239  10.891  62.064  1.00  0.00           H  
ATOM   2067  O   WAT   251      50.197  11.658  56.511  1.00  0.00           O  
ATOM   2068  H1  WAT   251      50.370  11.093  55.758  1.00  0.00           H  
ATOM   2069  H2  WAT   251      50.690  12.458  56.329  1.00  0.00           H  
ATOM   2070  O   WAT   252      51.184  10.975  53.611  1.00  0.00           O  
ATOM   2071  H1  WAT   252      51.879  11.596  53.830  1.00  0.00           H  
ATOM   2072  H2  WAT   252      51.526  10.125  53.886  1.00  0.00           H  
ATOM   2073  O   WAT   253      53.083   8.425  55.140  1.00  0.00           O  
ATOM   2074  H1  WAT   253      53.608   8.764  54.414  1.00  0.00           H  
ATOM   2075  H2  WAT   253      52.996   7.490  54.956  1.00  0.00           H  
ATOM   2076  O   WAT   254      44.767  14.492  59.499  1.00  0.00           O  
ATOM   2077  H1  WAT   254      44.328  14.000  60.192  1.00  0.00           H  
ATOM   2078  H2  WAT   254      45.518  13.949  59.258  1.00  0.00           H  
ATOM   2079  O   WAT   255      37.247  10.683  59.502  1.00  0.00           O  
ATOM   2080  H1  WAT   255      38.072  10.384  59.121  1.00  0.00           H  
ATOM   2081  H2  WAT   255      36.896   9.914  59.951  1.00  0.00           H  
ATOM   2082  O   WAT   256      42.215  10.036  61.571  1.00  0.00           O  
ATOM   2083  H1  WAT   256      41.593   9.373  61.272  1.00  0.00           H  
ATOM   2084  H2  WAT   256      42.885  10.062  60.889  1.00  0.00           H  
ATOM   2085  O   WAT   257      35.447   8.602  60.460  1.00  0.00           O  
ATOM   2086  H1  WAT   257      34.611   8.174  60.279  1.00  0.00           H  
ATOM   2087  H2  WAT   257      35.420   8.795  61.397  1.00  0.00           H  
ATOM   2088  O   WAT   258      41.776   8.586  55.047  1.00  0.00           O  
ATOM   2089  H1  WAT   258      41.925   9.270  54.394  1.00  0.00           H  
ATOM   2090  H2  WAT   258      42.583   8.567  55.562  1.00  0.00           H  
ATOM   2091  O   WAT   259      39.531   4.613  56.053  1.00  0.00           O  
ATOM   2092  H1  WAT   259      39.286   3.709  56.251  1.00  0.00           H  
ATOM   2093  H2  WAT   259      39.701   4.615  55.111  1.00  0.00           H  
ATOM   2094  O   WAT   260      45.276  11.081  52.518  1.00  0.00           O  
ATOM   2095  H1  WAT   260      44.703  11.700  52.065  1.00  0.00           H  
ATOM   2096  H2  WAT   260      45.849  11.631  53.052  1.00  0.00           H  
ATOM   2097  O   WAT   261      48.495  11.365  53.649  1.00  0.00           O  
ATOM   2098  H1  WAT   261      49.428  11.299  53.852  1.00  0.00           H  
ATOM   2099  H2  WAT   261      48.408  12.201  53.191  1.00  0.00           H  
ATOM   2100  O   WAT   262      51.124  10.681  50.610  1.00  0.00           O  
ATOM   2101  H1  WAT   262      51.046  10.347  51.503  1.00  0.00           H  
ATOM   2102  H2  WAT   262      51.945  11.174  50.609  1.00  0.00           H  
ATOM   2103  O   WAT   263      36.545   5.215  60.091  1.00  0.00           O  
ATOM   2104  H1  WAT   263      36.522   5.314  59.139  1.00  0.00           H  
ATOM   2105  H2  WAT   263      36.855   6.062  60.413  1.00  0.00           H  
ATOM   2106  O   WAT   264      37.559  12.815  61.223  1.00  0.00           O  
ATOM   2107  H1  WAT   264      37.424  12.055  60.657  1.00  0.00           H  
ATOM   2108  H2  WAT   264      37.142  13.539  60.756  1.00  0.00           H  
ATOM   2109  O   WAT   265      48.695   7.998  50.231  1.00  0.00           O  
ATOM   2110  H1  WAT   265      49.398   8.203  50.846  1.00  0.00           H  
ATOM   2111  H2  WAT   265      47.971   8.566  50.495  1.00  0.00           H  
ATOM   2112  O   WAT   266      40.716  13.712  61.435  1.00  0.00           O  
ATOM   2113  H1  WAT   266      40.599  14.656  61.333  1.00  0.00           H  
ATOM   2114  H2  WAT   266      39.895  13.409  61.823  1.00  0.00           H  
ATOM   2115  O   WAT   267      50.603   8.437  52.280  1.00  0.00           O  
ATOM   2116  H1  WAT   267      51.438   8.005  52.098  1.00  0.00           H  
ATOM   2117  H2  WAT   267      50.442   8.265  53.208  1.00  0.00           H  
ATOM   2118  O   WAT   268      50.258   4.940  53.646  1.00  0.00           O  
ATOM   2119  H1  WAT   268      50.203   4.774  52.705  1.00  0.00           H  
ATOM   2120  H2  WAT   268      49.632   5.647  53.802  1.00  0.00           H  
ATOM   2121  O   WAT   269      41.741  14.364  64.650  1.00  0.00           O  
ATOM   2122  H1  WAT   269      42.644  14.397  64.967  1.00  0.00           H  
ATOM   2123  H2  WAT   269      41.515  13.434  64.665  1.00  0.00           H  
ATOM   2124  O   WAT   270      43.496  13.117  61.311  1.00  0.00           O  
ATOM   2125  H1  WAT   270      42.546  13.118  61.198  1.00  0.00           H  
ATOM   2126  H2  WAT   270      43.800  12.371  60.795  1.00  0.00           H  
ATOM   2127  O   WAT   271      56.041  18.906  62.312  1.00  0.00           O  
ATOM   2128  H1  WAT   271      55.702  18.790  61.424  1.00  0.00           H  
ATOM   2129  H2  WAT   271      56.910  18.505  62.292  1.00  0.00           H  
ATOM   2130  O   WAT   272      51.899  20.760  58.302  1.00  0.00           O  
ATOM   2131  H1  WAT   272      51.336  20.669  57.533  1.00  0.00           H  
ATOM   2132  H2  WAT   272      51.785  19.940  58.782  1.00  0.00           H  
ATOM   2133  O   WAT   273      49.446  22.255  61.140  1.00  0.00           O  
ATOM   2134  H1  WAT   273      50.238  21.914  60.725  1.00  0.00           H  
ATOM   2135  H2  WAT   273      49.685  22.364  62.060  1.00  0.00           H  
ATOM   2136  O   WAT   274      57.479  24.427  53.613  1.00  0.00           O  
ATOM   2137  H1  WAT   274      56.828  25.012  53.227  1.00  0.00           H  
ATOM   2138  H2  WAT   274      58.274  24.958  53.673  1.00  0.00           H  
ATOM   2139  O   WAT   275      51.405  21.516  54.012  1.00  0.00           O  
ATOM   2140  H1  WAT   275      52.178  20.969  53.873  1.00  0.00           H  
ATOM   2141  H2  WAT   275      51.757  22.380  54.223  1.00  0.00           H  
ATOM   2142  O   WAT   276      54.169  20.221  63.809  1.00  0.00           O  
ATOM   2143  H1  WAT   276      54.765  19.997  63.094  1.00  0.00           H  
ATOM   2144  H2  WAT   276      54.226  19.480  64.411  1.00  0.00           H  
ATOM   2145  O   WAT   277      53.741  17.675  51.644  1.00  0.00           O  
ATOM   2146  H1  WAT   277      53.994  17.153  50.882  1.00  0.00           H  
ATOM   2147  H2  WAT   277      52.804  17.512  51.746  1.00  0.00           H  
ATOM   2148  O   WAT   278      58.786  16.679  59.451  1.00  0.00           O  
ATOM   2149  H1  WAT   278      59.572  16.261  59.100  1.00  0.00           H  
ATOM   2150  H2  WAT   278      59.050  17.583  59.619  1.00  0.00           H  
ATOM   2151  O   WAT   279      58.957  22.116  54.150  1.00  0.00           O  
ATOM   2152  H1  WAT   279      58.321  22.189  54.862  1.00  0.00           H  
ATOM   2153  H2  WAT   279      58.627  22.705  53.472  1.00  0.00           H  
ATOM   2154  O   WAT   280      53.461  19.578  53.846  1.00  0.00           O  
ATOM   2155  H1  WAT   280      53.345  18.902  54.514  1.00  0.00           H  
ATOM   2156  H2  WAT   280      53.571  19.091  53.029  1.00  0.00           H  
ATOM   2157  O   WAT   281      55.804  19.039  57.551  1.00  0.00           O  
ATOM   2158  H1  WAT   281      55.440  18.512  58.262  1.00  0.00           H  
ATOM   2159  H2  WAT   281      56.661  18.649  57.378  1.00  0.00           H  
ATOM   2160  O   WAT   282      55.445  14.068  52.547  1.00  0.00           O  
ATOM   2161  H1  WAT   282      55.612  14.936  52.914  1.00  0.00           H  
ATOM   2162  H2  WAT   282      55.255  14.231  51.623  1.00  0.00           H  
ATOM   2163  O   WAT   283      51.654  18.981  60.247  1.00  0.00           O  
ATOM   2164  H1  WAT   283      50.729  18.849  60.455  1.00  0.00           H  
ATOM   2165  H2  WAT   283      51.902  19.760  60.744  1.00  0.00           H  
ATOM   2166  O   WAT   284      55.424  16.524  53.532  1.00  0.00           O  
ATOM   2167  H1  WAT   284      55.304  16.969  54.370  1.00  0.00           H  
ATOM   2168  H2  WAT   284      54.729  16.872  52.973  1.00  0.00           H  
ATOM   2169  O   WAT   285      49.014  18.624  61.082  1.00  0.00           O  
ATOM   2170  H1  WAT   285      49.144  18.878  61.996  1.00  0.00           H  
ATOM   2171  H2  WAT   285      48.334  19.217  60.762  1.00  0.00           H  
ATOM   2172  O   WAT   286      53.184  29.294  57.181  1.00  0.00           O  
ATOM   2173  H1  WAT   286      53.107  30.245  57.260  1.00  0.00           H  
ATOM   2174  H2  WAT   286      52.581  28.949  57.838  1.00  0.00           H  
ATOM   2175  O   WAT   287      61.122  16.996  54.360  1.00  0.00           O  
ATOM   2176  H1  WAT   287      62.034  17.229  54.184  1.00  0.00           H  
ATOM   2177  H2  WAT   287      60.613  17.579  53.797  1.00  0.00           H  
ATOM   2178  O   WAT   288      59.729  21.978  61.751  1.00  0.00           O  
ATOM   2179  H1  WAT   288      59.100  22.143  61.049  1.00  0.00           H  
ATOM   2180  H2  WAT   288      59.342  22.393  62.522  1.00  0.00           H  
ATOM   2181  O   WAT   289      63.608  22.914  59.106  1.00  0.00           O  
ATOM   2182  H1  WAT   289      62.923  23.294  58.555  1.00  0.00           H  
ATOM   2183  H2  WAT   289      63.692  23.523  59.839  1.00  0.00           H  
ATOM   2184  O   WAT   290      55.282  21.716  59.016  1.00  0.00           O  
ATOM   2185  H1  WAT   290      55.746  21.995  58.227  1.00  0.00           H  
ATOM   2186  H2  WAT   290      55.018  20.814  58.833  1.00  0.00           H  
ATOM   2187  O   WAT   291      52.174  21.263  61.954  1.00  0.00           O  
ATOM   2188  H1  WAT   291      52.745  21.692  61.316  1.00  0.00           H  
ATOM   2189  H2  WAT   291      52.765  20.981  62.652  1.00  0.00           H  
ATOM   2190  O   WAT   292      54.219  17.838  55.825  1.00  0.00           O  
ATOM   2191  H1  WAT   292      54.921  18.290  56.292  1.00  0.00           H  
ATOM   2192  H2  WAT   292      53.887  17.197  56.453  1.00  0.00           H  
ATOM   2193  O   WAT   293      47.961  16.096  61.127  1.00  0.00           O  
ATOM   2194  H1  WAT   293      47.171  16.352  60.651  1.00  0.00           H  
ATOM   2195  H2  WAT   293      48.453  16.911  61.232  1.00  0.00           H  
ATOM   2196  O   WAT   294      49.913  16.461  58.085  1.00  0.00           O  
ATOM   2197  H1  WAT   294      49.116  16.573  58.603  1.00  0.00           H  
ATOM   2198  H2  WAT   294      49.685  16.800  57.219  1.00  0.00           H  
ATOM   2199  O   WAT   295      46.245  16.350  63.558  1.00  0.00           O  
ATOM   2200  H1  WAT   295      46.496  17.234  63.824  1.00  0.00           H  
ATOM   2201  H2  WAT   295      46.781  16.170  62.786  1.00  0.00           H  
ATOM   2202  O   WAT   296      55.458  24.652  55.901  1.00  0.00           O  
ATOM   2203  H1  WAT   296      55.323  25.497  56.330  1.00  0.00           H  
ATOM   2204  H2  WAT   296      55.999  24.854  55.138  1.00  0.00           H  
ATOM   2205  O   WAT   297      48.911  22.170  56.474  1.00  0.00           O  
ATOM   2206  H1  WAT   297      49.424  22.964  56.625  1.00  0.00           H  
ATOM   2207  H2  WAT   297      49.563  21.472  56.407  1.00  0.00           H  
ATOM   2208  O   WAT   298      50.721  25.286  58.556  1.00  0.00           O  
ATOM   2209  H1  WAT   298      50.897  26.208  58.368  1.00  0.00           H  
ATOM   2210  H2  WAT   298      51.516  24.972  58.986  1.00  0.00           H  
ATOM   2211  O   WAT   299      51.844  26.804  64.557  1.00  0.00           O  
ATOM   2212  H1  WAT   299      52.395  26.676  63.785  1.00  0.00           H  
ATOM   2213  H2  WAT   299      51.005  27.104  64.207  1.00  0.00           H  
ATOM   2214  O   WAT   300      46.876  20.499  57.250  1.00  0.00           O  
ATOM   2215  H1  WAT   300      47.714  20.908  57.033  1.00  0.00           H  
ATOM   2216  H2  WAT   300      47.054  19.559  57.220  1.00  0.00           H  
ATOM   2217  O   WAT   301      58.773  18.166  52.938  1.00  0.00           O  
ATOM   2218  H1  WAT   301      58.257  18.937  53.177  1.00  0.00           H  
ATOM   2219  H2  WAT   301      58.500  17.493  53.562  1.00  0.00           H  
ATOM   2220  O   WAT   302      56.357  13.011  57.997  1.00  0.00           O  
ATOM   2221  H1  WAT   302      55.501  12.622  57.817  1.00  0.00           H  
ATOM   2222  H2  WAT   302      56.770  13.090  57.137  1.00  0.00           H  
ATOM   2223  O   WAT   303      63.746  20.919  54.874  1.00  0.00           O  
ATOM   2224  H1  WAT   303      62.969  20.580  54.429  1.00  0.00           H  
ATOM   2225  H2  WAT   303      64.425  20.925  54.199  1.00  0.00           H  
ATOM   2226  O   WAT   304      58.561  16.039  54.764  1.00  0.00           O  
ATOM   2227  H1  WAT   304      58.256  16.353  55.615  1.00  0.00           H  
ATOM   2228  H2  WAT   304      59.514  16.117  54.807  1.00  0.00           H  
ATOM   2229  O   WAT   305      57.006  22.198  56.414  1.00  0.00           O  
ATOM   2230  H1  WAT   305      56.478  21.463  56.101  1.00  0.00           H  
ATOM   2231  H2  WAT   305      56.505  22.975  56.168  1.00  0.00           H  
ATOM   2232  O   WAT   306      51.738  12.860  58.774  1.00  0.00           O  
ATOM   2233  H1  WAT   306      52.312  12.637  58.042  1.00  0.00           H  
ATOM   2234  H2  WAT   306      52.325  12.929  59.527  1.00  0.00           H  
ATOM   2235  O   WAT   307      52.065  14.890  52.794  1.00  0.00           O  
ATOM   2236  H1  WAT   307      51.228  15.228  53.115  1.00  0.00           H  
ATOM   2237  H2  WAT   307      51.925  14.755  51.857  1.00  0.00           H  
ATOM   2238  O   WAT   308      54.040   9.734  57.502  1.00  0.00           O  
ATOM   2239  H1  WAT   308      53.386   9.419  56.877  1.00  0.00           H  
ATOM   2240  H2  WAT   308      53.998   9.112  58.228  1.00  0.00           H  
ATOM   2241  O   WAT   309      55.151  20.016  49.417  1.00  0.00           O  
ATOM   2242  H1  WAT   309      54.244  19.785  49.616  1.00  0.00           H  
ATOM   2243  H2  WAT   309      55.648  19.220  49.605  1.00  0.00           H  
ATOM   2244  O   WAT   310      58.058  28.726  52.337  1.00  0.00           O  
ATOM   2245  H1  WAT   310      57.384  29.029  52.945  1.00  0.00           H  
ATOM   2246  H2  WAT   310      58.444  29.529  51.987  1.00  0.00           H  
ATOM   2247  O   WAT   311      58.057  17.621  56.957  1.00  0.00           O  
ATOM   2248  H1  WAT   311      58.804  18.133  56.648  1.00  0.00           H  
ATOM   2249  H2  WAT   311      58.326  17.300  57.817  1.00  0.00           H  
ATOM   2250  O   WAT   312      56.330  20.117  53.940  1.00  0.00           O  
ATOM   2251  H1  WAT   312      55.421  19.833  54.037  1.00  0.00           H  
ATOM   2252  H2  WAT   312      56.359  20.537  53.080  1.00  0.00           H  
ATOM   2253  O   WAT   313      61.562  23.728  57.709  1.00  0.00           O  
ATOM   2254  H1  WAT   313      61.108  22.887  57.765  1.00  0.00           H  
ATOM   2255  H2  WAT   313      60.931  24.364  58.046  1.00  0.00           H  
ATOM   2256  O   WAT   314      60.005  25.565  58.644  1.00  0.00           O  
ATOM   2257  H1  WAT   314      60.297  26.126  57.925  1.00  0.00           H  
ATOM   2258  H2  WAT   314      60.515  25.858  59.399  1.00  0.00           H  
ATOM   2259  O   WAT   315      46.899  17.838  57.921  1.00  0.00           O  
ATOM   2260  H1  WAT   315      46.701  17.245  57.196  1.00  0.00           H  
ATOM   2261  H2  WAT   315      46.343  17.533  58.639  1.00  0.00           H  
ATOM   2262  O   WAT   316      54.878  17.730  60.041  1.00  0.00           O  
ATOM   2263  H1  WAT   316      54.933  16.777  59.965  1.00  0.00           H  
ATOM   2264  H2  WAT   316      54.067  17.886  60.525  1.00  0.00           H  
ATOM   2265  O   WAT   317      56.027  21.658  51.278  1.00  0.00           O  
ATOM   2266  H1  WAT   317      55.589  20.942  50.819  1.00  0.00           H  
ATOM   2267  H2  WAT   317      56.769  21.886  50.717  1.00  0.00           H  
ATOM   2268  O   WAT   318      52.818  16.348  57.800  1.00  0.00           O  
ATOM   2269  H1  WAT   318      52.004  16.647  58.206  1.00  0.00           H  
ATOM   2270  H2  WAT   318      53.313  15.953  58.517  1.00  0.00           H  
ATOM   2271  O   WAT   319      54.968  26.343  59.733  1.00  0.00           O  
ATOM   2272  H1  WAT   319      54.926  26.570  58.804  1.00  0.00           H  
ATOM   2273  H2  WAT   319      55.885  26.110  59.882  1.00  0.00           H  
ATOM   2274  O   WAT   320      64.145  19.934  57.336  1.00  0.00           O  
ATOM   2275  H1  WAT   320      64.007  20.124  56.408  1.00  0.00           H  
ATOM   2276  H2  WAT   320      63.788  20.696  57.793  1.00  0.00           H  
ATOM   2277  O   WAT   321      52.309  13.920  63.416  1.00  0.00           O  
ATOM   2278  H1  WAT   321      52.949  13.778  62.718  1.00  0.00           H  
ATOM   2279  H2  WAT   321      51.477  13.633  63.040  1.00  0.00           H  
ATOM   2280  O   WAT   322      53.085  23.220  59.529  1.00  0.00           O  
ATOM   2281  H1  WAT   322      53.879  22.725  59.327  1.00  0.00           H  
ATOM   2282  H2  WAT   322      52.374  22.692  59.166  1.00  0.00           H  
ATOM   2283  O   WAT   323      57.905  25.602  63.880  1.00  0.00           O  
ATOM   2284  H1  WAT   323      57.958  26.171  64.648  1.00  0.00           H  
ATOM   2285  H2  WAT   323      57.036  25.772  63.516  1.00  0.00           H  
ATOM   2286  O   WAT   324      49.393  17.364  55.605  1.00  0.00           O  
ATOM   2287  H1  WAT   324      48.463  17.303  55.822  1.00  0.00           H  
ATOM   2288  H2  WAT   324      49.489  16.842  54.809  1.00  0.00           H  
ATOM   2289  O   WAT   325      49.312  13.890  58.193  1.00  0.00           O  
ATOM   2290  H1  WAT   325      49.573  14.804  58.084  1.00  0.00           H  
ATOM   2291  H2  WAT   325      50.134  13.422  58.343  1.00  0.00           H  
ATOM   2292  O   WAT   326      50.784  15.303  65.363  1.00  0.00           O  
ATOM   2293  H1  WAT   326      51.457  15.095  64.714  1.00  0.00           H  
ATOM   2294  H2  WAT   326      49.957  15.106  64.923  1.00  0.00           H  
ATOM   2295  O   WAT   327      55.662  23.793  63.209  1.00  0.00           O  
ATOM   2296  H1  WAT   327      55.523  23.425  64.082  1.00  0.00           H  
ATOM   2297  H2  WAT   327      54.874  24.307  63.037  1.00  0.00           H  
ATOM   2298  O   WAT   328      56.257  28.894  54.552  1.00  0.00           O  
ATOM   2299  H1  WAT   328      56.432  28.422  55.366  1.00  0.00           H  
ATOM   2300  H2  WAT   328      55.570  29.520  54.780  1.00  0.00           H  
ATOM   2301  O   WAT   329      57.213  23.171  60.598  1.00  0.00           O  
ATOM   2302  H1  WAT   329      56.878  23.131  61.494  1.00  0.00           H  
ATOM   2303  H2  WAT   329      56.713  22.505  60.125  1.00  0.00           H  
ATOM   2304  O   WAT   330      51.187  18.578  66.123  1.00  0.00           O  
ATOM   2305  H1  WAT   330      51.049  17.846  66.724  1.00  0.00           H  
ATOM   2306  H2  WAT   330      52.098  18.489  65.842  1.00  0.00           H  
ATOM   2307  O   WAT   331      60.149  20.516  50.872  1.00  0.00           O  
ATOM   2308  H1  WAT   331      59.532  19.791  50.775  1.00  0.00           H  
ATOM   2309  H2  WAT   331      59.680  21.277  50.528  1.00  0.00           H  
ATOM   2310  O   WAT   332      50.823  32.043  61.326  1.00  0.00           O  
ATOM   2311  H1  WAT   332      51.063  32.674  62.003  1.00  0.00           H  
ATOM   2312  H2  WAT   332      49.980  31.691  61.612  1.00  0.00           H  
ATOM   2313  O   WAT   333      51.938  14.735  49.994  1.00  0.00           O  
ATOM   2314  H1  WAT   333      51.061  14.614  49.630  1.00  0.00           H  
ATOM   2315  H2  WAT   333      52.414  13.944  49.742  1.00  0.00           H  
ATOM   2316  O   WAT   334      43.459  19.523  60.088  1.00  0.00           O  
ATOM   2317  H1  WAT   334      44.146  19.209  59.500  1.00  0.00           H  
ATOM   2318  H2  WAT   334      43.303  20.427  59.815  1.00  0.00           H  
ATOM   2319  O   WAT   335      48.262  14.412  64.516  1.00  0.00           O  
ATOM   2320  H1  WAT   335      48.178  13.804  63.781  1.00  0.00           H  
ATOM   2321  H2  WAT   335      47.440  14.903  64.517  1.00  0.00           H  
ATOM   2322  O   WAT   336      55.336  27.850  63.730  1.00  0.00           O  
ATOM   2323  H1  WAT   336      55.263  28.656  64.242  1.00  0.00           H  
ATOM   2324  H2  WAT   336      54.894  28.050  62.904  1.00  0.00           H  
ATOM   2325  O   WAT   337      55.125  27.088  57.240  1.00  0.00           O  
ATOM   2326  H1  WAT   337      54.342  27.630  57.334  1.00  0.00           H  
ATOM   2327  H2  WAT   337      55.824  27.605  57.639  1.00  0.00           H  
ATOM   2328  O   WAT   338      57.796  27.749  65.885  1.00  0.00           O  
ATOM   2329  H1  WAT   338      58.509  28.384  65.813  1.00  0.00           H  
ATOM   2330  H2  WAT   338      57.305  27.846  65.069  1.00  0.00           H  
ATOM   2331  O   WAT   339      59.517  21.654  57.457  1.00  0.00           O  
ATOM   2332  H1  WAT   339      58.583  21.774  57.288  1.00  0.00           H  
ATOM   2333  H2  WAT   339      59.695  20.752  57.193  1.00  0.00           H  
ATOM   2334  O   WAT   340      55.018  15.039  59.611  1.00  0.00           O  
ATOM   2335  H1  WAT   340      54.648  14.486  60.299  1.00  0.00           H  
ATOM   2336  H2  WAT   340      55.514  14.435  59.058  1.00  0.00           H  
ATOM   2337  O   WAT   341      52.847  25.499  66.706  1.00  0.00           O  
ATOM   2338  H1  WAT   341      53.548  26.132  66.859  1.00  0.00           H  
ATOM   2339  H2  WAT   341      52.376  25.840  65.946  1.00  0.00           H  
ATOM   2340  O   WAT   342      60.972  23.840  54.991  1.00  0.00           O  
ATOM   2341  H1  WAT   342      61.248  23.726  55.900  1.00  0.00           H  
ATOM   2342  H2  WAT   342      60.103  23.442  54.952  1.00  0.00           H  
ATOM   2343  O   WAT   343      57.608  28.089  58.634  1.00  0.00           O  
ATOM   2344  H1  WAT   343      57.790  27.271  59.097  1.00  0.00           H  
ATOM   2345  H2  WAT   343      58.431  28.306  58.197  1.00  0.00           H  
ATOM   2346  O   WAT   344      57.942  27.016  55.896  1.00  0.00           O  
ATOM   2347  H1  WAT   344      58.471  26.505  55.283  1.00  0.00           H  
ATOM   2348  H2  WAT   344      58.205  26.700  56.760  1.00  0.00           H  
ATOM   2349  O   WAT   345      48.444  25.032  63.639  1.00  0.00           O  
ATOM   2350  H1  WAT   345      49.029  24.287  63.772  1.00  0.00           H  
ATOM   2351  H2  WAT   345      48.246  25.343  64.523  1.00  0.00           H  
ATOM   2352  O   WAT   346      51.298  28.067  58.655  1.00  0.00           O  
ATOM   2353  H1  WAT   346      50.629  28.552  58.172  1.00  0.00           H  
ATOM   2354  H2  WAT   346      51.159  28.314  59.570  1.00  0.00           H  
ATOM   2355  O   WAT   347      43.035  17.603  62.360  1.00  0.00           O  
ATOM   2356  H1  WAT   347      43.074  17.069  63.153  1.00  0.00           H  
ATOM   2357  H2  WAT   347      42.529  17.076  61.741  1.00  0.00           H  
ATOM   2358  O   WAT   348      55.438  30.102  65.254  1.00  0.00           O  
ATOM   2359  H1  WAT   348      55.990  30.265  66.019  1.00  0.00           H  
ATOM   2360  H2  WAT   348      55.779  30.692  64.582  1.00  0.00           H  
ATOM   2361  O   WAT   349      46.666  16.329  55.435  1.00  0.00           O  
ATOM   2362  H1  WAT   349      46.962  15.420  55.382  1.00  0.00           H  
ATOM   2363  H2  WAT   349      45.765  16.308  55.113  1.00  0.00           H  
ATOM   2364  O   WAT   350      58.575  28.050  62.240  1.00  0.00           O  
ATOM   2365  H1  WAT   350      58.450  27.249  61.731  1.00  0.00           H  
ATOM   2366  H2  WAT   350      59.233  28.545  61.751  1.00  0.00           H  
ATOM   2367  O   WAT   351      50.196  14.405  61.418  1.00  0.00           O  
ATOM   2368  H1  WAT   351      49.474  15.018  61.278  1.00  0.00           H  
ATOM   2369  H2  WAT   351      50.985  14.941  61.339  1.00  0.00           H  
ATOM   2370  O   WAT   352      48.395  14.011  55.559  1.00  0.00           O  
ATOM   2371  H1  WAT   352      48.066  13.130  55.376  1.00  0.00           H  
ATOM   2372  H2  WAT   352      48.749  13.955  56.447  1.00  0.00           H  
ATOM   2373  O   WAT   353      57.643  25.646  60.068  1.00  0.00           O  
ATOM   2374  H1  WAT   353      57.496  24.718  60.249  1.00  0.00           H  
ATOM   2375  H2  WAT   353      58.468  25.668  59.584  1.00  0.00           H  
ATOM   2376  O   WAT   354      51.509  14.298  55.926  1.00  0.00           O  
ATOM   2377  H1  WAT   354      51.849  14.826  55.204  1.00  0.00           H  
ATOM   2378  H2  WAT   354      51.956  14.636  56.702  1.00  0.00           H  
ATOM   2379  O   WAT   355      61.246  26.469  61.155  1.00  0.00           O  
ATOM   2380  H1  WAT   355      62.171  26.263  61.017  1.00  0.00           H  
ATOM   2381  H2  WAT   355      61.078  26.221  62.064  1.00  0.00           H  
ATOM   2382  O   WAT   356      53.496  12.795  54.126  1.00  0.00           O  
ATOM   2383  H1  WAT   356      54.217  13.173  53.622  1.00  0.00           H  
ATOM   2384  H2  WAT   356      52.873  13.514  54.229  1.00  0.00           H  
ATOM   2385  O   WAT   357      57.639  13.500  55.062  1.00  0.00           O  
ATOM   2386  H1  WAT   357      57.856  14.382  54.761  1.00  0.00           H  
ATOM   2387  H2  WAT   357      57.159  13.108  54.332  1.00  0.00           H  
ATOM   2388  O   WAT   358      52.379  16.458  61.639  1.00  0.00           O  
ATOM   2389  H1  WAT   358      52.234  16.772  62.531  1.00  0.00           H  
ATOM   2390  H2  WAT   358      51.902  17.077  61.086  1.00  0.00           H  
ATOM   2391  O   WAT   359      61.036  26.988  56.511  1.00  0.00           O  
ATOM   2392  H1  WAT   359      61.210  26.422  55.758  1.00  0.00           H  
ATOM   2393  H2  WAT   359      61.529  27.788  56.329  1.00  0.00           H  
ATOM   2394  O   WAT   360      46.854  18.999  64.577  1.00  0.00           O  
ATOM   2395  H1  WAT   360      46.309  19.775  64.709  1.00  0.00           H  
ATOM   2396  H2  WAT   360      47.732  19.346  64.419  1.00  0.00           H  
ATOM   2397  O   WAT   361      53.642  12.330  56.956  1.00  0.00           O  
ATOM   2398  H1  WAT   361      53.764  11.402  57.155  1.00  0.00           H  
ATOM   2399  H2  WAT   361      53.353  12.344  56.043  1.00  0.00           H  
ATOM   2400  O   WAT   362      62.024  26.304  53.611  1.00  0.00           O  
ATOM   2401  H1  WAT   362      62.719  26.925  53.830  1.00  0.00           H  
ATOM   2402  H2  WAT   362      62.366  25.454  53.886  1.00  0.00           H  
ATOM   2403  O   WAT   363      47.640  18.126  67.470  1.00  0.00           O  
ATOM   2404  H1  WAT   363      46.898  18.274  68.057  1.00  0.00           H  
ATOM   2405  H2  WAT   363      47.320  18.387  66.607  1.00  0.00           H  
ATOM   2406  O   WAT   364      63.923  23.754  55.140  1.00  0.00           O  
ATOM   2407  H1  WAT   364      64.448  24.093  54.414  1.00  0.00           H  
ATOM   2408  H2  WAT   364      63.835  22.819  54.956  1.00  0.00           H  
ATOM   2409  O   WAT   365      55.585  27.668  67.269  1.00  0.00           O  
ATOM   2410  H1  WAT   365      55.893  27.422  68.141  1.00  0.00           H  
ATOM   2411  H2  WAT   365      56.382  27.872  66.780  1.00  0.00           H  
ATOM   2412  O   WAT   366      55.607  29.821  59.499  1.00  0.00           O  
ATOM   2413  H1  WAT   366      55.167  29.329  60.192  1.00  0.00           H  
ATOM   2414  H2  WAT   366      56.358  29.279  59.258  1.00  0.00           H  
ATOM   2415  O   WAT   367      48.086  26.013  59.502  1.00  0.00           O  
ATOM   2416  H1  WAT   367      48.912  25.713  59.121  1.00  0.00           H  
ATOM   2417  H2  WAT   367      47.735  25.243  59.951  1.00  0.00           H  
ATOM   2418  O   WAT   368      53.054  25.365  61.571  1.00  0.00           O  
ATOM   2419  H1  WAT   368      52.432  24.702  61.272  1.00  0.00           H  
ATOM   2420  H2  WAT   368      53.725  25.391  60.889  1.00  0.00           H  
ATOM   2421  O   WAT   369      46.287  23.931  60.460  1.00  0.00           O  
ATOM   2422  H1  WAT   369      45.450  23.503  60.279  1.00  0.00           H  
ATOM   2423  H2  WAT   369      46.259  24.124  61.397  1.00  0.00           H  
ATOM   2424  O   WAT   370      52.615  23.916  55.047  1.00  0.00           O  
ATOM   2425  H1  WAT   370      52.764  24.599  54.394  1.00  0.00           H  
ATOM   2426  H2  WAT   370      53.422  23.896  55.562  1.00  0.00           H  
ATOM   2427  O   WAT   371      50.371  19.942  56.053  1.00  0.00           O  
ATOM   2428  H1  WAT   371      50.125  19.038  56.251  1.00  0.00           H  
ATOM   2429  H2  WAT   371      50.540  19.944  55.111  1.00  0.00           H  
ATOM   2430  O   WAT   372      49.640  15.675  53.552  1.00  0.00           O  
ATOM   2431  H1  WAT   372      48.947  15.749  52.896  1.00  0.00           H  
ATOM   2432  H2  WAT   372      49.395  14.911  54.074  1.00  0.00           H  
ATOM   2433  O   WAT   373      56.115  26.410  52.518  1.00  0.00           O  
ATOM   2434  H1  WAT   373      55.542  27.029  52.065  1.00  0.00           H  
ATOM   2435  H2  WAT   373      56.688  26.960  53.052  1.00  0.00           H  
ATOM   2436  O   WAT   374      59.335  26.694  53.649  1.00  0.00           O  
ATOM   2437  H1  WAT   374      60.268  26.629  53.852  1.00  0.00           H  
ATOM   2438  H2  WAT   374      59.247  27.530  53.191  1.00  0.00           H  
ATOM   2439  O   WAT   375      61.964  26.011  50.610  1.00  0.00           O  
ATOM   2440  H1  WAT   375      61.885  25.677  51.503  1.00  0.00           H  
ATOM   2441  H2  WAT   375      62.785  26.503  50.609  1.00  0.00           H  
ATOM   2442  O   WAT   376      56.500  17.746  49.860  1.00  0.00           O  
ATOM   2443  H1  WAT   376      57.446  17.617  49.929  1.00  0.00           H  
ATOM   2444  H2  WAT   376      56.121  17.008  50.337  1.00  0.00           H  
ATOM   2445  O   WAT   377      54.684  15.671  49.795  1.00  0.00           O  
ATOM   2446  H1  WAT   377      53.777  15.375  49.872  1.00  0.00           H  
ATOM   2447  H2  WAT   377      54.962  15.374  48.929  1.00  0.00           H  
ATOM   2448  O   WAT   378      45.602  16.992  60.245  1.00  0.00           O  
ATOM   2449  H1  WAT   378      45.282  16.139  59.953  1.00  0.00           H  
ATOM   2450  H2  WAT   378      45.055  17.207  61.001  1.00  0.00           H  
ATOM   2451  O   WAT   379      49.380  19.708  63.962  1.00  0.00           O  
ATOM   2452  H1  WAT   379      49.598  20.640  63.981  1.00  0.00           H  
ATOM   2453  H2  WAT   379      49.792  19.349  64.748  1.00  0.00           H  
ATOM   2454  O   WAT   380      56.300  10.215  55.950  1.00  0.00           O  
ATOM   2455  H1  WAT   380      55.490   9.870  56.325  1.00  0.00           H  
ATOM   2456  H2  WAT   380      56.989   9.906  56.539  1.00  0.00           H  
ATOM   2457  O   WAT   381      53.454  12.530  49.937  1.00  0.00           O  
ATOM   2458  H1  WAT   381      54.316  12.856  50.196  1.00  0.00           H  
ATOM   2459  H2  WAT   381      53.639  11.743  49.424  1.00  0.00           H  
ATOM   2460  O   WAT   382      45.471  20.612  62.215  1.00  0.00           O  
ATOM   2461  H1  WAT   382      44.777  20.198  61.702  1.00  0.00           H  
ATOM   2462  H2  WAT   382      46.218  20.654  61.618  1.00  0.00           H  
ATOM   2463  O   WAT   383      47.384  20.544  60.091  1.00  0.00           O  
ATOM   2464  H1  WAT   383      47.361  20.643  59.139  1.00  0.00           H  
ATOM   2465  H2  WAT   383      47.694  21.391  60.413  1.00  0.00           H  
ATOM   2466  O   WAT   384      50.043  22.602  64.206  1.00  0.00           O  
ATOM   2467  H1  WAT   384      50.997  22.570  64.139  1.00  0.00           H  
ATOM   2468  H2  WAT   384      49.844  22.141  65.021  1.00  0.00           H  
ATOM   2469  O   WAT   385      50.633  21.172  66.773  1.00  0.00           O  
ATOM   2470  H1  WAT   385      51.452  21.666  66.796  1.00  0.00           H  
ATOM   2471  H2  WAT   385      50.907  20.255  66.745  1.00  0.00           H  
ATOM   2472  O   WAT   386      60.390  13.563  56.136  1.00  0.00           O  
ATOM   2473  H1  WAT   386      59.502  13.848  55.918  1.00  0.00           H  
ATOM   2474  H2  WAT   386      60.805  13.402  55.288  1.00  0.00           H  
ATOM   2475  O   WAT   387      48.398  28.144  61.223  1.00  0.00           O  
ATOM   2476  H1  WAT   387      48.263  27.384  60.657  1.00  0.00           H  
ATOM   2477  H2  WAT   387      47.981  28.868  60.756  1.00  0.00           H  
ATOM   2478  O   WAT   388      59.534  23.327  50.231  1.00  0.00           O  
ATOM   2479  H1  WAT   388      60.238  23.532  50.846  1.00  0.00           H  
ATOM   2480  H2  WAT   388      58.810  23.895  50.495  1.00  0.00           H  
ATOM   2481  O   WAT   389      60.364  19.078  56.351  1.00  0.00           O  
ATOM   2482  H1  WAT   389      60.307  19.535  55.512  1.00  0.00           H  
ATOM   2483  H2  WAT   389      60.917  18.318  56.173  1.00  0.00           H  
ATOM   2484  O   WAT   390      51.555  29.041  61.435  1.00  0.00           O  
ATOM   2485  H1  WAT   390      51.438  29.985  61.333  1.00  0.00           H  
ATOM   2486  H2  WAT   390      50.734  28.738  61.823  1.00  0.00           H  
ATOM   2487  O   WAT   391      61.443  23.766  52.280  1.00  0.00           O  
ATOM   2488  H1  WAT   391      62.277  23.334  52.098  1.00  0.00           H  
ATOM   2489  H2  WAT   391      61.281  23.594  53.208  1.00  0.00           H  
ATOM   2490  O   WAT   392      61.097  20.269  53.646  1.00  0.00           O  
ATOM   2491  H1  WAT   392      61.042  20.103  52.705  1.00  0.00           H  
ATOM   2492  H2  WAT   392      60.472  20.977  53.802  1.00  0.00           H  
ATOM   2493  O   WAT   393      45.886  15.506  67.472  1.00  0.00           O  
ATOM   2494  H1  WAT   393      46.532  14.996  67.961  1.00  0.00           H  
ATOM   2495  H2  WAT   393      45.678  16.243  68.047  1.00  0.00           H  
ATOM   2496  O   WAT   394      54.407   9.770  53.225  1.00  0.00           O  
ATOM   2497  H1  WAT   394      54.395  10.714  53.381  1.00  0.00           H  
ATOM   2498  H2  WAT   394      55.299   9.587  52.931  1.00  0.00           H  
ATOM   2499  O   WAT   395      52.580  29.694  64.650  1.00  0.00           O  
ATOM   2500  H1  WAT   395      53.483  29.726  64.967  1.00  0.00           H  
ATOM   2501  H2  WAT   395      52.354  28.764  64.665  1.00  0.00           H  
ATOM   2502  O   WAT   396      54.336  28.447  61.311  1.00  0.00           O  
ATOM   2503  H1  WAT   396      53.385  28.447  61.198  1.00  0.00           H  
ATOM   2504  H2  WAT   396      54.639  27.700  60.795  1.00  0.00           H  
ATOM   2505  O   WAT   397      66.880  34.235  62.312  1.00  0.00           O  
ATOM   2506  H1  WAT   397      66.542  34.120  61.424  1.00  0.00           H  
ATOM   2507  H2  WAT   397      67.749  33.835  62.292  1.00  0.00           H  
ATOM   2508  O   WAT   398      62.739  36.089  58.302  1.00  0.00           O  
ATOM   2509  H1  WAT   398      62.175  35.998  57.533  1.00  0.00           H  
ATOM   2510  H2  WAT   398      62.624  35.269  58.782  1.00  0.00           H  
ATOM   2511  O   WAT   399      60.285  37.584  61.140  1.00  0.00           O  
ATOM   2512  H1  WAT   399      61.077  37.243  60.725  1.00  0.00           H  
ATOM   2513  H2  WAT   399      60.525  37.694  62.060  1.00  0.00           H  
ATOM   2514  O   WAT   400      62.244  36.845  54.012  1.00  0.00           O  
ATOM   2515  H1  WAT   400      63.017  36.298  53.873  1.00  0.00           H  
ATOM   2516  H2  WAT   400      62.597  37.709  54.223  1.00  0.00           H  
ATOM   2517  O   WAT   401      64.581  33.004  51.644  1.00  0.00           O  
ATOM   2518  H1  WAT   401      64.833  32.482  50.882  1.00  0.00           H  
ATOM   2519  H2  WAT   401      63.643  32.841  51.746  1.00  0.00           H  
ATOM   2520  O   WAT   402      64.300  34.907  53.846  1.00  0.00           O  
ATOM   2521  H1  WAT   402      64.184  34.232  54.514  1.00  0.00           H  
ATOM   2522  H2  WAT   402      64.411  34.420  53.029  1.00  0.00           H  
ATOM   2523  O   WAT   403      66.644  34.368  57.551  1.00  0.00           O  
ATOM   2524  H1  WAT   403      66.279  33.841  58.262  1.00  0.00           H  
ATOM   2525  H2  WAT   403      67.500  33.978  57.378  1.00  0.00           H  
ATOM   2526  O   WAT   404      66.284  29.397  52.547  1.00  0.00           O  
ATOM   2527  H1  WAT   404      66.452  30.265  52.914  1.00  0.00           H  
ATOM   2528  H2  WAT   404      66.094  29.560  51.623  1.00  0.00           H  
ATOM   2529  O   WAT   405      62.493  34.310  60.247  1.00  0.00           O  
ATOM   2530  H1  WAT   405      61.568  34.178  60.455  1.00  0.00           H  
ATOM   2531  H2  WAT   405      62.741  35.090  60.744  1.00  0.00           H  
ATOM   2532  O   WAT   406      66.263  31.853  53.532  1.00  0.00           O  
ATOM   2533  H1  WAT   406      66.143  32.299  54.370  1.00  0.00           H  
ATOM   2534  H2  WAT   406      65.568  32.201  52.973  1.00  0.00           H  
ATOM   2535  O   WAT   407      59.854  33.953  61.082  1.00  0.00           O  
ATOM   2536  H1  WAT   407      59.983  34.207  61.996  1.00  0.00           H  
ATOM   2537  H2  WAT   407      59.174  34.546  60.762  1.00  0.00           H  
ATOM   2538  O   WAT   408      64.024  44.623  57.181  1.00  0.00           O  
ATOM   2539  H1  WAT   408      63.946  45.574  57.260  1.00  0.00           H  
ATOM   2540  H2  WAT   408      63.420  44.278  57.838  1.00  0.00           H  
ATOM   2541  O   WAT   409      66.121  37.045  59.016  1.00  0.00           O  
ATOM   2542  H1  WAT   409      66.585  37.324  58.227  1.00  0.00           H  
ATOM   2543  H2  WAT   409      65.857  36.143  58.833  1.00  0.00           H  
ATOM   2544  O   WAT   410      63.014  36.592  61.954  1.00  0.00           O  
ATOM   2545  H1  WAT   410      63.584  37.021  61.316  1.00  0.00           H  
ATOM   2546  H2  WAT   410      63.605  36.310  62.652  1.00  0.00           H  
ATOM   2547  O   WAT   411      65.058  33.167  55.825  1.00  0.00           O  
ATOM   2548  H1  WAT   411      65.761  33.619  56.292  1.00  0.00           H  
ATOM   2549  H2  WAT   411      64.726  32.526  56.453  1.00  0.00           H  
ATOM   2550  O   WAT   412      58.801  31.426  61.127  1.00  0.00           O  
ATOM   2551  H1  WAT   412      58.011  31.681  60.651  1.00  0.00           H  
ATOM   2552  H2  WAT   412      59.292  32.241  61.232  1.00  0.00           H  
ATOM   2553  O   WAT   413      60.752  31.790  58.085  1.00  0.00           O  
ATOM   2554  H1  WAT   413      59.955  31.902  58.603  1.00  0.00           H  
ATOM   2555  H2  WAT   413      60.525  32.129  57.219  1.00  0.00           H  
ATOM   2556  O   WAT   414      57.085  31.679  63.558  1.00  0.00           O  
ATOM   2557  H1  WAT   414      57.335  32.563  63.824  1.00  0.00           H  
ATOM   2558  H2  WAT   414      57.620  31.499  62.786  1.00  0.00           H  
ATOM   2559  O   WAT   415      66.298  39.981  55.901  1.00  0.00           O  
ATOM   2560  H1  WAT   415      66.162  40.827  56.330  1.00  0.00           H  
ATOM   2561  H2  WAT   415      66.839  40.183  55.138  1.00  0.00           H  
ATOM   2562  O   WAT   416      59.751  37.499  56.474  1.00  0.00           O  
ATOM   2563  H1  WAT   416      60.263  38.293  56.625  1.00  0.00           H  
ATOM   2564  H2  WAT   416      60.403  36.802  56.407  1.00  0.00           H  
ATOM   2565  O   WAT   417      61.560  40.616  58.556  1.00  0.00           O  
ATOM   2566  H1  WAT   417      61.737  41.537  58.368  1.00  0.00           H  
ATOM   2567  H2  WAT   417      62.356  40.301  58.986  1.00  0.00           H  
ATOM   2568  O   WAT   418      57.715  35.828  57.250  1.00  0.00           O  
ATOM   2569  H1  WAT   418      58.553  36.238  57.033  1.00  0.00           H  
ATOM   2570  H2  WAT   418      57.893  34.888  57.220  1.00  0.00           H  
ATOM   2571  O   WAT   419      67.197  28.340  57.997  1.00  0.00           O  
ATOM   2572  H1  WAT   419      66.341  27.951  57.817  1.00  0.00           H  
ATOM   2573  H2  WAT   419      67.609  28.420  57.137  1.00  0.00           H  
ATOM   2574  O   WAT   420      67.845  37.527  56.414  1.00  0.00           O  
ATOM   2575  H1  WAT   420      67.317  36.792  56.101  1.00  0.00           H  
ATOM   2576  H2  WAT   420      67.344  38.305  56.168  1.00  0.00           H  
ATOM   2577  O   WAT   421      62.577  28.189  58.774  1.00  0.00           O  
ATOM   2578  H1  WAT   421      63.151  27.967  58.042  1.00  0.00           H  
ATOM   2579  H2  WAT   421      63.164  28.258  59.527  1.00  0.00           H  
ATOM   2580  O   WAT   422      62.904  30.219  52.794  1.00  0.00           O  
ATOM   2581  H1  WAT   422      62.068  30.557  53.115  1.00  0.00           H  
ATOM   2582  H2  WAT   422      62.764  30.084  51.857  1.00  0.00           H  
ATOM   2583  O   WAT   423      64.879  25.063  57.502  1.00  0.00           O  
ATOM   2584  H1  WAT   423      64.226  24.748  56.877  1.00  0.00           H  
ATOM   2585  H2  WAT   423      64.837  24.441  58.228  1.00  0.00           H  
ATOM   2586  O   WAT   424      65.990  35.345  49.417  1.00  0.00           O  
ATOM   2587  H1  WAT   424      65.083  35.114  49.616  1.00  0.00           H  
ATOM   2588  H2  WAT   424      66.488  34.549  49.605  1.00  0.00           H  
ATOM   2589  O   WAT   425      67.169  35.446  53.940  1.00  0.00           O  
ATOM   2590  H1  WAT   425      66.260  35.162  54.037  1.00  0.00           H  
ATOM   2591  H2  WAT   425      67.199  35.866  53.080  1.00  0.00           H  
ATOM   2592  O   WAT   426      57.738  33.167  57.921  1.00  0.00           O  
ATOM   2593  H1  WAT   426      57.540  32.574  57.196  1.00  0.00           H  
ATOM   2594  H2  WAT   426      57.183  32.862  58.639  1.00  0.00           H  
ATOM   2595  O   WAT   427      65.718  33.059  60.041  1.00  0.00           O  
ATOM   2596  H1  WAT   427      65.773  32.107  59.965  1.00  0.00           H  
ATOM   2597  H2  WAT   427      64.907  33.215  60.525  1.00  0.00           H  
ATOM   2598  O   WAT   428      66.867  36.987  51.278  1.00  0.00           O  
ATOM   2599  H1  WAT   428      66.429  36.271  50.819  1.00  0.00           H  
ATOM   2600  H2  WAT   428      67.608  37.215  50.717  1.00  0.00           H  
ATOM   2601  O   WAT   429      63.657  31.677  57.800  1.00  0.00           O  
ATOM   2602  H1  WAT   429      62.844  31.976  58.206  1.00  0.00           H  
ATOM   2603  H2  WAT   429      64.153  31.282  58.517  1.00  0.00           H  
ATOM   2604  O   WAT   430      63.148  29.249  63.416  1.00  0.00           O  
ATOM   2605  H1  WAT   430      63.788  29.108  62.718  1.00  0.00           H  
ATOM   2606  H2  WAT   430      62.316  28.962  63.040  1.00  0.00           H  
ATOM   2607  O   WAT   431      63.924  38.549  59.529  1.00  0.00           O  
ATOM   2608  H1  WAT   431      64.718  38.054  59.327  1.00  0.00           H  
ATOM   2609  H2  WAT   431      63.214  38.021  59.166  1.00  0.00           H  
ATOM   2610  O   WAT   432      60.233  32.693  55.605  1.00  0.00           O  
ATOM   2611  H1  WAT   432      59.302  32.632  55.822  1.00  0.00           H  
ATOM   2612  H2  WAT   432      60.328  32.171  54.809  1.00  0.00           H  
ATOM   2613  O   WAT   433      60.151  29.219  58.193  1.00  0.00           O  
ATOM   2614  H1  WAT   433      60.412  30.133  58.084  1.00  0.00           H  
ATOM   2615  H2  WAT   433      60.973  28.751  58.343  1.00  0.00           H  
ATOM   2616  O   WAT   434      61.624  30.633  65.363  1.00  0.00           O  
ATOM   2617  H1  WAT   434      62.296  30.424  64.714  1.00  0.00           H  
ATOM   2618  H2  WAT   434      60.797  30.435  64.923  1.00  0.00           H  
ATOM   2619  O   WAT   435      67.096  44.223  54.552  1.00  0.00           O  
ATOM   2620  H1  WAT   435      67.272  43.752  55.366  1.00  0.00           H  
ATOM   2621  H2  WAT   435      66.410  44.849  54.780  1.00  0.00           H  
ATOM   2622  O   WAT   436      62.778  30.064  49.994  1.00  0.00           O  
ATOM   2623  H1  WAT   436      61.901  29.943  49.630  1.00  0.00           H  
ATOM   2624  H2  WAT   436      63.254  29.273  49.742  1.00  0.00           H  
ATOM   2625  O   WAT   437      54.298  34.852  60.088  1.00  0.00           O  
ATOM   2626  H1  WAT   437      54.985  34.538  59.500  1.00  0.00           H  
ATOM   2627  H2  WAT   437      54.143  35.756  59.815  1.00  0.00           H  
ATOM   2628  O   WAT   438      59.102  29.741  64.516  1.00  0.00           O  
ATOM   2629  H1  WAT   438      59.017  29.134  63.781  1.00  0.00           H  
ATOM   2630  H2  WAT   438      58.280  30.232  64.517  1.00  0.00           H  
ATOM   2631  O   WAT   439      65.964  42.417  57.240  1.00  0.00           O  
ATOM   2632  H1  WAT   439      65.181  42.959  57.334  1.00  0.00           H  
ATOM   2633  H2  WAT   439      66.663  42.934  57.639  1.00  0.00           H  
ATOM   2634  O   WAT   440      65.857  30.368  59.611  1.00  0.00           O  
ATOM   2635  H1  WAT   440      65.487  29.815  60.299  1.00  0.00           H  
ATOM   2636  H2  WAT   440      66.353  29.764  59.058  1.00  0.00           H  
ATOM   2637  O   WAT   441      62.137  43.397  58.655  1.00  0.00           O  
ATOM   2638  H1  WAT   441      61.468  43.881  58.172  1.00  0.00           H  
ATOM   2639  H2  WAT   441      61.998  43.643  59.570  1.00  0.00           H  
ATOM   2640  O   WAT   442      53.875  32.932  62.360  1.00  0.00           O  
ATOM   2641  H1  WAT   442      53.913  32.398  63.153  1.00  0.00           H  
ATOM   2642  H2  WAT   442      53.369  32.405  61.741  1.00  0.00           H  
ATOM   2643  O   WAT   443      57.506  31.658  55.435  1.00  0.00           O  
ATOM   2644  H1  WAT   443      57.801  30.749  55.382  1.00  0.00           H  
ATOM   2645  H2  WAT   443      56.604  31.637  55.113  1.00  0.00           H  
ATOM   2646  O   WAT   444      61.035  29.734  61.418  1.00  0.00           O  
ATOM   2647  H1  WAT   444      60.314  30.348  61.278  1.00  0.00           H  
ATOM   2648  H2  WAT   444      61.824  30.270  61.339  1.00  0.00           H  
ATOM   2649  O   WAT   445      59.234  29.340  55.559  1.00  0.00           O  
ATOM   2650  H1  WAT   445      58.906  28.460  55.376  1.00  0.00           H  
ATOM   2651  H2  WAT   445      59.588  29.285  56.447  1.00  0.00           H  
ATOM   2652  O   WAT   446      62.349  29.627  55.926  1.00  0.00           O  
ATOM   2653  H1  WAT   446      62.688  30.156  55.204  1.00  0.00           H  
ATOM   2654  H2  WAT   446      62.796  29.965  56.702  1.00  0.00           H  
ATOM   2655  O   WAT   447      64.335  28.125  54.126  1.00  0.00           O  
ATOM   2656  H1  WAT   447      65.056  28.503  53.622  1.00  0.00           H  
ATOM   2657  H2  WAT   447      63.712  28.843  54.229  1.00  0.00           H  
ATOM   2658  O   WAT   448      63.219  31.788  61.639  1.00  0.00           O  
ATOM   2659  H1  WAT   448      63.073  32.102  62.531  1.00  0.00           H  
ATOM   2660  H2  WAT   448      62.741  32.406  61.086  1.00  0.00           H  
ATOM   2661  O   WAT   449      57.693  34.328  64.577  1.00  0.00           O  
ATOM   2662  H1  WAT   449      57.148  35.104  64.709  1.00  0.00           H  
ATOM   2663  H2  WAT   449      58.571  34.675  64.419  1.00  0.00           H  
ATOM   2664  O   WAT   450      64.482  27.659  56.956  1.00  0.00           O  
ATOM   2665  H1  WAT   450      64.603  26.731  57.155  1.00  0.00           H  
ATOM   2666  H2  WAT   450      64.192  27.673  56.043  1.00  0.00           H  
ATOM   2667  O   WAT   451      58.925  41.342  59.502  1.00  0.00           O  
ATOM   2668  H1  WAT   451      59.751  41.042  59.121  1.00  0.00           H  
ATOM   2669  H2  WAT   451      58.575  40.572  59.951  1.00  0.00           H  
ATOM   2670  O   WAT   452      57.126  39.260  60.460  1.00  0.00           O  
ATOM   2671  H1  WAT   452      56.289  38.833  60.279  1.00  0.00           H  
ATOM   2672  H2  WAT   452      57.099  39.454  61.397  1.00  0.00           H  
ATOM   2673  O   WAT   453      63.455  39.245  55.047  1.00  0.00           O  
ATOM   2674  H1  WAT   453      63.604  39.928  54.394  1.00  0.00           H  
ATOM   2675  H2  WAT   453      64.261  39.225  55.562  1.00  0.00           H  
ATOM   2676  O   WAT   454      61.210  35.271  56.053  1.00  0.00           O  
ATOM   2677  H1  WAT   454      60.965  34.367  56.251  1.00  0.00           H  
ATOM   2678  H2  WAT   454      61.380  35.273  55.111  1.00  0.00           H  
ATOM   2679  O   WAT   455      60.480  31.004  53.552  1.00  0.00           O  
ATOM   2680  H1  WAT   455      59.787  31.079  52.896  1.00  0.00           H  
ATOM   2681  H2  WAT   455      60.235  30.240  54.074  1.00  0.00           H  
ATOM   2682  O   WAT   456      66.954  41.740  52.518  1.00  0.00           O  
ATOM   2683  H1  WAT   456      66.382  42.359  52.065  1.00  0.00           H  
ATOM   2684  H2  WAT   456      67.528  42.289  53.052  1.00  0.00           H  
ATOM   2685  O   WAT   457      67.339  33.076  49.860  1.00  0.00           O  
ATOM   2686  H1  WAT   457      68.285  32.946  49.929  1.00  0.00           H  
ATOM   2687  H2  WAT   457      66.960  32.337  50.337  1.00  0.00           H  
ATOM   2688  O   WAT   458      65.523  31.001  49.795  1.00  0.00           O  
ATOM   2689  H1  WAT   458      64.617  30.704  49.872  1.00  0.00           H  
ATOM   2690  H2  WAT   458      65.801  30.704  48.929  1.00  0.00           H  
ATOM   2691  O   WAT   459      56.441  32.321  60.245  1.00  0.00           O  
ATOM   2692  H1  WAT   459      56.121  31.468  59.953  1.00  0.00           H  
ATOM   2693  H2  WAT   459      55.894  32.536  61.001  1.00  0.00           H  
ATOM   2694  O   WAT   460      60.219  35.038  63.962  1.00  0.00           O  
ATOM   2695  H1  WAT   460      60.438  35.969  63.981  1.00  0.00           H  
ATOM   2696  H2  WAT   460      60.632  34.678  64.748  1.00  0.00           H  
ATOM   2697  O   WAT   461      67.140  25.544  55.950  1.00  0.00           O  
ATOM   2698  H1  WAT   461      66.330  25.199  56.325  1.00  0.00           H  
ATOM   2699  H2  WAT   461      67.828  25.235  56.539  1.00  0.00           H  
ATOM   2700  O   WAT   462      64.293  27.859  49.937  1.00  0.00           O  
ATOM   2701  H1  WAT   462      65.155  28.185  50.196  1.00  0.00           H  
ATOM   2702  H2  WAT   462      64.478  27.072  49.424  1.00  0.00           H  
ATOM   2703  O   WAT   463      56.310  35.942  62.215  1.00  0.00           O  
ATOM   2704  H1  WAT   463      55.616  35.527  61.702  1.00  0.00           H  
ATOM   2705  H2  WAT   463      57.057  35.984  61.618  1.00  0.00           H  
ATOM   2706  O   WAT   464      58.224  35.873  60.091  1.00  0.00           O  
ATOM   2707  H1  WAT   464      58.201  35.972  59.139  1.00  0.00           H  
ATOM   2708  H2  WAT   464      58.534  36.720  60.413  1.00  0.00           H  
ATOM   2709  O   WAT   465      56.726  30.835  67.472  1.00  0.00           O  
ATOM   2710  H1  WAT   465      57.372  30.325  67.961  1.00  0.00           H  
ATOM   2711  H2  WAT   465      56.518  31.572  68.047  1.00  0.00           H  
ATOM   2712  O   WAT   466      65.246  25.099  53.225  1.00  0.00           O  
ATOM   2713  H1  WAT   466      65.234  26.043  53.381  1.00  0.00           H  
ATOM   2714  H2  WAT   466      66.139  24.916  52.931  1.00  0.00           H  
ATOM   2715  O   WAT   467      53.184   6.300  43.905  1.00  0.00           O  
ATOM   2716  H1  WAT   467      53.107   7.251  43.984  1.00  0.00           H  
ATOM   2717  H2  WAT   467      52.581   5.955  44.563  1.00  0.00           H  
ATOM   2718  O   WAT   468      50.823   9.049  48.050  1.00  0.00           O  
ATOM   2719  H1  WAT   468      51.063   9.681  48.728  1.00  0.00           H  
ATOM   2720  H2  WAT   468      49.980   8.698  48.337  1.00  0.00           H  
ATOM   2721  O   WAT   469      51.298   5.074  45.380  1.00  0.00           O  
ATOM   2722  H1  WAT   469      50.629   5.558  44.896  1.00  0.00           H  
ATOM   2723  H2  WAT   469      51.159   5.320  46.294  1.00  0.00           H  
ATOM   2724  O   WAT   470      55.438   7.108  51.978  1.00  0.00           O  
ATOM   2725  H1  WAT   470      55.990   7.271  52.743  1.00  0.00           H  
ATOM   2726  H2  WAT   470      55.779   7.698  51.306  1.00  0.00           H  
ATOM   2727  O   WAT   471      55.607   6.828  46.224  1.00  0.00           O  
ATOM   2728  H1  WAT   471      55.167   6.335  46.917  1.00  0.00           H  
ATOM   2729  H2  WAT   471      56.358   6.285  45.983  1.00  0.00           H  
ATOM   2730  O   WAT   472      48.398   5.150  47.947  1.00  0.00           O  
ATOM   2731  H1  WAT   472      48.263   4.390  47.381  1.00  0.00           H  
ATOM   2732  H2  WAT   472      47.981   5.874  47.480  1.00  0.00           H  
ATOM   2733  O   WAT   473      51.555   6.047  48.159  1.00  0.00           O  
ATOM   2734  H1  WAT   473      51.438   6.991  48.057  1.00  0.00           H  
ATOM   2735  H2  WAT   473      50.734   5.744  48.548  1.00  0.00           H  
ATOM   2736  O   WAT   474      52.580   6.700  51.375  1.00  0.00           O  
ATOM   2737  H1  WAT   474      53.483   6.732  51.692  1.00  0.00           H  
ATOM   2738  H2  WAT   474      52.354   5.770  51.390  1.00  0.00           H  
ATOM   2739  O   WAT   475      66.880  11.242  49.037  1.00  0.00           O  
ATOM   2740  H1  WAT   475      66.542  11.126  48.149  1.00  0.00           H  
ATOM   2741  H2  WAT   475      67.749  10.841  49.017  1.00  0.00           H  
ATOM   2742  O   WAT   476      62.739  13.095  45.026  1.00  0.00           O  
ATOM   2743  H1  WAT   476      62.175  13.004  44.258  1.00  0.00           H  
ATOM   2744  H2  WAT   476      62.624  12.275  45.507  1.00  0.00           H  
ATOM   2745  O   WAT   477      60.285  14.590  47.865  1.00  0.00           O  
ATOM   2746  H1  WAT   477      61.077  14.249  47.449  1.00  0.00           H  
ATOM   2747  H2  WAT   477      60.525  14.700  48.785  1.00  0.00           H  
ATOM   2748  O   WAT   478      62.244  13.851  40.736  1.00  0.00           O  
ATOM   2749  H1  WAT   478      63.017  13.304  40.598  1.00  0.00           H  
ATOM   2750  H2  WAT   478      62.597  14.716  40.948  1.00  0.00           H  
ATOM   2751  O   WAT   479      65.008  12.557  50.533  1.00  0.00           O  
ATOM   2752  H1  WAT   479      65.605  12.332  49.819  1.00  0.00           H  
ATOM   2753  H2  WAT   479      65.066  11.815  51.136  1.00  0.00           H  
ATOM   2754  O   WAT   480      64.581  10.010  38.368  1.00  0.00           O  
ATOM   2755  H1  WAT   480      64.833   9.489  37.607  1.00  0.00           H  
ATOM   2756  H2  WAT   480      63.643   9.847  38.471  1.00  0.00           H  
ATOM   2757  O   WAT   481      64.300  11.913  40.571  1.00  0.00           O  
ATOM   2758  H1  WAT   481      64.184  11.238  41.239  1.00  0.00           H  
ATOM   2759  H2  WAT   481      64.411  11.427  39.754  1.00  0.00           H  
ATOM   2760  O   WAT   482      66.644  11.374  44.275  1.00  0.00           O  
ATOM   2761  H1  WAT   482      66.279  10.847  44.987  1.00  0.00           H  
ATOM   2762  H2  WAT   482      67.500  10.984  44.102  1.00  0.00           H  
ATOM   2763  O   WAT   483      62.493  11.316  46.972  1.00  0.00           O  
ATOM   2764  H1  WAT   483      61.568  11.184  47.180  1.00  0.00           H  
ATOM   2765  H2  WAT   483      62.741  12.096  47.469  1.00  0.00           H  
ATOM   2766  O   WAT   484      59.854  10.960  47.806  1.00  0.00           O  
ATOM   2767  H1  WAT   484      59.983  11.213  48.720  1.00  0.00           H  
ATOM   2768  H2  WAT   484      59.174  11.552  47.487  1.00  0.00           H  
ATOM   2769  O   WAT   485      64.024  21.629  43.905  1.00  0.00           O  
ATOM   2770  H1  WAT   485      63.946  22.580  43.984  1.00  0.00           H  
ATOM   2771  H2  WAT   485      63.420  21.284  44.563  1.00  0.00           H  
ATOM   2772  O   WAT   486      66.121  14.051  45.741  1.00  0.00           O  
ATOM   2773  H1  WAT   486      66.585  14.330  44.951  1.00  0.00           H  
ATOM   2774  H2  WAT   486      65.857  13.150  45.558  1.00  0.00           H  
ATOM   2775  O   WAT   487      63.014  13.598  48.679  1.00  0.00           O  
ATOM   2776  H1  WAT   487      63.584  14.027  48.040  1.00  0.00           H  
ATOM   2777  H2  WAT   487      63.605  13.317  49.377  1.00  0.00           H  
ATOM   2778  O   WAT   488      65.058  10.174  42.550  1.00  0.00           O  
ATOM   2779  H1  WAT   488      65.761  10.626  43.017  1.00  0.00           H  
ATOM   2780  H2  WAT   488      64.726   9.532  43.178  1.00  0.00           H  
ATOM   2781  O   WAT   489      58.801   8.432  47.851  1.00  0.00           O  
ATOM   2782  H1  WAT   489      58.011   8.688  47.375  1.00  0.00           H  
ATOM   2783  H2  WAT   489      59.292   9.247  47.956  1.00  0.00           H  
ATOM   2784  O   WAT   490      60.752   8.796  44.810  1.00  0.00           O  
ATOM   2785  H1  WAT   490      59.955   8.908  45.328  1.00  0.00           H  
ATOM   2786  H2  WAT   490      60.525   9.135  43.944  1.00  0.00           H  
ATOM   2787  O   WAT   491      57.085   8.685  50.283  1.00  0.00           O  
ATOM   2788  H1  WAT   491      57.335   9.570  50.549  1.00  0.00           H  
ATOM   2789  H2  WAT   491      57.620   8.505  49.510  1.00  0.00           H  
ATOM   2790  O   WAT   492      66.298  16.988  42.626  1.00  0.00           O  
ATOM   2791  H1  WAT   492      66.162  17.833  43.054  1.00  0.00           H  
ATOM   2792  H2  WAT   492      66.839  17.190  41.862  1.00  0.00           H  
ATOM   2793  O   WAT   493      59.751  14.505  43.199  1.00  0.00           O  
ATOM   2794  H1  WAT   493      60.263  15.299  43.349  1.00  0.00           H  
ATOM   2795  H2  WAT   493      60.403  13.808  43.132  1.00  0.00           H  
ATOM   2796  O   WAT   494      61.560  17.622  45.281  1.00  0.00           O  
ATOM   2797  H1  WAT   494      61.737  18.544  45.093  1.00  0.00           H  
ATOM   2798  H2  WAT   494      62.356  17.308  45.710  1.00  0.00           H  
ATOM   2799  O   WAT   495      62.683  19.140  51.282  1.00  0.00           O  
ATOM   2800  H1  WAT   495      63.234  19.011  50.510  1.00  0.00           H  
ATOM   2801  H2  WAT   495      61.844  19.439  50.931  1.00  0.00           H  
ATOM   2802  O   WAT   496      57.715  12.834  43.975  1.00  0.00           O  
ATOM   2803  H1  WAT   496      58.553  13.244  43.758  1.00  0.00           H  
ATOM   2804  H2  WAT   496      57.893  11.894  43.945  1.00  0.00           H  
ATOM   2805  O   WAT   497      67.845  14.533  43.138  1.00  0.00           O  
ATOM   2806  H1  WAT   497      67.317  13.799  42.826  1.00  0.00           H  
ATOM   2807  H2  WAT   497      67.344  15.311  42.892  1.00  0.00           H  
ATOM   2808  O   WAT   498      65.990  12.351  36.142  1.00  0.00           O  
ATOM   2809  H1  WAT   498      65.083  12.120  36.341  1.00  0.00           H  
ATOM   2810  H2  WAT   498      66.488  11.555  36.329  1.00  0.00           H  
ATOM   2811  O   WAT   499      67.169  12.453  40.664  1.00  0.00           O  
ATOM   2812  H1  WAT   499      66.260  12.168  40.761  1.00  0.00           H  
ATOM   2813  H2  WAT   499      67.199  12.872  39.804  1.00  0.00           H  
ATOM   2814  O   WAT   500      57.738  10.173  44.646  1.00  0.00           O  
ATOM   2815  H1  WAT   500      57.540   9.580  43.921  1.00  0.00           H  
ATOM   2816  H2  WAT   500      57.183   9.868  45.363  1.00  0.00           H  
ATOM   2817  O   WAT   501      66.867  13.993  38.003  1.00  0.00           O  
ATOM   2818  H1  WAT   501      66.429  13.277  37.543  1.00  0.00           H  
ATOM   2819  H2  WAT   501      67.608  14.221  37.441  1.00  0.00           H  
ATOM   2820  O   WAT   502      65.808  18.679  46.458  1.00  0.00           O  
ATOM   2821  H1  WAT   502      65.765  18.905  45.528  1.00  0.00           H  
ATOM   2822  H2  WAT   502      66.724  18.445  46.606  1.00  0.00           H  
ATOM   2823  O   WAT   503      63.924  15.555  46.254  1.00  0.00           O  
ATOM   2824  H1  WAT   503      64.718  15.060  46.052  1.00  0.00           H  
ATOM   2825  H2  WAT   503      63.214  15.027  45.890  1.00  0.00           H  
ATOM   2826  O   WAT   504      60.233   9.700  42.330  1.00  0.00           O  
ATOM   2827  H1  WAT   504      59.302   9.638  42.547  1.00  0.00           H  
ATOM   2828  H2  WAT   504      60.328   9.177  41.533  1.00  0.00           H  
ATOM   2829  O   WAT   505      66.502  16.128  49.934  1.00  0.00           O  
ATOM   2830  H1  WAT   505      66.363  15.760  50.806  1.00  0.00           H  
ATOM   2831  H2  WAT   505      65.713  16.643  49.762  1.00  0.00           H  
ATOM   2832  O   WAT   506      67.096  21.229  41.276  1.00  0.00           O  
ATOM   2833  H1  WAT   506      67.272  20.758  42.091  1.00  0.00           H  
ATOM   2834  H2  WAT   506      66.410  21.856  41.504  1.00  0.00           H  
ATOM   2835  O   WAT   507      68.052  15.506  47.322  1.00  0.00           O  
ATOM   2836  H1  WAT   507      67.717  15.466  48.218  1.00  0.00           H  
ATOM   2837  H2  WAT   507      67.552  14.841  46.849  1.00  0.00           H  
ATOM   2838  O   WAT   508      62.026  10.913  52.848  1.00  0.00           O  
ATOM   2839  H1  WAT   508      61.888  10.181  53.449  1.00  0.00           H  
ATOM   2840  H2  WAT   508      62.937  10.824  52.566  1.00  0.00           H  
ATOM   2841  O   WAT   509      61.662  24.378  48.050  1.00  0.00           O  
ATOM   2842  H1  WAT   509      61.902  25.010  48.728  1.00  0.00           H  
ATOM   2843  H2  WAT   509      60.819  24.027  48.337  1.00  0.00           H  
ATOM   2844  O   WAT   510      54.298  11.858  46.812  1.00  0.00           O  
ATOM   2845  H1  WAT   510      54.985  11.544  46.224  1.00  0.00           H  
ATOM   2846  H2  WAT   510      54.143  12.762  46.539  1.00  0.00           H  
ATOM   2847  O   WAT   511      66.175  20.186  50.454  1.00  0.00           O  
ATOM   2848  H1  WAT   511      66.102  20.991  50.966  1.00  0.00           H  
ATOM   2849  H2  WAT   511      65.733  20.385  49.629  1.00  0.00           H  
ATOM   2850  O   WAT   512      65.964  19.423  43.964  1.00  0.00           O  
ATOM   2851  H1  WAT   512      65.181  19.965  44.058  1.00  0.00           H  
ATOM   2852  H2  WAT   512      66.663  19.940  44.364  1.00  0.00           H  
ATOM   2853  O   WAT   513      63.686  17.834  53.431  1.00  0.00           O  
ATOM   2854  H1  WAT   513      64.387  18.468  53.584  1.00  0.00           H  
ATOM   2855  H2  WAT   513      63.216  18.175  52.670  1.00  0.00           H  
ATOM   2856  O   WAT   514      59.283  17.368  50.364  1.00  0.00           O  
ATOM   2857  H1  WAT   514      59.868  16.622  50.496  1.00  0.00           H  
ATOM   2858  H2  WAT   514      59.086  17.678  51.247  1.00  0.00           H  
ATOM   2859  O   WAT   515      62.137  20.403  45.380  1.00  0.00           O  
ATOM   2860  H1  WAT   515      61.468  20.887  44.896  1.00  0.00           H  
ATOM   2861  H2  WAT   515      61.998  20.650  46.294  1.00  0.00           H  
ATOM   2862  O   WAT   516      53.875   9.938  49.084  1.00  0.00           O  
ATOM   2863  H1  WAT   516      53.913   9.405  49.878  1.00  0.00           H  
ATOM   2864  H2  WAT   516      53.369   9.412  48.465  1.00  0.00           H  
ATOM   2865  O   WAT   517      66.277  22.437  51.978  1.00  0.00           O  
ATOM   2866  H1  WAT   517      66.829  22.600  52.743  1.00  0.00           H  
ATOM   2867  H2  WAT   517      66.618  23.028  51.306  1.00  0.00           H  
ATOM   2868  O   WAT   518      57.506   8.665  42.160  1.00  0.00           O  
ATOM   2869  H1  WAT   518      57.801   7.756  42.106  1.00  0.00           H  
ATOM   2870  H2  WAT   518      56.604   8.643  41.838  1.00  0.00           H  
ATOM   2871  O   WAT   519      63.219   8.794  48.363  1.00  0.00           O  
ATOM   2872  H1  WAT   519      63.073   9.108  49.256  1.00  0.00           H  
ATOM   2873  H2  WAT   519      62.741   9.412  47.810  1.00  0.00           H  
ATOM   2874  O   WAT   520      57.693  11.334  51.302  1.00  0.00           O  
ATOM   2875  H1  WAT   520      57.148  12.110  51.434  1.00  0.00           H  
ATOM   2876  H2  WAT   520      58.571  11.681  51.144  1.00  0.00           H  
ATOM   2877  O   WAT   521      58.480  10.461  54.195  1.00  0.00           O  
ATOM   2878  H1  WAT   521      57.738  10.610  54.781  1.00  0.00           H  
ATOM   2879  H2  WAT   521      58.159  10.722  53.332  1.00  0.00           H  
ATOM   2880  O   WAT   522      66.424  20.003  53.993  1.00  0.00           O  
ATOM   2881  H1  WAT   522      66.733  19.758  54.865  1.00  0.00           H  
ATOM   2882  H2  WAT   522      67.222  20.208  53.505  1.00  0.00           H  
ATOM   2883  O   WAT   523      66.446  22.157  46.224  1.00  0.00           O  
ATOM   2884  H1  WAT   523      66.007  21.664  46.917  1.00  0.00           H  
ATOM   2885  H2  WAT   523      67.197  21.614  45.983  1.00  0.00           H  
ATOM   2886  O   WAT   524      58.925  18.348  46.226  1.00  0.00           O  
ATOM   2887  H1  WAT   524      59.751  18.048  45.846  1.00  0.00           H  
ATOM   2888  H2  WAT   524      58.575  17.579  46.675  1.00  0.00           H  
ATOM   2889  O   WAT   525      63.893  17.701  48.296  1.00  0.00           O  
ATOM   2890  H1  WAT   525      63.271  17.038  47.996  1.00  0.00           H  
ATOM   2891  H2  WAT   525      64.564  17.727  47.613  1.00  0.00           H  
ATOM   2892  O   WAT   526      57.126  16.267  47.185  1.00  0.00           O  
ATOM   2893  H1  WAT   526      56.289  15.839  47.003  1.00  0.00           H  
ATOM   2894  H2  WAT   526      57.099  16.460  48.122  1.00  0.00           H  
ATOM   2895  O   WAT   527      63.455  16.251  41.772  1.00  0.00           O  
ATOM   2896  H1  WAT   527      63.604  16.935  41.118  1.00  0.00           H  
ATOM   2897  H2  WAT   527      64.261  16.231  42.287  1.00  0.00           H  
ATOM   2898  O   WAT   528      61.210  12.277  42.778  1.00  0.00           O  
ATOM   2899  H1  WAT   528      60.965  11.374  42.976  1.00  0.00           H  
ATOM   2900  H2  WAT   528      61.380  12.279  41.836  1.00  0.00           H  
ATOM   2901  O   WAT   529      66.954  18.746  39.243  1.00  0.00           O  
ATOM   2902  H1  WAT   529      66.382  19.365  38.790  1.00  0.00           H  
ATOM   2903  H2  WAT   529      67.528  19.296  39.777  1.00  0.00           H  
ATOM   2904  O   WAT   530      56.441   9.327  46.970  1.00  0.00           O  
ATOM   2905  H1  WAT   530      56.121   8.474  46.677  1.00  0.00           H  
ATOM   2906  H2  WAT   530      55.894   9.542  47.726  1.00  0.00           H  
ATOM   2907  O   WAT   531      60.219  12.044  50.687  1.00  0.00           O  
ATOM   2908  H1  WAT   531      60.438  12.975  50.706  1.00  0.00           H  
ATOM   2909  H2  WAT   531      60.632  11.685  51.472  1.00  0.00           H  
ATOM   2910  O   WAT   532      56.310  12.948  48.939  1.00  0.00           O  
ATOM   2911  H1  WAT   532      55.616  12.533  48.426  1.00  0.00           H  
ATOM   2912  H2  WAT   532      57.057  12.990  48.342  1.00  0.00           H  
ATOM   2913  O   WAT   533      58.224  12.880  46.816  1.00  0.00           O  
ATOM   2914  H1  WAT   533      58.201  12.978  45.864  1.00  0.00           H  
ATOM   2915  H2  WAT   533      58.534  13.726  47.137  1.00  0.00           H  
ATOM   2916  O   WAT   534      60.882  14.937  50.930  1.00  0.00           O  
ATOM   2917  H1  WAT   534      61.837  14.906  50.863  1.00  0.00           H  
ATOM   2918  H2  WAT   534      60.684  14.476  51.745  1.00  0.00           H  
ATOM   2919  O   WAT   535      61.472  13.507  53.497  1.00  0.00           O  
ATOM   2920  H1  WAT   535      62.292  14.002  53.521  1.00  0.00           H  
ATOM   2921  H2  WAT   535      61.746  12.591  53.469  1.00  0.00           H  
ATOM   2922  O   WAT   536      59.237  20.479  47.947  1.00  0.00           O  
ATOM   2923  H1  WAT   536      59.103  19.719  47.381  1.00  0.00           H  
ATOM   2924  H2  WAT   536      58.821  21.203  47.480  1.00  0.00           H  
ATOM   2925  O   WAT   537      62.394  21.376  48.159  1.00  0.00           O  
ATOM   2926  H1  WAT   537      62.278  22.321  48.057  1.00  0.00           H  
ATOM   2927  H2  WAT   537      61.574  21.073  48.548  1.00  0.00           H  
ATOM   2928  O   WAT   538      56.726   7.841  54.197  1.00  0.00           O  
ATOM   2929  H1  WAT   538      57.372   7.331  54.685  1.00  0.00           H  
ATOM   2930  H2  WAT   538      56.518   8.578  54.771  1.00  0.00           H  
ATOM   2931  O   WAT   539      63.420  22.029  51.375  1.00  0.00           O  
ATOM   2932  H1  WAT   539      64.323  22.061  51.692  1.00  0.00           H  
ATOM   2933  H2  WAT   539      63.194  21.099  51.390  1.00  0.00           H  
ATOM   2934  O   WAT   540      65.175  20.782  48.036  1.00  0.00           O  
ATOM   2935  H1  WAT   540      64.225  20.782  47.922  1.00  0.00           H  
ATOM   2936  H2  WAT   540      65.478  20.035  47.519  1.00  0.00           H  
ATOM   2937  O   WAT   541      67.924  24.014  50.283  1.00  0.00           O  
ATOM   2938  H1  WAT   541      68.175  24.899  50.549  1.00  0.00           H  
ATOM   2939  H2  WAT   541      68.460  23.835  49.510  1.00  0.00           H  
ATOM   2940  O   WAT   542      68.577  25.502  44.646  1.00  0.00           O  
ATOM   2941  H1  WAT   542      68.380  24.909  43.921  1.00  0.00           H  
ATOM   2942  H2  WAT   542      68.022  25.198  45.363  1.00  0.00           H  
ATOM   2943  O   WAT   543      65.137  27.187  46.812  1.00  0.00           O  
ATOM   2944  H1  WAT   543      65.825  26.873  46.224  1.00  0.00           H  
ATOM   2945  H2  WAT   543      64.982  28.091  46.539  1.00  0.00           H  
ATOM   2946  O   WAT   544      64.714  25.267  49.084  1.00  0.00           O  
ATOM   2947  H1  WAT   544      64.753  24.734  49.878  1.00  0.00           H  
ATOM   2948  H2  WAT   544      64.208  24.741  48.465  1.00  0.00           H  
ATOM   2949  O   WAT   545      68.345  23.994  42.160  1.00  0.00           O  
ATOM   2950  H1  WAT   545      68.640  23.085  42.106  1.00  0.00           H  
ATOM   2951  H2  WAT   545      67.444  23.973  41.838  1.00  0.00           H  
ATOM   2952  O   WAT   546      67.966  31.596  47.185  1.00  0.00           O  
ATOM   2953  H1  WAT   546      67.129  31.168  47.003  1.00  0.00           H  
ATOM   2954  H2  WAT   546      67.938  31.789  48.122  1.00  0.00           H  
ATOM   2955  O   WAT   547      67.281  24.657  46.970  1.00  0.00           O  
ATOM   2956  H1  WAT   547      66.961  23.803  46.677  1.00  0.00           H  
ATOM   2957  H2  WAT   547      66.734  24.872  47.726  1.00  0.00           H  
ATOM   2958  O   WAT   548      67.149  28.277  48.939  1.00  0.00           O  
ATOM   2959  H1  WAT   548      66.456  27.862  48.426  1.00  0.00           H  
ATOM   2960  H2  WAT   548      67.897  28.319  48.342  1.00  0.00           H  
ATOM   2961  O   WAT   549      67.565  23.170  54.197  1.00  0.00           O  
ATOM   2962  H1  WAT   549      68.211  22.660  54.685  1.00  0.00           H  
ATOM   2963  H2  WAT   549      67.357  23.907  54.771  1.00  0.00           H  
ATOM   2964  O   WAT   550      14.700  36.390  65.612  1.00  0.00           O  
ATOM   2965  H1  WAT   550      14.027  36.693  66.221  1.00  0.00           H  
ATOM   2966  H2  WAT   550      15.087  37.193  65.263  1.00  0.00           H  
ATOM   2967  O   WAT   551      16.791  28.181  64.147  1.00  0.00           O  
ATOM   2968  H1  WAT   551      16.174  27.456  64.050  1.00  0.00           H  
ATOM   2969  H2  WAT   551      16.323  28.942  63.804  1.00  0.00           H  
ATOM   2970  O   WAT   552      18.666  33.969  66.886  1.00  0.00           O  
ATOM   2971  H1  WAT   552      19.361  34.589  67.105  1.00  0.00           H  
ATOM   2972  H2  WAT   552      19.008  33.118  67.162  1.00  0.00           H  
ATOM   2973  O   WAT   553      12.758  34.075  65.794  1.00  0.00           O  
ATOM   2974  H1  WAT   553      12.185  34.694  65.341  1.00  0.00           H  
ATOM   2975  H2  WAT   553      13.331  34.625  66.328  1.00  0.00           H  
ATOM   2976  O   WAT   554      15.977  34.359  66.925  1.00  0.00           O  
ATOM   2977  H1  WAT   554      16.910  34.293  67.128  1.00  0.00           H  
ATOM   2978  H2  WAT   554      15.890  35.194  66.466  1.00  0.00           H  
ATOM   2979  O   WAT   555      18.606  33.675  63.885  1.00  0.00           O  
ATOM   2980  H1  WAT   555      18.527  33.341  64.779  1.00  0.00           H  
ATOM   2981  H2  WAT   555      19.427  34.167  63.884  1.00  0.00           H  
ATOM   2982  O   WAT   556      16.176  30.992  63.506  1.00  0.00           O  
ATOM   2983  H1  WAT   556      16.880  31.197  64.122  1.00  0.00           H  
ATOM   2984  H2  WAT   556      15.453  31.560  63.771  1.00  0.00           H  
ATOM   2985  O   WAT   557      18.085  31.430  65.556  1.00  0.00           O  
ATOM   2986  H1  WAT   557      18.920  30.998  65.374  1.00  0.00           H  
ATOM   2987  H2  WAT   557      17.924  31.259  66.484  1.00  0.00           H  
ATOM   2988  O   WAT   558      23.522  41.900  75.588  1.00  0.00           O  
ATOM   2989  H1  WAT   558      23.184  41.784  74.700  1.00  0.00           H  
ATOM   2990  H2  WAT   558      24.391  41.499  75.568  1.00  0.00           H  
ATOM   2991  O   WAT   559      19.381  43.754  71.577  1.00  0.00           O  
ATOM   2992  H1  WAT   559      18.818  43.663  70.809  1.00  0.00           H  
ATOM   2993  H2  WAT   559      19.266  42.934  72.057  1.00  0.00           H  
ATOM   2994  O   WAT   560      24.961  47.421  66.889  1.00  0.00           O  
ATOM   2995  H1  WAT   560      24.310  48.006  66.502  1.00  0.00           H  
ATOM   2996  H2  WAT   560      25.756  47.951  66.948  1.00  0.00           H  
ATOM   2997  O   WAT   561      18.887  44.510  67.287  1.00  0.00           O  
ATOM   2998  H1  WAT   561      19.660  43.962  67.149  1.00  0.00           H  
ATOM   2999  H2  WAT   561      19.239  45.374  67.499  1.00  0.00           H  
ATOM   3000  O   WAT   562      21.223  40.669  64.919  1.00  0.00           O  
ATOM   3001  H1  WAT   562      21.476  40.147  64.158  1.00  0.00           H  
ATOM   3002  H2  WAT   562      20.286  40.505  65.022  1.00  0.00           H  
ATOM   3003  O   WAT   563      26.268  39.672  72.727  1.00  0.00           O  
ATOM   3004  H1  WAT   563      27.054  39.254  72.376  1.00  0.00           H  
ATOM   3005  H2  WAT   563      26.532  40.577  72.895  1.00  0.00           H  
ATOM   3006  O   WAT   564      26.439  45.110  67.426  1.00  0.00           O  
ATOM   3007  H1  WAT   564      25.803  45.183  68.138  1.00  0.00           H  
ATOM   3008  H2  WAT   564      26.108  45.699  66.747  1.00  0.00           H  
ATOM   3009  O   WAT   565      31.668  39.610  73.630  1.00  0.00           O  
ATOM   3010  H1  WAT   565      32.401  39.040  73.864  1.00  0.00           H  
ATOM   3011  H2  WAT   565      30.912  39.222  74.071  1.00  0.00           H  
ATOM   3012  O   WAT   566      20.943  42.572  67.122  1.00  0.00           O  
ATOM   3013  H1  WAT   566      20.827  41.896  67.790  1.00  0.00           H  
ATOM   3014  H2  WAT   566      21.053  42.085  66.305  1.00  0.00           H  
ATOM   3015  O   WAT   567      23.286  42.033  70.826  1.00  0.00           O  
ATOM   3016  H1  WAT   567      22.922  41.506  71.538  1.00  0.00           H  
ATOM   3017  H2  WAT   567      24.143  41.643  70.653  1.00  0.00           H  
ATOM   3018  O   WAT   568      22.927  37.062  65.822  1.00  0.00           O  
ATOM   3019  H1  WAT   568      23.094  37.930  66.190  1.00  0.00           H  
ATOM   3020  H2  WAT   568      22.736  37.224  64.899  1.00  0.00           H  
ATOM   3021  O   WAT   569      29.084  38.042  75.169  1.00  0.00           O  
ATOM   3022  H1  WAT   569      28.176  37.973  74.875  1.00  0.00           H  
ATOM   3023  H2  WAT   569      29.033  38.519  75.997  1.00  0.00           H  
ATOM   3024  O   WAT   570      22.906  39.517  66.807  1.00  0.00           O  
ATOM   3025  H1  WAT   570      22.786  39.963  67.646  1.00  0.00           H  
ATOM   3026  H2  WAT   570      22.211  39.866  66.249  1.00  0.00           H  
ATOM   3027  O   WAT   571      28.604  39.990  67.635  1.00  0.00           O  
ATOM   3028  H1  WAT   571      29.516  40.222  67.460  1.00  0.00           H  
ATOM   3029  H2  WAT   571      28.095  40.573  67.073  1.00  0.00           H  
ATOM   3030  O   WAT   572      22.764  44.710  72.292  1.00  0.00           O  
ATOM   3031  H1  WAT   572      23.228  44.988  71.502  1.00  0.00           H  
ATOM   3032  H2  WAT   572      22.500  43.808  72.109  1.00  0.00           H  
ATOM   3033  O   WAT   573      21.701  40.832  69.101  1.00  0.00           O  
ATOM   3034  H1  WAT   573      22.403  41.284  69.568  1.00  0.00           H  
ATOM   3035  H2  WAT   573      21.369  40.190  69.728  1.00  0.00           H  
ATOM   3036  O   WAT   574      22.940  47.646  69.177  1.00  0.00           O  
ATOM   3037  H1  WAT   574      22.805  48.491  69.605  1.00  0.00           H  
ATOM   3038  H2  WAT   574      23.481  47.848  68.413  1.00  0.00           H  
ATOM   3039  O   WAT   575      26.254  41.160  66.214  1.00  0.00           O  
ATOM   3040  H1  WAT   575      25.739  41.930  66.453  1.00  0.00           H  
ATOM   3041  H2  WAT   575      25.982  40.486  66.837  1.00  0.00           H  
ATOM   3042  O   WAT   576      23.839  36.005  71.272  1.00  0.00           O  
ATOM   3043  H1  WAT   576      22.983  35.616  71.093  1.00  0.00           H  
ATOM   3044  H2  WAT   576      24.252  36.084  70.412  1.00  0.00           H  
ATOM   3045  O   WAT   577      31.228  43.913  68.149  1.00  0.00           O  
ATOM   3046  H1  WAT   577      30.451  43.574  67.705  1.00  0.00           H  
ATOM   3047  H2  WAT   577      31.907  43.918  67.475  1.00  0.00           H  
ATOM   3048  O   WAT   578      26.043  39.033  68.040  1.00  0.00           O  
ATOM   3049  H1  WAT   578      25.738  39.347  68.891  1.00  0.00           H  
ATOM   3050  H2  WAT   578      26.996  39.111  68.083  1.00  0.00           H  
ATOM   3051  O   WAT   579      24.488  45.192  69.689  1.00  0.00           O  
ATOM   3052  H1  WAT   579      23.960  44.457  69.376  1.00  0.00           H  
ATOM   3053  H2  WAT   579      23.986  45.969  69.443  1.00  0.00           H  
ATOM   3054  O   WAT   580      28.277  41.741  72.856  1.00  0.00           O  
ATOM   3055  H1  WAT   580      28.791  42.374  73.358  1.00  0.00           H  
ATOM   3056  H2  WAT   580      28.928  41.141  72.491  1.00  0.00           H  
ATOM   3057  O   WAT   581      19.546  37.884  66.069  1.00  0.00           O  
ATOM   3058  H1  WAT   581      18.710  38.222  66.390  1.00  0.00           H  
ATOM   3059  H2  WAT   581      19.407  37.749  65.132  1.00  0.00           H  
ATOM   3060  O   WAT   582      22.633  43.010  62.693  1.00  0.00           O  
ATOM   3061  H1  WAT   582      21.726  42.779  62.892  1.00  0.00           H  
ATOM   3062  H2  WAT   582      23.130  42.213  62.880  1.00  0.00           H  
ATOM   3063  O   WAT   583      25.540  51.719  65.612  1.00  0.00           O  
ATOM   3064  H1  WAT   583      24.866  52.023  66.221  1.00  0.00           H  
ATOM   3065  H2  WAT   583      25.926  52.522  65.263  1.00  0.00           H  
ATOM   3066  O   WAT   584      25.539  40.615  70.232  1.00  0.00           O  
ATOM   3067  H1  WAT   584      26.286  41.127  69.923  1.00  0.00           H  
ATOM   3068  H2  WAT   584      25.808  40.293  71.093  1.00  0.00           H  
ATOM   3069  O   WAT   585      23.812  43.111  67.215  1.00  0.00           O  
ATOM   3070  H1  WAT   585      22.903  42.827  67.312  1.00  0.00           H  
ATOM   3071  H2  WAT   585      23.841  43.531  66.355  1.00  0.00           H  
ATOM   3072  O   WAT   586      27.987  37.651  72.214  1.00  0.00           O  
ATOM   3073  H1  WAT   586      27.249  37.139  72.545  1.00  0.00           H  
ATOM   3074  H2  WAT   586      28.240  37.211  71.403  1.00  0.00           H  
ATOM   3075  O   WAT   587      22.360  40.724  73.316  1.00  0.00           O  
ATOM   3076  H1  WAT   587      22.415  39.771  73.240  1.00  0.00           H  
ATOM   3077  H2  WAT   587      21.549  40.880  73.800  1.00  0.00           H  
ATOM   3078  O   WAT   588      23.509  44.652  64.554  1.00  0.00           O  
ATOM   3079  H1  WAT   588      23.071  43.935  64.094  1.00  0.00           H  
ATOM   3080  H2  WAT   588      24.250  44.879  63.992  1.00  0.00           H  
ATOM   3081  O   WAT   589      20.299  39.342  71.075  1.00  0.00           O  
ATOM   3082  H1  WAT   589      19.486  39.641  71.482  1.00  0.00           H  
ATOM   3083  H2  WAT   589      20.795  38.947  71.792  1.00  0.00           H  
ATOM   3084  O   WAT   590      31.627  42.928  70.611  1.00  0.00           O  
ATOM   3085  H1  WAT   590      31.488  43.118  69.684  1.00  0.00           H  
ATOM   3086  H2  WAT   590      31.270  43.689  71.068  1.00  0.00           H  
ATOM   3087  O   WAT   591      16.875  40.358  68.881  1.00  0.00           O  
ATOM   3088  H1  WAT   591      15.945  40.296  69.098  1.00  0.00           H  
ATOM   3089  H2  WAT   591      16.971  39.835  68.084  1.00  0.00           H  
ATOM   3090  O   WAT   592      23.739  51.887  67.827  1.00  0.00           O  
ATOM   3091  H1  WAT   592      23.914  51.416  68.642  1.00  0.00           H  
ATOM   3092  H2  WAT   592      23.052  52.514  68.055  1.00  0.00           H  
ATOM   3093  O   WAT   593      27.630  43.510  64.147  1.00  0.00           O  
ATOM   3094  H1  WAT   593      27.013  42.785  64.050  1.00  0.00           H  
ATOM   3095  H2  WAT   593      27.162  44.271  63.804  1.00  0.00           H  
ATOM   3096  O   WAT   594      19.420  37.729  63.269  1.00  0.00           O  
ATOM   3097  H1  WAT   594      18.543  37.608  62.905  1.00  0.00           H  
ATOM   3098  H2  WAT   594      19.896  36.937  63.017  1.00  0.00           H  
ATOM   3099  O   WAT   595      25.916  35.891  73.159  1.00  0.00           O  
ATOM   3100  H1  WAT   595      26.413  35.138  72.839  1.00  0.00           H  
ATOM   3101  H2  WAT   595      25.145  35.927  72.593  1.00  0.00           H  
ATOM   3102  O   WAT   596      26.999  44.648  70.733  1.00  0.00           O  
ATOM   3103  H1  WAT   596      26.065  44.768  70.563  1.00  0.00           H  
ATOM   3104  H2  WAT   596      27.177  43.745  70.469  1.00  0.00           H  
ATOM   3105  O   WAT   597      30.387  40.490  71.268  1.00  0.00           O  
ATOM   3106  H1  WAT   597      30.853  41.323  71.194  1.00  0.00           H  
ATOM   3107  H2  WAT   597      30.837  40.024  71.972  1.00  0.00           H  
ATOM   3108  O   WAT   598      28.454  46.834  68.266  1.00  0.00           O  
ATOM   3109  H1  WAT   598      28.730  46.720  69.176  1.00  0.00           H  
ATOM   3110  H2  WAT   598      27.585  46.436  68.228  1.00  0.00           H  
ATOM   3111  O   WAT   599      25.424  50.010  69.171  1.00  0.00           O  
ATOM   3112  H1  WAT   599      25.953  49.499  68.558  1.00  0.00           H  
ATOM   3113  H2  WAT   599      25.687  49.694  70.036  1.00  0.00           H  
ATOM   3114  O   WAT   600      14.148  39.323  68.710  1.00  0.00           O  
ATOM   3115  H1  WAT   600      14.444  38.414  68.657  1.00  0.00           H  
ATOM   3116  H2  WAT   600      13.247  39.302  68.389  1.00  0.00           H  
ATOM   3117  O   WAT   601      15.877  37.004  68.834  1.00  0.00           O  
ATOM   3118  H1  WAT   601      15.548  36.124  68.652  1.00  0.00           H  
ATOM   3119  H2  WAT   601      16.231  36.949  69.722  1.00  0.00           H  
ATOM   3120  O   WAT   602      18.991  37.292  69.202  1.00  0.00           O  
ATOM   3121  H1  WAT   602      19.331  37.820  68.480  1.00  0.00           H  
ATOM   3122  H2  WAT   602      19.438  37.630  69.978  1.00  0.00           H  
ATOM   3123  O   WAT   603      20.978  35.789  67.401  1.00  0.00           O  
ATOM   3124  H1  WAT   603      21.699  36.167  66.898  1.00  0.00           H  
ATOM   3125  H2  WAT   603      20.355  36.508  67.505  1.00  0.00           H  
ATOM   3126  O   WAT   604      25.121  36.494  68.337  1.00  0.00           O  
ATOM   3127  H1  WAT   604      25.337  37.376  68.036  1.00  0.00           H  
ATOM   3128  H2  WAT   604      24.640  36.102  67.608  1.00  0.00           H  
ATOM   3129  O   WAT   605      21.124  35.324  70.231  1.00  0.00           O  
ATOM   3130  H1  WAT   605      21.246  34.396  70.430  1.00  0.00           H  
ATOM   3131  H2  WAT   605      20.835  35.338  69.319  1.00  0.00           H  
ATOM   3132  O   WAT   606      34.372  42.745  71.406  1.00  0.00           O  
ATOM   3133  H1  WAT   606      34.815  41.996  71.008  1.00  0.00           H  
ATOM   3134  H2  WAT   606      33.494  42.736  71.023  1.00  0.00           H  
ATOM   3135  O   WAT   607      29.505  49.298  66.886  1.00  0.00           O  
ATOM   3136  H1  WAT   607      30.200  49.919  67.105  1.00  0.00           H  
ATOM   3137  H2  WAT   607      29.848  48.448  67.162  1.00  0.00           H  
ATOM   3138  O   WAT   608      31.405  46.748  68.415  1.00  0.00           O  
ATOM   3139  H1  WAT   608      31.930  47.087  67.690  1.00  0.00           H  
ATOM   3140  H2  WAT   608      31.317  45.813  68.231  1.00  0.00           H  
ATOM   3141  O   WAT   609      20.097  46.909  68.323  1.00  0.00           O  
ATOM   3142  H1  WAT   609      20.246  47.593  67.669  1.00  0.00           H  
ATOM   3143  H2  WAT   609      20.904  46.890  68.838  1.00  0.00           H  
ATOM   3144  O   WAT   610      17.853  42.936  69.329  1.00  0.00           O  
ATOM   3145  H1  WAT   610      17.607  42.032  69.527  1.00  0.00           H  
ATOM   3146  H2  WAT   610      18.022  42.938  68.387  1.00  0.00           H  
ATOM   3147  O   WAT   611      17.122  38.669  66.827  1.00  0.00           O  
ATOM   3148  H1  WAT   611      16.429  38.743  66.171  1.00  0.00           H  
ATOM   3149  H2  WAT   611      16.877  37.905  67.349  1.00  0.00           H  
ATOM   3150  O   WAT   612      23.597  49.404  65.794  1.00  0.00           O  
ATOM   3151  H1  WAT   612      23.024  50.023  65.341  1.00  0.00           H  
ATOM   3152  H2  WAT   612      24.170  49.954  66.328  1.00  0.00           H  
ATOM   3153  O   WAT   613      26.817  49.688  66.925  1.00  0.00           O  
ATOM   3154  H1  WAT   613      27.750  49.622  67.128  1.00  0.00           H  
ATOM   3155  H2  WAT   613      26.729  50.523  66.466  1.00  0.00           H  
ATOM   3156  O   WAT   614      29.445  49.004  63.885  1.00  0.00           O  
ATOM   3157  H1  WAT   614      29.367  48.670  64.779  1.00  0.00           H  
ATOM   3158  H2  WAT   614      30.266  49.497  63.884  1.00  0.00           H  
ATOM   3159  O   WAT   615      23.982  40.740  63.135  1.00  0.00           O  
ATOM   3160  H1  WAT   615      24.927  40.611  63.204  1.00  0.00           H  
ATOM   3161  H2  WAT   615      23.603  40.002  63.612  1.00  0.00           H  
ATOM   3162  O   WAT   616      22.166  38.665  63.071  1.00  0.00           O  
ATOM   3163  H1  WAT   616      21.259  38.369  63.147  1.00  0.00           H  
ATOM   3164  H2  WAT   616      22.443  38.368  62.204  1.00  0.00           H  
ATOM   3165  O   WAT   617      23.782  33.209  69.225  1.00  0.00           O  
ATOM   3166  H1  WAT   617      22.972  32.864  69.601  1.00  0.00           H  
ATOM   3167  H2  WAT   617      24.471  32.900  69.814  1.00  0.00           H  
ATOM   3168  O   WAT   618      25.711  32.287  70.848  1.00  0.00           O  
ATOM   3169  H1  WAT   618      26.264  32.706  71.507  1.00  0.00           H  
ATOM   3170  H2  WAT   618      25.948  31.360  70.890  1.00  0.00           H  
ATOM   3171  O   WAT   619      20.936  35.524  63.212  1.00  0.00           O  
ATOM   3172  H1  WAT   619      21.798  35.849  63.472  1.00  0.00           H  
ATOM   3173  H2  WAT   619      21.121  34.737  62.699  1.00  0.00           H  
ATOM   3174  O   WAT   620      29.089  34.397  70.356  1.00  0.00           O  
ATOM   3175  H1  WAT   620      28.509  35.055  69.973  1.00  0.00           H  
ATOM   3176  H2  WAT   620      28.823  33.575  69.944  1.00  0.00           H  
ATOM   3177  O   WAT   621      27.871  36.557  69.411  1.00  0.00           O  
ATOM   3178  H1  WAT   621      26.984  36.842  69.193  1.00  0.00           H  
ATOM   3179  H2  WAT   621      28.287  36.396  68.564  1.00  0.00           H  
ATOM   3180  O   WAT   622      31.223  36.581  73.127  1.00  0.00           O  
ATOM   3181  H1  WAT   622      31.999  37.071  73.399  1.00  0.00           H  
ATOM   3182  H2  WAT   622      30.498  37.007  73.584  1.00  0.00           H  
ATOM   3183  O   WAT   623      33.660  37.294  74.184  1.00  0.00           O  
ATOM   3184  H1  WAT   623      34.255  37.054  73.473  1.00  0.00           H  
ATOM   3185  H2  WAT   623      33.733  36.575  74.811  1.00  0.00           H  
ATOM   3186  O   WAT   624      27.016  46.321  63.506  1.00  0.00           O  
ATOM   3187  H1  WAT   624      27.719  46.526  64.122  1.00  0.00           H  
ATOM   3188  H2  WAT   624      26.292  46.889  63.771  1.00  0.00           H  
ATOM   3189  O   WAT   625      27.846  42.072  69.626  1.00  0.00           O  
ATOM   3190  H1  WAT   625      27.789  42.529  68.787  1.00  0.00           H  
ATOM   3191  H2  WAT   625      28.398  41.311  69.449  1.00  0.00           H  
ATOM   3192  O   WAT   626      31.656  37.861  70.451  1.00  0.00           O  
ATOM   3193  H1  WAT   626      31.400  37.461  71.282  1.00  0.00           H  
ATOM   3194  H2  WAT   626      31.031  38.576  70.326  1.00  0.00           H  
ATOM   3195  O   WAT   627      28.924  46.760  65.556  1.00  0.00           O  
ATOM   3196  H1  WAT   627      29.759  46.328  65.374  1.00  0.00           H  
ATOM   3197  H2  WAT   627      28.763  46.588  66.484  1.00  0.00           H  
ATOM   3198  O   WAT   628      28.579  43.263  66.922  1.00  0.00           O  
ATOM   3199  H1  WAT   628      28.524  43.097  65.980  1.00  0.00           H  
ATOM   3200  H2  WAT   628      27.954  43.970  67.078  1.00  0.00           H  
ATOM   3201  O   WAT   629      21.889  32.764  66.500  1.00  0.00           O  
ATOM   3202  H1  WAT   629      21.877  33.708  66.657  1.00  0.00           H  
ATOM   3203  H2  WAT   629      22.781  32.581  66.206  1.00  0.00           H  
ATOM   3204  O   WAT   630      30.386  53.213  66.069  1.00  0.00           O  
ATOM   3205  H1  WAT   630      29.550  53.551  66.390  1.00  0.00           H  
ATOM   3206  H2  WAT   630      30.246  53.078  65.132  1.00  0.00           H  
ATOM   3207  O   WAT   631      33.472  58.339  62.693  1.00  0.00           O  
ATOM   3208  H1  WAT   631      32.565  58.108  62.892  1.00  0.00           H  
ATOM   3209  H2  WAT   631      33.969  57.543  62.880  1.00  0.00           H  
ATOM   3210  O   WAT   632      30.260  53.058  63.269  1.00  0.00           O  
ATOM   3211  H1  WAT   632      29.383  52.937  62.905  1.00  0.00           H  
ATOM   3212  H2  WAT   632      30.735  52.267  63.017  1.00  0.00           H  
ATOM   3213  O   WAT   633      31.817  51.118  67.401  1.00  0.00           O  
ATOM   3214  H1  WAT   633      32.538  51.496  66.898  1.00  0.00           H  
ATOM   3215  H2  WAT   633      31.194  51.837  67.505  1.00  0.00           H  
ATOM   3216  O   WAT   634      27.962  53.998  66.827  1.00  0.00           O  
ATOM   3217  H1  WAT   634      27.268  54.072  66.171  1.00  0.00           H  
ATOM   3218  H2  WAT   634      27.717  53.234  67.349  1.00  0.00           H  
ATOM   3219  O   WAT   635      34.821  56.069  63.135  1.00  0.00           O  
ATOM   3220  H1  WAT   635      35.767  55.940  63.204  1.00  0.00           H  
ATOM   3221  H2  WAT   635      34.442  55.331  63.612  1.00  0.00           H  
ATOM   3222  O   WAT   636      33.005  53.994  63.071  1.00  0.00           O  
ATOM   3223  H1  WAT   636      32.098  53.698  63.147  1.00  0.00           H  
ATOM   3224  H2  WAT   636      33.283  53.697  62.204  1.00  0.00           H  
ATOM   3225  O   WAT   637      31.775  50.853  63.212  1.00  0.00           O  
ATOM   3226  H1  WAT   637      32.637  51.179  63.472  1.00  0.00           H  
ATOM   3227  H2  WAT   637      31.960  50.066  62.699  1.00  0.00           H  
ATOM   3228  O   WAT   638      32.728  48.093  66.500  1.00  0.00           O  
ATOM   3229  H1  WAT   638      32.716  49.037  66.657  1.00  0.00           H  
ATOM   3230  H2  WAT   638      33.620  47.910  66.206  1.00  0.00           H  
ATOM   3231  O   WAT   639      14.700  13.396  52.337  1.00  0.00           O  
ATOM   3232  H1  WAT   639      14.027  13.700  52.945  1.00  0.00           H  
ATOM   3233  H2  WAT   639      15.087  14.199  51.987  1.00  0.00           H  
ATOM   3234  O   WAT   640      16.791   5.187  50.872  1.00  0.00           O  
ATOM   3235  H1  WAT   640      16.174   4.462  50.775  1.00  0.00           H  
ATOM   3236  H2  WAT   640      16.323   5.948  50.528  1.00  0.00           H  
ATOM   3237  O   WAT   641      18.666  10.975  53.611  1.00  0.00           O  
ATOM   3238  H1  WAT   641      19.361  11.596  53.830  1.00  0.00           H  
ATOM   3239  H2  WAT   641      19.008  10.125  53.886  1.00  0.00           H  
ATOM   3240  O   WAT   642      12.758  11.081  52.518  1.00  0.00           O  
ATOM   3241  H1  WAT   642      12.185  11.700  52.065  1.00  0.00           H  
ATOM   3242  H2  WAT   642      13.331  11.631  53.052  1.00  0.00           H  
ATOM   3243  O   WAT   643      15.977  11.365  53.649  1.00  0.00           O  
ATOM   3244  H1  WAT   643      16.910  11.299  53.852  1.00  0.00           H  
ATOM   3245  H2  WAT   643      15.890  12.201  53.191  1.00  0.00           H  
ATOM   3246  O   WAT   644      18.606  10.681  50.610  1.00  0.00           O  
ATOM   3247  H1  WAT   644      18.527  10.347  51.503  1.00  0.00           H  
ATOM   3248  H2  WAT   644      19.427  11.174  50.609  1.00  0.00           H  
ATOM   3249  O   WAT   645      16.176   7.998  50.231  1.00  0.00           O  
ATOM   3250  H1  WAT   645      16.880   8.203  50.846  1.00  0.00           H  
ATOM   3251  H2  WAT   645      15.453   8.566  50.495  1.00  0.00           H  
ATOM   3252  O   WAT   646      18.085   8.437  52.280  1.00  0.00           O  
ATOM   3253  H1  WAT   646      18.920   8.005  52.098  1.00  0.00           H  
ATOM   3254  H2  WAT   646      17.924   8.265  53.208  1.00  0.00           H  
ATOM   3255  O   WAT   647      26.714  18.953  62.376  1.00  0.00           O  
ATOM   3256  H1  WAT   647      27.351  18.834  61.672  1.00  0.00           H  
ATOM   3257  H2  WAT   647      26.596  19.902  62.435  1.00  0.00           H  
ATOM   3258  O   WAT   648      23.522  18.906  62.312  1.00  0.00           O  
ATOM   3259  H1  WAT   648      23.184  18.790  61.424  1.00  0.00           H  
ATOM   3260  H2  WAT   648      24.391  18.505  62.292  1.00  0.00           H  
ATOM   3261  O   WAT   649      19.381  20.760  58.302  1.00  0.00           O  
ATOM   3262  H1  WAT   649      18.818  20.669  57.533  1.00  0.00           H  
ATOM   3263  H2  WAT   649      19.266  19.940  58.782  1.00  0.00           H  
ATOM   3264  O   WAT   650      16.928  22.255  61.140  1.00  0.00           O  
ATOM   3265  H1  WAT   650      17.720  21.914  60.725  1.00  0.00           H  
ATOM   3266  H2  WAT   650      17.167  22.364  62.060  1.00  0.00           H  
ATOM   3267  O   WAT   651      24.961  24.427  53.613  1.00  0.00           O  
ATOM   3268  H1  WAT   651      24.310  25.012  53.227  1.00  0.00           H  
ATOM   3269  H2  WAT   651      25.756  24.958  53.673  1.00  0.00           H  
ATOM   3270  O   WAT   652      18.887  21.516  54.012  1.00  0.00           O  
ATOM   3271  H1  WAT   652      19.660  20.969  53.873  1.00  0.00           H  
ATOM   3272  H2  WAT   652      19.239  22.380  54.223  1.00  0.00           H  
ATOM   3273  O   WAT   653      21.223  17.675  51.644  1.00  0.00           O  
ATOM   3274  H1  WAT   653      21.476  17.153  50.882  1.00  0.00           H  
ATOM   3275  H2  WAT   653      20.286  17.512  51.746  1.00  0.00           H  
ATOM   3276  O   WAT   654      26.268  16.679  59.451  1.00  0.00           O  
ATOM   3277  H1  WAT   654      27.054  16.261  59.100  1.00  0.00           H  
ATOM   3278  H2  WAT   654      26.532  17.583  59.619  1.00  0.00           H  
ATOM   3279  O   WAT   655      26.439  22.116  54.150  1.00  0.00           O  
ATOM   3280  H1  WAT   655      25.803  22.189  54.862  1.00  0.00           H  
ATOM   3281  H2  WAT   655      26.108  22.705  53.472  1.00  0.00           H  
ATOM   3282  O   WAT   656      31.668  16.616  60.355  1.00  0.00           O  
ATOM   3283  H1  WAT   656      32.401  16.046  60.588  1.00  0.00           H  
ATOM   3284  H2  WAT   656      30.912  16.228  60.795  1.00  0.00           H  
ATOM   3285  O   WAT   657      20.943  19.578  53.846  1.00  0.00           O  
ATOM   3286  H1  WAT   657      20.827  18.902  54.514  1.00  0.00           H  
ATOM   3287  H2  WAT   657      21.053  19.091  53.029  1.00  0.00           H  
ATOM   3288  O   WAT   658      23.286  19.039  57.551  1.00  0.00           O  
ATOM   3289  H1  WAT   658      22.922  18.512  58.262  1.00  0.00           H  
ATOM   3290  H2  WAT   658      24.143  18.649  57.378  1.00  0.00           H  
ATOM   3291  O   WAT   659      22.927  14.068  52.547  1.00  0.00           O  
ATOM   3292  H1  WAT   659      23.094  14.936  52.914  1.00  0.00           H  
ATOM   3293  H2  WAT   659      22.736  14.231  51.623  1.00  0.00           H  
ATOM   3294  O   WAT   660      25.684  22.530  64.214  1.00  0.00           O  
ATOM   3295  H1  WAT   660      25.384  23.432  64.105  1.00  0.00           H  
ATOM   3296  H2  WAT   660      25.339  22.263  65.066  1.00  0.00           H  
ATOM   3297  O   WAT   661      19.135  18.981  60.247  1.00  0.00           O  
ATOM   3298  H1  WAT   661      18.210  18.849  60.455  1.00  0.00           H  
ATOM   3299  H2  WAT   661      19.384  19.760  60.744  1.00  0.00           H  
ATOM   3300  O   WAT   662      29.084  15.048  61.893  1.00  0.00           O  
ATOM   3301  H1  WAT   662      28.176  14.979  61.599  1.00  0.00           H  
ATOM   3302  H2  WAT   662      29.033  15.525  62.722  1.00  0.00           H  
ATOM   3303  O   WAT   663      22.906  16.524  53.532  1.00  0.00           O  
ATOM   3304  H1  WAT   663      22.786  16.969  54.370  1.00  0.00           H  
ATOM   3305  H2  WAT   663      22.211  16.872  52.973  1.00  0.00           H  
ATOM   3306  O   WAT   664      20.666  29.294  57.181  1.00  0.00           O  
ATOM   3307  H1  WAT   664      20.589  30.245  57.260  1.00  0.00           H  
ATOM   3308  H2  WAT   664      20.062  28.949  57.838  1.00  0.00           H  
ATOM   3309  O   WAT   665      28.604  16.996  54.360  1.00  0.00           O  
ATOM   3310  H1  WAT   665      29.516  17.229  54.184  1.00  0.00           H  
ATOM   3311  H2  WAT   665      28.095  17.579  53.797  1.00  0.00           H  
ATOM   3312  O   WAT   666      27.211  21.978  61.751  1.00  0.00           O  
ATOM   3313  H1  WAT   666      26.582  22.143  61.049  1.00  0.00           H  
ATOM   3314  H2  WAT   666      26.824  22.393  62.522  1.00  0.00           H  
ATOM   3315  O   WAT   667      31.090  22.914  59.106  1.00  0.00           O  
ATOM   3316  H1  WAT   667      30.405  23.294  58.555  1.00  0.00           H  
ATOM   3317  H2  WAT   667      31.174  23.523  59.839  1.00  0.00           H  
ATOM   3318  O   WAT   668      22.764  21.716  59.016  1.00  0.00           O  
ATOM   3319  H1  WAT   668      23.228  21.995  58.227  1.00  0.00           H  
ATOM   3320  H2  WAT   668      22.500  20.814  58.833  1.00  0.00           H  
ATOM   3321  O   WAT   669      21.701  17.838  55.825  1.00  0.00           O  
ATOM   3322  H1  WAT   669      22.403  18.290  56.292  1.00  0.00           H  
ATOM   3323  H2  WAT   669      21.369  17.197  56.453  1.00  0.00           H  
ATOM   3324  O   WAT   670      29.460  23.437  63.877  1.00  0.00           O  
ATOM   3325  H1  WAT   670      30.281  23.035  63.596  1.00  0.00           H  
ATOM   3326  H2  WAT   670      29.456  23.334  64.829  1.00  0.00           H  
ATOM   3327  O   WAT   671      37.550  19.781  60.226  1.00  0.00           O  
ATOM   3328  H1  WAT   671      36.797  19.212  60.070  1.00  0.00           H  
ATOM   3329  H2  WAT   671      37.685  19.747  61.173  1.00  0.00           H  
ATOM   3330  O   WAT   672      22.940  24.652  55.901  1.00  0.00           O  
ATOM   3331  H1  WAT   672      22.805  25.497  56.330  1.00  0.00           H  
ATOM   3332  H2  WAT   672      23.481  24.854  55.138  1.00  0.00           H  
ATOM   3333  O   WAT   673      16.393  22.170  56.474  1.00  0.00           O  
ATOM   3334  H1  WAT   673      16.905  22.964  56.625  1.00  0.00           H  
ATOM   3335  H2  WAT   673      17.045  21.472  56.407  1.00  0.00           H  
ATOM   3336  O   WAT   674      18.203  25.286  58.556  1.00  0.00           O  
ATOM   3337  H1  WAT   674      18.379  26.208  58.368  1.00  0.00           H  
ATOM   3338  H2  WAT   674      18.998  24.972  58.986  1.00  0.00           H  
ATOM   3339  O   WAT   675      19.326  26.804  64.557  1.00  0.00           O  
ATOM   3340  H1  WAT   675      19.876  26.676  63.785  1.00  0.00           H  
ATOM   3341  H2  WAT   675      18.487  27.104  64.207  1.00  0.00           H  
ATOM   3342  O   WAT   676      14.358  20.499  57.250  1.00  0.00           O  
ATOM   3343  H1  WAT   676      15.195  20.908  57.033  1.00  0.00           H  
ATOM   3344  H2  WAT   676      14.536  19.559  57.220  1.00  0.00           H  
ATOM   3345  O   WAT   677      26.254  18.166  52.938  1.00  0.00           O  
ATOM   3346  H1  WAT   677      25.739  18.937  53.177  1.00  0.00           H  
ATOM   3347  H2  WAT   677      25.982  17.493  53.562  1.00  0.00           H  
ATOM   3348  O   WAT   678      23.839  13.011  57.997  1.00  0.00           O  
ATOM   3349  H1  WAT   678      22.983  12.622  57.817  1.00  0.00           H  
ATOM   3350  H2  WAT   678      24.252  13.090  57.137  1.00  0.00           H  
ATOM   3351  O   WAT   679      31.228  20.919  54.874  1.00  0.00           O  
ATOM   3352  H1  WAT   679      30.451  20.580  54.429  1.00  0.00           H  
ATOM   3353  H2  WAT   679      31.907  20.925  54.199  1.00  0.00           H  
ATOM   3354  O   WAT   680      26.043  16.039  54.764  1.00  0.00           O  
ATOM   3355  H1  WAT   680      25.738  16.353  55.615  1.00  0.00           H  
ATOM   3356  H2  WAT   680      26.996  16.117  54.807  1.00  0.00           H  
ATOM   3357  O   WAT   681      24.488  22.198  56.414  1.00  0.00           O  
ATOM   3358  H1  WAT   681      23.960  21.463  56.101  1.00  0.00           H  
ATOM   3359  H2  WAT   681      23.986  22.975  56.168  1.00  0.00           H  
ATOM   3360  O   WAT   682      29.467  20.393  61.530  1.00  0.00           O  
ATOM   3361  H1  WAT   682      28.809  21.083  61.618  1.00  0.00           H  
ATOM   3362  H2  WAT   682      30.271  20.782  61.874  1.00  0.00           H  
ATOM   3363  O   WAT   683      28.277  18.747  59.581  1.00  0.00           O  
ATOM   3364  H1  WAT   683      28.791  19.380  60.083  1.00  0.00           H  
ATOM   3365  H2  WAT   683      28.928  18.147  59.215  1.00  0.00           H  
ATOM   3366  O   WAT   684      19.546  14.890  52.794  1.00  0.00           O  
ATOM   3367  H1  WAT   684      18.710  15.228  53.115  1.00  0.00           H  
ATOM   3368  H2  WAT   684      19.407  14.755  51.857  1.00  0.00           H  
ATOM   3369  O   WAT   685      22.633  20.016  49.417  1.00  0.00           O  
ATOM   3370  H1  WAT   685      21.726  19.785  49.616  1.00  0.00           H  
ATOM   3371  H2  WAT   685      23.130  19.220  49.605  1.00  0.00           H  
ATOM   3372  O   WAT   686      25.540  28.726  52.337  1.00  0.00           O  
ATOM   3373  H1  WAT   686      24.866  29.029  52.945  1.00  0.00           H  
ATOM   3374  H2  WAT   686      25.926  29.529  51.987  1.00  0.00           H  
ATOM   3375  O   WAT   687      25.539  17.621  56.957  1.00  0.00           O  
ATOM   3376  H1  WAT   687      26.286  18.133  56.648  1.00  0.00           H  
ATOM   3377  H2  WAT   687      25.808  17.300  57.817  1.00  0.00           H  
ATOM   3378  O   WAT   688      23.812  20.117  53.940  1.00  0.00           O  
ATOM   3379  H1  WAT   688      22.903  19.833  54.037  1.00  0.00           H  
ATOM   3380  H2  WAT   688      23.841  20.537  53.080  1.00  0.00           H  
ATOM   3381  O   WAT   689      29.044  23.728  57.709  1.00  0.00           O  
ATOM   3382  H1  WAT   689      28.590  22.887  57.765  1.00  0.00           H  
ATOM   3383  H2  WAT   689      28.413  24.364  58.046  1.00  0.00           H  
ATOM   3384  O   WAT   690      27.987  14.657  58.939  1.00  0.00           O  
ATOM   3385  H1  WAT   690      27.249  14.145  59.270  1.00  0.00           H  
ATOM   3386  H2  WAT   690      28.240  14.217  58.127  1.00  0.00           H  
ATOM   3387  O   WAT   691      27.487  25.565  58.644  1.00  0.00           O  
ATOM   3388  H1  WAT   691      27.779  26.126  57.925  1.00  0.00           H  
ATOM   3389  H2  WAT   691      27.997  25.858  59.399  1.00  0.00           H  
ATOM   3390  O   WAT   692      22.360  17.730  60.041  1.00  0.00           O  
ATOM   3391  H1  WAT   692      22.415  16.777  59.965  1.00  0.00           H  
ATOM   3392  H2  WAT   692      21.549  17.886  60.525  1.00  0.00           H  
ATOM   3393  O   WAT   693      23.509  21.658  51.278  1.00  0.00           O  
ATOM   3394  H1  WAT   693      23.071  20.942  50.819  1.00  0.00           H  
ATOM   3395  H2  WAT   693      24.250  21.886  50.717  1.00  0.00           H  
ATOM   3396  O   WAT   694      20.299  16.348  57.800  1.00  0.00           O  
ATOM   3397  H1  WAT   694      19.486  16.647  58.206  1.00  0.00           H  
ATOM   3398  H2  WAT   694      20.795  15.953  58.517  1.00  0.00           H  
ATOM   3399  O   WAT   695      22.450  26.343  59.733  1.00  0.00           O  
ATOM   3400  H1  WAT   695      22.408  26.570  58.804  1.00  0.00           H  
ATOM   3401  H2  WAT   695      23.367  26.110  59.882  1.00  0.00           H  
ATOM   3402  O   WAT   696      31.627  19.934  57.336  1.00  0.00           O  
ATOM   3403  H1  WAT   696      31.488  20.124  56.408  1.00  0.00           H  
ATOM   3404  H2  WAT   696      31.270  20.696  57.793  1.00  0.00           H  
ATOM   3405  O   WAT   697      31.654  22.001  62.347  1.00  0.00           O  
ATOM   3406  H1  WAT   697      32.087  21.909  63.195  1.00  0.00           H  
ATOM   3407  H2  WAT   697      32.367  21.977  61.709  1.00  0.00           H  
ATOM   3408  O   WAT   698      20.567  23.220  59.529  1.00  0.00           O  
ATOM   3409  H1  WAT   698      21.361  22.725  59.327  1.00  0.00           H  
ATOM   3410  H2  WAT   698      19.856  22.692  59.166  1.00  0.00           H  
ATOM   3411  O   WAT   699      25.386  25.602  63.880  1.00  0.00           O  
ATOM   3412  H1  WAT   699      25.440  26.171  64.648  1.00  0.00           H  
ATOM   3413  H2  WAT   699      24.518  25.772  63.516  1.00  0.00           H  
ATOM   3414  O   WAT   700      16.875  17.364  55.605  1.00  0.00           O  
ATOM   3415  H1  WAT   700      15.945  17.303  55.822  1.00  0.00           H  
ATOM   3416  H2  WAT   700      16.971  16.842  54.809  1.00  0.00           H  
ATOM   3417  O   WAT   701      32.515  22.044  64.880  1.00  0.00           O  
ATOM   3418  H1  WAT   701      32.709  22.948  65.126  1.00  0.00           H  
ATOM   3419  H2  WAT   701      32.415  21.585  65.714  1.00  0.00           H  
ATOM   3420  O   WAT   702      23.144  23.793  63.209  1.00  0.00           O  
ATOM   3421  H1  WAT   702      23.005  23.425  64.082  1.00  0.00           H  
ATOM   3422  H2  WAT   702      22.355  24.307  63.037  1.00  0.00           H  
ATOM   3423  O   WAT   703      23.739  28.894  54.552  1.00  0.00           O  
ATOM   3424  H1  WAT   703      23.914  28.422  55.366  1.00  0.00           H  
ATOM   3425  H2  WAT   703      23.052  29.520  54.780  1.00  0.00           H  
ATOM   3426  O   WAT   704      24.695  23.171  60.598  1.00  0.00           O  
ATOM   3427  H1  WAT   704      24.360  23.131  61.494  1.00  0.00           H  
ATOM   3428  H2  WAT   704      24.195  22.505  60.125  1.00  0.00           H  
ATOM   3429  O   WAT   705      27.630  20.516  50.872  1.00  0.00           O  
ATOM   3430  H1  WAT   705      27.013  19.791  50.775  1.00  0.00           H  
ATOM   3431  H2  WAT   705      27.162  21.277  50.528  1.00  0.00           H  
ATOM   3432  O   WAT   706      29.286  25.226  68.532  1.00  0.00           O  
ATOM   3433  H1  WAT   706      29.227  24.542  67.865  1.00  0.00           H  
ATOM   3434  H2  WAT   706      29.688  25.968  68.080  1.00  0.00           H  
ATOM   3435  O   WAT   707      18.305  32.043  61.326  1.00  0.00           O  
ATOM   3436  H1  WAT   707      18.545  32.674  62.003  1.00  0.00           H  
ATOM   3437  H2  WAT   707      17.462  31.691  61.612  1.00  0.00           H  
ATOM   3438  O   WAT   708      19.420  14.735  49.994  1.00  0.00           O  
ATOM   3439  H1  WAT   708      18.543  14.614  49.630  1.00  0.00           H  
ATOM   3440  H2  WAT   708      19.896  13.944  49.742  1.00  0.00           H  
ATOM   3441  O   WAT   709      29.288  23.190  66.764  1.00  0.00           O  
ATOM   3442  H1  WAT   709      28.400  22.853  66.886  1.00  0.00           H  
ATOM   3443  H2  WAT   709      29.857  22.459  67.000  1.00  0.00           H  
ATOM   3444  O   WAT   710      22.818  27.850  63.730  1.00  0.00           O  
ATOM   3445  H1  WAT   710      22.745  28.656  64.242  1.00  0.00           H  
ATOM   3446  H2  WAT   710      22.375  28.050  62.904  1.00  0.00           H  
ATOM   3447  O   WAT   711      22.607  27.088  57.240  1.00  0.00           O  
ATOM   3448  H1  WAT   711      21.823  27.630  57.334  1.00  0.00           H  
ATOM   3449  H2  WAT   711      23.306  27.605  57.639  1.00  0.00           H  
ATOM   3450  O   WAT   712      25.916  12.897  59.883  1.00  0.00           O  
ATOM   3451  H1  WAT   712      26.413  12.144  59.563  1.00  0.00           H  
ATOM   3452  H2  WAT   712      25.145  12.934  59.318  1.00  0.00           H  
ATOM   3453  O   WAT   713      33.769  18.601  61.525  1.00  0.00           O  
ATOM   3454  H1  WAT   713      33.758  19.484  61.155  1.00  0.00           H  
ATOM   3455  H2  WAT   713      32.901  18.248  61.331  1.00  0.00           H  
ATOM   3456  O   WAT   714      25.278  27.749  65.885  1.00  0.00           O  
ATOM   3457  H1  WAT   714      25.990  28.384  65.813  1.00  0.00           H  
ATOM   3458  H2  WAT   714      24.787  27.846  65.069  1.00  0.00           H  
ATOM   3459  O   WAT   715      26.999  21.654  57.457  1.00  0.00           O  
ATOM   3460  H1  WAT   715      26.065  21.774  57.288  1.00  0.00           H  
ATOM   3461  H2  WAT   715      27.177  20.752  57.193  1.00  0.00           H  
ATOM   3462  O   WAT   716      30.387  17.496  57.992  1.00  0.00           O  
ATOM   3463  H1  WAT   716      30.853  18.329  57.918  1.00  0.00           H  
ATOM   3464  H2  WAT   716      30.837  17.031  58.697  1.00  0.00           H  
ATOM   3465  O   WAT   717      28.454  23.840  54.991  1.00  0.00           O  
ATOM   3466  H1  WAT   717      28.730  23.726  55.900  1.00  0.00           H  
ATOM   3467  H2  WAT   717      27.585  23.442  54.952  1.00  0.00           H  
ATOM   3468  O   WAT   718      25.090  28.089  58.634  1.00  0.00           O  
ATOM   3469  H1  WAT   718      25.272  27.271  59.097  1.00  0.00           H  
ATOM   3470  H2  WAT   718      25.913  28.306  58.197  1.00  0.00           H  
ATOM   3471  O   WAT   719      25.424  27.016  55.896  1.00  0.00           O  
ATOM   3472  H1  WAT   719      25.953  26.505  55.283  1.00  0.00           H  
ATOM   3473  H2  WAT   719      25.687  26.700  56.760  1.00  0.00           H  
ATOM   3474  O   WAT   720      18.779  28.067  58.655  1.00  0.00           O  
ATOM   3475  H1  WAT   720      18.110  28.552  58.172  1.00  0.00           H  
ATOM   3476  H2  WAT   720      18.641  28.314  59.570  1.00  0.00           H  
ATOM   3477  O   WAT   721      22.920  30.102  65.254  1.00  0.00           O  
ATOM   3478  H1  WAT   721      23.472  30.265  66.019  1.00  0.00           H  
ATOM   3479  H2  WAT   721      23.261  30.692  64.582  1.00  0.00           H  
ATOM   3480  O   WAT   722      14.148  16.329  55.435  1.00  0.00           O  
ATOM   3481  H1  WAT   722      14.444  15.420  55.382  1.00  0.00           H  
ATOM   3482  H2  WAT   722      13.247  16.308  55.113  1.00  0.00           H  
ATOM   3483  O   WAT   723      26.057  28.050  62.240  1.00  0.00           O  
ATOM   3484  H1  WAT   723      25.932  27.249  61.731  1.00  0.00           H  
ATOM   3485  H2  WAT   723      26.715  28.545  61.751  1.00  0.00           H  
ATOM   3486  O   WAT   724      28.120  25.851  63.868  1.00  0.00           O  
ATOM   3487  H1  WAT   724      27.173  25.731  63.796  1.00  0.00           H  
ATOM   3488  H2  WAT   724      28.469  24.963  63.951  1.00  0.00           H  
ATOM   3489  O   WAT   725      15.877  14.011  55.559  1.00  0.00           O  
ATOM   3490  H1  WAT   725      15.548  13.130  55.376  1.00  0.00           H  
ATOM   3491  H2  WAT   725      16.231  13.955  56.447  1.00  0.00           H  
ATOM   3492  O   WAT   726      25.125  25.646  60.068  1.00  0.00           O  
ATOM   3493  H1  WAT   726      24.977  24.718  60.249  1.00  0.00           H  
ATOM   3494  H2  WAT   726      25.950  25.668  59.584  1.00  0.00           H  
ATOM   3495  O   WAT   727      18.991  14.298  55.926  1.00  0.00           O  
ATOM   3496  H1  WAT   727      19.331  14.826  55.204  1.00  0.00           H  
ATOM   3497  H2  WAT   727      19.438  14.636  56.702  1.00  0.00           H  
ATOM   3498  O   WAT   728      28.728  26.469  61.155  1.00  0.00           O  
ATOM   3499  H1  WAT   728      29.653  26.263  61.017  1.00  0.00           H  
ATOM   3500  H2  WAT   728      28.560  26.221  62.064  1.00  0.00           H  
ATOM   3501  O   WAT   729      20.978  12.795  54.126  1.00  0.00           O  
ATOM   3502  H1  WAT   729      21.699  13.173  53.622  1.00  0.00           H  
ATOM   3503  H2  WAT   729      20.355  13.514  54.229  1.00  0.00           H  
ATOM   3504  O   WAT   730      25.121  13.500  55.062  1.00  0.00           O  
ATOM   3505  H1  WAT   730      25.337  14.382  54.761  1.00  0.00           H  
ATOM   3506  H2  WAT   730      24.640  13.108  54.332  1.00  0.00           H  
ATOM   3507  O   WAT   731      28.518  26.988  56.511  1.00  0.00           O  
ATOM   3508  H1  WAT   731      28.692  26.422  55.758  1.00  0.00           H  
ATOM   3509  H2  WAT   731      29.011  27.788  56.329  1.00  0.00           H  
ATOM   3510  O   WAT   732      21.124  12.330  56.956  1.00  0.00           O  
ATOM   3511  H1  WAT   732      21.246  11.402  57.155  1.00  0.00           H  
ATOM   3512  H2  WAT   732      20.835  12.344  56.043  1.00  0.00           H  
ATOM   3513  O   WAT   733      34.372  19.751  58.130  1.00  0.00           O  
ATOM   3514  H1  WAT   733      34.815  19.002  57.732  1.00  0.00           H  
ATOM   3515  H2  WAT   733      33.494  19.742  57.748  1.00  0.00           H  
ATOM   3516  O   WAT   734      29.505  26.304  53.611  1.00  0.00           O  
ATOM   3517  H1  WAT   734      30.200  26.925  53.830  1.00  0.00           H  
ATOM   3518  H2  WAT   734      29.848  25.454  53.886  1.00  0.00           H  
ATOM   3519  O   WAT   735      31.405  23.754  55.140  1.00  0.00           O  
ATOM   3520  H1  WAT   735      31.930  24.093  54.414  1.00  0.00           H  
ATOM   3521  H2  WAT   735      31.317  22.819  54.956  1.00  0.00           H  
ATOM   3522  O   WAT   736      23.089  29.821  59.499  1.00  0.00           O  
ATOM   3523  H1  WAT   736      22.649  29.329  60.192  1.00  0.00           H  
ATOM   3524  H2  WAT   736      23.839  29.279  59.258  1.00  0.00           H  
ATOM   3525  O   WAT   737      15.568  26.013  59.502  1.00  0.00           O  
ATOM   3526  H1  WAT   737      16.394  25.713  59.121  1.00  0.00           H  
ATOM   3527  H2  WAT   737      15.217  25.243  59.951  1.00  0.00           H  
ATOM   3528  O   WAT   738      20.536  25.365  61.571  1.00  0.00           O  
ATOM   3529  H1  WAT   738      19.914  24.702  61.272  1.00  0.00           H  
ATOM   3530  H2  WAT   738      21.206  25.391  60.889  1.00  0.00           H  
ATOM   3531  O   WAT   739      13.769  23.931  60.460  1.00  0.00           O  
ATOM   3532  H1  WAT   739      12.932  23.503  60.279  1.00  0.00           H  
ATOM   3533  H2  WAT   739      13.741  24.124  61.397  1.00  0.00           H  
ATOM   3534  O   WAT   740      20.097  23.916  55.047  1.00  0.00           O  
ATOM   3535  H1  WAT   740      20.246  24.599  54.394  1.00  0.00           H  
ATOM   3536  H2  WAT   740      20.904  23.896  55.562  1.00  0.00           H  
ATOM   3537  O   WAT   741      32.716  23.656  68.002  1.00  0.00           O  
ATOM   3538  H1  WAT   741      32.424  24.019  68.838  1.00  0.00           H  
ATOM   3539  H2  WAT   741      32.103  22.943  67.823  1.00  0.00           H  
ATOM   3540  O   WAT   742      33.915  21.222  60.522  1.00  0.00           O  
ATOM   3541  H1  WAT   742      34.750  21.661  60.686  1.00  0.00           H  
ATOM   3542  H2  WAT   742      34.051  20.746  59.703  1.00  0.00           H  
ATOM   3543  O   WAT   743      17.853  19.942  56.053  1.00  0.00           O  
ATOM   3544  H1  WAT   743      17.607  19.038  56.251  1.00  0.00           H  
ATOM   3545  H2  WAT   743      18.022  19.944  55.111  1.00  0.00           H  
ATOM   3546  O   WAT   744      17.122  15.675  53.552  1.00  0.00           O  
ATOM   3547  H1  WAT   744      16.429  15.749  52.896  1.00  0.00           H  
ATOM   3548  H2  WAT   744      16.877  14.911  54.074  1.00  0.00           H  
ATOM   3549  O   WAT   745      23.597  26.410  52.518  1.00  0.00           O  
ATOM   3550  H1  WAT   745      23.024  27.029  52.065  1.00  0.00           H  
ATOM   3551  H2  WAT   745      24.170  26.960  53.052  1.00  0.00           H  
ATOM   3552  O   WAT   746      26.817  26.694  53.649  1.00  0.00           O  
ATOM   3553  H1  WAT   746      27.750  26.629  53.852  1.00  0.00           H  
ATOM   3554  H2  WAT   746      26.729  27.530  53.191  1.00  0.00           H  
ATOM   3555  O   WAT   747      29.445  26.011  50.610  1.00  0.00           O  
ATOM   3556  H1  WAT   747      29.367  25.677  51.503  1.00  0.00           H  
ATOM   3557  H2  WAT   747      30.266  26.503  50.609  1.00  0.00           H  
ATOM   3558  O   WAT   748      32.143  18.877  63.817  1.00  0.00           O  
ATOM   3559  H1  WAT   748      32.111  17.938  64.003  1.00  0.00           H  
ATOM   3560  H2  WAT   748      32.753  18.955  63.084  1.00  0.00           H  
ATOM   3561  O   WAT   749      23.982  17.746  49.860  1.00  0.00           O  
ATOM   3562  H1  WAT   749      24.927  17.617  49.929  1.00  0.00           H  
ATOM   3563  H2  WAT   749      23.603  17.008  50.337  1.00  0.00           H  
ATOM   3564  O   WAT   750      32.293  15.668  63.863  1.00  0.00           O  
ATOM   3565  H1  WAT   750      31.777  14.884  63.676  1.00  0.00           H  
ATOM   3566  H2  WAT   750      33.177  15.340  64.028  1.00  0.00           H  
ATOM   3567  O   WAT   751      37.961  19.938  62.958  1.00  0.00           O  
ATOM   3568  H1  WAT   751      38.691  19.677  63.519  1.00  0.00           H  
ATOM   3569  H2  WAT   751      37.352  19.201  62.998  1.00  0.00           H  
ATOM   3570  O   WAT   752      36.042  18.079  63.555  1.00  0.00           O  
ATOM   3571  H1  WAT   752      35.316  17.945  62.947  1.00  0.00           H  
ATOM   3572  H2  WAT   752      35.627  18.387  64.361  1.00  0.00           H  
ATOM   3573  O   WAT   753      22.166  15.671  49.795  1.00  0.00           O  
ATOM   3574  H1  WAT   753      21.259  15.375  49.872  1.00  0.00           H  
ATOM   3575  H2  WAT   753      22.443  15.374  48.929  1.00  0.00           H  
ATOM   3576  O   WAT   754      23.782  10.215  55.950  1.00  0.00           O  
ATOM   3577  H1  WAT   754      22.972   9.870  56.325  1.00  0.00           H  
ATOM   3578  H2  WAT   754      24.471   9.906  56.539  1.00  0.00           H  
ATOM   3579  O   WAT   755      25.711   9.293  57.572  1.00  0.00           O  
ATOM   3580  H1  WAT   755      26.264   9.712  58.231  1.00  0.00           H  
ATOM   3581  H2  WAT   755      25.948   8.367  57.615  1.00  0.00           H  
ATOM   3582  O   WAT   756      20.936  12.530  49.937  1.00  0.00           O  
ATOM   3583  H1  WAT   756      21.798  12.856  50.196  1.00  0.00           H  
ATOM   3584  H2  WAT   756      21.121  11.743  49.424  1.00  0.00           H  
ATOM   3585  O   WAT   757      29.089  11.403  57.080  1.00  0.00           O  
ATOM   3586  H1  WAT   757      28.509  12.061  56.698  1.00  0.00           H  
ATOM   3587  H2  WAT   757      28.823  10.581  56.669  1.00  0.00           H  
ATOM   3588  O   WAT   758      14.866  20.544  60.091  1.00  0.00           O  
ATOM   3589  H1  WAT   758      14.843  20.643  59.139  1.00  0.00           H  
ATOM   3590  H2  WAT   758      15.176  21.391  60.413  1.00  0.00           H  
ATOM   3591  O   WAT   759      27.871  13.563  56.136  1.00  0.00           O  
ATOM   3592  H1  WAT   759      26.984  13.848  55.918  1.00  0.00           H  
ATOM   3593  H2  WAT   759      28.287  13.402  55.288  1.00  0.00           H  
ATOM   3594  O   WAT   760      31.223  13.588  59.851  1.00  0.00           O  
ATOM   3595  H1  WAT   760      31.999  14.077  60.124  1.00  0.00           H  
ATOM   3596  H2  WAT   760      30.498  14.013  60.308  1.00  0.00           H  
ATOM   3597  O   WAT   761      33.660  14.300  60.909  1.00  0.00           O  
ATOM   3598  H1  WAT   761      34.255  14.060  60.198  1.00  0.00           H  
ATOM   3599  H2  WAT   761      33.733  13.581  61.536  1.00  0.00           H  
ATOM   3600  O   WAT   762      15.880  28.144  61.223  1.00  0.00           O  
ATOM   3601  H1  WAT   762      15.745  27.384  60.657  1.00  0.00           H  
ATOM   3602  H2  WAT   762      15.463  28.868  60.756  1.00  0.00           H  
ATOM   3603  O   WAT   763      27.016  23.327  50.231  1.00  0.00           O  
ATOM   3604  H1  WAT   763      27.719  23.532  50.846  1.00  0.00           H  
ATOM   3605  H2  WAT   763      26.292  23.895  50.495  1.00  0.00           H  
ATOM   3606  O   WAT   764      27.846  19.078  56.351  1.00  0.00           O  
ATOM   3607  H1  WAT   764      27.789  19.535  55.512  1.00  0.00           H  
ATOM   3608  H2  WAT   764      28.398  18.318  56.173  1.00  0.00           H  
ATOM   3609  O   WAT   765      31.656  14.867  57.176  1.00  0.00           O  
ATOM   3610  H1  WAT   765      31.400  14.467  58.007  1.00  0.00           H  
ATOM   3611  H2  WAT   765      31.031  15.582  57.051  1.00  0.00           H  
ATOM   3612  O   WAT   766      35.967  17.607  59.683  1.00  0.00           O  
ATOM   3613  H1  WAT   766      35.407  17.676  60.456  1.00  0.00           H  
ATOM   3614  H2  WAT   766      35.362  17.431  58.963  1.00  0.00           H  
ATOM   3615  O   WAT   767      19.037  29.041  61.435  1.00  0.00           O  
ATOM   3616  H1  WAT   767      18.920  29.985  61.333  1.00  0.00           H  
ATOM   3617  H2  WAT   767      18.216  28.738  61.823  1.00  0.00           H  
ATOM   3618  O   WAT   768      28.924  23.766  52.280  1.00  0.00           O  
ATOM   3619  H1  WAT   768      29.759  23.334  52.098  1.00  0.00           H  
ATOM   3620  H2  WAT   768      28.763  23.594  53.208  1.00  0.00           H  
ATOM   3621  O   WAT   769      28.579  20.269  53.646  1.00  0.00           O  
ATOM   3622  H1  WAT   769      28.524  20.103  52.705  1.00  0.00           H  
ATOM   3623  H2  WAT   769      27.954  20.977  53.802  1.00  0.00           H  
ATOM   3624  O   WAT   770      21.889   9.770  53.225  1.00  0.00           O  
ATOM   3625  H1  WAT   770      21.877  10.714  53.381  1.00  0.00           H  
ATOM   3626  H2  WAT   770      22.781   9.587  52.931  1.00  0.00           H  
ATOM   3627  O   WAT   771      20.062  29.694  64.650  1.00  0.00           O  
ATOM   3628  H1  WAT   771      20.965  29.726  64.967  1.00  0.00           H  
ATOM   3629  H2  WAT   771      19.836  28.764  64.665  1.00  0.00           H  
ATOM   3630  O   WAT   772      21.818  28.447  61.311  1.00  0.00           O  
ATOM   3631  H1  WAT   772      20.867  28.447  61.198  1.00  0.00           H  
ATOM   3632  H2  WAT   772      22.121  27.700  60.795  1.00  0.00           H  
ATOM   3633  O   WAT   773      37.553  34.283  62.376  1.00  0.00           O  
ATOM   3634  H1  WAT   773      38.191  34.163  61.672  1.00  0.00           H  
ATOM   3635  H2  WAT   773      37.435  35.231  62.435  1.00  0.00           H  
ATOM   3636  O   WAT   774      34.362  34.235  62.312  1.00  0.00           O  
ATOM   3637  H1  WAT   774      34.024  34.120  61.424  1.00  0.00           H  
ATOM   3638  H2  WAT   774      35.231  33.835  62.292  1.00  0.00           H  
ATOM   3639  O   WAT   775      30.221  36.089  58.302  1.00  0.00           O  
ATOM   3640  H1  WAT   775      29.657  35.998  57.533  1.00  0.00           H  
ATOM   3641  H2  WAT   775      30.106  35.269  58.782  1.00  0.00           H  
ATOM   3642  O   WAT   776      34.844  35.389  68.271  1.00  0.00           O  
ATOM   3643  H1  WAT   776      34.833  34.994  67.399  1.00  0.00           H  
ATOM   3644  H2  WAT   776      35.006  34.656  68.864  1.00  0.00           H  
ATOM   3645  O   WAT   777      27.767  37.584  61.140  1.00  0.00           O  
ATOM   3646  H1  WAT   777      28.559  37.243  60.725  1.00  0.00           H  
ATOM   3647  H2  WAT   777      28.007  37.694  62.060  1.00  0.00           H  
ATOM   3648  O   WAT   778      31.565  38.173  67.219  1.00  0.00           O  
ATOM   3649  H1  WAT   778      31.274  39.077  67.103  1.00  0.00           H  
ATOM   3650  H2  WAT   778      32.200  38.214  67.933  1.00  0.00           H  
ATOM   3651  O   WAT   779      32.490  35.550  63.809  1.00  0.00           O  
ATOM   3652  H1  WAT   779      33.087  35.326  63.094  1.00  0.00           H  
ATOM   3653  H2  WAT   779      32.548  34.809  64.411  1.00  0.00           H  
ATOM   3654  O   WAT   780      37.107  32.008  59.451  1.00  0.00           O  
ATOM   3655  H1  WAT   780      37.893  31.590  59.100  1.00  0.00           H  
ATOM   3656  H2  WAT   780      37.371  32.912  59.619  1.00  0.00           H  
ATOM   3657  O   WAT   781      42.508  31.945  60.355  1.00  0.00           O  
ATOM   3658  H1  WAT   781      43.240  31.375  60.588  1.00  0.00           H  
ATOM   3659  H2  WAT   781      41.752  31.558  60.795  1.00  0.00           H  
ATOM   3660  O   WAT   782      34.125  34.368  57.551  1.00  0.00           O  
ATOM   3661  H1  WAT   782      33.761  33.841  58.262  1.00  0.00           H  
ATOM   3662  H2  WAT   782      34.982  33.978  57.378  1.00  0.00           H  
ATOM   3663  O   WAT   783      40.030  25.658  64.814  1.00  0.00           O  
ATOM   3664  H1  WAT   783      39.699  26.527  64.590  1.00  0.00           H  
ATOM   3665  H2  WAT   783      39.435  25.341  65.493  1.00  0.00           H  
ATOM   3666  O   WAT   784      36.524  37.859  64.214  1.00  0.00           O  
ATOM   3667  H1  WAT   784      36.224  38.761  64.105  1.00  0.00           H  
ATOM   3668  H2  WAT   784      36.179  37.592  65.066  1.00  0.00           H  
ATOM   3669  O   WAT   785      29.975  34.310  60.247  1.00  0.00           O  
ATOM   3670  H1  WAT   785      29.050  34.178  60.455  1.00  0.00           H  
ATOM   3671  H2  WAT   785      30.223  35.090  60.744  1.00  0.00           H  
ATOM   3672  O   WAT   786      39.923  30.377  61.893  1.00  0.00           O  
ATOM   3673  H1  WAT   786      39.015  30.309  61.599  1.00  0.00           H  
ATOM   3674  H2  WAT   786      39.872  30.854  62.722  1.00  0.00           H  
ATOM   3675  O   WAT   787      27.336  33.953  61.082  1.00  0.00           O  
ATOM   3676  H1  WAT   787      27.465  34.207  61.996  1.00  0.00           H  
ATOM   3677  H2  WAT   787      26.655  34.546  60.762  1.00  0.00           H  
ATOM   3678  O   WAT   788      31.506  44.623  57.181  1.00  0.00           O  
ATOM   3679  H1  WAT   788      31.428  45.574  57.260  1.00  0.00           H  
ATOM   3680  H2  WAT   788      30.902  44.278  57.838  1.00  0.00           H  
ATOM   3681  O   WAT   789      33.997  31.796  69.837  1.00  0.00           O  
ATOM   3682  H1  WAT   789      33.221  32.355  69.827  1.00  0.00           H  
ATOM   3683  H2  WAT   789      34.636  32.282  70.358  1.00  0.00           H  
ATOM   3684  O   WAT   790      41.789  28.579  63.671  1.00  0.00           O  
ATOM   3685  H1  WAT   790      41.147  28.872  63.025  1.00  0.00           H  
ATOM   3686  H2  WAT   790      41.285  28.464  64.476  1.00  0.00           H  
ATOM   3687  O   WAT   791      39.443  32.325  54.360  1.00  0.00           O  
ATOM   3688  H1  WAT   791      40.355  32.558  54.184  1.00  0.00           H  
ATOM   3689  H2  WAT   791      38.934  32.909  53.797  1.00  0.00           H  
ATOM   3690  O   WAT   792      32.252  34.605  69.399  1.00  0.00           O  
ATOM   3691  H1  WAT   792      32.993  35.143  69.122  1.00  0.00           H  
ATOM   3692  H2  WAT   792      31.546  35.231  69.556  1.00  0.00           H  
ATOM   3693  O   WAT   793      37.728  36.747  67.996  1.00  0.00           O  
ATOM   3694  H1  WAT   793      38.136  36.306  67.251  1.00  0.00           H  
ATOM   3695  H2  WAT   793      37.005  36.173  68.249  1.00  0.00           H  
ATOM   3696  O   WAT   794      34.081  31.685  65.369  1.00  0.00           O  
ATOM   3697  H1  WAT   794      34.927  32.109  65.513  1.00  0.00           H  
ATOM   3698  H2  WAT   794      34.021  31.028  66.063  1.00  0.00           H  
ATOM   3699  O   WAT   795      38.050  37.308  61.751  1.00  0.00           O  
ATOM   3700  H1  WAT   795      37.421  37.472  61.049  1.00  0.00           H  
ATOM   3701  H2  WAT   795      37.663  37.722  62.522  1.00  0.00           H  
ATOM   3702  O   WAT   796      41.929  38.243  59.106  1.00  0.00           O  
ATOM   3703  H1  WAT   796      41.244  38.623  58.555  1.00  0.00           H  
ATOM   3704  H2  WAT   796      42.014  38.853  59.839  1.00  0.00           H  
ATOM   3705  O   WAT   797      37.231  29.345  67.027  1.00  0.00           O  
ATOM   3706  H1  WAT   797      36.987  30.099  66.491  1.00  0.00           H  
ATOM   3707  H2  WAT   797      37.507  29.724  67.862  1.00  0.00           H  
ATOM   3708  O   WAT   798      39.184  35.889  65.705  1.00  0.00           O  
ATOM   3709  H1  WAT   798      39.396  36.532  65.028  1.00  0.00           H  
ATOM   3710  H2  WAT   798      39.137  35.055  65.237  1.00  0.00           H  
ATOM   3711  O   WAT   799      36.787  28.501  62.609  1.00  0.00           O  
ATOM   3712  H1  WAT   799      35.926  28.799  62.900  1.00  0.00           H  
ATOM   3713  H2  WAT   799      36.813  28.718  61.677  1.00  0.00           H  
ATOM   3714  O   WAT   800      33.603  37.045  59.016  1.00  0.00           O  
ATOM   3715  H1  WAT   800      34.067  37.324  58.227  1.00  0.00           H  
ATOM   3716  H2  WAT   800      33.339  36.143  58.833  1.00  0.00           H  
ATOM   3717  O   WAT   801      30.496  36.592  61.954  1.00  0.00           O  
ATOM   3718  H1  WAT   801      31.066  37.021  61.316  1.00  0.00           H  
ATOM   3719  H2  WAT   801      31.086  36.310  62.652  1.00  0.00           H  
ATOM   3720  O   WAT   802      30.988  31.758  70.200  1.00  0.00           O  
ATOM   3721  H1  WAT   802      30.358  32.440  70.434  1.00  0.00           H  
ATOM   3722  H2  WAT   802      30.882  31.647  69.255  1.00  0.00           H  
ATOM   3723  O   WAT   803      26.283  31.426  61.127  1.00  0.00           O  
ATOM   3724  H1  WAT   803      25.493  31.681  60.651  1.00  0.00           H  
ATOM   3725  H2  WAT   803      26.774  32.241  61.232  1.00  0.00           H  
ATOM   3726  O   WAT   804      40.299  38.766  63.877  1.00  0.00           O  
ATOM   3727  H1  WAT   804      41.121  38.364  63.596  1.00  0.00           H  
ATOM   3728  H2  WAT   804      40.295  38.663  64.829  1.00  0.00           H  
ATOM   3729  O   WAT   805      34.065  38.315  66.033  1.00  0.00           O  
ATOM   3730  H1  WAT   805      34.129  38.777  66.869  1.00  0.00           H  
ATOM   3731  H2  WAT   805      33.356  37.684  66.162  1.00  0.00           H  
ATOM   3732  O   WAT   806      24.566  31.679  63.558  1.00  0.00           O  
ATOM   3733  H1  WAT   806      24.817  32.563  63.824  1.00  0.00           H  
ATOM   3734  H2  WAT   806      25.102  31.499  62.786  1.00  0.00           H  
ATOM   3735  O   WAT   807      48.390  35.110  60.226  1.00  0.00           O  
ATOM   3736  H1  WAT   807      47.636  34.541  60.070  1.00  0.00           H  
ATOM   3737  H2  WAT   807      48.524  35.076  61.173  1.00  0.00           H  
ATOM   3738  O   WAT   808      33.183  27.476  70.155  1.00  0.00           O  
ATOM   3739  H1  WAT   808      33.924  28.077  70.075  1.00  0.00           H  
ATOM   3740  H2  WAT   808      33.415  26.734  69.597  1.00  0.00           H  
ATOM   3741  O   WAT   809      28.327  32.662  68.433  1.00  0.00           O  
ATOM   3742  H1  WAT   809      28.212  31.761  68.733  1.00  0.00           H  
ATOM   3743  H2  WAT   809      27.472  32.908  68.081  1.00  0.00           H  
ATOM   3744  O   WAT   810      35.406  40.604  70.031  1.00  0.00           O  
ATOM   3745  H1  WAT   810      34.963  39.817  69.713  1.00  0.00           H  
ATOM   3746  H2  WAT   810      36.068  40.792  69.366  1.00  0.00           H  
ATOM   3747  O   WAT   811      30.165  42.133  64.557  1.00  0.00           O  
ATOM   3748  H1  WAT   811      30.716  42.005  63.785  1.00  0.00           H  
ATOM   3749  H2  WAT   811      29.326  42.433  64.207  1.00  0.00           H  
ATOM   3750  O   WAT   812      37.504  40.884  68.059  1.00  0.00           O  
ATOM   3751  H1  WAT   812      37.486  41.705  67.567  1.00  0.00           H  
ATOM   3752  H2  WAT   812      38.426  40.759  68.284  1.00  0.00           H  
ATOM   3753  O   WAT   813      33.962  38.398  68.902  1.00  0.00           O  
ATOM   3754  H1  WAT   813      34.495  37.637  68.672  1.00  0.00           H  
ATOM   3755  H2  WAT   813      33.433  38.106  69.644  1.00  0.00           H  
ATOM   3756  O   WAT   814      37.129  23.504  64.431  1.00  0.00           O  
ATOM   3757  H1  WAT   814      36.785  24.395  64.355  1.00  0.00           H  
ATOM   3758  H2  WAT   814      37.497  23.315  63.568  1.00  0.00           H  
ATOM   3759  O   WAT   815      25.197  35.828  57.250  1.00  0.00           O  
ATOM   3760  H1  WAT   815      26.035  36.238  57.033  1.00  0.00           H  
ATOM   3761  H2  WAT   815      25.375  34.888  57.220  1.00  0.00           H  
ATOM   3762  O   WAT   816      34.678  28.340  57.997  1.00  0.00           O  
ATOM   3763  H1  WAT   816      33.823  27.951  57.817  1.00  0.00           H  
ATOM   3764  H2  WAT   816      35.091  28.420  57.137  1.00  0.00           H  
ATOM   3765  O   WAT   817      36.208  25.875  62.396  1.00  0.00           O  
ATOM   3766  H1  WAT   817      35.705  25.838  61.583  1.00  0.00           H  
ATOM   3767  H2  WAT   817      36.501  26.784  62.456  1.00  0.00           H  
ATOM   3768  O   WAT   818      32.453  25.959  61.403  1.00  0.00           O  
ATOM   3769  H1  WAT   818      33.318  25.763  61.043  1.00  0.00           H  
ATOM   3770  H2  WAT   818      32.520  25.730  62.330  1.00  0.00           H  
ATOM   3771  O   WAT   819      42.067  36.249  54.874  1.00  0.00           O  
ATOM   3772  H1  WAT   819      41.290  35.910  54.429  1.00  0.00           H  
ATOM   3773  H2  WAT   819      42.746  36.254  54.199  1.00  0.00           H  
ATOM   3774  O   WAT   820      36.882  31.368  54.764  1.00  0.00           O  
ATOM   3775  H1  WAT   820      36.577  31.683  55.615  1.00  0.00           H  
ATOM   3776  H2  WAT   820      37.835  31.446  54.807  1.00  0.00           H  
ATOM   3777  O   WAT   821      35.327  37.527  56.414  1.00  0.00           O  
ATOM   3778  H1  WAT   821      34.799  36.792  56.101  1.00  0.00           H  
ATOM   3779  H2  WAT   821      34.826  38.305  56.168  1.00  0.00           H  
ATOM   3780  O   WAT   822      40.306  35.722  61.530  1.00  0.00           O  
ATOM   3781  H1  WAT   822      39.649  36.412  61.618  1.00  0.00           H  
ATOM   3782  H2  WAT   822      41.110  36.112  61.874  1.00  0.00           H  
ATOM   3783  O   WAT   823      30.059  28.189  58.774  1.00  0.00           O  
ATOM   3784  H1  WAT   823      30.633  27.967  58.042  1.00  0.00           H  
ATOM   3785  H2  WAT   823      30.646  28.258  59.527  1.00  0.00           H  
ATOM   3786  O   WAT   824      39.117  34.076  59.581  1.00  0.00           O  
ATOM   3787  H1  WAT   824      39.630  34.709  60.083  1.00  0.00           H  
ATOM   3788  H2  WAT   824      39.767  33.477  59.215  1.00  0.00           H  
ATOM   3789  O   WAT   825      32.361  25.063  57.502  1.00  0.00           O  
ATOM   3790  H1  WAT   825      31.708  24.748  56.877  1.00  0.00           H  
ATOM   3791  H2  WAT   825      32.319  24.441  58.228  1.00  0.00           H  
ATOM   3792  O   WAT   826      36.379  44.055  52.337  1.00  0.00           O  
ATOM   3793  H1  WAT   826      35.705  44.358  52.945  1.00  0.00           H  
ATOM   3794  H2  WAT   826      36.766  44.858  51.987  1.00  0.00           H  
ATOM   3795  O   WAT   827      35.595  31.551  61.827  1.00  0.00           O  
ATOM   3796  H1  WAT   827      34.677  31.773  61.669  1.00  0.00           H  
ATOM   3797  H2  WAT   827      36.011  31.626  60.968  1.00  0.00           H  
ATOM   3798  O   WAT   828      36.378  32.950  56.957  1.00  0.00           O  
ATOM   3799  H1  WAT   828      37.126  33.463  56.648  1.00  0.00           H  
ATOM   3800  H2  WAT   828      36.648  32.629  57.817  1.00  0.00           H  
ATOM   3801  O   WAT   829      39.883  39.057  57.709  1.00  0.00           O  
ATOM   3802  H1  WAT   829      39.429  38.216  57.765  1.00  0.00           H  
ATOM   3803  H2  WAT   829      39.252  39.693  58.046  1.00  0.00           H  
ATOM   3804  O   WAT   830      38.826  29.986  58.939  1.00  0.00           O  
ATOM   3805  H1  WAT   830      38.089  29.474  59.270  1.00  0.00           H  
ATOM   3806  H2  WAT   830      39.079  29.546  58.127  1.00  0.00           H  
ATOM   3807  O   WAT   831      38.326  40.895  58.644  1.00  0.00           O  
ATOM   3808  H1  WAT   831      38.619  41.455  57.925  1.00  0.00           H  
ATOM   3809  H2  WAT   831      38.836  41.188  59.399  1.00  0.00           H  
ATOM   3810  O   WAT   832      38.927  22.764  59.533  1.00  0.00           O  
ATOM   3811  H1  WAT   832      39.233  21.904  59.246  1.00  0.00           H  
ATOM   3812  H2  WAT   832      39.653  23.356  59.333  1.00  0.00           H  
ATOM   3813  O   WAT   833      25.220  33.167  57.921  1.00  0.00           O  
ATOM   3814  H1  WAT   833      25.022  32.574  57.196  1.00  0.00           H  
ATOM   3815  H2  WAT   833      24.665  32.862  58.639  1.00  0.00           H  
ATOM   3816  O   WAT   834      33.200  33.059  60.041  1.00  0.00           O  
ATOM   3817  H1  WAT   834      33.254  32.107  59.965  1.00  0.00           H  
ATOM   3818  H2  WAT   834      32.389  33.215  60.525  1.00  0.00           H  
ATOM   3819  O   WAT   835      33.290  41.673  59.733  1.00  0.00           O  
ATOM   3820  H1  WAT   835      33.247  41.899  58.804  1.00  0.00           H  
ATOM   3821  H2  WAT   835      34.206  41.439  59.882  1.00  0.00           H  
ATOM   3822  O   WAT   836      36.736  32.141  66.631  1.00  0.00           O  
ATOM   3823  H1  WAT   836      37.091  32.368  67.491  1.00  0.00           H  
ATOM   3824  H2  WAT   836      37.383  32.473  66.009  1.00  0.00           H  
ATOM   3825  O   WAT   837      42.466  35.263  57.336  1.00  0.00           O  
ATOM   3826  H1  WAT   837      42.328  35.453  56.408  1.00  0.00           H  
ATOM   3827  H2  WAT   837      42.110  36.025  57.793  1.00  0.00           H  
ATOM   3828  O   WAT   838      30.630  29.249  63.416  1.00  0.00           O  
ATOM   3829  H1  WAT   838      31.270  29.108  62.718  1.00  0.00           H  
ATOM   3830  H2  WAT   838      29.798  28.962  63.040  1.00  0.00           H  
ATOM   3831  O   WAT   839      42.493  37.331  62.347  1.00  0.00           O  
ATOM   3832  H1  WAT   839      42.927  37.238  63.195  1.00  0.00           H  
ATOM   3833  H2  WAT   839      43.206  37.306  61.709  1.00  0.00           H  
ATOM   3834  O   WAT   840      31.406  38.549  59.529  1.00  0.00           O  
ATOM   3835  H1  WAT   840      32.200  38.054  59.327  1.00  0.00           H  
ATOM   3836  H2  WAT   840      30.695  38.021  59.166  1.00  0.00           H  
ATOM   3837  O   WAT   841      36.226  40.931  63.880  1.00  0.00           O  
ATOM   3838  H1  WAT   841      36.279  41.500  64.648  1.00  0.00           H  
ATOM   3839  H2  WAT   841      35.357  41.101  63.516  1.00  0.00           H  
ATOM   3840  O   WAT   842      27.633  29.219  58.193  1.00  0.00           O  
ATOM   3841  H1  WAT   842      27.894  30.133  58.084  1.00  0.00           H  
ATOM   3842  H2  WAT   842      28.455  28.751  58.343  1.00  0.00           H  
ATOM   3843  O   WAT   843      29.106  30.633  65.363  1.00  0.00           O  
ATOM   3844  H1  WAT   843      29.778  30.424  64.714  1.00  0.00           H  
ATOM   3845  H2  WAT   843      28.279  30.435  64.923  1.00  0.00           H  
ATOM   3846  O   WAT   844      43.355  37.373  64.880  1.00  0.00           O  
ATOM   3847  H1  WAT   844      43.548  38.278  65.126  1.00  0.00           H  
ATOM   3848  H2  WAT   844      43.255  36.914  65.714  1.00  0.00           H  
ATOM   3849  O   WAT   845      35.008  27.259  67.379  1.00  0.00           O  
ATOM   3850  H1  WAT   845      34.361  27.958  67.286  1.00  0.00           H  
ATOM   3851  H2  WAT   845      35.778  27.692  67.747  1.00  0.00           H  
ATOM   3852  O   WAT   846      38.416  37.524  70.454  1.00  0.00           O  
ATOM   3853  H1  WAT   846      38.265  37.295  69.538  1.00  0.00           H  
ATOM   3854  H2  WAT   846      38.407  38.481  70.468  1.00  0.00           H  
ATOM   3855  O   WAT   847      35.185  35.097  65.439  1.00  0.00           O  
ATOM   3856  H1  WAT   847      36.114  35.248  65.266  1.00  0.00           H  
ATOM   3857  H2  WAT   847      34.764  35.185  64.584  1.00  0.00           H  
ATOM   3858  O   WAT   848      33.983  39.122  63.209  1.00  0.00           O  
ATOM   3859  H1  WAT   848      33.845  38.754  64.082  1.00  0.00           H  
ATOM   3860  H2  WAT   848      33.195  39.637  63.037  1.00  0.00           H  
ATOM   3861  O   WAT   849      34.578  44.223  54.552  1.00  0.00           O  
ATOM   3862  H1  WAT   849      34.753  43.752  55.366  1.00  0.00           H  
ATOM   3863  H2  WAT   849      33.891  44.849  54.780  1.00  0.00           H  
ATOM   3864  O   WAT   850      35.534  38.500  60.598  1.00  0.00           O  
ATOM   3865  H1  WAT   850      35.199  38.460  61.494  1.00  0.00           H  
ATOM   3866  H2  WAT   850      35.034  37.835  60.125  1.00  0.00           H  
ATOM   3867  O   WAT   851      29.508  33.907  66.123  1.00  0.00           O  
ATOM   3868  H1  WAT   851      29.370  33.175  66.724  1.00  0.00           H  
ATOM   3869  H2  WAT   851      30.419  33.818  65.842  1.00  0.00           H  
ATOM   3870  O   WAT   852      32.137  33.619  65.611  1.00  0.00           O  
ATOM   3871  H1  WAT   852      32.847  32.978  65.570  1.00  0.00           H  
ATOM   3872  H2  WAT   852      32.094  33.870  66.534  1.00  0.00           H  
ATOM   3873  O   WAT   853      40.125  40.556  68.532  1.00  0.00           O  
ATOM   3874  H1  WAT   853      40.067  39.871  67.865  1.00  0.00           H  
ATOM   3875  H2  WAT   853      40.527  41.297  68.080  1.00  0.00           H  
ATOM   3876  O   WAT   854      30.849  30.605  67.431  1.00  0.00           O  
ATOM   3877  H1  WAT   854      30.313  30.154  68.083  1.00  0.00           H  
ATOM   3878  H2  WAT   854      30.261  30.740  66.688  1.00  0.00           H  
ATOM   3879  O   WAT   855      29.144  47.372  61.326  1.00  0.00           O  
ATOM   3880  H1  WAT   855      29.384  48.004  62.003  1.00  0.00           H  
ATOM   3881  H2  WAT   855      28.301  47.021  61.612  1.00  0.00           H  
ATOM   3882  O   WAT   856      40.127  38.520  66.764  1.00  0.00           O  
ATOM   3883  H1  WAT   856      39.240  38.182  66.886  1.00  0.00           H  
ATOM   3884  H2  WAT   856      40.697  37.788  67.000  1.00  0.00           H  
ATOM   3885  O   WAT   857      21.780  34.852  60.088  1.00  0.00           O  
ATOM   3886  H1  WAT   857      22.467  34.538  59.500  1.00  0.00           H  
ATOM   3887  H2  WAT   857      21.625  35.756  59.815  1.00  0.00           H  
ATOM   3888  O   WAT   858      26.583  29.741  64.516  1.00  0.00           O  
ATOM   3889  H1  WAT   858      26.499  29.134  63.781  1.00  0.00           H  
ATOM   3890  H2  WAT   858      25.762  30.232  64.517  1.00  0.00           H  
ATOM   3891  O   WAT   859      33.657  43.180  63.730  1.00  0.00           O  
ATOM   3892  H1  WAT   859      33.584  43.985  64.242  1.00  0.00           H  
ATOM   3893  H2  WAT   859      33.215  43.379  62.904  1.00  0.00           H  
ATOM   3894  O   WAT   860      36.756  28.226  59.883  1.00  0.00           O  
ATOM   3895  H1  WAT   860      37.253  27.473  59.563  1.00  0.00           H  
ATOM   3896  H2  WAT   860      35.984  28.263  59.318  1.00  0.00           H  
ATOM   3897  O   WAT   861      44.609  33.930  61.525  1.00  0.00           O  
ATOM   3898  H1  WAT   861      44.598  34.813  61.155  1.00  0.00           H  
ATOM   3899  H2  WAT   861      43.740  33.577  61.331  1.00  0.00           H  
ATOM   3900  O   WAT   862      36.117  43.078  65.885  1.00  0.00           O  
ATOM   3901  H1  WAT   862      36.830  43.713  65.813  1.00  0.00           H  
ATOM   3902  H2  WAT   862      35.626  43.175  65.069  1.00  0.00           H  
ATOM   3903  O   WAT   863      37.839  36.983  57.457  1.00  0.00           O  
ATOM   3904  H1  WAT   863      36.904  37.104  57.288  1.00  0.00           H  
ATOM   3905  H2  WAT   863      38.016  36.081  57.193  1.00  0.00           H  
ATOM   3906  O   WAT   864      33.339  30.368  59.611  1.00  0.00           O  
ATOM   3907  H1  WAT   864      32.969  29.815  60.299  1.00  0.00           H  
ATOM   3908  H2  WAT   864      33.835  29.764  59.058  1.00  0.00           H  
ATOM   3909  O   WAT   865      41.226  32.825  57.992  1.00  0.00           O  
ATOM   3910  H1  WAT   865      41.692  33.658  57.918  1.00  0.00           H  
ATOM   3911  H2  WAT   865      41.677  32.360  58.697  1.00  0.00           H  
ATOM   3912  O   WAT   866      31.168  40.828  66.706  1.00  0.00           O  
ATOM   3913  H1  WAT   866      31.869  41.461  66.859  1.00  0.00           H  
ATOM   3914  H2  WAT   866      30.698  41.169  65.946  1.00  0.00           H  
ATOM   3915  O   WAT   867      39.294  39.170  54.991  1.00  0.00           O  
ATOM   3916  H1  WAT   867      39.570  39.055  55.900  1.00  0.00           H  
ATOM   3917  H2  WAT   867      38.424  38.771  54.952  1.00  0.00           H  
ATOM   3918  O   WAT   868      39.198  25.193  62.031  1.00  0.00           O  
ATOM   3919  H1  WAT   868      38.284  25.424  62.200  1.00  0.00           H  
ATOM   3920  H2  WAT   868      39.627  25.277  62.883  1.00  0.00           H  
ATOM   3921  O   WAT   869      38.968  33.382  64.531  1.00  0.00           O  
ATOM   3922  H1  WAT   869      38.315  33.630  63.877  1.00  0.00           H  
ATOM   3923  H2  WAT   869      39.346  32.569  64.198  1.00  0.00           H  
ATOM   3924  O   WAT   870      35.929  43.418  58.634  1.00  0.00           O  
ATOM   3925  H1  WAT   870      36.111  42.600  59.097  1.00  0.00           H  
ATOM   3926  H2  WAT   870      36.752  43.635  58.197  1.00  0.00           H  
ATOM   3927  O   WAT   871      36.263  42.345  55.896  1.00  0.00           O  
ATOM   3928  H1  WAT   871      36.792  41.834  55.283  1.00  0.00           H  
ATOM   3929  H2  WAT   871      36.526  42.029  56.760  1.00  0.00           H  
ATOM   3930  O   WAT   872      35.017  34.124  71.018  1.00  0.00           O  
ATOM   3931  H1  WAT   872      34.341  34.024  71.688  1.00  0.00           H  
ATOM   3932  H2  WAT   872      35.840  33.968  71.481  1.00  0.00           H  
ATOM   3933  O   WAT   873      26.765  40.361  63.639  1.00  0.00           O  
ATOM   3934  H1  WAT   873      27.350  39.616  63.772  1.00  0.00           H  
ATOM   3935  H2  WAT   873      26.567  40.672  64.523  1.00  0.00           H  
ATOM   3936  O   WAT   874      21.357  32.932  62.360  1.00  0.00           O  
ATOM   3937  H1  WAT   874      21.395  32.398  63.153  1.00  0.00           H  
ATOM   3938  H2  WAT   874      20.851  32.405  61.741  1.00  0.00           H  
ATOM   3939  O   WAT   875      33.759  45.431  65.254  1.00  0.00           O  
ATOM   3940  H1  WAT   875      34.311  45.594  66.019  1.00  0.00           H  
ATOM   3941  H2  WAT   875      34.100  46.021  64.582  1.00  0.00           H  
ATOM   3942  O   WAT   876      28.736  27.778  65.856  1.00  0.00           O  
ATOM   3943  H1  WAT   876      28.800  28.640  65.444  1.00  0.00           H  
ATOM   3944  H2  WAT   876      28.672  27.166  65.123  1.00  0.00           H  
ATOM   3945  O   WAT   877      28.211  29.851  69.503  1.00  0.00           O  
ATOM   3946  H1  WAT   877      28.838  29.468  70.117  1.00  0.00           H  
ATOM   3947  H2  WAT   877      27.354  29.632  69.869  1.00  0.00           H  
ATOM   3948  O   WAT   878      24.988  31.658  55.435  1.00  0.00           O  
ATOM   3949  H1  WAT   878      25.283  30.749  55.382  1.00  0.00           H  
ATOM   3950  H2  WAT   878      24.086  31.637  55.113  1.00  0.00           H  
ATOM   3951  O   WAT   879      36.896  43.379  62.240  1.00  0.00           O  
ATOM   3952  H1  WAT   879      36.771  42.578  61.731  1.00  0.00           H  
ATOM   3953  H2  WAT   879      37.554  43.874  61.751  1.00  0.00           H  
ATOM   3954  O   WAT   880      28.517  29.734  61.418  1.00  0.00           O  
ATOM   3955  H1  WAT   880      27.796  30.348  61.278  1.00  0.00           H  
ATOM   3956  H2  WAT   880      29.306  30.270  61.339  1.00  0.00           H  
ATOM   3957  O   WAT   881      38.960  41.180  63.868  1.00  0.00           O  
ATOM   3958  H1  WAT   881      38.013  41.061  63.796  1.00  0.00           H  
ATOM   3959  H2  WAT   881      39.308  40.292  63.951  1.00  0.00           H  
ATOM   3960  O   WAT   882      31.320  27.069  67.692  1.00  0.00           O  
ATOM   3961  H1  WAT   882      31.843  27.316  68.454  1.00  0.00           H  
ATOM   3962  H2  WAT   882      31.101  27.901  67.272  1.00  0.00           H  
ATOM   3963  O   WAT   883      26.716  29.340  55.559  1.00  0.00           O  
ATOM   3964  H1  WAT   883      26.388  28.460  55.376  1.00  0.00           H  
ATOM   3965  H2  WAT   883      27.070  29.285  56.447  1.00  0.00           H  
ATOM   3966  O   WAT   884      35.964  40.975  60.068  1.00  0.00           O  
ATOM   3967  H1  WAT   884      35.817  40.047  60.249  1.00  0.00           H  
ATOM   3968  H2  WAT   884      36.790  40.997  59.584  1.00  0.00           H  
ATOM   3969  O   WAT   885      39.568  41.798  61.155  1.00  0.00           O  
ATOM   3970  H1  WAT   885      40.492  41.592  61.017  1.00  0.00           H  
ATOM   3971  H2  WAT   885      39.399  41.550  62.064  1.00  0.00           H  
ATOM   3972  O   WAT   886      32.525  28.011  65.377  1.00  0.00           O  
ATOM   3973  H1  WAT   886      32.185  27.212  65.779  1.00  0.00           H  
ATOM   3974  H2  WAT   886      31.819  28.311  64.804  1.00  0.00           H  
ATOM   3975  O   WAT   887      33.177  25.096  63.830  1.00  0.00           O  
ATOM   3976  H1  WAT   887      33.999  24.622  63.707  1.00  0.00           H  
ATOM   3977  H2  WAT   887      33.420  25.875  64.329  1.00  0.00           H  
ATOM   3978  O   WAT   888      35.960  28.829  55.062  1.00  0.00           O  
ATOM   3979  H1  WAT   888      36.177  29.712  54.761  1.00  0.00           H  
ATOM   3980  H2  WAT   888      35.480  28.438  54.332  1.00  0.00           H  
ATOM   3981  O   WAT   889      30.700  31.788  61.639  1.00  0.00           O  
ATOM   3982  H1  WAT   889      30.555  32.102  62.531  1.00  0.00           H  
ATOM   3983  H2  WAT   889      30.223  32.406  61.086  1.00  0.00           H  
ATOM   3984  O   WAT   890      32.560  28.778  61.687  1.00  0.00           O  
ATOM   3985  H1  WAT   890      32.546  27.882  61.350  1.00  0.00           H  
ATOM   3986  H2  WAT   890      33.277  28.785  62.321  1.00  0.00           H  
ATOM   3987  O   WAT   891      34.413  29.212  63.732  1.00  0.00           O  
ATOM   3988  H1  WAT   891      34.154  30.133  63.731  1.00  0.00           H  
ATOM   3989  H2  WAT   891      33.881  28.815  64.422  1.00  0.00           H  
ATOM   3990  O   WAT   892      39.357  42.317  56.511  1.00  0.00           O  
ATOM   3991  H1  WAT   892      39.531  41.751  55.758  1.00  0.00           H  
ATOM   3992  H2  WAT   892      39.850  43.117  56.329  1.00  0.00           H  
ATOM   3993  O   WAT   893      25.175  34.328  64.577  1.00  0.00           O  
ATOM   3994  H1  WAT   893      24.630  35.104  64.709  1.00  0.00           H  
ATOM   3995  H2  WAT   893      26.053  34.675  64.419  1.00  0.00           H  
ATOM   3996  O   WAT   894      31.964  27.659  56.956  1.00  0.00           O  
ATOM   3997  H1  WAT   894      32.085  26.731  57.155  1.00  0.00           H  
ATOM   3998  H2  WAT   894      31.674  27.673  56.043  1.00  0.00           H  
ATOM   3999  O   WAT   895      34.833  25.345  60.092  1.00  0.00           O  
ATOM   4000  H1  WAT   895      34.855  25.409  59.137  1.00  0.00           H  
ATOM   4001  H2  WAT   895      35.250  24.505  60.286  1.00  0.00           H  
ATOM   4002  O   WAT   896      45.211  35.080  58.130  1.00  0.00           O  
ATOM   4003  H1  WAT   896      45.654  34.331  57.732  1.00  0.00           H  
ATOM   4004  H2  WAT   896      44.334  35.071  57.748  1.00  0.00           H  
ATOM   4005  O   WAT   897      40.345  41.633  53.611  1.00  0.00           O  
ATOM   4006  H1  WAT   897      41.040  42.254  53.830  1.00  0.00           H  
ATOM   4007  H2  WAT   897      40.687  40.783  53.886  1.00  0.00           H  
ATOM   4008  O   WAT   898      25.962  33.455  67.470  1.00  0.00           O  
ATOM   4009  H1  WAT   898      25.220  33.603  68.057  1.00  0.00           H  
ATOM   4010  H2  WAT   898      25.641  33.716  66.607  1.00  0.00           H  
ATOM   4011  O   WAT   899      42.244  39.083  55.140  1.00  0.00           O  
ATOM   4012  H1  WAT   899      42.769  39.422  54.414  1.00  0.00           H  
ATOM   4013  H2  WAT   899      42.156  38.148  54.956  1.00  0.00           H  
ATOM   4014  O   WAT   900      33.906  42.997  67.269  1.00  0.00           O  
ATOM   4015  H1  WAT   900      34.215  42.752  68.141  1.00  0.00           H  
ATOM   4016  H2  WAT   900      34.703  43.201  66.780  1.00  0.00           H  
ATOM   4017  O   WAT   901      33.928  45.151  59.499  1.00  0.00           O  
ATOM   4018  H1  WAT   901      33.488  44.658  60.192  1.00  0.00           H  
ATOM   4019  H2  WAT   901      34.679  44.608  59.258  1.00  0.00           H  
ATOM   4020  O   WAT   902      26.407  41.342  59.502  1.00  0.00           O  
ATOM   4021  H1  WAT   902      27.233  41.042  59.121  1.00  0.00           H  
ATOM   4022  H2  WAT   902      26.057  40.572  59.951  1.00  0.00           H  
ATOM   4023  O   WAT   903      31.375  40.694  61.571  1.00  0.00           O  
ATOM   4024  H1  WAT   903      30.753  40.031  61.272  1.00  0.00           H  
ATOM   4025  H2  WAT   903      32.046  40.720  60.889  1.00  0.00           H  
ATOM   4026  O   WAT   904      24.608  39.260  60.460  1.00  0.00           O  
ATOM   4027  H1  WAT   904      23.771  38.833  60.279  1.00  0.00           H  
ATOM   4028  H2  WAT   904      24.580  39.454  61.397  1.00  0.00           H  
ATOM   4029  O   WAT   905      31.448  29.173  71.165  1.00  0.00           O  
ATOM   4030  H1  WAT   905      31.497  30.049  70.782  1.00  0.00           H  
ATOM   4031  H2  WAT   905      31.990  28.630  70.592  1.00  0.00           H  
ATOM   4032  O   WAT   906      42.053  36.566  67.758  1.00  0.00           O  
ATOM   4033  H1  WAT   906      42.103  36.401  68.699  1.00  0.00           H  
ATOM   4034  H2  WAT   906      41.944  35.699  67.368  1.00  0.00           H  
ATOM   4035  O   WAT   907      39.343  32.549  69.074  1.00  0.00           O  
ATOM   4036  H1  WAT   907      40.244  32.410  68.782  1.00  0.00           H  
ATOM   4037  H2  WAT   907      39.418  32.714  70.014  1.00  0.00           H  
ATOM   4038  O   WAT   908      33.678  29.926  67.919  1.00  0.00           O  
ATOM   4039  H1  WAT   908      32.808  30.219  67.647  1.00  0.00           H  
ATOM   4040  H2  WAT   908      33.914  30.510  68.640  1.00  0.00           H  
ATOM   4041  O   WAT   909      43.555  38.986  68.002  1.00  0.00           O  
ATOM   4042  H1  WAT   909      43.263  39.349  68.838  1.00  0.00           H  
ATOM   4043  H2  WAT   909      42.942  38.272  67.823  1.00  0.00           H  
ATOM   4044  O   WAT   910      44.754  36.551  60.522  1.00  0.00           O  
ATOM   4045  H1  WAT   910      45.589  36.990  60.686  1.00  0.00           H  
ATOM   4046  H2  WAT   910      44.890  36.075  59.703  1.00  0.00           H  
ATOM   4047  O   WAT   911      41.804  34.109  66.470  1.00  0.00           O  
ATOM   4048  H1  WAT   911      42.279  34.302  65.662  1.00  0.00           H  
ATOM   4049  H2  WAT   911      40.880  34.165  66.224  1.00  0.00           H  
ATOM   4050  O   WAT   912      36.382  26.144  65.436  1.00  0.00           O  
ATOM   4051  H1  WAT   912      36.900  26.880  65.110  1.00  0.00           H  
ATOM   4052  H2  WAT   912      36.027  26.450  66.270  1.00  0.00           H  
ATOM   4053  O   WAT   913      36.633  22.564  60.956  1.00  0.00           O  
ATOM   4054  H1  WAT   913      36.913  21.896  61.582  1.00  0.00           H  
ATOM   4055  H2  WAT   913      37.418  22.757  60.443  1.00  0.00           H  
ATOM   4056  O   WAT   914      40.504  30.985  64.703  1.00  0.00           O  
ATOM   4057  H1  WAT   914      41.456  31.085  64.724  1.00  0.00           H  
ATOM   4058  H2  WAT   914      40.334  30.193  65.213  1.00  0.00           H  
ATOM   4059  O   WAT   915      38.525  28.071  64.889  1.00  0.00           O  
ATOM   4060  H1  WAT   915      37.930  28.351  64.194  1.00  0.00           H  
ATOM   4061  H2  WAT   915      38.240  28.560  65.661  1.00  0.00           H  
ATOM   4062  O   WAT   916      37.656  42.023  53.649  1.00  0.00           O  
ATOM   4063  H1  WAT   916      38.589  41.958  53.852  1.00  0.00           H  
ATOM   4064  H2  WAT   916      37.568  42.859  53.191  1.00  0.00           H  
ATOM   4065  O   WAT   917      40.285  41.340  50.610  1.00  0.00           O  
ATOM   4066  H1  WAT   917      40.206  41.006  51.503  1.00  0.00           H  
ATOM   4067  H2  WAT   917      41.106  41.832  50.609  1.00  0.00           H  
ATOM   4068  O   WAT   918      42.983  34.206  63.817  1.00  0.00           O  
ATOM   4069  H1  WAT   918      42.950  33.268  64.003  1.00  0.00           H  
ATOM   4070  H2  WAT   918      43.593  34.284  63.084  1.00  0.00           H  
ATOM   4071  O   WAT   919      43.132  30.997  63.863  1.00  0.00           O  
ATOM   4072  H1  WAT   919      42.616  30.213  63.676  1.00  0.00           H  
ATOM   4073  H2  WAT   919      44.016  30.669  64.028  1.00  0.00           H  
ATOM   4074  O   WAT   920      40.793  24.741  59.823  1.00  0.00           O  
ATOM   4075  H1  WAT   920      40.596  24.433  60.707  1.00  0.00           H  
ATOM   4076  H2  WAT   920      41.403  25.467  59.952  1.00  0.00           H  
ATOM   4077  O   WAT   921      48.800  35.268  62.958  1.00  0.00           O  
ATOM   4078  H1  WAT   921      49.531  35.006  63.519  1.00  0.00           H  
ATOM   4079  H2  WAT   921      48.191  34.531  62.998  1.00  0.00           H  
ATOM   4080  O   WAT   922      46.882  33.408  63.555  1.00  0.00           O  
ATOM   4081  H1  WAT   922      46.155  33.274  62.947  1.00  0.00           H  
ATOM   4082  H2  WAT   922      46.467  33.716  64.361  1.00  0.00           H  
ATOM   4083  O   WAT   923      34.705  37.127  71.320  1.00  0.00           O  
ATOM   4084  H1  WAT   923      35.625  37.305  71.514  1.00  0.00           H  
ATOM   4085  H2  WAT   923      34.670  36.183  71.168  1.00  0.00           H  
ATOM   4086  O   WAT   924      23.923  32.321  60.245  1.00  0.00           O  
ATOM   4087  H1  WAT   924      23.603  31.468  59.953  1.00  0.00           H  
ATOM   4088  H2  WAT   924      23.376  32.536  61.001  1.00  0.00           H  
ATOM   4089  O   WAT   925      27.701  35.038  63.962  1.00  0.00           O  
ATOM   4090  H1  WAT   925      27.920  35.969  63.981  1.00  0.00           H  
ATOM   4091  H2  WAT   925      28.114  34.678  64.748  1.00  0.00           H  
ATOM   4092  O   WAT   926      34.621  25.544  55.950  1.00  0.00           O  
ATOM   4093  H1  WAT   926      33.812  25.199  56.325  1.00  0.00           H  
ATOM   4094  H2  WAT   926      35.310  25.235  56.539  1.00  0.00           H  
ATOM   4095  O   WAT   927      36.550  24.622  57.572  1.00  0.00           O  
ATOM   4096  H1  WAT   927      37.104  25.042  58.231  1.00  0.00           H  
ATOM   4097  H2  WAT   927      36.788  23.696  57.615  1.00  0.00           H  
ATOM   4098  O   WAT   928      23.792  35.942  62.215  1.00  0.00           O  
ATOM   4099  H1  WAT   928      23.098  35.527  61.702  1.00  0.00           H  
ATOM   4100  H2  WAT   928      24.539  35.984  61.618  1.00  0.00           H  
ATOM   4101  O   WAT   929      39.928  26.732  57.080  1.00  0.00           O  
ATOM   4102  H1  WAT   929      39.348  27.391  56.698  1.00  0.00           H  
ATOM   4103  H2  WAT   929      39.662  25.910  56.669  1.00  0.00           H  
ATOM   4104  O   WAT   930      38.379  26.133  59.282  1.00  0.00           O  
ATOM   4105  H1  WAT   930      38.879  26.244  58.474  1.00  0.00           H  
ATOM   4106  H2  WAT   930      39.022  25.829  59.922  1.00  0.00           H  
ATOM   4107  O   WAT   931      32.437  34.041  72.169  1.00  0.00           O  
ATOM   4108  H1  WAT   931      31.954  34.841  72.375  1.00  0.00           H  
ATOM   4109  H2  WAT   931      32.523  34.051  71.216  1.00  0.00           H  
ATOM   4110  O   WAT   932      25.706  35.873  60.091  1.00  0.00           O  
ATOM   4111  H1  WAT   932      25.683  35.972  59.139  1.00  0.00           H  
ATOM   4112  H2  WAT   932      26.016  36.720  60.413  1.00  0.00           H  
ATOM   4113  O   WAT   933      28.364  37.931  64.206  1.00  0.00           O  
ATOM   4114  H1  WAT   933      29.319  37.899  64.139  1.00  0.00           H  
ATOM   4115  H2  WAT   933      28.166  37.470  65.021  1.00  0.00           H  
ATOM   4116  O   WAT   934      28.954  36.501  66.773  1.00  0.00           O  
ATOM   4117  H1  WAT   934      29.773  36.996  66.796  1.00  0.00           H  
ATOM   4118  H2  WAT   934      29.228  35.584  66.745  1.00  0.00           H  
ATOM   4119  O   WAT   935      38.711  28.892  56.136  1.00  0.00           O  
ATOM   4120  H1  WAT   935      37.823  29.177  55.918  1.00  0.00           H  
ATOM   4121  H2  WAT   935      39.126  28.732  55.288  1.00  0.00           H  
ATOM   4122  O   WAT   936      42.062  28.917  59.851  1.00  0.00           O  
ATOM   4123  H1  WAT   936      42.838  29.406  60.124  1.00  0.00           H  
ATOM   4124  H2  WAT   936      41.337  29.343  60.308  1.00  0.00           H  
ATOM   4125  O   WAT   937      44.500  29.630  60.909  1.00  0.00           O  
ATOM   4126  H1  WAT   937      45.094  29.389  60.198  1.00  0.00           H  
ATOM   4127  H2  WAT   937      44.572  28.910  61.536  1.00  0.00           H  
ATOM   4128  O   WAT   938      26.719  43.473  61.223  1.00  0.00           O  
ATOM   4129  H1  WAT   938      26.585  42.713  60.657  1.00  0.00           H  
ATOM   4130  H2  WAT   938      26.302  44.197  60.756  1.00  0.00           H  
ATOM   4131  O   WAT   939      38.685  34.408  56.351  1.00  0.00           O  
ATOM   4132  H1  WAT   939      38.628  34.865  55.512  1.00  0.00           H  
ATOM   4133  H2  WAT   939      39.238  33.647  56.173  1.00  0.00           H  
ATOM   4134  O   WAT   940      42.495  30.197  57.176  1.00  0.00           O  
ATOM   4135  H1  WAT   940      42.239  29.796  58.007  1.00  0.00           H  
ATOM   4136  H2  WAT   940      41.871  30.911  57.051  1.00  0.00           H  
ATOM   4137  O   WAT   941      46.807  32.936  59.683  1.00  0.00           O  
ATOM   4138  H1  WAT   941      46.247  33.006  60.456  1.00  0.00           H  
ATOM   4139  H2  WAT   941      46.201  32.760  58.963  1.00  0.00           H  
ATOM   4140  O   WAT   942      29.876  44.370  61.435  1.00  0.00           O  
ATOM   4141  H1  WAT   942      29.759  45.314  61.333  1.00  0.00           H  
ATOM   4142  H2  WAT   942      29.055  44.067  61.823  1.00  0.00           H  
ATOM   4143  O   WAT   943      39.764  39.095  52.280  1.00  0.00           O  
ATOM   4144  H1  WAT   943      40.598  38.663  52.098  1.00  0.00           H  
ATOM   4145  H2  WAT   943      39.602  38.923  53.208  1.00  0.00           H  
ATOM   4146  O   WAT   944      24.208  30.835  67.472  1.00  0.00           O  
ATOM   4147  H1  WAT   944      24.854  30.325  67.961  1.00  0.00           H  
ATOM   4148  H2  WAT   944      23.999  31.572  68.047  1.00  0.00           H  
ATOM   4149  O   WAT   945      36.733  37.903  72.971  1.00  0.00           O  
ATOM   4150  H1  WAT   945      37.602  38.077  72.610  1.00  0.00           H  
ATOM   4151  H2  WAT   945      36.254  38.722  72.849  1.00  0.00           H  
ATOM   4152  O   WAT   946      32.728  25.099  53.225  1.00  0.00           O  
ATOM   4153  H1  WAT   946      32.716  26.043  53.381  1.00  0.00           H  
ATOM   4154  H2  WAT   946      33.620  24.916  52.931  1.00  0.00           H  
ATOM   4155  O   WAT   947      30.902  45.023  64.650  1.00  0.00           O  
ATOM   4156  H1  WAT   947      31.804  45.055  64.967  1.00  0.00           H  
ATOM   4157  H2  WAT   947      30.675  44.093  64.665  1.00  0.00           H  
ATOM   4158  O   WAT   948      32.657  43.776  61.311  1.00  0.00           O  
ATOM   4159  H1  WAT   948      31.707  43.776  61.198  1.00  0.00           H  
ATOM   4160  H2  WAT   948      32.960  43.029  60.795  1.00  0.00           H  
ATOM   4161  O   WAT   949      36.543  21.693  57.479  1.00  0.00           O  
ATOM   4162  H1  WAT   949      35.777  21.139  57.625  1.00  0.00           H  
ATOM   4163  H2  WAT   949      36.954  21.765  58.341  1.00  0.00           H  
ATOM   4164  O   WAT   950      45.201  49.565  62.312  1.00  0.00           O  
ATOM   4165  H1  WAT   950      44.863  49.449  61.424  1.00  0.00           H  
ATOM   4166  H2  WAT   950      46.070  49.164  62.292  1.00  0.00           H  
ATOM   4167  O   WAT   951      41.060  51.418  58.302  1.00  0.00           O  
ATOM   4168  H1  WAT   951      40.496  51.327  57.533  1.00  0.00           H  
ATOM   4169  H2  WAT   951      40.945  50.598  58.782  1.00  0.00           H  
ATOM   4170  O   WAT   952      38.606  52.913  61.140  1.00  0.00           O  
ATOM   4171  H1  WAT   952      39.399  52.572  60.725  1.00  0.00           H  
ATOM   4172  H2  WAT   952      38.846  53.023  62.060  1.00  0.00           H  
ATOM   4173  O   WAT   953      46.640  55.085  53.613  1.00  0.00           O  
ATOM   4174  H1  WAT   953      45.989  55.671  53.227  1.00  0.00           H  
ATOM   4175  H2  WAT   953      47.434  55.616  53.673  1.00  0.00           H  
ATOM   4176  O   WAT   954      40.565  52.174  54.012  1.00  0.00           O  
ATOM   4177  H1  WAT   954      41.339  51.627  53.873  1.00  0.00           H  
ATOM   4178  H2  WAT   954      40.918  53.039  54.223  1.00  0.00           H  
ATOM   4179  O   WAT   955      42.902  48.333  51.644  1.00  0.00           O  
ATOM   4180  H1  WAT   955      43.155  47.812  50.882  1.00  0.00           H  
ATOM   4181  H2  WAT   955      41.965  48.170  51.746  1.00  0.00           H  
ATOM   4182  O   WAT   956      47.946  47.337  59.451  1.00  0.00           O  
ATOM   4183  H1  WAT   956      48.733  46.919  59.100  1.00  0.00           H  
ATOM   4184  H2  WAT   956      48.210  48.242  59.619  1.00  0.00           H  
ATOM   4185  O   WAT   957      48.117  52.774  54.150  1.00  0.00           O  
ATOM   4186  H1  WAT   957      47.482  52.848  54.862  1.00  0.00           H  
ATOM   4187  H2  WAT   957      47.787  53.364  53.472  1.00  0.00           H  
ATOM   4188  O   WAT   958      53.347  47.275  60.355  1.00  0.00           O  
ATOM   4189  H1  WAT   958      54.080  46.704  60.588  1.00  0.00           H  
ATOM   4190  H2  WAT   958      52.591  46.887  60.795  1.00  0.00           H  
ATOM   4191  O   WAT   959      42.622  50.236  53.846  1.00  0.00           O  
ATOM   4192  H1  WAT   959      42.505  49.561  54.514  1.00  0.00           H  
ATOM   4193  H2  WAT   959      42.732  49.749  53.029  1.00  0.00           H  
ATOM   4194  O   WAT   960      44.965  49.697  57.551  1.00  0.00           O  
ATOM   4195  H1  WAT   960      44.601  49.170  58.262  1.00  0.00           H  
ATOM   4196  H2  WAT   960      45.822  49.307  57.378  1.00  0.00           H  
ATOM   4197  O   WAT   961      50.870  40.987  64.814  1.00  0.00           O  
ATOM   4198  H1  WAT   961      50.538  41.856  64.590  1.00  0.00           H  
ATOM   4199  H2  WAT   961      50.274  40.670  65.493  1.00  0.00           H  
ATOM   4200  O   WAT   962      44.605  44.726  52.547  1.00  0.00           O  
ATOM   4201  H1  WAT   962      44.773  45.594  52.914  1.00  0.00           H  
ATOM   4202  H2  WAT   962      44.415  44.889  51.623  1.00  0.00           H  
ATOM   4203  O   WAT   963      40.814  49.639  60.247  1.00  0.00           O  
ATOM   4204  H1  WAT   963      39.889  49.507  60.455  1.00  0.00           H  
ATOM   4205  H2  WAT   963      41.063  50.419  60.744  1.00  0.00           H  
ATOM   4206  O   WAT   964      50.763  45.706  61.893  1.00  0.00           O  
ATOM   4207  H1  WAT   964      49.854  45.638  61.599  1.00  0.00           H  
ATOM   4208  H2  WAT   964      50.711  46.183  62.722  1.00  0.00           H  
ATOM   4209  O   WAT   965      44.584  47.182  53.532  1.00  0.00           O  
ATOM   4210  H1  WAT   965      44.464  47.628  54.370  1.00  0.00           H  
ATOM   4211  H2  WAT   965      43.890  47.531  52.973  1.00  0.00           H  
ATOM   4212  O   WAT   966      38.175  49.283  61.082  1.00  0.00           O  
ATOM   4213  H1  WAT   966      38.304  49.536  61.996  1.00  0.00           H  
ATOM   4214  H2  WAT   966      37.495  49.875  60.762  1.00  0.00           H  
ATOM   4215  O   WAT   967      42.345  59.952  57.181  1.00  0.00           O  
ATOM   4216  H1  WAT   967      42.267  60.903  57.260  1.00  0.00           H  
ATOM   4217  H2  WAT   967      41.741  59.607  57.838  1.00  0.00           H  
ATOM   4218  O   WAT   968      50.283  47.654  54.360  1.00  0.00           O  
ATOM   4219  H1  WAT   968      51.195  47.887  54.184  1.00  0.00           H  
ATOM   4220  H2  WAT   968      49.774  48.238  53.797  1.00  0.00           H  
ATOM   4221  O   WAT   969      47.626  43.830  62.609  1.00  0.00           O  
ATOM   4222  H1  WAT   969      46.765  44.128  62.900  1.00  0.00           H  
ATOM   4223  H2  WAT   969      47.653  44.047  61.677  1.00  0.00           H  
ATOM   4224  O   WAT   970      44.443  52.374  59.016  1.00  0.00           O  
ATOM   4225  H1  WAT   970      44.906  52.653  58.227  1.00  0.00           H  
ATOM   4226  H2  WAT   970      44.178  51.473  58.833  1.00  0.00           H  
ATOM   4227  O   WAT   971      41.335  51.921  61.954  1.00  0.00           O  
ATOM   4228  H1  WAT   971      41.905  52.350  61.316  1.00  0.00           H  
ATOM   4229  H2  WAT   971      41.926  51.640  62.652  1.00  0.00           H  
ATOM   4230  O   WAT   972      43.379  48.497  55.825  1.00  0.00           O  
ATOM   4231  H1  WAT   972      44.082  48.949  56.292  1.00  0.00           H  
ATOM   4232  H2  WAT   972      43.048  47.855  56.453  1.00  0.00           H  
ATOM   4233  O   WAT   973      37.122  46.755  61.127  1.00  0.00           O  
ATOM   4234  H1  WAT   973      36.332  47.011  60.651  1.00  0.00           H  
ATOM   4235  H2  WAT   973      37.613  47.570  61.232  1.00  0.00           H  
ATOM   4236  O   WAT   974      39.073  47.119  58.085  1.00  0.00           O  
ATOM   4237  H1  WAT   974      38.277  47.231  58.603  1.00  0.00           H  
ATOM   4238  H2  WAT   974      38.846  47.458  57.219  1.00  0.00           H  
ATOM   4239  O   WAT   975      35.406  47.008  63.558  1.00  0.00           O  
ATOM   4240  H1  WAT   975      35.657  47.893  63.824  1.00  0.00           H  
ATOM   4241  H2  WAT   975      35.942  46.828  62.786  1.00  0.00           H  
ATOM   4242  O   WAT   976      44.619  55.311  55.901  1.00  0.00           O  
ATOM   4243  H1  WAT   976      44.483  56.156  56.330  1.00  0.00           H  
ATOM   4244  H2  WAT   976      45.160  55.513  55.138  1.00  0.00           H  
ATOM   4245  O   WAT   977      38.072  52.828  56.474  1.00  0.00           O  
ATOM   4246  H1  WAT   977      38.584  53.622  56.625  1.00  0.00           H  
ATOM   4247  H2  WAT   977      38.724  52.131  56.407  1.00  0.00           H  
ATOM   4248  O   WAT   978      39.881  55.945  58.556  1.00  0.00           O  
ATOM   4249  H1  WAT   978      40.058  56.867  58.368  1.00  0.00           H  
ATOM   4250  H2  WAT   978      40.677  55.631  58.986  1.00  0.00           H  
ATOM   4251  O   WAT   979      47.968  38.834  64.431  1.00  0.00           O  
ATOM   4252  H1  WAT   979      47.625  39.724  64.355  1.00  0.00           H  
ATOM   4253  H2  WAT   979      48.336  38.644  63.568  1.00  0.00           H  
ATOM   4254  O   WAT   980      36.037  51.157  57.250  1.00  0.00           O  
ATOM   4255  H1  WAT   980      36.874  51.567  57.033  1.00  0.00           H  
ATOM   4256  H2  WAT   980      36.215  50.217  57.220  1.00  0.00           H  
ATOM   4257  O   WAT   981      47.933  48.825  52.938  1.00  0.00           O  
ATOM   4258  H1  WAT   981      47.418  49.595  53.177  1.00  0.00           H  
ATOM   4259  H2  WAT   981      47.661  48.151  53.562  1.00  0.00           H  
ATOM   4260  O   WAT   982      45.518  43.669  57.997  1.00  0.00           O  
ATOM   4261  H1  WAT   982      44.662  43.280  57.817  1.00  0.00           H  
ATOM   4262  H2  WAT   982      45.931  43.749  57.137  1.00  0.00           H  
ATOM   4263  O   WAT   983      47.048  41.204  62.396  1.00  0.00           O  
ATOM   4264  H1  WAT   983      46.544  41.167  61.583  1.00  0.00           H  
ATOM   4265  H2  WAT   983      47.341  42.113  62.456  1.00  0.00           H  
ATOM   4266  O   WAT   984      43.292  41.288  61.403  1.00  0.00           O  
ATOM   4267  H1  WAT   984      44.157  41.092  61.043  1.00  0.00           H  
ATOM   4268  H2  WAT   984      43.360  41.059  62.330  1.00  0.00           H  
ATOM   4269  O   WAT   985      52.907  51.578  54.874  1.00  0.00           O  
ATOM   4270  H1  WAT   985      52.130  51.239  54.429  1.00  0.00           H  
ATOM   4271  H2  WAT   985      53.586  51.583  54.199  1.00  0.00           H  
ATOM   4272  O   WAT   986      47.722  46.697  54.764  1.00  0.00           O  
ATOM   4273  H1  WAT   986      47.417  47.012  55.615  1.00  0.00           H  
ATOM   4274  H2  WAT   986      48.675  46.775  54.807  1.00  0.00           H  
ATOM   4275  O   WAT   987      46.166  52.856  56.414  1.00  0.00           O  
ATOM   4276  H1  WAT   987      45.639  52.122  56.101  1.00  0.00           H  
ATOM   4277  H2  WAT   987      45.665  53.634  56.168  1.00  0.00           H  
ATOM   4278  O   WAT   988      40.898  43.518  58.774  1.00  0.00           O  
ATOM   4279  H1  WAT   988      41.473  43.296  58.042  1.00  0.00           H  
ATOM   4280  H2  WAT   988      41.485  43.587  59.527  1.00  0.00           H  
ATOM   4281  O   WAT   989      49.956  49.406  59.581  1.00  0.00           O  
ATOM   4282  H1  WAT   989      50.469  50.039  60.083  1.00  0.00           H  
ATOM   4283  H2  WAT   989      50.606  48.806  59.215  1.00  0.00           H  
ATOM   4284  O   WAT   990      41.225  45.549  52.794  1.00  0.00           O  
ATOM   4285  H1  WAT   990      40.389  45.886  53.115  1.00  0.00           H  
ATOM   4286  H2  WAT   990      41.086  45.414  51.857  1.00  0.00           H  
ATOM   4287  O   WAT   991      43.201  40.392  57.502  1.00  0.00           O  
ATOM   4288  H1  WAT   991      42.547  40.077  56.877  1.00  0.00           H  
ATOM   4289  H2  WAT   991      43.159  39.770  58.228  1.00  0.00           H  
ATOM   4290  O   WAT   992      44.312  50.674  49.417  1.00  0.00           O  
ATOM   4291  H1  WAT   992      43.404  50.443  49.616  1.00  0.00           H  
ATOM   4292  H2  WAT   992      44.809  49.878  49.605  1.00  0.00           H  
ATOM   4293  O   WAT   993      47.218  59.384  52.337  1.00  0.00           O  
ATOM   4294  H1  WAT   993      46.545  59.687  52.945  1.00  0.00           H  
ATOM   4295  H2  WAT   993      47.605  60.187  51.987  1.00  0.00           H  
ATOM   4296  O   WAT   994      46.434  46.881  61.827  1.00  0.00           O  
ATOM   4297  H1  WAT   994      45.517  47.102  61.669  1.00  0.00           H  
ATOM   4298  H2  WAT   994      46.850  46.955  60.968  1.00  0.00           H  
ATOM   4299  O   WAT   995      47.218  48.280  56.957  1.00  0.00           O  
ATOM   4300  H1  WAT   995      47.965  48.792  56.648  1.00  0.00           H  
ATOM   4301  H2  WAT   995      47.487  47.958  57.817  1.00  0.00           H  
ATOM   4302  O   WAT   996      45.490  50.776  53.940  1.00  0.00           O  
ATOM   4303  H1  WAT   996      44.582  50.491  54.037  1.00  0.00           H  
ATOM   4304  H2  WAT   996      45.520  51.195  53.080  1.00  0.00           H  
ATOM   4305  O   WAT   997      49.666  45.315  58.939  1.00  0.00           O  
ATOM   4306  H1  WAT   997      48.928  44.803  59.270  1.00  0.00           H  
ATOM   4307  H2  WAT   997      49.918  44.875  58.127  1.00  0.00           H  
ATOM   4308  O   WAT   998      49.767  38.093  59.533  1.00  0.00           O  
ATOM   4309  H1  WAT   998      50.073  37.233  59.246  1.00  0.00           H  
ATOM   4310  H2  WAT   998      50.492  38.685  59.333  1.00  0.00           H  
ATOM   4311  O   WAT   999      36.059  48.496  57.921  1.00  0.00           O  
ATOM   4312  H1  WAT   999      35.862  47.903  57.196  1.00  0.00           H  
ATOM   4313  H2  WAT   999      35.504  48.191  58.639  1.00  0.00           H  
ATOM   4314  O   WAT  1000      44.039  48.388  60.041  1.00  0.00           O  
ATOM   4315  H1  WAT  1000      44.094  47.436  59.965  1.00  0.00           H  
ATOM   4316  H2  WAT  1000      43.228  48.544  60.525  1.00  0.00           H  
ATOM   4317  O   WAT  1001      45.188  52.316  51.278  1.00  0.00           O  
ATOM   4318  H1  WAT  1001      44.750  51.600  50.819  1.00  0.00           H  
ATOM   4319  H2  WAT  1001      45.929  52.544  50.717  1.00  0.00           H  
ATOM   4320  O   WAT  1002      41.978  47.006  57.800  1.00  0.00           O  
ATOM   4321  H1  WAT  1002      41.165  47.306  58.206  1.00  0.00           H  
ATOM   4322  H2  WAT  1002      42.474  46.612  58.517  1.00  0.00           H  
ATOM   4323  O   WAT  1003      53.305  50.592  57.336  1.00  0.00           O  
ATOM   4324  H1  WAT  1003      53.167  50.782  56.408  1.00  0.00           H  
ATOM   4325  H2  WAT  1003      52.949  51.354  57.793  1.00  0.00           H  
ATOM   4326  O   WAT  1004      41.470  44.578  63.416  1.00  0.00           O  
ATOM   4327  H1  WAT  1004      42.110  44.437  62.718  1.00  0.00           H  
ATOM   4328  H2  WAT  1004      40.637  44.291  63.040  1.00  0.00           H  
ATOM   4329  O   WAT  1005      42.246  53.878  59.529  1.00  0.00           O  
ATOM   4330  H1  WAT  1005      43.040  53.383  59.327  1.00  0.00           H  
ATOM   4331  H2  WAT  1005      41.535  53.350  59.166  1.00  0.00           H  
ATOM   4332  O   WAT  1006      38.554  48.022  55.605  1.00  0.00           O  
ATOM   4333  H1  WAT  1006      37.624  47.961  55.822  1.00  0.00           H  
ATOM   4334  H2  WAT  1006      38.650  47.500  54.809  1.00  0.00           H  
ATOM   4335  O   WAT  1007      38.472  44.548  58.193  1.00  0.00           O  
ATOM   4336  H1  WAT  1007      38.733  45.463  58.084  1.00  0.00           H  
ATOM   4337  H2  WAT  1007      39.294  44.080  58.343  1.00  0.00           H  
ATOM   4338  O   WAT  1008      39.945  45.962  65.363  1.00  0.00           O  
ATOM   4339  H1  WAT  1008      40.617  45.753  64.714  1.00  0.00           H  
ATOM   4340  H2  WAT  1008      39.118  45.764  64.923  1.00  0.00           H  
ATOM   4341  O   WAT  1009      45.418  59.552  54.552  1.00  0.00           O  
ATOM   4342  H1  WAT  1009      45.593  59.081  55.366  1.00  0.00           H  
ATOM   4343  H2  WAT  1009      44.731  60.179  54.780  1.00  0.00           H  
ATOM   4344  O   WAT  1010      49.309  51.175  50.872  1.00  0.00           O  
ATOM   4345  H1  WAT  1010      48.692  50.450  50.775  1.00  0.00           H  
ATOM   4346  H2  WAT  1010      48.841  51.936  50.528  1.00  0.00           H  
ATOM   4347  O   WAT  1011      41.099  45.393  49.994  1.00  0.00           O  
ATOM   4348  H1  WAT  1011      40.222  45.272  49.630  1.00  0.00           H  
ATOM   4349  H2  WAT  1011      41.575  44.602  49.742  1.00  0.00           H  
ATOM   4350  O   WAT  1012      32.619  50.181  60.088  1.00  0.00           O  
ATOM   4351  H1  WAT  1012      33.306  49.867  59.500  1.00  0.00           H  
ATOM   4352  H2  WAT  1012      32.464  51.085  59.815  1.00  0.00           H  
ATOM   4353  O   WAT  1013      37.423  45.070  64.516  1.00  0.00           O  
ATOM   4354  H1  WAT  1013      37.339  44.463  63.781  1.00  0.00           H  
ATOM   4355  H2  WAT  1013      36.601  45.561  64.517  1.00  0.00           H  
ATOM   4356  O   WAT  1014      44.285  57.746  57.240  1.00  0.00           O  
ATOM   4357  H1  WAT  1014      43.502  58.288  57.334  1.00  0.00           H  
ATOM   4358  H2  WAT  1014      44.985  58.263  57.639  1.00  0.00           H  
ATOM   4359  O   WAT  1015      47.595  43.555  59.883  1.00  0.00           O  
ATOM   4360  H1  WAT  1015      48.092  42.802  59.563  1.00  0.00           H  
ATOM   4361  H2  WAT  1015      46.824  43.592  59.318  1.00  0.00           H  
ATOM   4362  O   WAT  1016      48.678  52.313  57.457  1.00  0.00           O  
ATOM   4363  H1  WAT  1016      47.744  52.433  57.288  1.00  0.00           H  
ATOM   4364  H2  WAT  1016      48.856  51.410  57.193  1.00  0.00           H  
ATOM   4365  O   WAT  1017      44.179  45.697  59.611  1.00  0.00           O  
ATOM   4366  H1  WAT  1017      43.808  45.144  60.299  1.00  0.00           H  
ATOM   4367  H2  WAT  1017      44.675  45.093  59.058  1.00  0.00           H  
ATOM   4368  O   WAT  1018      52.065  48.154  57.992  1.00  0.00           O  
ATOM   4369  H1  WAT  1018      52.531  48.987  57.918  1.00  0.00           H  
ATOM   4370  H2  WAT  1018      52.516  47.689  58.697  1.00  0.00           H  
ATOM   4371  O   WAT  1019      50.133  54.499  54.991  1.00  0.00           O  
ATOM   4372  H1  WAT  1019      50.409  54.384  55.900  1.00  0.00           H  
ATOM   4373  H2  WAT  1019      49.263  54.101  54.952  1.00  0.00           H  
ATOM   4374  O   WAT  1020      50.037  40.522  62.031  1.00  0.00           O  
ATOM   4375  H1  WAT  1020      49.123  40.753  62.200  1.00  0.00           H  
ATOM   4376  H2  WAT  1020      50.466  40.606  62.883  1.00  0.00           H  
ATOM   4377  O   WAT  1021      47.103  57.674  55.896  1.00  0.00           O  
ATOM   4378  H1  WAT  1021      47.631  57.163  55.283  1.00  0.00           H  
ATOM   4379  H2  WAT  1021      47.365  57.358  56.760  1.00  0.00           H  
ATOM   4380  O   WAT  1022      40.458  58.726  58.655  1.00  0.00           O  
ATOM   4381  H1  WAT  1022      39.789  59.210  58.172  1.00  0.00           H  
ATOM   4382  H2  WAT  1022      40.319  58.973  59.570  1.00  0.00           H  
ATOM   4383  O   WAT  1023      32.196  48.261  62.360  1.00  0.00           O  
ATOM   4384  H1  WAT  1023      32.234  47.728  63.153  1.00  0.00           H  
ATOM   4385  H2  WAT  1023      31.690  47.735  61.741  1.00  0.00           H  
ATOM   4386  O   WAT  1024      39.575  43.108  65.856  1.00  0.00           O  
ATOM   4387  H1  WAT  1024      39.639  43.969  65.444  1.00  0.00           H  
ATOM   4388  H2  WAT  1024      39.512  42.495  65.123  1.00  0.00           H  
ATOM   4389  O   WAT  1025      35.827  46.988  55.435  1.00  0.00           O  
ATOM   4390  H1  WAT  1025      36.122  46.079  55.382  1.00  0.00           H  
ATOM   4391  H2  WAT  1025      34.926  46.966  55.113  1.00  0.00           H  
ATOM   4392  O   WAT  1026      39.356  45.063  61.418  1.00  0.00           O  
ATOM   4393  H1  WAT  1026      38.635  45.677  61.278  1.00  0.00           H  
ATOM   4394  H2  WAT  1026      40.146  45.599  61.339  1.00  0.00           H  
ATOM   4395  O   WAT  1027      37.556  44.669  55.559  1.00  0.00           O  
ATOM   4396  H1  WAT  1027      37.227  43.789  55.376  1.00  0.00           H  
ATOM   4397  H2  WAT  1027      37.910  44.614  56.447  1.00  0.00           H  
ATOM   4398  O   WAT  1028      40.670  44.956  55.926  1.00  0.00           O  
ATOM   4399  H1  WAT  1028      41.010  45.485  55.204  1.00  0.00           H  
ATOM   4400  H2  WAT  1028      41.117  45.294  56.702  1.00  0.00           H  
ATOM   4401  O   WAT  1029      43.364  43.340  65.377  1.00  0.00           O  
ATOM   4402  H1  WAT  1029      43.024  42.541  65.779  1.00  0.00           H  
ATOM   4403  H2  WAT  1029      42.658  43.640  64.804  1.00  0.00           H  
ATOM   4404  O   WAT  1030      44.016  40.425  63.830  1.00  0.00           O  
ATOM   4405  H1  WAT  1030      44.839  39.951  63.707  1.00  0.00           H  
ATOM   4406  H2  WAT  1030      44.260  41.204  64.329  1.00  0.00           H  
ATOM   4407  O   WAT  1031      42.657  43.454  54.126  1.00  0.00           O  
ATOM   4408  H1  WAT  1031      43.378  43.832  53.622  1.00  0.00           H  
ATOM   4409  H2  WAT  1031      42.033  44.173  54.229  1.00  0.00           H  
ATOM   4410  O   WAT  1032      46.800  44.158  55.062  1.00  0.00           O  
ATOM   4411  H1  WAT  1032      47.016  45.041  54.761  1.00  0.00           H  
ATOM   4412  H2  WAT  1032      46.319  43.767  54.332  1.00  0.00           H  
ATOM   4413  O   WAT  1033      41.540  47.117  61.639  1.00  0.00           O  
ATOM   4414  H1  WAT  1033      41.394  47.431  62.531  1.00  0.00           H  
ATOM   4415  H2  WAT  1033      41.062  47.735  61.086  1.00  0.00           H  
ATOM   4416  O   WAT  1034      43.399  44.107  61.687  1.00  0.00           O  
ATOM   4417  H1  WAT  1034      43.386  43.211  61.350  1.00  0.00           H  
ATOM   4418  H2  WAT  1034      44.117  44.114  62.321  1.00  0.00           H  
ATOM   4419  O   WAT  1035      45.252  44.541  63.732  1.00  0.00           O  
ATOM   4420  H1  WAT  1035      44.994  45.463  63.731  1.00  0.00           H  
ATOM   4421  H2  WAT  1035      44.721  44.144  64.422  1.00  0.00           H  
ATOM   4422  O   WAT  1036      36.014  49.657  64.577  1.00  0.00           O  
ATOM   4423  H1  WAT  1036      35.470  50.433  64.709  1.00  0.00           H  
ATOM   4424  H2  WAT  1036      36.892  50.004  64.419  1.00  0.00           H  
ATOM   4425  O   WAT  1037      42.803  42.989  56.956  1.00  0.00           O  
ATOM   4426  H1  WAT  1037      42.925  42.060  57.155  1.00  0.00           H  
ATOM   4427  H2  WAT  1037      42.513  43.002  56.043  1.00  0.00           H  
ATOM   4428  O   WAT  1038      45.672  40.674  60.092  1.00  0.00           O  
ATOM   4429  H1  WAT  1038      45.694  40.738  59.137  1.00  0.00           H  
ATOM   4430  H2  WAT  1038      46.089  39.834  60.286  1.00  0.00           H  
ATOM   4431  O   WAT  1039      56.051  50.410  58.130  1.00  0.00           O  
ATOM   4432  H1  WAT  1039      56.494  49.660  57.732  1.00  0.00           H  
ATOM   4433  H2  WAT  1039      55.173  50.401  57.748  1.00  0.00           H  
ATOM   4434  O   WAT  1040      51.184  56.963  53.611  1.00  0.00           O  
ATOM   4435  H1  WAT  1040      51.879  57.583  53.830  1.00  0.00           H  
ATOM   4436  H2  WAT  1040      51.526  56.112  53.886  1.00  0.00           H  
ATOM   4437  O   WAT  1041      53.083  54.413  55.140  1.00  0.00           O  
ATOM   4438  H1  WAT  1041      53.608  54.751  54.414  1.00  0.00           H  
ATOM   4439  H2  WAT  1041      52.996  53.477  54.956  1.00  0.00           H  
ATOM   4440  O   WAT  1042      37.247  56.671  59.502  1.00  0.00           O  
ATOM   4441  H1  WAT  1042      38.072  56.371  59.121  1.00  0.00           H  
ATOM   4442  H2  WAT  1042      36.896  55.902  59.951  1.00  0.00           H  
ATOM   4443  O   WAT  1043      35.447  54.590  60.460  1.00  0.00           O  
ATOM   4444  H1  WAT  1043      34.611  54.162  60.279  1.00  0.00           H  
ATOM   4445  H2  WAT  1043      35.420  54.783  61.397  1.00  0.00           H  
ATOM   4446  O   WAT  1044      41.776  54.574  55.047  1.00  0.00           O  
ATOM   4447  H1  WAT  1044      41.925  55.257  54.394  1.00  0.00           H  
ATOM   4448  H2  WAT  1044      42.583  54.554  55.562  1.00  0.00           H  
ATOM   4449  O   WAT  1045      39.531  50.600  56.053  1.00  0.00           O  
ATOM   4450  H1  WAT  1045      39.286  49.697  56.251  1.00  0.00           H  
ATOM   4451  H2  WAT  1045      39.701  50.602  55.111  1.00  0.00           H  
ATOM   4452  O   WAT  1046      47.221  41.473  65.436  1.00  0.00           O  
ATOM   4453  H1  WAT  1046      47.739  42.209  65.110  1.00  0.00           H  
ATOM   4454  H2  WAT  1046      46.867  41.779  66.270  1.00  0.00           H  
ATOM   4455  O   WAT  1047      38.801  46.333  53.552  1.00  0.00           O  
ATOM   4456  H1  WAT  1047      38.108  46.408  52.896  1.00  0.00           H  
ATOM   4457  H2  WAT  1047      38.556  45.569  54.074  1.00  0.00           H  
ATOM   4458  O   WAT  1048      47.472  37.893  60.956  1.00  0.00           O  
ATOM   4459  H1  WAT  1048      47.752  37.225  61.582  1.00  0.00           H  
ATOM   4460  H2  WAT  1048      48.257  38.086  60.443  1.00  0.00           H  
ATOM   4461  O   WAT  1049      45.276  57.069  52.518  1.00  0.00           O  
ATOM   4462  H1  WAT  1049      44.703  57.688  52.065  1.00  0.00           H  
ATOM   4463  H2  WAT  1049      45.849  57.619  53.052  1.00  0.00           H  
ATOM   4464  O   WAT  1050      48.495  57.352  53.649  1.00  0.00           O  
ATOM   4465  H1  WAT  1050      49.428  57.287  53.852  1.00  0.00           H  
ATOM   4466  H2  WAT  1050      48.408  58.188  53.191  1.00  0.00           H  
ATOM   4467  O   WAT  1051      51.124  56.669  50.610  1.00  0.00           O  
ATOM   4468  H1  WAT  1051      51.046  56.335  51.503  1.00  0.00           H  
ATOM   4469  H2  WAT  1051      51.945  57.161  50.609  1.00  0.00           H  
ATOM   4470  O   WAT  1052      45.660  48.405  49.860  1.00  0.00           O  
ATOM   4471  H1  WAT  1052      46.606  48.275  49.929  1.00  0.00           H  
ATOM   4472  H2  WAT  1052      45.282  47.666  50.337  1.00  0.00           H  
ATOM   4473  O   WAT  1053      51.633  40.070  59.823  1.00  0.00           O  
ATOM   4474  H1  WAT  1053      51.435  39.762  60.707  1.00  0.00           H  
ATOM   4475  H2  WAT  1053      52.242  40.797  59.952  1.00  0.00           H  
ATOM   4476  O   WAT  1054      43.845  46.330  49.795  1.00  0.00           O  
ATOM   4477  H1  WAT  1054      42.938  46.033  49.872  1.00  0.00           H  
ATOM   4478  H2  WAT  1054      44.122  46.033  48.929  1.00  0.00           H  
ATOM   4479  O   WAT  1055      34.762  47.650  60.245  1.00  0.00           O  
ATOM   4480  H1  WAT  1055      34.443  46.797  59.953  1.00  0.00           H  
ATOM   4481  H2  WAT  1055      34.216  47.865  61.001  1.00  0.00           H  
ATOM   4482  O   WAT  1056      38.540  50.367  63.962  1.00  0.00           O  
ATOM   4483  H1  WAT  1056      38.759  51.298  63.981  1.00  0.00           H  
ATOM   4484  H2  WAT  1056      38.953  50.008  64.748  1.00  0.00           H  
ATOM   4485  O   WAT  1057      45.461  40.874  55.950  1.00  0.00           O  
ATOM   4486  H1  WAT  1057      44.651  40.528  56.325  1.00  0.00           H  
ATOM   4487  H2  WAT  1057      46.149  40.564  56.539  1.00  0.00           H  
ATOM   4488  O   WAT  1058      47.390  39.951  57.572  1.00  0.00           O  
ATOM   4489  H1  WAT  1058      47.943  40.371  58.231  1.00  0.00           H  
ATOM   4490  H2  WAT  1058      47.627  39.025  57.615  1.00  0.00           H  
ATOM   4491  O   WAT  1059      42.614  43.189  49.937  1.00  0.00           O  
ATOM   4492  H1  WAT  1059      43.476  43.514  50.196  1.00  0.00           H  
ATOM   4493  H2  WAT  1059      42.800  42.402  49.424  1.00  0.00           H  
ATOM   4494  O   WAT  1060      34.631  51.271  62.215  1.00  0.00           O  
ATOM   4495  H1  WAT  1060      33.938  50.856  61.702  1.00  0.00           H  
ATOM   4496  H2  WAT  1060      35.379  51.313  61.618  1.00  0.00           H  
ATOM   4497  O   WAT  1061      50.768  42.061  57.080  1.00  0.00           O  
ATOM   4498  H1  WAT  1061      50.188  42.720  56.698  1.00  0.00           H  
ATOM   4499  H2  WAT  1061      50.501  41.239  56.669  1.00  0.00           H  
ATOM   4500  O   WAT  1062      49.218  41.462  59.282  1.00  0.00           O  
ATOM   4501  H1  WAT  1062      49.718  41.574  58.474  1.00  0.00           H  
ATOM   4502  H2  WAT  1062      49.862  41.158  59.922  1.00  0.00           H  
ATOM   4503  O   WAT  1063      36.545  51.203  60.091  1.00  0.00           O  
ATOM   4504  H1  WAT  1063      36.522  51.301  59.139  1.00  0.00           H  
ATOM   4505  H2  WAT  1063      36.855  52.049  60.413  1.00  0.00           H  
ATOM   4506  O   WAT  1064      49.550  44.221  56.136  1.00  0.00           O  
ATOM   4507  H1  WAT  1064      48.663  44.506  55.918  1.00  0.00           H  
ATOM   4508  H2  WAT  1064      49.966  44.061  55.288  1.00  0.00           H  
ATOM   4509  O   WAT  1065      52.902  44.246  59.851  1.00  0.00           O  
ATOM   4510  H1  WAT  1065      53.678  44.736  60.124  1.00  0.00           H  
ATOM   4511  H2  WAT  1065      52.177  44.672  60.308  1.00  0.00           H  
ATOM   4512  O   WAT  1066      55.339  44.959  60.909  1.00  0.00           O  
ATOM   4513  H1  WAT  1066      55.933  44.718  60.198  1.00  0.00           H  
ATOM   4514  H2  WAT  1066      55.412  44.240  61.536  1.00  0.00           H  
ATOM   4515  O   WAT  1067      48.695  53.986  50.231  1.00  0.00           O  
ATOM   4516  H1  WAT  1067      49.398  54.191  50.846  1.00  0.00           H  
ATOM   4517  H2  WAT  1067      47.971  54.554  50.495  1.00  0.00           H  
ATOM   4518  O   WAT  1068      49.524  49.737  56.351  1.00  0.00           O  
ATOM   4519  H1  WAT  1068      49.468  50.194  55.512  1.00  0.00           H  
ATOM   4520  H2  WAT  1068      50.077  48.976  56.173  1.00  0.00           H  
ATOM   4521  O   WAT  1069      53.335  45.526  57.176  1.00  0.00           O  
ATOM   4522  H1  WAT  1069      53.079  45.125  58.007  1.00  0.00           H  
ATOM   4523  H2  WAT  1069      52.710  46.240  57.051  1.00  0.00           H  
ATOM   4524  O   WAT  1070      50.603  54.424  52.280  1.00  0.00           O  
ATOM   4525  H1  WAT  1070      51.438  53.992  52.098  1.00  0.00           H  
ATOM   4526  H2  WAT  1070      50.442  54.252  53.208  1.00  0.00           H  
ATOM   4527  O   WAT  1071      50.258  50.927  53.646  1.00  0.00           O  
ATOM   4528  H1  WAT  1071      50.203  50.762  52.705  1.00  0.00           H  
ATOM   4529  H2  WAT  1071      49.632  51.635  53.802  1.00  0.00           H  
ATOM   4530  O   WAT  1072      35.047  46.164  67.472  1.00  0.00           O  
ATOM   4531  H1  WAT  1072      35.693  45.654  67.961  1.00  0.00           H  
ATOM   4532  H2  WAT  1072      34.839  46.901  68.047  1.00  0.00           H  
ATOM   4533  O   WAT  1073      43.567  40.428  53.225  1.00  0.00           O  
ATOM   4534  H1  WAT  1073      43.555  41.372  53.381  1.00  0.00           H  
ATOM   4535  H2  WAT  1073      44.460  40.245  52.931  1.00  0.00           H  
ATOM   4536  O   WAT  1074      47.383  37.022  57.479  1.00  0.00           O  
ATOM   4537  H1  WAT  1074      46.616  36.468  57.625  1.00  0.00           H  
ATOM   4538  H2  WAT  1074      47.794  37.095  58.341  1.00  0.00           H  
ATOM   4539  O   WAT  1075      52.065  60.878  52.794  1.00  0.00           O  
ATOM   4540  H1  WAT  1075      51.228  61.215  53.115  1.00  0.00           H  
ATOM   4541  H2  WAT  1075      51.925  60.743  51.857  1.00  0.00           H  
ATOM   4542  O   WAT  1076      55.151  66.003  49.417  1.00  0.00           O  
ATOM   4543  H1  WAT  1076      54.244  65.772  49.616  1.00  0.00           H  
ATOM   4544  H2  WAT  1076      55.648  65.207  49.605  1.00  0.00           H  
ATOM   4545  O   WAT  1077      51.938  60.723  49.994  1.00  0.00           O  
ATOM   4546  H1  WAT  1077      51.061  60.601  49.630  1.00  0.00           H  
ATOM   4547  H2  WAT  1077      52.414  59.931  49.742  1.00  0.00           H  
ATOM   4548  O   WAT  1078      53.496  58.783  54.126  1.00  0.00           O  
ATOM   4549  H1  WAT  1078      54.217  59.161  53.622  1.00  0.00           H  
ATOM   4550  H2  WAT  1078      52.873  59.502  54.229  1.00  0.00           H  
ATOM   4551  O   WAT  1079      49.640  61.662  53.552  1.00  0.00           O  
ATOM   4552  H1  WAT  1079      48.947  61.737  52.896  1.00  0.00           H  
ATOM   4553  H2  WAT  1079      49.395  60.899  54.074  1.00  0.00           H  
ATOM   4554  O   WAT  1080      56.500  63.734  49.860  1.00  0.00           O  
ATOM   4555  H1  WAT  1080      57.446  63.605  49.929  1.00  0.00           H  
ATOM   4556  H2  WAT  1080      56.121  62.995  50.337  1.00  0.00           H  
ATOM   4557  O   WAT  1081      54.684  61.659  49.795  1.00  0.00           O  
ATOM   4558  H1  WAT  1081      53.777  61.362  49.872  1.00  0.00           H  
ATOM   4559  H2  WAT  1081      54.962  61.362  48.929  1.00  0.00           H  
ATOM   4560  O   WAT  1082      53.454  58.518  49.937  1.00  0.00           O  
ATOM   4561  H1  WAT  1082      54.316  58.843  50.196  1.00  0.00           H  
ATOM   4562  H2  WAT  1082      53.639  57.731  49.424  1.00  0.00           H  
ATOM   4563  O   WAT  1083      54.407  55.757  53.225  1.00  0.00           O  
ATOM   4564  H1  WAT  1083      54.395  56.702  53.381  1.00  0.00           H  
ATOM   4565  H2  WAT  1083      55.299  55.574  52.931  1.00  0.00           H  
ATOM   4566  O   WAT  1084      26.714  -4.040  49.100  1.00  0.00           O  
ATOM   4567  H1  WAT  1084      27.351  -4.160  48.397  1.00  0.00           H  
ATOM   4568  H2  WAT  1084      26.596  -3.092  49.159  1.00  0.00           H  
ATOM   4569  O   WAT  1085      23.522  -4.088  49.037  1.00  0.00           O  
ATOM   4570  H1  WAT  1085      23.184  -4.203  48.149  1.00  0.00           H  
ATOM   4571  H2  WAT  1085      24.391  -4.488  49.017  1.00  0.00           H  
ATOM   4572  O   WAT  1086      16.928  -0.739  47.865  1.00  0.00           O  
ATOM   4573  H1  WAT  1086      17.720  -1.080  47.449  1.00  0.00           H  
ATOM   4574  H2  WAT  1086      17.167  -0.629  48.785  1.00  0.00           H  
ATOM   4575  O   WAT  1087      24.961   1.433  40.338  1.00  0.00           O  
ATOM   4576  H1  WAT  1087      24.310   2.019  39.951  1.00  0.00           H  
ATOM   4577  H2  WAT  1087      25.756   1.964  40.397  1.00  0.00           H  
ATOM   4578  O   WAT  1088      18.887  -1.478  40.736  1.00  0.00           O  
ATOM   4579  H1  WAT  1088      19.660  -2.025  40.598  1.00  0.00           H  
ATOM   4580  H2  WAT  1088      19.239  -0.614  40.948  1.00  0.00           H  
ATOM   4581  O   WAT  1089      26.439  -0.878  40.875  1.00  0.00           O  
ATOM   4582  H1  WAT  1089      25.803  -0.804  41.587  1.00  0.00           H  
ATOM   4583  H2  WAT  1089      26.108  -0.289  40.197  1.00  0.00           H  
ATOM   4584  O   WAT  1090      23.286  -3.955  44.275  1.00  0.00           O  
ATOM   4585  H1  WAT  1090      22.922  -4.482  44.987  1.00  0.00           H  
ATOM   4586  H2  WAT  1090      24.143  -4.345  44.102  1.00  0.00           H  
ATOM   4587  O   WAT  1091      25.684  -0.464  50.938  1.00  0.00           O  
ATOM   4588  H1  WAT  1091      25.384   0.438  50.830  1.00  0.00           H  
ATOM   4589  H2  WAT  1091      25.339  -0.731  51.790  1.00  0.00           H  
ATOM   4590  O   WAT  1092      20.666   6.300  43.905  1.00  0.00           O  
ATOM   4591  H1  WAT  1092      20.589   7.251  43.984  1.00  0.00           H  
ATOM   4592  H2  WAT  1092      20.062   5.955  44.563  1.00  0.00           H  
ATOM   4593  O   WAT  1093      27.211  -1.015  48.476  1.00  0.00           O  
ATOM   4594  H1  WAT  1093      26.582  -0.851  47.773  1.00  0.00           H  
ATOM   4595  H2  WAT  1093      26.824  -0.601  49.247  1.00  0.00           H  
ATOM   4596  O   WAT  1094      31.090  -0.080  45.830  1.00  0.00           O  
ATOM   4597  H1  WAT  1094      30.405   0.300  45.280  1.00  0.00           H  
ATOM   4598  H2  WAT  1094      31.174   0.530  46.563  1.00  0.00           H  
ATOM   4599  O   WAT  1095      22.764  -1.278  45.741  1.00  0.00           O  
ATOM   4600  H1  WAT  1095      23.228  -0.999  44.951  1.00  0.00           H  
ATOM   4601  H2  WAT  1095      22.500  -2.180  45.558  1.00  0.00           H  
ATOM   4602  O   WAT  1096      29.460   0.443  50.602  1.00  0.00           O  
ATOM   4603  H1  WAT  1096      30.281   0.041  50.320  1.00  0.00           H  
ATOM   4604  H2  WAT  1096      29.456   0.340  51.553  1.00  0.00           H  
ATOM   4605  O   WAT  1097      22.940   1.658  42.626  1.00  0.00           O  
ATOM   4606  H1  WAT  1097      22.805   2.504  43.054  1.00  0.00           H  
ATOM   4607  H2  WAT  1097      23.481   1.860  41.862  1.00  0.00           H  
ATOM   4608  O   WAT  1098      18.203   2.293  45.281  1.00  0.00           O  
ATOM   4609  H1  WAT  1098      18.379   3.214  45.093  1.00  0.00           H  
ATOM   4610  H2  WAT  1098      18.998   1.978  45.710  1.00  0.00           H  
ATOM   4611  O   WAT  1099      19.326   3.810  51.282  1.00  0.00           O  
ATOM   4612  H1  WAT  1099      19.876   3.682  50.510  1.00  0.00           H  
ATOM   4613  H2  WAT  1099      18.487   4.110  50.931  1.00  0.00           H  
ATOM   4614  O   WAT  1100      31.228  -2.074  41.598  1.00  0.00           O  
ATOM   4615  H1  WAT  1100      30.451  -2.413  41.154  1.00  0.00           H  
ATOM   4616  H2  WAT  1100      31.907  -2.069  40.924  1.00  0.00           H  
ATOM   4617  O   WAT  1101      24.488  -0.796  43.138  1.00  0.00           O  
ATOM   4618  H1  WAT  1101      23.960  -1.531  42.826  1.00  0.00           H  
ATOM   4619  H2  WAT  1101      23.986  -0.018  42.892  1.00  0.00           H  
ATOM   4620  O   WAT  1102      29.467  -2.601  48.255  1.00  0.00           O  
ATOM   4621  H1  WAT  1102      28.809  -1.911  48.343  1.00  0.00           H  
ATOM   4622  H2  WAT  1102      30.271  -2.211  48.598  1.00  0.00           H  
ATOM   4623  O   WAT  1103      22.633  -2.978  36.142  1.00  0.00           O  
ATOM   4624  H1  WAT  1103      21.726  -3.209  36.341  1.00  0.00           H  
ATOM   4625  H2  WAT  1103      23.130  -3.774  36.329  1.00  0.00           H  
ATOM   4626  O   WAT  1104      25.540   5.732  39.061  1.00  0.00           O  
ATOM   4627  H1  WAT  1104      24.866   6.035  39.670  1.00  0.00           H  
ATOM   4628  H2  WAT  1104      25.926   6.535  38.712  1.00  0.00           H  
ATOM   4629  O   WAT  1105      23.812  -2.877  40.664  1.00  0.00           O  
ATOM   4630  H1  WAT  1105      22.903  -3.161  40.761  1.00  0.00           H  
ATOM   4631  H2  WAT  1105      23.841  -2.457  39.804  1.00  0.00           H  
ATOM   4632  O   WAT  1106      29.044   0.734  44.433  1.00  0.00           O  
ATOM   4633  H1  WAT  1106      28.590  -0.107  44.490  1.00  0.00           H  
ATOM   4634  H2  WAT  1106      28.413   1.370  44.771  1.00  0.00           H  
ATOM   4635  O   WAT  1107      27.487   2.572  45.368  1.00  0.00           O  
ATOM   4636  H1  WAT  1107      27.779   3.132  44.649  1.00  0.00           H  
ATOM   4637  H2  WAT  1107      27.997   2.865  46.123  1.00  0.00           H  
ATOM   4638  O   WAT  1108      23.509  -1.336  38.003  1.00  0.00           O  
ATOM   4639  H1  WAT  1108      23.071  -2.052  37.543  1.00  0.00           H  
ATOM   4640  H2  WAT  1108      24.250  -1.108  37.441  1.00  0.00           H  
ATOM   4641  O   WAT  1109      22.450   3.350  46.458  1.00  0.00           O  
ATOM   4642  H1  WAT  1109      22.408   3.576  45.528  1.00  0.00           H  
ATOM   4643  H2  WAT  1109      23.367   3.116  46.606  1.00  0.00           H  
ATOM   4644  O   WAT  1110      31.654  -0.992  49.072  1.00  0.00           O  
ATOM   4645  H1  WAT  1110      32.087  -1.085  49.920  1.00  0.00           H  
ATOM   4646  H2  WAT  1110      32.367  -1.017  48.434  1.00  0.00           H  
ATOM   4647  O   WAT  1111      20.567   0.226  46.254  1.00  0.00           O  
ATOM   4648  H1  WAT  1111      21.361  -0.269  46.052  1.00  0.00           H  
ATOM   4649  H2  WAT  1111      19.856  -0.302  45.890  1.00  0.00           H  
ATOM   4650  O   WAT  1112      25.386   2.608  50.605  1.00  0.00           O  
ATOM   4651  H1  WAT  1112      25.440   3.177  51.373  1.00  0.00           H  
ATOM   4652  H2  WAT  1112      24.518   2.778  50.240  1.00  0.00           H  
ATOM   4653  O   WAT  1113      32.515  -0.950  51.605  1.00  0.00           O  
ATOM   4654  H1  WAT  1113      32.709  -0.045  51.851  1.00  0.00           H  
ATOM   4655  H2  WAT  1113      32.415  -1.409  52.439  1.00  0.00           H  
ATOM   4656  O   WAT  1114      23.144   0.799  49.934  1.00  0.00           O  
ATOM   4657  H1  WAT  1114      23.005   0.431  50.806  1.00  0.00           H  
ATOM   4658  H2  WAT  1114      22.355   1.314  49.762  1.00  0.00           H  
ATOM   4659  O   WAT  1115      23.739   5.900  41.276  1.00  0.00           O  
ATOM   4660  H1  WAT  1115      23.914   5.429  42.091  1.00  0.00           H  
ATOM   4661  H2  WAT  1115      23.052   6.526  41.504  1.00  0.00           H  
ATOM   4662  O   WAT  1116      24.695   0.177  47.322  1.00  0.00           O  
ATOM   4663  H1  WAT  1116      24.360   0.137  48.218  1.00  0.00           H  
ATOM   4664  H2  WAT  1116      24.195  -0.488  46.849  1.00  0.00           H  
ATOM   4665  O   WAT  1117      27.630  -2.477  37.596  1.00  0.00           O  
ATOM   4666  H1  WAT  1117      27.013  -3.203  37.499  1.00  0.00           H  
ATOM   4667  H2  WAT  1117      27.162  -1.716  37.253  1.00  0.00           H  
ATOM   4668  O   WAT  1118      29.286   2.233  55.257  1.00  0.00           O  
ATOM   4669  H1  WAT  1118      29.227   1.548  54.590  1.00  0.00           H  
ATOM   4670  H2  WAT  1118      29.688   2.974  54.805  1.00  0.00           H  
ATOM   4671  O   WAT  1119      18.305   9.049  48.050  1.00  0.00           O  
ATOM   4672  H1  WAT  1119      18.545   9.681  48.728  1.00  0.00           H  
ATOM   4673  H2  WAT  1119      17.462   8.698  48.337  1.00  0.00           H  
ATOM   4674  O   WAT  1120      29.288   0.197  53.488  1.00  0.00           O  
ATOM   4675  H1  WAT  1120      28.400  -0.141  53.611  1.00  0.00           H  
ATOM   4676  H2  WAT  1120      29.857  -0.535  53.725  1.00  0.00           H  
ATOM   4677  O   WAT  1121      22.818   4.857  50.454  1.00  0.00           O  
ATOM   4678  H1  WAT  1121      22.745   5.662  50.966  1.00  0.00           H  
ATOM   4679  H2  WAT  1121      22.375   5.056  49.629  1.00  0.00           H  
ATOM   4680  O   WAT  1122      22.607   4.094  43.964  1.00  0.00           O  
ATOM   4681  H1  WAT  1122      21.823   4.636  44.058  1.00  0.00           H  
ATOM   4682  H2  WAT  1122      23.306   4.611  44.364  1.00  0.00           H  
ATOM   4683  O   WAT  1123      25.278   4.755  52.610  1.00  0.00           O  
ATOM   4684  H1  WAT  1123      25.990   5.390  52.538  1.00  0.00           H  
ATOM   4685  H2  WAT  1123      24.787   4.852  51.794  1.00  0.00           H  
ATOM   4686  O   WAT  1124      26.999  -1.340  44.182  1.00  0.00           O  
ATOM   4687  H1  WAT  1124      26.065  -1.219  44.012  1.00  0.00           H  
ATOM   4688  H2  WAT  1124      27.177  -2.242  43.918  1.00  0.00           H  
ATOM   4689  O   WAT  1125      28.454   0.847  41.715  1.00  0.00           O  
ATOM   4690  H1  WAT  1125      28.730   0.732  42.625  1.00  0.00           H  
ATOM   4691  H2  WAT  1125      27.585   0.448  41.677  1.00  0.00           H  
ATOM   4692  O   WAT  1126      25.090   5.095  45.359  1.00  0.00           O  
ATOM   4693  H1  WAT  1126      25.272   4.277  45.821  1.00  0.00           H  
ATOM   4694  H2  WAT  1126      25.913   5.312  44.921  1.00  0.00           H  
ATOM   4695  O   WAT  1127      25.424   4.022  42.620  1.00  0.00           O  
ATOM   4696  H1  WAT  1127      25.953   3.511  42.007  1.00  0.00           H  
ATOM   4697  H2  WAT  1127      25.687   3.706  43.485  1.00  0.00           H  
ATOM   4698  O   WAT  1128      18.779   5.074  45.380  1.00  0.00           O  
ATOM   4699  H1  WAT  1128      18.110   5.558  44.896  1.00  0.00           H  
ATOM   4700  H2  WAT  1128      18.641   5.320  46.294  1.00  0.00           H  
ATOM   4701  O   WAT  1129      22.920   7.108  51.978  1.00  0.00           O  
ATOM   4702  H1  WAT  1129      23.472   7.271  52.743  1.00  0.00           H  
ATOM   4703  H2  WAT  1129      23.261   7.698  51.306  1.00  0.00           H  
ATOM   4704  O   WAT  1130      26.057   5.056  48.965  1.00  0.00           O  
ATOM   4705  H1  WAT  1130      25.932   4.255  48.456  1.00  0.00           H  
ATOM   4706  H2  WAT  1130      26.715   5.551  48.476  1.00  0.00           H  
ATOM   4707  O   WAT  1131      28.120   2.857  50.593  1.00  0.00           O  
ATOM   4708  H1  WAT  1131      27.173   2.738  50.520  1.00  0.00           H  
ATOM   4709  H2  WAT  1131      28.469   1.969  50.675  1.00  0.00           H  
ATOM   4710  O   WAT  1132      25.125   2.652  46.793  1.00  0.00           O  
ATOM   4711  H1  WAT  1132      24.977   1.724  46.974  1.00  0.00           H  
ATOM   4712  H2  WAT  1132      25.950   2.674  46.309  1.00  0.00           H  
ATOM   4713  O   WAT  1133      28.728   3.475  47.879  1.00  0.00           O  
ATOM   4714  H1  WAT  1133      29.653   3.269  47.742  1.00  0.00           H  
ATOM   4715  H2  WAT  1133      28.560   3.227  48.788  1.00  0.00           H  
ATOM   4716  O   WAT  1134      28.518   3.994  43.236  1.00  0.00           O  
ATOM   4717  H1  WAT  1134      28.692   3.428  42.483  1.00  0.00           H  
ATOM   4718  H2  WAT  1134      29.011   4.794  43.054  1.00  0.00           H  
ATOM   4719  O   WAT  1135      29.505   3.310  40.335  1.00  0.00           O  
ATOM   4720  H1  WAT  1135      30.200   3.931  40.554  1.00  0.00           H  
ATOM   4721  H2  WAT  1135      29.848   2.460  40.611  1.00  0.00           H  
ATOM   4722  O   WAT  1136      31.405   0.760  41.864  1.00  0.00           O  
ATOM   4723  H1  WAT  1136      31.930   1.099  41.139  1.00  0.00           H  
ATOM   4724  H2  WAT  1136      31.317  -0.175  41.680  1.00  0.00           H  
ATOM   4725  O   WAT  1137      23.089   6.828  46.224  1.00  0.00           O  
ATOM   4726  H1  WAT  1137      22.649   6.335  46.917  1.00  0.00           H  
ATOM   4727  H2  WAT  1137      23.839   6.285  45.983  1.00  0.00           H  
ATOM   4728  O   WAT  1138      15.568   3.019  46.226  1.00  0.00           O  
ATOM   4729  H1  WAT  1138      16.394   2.719  45.846  1.00  0.00           H  
ATOM   4730  H2  WAT  1138      15.217   2.249  46.675  1.00  0.00           H  
ATOM   4731  O   WAT  1139      20.536   2.371  48.296  1.00  0.00           O  
ATOM   4732  H1  WAT  1139      19.914   1.708  47.996  1.00  0.00           H  
ATOM   4733  H2  WAT  1139      21.206   2.397  47.613  1.00  0.00           H  
ATOM   4734  O   WAT  1140      20.097   0.922  41.772  1.00  0.00           O  
ATOM   4735  H1  WAT  1140      20.246   1.605  41.118  1.00  0.00           H  
ATOM   4736  H2  WAT  1140      20.904   0.902  42.287  1.00  0.00           H  
ATOM   4737  O   WAT  1141      32.716   0.663  54.727  1.00  0.00           O  
ATOM   4738  H1  WAT  1141      32.424   1.026  55.563  1.00  0.00           H  
ATOM   4739  H2  WAT  1141      32.103  -0.051  54.548  1.00  0.00           H  
ATOM   4740  O   WAT  1142      23.597   3.417  39.243  1.00  0.00           O  
ATOM   4741  H1  WAT  1142      23.024   4.036  38.790  1.00  0.00           H  
ATOM   4742  H2  WAT  1142      24.170   3.967  39.777  1.00  0.00           H  
ATOM   4743  O   WAT  1143      26.817   3.700  40.374  1.00  0.00           O  
ATOM   4744  H1  WAT  1143      27.750   3.635  40.577  1.00  0.00           H  
ATOM   4745  H2  WAT  1143      26.729   4.536  39.915  1.00  0.00           H  
ATOM   4746  O   WAT  1144      29.445   3.017  37.334  1.00  0.00           O  
ATOM   4747  H1  WAT  1144      29.367   2.683  38.228  1.00  0.00           H  
ATOM   4748  H2  WAT  1144      30.266   3.509  37.333  1.00  0.00           H  
ATOM   4749  O   WAT  1145      15.880   5.150  47.947  1.00  0.00           O  
ATOM   4750  H1  WAT  1145      15.745   4.390  47.381  1.00  0.00           H  
ATOM   4751  H2  WAT  1145      15.463   5.874  47.480  1.00  0.00           H  
ATOM   4752  O   WAT  1146      27.016   0.334  36.955  1.00  0.00           O  
ATOM   4753  H1  WAT  1146      27.719   0.539  37.571  1.00  0.00           H  
ATOM   4754  H2  WAT  1146      26.292   0.901  37.220  1.00  0.00           H  
ATOM   4755  O   WAT  1147      19.037   6.047  48.159  1.00  0.00           O  
ATOM   4756  H1  WAT  1147      18.920   6.991  48.057  1.00  0.00           H  
ATOM   4757  H2  WAT  1147      18.216   5.744  48.548  1.00  0.00           H  
ATOM   4758  O   WAT  1148      28.924   0.772  39.005  1.00  0.00           O  
ATOM   4759  H1  WAT  1148      29.759   0.340  38.823  1.00  0.00           H  
ATOM   4760  H2  WAT  1148      28.763   0.600  39.933  1.00  0.00           H  
ATOM   4761  O   WAT  1149      28.579  -2.725  40.371  1.00  0.00           O  
ATOM   4762  H1  WAT  1149      28.524  -2.890  39.429  1.00  0.00           H  
ATOM   4763  H2  WAT  1149      27.954  -2.017  40.527  1.00  0.00           H  
ATOM   4764  O   WAT  1150      20.062   6.700  51.375  1.00  0.00           O  
ATOM   4765  H1  WAT  1150      20.965   6.732  51.692  1.00  0.00           H  
ATOM   4766  H2  WAT  1150      19.836   5.770  51.390  1.00  0.00           H  
ATOM   4767  O   WAT  1151      21.818   5.453  48.036  1.00  0.00           O  
ATOM   4768  H1  WAT  1151      20.867   5.453  47.922  1.00  0.00           H  
ATOM   4769  H2  WAT  1151      22.121   4.706  47.519  1.00  0.00           H  
ATOM   4770  O   WAT  1152      37.553  11.289  49.100  1.00  0.00           O  
ATOM   4771  H1  WAT  1152      38.191  11.170  48.397  1.00  0.00           H  
ATOM   4772  H2  WAT  1152      37.435  12.237  49.159  1.00  0.00           H  
ATOM   4773  O   WAT  1153      34.362  11.242  49.037  1.00  0.00           O  
ATOM   4774  H1  WAT  1153      34.024  11.126  48.149  1.00  0.00           H  
ATOM   4775  H2  WAT  1153      35.231  10.841  49.017  1.00  0.00           H  
ATOM   4776  O   WAT  1154      30.221  13.095  45.026  1.00  0.00           O  
ATOM   4777  H1  WAT  1154      29.657  13.004  44.258  1.00  0.00           H  
ATOM   4778  H2  WAT  1154      30.106  12.275  45.507  1.00  0.00           H  
ATOM   4779  O   WAT  1155      34.844  12.395  54.995  1.00  0.00           O  
ATOM   4780  H1  WAT  1155      34.833  12.000  54.123  1.00  0.00           H  
ATOM   4781  H2  WAT  1155      35.006  11.662  55.589  1.00  0.00           H  
ATOM   4782  O   WAT  1156      27.767  14.590  47.865  1.00  0.00           O  
ATOM   4783  H1  WAT  1156      28.559  14.249  47.449  1.00  0.00           H  
ATOM   4784  H2  WAT  1156      28.007  14.700  48.785  1.00  0.00           H  
ATOM   4785  O   WAT  1157      35.801  16.762  40.338  1.00  0.00           O  
ATOM   4786  H1  WAT  1157      35.149  17.348  39.951  1.00  0.00           H  
ATOM   4787  H2  WAT  1157      36.595  17.293  40.397  1.00  0.00           H  
ATOM   4788  O   WAT  1158      29.726  13.851  40.736  1.00  0.00           O  
ATOM   4789  H1  WAT  1158      30.499  13.304  40.598  1.00  0.00           H  
ATOM   4790  H2  WAT  1158      30.079  14.716  40.948  1.00  0.00           H  
ATOM   4791  O   WAT  1159      31.565  15.179  53.943  1.00  0.00           O  
ATOM   4792  H1  WAT  1159      31.274  16.083  53.828  1.00  0.00           H  
ATOM   4793  H2  WAT  1159      32.200  15.220  54.658  1.00  0.00           H  
ATOM   4794  O   WAT  1160      32.490  12.557  50.533  1.00  0.00           O  
ATOM   4795  H1  WAT  1160      33.087  12.332  49.819  1.00  0.00           H  
ATOM   4796  H2  WAT  1160      32.548  11.815  51.136  1.00  0.00           H  
ATOM   4797  O   WAT  1161      32.063  10.010  38.368  1.00  0.00           O  
ATOM   4798  H1  WAT  1161      32.315   9.489  37.607  1.00  0.00           H  
ATOM   4799  H2  WAT  1161      31.125   9.847  38.471  1.00  0.00           H  
ATOM   4800  O   WAT  1162      37.107   9.014  46.176  1.00  0.00           O  
ATOM   4801  H1  WAT  1162      37.893   8.596  45.825  1.00  0.00           H  
ATOM   4802  H2  WAT  1162      37.371   9.919  46.344  1.00  0.00           H  
ATOM   4803  O   WAT  1163      37.278  14.451  40.875  1.00  0.00           O  
ATOM   4804  H1  WAT  1163      36.643  14.525  41.587  1.00  0.00           H  
ATOM   4805  H2  WAT  1163      36.948  15.041  40.197  1.00  0.00           H  
ATOM   4806  O   WAT  1164      42.508   8.952  47.079  1.00  0.00           O  
ATOM   4807  H1  WAT  1164      43.240   8.381  47.313  1.00  0.00           H  
ATOM   4808  H2  WAT  1164      41.752   8.564  47.520  1.00  0.00           H  
ATOM   4809  O   WAT  1165      31.782  11.913  40.571  1.00  0.00           O  
ATOM   4810  H1  WAT  1165      31.666  11.238  41.239  1.00  0.00           H  
ATOM   4811  H2  WAT  1165      31.893  11.427  39.754  1.00  0.00           H  
ATOM   4812  O   WAT  1166      34.125  11.374  44.275  1.00  0.00           O  
ATOM   4813  H1  WAT  1166      33.761  10.847  44.987  1.00  0.00           H  
ATOM   4814  H2  WAT  1166      34.982  10.984  44.102  1.00  0.00           H  
ATOM   4815  O   WAT  1167      40.030   2.664  51.539  1.00  0.00           O  
ATOM   4816  H1  WAT  1167      39.699   3.533  51.315  1.00  0.00           H  
ATOM   4817  H2  WAT  1167      39.435   2.347  52.218  1.00  0.00           H  
ATOM   4818  O   WAT  1168      33.766   6.403  39.272  1.00  0.00           O  
ATOM   4819  H1  WAT  1168      33.933   7.271  39.639  1.00  0.00           H  
ATOM   4820  H2  WAT  1168      33.576   6.566  38.348  1.00  0.00           H  
ATOM   4821  O   WAT  1169      36.524  14.865  50.938  1.00  0.00           O  
ATOM   4822  H1  WAT  1169      36.224  15.767  50.830  1.00  0.00           H  
ATOM   4823  H2  WAT  1169      36.179  14.598  51.790  1.00  0.00           H  
ATOM   4824  O   WAT  1170      29.975  11.316  46.972  1.00  0.00           O  
ATOM   4825  H1  WAT  1170      29.050  11.184  47.180  1.00  0.00           H  
ATOM   4826  H2  WAT  1170      30.223  12.096  47.469  1.00  0.00           H  
ATOM   4827  O   WAT  1171      39.923   7.383  48.618  1.00  0.00           O  
ATOM   4828  H1  WAT  1171      39.015   7.315  48.324  1.00  0.00           H  
ATOM   4829  H2  WAT  1171      39.872   7.860  49.446  1.00  0.00           H  
ATOM   4830  O   WAT  1172      33.745   8.859  40.256  1.00  0.00           O  
ATOM   4831  H1  WAT  1172      33.625   9.305  41.095  1.00  0.00           H  
ATOM   4832  H2  WAT  1172      33.050   9.208  39.698  1.00  0.00           H  
ATOM   4833  O   WAT  1173      27.336  10.960  47.806  1.00  0.00           O  
ATOM   4834  H1  WAT  1173      27.465  11.213  48.720  1.00  0.00           H  
ATOM   4835  H2  WAT  1173      26.655  11.552  47.487  1.00  0.00           H  
ATOM   4836  O   WAT  1174      31.506  21.629  43.905  1.00  0.00           O  
ATOM   4837  H1  WAT  1174      31.428  22.580  43.984  1.00  0.00           H  
ATOM   4838  H2  WAT  1174      30.902  21.284  44.563  1.00  0.00           H  
ATOM   4839  O   WAT  1175      33.997   8.802  56.561  1.00  0.00           O  
ATOM   4840  H1  WAT  1175      33.221   9.362  56.552  1.00  0.00           H  
ATOM   4841  H2  WAT  1175      34.636   9.288  57.083  1.00  0.00           H  
ATOM   4842  O   WAT  1176      41.789   5.585  50.396  1.00  0.00           O  
ATOM   4843  H1  WAT  1176      41.147   5.878  49.750  1.00  0.00           H  
ATOM   4844  H2  WAT  1176      41.285   5.470  51.201  1.00  0.00           H  
ATOM   4845  O   WAT  1177      39.443   9.331  41.084  1.00  0.00           O  
ATOM   4846  H1  WAT  1177      40.355   9.564  40.909  1.00  0.00           H  
ATOM   4847  H2  WAT  1177      38.934   9.915  40.522  1.00  0.00           H  
ATOM   4848  O   WAT  1178      32.252  11.611  56.123  1.00  0.00           O  
ATOM   4849  H1  WAT  1178      32.993  12.149  55.847  1.00  0.00           H  
ATOM   4850  H2  WAT  1178      31.546  12.237  56.280  1.00  0.00           H  
ATOM   4851  O   WAT  1179      37.728  13.754  54.720  1.00  0.00           O  
ATOM   4852  H1  WAT  1179      38.136  13.312  53.976  1.00  0.00           H  
ATOM   4853  H2  WAT  1179      37.005  13.179  54.974  1.00  0.00           H  
ATOM   4854  O   WAT  1180      34.081   8.691  52.094  1.00  0.00           O  
ATOM   4855  H1  WAT  1180      34.927   9.115  52.237  1.00  0.00           H  
ATOM   4856  H2  WAT  1180      34.021   8.034  52.788  1.00  0.00           H  
ATOM   4857  O   WAT  1181      38.050  14.314  48.476  1.00  0.00           O  
ATOM   4858  H1  WAT  1181      37.421  14.478  47.773  1.00  0.00           H  
ATOM   4859  H2  WAT  1181      37.663  14.728  49.247  1.00  0.00           H  
ATOM   4860  O   WAT  1182      41.929  15.249  45.830  1.00  0.00           O  
ATOM   4861  H1  WAT  1182      41.244  15.629  45.280  1.00  0.00           H  
ATOM   4862  H2  WAT  1182      42.014  15.859  46.563  1.00  0.00           H  
ATOM   4863  O   WAT  1183      37.231   6.351  53.752  1.00  0.00           O  
ATOM   4864  H1  WAT  1183      36.987   7.106  53.215  1.00  0.00           H  
ATOM   4865  H2  WAT  1183      37.507   6.730  54.587  1.00  0.00           H  
ATOM   4866  O   WAT  1184      39.184  12.895  52.430  1.00  0.00           O  
ATOM   4867  H1  WAT  1184      39.396  13.538  51.753  1.00  0.00           H  
ATOM   4868  H2  WAT  1184      39.137  12.061  51.962  1.00  0.00           H  
ATOM   4869  O   WAT  1185      36.787   5.507  49.333  1.00  0.00           O  
ATOM   4870  H1  WAT  1185      35.926   5.805  49.625  1.00  0.00           H  
ATOM   4871  H2  WAT  1185      36.813   5.724  48.401  1.00  0.00           H  
ATOM   4872  O   WAT  1186      33.603  14.051  45.741  1.00  0.00           O  
ATOM   4873  H1  WAT  1186      34.067  14.330  44.951  1.00  0.00           H  
ATOM   4874  H2  WAT  1186      33.339  13.150  45.558  1.00  0.00           H  
ATOM   4875  O   WAT  1187      30.496  13.598  48.679  1.00  0.00           O  
ATOM   4876  H1  WAT  1187      31.066  14.027  48.040  1.00  0.00           H  
ATOM   4877  H2  WAT  1187      31.086  13.317  49.377  1.00  0.00           H  
ATOM   4878  O   WAT  1188      32.540  10.174  42.550  1.00  0.00           O  
ATOM   4879  H1  WAT  1188      33.243  10.626  43.017  1.00  0.00           H  
ATOM   4880  H2  WAT  1188      32.208   9.532  43.178  1.00  0.00           H  
ATOM   4881  O   WAT  1189      30.988   8.765  56.925  1.00  0.00           O  
ATOM   4882  H1  WAT  1189      30.358   9.446  57.158  1.00  0.00           H  
ATOM   4883  H2  WAT  1189      30.882   8.653  55.980  1.00  0.00           H  
ATOM   4884  O   WAT  1190      26.283   8.432  47.851  1.00  0.00           O  
ATOM   4885  H1  WAT  1190      25.493   8.688  47.375  1.00  0.00           H  
ATOM   4886  H2  WAT  1190      26.774   9.247  47.956  1.00  0.00           H  
ATOM   4887  O   WAT  1191      40.299  15.772  50.602  1.00  0.00           O  
ATOM   4888  H1  WAT  1191      41.121  15.370  50.320  1.00  0.00           H  
ATOM   4889  H2  WAT  1191      40.295  15.669  51.553  1.00  0.00           H  
ATOM   4890  O   WAT  1192      28.234   8.796  44.810  1.00  0.00           O  
ATOM   4891  H1  WAT  1192      27.437   8.908  45.328  1.00  0.00           H  
ATOM   4892  H2  WAT  1192      28.007   9.135  43.944  1.00  0.00           H  
ATOM   4893  O   WAT  1193      34.065  15.321  52.758  1.00  0.00           O  
ATOM   4894  H1  WAT  1193      34.129  15.783  53.594  1.00  0.00           H  
ATOM   4895  H2  WAT  1193      33.356  14.691  52.886  1.00  0.00           H  
ATOM   4896  O   WAT  1194      24.566   8.685  50.283  1.00  0.00           O  
ATOM   4897  H1  WAT  1194      24.817   9.570  50.549  1.00  0.00           H  
ATOM   4898  H2  WAT  1194      25.102   8.505  49.510  1.00  0.00           H  
ATOM   4899  O   WAT  1195      48.390  12.116  46.950  1.00  0.00           O  
ATOM   4900  H1  WAT  1195      47.636  11.547  46.795  1.00  0.00           H  
ATOM   4901  H2  WAT  1195      48.524  12.083  47.897  1.00  0.00           H  
ATOM   4902  O   WAT  1196      33.779  16.988  42.626  1.00  0.00           O  
ATOM   4903  H1  WAT  1196      33.644  17.833  43.054  1.00  0.00           H  
ATOM   4904  H2  WAT  1196      34.320  17.190  41.862  1.00  0.00           H  
ATOM   4905  O   WAT  1197      27.232  14.505  43.199  1.00  0.00           O  
ATOM   4906  H1  WAT  1197      27.745  15.299  43.349  1.00  0.00           H  
ATOM   4907  H2  WAT  1197      27.885  13.808  43.132  1.00  0.00           H  
ATOM   4908  O   WAT  1198      29.042  17.622  45.281  1.00  0.00           O  
ATOM   4909  H1  WAT  1198      29.219  18.544  45.093  1.00  0.00           H  
ATOM   4910  H2  WAT  1198      29.838  17.308  45.710  1.00  0.00           H  
ATOM   4911  O   WAT  1199      33.183   4.483  56.879  1.00  0.00           O  
ATOM   4912  H1  WAT  1199      33.924   5.083  56.800  1.00  0.00           H  
ATOM   4913  H2  WAT  1199      33.415   3.740  56.321  1.00  0.00           H  
ATOM   4914  O   WAT  1200      28.327   9.668  55.157  1.00  0.00           O  
ATOM   4915  H1  WAT  1200      28.212   8.767  55.458  1.00  0.00           H  
ATOM   4916  H2  WAT  1200      27.472   9.915  54.806  1.00  0.00           H  
ATOM   4917  O   WAT  1201      35.406  17.610  56.756  1.00  0.00           O  
ATOM   4918  H1  WAT  1201      34.963  16.824  56.438  1.00  0.00           H  
ATOM   4919  H2  WAT  1201      36.068  17.798  56.090  1.00  0.00           H  
ATOM   4920  O   WAT  1202      30.165  19.140  51.282  1.00  0.00           O  
ATOM   4921  H1  WAT  1202      30.716  19.011  50.510  1.00  0.00           H  
ATOM   4922  H2  WAT  1202      29.326  19.439  50.931  1.00  0.00           H  
ATOM   4923  O   WAT  1203      37.504  17.890  54.784  1.00  0.00           O  
ATOM   4924  H1  WAT  1203      37.486  18.711  54.292  1.00  0.00           H  
ATOM   4925  H2  WAT  1203      38.426  17.766  55.009  1.00  0.00           H  
ATOM   4926  O   WAT  1204      33.962  15.405  55.626  1.00  0.00           O  
ATOM   4927  H1  WAT  1204      34.495  14.644  55.396  1.00  0.00           H  
ATOM   4928  H2  WAT  1204      33.433  15.112  56.369  1.00  0.00           H  
ATOM   4929  O   WAT  1205      37.129   0.511  51.156  1.00  0.00           O  
ATOM   4930  H1  WAT  1205      36.785   1.401  51.080  1.00  0.00           H  
ATOM   4931  H2  WAT  1205      37.497   0.321  50.293  1.00  0.00           H  
ATOM   4932  O   WAT  1206      25.197  12.834  43.975  1.00  0.00           O  
ATOM   4933  H1  WAT  1206      26.035  13.244  43.758  1.00  0.00           H  
ATOM   4934  H2  WAT  1206      25.375  11.894  43.945  1.00  0.00           H  
ATOM   4935  O   WAT  1207      37.094  10.502  39.663  1.00  0.00           O  
ATOM   4936  H1  WAT  1207      36.578  11.272  39.902  1.00  0.00           H  
ATOM   4937  H2  WAT  1207      36.821   9.828  40.286  1.00  0.00           H
[truncated: 1,407,464 more chars]
