# Supplementary material for: Selection of a promiscuous minimalist cAMP phosphodiesterase from a library of de novo designed proteins
Source: Nat Chem. 2024 May 3;16(7):1200–8. doi: 10.1038/s41557-024-01490-4 (PMC11230910; doi:10.1038/s41557-024-01490-4)
Supplement: Supplementary file 3 — MD input files, scripts and final structures derived from MD, AlphaFold2, EMSfold and MultiSFold. [file 41557_2024_1490_MOESM3_ESM.zip › Computational_Data/1_MD/1_Topology/1p68/1p68.rst7]

default_name
 22313
  41.9731818  21.6944914  20.1450725  41.5446935  22.5884012  20.3385253
  41.3278460  21.1350700  19.6059160  42.9114879  21.8509498  19.8056582
  42.1370640  20.9723483  21.4339352  41.6013282  20.0232675  21.4157170
  43.6255415  20.6895839  21.6480827  44.1427457  21.6490425  21.6542735
  43.7307798  20.2143834  22.6233824  44.2324664  19.7941641  20.5805157
  43.7176455  18.8338494  20.6097732  44.0695096  20.2637799  19.6104599
  45.9992819  19.5269956  20.8203275  46.6023504  21.2122720  20.7862963
  46.1345701  21.7823888  21.5889465  47.6838339  21.2145284  20.9222703
  46.3563484  21.6674438  19.8269200  41.5811312  21.7875120  22.5971462
  40.7900321  21.2855278  23.3965011  41.9960087  23.0479064  22.6855467
  42.6693615  23.4073847  22.0241309  41.5339192  23.9305645  23.7506917
  41.7815547  23.5006045  24.7212123  42.2059917  25.3010777  23.6370387
  41.7768009  25.8033012  22.7700519  41.9585332  25.8600575  24.5394831
  43.7070983  25.2297026  23.4851546  44.5314282  25.1043518  24.5960936
  44.0777169  25.0566494  25.5860280  45.9043000  25.0401892  24.4619817
  46.5392009  24.9429087  25.3426288  46.4712546  25.0988294  23.2063250
  47.8389014  25.0341839  23.0694809  48.2963131  24.9494575  23.9092401
  45.6751717  25.2227545  22.0881007  46.1227985  25.2701100  21.0953831
  44.3018496  25.2870048  22.2307443  43.6664414  25.3842737  21.3504629
  40.0186693  24.0887354  23.6998038  39.4650050  24.5226983  22.6894068
  39.3518487  23.7340372  24.7932431  39.8338763  23.3813280  25.6077031
  37.9073457  23.8453683  24.8440897  37.6380492  24.8867579  24.6677771
  37.4882119  23.2233329  24.0532052  37.3319384  23.4061043  26.1733070
  36.3826002  24.0076704  26.6750543  37.9028856  22.3540658  26.7493254
  38.6520545  21.8613822  26.2844509  37.4297162  21.8429647  28.0304090
  36.3610332  21.6370871  27.9701574  38.1559468  20.5504007  28.4024848
  38.1700619  19.9178666  27.5149035  39.1772620  20.8174182  28.6739934
  37.5070679  19.7956430  29.5520896  38.2009560  19.0287773  29.8963817
  37.3137651  20.4997660  30.3613775  36.2020192  19.1431939  29.1261037
  35.5675132  19.9037929  28.6711418  36.4257110  18.3701270  28.3909649
  35.4786217  18.5221819  30.3096654  36.2023161  17.9499815  30.8901426
  35.0757529  19.3272363  30.9242249  34.3701028  17.6261545  29.8766313
  34.7432558  16.8798595  29.3075088  33.9163471  17.2348731  30.6897147
  33.6991836  18.1562673  29.3390934  37.6016947  22.8686392  29.1295397
  36.9564195  22.7756941  30.1743053  38.4379524  23.8743694  28.8908163
  38.9778727  23.9204856  28.0384909  38.6225581  24.9210385  29.8801027
  39.0863121  24.5004284  30.7723574  39.5215392  26.0369765  29.3412709
  40.1448064  25.5532290  28.5891901  38.8958015  26.7908943  28.8636095
  40.4143960  26.7053580  30.3905811  40.8238245  27.6252300  29.9730831
  39.6154018  27.0292448  31.6428328  39.2060139  26.1097465  32.0611906
  40.2663483  27.5036485  32.3772105  38.8001915  27.7068790  31.3891706
  41.5969837  25.8071988  30.7293546  42.1835384  25.6229750  29.8292909
  42.2225755  26.2956588  31.4764442  41.2323296  24.8593032  31.1251075
  37.2597643  25.4824179  30.2686668  37.0849107  26.0325045  31.3553222
  36.2884588  25.3172815  29.3653437  36.4959415  24.8944687  28.4718787
  34.9382212  25.7835237  29.6076298  34.9536282  26.8501663  29.8315389
  34.0571653  25.5550267  28.3822361  33.0505059  25.9091834  28.6042926
  34.4652802  26.1227222  27.5460160  33.9800327  24.0947925  27.9844728
  34.7826035  23.2743821  28.4301496  33.0101584  23.7609758  27.1393383
  32.9128005  22.8009994  26.8408980  32.3749207  24.4688040  26.7994072
  34.3361422  25.0922270  30.8230485  33.6476595  25.7195302  31.6276902
  34.6088453  23.7958079  30.9603671  35.1550194  23.3138101  30.2607448
  34.0994301  23.0264276  32.0921653  33.0169153  22.9259653  32.0136272
  34.7198313  21.6288466  32.1105667  34.8766385  21.3166884  31.0780610
  35.6813072  21.6940421  32.6198934  33.8413538  20.6140484  32.8174025
  33.9832267  20.4617840  34.0487244  33.0122018  19.9721935  32.1393389
  34.4015479  23.7510466  33.3996978  33.6582274  23.6388624  34.3751383
  35.4949905  24.5055868  33.4008858  36.0834196  24.5365271  32.5805851
  35.9029513  25.2672117  34.5715649  35.5879167  24.7517006  35.4788139
  37.4286526  25.4195858  34.5991812  37.7889778  24.4057015  34.7732606
  37.7641843  25.7607317  33.6198253  37.9837255  26.3520483  35.6826851
  39.0342570  26.1135654  35.8488483  37.8554744  27.8072992  35.2575106
  36.8051064  28.0466713  35.0915987  38.2551570  28.4517060  36.0405141
  38.4141505  27.9675393  34.3353909  37.2789234  26.1161572  37.0125928
  37.4307697  25.0835055  37.3267148  37.6890563  26.7886221  37.7660403
  36.2119700  26.3073329  36.8978707  35.2363198  26.6381191  34.5686967
  34.9825489  27.2186883  35.6252045  34.9521626  27.1508448  33.3737452
  35.2017809  26.6481650  32.5340411  34.3118115  28.4524916  33.2351372
  34.8508549  29.1958385  33.8224759  34.3149256  28.8911351  31.7703505
  34.2932400  27.9588430  31.2060275  33.4038646  29.4560173  31.5729270
  35.5282500  29.7165088  31.3434591  36.4355185  29.2125646  31.6766330
  35.5605419  29.8703099  29.8303975  34.6537449  30.3746221  29.4965004
  36.4307014  30.4605796  29.5431607  35.6203500  28.8860884  29.3658208
  35.5101199  31.0795362  32.0203745  35.5338894  30.9488431  33.1022496
  36.3811608  31.6539791  31.7050897  34.6023065  31.6133450  31.7392661
  32.8770961  28.4027865  33.7565287  32.3756603  29.3704918  34.3270255
  32.2204116  27.2658717  33.5450909  32.6690687  26.5169287  33.0372617
  30.8387905  27.0771895  33.9799934  30.1784790  27.7423375  33.4235169
  30.4017211  25.6319652  33.7291663  31.2065607  25.1386325  33.1842303
  30.2773973  25.1562230  34.7019525  29.1087302  25.5140499  32.9389521
  28.3099921  25.2647888  33.6375129  28.9044486  26.4838861  32.4853157
  29.1813609  24.4553318  31.8562357  29.7932468  24.7267416  30.8009569
  28.6280227  23.3555404  32.0628019  30.6593434  27.4276879  35.4554874
  29.7293800  28.1464177  35.8226120  31.5500106  26.9131557  36.2979004
  32.2753995  26.3006475  35.9533079  31.4852326  27.1702610  37.7345777
  30.6159042  26.6715528  38.1631305  32.7439481  26.6369834  38.4232540
  33.2316500  25.9388466  37.7429224  33.4065781  27.4813728  38.6130648
  32.4336727  25.9348227  39.7303717  31.7054413  26.5190494  40.5600825
  32.9178509  24.7992241  39.9245499  31.3250909  28.6611827  38.0236249
  30.4960809  29.0599623  38.8398444  32.1270739  29.4761139  37.3479782
  32.8257241  29.0882194  36.7303010  32.0857640  30.9210570  37.5225744
  32.3306792  31.1797163  38.5527254  33.1132001  31.5977444  36.5855076
  33.8175630  32.0702432  37.2701368  33.6194181  30.8056891  36.0336998
  32.5739770  32.6514725  35.5942294  31.5563526  32.9170473  35.8806057
  33.4457655  33.8978611  35.6077283  34.4635090  33.6331423  35.3209864
  33.0482514  34.6275823  34.9023276  33.4511461  34.3272868  36.6095592
  32.5037669  32.0787465  34.1863759  31.8392711  31.2147612  34.1777662
  32.1212971  32.8374383  33.5035839  33.5003628  31.7731590  33.8677667
  30.6784136  31.4549658  37.2787130  30.0783594  32.0774988  38.1504266
  30.1606085  31.2106647  36.0835537  30.7036956  30.7241172  35.3846780
  28.8281624  31.6800929  35.7206519  28.8003173  32.7694811  35.7442561
  28.4637357  31.2120022  34.3097907  29.2584809  31.5430102  33.6412752
  28.4332730  30.1225442  34.3257039  27.1304678  31.7485394  33.8158176
  26.3773777  31.5756654  34.5846289  27.2274928  32.8194311  33.6372705
  26.6741894  31.0826400  32.5321295  27.4748888  30.8321782  31.6303743
  25.3810129  30.7925020  32.4421326  25.0230797  30.3482521  31.6086896
  24.7616580  31.0174848  33.2075629  27.7793690  31.2004411  36.7197338
  26.8489519  31.9349626  37.0545564  27.9399917  29.9734712  37.2007641
  28.7009617  29.3943052  36.8758169  27.0085638  29.4106727  38.1712634
  25.9860073  29.6654858  37.8927895  27.1379688  27.8862004  38.2155744
  28.1877079  27.6537956  38.3948373  26.5396378  27.5331007  39.0554676
  26.6773965  27.1976934  36.9408002  25.7012677  27.6035524  36.6751843
  27.3945169  27.4334453  36.1545060  26.5737832  25.6940927  37.0950832
  27.5625270  25.0734810  37.5410291  25.5045573  25.1349725  36.7700146
  27.2672757  29.9986168  39.5475338  26.3639006  30.0777454  40.3809323
  28.5036987  30.4230227  39.7765024  29.2277020  30.2852018  39.0859055
  28.8697791  31.0168103  41.0463262  28.4692685  30.4699151  41.8999046
  30.4084477  31.1163211  41.1997651  30.8500404  30.2898028  40.6430223
  30.9789865  32.4386078  40.6863683  30.5381774  33.2656275  41.2429890
  32.0604661  32.4454236  40.8222213  30.7456483  32.5488148  39.6273549
  30.7947750  30.8893669  42.6469444  30.4645836  29.8990915  42.9606803
  31.8775809  30.9602957  42.7499015  30.3205129  31.6451884  43.2729717
  28.2149231  32.3837814  41.2002440  27.9513537  32.8366860  42.3141603
  27.9439212  33.0313898  40.0701199  28.2095599  32.6337617  39.1804980
  27.3068296  34.3371592  40.0782715  27.8874657  35.0243364  40.6936969
  27.2166028  34.9076916  38.6592433  27.0285068  34.0397372  38.0272826
  26.3612040  35.5817347  38.6138704  28.4696378  35.6386380  38.1632175
  28.2243784  36.1729553  37.2453647  28.9679466  36.6240111  39.2039159
  29.2138627  36.0903348  40.1219648  29.8575333  37.1302473  38.8291344
  28.1909180  37.3603126  39.4093109  29.5629555  34.6448234  37.8163344
  29.2104245  33.9751612  37.0318767  30.4447028  35.1814513  37.4661151
  29.8200804  34.0630806  38.7015243  25.9156178  34.2395840  40.6932894
  25.5076977  35.1105790  41.4588936  25.1948895  33.1644805  40.3606255
  25.5672844  32.4928464  39.7046309  23.8481256  32.9445130  40.8895823
  23.1371895  33.5844599  40.3669571  23.4274159  31.4854897  40.6955525
  23.4996113  31.2634462  39.6308536  24.1361367  30.8653268  41.2443811
  22.0154752  31.1913883  41.1799879  21.5035026  32.1399478  41.3419132
  21.4971175  30.6270267  40.4048083  22.0191987  30.3900853  42.4736364
  21.5384626  29.4300210  42.2858373  23.0539379  30.2251254  42.7739738
  21.2793905  31.1182150  43.5844361  21.4800715  32.1850791  43.4863097
  20.2118268  30.9368840  43.4598332  21.7069099  30.6552217  44.9330722
  22.6960252  30.8235518  45.0488975  21.1941075  31.1612444  45.6409386
  21.5206471  29.6667522  45.0243591  23.7877893  33.3107167  42.3683880
  22.8211097  33.9135643  42.8346298  24.8454678  32.9622366  43.0919063
  25.6081672  32.4560041  42.6651539  24.9333937  33.2759104  44.5149632
  24.0106029  32.9829144  45.0156725  26.1001590  32.5211841  45.1583999
  26.6581722  32.0054016  44.3769340  26.7520245  33.2391917  45.6560307
  25.6374703  31.4996553  46.1776959  24.7174580  31.7542318  46.9559016
  26.2745482  30.3347067  46.1798161  26.0068613  29.6174147  46.8385542
  27.0239101  30.1712152  45.5226799  25.1306710  34.7746885  44.6944478
  24.4613548  35.4173916  45.5021696  26.0607392  35.3115863  43.9174227
  26.6015561  34.7069098  43.3157727  26.3872907  36.7289711  43.9442236
  26.8896603  36.9925882  44.8749384  27.3353364  37.0343662  42.7696695
  28.3066572  37.1814773  43.2418914  27.3672380  36.1419730  42.1445961
  26.9992548  38.2527046  41.9032230  26.4773527  38.9901445  42.5130603
  28.2707939  38.8686793  41.3412572  28.7930425  38.1319285  40.7308855
  28.0161230  39.7330306  40.7279544  28.9160174  39.1832681  42.1615138
  26.0697206  37.8613735  40.7722376  25.1459187  37.4554445  41.1844405
  25.8422751  38.7394765  40.1678330  26.5513996  37.1073130  40.1497611
  25.1247047  37.5941788  43.8923655  25.0258866  38.6034047  44.5881184
  24.1649513  37.1920771  43.0659319  24.2979362  36.3598169  42.5093733
  22.9115342  37.9318117  42.9187982  23.1061016  38.8998157  42.4570506
  21.9289863  37.1537516  42.0318522  21.7971933  36.1286238  42.3780356
  20.9758758  37.6799420  42.0848051  22.2937668  37.0726506  40.5810673
  21.7005245  37.8565609  39.6126866  22.1761765  37.5225430  38.4264589
  21.8260471  38.0268301  37.5257909  23.0608630  36.5560870  38.5897518
  23.5888537  36.1038116  37.8571041  23.1532833  36.2572778  39.9258119
  23.8374673  35.4791433  40.2641907  22.2398870  38.1901996  44.2677588
  21.6507834  39.2490998  44.4843420  22.2928128  37.2014005  45.1501880
  22.7553707  36.3356752  44.9121558  21.6460028  37.3047804  46.4559902
  20.7580170  37.9331192  46.3869200  21.2256582  35.9167333  46.9349740
  22.1077774  35.4332124  47.3547031  20.4789624  36.0516602  47.7174956
  20.6507495  35.0493061  45.8325244  21.3749731  34.9963750  45.0196287
  20.4795337  34.0495337  46.2315761  19.3390402  35.6173090  45.3071326
  18.7721373  34.8058331  44.8508137  18.7786330  36.0223263  46.1497500
  19.5713507  36.7150086  44.2779420  19.6137664  37.6702553  44.8012061
  20.5266737  36.5270136  43.7879265  18.4894961  36.7569868  43.2558904
  17.6042463  36.9316055  43.7096975  18.6800869  37.4957554  42.5940777
  18.4503062  35.8720741  42.7706144  22.5261636  37.9596850  47.5140285
  22.1409663  38.0212822  48.6819287  23.7003021  38.4453145  47.1309936
  24.0314214  38.3440075  46.1822069  24.5800421  39.0751376  48.1056968
  23.9910643  39.6277592  48.8376897  25.3970182  38.0115264  48.8387530
  25.6706739  37.2221207  48.1387169  26.3008222  38.4728540  49.2367670
  24.6221236  37.3938823  49.9869777  24.1291795  38.0983916  50.8670174
  24.5058682  36.0714560  49.9822544  23.9995636  35.6094325  50.7240696
  24.9242590  35.5334538  49.2368662  25.5058306  40.1115875  47.4806037
  26.5240709  40.4717008  48.0712128  25.1559369  40.6088537  46.2973448
  24.3515397  40.2541726  45.8001067  25.9811765  41.6170781  45.6459032
  27.0265759  41.4656489  45.9148054  25.8489211  41.5240199  44.1196638
  26.8093906  41.7801879  43.6724776  25.5646433  40.5164360  43.8162485
  24.8405901  42.4495117  43.5247936  23.6416064  42.1148074  42.9968201
  23.3838250  41.0557750  43.0067682  22.9889998  43.2294227  42.5472410
  22.0732971  43.2487530  42.1215480  23.7882850  44.3227389  42.7681769
  23.5844553  45.6702099  42.4879243  22.6478729  45.9710169  42.0184277
  24.5866354  46.5408986  42.8246517  24.4719641  47.6054042  42.6202545
  25.7662287  46.0887750  43.4314275  26.5588536  46.7887259  43.6958402
  25.9606738  44.7617722  43.7102711  26.8921687  44.4694649  44.1950128
  24.9661206  43.8551236  43.3766603  25.6270916  43.0148349  46.1550533
  26.4839838  43.8941097  46.2286234  24.3632244  43.2047864  46.5189023
  23.6911953  42.4582236  46.4134496  23.8964009  44.4886250  47.0339403
  24.4463506  44.7451643  47.9393916  24.1167661  45.5945720  45.9975878
  25.1823051  45.7261129  45.8093780  23.6123932  45.3400456  45.0654267
  23.5877902  46.9314841  46.4200716  24.1577414  47.6817144  47.4286419
  23.4769904  48.8050240  47.5759634  23.7699841  49.5371172  48.3284880
  22.4898786  48.8112161  46.7004013  21.8064499  49.5454118  46.5821567
  22.5354341  47.6520917  45.9661063  21.7950630  47.4711187  45.1868755
  22.4199329  44.4106175  47.4066722  22.0295202  44.7548341  48.5225135
  21.6077413  43.9494025  46.4640399  21.9673647  43.6763746  45.5605876
  20.1828351  43.8242400  46.7033110  19.9950745  43.9366663  47.7711150
  19.6648551  44.6137044  46.1587543  19.6513437  42.4812776  46.2482462
  19.5875793  41.5327041  47.0323275  19.2817824  42.3962550  44.9764048
  19.3493087  43.1958759  44.3630973  18.7736381  41.1601938  44.4347371
  19.0228543  40.3471492  45.1166088  17.6903452  41.2352075  44.3401395
  19.3667549  40.8622002  43.0760616  20.5271083  41.1782111  42.8119573
  18.5687694  40.2578976  42.2150022  17.6382026  39.9832119  42.4955243
  19.0139052  39.9169740  40.8691184  20.1008453  39.8382420  40.8476322
  18.4179140  38.5767184  40.4337121  18.8430885  37.8060976  41.0767279
  17.3412509  38.6304430  40.5949885  18.6956803  38.2323369  38.9784642
  17.7822324  38.3931113  38.4058689  19.4766830  38.8974182  38.6099486
  19.1445563  36.7877920  38.8211544  19.8557024  36.7349821  37.9967872
  19.6345553  36.4760417  39.7435491  17.9698030  35.8672262  38.5359610
  17.0556026  36.3753674  38.8427684  17.9370906  35.6779307  37.4630228
  18.0867809  34.5739139  39.2644419  18.1166748  34.7490683  40.2586889
  17.2893931  33.9927402  39.0487805  18.9336192  34.1027007  38.9799739
  18.6418924  41.0095659  39.8666911  19.2273799  41.0960028  38.7891829
  17.6585335  41.8303132  40.2183445  17.1804223  41.7000522  41.0984247
  17.2047220  42.9017661  39.3358261  16.7543536  42.4783224  38.4380717
  16.1601181  43.7650140  40.0463412  16.5324428  43.9918908  41.0453410
  16.0481840  44.6907756  39.4819511  14.8154526  43.0732658  40.1536161
  14.4858037  42.2710286  39.2532033  14.0914102  43.3320882  41.1375102
  18.3678830  43.7734475  38.8674832  18.5546398  43.9775404  37.6686783
  19.1407115  44.2901031  39.8152036  18.9278803  44.1289337  40.7892809
  20.2765739  45.1444588  39.4877741  20.0228447  45.7931695  38.6493857
  20.6476475  46.0179354  40.6865339  20.8353180  45.3736811  41.5454956
  21.5518099  46.5784345  40.4489815  19.5503530  46.9991801  41.0476360
  19.5136698  48.1209677  40.5410582  18.6501877  46.5810663  41.9287485
  17.8967039  47.1939076  42.2058541  18.7227926  45.6519658  42.3181090
  21.4811225  44.3203100  39.0471458  22.3163319  44.7953477  38.2765340
  21.5657834  43.0828346  39.5245096  20.8774693  42.7364109  40.1774365
  22.6691769  42.2073598  39.1553744  23.6054249  42.7650320  39.1786238
  22.7749011  41.0333603  40.1313403  22.6059004  41.4915364  41.1058211
  21.9696462  40.3309796  39.9161055  24.1196018  40.2838650  40.1433258
  24.1480436  39.6203257  41.0076218  24.2845195  39.4688251  38.8750857
  24.2566433  40.1317788  38.0103231  25.2404233  38.9456597  38.9005135
  23.4751916  38.7424041  38.8015919  25.3013582  41.2358175  40.3140516
  25.2023636  41.7732315  41.2571771  26.2303520  40.6656751  40.3171238
  25.3160848  41.9490072  39.4898899  22.4726054  41.6925928  37.7362706
  23.4367392  41.4122451  37.0279373  21.2126042  41.5728486  37.3235923
  20.4513144  41.7832077  37.9531050  20.8901311  41.0926959  35.9846922
  21.1467378  40.0368270  35.8987095  19.3942656  41.2570180  35.7038600
  18.8665064  41.5042767  36.6249640  19.2297661  42.0448617  34.9687802
  18.7485623  40.0210202  35.1587997  17.7806625  39.3138749  35.8409906
  17.3992223  38.2784988  35.1152373  16.6375586  37.5916106  35.4842250
  18.0824280  38.2884260  33.9858886  18.0004788  37.6163997  33.2363789
  18.9325844  39.3671387  33.9873118  19.5853108  39.5477540  33.1332465
  21.7072831  41.8372088  34.9352633  22.1607507  41.2472831  33.9578419
  21.8992858  43.1344334  35.1524090  21.4780338  43.5850299  35.9521645
  22.6754232  43.9518408  34.2278248  22.4185625  43.6941316  33.2003484
  22.3764254  45.4349524  34.4489090  22.2055031  45.5892757  35.5143052
  23.2505847  46.0055641  34.1353045  21.1619068  45.9020241  33.6694780
  21.2404641  45.9542456  32.4244464  20.1331361  46.2152615  34.3045561
  24.1695374  43.6864689  34.3959100  24.9584358  43.9113120  33.4780943
  24.5448400  43.2043821  35.5743761  23.8603195  43.0929177  36.3086151
  25.9348801  42.8991702  35.8753349  26.6238048  43.5184834  35.3009370
  26.2200008  43.1077885  37.3786820  25.2642769  43.1082406  37.9027916
  27.1172868  42.0279742  37.9624808  28.0734376  42.0272172  37.4391491
  27.2833977  42.2261435  39.0213653  26.6391743  41.0553752  37.8460275
  26.8444456  44.4654461  37.5977516  26.1614682  45.2404725  37.2499326
  27.0434628  44.6072788  38.6600017  27.7797011  44.5297869  37.0416416
  26.2845142  41.4794725  35.4418934  27.1805942  41.2816658  34.6229269
  25.5665423  40.4897001  35.9705785  24.8717469  40.6705458  36.6809683
  25.8215464  39.1073262  35.5903639  26.8629804  38.8603767  35.7965929
  24.9235490  38.1409919  36.3753740  25.4114007  37.9389932  37.3289444
  23.9731877  38.6441827  36.5534538  24.6739088  36.8305950  35.6467468
  25.5752138  35.9672447  35.6527946  23.5762568  36.6713957  35.0707436
  25.6246027  38.9544778  34.0834782  26.2153051  38.0734352  33.4605403
  24.8226015  39.8469920  33.4954998  24.3391009  40.5444941  34.0430556
  24.6014726  39.8238470  32.0558609  24.1317477  38.8813505  31.7745104
  23.6890373  40.9743439  31.6210335  23.6137590  41.6875007  32.4419109
  24.1265455  41.4660741  30.7521906  22.2944668  40.5028027  31.2596087
  21.6365167  39.8144236  32.0393087  21.8379877  40.8682855  30.0670400
  20.9148016  40.5822938  29.7737211  22.4161601  41.4305158  29.4589985
  25.9478387  39.9311513  31.3634789  26.2478670  39.1855467  30.4332429
  26.7749324  40.8442382  31.8683375  26.4673332  41.4399558  32.6237200
  28.1177172  41.0315573  31.3465392  28.0709996  41.3293961  30.2990619
  28.8447674  42.1254623  32.1344706  28.2935165  42.3617099  33.0446402
  29.8511551  41.7974442  32.3946397  28.9946195  43.4093487  31.3790282
  29.8224597  43.5482727  30.2851714  29.7444511  44.7877557  29.8316974
  30.3290537  45.0989136  28.9659495  28.8966802  45.4568897  30.5895260
  28.6377302  46.4268669  30.4791226  28.4143619  44.6189074  31.5648745
  27.6962960  44.9900999  32.2961055  28.8661785  39.7139899  31.4543299
  29.4518476  39.2328603  30.4855796  28.8086143  39.1213791  32.6427342
  28.3213746  39.5664070  33.4073563  29.4517602  37.8362943  32.8876291
  30.5288766  37.9254065  32.7462840  29.1830615  37.3792649  34.3233509
  29.2904686  38.2933762  34.9072716  28.1542039  37.0254198  34.3892720
  30.1287566  36.3060168  34.8759976  29.5616432  35.6607088  35.5468633
  30.7405604  35.4669249  33.7616934  31.3082534  36.1115205  33.0906346
  31.4044685  34.7177300  34.1930097  29.9473953  34.9702060  33.2028911
  31.2181340  36.9471142  35.7190040  30.7647690  37.4846645  36.5518301
  31.8821764  36.1736453  36.1048729  31.7901031  37.6436202  35.1059544
  28.9280551  36.7794567  31.9161826  29.6630045  36.2775658  31.0667569
  27.6499411  36.4420803  32.0637624  27.1087955  36.8653688  32.8040918
  27.0037933  35.4410756  31.2192509  27.3708005  34.4465357  31.4728160
  25.4888116  35.4721144  31.4318840  25.3049583  35.9252228  32.4060452
  25.0624136  36.1030334  30.6519956  24.8403945  34.0970464  31.3821520
  24.2535299  34.0203221  30.4668356  25.6240198  33.3394277  31.3752830
  23.9283918  33.8398873  32.5652620  24.3874917  33.6932250  33.6984025
  22.6270564  33.7824226  32.3084642  21.9740632  33.6134681  33.0602326
  22.2960750  33.9079284  31.3625250  27.3204397  35.6596161  29.7435039
  27.5825474  34.7081271  29.0111179  27.2988436  36.9149833  29.3118318
  27.0450136  37.6686007  29.9345119  27.5912592  37.2373132  27.9182470
  27.0031211  36.5965755  27.2612478  27.2434953  38.6965876  27.6175270
  26.4692982  39.0255771  28.3106964  28.1373537  39.3046434  27.7567584
  26.7402580  38.8922568  26.2007173  27.4303768  38.5688534  25.2349195
  25.5289150  39.4221215  26.0709732  25.1438512  39.5747644  25.1498185
  24.9986274  39.6698695  26.8940872  29.0571195  36.9740137  27.6034375
  29.4190418  36.7064654  26.4575251  29.8961458  37.0409596  28.6299549
  29.5575997  37.3029587  29.5447458  31.3191210  36.7982085  28.4656300
  31.6997164  37.2130276  27.5322644  32.1236555  37.4007347  29.6376604
  31.6650048  37.0789407  30.5726403  33.5793515  36.9520297  29.6056432
  34.0388340  37.2738871  28.6710927  34.1152649  37.3952707  30.4449493
  33.6268465  35.8654674  29.6779483  32.0299611  38.9177191  29.6072666
  30.9864184  39.2196694  29.6964115  32.6003628  39.3342006  30.4374983
  32.4358232  39.2885456  28.6660629  31.5971084  35.3017865  28.3522277
  32.4558393  34.8813097  27.5799957  30.8602416  34.4991397  29.1196784
  30.1950784  34.8876064  29.7729401  31.0350777  33.0491227  29.0892002
  32.0121690  32.7700342  29.4835369  29.9275559  32.3230838  29.8931478
  29.6497840  32.9487185  30.7413956  28.6968917  32.0572951  29.0336672
  28.9738001  31.4312914  28.1854091  27.9402586  31.5468841  29.6295597
  28.2954128  33.0033938  28.6706094  30.4662357  31.0144518  30.4704541
  29.6484682  30.5336806  31.0073116  30.7676477  30.3873822  29.6313868
  31.6417349  31.2039821  31.4064558  31.3409403  31.8306121  32.2460731
  31.9713466  30.2336184  31.7777367  32.4601194  31.6843162  30.8701483
  31.0575803  32.5391691  27.6499622  31.8187090  31.6328861  27.3101987
  30.2301169  33.1477351  26.8051121  29.6047130  33.8660428  27.1412718
  30.1656564  32.7794030  25.3969834  30.1872645  31.6943090  25.2959718
  28.8723979  33.3029624  24.7702291  28.9475296  34.3893833  24.7239252
  28.8121050  32.9000331  23.7592332  27.6252448  32.9147209  25.5446966
  27.7544647  33.2459673  26.5750746  26.7788686  33.4373315  25.0990234
  27.3648986  31.4217947  25.5232217  28.0037044  30.6968173  26.3153586
  26.5230284  30.9766507  24.7157594  31.3719060  33.3370305  24.6671399
  31.9779302  32.6601879  23.8382613  31.7331110  34.5698798  25.0003046
  31.1895845  35.1024523  25.6644166  32.8913195  35.2024466  24.3937419
  32.7694666  35.2306619  23.3109423  33.0549147  36.6344753  24.9045436
  32.8011799  36.6451866  25.9645451  34.0992313  36.9201845  24.7785545
  32.1695067  37.6170969  24.1633171  32.5534649  38.0420155  23.0527032
  31.0918149  37.9623572  24.6930422  34.1355728  34.3821978  24.7069553
  35.0767821  34.3313206  23.9169898  34.1145665  33.7196290  25.8634316
  33.3239894  33.8127623  26.4850532  35.2231179  32.8757180  26.2796696
  36.1573684  33.2625560  25.8726910  35.3344121  32.7743491  27.8159450
  34.5331563  32.1364966  28.1890855  36.6772570  32.1839549  28.2118177
  37.4790543  32.8215491  27.8393996  36.7401783  32.1190514  29.2980631
  36.7772655  31.1871143  27.7823922  35.1516531  34.1434699  28.4706299
  36.1400921  34.5896427  28.5802616  34.5513505  34.7529782  27.7951776
  34.4767033  34.0757902  29.8224185  35.0766994  33.4667862  30.4985979
  34.3783297  35.0816167  30.2307503  33.4879581  33.6301192  29.7135139
  35.0534065  31.4749428  25.7029376  36.0103955  30.8641999  25.2277092
  33.8201343  30.9760696  25.7409684  33.0742625  31.5025666  26.1729122
  33.5156895  29.6518635  25.2136538  34.1558448  28.9086568  25.6889897
  32.0567036  29.2887846  25.4906118  31.4136168  30.1499899  25.3093277
  31.7401839  28.4599404  24.8574194  31.8148539  28.8643162  26.9032704
  30.6538111  28.2462890  27.3190673  30.7343204  27.9902162  28.6136217
  29.9109137  27.5028387  29.1356978  31.9050787  28.4171205  29.0500775
  32.2444518  28.3530387  29.9991925  32.5988103  28.9686665  28.0010424
  33.5945943  29.3813044  28.1630469  33.7990404  29.6014111  23.7199283
  34.4015710  28.6502575  23.2232819  33.3811909  30.6438385  23.0087407
  32.8644117  31.3902605  23.4513385  33.6165397  30.7234702  21.5746718
  33.3929567  29.7630982  21.1101339  32.7223707  31.7920362  20.9429798
  32.5988262  32.5978725  21.6664878  33.2288221  32.1745556  20.0568162
  31.3609290  31.2507254  20.5524915  30.9542343  30.2093167  21.1088021
  30.7021523  31.8687103  19.6897234  35.0847181  31.0387893  21.3013860
  35.5511793  30.9466120  20.1657508  35.8087777  31.4077567  22.3582292
  35.3680215  31.5006638  23.2622212  37.2264290  31.7338979  22.2429779
  37.4268096  32.1832621  21.2703430  37.6326367  32.7349037  23.3406589
  37.9674028  33.6650758  22.8815176  36.7811070  32.9369356  23.9904129
  38.7565582  32.2650990  24.2345393  40.0258993  32.0520065  23.7237668
  40.2094585  32.2303512  22.6642390  41.0532065  31.6187487  24.5393847
  42.0474327  31.4536176  24.1242382  40.8196317  31.3948640  25.8817317
  41.6279414  31.0542686  26.5288252  39.5592841  31.6033152  26.4035756
  39.3694307  31.4273387  27.4623901  38.5376876  32.0356747  25.5815873
  37.5413508  32.2011691  25.9914954  38.0801586  30.4738985  22.3354548
  39.0559606  30.3155236  21.6037439  37.7157961  29.5930413  23.2593334
  36.9298074  29.7963027  23.8601710  38.4506514  28.3515069  23.4777941
  39.4065402  28.5613636  23.9577273  37.6428130  27.4216408  24.3836943
  36.7303861  27.9487204  24.6625555  37.3870413  26.5375738  23.7996512
  38.3881365  27.0005919  25.6394318  37.7871290  26.2524369  26.1563021
  39.3378420  26.5583428  25.3384713  38.7042941  28.3808396  26.7551834
  37.2282621  28.3397926  27.7676432  37.1606558  27.3766248  28.2734455
  37.2737708  29.1368870  28.5097148  36.3504532  28.4808412  27.1370419
  38.7798802  27.6455850  22.1651792  39.7660284  26.9128534  22.0784833
  37.9533788  27.8588526  21.1457002  37.1276525  28.4281874  21.2645839
  38.1758444  27.2254714  19.8513188  38.8072334  26.3454407  19.9737650
  36.8437224  26.7899703  19.2334329  36.0474127  27.2661429  19.8054904
  36.8237600  27.1582996  18.2077453  36.6373015  25.2845937  19.2347406
  37.5500619  24.8077405  19.5919243  35.8147949  25.0440924  19.9083460
  36.3118860  24.7382138  17.8582731  35.1436366  24.6076407  17.4898140
  37.3447631  24.4138729  17.0892031  37.1844486  24.0451722  16.1626716
  38.2858906  24.5373867  17.4343477  38.9260328  28.1451418  18.8931353
  38.8991959  27.9466876  17.6787591  39.6036699  29.1417840  19.4446872
  39.6062046  29.2792246  20.4452885  40.3621800  30.0645290  18.6219374
  41.0602259  30.5985293  19.2666658  40.9190694  29.4839449  17.8864813
  39.4900650  31.0716682  17.8978042  39.8188121  31.5099129  16.7956260
  38.3910223  31.4638378  18.5336362  38.1533272  31.0810695  19.4375658
  37.5020643  32.4514180  17.9491158  37.6115572  32.4486854  16.8646330
  36.4699663  32.2174766  18.2101610  37.8422996  33.8263622  18.4740468
  36.9654585  34.6275560  18.7960083  39.1398615  34.0656865  18.5865988
  39.8046929  33.3602412  18.3029696  39.6477340  35.3176240  19.1080459
  40.2157674  35.8261368  18.3290388  38.8101407  35.9444159  19.4140995
  40.5522449  35.0820683  20.3054596  40.7624924  35.9775662  21.1238313
  41.0795706  33.8589828  20.4062337  40.8381016  33.1600859  19.7182400
  41.9546567  33.4744551  21.5014194  41.4538073  33.6344054  22.4562309
  42.3159470  31.9883802  21.3802345  42.6962287  31.6412898  22.3409703
  41.4162708  31.4294486  21.1227890  43.3007628  31.7844489  20.3809393
  43.5098524  30.8492349  20.3238772  43.2197851  34.3219800  21.5267698
  43.5360266  35.0206500  20.5642494  43.9361557  34.2465110  22.6406404
  43.6377991  33.6573510  23.4048218  45.1647088  35.0044089  22.7949685
  45.5026162  34.8999258  23.8259879  45.9124389  34.5822638  22.1235576
  44.9929619  36.4793423  22.4784112  45.7544589  37.0420757  21.6919894
  43.9935407  37.1089463  23.0922101  43.3818484  36.6252075  23.7340268
  43.7586198  38.5210036  22.8493865  44.5953751  39.0801575  23.2680592
  43.7209772  38.6772983  21.7713075  42.4664900  39.0276698  23.4678725
  42.3911170  40.1778550  23.8947671  41.4457048  38.1771028  23.5083109
  41.5317743  37.2564878  23.1019128  40.1561190  38.5673676  24.0718675
  40.0140279  39.6414098  23.9521064  39.0076272  37.8387703  23.3621362
  38.0819982  38.1710796  23.8321156  39.0220328  38.1612528  22.3210322
  39.0910428  36.3153755  23.4239347  38.4678597  35.9153161  22.6241245
  40.1292418  36.0317305  23.2513357  38.6247090  35.7489059  24.7643193
  38.4728783  34.6765763  24.6412103  39.4146483  35.9219454  25.4951767
  37.3340509  36.3909351  25.2513873  37.5460046  37.4273612  25.5140605
  36.6103911  36.3638274  24.4367212  36.7736752  35.6830820  26.4368273
  37.4439083  35.7084594  27.1919718  35.9205033  36.1382207  26.7284547
  36.5768051  34.7227996  26.1935191  40.0954276  38.3078457  25.5704525
  39.3472862  38.9678247  26.2868665  40.8777497  37.3490541  26.0463726
  41.4526542  36.7952656  25.4275815  40.8815724  37.0257205  27.4657995
  39.8557683  36.9380823  27.8237723  41.6017989  35.7042238  27.7208803
  41.1815272  35.0179440  26.9856993  42.6655806  35.8388166  27.5250401
  41.4112268  35.1268719  29.1239868  41.6212829  35.9041853  29.8586712
  39.9859891  34.6294099  29.3063549  39.7753320  33.8516951  28.5722690
  39.8685170  34.2219375  30.3104800  39.2909789  35.4574835  29.1672316
  42.4083167  34.0054941  29.3789624  43.4229842  34.3938447  29.2910237
  42.2582819  33.6063138  30.3820805  42.2587476  33.2121282  28.6466384
  41.5231817  38.1346438  28.2914972  41.4795528  38.0990142  29.5151111
  42.1202563  39.1200993  27.6302405  42.1953465  39.0962826  26.6233177
  42.7499686  40.2225816  28.3436752  43.1181921  39.8723151  29.3079490
  43.9312504  40.7860219  27.5430658  44.5459597  41.3587631  28.2374714
  44.5016637  39.9352689  27.1703085  43.5238451  41.6733840  26.3763185
  42.7777917  41.1477090  25.7803562  43.0911404  42.5928780  26.7705258
  44.6938421  42.0333921  25.4806247  45.0498655  41.2823877  24.5730908
  45.2985170  43.1888751  25.7326116  46.0835811  43.4783977  25.1669682
  44.9704621  43.7726610  26.4887037  41.7364220  41.3186790  28.6564434
  41.6326252  41.7739046  29.7959981  40.9868739  41.7345008  27.6417554
  41.1284347  41.3541976  26.7168612  39.9790056  42.7708899  27.8151368
  40.2947006  43.4664658  28.5927035  39.7818019  43.5496151  26.5133846
  39.4762068  42.8351072  25.7490618  38.9786409  44.2671782  26.6811216
  41.0288360  44.2846781  26.0497014  41.7606134  44.2453665  26.8565826
  41.4212197  43.7606517  25.1781909  40.7533632  45.7312489  25.6876412
  39.6994882  46.0011693  25.0757780  41.5938773  46.5958498  26.0176571
  38.6587711  42.1592525  28.2626695  37.9134745  42.7614678  29.0365575
  38.3780757  40.9543712  27.7782799  39.0017239  40.5117120  27.1185715
  37.1517421  40.2611384  28.1397148  36.3150397  40.9591034  28.1101653
  36.8662422  39.1146629  27.1688690  37.0695097  39.4810863  26.1626307
  37.5571682  38.3059388  27.4069587  35.4387956  38.5985768  27.2409000
  35.4554362  37.5272421  27.0407353  35.0659352  38.7733604  28.2501214
  34.3439822  39.4064177  26.0559212  35.2312055  39.1312975  24.5234723
  35.3402850  38.0601805  24.3534460  34.6762266  39.5751861  23.6969967
  36.2175373  39.5909448  24.5865221  37.2390164  39.7278177  29.5618380
  36.2256677  39.6123549  30.2512505  38.4539115  39.4059088  30.0089112
  39.2630755  39.4799935  29.4090242  38.6411209  38.8939734  31.3642388
  38.1019434  37.9537089  31.4795191  40.1278104  38.6447415  31.6494453
  40.3581251  37.6455257  31.2798208  40.6885337  39.3822091  31.0751361
  40.5160896  38.7441182  33.1193917  40.3043092  39.7579470  33.4590990
  39.9043762  38.0380794  33.6810127  42.2581387  38.3756528  33.4032439
  42.4317674  36.8402790  32.4993088  42.1870398  37.0060560  31.4501542
  43.4588463  36.4844330  32.5804457  41.7552852  36.0941438  32.9161487
  38.0685528  39.8775884  32.3812567  37.2864098  39.5023250  33.2549126
  38.4621592  41.1402147  32.2548373  39.1323609  41.3934679  31.5429442
  37.9870319  42.1797170  33.1565169  38.2451421  41.9252201  34.1844808
  38.6339189  43.5226029  32.8078673  38.9718657  43.4633013  31.7732782
  37.8631664  44.2884645  32.8944500  39.8076506  43.8819729  33.7040526
  39.7244556  43.3085121  34.6272655  40.7295519  43.6101623  33.1899328
  39.8285648  45.3661193  34.0301522  39.7899577  45.9254732  33.0954160
  38.9488526  45.6002204  34.6296540  41.0821092  45.7506713  34.7988981
  41.9484125  45.4065612  34.2339136  41.1117460  46.8370454  34.8826361
  41.1061326  45.1472897  36.1603846  41.0791117  44.1406212  36.0830020
  41.9518690  45.4257407  36.6371393  40.3037068  45.4663595  36.6842228
  36.4660856  42.2971825  33.0959014  35.8390513  42.8181413  34.0174018
  35.8784017  41.8102050  32.0048050  36.4362741  41.4210094  31.2582097
  34.4324764  41.8626622  31.8316073  34.0656562  42.8565571  32.0879564
  34.0565483  41.5626081  30.3826616  34.9261342  41.7867461  29.7648575
  33.8288277  40.4987298  30.3162806  32.8655785  42.3665914  29.8906345
  32.0191886  41.6865096  29.7946464  32.6395301  43.1233972  30.6417978
  33.1261345  43.0406322  28.5565680  33.6159552  42.3571010  27.6323111
  32.8404792  44.2501371  28.4366897  33.7337859  40.8767663  32.7608398
  32.6297937  41.1393665  33.2379857  34.3817902  39.7459191  33.0244475
  35.2573419  39.5424322  32.5639027  33.8160034  38.7377604  33.9054828
  32.7292412  38.7409031  33.8215940  34.3343816  37.3404666  33.5245533
  33.6611977  36.5752484  33.9110293  34.3801082  37.2682313  32.4379111
  35.7073409  37.0036695  34.0361483  35.9508277  36.8408500  35.3905035
  35.1326833  36.9693473  36.0991840  37.2143711  36.5190755  35.8455345
  37.3952383  36.3934354  36.9130561  38.2489962  36.3565554  34.9464299
  39.2475842  36.1042992  35.3032054  38.0184665  36.5136233  33.5953963
  38.8332198  36.3849158  32.8828575  36.7544918  36.8340390  33.1469202
  36.5697444  36.9569976  32.0797513  34.1235106  39.0810724  35.3590461
  33.3859575  38.7023586  36.2695506  35.2089493  39.8224069  35.5630728
  35.7951617  40.0805017  34.7821493  35.6094990  40.2468122  36.8964696
  35.3818984  39.4620381  37.6178757  37.1136651  40.5295034  36.9393077
  37.6028930  39.7881922  36.3074746  37.2706892  41.5235245  36.5205411
  37.7038432  40.4706550  38.3387868  36.9202479  40.1739637  39.0359623
  38.5013476  39.7277413  38.3517502  38.2738177  41.8008393  38.7883953
  37.6973943  42.4819671  39.6356704  39.4135326  42.1792935  38.2203916
  39.8378790  43.0574071  38.4829712  39.8504467  41.5871696  37.5285847
  34.8310767  41.4909130  37.3106109  34.4821871  41.6574572  38.4794651
  34.5543498  42.3604224  36.3377771  34.8913439  42.1920611  35.4006598
  33.8064063  43.5889576  36.5946328  34.3660717  44.2257854  37.2797051
  33.5748490  44.3576039  35.2908196  33.8754843  43.7062247  34.4701962
  32.5068374  44.5630442  35.2183944  34.3484085  45.6638076  35.2100253
  33.9424856  46.2622799  34.3944529  34.2252190  46.2009969  36.1504264
  35.8286332  45.4508345  34.9642586  36.3039803  45.5579301  33.8331377
  36.5675201  45.1485981  36.0257407  37.5602560  44.9960986  35.9193417
  36.1332673  45.0726562  36.9344534  32.4731262  43.2711183  37.2585759
  31.9735471  44.0415616  38.0781616  31.9119115  42.1189244  36.9089857
  32.3527766  41.5377373  36.2104452  30.6455531  41.6759533  37.4769470
  29.8373978  42.3886625  37.3125394  30.2337362  40.3150313  36.8737827
  31.0480900  39.6080252  37.0321164  28.9625217  39.7769037  37.5168949
  28.1475517  40.4832021  37.3585677  28.7045657  38.8183879  37.0665542
  29.1242808  39.6434093  38.5865279  30.0671278  40.4417575  35.3659740
  31.0100432  40.7598264  34.9211767  29.7767060  39.4771683  34.9496538
  29.2951675  41.1791512  35.1459088  30.7637354  41.5663627  38.9919865
  29.8475076  41.9292896  39.7298948  31.9157673  41.0902004  39.4430720
  32.6160651  40.7716978  38.7886728  32.1904581  40.9581525  40.8662706
  31.2990175  40.6144659  41.3909728  33.3034959  39.9435623  41.0826650
  33.8732631  39.9525586  40.1534806  33.9424480  40.2699223  41.9032315
  32.8036234  38.5266279  41.3594290  31.7915613  38.5845484  41.7600240
  32.7981425  37.6909130  40.0854559  33.8100115  37.6321486  39.6844986
  32.4381524  36.6869726  40.3104261  32.1423371  38.1549015  39.3487508
  33.6582545  37.8678836  42.4334997  33.6016970  38.4516246  43.3522745
  33.2919849  36.8586664  42.6217240  34.6938114  37.8210724  42.0965582
  32.5646819  42.3163973  41.4609146  32.7381676  42.4476306  42.6702427
  32.6636362  43.3322995  40.5965369  32.5359802  43.1651304  39.6086818
  32.9853555  44.6849972  41.0323429  33.7765623  44.6523724  41.7813600
  33.4648342  45.5309676  39.8512928  33.7928777  44.8534119  39.0630004
  32.6206606  46.1210274  39.4945010  34.6044205  46.4565209  40.2281127
  34.5626303  47.0286545  41.3378562  35.5394478  46.6102870  39.4137977
  31.7528235  45.3140306  41.6645539  31.7727078  45.7109546  42.8282312
  30.6603390  45.3592217  40.8990675  30.6870632  45.0122385  39.9509179
  29.3979196  45.8934792  41.4060815  29.4930093  46.9633504  41.5916423
  28.2821780  45.6717258  40.3768667  28.7498224  45.6878833  39.3924141
  27.8677784  44.6813720  40.5654734  27.1667574  46.7054972  40.4251616
  26.5654160  46.5868751  39.5238192  26.5541328  46.4911132  41.3008497
  27.6816488  48.1300386  40.5051966  27.9380387  48.6061774  41.6318989
  27.8285417  48.7686339  39.4423464  29.0414190  45.1636226  42.6890089
  28.4945318  45.7329248  43.6320579  29.3638430  43.8829299  42.6746583
  29.7850261  43.5102338  41.8357294  29.1087674  42.9771179  43.7756883
  28.1049383  43.1105654  44.1789474  29.2276415  41.5622604  43.2241774
  28.2978266  41.4003813  42.6788897  30.0630796  41.5648520  42.5240799
  29.4210901  40.4435413  44.2414774  29.6951415  40.8800674  45.2019157
  28.1432413  39.6435122  44.3967602  27.8687864  39.2062648  43.4367663
  28.2979596  38.8487310  45.1264765  27.3426598  40.2993540  44.7388731
  30.5513795  39.5398290  43.7925911  31.4708741  40.1196550  43.7123989
  30.6889568  38.7402849  44.5205354  30.3085831  39.1085013  42.8214549
  30.0758391  43.1971097  44.9398370  29.6788581  43.6615568  46.0070937
  31.3412521  42.8449466  44.7316350  31.6096782  42.4320107  43.8498580
  32.3621081  42.9894071  45.7689441  32.1610254  42.2963281  46.5858323
  33.7475179  42.6831175  45.1979772  33.6852102  41.7819953  44.5878986
  34.0666772  43.5202420  44.5771230  34.7826848  42.4626745  46.2833971
  34.4790351  42.5489563  47.4739837  36.0145114  42.1771277  45.8784028
  36.7433632  42.0207812  46.5598943  36.2170130  42.1175781  44.8907046
  32.3515186  44.3888736  46.3777835  32.7578341  44.5771348  47.5248535
  31.8882013  45.3668465  45.6101221  31.5976311  45.1777718  44.6614814
  31.8319391  46.7427793  46.0890339  32.6391506  46.9220554  46.7992233
  31.9842252  47.7179771  44.9190407  32.6066560  47.2544955  44.1536232
  30.9978179  47.9287783  44.5059261  32.6243372  49.0270646  45.3367015
  33.7687846  49.3118309  44.9829994  31.8880565  49.8319544  46.0933918
  32.2657700  50.7170216  46.4001300  30.9535926  49.5555168  46.3588353
  30.5246121  47.0225944  46.8334113  30.2373481  48.1674312  47.1822509
  29.7336341  45.9776423  47.0744589  29.9808121  45.0598218  46.7329800
  28.4644585  46.1358486  47.7761542  28.5705750  46.8738664  48.5712442
  27.3774187  46.6103223  46.8109158  27.5362810  46.1809743  45.8217130
  26.3929832  46.3205577  47.1783711  27.3477948  48.0967432  46.6330167
  27.6422209  48.9836696  47.6476752  27.5325606  50.2201210  47.1956093
  27.7255118  51.0701573  47.8500611  27.1786441  50.1682470  45.9249559
  27.0214337  50.9613991  45.3197331  27.0558173  48.8549969  45.5487037
  26.7676988  48.6052922  44.5275590  28.0322607  44.8479224  48.4584833
  26.8380559  44.5732455  48.5655412  29.0008892  44.0766273  48.9537942
  29.9707026  44.3341415  48.8386955  28.6928069  42.8391265  49.6661831
  28.2855442  42.1044818  48.9715369  29.9569218  42.2602851  50.3042750
  30.7262299  43.0029677  50.0928823  29.8061761  42.1905780  51.3815478
  30.3987281  40.9020839  49.7634814  31.1285301  40.4706632  50.4485843
  29.2107917  39.9623145  49.6313351  28.4807190  40.3928730  48.9459797
  29.5486748  39.0009259  49.2444660  28.7501556  39.8184806  50.6086921
  31.1041367  41.0672552  48.4291759  31.9820896  41.7003336  48.5576664
  31.4126526  40.0902023  48.0573066  30.4248048  41.5299763  47.7132873
  27.6644853  43.1369271  50.7496556  28.0180383  43.5047417  51.8685348
  26.3966388  43.0179920  50.3924642  26.1592952  42.7538117  49.4469611
  25.3156390  43.3151127  51.3165705  25.4597697  44.3047601  51.7500720
  23.9712202  43.2922647  50.5863095  23.2083055  43.6056975  51.2989246
  24.0292966  44.0174103  49.7745884  23.6069234  41.9273324  50.0214436
  23.6341446  41.9808262  48.9330970  24.3399737  41.1985617  50.3673229
  22.2269278  41.4671930  50.4496127  21.4410341  40.9866669  49.6346852
  21.9273063  41.6136577  51.7353191  21.0216362  41.3239635  52.0758194
  22.6065241  42.0140472  52.3665503  25.2929822  42.3339208  52.4871375
  24.3750032  41.5230889  52.6138196  26.3062608  42.4151173  53.3414979
  27.0430200  43.0927803  53.2071179  26.3839338  41.5327478  54.4923154
  27.3061285  41.7510431  55.0308350  25.5298181  41.7351594  55.1385470
  26.3735991  40.0670732  54.1057521  25.9044612  39.2206421  54.8663335
  26.8944234  39.7649248  52.9219322  27.2714415  40.4842752  52.3215226
  26.9358352  38.3909768  52.4586256  26.7691848  37.7338876  53.3121833
  26.1379548  38.2484509  51.7298097  28.2611080  38.0364062  51.8146554
  28.2970854  37.4316689  50.7433854  29.3518433  38.4176802  52.4704081
  29.2647120  38.9394594  53.3307882  30.6914804  38.1426880  51.9605831
  30.8561325  38.6920343  51.0336486  31.7455199  38.5773251  52.9801323
  31.4532772  38.1667847  53.9466466  32.6959419  38.1409195  52.6729709
  31.8946366  40.0870924  53.0949579  32.8813926  40.3656262  52.7250495
  31.1295484  40.5574933  52.4773292  31.7424109  40.5549888  54.5338770
  32.4695065  40.0247604  55.1489288  31.9457168  41.6251412  54.5731173
  30.3418126  40.2859778  55.0602625  29.6240019  40.6432337  54.3218747
  30.2250749  39.2098829  55.1886813  30.0980658  40.9702119  56.3607337
  30.2057659  41.9673925  56.2418584  29.1603409  40.7681644  56.6768804
  30.7628283  40.6389974  57.0451947  30.8657043  36.6636866  51.6366419
  31.5005015  36.3075817  50.6451704  30.3017044  35.8079251  52.4825647
  29.8224573  36.1536833  53.3016329  30.3983064  34.3623489  52.2953041
  31.4267334  34.0358228  52.4496343  29.4989275  33.6366288  53.2988249
  29.3691804  34.2437839  54.1947197  28.5248799  33.4345106  52.8533145
  30.0452732  32.3179299  53.7505211  30.8636627  31.5327343  52.9665493
  31.1832697  30.4350478  53.6286977  31.8271349  29.6811291  53.1757702
  30.6036158  30.4800286  54.8134644  30.6706766  29.7762822  55.5348130
  29.8860381  31.6463933  54.9152661  29.3321135  31.8676255  55.8275845
  30.0270146  33.9552947  50.8736071  30.5737075  32.9947699  50.3316801
  29.1063287  34.6940881  50.2674669  28.6591745  35.4560113  50.7569823
  28.6839042  34.4071125  48.9051297  28.4508381  33.3493918  48.7826298
  27.4367749  35.2273582  48.5549606  27.5073718  36.1643099  49.1074440
  27.2740181  35.5243051  47.0733831  27.2028815  34.5877723  46.5202597
  26.3668721  36.1079680  46.9167847  28.1354060  36.0904495  46.7189937
  26.2656278  34.5546969  48.9818039  25.4945419  35.0800010  48.7557897
  29.8146836  34.7193250  47.9453848  30.4718323  33.8175672  47.4277880
  30.0425070  36.0070036  47.7256840  29.4574886  36.7057689  48.1610917
  31.1016111  36.4526586  46.8340401  30.8933958  36.1812190  45.7991169
  31.3081355  37.9730791  46.9107623  31.6979285  38.2284761  47.8961217
  32.2895423  38.4325811  45.8428107  31.9001914  38.1779255  44.8570839
  32.4236485  39.5120749  45.9121578  33.2488892  37.9374055  45.9929988
  29.9776284  38.6884128  46.7686019  29.3097755  38.3776479  47.5720318
  30.1357827  39.7654320  46.8244283  29.5301448  38.4367737  45.8070734
  32.4127761  35.7608640  47.1616535  33.1500472  35.3887704  46.2617870
  32.7000659  35.5709431  48.4487420  32.0856764  35.9095246  49.1753694
  33.9336033  34.8984484  48.8434410  34.7863723  35.5384063  48.6168621
  33.9363439  34.5925301  50.3442099  32.9424417  34.7539287  50.7615924
  34.2405284  33.5607118  50.5200584  34.8757155  35.4557053  51.1284903
  34.5823279  36.7531360  51.4920810  35.5953326  37.2573845  52.1744649
  35.5564792  38.2790426  52.5523593  36.5352501  36.3341938  52.2676746
  37.4247218  36.4361417  52.7351641  36.1104628  35.1995601  51.6222329
  36.7522915  34.3192172  51.5882688  34.0854970  33.6091184  48.0481155
  35.1716506  33.2780402  47.5743660  32.9725272  32.8998012  47.8907143
  32.1148482  33.2034303  48.3292293  32.9581937  31.6573103  47.1348935
  33.8448984  31.0692193  47.3715427  31.7170774  30.8344292  47.4878566
  31.2586034  31.2161424  48.4001043  30.9935238  30.8751611  46.6736631
  32.0092228  29.3868301  47.7289086  32.8207096  28.6341354  46.9059106
  32.8895078  27.3983258  47.3697613  33.4855657  26.6453202  46.8542066
  32.1554440  27.3213528  48.4621868  32.0219121  26.4978752  49.0315318
  31.5927934  28.5505586  48.7097095  30.9461315  28.6894409  49.5761052
  32.9932719  31.9382200  45.6335647  33.4935874  31.1297104  44.8529715
  32.4488565  33.0886102  45.2357429  31.9691883  33.6772500  45.9017166
  32.4126783  33.4667860  43.8249448  32.4486509  32.5926227  43.1748343
  31.1552632  34.3315304  43.4679145  30.7505426  33.9770087  42.5199609
  30.0894277  34.2327272  44.5402417  30.4932917  34.5875336  45.4884542
  29.2325482  34.8449320  44.2590591  29.7745851  33.1945357  44.6457487
  31.4906200  35.7989861  43.1996470  31.4354861  36.3315714  44.1490752
  32.5106688  35.8425127  42.8179333  30.5497188  36.4464824  42.2017796
  29.5294662  36.4037486  42.5830385  30.8378725  37.4870126  42.0522350
  30.6046474  35.9146880  41.2518967  33.7073717  34.1606591  43.4014734
  34.1571065  34.0018187  42.2704467  34.3133959  34.9122779  44.3162897
  33.8890906  35.0457294  45.2230726  35.5651204  35.6058554  44.0292133
  35.5123623  36.0611320  43.0402547  35.8294122  36.7073541  45.0621099
  36.8509666  37.0551262  44.9085512  35.1340506  37.5200396  44.8520749
  35.6599333  36.2562661  46.5010145  34.8490571  36.8390514  46.9379836
  35.3843051  35.2017394  46.4909331  36.9188324  36.4419146  47.3283498
  38.0063852  36.5913936  46.7311145  36.8161725  36.4356262  48.5729262
  36.7137195  34.6095647  44.0049055  37.5562271  34.6454914  43.1120224
  36.7238561  33.6921195  44.9682650  36.0267335  33.7034303  45.6990121
  37.7543221  32.6676315  45.0145509  38.7375500  33.1376424  45.0358068
  37.6008380  31.7976667  46.2648596  36.5696455  31.8947870  46.6044314
  37.7896194  30.7658127  45.9686519  38.5438991  32.1810310  47.3937106
  38.2926501  31.5886900  48.2735441  39.5662259  31.9597112  47.0871695
  38.4544032  33.6496488  47.7569245  37.5784778  34.0608576  48.5175611
  39.3622650  34.4508718  47.2117185  39.3490900  35.4391634  47.4195828
  40.0617633  34.0682860  46.5916929  37.6564043  31.8075294  43.7620879
  38.6500324  31.2701675  43.2770206  36.4358370  31.7019000  43.2392926
  35.6563858  32.1459756  43.7033531  36.1731886  30.9331078  42.0342779
  36.8128370  30.0508985  42.0086701  34.7115054  30.4785572  42.0068190
  34.1124178  31.1880932  42.5775658  34.3666250  30.4616338  40.9729568
  34.5244002  29.0971252  42.6025960  34.0531871  28.1779481  41.9320933
  34.8921924  28.9431911  43.8691832  34.7892767  28.0432263  44.3159174
  35.2731680  29.7267788  44.3800146  36.4853283  31.7634218  40.7942741
  37.2926022  31.3656753  39.9568539  35.8375174  32.9226041  40.6819379
  35.1439179  33.1836679  41.3681338  36.0442514  33.8035383  39.5379406
  35.9351303  33.2404649  38.6110425  35.0571456  34.9994680  39.5350787
  34.4859195  34.9711635  40.4629795  35.7804904  36.3411922  39.4232557
  36.3516037  36.3704281  38.4953141  35.0496121  37.1498419  39.4250842
  36.4568600  36.4615485  40.2695049  34.0755016  34.8399247  38.3837216
  34.2916368  35.6277496  37.6621135  34.2658234  33.8682587  37.9279341
  32.6196379  34.9247674  38.8039221  32.4284304  35.8964016  39.2594071
  31.9807646  34.8020105  37.9293531  32.4026177  34.1369115  39.5252300
  37.4734075  34.3108019  39.4825000  38.1327289  34.2163494  38.4480219
  37.9578364  34.8508187  40.5889337  37.3879322  34.9625105  41.4152711
  39.3160501  35.3580179  40.6168368  39.4348492  36.1197310  39.8462662
  39.6466780  35.9806671  41.9749790  39.6589611  35.1749096  42.7089430
  40.6422366  36.4180336  41.8996553  38.6562147  37.0482818  42.4115087
  37.6476729  36.6777334  42.2281017  38.7891811  37.2253711  43.4787769
  38.8637432  38.3502228  41.6520092  39.7263548  38.2333173  40.9960112
  37.9750819  38.5449029  41.0516091  39.1013810  39.5169948  42.5984364
  39.1151313  40.4354532  42.0116265  38.2763188  39.5532715  43.3098122
  40.3872040  39.3808367  43.3367344  41.1518909  39.3476367  42.6777569
  40.5073868  40.1724683  43.9523442  40.3744997  38.5300495  43.8808841
  40.2920556  34.2364250  40.2859401  41.3681339  34.4755532  39.7423832
  39.8885479  33.0061357  40.5924769  39.0072633  32.8689339  41.0664099
  40.7038464  31.8359807  40.2986068  41.7577851  32.1139066  40.2902729
  40.4922815  30.7533842  41.3579223  40.7379726  31.1911209  42.3254561
  39.4369195  30.4813573  41.3402501  41.3400397  29.5098253  41.1342678
  40.9799761  29.0162181  40.2316012  42.3713964  29.8298473  40.9859833
  41.2740896  28.5421342  42.2995980  41.3188582  29.0040449  43.4594662
  41.1772246  27.3218771  42.0523392  40.3581462  31.2875127  38.9133544
  40.9677444  30.3276448  38.4438945  39.3786108  31.9175121  38.2592808
  38.8806791  32.6698783  38.7132726  38.9548598  31.5150094  36.9308808
  38.9970114  30.4316637  36.8182557  37.5154157  32.0119237  36.6217093
  37.1816793  32.6263529  37.4578894  37.4524878  32.8257572  35.3380520
  37.7856600  32.2118078  34.5012946  36.4269720  33.1512629  35.1635117
  38.0996776  33.6981727  35.4282504  36.5574655  30.8231264  36.5424730
  35.5519154  31.2216953  36.4078902  36.8355333  30.2367375  35.6667299
  36.5894942  29.9412731  37.7698759  36.3110673  30.5268948  38.6460183
  35.8858586  29.1182248  37.6450255  37.5946865  29.5419387  37.9048593
  39.9439024  32.0405437  35.9047315  40.3968450  31.3073876  35.0275638
  40.2973079  33.3137542  36.0443758  39.8810665  33.8774794  36.7717383
  41.2536288  33.9421375  35.1475375  40.8373577  34.0054919  34.1421502
  41.5756618  35.3595792  35.6346183  41.7065487  36.0530837  34.8039442
  40.7682590  35.7111228  36.2769717  42.8321137  35.4251107  36.4501668
  42.9795750  34.6105178  37.5550937  42.1637820  33.9438248  37.8345614
  44.1347400  34.6322058  38.2990549  44.2350372  33.9849285  39.1703030
  45.1694292  35.4752185  37.9420228  46.0893751  35.4940290  38.5263564
  45.0344391  36.2973685  36.8382624  45.8452936  36.9672598  36.5521492
  43.8691821  36.2683322  36.0980637  43.7606892  36.9143474  35.2268614
  42.5373304  33.1102151  35.0674857  43.2506149  33.1429927  34.0668970
  42.8255662  32.3725186  36.1417785  42.2247912  32.4041466  36.9530542
  44.0205915  31.5429585  36.1997843  44.8984665  32.1444752  35.9639619
  44.1962704  30.9488326  37.6004747  43.5378433  31.4546248  38.3066952
  43.9689281  29.8828384  37.5920007  45.5870028  31.0859434  38.1377874
  46.6869341  31.3056070  37.3350140  47.7703953  31.3840467  38.0878520
  48.7484358  31.5546974  37.6379476  47.4131848  31.2248762  39.3477593
  48.0318712  31.2376646  40.1459845  46.0552633  31.0370085  39.4074249
  45.5676882  30.8865479  40.3706141  43.9261643  30.4413784  35.1670627
  44.6986034  30.4031285  34.2119361  42.9476482  29.5643548  35.3436236
  42.3509300  29.6195647  36.1566296  42.7291727  28.4817935  34.4020300
  43.6348818  27.8824119  34.3096621  41.5915900  27.5780903  34.8849454
  41.2722142  27.8769637  35.8833306  40.7453275  27.6369822  34.2004955
  41.9726069  26.1321430  34.9718509  43.2071865  25.7036637  35.4110964
  43.2498758  24.3839014  35.3786334  44.1476272  23.8497298  35.6897638
  42.0882305  23.9404776  34.9346238  41.8320037  22.9722129  34.8045806
  41.2718144  25.0130013  34.6736283  40.2620916  24.8503153  34.2966741
  42.4027589  29.0487604  33.0202704  42.3927474  28.3198515  32.0277879
  42.1400832  30.3573124  32.9611839  42.1286675  30.9114561  33.8055142
  41.8211127  31.0139498  31.6990353  41.3444549  30.3064600  31.0205409
  40.8642751  32.1775517  31.9411973  41.2931536  32.7134876  32.7879176
  40.8628224  32.8255439  31.0647249  39.4359955  31.7679109  32.2712413
  39.4263685  31.2656331  33.2385702  38.5298543  32.9868109  32.3246919
  38.5386031  33.4893849  31.3575097  37.5129704  32.6741078  32.5618938
  38.8871638  33.6724029  33.0930628  38.9134502  30.7610573  31.2601938
  39.5443142  29.8722599  31.2724047  37.8911853  30.4839458  31.5176525
  38.9294868  31.2037038  30.2642490  43.0857735  31.5076323  31.0195820
  43.4639490  31.0198032  29.9550896  43.7480324  32.4660226  31.6515907
  43.3833003  32.8596754  32.5072234  44.9849456  33.0080787  31.1165710
  44.8276586  33.3454085  30.0920864  45.4559019  34.1974692  31.9561110
  44.5868736  34.8272533  32.1465344  45.8315921  33.8025304  32.9000284
  46.5412934  35.0221495  31.2846553  47.4652586  34.4443507  31.3078448
  46.2434898  35.1888195  30.2494580  46.7633883  36.3574140  31.9675019
  46.0184383  37.3124065  31.6601489  47.6814021  36.4482851  32.8098196
  46.0599393  31.9291751  31.0821957  47.0902458  32.0879901  30.4269888
  45.8102281  30.8230825  31.7859992  44.9679532  30.7460556  32.3380311
  46.7623599  29.7174698  31.8185535  47.7797498  30.1070090  31.7828301
  46.5965936  28.9002681  33.1009591  46.7026849  29.5876416  33.9402216
  45.5877010  28.4877122  33.0951766  47.6037069  27.7720782  33.2406129
  47.8691004  27.4325325  32.2394256  48.4889157  28.1731019  33.7342571
  47.0634814  26.6054523  34.0425800  45.8861530  26.2390299  33.8400447
  47.8170759  26.0559969  34.8733123  46.5812947  28.8197447  30.5988933
  47.5120762  28.1358564  30.1739033  45.3768121  28.8332905  30.0330566
  44.6369131  29.3930283  30.4322339  45.0749414  28.0252989  28.8583735
  45.4267675  27.0049503  29.0107100  43.5661263  27.9899625  28.6086828
  43.1384684  27.6945626  29.5667783  43.2261893  28.9937081  28.3536580
  43.1155483  27.0091000  27.5256828  43.6671149  27.2159511  26.6085744
  43.3772289  25.5766424  27.9617672  42.8255903  25.3688892  28.8786272
  43.0503574  24.8924492  27.1787375  44.4436518  25.4399451  28.1410889
  41.6436937  27.2128378  27.2025790  41.4870456  28.2307613  26.8456580
  41.3396412  26.5066343  26.4299666  41.0478439  27.0473687  28.1001768
  45.7862187  28.5743126  27.6287319  46.6141704  27.8938713  27.0231673
  45.4601354  29.8097843  27.2653515  44.7552125  30.3227449  27.7753068
  46.0730461  30.4449085  26.1042956  46.0219143  29.8086526  25.2207441
  45.4051290  31.7935042  25.7787921  45.6185470  32.4965977  26.5839079
  45.9339529  32.3518512  24.4641762  45.7204801  31.6494701  23.6584522
  45.4493456  33.3049811  24.2525165  47.0110421  32.5012672  24.5393777
  43.8936624  31.6393016  25.7334266  43.5343241  31.2901700  26.7014582
  43.4365421  32.6014242  25.5022106  43.6246896  30.9155692  24.9640334
  47.5645510  30.6699391  26.3242804  48.3537940  30.6351059  25.3799684
  47.9443773  30.9021930  27.5749890  47.2548785  30.9530169  28.3112687
  49.3427890  31.1345603  27.9197369  49.9077885  31.3952408  27.0247953
  49.4564686  32.2848890  28.9220297  48.5511511  32.8915559  28.9007034
  49.6098130  31.8972565  29.9291676  50.5987106  33.2102353  28.6408565
  51.8243246  32.7766675  28.1802098  52.6266734  33.8144329  28.0244620
  53.6473859  33.6785828  27.6669851  51.9661415  34.9060785  28.3656354
  52.3278241  35.8489067  28.3466481  50.6967274  34.5574173  28.7547747
  49.9942220  35.3268333  29.0750657  49.9797925  29.8743793  28.4984522
  50.8570179  29.9497783  29.3592881  49.5334529  28.7180514  28.0199411
  48.7885324  28.7051509  27.3380127  50.0630048  27.4426442  28.4898798
  50.4103427  27.5423245  29.5182375  48.9781092  26.3653752  28.4426481
  48.0149248  26.8743978  28.4069956  49.1226428  25.7975723  27.5235127
  49.0071602  25.4185882  29.6330544  49.7290461  25.7971688  30.3566968
  48.0152029  25.4024258  30.0845647  49.3977540  24.0089179  29.2179637
  48.6504751  23.6229344  28.5246457  50.3689371  24.0403610  28.7240870
  49.4841469  23.1057773  30.3638290  48.7161125  22.4676234  30.5154279
  50.5091069  23.0786592  31.2120669  51.5381661  23.9021235  31.0478667
  51.5424367  24.5522468  30.2749363  52.3117073  23.8744120  31.6966854
  50.5068418  22.2258551  32.2261483  49.7257980  21.5980304  32.3522708
  51.2861676  22.2075550  32.8683438  51.2632036  27.0096912  27.6531645
  52.4053108  27.2997713  28.0650185  51.0493074  26.3845465  26.5934138
  29.1805883  38.1600683  22.1223475  32.1805883  23.1600683  37.1223475
  38.1805883  28.1600683  44.1223475  30.1805883  21.1600683  30.1223475
  34.1805883  44.1600683  25.1223475  36.1805883  47.1600683  44.1223475
  25.1805883  32.1600683  28.1223475  53.1805883  31.1600683  31.1223475
  34.1805883  49.1600683  38.1223475  36.3790978  21.0610497  65.6122903
  35.7052677  21.3642194  66.2207861  36.7656800  21.8639578  65.2628360
  38.4698448  12.8518710  64.1470343  37.8527619  12.1265539  64.0503396
  38.0014937  13.6128071  63.8037417  40.3447719  18.6395981  66.8862726
  41.0398624  19.2602674  67.1050041  40.6870869  17.7891332  67.1615104
  34.4362587  18.7457733  65.7937820  33.8636555  19.3647920  65.3408291
  35.0095381  19.2957094  66.3277742  37.6559847  19.0294883  66.9246402
  38.5890520  18.9640444  67.1279277  37.5683060  19.8651150  66.4660935
  40.2847864  18.3460753  63.8850349  40.2061495  18.0120617  64.7786107
  41.1057531  18.8382521  63.8841822  37.8551816  15.6628748  63.5060328
  38.5587666  15.8678751  64.1217983  37.1314464  16.2305510  63.7709411
  39.7638513  16.1011278  65.5558788  40.5984117  15.6692476  65.3736263
  39.6022856  15.9293291  66.4835682  45.2012495  26.5708357  75.5875489
  44.8631006  26.4549422  74.6996024  46.0702263  26.1699522  75.5676495
  41.0599310  28.4243833  71.5772380  40.4964175  28.3333770  70.8088668
  40.9451705  27.6043738  72.0574873  38.6063742  29.9195025  74.4156601
  39.3985034  29.5785850  74.0002900  38.8460392  30.0290000  75.3358754
  46.6398869  32.0914801  66.8886845  45.9886849  32.6768881  66.5020859
  47.4343232  32.6220996  66.9481883  40.5654496  29.1803938  67.2873979
  41.3385372  28.6332925  67.1486855  40.9179895  30.0448187  67.4988441
  42.9020774  25.3396604  64.9192429  43.1546295  24.8178126  64.1575892
  41.9645333  25.1762750  65.0219113  47.9464057  24.3432383  72.7267173
  48.7327146  23.9251806  72.3757590  48.2102761  25.2478475  72.8948821
  48.1174134  29.7805233  67.4255829  47.4819967  29.8539859  68.1376734
  47.7871540  30.3698832  66.7474909  42.6217063  27.2424710  67.1216804
  42.5053321  26.5669614  67.7897889  42.7319323  26.7557084  66.3048957
  44.9648604  26.7034857  70.8263494  44.6006811  26.1765478  71.5376415
  45.8215719  26.3133326  70.6529979  44.6054091  21.7324757  65.8224842
  44.7728493  22.6004993  66.1895313  44.4151260  21.8952039  64.8986131
  40.8141905  26.6455533  73.5227377  39.8892402  26.5131747  73.7305069
  41.0626318  27.4249752  74.0197319  44.5843311  24.1882415  66.8071509
  44.4642937  24.6339465  67.6456989  43.8895900  24.5367732  66.2485047
  42.3450204  36.9586056  70.4561640  42.2674233  37.9093881  70.5350121
  41.7411847  36.6131929  71.1136566  50.2828378  24.6603888  67.6351843
  51.1946234  24.8931274  67.4599541  49.7738025  25.2440932  67.0726922
  44.4425922  29.3804114  72.2915510  44.9064267  29.6591817  71.5020132
  44.1782720  28.4787559  72.1088600  43.3794808  25.5027267  69.1005075
  44.0818851  25.9548310  69.5679001  43.0475436  24.8611085  69.7284968
  44.6188572  32.3168209  69.1767180  44.4834247  33.1619745  69.6052028
  45.1598385  32.5187487  68.4133114  38.0717970  29.8343647  69.7495105
  38.5842490  30.6286898  69.9000670  38.7240683  29.1369938  69.6828706
  39.8812855  32.9509404  71.8317858  40.0579483  33.8727368  71.6438842
  40.6769688  32.6367823  72.2612238  36.0366887  28.1632302  70.5254676
  36.8742109  28.5729310  70.3088383  36.2145154  27.2231744  70.4954869
  47.9331319  25.8307382  66.2138508  47.4177942  26.6011987  66.4526896
  47.6608627  25.1572518  66.8371570  45.5178430  20.6757083  71.2723747
  44.6620026  20.2863933  71.0929386  45.9305382  20.7549044  70.4123532
  52.9065593  28.5839737  68.1491682  52.1295036  28.2450896  67.7046844
  53.5857074  28.5892360  67.4746647  47.7217622  23.7034474  68.0398290
  47.4167757  24.0180624  68.8908433  48.6748064  23.7815894  68.0825623
  46.1664054  29.8624698  69.6891244  45.6385415  29.1277457  69.3764481
  45.6651556  30.6399374  69.4431212  41.2252368  22.5548825  66.0693740
  40.3889681  22.8923512  66.3903015  41.0857138  22.4197805  65.1320877
  44.3116654  27.6804908  62.6926217  43.4043716  27.4494161  62.8917366
  44.8087686  26.8842527  62.8800198  47.2184733  36.3902415  65.6122903
  46.5446432  36.6934112  66.2207861  47.6050555  37.1931495  65.2628360
  47.2178237  25.2858962  70.2323252  47.9650056  25.7980359  69.9230375
  47.4869827  24.9643015  71.0927646  45.4904887  27.7817503  67.2150207
  44.5816107  27.4976536  67.3122677  45.5199971  28.2016581  66.3553514
  44.0389781  25.3946123  73.3160002  44.0938391  24.4419960  73.2402479
  43.2280983  25.5505562  73.8001301  45.1880975  29.3226246  64.5538285
  44.7500405  28.6062105  64.0943923  45.9291416  29.5502361  63.9923377
  41.9782141  24.0123183  71.0750381  41.1650007  24.3117354  71.4815573
  42.4741136  23.6178872  71.7924863  53.3054090  27.5983443  70.6114604
  53.1671989  27.7885039  69.6835793  52.9490309  28.3602826  71.0682655
  42.2456520  30.8843969  72.8046608  43.0397118  30.3894289  72.6029183
  41.5348212  30.3561832  72.4414314  38.5539283  25.0287051  68.8806361
  37.6236872  24.9671506  69.0976323  38.6496755  24.5063004  68.0843002
  45.4175948  36.5582088  67.8269982  45.5927704  36.0870131  68.6415605
  44.7308736  37.1847854  68.0551243  49.3092203  28.1810628  64.1470343
  48.6921373  27.4557456  64.0503396  48.8408691  28.9419988  63.8037417
  41.0990749  22.3996052  63.2691647  40.2220215  22.2784853  62.9053894
  41.5748502  21.6082131  63.0170536  44.2854675  34.7522343  70.5154168
  43.5022197  35.2944023  70.6092392  44.9847420  35.2696322  70.9148409
  48.6781106  29.3188659  70.7326796  47.7437384  29.4390122  70.5631501
  48.8557774  28.4161126  70.4686806  50.1329888  31.5049800  68.2662983
  50.4089732  31.3906395  69.1756857  49.2634387  31.1067285  68.2275156
  47.1026118  34.6804336  69.1710845  47.6313884  34.1696791  68.5581007
  47.3654337  34.3646866  70.0356378  40.4581865  35.7319453  71.9308621
  39.7892241  36.2165580  71.4472661  40.3194735  35.9788673  72.8451999
  35.8269443  23.9937908  68.7104553  36.1222884  23.0848586  68.6571607
  34.9257478  23.9725647  68.3885555  37.5557284  21.6752005  68.8343878
  37.2269990  20.7949384  68.6518984  37.9096655  21.6199674  69.7220267
  40.6699107  21.9624975  69.2019356  41.0095180  22.4910896  68.4797964
  41.1171228  22.3005381  69.9777922  42.6567254  20.4599597  67.4012648
  43.3775617  20.8380849  66.8976365  42.0332559  21.1788474  67.5047626
  46.7998377  21.1644746  68.3370981  47.0161992  22.0469384  68.0359809
  46.3192444  20.7730959  67.6076623  42.8030877  19.9947387  70.2310185
  42.9246789  19.0664033  70.4301073  42.5132920  20.0086073  69.3188500
  51.1841474  33.9687899  66.8862726  51.8792378  34.5894591  67.1050041
  51.5264624  33.1183250  67.1615104  53.0832897  31.4187604  68.4150057
  53.6084221  31.7574877  67.6899377  52.9955249  30.4834619  68.2313191
  37.2465896  33.6771128  72.7769938  38.0723916  33.3774900  72.3968582
  36.8959948  32.9078751  73.2259727  35.4474501  31.5957455  73.7358872
  34.6106410  31.1679629  73.5542873  35.4198147  31.7889898  74.6729663
  41.7760936  31.5801520  68.3226072  41.9249057  32.2636984  67.6692745
  42.5827380  31.5606610  68.8375528  39.5313569  27.6066697  69.3287141
  39.2859611  26.7029027  69.5267351  39.7009484  27.6083848  68.3866619
  38.8009217  23.3395055  66.8273303  38.1078462  23.4139410  66.1713339
  38.5560969  22.5755399  67.3494819  45.2756342  34.0749650  65.7937820
  44.7030309  34.6939837  65.3408291  45.8489136  34.6249012  66.3277742
  48.4953602  34.3586800  66.9246402  49.4284275  34.2932362  67.1279277
  48.4076815  35.1943067  66.4660935  51.1241618  33.6752671  63.8850349
  51.0455250  33.3412534  64.7786107  51.9451285  34.1674439  63.8841822
  45.6603140  25.4110463  63.1353872  46.6062245  25.2816671  63.2042290
  45.2817385  24.6725125  63.6123300  43.8446058  23.3360439  63.0708757
  42.9377513  23.0393552  63.1471471  44.1222039  23.0390258  62.2043044
  45.4608123  17.8797329  69.2252999  44.6508852  17.5344414  69.6008245
  46.1492540  17.5704873  69.8140610  42.6144842  20.1947375  63.2120737
  43.4764006  20.5202273  63.4716554  42.7995186  19.4078871  62.6993802
  36.5449001  28.2087968  73.3666940  36.5219689  28.3075655  72.4148823
  36.8549637  29.0553119  73.6884106  49.5502357  21.2275991  69.4112308
  48.6628212  21.5125642  69.1932503  49.9656346  21.0669755  68.5639585
  48.6945570  30.9920666  63.5060328  49.3981420  31.1970669  64.1217983
  47.9708219  31.5597428  63.7709411  49.5243380  26.7430527  69.6262598
  49.4678582  27.1999079  68.7870230  50.0771723  25.9821212  69.4485441
  50.6032268  31.4303195  65.5558788  51.4377872  30.9984394  65.3736263
  50.4416611  31.2585209  66.4835682  50.2578160  27.9335309  66.9215127
  50.2026964  27.7679580  65.9803571  49.6324215  28.6411342  67.0777317
  43.5674285  17.4343418  66.5000446  43.5552955  18.3785258  66.6568716
  44.4597707  17.2513563  66.2059907  52.0646123  37.8840743  66.0693740
  51.2283435  38.2215429  66.3903015  51.9250893  37.7489722  65.1320877
  55.1510408  43.0096826  62.6926217  54.2437470  42.7786079  62.8917366
  55.6481440  42.2134445  62.8800198  51.9384503  37.7287970  63.2691647
  51.0613970  37.6076771  62.9053894  52.4142256  36.9374048  63.0170536
  53.4961009  35.7891514  67.4012648  54.2169371  36.1672767  66.8976365
  52.8726313  36.5080391  67.5047626  49.6402971  38.6686973  66.8273303
  48.9472216  38.7431328  66.1713339  49.3954723  37.9047316  67.3494819
  56.4996895  40.7402381  63.1353872  57.4456000  40.6108589  63.2042290
  56.1211140  40.0017043  63.6123300  54.6839812  38.6652357  63.0708757
  53.7771268  38.3685470  63.1471471  54.9615793  38.3682175  62.2043044
  53.4538597  35.5239292  63.2120737  54.3157761  35.8494191  63.4716554
  53.6388941  34.7370788  62.6993802  54.4068040  32.7635335  66.5000446
  54.3946710  33.7077175  66.6568716  55.2991462  32.5805481  66.2059907
  45.2012496   3.5770480  62.3120796  44.8631007   3.4611544  61.4241331
  46.0702264   3.1761645  62.2921802  41.0599311   5.4305956  58.3017687
  40.4964177   5.3395893  57.5333975  40.9451707   4.6105860  58.7820179
  38.6063743   6.9257148  61.1401907  39.3985035   6.5847972  60.7248207
  38.8460394   7.0352123  62.0604061  46.6398870   9.0976924  53.6132152
  45.9886850   9.6831004  53.2266166  47.4343233   9.6283119  53.6727189
  40.5654497   6.1866061  54.0119286  41.3385373   5.6395048  53.8732162
  40.9179896   7.0510310  54.2233748  42.9020775   2.3458727  51.6437736
  43.1546296   1.8240248  50.8821199  41.9645334   2.1824872  51.7464420
  48.1174135   6.7867356  54.1501136  47.4819968   6.8601982  54.8622041
  47.7871542   7.3760954  53.4720215  42.6217064   4.2486833  53.8462111
  42.5053322   3.5731736  54.5143195  42.7319324   3.7619207  53.0294264
  44.9648605   3.7096980  57.5508800  44.6006812   3.1827601  58.2621722
  45.8215721   3.3195449  57.3775286  40.8141906   3.6517655  60.2472684
  39.8892403   3.5193869  60.4550375  41.0626320   4.4311875  60.7442626
  42.3450205  13.9648179  57.1806947  42.2674234  14.9156004  57.2595427
  41.7411848  13.6194051  57.8381873  48.8897961   6.6491829  61.7510731
  48.2606824   6.8137543  61.0486799  48.5023623   7.0633438  62.5221695
  52.7687193   7.5846267  59.1055095  52.0838231   7.9645168  58.5552128
  52.8531042   8.1941593  59.8387043  44.4425923   6.3866237  59.0160816
  44.9064269   6.6653940  58.2265439  44.1782721   5.4849681  58.8333907
  43.3794809   2.5089389  55.8250381  44.0818852   2.9610433  56.2924308
  43.0475438   1.8673208  56.4530274  44.6188574   9.3230332  55.9012487
  44.4834248  10.1681868  56.3297334  45.1598386   9.5249609  55.1378420
  38.0717971   6.8405770  56.4740412  38.5842492   7.6349020  56.6245976
  38.7240684   6.1432060  56.4074013  39.8812856   9.9571526  58.5563165
  40.0579484  10.8789491  58.3684149  40.6769689   9.6429945  58.9857545
  41.0044171  11.4749700  64.5573507  41.5551596  11.3466763  63.7850501
  40.1655647  11.7744589  64.2068400  36.0366888   5.1694424  57.2499982
  36.8742110   5.5791433  57.0333690  36.2145156   4.2293866  57.2200176
  52.9065594   5.5901859  54.8736989  52.1295037   5.2513019  54.4292151
  53.5857075   5.5954483  54.1991954  46.1664055   6.8686820  56.4136550
  45.6385417   6.1339580  56.1009788  45.6651558   7.6461497  56.1676519
  44.3116655   4.6867031  49.4171523  43.4043717   4.4556284  49.6162672
  44.8087687   3.8904650  49.6045505  47.2184734  13.3964538  52.3368209
  46.5446433  13.6996234  52.9453167  47.6050556  14.1993618  51.9873667
  45.4904889   4.7879625  53.9395513  44.5816108   4.5038658  54.0367983
  45.5199972   5.2078704  53.0798820  50.7224156   8.3986215  57.7086681
  50.2686483   7.5577125  57.7651871  50.0918123   9.0347613  58.0461461
  49.1657095  10.2362712  58.6436499  49.4580070  10.7967769  57.9248865
  49.6755716  10.5291273  59.3989658  45.1880976   6.3288369  51.2783592
  44.7500406   5.6124228  50.8189229  45.9291417   6.5564484  50.7168683
  44.1290720  11.0143063  59.7329952  44.0866899  11.2403909  58.8038484
  45.0453419  10.7806437  59.8815753  42.2456521   7.8906092  59.5291915
  43.0397120   7.3956412  59.3274490  41.5348214   7.3623955  59.1659621
  47.0651366  10.2724187  63.8804283  47.1188388  10.8415124  64.6481999
  46.1966147  10.4426072  63.5158320  38.5539285   2.0349173  55.6051668
  37.6236873   1.9733629  55.8221630  38.6496757   1.5125126  54.8088309
  44.8227797   8.4635114  63.2089752  44.6838883   8.0953898  64.0815690
  44.0342393   8.9782753  63.0373710  45.4175949  13.5644210  54.5515289
  45.5927705  13.0932253  55.3660911  44.7308737  14.1909976  54.7796549
  46.3733012   7.8416716  60.5978590  46.0382845   7.8017486  61.4936240
  45.8736958   7.1761432  60.1249000  49.3092204   5.1872751  50.8715650
  48.6921375   4.4619579  50.7748702  48.8408692   5.9482111  50.5282724
  39.9837034  16.7133573  61.3255149  40.2233633  17.3452097  62.0034167
  39.1406231  16.3621613  61.6120508  44.4964896  12.5212695  63.7296653
  44.4235068  13.3267667  64.2415957  44.0542289  12.7204661  62.9044674
  44.2854676  11.7584465  57.2399474  43.5022198  12.3006146  57.3337699
  44.9847421  12.2758445  57.6393716  46.9563580  12.4199529  65.8854811
  47.6691552  13.0546994  65.8130713  46.4653609  12.5163395  65.0694813
  48.6781107   6.3250782  57.4572103  47.7437386   6.4452245  57.2876807
  48.8557775   5.4223249  57.1932113  50.1329889   8.5111923  54.9908289
  50.4089733   8.3968517  55.9002163  49.2634388   8.1129407  54.9520462
  46.7683953  12.7598273  58.6341103  46.9506348  11.9419929  59.0968855
  47.5916939  12.9765966  58.1965993  47.1026119  11.6866459  55.8956151
  47.6313885  11.1758913  55.2826314  47.3654338  11.3708989  56.7601684
  40.4581867  12.7381575  58.6553927  39.7892242  13.2227703  58.1717967
  40.3194736  12.9850796  59.5697306  44.5987135  14.7725319  65.2536586
  45.1505443  14.9356940  66.0185671  44.9393329  15.3629757  64.5816611
  35.8269444   1.0000030  55.4349859  36.1222885   0.0910709  55.3816913
  34.9257480   0.9787770  55.1130862  47.7355523  12.7207294  62.2400268
  47.6106662  11.9197034  61.7311213  48.3934614  13.2153488  61.7514238
  46.8036864  10.3169031  60.0684170  46.6561827   9.3885738  60.2491740
  47.6290358  10.3389121  59.5841245  50.4070986  11.1397589  61.1549043
  51.3317534  10.9340451  61.0173494  50.2386289  10.8913991  62.0638384
  50.1966302  11.6583257  56.5111134  50.3703180  11.0929679  55.7584987
  50.6895194  12.4584152  56.3290624  51.1841475  10.9750021  53.6108033
  51.8792379  11.5956714  53.8295347  51.5264625  10.1245372  53.8860411
  53.0832898   8.4249727  55.1395363  53.6084222   8.7636999  54.4144683
  52.9955250   7.4896742  54.9558498  44.7673559  14.4921710  59.4990617
  44.3278549  13.9998089  60.1923473  45.5181676  13.9494678  59.2582692
  37.2465898  10.6833251  59.5015245  38.0723918  10.3837023  59.1213888
  36.8959950   9.9140873  59.9505033  42.2147431  10.0359719  61.5712918
  41.5927440   9.3730424  61.2715146  42.8852298  10.0620851  60.8886566
  35.4474503   8.6019577  60.4604178  34.6106411   8.1741752  60.2788180
  35.4198148   8.7952021  61.3974969  41.7760938   8.5863642  55.0471379
  41.9249058   9.2699107  54.3938052  42.5827381   8.5668733  55.5620835
  39.5313571   4.6128820  56.0532448  39.2859613   3.7091150  56.2512658
  39.7009485   4.6145971  55.1111926  45.2756343  11.0811773  52.5183126
  44.7030310  11.7001960  52.0653598  45.8489137  11.6311135  53.0523048
  48.4953603  11.3648923  53.6491709  49.4284276  11.2994485  53.8524584
  48.4076816  12.2005190  53.1906241  51.1241620  10.6814793  50.6095656
  51.0455251  10.3474657  51.5031414  51.9451286  11.1736561  50.6087128
  36.5449002   5.2150091  60.0912247  36.5219690   5.3137778  59.1394130
  36.8549638   6.0615242  60.4129413  37.5586608  12.8145865  61.2229059
  37.4241076  12.0546266  60.6567057  37.1418671  13.5386765  60.7557848
  48.6945571   7.9982789  50.2305634  49.3981422   8.2032791  50.8463290
  47.9708220   8.5659551  50.4954718  40.7155734  13.7115182  61.4347502
  40.5988118  14.6560615  61.3326192  39.8948181  13.4088744  61.8233301
  50.6032269   8.4365318  52.2804094  51.4377873   8.0046516  52.0981569
  50.4416612   8.2647332  53.2080989  50.2578161   4.9397431  53.6460434
  50.2026965   4.7741703  52.7048878  49.6324216   5.6473464  53.8022623
  41.7410248  14.3643444  64.6503430  42.6437495  14.3967054  64.9669925
  41.5147619  13.4343895  64.6649766  43.4963850  13.1174431  61.3113509
  42.5459481  13.1176292  61.1977881  43.7996337  12.3707165  60.7949543
  56.0406250  18.9062397  62.3120796  55.7024762  18.7903462  61.4241331
  56.9096018  18.5053562  62.2921802  51.8993066  20.7597874  58.3017687
  51.3357931  20.6687811  57.5333975  51.7845461  19.9397778  58.7820179
  49.4457498  22.2549065  61.1401907  50.2378790  21.9139890  60.7248207
  49.6854148  22.3644040  62.0604061  57.4792625  24.4268841  53.6132152
  56.8280604  25.0122922  53.2266166  58.2736987  24.9575036  53.6727189
  51.4048252  21.5157978  54.0119286  52.1779128  20.9686966  53.8732162
  51.7573651  22.3802228  54.2233748  54.1689501  20.2211209  63.8087545
  54.7653073  19.9967232  63.0944508  54.2264473  19.4795955  64.4112993
  53.7414530  17.6750645  51.6437736  53.9940050  17.1532166  50.8821199
  52.8039089  17.5116790  51.7464420  58.7857812  16.6786423  59.4512479
  59.5720902  16.2605846  59.1002896  59.0496517  17.5832515  59.6194128
  58.9567890  22.1159273  54.1501136  58.3213723  22.1893900  54.8622041
  58.6265296  22.7052872  53.4720215  53.4610818  19.5778751  53.8462111
  53.3447076  18.9023654  54.5143195  53.5713078  19.0911124  53.0294264
  55.8042359  19.0388898  57.5508800  55.4400567  18.5119519  58.2621722
  56.6609475  18.6487367  57.3775286  55.4447846  14.0678797  52.5470149
  55.6122249  14.9359034  52.9140620  55.2545015  14.2306079  51.6231438
  51.6535661  18.9809573  60.2472684  50.7286157  18.8485787  60.4550375
  51.9020074  19.7603792  60.7442626  55.4237067  16.5236455  53.5316816
  55.3036692  16.9693506  54.3702296  54.7289656  16.8721772  52.9730354
  49.0144472  18.6242847  61.0816473  49.1436853  18.8777326  61.9955884
  48.3341923  19.2170555  60.7621128  53.1843959  29.2940097  57.1806947
  53.1067989  30.2447922  57.2595427  52.5805603  28.9485969  57.8381873
  61.1222133  16.9957928  54.3597150  62.0339989  17.2285315  54.1844847
  60.6131780  17.5794972  53.7972228  59.7291716  21.9783746  61.7510731
  59.1000578  22.1429461  61.0486799  59.3417378  22.3925356  62.5221695
  63.6080948  22.9138184  59.1055095  62.9231986  23.2937086  58.5552128
  63.6924797  23.5233511  59.8387043  55.2819678  21.7158155  59.0160816
  55.7458023  21.9945858  58.2265439  55.0176476  20.8141599  58.8333907
  52.1743759  21.2629636  61.9540579  52.7445116  21.6916904  61.3158064
  52.7651870  20.9812221  62.6524765  54.2188564  17.8381307  55.8250381
  54.9212607  18.2902351  56.2924308  53.8869192  17.1965126  56.4530274
  47.9613898  16.0964860  61.1267515  47.1712952  16.3522388  60.6507625
  48.4525145  16.9113197  61.2319555  49.9128643  16.4609439  58.0850992
  49.1159806  16.5728133  58.6034487  49.6854235  16.7996091  57.2191882
  46.2451601  16.3495350  63.5582506  46.4959639  17.2342360  63.8240082
  46.7811149  16.1699952  62.7857597  55.4582328  24.6522250  55.9012487
  55.3228003  25.4973785  56.3297334  55.9992141  24.8541527  55.1378420
  48.9111726  22.1697688  56.4740412  49.4236246  22.9640938  56.6245976
  49.5634438  21.4723978  56.4074013  50.7206610  25.2863444  58.5563165
  50.8973239  26.2081409  58.3684149  51.5163444  24.9721863  58.9857545
  51.8437926  26.8041618  64.5573507  52.3945351  26.6758681  63.7850501
  51.0049402  27.1036507  64.2068400  46.8760642  20.4986342  57.2499982
  47.7135864  20.9083350  57.0333690  47.0538910  19.5585784  57.2200176
  58.7725074  18.1661423  52.9383815  58.2571698  18.9366027  53.1772203
  58.5002383  17.4926559  53.5616877  56.3572186  13.0111123  57.9969053
  55.5013782  12.6217974  57.8174692  56.7699137  13.0903084  57.1368839
  63.7459349  20.9193777  54.8736989  62.9688791  20.5804937  54.4292151
  64.4250830  20.9246400  54.1991954  58.5611378  16.0388515  54.7643596
  58.2561513  16.3534664  55.6153739  59.5141820  16.1169935  54.8070929
  57.0057809  22.1978738  56.4136550  56.4779171  21.4631498  56.1009788
  56.5045312  22.9753414  56.1676519  51.7376537  12.8598404  58.7743162
  52.3120289  12.6373586  58.0416355  52.3247520  12.9287099  59.5271763
  52.0646124  14.8902865  52.7939047  51.2283436  15.2277552  53.1148322
  51.9250894  14.7551845  51.8566184  54.0399205   9.7339653  57.5018231
  53.3863617   9.4188670  56.8774846  53.9979679   9.1115394  58.2278054
  55.1510410  20.0158948  49.4171523  54.2437471  19.7848202  49.6162672
  55.6481442  19.2196567  49.6045505  58.0578489  28.7256455  52.3368209
  57.3840187  29.0288152  52.9453167  58.4444311  29.5285536  51.9873667
  58.0571993  17.6213002  56.9568559  58.8043812  18.1334400  56.6475681
  58.3263582  17.2997055  57.8172953  56.3298643  20.1171543  53.9395513
  55.4209862  19.8330576  54.0367983  56.3593727  20.5370622  53.0798820
  61.5617911  23.7278133  57.7086681  61.1080238  22.8869042  57.7651871
  60.9311877  24.3639531  58.0461461  60.0050850  25.5654629  58.6436499
  60.2973824  26.1259686  57.9248865  60.5149470  25.8583190  59.3989658
  46.8986813  17.8377057  57.9210716  46.7011213  17.2446418  57.1961782
  46.3433477  17.5329267  58.6386654  54.8783537  17.7300164  60.0405309
  54.9332147  16.7774000  59.9647785  54.0674739  17.8859603  60.5246607
  56.0274731  21.6580287  51.2783592  55.5894161  20.9416146  50.8189229
  56.7685172  21.8856402  50.7168683  52.8175897  16.3477223  57.7995688
  52.0043763  16.6471394  58.2060880  53.3134891  15.9532912  58.5170170
  54.9684475  26.3434980  59.7329952  54.9260654  26.5695827  58.8038484
  55.8847174  26.1098355  59.8815753  64.1447846  19.9337484  57.3359911
  64.0065744  20.1239080  56.4081100  63.7884065  20.6956867  57.7927962
  52.3089972  13.9195579  63.4156923  52.9489351  13.7784338  62.7179886
  51.4767502  13.6330092  63.0395525  53.0850276  23.2198009  59.5291915
  53.8790874  22.7248329  59.3274490  52.3741968  22.6915872  59.1659621
  57.9045120  25.6016105  63.8804283  57.9582142  26.1707041  64.6481999
  57.0359902  25.7717990  63.5158320  49.3933039  17.3641091  55.6051668
  48.4630627  17.3025547  55.8221630  49.4890511  16.8417044  54.8088309
  49.3118588  13.8895904  58.1929909  49.5725406  14.8041237  58.0839070
  50.1335761  13.4220346  58.3426522  50.7843514  15.3033661  65.3628734
  51.4566567  15.0951023  64.7141383  49.9573300  15.1055747  64.9233966
  55.6621552  23.7927031  63.2089752  55.5232637  23.4245816  64.0815690
  54.8736148  24.3074671  63.0373710  56.2569704  28.8936128  54.5515289
  56.4321459  28.4224171  55.3660911  55.5702492  29.5201894  54.7796549
  57.2126767  23.1708634  60.5978590  56.8776599  23.1309404  61.4936240
  56.7130713  22.5053350  60.1249000  51.1871011  18.5776264  66.1231171
  51.0490809  17.8456503  66.7242710  52.0975934  18.4885164  65.8415359
  60.1485959  20.5164668  50.8715650  59.5315129  19.7911497  50.7748702
  59.6802447  21.2774029  50.5282724  50.8230789  32.0425491  61.3255149
  51.0627387  32.6744015  62.0034167  49.9799985  31.6913531  61.6120508
  51.9384504  14.7350093  49.9936954  51.0613971  14.6138893  49.6299200
  52.4142258  13.9436171  49.7415842  43.4586645  19.5227252  60.0878461
  44.1457684  19.2088982  59.4999476  43.3034773  20.4268617  59.8145712
  48.2621367  14.4117449  64.5163485  48.1779555  13.8043119  63.7813895
  47.4404073  14.9026467  64.5172981  55.3358651  27.8504613  63.7296653
  55.2628822  28.6559585  64.2415957  54.8936044  28.0496579  62.9044674
  55.1248430  27.0876383  57.2399474  54.3415952  27.6298063  57.3337699
  55.8241176  27.6050363  57.6393716  57.7957334  27.7491447  65.8854811
  58.5085307  28.3838912  65.8130713  57.3047363  27.8455313  65.0694813
  59.5174861  21.6542700  57.4572103  58.5831140  21.7744162  57.2876807
  59.6951530  20.7515166  57.1932113  55.0180049  15.0388395  59.6105364
  54.6477837  14.4859436  60.2986270  55.5139142  14.4346529  59.0580364
  52.8469248  25.4985891  66.7060382  53.5478707  26.1322373  66.8589776
  52.3764363  25.8400622  65.9456022  60.9723644  23.8403840  54.9908289
  61.2483488  23.7260435  55.9002163  60.1028142  23.4421325  54.9520462
  57.6077708  28.0890191  58.6341103  57.7900102  27.2711847  59.0968855
  58.4310694  28.3057883  58.1965993  57.9419873  27.0158376  55.8956151
  58.4707640  26.5050831  55.2826314  58.2048093  26.7000906  56.7601684
  48.4436966  25.0322246  63.6391485  49.0290403  24.2865933  63.7719389
  48.2461804  25.3426202  64.5228149  51.2975621  28.0673493  58.6553927
  50.6285996  28.5519621  58.1717967  51.1588491  28.3142713  59.5697306
  43.0354621  17.6027846  62.3595928  43.0738720  17.0691436  63.1533046
  42.5294914  17.0763051  61.7406905  55.4380890  30.1017236  65.2536586
  55.9899198  30.2648858  66.0185671  55.7787083  30.6921674  64.5816611
  46.6663198  16.3291948  55.4349859  46.9616639  15.4202626  55.3816913
  45.7651234  16.3079687  55.1130862  58.5749277  28.0499212  62.2400268
  58.4500417  27.2488952  61.7311213  59.2328368  28.5445405  61.7514238
  50.1957445  14.4047944  61.4177408  49.4744031  15.0183912  61.2784881
  50.9850701  14.9405709  61.3394054  48.3951040  14.0106046  55.5589185
  48.0663746  13.1303425  55.3764291  48.7490411  13.9553714  56.4465574
  57.6430619  25.6460948  60.0684170  57.4955581  24.7177656  60.2491740
  58.4684112  25.6681039  59.5841245  51.5092863  14.2979015  55.9264662
  51.8488936  14.8264937  55.2043271  51.9564983  14.6359421  56.7023229
  61.2464741  26.4689507  61.1549043  62.1711288  26.2632368  61.0173494
  61.0780044  26.2205908  62.0638384  53.4961010  12.7953637  54.1257955
  54.2169373  13.1734890  53.6221672  52.8726314  13.5142514  54.2292933
  57.6392133  13.4998786  55.0616287  57.8555747  14.3823424  54.7605116
  57.1586200  13.1084999  54.3321929  52.3791354  16.4584499  61.6387032
  52.2335935  16.7724802  62.5311314  51.9016558  17.0769399  61.0857931
  61.0360057  26.9875174  56.5111134  61.2096934  26.4221597  55.7584987
  61.5288948  27.7876069  56.3290624  46.8537017  18.9989844  64.5774693
  46.3090485  19.7749652  64.7094968  47.7316366  19.3460648  64.4193815
  53.6424633  12.3301427  56.9555492  53.7640544  11.4018074  57.1546379
  53.3526676  12.3440113  56.0433807  62.0235229  26.3041939  53.6108033
  62.7186134  26.9248632  53.8295347  62.3658379  25.4537290  53.8860411
  47.6403038  18.1259740  67.4704850  46.8984774  18.2742375  68.0569480
  47.3195783  18.3868005  66.6071599  63.9226652  23.7541644  55.1395363
  64.4477976  24.0928917  54.4144683  63.8349005  22.8188660  54.9558498
  55.5846701  27.6675718  67.2685240  55.8933828  27.4224865  68.1407940
  56.3822183  27.8722357  66.7804110  55.6067313  29.8213628  59.4990617
  55.1672303  29.3290006  60.1923473  56.3575430  29.2786595  59.2582692
  48.0859652  26.0125169  59.5015245  48.9117672  25.7128940  59.1213888
  47.7353704  25.2432791  59.9505033  53.0541185  25.3651637  61.5712918
  52.4321195  24.7022342  61.2715146  53.7246052  25.3912769  60.8886566
  46.2868257  23.9311495  60.4604178  45.4500165  23.5033669  60.2788180
  46.2591903  24.1243938  61.3974969  52.6154692  23.9155560  55.0471379
  52.7642813  24.5991025  54.3938052  53.4221136  23.8960650  55.5620835
  50.3707325  19.9420738  56.0532448  50.1253367  19.0383068  56.2512658
  50.5403240  19.9437888  55.1111926  49.6402973  15.6749095  53.5518609
  48.9472218  15.7493450  52.8958645  49.3954725  14.9109439  54.0740126
  56.1150098  26.4103691  52.5183126  55.5424065  27.0293878  52.0653598
  56.6882891  26.9603052  53.0523048  59.3347358  26.6940841  53.6491709
  60.2678031  26.6286402  53.8524584  59.2470570  27.5297108  53.1906241
  61.9635374  26.0106711  50.6095656  61.8849006  25.6766575  51.5031414
  62.7845041  26.5028479  50.6087128  56.4996896  17.7464503  49.8599179
  57.4456001  17.6170711  49.9287597  56.1211141  17.0079165  50.3368607
  54.6839813  15.6714480  49.7954064  53.7771269  15.3747592  49.8716778
  54.9615794  15.3744298  48.9288350  45.6017754  16.9920843  60.2453110
  45.2820538  16.1386151  59.9527484  45.0551182  17.2069421  61.0011078
  49.3797661  19.7083284  63.9622617  49.5983671  20.6400392  63.9810651
  49.7923435  19.3491259  64.7477421  56.3001879  10.2151369  55.9498305
  55.4902607   9.8698454  56.3253551  56.9886296   9.9058913  56.5385917
  53.4538598  12.5301415  49.9366043  54.3157762  12.8556313  50.1961861
  53.6388942  11.7432911  49.4239109  45.4706014  20.6123755  62.2146232
  44.7769485  20.1977707  61.7016186  46.2179005  20.6544291  61.6179651
  47.3842756  20.5442008  60.0912247  47.3613444  20.6429696  59.1394130
  47.6943393  21.3907159  60.4129413  50.0430134  22.6018163  64.2058861
  50.9973388  22.5702106  64.1388793  49.8442658  22.1408787  65.0209087
  50.6329516  21.1719279  66.7729659  51.4522405  21.6663358  66.7964496
  50.9066324  20.2551248  66.7447226  60.3896113  13.5630032  56.1357614
  59.5021968  13.8479682  55.9177809  60.8050102  13.4023795  55.2884891
  48.3980363  28.1437783  61.2229059  48.2634831  27.3838184  60.6567057
  47.9812425  28.8678683  60.7557848  59.5339326  23.3274706  50.2305634
  60.2375176  23.5324709  50.8463290  58.8101975  23.8951468  50.4954718
  60.3637136  19.0784568  56.3507905  60.3072338  19.5353119  55.5115537
  60.9165479  18.3175252  56.1730747  51.5549489  29.0407100  61.4347502
  51.4381873  29.9852532  61.3326192  50.7341935  28.7380661  61.8233301
  61.4426023  23.7657236  52.2804094  62.2771627  23.3338434  52.0981569
  61.2810366  23.5939249  53.2080989  61.0971916  20.2689349  53.6460434
  61.0420719  20.1033620  52.7048878  60.4717971  20.9765382  53.8022623
  45.8864431  15.5057413  67.4721856  46.5323294  14.9956367  67.9609081
  45.6781582  16.2426095  68.0465281  54.4068041   9.7697458  53.2245752
  54.3946711  10.7139298  53.3814023  55.2991463   9.5867603  52.9305213
  52.5804003  29.6935362  64.6503430  53.4831250  29.7258972  64.9669925
  52.3541373  28.7635813  64.6649766  54.3357605  28.4466348  61.3113509
  53.3853236  28.4468210  61.1977881  54.6390091  27.6999083  60.7949543
  66.8800005  34.2354315  62.3120796  66.5418516  34.1195380  61.4241331
  67.7489773  33.8345480  62.2921802  62.7386820  36.0889791  58.3017687
  62.1751686  35.9979728  57.5333975  62.6239215  35.2689696  58.7820179
  60.2851252  37.5840983  61.1401907  61.0772544  37.2431808  60.7248207
  60.5247903  37.6935958  62.0604061  62.2442006  36.8449896  54.0119286
  63.0172882  36.2978883  53.8732162  62.5967405  37.7094145  54.2233748
  64.5808284  33.0042562  51.6437736  64.8333805  32.4824084  50.8821199
  63.6432843  32.8408708  51.7464420  64.3004573  34.9070668  53.8462111
  64.1840831  34.2315572  54.5143195  64.4106833  34.4203042  53.0294264
  66.6436114  34.3680815  57.5508800  66.2794321  33.8411436  58.2621722
  67.5003230  33.9779284  57.3775286  66.2841601  29.3970715  52.5470149
  66.4516003  30.2650951  52.9140620  66.0938770  29.5597997  51.6231438
  62.4929415  34.3101491  60.2472684  61.5679912  34.1777705  60.4550375
  62.7413829  35.0895710  60.7442626  66.2630822  31.8528372  53.5316816
  66.1430447  32.2985423  54.3702296  65.5683410  32.2013690  52.9730354
  59.8538226  33.9534764  61.0816473  59.9830608  34.2069243  61.9955884
  59.1735678  34.5462472  60.7621128  64.0237714  44.6232014  57.1806947
  63.9461743  45.5739839  57.2595427  63.4199357  44.2777887  57.8381873
  66.1213432  37.0450072  59.0160816  66.5851778  37.3237775  58.2265439
  65.8570230  36.1433517  58.8333907  63.0137513  36.5921554  61.9540579
  63.5838870  37.0208822  61.3158064  63.6045625  36.3104138  62.6524765
  65.0582318  33.1673225  55.8250381  65.7606361  33.6194268  56.2924308
  64.7262947  32.5257043  56.4530274  58.8007652  31.4256777  61.1267515
  58.0106706  31.6814306  60.6507625  59.2918899  32.2405115  61.2319555
  60.7522397  31.7901356  58.0850992  59.9553561  31.9020051  58.6034487
  60.5247990  32.1288009  57.2191882  57.0845355  31.6787268  63.5582506
  57.3353393  32.5634278  63.8240082  57.6204903  31.4991869  62.7857597
  66.2976083  39.9814167  55.9012487  66.1621757  40.8265703  56.3297334
  66.8385895  40.1833445  55.1378420  59.7505480  37.4989605  56.4740412
  60.2630001  38.2932855  56.6245976  60.4028193  36.8015896  56.4074013
  61.5600365  40.6155362  58.5563165  61.7366993  41.5373326  58.3684149
  62.3557198  40.3013781  58.9857545  57.7154397  35.8278260  57.2499982
  58.5529619  36.2375268  57.0333690  57.8932665  34.8877702  57.2200176
  67.1965940  28.3403041  57.9969053  66.3407536  27.9509891  57.8174692
  67.6092892  28.4195002  57.1368839  67.8451564  37.5270656  56.4136550
  67.3172926  36.7923415  56.1009788  67.3439067  38.3045332  56.1676519
  62.5770292  28.1890322  58.7743162  63.1514043  27.9665503  58.0416355
  63.1641274  28.2579016  59.5271763  62.9039879  30.2194783  52.7939047
  62.0677191  30.5569469  53.1148322  62.7644648  30.0843763  51.8566184
  64.8792959  25.0631571  57.5018231  64.2257372  24.7480588  56.8774846
  64.8373433  24.4407311  58.2278054  65.9904164  35.3450866  49.4171523
  65.0831226  35.1140119  49.6162672  66.4875196  34.5488485  49.6045505
  67.1692398  35.4463461  53.9395513  66.2603617  35.1622494  54.0367983
  67.1987481  35.8662539  53.0798820  57.7380568  33.1668975  57.9210716
  57.5404968  32.5738336  57.1961782  57.1827232  32.8621185  58.6386654
  65.7177292  33.0592081  60.0405309  65.7725901  32.1065918  59.9647785
  64.9068494  33.2151520  60.5246607  66.8668485  36.9872204  51.2783592
  66.4287915  36.2708063  50.8189229  67.6078926  37.2148319  50.7168683
  63.6569652  31.6769141  57.7995688  62.8437517  31.9763312  58.2060880
  64.1528646  31.2824830  58.5170170  63.1483726  29.2487497  63.4156923
  63.7883106  29.1076256  62.7179886  62.3161257  28.9622010  63.0395525
  63.9244030  38.5489927  59.5291915  64.7184629  38.0540247  59.3274490
  63.2135723  38.0207790  59.1659621  60.2326794  32.6933009  55.6051668
  59.3024382  32.6317464  55.8221630  60.3284266  32.1708962  54.8088309
  60.1512343  29.2187822  58.1929909  60.4119160  30.1333155  58.0839070
  60.9729515  28.7512264  58.3426522  61.6237268  30.6325579  65.3628734
  62.2960321  30.4242941  64.7141383  60.7967055  30.4347665  64.9233966
  67.0963458  44.2228045  54.5515289  67.2715214  43.7516089  55.3660911
  66.4096246  44.8493812  54.7796549  62.7778259  30.0642010  49.9936954
  61.9007725  29.9430811  49.6299200  63.2536012  29.2728089  49.7415842
  54.2980399  34.8519170  60.0878461  54.9851439  34.5380900  59.4999476
  54.1428528  35.7560535  59.8145712  59.1015121  29.7409367  64.5163485
  59.0173310  29.1335036  63.7813895  58.2797828  30.2318385  64.5172981
  65.9642185  42.4168301  57.2399474  65.1809707  42.9589981  57.3337699
  66.6634930  42.9342280  57.6393716  65.8573804  30.3680313  59.6105364
  65.4871591  29.8151354  60.2986270  66.3532896  29.7638447  59.0580364
  62.1369376  43.3965411  58.6553927  61.4679751  43.8811538  58.1717967
  61.9982245  43.6434631  59.5697306  53.8748375  32.9319763  62.3595928
  53.9132475  32.3983354  63.1533046  53.3688668  32.4054969  61.7406905
  57.5056953  31.6583866  55.4349859  57.8010394  30.7494544  55.3816913
  56.6044989  31.6371605  55.1130862  61.0351200  29.7339862  61.4177408
  60.3137786  30.3475830  61.2784881  61.8244456  30.2697627  61.3394054
  59.2344794  29.3397963  55.5589185  58.9057501  28.4595342  55.3764291
  59.5884165  29.2845632  56.4465574  62.3486618  29.6270933  55.9264662
  62.6882690  30.1556854  55.2043271  62.7958738  29.9651339  56.7023229
  64.3354765  28.1245555  54.1257955  65.0563127  28.5026807  53.6221672
  63.7120069  28.8434431  54.2292933  63.2185109  31.7876417  61.6387032
  63.0729690  32.1016720  62.5311314  62.7410313  32.4061317  61.0857931
  57.6930771  34.3281761  64.5774693  57.1484239  35.1041569  64.7094968
  58.5710121  34.6752566  64.4193815  64.4818388  27.6593345  56.9555492
  64.6034299  26.7309991  57.1546379  64.1920430  27.6732031  56.0433807
  58.9253407  41.3417086  59.5015245  59.7511427  41.0420858  59.1213888
  58.5747459  40.5724709  59.9505033  57.1262012  39.2603413  60.4604178
  56.2893920  38.8325587  60.2788180  57.0985657  39.4535856  61.3974969
  63.4548447  39.2447478  55.0471379  63.6036567  39.9282942  54.3938052
  64.2614890  39.2252568  55.5620835  61.2101080  35.2712655  56.0532448
  60.9647122  34.3674985  56.2512658  61.3796994  35.2729806  55.1111926
  60.4796727  31.0041013  53.5518609  59.7865972  31.0785368  52.8958645
  60.2348479  30.2401357  54.0740126  66.9543852  41.7395608  52.5183126
  66.3817819  42.3585795  52.0653598  67.5276646  42.2894970  53.0523048
  67.3390651  33.0756421  49.8599179  68.2849755  32.9462629  49.9287597
  66.9604896  32.3371083  50.3368607  65.5233568  31.0006397  49.7954064
  64.6165023  30.7039510  49.8716778  65.8009549  30.7036215  48.9288350
  56.4411508  32.3212761  60.2453110  56.1214293  31.4678069  59.9527484
  55.8944936  32.5361339  61.0011078  60.2191416  35.0375202  63.9622617
  60.4377426  35.9692310  63.9810651  60.6317190  34.6783176  64.7477421
  67.1395634  25.5443287  55.9498305  66.3296362  25.1990372  56.3253551
  67.8280051  25.2350831  56.5385917  64.2932353  27.8593333  49.9366043
  65.1551516  28.1848231  50.1961861  64.4782697  27.0724829  49.4239109
  56.3099768  35.9415672  62.2146232  55.6163240  35.5269625  61.7016186
  57.0572759  35.9836209  61.6179651  58.2236511  35.8733926  60.0912247
  58.2007199  35.9721613  59.1394130  58.5337147  36.7199077  60.4129413
  56.7258185  30.8349331  67.4721856  57.3717049  30.3248285  67.9609081
  56.5175336  31.5718013  68.0465281  65.2461796  25.0989376  53.2245752
  65.2340465  26.0431216  53.3814023  66.1385217  24.9159521  52.9305213
  53.1843961   6.3002219  43.9052253  53.1067990   7.2510044  43.9840734
  52.5805604   5.9548092  44.5627180  50.8230790   9.0487613  48.0500455
  51.0627388   9.6806137  48.7279474  49.9799987   8.6975653  48.3365815
  51.2975622   5.0735616  45.3799234  50.6285998   5.5581743  44.8963274
  51.1588492   5.3204836  46.2942613  55.4380891   7.1079359  51.9781892
  55.9899199   7.2710981  52.7430978  55.7787084   7.6983797  51.3061917
  55.6067314   6.8275750  46.2235923  55.1672305   6.3352129  46.9168780
  56.3575431   6.2848718  45.9827999  48.3980364   5.1499906  47.9474366
  48.2634832   4.3900306  47.3812364  47.9812426   5.8740805  47.4803155
  51.5549490   6.0469223  48.1592808  51.4381874   6.9914655  48.0571499
  50.7341936   5.7442784  48.5478608  52.5804004   6.6997484  51.3748737
  53.4831251   6.7321095  51.6915232  52.3541374   5.7697935  51.3895073
  66.8800006  11.2416437  49.0366103  66.5418518  11.1257502  48.1486637
  67.7489774  10.8407603  49.0167109  62.7386822  13.0951914  45.0262994
  62.1751687  13.0041851  44.2579281  62.6239217  12.2751818  45.5065486
  60.2851254  14.5903105  47.8647214  61.0772546  14.2493930  47.4493513
  60.5247904  14.6998081  48.7849367  62.2442008  13.8512019  40.7364593
  63.0172884  13.3041006  40.5977469  62.5967406  14.7156268  40.9479054
  65.0083257  12.5565250  50.5332852  65.6046829  12.3321272  49.8189815
  65.0658229  11.8149995  51.1358300  64.5808285  10.0104685  38.3683043
  64.8333806   9.4886206  37.6066506  63.6432844   9.8470830  38.4709726
  64.3004574  11.9132791  40.5707418  64.1840832  11.2377694  41.2388502
  64.4106834  11.4265165  39.7539571  66.6436115  11.3742938  44.2754107
  66.2794322  10.8473559  44.9867028  67.5003231  10.9841407  44.1020592
  62.4929417  11.3163613  46.9717990  61.5679913  11.1839827  47.1795682
  62.7413830  12.0957833  47.4687933  59.8538228  10.9596887  47.8061779
  59.9830609  11.2131366  48.7201191  59.1735679  11.5524595  47.4866434
  64.0237715  21.6294137  43.9052253  63.9461745  22.5801962  43.9840734
  63.4199359  21.2840009  44.5627180  66.1213433  14.0512195  45.7406123
  66.5851779  14.3299898  44.9510745  65.8570231  13.1495639  45.5579213
  63.0137514  13.5983676  48.6785886  63.5838871  14.0270945  48.0403371
  63.6045626  13.3166261  49.3770072  65.0582319  10.1735347  42.5495688
  65.7606363  10.6256391  43.0169614  64.7262948   9.5319166  43.1775581
  58.8007653   8.4318900  47.8512822  58.0106707   8.6876428  47.3752932
  59.2918901   9.2467238  47.9564862  60.7522399   8.7963479  44.8096298
  59.9553562   8.9082173  45.3279794  60.5247991   9.1350131  43.9437189
  57.0845356   8.6849390  50.2827812  57.3353395   9.5696400  50.5485388
  57.6204905   8.5053992  49.5102904  66.2976084  16.9876290  42.6257793
  66.1621759  17.8327826  43.0542641  66.8385896  17.1895567  41.8623727
  59.7505481  14.5051728  43.1985718  60.2630002  15.2994978  43.3491283
  60.4028194  13.8078018  43.1319320  61.5600366  17.6217484  45.2808471
  61.7366994  18.5435449  45.0929455  62.3557200  17.3075903  45.7102851
  62.6831681  19.1395658  51.2818814  63.2339107  19.0112721  50.5095808
  61.8443157  19.4390547  50.9313707  57.7154398  12.8340382  43.9745289
  58.5529620  13.2437391  43.7578997  57.8932666  11.8939824  43.9445483
  67.8451565  14.5332778  43.1381857  67.3172927  13.7985538  42.8255094
  67.3439068  15.3107455  42.8921825  65.9904165  12.3512988  36.1416830
  65.0831227  12.1202242  36.3407979  66.4875197  11.5550608  36.3290811
  67.1692399  12.4525583  40.6640820  66.2603618  12.1684616  40.7613290
  67.1987483  12.8724662  39.8044127  57.7380569  10.1731097  44.6456022
  57.5404969   9.5800458  43.9207089  57.1827233   9.8683308  45.3631961
  66.8668487  13.9934327  38.0028899  66.4287917  13.2770186  37.5434536
  67.6078928  14.2210442  37.4413990  65.8078231  18.6789021  46.4575259
  65.7654410  18.9049867  45.5283791  66.7240930  18.4452395  46.6061060
  63.9244031  15.5552050  46.2537222  64.7184630  15.0602370  46.0519797
  63.2135724  15.0269913  45.8904927  60.2326795   9.6995131  42.3296974
  59.3024383   9.6379587  42.5466936  60.3284267   9.1771084  41.5333616
  66.5015307  16.1281072  49.9335059  66.3626393  15.7599856  50.8060997
  65.7129904  16.6428711  49.7619017  67.0963459  21.2290168  41.2760595
  67.2715215  20.7578211  42.0906218  66.4096247  21.8555934  41.5041856
  68.0520523  15.5062674  47.3223897  67.7170355  15.4663444  48.2181546
  67.5524468  14.8407390  46.8494307  62.0264767  10.9130304  52.8476478
  61.8884565  10.1810543  53.4488017  62.9369690  10.8239204  52.5660665
  61.6624545  24.3779531  48.0500455  61.9021143  25.0098055  48.7279474
  60.8193741  24.0267571  48.3365815  54.2980400  11.8581293  46.8123768
  54.9851440  11.5443023  46.2244783  54.1428529  12.7622657  46.5391019
  66.1752407  20.1858653  50.4541959  66.1022578  20.9913625  50.9661264
  65.7329800  20.3850619  49.6289981  65.9642186  19.4230423  43.9644781
  65.1809708  19.9652104  44.0583005  66.6634931  19.9404403  44.3639022
  63.6863004  17.8339931  53.4305689  64.3872463  18.4676414  53.5835083
  63.2158119  18.1754662  52.6701328  59.2830722  17.3676286  50.3636792
  59.8684159  16.6219974  50.4964696  59.0855560  17.6780243  51.2473455
  62.1369377  20.4027533  45.3799234  61.4679752  20.8873661  44.8963274
  61.9982247  20.6496754  46.2942613  53.8748376   9.9381886  49.0841235
  53.9132476   9.4045477  49.8778353  53.3688669   9.4117092  48.4652212
  66.2774646  22.4371277  51.9781892  66.8292954  22.6002898  52.7430978
  66.6180839  23.0275715  51.3061917  57.5056954   8.6645988  42.1595166
  57.8010395   7.7556667  42.1062220  56.6044990   8.6433728  41.8376168
  63.2185110   8.7938539  48.3632339  63.0729691   9.1078843  49.2556620
  62.7410314   9.4123440  47.8103237  57.6930772  11.3343884  51.3020000
  57.1484240  12.1103692  51.4340274  58.5710122  11.6814688  51.1439121
  58.4796794  10.4613780  54.1950157  57.7378530  10.6096415  54.7814787
  58.1589538  10.7222046  53.3316906  66.4240457  20.0029758  53.9930547
  66.7327583  19.7578905  54.8653246  67.2215939  20.2076397  53.5049417
  66.4461069  22.1567668  46.2235923  66.0066059  21.6644047  46.9168780
  67.1969186  21.6140636  45.9827999  58.9253408  18.3479209  46.2260551
  59.7511428  18.0482981  45.8459195  58.5747460  17.5786831  46.6750340
  63.8934941  17.7005677  48.2958225  63.2714950  17.0376382  47.9960453
  64.5639808  17.7266809  47.6131873  57.1262013  16.2665535  47.1849485
  56.2893921  15.8387710  47.0033486  57.0985658  16.4597979  48.1220276
  63.4548448  16.2509600  41.7716685  63.6036568  16.9345065  41.1183358
  64.2614891  16.2314690  42.2866141  61.2101081  12.2774778  42.7777754
  60.9647123  11.3737108  42.9757965  61.3796995  12.2791928  41.8357232
  66.9543853  18.7457731  39.2428433  66.3817821  19.3647918  38.7898905
  67.5276647  19.2957093  39.7768355  56.4411510   9.3274883  46.9698417
  56.1214294   8.4740192  46.6772791  55.8944938   9.5423462  47.7256384
  60.2191417  12.0437324  50.6867924  60.4377427  12.9754432  50.7055957
  60.6317191  11.6845299  51.4722727  56.3099770  12.9477795  48.9391539
  55.6163241  12.5331748  48.4261493  57.0572761  12.9898331  48.3424958
  58.2236512  12.8796049  46.8157553  58.2007200  12.9783736  45.8639437
  58.5337149  13.7261199  47.1374720  60.8823890  14.9372204  50.9304168
  61.8367143  14.9056146  50.8634099  60.6836414  14.4762827  51.7454394
  61.4723272  13.5073320  53.4974966  62.2916161  14.0017398  53.5209803
  61.7460080  12.5905288  53.4692533  59.2374119  20.4791823  47.9474366
  59.1028587  19.7192224  47.3812364  58.8206181  21.2032723  47.4803155
  62.3943245  21.3761140  48.1592808  62.2775629  22.3206573  48.0571499
  61.5735691  21.0734702  48.5478608  56.7258186   7.8411454  54.1967163
  57.3717050   7.3310408  54.6854388  56.5175337   8.5780135  54.7710588
  63.4197759  22.0289402  51.3748737  64.3225005  22.0613012  51.6915232
  63.1935129  21.0989853  51.3895073  65.1751361  20.7820389  48.0358815
  64.2246992  20.7822250  47.9223188  65.4783847  20.0353123  47.5194850
  67.9239111  24.0141308  50.2827812  68.1747149  24.8988318  50.5485388
  68.4598659  23.8345909  49.5102904  68.5774324  25.5023015  44.6456022
  68.3798724  24.9092376  43.9207089  68.0220988  25.1975225  45.3631961
  65.1374155  27.1873210  46.8123768  65.8245195  26.8734940  46.2244783
  64.9822284  28.0914575  46.5391019  64.7142131  25.2673804  49.0841235
  64.7526230  24.7337394  49.8778353  64.2082424  24.7409009  48.4652212
  68.3450709  23.9937906  42.1595166  68.6404150  23.0848584  42.1062220
  67.4438744  23.9725645  41.8376168  67.9655767  31.5957453  47.1849485
  67.1287676  31.1679627  47.0033486  67.9379413  31.7889896  48.1220276
  67.2805264  24.6566801  46.9698417  66.9608048  23.8032109  46.6772791
  66.7338692  24.8715379  47.7256384  67.1493524  28.2769713  48.9391539
  66.4556995  27.8623665  48.4261493  67.8966515  28.3190249  48.3424958
  67.5651941  23.1703371  54.1967163  68.2110804  22.6602325  54.6854388
  67.3569092  23.9072053  54.7710588  14.7003469  36.3902415  65.6122900
  14.0265168  36.6934112  66.2207858  15.0869291  37.1931495  65.2628357
  16.7910939  28.1810628  64.1470340  16.1740110  27.4557456  64.0503393
  16.3227428  28.9419988  63.8037414  18.6660210  33.9687899  66.8862723
  19.3611115  34.5894591  67.1050038  19.0083360  33.1183250  67.1615101
  12.7575079  34.0749650  65.7937817  12.1849046  34.6939837  65.3408288
  13.3307872  34.6249012  66.3277738  15.9772338  34.3586800  66.9246399
  16.9103011  34.2932362  67.1279274  15.8895551  35.1943067  66.4660931
  18.6060355  33.6752671  63.8850346  18.5273986  33.3412534  64.7786104
  19.4270022  34.1674439  63.8841819  16.1764307  30.9920666  63.5060325
  16.8800157  31.1970669  64.1217980  15.4526956  31.5597428  63.7709408
  18.0851004  31.4303195  65.5558785  18.9196608  30.9984394  65.3736260
  17.9235347  31.2585209  66.4835679  23.5224986  41.9000275  75.5875486
  23.1843497  41.7841339  74.6996021  24.3914754  41.4991440  75.5676492
  19.3811801  43.7535751  71.5772377  18.8176666  43.6625688  70.8088665
  19.2664196  42.9335655  72.0574870  24.9611360  47.4206719  66.8886842
  24.3099340  48.0060799  66.5020856  25.7555723  47.9512914  66.9481880
  18.8866987  44.5095856  67.2873976  19.6597863  43.9624843  67.1486852
  19.2392386  45.3740105  67.4988438  21.2233265  40.6688522  64.9192426
  21.4758786  40.1470043  64.1575889  20.2857824  40.5054667  65.0219110
  26.2676548  39.6724300  72.7267170  27.0539637  39.2543723  72.3757587
  26.5315252  40.5770393  72.8948818  26.4386625  45.1097151  67.4255826
  25.8032458  45.1831777  68.1376731  26.1084032  45.6990749  66.7474906
  31.6684975  39.6099534  73.6300148  32.4010147  39.0398750  73.8637978
  30.9124331  39.2221134  74.0706654  20.9429554  42.5716628  67.1216801
  20.8265812  41.8961531  67.7897886  21.0531814  42.0849002  66.3048954
  23.2861095  42.0326775  70.8263491  22.9219302  41.5057396  71.5376412
  24.1428210  41.6425244  70.6529976  22.9266582  37.0616675  65.8224839
  23.0940984  37.9296911  66.1895310  22.7363751  37.2243956  64.8986128
  29.0839059  38.0416194  75.1688107  28.1755936  37.9731602  74.8746868
  29.0326654  38.5188139  75.9969932  22.9055802  39.5174332  66.8071506
  22.7855428  39.9631383  67.6456986  22.2108391  39.8659650  66.2485044
  28.6040869  39.9895805  67.6351840  29.5158725  40.2223192  67.4599537
  28.0950516  40.5732850  67.0726919  22.7638413  44.7096032  72.2915506
  23.2276758  44.9883735  71.5020129  22.4995211  43.8079477  72.1088597
  21.7007299  40.8319184  69.1005072  22.4031342  41.2840228  69.5678998
  21.3687927  40.1903003  69.7284965  22.9401063  47.6460127  69.1767177
  22.8046738  48.4911663  69.6052025  23.4810876  47.8479405  68.4133111
  26.2543810  41.1599300  66.2138505  25.7390433  41.9303905  66.4526893
  25.9821118  40.4864436  66.8371567  23.8390921  36.0049001  71.2723744
  22.9832517  35.6155851  71.0929382  24.2517873  36.0840962  70.4123529
  31.2278084  43.9131655  68.1491679  30.4507527  43.5742814  67.7046841
  31.9069565  43.9184278  67.4746644  26.0430113  39.0326392  68.0398287
  25.7380248  39.3472541  68.8908430  26.9960555  39.1107812  68.0825620
  24.4876545  45.1916615  69.6891241  23.9597906  44.4569375  69.3764478
  23.9864047  45.9691292  69.4431209  28.2774850  41.7410009  72.8562229
  28.7906731  42.3740000  73.3583938  28.9276073  41.1411204  72.4905589
  19.5464859  37.8840743  66.0693737  18.7102172  38.2215429  66.3903012
  19.4069629  37.7489722  65.1320874  22.6329145  43.0096826  62.6926214
  21.7256207  42.7786079  62.8917363  23.1300177  42.2134445  62.8800195
  25.5397224  51.7194333  65.6122900  24.8658923  52.0226030  66.2207858
  25.9263046  52.5223413  65.2628357  25.5390728  40.6150880  70.2323249
  26.2862547  41.1272277  69.9230371  25.8082318  40.2934932  71.0927643
  23.8117378  43.1109420  67.2150204  22.9028598  42.8268453  67.3122673
  23.8412462  43.5308499  66.3553511  27.9869565  37.6507996  72.2142039
  27.2492322  37.1385382  72.5452281  28.2396339  37.2108378  71.4025316
  22.3602272  40.7238041  73.3159999  22.4150882  39.7711877  73.2402476
  21.5493474  40.8797480  73.8001297  23.5093466  44.6518164  64.5538282
  23.0712896  43.9354023  64.0943920  24.2503907  44.8794279  63.9923374
  20.2994632  39.3415101  71.0750378  19.4862498  39.6409271  71.4815570
  20.7953627  38.9470790  71.7924860  31.6266581  42.9275361  70.6114601
  31.4884480  43.1176957  69.6835790  31.2702800  43.6894744  71.0682652
  16.8751774  40.3578968  68.8806358  15.9449363  40.2963424  69.0976320
  16.9709246  39.8354921  68.0842999  23.7388439  51.8874005  67.8269979
  23.9140195  51.4162048  68.6415602  23.0521227  52.5139771  68.0551240
  27.6304694  43.5102546  64.1470340  27.0133864  42.7849374  64.0503393
  27.1621182  44.2711906  63.8037414  19.4203240  37.7287970  63.2691644
  18.5432706  37.6076771  62.9053891  19.8960993  36.9374048  63.0170533
  25.9163816  35.8908890  73.1588370  26.4132515  35.1378852  72.8389440
  25.1450797  35.9273207  72.5931579  26.9993597  44.6480577  70.7326793
  26.0649875  44.7682040  70.5631498  27.1770265  43.7453044  70.4686803
  30.3866148  40.4897896  71.2676828  30.8526600  41.3225888  71.1937130
  30.8373648  40.0242878  71.9722086  28.4542379  46.8341718  68.2662980
  28.7302223  46.7198312  69.1756854  27.5846878  46.4359203  68.2275153
  25.4238609  50.0096254  69.1710842  25.9526375  49.4988708  68.5581004
  25.6866828  49.6938784  70.0356375  14.1481934  39.3229825  68.7104550
  14.4435375  38.4140504  68.6571603  13.2469969  39.3017565  68.3885552
  15.8769775  37.0043923  68.8343875  15.5482481  36.1241302  68.6518981
  16.2309146  36.9491592  69.7220264  18.9911598  37.2916893  69.2019353
  19.3307671  37.8202814  68.4797961  19.4383719  37.6297299  69.9777919
  20.9779745  35.7891514  67.4012645  21.6988108  36.1672767  66.8976362
  20.3545050  36.5080391  67.5047623  25.1210868  36.4936663  68.3370978
  25.3374483  37.3761301  68.0359806  24.6404935  36.1022877  67.6076620
  21.1243369  35.3239305  70.2310182  21.2459280  34.3955951  70.4301069
  20.8345411  35.3377991  69.3188497  34.3718183  42.7449475  71.4056124
  34.8149329  41.9956800  71.0075248  33.4944694  42.7359611  71.0229856
  29.5053965  49.2979816  66.8862723  30.2004869  49.9186509  67.1050038
  29.8477115  48.4475168  67.1615101  31.4045388  46.7479522  68.4150054
  31.9296712  47.0866795  67.6899374  31.3167740  45.8126537  68.2313188
  20.0973427  46.9093438  68.3226069  20.2461548  47.5928902  67.6692742
  20.9039871  46.8898528  68.8375525  17.8526060  42.9358615  69.3287138
  17.6072102  42.0320945  69.5267348  18.0221975  42.9375766  68.3866616
  17.1221708  38.6686973  66.8273299  16.4290953  38.7431328  66.1713335
  16.8773460  37.9047316  67.3494816  23.5968833  49.4041568  65.7937817
  23.0242800  50.0231755  65.3408288  24.1701627  49.9540930  66.3277738
  26.8166093  49.6878718  66.9246399  27.7496766  49.6224280  67.1279274
  26.7289306  50.5234985  66.4660931  29.4454109  49.0044588  63.8850346
  29.3667741  48.6704452  64.7786104  30.2663776  49.4966356  63.8841819
  23.9815631  40.7402381  63.1353869  24.9274736  40.6108589  63.2042287
  23.6029876  40.0017043  63.6123297  22.1658549  38.6652357  63.0708754
  21.2590004  38.3685470  63.1471468  22.4434530  38.3682175  62.2043041
  23.7820614  33.2089247  69.2252996  22.9721343  32.8636332  69.6008242
  24.4705031  32.8996791  69.8140607  25.7111163  32.2867294  70.8477292
  26.2642201  32.7062747  71.5067315  25.9481249  31.3603042  70.8900248
  20.9357333  35.5239292  63.2120733  21.7976497  35.8494191  63.4716551
  21.1207677  34.7370788  62.6993799  29.0889970  34.3967819  70.3555956
  28.5088639  35.0552623  69.9734009  28.8225902  33.5745163  69.9443374
  27.8714848  36.5567909  69.4112305  26.9840703  36.8417560  69.1932499
  28.2868837  36.3961673  68.5639582  31.2229384  36.5814430  73.1266644
  31.9989774  37.0710883  73.3991261  30.4977518  37.0072484  73.5838513
  33.6601943  37.2942049  74.1840585  34.2546433  37.0537785  73.4733893
  33.7328526  36.5749180  74.8114121  27.0158061  46.3212584  63.5060325
  27.7193911  46.5262586  64.1217980  26.2920710  46.8889346  63.7709408
  27.8455872  42.0722445  69.6262595  27.7891073  42.5290997  68.7870227
  28.3984214  41.3113130  69.4485438  31.6560677  37.8612177  70.4512714
  31.3997612  37.4608813  71.2820922  31.0313545  38.5755971  70.3262854
  28.9244759  46.7595113  65.5558785  29.7590363  46.3276312  65.3736260
  28.7629102  46.5877127  66.4835679  28.5790651  43.2627226  66.9215124
  28.5239455  43.0971498  65.9803568  27.9536706  43.9703259  67.0777314
  21.8886776  32.7635335  66.5000442  21.8765446  33.7077175  66.6568713
  22.7810198  32.5805481  66.2059904  30.3858614  53.2132660  66.0693737
  29.5495926  53.5507347  66.3903012  30.2463384  53.0781640  65.1320874
  33.4722899  58.3388743  62.6926214  32.5649961  58.1077997  62.8917363
  33.9693931  57.5426363  62.8800195  30.2596994  53.0579888  63.2691644
  29.3826461  52.9368689  62.9053891  30.7354747  52.2665966  63.0170533
  31.8173500  51.1183432  67.4012645  32.5381862  51.4964685  66.8976362
  31.1938804  51.8372309  67.5047623  27.9615462  53.9978890  66.8273299
  27.2684707  54.0723245  66.1713335  27.7167214  53.2339234  67.3494816
  34.8209386  56.0694298  63.1353869  35.7668491  55.9400507  63.2042287
  34.4423631  55.3308960  63.6123297  33.0052303  53.9944275  63.0708754
  32.0983759  53.6977387  63.1471468  33.2828284  53.6974093  62.2043041
  31.7751088  50.8531210  63.2120733  32.6370252  51.1786108  63.4716551
  31.9601432  50.0662706  62.6993799  32.7280531  48.0927253  66.5000442
  32.7159201  49.0369093  66.6568713  33.6203953  47.9097398  66.2059904
  14.7003471  13.3964538  52.3368206  14.0265169  13.6996234  52.9453164
  15.0869293  14.1993618  51.9873663  16.7910941   5.1872751  50.8715646
  16.1740111   4.4619579  50.7748699  16.3227429   5.9482111  50.5282721
  18.6660211  10.9750021  53.6108030  19.3611116  11.5956714  53.8295344
  19.0083361  10.1245372  53.8860407  12.7575080  11.0811773  52.5183123
  12.1849047  11.7001960  52.0653595  13.3307873  11.6311135  53.0523045
  15.9772340  11.3648923  53.6491705  16.9103013  11.2994485  53.8524581
  15.8895552  12.2005190  53.1906238  18.6060356  10.6814793  50.6095653
  18.5273988  10.3474657  51.5031411  19.4270023  11.1736561  50.6087125
  16.1764308   7.9982789  50.2305631  16.8800158   8.2032791  50.8463287
  15.4526957   8.5659551  50.4954715  18.0851005   8.4365318  52.2804091
  18.9196609   8.0046516  52.0981566  17.9235348   8.2647332  53.2080986
  26.7135281  18.9534969  62.3759268  27.3513690  18.8341716  61.6722608
  26.5956123  19.9015813  62.4347220  23.5224987  18.9062397  62.3120793
  23.1843498  18.7903462  61.4241328  24.3914755  18.5053562  62.2921799
  19.3811802  20.7597874  58.3017684  18.8176668  20.6687811  57.5333972
  19.2664198  19.9397778  58.7820176  16.9276234  22.2549065  61.1401904
  17.7197526  21.9139890  60.7248204  17.1672885  22.3644040  62.0604058
  24.9611361  24.4268841  53.6132149  24.3099341  25.0122922  53.2266162
  25.7555724  24.9575036  53.6727186  18.8866988  21.5157978  54.0119283
  19.6597864  20.9686966  53.8732159  19.2392387  22.3802228  54.2233744
  21.2233266  17.6750645  51.6437733  21.4758787  17.1532166  50.8821196
  20.2857825  17.5116790  51.7464417  26.2676549  16.6786423  59.4512476
  27.0539638  16.2605846  59.1002893  26.5315253  17.5832515  59.6194125
  26.4386626  22.1159273  54.1501133  25.8032459  22.1893900  54.8622038
  26.1084033  22.7052872  53.4720212  31.6684976  16.6161656  60.3545455
  32.4010148  16.0460873  60.5883284  30.9124332  16.2283257  60.7951960
  20.9429555  19.5778751  53.8462108  20.8265813  18.9023654  54.5143192
  21.0531815  19.0911124  53.0294261  23.2861096  19.0388898  57.5508797
  22.9219303  18.5119519  58.2621719  24.1428212  18.6487367  57.3775283
  22.9266583  14.0678797  52.5470146  23.0940985  14.9359034  52.9140617
  22.7363752  14.2306079  51.6231435  25.6841916  22.5295776  64.2135976
  25.3842639  23.4320815  64.1051783  25.3392976  22.2627959  65.0657129
  19.1354397  18.9809573  60.2472680  18.2104894  18.8485787  60.4550372
  19.3838811  19.7603792  60.7442623  29.0839060  15.0478316  61.8933413
  28.1755937  14.9793725  61.5992174  29.0326656  15.5250261  62.7215239
  22.9055804  16.5236455  53.5316812  22.7855429  16.9693506  54.3702293
  22.2108392  16.8721772  52.9730351  20.6662696  29.2940097  57.1806944
  20.5886725  30.2447922  57.2595424  20.0624339  28.9485969  57.8381870
  28.6040870  16.9957928  54.3597147  29.5158726  17.2285315  54.1844844
  28.0950517  17.5794972  53.7972225  27.2110452  21.9783746  61.7510728
  26.5819315  22.1429461  61.0486796  26.8236114  22.3925356  62.5221692
  31.0899684  22.9138184  59.1055092  30.4050722  23.2937086  58.5552125
  31.1743533  23.5233511  59.8387040  22.7638414  21.7158155  59.0160813
  23.2276760  21.9945858  58.2265436  22.4995212  20.8141599  58.8333904
  21.7007300  17.8381307  55.8250378  22.4031343  18.2902351  56.2924305
  21.3687929  17.1965126  56.4530271  29.4596444  23.4370099  63.8772793
  30.2813887  23.0350286  63.5955474  29.4558846  23.3338333  64.8288908
  37.5502437  19.7808847  60.2257764  36.7966145  19.2116245  60.0701769
  37.6849978  19.7471512  61.1728399  22.9401065  24.6522250  55.9012483
  22.8046739  25.4973785  56.3297331  23.4810877  24.8541527  55.1378417
  16.3930462  22.1697688  56.4740409  16.9054983  22.9640938  56.6245973
  17.0453175  21.4723978  56.4074010  18.2025347  25.2863444  58.5563162
  18.3791975  26.2081409  58.3684146  18.9982180  24.9721863  58.9857542
  19.3256662  26.8041618  64.5573504  19.8764087  26.6758681  63.7850498
  18.4868138  27.1036507  64.2068397  14.3579379  20.4986342  57.2499979
  15.1954601  20.9083350  57.0333687  14.5357647  19.5585784  57.2200173
  26.2543811  18.1661423  52.9383812  25.7390434  18.9366027  53.1772199
  25.9821119  17.4926559  53.5616873  23.8390922  13.0111123  57.9969050
  22.9832518  12.6217974  57.8174689  24.2517874  13.0903084  57.1368836
  31.2278085  20.9193777  54.8736986  30.4507528  20.5804937  54.4292148
  31.9069566  20.9246400  54.1991951  26.0430114  16.0388515  54.7643593
  25.7380250  16.3534664  55.6153736  26.9960556  16.1169935  54.8070926
  24.4876546  22.1978738  56.4136547  23.9597908  21.4631498  56.1009785
  23.9864049  22.9753414  56.1676516  29.4669392  20.3927758  61.5303593
  28.8093066  21.0827020  61.6183722  30.2709791  20.7824190  61.8737580
  28.2774851  18.7472131  59.5807535  28.7906733  19.3802123  60.0829245
  28.9276075  18.1473327  59.2150895  19.5464861  14.8902865  52.7939044
  18.7102173  15.2277552  53.1148319  19.4069630  14.7551845  51.8566181
  22.6329146  20.0158948  49.4171520  21.7256208  19.7848202  49.6162669
  23.1300178  19.2196567  49.6045502  25.5397225  28.7256455  52.3368206
  24.8658924  29.0288152  52.9453164  25.9263047  29.5285536  51.9873663
  25.5390729  17.6213002  56.9568556  26.2862548  18.1334400  56.6475678
  25.8082319  17.2997055  57.8172950  23.8117380  20.1171543  53.9395510
  22.9028599  19.8330576  54.0367980  23.8412463  20.5370622  53.0798817
  29.0436647  23.7278133  57.7086678  28.5898974  22.8869042  57.7651868
  28.4130614  24.3639531  58.0461458  27.9869567  14.6570119  58.9387345
  27.2492323  14.1447505  59.2697588  28.2396340  14.2170500  58.1270622
  27.4869586  25.5654629  58.6436496  27.7792561  26.1259686  57.9248862
  27.9968207  25.8583190  59.3989655  22.3602274  17.7300164  60.0405306
  22.4150883  16.7774000  59.9647782  21.5493476  17.8859603  60.5246604
  23.5093467  21.6580287  51.2783589  23.0712897  20.9416146  50.8189226
  24.2503908  21.8856402  50.7168680  20.2994634  16.3477223  57.7995685
  19.4862499  16.6471394  58.2060877  20.7953628  15.9532912  58.5170167
  22.4503211  26.3434980  59.7329949  22.4079390  26.5695827  58.8038481
  23.3665910  26.1098355  59.8815750  31.6266582  19.9337484  57.3359907
  31.4884481  20.1239080  56.4081097  31.2702801  20.6956867  57.7927959
  31.6535962  22.0014011  62.3471179  32.0872468  21.9089300  63.1954233
  32.3667543  21.9771511  61.7091195  20.5669012  23.2198009  59.5291912
  21.3609611  22.7248329  59.3274487  19.8560705  22.6915872  59.1659618
  25.3863857  25.6016105  63.8804280  25.4400879  26.1707041  64.6481995
  24.5178638  25.7717990  63.5158317  16.8751776  17.3641091  55.6051665
  15.9449364  17.3025547  55.8221627  16.9709248  16.8417044  54.8088306
  32.5151511  22.0437711  64.8804064  32.7087401  22.9483522  65.1263339
  32.4152130  21.5845131  65.7142649  23.1440288  23.7927031  63.2089749
  23.0051374  23.4245816  64.0815687  22.3554884  24.3074671  63.0373707
  23.7388440  28.8936128  54.5515286  23.9140196  28.4224171  55.3660908
  23.0521228  29.5201894  54.7796546  24.6945503  23.1708634  60.5978587
  24.3595336  23.1309404  61.4936237  24.1949449  22.5053350  60.1248997
  27.6304695  20.5164668  50.8715646  27.0133866  19.7911497  50.7748699
  27.1621184  21.2774029  50.5282721  29.2858827  25.2263577  68.5321427
  29.2271373  24.5422797  67.8652010  29.6878345  25.9682567  68.0802053
  18.3049526  32.0425491  61.3255146  18.5446124  32.6744015  62.0034164
  17.4618722  31.6913531  61.6120505  19.4203241  14.7350093  49.9936951
  18.5432707  14.6138893  49.6299197  19.8960994  13.9436171  49.7415839
  29.2876234  23.1903161  66.7635407  28.4003013  22.8529082  66.8861805
  29.8574785  22.4586192  67.0004172  22.8177387  27.8504613  63.7296650
  22.7447559  28.6559585  64.2415954  22.3754780  28.0496579  62.9044671
  22.6067167  27.0876383  57.2399471  21.8234689  27.6298063  57.3337696
  23.3059912  27.6050363  57.6393712  25.9163817  12.8971013  59.8833677
  26.4132517  12.1440975  59.5634747  25.1450799  12.9335329  59.3176886
  33.7693575  18.6011378  61.5251968  33.7583451  19.4836093  61.1545901
  32.9010954  18.2482929  61.3306505  25.2776071  27.7491447  65.8854808
  25.9904043  28.3838912  65.8130710  24.7866100  27.8455313  65.0694810
  26.9993598  21.6542700  57.4572100  26.0649877  21.7744162  57.2876804
  27.1770266  20.7515166  57.1932110  30.3866149  17.4960019  57.9922134
  30.8526601  18.3288011  57.9182437  30.8373650  17.0305001  58.6967393
  28.4542380  23.8403840  54.9908286  28.7302224  23.7260435  55.9002160
  27.5846879  23.4421325  54.9520459  25.0896444  28.0890191  58.6341100
  25.2718839  27.2711847  59.0968852  25.9129430  28.3057883  58.1965990
  25.4238610  27.0158376  55.8956148  25.9526376  26.5050831  55.2826310
  25.6866829  26.7000906  56.7601681  18.7794358  28.0673493  58.6553924
  18.1104733  28.5519621  58.1717964  18.6407227  28.3142713  59.5697303
  22.9199626  30.1017236  65.2536583  23.4717934  30.2648858  66.0185668
  23.2605820  30.6921674  64.5816607  14.1481935  16.3291948  55.4349856
  14.4435376  15.4202626  55.3816910  13.2469971  16.3079687  55.1130859
  26.0568014  28.0499212  62.2400265  25.9319153  27.2488952  61.7311210
  26.7147105  28.5445405  61.7514235  28.1202922  25.8508232  63.8679815
  27.1733257  25.7313583  63.7958142  28.4685695  24.9630730  63.9506076
  15.8769776  14.0106046  55.5589182  15.5482483  13.1303425  55.3764287
  16.2309147  13.9553714  56.4465571  25.1249355  25.6460948  60.0684167
  24.9774318  24.7177656  60.2491737  25.9502849  25.6681039  59.5841242
  18.9911600  14.2979015  55.9264659  19.3307672  14.8264937  55.2043268
  19.4383720  14.6359421  56.7023226  28.7283477  26.4689507  61.1549040
  29.6530025  26.2632368  61.0173491  28.5598780  26.2205908  62.0638381
  20.9779747  12.7953637  54.1257952  21.6988109  13.1734890  53.6221669
  20.3545051  13.5142514  54.2292930  25.1210870  13.4998786  55.0616284
  25.3374484  14.3823424  54.7605112  24.6404937  13.1084999  54.3321926
  28.5178793  26.9875174  56.5111131  28.6915671  26.4221597  55.7584984
  29.0107685  27.7876069  56.3290621  21.1243370  12.3301427  56.9555489
  21.2459281  11.4018074  57.1546376  20.8345412  12.3440113  56.0433804
  34.3718184  19.7511597  58.1301431  34.8149331  19.0018923  57.7320554
  33.4944695  19.7421734  57.7475163  29.5053966  26.3041939  53.6108030
  30.2004870  26.9248632  53.8295344  29.8477116  25.4537290  53.8860407
  31.4045389  23.7541644  55.1395360  31.9296713  24.0928917  54.4144680
  31.3167741  22.8188660  54.9558495  23.0886050  29.8213628  59.4990614
  22.6491040  29.3290006  60.1923470  23.8394167  29.2786595  59.2582689
  15.5678389  26.0125169  59.5015242  16.3936409  25.7128940  59.1213885
  15.2172441  25.2432791  59.9505030  20.5359922  25.3651637  61.5712915
  19.9139931  24.7022342  61.2715143  21.2064789  25.3912769  60.8886563
  13.7686994  23.9311495  60.4604175  12.9318902  23.5033669  60.2788176
  13.7410639  24.1243938  61.3974966  20.0973429  23.9155560  55.0471376
  20.2461549  24.5991025  54.3938048  20.9039872  23.8960650  55.5620831
  32.7155367  23.6563956  68.0021308  32.4240175  24.0193936  68.8384769
  32.1027498  22.9430964  67.8234640  33.9151049  21.2216836  60.5223879
  34.7497941  21.6606640  60.6861439  34.0510178  20.7455489  59.7032124
  17.8526062  19.9420738  56.0532445  17.6072104  19.0383068  56.2512655
  18.0221976  19.9437888  55.1111923  17.1221709  15.6749095  53.5518606
  16.4290954  15.7493450  52.8958642  16.8773461  14.9109439  54.0740123
  23.5968834  26.4103691  52.5183123  23.0242801  27.0293878  52.0653595
  24.1701628  26.9603052  53.0523045  26.8166094  26.6940841  53.6491705
  27.7496767  26.6286402  53.8524581  26.7289307  27.5297108  53.1906238
  29.4454111  26.0106711  50.6095653  29.3667742  25.6766575  51.5031411
  30.2663778  26.5028479  50.6087125  32.1432302  18.8768450  63.8171972
  32.1108622  17.9384451  64.0031655  32.7532926  18.9552487  63.0837797
  23.9815633  17.7464503  49.8599176  24.9274737  17.6170711  49.9287594
  23.6029878  17.0079165  50.3368604  32.2926790  15.6679494  63.8630255
  31.7765839  14.8837950  63.6760184  33.1766739  15.3398210  64.0276774
  37.9608852  19.9384457  62.9578008  38.6912240  19.6769745  63.5185712
  37.3515797  19.2013179  62.9980076  36.0424149  18.0792320  63.5552460
  35.3157312  17.9448285  62.9468951  35.6271436  18.3869148  64.3609178
  22.1658550  15.6714480  49.7954061  21.2590005  15.3747592  49.8716774
  22.4434531  15.3744298  48.9288347  23.7820616  10.2151369  55.9498302
  22.9721344   9.8698454  56.3253548  24.4705033   9.9058913  56.5385914
  25.7111164   9.2929416  57.5722599  26.2642203   9.7124870  58.2312622
  25.9481250   8.3665164  57.6145555  20.9357335  12.5301415  49.9366040
  21.7976499  12.8556313  50.1961857  21.1207679  11.7432911  49.4239106
  29.0889971  11.4029941  57.0801263  28.5088640  12.0614745  56.6979315
  28.8225904  10.5807286  56.6688681  14.8661493  20.5442008  60.0912244
  14.8432181  20.6429696  59.1394127  15.1762129  21.3907159  60.4129410
  27.8714849  13.5630032  56.1357611  26.9840704  13.8479682  55.9177806
  28.2868838  13.4023795  55.2884888  31.2229385  13.5876553  59.8511951
  31.9989775  14.0773005  60.1236567  30.4977519  14.0134607  60.3083820
  33.6601944  14.3004172  60.9085891  34.2546435  14.0599908  60.1979199
  33.7328527  13.5811303  61.5359428  15.8799099  28.1437783  61.2229056
  15.7453567  27.3838184  60.6567054  15.4631162  28.8678683  60.7557845
  27.0158062  23.3274706  50.2305631  27.7193913  23.5324709  50.8463287
  26.2920711  23.8951468  50.4954715  27.8455873  19.0784568  56.3507902
  27.7891074  19.5353119  55.5115534  28.3984215  18.3175252  56.1730744
  31.6560679  14.8674300  57.1758021  31.3997613  14.4670935  58.0066229
  31.0313547  15.5818094  57.0508160  35.9673017  17.6070373  59.6829312
  35.4072575  17.6763562  60.4560874  35.3616520  17.4311357  58.9628809
  19.0368225  29.0407100  61.4347499  18.9200610  29.9852532  61.3326189
  18.2160672  28.7380661  61.8233298  28.9244760  23.7657236  52.2804091
  29.7590364  23.3338434  52.0981566  28.7629103  23.5939249  53.2080986
  28.5790652  20.2689349  53.6460431  28.5239456  20.1033620  52.7048875
  27.9536707  20.9765382  53.8022620  21.8886778   9.7697458  53.2245749
  21.8765447  10.7139298  53.3814020  22.7810199   9.5867603  52.9305210
  20.0622739  29.6935362  64.6503427  20.9649986  29.7258972  64.9669922
  19.8360110  28.7635813  64.6649763  21.8176342  28.4466348  61.3113506
  20.8671973  28.4468210  61.1977878  22.1208828  27.6999083  60.7949540
  37.5529035  34.2826887  62.3759268  38.1907445  34.1633634  61.6722608
  37.4349878  35.2307731  62.4347220  34.3618741  34.2354315  62.3120793
  34.0237253  34.1195380  61.4241328  35.2308509  33.8345480  62.2921799
  30.2205557  36.0889791  58.3017684  29.6570422  35.9979728  57.5333972
  30.1057952  35.2689696  58.7820176  34.8438524  35.3889167  68.2706998
  34.8327165  34.9941965  67.3987502  35.0059164  34.6555239  68.8640770
  27.7669989  37.5840983  61.1401904  28.5591281  37.2431808  60.7248204
  28.0066639  37.6935958  62.0604058  31.5645785  38.1726278  67.2186182
  31.2735651  39.0771909  67.1032849  32.2002770  38.2142806  67.9330252
  32.4901992  35.5503127  63.8087542  33.0865565  35.3259149  63.0944505
  32.5476964  34.8087872  64.4112990  37.1070303  32.0078341  59.4512476
  37.8933393  31.5897764  59.1002893  37.3709008  32.9124433  59.6194125
  42.5078731  31.9453574  60.3545455  43.2403903  31.3752791  60.5883284
  41.7518086  31.5575174  60.7951960  34.1254850  34.3680815  57.5508797
  33.7613058  33.8411436  58.2621719  34.9821966  33.9779284  57.3775283
  40.0304151  25.6575148  64.8140063  39.6987476  26.5270559  64.5901278
  39.4349764  25.3411432  65.4934094  36.5235670  37.8587694  64.2135976
  36.2236394  38.7612733  64.1051783  36.1786730  37.5919877  65.0657129
  29.9748152  34.3101491  60.2472680  29.0498648  34.1777705  60.4550372
  30.2232565  35.0895710  60.7442623  39.9232814  30.3770234  61.8933413
  39.0149692  30.3085643  61.5992174  39.8720410  30.8542179  62.7215239
  27.3356963  33.9534764  61.0816470  27.4649344  34.2069243  61.9955881
  26.6554414  34.5462472  60.7621125  31.5056450  44.6232014  57.1806944
  31.4280480  45.5739839  57.2595424  30.9018094  44.2777887  57.8381870
  33.9973680  31.7959880  69.8368311  33.2207014  32.3553800  69.8271175
  34.6364243  32.2816663  70.3583181  41.7894461  28.5786672  63.6711287
  41.1468841  28.8719206  63.0251082  41.2849389  28.4639593  64.4764484
  39.4434624  32.3249846  54.3597147  40.3552480  32.5577232  54.1844844
  38.9344271  32.9086890  53.7972225  32.2520052  34.6045333  69.3986278
  32.9934737  35.1430377  69.1221101  31.5457038  35.2311622  69.5557829
  37.7275392  36.7474474  67.9958439  38.1358748  36.3056884  67.2513071
  37.0052654  36.1727101  68.2492632  34.0806462  31.6847080  65.3691996
  34.9267657  32.1086494  65.5126645  34.0205100  31.0280705  66.0630559
  38.0504207  37.3075664  61.7510728  37.4213069  37.4721378  61.0486796
  37.6629869  37.7217274  62.5221692  41.9293439  38.2430102  59.1055092
  41.2444477  38.6229003  58.5552125  42.0137288  38.8525429  59.8387040
  37.2305907  29.3451449  67.0273170  36.9866839  30.0993509  66.4907445
  37.5065838  29.7236796  67.8620417  39.1844370  35.8890061  65.7050435
  39.3961265  36.5321821  65.0284816  39.1374118  35.0552378  65.2372365
  36.7870599  28.5007882  62.6087007  35.9255078  28.7989135  62.9003745
  36.8133034  28.7178281  61.6768040  33.6032169  37.0450072  59.0160813
  34.0670514  37.3237775  58.2265436  33.3388967  36.1433517  58.8333904
  30.4956250  36.5921554  61.9540576  31.0657607  37.0208822  61.3158061
  31.0864361  36.3104138  62.6524762  30.9881416  31.7584981  70.2001588
  30.3580077  32.4401262  70.4336984  30.8817504  31.6468063  69.2554726
  26.2826389  31.4256777  61.1267512  25.4925443  31.6814306  60.6507622
  26.7737636  32.2405115  61.2319552  40.2990198  38.7662016  63.8772793
  41.1207642  38.3642204  63.5955474  40.2952601  38.6630251  64.8288908
  34.0646802  38.3146060  66.0333503  34.1291234  38.7766467  66.8691675
  33.3557725  37.6843425  66.1615813  24.5664092  31.6787268  63.5582503
  24.8172130  32.5634278  63.8240079  25.1023640  31.4991869  62.7857594
  48.3896191  35.1100765  60.2257764  47.6359900  34.5408163  60.0701769
  48.5243732  35.0763429  61.1728399  33.1830120  27.4763626  70.1547095
  33.9239833  28.0770779  70.0751558  33.4148043  26.7341264  69.5965138
  28.3271458  32.6619993  68.4325325  28.2124973  31.7605251  68.7332424
  27.4715976  32.9083690  68.0810141  35.4063296  40.6037734  70.0312826
  34.9627150  39.8174112  69.7133730  36.0680509  40.7916884  69.3656716
  30.1650417  42.1333535  64.5573504  30.7157842  42.0050599  63.7850498
  29.3261893  42.4328424  64.2068397  37.5044534  40.8840534  68.0594227
  37.4863009  41.7049415  67.5674496  38.4264454  40.7594609  68.2844368
  33.9617588  38.3984663  68.9017735  34.4945925  37.6372951  68.6717043
  33.4331669  38.1058315  69.6441890  37.1287283  23.5044729  64.4311377
  36.7851552  24.3946371  64.3550488  37.4966245  23.3146387  63.5680962
  25.1973133  35.8278260  57.2499979  26.0348355  36.2375268  57.0333687
  25.3751401  34.8877702  57.2200173  34.6784677  28.3403041  57.9969050
  33.8226273  27.9509891  57.8174689  35.0911628  28.4195002  57.1368836
  36.2083823  25.8749384  62.3960610  35.7048619  25.8379519  61.5828415
  36.5014430  26.7842127  62.4557267  32.4526709  25.9588114  61.4026792
  33.3179706  25.7630923  61.0432681  32.5204218  25.7298466  62.3296149
  42.0671840  36.2485695  54.8736986  41.2901282  35.9096854  54.4292148
  42.7463321  36.2538318  54.1991951  36.8823869  31.3680432  54.7643593
  36.5774004  31.6826581  55.6153736  37.8354311  31.4461852  54.8070926
  35.3270301  37.5270656  56.4136547  34.7991662  36.7923415  56.1009785
  34.8257803  38.3045332  56.1676516  40.3063147  35.7219676  61.5303593
  39.6486821  36.4118937  61.6183722  41.1103546  36.1116108  61.8737580
  30.0589028  28.1890322  58.7743159  30.6332780  27.9665503  58.0416352
  30.6460011  28.2579016  59.5271760  39.1168605  34.0764049  59.5807535
  39.6300487  34.7094041  60.0829245  39.7669829  33.4765244  59.2150895
  32.3611696  25.0631571  57.5018228  31.7076108  24.7480588  56.8774843
  32.3192170  24.4407311  58.2278051  36.3790980  44.0548373  52.3368206
  35.7052678  44.3580070  52.9453164  36.7656802  44.8577453  51.9873663
  35.5949436  31.5513504  61.8265876  34.6771998  31.7728451  61.6687564
  36.0109580  31.6259815  60.9677583  36.3784484  32.9504920  56.9568556
  37.1256303  33.4626317  56.6475678  36.6476074  32.6288973  57.8172950
  39.8830402  39.0570050  57.7086678  39.4292729  38.2160960  57.7651868
  39.2524368  39.6931449  58.0461458  38.8263321  29.9862036  58.9387345
  38.0886078  29.4739422  59.2697588  39.0790095  29.5462418  58.1270622
  38.3263341  40.8946547  58.6436496  38.6186315  41.4551604  57.9248862
  38.8361961  41.1875108  59.3989655  38.9274948  22.7638288  59.5329115
  39.2333825  21.9035652  59.2455030  39.6527553  23.3555908  59.3328109
  25.2199305  33.1668975  57.9210713  25.0223704  32.5738336  57.1961779
  24.6645969  32.8621185  58.6386651  33.1996028  33.0592081  60.0405306
  33.2544638  32.1065918  59.9647782  32.3887230  33.2151520  60.5246604
  33.2896966  41.6726898  59.7329949  33.2473145  41.8987744  58.8038481
  34.2059665  41.4390273  59.8815750  36.7362600  32.1410966  66.6310578
  37.0911987  32.3682439  67.4905044  37.3834731  32.4729342  66.0087834
  42.4660337  35.2629401  57.3359907  42.3278235  35.4530997  56.4081097
  42.1096556  36.0248784  57.7927959  30.6302463  29.2487497  63.4156919
  31.2701842  29.1076256  62.7179883  29.7979993  28.9622010  63.0395521
  42.4929716  37.3305928  62.3471179  42.9266223  37.2381218  63.1954233
  43.2061297  37.3063429  61.7091195  31.4062767  38.5489927  59.5291912
  32.2003365  38.0540247  59.3274487  30.6954459  38.0207790  59.1659618
  36.2257611  40.9308023  63.8804280  36.2794634  41.4998959  64.6481995
  35.3572393  41.1009908  63.5158317  27.6331079  29.2187822  58.1929906
  27.8937897  30.1333155  58.0839067  28.4548252  28.7512264  58.3426519
  29.1056005  30.6325579  65.3628731  29.7779058  30.4242941  64.7141380
  28.2785791  30.4347665  64.9233963  43.3545266  37.3729629  64.8804064
  43.5481156  38.2775440  65.1263339  43.2545884  36.9137048  65.7142649
  35.0081577  27.2587520  67.3794392  34.3609492  27.9577469  67.2858868
  35.7782592  27.6923664  67.7470640  38.4160375  37.5236372  70.4544945
  38.2645881  37.2946924  69.5375029  38.4065054  38.4806973  70.4676290
  35.1845711  35.0968285  65.4391211  36.1137771  35.2479444  65.2660179
  34.7636741  35.1852305  64.5839858  33.9834043  39.1218949  63.2089749
  33.8445128  38.7537733  64.0815687  33.1948639  39.6366588  63.0373707
  34.5782195  44.2228045  54.5515286  34.7533950  43.7516089  55.3660908
  33.8914983  44.8493812  54.7796546  35.5339258  38.5000552  60.5978587
  35.1989091  38.4601322  61.4936237  35.0343204  37.8345268  60.1248997
  29.5083502  33.9068182  66.1231168  29.3703300  33.1748421  66.7242707
  30.4188425  33.8177082  65.8415356  32.1365803  33.6188141  65.6114848
  32.8465421  32.9781333  65.5701466  32.0935111  33.8701036  66.5341028
  40.1252581  40.5555494  68.5321427  40.0665127  39.8714715  67.8652010
  40.5272100  41.2974484  68.0802053  30.8494737  30.6053359  67.4310487
  30.3132094  30.1544097  68.0832083  30.2611445  30.7399268  66.6880951
  29.1443280  47.3717408  61.3255146  29.3839878  48.0035932  62.0034164
  28.3012476  47.0205448  61.6120505  40.1269988  38.5195078  66.7635407
  39.2396767  38.1821000  66.8861805  40.6968540  37.7878110  67.0004172
  21.7799136  34.8519170  60.0878458  22.4670175  34.5380900  59.4999473
  21.6247264  35.7560535  59.8145709  26.5833858  29.7409367  64.5163482
  26.4992046  29.1335036  63.7813892  25.7616564  30.2318385  64.5172978
  33.6571142  43.1796531  63.7296650  33.5841313  43.9851502  64.2415954
  33.2148535  43.3788497  62.9044671  36.7557572  28.2262930  59.8833677
  37.2526271  27.4732893  59.5634747  35.9844553  28.2627247  59.3176886
  44.6087329  33.9303296  61.5251968  44.5977205  34.8128011  61.1545901
  43.7404708  33.5774847  61.3306505  36.1169825  43.0783365  65.8854808
  36.8297798  43.7130830  65.8130710  35.6259854  43.1747231  65.0694810
  37.8387352  36.9834617  57.4572100  36.9043631  37.1036080  57.2876804
  38.0164021  36.0807084  57.1932110  33.3392540  30.3680313  59.6105361
  32.9690328  29.8151354  60.2986267  33.8351633  29.7638447  59.0580361
  41.2259904  32.8251937  57.9922134  41.6920356  33.6579928  57.9182437
  41.6767404  32.3596918  58.6967393  31.1681739  40.8277808  66.7060379
  31.8691198  41.4614291  66.8589773  30.6976854  41.1692540  65.9456018
  39.2936135  39.1695758  54.9908286  39.5695979  39.0552353  55.9002160
  38.4240633  38.7713243  54.9520459  39.1976566  25.1932524  62.0313036
  38.2839646  25.4236751  62.1995242  39.6269668  25.2770968  62.8827068
  38.9683025  33.3822416  64.5312930  38.3154475  33.6298323  63.8765382
  39.3463405  32.5686554  64.1975407  35.9290199  43.4182109  58.6341100
  36.1112593  42.6003765  59.0968852  36.7523185  43.6349801  58.1965990
  36.2632364  42.3450294  55.8956148  36.7920131  41.8342749  55.2826310
  36.5260584  42.0292824  56.7601681  35.0170598  34.1242227  71.0178967
  34.3411235  34.0236356  71.6881342  35.8398232  33.9681440  71.4814964
  26.7649457  40.3614163  63.6391482  27.3502894  39.6157851  63.7719386
  26.5674295  40.6718120  64.5228146  21.3567112  32.9319763  62.3595925
  21.3951211  32.3983354  63.1533043  20.8507405  32.4054969  61.7406902
  33.7593381  45.4309154  65.2536583  34.3111689  45.5940776  66.0185668
  34.0999574  46.0213592  64.5816607  28.7357874  27.7784304  65.8558467
  28.7999201  28.6399135  65.4435865  28.6724994  27.1658306  65.1230826
  28.2110147  29.8507436  69.5031502  28.8382185  29.4684514  70.1169026
  27.3538065  29.6321638  69.8687194  24.9875689  31.6583866  55.4349856
  25.2829130  30.7494544  55.3816910  24.0863725  31.6371605  55.1130859
  36.8961768  43.3791130  62.2400265  36.7712908  42.5780870  61.7311210
  37.5540859  43.8737323  61.7514235  28.5169936  29.7339862  61.4177405
  27.7956522  30.3475830  61.2784878  29.3063192  30.2697627  61.3394051
  38.9596676  41.1800150  63.8679815  38.0127012  41.0605501  63.7958142
  39.3079450  40.2922648  63.9506076  31.3196250  27.0694289  67.6918057
  31.8430652  27.3156585  68.4544366  31.1008583  27.9014323  67.2721194
  26.7163531  29.3397963  55.5589182  26.3876237  28.4595342  55.3764287
  27.0702902  29.2845632  56.4465571  35.9643110  40.9752866  60.0684167
  35.8168072  40.0469573  60.2491737  36.7896603  40.9972957  59.5841242
  39.5677232  41.7981425  61.1549040  40.4923779  41.5924286  61.0173491
  39.3992535  41.5497826  62.0638381  32.5248795  28.0107984  65.3767727
  32.1845615  27.2115797  65.7788407  31.8187801  28.3109695  64.8044560
  33.1765267  25.0957296  63.8295050  33.9991336  24.6217774  63.7073941
  33.4203330  25.8747780  64.3293737  35.9604624  28.8290704  55.0616284
  36.1768238  29.7115341  54.7605112  35.4798691  28.4376917  54.3321926
  30.7003845  31.7876417  61.6387029  30.5548426  32.1016720  62.5311310
  30.2229049  32.4061317  61.0857928  32.5600228  28.7778965  61.6867918
  32.5461797  27.8820058  61.3500216  33.2772656  28.7849629  62.3206205
  34.4126359  29.2116305  63.7321046  34.1544137  30.1333376  63.7305376
  33.8811399  28.8146740  64.4221510  39.3572548  42.3167092  56.5111131
  39.5309425  41.7513515  55.7584984  39.8501439  43.1167987  56.3290621
  25.1749508  34.3281761  64.5774690  24.6302976  35.1041569  64.7094964
  26.0528857  34.6752566  64.4193812  31.9637124  27.6593345  56.9555489
  32.0853035  26.7309991  57.1546376  31.6739167  27.6732031  56.0433804
  34.8328315  25.3448256  60.0922208  34.8550011  25.4087589  59.1374188
  35.2496374  24.5052764  60.2862715  45.2111939  35.0803515  58.1301431
  45.6543085  34.3310840  57.7320554  44.3338449  35.0713651  57.7475163
  40.3447720  41.6333857  53.6108030  41.0398625  42.2540549  53.8295344
  40.6870870  40.7829208  53.8860407  25.9615529  33.4551658  67.4704847
  25.2197266  33.6034293  68.0569477  25.6408274  33.7159923  66.6071596
  42.2439143  39.0833562  55.1395360  42.7690468  39.4220835  54.4144680
  42.1561496  38.1480577  54.9558495  33.9059192  42.9967636  67.2685237
  34.2146319  42.7516782  68.1407937  34.7034674  43.2014274  66.7804107
  33.9279804  45.1505545  59.4990614  33.4884794  44.6581924  60.1923470
  34.6787921  44.6078513  59.2582689  26.4072143  41.3417086  59.5015242
  27.2330163  41.0420858  59.1213885  26.0566195  40.5724709  59.9505030
  31.3753676  40.6943554  61.5712915  30.7533686  40.0314259  61.2715143
  32.0458543  40.7204686  60.8886563  24.6080748  39.2603413  60.4604175
  23.7712657  38.8325587  60.2788176  24.5804394  39.4535856  61.3974966
  31.4478204  29.1725342  71.1645421  31.4966359  30.0487465  70.7823191
  31.9900718  28.6302736  70.5917064  42.0530925  36.5658932  67.7579287
  42.1028929  36.4008940  68.6994810  41.9444848  35.6986191  67.3677168
  39.3434687  32.5489860  69.0738594  40.2444550  32.4096325  68.7822591
  39.4182661  32.7144315  70.0136771  33.6777492  29.9256715  67.9191780
  32.8080802  30.2190281  67.6474368  33.9136973  30.5097160  68.6399044
  43.5549121  38.9855874  68.0021308  43.2633930  39.3485854  68.8384769
  42.9421253  38.2722882  67.8234640  44.7544804  36.5508753  60.5223879
  45.5891695  36.9898557  60.6861439  44.8903932  36.0747407  59.7032124
  41.8036310  34.1088488  66.4701366  42.2790431  34.3016135  65.6620218
  40.8801875  34.1647674  66.2244750  36.3816526  26.1436332  65.4357200
  36.8998470  26.8797359  65.1103689  36.0271659  26.4500325  66.2703959
  36.6329120  22.5636614  60.9558097  36.9130874  21.8959803  61.5818523
  37.4179727  22.7565710  60.4432761  40.5037979  30.9854248  64.7029672
  41.4555401  31.0852346  64.7241896  40.3341429  30.1932517  65.2127756
  38.5252358  28.0709832  64.8889073  37.9302290  28.3514844  64.1935562
  38.2402055  28.5603732  65.6605814  37.6559849  42.0232758  53.6491705
  38.5890522  41.9578320  53.8524581  37.5683061  42.8589025  53.1906238
  40.2847865  41.3398629  50.6095653  40.2061497  41.0058492  51.5031411
  41.1057532  41.8320397  50.6087125  42.9826056  34.2060368  63.8171972
  42.9502376  33.2676369  64.0031655  43.5926680  34.2844405  63.0837797
  43.1320545  30.9971411  63.8630255  42.6159594  30.2129868  63.6760184
  44.0160493  30.6690128  64.0276774  40.7931272  24.7412427  59.8226067
  40.5956093  24.4327515  60.7069399  41.4030977  25.4674066  59.9523997
  48.8002606  35.2676375  62.9578008  49.5305995  35.0061663  63.5185712
  48.1909552  34.5305097  62.9980076  46.8817903  33.4084237  63.5552460
  46.1551067  33.2740202  62.9468951  46.4665190  33.7161066  64.3609178
  34.7048080  37.1274167  71.3199833  35.6251089  37.3052766  71.5139879
  34.6697663  36.1830212  71.1679532  23.9230245  32.3212761  60.2453107
  23.6033029  31.4678069  59.9527481  23.3763673  32.5361339  61.0011075
  27.7010152  35.0375202  63.9622614  27.9196162  35.9692310  63.9810648
  28.1135926  34.6783176  64.7477418  34.6214370  25.5443287  55.9498302
  33.8115098  25.1990372  56.3253548  35.3098787  25.2350831  56.5385914
  36.5504918  24.6221334  57.5722599  37.1035957  25.0416787  58.2312622
  36.7875005  23.6957082  57.6145555  23.7918505  35.9415672  62.2146229
  23.0981976  35.5269625  61.7016183  24.5391496  35.9836209  61.6179648
  39.9283725  26.7321859  57.0801263  39.3482395  27.3906663  56.6979315
  39.6619658  25.9099204  56.6688681  38.3787292  26.1326917  59.2822583
  38.8787070  26.2443451  58.4736902  39.0222900  25.8287970  59.9223392
  32.4369288  34.0405546  72.1690424  31.9536369  34.8405906  72.3754313
  32.5230227  34.0513491  71.2157868  25.7055247  35.8733926  60.0912244
  25.6825935  35.9721613  59.1394127  26.0155884  36.7199077  60.4129410
  28.3642625  37.9310081  64.2058858  29.3185879  37.8994023  64.1388790
  28.1655149  37.4700705  65.0209084  28.9542007  36.5011197  66.7729656
  29.7734896  36.9955276  66.7964493  29.2278815  35.5843165  66.7447223
  38.7108604  28.8921949  56.1357611  37.8234459  29.1771600  55.9177806
  39.1262593  28.7315713  55.2884888  42.0623140  28.9168470  59.8511951
  42.8383530  29.4064923  60.1236567  41.3371274  29.3426525  60.3083820
  44.4995698  29.6296090  60.9085891  45.0940189  29.3891826  60.1979199
  44.5722282  28.9103220  61.5359428  26.7192854  43.4729701  61.2229056
  26.5847322  42.7130101  60.6567054  26.3024916  44.1970600  60.7557845
  38.6849627  34.4076485  56.3507902  38.6284829  34.8645037  55.5115534
  39.2377970  33.6467170  56.1730744  42.4954433  30.1966217  57.1758021
  42.2391367  29.7962853  58.0066229  41.8707301  30.9110011  57.0508160
  46.8066771  32.9362290  59.6829312  46.2466329  33.0055480  60.4560874
  46.2010274  32.7603275  58.9628809  29.8761980  44.3699018  61.4347499
  29.7594364  45.3144450  61.3326189  29.0554426  44.0672579  61.8233298
  39.7638514  39.0949153  52.2804091  40.5984118  38.6630352  52.0981566
  39.6022857  38.9231167  53.2080986  24.2076922  30.8349331  67.4721853
  24.8535785  30.3248285  67.9609078  23.9994073  31.5718013  68.0465278
  36.7330314  37.9030178  72.9713993  37.6021473  38.0770831  72.6100628
  36.2537065  38.7224595  72.8489723  32.7280532  25.0989376  53.2245749
  32.7159202  26.0431216  53.3814020  33.6203954  24.9159521  52.9305210
  30.9016494  45.0227279  64.6503427  31.8043741  45.0550890  64.9669922
  30.6753864  44.0927730  64.6649763  32.6570096  43.7758266  61.3113506
  31.7065727  43.7760128  61.1977878  32.9602582  43.0291001  60.7949540
  36.5432651  21.6932152  57.4791686  35.7765047  21.1390639  57.6248368
  36.9543356  21.7654021  58.3405838  45.2012496  49.5646233  62.3120793
  44.8631007  49.4487297  61.4241328  46.0702264  49.1637398  62.2921799
  41.0599311  51.4181709  58.3017684  40.4964177  51.3271646  57.5333972
  40.9451707  50.5981613  58.7820176  38.6063743  52.9132901  61.1401904
  39.3985035  52.5723725  60.7248204  38.8460394  53.0227876  62.0604058
  46.6398870  55.0852677  53.6132149  45.9886850  55.6706757  53.2266162
  47.4343233  55.6158872  53.6727186  40.5654497  52.1741814  54.0119283
  41.3385373  51.6270801  53.8732159  40.9179896  53.0386063  54.2233744
  42.9020775  48.3334480  51.6437733  43.1546296  47.8116001  50.8821196
  41.9645334  48.1700625  51.7464417  47.9464058  47.3370258  59.4512476
  48.7327147  46.9189681  59.1002893  48.2102762  48.2416350  59.6194125
  48.1174135  52.7743109  54.1501133  47.4819968  52.8477735  54.8622038
  47.7871542  53.3636707  53.4720212  53.3472485  47.2745491  60.3545455
  54.0797657  46.7044708  60.5883284  52.5911841  46.8867092  60.7951960
  42.6217064  50.2362586  53.8462108  42.5053322  49.5607489  54.5143192
  42.7319324  49.7494960  53.0294261  44.9648605  49.6972733  57.5508797
  44.6006812  49.1703354  58.2621719  45.8215721  49.3071202  57.3775283
  50.8697905  40.9867066  64.8140063  50.5381230  41.8562477  64.5901278
  50.2743519  40.6703350  65.4934094  44.6054092  44.7262633  52.5470146
  44.7728494  45.5942869  52.9140617  44.4151261  44.8889914  51.6231435
  40.8141906  49.6393408  60.2472680  39.8892403  49.5069623  60.4550372
  41.0626320  50.4187628  60.7442623  50.7626569  45.7062152  61.8933413
  49.8543446  45.6377560  61.5992174  50.7114165  46.1834097  62.7215239
  44.5843313  47.1820290  53.5316812  44.4642938  47.6277341  54.3702293
  43.8895901  47.5305608  52.9730351  38.1750717  49.2826682  61.0816470
  38.3043099  49.5361161  61.9955881  37.4948169  49.8754390  60.7621125
  42.3450205  59.9523932  57.1806944  42.2674234  60.9031757  57.2595424
  41.7411848  59.6069804  57.8381870  50.2828379  47.6541763  54.3597147
  51.1946235  47.8869150  54.1844844  49.7738026  48.2378808  53.7972225
  47.6264354  43.8299799  62.6087007  46.7648833  44.1281053  62.9003745
  47.6526788  44.0470198  61.6768040  44.4425923  52.3741990  59.0160813
  44.9064269  52.6529693  58.2265436  44.1782721  51.4725434  58.8333904
  41.3350004  51.9213471  61.9540576  41.9051361  52.3500740  61.3158061
  41.9258116  51.6396056  62.6524762  43.3794809  48.4965142  55.8250378
  44.0818852  48.9486186  56.2924305  43.0475438  47.8548961  56.4530271
  37.1220143  46.7548695  61.1267512  36.3319197  47.0106223  60.6507622
  37.6131390  47.5697033  61.2319552  39.0734888  47.1193274  58.0850988
  38.2766052  47.2311968  58.6034484  38.8460481  47.4579926  57.2191879
  35.4057846  47.0079185  63.5582503  35.6565884  47.8926195  63.8240079
  35.9417394  46.8283787  62.7857594  44.6188574  55.3106085  55.9012483
  44.4834248  56.1557621  56.3297331  45.1598386  55.5125363  55.1378417
  38.0717971  52.8281523  56.4740409  38.5842492  53.6224773  56.6245973
  38.7240684  52.1307813  56.4074010  39.8812856  55.9447279  58.5563162
  40.0579484  56.8665244  58.3684146  40.6769689  55.6305698  58.9857542
  47.9681037  38.8336647  64.4311377  47.6245307  39.7238288  64.3550488
  48.3360000  38.6438304  63.5680962  36.0366888  51.1570177  57.2499979
  36.8742110  51.5667186  57.0333687  36.2145156  50.2169619  57.2200173
  47.9331320  48.8245258  52.9383812  47.4177943  49.5949863  53.1772199
  47.6608628  48.1510394  53.5616873  45.5178431  43.6694959  57.9969050
  44.6620027  43.2801809  57.8174689  45.9305383  43.7486919  57.1368836
  47.0477578  41.2041302  62.3960610  46.5442373  41.1671437  61.5828415
  47.3408185  42.1134045  62.4557267  43.2920464  41.2880032  61.4026792
  44.1573460  41.0922840  61.0432681  43.3597972  41.0590383  62.3296149
  52.9065594  51.5777613  54.8736986  52.1295037  51.2388772  54.4292148
  53.5857075  51.5830236  54.1991951  47.7217623  46.6972350  54.7643593
  47.4167759  47.0118499  55.6153736  48.6748065  46.7753770  54.8070926
  46.1664055  52.8562573  56.4136547  45.6385417  52.1215333  56.1009785
  45.6651558  53.6337250  56.1676516  40.8982783  43.5182240  58.7743159
  41.4726535  43.2957421  58.0416352  41.4853765  43.5870934  59.5271760
  49.9562360  49.4055966  59.5807535  50.4694242  50.0385958  60.0829245
  50.6063584  48.8057162  59.2150895  41.2252370  45.5486701  52.7939044
  40.3889682  45.8861387  53.1148319  41.0857139  45.4135680  51.8566181
  43.2005450  40.3923488  57.5018228  42.5469863  40.0772506  56.8774843
  43.1585924  39.7699229  58.2278051  44.3116655  50.6742784  49.4171520
  43.4043717  50.4432037  49.6162669  44.8087687  49.8780403  49.6045502
  47.2184734  59.3840291  52.3368206  46.5446433  59.6871987  52.9453164
  47.6050556  60.1869371  51.9873663  46.4343191  46.8805422  61.8265876
  45.5165752  47.1020369  61.6687564  46.8503334  46.9551732  60.9677583
  47.2178238  48.2796838  56.9568556  47.9650057  48.7918235  56.6475678
  47.4869828  47.9580890  57.8172950  45.4904889  50.7755378  53.9395510
  44.5816108  50.4914411  54.0367980  45.5199972  51.1954457  53.0798817
  49.6657076  45.3153954  58.9387345  48.9279832  44.8031340  59.2697588
  49.9183849  44.8754336  58.1270622  49.7668703  38.0930206  59.5329115
  50.0727580  37.2327569  59.2455030  50.4921308  38.6847826  59.3328109
  36.0593059  48.4960893  57.9210713  35.8617459  47.9030253  57.1961779
  35.5039723  48.1913103  58.6386651  44.0389783  48.3883999  60.0405306
  44.0938392  47.4357835  59.9647782  43.2280985  48.5443438  60.5246604
  45.1880976  52.3164122  51.2783589  44.7500406  51.5999981  50.8189226
  45.9291417  52.5440237  50.7168680  41.9782143  47.0061059  57.7995685
  41.1650008  47.3055229  58.2060877  42.4741137  46.6116748  58.5170167
  53.3054091  50.5921319  57.3359907  53.1671990  50.7822915  56.4081097
  52.9490310  51.3540702  57.7927959  41.4696217  44.5779414  63.4156919
  42.1095597  44.4368173  62.7179883  40.6373748  44.2913928  63.0395521
  42.2456521  53.8781845  59.5291912  43.0397120  53.3832165  59.3274487
  41.5348214  53.3499708  59.1659618  38.5539285  48.0224926  55.6051665
  37.6236873  47.9609382  55.8221627  38.6496757  47.5000879  54.8088306
  38.4724834  44.5479739  58.1929906  38.7331651  45.4625073  58.0839067
  39.2942006  44.0804182  58.3426519  39.9449759  45.9617496  65.3628731
  40.6172813  45.7534859  64.7141380  39.1179546  45.7639582  64.9233963
  45.4175949  59.5519963  54.5515286  45.5927705  59.0808006  55.3660908
  44.7308737  60.1785729  54.7796546  49.3092204  51.1748504  50.8715646
  48.6921375  50.4495332  50.7748699  48.8408692  51.9357864  50.5282721
  41.0990750  45.3933928  49.9936951  40.2220216  45.2722729  49.6299197
  41.5748503  44.6020006  49.7415839  32.6192890  50.1811088  60.0878458
  33.3063930  49.8672818  59.4999473  32.4641019  51.0852452  59.8145709
  37.4227612  45.0701284  64.5163482  37.3385801  44.4626954  63.7813892
  36.6010319  45.5610303  64.5172978  44.2854676  57.7460218  57.2399471
  43.5022198  58.2881899  57.3337696  44.9847421  58.2634198  57.6393712
  47.5951326  43.5554848  59.8833677  48.0920026  42.8024810  59.5634747
  46.8238308  43.5919165  59.3176886  48.6781107  52.3126535  57.4572100
  47.7437386  52.4327998  57.2876804  48.8557775  51.4099002  57.1932110
  44.1786295  45.6972231  59.6105361  43.8084082  45.1443271  60.2986267
  44.6745387  45.0930364  59.0580361  52.0653658  48.1543854  57.9922134
  52.5314110  48.9871846  57.9182437  52.5161159  47.6888836  58.6967393
  50.1329889  54.4987676  54.9908286  50.4089733  54.3844270  55.9002160
  49.2634388  54.1005160  54.9520459  50.0370321  40.5224441  62.0313036
  49.1233401  40.7528668  62.1995242  50.4663422  40.6062885  62.8827068
  47.1026119  57.6742212  55.8956148  47.6313885  57.1634666  55.2826310
  47.3654338  57.3584742  56.7601681  40.4581867  58.7257328  58.6553924
  39.7892242  59.2103456  58.1717964  40.3194736  58.9726549  59.5697303
  32.1960866  48.2611681  62.3595925  32.2344966  47.7275272  63.1533043
  31.6901159  47.7346887  61.7406902  39.5751629  43.1076222  65.8558467
  39.6392955  43.9691053  65.4435865  39.5118749  42.4950223  65.1230826
  35.8269444  46.9875783  55.4349856  36.1222885  46.0786462  55.3816910
  34.9257480  46.9663523  55.1130859  39.3563691  45.0631780  61.4177405
  38.6350277  45.6767748  61.2784878  40.1456947  45.5989545  61.3394051
  37.5557285  44.6689881  55.5589182  37.2269992  43.7887260  55.3764287
  37.9096656  44.6137550  56.4465571  40.6699109  44.9562851  55.9264659
  41.0095181  45.4848772  55.2043268  41.1171229  45.2943257  56.7023226
  43.3642549  43.3399901  65.3767727  43.0239370  42.5407715  65.7788407
  42.6581556  43.6401612  64.8044560  44.0159021  40.4249214  63.8295050
  44.8385090  39.9509692  63.7073941  44.2597085  41.2039698  64.3293737
  42.6567256  43.4537472  54.1257952  43.3775618  43.8318725  53.6221669
  42.0332560  44.1726349  54.2292930  46.7998379  44.1582621  55.0616284
  47.0161993  45.0407259  54.7605112  46.3192446  43.7668835  54.3321926
  41.5397600  47.1168335  61.6387029  41.3942181  47.4308638  62.5311310
  41.0622804  47.7353235  61.0857928  43.3993983  44.1070883  61.6867918
  43.3855552  43.2111976  61.3500216  44.1166411  44.1141546  62.3206205
  45.2520114  44.5408223  63.7321046  44.9937891  45.4625293  63.7305376
  44.7205154  44.1438657  64.4221510  36.0143262  49.6573679  64.5774690
  35.4696730  50.4333487  64.7094964  36.8922612  50.0044483  64.4193812
  42.8030879  42.9885263  56.9555489  42.9246790  42.0601909  57.1546376
  42.5132921  43.0023949  56.0433804  45.6722069  40.6740173  60.0922208
  45.6943766  40.7379506  59.1374188  46.0890128  39.8344682  60.2862715
  56.0505693  50.4095433  58.1301431  56.4936840  49.6602758  57.7320554
  55.1732204  50.4005569  57.7475163  51.1841475  56.9625774  53.6108030
  51.8792379  57.5832467  53.8295344  51.5264625  56.1121125  53.8860407
  53.0832898  54.4125480  55.1395360  53.6084222  54.7512753  54.4144680
  52.9955250  53.4772495  54.9558495  37.2465898  56.6709004  59.5015242
  38.0723918  56.3712776  59.1213885  36.8959950  55.9016626  59.9505030
  35.4474503  54.5895330  60.4604175  34.6106411  54.1617505  60.2788176
  35.4198148  54.7827774  61.3974966  41.7760938  54.5739395  55.0471376
  41.9249058  55.2574860  54.3938048  42.5827381  54.5544486  55.5620831
  39.5313571  50.6004573  56.0532445  39.2859613  49.6966903  56.2512655
  39.7009485  50.6021724  55.1111923  47.2210281  41.4728249  65.4357200
  47.7392224  42.2089276  65.1103689  46.8665413  41.7792243  66.2703959
  38.8009218  46.3332931  53.5518606  38.1078463  46.4077286  52.8958642
  38.5560970  45.5693274  54.0740123  47.4722875  37.8928532  60.9558097
  47.7524629  37.2251721  61.5818523  48.2573482  38.0857628  60.4432761
  45.2756343  57.0687526  52.5183123  44.7030310  57.6877713  52.0653595
  45.8489137  57.6186888  53.0523045  48.4953603  57.3524676  53.6491705
  49.4284276  57.2870238  53.8524581  48.4076816  58.1880943  53.1906238
  51.1241620  56.6690546  50.6095653  51.0455251  56.3350410  51.5031411
  51.9451286  57.1612314  50.6087125  45.6603142  48.4048339  49.8599176
  46.6062246  48.2754547  49.9287594  45.2817387  47.6663001  50.3368604
  51.6325026  40.0704345  59.8226067  51.4349847  39.7619433  60.7069399
  52.2424732  40.7965984  59.9523997  43.8446059  46.3298315  49.7954061
  42.9377514  46.0331428  49.8716774  44.1222040  46.0328133  48.9288347
  34.7623999  47.6504678  60.2453107  34.4426784  46.7969987  59.9527481
  34.2157427  47.8653257  61.0011075  38.5403907  50.3667119  63.9622614
  38.7589917  51.2984227  63.9810648  38.9529681  50.0075094  64.7477418
  45.4608125  40.8735205  55.9498302  44.6508853  40.5282290  56.3253548
  46.1492542  40.5642749  56.5385914  47.3898673  39.9513252  57.5722599
  47.9429712  40.3708705  58.2312622  47.6268759  39.0249000  57.6145555
  42.6144844  43.1885250  49.9366040  43.4764008  43.5140149  50.1961857
  42.7995188  42.4016746  49.4239106  34.6312259  51.2707590  62.2146229
  33.9375731  50.8561543  61.7016183  35.3785250  51.3128126  61.6179648
  50.7677480  42.0613777  57.0801263  50.1876149  42.7198581  56.6979315
  50.5013413  41.2391121  56.6688681  49.2181046  41.4618834  59.2822583
  49.7180825  41.5735369  58.4736902  49.8616654  41.1579887  59.9223392
  36.5449002  51.2025844  60.0912244  36.5219690  51.3013531  59.1394127
  36.8549638  52.0490995  60.4129410  49.5502358  44.2213867  56.1357611
  48.6628213  44.5063518  55.9177806  49.9656347  44.0607630  55.2884888
  52.9016894  44.2460388  59.8511951  53.6777284  44.7356841  60.1236567
  52.1765028  44.6718442  60.3083820  55.3389453  44.9588007  60.9085891
  55.9333944  44.7183743  60.1979199  55.4116036  44.2395138  61.5359428
  48.6945571  53.9858542  50.2305631  49.3981422  54.1908544  50.8463287
  47.9708220  54.5535304  50.4954715  49.5243382  49.7368403  56.3507902
  49.4678583  50.1936954  55.5115534  50.0771724  48.9759088  56.1730744
  53.3348188  45.5258135  57.1758021  53.0785122  45.1254771  58.0066229
  52.7101056  46.2401929  57.0508160  50.6032269  54.4241071  52.2804091
  51.4377873  53.9922269  52.0981566  50.4416612  54.2523085  53.2080986
  50.2578161  50.9273184  53.6460431  50.2026965  50.7617456  52.7048875
  49.6324216  51.6349217  53.8022620  35.0470676  46.1641249  67.4721853
  35.6929540  45.6540203  67.9609078  34.8387827  46.9009930  68.0465278
  43.5674287  40.4281293  53.2245749  43.5552956  41.3723133  53.3814020
  44.4597708  40.2451439  52.9305210  47.3826406  37.0224070  57.4791686
  46.6158802  36.4682557  57.6248368  47.7937111  37.0945939  58.3405838
  52.0646124  60.8778618  52.7939044  51.2283436  61.2153305  53.1148319
  51.9250894  60.7427598  51.8566181  55.1510410  66.0034701  49.4171520
  54.2437471  65.7723955  49.6162669  55.6481442  65.2072320  49.6045502
  51.9384504  60.7225846  49.9936951  51.0613971  60.6014646  49.6299197
  52.4142258  59.9311924  49.7415839  53.4961010  58.7829390  54.1257952
  54.2169373  59.1610643  53.6221669  52.8726314  59.5018267  54.2292930
  49.6402973  61.6624848  53.5518606  48.9472218  61.7369203  52.8958642
  49.3954725  60.8985192  54.0740123  56.4996896  63.7340256  49.8599176
  57.4456001  63.6046464  49.9287594  56.1211141  62.9954918  50.3368604
  54.6839813  61.6590233  49.7954061  53.7771269  61.3623345  49.8716774
  54.9615794  61.3620051  48.9288347  53.4538598  58.5177168  49.9366040
  54.3157762  58.8432066  50.1961857  53.6388942  57.7308664  49.4239106
  54.4068041  55.7573211  53.2245749  54.3946711  56.7015051  53.3814020
  55.2991463  55.5743356  52.9305210  26.7135282  -4.0402908  49.1004575
  27.3513692  -4.1596161  48.3967915  26.5956125  -3.0922064  49.1592527
  23.5224988  -4.0875480  49.0366099  23.1843500  -4.2034416  48.1486634
  24.3914756  -4.4884315  49.0167106  16.9276236  -0.7388812  47.8647211
  17.7197528  -1.0797988  47.4493510  17.1672886  -0.6293837  48.7849364
  24.9611362   1.4330964  40.3377455  24.3099342   2.0185044  39.9511469
  25.7555725   1.9637159  40.3972493  18.8866990  -1.4779899  40.7364590
  19.6597866  -2.0250912  40.5977465  19.2392388  -0.6135650  40.9479051
  26.4386628  -0.8778604  40.8746440  25.8032461  -0.8043978  41.5867344
  26.1084034  -0.2885005  40.1965519  23.2861097  -3.9548980  44.2754104
  22.9219304  -4.4818359  44.9867025  24.1428213  -4.3450511  44.1020589
  25.6841917  -0.4642101  50.9381283  25.3842640   0.4382938  50.8297090
  25.3392977  -0.7309918  51.7902436  20.6662697   6.3002219  43.9052250
  20.5886727   7.2510044  43.9840731  20.0624341   5.9548092  44.5627177
  27.2110453  -1.0154131  48.4756035  26.5819316  -0.8508417  47.7732102
  26.8236116  -0.6012521  49.2466999  31.0899685  -0.0799693  45.8300398
  30.4050723   0.2999208  45.2797432  31.1743535   0.5295634  46.5632346
  22.7638415  -1.2779723  45.7406120  23.2276761  -0.9992020  44.9510742
  22.4995213  -2.1796278  45.5579210  29.4596445   0.4432221  50.6018099
  30.2813889   0.0412409  50.3200781  29.4558848   0.3400456  51.5534215
  22.9401066   1.6584372  42.6257790  22.8046741   2.5035908  43.0542638
  23.4810878   1.8603650  41.8623724  18.2025348   2.2925566  45.2808468
  18.3791976   3.2143531  45.0929452  18.9982182   1.9783986  45.7102848
  19.3256664   3.8103740  51.2818811  19.8764089   3.6820804  50.5095805
  18.4868139   4.1098629  50.9313703  31.2278086  -2.0744100  41.5982292
  30.4507529  -2.4132941  41.1537454  31.9069567  -2.0691477  40.9237257
  24.4876547  -0.7959139  43.1381854  23.9597909  -1.5306380  42.8255091
  23.9864050  -0.0184463  42.8921822  29.4669393  -2.6010119  48.2548900
  28.8093068  -1.9110858  48.3429029  30.2709793  -2.2113687  48.5982886
  22.6329147  -2.9778929  36.1416827  21.7256209  -3.2089676  36.3407976
  23.1300179  -3.7741310  36.3290808  25.5397226   5.7318578  39.0613513
  24.8658925   6.0350275  39.6698471  25.9263048   6.5347658  38.7118970
  23.8117381  -2.8766334  40.6640817  22.9028600  -3.1607302  40.7613287
  23.8412465  -2.4567256  39.8044124  29.0436648   0.7340255  44.4331985
  28.5898975  -0.1068835  44.4897175  28.4130615   1.3701654  44.7706765
  27.4869588   2.5716752  45.3681803  27.7792562   3.1321809  44.6494168
  27.9968208   2.8645313  46.1234962  23.5093469  -1.3357591  38.0028896
  23.0712899  -2.0521732  37.5434533  24.2503910  -1.1081476  37.4413987
  22.4503213   3.3497103  46.4575256  22.4079392   3.5757949  45.5283788
  23.3665912   3.1160478  46.6061057  31.6535963  -0.9923867  49.0716486
  32.0872470  -1.0848578  49.9199540  32.3667544  -1.0166366  48.4336502
  20.5669014   0.2260132  46.2537219  21.3609612  -0.2689548  46.0519794
  19.8560706  -0.3022005  45.8904924  25.3863858   2.6078227  50.6049586
  25.4400880   3.1769164  51.3727302  24.5178639   2.7780113  50.2403623
  32.5151513  -0.9500166  51.6049371  32.7087403  -0.0454355  51.8508646
  32.4152131  -1.4092747  52.4387956  23.1440290   0.7989154  49.9335056
  23.0051375   0.4307938  50.8060994  22.3554886   1.3136793  49.7619013
  23.7388441   5.8998250  41.2760592  23.9140197   5.4286294  42.0906215
  23.0521230   6.5264017  41.5041853  24.6945505   0.1770757  47.3223893
  24.3595337   0.1371527  48.2181543  24.1949450  -0.4884527  46.8494304
  27.6304696  -2.4773209  37.5960953  27.0133867  -3.2026381  37.4994006
  27.1621185  -1.7163849  37.2528027  29.2858828   2.2325699  55.2566733
  29.2271374   1.5484919  54.5897316  29.6878346   2.9744689  54.8047359
  18.3049527   9.0487613  48.0500452  18.5446125   9.6806137  48.7279471
  17.4618723   8.6975653  48.3365812  29.2876235   0.1965283  53.4880713
  28.4003014  -0.1408795  53.6107112  29.8574786  -0.5351686  53.7249479
  22.8177389   4.8566736  50.4541956  22.7447560   5.6621707  50.9661261
  22.3754782   5.0558701  49.6289978  22.6067168   4.0938506  43.9644778
  21.8234690   4.6360186  44.0583002  23.3059913   4.6112485  44.3639019
  25.2776072   4.7553570  52.6100115  25.9904044   5.3901034  52.5376016
  24.7866101   4.8517436  51.7940117  26.9993599  -1.3395178  44.1817407
  26.0649878  -1.2193715  44.0122111  27.1770268  -2.2422711  43.9177417
  28.4542382   0.8465963  41.7153593  28.7302225   0.7322557  42.6247467
  27.5846880   0.4483448  41.6765766  25.0896446   5.0952314  45.3586406
  25.2718840   4.2773970  45.8214159  25.9129432   5.3120006  44.9211296
  25.4238611   4.0220499  42.6201455  25.9526377   3.5112953  42.0071617
  25.6866831   3.7063029  43.4846988  18.7794359   5.0735616  45.3799231
  18.1104734   5.5581743  44.8963271  18.6407229   5.3204836  46.2942609
  22.9199628   7.1079359  51.9781889  23.4717936   7.2710981  52.7430974
  23.2605821   7.6983797  51.3061914  26.0568015   5.0561335  48.9645571
  25.9319154   4.2551074  48.4556517  26.7147106   5.5507528  48.4759541
  28.1202923   2.8570355  50.5925122  27.1733259   2.7375706  50.5203448
  28.4685696   1.9692853  50.6751383  25.1249357   2.6523071  46.7929474
  24.9774319   1.7239778  46.9737044  25.9502850   2.6743162  46.3086549
  28.7283478   3.4751630  47.8794346  29.6530026   3.2694491  47.7418798
  28.5598782   3.2268031  48.7883688  28.5178795   3.9937297  43.2356438
  28.6915672   3.4283720  42.4830290  29.0107686   4.7938192  43.0535928
  29.5053967   3.3104061  40.3353336  30.2004872   3.9310754  40.5540651
  29.8477117   2.4599413  40.6105714  31.4045390   0.7603767  41.8640667
  31.9296714   1.0991040  41.1389987  31.3167743  -0.1749218  41.6803802
  23.0886051   6.8275750  46.2235920  22.6491041   6.3352129  46.9168777
  23.8394168   6.2848718  45.9827995  15.5678390   3.0187291  46.2260548
  16.3936410   2.7191063  45.8459192  15.2172442   2.2494914  46.6750337
  20.5359923   2.3713759  48.2958222  19.9139932   1.7084464  47.9960450
  21.2064790   2.3974891  47.6131870  20.0973430   0.9217683  41.7716682
  20.2461550   1.6053147  41.1183355  20.9039873   0.9022773  42.2866138
  32.7155368   0.6626079  54.7266615  32.4240176   1.0256059  55.5630076
  32.1027499  -0.0506913  54.5479947  23.5968836   3.4165813  39.2428430
  23.0242803   4.0356000  38.7898902  24.1701629   3.9665175  39.7768352
  26.8166095   3.7002963  40.3737012  27.7496768   3.6348525  40.5769888
  26.7289308   4.5359230  39.9151545  29.4454112   3.0168834  37.3340960
  29.3667743   2.6828697  38.2276718  30.2663779   3.5090602  37.3332432
  15.8799101   5.1499906  47.9474363  15.7453569   4.3900306  47.3812361
  15.4631163   5.8740805  47.4803152  27.0158064   0.3336829  36.9550938
  27.7193914   0.5386832  37.5708594  26.2920713   0.9013591  37.2200021
  19.0368227   6.0469223  48.1592805  18.9200611   6.9914655  48.0571496
  18.2160673   5.7442784  48.5478605  28.9244761   0.7719358  39.0049398
  29.7590365   0.3400557  38.8226873  28.7629104   0.6001372  39.9326293
  28.5790653  -2.7248528  40.3705737  28.5239457  -2.8904257  39.4294181
  27.9536709  -2.0172496  40.5267927  20.0622741   6.6997484  51.3748734
  20.9649987   6.7321095  51.6915229  19.8360111   5.7697935  51.3895070
  21.8176343   5.4528471  48.0358812  20.8671974   5.4530333  47.9223185
  22.1208829   4.7061206  47.5194847  37.5529036  11.2889009  49.1004575
  38.1907446  11.1695757  48.3967915  37.4349879  12.2369853  49.1592527
  34.3618743  11.2416437  49.0366099  34.0237254  11.1257502  48.1486634
  35.2308511  10.8407603  49.0167106  30.2205558  13.0951914  45.0262990
  29.6570423  13.0041851  44.2579278  30.1057953  12.2751818  45.5065483
  34.8438526  12.3951289  54.9952305  34.8327166  12.0004087  54.1232809
  35.0059165  11.6617362  55.5886076  27.7669990  14.5903105  47.8647211
  28.5591282  14.2493930  47.4493510  28.0066640  14.6998081  48.7849364
  35.8005117  16.7622882  40.3377455  35.1493097  17.3476962  39.9511469
  36.5949480  17.2929076  40.3972493  29.7260744  13.8512019  40.7364590
  30.4991620  13.3041006  40.5977465  30.0786143  14.7156268  40.9479051
  31.5645787  15.1788401  53.9431489  31.2735653  16.0834032  53.8278155
  32.2002771  15.2204929  54.6575559  32.4901994  12.5565250  50.5332849
  33.0865566  12.3321272  49.8189812  32.5476965  11.8149995  51.1358296
  32.0627022  10.0104685  38.3683040  32.3152543   9.4886206  37.6066503
  31.1251581   9.8470830  38.4709723  37.1070305   9.0140463  46.1757783
  37.8933394   8.5959886  45.8248200  37.3709009   9.9186555  46.3439431
  37.2780382  14.4513314  40.8746440  36.6426215  14.5247940  41.5867344
  36.9477789  15.0406912  40.1965519  42.5078732   8.9515696  47.0790761
  43.2403904   8.3814913  47.3128591  41.7518088   8.5637297  47.5197267
  31.7823311  11.9132791  40.5707415  31.6659569  11.2377694  41.2388499
  31.8925571  11.4265165  39.7539568  34.1254852  11.3742938  44.2754104
  33.7613059  10.8473559  44.9867025  34.9821968  10.9841407  44.1020589
  40.0304152   2.6637271  51.5385370  39.6987477   3.5332681  51.3146585
  39.4349766   2.3473555  52.2179400  33.7660339   6.4032838  39.2715452
  33.9334741   7.2713074  39.6385923  33.5757508   6.5660119  38.3476742
  36.5235672  14.8649816  50.9381283  36.2236395  15.7674855  50.8297090
  36.1786731  14.5982000  51.7902436  29.9748153  11.3163613  46.9717987
  29.0498650  11.1839827  47.1795679  30.2232566  12.0957833  47.4687929
  39.9232816   7.3832357  48.6178720  39.0149693   7.3147765  48.3237481
  39.8720411   7.8604302  49.4460545  33.7449559   8.8590495  40.2562119
  33.6249185   9.3047546  41.0947599  33.0502148   9.2075813  39.6975657
  27.3356964  10.9596887  47.8061776  27.4649345  11.2131366  48.7201188
  26.6554416  11.5524595  47.4866431  31.5056452  21.6294137  43.9052250
  31.4280481  22.5801962  43.9840731  30.9018095  21.2840009  44.5627177
  33.9973681   8.8022002  56.5613617  33.2207015   9.3615922  56.5516482
  34.6364244   9.2878785  57.0828487  41.7894462   5.5848795  50.3956594
  41.1468842   5.8781328  49.7496388  41.2849390   5.4701715  51.2009791
  39.4434626   9.3311968  41.0842453  40.3552482   9.5639355  40.9090151
  38.9344273   9.9149012  40.5217532  32.2520054  11.6107456  56.1231584
  32.9934738  12.1492500  55.8466408  31.5457039  12.2373744  56.2803136
  37.7275393  13.7536596  54.7203746  38.1358749  13.3119007  53.9758378
  37.0052655  13.1789224  54.9737939  34.0806463   8.6909203  52.0937303
  34.9267659   9.1148616  52.2371952  34.0205101   8.0342827  52.7875866
  38.0504208  14.3137787  48.4756035  37.4213070  14.4783501  47.7732102
  37.6629870  14.7279396  49.2466999  41.9293440  15.2492225  45.8300398
  41.2444478  15.6291126  45.2797432  42.0137289  15.8587551  46.5632346
  37.2305909   6.3513571  53.7518476  36.9866841   7.1055632  53.2152752
  37.5065839   6.7298919  54.5865723  39.1844371  12.8952184  52.4295742
  39.3961267  13.5383943  51.7530123  39.1374120  12.0614500  51.9617672
  36.7870600   5.5070004  49.3332314  35.9255079   5.8051258  49.6249052
  36.8133035   5.7240403  48.4013347  33.6032170  14.0512195  45.7406120
  34.0670515  14.3299898  44.9510742  33.3388968  13.1495639  45.5579210
  30.4956251  13.5983676  48.6785883  31.0657608  14.0270945  48.0403367
  31.0864363  13.3166261  49.3770069  32.5401056  10.1735347  42.5495685
  33.2425099  10.6256391  43.0169611  32.2081684   9.5319166  43.1775578
  30.9881417   8.7647104  56.9246894  30.3580078   9.4463385  57.1582291
  30.8817505   8.6530185  55.9800033  26.2826390   8.4318900  47.8512818
  25.4925444   8.6876428  47.3752929  26.7737637   9.2467238  47.9564859
  40.2990199  15.7724139  50.6018099  41.1207643  15.3704326  50.3200781
  40.2952602  15.6692373  51.5534215  28.2341135   8.7963479  44.8096295
  27.4372298   8.9082173  45.3279791  28.0066727   9.1350131  43.9437186
  34.0646803  15.3208182  52.7578810  34.1291235  15.7828590  53.5936982
  33.3557727  14.6905547  52.8861120  24.5664093   8.6849390  50.2827809
  24.8172131   9.5696400  50.5485385  25.1023641   8.5053992  49.5102901
  48.3896192  12.1162887  46.9503071  47.6359901  11.5470286  46.7947075
  48.5243734  12.0825552  47.8973705  33.7794820  16.9876290  42.6257790
  33.6440495  17.8327826  43.0542638  34.3204633  17.1895567  41.8623724
  27.2324218  14.5051728  43.1985715  27.7448738  15.2994978  43.3491280
  27.8846931  13.8078018  43.1319317  29.0419103  17.6217484  45.2808468
  29.2185731  18.5435449  45.0929452  29.8375936  17.3075903  45.7102848
  33.1830121   4.4825749  56.8792402  33.9239834   5.0832902  56.7996864
  33.4148044   3.7403387  56.3210444  28.3271459   9.6682116  55.1570632
  28.2124974   8.7667373  55.4577730  27.4715977   9.9145813  54.8055448
  35.4063297  17.6099856  56.7558132  34.9627151  16.8236235  56.4379037
  36.0680510  17.7979007  56.0902023  30.1650418  19.1395658  51.2818811
  30.7157843  19.0112721  50.5095805  29.3261894  19.4390547  50.9313703
  37.5044535  17.8902656  54.7839533  37.4863010  18.7111537  54.2919803
  38.4264455  17.7656731  55.0089675  33.9617589  15.4046786  55.6263042
  34.4945926  14.6435074  55.3962350  33.4331670  15.1120438  56.3687196
  37.1287284   0.5106852  51.1556684  36.7851553   1.4008493  51.0795794
  37.4966247   0.3208509  50.2926269  25.1973135  12.8340382  43.9745286
  26.0348357  13.2437391  43.7578993  25.3751402  11.8939824  43.9445480
  37.0937567  10.5015463  39.6629119  36.5784190  11.2720067  39.9017506
  36.8214875   9.8280599  40.2862180  34.6784678   5.3465164  44.7214357
  33.8226274   4.9572014  44.5419996  35.0911630   5.4257124  43.8614143
  36.2083824   2.8811507  49.1205917  35.7048620   2.8441642  48.3073722
  36.5014431   3.7904250  49.1802573  32.4526710   2.9650237  48.1272099
  33.3179707   2.7693045  47.7677988  32.5204219   2.7360588  49.0541455
  42.0671841  13.2547817  41.5982292  41.2901284  12.9158977  41.1537454
  42.7463322  13.2600441  40.9237257  36.8823870   8.3742555  41.4888900
  36.5774005   8.6888704  42.3399043  37.8354312   8.4523975  41.5316233
  35.3270302  14.5332778  43.1381854  34.7991663  13.7985538  42.8255091
  34.8257804  15.3107455  42.8921822  40.3063148  12.7281799  48.2548900
  39.6486822  13.4181060  48.3429029  41.1103547  13.1178231  48.5982886
  30.0589029   5.1952444  45.4988465  30.6332781   4.9727626  44.7661658
  30.6460012   5.2641139  46.2517067  39.1168607  11.0826171  46.3052842
  39.6300488  11.7156163  46.8074552  39.7669830  10.4827367  45.9396202
  30.3858616   7.2256906  39.5184351  29.5495929   7.5631592  39.8393625
  30.2463386   7.0905885  38.5811488  32.3611697   2.0693693  44.2263535
  31.7076109   1.7542711  43.6020150  32.3192171   1.4469434  44.9523358
  33.4722902  12.3512988  36.1416827  32.5649964  12.1202242  36.3407976
  33.9693934  11.5550608  36.3290808  36.3790981  21.0610496  39.0613513
  35.7052680  21.3642192  39.6698471  36.7656803  21.8639576  38.7118970
  35.5949437   8.5575627  48.5511182  34.6771999   8.7790574  48.3932870
  36.0109581   8.6321937  47.6922890  36.3784485   9.9567043  43.6813863
  37.1256304  10.4688440  43.3720985  36.6476075   9.6351095  44.5418256
  34.6511135  12.4525583  40.6640817  33.7422355  12.1684616  40.7613287
  34.6806219  12.8724662  39.8044124  39.8830403  16.0632173  44.4331985
  39.4292730  15.2223083  44.4897175  39.2524370  16.6993571  44.7706765
  38.8263322   6.9924159  45.6632652  38.0886079   6.4801545  45.9942895
  39.0790096   6.5524540  44.8515929  38.3263342  17.9008670  45.3681803
  38.6186316  18.4613727  44.6494168  38.8361963  18.1937231  46.1234962
  25.2199306  10.1731097  44.6456019  25.0223706   9.5800458  43.9207086
  24.6645970   9.8683308  45.3631958  33.1996029  10.0654204  46.7650612
  33.2544639   9.1128040  46.6893089  32.3887231  10.2213643  47.2491911
  34.3487223  13.9934327  38.0028896  33.9106653  13.2770186  37.5434533
  35.0897664  14.2210442  37.4413987  31.1388389   8.6831264  44.5240991
  30.3256255   8.9825434  44.9306183  31.6347384   8.2886952  45.2415473
  33.2896967  18.6789021  46.4575256  33.2473146  18.9049867  45.5283788
  34.2059666  18.4452395  46.6061057  36.7362601   9.1473088  53.3555885
  37.0911989   9.3744561  54.2150351  37.3834732   9.4791465  52.7333140
  42.4660338  12.2691524  44.0605214  42.3278237  12.4593120  43.1326403
  42.1096557  13.0310907  44.5173265  30.6302464   6.2549619  50.1402226
  31.2701843   6.1138378  49.4425189  29.7979995   5.9684133  49.7640828
  42.4929718  14.3368051  49.0716486  42.9266224  14.2443340  49.9199540
  43.2061298  14.3125552  48.4336502  31.4062768  15.5552050  46.2537219
  32.2003367  15.0602370  46.0519794  30.6954460  15.0269913  45.8904924
  36.2257612  17.9370145  50.6049586  36.2794635  18.5061081  51.3727302
  35.3572394  18.1072030  50.2403623  27.7145531   9.6995131  42.3296971
  26.7843120   9.6379587  42.5466933  27.8103003   9.1771084  41.5333613
  27.6331081   6.2249944  44.9175213  27.8937898   7.1395277  44.8084373
  28.4548253   5.7574387  45.0671826  29.1056006   7.6387701  52.0874037
  29.7779059   7.4305063  51.4386686  28.2785792   7.4409787  51.6479270
  43.3545267  14.3791752  51.6049371  43.5481157  15.2837562  51.8508646
  43.2545885  13.9199171  52.4387956  35.0081578   4.2649642  54.1039698
  34.3609493   4.9639592  54.0104175  35.7782593   4.6985786  54.4715947
  38.4160376  14.5298494  57.1790252  38.2645882  14.3009046  56.2620335
  38.4065055  15.4869096  57.1921597  35.1845712  12.1030407  52.1636518
  36.1137772  12.2541567  51.9905485  34.7636742  12.1914428  51.3085165
  33.9834044  16.1281072  49.9335056  33.8445130  15.7599856  50.8060994
  33.1948640  16.6428711  49.7619013  34.5782196  21.2290168  41.2760592
  34.7533952  20.7578211  42.0906215  33.8914984  21.8555934  41.5041853
  35.5339259  15.5062674  47.3223893  35.1989092  15.4663444  48.2181543
  35.0343205  14.8407390  46.8494304  29.5083503  10.9130304  52.8476475
  29.3703301  10.1810543  53.4488014  30.4188427  10.8239204  52.5660662
  38.4698451  12.8518709  37.5960953  37.8527621  12.1265537  37.4994006
  38.0014939  13.6128069  37.2528027  32.1365804  10.6250264  52.3360154
  32.8465422   9.9843456  52.2946773  32.0935112  10.8763159  53.2586335
  40.1252582  17.5617617  55.2566733  40.0665129  16.8776837  54.5897316
  40.5272101  18.3036607  54.8047359  30.8494738   7.6115482  54.1555794
  30.3132095   7.1606220  54.8077390  30.2611446   7.7461390  53.4126258
  29.1443281  24.3779531  48.0500452  29.3839879  25.0098055  48.7279471
  28.3012478  24.0267571  48.3365812  30.2596997   7.0704133  36.7182257
  29.3826463   6.9492934  36.3544504  30.7354750   6.2790211  36.4661146
  40.1269990  15.5257201  53.4880713  39.2396768  15.1883123  53.6107112
  40.6968541  14.7940232  53.7249479  21.7799137  11.8581293  46.8123765
  22.4670177  11.5443023  46.2244780  21.6247266  12.7622657  46.5391016
  26.5833859   6.7471489  51.2408788  26.4992048   6.1397159  50.5059198
  25.7616565   7.2380508  51.2418285  33.6571143  20.1858653  50.4541956
  33.5841315  20.9913625  50.9661261  33.2148536  20.3850619  49.6289978
  33.4460923  19.4230423  43.9644778  32.6628445  19.9652104  44.0583002
  34.1453668  19.9404403  44.3639019  36.7557573   5.2325053  46.6078983
  37.2526272   4.4795015  46.2880054  35.9844554   5.2689369  46.0422193
  44.6087330  10.9365418  48.2497275  44.5977207  11.8190134  47.8791208
  43.7404710  10.5836969  48.0551812  36.1169827  20.0845487  52.6100115
  36.8297799  20.7192952  52.5376016  35.6259855  20.1809353  51.7940117
  37.8387354  13.9896740  44.1817407  36.9043632  14.1098202  44.0122111
  38.0164022  13.0869207  43.9177417  33.3392542   7.3742436  46.3350668
  32.9690329   6.8213476  47.0231573  33.8351634   6.7700569  45.7825668
  41.2259905   9.8314059  44.7167441  41.6920357  10.6642051  44.6427743
  41.6767405   9.3659041  45.4212699  31.1681740  17.8339931  53.4305686
  31.8691200  18.4676414  53.5835080  30.6976855  18.1754662  52.6701325
  39.2936136  16.1757881  41.7153593  39.5695980  16.0614475  42.6247467
  38.4240635  15.7775365  41.6765766  39.1976568   2.1994646  48.7558342
  38.2839647   2.4298873  48.9240549  39.6269669   2.2833090  49.6072375
  38.9683026  10.3884538  51.2558236  38.3154476  10.6360446  50.6010689
  39.3463406   9.5748676  50.9220713  35.9290200  20.4244231  45.3586406
  36.1112595  19.6065887  45.8214159  36.7523186  20.6411924  44.9211296
  36.2632366  19.3512417  42.6201455  36.7920132  18.8404871  42.0071617
  36.5260585  19.0354947  43.4846988  35.0170599  11.1304349  57.7424273
  34.3411236  11.0298479  58.4126648  35.8398233  10.9743563  58.2060270
  26.7649458  17.3676286  50.3636789  27.3502895  16.6219974  50.4964693
  26.5674297  17.6780243  51.2473452  29.6188113  20.4027533  45.3799231
  28.9498489  20.8873661  44.8963271  29.4800983  20.6496754  46.2942609
  21.3567113   9.9381886  49.0841232  21.3951212   9.4045477  49.8778350
  20.8507406   9.4117092  48.4652209  33.7593382  22.4371277  51.9781889
  34.3111690  22.6002898  52.7430974  34.0999576  23.0275715  51.3061914
  28.7357875   4.7846427  52.5803774  28.7999202   5.6461257  52.1681172
  28.6724996   4.1720428  51.8476132  28.2110148   6.8569559  56.2276808
  28.8382187   6.4746636  56.8414333  27.3538067   6.6383761  56.5932501
  38.6104256  17.2632534  57.8330544  39.1544160  17.8762493  57.3385498
  38.0291101  17.8212113  58.3497557  24.9875691   8.6645988  42.1595163
  25.2829132   7.7556667  42.1062217  24.0863726   8.6433728  41.8376165
  36.8961769  20.3853252  48.9645571  36.7712909  19.5842992  48.4556517
  37.5540860  20.8799446  48.4759541  28.5169938   6.7401985  48.1422712
  27.7956523   7.3537952  48.0030185  29.3063193   7.2759750  48.0639358
  38.9596678  18.1862272  50.5925122  38.0127013  18.0667624  50.5203448
  39.3079451  17.2984770  50.6751383  31.3196251   4.0756411  54.4163363
  31.8430653   4.3218708  55.1789673  31.1008584   4.9076446  53.9966501
  26.7163532   6.3460086  42.2834488  26.3876238   5.4657465  42.1009594
  27.0702903   6.2907755  43.1710877  35.9643111  17.9814989  46.7929474
  35.8168073  17.0531696  46.9737044  36.7896605  18.0035079  46.3086549
  29.8305355   6.6333056  42.6509966  30.1701428   7.1618977  41.9288574
  30.2777476   6.9713462  43.4268532  39.5677233  18.8043547  47.8794346
  40.4923780  18.5986409  47.7418798  39.3992536  18.5559948  48.7883688
  32.5248796   5.0170106  52.1013034  32.1845616   4.2177919  52.5033714
  31.8187802   5.3171817  51.5289867  33.1765268   2.1019419  50.5540357
  33.9991337   1.6279897  50.4319247  33.4203331   2.8809903  51.0539043
  31.8173502   5.1307677  40.8503259  32.5381865   5.5088930  40.3466975
  31.1938807   5.8496554  40.9538237  35.9604625   5.8352826  41.7861591
  36.1768240   6.7177464  41.4850419  35.4798692   5.4439040  41.0567233
  30.7003847   8.7938539  48.3632336  30.5548427   9.1078843  49.2556617
  30.2229050   9.4123440  47.8103234  32.5600230   5.7841087  48.4113225
  32.5461798   4.8882181  48.0745523  33.2772658   5.7911751  49.0451511
  34.4126360   6.2178428  50.4566353  34.1544138   7.1395498  50.4550683
  33.8811401   5.8208862  51.1466817  39.3572549  19.3229215  43.2356438
  39.5309427  18.7575637  42.4830290  39.8501440  20.1230110  43.0535928
  25.1749509  11.3343884  51.3019997  24.6302977  12.1103692  51.4340271
  26.0528859  11.6814688  51.1439118  31.9637126   4.6655468  43.6800795
  32.0853037   3.7372114  43.8791683  31.6739168   4.6794154  42.7679111
  34.8328316   2.3510378  46.8167515  34.8550013   2.4149711  45.8619495
  35.2496375   1.5114887  47.0108021  45.2111940  12.0865638  44.8546738
  45.6543086  11.3372963  44.4565861  44.3338451  12.0775774  44.4720470
  40.3447722  18.6395979  40.3353336  41.0398626  19.2602672  40.5540651
  40.6870872  17.7891330  40.6105714  25.9615531  10.4613780  54.1950154
  25.2197267  10.6096415  54.7814784  25.6408275  10.7222046  53.3316903
  42.2439145  16.0895685  41.8640667  42.7690469  16.4282957  41.1389987
  42.1561497  15.1542700  41.6803802  33.9059193  20.0029758  53.9930544
  34.2146320  19.7578905  54.8653243  34.7034675  20.2076397  53.5049414
  33.9279805  22.1567668  46.2235920  33.4884796  21.6644047  46.9168777
  34.6787922  21.6140636  45.9827995  26.4072144  18.3479209  46.2260548
  27.2330164  18.0482981  45.8459192  26.0566196  17.5786831  46.6750337
  31.3753678  17.7005677  48.2958222  30.7533687  17.0376382  47.9960450
  32.0458544  17.7266809  47.6131870  24.6080749  16.2665535  47.1849482
  23.7712658  15.8387710  47.0033483  24.5804395  16.4597979  48.1220273
  31.4478205   6.1787465  57.8890728  31.4966361   7.0549588  57.5068497
  31.9900719   5.6364858  57.3162371  41.9333051  16.7228588  57.1691865
  41.1428594  16.7052727  56.6296364  41.6966405  17.2616882  57.9240902
  42.0530926  13.5721055  54.4824593  42.1028931  13.4071062  55.4240116
  41.9444849  12.7048314  54.0922474  30.9367184  16.2509600  41.7716682
  31.0855305  16.9345065  41.1183355  31.7433628  16.2314690  42.2866138
  39.3434688   9.5551983  55.7983900  40.2444551   9.4158448  55.5067898
  39.4182663   9.7206438  56.7382078  33.6777494   6.9318837  54.6437087
  32.8080803   7.2252404  54.3719675  33.9136974   7.5159282  55.3644350
  43.5549123  15.9917996  54.7266615  43.2633931  16.3547977  55.5630076
  42.9421254  15.2785004  54.5479947  44.7544805  13.5570876  47.2469185
  45.5891696  13.9960680  47.4106746  44.8903934  13.0809529  46.4277431
  41.8036311  11.1150611  53.1946673  42.2790432  11.3078257  52.3865524
  40.8801876  11.1709797  52.9490057  28.6919817  12.2774778  42.7777751
  28.4465859  11.3737108  42.9757961  28.8615732  12.2791928  41.8357229
  36.3816527   3.1498454  52.1602507  36.8998471   3.8859481  51.8348995
  36.0271660   3.4562448  52.9949266  27.9615465   8.0103136  40.2763913
  27.2684710   8.0847491  39.6203949  27.7167217   7.2463479  40.7985430
  34.4362590  18.7457731  39.2428430  33.8636557  19.3647918  38.7898902
  35.0095384  19.2957093  39.7768352  40.5037980   7.9916371  51.4274979
  41.4555403   8.0914469  51.4487203  40.3341430   7.1994639  51.9373063
  38.5252359   5.0771954  51.6134380  37.9302291   5.3576967  50.9180868
  38.2402056   5.5665855  52.3851121  37.6559850  19.0294881  40.3737012
  38.5890523  18.9640443  40.5769888  37.5683063  19.8651148  39.9151545
  40.2847866  18.3460751  37.3340960  40.2061498  18.0120615  38.2276718
  41.1057533  18.8382519  37.3332432  42.9826058  11.2122491  50.5417278
  42.9502378  10.2738491  50.7276962  43.5926681  11.2906527  49.8083103
  34.8209388  10.0818544  36.5844482  35.7668493   9.9524752  36.6532900
  34.4423633   9.3433205  37.0613910  43.1320546   8.0033534  50.5875561
  42.6159595   7.2191991  50.4005490  44.0160495   7.6752251  50.7522081
  40.7931273   1.7474550  46.5471374  40.5956094   1.4389638  47.4314706
  41.4030979   2.4736189  46.6769304  48.8002607  12.2738497  49.6823315
  49.5305996  12.0123786  50.2431018  48.1909553  11.5367219  49.7225383
  46.8817905  10.4146360  50.2797766  46.1551068  10.2802325  49.6714258
  46.4665191  10.7223189  51.0854484  34.7048081  14.1336290  58.0445139
  35.6251091  14.3114889  58.2385186  34.6697664  13.1892335  57.8924839
  33.0052306   8.0068520  36.5199368  32.0983761   7.7101633  36.5962081
  33.2828287   7.7098338  35.6533654  23.9230246   9.3274883  46.9698414
  23.6033030   8.4740192  46.6772788  23.3763674   9.5423462  47.7256381
  27.7010154  12.0437324  50.6867920  27.9196163  12.9754432  50.7055954
  28.1135927  11.6845299  51.4722724  34.6214371   2.5505410  42.6743609
  33.8115100   2.2052495  43.0498855  35.3098788   2.2412953  43.2631220
  36.5504920   1.6283457  44.2967905  37.1035958   2.0478910  44.9557929
  36.7875006   0.7019205  44.3390861  31.7751090   4.8655455  36.6611347
  32.6370254   5.1910354  36.9207164  31.9601434   4.0786951  36.1484413
  23.7918506  12.9477795  48.9391536  23.0981977  12.5331748  48.4261490
  24.5391497  12.9898331  48.3424954  39.9283727   3.7383982  43.8046570
  39.3482396   4.3968786  43.4224622  39.6619659   2.9161326  43.3933987
  38.3787293   3.1389039  46.0067890  38.8787071   3.2505574  45.1982209
  39.0222901   2.8350092  46.6468699  32.4369289  11.0467669  58.8935731
  31.9536371  11.8468029  59.0999620  32.5230228  11.0575614  57.9403175
  25.7055249  12.8796049  46.8157550  25.6825937  12.9783736  45.8639433
  26.0155885  13.7261199  47.1374717  28.3642626  14.9372204  50.9304165
  29.3185880  14.9056146  50.8634096  28.1655150  14.4762827  51.7454391
  28.9542009  13.5073320  53.4974962  29.7734898  14.0017398  53.5209800
  29.2278816  12.5905288  53.4692530  38.7108605   5.8984072  42.8602918
  37.8234460   6.1833723  42.6423113  39.1262594   5.7377835  42.0130195
  42.0623141   5.9230593  46.5757257  42.8383531   6.4127045  46.8481874
  41.3371275   6.3488647  47.0329127  44.4995700   6.6358212  47.6331198
  45.0940190   6.3953948  46.9224506  44.5722283   5.9165343  48.2604734
  26.7192855  20.4791823  47.9474363  26.5847323  19.7192224  47.3812361
  26.3024917  21.2032723  47.4803152  37.8551818  15.6628747  36.9550938
  38.5587668  15.8678749  37.5708594  37.1314467  16.2305509  37.2200021
  38.6849629  11.4138608  43.0753208  38.6284830  11.8707159  42.2360841
  39.2377971  10.6529293  42.8976051  42.4954434   7.2028340  43.9003328
  42.2391369   6.8024976  44.7311535  41.8707302   7.9172134  43.7753467
  46.8066772   9.9424413  46.4074619  46.2466330  10.0117602  47.1806181
  46.2010276   9.7665398  45.6874115  29.8761981  21.3761140  48.1592805
  29.7594365  22.3206573  48.0571496  29.0554427  21.0734702  48.5478605
  39.7638516  16.1011276  39.0049398  40.5984120  15.6692474  38.8226873
  39.6022859  15.9293290  39.9326293  39.4184408  12.6043389  40.3705737
  39.3633212  12.4387661  39.4294181  38.7930463  13.3119422  40.5267927
  24.2076923   7.8411454  54.1967160  24.8535786   7.3310408  54.6854385
  23.9994074   8.5780135  54.7710585  36.7330315  14.9092301  59.6959300
  37.6021475  15.0832953  59.3345935  36.2537066  15.7286718  59.5735029
  32.7280533   2.1051498  39.9491056  32.7159203   3.0493338  40.1059327
  33.6203955   1.9221644  39.6550517  30.9016495  22.0289402  51.3748734
  31.8043742  22.0613012  51.6915229  30.6753865  21.0989853  51.3895070
  32.6570097  20.7820389  48.0358812  31.7065728  20.7822250  47.9223185
  32.9602583  20.0353123  47.5194847  48.3922791  26.6180927  49.1004575
  49.0301201  26.4987674  48.3967915  48.2743634  27.5661771  49.1592527
  45.2012497  26.5708355  49.0366099  44.8631009  26.4549420  48.1486634
  46.0702265  26.1699520  49.0167106  45.6832280  27.7243207  54.9952305
  45.6720921  27.3296005  54.1232809  45.8452919  26.9909279  55.5886076
  42.4039541  30.5080319  53.9431489  42.1129407  31.4125950  53.8278155
  43.0396526  30.5496846  54.6575559  43.3295748  27.8857167  50.5332849
  43.9259320  27.6613190  49.8189812  43.3870720  27.1441913  51.1358296
  47.9464059  24.3432381  46.1757783  48.7327148  23.9251804  45.8248200
  48.2102764  25.2478473  46.3439431  53.3472486  24.2807614  47.0790761
  54.0797658  23.7106831  47.3128591  52.5911842  23.8929215  47.5197267
  44.9648606  26.7034856  44.2754104  44.6006813  26.1765477  44.9867025
  45.8215722  26.3133325  44.1020589  50.8697907  17.9929188  51.5385370
  50.5381231  18.8624599  51.3146585  50.2743520  17.6765472  52.2179400
  44.6054093  21.7324755  39.2715452  44.7728495  22.6004992  39.6385923
  44.4151262  21.8952037  38.3476742  47.3629426  30.1941734  50.9381283
  47.0630149  31.0966773  50.8297090  47.0180486  29.9273917  51.7902436
  40.8141908  26.6455531  46.9717987  39.8892404  26.5131745  47.1795679
  41.0626321  27.4249750  47.4687929  50.7626570  22.7124274  48.6178720
  49.8543447  22.6439683  48.3237481  50.7114166  23.1896219  49.4460545
  44.5843314  24.1882413  40.2562119  44.4642939  24.6339464  41.0947599
  43.8895902  24.5367730  39.6975657  38.1750719  26.2888805  47.8061776
  38.3043100  26.5423283  48.7201188  37.4948170  26.8816513  47.4866431
  44.8367436  24.1313920  56.5613617  44.0600770  24.6907840  56.5516482
  45.4757999  24.6170703  57.0828487  52.6288216  20.9140713  50.3956594
  51.9862597  21.2073246  49.7496388  52.1243145  20.7993633  51.2009791
  50.2828380  24.6603886  41.0842453  51.1946236  24.8931273  40.9090151
  49.7738027  25.2440930  40.5217532  43.0913808  26.9399373  56.1231584
  43.8328492  27.4784417  55.8466408  42.3850794  27.5665662  56.2803136
  48.5669148  29.0828514  54.7203746  48.9752504  28.6410924  53.9758378
  47.8446409  28.5081141  54.9737939  44.9200218  24.0201121  52.0937303
  45.7661413  24.4440534  52.2371952  44.8598855  23.3634745  52.7875866
  48.8897962  29.6429704  48.4756035  48.2606825  29.8075419  47.7732102
  48.5023624  30.0571314  49.2466999  52.7687194  30.5784142  45.8300398
  52.0838232  30.9583044  45.2797432  52.8531044  31.1879469  46.5632346
  48.0699663  21.6805489  53.7518476  47.8260595  22.4347549  53.2152752
  48.3459594  22.0590837  54.5865723  50.0238126  28.2244101  52.4295742
  50.2355021  28.8675861  51.7530123  49.9767874  27.3906418  51.9617672
  47.6264355  20.8361922  49.3332314  46.7648834  21.1343175  49.6249052
  47.6526790  21.0532321  48.4013347  44.4425924  29.3804112  45.7406120
  44.9064270  29.6591815  44.9510742  44.1782722  28.4787557  45.5579210
  41.3350005  28.9275594  48.6785883  41.9051362  29.3562862  48.0403367
  41.9258117  28.6458179  49.3770069  41.8275172  24.0939021  56.9246894
  41.1973832  24.7755302  57.1582291  41.7211260  23.9822103  55.9800033
  37.1220144  23.7610818  47.8512818  36.3319198  24.0168346  47.3752929
  37.6131392  24.5759155  47.9564859  51.1383954  31.1016057  50.6018099
  51.9601398  30.6996244  50.3200781  51.1346357  30.9984291  51.5534215
  39.0734890  24.1255397  44.8096295  38.2766053  24.2374091  45.3279791
  38.8460482  24.4642049  43.9437186  44.9040557  30.6500100  52.7578810
  44.9684990  31.1120507  53.5936982  44.1951481  30.0197465  52.8861120
  35.4057847  24.0141308  50.2827809  35.6565886  24.8988318  50.5485385
  35.9417396  23.8345909  49.5102901  59.2289947  27.4454805  46.9503071
  58.4753655  26.8762203  46.7947075  59.3637488  27.4117470  47.8973705
  41.1055915  18.3959787  59.2872145  40.7122860  17.8425986  59.9619790
  41.9222055  18.7070366  59.6778663  44.0223876  19.8117666  56.8792402
  44.7633589  20.4124820  56.7996864  44.2541798  19.0695304  56.3210444
  39.1665214  24.9974034  55.1570632  39.0518729  24.0959291  55.4577730
  38.3109731  25.2437730  54.8055448  46.2457051  32.9391774  56.7558132
  45.8020906  32.1528153  56.4379037  46.9074265  33.1270924  56.0902023
  41.0044173  34.4687576  51.2818811  41.5551598  34.3404639  50.5095805
  40.1655648  34.7682465  50.9313703  48.3438289  33.2194574  54.7839533
  48.3256765  34.0403455  54.2919803  49.2658209  33.0948649  55.0089675
  44.8011344  30.7338703  55.6263042  45.3339680  29.9726992  55.3962350
  44.2725425  30.4412355  56.3687196  47.9681039  15.8398769  51.1556684
  47.6245308  16.7300411  51.0795794  48.3360001  15.6500427  50.2926269
  47.9331321  25.8307380  39.6629119  47.4177945  26.6011985  39.9017506
  47.6608630  25.1572517  40.2862180  45.5178432  20.6757081  44.7214357
  44.6620029  20.2863932  44.5419996  45.9305384  20.7549042  43.8614143
  47.0477579  18.2103425  49.1205917  46.5442374  18.1733560  48.3073722
  47.3408186  19.1196167  49.1802573  43.2920465  18.2942154  48.1272099
  44.1573462  18.0984963  47.7677988  43.3597974  18.0652506  49.0541455
  52.9065595  28.5839735  41.5982292  52.1295038  28.2450895  41.1537454
  53.5857076  28.5892358  40.9237257  47.7217624  23.7034473  41.4888900
  47.4167760  24.0180622  42.3399043  48.6748067  23.7815892  41.5316233
  51.1456902  28.0573716  48.2548900  50.4880577  28.7472978  48.3429029
  51.9497301  28.4470148  48.5982886  40.8982784  20.5244362  45.4988465
  41.4726536  20.3019544  44.7661658  41.4853766  20.5933057  46.2517067
  49.9562361  26.4118089  46.3052842  50.4694243  27.0448081  46.8074552
  50.6063585  25.8119285  45.9396202  41.2252371  22.5548823  39.5184351
  40.3889683  22.8923510  39.8393625  41.0857141  22.4197803  38.5811488
  43.2005452  17.3985611  44.2263535  42.5469864  17.0834628  43.6020150
  43.1585926  16.7761352  44.9523358  46.4343192  23.8867545  48.5511182
  45.5165753  24.1082492  48.3932870  46.8503336  23.9613855  47.6922890
  47.2178240  25.2858960  43.6813863  47.9650059  25.7980358  43.3720985
  47.4869829  24.9643013  44.5418256  50.7224157  31.3924091  44.4331985
  50.2686484  30.5515000  44.4897175  50.0918124  32.0285489  44.7706765
  49.6657077  22.3216077  45.6632652  48.9279834  21.8093463  45.9942895
  49.9183850  21.8816458  44.8515929  49.1657097  33.2300587  45.3681803
  49.4580071  33.7905644  44.6494168  49.6755717  33.5229148  46.1234962
  49.7668704  15.0992329  46.2574421  50.0727581  14.2389692  45.9700336
  50.4921309  15.6909949  46.0573415  36.0593060  25.5023015  44.6456019
  35.8617460  24.9092376  43.9207086  35.5039724  25.1975225  45.3631958
  44.0389784  25.3946122  46.7650612  44.0938394  24.4419958  46.6893089
  43.2280986  25.5505561  47.2491911  41.9782144  24.0123181  44.5240991
  41.1650009  24.3117352  44.9306183  42.4741138  23.6178870  45.2415473
  44.1290722  34.0080938  46.4575256  44.0866901  34.2341785  45.5283788
  45.0453421  33.7744313  46.6061057  47.5756356  24.4765006  53.3555885
  47.9305743  24.7036479  54.2150351  48.2228487  24.8083383  52.7333140
  53.3054092  27.5983442  44.0605214  53.1671991  27.7885038  43.1326403
  52.9490311  28.3602825  44.5173265  41.4696219  21.5841537  50.1402226
  42.1095598  21.4430296  49.4425189  40.6373749  21.2976050  49.7640828
  53.3323472  29.6659969  49.0716486  53.7659979  29.5735258  49.9199540
  54.0455053  29.6417469  48.4336502  47.0651367  33.2662063  50.6049586
  47.1188389  33.8352999  51.3727302  46.1966148  33.4363948  50.2403623
  38.5539286  25.0287049  42.3296971  37.6236874  24.9671505  42.5466933
  38.6496758  24.5063002  41.5333613  38.4724835  21.5541862  44.9175213
  38.7331652  22.4687195  44.8084373  39.2942007  21.0866304  45.0671826
  39.9449760  22.9679619  52.0874037  40.6172814  22.7596981  51.4386686
  39.1179547  22.7701705  51.6479270  54.1939022  29.7083669  51.6049371
  54.3874912  30.6129480  51.8508646  54.0939640  29.2491088  52.4387956
  45.8475332  19.5941560  54.1039698  45.2003247  20.2931510  54.0104175
  46.6176348  20.0277704  54.4715947  49.2554130  29.8590412  57.1790252
  49.1039637  29.6300964  56.2620335  49.2458810  30.8161014  57.1921597
  46.0239467  27.4322325  52.1636518  46.9531527  27.5833484  51.9905485
  45.6030497  27.5206346  51.3085165  44.8227798  31.4572989  49.9335056
  44.6838884  31.0891774  50.8060994  44.0342395  31.9720629  49.7619013
  46.3733014  30.8354592  47.3223893  46.0382846  30.7955362  48.2181543
  45.8736959  30.1699308  46.8494304  40.3477258  26.2422222  52.8476475
  40.2097056  25.5102461  53.4488014  41.2582181  26.1531122  52.5660662
  42.9759558  25.9542181  52.3360154  43.6859177  25.3135374  52.2946773
  42.9328866  26.2055076  53.2586335  50.9646337  32.8909535  55.2566733
  50.9058883  32.2068755  54.5897316  51.3665855  33.6328525  54.8047359
  41.6888492  22.9407399  54.1555794  41.1525849  22.4898138  54.8077390
  41.1005201  23.0753308  53.4126258  39.9837036  39.7071449  48.0500452
  40.2233634  40.3389973  48.7279471  39.1406232  39.3559489  48.3365812
  50.9663744  30.8549119  53.4880713  50.0790523  30.5175040  53.6107112
  51.5362295  30.1232150  53.7249479  37.4227613  22.0763407  51.2408788
  37.3385802  21.4689076  50.5059198  36.6010320  22.5672425  51.2418285
  44.4964898  35.5150571  50.4541956  44.4235069  36.3205542  50.9661261
  44.0542291  35.7142537  49.6289978  44.2854677  34.7522341  43.9644778
  43.5022199  35.2944021  44.0583002  44.9847422  35.2696321  44.3639019
  47.5951327  20.5616970  46.6078983  48.0920027  19.8086933  46.2880054
  46.8238309  20.5981287  46.0422193  55.4481085  26.2657336  48.2497275
  55.4370961  27.1482051  47.8791208  54.5798464  25.9128887  48.0551812
  46.9563581  35.4137405  52.6100115  47.6691553  36.0484870  52.5376016
  46.4653610  35.5101271  51.7940117  48.6781108  29.3188658  44.1817407
  47.7437387  29.4390120  44.0122111  48.8557777  28.4161124  43.9177417
  44.1786296  22.7034353  46.3350668  43.8084084  22.1505394  47.0231573
  44.6745389  22.0992487  45.7825668  52.0653659  25.1605977  44.7167441
  52.5314112  25.9933969  44.6427743  52.5161160  24.6950959  45.4212699
  42.0075495  33.1631848  53.4305686  42.7084954  33.7968331  53.5835080
  41.5370610  33.5046580  52.6701325  50.1329891  31.5049798  41.7153593
  50.4089734  31.3906393  42.6247467  49.2634389  31.1067283  41.6765766
  50.0370322  17.5286564  48.7558342  49.1233402  17.7590791  48.9240549
  50.4663424  17.6125008  49.6072375  49.8076781  25.7176456  51.2558236
  49.1548231  25.9652363  50.6010689  50.1857161  24.9040594  50.9220713
  46.7683955  35.7536149  45.3586406  46.9506349  34.9357805  45.8214159
  47.5916941  35.9703841  44.9211296  47.1026120  34.6804334  42.6201455
  47.6313886  34.1696789  42.0071617  47.3654340  34.3646864  43.4846988
  45.8564354  26.4596267  57.7424273  45.1804991  26.3590396  58.4126648
  46.6791988  26.3035481  58.2060270  44.5987137  37.7663194  51.9781889
  45.1505445  37.9294816  52.7430974  44.9393330  38.3567632  51.3061914
  39.5751630  20.1138344  52.5803774  39.6392956  20.9753175  52.1681172
  39.5118750  19.5012346  51.8476132  39.0503902  22.1861477  56.2276808
  39.6775941  21.8038554  56.8414333  38.1931821  21.9675679  56.5932501
  49.4498011  32.5924452  57.8330544  49.9937915  33.2054410  57.3385498
  48.8684856  33.1504030  58.3497557  35.8269445  23.9937906  42.1595163
  36.1222886  23.0848584  42.1062217  34.9257481  23.9725645  41.8376165
  47.7355524  35.7145170  48.9645571  47.6106663  34.9134910  48.4556517
  48.3934615  36.2091363  48.4759541  39.3563692  22.0693902  48.1422712
  38.6350278  22.6829870  48.0030185  40.1456948  22.6051667  48.0639358
  49.7990432  33.5154190  50.5925122  48.8520768  33.3959541  50.5203448
  50.1473205  32.6276688  50.6751383  42.1590006  19.4048329  54.4163363
  42.6824407  19.6510625  55.1789673  41.9402339  20.2368364  53.9966501
  37.5557287  21.6752004  42.2834488  37.2269993  20.7949382  42.1009594
  37.9096657  21.6199672  43.1710877  46.8036866  33.3106906  46.7929474
  46.6561828  32.3823614  46.9737044  47.6290359  33.3326997  46.3086549
  40.6699110  21.9624973  42.6509966  41.0095182  22.4910895  41.9288574
  41.1171230  22.3005379  43.4268532  50.4070987  34.1335465  47.8794346
  51.3317535  33.9278326  47.7418798  50.2386291  33.8851866  48.7883688
  43.3642551  20.3462024  52.1013034  43.0239371  19.5469837  52.5033714
  42.6581557  20.6463735  51.5289867  44.0159022  17.4311336  50.5540357
  44.8385092  16.9571815  50.4319247  44.2597086  18.2101820  51.0539043
  42.6567257  20.4599595  40.8503259  43.3775619  20.8380848  40.3466975
  42.0332561  21.1788472  40.9538237  46.7998380  21.1644744  41.7861591
  47.0161994  22.0469382  41.4850419  46.3192447  20.7730957  41.0567233
  41.5397601  24.1230457  48.3632336  41.3942182  24.4370760  49.2556617
  41.0622805  24.7415357  47.8103234  43.3993984  21.1133005  48.4113225
  43.3855553  20.2174098  48.0745523  44.1166412  21.1203669  49.0451511
  45.2520115  21.5470345  50.4566353  44.9937893  22.4687416  50.4550683
  44.7205155  21.1500780  51.1466817  50.1966304  34.6521132  43.2356438
  50.3703181  34.0867555  42.4830290  50.6895195  35.4522027  43.0535928
  36.0143263  26.6635802  51.3019997  35.4696731  27.4395609  51.4340271
  36.8922613  27.0106606  51.1439118  42.8030880  19.9947385  43.6800795
  42.9246791  19.0664032  43.8791683  42.5132922  20.0086071  42.7679111
  45.6722070  17.6802296  46.8167515  45.6943767  17.7441629  45.8619495
  46.0890129  16.8406804  47.0108021  56.0505695  27.4157555  44.8546738
  56.4936841  26.6664881  44.4565861  55.1732205  27.4067692  44.4720470
  51.1841476  33.9687897  40.3353336  51.8792381  34.5894590  40.5540651
  51.5264626  33.1183248  40.6105714  36.8009285  25.7905698  54.1950154
  36.0591021  25.9388333  54.7814784  36.4802030  26.0513963  53.3316903
  53.0832899  31.4187602  41.8640667  53.6084223  31.7574875  41.1389987
  52.9955252  30.4834618  41.6803802  44.7452948  35.3321676  53.9930544
  45.0540074  35.0870823  54.8653243  45.5428430  35.5368314  53.5049414
  44.7673560  37.4859586  46.2235920  44.3278550  36.9935964  46.9168777
  45.5181677  36.9432553  45.9827995  42.2871960  21.5079383  57.8890728
  42.3360115  22.3841506  57.5068497  42.8294474  20.9656776  57.3162371
  52.7726805  32.0520506  57.1691865  51.9822349  32.0344645  56.6296364
  52.5360160  32.5908800  57.9240902  52.8924680  28.9012972  54.4824593
  52.9422685  28.7362980  55.4240116  52.7838604  28.0340231  54.0922474
  50.1828443  24.8843900  55.7983900  51.0838305  24.7450365  55.5067898
  50.2576417  25.0498355  56.7382078  44.5171248  22.2610755  54.6437087
  43.6474557  22.5544321  54.3719675  44.7530728  22.8451200  55.3644350
  54.3942877  31.3209914  54.7266615  54.1027685  31.6839894  55.5630076
  53.7815008  30.6076922  54.5479947  55.5938559  28.8862794  47.2469185
  56.4285451  29.3252598  47.4106746  55.7297688  28.4101447  46.4277431
  52.6430065  26.4442529  53.1946673  53.1184187  26.6370175  52.3865524
  51.7195631  26.5001714  52.9490057  47.2210282  18.4790372  52.1602507
  47.7392226  19.2151399  51.8348995  46.8665415  18.7854365  52.9949266
  38.8009219  23.3395053  40.2763913  38.1078464  23.4139408  39.6203949
  38.5560971  22.5755397  40.7985430  47.4722876  14.8990655  47.6803404
  47.7524630  14.2313844  48.3063830  48.2573483  15.0919750  47.1678067
  51.3431734  23.3208289  51.4274979  52.2949157  23.4206386  51.4487203
  51.1735185  22.5286557  51.9373063  49.3646114  20.4063872  51.6134380
  48.7696046  20.6868885  50.9180868  49.0795811  20.8957773  52.3851121
  51.1241621  33.6752669  37.3340960  51.0455252  33.3412533  38.2276718
  51.9451288  34.1674437  37.3332432  53.8219812  26.5414408  50.5417278
  53.7896132  25.6030409  50.7276962  54.4320436  26.6198445  49.8083103
  53.9714301  23.3325452  50.5875561  53.4553349  22.5483908  50.4005490
  54.8554249  23.0044168  50.7522081  51.6325028  17.0766467  46.5471374
  51.4349849  16.7681555  47.4314706  52.2424733  17.8028106  46.6769304
  59.6396362  27.6030415  49.6823315  60.3699750  27.3415703  50.2431018
  59.0303307  26.8659137  49.7225383  57.7211659  25.7438278  50.2797766
  56.9944823  25.6094243  49.6714258  57.3058946  26.0515106  51.0854484
  45.5441836  29.4628207  58.0445139  46.4644845  29.6406806  58.2385186
  45.5091419  28.5184253  57.8924839  38.5403908  27.3729242  50.6867920
  38.7589918  28.3046350  50.7055954  38.9529682  27.0137216  51.4722724
  45.4608126  17.8797327  42.6743609  44.6508854  17.5344412  43.0498855
  46.1492543  17.5704871  43.2631220  47.3898674  16.9575374  44.2967905
  47.9429713  17.3770828  44.9557929  47.6268761  16.0311122  44.3390861
  43.4131773  22.9462448  60.0770669  43.3128500  23.8956805  60.0082760
  43.1953315  22.6180687  59.2046739  42.6144845  20.1947373  36.6611347
  43.4764009  20.5202271  36.9207164  42.7995189  19.4078869  36.1484413
  50.7677481  19.0675899  43.8046570  50.1876150  19.7260703  43.4224622
  50.5013414  18.2453244  43.3933987  49.2181048  18.4680957  46.0067890
  49.7180826  18.5797492  45.1982209  49.8616656  18.1642010  46.6468699
  43.2763043  26.3759587  58.8935731  42.7930125  27.1759947  59.0999620
  43.3623982  26.3867532  57.9403175  39.7935763  28.8365237  53.4974962
  40.6128652  29.3309316  53.5209800  40.0672571  27.9197206  53.4692530
  49.5502359  21.2275990  42.8602918  48.6628214  21.5125640  42.6423113
  49.9656348  21.0669753  42.0130195  52.9016895  21.2522511  46.5757257
  53.6777286  21.7418963  46.8481874  52.1765030  21.6780565  47.0329127
  55.3389454  21.9650130  47.6331198  55.9333945  21.7245866  46.9224506
  55.4116038  21.2457260  48.2604734  49.5243383  26.7430526  43.0753208
  49.4678584  27.1999077  42.2360841  50.0771725  25.9821210  42.8976051
  53.3348189  22.5320258  43.9003328  53.0785123  22.1316893  44.7311535
  52.7101057  23.2464051  43.7753467  57.6460527  25.2716331  46.4074619
  57.0860085  25.3409520  47.1806181  57.0404030  25.0957315  45.6874115
  50.2578162  27.9335307  40.3705737  50.2026966  27.7679578  39.4294181
  49.6324218  28.6411340  40.5267927  35.0470677  23.1703371  54.1967160
  35.6929541  22.6602325  54.6854385  34.8387828  23.9072053  54.7710585
  47.5724070  30.2384219  59.6959300  48.4415229  30.4124871  59.3345935
  47.0930821  31.0578636  59.5735029  43.5674288  17.4343416  39.9491056
  43.5552958  18.3785256  40.1059327  44.4597710  17.2513561  39.6550517
  41.7410250  37.3581320  51.3748734  42.6437496  37.3904930  51.6915229
  41.5147620  36.4281771  51.3895070  43.4963852  36.1112306  48.0358812
  42.5459483  36.1114168  47.9223185  43.7996338  35.3645041  47.5194847
  47.3826407  14.0286193  44.2036993  46.6158803  13.4744679  44.3493675
  47.7937112  14.1008061  45.0651144  39.3868168  20.3170988  58.2942174
  40.2499630  19.9607793  58.5045498  38.8133579  19.9784883  58.9817578
  59.2316545  41.9472845  49.1004575  59.8694955  41.8279592  48.3967915
  59.1137388  42.8953689  49.1592527  56.0406252  41.9000273  49.0366099
  55.7024763  41.7841338  48.1486634  56.9096020  41.4991438  49.0167106
  51.8993067  43.7535749  45.0262990  51.3357932  43.6625686  44.2579278
  51.7845462  42.9335654  45.5065483  56.5226035  43.0535125  54.9952305
  56.5114675  42.6587923  54.1232809  56.6846674  42.3201197  55.5886076
  49.4457499  45.2486941  47.8647211  50.2378791  44.9077765  47.4493510
  49.6854149  45.3581916  48.7849364  57.4792626  47.4206717  40.3377455
  56.8280606  48.0060797  39.9511469  58.2736989  47.9512912  40.3972493
  51.4048253  44.5095854  40.7364590  52.1779129  43.9624841  40.5977465
  51.7573652  45.3740103  40.9479051  53.2433296  45.8372236  53.9431489
  52.9523162  46.7417867  53.8278155  53.8790280  45.8788764  54.6575559
  54.1689503  43.2149085  50.5332849  54.7653075  42.9905107  49.8189812
  54.2264474  42.4733830  51.1358296  53.7414531  40.6688520  38.3683040
  53.9940052  40.1470041  37.6066503  52.8039090  40.5054666  38.4709723
  58.7857814  39.6724299  46.1757783  59.5720903  39.2543722  45.8248200
  59.0496518  40.5770391  46.3439431  58.9567891  45.1097149  40.8746440
  58.3213724  45.1831775  41.5867344  58.6265297  45.6990748  40.1965519
  64.1866241  39.6099532  47.0790761  64.9191413  39.0398749  47.3128591
  63.4305597  39.2221132  47.5197267  53.4610820  42.5716626  40.5707415
  53.3447078  41.8961530  41.2388499  53.5713080  42.0849000  39.7539568
  55.8042361  42.0326773  44.2754104  55.4400568  41.5057394  44.9867025
  56.6609476  41.6425242  44.1020589  61.7091661  33.3221106  51.5385370
  61.3774986  34.1916517  51.3146585  61.1137275  33.0057390  52.2179400
  55.4447848  37.0616673  39.2715452  55.6122250  37.9296909  39.6385923
  55.2545017  37.2243955  38.3476742  58.2023181  45.5233652  50.9381283
  57.9023904  46.4258691  50.8297090  57.8574240  45.2565835  51.7902436
  51.6535662  41.9747449  46.9717987  50.7286159  41.8423663  47.1795679
  51.9020075  42.7541668  47.4687929  61.6020325  38.0416192  48.6178720
  60.6937202  37.9731600  48.3237481  61.5507920  38.5188137  49.4460545
  55.4237068  39.5174330  40.2562119  55.3036694  39.9631381  41.0947599
  54.7289657  39.8659648  39.6975657  49.0144473  41.6180722  47.8061776
  49.1436854  41.8715201  48.7201188  48.3341925  42.2108430  47.4866431
  53.1843961  52.2877972  43.9052250  53.1067990  53.2385797  43.9840731
  52.5805604  51.9423845  44.5627177  55.6761190  39.4605838  56.5613617
  54.8994524  40.0199758  56.5516482  56.3151753  39.9462621  57.0828487
  63.4681971  36.2432630  50.3956594  62.8256351  36.5365164  49.7496388
  62.9636899  36.1285551  51.2009791  61.1222135  39.9895804  41.0842453
  62.0339991  40.2223190  40.9090151  60.6131782  40.5732848  40.5217532
  53.9307563  42.2691291  56.1231584  54.6722247  42.8076335  55.8466408
  53.2244548  42.8957580  56.2803136  59.4062902  44.4120431  54.7203746
  59.8146258  43.9702842  53.9758378  58.6840164  43.8373059  54.9737939
  55.7593972  39.3493038  52.0937303  56.6055167  39.7732452  52.2371952
  55.6992610  38.6926663  52.7875866  59.7291717  44.9721622  48.4756035
  59.1000579  45.1367336  47.7732102  59.3417379  45.3863232  49.2466999
  63.6080949  45.9076060  45.8300398  62.9231987  46.2874961  45.2797432
  63.6924798  46.5171387  46.5632346  58.9093418  37.0097407  53.7518476
  58.6654350  37.7639467  53.2152752  59.1853348  37.3882754  54.5865723
  60.8631880  43.5536019  52.4295742  61.0748776  44.1967779  51.7530123
  60.8161629  42.7198336  51.9617672  58.4658109  36.1653840  49.3332314
  57.6042588  36.4635093  49.6249052  58.4920544  36.3824238  48.4013347
  55.2819679  44.7096030  45.7406120  55.7458024  44.9883733  44.9510742
  55.0176477  43.8079475  45.5579210  52.1743760  44.2567512  48.6785883
  52.7445117  44.6854780  48.0403367  52.7651872  43.9750096  49.3770069
  54.2188565  40.8319183  42.5495685  54.9212608  41.2840226  43.0169611
  53.8869193  40.1903001  43.1775578  52.6668926  39.4230939  56.9246894
  52.0367587  40.1047220  57.1582291  52.5605014  39.3114021  55.9800033
  47.9613899  39.0902735  47.8512818  47.1712953  39.3460264  47.3752929
  48.4525146  39.9051073  47.9564859  61.9777708  46.4307974  50.6018099
  62.7995152  46.0288162  50.3200781  61.9740111  46.3276209  51.5534215
  49.9128644  39.4547314  44.8096295  49.1159807  39.5666009  45.3279791
  49.6854236  39.7933967  43.9437186  55.7434312  45.9792018  52.7578810
  55.8078744  46.4412425  53.5936982  55.0345236  45.3489383  52.8861120
  46.2451602  39.3433226  50.2827809  46.4959640  40.2280236  50.5485385
  46.7811150  39.1637827  49.5102901  55.4582329  47.6460125  42.6257790
  55.3228004  48.4911661  43.0542638  55.9992142  47.8479403  41.8623724
  51.9449669  33.7251705  59.2872145  51.5516615  33.1717904  59.9619790
  52.7615809  34.0362283  59.6778663  48.9111727  45.1635563  43.1985715
  49.4236247  45.9578813  43.3491280  49.5634440  44.4661854  43.1319317
  50.7206612  48.2801319  45.2808468  50.8973240  49.2019284  45.0929452
  51.5163445  47.9659739  45.7102848  54.8617630  35.1409584  56.8792402
  55.6027343  35.7416737  56.7996864  55.0935553  34.3987222  56.3210444
  50.0058968  40.3265951  55.1570632  49.8912483  39.4251209  55.4577730
  49.1503486  40.5729648  54.8055448  57.0850806  48.2683692  56.7558132
  56.6414660  47.4820070  56.4379037  57.7468019  48.4562842  56.0902023
  51.8437927  49.7979493  51.2818811  52.3945352  49.6696557  50.5095805
  51.0049403  50.0974382  50.9313703  59.1832044  48.5486492  54.7839533
  59.1650519  49.3695373  54.2919803  60.1051964  48.4240567  55.0089675
  55.6405098  46.0630621  55.6263042  56.1733435  45.3018909  55.3962350
  55.1119179  45.7704273  56.3687196  58.8074793  31.1690687  51.1556684
  58.4639062  32.0592329  51.0795794  59.1753756  30.9792345  50.2926269
  46.8760644  43.4924217  43.9745286  47.7135866  43.9021226  43.7578993
  47.0538911  42.5523660  43.9445480  58.7725076  41.1599298  39.6629119
  58.2571699  41.9303903  39.9017506  58.5002384  40.4864434  40.2862180
  56.3572187  36.0048999  44.7214357  55.5013783  35.6155849  44.5419996
  56.7699139  36.0840960  43.8614143  57.8871333  33.5395342  49.1205917
  57.3836129  33.5025477  48.3073722  58.1801940  34.4488085  49.1802573
  54.1314219  33.6234072  48.1272099  54.9967216  33.4276881  47.7677988
  54.1991728  33.3944424  49.0541455  63.7459350  43.9131653  41.5982292
  62.9688793  43.5742812  41.1537454  64.4250831  43.9184276  40.9237257
  58.5611379  39.0326390  41.4888900  58.2561514  39.3472539  42.3399043
  59.5141821  39.1107810  41.5316233  57.0057811  45.1916614  43.1381854
  56.4779172  44.4569373  42.8255091  56.5045313  45.9691290  42.8921822
  61.9850657  43.3865634  48.2548900  61.3274331  44.0764895  48.3429029
  62.7891056  43.7762066  48.5982886  51.7376538  35.8536280  45.4988465
  52.3120290  35.6311461  44.7661658  52.3247521  35.9224974  46.2517067
  60.7956116  41.7410007  46.3052842  61.3087997  42.3739999  46.8074552
  61.4457339  41.1411202  45.9396202  52.0646125  37.8840741  39.5184351
  51.2283438  38.2215427  39.8393625  51.9250895  37.7489721  38.5811488
  54.0399206  32.7277529  44.2263535  53.3863618  32.4126546  43.6020150
  53.9979680  32.1053269  44.9523358  55.1510411  43.0096824  36.1416827
  54.2437473  42.7786077  36.3407976  55.6481443  42.2134443  36.3290808
  58.0578490  51.7194331  39.0613513  57.3840189  52.0226028  39.6698471
  58.4444312  52.5223411  38.7118970  57.2736946  39.2159462  48.5511182
  56.3559508  39.4374409  48.3932870  57.6897090  39.2905773  47.6922890
  58.0571994  40.6150878  43.6813863  58.8043813  41.1272275  43.3720985
  58.3263584  40.2934931  44.5418256  56.3298644  43.1109419  40.6640817
  55.4209864  42.8268452  40.7613287  56.3593728  43.5308497  39.8044124
  61.5617912  46.7216008  44.4331985  61.1080239  45.8806918  44.4897175
  60.9311878  47.3577407  44.7706765  60.5050831  37.6507994  45.6632652
  59.7673588  37.1385380  45.9942895  60.7577605  37.2108376  44.8515929
  60.0050851  48.5592505  45.3681803  60.2973825  49.1197562  44.6494168
  60.5149472  48.8521066  46.1234962  60.6062459  30.4284246  46.2574421
  60.9121335  29.5681610  45.9700336  61.3315063  31.0201866  46.0573415
  46.8986815  40.8314933  44.6456019  46.7011215  40.2384294  43.9207086
  46.3433479  40.5267143  45.3631958  54.8783538  40.7238039  46.7650612
  54.9332148  39.7711876  46.6893089  54.0674740  40.8797478  47.2491911
  56.0274732  44.6518162  38.0028896  55.5894162  43.9354021  37.5434533
  56.7685173  44.8794277  37.4413987  52.8175898  39.3415099  44.5240991
  52.0043764  39.6409270  44.9306183  53.3134893  38.9470788  45.2415473
  54.9684476  49.3372856  46.4575256  54.9260655  49.5633702  45.5283788
  55.8847175  49.1036231  46.6061057  58.4150110  39.8056924  53.3555885
  58.7699498  40.0328397  54.2150351  59.0622241  40.1375300  52.7333140
  64.1447847  42.9275359  44.0605214  64.0065746  43.1176955  43.1326403
  63.7884066  43.6894742  44.5173265  52.3089973  36.9133455  50.1402226
  52.9489352  36.7722214  49.4425189  51.4767504  36.6267968  49.7640828
  64.1717227  44.9951886  49.0716486  64.6053733  44.9027175  49.9199540
  64.8848807  44.9709387  48.4336502  53.0850277  46.2135885  46.2537219
  53.8790875  45.7186205  46.0519794  52.3741969  45.6853748  45.8904924
  57.9045121  48.5953981  50.6049586  57.9582144  49.1644917  51.3727302
  57.0359903  48.7655866  50.2403623  49.3933040  40.3578967  42.3296971
  48.4630629  40.2963422  42.5466933  49.4890512  39.8354919  41.5333613
  49.3118590  36.8833780  44.9175213  49.5725407  37.7979113  44.8084373
  50.1335762  36.4158222  45.0671826  50.7843515  38.2971537  52.0874037
  51.4566568  38.0888899  51.4386686  49.9573301  38.0993623  51.6479270
  65.0332776  45.0375587  51.6049371  65.2268666  45.9421398  51.8508646
  64.9333394  44.5783006  52.4387956  56.6869087  34.9233478  54.1039698
  56.0397002  35.6223427  54.0104175  57.4570102  35.3569622  54.4715947
  60.0947885  45.1882330  57.1790252  59.9433391  44.9592881  56.2620335
  60.0852564  46.1452931  57.1921597  56.8633221  42.7614243  52.1636518
  57.7925281  42.9125402  51.9905485  56.4424251  42.8498263  51.3085165
  55.6621553  46.7864907  49.9335056  55.5232639  46.4183691  50.8060994
  54.8736149  47.3012546  49.7619013  56.2569705  51.8874003  41.2760592
  56.4321461  51.4162047  42.0906215  55.5702493  52.5139770  41.5041853
  57.2126768  46.1646510  47.3223893  56.8776601  46.1247280  48.2181543
  56.7130714  45.4991226  46.8494304  51.1871012  41.5714140  52.8476475
  51.0490810  40.8394379  53.4488014  52.0975936  41.4823040  52.5660662
  60.1485960  43.5102544  37.5960953  59.5315130  42.7849372  37.4994006
  59.6802448  44.2711904  37.2528027  53.8153313  41.2834099  52.3360154
  54.5252931  40.6427291  52.2946773  53.7722621  41.5346994  53.2586335
  61.8040091  48.2201452  55.2566733  61.7452638  47.5360672  54.5897316
  62.2059610  48.9620442  54.8047359  52.5282247  38.2699317  54.1555794
  51.9919604  37.8190055  54.8077390  51.9398955  38.4045226  53.4126258
  50.8230790  55.0363366  48.0500452  51.0627388  55.6681890  48.7279471
  49.9799987  54.6851406  48.3365812  51.9384506  37.7287968  36.7182257
  51.0613972  37.6076769  36.3544504  52.4142259  36.9374047  36.4661146
  61.8057499  46.1841036  53.4880713  60.9184277  45.8466958  53.6107112
  62.3756050  45.4524068  53.7249479  43.4586646  42.5165128  46.8123765
  44.1457686  42.2026858  46.2244780  43.3034775  43.4206493  46.5391016
  48.2621368  37.4055325  51.2408788  48.1779557  36.7980994  50.5059198
  47.4404074  37.8964343  51.2418285  55.3358652  50.8442489  50.4541956
  55.2628824  51.6497460  50.9661261  54.8936045  51.0434454  49.6289978
  55.1248432  50.0814259  43.9644778  54.3415954  50.6235939  44.0583002
  55.8241177  50.5988238  44.3639019  58.4345082  35.8908888  46.6078983
  58.9313781  35.1378850  46.2880054  57.6632063  35.9273205  46.0422193
  66.2874839  41.5949254  48.2497275  66.2764715  42.4773969  47.8791208
  65.4192219  41.2420804  48.0551812  57.7957336  50.7429323  52.6100115
  58.5085308  51.3776787  52.5376016  57.3047364  50.8393189  51.7940117
  59.5174863  44.6480575  44.1817407  58.5831141  44.7682038  44.0122111
  59.6951531  43.7453042  43.9177417  55.0180051  38.0326271  46.3350668
  54.6477838  37.4797311  47.0231573  55.5139143  37.4284405  45.7825668
  62.9047414  40.4897895  44.7167441  63.3707866  41.3225886  44.6427743
  63.3554914  40.0242876  45.4212699  52.8469249  48.4923766  53.4305686
  53.5478709  49.1260249  53.5835080  52.3764364  48.8338498  52.6701325
  60.9723645  46.8341716  41.7153593  61.2483489  46.7198310  42.6247467
  60.1028144  46.4359201  41.6765766  60.8764077  32.8578482  48.7558342
  59.9627156  33.0882708  48.9240549  61.3057178  32.9416926  49.6072375
  60.6470535  41.0468374  51.2558236  59.9941985  41.2944281  50.6010689
  61.0250915  40.2332512  50.9220713  57.6077709  51.0828067  45.3586406
  57.7900104  50.2649723  45.8214159  58.4310695  51.2995759  44.9211296
  57.9419875  50.0096252  42.6201455  58.4707641  49.4988706  42.0071617
  58.2048094  49.6938782  43.4846988  56.6958108  41.7888185  57.7424273
  56.0198745  41.6882314  58.4126648  57.5185742  41.6327398  58.2060270
  48.4436967  48.0260121  50.3636789  49.0290404  47.2803809  50.4964693
  48.2461806  48.3364078  51.2473452  51.2975622  51.0611369  45.3799231
  50.6285998  51.5457496  44.8963271  51.1588492  51.3080589  46.2942609
  43.0354622  40.5965721  49.0841232  43.0738721  40.0629312  49.8778350
  42.5294915  40.0700927  48.4652209  55.4380891  53.0955112  51.9781889
  55.9899199  53.2586734  52.7430974  55.7787084  53.6859550  51.3061914
  50.4145384  35.4430262  52.5803774  50.4786711  36.3045093  52.1681172
  50.3512505  34.8304264  51.8476132  49.8897657  37.5153394  56.2276808
  50.5169696  37.1330472  56.8414333  49.0325576  37.2967596  56.5932501
  46.6663200  39.3229824  42.1595163  46.9616641  38.4140502  42.1062217
  45.7651235  39.3017563  41.8376165  58.5749278  51.0437088  48.9645571
  58.4500418  50.2426827  48.4556517  59.2328369  51.5383281  48.4759541
  50.1957447  37.3985820  48.1422712  49.4744032  38.0121788  48.0030185
  50.9850702  37.9343585  48.0639358  60.6384187  48.8446108  50.5925122
  59.6914522  48.7251459  50.5203448  60.9866960  47.9568606  50.6751383
  52.9983760  34.7340247  54.4163363  53.5218162  34.9802543  55.1789673
  52.7796093  35.5660281  53.9966501  48.3951041  37.0043921  42.2834488
  48.0663747  36.1241300  42.1009594  48.7490412  36.9491590  43.1710877
  57.6430620  48.6398824  46.7929474  57.4955582  47.7115531  46.9737044
  58.4684113  48.6618915  46.3086549  51.5092864  37.2916891  42.6509966
  51.8488937  37.8202812  41.9288574  51.9564985  37.6297297  43.4268532
  61.2464742  49.4627383  47.8794346  62.1711289  49.2570244  47.7418798
  61.0780045  49.2143784  48.7883688  54.2036305  35.6753942  52.1013034
  53.8633125  34.8761755  52.5033714  53.4975311  35.9755653  51.5289867
  54.8552777  32.7603254  50.5540357  55.6778846  32.2863732  50.4319247
  55.0990840  33.5393738  51.0539043  53.4961011  35.7891513  40.8503259
  54.2169374  36.1672765  40.3466975  52.8726316  36.5080389  40.9538237
  57.6392134  36.4936662  41.7861591  57.8555749  37.3761299  41.4850419
  57.1586201  36.1022875  41.0567233  52.3791356  39.4522375  48.3632336
  52.2335936  39.7662678  49.2556617  51.9016559  40.0707275  47.8103234
  54.2387739  36.4424923  48.4113225  54.2249307  35.5466016  48.0745523
  54.9560167  36.4495587  49.0451511  56.0913869  36.8762263  50.4566353
  55.8331647  37.7979334  50.4550683  55.5598910  36.4792698  51.1466817
  61.0360058  49.9813050  43.2356438  61.2096936  49.4159473  42.4830290
  61.5288949  50.7813945  43.0535928  46.8537018  41.9927719  51.3019997
  46.3090486  42.7687527  51.4340271  47.7316368  42.3398524  51.1439118
  53.6424635  35.3239303  43.6800795  53.7640546  34.3955949  43.8791683
  53.3526677  35.3377989  42.7679111  56.5115825  33.0094213  46.8167515
  56.5337522  33.0733547  45.8619495  56.9283884  32.1698722  47.0108021
  66.8899449  42.7449473  44.8546738  67.3330595  41.9956798  44.4565861
  66.0125960  42.7359609  44.4720470  62.0235231  49.2979815  40.3353336
  62.7186135  49.9186507  40.5540651  62.3658381  48.4475166  40.6105714
  47.6403040  41.1197615  54.1950154  46.8984776  41.2680251  54.7814784
  47.3195784  41.3805881  53.3316903  63.9226654  46.7479520  41.8640667
  64.4477978  47.0866793  41.1389987  63.8349006  45.8126535  41.6803802
  55.5846702  50.6613594  53.9930544  55.8933829  50.4162740  54.8653243
  56.3822184  50.8660232  53.5049414  55.6067314  52.8151503  46.2235920
  55.1672305  52.3227882  46.9168777  56.3575431  52.2724471  45.9827995
  48.0859653  49.0063044  46.2260548  48.9117673  48.7066816  45.8459192
  47.7353705  48.2370667  46.6750337  53.0541187  48.3589512  48.2958222
  52.4321196  47.6960217  47.9960450  53.7246053  48.3850644  47.6131870
  46.2868258  46.9249371  47.1849482  45.4500167  46.4971545  47.0033483
  46.2591904  47.1181814  48.1220273  53.1265714  36.8371300  57.8890728
  53.1753870  37.7133423  57.5068497  53.6688228  36.2948693  57.3162371
  63.7318435  44.2304890  54.4824593  63.7816440  44.0654897  55.4240116
  63.6232358  43.3632149  54.0922474  52.6154693  46.9093436  41.7716682
  52.7642814  47.5928900  41.1183355  53.4221137  46.8898526  42.2866138
  61.0222197  40.2135818  55.7983900  61.9232060  40.0742283  55.5067898
  61.0970172  40.3790273  56.7382078  55.3565002  37.5902673  54.6437087
  54.4868312  37.8836239  54.3719675  55.5924483  38.1743118  55.3644350
  65.2336632  46.6501832  54.7266615  64.9421440  47.0131812  55.5630076
  64.6208763  45.9368840  54.5479947  66.4332314  44.2154711  47.2469185
  67.2679205  44.6544515  47.4106746  66.5691443  43.7393365  46.4277431
  63.4823820  41.7734446  53.1946673  63.9577941  41.9662093  52.3865524
  62.5589385  41.8293632  52.9490057  50.3707326  42.9358613  42.7777751
  50.1253368  42.0320943  42.9757961  50.5403241  42.9375764  41.8357229
  58.0604036  33.8082290  52.1602507  58.5785980  34.5443317  51.8348995
  57.7059169  34.1146283  52.9949266  49.6402974  38.6686971  40.2763913
  48.9472219  38.7431326  39.6203949  49.3954726  37.9047315  40.7985430
  58.3116630  30.2282572  47.6803404  58.5918384  29.5605761  48.3063830
  59.0967237  30.4211668  47.1678067  56.1150099  49.4041566  39.2428430
  55.5424066  50.0231753  38.7898902  56.6882893  49.9540928  39.7768352
  62.1825489  38.6500206  51.4274979  63.1342912  38.7498304  51.4487203
  62.0128939  37.8578475  51.9373063  60.2039868  35.7355789  51.6134380
  59.6089800  36.0160802  50.9180868  59.9189565  36.2249690  52.3851121
  59.3347359  49.6878716  40.3737012  60.2678032  49.6224278  40.5769888
  59.2470572  50.5234983  39.9151545  61.9635375  49.0044587  37.3340960
  61.8849007  48.6704450  38.2276718  62.7845042  49.4966355  37.3332432
  64.6613567  41.8706326  50.5417278  64.6289887  40.9322327  50.7276962
  65.2714190  41.9490363  49.8083103  56.4996897  40.7402379  36.5844482
  57.4456002  40.6108587  36.6532900  56.1211142  40.0017041  37.0613910
  64.8108055  38.6617369  50.5875561  64.2947104  37.8775826  50.4005490
  65.6948004  38.3336086  50.7522081  62.4718782  32.4058385  46.5471374
  62.2743603  32.0973473  47.4314706  63.0818488  33.1320024  46.6769304
  68.5605414  41.0730195  50.2797766  67.8338577  40.9386160  49.6714258
  68.1452700  41.3807024  51.0854484  56.3835590  44.7920125  58.0445139
  57.3038599  44.9698724  58.2385186  56.3485173  43.8476170  57.8924839
  54.6839815  38.6652355  36.5199368  53.7771270  38.3685468  36.5962081
  54.9615796  38.3682173  35.6533654  45.6017755  39.9858719  46.9698414
  45.2820539  39.1324027  46.6772788  45.0551183  40.2007297  47.7256381
  49.3797663  42.7021160  50.6867920  49.5983672  43.6338268  50.7055954
  49.7923436  42.3429134  51.4722724  56.3001880  33.2089245  42.6743609
  55.4902609  32.8636330  43.0498855  56.9886297  32.8996789  43.2631220
  58.2292429  32.2867292  44.2967905  58.7823467  32.7062745  44.9557929
  58.4662515  31.3603040  44.3390861  54.2525528  38.2754365  60.0770669
  54.1522255  39.2248722  60.0082760  54.0347070  37.9472604  59.2046739
  53.4538599  35.5239291  36.6611347  54.3157763  35.8494189  36.9207164
  53.6388943  34.7370786  36.1484413  45.4706015  43.6061630  48.9391536
  44.7769486  43.1915583  48.4261490  46.2179006  43.6482167  48.3424954
  61.6071236  34.3967817  43.8046570  61.0269905  35.0552621  43.4224622
  61.3407168  33.5745162  43.3933987  60.0574802  33.7972875  46.0067890
  60.5574580  33.9089409  45.1982209  60.7010410  33.4933928  46.6468699
  54.1156798  41.7051504  58.8935731  53.6323880  42.5051864  59.0999620
  54.2017737  41.7159449  57.9403175  47.3842758  43.5379884  46.8157550
  47.3613446  43.6367571  45.8639433  47.6943394  44.3845035  47.1374717
  50.0430135  45.5956039  50.9304165  50.9973389  45.5639981  50.8634096
  49.8442659  45.1346663  51.7454391  50.6329518  44.1657155  53.4974962
  51.4522407  44.6601234  53.5209800  50.9066325  43.2489123  53.4692530
  60.3896114  36.5567907  42.8602918  59.5021969  36.8417558  42.6423113
  60.8050103  36.3961671  42.0130195  63.7410650  36.5814428  46.5757257
  64.5171040  37.0710881  46.8481874  63.0158784  37.0072483  47.0329127
  66.1783209  37.2942048  47.6331198  66.7727699  37.0537784  46.9224506
  66.2509792  36.5749178  48.2604734  48.3980364  51.1375659  47.9474363
  48.2634832  50.3776059  47.3812361  47.9812426  51.8616558  47.4803152
  59.5339327  46.3212582  36.9550938  60.2375177  46.5262585  37.5708594
  58.8101976  46.8889344  37.2200021  60.3637138  42.0722443  43.0753208
  60.3072339  42.5290995  42.2360841  60.9165480  41.3113128  42.8976051
  64.1741943  37.8612175  43.9003328  63.9178878  37.4608811  44.7311535
  63.5494811  38.5755969  43.7753467  68.4854281  40.6008248  46.4074619
  67.9253839  40.6701438  47.1806181  67.8797785  40.4249233  45.6874115
  51.5549490  52.0344976  48.1592805  51.4381874  52.9790408  48.0571496
  50.7341936  51.7318537  48.5478605  61.4426025  46.7595111  39.0049398
  62.2771629  46.3276310  38.8226873  61.2810368  46.5877125  39.9326293
  61.0971917  43.2627225  40.3705737  61.0420721  43.0971496  39.4294181
  60.4717972  43.9703257  40.5267927  45.8864432  38.4995289  54.1967160
  46.5323295  37.9894243  54.6854385  45.6781583  39.2363971  54.7710585
  58.4117824  45.5676136  59.6959300  59.2808984  45.7416789  59.3345935
  57.9324575  46.3870553  59.5735029  54.4068042  32.7635334  39.9491056
  54.3946712  33.7077173  40.1059327  55.2991464  32.5805479  39.6550517
  52.5804004  52.6873237  51.3748734  53.4831251  52.7196848  51.6915229
  52.3541374  51.7573688  51.3895070  54.3357606  51.4404224  48.0358812
  53.3853237  51.4406086  47.9223185  54.6390092  50.6936959  47.5194847
  58.2220162  29.3578110  44.2036993  57.4552558  28.8036597  44.3493675
  58.6330867  29.4299979  45.0651144  50.2261923  35.6462906  58.2942174
  51.0893384  35.2899711  58.5045498  49.6527333  35.3076801  58.9817578
  66.8800006  57.2292190  49.0366099  66.5418518  57.1133255  48.1486634
  67.7489774  56.8283356  49.0167106  62.7386822  59.0827667  45.0262990
  62.1751687  58.9917604  44.2579278  62.6239217  58.2627571  45.5065483
  60.2851254  60.5778858  47.8647211  61.0772546  60.2369683  47.4493510
  60.5247904  60.6873834  48.7849364  62.2442008  59.8387772  40.7364590
  63.0172884  59.2916759  40.5977465  62.5967406  60.7032021  40.9479051
  64.5808285  55.9980438  38.3683040  64.8333806  55.4761959  37.6066503
  63.6432844  55.8346583  38.4709723  64.3004574  57.9008544  40.5707415
  64.1840832  57.2253447  41.2388499  64.4106834  57.4140918  39.7539568
  66.6436115  57.3618691  44.2754104  66.2794322  56.8349312  44.9867025
  67.5003231  56.9717160  44.1020589  66.2841602  52.3908591  39.2715452
  66.4516004  53.2588827  39.6385923  66.0938771  52.5535872  38.3476742
  62.4929417  57.3039366  46.9717987  61.5679913  57.1715580  47.1795679
  62.7413830  58.0833586  47.4687929  66.2630823  54.8466248  40.2562119
  66.1430448  55.2923299  41.0947599  65.5683411  55.1951566  39.6975657
  59.8538228  56.9472640  47.8061776  59.9830609  57.2007119  48.7201188
  59.1735679  57.5400348  47.4866431  63.0137514  59.5859429  48.6785883
  63.5838871  60.0146698  48.0403367  63.6045626  59.3042014  49.3770069
  65.0582319  56.1611100  42.5495685  65.7606363  56.6132144  43.0169611
  64.7262948  55.5194919  43.1775578  58.8007653  54.4194653  47.8512818
  58.0106707  54.6752181  47.3752929  59.2918901  55.2342991  47.9564859
  60.7522399  54.7839232  44.8096295  59.9553562  54.8957926  45.3279791
  60.5247991  55.1225884  43.9437186  57.0845356  54.6725143  50.2827809
  57.3353395  55.5572153  50.5485385  57.6204905  54.4929745  49.5102901
  59.7505481  60.4927481  43.1985715  60.2630002  61.2870731  43.3491280
  60.4028194  59.7953771  43.1319317  57.7154398  58.8216135  43.9745286
  58.5529620  59.2313144  43.7578993  57.8932666  57.8815577  43.9445480
  67.1965941  51.3340917  44.7214357  66.3407538  50.9447767  44.5419996
  67.6092893  51.4132877  43.8614143  64.9707974  48.9525990  48.1272099
  65.8360971  48.7568798  47.7677988  65.0385483  48.7236341  49.0541455
  62.5770293  51.1828198  45.4988465  63.1514045  50.9603379  44.7661658
  63.1641275  51.2516892  46.2517067  62.9039880  53.2132659  39.5184351
  62.0677192  53.5507345  39.8393625  62.7644650  53.0781638  38.5811488
  64.8792961  48.0569446  44.2263535  64.2257373  47.7418464  43.6020150
  64.8373435  47.4345187  44.9523358  65.9904165  58.3388741  36.1416827
  65.0831227  58.1077995  36.3407976  66.4875197  57.5426361  36.3290808
  68.1130701  54.5451380  48.5511182  67.1953262  54.7666327  48.3932870
  68.5290845  54.6197690  47.6922890  67.1692399  58.4401336  40.6640817
  66.2603618  58.1560369  40.7613287  67.1987483  58.8600415  39.8044124
  57.7380569  56.1606850  44.6456019  57.5404969  55.5676211  43.9207086
  57.1827233  55.8559061  45.3631958  65.7177293  56.0529957  46.7650612
  65.7725903  55.1003793  46.6893089  64.9068495  56.2089396  47.2491911
  63.6569653  54.6707017  44.5240991  62.8437518  54.9701187  44.9306183
  64.1528647  54.2762705  45.2415473  63.1483728  52.2425372  50.1402226
  63.7883107  52.1014131  49.4425189  62.3161258  51.9559886  49.7640828
  63.9244031  61.5427803  46.2537219  64.7184630  61.0478123  46.0519794
  63.2135724  61.0145666  45.8904924  60.2326795  55.6870884  42.3296971
  59.3024383  55.6255340  42.5466933  60.3284267  55.1646837  41.5333613
  60.1512344  52.2125697  44.9175213  60.4119161  53.1271030  44.8084373
  60.9729516  51.7450140  45.0671826  61.6237269  53.6263454  52.0874037
  62.2960323  53.4180817  51.4386686  60.7967056  53.4285540  51.6479270
  62.7778260  53.0579886  36.7182257  61.9007727  52.9368687  36.3544504
  63.2536013  52.2665964  36.4661146  54.2980400  57.8457046  46.8123765
  54.9851440  57.5318776  46.2244780  54.1428529  58.7498410  46.5391016
  59.1015122  52.7347242  51.2408788  59.0173311  52.1272912  50.5059198
  58.2797829  53.2256261  51.2418285  65.8573805  53.3618189  46.3350668
  65.4871593  52.8089229  47.0231573  66.3532898  52.7576322  45.7825668
  53.8748376  55.9257639  49.0841232  53.9132476  55.3921230  49.8778350
  53.3688669  55.3992845  48.4652209  61.2539139  50.7722180  52.5803774
  61.3180465  51.6337010  52.1681172  61.1906259  50.1596181  51.8476132
  57.5056954  54.6521741  42.1595163  57.8010395  53.7432420  42.1062217
  56.6044990  54.6309481  41.8376165  61.0351201  52.7277738  48.1422712
  60.3137787  53.3413706  48.0030185  61.8244457  53.2635503  48.0639358
  59.2344796  52.3335839  42.2834488  58.9057502  51.4533218  42.1009594
  59.5884166  52.2783508  43.1710877  62.3486619  52.6208809  42.6509966
  62.6882691  53.1494730  41.9288574  62.7958739  52.9589215  43.4268532
  65.0430060  51.0045859  52.1013034  64.7026880  50.2053672  52.5033714
  64.3369066  51.3047570  51.5289867  65.6946531  48.0895172  50.5540357
  66.5172601  47.6155650  50.4319247  65.9384595  48.8685656  51.0539043
  64.3354766  51.1183430  40.8503259  65.0563128  51.4964683  40.3466975
  63.7120070  51.8372307  40.9538237  63.2185110  54.7814292  48.3632336
  63.0729691  55.0954596  49.2556617  62.7410314  55.3999193  47.8103234
  65.0781493  51.7716840  48.4113225  65.0643062  50.8757934  48.0745523
  65.7953921  51.7787504  49.0451511  66.9307624  52.2054181  50.4566353
  66.6725402  53.1271251  50.4550683  66.3992664  51.8084615  51.1466817
  57.6930772  57.3219637  51.3019997  57.1484240  58.0979445  51.4340271
  58.5710122  57.6690441  51.1439118  64.4818389  50.6531221  43.6800795
  64.6034300  49.7247867  43.8791683  64.1920431  50.6669907  42.7679111
  67.3509579  48.3386131  46.8167515  67.3731276  48.4025464  45.8619495
  67.7677638  47.4990640  47.0108021  58.9253408  64.3354962  46.2260548
  59.7511428  64.0358734  45.8459192  58.5747460  63.5662584  46.6750337
  57.1262013  62.2541288  47.1849482  56.2893921  61.8263463  47.0033483
  57.0985658  62.4473732  48.1220273  61.2101081  58.2650531  42.7777751
  60.9647123  57.3612861  42.9757961  61.3796995  58.2667681  41.8357229
  60.4796728  53.9978889  40.2763913  59.7865973  54.0723244  39.6203949
  60.2348480  53.2339232  40.7985430  67.3390652  56.0694297  36.5844482
  68.2849757  55.9400505  36.6532900  66.9604897  55.3308959  37.0613910
  65.5233569  53.9944273  36.5199368  64.6165025  53.6977386  36.5962081
  65.8009550  53.6974091  35.6533654  56.4411510  55.3150636  46.9698414
  56.1214294  54.4615945  46.6772788  55.8944938  55.5299215  47.7256381
  60.2191417  58.0313077  50.6867920  60.4377427  58.9630185  50.7055954
  60.6317191  57.6721052  51.4722724  67.1395635  48.5381163  42.6743609
  66.3296363  48.1928248  43.0498855  67.8280052  48.2288706  43.2631220
  64.2932354  50.8531208  36.6611347  65.1551518  51.1786107  36.9207164
  64.4782698  50.0662704  36.1484413  56.3099770  58.9353548  48.9391536
  55.6163241  58.5207501  48.4261490  57.0572761  58.9774084  48.3424954
  58.2236512  58.8671802  46.8157550  58.2007200  58.9659489  45.8639433
  58.5337149  59.7136952  47.1374717  56.7258186  53.8287207  54.1967160
  57.3717050  53.3186161  54.6854385  56.5175337  54.5655888  54.7710585
  65.2461797  48.0927251  39.9491056  65.2340467  49.0369091  40.1059327
  66.1385219  47.9097397  39.6550517  31.5056453  -1.3643741  30.6297557
  31.4280482  -0.4135915  30.7086038  30.9018096  -1.7097868  31.2872483
  29.1443283   1.3841653  34.7745759  29.3839881   2.0160178  35.4524778
  28.3012479   1.0329693  35.0611118  29.6188115  -2.5910344  32.1044538
  28.9498490  -2.1064217  31.6208578  29.4800984  -2.3441124  33.0187916
  33.7593383  -0.5566601  38.7027196  34.3111691  -0.3934979  39.4676281
  34.0999577   0.0337837  38.0307221  33.9279807  -0.8370209  32.9481227
  33.4884797  -1.3293831  33.6414084  34.6787924  -1.3797242  32.7073302
  26.7192856  -2.5146054  34.6719669  26.5847324  -3.2745653  34.1057667
  26.3024919  -1.7905154  34.2048458  29.8761982  -1.6176737  34.8838112
  29.7594367  -0.6731305  34.7816802  29.0554429  -1.9203176  35.2723911
  30.9016496  -0.9648475  38.0994040  31.8043743  -0.9324865  38.4160535
  30.6753867  -1.8948024  38.1140376  48.3922792   3.6243050  35.8249881
  49.0301202   3.5049797  35.1213221  48.2743635   4.5723894  35.8837834
  45.2012498   3.5770478  35.7611406  44.8631010   3.4611542  34.8731941
  46.0702266   3.1761643  35.7412412  41.0599314   5.4305954  31.7508297
  40.4964179   5.3395891  30.9824585  40.9451709   4.6105859  32.2310790
  45.6832281   4.7305329  41.7197612  45.6720922   4.3358128  40.8478115
  45.8452921   3.9971402  42.3131383  38.6063746   6.9257146  34.5892518
  39.3985038   6.5847970  34.1738817  38.8460396   7.0352121  35.5094671
  46.6398873   9.0976922  27.0622762  45.9886852   9.6831002  26.6756776
  47.4343235   9.6283117  27.1217799  40.5654500   6.1866059  27.4609896
  41.3385376   5.6395046  27.3222772  40.9179899   7.0510308  27.6724358
  42.4039542   7.5142441  40.6676796  42.1129408   8.4188072  40.5523462
  43.0396527   7.5558969  41.3820865  43.3295749   4.8919290  37.2578155
  43.9259322   4.6675312  36.5435118  43.3870721   4.1504035  37.8603603
  42.9020778   2.3458725  25.0928346  43.1546298   1.8240246  24.3311809
  41.9645337   2.1824871  25.1955030  48.1174138   6.7867354  27.5991746
  47.4819971   6.8601980  28.3112651  47.7871544   7.3760953  26.9210826
  42.6217066   4.2486831  27.2952721  42.5053325   3.5731734  27.9633806
  42.7319326   3.7619205  26.4784874  44.9648607   3.7096978  30.9999410
  44.6006815   3.1827599  31.7112332  45.8215723   3.3195447  30.8265896
  47.3629427   7.2003857  37.6626589  47.0630151   8.1028896  37.5542397
  47.0180487   6.9336040  38.5147742  40.8141909   3.6517654  33.6963294
  39.8892405   3.5193868  33.9040985  41.0626322   4.4311873  34.1933236
  38.1750720   3.2950927  34.5307083  38.3043101   3.5485406  35.4446495
  37.4948171   3.8878635  34.2111738  42.3450207  13.9648177  30.6297557
  42.2674237  14.9156002  30.7086038  41.7411851  13.6194050  31.2872483
  43.0913809   3.9461496  42.8476891  43.8328494   4.4846540  42.5711715
  42.3850795   4.5727785  43.0048443  48.5669149   6.0890636  41.4449052
  48.9752505   5.6473047  40.7003685  47.8446411   5.5143264  41.6983245
  48.8897964   6.6491827  35.2001341  48.2606826   6.8137541  34.4977409
  48.5023626   7.0633437  35.9712305  52.7687196   7.5846265  32.5545705
  52.0838234   7.9645166  32.0042738  52.8531045   8.1941591  33.2877653
  50.0238127   5.2306224  39.1541049  50.2355022   5.8737984  38.4775430
  49.9767875   4.3968540  38.6862979  44.4425926   6.3866235  32.4651426
  44.9064271   6.6653938  31.6756049  44.1782724   5.4849680  32.2824517
  41.3350007   5.9337717  35.4031190  41.9051364   6.3624985  34.7648674
  41.9258118   5.6520301  36.1015375  43.3794812   2.5089387  29.2740992
  44.0818855   2.9610431  29.7414918  43.0475440   1.8673206  29.9020885
  41.8275173   1.1001144  43.6492201  41.1973834   1.7817425  43.8827598
  41.7211261   0.9884226  42.7045339  37.1220146   0.7672940  34.5758125
  36.3319200   1.0230469  34.0998236  37.6131393   1.5821278  34.6810166
  51.1383955   8.1078179  37.3263406  51.9601399   7.7058367  37.0446088
  51.1346358   8.0046413  38.2779522  39.0734891   1.1317519  31.5341602
  38.2766054   1.2436214  32.0525097  38.8460483   1.4704172  30.6682492
  44.9040559   7.6562223  39.4824116  44.9684991   8.1182630  40.3182288
  44.1951482   7.0259588  39.6106426  35.4057849   1.0203431  37.0073116
  35.6565887   1.9050440  37.2730692  35.9417397   0.8408032  36.2348208
  44.6188576   9.3230330  29.3503097  44.4834251  10.1681866  29.7787945
  45.1598389   9.5249608  28.5869031  38.0717974   6.8405768  29.9231022
  38.5842494   7.6349018  30.0736586  38.7240686   6.1432059  29.8564623
  39.8812858   9.9571524  32.0053775  40.0579487  10.8789489  31.8174759
  40.6769692   9.6429944  32.4348155  39.1665215   2.0036156  41.8815938
  39.0518730   1.1021414  42.1823037  38.3109733   2.2499853  41.5300755
  46.2457053   9.9453897  43.4803439  45.8020907   9.1590275  43.1624343
  46.9074266  10.1333047  42.8147330  41.0044174  11.4749698  38.0064117
  41.5551599  11.3466762  37.2341111  40.1655650  11.7744587  37.6559010
  48.3438291  10.2256697  41.5084840  48.3256766  11.0465578  41.0165109
  49.2658211  10.1010772  41.7334981  44.8011345   7.7400826  42.3508348
  45.3339682   6.9789114  42.1207656  44.2725426   7.4474478  43.0932503
  36.0366890   5.1694422  30.6990592  36.8742112   5.5791431  30.4824300
  36.2145158   4.2293865  30.6690786  52.9065597   5.5901858  28.3227599
  52.1295039   5.2513017  27.8782761  53.5857078   5.5954481  27.6482564
  46.1664058   6.8686818  29.8627160  45.6385419   6.1339578  29.5500398
  45.6651560   7.6461495  29.6167129  51.1456904   5.0635839  34.9794207
  50.4880578   5.7535100  35.0674335  51.9497303   5.4532271  35.3228193
  44.3116658   4.6867029  22.8662133  43.4043719   4.4556282  23.0653282
  44.8087690   3.8904648  23.0536115  47.2184737  13.3964536  25.7858820
  46.5446435  13.6996233  26.3943777  47.6050559  14.1993616  25.4364277
  45.4904891   4.7879624  27.3886124  44.5816110   4.5038656  27.4858593
  45.5199975   5.2078702  26.5289430  50.7224159   8.3986213  31.1577291
  50.2686486   7.5577123  31.2142482  50.0918125   9.0347611  31.4952071
  49.1657098  10.2362710  32.0927109  49.4580072  10.7967767  31.3739475
  49.6755718  10.5291271  32.8480268  36.0593062   2.5085138  31.3701326
  35.8617461   1.9154498  30.6452392  35.5039726   2.2037348  32.0877265
  45.1880979   6.3288367  24.7274202  44.7500409   5.6124226  24.2679840
  45.9291420   6.5564482  24.1659294  44.1290723  11.0143061  33.1820562
  44.0866902  11.2403907  32.2529095  45.0453422  10.7806435  33.3306364
  53.3323473   6.6722091  35.7961792  53.7659980   6.5797380  36.6444846
  54.0455054   6.6479592  35.1581808  42.2456524   7.8906090  32.9782525
  43.0397122   7.3956410  32.7765100  41.5348216   7.3623953  32.6150231
  47.0651368  10.2724185  37.3294893  47.1188391  10.8415122  38.0972609
  46.1966150  10.4426070  36.9648930  38.5539287   2.0349172  29.0542278
  37.6236875   1.9733627  29.2712240  38.6496759   1.5125124  28.2578919
  54.1939023   6.7145792  38.3294678  54.3874913   7.6191602  38.5753953
  54.0939641   6.2553211  39.1633263  49.2554132   6.8652535  43.9035558
  49.1039638   6.6363086  42.9865642  49.2458811   7.8223136  43.9166903
  46.0239468   4.4384447  38.8881825  46.9531528   4.5895607  38.7150792
  45.6030498   4.5268468  38.0330471  44.8227800   8.4635112  36.6580362
  44.6838885   8.0953896  37.5306300  44.0342396   8.9782751  36.4864320
  45.4175952  13.5644208  28.0005899  45.5927707  13.0932252  28.8151522
  44.7308740  14.1909975  28.2287160  46.3733015   7.8416715  34.0469200
  46.0382848   7.8017485  34.9426850  45.8736961   7.1761430  33.5739610
  40.3477259   3.2484345  39.5721781  40.2097057   2.5164583  40.1733320
  41.2582182   3.1593245  39.2905969  49.3092207   5.1872749  24.3206260
  48.6921377   4.4619577  24.2239312  48.8408695   5.9482109  23.9773334
  42.9759560   2.9604304  39.0605461  43.6859178   2.3197496  39.0192079
  42.9328868   3.2117199  39.9831642  50.9646338   9.8971657  41.9812040
  50.9058884   9.2130877  41.3142623  51.3665857  10.6390647  41.5292666
  39.9837037  16.7133571  34.7745759  40.2233635  17.3452095  35.4524778
  39.1406233  16.3621611  35.0611118  50.9663745   7.8611241  40.2126020
  50.0790524   7.5237163  40.3352419  51.5362297   7.1294272  40.4494785
  32.6192893   4.1935333  33.5369071  33.3063932   3.8797063  32.9490086
  32.4641021   5.0976698  33.2636323  44.4964899  12.5212694  37.1787263
  44.4235070  13.3267665  37.6906568  44.0542292  12.7204659  36.3535284
  44.2854678  11.7584464  30.6890085  43.5022200  12.3006144  30.7828309
  44.9847424  12.2758443  31.0884326  46.9563582  12.4199528  39.3345422
  47.6691555  13.0546992  39.2621323  46.4653611  12.5163394  38.5185423
  48.6781109   6.3250780  30.9062713  47.7437388   6.4452243  30.7367418
  48.8557778   5.4223247  30.6422723  42.0075496  10.1693971  40.1550992
  42.7084955  10.8030454  40.3080387  41.5370611  10.5108703  39.3946632
  50.1329892   8.5111921  28.4398899  50.4089736   8.3968515  29.3492774
  49.2634390   8.1129406  28.4011073  46.7683956  12.7598272  32.0831713
  46.9506350  11.9419928  32.5459465  47.5916942  12.9765964  31.6456603
  47.1026121  11.6866457  29.3446762  47.6313888  11.1758911  28.7316924
  47.3654341  11.3708987  30.2092295  45.8564355   3.4658390  44.4669580
  45.1804992   3.3652519  45.1371955  46.6791989   3.3097603  44.9305577
  37.6043214   9.7030326  37.0882095  38.1896651   8.9574014  37.2209999
  37.4068052  10.0134283  37.9718759  40.4581869  12.7381573  32.1044538
  39.7892244  13.2227701  31.6208578  40.3194739  12.9850794  33.0187916
  32.1960869   2.2735926  35.8086538  32.2344968   1.7399517  36.6023656
  31.6901162   1.7471132  35.1897515  44.5987138  14.7725317  38.7027196
  45.1505446  14.9356939  39.4676281  44.9393331  15.3629755  38.0307221
  49.4498012   9.5986575  44.5575850  49.9937916  10.2116533  44.0630805
  48.8684857  10.1566153  45.0742863  35.8269446   1.0000028  28.8840470
  36.1222887   0.0910707  28.8307523  34.9257482   0.9787768  28.5621472
  47.7355525  12.7207293  35.6890878  47.6106665  11.9197032  35.1801824
  48.3934616  13.2153486  35.2004848  49.7990433  10.5216313  37.3170428
  48.8520769  10.4021664  37.2448755  50.1473207   9.6338811  37.3996690
  46.8036867  10.3169029  33.5174780  46.6561829   9.3885736  33.6982350
  47.6290360  10.3389120  33.0331856  50.4070989  11.1397588  34.6039653
  51.3317536  10.9340449  34.4664104  50.2386292  10.8913989  35.5128995
  41.5397602   1.1292580  35.0877642  41.3942183   1.4432883  35.9801924
  41.0622806   1.7477480  34.5348541  50.1966305  11.6583255  29.9601745
  50.3703182  11.0929678  29.2075597  50.6895196  12.4584150  29.7781235
  36.0143265   3.6697924  38.0265303  35.4696733   4.4457732  38.1585578
  36.8922614   4.0168729  37.8684425  51.1841477  10.9750019  27.0598643
  51.8792382  11.5956712  27.2785958  51.5264627  10.1245371  27.3351021
  36.8009286   2.7967820  40.9195460  36.0591023   2.9450456  41.5060091
  36.4802031   3.0576086  40.0562210  53.0832900   8.4249725  28.5885974
  53.6084225   8.7636998  27.8635294  52.9955253   7.4896740  28.4049108
  44.7452949  12.3383799  40.7175850  45.0540076  12.0932945  41.5898550
  45.5428431  12.5430437  40.2294720  44.7673561  14.4921708  32.9481227
  44.3278551  13.9998087  33.6414084  45.5181678  13.9494676  32.7073302
  37.2465900  10.6833249  32.9505855  38.0723920  10.3837021  32.5704498
  36.8959952   9.9140872  33.3995644  42.2147433  10.0359717  35.0203528
  41.5927443   9.3730422  34.7205756  42.8852300  10.0620849  34.3377176
  35.4474505   8.6019576  33.9094788  34.6106414   8.1741750  33.7278790
  35.4198151   8.7952019  34.8465580  52.7726806   9.0582629  43.8937172
  51.9822350   9.0406767  43.3541671  52.5360161   9.5970922  44.6486208
  52.8924682   5.9075095  41.2069900  52.9422686   5.7425102  42.1485423
  52.7838605   5.0402354  40.8167781  41.7760940   8.5863641  28.4961989
  41.9249061   9.2699105  27.8428662  42.5827384   8.5668731  29.0111445
  54.3942878   8.3272036  41.4511922  54.1027687   8.6902017  42.2875383
  53.7815010   7.6139045  41.2725254  39.5313573   4.6128818  29.5023058
  39.2859615   3.7091148  29.7003268  39.7009488   4.6145969  28.5602536
  45.2756346  11.0811771  25.9673736  44.7030313  11.7001958  25.5144208
  45.8489139  11.6311133  26.5013658  48.4953606  11.3648921  27.0982319
  49.4284279  11.2994483  27.3015194  48.4076818  12.2005188  26.6396851
  51.1241622  10.6814792  24.0586266  51.0455254  10.3474655  24.9522024
  51.9451289  11.1736559  24.0577739  45.5441837   6.4690330  44.7690446
  46.4644846   6.6468929  44.9630492  45.5091420   5.5246375  44.6170145
  34.7624002   1.6628924  33.6943721  34.4426786   0.8094232  33.4018095
  34.2157430   1.8777502  34.4501688  38.5403909   4.3791365  37.4113227
  38.7589919   5.3108472  37.4301261  38.9529683   4.0199339  38.1968031
  34.6312262   5.2831835  35.6636842  33.9375733   4.8685788  35.1506797
  35.3785253   5.3252372  35.0670261  43.2763045   3.3821709  45.6181038
  42.7930126   4.1822069  45.8244927  43.3623984   3.3929654  44.6648482
  36.5449004   5.2150089  33.5402857  36.5219692   5.3137776  32.5884740
  36.8549641   6.0615240  33.8620023  39.2036382   7.2726244  37.6549471
  40.1579636   7.2410186  37.5879403  39.0048906   6.8116868  38.4699697
  39.7935764   5.8427360  40.2220269  40.6128653   6.3371439  40.2455106
  40.0672572   4.9259328  40.1937837  37.5586611  12.8145863  34.6719669
  37.4241079  12.0546264  34.1057667  37.1418673  13.5386763  34.2048458
  48.6945574   7.9982787  23.6796245  49.3981424   8.2032789  24.2953900
  47.9708223   8.5659549  23.9445328  40.7155737  13.7115180  34.8838112
  40.5988121  14.6560613  34.7816802  39.8948183  13.4088742  35.2723911
  50.6032271   8.4365316  25.7294705  51.4377875   8.0046515  25.5472179
  50.4416614   8.2647330  26.6571599  50.2578164   4.9397429  27.0951044
  50.2026967   4.7741701  26.1539488  49.6324219   5.6473462  27.2513234
  35.0470679   0.1765494  40.9212466  35.6929542  -0.3335552  41.4099691
  34.8387830   0.9134176  41.4955891  47.5724071   7.2446341  46.4204607
  48.4415230   7.4186994  46.0591242  47.0930822   8.0640758  46.2980336
  41.7410251  14.3643442  38.0994040  42.6437498  14.3967053  38.4160535
  41.5147621  13.4343893  38.1140376  43.4963853  13.1174429  34.7604119
  42.5459484  13.1176291  34.6468491  43.7996339  12.3707163  34.2440154
  59.2316546  18.9534967  35.8249881  59.8694956  18.8341715  35.1213221
  59.1137389  19.9015811  35.8837834  56.0406253  18.9062395  35.7611406
  55.7024764  18.7903460  34.8731941  56.9096021  18.5053560  35.7412412
  56.5226036  20.0597247  41.7197612  56.5114677  19.6650045  40.8478115
  56.6846675  19.3263320  42.3131383  57.4792627  24.4268840  27.0622762
  56.8280607  25.0122920  26.6756776  58.2736990  24.9575034  27.1217799
  53.2433297  22.8434359  40.6676796  52.9523163  23.7479990  40.5523462
  53.8790281  22.8850887  41.3820865  54.1689504  20.2211207  37.2578155
  54.7653076  19.9967230  36.5435118  54.2264475  19.4795953  37.8603603
  53.7414532  17.6750643  25.0928346  53.9940053  17.1532164  24.3311809
  52.8039091  17.5116788  25.1955030  58.7857815  16.6786421  32.9003089
  59.5720904  16.2605844  32.5493506  59.0496519  17.5832513  33.0684738
  58.9567892  22.1159271  27.5991746  58.3213725  22.1893898  28.3112651
  58.6265299  22.7052870  26.9210826  64.1866242  16.6161654  33.8036068
  64.9191414  16.0460871  34.0373897  63.4305598  16.2283255  34.2442574
  53.4610821  19.5778749  27.2952721  53.3447079  18.9023652  27.9633806
  53.5713081  19.0911123  26.4784874  55.8042362  19.0388896  30.9999410
  55.4400569  18.5119517  31.7112332  56.6609478  18.6487365  30.8265896
  61.7091662  10.3283228  38.2630677  61.3774987  11.1978639  38.0391892
  61.1137276  10.0119512  38.9424707  55.4447849  14.0678796  25.9960759
  55.6122251  14.9359032  26.3631230  55.2545018  14.2306077  25.0722048
  58.2023182  22.5295774  37.6626589  57.9023905  23.4320813  37.5542397
  57.8574242  22.2627958  38.5147742  51.6535663  18.9809571  33.6963294
  50.7286160  18.8485785  33.9040985  51.9020077  19.7603791  34.1933236
  61.6020326  15.0478315  35.3424027  60.6937203  14.9793723  35.0482788
  61.5507922  15.5250260  36.1705852  55.4237070  16.5236453  26.9807426
  55.3036695  16.9693504  27.8192906  54.7289658  16.8721771  26.4220964
  49.0144475  18.6242845  34.5307083  49.1436856  18.8777324  35.4446495
  48.3341926  19.2170553  34.2111738  55.6761192  16.4667960  43.2858924
  54.8994526  17.0261880  43.2761789  56.3151755  16.9524743  43.8073794
  63.4681972  13.2494753  37.1201901  62.8256352  13.5427286  36.4741695
  62.9636901  13.1347673  37.9255097  61.1222136  16.9957926  27.8087760
  62.0339992  17.2285313  27.6335457  60.6131783  17.5794970  27.2462838
  53.9307564  19.2753414  42.8476891  54.6722248  19.8138458  42.5711715
  53.2244549  19.9019702  43.0048443  59.4062904  21.4182554  41.4449052
  59.8146260  20.9764965  40.7003685  58.6840165  20.8435182  41.6983245
  55.7593974  16.3555161  38.8182609  56.6055169  16.7794574  38.9617258
  55.6992611  15.6988785  39.5121172  59.7291718  21.9783745  35.2001341
  59.1000581  22.1429459  34.4977409  59.3417380  22.3925354  35.9712305
  63.6080950  22.9138183  32.5545705  62.9231988  23.2937084  32.0042738
  63.6924799  23.5233509  33.2877653  58.9093419  14.0159529  40.4763783
  58.6654351  14.7701590  39.9398059  59.1853349  14.3944877  41.3111030
  60.8631882  20.5598142  39.1541049  61.0748777  21.2029901  38.4775430
  60.8161630  19.7260458  38.6862979  58.4658111  13.1715962  36.0577621
  57.6042590  13.4697216  36.3494358  58.4920545  13.3886361  35.1258653
  55.2819680  21.7158153  32.4651426  55.7458026  21.9945856  31.6756049
  55.0176478  20.8141597  32.2824517  52.1743761  21.2629634  35.4031190
  52.7445118  21.6916903  34.7648674  52.7651873  20.9812219  36.1015375
  54.2188566  17.8381305  29.2740992  54.9212609  18.2902349  29.7414918
  53.8869195  17.1965124  29.9020885  52.6668928  16.4293062  43.6492201
  52.0367588  17.1109343  43.8827598  52.5605015  16.3176143  42.7045339
  47.9613900  16.0964858  34.5758125  47.1712954  16.3522386  34.0998236
  48.4525147  16.9113196  34.6810166  61.9777710  23.4370097  37.3263406
  62.7995153  23.0350284  37.0446088  61.9740112  23.3338331  38.2779522
  49.9128645  16.4609437  31.5341602  49.1159809  16.5728131  32.0525097
  49.6854238  16.7996089  30.6682492  55.7434313  22.9854140  39.4824116
  55.8078746  23.4474547  40.3182288  55.0345237  22.3551505  39.6106426
  46.2451603  16.3495348  37.0073116  46.4959641  17.2342358  37.2730692
  46.7811151  16.1699950  36.2348208  55.4582331  24.6522248  29.3503097
  55.3228005  25.4973783  29.7787945  55.9992143  24.8541525  28.5869031
  51.9449670  10.7313828  46.0117452  51.5516616  10.1780026  46.6865096
  52.7615811  11.0424406  46.4023969  54.8617631  12.1471707  43.6037709
  55.6027345  12.7478860  43.5242171  55.0935554  11.4049344  43.0455751
  50.0058969  17.3328074  41.8815938  49.8912484  16.4313331  42.1823037
  49.1503487  17.5791771  41.5300755  57.0850807  25.2745814  43.4803439
  56.6414661  24.4882193  43.1624343  57.7468021  25.4624965  42.8147330
  51.8437928  26.8041616  38.0064117  52.3945353  26.6758679  37.2341111
  51.0049404  27.1036505  37.6559010  59.1832045  25.5548614  41.5084840
  59.1650520  26.3757495  41.0165109  60.1051965  25.4302689  41.7334981
  55.6405099  23.0692744  42.3508348  56.1733436  22.3081032  42.1207656
  55.1119180  22.7766395  43.0932503  58.8074794   8.1752810  37.8801990
  58.4639064   9.0654451  37.8041101  59.1753757   7.9854467  37.0171575
  46.8760645  20.4986340  30.6990592  47.7135867  20.9083348  30.4824300
  47.0538913  19.5585782  30.6690786  58.7725077  18.1661421  26.3874425
  58.2571700  18.9366025  26.6262813  58.5002385  17.4926557  27.0107487
  56.3572188  13.0111122  31.4459664  55.5013784  12.6217972  31.2665302
  56.7699140  13.0903082  30.5859449  57.8871335  10.5457465  35.8451223
  57.3836130  10.5087600  35.0319029  58.1801942  11.4550208  35.9047880
  54.1314221  10.6296195  34.8517405  54.9967217  10.4339003  34.4923295
  54.1991729  10.4006546  35.7786762  63.7459351  20.9193775  28.3227599
  62.9688794  20.5804935  27.8782761  64.4250832  20.9246399  27.6482564
  58.5611380  16.0388513  28.2134206  58.2561516  16.3534662  29.0644350
  59.5141822  16.1169933  28.2561539  57.0057812  22.1978736  29.8627160
  56.4779174  21.4631496  29.5500398  56.5045315  22.9753412  29.6167129
  61.9850658  20.3927757  34.9794207  61.3274332  21.0827018  35.0674335
  62.7891057  20.7824189  35.3228193  51.7376540  12.8598402  32.2233772
  52.3120292  12.6373584  31.4906965  52.3247522  12.9287097  32.9762373
  60.7956117  18.7472129  33.0298149  61.3087999  19.3802121  33.5319858
  61.4457341  18.1473325  32.6641509  52.0646127  14.8902863  26.2429657
  51.2283439  15.2277550  26.5638932  51.9250896  14.7551843  25.3056794
  54.0399207   9.7339651  30.9508841  53.3863620   9.4188669  30.3265456
  53.9979681   9.1115392  31.6768664  55.1510412  20.0158946  22.8662133
  54.2437474  19.7848200  23.0653282  55.6481444  19.2196566  23.0536115
  58.0578491  28.7256454  25.7858820  57.3840190  29.0288150  26.3943777
  58.4444313  29.5285534  25.4364277  57.2736948  16.2221585  35.2756489
  56.3559509  16.4436532  35.1178177  57.6897091  16.2967895  34.4168196
  58.0571995  17.6213001  30.4059169  58.8043814  18.1334398  30.0966291
  58.3263585  17.2997053  31.2663563  56.3298646  20.1171541  27.3886124
  55.4209865  19.8330574  27.4858593  56.3593729  20.5370620  26.5289430
  61.5617913  23.7278131  31.1577291  61.1080240  22.8869041  31.2142482
  60.9311880  24.3639529  31.4952071  60.5050833  14.6570117  32.3877959
  59.7673589  14.1447503  32.7188201  60.7577606  14.2170498  31.5761235
  60.0050852  25.5654627  32.0927109  60.2973827  26.1259685  31.3739475
  60.5149473  25.8583188  32.8480268  46.8986816  17.8377055  31.3701326
  46.7011216  17.2446416  30.6452392  46.3433480  17.5329266  32.0877265
  54.8783540  17.7300162  33.4895919  54.9332149  16.7773998  33.4138396
  54.0674742  17.8859601  33.9737217  56.0274733  21.6580285  24.7274202
  55.5894163  20.9416144  24.2679840  56.7685174  21.8856400  24.1659294
  52.8175900  16.3477222  31.2486298  52.0043765  16.6471392  31.6551490
  53.3134894  15.9532910  31.9660780  54.9684477  26.3434979  33.1820562
  54.9260656  26.5695825  32.2529095  55.8847176  26.1098353  33.3306364
  58.4150111  16.8119046  40.0801192  58.7699499  17.0390519  40.9395657
  59.0622242  17.1437423  39.4578447  64.1447848  19.9337482  30.7850521
  64.0065747  20.1239078  29.8571710  63.7884067  20.6956865  31.2418572
  52.3089974  13.9195577  36.8647533  52.9489354  13.7784336  36.1670496
  51.4767505  13.6330091  36.4886135  64.1717228  22.0014009  35.7961792
  64.6053734  21.9089298  36.6444846  64.8848809  21.9771509  35.1581808
  57.9045123  25.6016103  37.3294893  57.9582145  26.1707039  38.0972609
  57.0359904  25.7717988  36.9648930  49.3933042  17.3641089  29.0542278
  48.4630630  17.3025545  29.2712240  49.4890514  16.8417042  28.2578919
  49.3118591  13.8895902  31.6420520  49.5725408  14.8041235  31.5329680
  50.1335763  13.4220345  31.7917132  50.7843516  15.3033659  38.8119344
  51.4566570  15.0951021  38.1631993  49.9573303  15.1055745  38.3724576
  65.0332777  22.0437710  38.3294678  65.2268667  22.9483520  38.5753953
  64.9333396  21.5845129  39.1633263  56.6869088  11.9295600  40.8285005
  56.0397003  12.6285550  40.7349481  57.4570104  12.3631744  41.1961253
  60.0947886  22.1944452  43.9035558  59.9433392  21.9655004  42.9865642
  60.0852566  23.1515054  43.9166903  56.8633222  19.7676365  38.8881825
  57.7925282  19.9187525  38.7150792  56.4424252  19.8560386  38.0330471
  55.6621554  23.7927030  36.6580362  55.5232640  23.4245814  37.5306300
  54.8736150  24.3074669  36.4864320  56.2569706  28.8936126  28.0005899
  56.4321462  28.4224169  28.8151522  55.5702494  29.5201892  28.2287160
  57.2126769  23.1708632  34.0469200  56.8776602  23.1309402  34.9426850
  56.7130715  22.5053348  33.5739610  51.1871013  18.5776262  39.5721781
  51.0490811  17.8456501  40.1733320  52.0975937  18.4885162  39.2905969
  60.1485961  20.5164667  24.3206260  59.5315132  19.7911495  24.2239312
  59.6802450  21.2774027  23.9773334  53.8153314  18.2896222  39.0605461
  54.5252933  17.6489414  39.0192079  53.7722622  18.5409116  39.9831642
  61.8040093  25.2263575  41.9812040  61.7452639  24.5422795  41.3142623
  62.2059611  25.9682565  41.5292666  52.5282248  15.2761439  40.8801100
  51.9919605  14.8252178  41.5322697  51.9398956  15.4107348  40.1371565
  50.8230792  32.0425489  34.7745759  51.0627390  32.6744013  35.4524778
  49.9799988  31.6913529  35.0611118  51.9384507  14.7350091  23.4427564
  51.0613973  14.6138892  23.0789811  52.4142260  13.9436169  23.1906453
  61.8057500  23.1903159  40.2126020  60.9184279  22.8529081  40.3352419
  62.3756051  22.4586190  40.4494785  43.4586647  19.5227251  33.5369071
  44.1457687  19.2088981  32.9490086  43.3034776  20.4268615  33.2636323
  48.2621369  14.4117447  37.9654095  48.1779558  13.8043117  37.2304505
  47.4404076  14.9026466  37.9663591  55.3358653  27.8504611  37.1787263
  55.2628825  28.6559583  37.6906568  54.8936046  28.0496577  36.3535284
  55.1248433  27.0876381  30.6890085  54.3415955  27.6298061  30.7828309
  55.8241178  27.6050361  31.0884326  58.4345083  12.8971011  33.3324290
  58.9313783  12.1440973  33.0125360  57.6632065  12.9335327  32.7667499
  66.2874841  18.6011376  34.9742581  66.2764717  19.4836092  34.6036515
  65.4192220  18.2482927  34.7797118  57.7957337  27.7491445  39.3345422
  58.5085309  28.3838910  39.2621323  57.3047366  27.8455311  38.5185423
  59.5174864  21.6542698  30.9062713  58.5831143  21.7744160  30.7367418
  59.6951532  20.7515165  30.6422723  55.0180052  15.0388394  33.0595975
  54.6477839  14.4859434  33.7476880  55.5139144  14.4346527  32.5070975
  62.9047415  17.4960017  31.4412747  63.3707867  18.3288009  31.3673050
  63.3554916  17.0304999  32.1458006  52.8469250  25.4985889  40.1550992
  53.5478710  26.1322372  40.3080387  52.3764365  25.8400620  39.3946632
  60.9723646  23.8403839  28.4398899  61.2483490  23.7260433  29.3492774
  60.1028145  23.4421323  28.4011073  60.8764078   9.8640604  35.4803649
  59.9627158  10.0944831  35.6485856  61.3057179   9.9479048  36.3317681
  60.6470536  18.0530496  37.9803543  59.9941987  18.3006404  37.3255996
  61.0250916  17.2394634  37.6466020  57.6077710  28.0890189  32.0831713
  57.7900105  27.2711845  32.5459465  58.4310696  28.3057882  31.6456603
  57.9419876  27.0158374  29.3446762  58.4707642  26.5050829  28.7316924
  58.2048095  26.7000905  30.2092295  56.6958109  18.7950307  44.4669580
  56.0198746  18.6944437  45.1371955  57.5185743  18.6389521  44.9305577
  43.0354623  17.6027844  35.8086538  43.0738723  17.0691435  36.6023656
  42.5294916  17.0763049  35.1897515  55.4380892  30.1017235  38.7027196
  55.9899200  30.2648856  39.4676281  55.7787086  30.6921673  38.0307221
  50.4145386  12.4492384  39.3049081  50.4786712  13.3107215  38.8926478
  50.3512506  11.8366386  38.5721439  49.8897658  14.5215517  42.9522115
  50.5169697  14.1392594  43.5659639  49.0325577  14.3029719  43.3177807
  60.2891767  24.9278492  44.5575850  60.8331671  25.5408450  44.0630805
  59.7078611  25.4858071  45.0742863  46.6663201  16.3291946  28.8840470
  46.9616642  15.4202625  28.8307523  45.7651237  16.3079686  28.5621472
  58.5749280  28.0499210  35.6890878  58.4500419  27.2488950  35.1801824
  59.2328371  28.5445404  35.2004848  50.1957448  14.4047943  34.8668018
  49.4744034  15.0183910  34.7275492  50.9850704  14.9405708  34.7884664
  60.6384188  25.8508230  37.3170428  59.6914523  25.7313581  37.2448755
  60.9866961  24.9630728  37.3996690  52.9983761  11.7402369  41.1408670
  53.5218163  11.9864666  41.9034979  52.7796095  12.5722404  40.7211807
  48.3951042  14.0106044  29.0079795  48.0663749  13.1303423  28.8254901
  48.7490413  13.9553712  29.8956184  57.6430621  25.6460947  33.5174780
  57.4955584  24.7177654  33.6982350  58.4684115  25.6681037  33.0331856
  51.5092866  14.2979014  29.3755273  51.8488938  14.8264935  28.6533881
  51.9564986  14.6359420  30.1513839  61.2464743  26.4689505  34.6039653
  62.1711291  26.2632367  34.4664104  61.0780046  26.2205906  35.5128995
  54.2036306  12.6816064  38.8258341  53.8633127  11.8823877  39.2279020
  53.4975313  12.9817775  38.2535174  54.8552778   9.7665377  37.2785664
  55.6778848   9.2925855  37.1564554  55.0990842  10.5455861  37.7784350
  53.4961013  12.7953635  27.5748565  54.2169375  13.1734888  27.0712282
  52.8726317  13.5142512  27.6783543  57.6392136  13.4998784  28.5106898
  57.8555750  14.3823422  28.2095726  57.1586203  13.1084998  27.7812540
  52.3791357  16.4584497  35.0877642  52.2335938  16.7724800  35.9801924
  51.9016561  17.0769398  34.5348541  54.2387740  13.4487045  35.1358532
  54.2249309  12.5528139  34.7990830  54.9560168  13.4557709  35.7696818
  56.0913871  13.8824386  37.1811659  55.8331648  14.8041456  37.1795990
  55.5598911  13.4854820  37.8712123  61.0360059  26.9875173  29.9601745
  61.2096937  26.4221595  29.2075597  61.5288951  27.7876068  29.7781235
  46.8537019  18.9989842  38.0265303  46.3090487  19.7749650  38.1585578
  47.7316369  19.3460646  37.8684425  53.6424636  12.3301426  30.4046102
  53.7640547  11.4018072  30.6036989  53.3526678  12.3440112  29.4924417
  56.5115826  10.0156336  33.5412822  56.5337523  10.0795669  32.5864801
  56.9283885   9.1760845  33.7353328  66.8899450  19.7511596  31.5792044
  67.3330597  19.0018921  31.1811168  66.0125961  19.7421732  31.1965776
  62.0235232  26.3041937  27.0598643  62.7186136  26.9248630  27.2785958
  62.3658382  25.4537288  27.3351021  47.6403041  18.1259738  40.9195460
  46.8984777  18.2742373  41.5060091  47.3195785  18.3868004  40.0562210
  63.9226655  23.7541643  28.5885974  64.4477979  24.0928915  27.8635294
  63.8349007  22.8188658  28.4049108  55.5846704  27.6675716  40.7175850
  55.8933830  27.4224863  41.5898550  56.3822186  27.8722355  40.2294720
  55.6067316  29.8213626  32.9481227  55.1672306  29.3290005  33.6414084
  56.3575433  29.2786594  32.7073302  53.0541188  25.3651635  35.0203528
  52.4321197  24.7022340  34.7205756  53.7246055  25.3912767  34.3377176
  53.1265715  13.8433423  44.6136035  53.1753871  14.7195546  44.2313804
  53.6688230  13.3010816  44.0407678  63.6120561  24.3874546  43.8937172
  62.8216105  24.3698685  43.3541671  63.3753916  24.9262840  44.6486208
  63.7318436  21.2367013  41.2069900  63.7816441  21.0717020  42.1485423
  63.6232359  20.3694272  40.8167781  61.0222198  17.2197941  42.5229207
  61.9232061  17.0804406  42.2313205  61.0970173  17.3852396  43.4627384
  55.3565004  14.5964795  41.3682393  54.4868313  14.8898361  41.0964982
  55.5924484  15.1805240  42.0889657  65.2336633  23.6563954  41.4511922
  64.9421441  24.0193935  42.2875383  64.6208764  22.9430962  41.2725254
  66.4332315  21.2216834  33.9714492  67.2679207  21.6606638  34.1352052
  66.5691444  20.7455487  33.1522738  63.4823821  18.7796569  39.9191980
  63.9577943  18.9724215  39.1110831  62.5589386  18.8355755  39.6735363
  58.0604038  10.8144412  38.8847814  58.5785981  11.5505439  38.5594302
  57.7059170  11.1208406  39.7194573  49.6402975  15.6749094  27.0009219
  48.9472220  15.7493449  26.3449255  49.3954727  14.9109437  27.5230736
  56.1150100  26.4103689  25.9673736  55.5424067  27.0293876  25.5144208
  56.6882894  26.9603050  26.5013658  62.1825490  15.6562329  38.1520285
  63.1342913  15.7560427  38.1732509  62.0128941  14.8640597  38.6618370
  60.2039870  12.7417912  38.3379686  59.6089802  13.0222925  37.6426175
  59.9189566  13.2311813  39.1096427  59.3347360  26.6940839  27.0982319
  60.2678033  26.6286401  27.3015194  59.2470573  27.5297106  26.6396851
  61.9635377  26.0106709  24.0586266  61.8849008  25.6766573  24.9522024
  62.7845043  26.5028477  24.0577739  64.6613568  18.8768449  37.2662585
  64.6289888  17.9384449  37.4522269  65.2714192  18.9552485  36.5328410
  56.4996899  17.7464502  23.3089789  57.4456003  17.6170710  23.3778207
  56.1211144  17.0079163  23.7859217  64.8108056  15.6679492  37.3120868
  64.2947105  14.8837949  37.1250797  65.6948005  15.3398209  37.4767388
  62.4718783   9.4120508  33.2716681  62.2743604   9.1035596  34.1560013
  63.0818489  10.1382146  33.4014611  68.5605415  18.0792318  37.0043073
  67.8338578  17.9448283  36.3959564  68.1452702  18.3869147  37.8099791
  56.3835591  21.7982248  44.7690446  57.3038601  21.9760847  44.9630492
  56.3485174  20.8538293  44.6170145  54.6839816  15.6714478  23.2444674
  53.7771271  15.3747591  23.3207388  54.9615797  15.3744296  22.3778960
  45.6017756  16.9920841  33.6943721  45.2820541  16.1386150  33.4018095
  45.0551184  17.2069419  34.4501688  49.3797664  19.7083282  37.4113227
  49.5983674  20.6400390  37.4301261  49.7923438  19.3491257  38.1968031
  56.3001882  10.2151368  29.3988915  55.4902610   9.8698453  29.7744162
  56.9886299   9.9058911  29.9876527  58.2292430   9.2929414  31.0213212
  58.7823469   9.7124868  31.6803235  58.4662516   8.3665163  31.0636168
  54.2525529  15.2816488  46.8015976  54.1522256  16.2310845  46.7328067
  54.0347071  14.9534727  45.9292046  53.4538601  12.5301413  23.3856653
  54.3157765  12.8556311  23.6452471  53.6388945  11.7432909  22.8729719
  45.4706016  20.6123753  35.6636842  44.7769488  20.1977706  35.1506797
  46.2179007  20.6544289  35.0670261  61.6071237  11.4029940  30.5291876
  61.0269906  12.0614744  30.1469929  61.3407170  10.5807284  30.1179294
  60.0574803  10.8034997  32.7313197  60.5574582  10.9151532  31.9227516
  60.7010411  10.4996050  33.3714005  54.1156799  18.7113627  45.6181038
  53.6323881  19.5113987  45.8244927  54.2017738  18.7221572  44.6648482
  47.3842759  20.5442007  33.5402857  47.3613447  20.6429694  32.5884740
  47.6943395  21.3907157  33.8620023  50.0430137  22.6018162  37.6549471
  50.9973390  22.5702104  37.5879403  49.8442660  22.1408785  38.4699697
  50.6329519  21.1719278  40.2220269  51.4522408  21.6663356  40.2455106
  50.9066327  20.2551246  40.1937837  60.3896115  13.5630030  29.5848225
  59.5021970  13.8479681  29.3668419  60.8050104  13.4023793  28.7375502
  63.7410651  13.5876551  33.3002564  64.5171041  14.0773003  33.5727181
  63.0158785  14.0134605  33.7574433  66.1783210  14.3004170  34.3576505
  66.7727701  14.0599906  33.6469813  66.2509793  13.5811301  34.9850041
  59.5339328  23.3274705  23.6796245  60.2375179  23.5324707  24.2953900
  58.8101977  23.8951467  23.9445328  60.3637139  19.0784566  29.7998515
  60.3072340  19.5353117  28.9606147  60.9165481  18.3175251  29.6221358
  64.1741945  14.8674298  30.6248634  63.9178879  14.4670933  31.4556842
  63.5494813  15.5818092  30.4998773  68.4854283  17.6070371  33.1319926
  67.9253841  17.6763560  33.9051488  67.8797786  17.4311356  32.4119422
  51.5549491  29.0407098  34.8838112  51.4381875  29.9852531  34.7816802
  50.7341938  28.7380660  35.2723911  61.4426026  23.7657234  25.7294705
  62.2771630  23.3338432  25.5472179  61.2810369  23.5939248  26.6571599
  61.0971918  20.2689347  27.0951044  61.0420722  20.1033619  26.1539488
  60.4717973  20.9765380  27.2513234  45.8864433  15.5057412  40.9212466
  46.5323297  14.9956366  41.4099691  45.6781584  16.2426093  41.4955891
  58.4117825  22.5738259  46.4204607  59.2808985  22.7478911  46.0591242
  57.9324577  23.3932676  46.2980336  54.4068044   9.7697456  26.6736362
  54.3946713  10.7139296  26.8304633  55.2991465   9.5867602  26.3795824
  52.5804005  29.6935360  38.0994040  53.4831252  29.7258970  38.4160535
  52.3541376  28.7635811  38.1140376  54.3357607  28.4466347  34.7604119
  53.3853239  28.4468208  34.6468491  54.6390094  27.6999081  34.2440154
  50.2261924  12.6525029  45.0187480  51.0893386  12.2961833  45.2290805
  49.6527335  12.3138923  45.7062885  66.8800007  34.2354313  35.7611406
  66.5418519  34.1195378  34.8731941  67.7489775  33.8345478  35.7412412
  62.7386823  36.0889789  31.7508297  62.1751688  35.9979726  30.9824585
  62.6239218  35.2689694  32.2310790  67.3619790  35.3889165  41.7197612
  67.3508431  34.9941963  40.8478115  67.5240430  34.6555237  42.3131383
  60.2851255  37.5840981  34.5892518  61.0772547  37.2431806  34.1738817
  60.5247905  37.6935956  35.5094671  62.2442009  36.8449894  27.4609896
  63.0172885  36.2978881  27.3222772  62.5967408  37.7094144  27.6724358
  64.0827051  38.1726277  40.6676796  63.7916917  39.0771907  40.5523462
  64.7184036  38.2142804  41.3820865  65.0083258  35.5503125  37.2578155
  65.6046830  35.3259148  36.5435118  65.0658230  34.8087871  37.8603603
  64.5808287  33.0042560  25.0928346  64.8333807  32.4824082  24.3311809
  63.6432846  32.8408706  25.1955030  64.3004575  34.9070666  27.2952721
  64.1840833  34.2315570  27.9633806  64.4106835  34.4203040  26.4784874
  66.6436116  34.3680814  30.9999410  66.2794324  33.8411434  31.7112332
  67.5003232  33.9779283  30.8265896  66.2841603  29.3970713  25.9960759
  66.4516006  30.2650950  26.3631230  66.0938772  29.5597995  25.0722048
  62.4929418  34.3101489  33.6963294  61.5679914  34.1777703  33.9040985
  62.7413831  35.0895708  34.1933236  66.2630824  31.8528371  26.9807426
  66.1430449  32.2985421  27.8192906  65.5683413  32.2013688  26.4220964
  59.8538229  33.9534763  34.5307083  59.9830610  34.2069241  35.4446495
  59.1735680  34.5462471  34.2111738  64.0237716  44.6232012  30.6297557
  63.9461746  45.5739838  30.7086038  63.4199360  44.2777885  31.2872483
  66.5154946  31.7959878  43.2858924  65.7388280  32.3553798  43.2761789
  67.1545509  32.2816661  43.8073794  64.7701318  34.6045331  42.8476891
  65.5116003  35.1430375  42.5711715  64.0638304  35.2311620  43.0048443
  66.5987728  31.6847078  38.8182609  67.4448923  32.1086492  38.9617258
  66.5386366  31.0280703  39.5121172  66.1213435  37.0450070  32.4651426
  66.5851780  37.3237773  31.6756049  65.8570233  36.1433515  32.2824517
  63.0137516  36.5921552  35.4031190  63.5838873  37.0208820  34.7648674
  63.6045627  36.3104137  36.1015375  65.0582321  33.1673223  29.2740992
  65.7606364  33.6194266  29.7414918  64.7262949  32.5257042  29.9020885
  63.5062682  31.7584979  43.6492201  62.8761343  32.4401260  43.8827598
  63.3998770  31.6468061  42.7045339  58.8007655  31.4256775  34.5758125
  58.0106709  31.6814304  34.0998236  59.2918902  32.2405113  34.6810166
  60.7522400  31.7901355  31.5341602  59.9553563  31.9020049  32.0525097
  60.5247992  32.1288007  30.6682492  66.5828068  38.3146058  39.4824116
  66.6472500  38.7766465  40.3182288  65.8738991  37.6843423  39.6106426
  57.0845358  31.6787266  37.0073116  57.3353396  32.5634276  37.2730692
  57.6204906  31.4991867  36.2348208  66.2976085  39.9814165  29.3503097
  66.1621760  40.8265701  29.7787945  66.8385898  40.1833443  28.5869031
  62.7843425  26.0605745  46.0117452  62.3910370  25.5071944  46.6865096
  63.6009565  26.3716324  46.4023969  59.7505483  37.4989603  29.9231022
  60.2630003  38.2932854  30.0736586  60.4028195  36.8015894  29.8564623
  61.5600367  40.6155360  32.0053775  61.7366996  41.5373324  31.8174759
  62.3557201  40.3013779  32.4348155  65.7011386  27.4763624  43.6037709
  66.4421099  28.0770778  43.5242171  65.9329309  26.7341262  43.0455751
  60.8452724  32.6619992  41.8815938  60.7306239  31.7605249  42.1823037
  59.9897242  32.9083688  41.5300755  67.9244562  40.6037732  43.4803439
  67.4808416  39.8174110  43.1624343  68.5861775  40.7916882  42.8147330
  62.6831683  42.1333534  38.0064117  63.2339108  42.0050597  37.2341111
  61.8443159  42.4328423  37.6559010  66.4798854  38.3984661  42.3508348
  67.0127191  37.6372950  42.1207656  65.9512935  38.1058313  43.0932503
  57.7154399  35.8278258  30.6990592  58.5529621  36.2375266  30.4824300
  57.8932667  34.8877700  30.6690786  67.1965943  28.3403039  31.4459664
  66.3407539  27.9509890  31.2665302  67.6092894  28.4195000  30.5859449
  64.9707975  25.9588112  34.8517405  65.8360972  25.7630921  34.4923295
  65.0385484  25.7298464  35.7786762  67.8451567  37.5270654  29.8627160
  67.3172928  36.7923413  29.5500398  67.3439069  38.3045330  29.6167129
  62.5770294  28.1890320  32.2233772  63.1514046  27.9665502  31.4906965
  63.1641277  28.2579015  32.9762373  62.9039881  30.2194781  26.2429657
  62.0677193  30.5569468  26.5638932  62.7644651  30.0843761  25.3056794
  64.8792962  25.0631569  30.9508841  64.2257374  24.7480586  30.3265456
  64.8373436  24.4407309  31.6768664  65.9904167  35.3450864  22.8662133
  65.0831228  35.1140118  23.0653282  66.4875199  34.5488483  23.0536115
  68.1130702  31.5513503  35.2756489  67.1953264  31.7728450  35.1178177
  68.5290846  31.6259813  34.4168196  67.1692400  35.4463459  27.3886124
  66.2603619  35.1622492  27.4858593  67.1987484  35.8662538  26.5289430
  57.7380570  33.1668973  31.3701326  57.5404970  32.5738334  30.6452392
  57.1827234  32.8621183  32.0877265  65.7177294  33.0592080  33.4895919
  65.7725904  32.1065916  33.4138396  64.9068496  33.2151519  33.9737217
  66.8668488  36.9872203  24.7274202  66.4287918  36.2708062  24.2679840
  67.6078929  37.2148317  24.1659294  63.6569654  31.6769139  31.2486298
  62.8437520  31.9763310  31.6551490  64.1528648  31.2824828  31.9660780
  65.8078232  41.6726896  33.1820562  65.7654411  41.8987743  32.2529095
  66.7240931  41.4390271  33.3306364  63.1483729  29.2487495  36.8647533
  63.7883108  29.1076254  36.1670496  62.3161259  28.9622008  36.4886135
  63.9244033  38.5489925  32.9782525  64.7184631  38.0540245  32.7765100
  63.2135725  38.0207788  32.6150231  60.2326796  32.6933007  29.0542278
  59.3024384  32.6317462  29.2712240  60.3284268  32.1708960  28.2578919
  60.1512345  29.2187820  31.6420520  60.4119163  30.1333153  31.5329680
  60.9729518  28.7512262  31.7917132  61.6237271  30.6325577  38.8119344
  62.2960324  30.4242939  38.1631993  60.7967057  30.4347663  38.3724576
  67.5262843  27.2587518  40.8285005  66.8790758  27.9577468  40.7349481
  68.2963858  27.6923662  41.1961253  67.7026977  35.0968283  38.8881825
  68.6319037  35.2479442  38.7150792  67.2818007  35.1852304  38.0330471
  66.5015309  39.1218947  36.6580362  66.3626394  38.7537732  37.5306300
  65.7129905  39.6366587  36.4864320  67.0963461  44.2228044  28.0005899
  67.2715216  43.7516087  28.8151522  66.4096249  44.8493810  28.2287160
  68.0520524  38.5000550  34.0469200  67.7170356  38.4601320  34.9426850
  67.5524470  37.8345266  33.5739610  62.0264768  33.9068180  39.5721781
  61.8884566  33.1748419  40.1733320  62.9369691  33.8177080  39.2905969
  64.6547069  33.6188139  39.0605461  65.3646687  32.9781331  39.0192079
  64.6116377  33.8701034  39.9831642  63.3676002  30.6053357  40.8801100
  62.8313360  30.1544096  41.5322697  62.7792711  30.7399266  40.1371565
  61.6624546  47.3717406  34.7745759  61.9021144  48.0035931  35.4524778
  60.8193742  47.0205446  35.0611118  62.7778261  30.0642009  23.4427564
  61.9007728  29.9430809  23.0789811  63.2536015  29.2728087  23.1906453
  54.2980402  34.8519168  33.5369071  54.9851441  34.5380898  32.9490086
  54.1428530  35.7560533  33.2636323  59.1015124  29.7409365  37.9654095
  59.0173312  29.1335034  37.2304505  58.2797830  30.2318383  37.9663591
  66.1752408  43.1796529  37.1787263  66.1022579  43.9851500  37.6906568
  65.7329801  43.3788495  36.3535284  65.9642187  42.4168299  30.6890085
  65.1809709  42.9589979  30.7828309  66.6634933  42.9342279  31.0884326
  65.8573806  30.3680311  33.0595975  65.4871594  29.8151352  33.7476880
  66.3532899  29.7638445  32.5070975  63.6863005  40.8277806  40.1550992
  64.3872464  41.4614289  40.3080387  63.2158120  41.1692538  39.3946632
  67.5351864  34.1242225  44.4669580  66.8592501  34.0236354  45.1371955
  68.3579498  33.9681439  44.9305577  59.2830723  40.3614161  37.0882095
  59.8684160  39.6157849  37.2209999  59.0855561  40.6718118  37.9718759
  62.1369378  43.3965409  32.1044538  61.4679753  43.8811536  31.6208578
  61.9982248  43.6434629  33.0187916  53.8748378  32.9319762  35.8086538
  53.9132477  32.3983352  36.6023656  53.3688671  32.4054967  35.1897515
  66.2774647  45.4309152  38.7027196  66.8292955  45.5940774  39.4676281
  66.6180840  46.0213590  38.0307221  61.2539140  27.7784302  39.3049081
  61.3180466  28.6399133  38.8926478  61.1906260  27.1658304  38.5721439
  60.7291413  29.8507435  42.9522115  61.3563451  29.4684512  43.5659639
  59.8719331  29.6321637  43.3177807  57.5056955  31.6583864  28.8840470
  57.8010396  30.7494542  28.8307523  56.6044991  31.6371603  28.5621472
  61.0351202  29.7339860  34.8668018  60.3137788  30.3475828  34.7275492
  61.8244458  30.2697625  34.7884664  63.8377516  27.0694287  41.1408670
  64.3611918  27.3156583  41.9034979  63.6189849  27.9014322  40.7211807
  59.2344797  29.3397961  29.0079795  58.9057503  28.4595340  28.8254901
  59.5884168  29.2845630  29.8956184  62.3486620  29.6270931  29.3755273
  62.6882693  30.1556853  28.6533881  62.7958741  29.9651337  30.1513839
  65.0430061  28.0107982  38.8258341  64.7026881  27.2115795  39.2279020
  64.3369067  28.3109693  38.2535174  65.6946533  25.0957294  37.2785664
  66.5172602  24.6217773  37.1564554  65.9384596  25.8747778  37.7784350
  64.3354767  28.1245553  27.5748565  65.0563130  28.5026806  27.0712282
  63.7120071  28.8434430  27.6783543  63.2185111  31.7876415  35.0877642
  63.0729692  32.1016718  35.9801924  62.7410315  32.4061315  34.5348541
  65.0781494  28.7778963  35.1358532  65.0643063  27.8820056  34.7990830
  65.7953922  28.7849627  35.7696818  66.9307625  29.2116303  37.1811659
  66.6725403  30.1333374  37.1795990  66.3992665  28.8146738  37.8712123
  57.6930774  34.3281759  38.0265303  57.1484242  35.1041567  38.1585578
  58.5710123  34.6752564  37.8684425  64.4818390  27.6593343  30.4046102
  64.6034301  26.7309990  30.6036989  64.1920433  27.6732029  29.4924417
  67.3509581  25.3448254  33.5412822  67.3731277  25.4087587  32.5864801
  67.7677640  24.5052762  33.7353328  58.4796795  33.4551656  40.9195460
  57.7378531  33.6034291  41.5060091  58.1589540  33.7159921  40.0562210
  66.4240458  42.9967634  40.7175850  66.7327585  42.7516781  41.5898550
  67.2215940  43.2014272  40.2294720  66.4461070  45.1505544  32.9481227
  66.0066060  44.6581922  33.6414084  67.1969187  44.6078511  32.7073302
  58.9253409  41.3417084  32.9505855  59.7511429  41.0420856  32.5704498
  58.5747461  40.5724707  33.3995644  63.8934942  40.6943553  35.0203528
  63.2714952  40.0314258  34.7205756  64.5639809  40.7204685  34.3377176
  57.1262014  39.2603411  33.9094788  56.2893922  38.8325585  33.7278790
  57.0985660  39.4535854  34.8465580  63.9659470  29.1725341  44.6136035
  64.0147625  30.0487463  44.2313804  64.5081984  28.6302734  44.0407678
  63.4548449  39.2447476  28.4961989  63.6036570  39.9282940  27.8428662
  64.2614893  39.2252566  29.0111445  66.1958758  29.9256713  41.3682393
  65.3262068  30.2190279  41.0964982  66.4318239  30.5097158  42.0889657
  61.2101082  35.2712654  29.5023058  60.9647124  34.3674984  29.7003268
  61.3796997  35.2729804  28.5602536  60.4796730  31.0041011  27.0009219
  59.7865975  31.0785366  26.3449255  60.2348482  30.2401355  27.5230736
  66.9543855  41.7395606  25.9673736  66.3817822  42.3585794  25.5144208
  67.5276648  42.2894968  26.5013658  67.3390653  33.0756419  23.3089789
  68.2849758  32.9462627  23.3778207  66.9604898  32.3371081  23.7859217
  67.2229346  37.1274165  44.7690446  68.1432355  37.3052764  44.9630492
  67.1878929  36.1830211  44.6170145  65.5233570  31.0006396  23.2444674
  64.6165026  30.7039508  23.3207388  65.8009551  30.7036214  22.3778960
  56.4411511  32.3212759  33.6943721  56.1214295  31.4678067  33.4018095
  55.8944939  32.5361337  34.4501688  60.2191418  35.0375200  37.4113227
  60.4377428  35.9692308  37.4301261  60.6317192  34.6783174  38.1968031
  67.1395636  25.5443285  29.3988915  66.3296364  25.1990370  29.7744162
  67.8280053  25.2350829  29.9876527  65.0919284  30.6108406  46.8015976
  64.9916011  31.5602763  46.7328067  64.8740826  30.2826645  45.9292046
  64.2932355  27.8593331  23.3856653  65.1551519  28.1848229  23.6452471
  64.4782699  27.0724827  22.8729719  56.3099771  35.9415670  35.6636842
  55.6163242  35.5269623  35.1506797  57.0572762  35.9836207  35.0670261
  64.9550554  34.0405545  45.6181038  64.4717635  34.8405905  45.8244927
  65.0411493  34.0513489  44.6648482  58.2236513  35.8733924  33.5402857
  58.2007201  35.9721612  32.5884740  58.5337150  36.7199075  33.8620023
  60.8823891  37.9310079  37.6549471  61.8367145  37.8994022  37.5879403
  60.6836415  37.4700703  38.4699697  61.4723273  36.5011195  40.2220269
  62.2916162  36.9955274  40.2455106  61.7460081  35.5843163  40.1937837
  59.2374120  43.4729699  34.6719669  59.1028588  42.7130100  34.1057667
  58.8206182  44.1970599  34.2048458  62.3943246  44.3699016  34.8838112
  62.2775630  45.3144448  34.7816802  61.5735692  44.0672577  35.2723911
  56.7258188  30.8349329  40.9212466  57.3717051  30.3248283  41.4099691
  56.5175339  31.5718011  41.4955891  65.2461798  25.0989374  26.6736362
  65.2340468  26.0431214  26.8304633  66.1385220  24.9159519  26.3795824
  63.4197760  45.0227278  38.0994040  64.3225007  45.0550888  38.4160535
  63.1935130  44.0927729  38.1140376  65.1751362  43.7758264  34.7604119
  64.2246993  43.7760126  34.6468491  65.4783848  43.0290999  34.2440154
  61.0655679  27.9816946  45.0187480  61.9287140  27.6253751  45.2290805
  60.4921089  27.6430841  45.7062885  67.9239112  47.0079184  37.0073116
  68.1747150  47.8926194  37.2730692  68.4598660  46.8283785  36.2348208
  68.5774325  48.4960891  31.3701326  68.3798725  47.9030251  30.6452392
  68.0220989  48.1913101  32.0877265  65.1374156  50.1811086  33.5369071
  65.8245196  49.8672816  32.9490086  64.9822285  51.0852451  33.2636323
  64.7142132  48.2611679  35.8086538  64.7526232  47.7275270  36.6023656
  64.2082425  47.7346885  35.1897515  68.3450710  46.9875781  28.8840470
  68.6404151  46.0786460  28.8307523  67.4438746  46.9663521  28.5621472
  67.9655769  54.5895329  33.9094788  67.1287677  54.1617503  33.7278790
  67.9379414  54.7827772  34.8465580  67.2805265  47.6504677  33.6943721
  66.9608050  46.7969985  33.4018095  66.7338693  47.8653255  34.4501688
  67.1493525  51.2707588  35.6636842  66.4556997  50.8561541  35.1506797
  67.8966516  51.3128125  35.0670261  67.5651942  46.1641247  40.9212466
  68.2110806  45.6540201  41.4099691  67.3569093  46.9009929  41.4955891
  53.1843963   6.3002217  17.3542864  53.1067993   7.2510042  17.4331344
  52.5805607   5.9548090  18.0117790  50.8230793   9.0487611  21.4991066
  51.0627391   9.6806136  22.1770084  49.9799989   8.6975651  21.7856425
  51.2975625   5.0735614  18.8289844  50.6286000   5.5581741  18.3453884
  51.1588495   5.3204834  19.7433223  55.4380894   7.1079357  25.4272503
  55.9899202   7.2710979  26.1921588  55.7787087   7.6983795  24.7552527
  55.6067317   6.8275749  19.6726533  55.1672307   6.3352127  20.3659390
  56.3575434   6.2848716  19.4318609  48.3980367   5.1499904  21.3964976
  48.2634835   4.3900305  20.8302974  47.9812429   5.8740804  20.9293765
  51.5549493   6.0469221  21.6083419  51.4381877   6.9914653  21.5062109
  50.7341939   5.7442782  21.9969218  52.5804007   6.6997483  24.8239347
  53.4831253   6.7321093  25.1405842  52.3541377   5.7697934  24.8385683
  66.8800009  11.2416436  22.4856713  66.5418520  11.1257500  21.5977248
  67.7489777  10.8407601  22.4657719  62.7386824  13.0951912  18.4753604
  62.1751689  13.0041849  17.7069891  62.6239219  12.2751817  18.9556096
  67.3619792  12.3951287  28.4442918  67.3508432  12.0004086  27.5723422
  67.5240431  11.6617360  29.0376690  60.2851256  14.5903104  21.3137824
  61.0772548  14.2493928  20.8984123  60.5247906  14.6998079  22.2339977
  64.0827053  15.1788399  27.3922102  63.7916919  16.0834030  27.2768769
  64.7184037  15.2204927  28.1066172  65.0083260  12.5565248  23.9823462
  65.6046832  12.3321270  23.2680425  65.0658231  11.8149993  24.5848910
  62.4929419  11.3163612  20.4208600  61.5679916  11.1839826  20.6286292
  62.7413832  12.0957831  20.9178543  59.8538230  10.9596885  21.2552389
  59.9830611  11.2131364  22.1691801  59.1735682  11.5524593  20.9357045
  64.0237718  21.6294135  17.3542864  63.9461747  22.5801960  17.4331344
  63.4199361  21.2840008  18.0117790  64.7701320  11.6107454  29.5722198
  65.5116004  12.1492498  29.2957021  64.0638305  12.2373743  29.7293749
  66.1213436  14.0512193  19.1896733  66.5851781  14.3299896  18.4001356
  65.8570234  13.1495638  19.0069824  63.0137517  13.5983675  22.1276496
  63.5838874  14.0270943  21.4893981  63.6045629  13.3166259  22.8260682
  63.5062683   8.7647102  30.3737508  62.8761344   9.4463383  30.6072904
  63.3998771   8.6530184  29.4290646  58.8007656   8.4318898  21.3003432
  58.0106710   8.6876427  20.8243542  59.2918903   9.2467236  21.4055472
  60.7522401   8.7963477  18.2586908  59.9553564   8.9082172  18.7770404
  60.5247993   9.1350130  17.3927799  66.5828069  15.3208181  26.2069423
  66.6472501  15.7828588  27.0427595  65.8738993  14.6905545  26.3351733
  57.0845359   8.6849389  23.7318423  57.3353397   9.5696398  23.9975998
  57.6204907   8.5053990  22.9593514  66.2976086  16.9876288  16.0748403
  66.1621761  17.8327824  16.5033251  66.8385899  17.1895566  15.3114337
  59.7505484  14.5051726  16.6476328  60.2630004  15.2994976  16.7981893
  60.4028197  13.8078017  16.5809930  61.5600369  17.6217482  18.7299082
  61.7366997  18.5435447  18.5420066  62.3557202  17.3075902  19.1593461
  60.8452725   9.6682114  28.6061245  60.7306240   8.7667371  28.9068344
  59.9897243   9.9145811  28.2546061  67.9244563  17.6099855  30.2048745
  67.4808417  16.8236233  29.8869650  68.5861776  17.7979005  29.5392636
  62.6831684  19.1395656  24.7309424  63.2339109  19.0112719  23.9586418
  61.8443160  19.4390545  24.3804317  66.4798855  15.4046784  29.0753655
  67.0127192  14.6435072  28.8452963  65.9512936  15.1120436  29.8177810
  57.7154401  12.8340380  17.4235899  58.5529623  13.2437389  17.2069607
  57.8932668  11.8939823  17.3936093  57.7380572  10.1731096  18.0946632
  57.5404972   9.5800456  17.3697699  57.1827236   9.8683306  18.8122571
  65.8078233  18.6789019  19.9065869  65.7654412  18.9049865  18.9774401
  66.7240932  18.4452393  20.0551670  63.9244034  15.5552048  19.7027832
  64.7184632  15.0602368  19.5010407  63.2135726  15.0269911  19.3395537
  60.2326797   9.6995130  15.7787585  59.3024386   9.6379585  15.9957547
  60.3284269   9.1771082  14.9824226  67.7026978  12.1030405  25.6127131
  68.6319038  12.2541565  25.4396099  67.2818008  12.1914426  24.7575778
  66.5015310  16.1281070  23.3825669  66.3626396  15.7599854  24.2551607
  65.7129906  16.6428709  23.2109627  67.0963462  21.2290166  14.7251205
  67.2715218  20.7578209  15.5396828  66.4096250  21.8555932  14.9532466
  68.0520525  15.5062673  20.7714507  67.7170358  15.4663442  21.6672157
  67.5524471  14.8407388  20.2984917  62.0264769  10.9130303  26.2967088
  61.8884567  10.1810541  26.8978627  62.9369693  10.8239203  26.0151276
  64.6547070  10.6250262  25.7850768  65.3646688   9.9843454  25.7437386
  64.6116378  10.8763157  26.7076948  61.6624547  24.3779529  21.4991066
  61.9021145  25.0098053  22.1770084  60.8193744  24.0267569  21.7856425
  54.2980403  11.8581291  20.2614378  54.9851443  11.5443021  19.6735393
  54.1428532  12.7622656  19.9881629  66.1752409  20.1858652  23.9032570
  66.1022581  20.9913623  24.4151874  65.7329802  20.3850617  23.0780591
  65.9642189  19.4230422  17.4135391  65.1809711  19.9652102  17.5073616
  66.6634934  19.9404401  17.8129632  63.6863006  17.8339929  26.8796299
  64.3872466  18.4676412  27.0325693  63.2158121  18.1754661  26.1191938
  67.5351865  11.1304348  31.1914887  66.8592502  11.0298477  31.8617262
  68.3579499  10.9743561  31.6550884  59.2830724  17.3676284  23.8127402
  59.8684161  16.6219972  23.9455306  59.0855563  17.6780241  24.6964066
  62.1369379  20.4027531  18.8289844  61.4679755  20.8873659  18.3453884
  61.9982249  20.6496752  19.7433223  53.8748379   9.9381884  22.5331845
  53.9132478   9.4045475  23.3268963  53.3688672   9.4117090  21.9142822
  66.2774648  22.4371275  25.4272503  66.8292956  22.6002896  26.1921588
  66.6180841  23.0275713  24.7552527  57.5056957   8.6645986  15.6085776
  57.8010398   7.7556665  15.5552830  56.6044992   8.6433726  15.2866779
  63.2185113   8.7938538  21.8122949  63.0729693   9.1078841  22.7047230
  62.7410316   9.4123438  21.2593847  57.6930775  11.3343882  24.7510610
  57.1484243  12.1103690  24.8830884  58.5710125  11.6814687  24.5929731
  58.4796797  10.4613778  27.6440767  57.7378533  10.6096414  28.2305397
  58.1589541  10.7222044  26.7807516  66.4240459  20.0029757  27.4421157
  66.7327586  19.7578903  28.3143856  67.2215941  20.2076395  26.9540027
  66.4461071  22.1567666  19.6726533  66.0066062  21.6644045  20.3659390
  67.1969188  21.6140634  19.4318609  58.9253410  18.3479207  19.6751162
  59.7511430  18.0482979  19.2949805  58.5747462  17.5786829  20.1240950
  63.8934944  17.7005675  21.7448835  63.2714953  17.0376380  21.4451063
  64.5639810  17.7266807  21.0622483  57.1262015  16.2665533  20.6340095
  56.2893924  15.8387708  20.4524096  57.0985661  16.4597977  21.5710886
  63.4548450  16.2509599  15.2207296  63.6036571  16.9345063  14.5673968
  64.2614894  16.2314689  15.7356751  61.2101083  12.2774776  16.2268365
  60.9647125  11.3737106  16.4248575  61.3796998  12.2791927  15.2847843
  67.2229347  14.1336288  31.4935753  68.1432356  14.3114887  31.6875799
  67.1878930  13.1892333  31.3415452  56.4411512   9.3274882  20.4189027
  56.1214296   8.4740190  20.1263401  55.8944940   9.5423460  21.1746995
  60.2191420  12.0437323  24.1358534  60.4377429  12.9754430  24.1546568
  60.6317193  11.6845297  24.9213338  56.3099772  12.9477793  22.3882149
  55.6163243  12.5331746  21.8752103  57.0572763  12.9898330  21.7915568
  64.9550555  11.0467667  32.3426344  64.4717637  11.8468027  32.5490233
  65.0411494  11.0575612  31.3893788  58.2236515  12.8796047  20.2648164
  58.2007203  12.9783734  19.3130047  58.5337151  13.7261198  20.5865330
  60.8823892  14.9372202  24.3794778  61.8367146  14.9056144  24.3124710
  60.6836416  14.4762826  25.1945004  61.4723275  13.5073318  26.9465576
  62.2916164  14.0017397  26.9700413  61.7460082  12.5905286  26.9183143
  59.2374121  20.4791821  21.3964976  59.1028589  19.7192222  20.8302974
  58.8206183  21.2032721  20.9293765  62.3943247  21.3761138  21.6083419
  62.2775631  22.3206571  21.5062109  61.5735693  21.0734700  21.9969218
  56.7258189   7.8411452  27.6457773  57.3717052   7.3310406  28.1344998
  56.5175340   8.5780133  28.2201198  63.4197761  22.0289400  24.8239347
  64.3225008  22.0613011  25.1405842  63.1935131  21.0989851  24.8385683
  65.1751363  20.7820387  21.4849426  64.2246994  20.7822248  21.3713798
  65.4783849  20.0353121  20.9685460  67.9239113  24.0141306  23.7318423
  68.1747152  24.8988316  23.9975998  68.4598662  23.8345908  22.9593514
  68.5774326  25.5023013  18.0946632  68.3798726  24.9092374  17.3697699
  68.0220990  25.1975224  18.8122571  65.1374157  27.1873209  20.2614378
  65.8245197  26.8734939  19.6735393  64.9822286  28.0914573  19.9881629
  64.7142133  25.2673802  22.5331845  64.7526233  24.7337393  23.3268963
  64.2082426  24.7409007  21.9142822  68.3450711  23.9937904  15.6085776
  68.6404152  23.0848583  15.5552830  67.4438747  23.9725644  15.2866779
  67.9655770  31.5957451  20.6340095  67.1287678  31.1679626  20.4524096
  67.9379415  31.7889895  21.5710886  67.2805267  24.6566799  20.4189027
  66.9608051  23.8032107  20.1263401  66.7338695  24.8715377  21.1746995
  67.1493527  28.2769711  22.3882149  66.4556998  27.8623664  21.8752103
  67.8966518  28.3190247  21.7915568  67.5651943  23.1703369  27.6457773
  68.2110807  22.6602323  28.1344998  67.3569094  23.9072051  28.2201198
   5.0347772  34.2826887  62.3759265   5.6726181  34.1633634  61.6722605
   4.9168614  35.2307731  62.4347217   1.8437478  34.2354315  62.3120790
   1.5055989  34.1195380  61.4241325   2.7127246  33.8345480  62.2921796
   3.2823852  39.7560759  53.6132146   2.6311832  40.3414839  53.2266159
   4.0768215  40.2866954  53.6727183   4.5889040  32.0078341  59.4512473
   5.3752129  31.5897764  59.1002890   4.8527744  32.9124433  59.6194121
   4.7599117  37.4451191  54.1501130   4.1244950  37.5185817  54.8622035
   4.4296524  38.0344790  53.4720209   9.9897467  31.9453574  60.3545452
  10.7222639  31.3752791  60.5883281   9.2336823  31.5575174  60.7951957
   1.6073587  34.3680815  57.5508794   1.2431794  33.8411436  58.2621716
   2.4640703  33.9779284  57.3775279   1.2479074  29.3970715  52.5470143
   1.4153476  30.2650951  52.9140614   1.0576243  29.5597997  51.6231432
   7.4051551  30.3770234  61.8933410   6.4968428  30.3085643  61.5992171
   7.3539147  30.8542179  62.7215236   1.2268295  31.8528372  53.5316809
   1.1067920  32.2985423  54.3702290   0.5320883  32.2013690  52.9730348
   6.9253361  32.3249846  54.3597143   7.8371217  32.5577232  54.1844841
   6.4163008  32.9086890  53.7972222   5.5322943  37.3075664  61.7510725
   4.9031806  37.4721378  61.0486793   5.1448605  37.7217274  62.5221689
   9.4112175  38.2430102  59.1055089   8.7263213  38.6229003  58.5552122
   9.4956024  38.8525429  59.8387036   1.0850905  37.0450072  59.0160810
   1.5489251  37.3237775  58.2265433   0.8207703  36.1433517  58.8333901
   7.7808935  38.7662016  63.8772790   8.6026378  38.3642204  63.5955471
   7.7771337  38.6630251  64.8288905  15.8714928  35.1100765  60.2257761
  15.1178636  34.5408163  60.0701765  16.0062469  35.0763429  61.1728396
   1.2613556  39.9814167  55.9012480   1.1259231  40.8265703  56.3297328
   1.8023368  40.1833445  55.1378414   4.5756302  33.4953340  52.9383809
   4.0602925  34.2657945  53.1772196   4.3033610  32.8218476  53.5616870
   2.1603413  28.3403041  57.9969047   1.3045009  27.9509891  57.8174686
   2.5730365  28.4195002  57.1368833   9.5490576  36.2485695  54.8736982
   8.7720019  35.9096854  54.4292145  10.2282057  36.2538318  54.1991947
   4.3642605  31.3680432  54.7643590   4.0592741  31.6826581  55.6153733
   5.3173047  31.4461852  54.8070923   2.8089037  37.5270656  56.4136544
   2.2810399  36.7923415  56.1009782   2.3076540  38.3045332  56.1676512
   7.7881883  35.7219676  61.5303590   7.1305557  36.4118937  61.6183719
   8.5922282  36.1116108  61.8737577   6.5987342  34.0764049  59.5807532
   7.1119224  34.7094041  60.0829242   7.2488566  33.4765244  59.2150892
   3.8609716  44.0548373  52.3368203   3.1871415  44.3580070  52.9453161
   4.2475538  44.8577453  51.9873660   3.8603220  32.9504920  56.9568553
   4.6075039  33.4626317  56.6475675   4.1294810  32.6288973  57.8172947
   2.1329871  35.4463461  53.9395507   1.2241090  35.1622494  54.0367977
   2.1624954  35.8662539  53.0798814   7.3649138  39.0570050  57.7086675
   6.9111465  38.2160960  57.7651865   6.7343105  39.6931449  58.0461455
   6.3082058  29.9862036  58.9387342   5.5704814  29.4739422  59.2697585
   6.5608831  29.5462418  58.1270619   5.8082077  40.8946547  58.6436493
   6.1005052  41.4551604  57.9248859   6.3180698  41.1875108  59.3989652
   1.8305958  36.9872204  51.2783586   1.3925388  36.2708063  50.8189223
   2.5716399  37.2148319  50.7168677   9.9479073  35.2629401  57.3359904
   9.8096972  35.4530997  56.4081094   9.5915292  36.0248784  57.7927956
   9.9748453  37.3305928  62.3471176  10.4084960  37.2381218  63.1954230
  10.6880034  37.3063429  61.7091192  10.8364002  37.3729629  64.8804061
  11.0299892  38.2775440  65.1263336  10.7364621  36.9137048  65.7142646
   2.0600931  44.2228045  54.5515282   2.2352687  43.7516089  55.3660905
   1.3733719  44.8493812  54.7796543   3.0157994  38.5000552  60.5978584
   2.6807827  38.4601322  61.4936234   2.5161940  37.8345268  60.1248994
   5.9517186  35.8456586  50.8715643   5.3346357  35.1203414  50.7748696
   5.4833675  36.6065946  50.5282718   4.2376308  28.2262930  59.8833674
   4.7345008  27.4732893  59.5634744   3.4663290  28.2627247  59.3176883
  12.0906066  33.9303296  61.5251965  12.0795942  34.8128011  61.1545898
  11.2223445  33.5774847  61.3306502   5.3206089  36.9834617  57.4572097
   4.3862368  37.1036080  57.2876801   5.4982757  36.0807084  57.1932107
   8.7078640  32.8251937  57.9922131   9.1739092  33.6579928  57.9182434
   9.1586141  32.3596918  58.6967390   6.7754871  39.1695758  54.9908283
   7.0514715  39.0552353  55.9002157   5.9059370  38.7713243  54.9520456
   3.4108935  43.4182109  58.6341097   3.5931330  42.6003765  59.0968849
   4.2341921  43.6349801  58.1965987   3.7451101  42.3450294  55.8956145
   4.2738867  41.8342749  55.2826307   4.0079320  42.0292824  56.7601678
   3.4461846  40.9752866  60.0684164   3.2986809  40.0469573  60.2491734
   4.2715340  40.9972957  59.5841239   7.0495968  41.7981425  61.1549037
   7.9742516  41.5924286  61.0173488   6.8811272  41.5497826  62.0638378
   3.4423361  28.8290704  55.0616281   3.6586975  29.7115341  54.7605109
   2.9617428  28.4376917  54.3321923   6.8391284  42.3167092  56.5111128
   7.0128162  41.7513515  55.7584981   7.3320176  43.1167987  56.3290618
  12.6930676  35.0803515  58.1301428  13.1361822  34.3310840  57.7320551
  11.8157186  35.0713651  57.7475160   7.8266457  41.6333857  53.6108027
   8.5217361  42.2540549  53.8295341   8.1689607  40.7829208  53.8860404
   9.7257880  39.0833562  55.1395357  10.2509204  39.4220835  54.4144677
   9.6380233  38.1480577  54.9558492  12.2363540  36.5508753  60.5223876
  13.0710432  36.9898557  60.6861436  12.3722669  36.0747407  59.7032121
   1.9181325  41.7395608  52.5183120   1.3455292  42.3585795  52.0653592
   2.4914119  42.2894970  53.0523042   5.1378585  42.0232758  53.6491702
   6.0709258  41.9578320  53.8524578   5.0501798  42.8589025  53.1906235
   7.7666602  41.3398629  50.6095650   7.6880233  41.0058492  51.5031408
   8.5876269  41.8320397  50.6087122  10.4644793  34.2060368  63.8171969
  10.4321113  33.2676369  64.0031652  11.0745417  34.2844405  63.0837793
   2.3028124  33.0756421  49.8599173   3.2487229  32.9462629  49.9287591
   1.9242369  32.3371083  50.3368601  10.6139281  30.9971411  63.8630252
  10.0978330  30.2129868  63.6760181  11.4979230  30.6690128  64.0276771
  16.2821343  35.2676375  62.9578005  17.0124731  35.0061663  63.5185709
  15.6728288  34.5305097  62.9980073  14.3636640  33.4084237  63.5552457
  13.6369803  33.2740202  62.9468948  13.9483927  33.7161066  64.3609175
   2.1033107  25.5443287  55.9498299   1.2933835  25.1990372  56.3253545
   2.7917524  25.2350831  56.5385911   4.0323655  24.6221334  57.5722596
   4.5854694  25.0416787  58.2312619   4.2693741  23.6957082  57.6145552
   7.4102462  26.7321859  57.0801260   6.8301131  27.3906663  56.6979312
   7.1438395  25.9099204  56.6688678   6.1927340  28.8921949  56.1357608
   5.3053195  29.1771600  55.9177803   6.6081329  28.7315713  55.2884885
   9.5441876  28.9168470  59.8511948  10.3202266  29.4064923  60.1236564
   8.8190010  29.3426525  60.3083817  11.9814435  29.6296090  60.9085888
  12.5758926  29.3891826  60.1979196  12.0541019  28.9103220  61.5359424
   5.3370554  38.6566624  50.2305628   6.0406404  38.8616627  50.8463284
   4.6133202  39.2243386  50.4954712   6.1668364  34.4076485  56.3507898
   6.1103565  34.8645037  55.5115531   6.7196706  33.6467170  56.1730741
   9.9773170  30.1966217  57.1758018   9.7210104  29.7962853  58.0066226
   9.3526038  30.9110011  57.0508157  14.2885508  32.9362290  59.6829309
  13.7285066  33.0055480  60.4560871  13.6829011  32.7603275  58.9628806
   7.2457251  39.0949153  52.2804088   8.0802855  38.6630352  52.0981563
   7.0841594  38.9231167  53.2080983   6.9003143  35.5981267  53.6460428
   6.8451947  35.4325538  52.7048872   6.2749198  36.3057300  53.8022617
  15.8741526  49.6118804  62.3759265  16.5119936  49.4925552  61.6722605
  15.7562369  50.5599648  62.4347217  12.6831232  49.5646233  62.3120790
  12.3449744  49.4487297  61.4241325  13.5521000  49.1637398  62.2921796
   8.5418048  51.4181709  58.3017681   7.9782913  51.3271646  57.5333968
   8.4270443  50.5981613  58.7820173  14.1217607  55.0852677  53.6132146
  13.4705586  55.6706757  53.2266159  14.9161970  55.6158872  53.6727183
   8.0473234  52.1741814  54.0119280   8.8204110  51.6270801  53.8732156
   8.3998633  53.0386063  54.2233741  10.3839512  48.3334480  51.6437730
  10.6365032  47.8116001  50.8821193   9.4464071  48.1700625  51.7464413
  15.4282794  47.3370258  59.4512473  16.2145884  46.9189681  59.1002890
  15.6921499  48.2416350  59.6194121  15.5992872  52.7743109  54.1501130
  14.9638705  52.8477735  54.8622035  15.2690278  53.3636707  53.4720209
  20.8291222  47.2745491  60.3545452  21.5616394  46.7044708  60.5883281
  20.0730577  46.8867092  60.7951957  10.1035800  50.2362586  53.8462105
   9.9872059  49.5607489  54.5143189  10.2138060  49.7494960  53.0294258
  12.4467341  49.6972733  57.5508794  12.0825549  49.1703354  58.2621716
  13.3034457  49.3071202  57.3775279  18.3516642  40.9867066  64.8140060
  18.0199967  41.8562477  64.5901275  17.7562255  40.6703350  65.4934091
  12.0872828  44.7262633  52.5470143  12.2547231  45.5942869  52.9140614
  11.8969997  44.8889914  51.6231432  18.2445305  45.7062152  61.8933410
  17.3362183  45.6377560  61.5992171  18.1932901  46.1834097  62.7215236
  12.0662049  47.1820290  53.5316809  11.9461674  47.6277341  54.3702290
  11.3714638  47.5305608  52.9730348  20.1106952  43.9078590  63.6711284
  19.4681332  44.2011123  63.0251079  19.6061880  43.7931510  64.4764481
  17.7647115  47.6541763  54.3597143  18.6764971  47.8869150  54.1844841
  17.2556762  48.2378808  53.7972222  16.3716698  52.6367582  61.7510725
  15.7425560  52.8013296  61.0486793  15.9842360  53.0509191  62.5221689
  20.2505930  53.5722020  59.1055089  19.5656968  53.9520921  58.5552122
  20.3349779  54.1817346  59.8387036  15.5518398  44.6743366  67.0273167
  15.3079330  45.4285427  66.4907442  15.8278329  45.0528714  67.8620414
  17.5056861  51.2181979  65.7050432  17.7173756  51.8613739  65.0284813
  17.4586609  50.3844295  65.2372362  15.1083090  43.8299799  62.6087004
  14.2467569  44.1281053  62.9003742  15.1345525  44.0470198  61.6768037
  11.9244660  52.3741990  59.0160810  12.3883005  52.6529693  58.2265433
  11.6601458  51.4725434  58.8333901  10.8613546  48.4965142  55.8250375
  11.5637589  48.9486186  56.2924302  10.5294174  47.8548961  56.4530268
  18.6202689  54.0953934  63.8772790  19.4420133  53.6934121  63.5955471
  18.6165092  53.9922168  64.8288905   6.5553625  47.1193274  58.0850985
   5.7584788  47.2311968  58.6034481   6.3279217  47.4579926  57.2191876
  26.7108682  50.4392683  60.2257761  25.9572391  49.8700081  60.0701765
  26.8456223  50.4055347  61.1728396  12.1007310  55.3106085  55.9012480
  11.9652985  56.1557621  56.3297328  12.6417123  55.5125363  55.1378414
  15.4499774  38.8336647  64.4311374  15.1064043  39.7238288  64.3550484
  15.8178736  38.6438304  63.5680959  15.4150057  48.8245258  52.9383809
  14.8996680  49.5949863  53.1772196  15.1427365  48.1510394  53.5616870
  12.9997168  43.6694959  57.9969047  12.1438764  43.2801809  57.8174686
  13.4124119  43.7486919  57.1368833  14.5296314  41.2041302  62.3960607
  14.0261110  41.1671437  61.5828412  14.8226921  42.1134045  62.4557264
  10.7739200  41.2880032  61.4026789  11.6392197  41.0922840  61.0432678
  10.8416709  41.0590383  62.3296146  20.3884331  51.5777613  54.8736982
  19.6113773  51.2388772  54.4292145  21.0675812  51.5830236  54.1991947
  15.2036360  46.6972350  54.7643590  14.8986495  47.0118499  55.6153733
  16.1566802  46.7753770  54.8070923  13.6482792  52.8562573  56.4136544
  13.1204153  52.1215333  56.1009782  13.1470294  53.6337250  56.1676512
  18.6275638  51.0511594  61.5303590  17.9699312  51.7410855  61.6183719
  19.4316037  51.4408026  61.8737577   8.3801519  43.5182240  58.7743156
   8.9545271  43.2957421  58.0416349   8.9672502  43.5870934  59.5271757
  17.4381096  49.4055966  59.5807532  17.9512978  50.0385958  60.0829242
  18.0882320  48.8057162  59.2150892   8.7071106  45.5486701  52.7939041
   7.8708419  45.8861387  53.1148316   8.5675876  45.4135680  51.8566178
  10.6824187  40.3923488  57.5018225  10.0288599  40.0772506  56.8774840
  10.6404661  39.7699229  58.2278048  11.7935392  50.6742784  49.4171517
  10.8862453  50.4432037  49.6162666  12.2906424  49.8780403  49.6045499
  14.7003471  59.3840291  52.3368203  14.0265169  59.6871987  52.9453161
  15.0869293  60.1869371  51.9873660  13.9161927  46.8805422  61.8265873
  12.9984489  47.1020369  61.6687561  14.3322071  46.9551732  60.9677580
  14.6996975  48.2796838  56.9568553  15.4468794  48.7918235  56.6475675
  14.9688565  47.9580890  57.8172947  12.9723625  50.7755378  53.9395507
  12.0634844  50.4914411  54.0367977  13.0018709  51.1954457  53.0798814
  18.2042893  54.3861968  57.7086675  17.7505220  53.5452878  57.7651865
  17.5736859  55.0223366  58.0461455  17.1475812  45.3153954  58.9387342
  16.4098569  44.8031340  59.2697585  17.4002586  44.8754336  58.1270619
  16.6475832  56.2238465  58.6436493  16.9398806  56.7843522  57.9248859
  17.1574452  56.5167026  59.3989652  17.2487439  38.0930206  59.5329112
  17.5546316  37.2327569  59.2455027  17.9740044  38.6847826  59.3328105
  11.5208519  48.3883999  60.0405303  11.5757129  47.4357835  59.9647779
  10.7099721  48.5443438  60.5246601  12.6699713  52.3164122  51.2783586
  12.2319143  51.5999981  50.8189223  13.4110154  52.5440237  50.7168677
   9.4600879  47.0061059  57.7995681   8.6468745  47.3055229  58.2060874
   9.9559873  46.6116748  58.5170164  20.7872828  50.5921319  57.3359904
  20.6490726  50.7822915  56.4081094  20.4309047  51.3540702  57.7927956
  20.8142207  52.6597846  62.3471176  21.2478714  52.5673135  63.1954230
  21.5273788  52.6355347  61.7091192   6.0358021  48.0224926  55.6051662
   5.1055609  47.9609382  55.8221624   6.1315493  47.5000879  54.8088303
   5.9543570  44.5479739  58.1929903   6.2150388  45.4625073  58.0839064
   6.7760743  44.0804182  58.3426516  21.6757757  52.7021547  64.8804061
  21.8693647  53.6067357  65.1263336  21.5758375  52.2428966  65.7142646
  12.8994686  59.5519963  54.5515282  13.0746441  59.0808006  55.3660905
  12.2127474  60.1785729  54.7796543  13.8551749  53.8292469  60.5978584
  13.5201582  53.7893239  61.4936234  13.3555695  53.1637185  60.1248994
  16.7910941  51.1748504  50.8715643  16.1740111  50.4495332  50.7748696
  16.3227429  51.9357864  50.5282718   8.5809486  45.3933928  49.9936948
   7.7038953  45.2722729  49.6299194   9.0567240  44.6020006  49.7415836
  15.0770063  43.5554848  59.8833674  15.5738762  42.8024810  59.5634744
  14.3057044  43.5919165  59.3176883  22.9299820  49.2595213  61.5251965
  22.9189696  50.1419929  61.1545898  22.0617199  48.9066764  61.3306502
  16.1599843  52.3126535  57.4572097  15.2256122  52.4327998  57.2876801
  16.3376512  51.4099002  57.1932107  11.6605031  45.6972231  59.6105358
  11.2902819  45.1443271  60.2986264  12.1564124  45.0930364  59.0580358
  19.5472395  48.1543854  57.9922131  20.0132847  48.9871846  57.9182434
  19.9979895  47.6888836  58.6967390  17.6148626  54.4987676  54.9908283
  17.8908470  54.3844270  55.9002157  16.7453125  54.1005160  54.9520456
  17.5189057  40.5224441  62.0313032  16.6052137  40.7528668  62.1995239
  17.9482159  40.6062885  62.8827065  17.2895516  48.7114333  64.5312926
  16.6366966  48.9590241  63.8765379  17.6675896  47.8978471  64.1975404
  14.2502690  58.7474026  58.6341097  14.4325084  57.9295682  59.0968849
  15.0735676  58.9641719  58.1965987  14.5844855  57.6742212  55.8956145
  15.1132622  57.1634666  55.2826307  14.8473075  57.3584742  56.7601678
   3.3088180  46.9875783  55.4349853   3.6041621  46.0786462  55.3816907
   2.4076216  46.9663523  55.1130856   5.0376022  44.6689881  55.5589178
   4.7088728  43.7887260  55.3764284   5.3915393  44.6137550  56.4465568
  14.2855601  56.3044784  60.0684164  14.1380563  55.3761491  60.2491734
  15.1109094  56.3264874  59.5841239   8.1517845  44.9562851  55.9264656
   8.4913918  45.4848772  55.2043265   8.5989966  45.2943257  56.7023223
  17.8889723  57.1273342  61.1549037  18.8136270  56.9216204  61.0173488
  17.7205026  56.8789744  62.0638378  10.8461286  43.3399901  65.3767724
  10.5058106  42.5407715  65.7788404  10.1400292  43.6401612  64.8044557
  11.4977758  40.4249214  63.8295047  12.3203827  39.9509692  63.7073938
  11.7415821  41.2039698  64.3293734  10.1385992  43.4537472  54.1257949
  10.8594355  43.8318725  53.6221666   9.5151296  44.1726349  54.2292927
  14.2817115  44.1582621  55.0616281  14.4980729  45.0407259  54.7605109
  13.8011182  43.7668835  54.3321923  10.8812719  44.1070883  61.6867915
  10.8674288  43.2111976  61.3500213  11.5985147  44.1141546  62.3206201
  12.7338850  44.5408223  63.7321043  12.4756628  45.4625293  63.7305373
  12.2023890  44.1438657  64.4221507  17.6785039  57.6459010  56.5111128
  17.8521916  57.0805432  55.7584981  18.1713930  58.4459905  56.3290618
  10.2849615  42.9885263  56.9555486  10.4065526  42.0601909  57.1546373
   9.9951658  43.0023949  56.0433801  13.1540806  40.6740173  60.0922205
  13.1762502  40.7379506  59.1374185  13.5708865  39.8344682  60.2862712
  23.5324430  50.4095433  58.1301428  23.9755576  49.6602758  57.7320551
  22.6550940  50.4005569  57.7475160  18.6660211  56.9625774  53.6108027
  19.3611116  57.5832467  53.8295341  19.0083361  56.1121125  53.8860404
  20.5651634  54.4125480  55.1395357  21.0902959  54.7512753  54.4144677
  20.4773987  53.4772495  54.9558492   9.2579674  54.5739395  55.0471373
   9.4067795  55.2574860  54.3938045  10.0646118  54.5544486  55.5620828
  23.0757295  51.8800671  60.5223876  23.9104186  52.3190475  60.6861436
  23.2116423  51.4039324  59.7032121  20.1248801  49.4380406  66.4701363
  20.6002922  49.6308052  65.6620215  19.2014366  49.4939592  66.2244747
   7.0132307  50.6004573  56.0532442   6.7678349  49.6966903  56.2512652
   7.1828222  50.6021724  55.1111920  14.7029017  41.4728249  65.4357197
  15.2210961  42.2089276  65.1103686  14.3484150  41.7792243  66.2703956
   6.2827955  46.3332931  53.5518603   5.5897200  46.4077286  52.8958639
   6.0379707  45.5693274  54.0740120  14.9541611  37.8928532  60.9558094
  15.2343365  37.2251721  61.5818520  15.7392218  38.0857628  60.4432758
  12.7575080  57.0687526  52.5183120  12.1849047  57.6877713  52.0653592
  13.3307873  57.6186888  53.0523042  18.8250470  46.3146166  64.7029669
  19.7767893  46.4144264  64.7241893  18.6553920  45.5224435  65.2127753
  16.8464849  43.4001749  64.8889070  16.2514781  43.6806762  64.1935558
  16.5614546  43.8895650  65.6605811  15.9772340  57.3524676  53.6491702
  16.9103013  57.2870238  53.8524578  15.8895552  58.1880943  53.1906235
  18.6060356  56.6690546  50.6095650  18.5273988  56.3350410  51.5031408
  19.4270023  57.1612314  50.6087122  21.3038547  49.5352286  63.8171969
  21.2714868  48.5968286  64.0031652  21.9139171  49.6136322  63.0837793
  13.1421878  48.4048339  49.8599173  14.0880983  48.2754547  49.9287591
  12.7636123  47.6663001  50.3368601  21.4533036  46.3263329  63.8630252
  20.9372085  45.5421786  63.6760181  22.3372984  45.9982046  64.0276771
  19.1143763  40.0704345  59.8226064  18.9168584  39.7619433  60.7069396
  19.7243468  40.7965984  59.9523994  27.1215097  50.5968293  62.9578005
  27.8518486  50.3353581  63.5185709  26.5122043  49.8597014  62.9980073
  25.2030394  48.7376155  63.5552457  24.4763558  48.6032120  62.9468948
  24.7877681  49.0452984  64.3609175  11.3264795  46.3298315  49.7954058
  10.4196251  46.0331428  49.8716771  11.6040776  46.0328133  48.9288344
  12.9426861  40.8735205  55.9498299  12.1327589  40.5282290  56.3253545
  13.6311278  40.5642749  56.5385911  14.8717409  39.9513252  57.5722596
  15.4248448  40.3708705  58.2312619  15.1087496  39.0249000  57.6145552
  10.0963580  43.1885250  49.9366037  10.9582744  43.5140149  50.1961854
  10.2813924  42.4016746  49.4239103  18.2496217  42.0613777  57.0801260
  17.6694886  42.7198581  56.6979312  17.9832149  41.2391121  56.6688678
  16.6999783  41.4618834  59.2822580  17.1999561  41.5735369  58.4736899
  17.3435391  41.1579887  59.9223389  17.0321095  44.2213867  56.1357608
  16.1446950  44.5063518  55.9177803  17.4475084  44.0607630  55.2884885
  20.3835631  44.2460388  59.8511948  21.1596021  44.7356841  60.1236564
  19.6583765  44.6718442  60.3083817  22.8208189  44.9588007  60.9085888
  23.4152680  44.7183743  60.1979196  22.8934773  44.2395138  61.5359424
  16.1764308  53.9858542  50.2305628  16.8800158  54.1908544  50.8463284
  15.4526957  54.5535304  50.4954712  17.0062118  49.7368403  56.3507898
  16.9497320  50.1936954  55.5115531  17.5590461  48.9759088  56.1730741
  20.8166924  45.5258135  57.1758018  20.5603858  45.1254771  58.0066226
  20.1919792  46.2401929  57.0508157  25.1279262  48.2654208  59.6829309
  24.5678820  48.3347397  60.4560871  24.5222765  48.0895193  58.9628806
  18.0851005  54.4241071  52.2804088  18.9196609  53.9922269  52.0981563
  17.9235348  54.2523085  53.2080983  17.7396898  50.9273184  53.6460428
  17.6845701  50.7617456  52.7048872  17.1142953  51.6349217  53.8022617
  11.0493023  40.4281293  53.2245746  11.0371693  41.3723133  53.3814017
  11.9416445  40.2451439  52.9305207  14.8645143  37.0224070  57.4791683
  14.0977538  36.4682557  57.6248365  15.2755847  37.0945939  58.3405834
  23.5224987  64.8938150  62.3120790  23.1843498  64.7779215  61.4241325
  24.3914755  64.4929315  62.2921796  21.2233266  63.6626398  51.6437730
  21.4758787  63.1407919  50.8821193  20.2857825  63.4992543  51.7464413
  26.2676549  62.6662176  59.4512473  27.0539638  62.2481599  59.1002890
  26.5315253  63.5708268  59.6194121  31.6684976  62.6037409  60.3545452
  32.4010148  62.0336626  60.5883281  30.9124332  62.2159010  60.7951957
  20.9429555  65.5654504  53.8462105  20.8265813  64.8899407  54.5143189
  21.0531815  65.0786877  53.0294258  23.2861096  65.0264651  57.5508794
  22.9219303  64.4995272  58.2621716  24.1428212  64.6363120  57.3775279
  29.1910396  56.3158983  64.8140060  28.8593721  57.1854394  64.5901275
  28.5956010  55.9995267  65.4934091  22.9266583  60.0554550  52.5470143
  23.0940985  60.9234787  52.9140614  22.7363752  60.2181832  51.6231432
  29.0839060  61.0354069  61.8933410  28.1755937  60.9669478  61.5992171
  29.0326656  61.5126014  62.7215236  22.9055804  62.5112208  53.5316809
  22.7855429  62.9569259  54.3702290  22.2108392  62.8597526  52.9730348
  28.6040870  62.9833681  54.3597143  29.5158726  63.2161068  54.1844841
  28.0950517  63.5670725  53.7972222  25.9476845  59.1591717  62.6087004
  25.0861324  59.4572971  62.9003742  25.9739279  59.3762116  61.6768037
  21.7007300  63.8257060  55.8250375  22.4031343  64.2778104  56.2924302
  21.3687929  63.1840879  56.4530268  17.3947379  62.4485192  58.0850985
  16.5978543  62.5603886  58.6034481  17.1672972  62.7871844  57.2191876
  26.2893528  54.1628564  64.4311374  25.9457798  55.0530206  64.3550484
  26.6572491  53.9730222  63.5680959  26.2543811  64.1537176  52.9383809
  25.7390434  64.9241780  53.1772196  25.9821119  63.4802312  53.5616870
  23.8390922  58.9986876  57.9969047  22.9832518  58.6093727  57.8174686
  24.2517874  59.0778837  57.1368833  25.3690069  56.5333220  62.3960607
  24.8654864  56.4963355  61.5828412  25.6620676  57.4425962  62.4557264
  21.6132955  56.6171949  61.4026789  22.4785951  56.4214758  61.0432678
  21.6810463  56.3882301  62.3296146  31.2278085  66.9069530  54.8736982
  30.4507528  66.5680690  54.4292145  31.9069566  66.9122153  54.1991947
  26.0430114  62.0264268  54.7643590  25.7380250  62.3410417  55.6153733
  26.9960556  62.1045688  54.8070923  19.2195274  58.8474157  58.7743156
  19.7939026  58.6249339  58.0416349  19.8066256  58.9162852  59.5271757
  28.2774851  64.7347884  59.5807532  28.7906733  65.3677876  60.0829242
  28.9276075  64.1349080  59.2150892  19.5464861  60.8778618  52.7939041
  18.7102173  61.2153305  53.1148316  19.4069630  60.7427598  51.8566178
  21.5217941  55.7215406  57.5018225  20.8682354  55.4064423  56.8774840
  21.4798415  55.0991147  58.2278048  22.6329146  66.0034701  49.4171517
  21.7256208  65.7723955  49.6162666  23.1300178  65.2072320  49.6045499
  24.7555682  62.2097340  61.8265873  23.8378243  62.4312287  61.6687561
  25.1715825  62.2843650  60.9677580  25.5390729  63.6088755  56.9568553
  26.2862548  64.1210153  56.6475675  25.8082319  63.2872808  57.8172947
  23.8117380  66.1047296  53.9395507  22.9028599  65.8206329  54.0367977
  23.8412463  66.5246375  53.0798814  27.9869567  60.6445872  58.9387342
  27.2492323  60.1323258  59.2697585  28.2396340  60.2046253  58.1270619
  28.0881194  53.4222124  59.5329112  28.3940071  52.5619487  59.2455027
  28.8133799  54.0139744  59.3328105  22.3602274  63.7175917  60.0405303
  22.4150883  62.7649753  59.9647779  21.5493476  63.8735356  60.5246601
  20.2994634  62.3352976  57.7995681  19.4862499  62.6347147  58.2060874
  20.7953628  61.9408665  58.5170164  31.6266582  65.9213237  57.3359904
  31.4884481  66.1114833  56.4081094  31.2702801  66.6832620  57.7927956
  16.8751776  63.3516844  55.6051662  15.9449364  63.2901300  55.8221624
  16.9709248  62.8292797  54.8088303  16.7937325  59.8771657  58.1929903
  17.0544142  60.7916990  58.0839064  17.6154497  59.4096100  58.3426516
  27.6304695  66.5040421  50.8715643  27.0133866  65.7787250  50.7748696
  27.1621184  67.2649782  50.5282718  19.4203241  60.7225846  49.9936948
  18.5432707  60.6014646  49.6299194  19.8960994  59.9311924  49.7415836
  25.9163817  58.8846766  59.8833674  26.4132517  58.1316728  59.5634744
  25.1450799  58.9211082  59.3176883  22.4998786  61.0264149  59.6105358
  22.1296573  60.4735189  60.2986264  22.9957878  60.4222282  59.0580358
  30.3866149  63.4835772  57.9922131  30.8526601  64.3163764  57.9182434
  30.8373650  63.0180754  58.6967390  28.3582812  55.8516359  62.0313032
  27.4445892  56.0820586  62.1995239  28.7875913  55.9354803  62.8827065
  14.1481935  62.3167701  55.4349853  14.4435376  61.4078379  55.3816907
  13.2469971  62.2955440  55.1130856  15.8769776  59.9981799  55.5589178
  15.5482483  59.1179178  55.3764284  16.2309147  59.9429467  56.4465568
  18.9911600  60.2854768  55.9264656  19.3307672  60.8140690  55.2043265
  19.4383720  60.6235175  56.7023223  21.6855040  58.6691819  65.3767724
  21.3451861  57.8699632  65.7788404  20.9794047  58.9693530  64.8044557
  22.3371512  55.7541132  63.8295047  23.1597582  55.2801610  63.7073938
  22.5809576  56.5331615  64.3293734  20.9779747  58.7829390  54.1257949
  21.6988109  59.1610643  53.6221666  20.3545051  59.5018267  54.2292927
  25.1210870  59.4874539  55.0616281  25.3374484  60.3699177  54.7605109
  24.6404937  59.0960752  54.3321923  21.7206474  59.4362800  61.6867915
  21.7068043  58.5403893  61.3500213  22.4378902  59.4433464  62.3206201
  23.5732605  59.8700140  63.7321043  23.3150382  60.7917211  63.7305373
  23.0417645  59.4730575  64.4221507  21.1243370  58.3177180  56.9555486
  21.2459281  57.3893827  57.1546373  20.8345412  58.3315866  56.0433801
  23.9934560  56.0032091  60.0922205  24.0156257  56.0671424  59.1374185
  24.4102619  55.1636600  60.2862712  34.3718184  65.7387350  58.1301428
  34.8149331  64.9894676  57.7320551  33.4944695  65.7297487  57.7475160
  25.5422772  56.8020167  65.4357197  26.0604715  57.5381194  65.1103686
  25.1877904  57.1084160  66.2703956  17.1221709  61.6624848  53.5518603
  16.4290954  61.7369203  52.8958639  16.8773461  60.8985192  54.0740120
  25.7935366  53.2220450  60.9558094  26.0737120  52.5543639  61.5818520
  26.5785973  53.4149545  60.4432758  23.9815633  63.7340256  49.8599173
  24.9274737  63.6046464  49.9287591  23.6029878  62.9954918  50.3368601
  29.9537517  55.3996262  59.8226064  29.7562338  55.0911351  60.7069396
  30.5637223  56.1257901  59.9523994  22.1658550  61.6590233  49.7954058
  21.2590005  61.3623345  49.8716771  22.4434531  61.3620051  48.9288344
  23.7820616  56.2027122  55.9498299  22.9721344  55.8574207  56.3253545
  24.4705033  55.8934666  56.5385911  25.7111164  55.2805169  57.5722596
  26.2642203  55.7000623  58.2312619  25.9481250  54.3540917  57.6145552
  20.9357335  58.5177168  49.9366037  21.7976499  58.8432066  50.1961854
  21.1207679  57.7308664  49.4239103  29.0889971  57.3905694  57.0801260
  28.5088640  58.0490498  56.6979312  28.8225904  56.5683039  56.6688678
  27.5393537  56.7910752  59.2822580  28.0393316  56.9027287  58.4736899
  28.1829145  56.4871805  59.9223389  27.8714849  59.5505785  56.1357608
  26.9840704  59.8355435  55.9177803  28.2868838  59.3899548  55.2884885
  31.2229385  59.5752306  59.8511948  31.9989775  60.0648758  60.1236564
  30.4977519  60.0010360  60.3083817  33.6601944  60.2879925  60.9085888
  34.2546435  60.0475661  60.1979196  33.7328527  59.5687056  61.5359424
  27.8455873  65.0660321  56.3507898  27.7891074  65.5228872  55.5115531
  28.3984215  64.3051005  56.1730741  31.6560679  60.8550053  57.1758018
  31.3997613  60.4546688  58.0066226  31.0313547  61.5693847  57.0508157
  28.5790652  66.2565102  53.6460428  28.5239456  66.0909373  52.7048872
  27.9536707  66.9641135  53.8022617  21.8886778  55.7573211  53.2245746
  21.8765447  56.7015051  53.3814017  22.7810199  55.5743356  52.9305207
  25.7038897  52.3515988  57.4791683  24.9371293  51.7974474  57.6248365
  26.1149602  52.4237856  58.3405834   5.0347773  11.2889009  49.1004572
   5.6726183  11.1695757  48.3967912   4.9168616  12.2369853  49.1592524
   1.8437479  11.2416437  49.0366096   1.5055991  11.1257502  48.1486631
   2.7127247  10.8407603  49.0167103   3.2823853  16.7622882  40.3377452
   2.6311833  17.3476962  39.9511466   4.0768216  17.2929076  40.3972490
   4.5889041   9.0140463  46.1757780   5.3752130   8.5959886  45.8248197
   4.8527746   9.9186555  46.3439428   4.7599119  14.4513314  40.8746437
   4.1244952  14.5247940  41.5867341   4.4296525  15.0406912  40.1965516
   9.9897468   8.9515696  47.0790758  10.7222640   8.3814913  47.3128588
   9.2336824   8.5637297  47.5197264   1.6073588  11.3742938  44.2754101
   1.2431795  10.8473559  44.9867022   2.4640704  10.9841407  44.1020586
   4.0054408  14.8649816  50.9381280   3.7055131  15.7674855  50.8297087
   3.6605468  14.5982000  51.7902432   7.4051552   7.3832357  48.6178717
   6.4968429   7.3147765  48.3237478   7.3539148   7.8604302  49.4460542
   6.9253362   9.3311968  41.0842450   7.8371218   9.5639355  40.9090148
   6.4163009   9.9149012  40.5217529   5.5322944  14.3137787  48.4756032
   4.9031807  14.4783501  47.7732099   5.1448607  14.7279396  49.2466996
   9.4112176  15.2492225  45.8300395   8.7263214  15.6291126  45.2797429
   9.4956026  15.8587551  46.5632343   1.0850906  14.0512195  45.7406117
   1.5489252  14.3299898  44.9510739   0.8207704  13.1495639  45.5579207
   7.7808936  15.7724139  50.6018096   8.6026380  15.3704326  50.3200778
   7.7771339  15.6692373  51.5534212  15.8714929  12.1162887  46.9503068
  15.1178637  11.5470286  46.7947072  16.0062470  12.0825552  47.8973702
   1.2613557  16.9876290  42.6257787   1.1259232  17.8327826  43.0542635
   1.8023369  17.1895567  41.8623721   4.5756303  10.5015463  39.6629116
   4.0602927  11.2720067  39.9017503   4.3033612   9.8280599  40.2862177
   9.5490577  13.2547817  41.5982289   8.7720020  12.9158977  41.1537451
  10.2282058  13.2600441  40.9237254   4.3642606   8.3742555  41.4888897
   4.0592742   8.6888704  42.3399040   5.3173049   8.4523975  41.5316230
   2.8089038  14.5332778  43.1381851   2.2810400  13.7985538  42.8255088
   2.3076541  15.3107455  42.8921819   7.7881884  12.7281799  48.2548897
   7.1305559  13.4181060  48.3429026   8.5922284  13.1178231  48.5982883
   6.5987343  11.0826171  46.3052839   7.1119225  11.7156163  46.8074549
   7.2488567  10.4827367  45.9396199   3.8609717  21.0610496  39.0613510
   3.1871416  21.3642192  39.6698468   4.2475539  21.8639576  38.7118967
   3.8603222   9.9567043  43.6813860   4.6075041  10.4688440  43.3720982
   4.1294811   9.6351095  44.5418253   2.1329872  12.4525583  40.6640814
   1.2241091  12.1684616  40.7613284   2.1624956  12.8724662  39.8044121
   7.3649139  16.0632173  44.4331981   6.9111466  15.2223083  44.4897172
   6.7343106  16.6993571  44.7706762   5.8082079  17.9008670  45.3681800
   6.1005053  18.4613727  44.6494165   6.3180699  18.1937231  46.1234959
   1.8305960  13.9934327  38.0028892   1.3925390  13.2770186  37.5434530
   2.5716401  14.2210442  37.4413984   0.7715704  18.6789021  46.4575253
   0.7291883  18.9049867  45.5283785   1.6878403  18.4452395  46.6061054
   9.9479075  12.2691524  44.0605211   9.8096973  12.4593120  43.1326400
   9.5915293  13.0310907  44.5173262   9.9748454  14.3368051  49.0716483
  10.4084961  14.2443340  49.9199537  10.6880035  14.3125552  48.4336499
   3.7076349  17.9370145  50.6049583   3.7613371  18.5061081  51.3727299
   2.8391130  18.1072030  50.2403620  10.8364004  14.3791752  51.6049368
  11.0299894  15.2837562  51.8508643  10.7364622  13.9199171  52.4387953
   1.4652781  16.1281072  49.9335053   1.3263866  15.7599856  50.8060991
   0.6767377  16.6428711  49.7619010   2.0600933  21.2290168  41.2760589
   2.2352688  20.7578211  42.0906212   1.3733721  21.8555934  41.5041850
   3.0157996  15.5062674  47.3223890   2.6807828  15.4663444  48.2181540
   2.5161941  14.8407390  46.8494301   5.9517187  12.8518709  37.5960950
   5.3346358  12.1265537  37.4994003   5.4833676  13.6128069  37.2528024
   7.6071319  17.5617617  55.2566730   7.5483865  16.8776837  54.5897313
   8.0090837  18.3036607  54.8047356   7.6088726  15.5257201  53.4880710
   6.7215505  15.1883123  53.6107109   8.1787277  14.7940232  53.7249475
   1.1389880  20.1858653  50.4541953   1.0660051  20.9913625  50.9661258
   0.6967273  20.3850619  49.6289975  12.0906067  10.9365418  48.2497272
  12.0795943  11.8190134  47.8791205  11.2223446  10.5836969  48.0551809
   3.5988563  20.0845487  52.6100112   4.3116535  20.7192952  52.5376013
   3.1078592  20.1809353  51.7940114   5.3206090  13.9896740  44.1817404
   4.3862369  14.1098202  44.0122108   5.4982759  13.0869207  43.9177413
   8.7078641   9.8314059  44.7167438   9.1739094  10.6642051  44.6427740
   9.1586142   9.3659041  45.4212696   6.7754873  16.1757881  41.7153590
   7.0514716  16.0614475  42.6247464   5.9059371  15.7775365  41.6765763
   3.4108937  20.4244231  45.3586403   3.5931331  19.6065887  45.8214156
   4.2341923  20.6411924  44.9211293   3.7451102  19.3512417  42.6201452
   4.2738868  18.8404871  42.0071614   4.0079322  19.0354947  43.4846985
   1.2412119  22.4371277  51.9781886   1.7930427  22.6002898  52.7430971
   1.5818312  23.0275715  51.3061911   4.3780506  20.3853252  48.9645568
   4.2531645  19.5842992  48.4556514   5.0359597  20.8799446  48.4759538
   6.4415414  18.1862272  50.5925118   5.4945750  18.0667624  50.5203445
   6.7898187  17.2984770  50.6751380   3.4461848  17.9814989  46.7929471
   3.2986810  17.0531696  46.9737041   4.2715341  18.0035079  46.3086546
   7.0495969  18.8043547  47.8794343   7.9742517  18.5986409  47.7418795
   6.8811273  18.5559948  48.7883685   6.8391286  19.3229215  43.2356435
   7.0128163  18.7575637  42.4830287   7.3320177  20.1230110  43.0535925
  12.6930677  12.0865638  44.8546735  13.1361823  11.3372963  44.4565858
  11.8157187  12.0775774  44.4720467   7.8266458  18.6395979  40.3353333
   8.5217363  19.2602672  40.5540648   8.1689608  17.7891330  40.6105711
   9.7257881  16.0895685  41.8640664  10.2509205  16.4282957  41.1389984
   9.6380234  15.1542700  41.6803799   1.4098542  22.1567668  46.2235917
   0.9703532  21.6644047  46.9168774   2.1606659  21.6140636  45.9827992
  11.0367859  15.9917996  54.7266612  10.7452667  16.3547977  55.5630073
  10.4239990  15.2785004  54.5479944  12.2363541  13.5570876  47.2469182
  13.0710433  13.9960680  47.4106743  12.3722670  13.0809529  46.4277428
   1.9181327  18.7457731  39.2428427   1.3455294  19.3647918  38.7898899
   2.4914120  19.2957093  39.7768349   5.1378586  19.0294881  40.3737009
   6.0709259  18.9640443  40.5769885   5.0501799  19.8651148  39.9151542
   7.7666603  18.3460751  37.3340957   7.6880235  18.0120615  38.2276714
   8.5876270  18.8382519  37.3332429  10.4644794  11.2122491  50.5417275
  10.4321114  10.2738491  50.7276959  11.0745418  11.2906527  49.8083100
   2.3028125  10.0818544  36.5844479   3.2487230   9.9524752  36.6532897
   1.9242370   9.3433205  37.0613907  10.6139283   8.0033534  50.5875558
  10.0978331   7.2191991  50.4005487  11.4979231   7.6752251  50.7522078
  16.2821344  12.2738497  49.6823312  17.0124732  12.0123786  50.2431015
  15.6728289  11.5367219  49.7225380  14.3636641  10.4146360  50.2797763
  13.6369805  10.2802325  49.6714255  13.9483928  10.7223189  51.0854481
   9.5441877   5.9230593  46.5757254  10.3202268   6.4127045  46.8481871
   8.8190012   6.3488647  47.0329124  11.9814436   6.6358212  47.6331195
  12.5758927   6.3953948  46.9224503  12.0541020   5.9165343  48.2604731
   5.3370555  15.6628747  36.9550935   6.0406405  15.8678749  37.5708591
   4.6133204  16.2305509  37.2200018   6.1668365  11.4138608  43.0753205
   6.1103566  11.8707159  42.2360837   6.7196708  10.6529293  42.8976048
   9.9773171   7.2028340  43.9003325   9.7210105   6.8024976  44.7311532
   9.3526039   7.9172134  43.7753464  14.2885509   9.9424413  46.4074616
  13.7285067  10.0117602  47.1806178  13.6829012   9.7665398  45.6874112
   7.2457252  16.1011276  39.0049395   8.0802856  15.6692474  38.8226870
   7.0841595  15.9293290  39.9326289   6.9003144  12.6043389  40.3705734
   6.8451948  12.4387661  39.4294178   6.2749200  13.3119422  40.5267924
  15.8741527  26.6180927  49.1004572  16.5119937  26.4987674  48.3967912
  15.7562370  27.5661771  49.1592524  12.6831234  26.5708355  49.0366096
  12.3449745  26.4549420  48.1486631  13.5521002  26.1699520  49.0167103
   8.5418049  28.4243832  45.0262987   7.9782914  28.3333768  44.2579275
   8.4270444  27.6043736  45.5065480  13.1651017  27.7243207  54.9952302
  13.1539657  27.3296005  54.1232806  13.3271656  26.9909279  55.5886073
   6.0882481  29.9195023  47.8647208   6.8803773  29.5785848  47.4493507
   6.3279131  30.0289998  48.7849361  14.1217608  32.0914799  40.3377452
  13.4705588  32.6768880  39.9511466  14.9161971  32.6220994  40.3972490
   8.0473235  29.1803936  40.7364587   8.8204111  28.6332923  40.5977462
   8.3998634  30.0448186  40.9479048   9.8858278  30.5080319  53.9431486
   9.5948144  31.4125950  53.8278152  10.5215262  30.5496846  54.6575555
  10.8114485  27.8857167  50.5332846  11.4078057  27.6613190  49.8189808
  10.8689456  27.1441913  51.1358293  10.3839513  25.3396603  38.3683037
  10.6365034  24.8178124  37.6066500   9.4464072  25.1762748  38.4709720
  15.4282796  24.3432381  46.1757780  16.2145885  23.9251804  45.8248197
  15.6921500  25.2478473  46.3439428  15.5992873  29.7805231  40.8746437
  14.9638706  29.8539858  41.5867341  15.2690280  30.3698830  40.1965516
  20.8291223  24.2807614  47.0790758  21.5616395  23.7106831  47.3128588
  20.0730579  23.8929215  47.5197264  10.1035802  27.2424708  40.5707411
   9.9872060  26.5669612  41.2388496  10.2138062  26.7557082  39.7539565
  12.4467343  26.7034856  44.2754101  12.0825550  26.1765477  44.9867022
  13.3034459  26.3133325  44.1020586  18.3516643  17.9929188  51.5385367
  18.0199968  18.8624599  51.3146582  17.7562257  17.6765472  52.2179397
  12.0872830  21.7324755  39.2715449  12.2547232  22.6004992  39.6385920
  11.8969999  21.8952037  38.3476738  14.8448163  30.1941734  50.9381280
  14.5448886  31.0966773  50.8297087  14.4999222  29.9273917  51.7902432
   8.2960644  26.6455531  46.9717984   7.3711141  26.5131745  47.1795676
   8.5445057  27.4249750  47.4687926  18.2445307  22.7124274  48.6178717
  17.3362184  22.6439683  48.3237478  18.1932902  23.1896219  49.4460542
  12.0662050  24.1882413  40.2562116  11.9461676  24.6339464  41.0947596
  11.3714639  24.5367730  39.6975654   5.6569455  26.2888805  47.8061773
   5.7861836  26.5423283  48.7201185   4.9766907  26.8816513  47.4866428
   9.8268943  36.9586055  43.9052247   9.7492972  37.9093880  43.9840728
   9.2230586  36.6131927  44.5627174  12.3186172  24.1313920  56.5613614
  11.5419506  24.6907840  56.5516479  12.9576735  24.6170703  57.0828484
  20.1106953  20.9140713  50.3956591  19.4681333  21.2073246  49.7496385
  19.6061881  20.7993633  51.2009787  17.7647117  24.6603886  41.0842450
  18.6764973  24.8931273  40.9090148  17.2556764  25.2440930  40.5217529
  10.5732545  26.9399373  56.1231581  11.3147229  27.4784417  55.8466405
   9.8669530  27.5665662  56.2803133  16.0487884  29.0828514  54.7203743
  16.4571240  28.6410924  53.9758375  15.3265146  28.5081141  54.9737936
  12.4018954  24.0201121  52.0937300  13.2480150  24.4440534  52.2371949
  12.3417592  23.3634745  52.7875863  16.3716699  29.6429704  48.4756032
  15.7425561  29.8075419  47.7732099  15.9842361  30.0571314  49.2466996
  15.5518400  21.6805489  53.7518473  15.3079332  22.4347549  53.2152749
  15.8278330  22.0590837  54.5865720  17.5056862  28.2244101  52.4295739
  17.7173758  28.8675861  51.7530120  17.4586611  27.3906418  51.9617669
  15.1083091  20.8361922  49.3332311  14.2467570  21.1343175  49.6249049
  15.1345526  21.0532321  48.4013344  11.9244661  29.3804112  45.7406117
  12.3883006  29.6591815  44.9510739  11.6601459  28.4787557  45.5579207
   8.8168742  28.9275594  48.6785880   9.3870099  29.3562862  48.0403364
   9.4076854  28.6458179  49.3770066  10.8613547  25.5027265  42.5495682
  11.5637590  25.9548309  43.0169608  10.5294175  24.8611084  43.1775575
   9.3093908  24.0939021  56.9246891   8.6792569  24.7755302  57.1582288
   9.2029996  23.9822103  55.9800029   4.6038881  23.7610818  47.8512815
   3.8137935  24.0168346  47.3752926   5.0950128  24.5759155  47.9564856
  18.6202690  31.1016057  50.6018096  19.4420134  30.6996244  50.3200778
  18.6165093  30.9984291  51.5534212   6.5553626  24.1255397  44.8096292
   5.7584789  24.2374091  45.3279788   6.3279218  24.4642049  43.9437183
  12.3859294  30.6500100  52.7578807  12.4503726  31.1120507  53.5936979
  11.6770218  30.0197465  52.8861117   2.8876584  24.0141308  50.2827806
   3.1384622  24.8988318  50.5485382   3.4236132  23.8345909  49.5102898
  12.1007311  32.3168207  42.6257787  11.9652986  33.1619743  43.0542635
  12.6417124  32.5187485  41.8623721   5.5536709  29.8343646  43.1985712
   6.0661229  30.6286896  43.3491277   6.2059422  29.1369936  43.1319314
   7.3631594  32.9509402  45.2808465   7.5398222  33.8727366  45.0929449
   8.1588427  32.6367821  45.7102845  11.5042612  19.8117666  56.8792399
  12.2452325  20.4124820  56.7996861  11.7360535  19.0695304  56.3210441
   6.6483950  24.9974034  55.1570628   6.5337465  24.0959291  55.4577727
   5.7928468  25.2437730  54.8055445  13.7275788  32.9391774  56.7558129
  13.2839642  32.1528153  56.4379034  14.3893001  33.1270924  56.0902020
   8.4862909  34.4687576  51.2818808   9.0370334  34.3404639  50.5095802
   7.6474385  34.7682465  50.9313700  15.8257026  33.2194574  54.7839530
  15.8075501  34.0403455  54.2919800  16.7476946  33.0948649  55.0089672
  12.2830080  30.7338703  55.6263039  12.8158417  29.9726992  55.3962347
  11.7544161  30.4412355  56.3687193  15.4499775  15.8398769  51.1556680
  15.1064044  16.7300411  51.0795791  15.8178738  15.6500427  50.2926265
   3.5185626  28.1632300  43.9745283   4.3560848  28.5729308  43.7578990
   3.6963893  27.2231742  43.9445477  15.4150058  25.8307380  39.6629116
  14.8996681  26.6011985  39.9017503  15.1427366  25.1572517  40.2862177
  12.9997169  20.6757081  44.7214354  12.1438765  20.2863932  44.5419993
  13.4124121  20.7549042  43.8614139  14.5296315  18.2103425  49.1205914
  14.0261111  18.1733560  48.3073719  14.8226922  19.1196167  49.1802570
  10.7739201  18.2942154  48.1272095  11.6392198  18.0984963  47.7677985
  10.8416710  18.0652506  49.0541452  15.2036361  23.7034473  41.4888897
  14.8986497  24.0180622  42.3399040  16.1566803  23.7815892  41.5316230
  13.6482793  29.8624696  43.1381851  13.1204154  29.1277455  42.8255088
  13.1470296  30.6399372  42.8921819  18.6275639  28.0573716  48.2548897
  17.9699313  28.7472978  48.3429026  19.4316038  28.4470148  48.5982883
   8.3801520  20.5244362  45.4988462   8.9545272  20.3019544  44.7661655
   8.9672503  20.5933057  46.2517064  17.4381098  26.4118089  46.3052839
  17.9512979  27.0448081  46.8074549  18.0882321  25.8119285  45.9396199
   8.7071108  22.5548823  39.5184348   7.8708420  22.8923510  39.8393622
   8.5675877  22.4197803  38.5811485  10.6824188  17.3985611  44.2263532
  10.0288600  17.0834628  43.6020146  10.6404662  16.7761352  44.9523355
  11.7935393  27.6804906  36.1416824  10.8862455  27.4494160  36.3407973
  12.2906425  26.8842525  36.3290805  13.9161928  23.8867545  48.5511179
  12.9984490  24.1082492  48.3932867  14.3322072  23.9613855  47.6922887
  14.6996976  25.2858960  43.6813860  15.4468795  25.7980358  43.3720982
  14.9688566  24.9643013  44.5418253  12.9723626  27.7817501  40.6640814
  12.0634846  27.4976534  40.7613284  13.0018710  28.2016580  39.8044121
  17.1475813  22.3216077  45.6632649  16.4098570  21.8093463  45.9942891
  17.4002587  21.8816458  44.8515926  17.2487441  15.0992329  46.2574418
  17.5546318  14.2389692  45.9700333  17.9740046  15.6909949  46.0573412
   3.5411797  25.5023015  44.6456016   3.3436197  24.9092376  43.9207083
   2.9858461  25.1975225  45.3631955  11.5208520  25.3946122  46.7650609
  11.5757130  24.4419958  46.6893086  10.7099722  25.5505561  47.2491908
  12.6699714  29.3226245  38.0028892  12.2319144  28.6062104  37.5434530
  13.4110155  29.5502359  37.4413984   9.4600880  24.0123181  44.5240988
   8.6468746  24.3117352  44.9306180   9.9559875  23.6178870  45.2415470
  11.6109458  34.0080938  46.4575253  11.5685637  34.2341785  45.5283785
  12.5272157  33.7744313  46.6061054  15.0575092  24.4765006  53.3555882
  15.4124480  24.7036479  54.2150348  15.7047223  24.8083383  52.7333137
   8.9514955  21.5841537  50.1402223   9.5914334  21.4430296  49.4425186
   8.1192486  21.2976050  49.7640825  20.8142209  29.6659969  49.0716483
  21.2478715  29.5735258  49.9199537  21.5273789  29.6417469  48.4336499
   9.7275259  30.8843967  46.2537215  10.5215858  30.3894287  46.0519790
   9.0166951  30.3561830  45.8904921  14.5470104  33.2662063  50.6049583
  14.6007126  33.8352999  51.3727299  13.6784885  33.4363948  50.2403620
   6.0358022  25.0287049  42.3296968   5.1055611  24.9671505  42.5466930
   6.1315494  24.5063002  41.5333609   5.9543572  21.5541862  44.9175210
   6.2150389  22.4687195  44.8084370   6.7760744  21.0866304  45.0671823
   7.4268497  22.9679619  52.0874034   8.0991550  22.7596981  51.4386683
   6.5998283  22.7701705  51.6479267  21.6757758  29.7083669  51.6049368
  21.8693648  30.6129480  51.8508643  21.5758376  29.2491088  52.4387953
  13.3294069  19.5941560  54.1039695  12.6821984  20.2931510  54.0104172
  14.0995084  20.0277704  54.4715943  16.7372867  29.8590412  57.1790249
  16.5858373  29.6300964  56.2620332  16.7277546  30.8161014  57.1921594
  13.5058203  27.4322325  52.1636515  14.4350263  27.5833484  51.9905482
  13.0849233  27.5206346  51.3085161  12.3046535  31.4572989  49.9335053
  12.1657621  31.0891774  50.8060991  11.5161131  31.9720629  49.7619010
  12.8994687  36.5582086  41.2760589  13.0746443  36.0870129  42.0906212
  12.2127475  37.1847852  41.5041850  13.8551750  30.8354592  47.3223890
  13.5201583  30.7955362  48.2181540  13.3555696  30.1699308  46.8494301
   7.8295994  26.2422222  52.8476472   7.6915792  25.5102461  53.4488011
   8.7400918  26.1531122  52.5660659  16.7910942  28.1810626  37.5960950
  16.1740112  27.4557454  37.4994003  16.3227430  28.9419987  37.2528024
  10.4578295  25.9542181  52.3360151  11.1677913  25.3135374  52.2946770
  10.4147603  26.2055076  53.2586332  18.4465073  32.8909535  55.2566730
  18.3877620  32.2068755  54.5897313  18.8484592  33.6328525  54.8047356
   9.1707229  22.9407399  54.1555791   8.6344586  22.4898138  54.8077387
   8.5823937  23.0753308  53.4126255   7.4655772  39.7071449  48.0500449
   7.7052371  40.3389973  48.7279468   6.6224969  39.3559489  48.3365809
   8.5809488  22.3996051  36.7182254   7.7038954  22.2784851  36.3544501
   9.0567241  21.6082129  36.4661143  18.4482481  30.8549119  53.4880710
  17.5609260  30.5175040  53.6107109  19.0181032  30.1232150  53.7249475
   4.9046350  22.0763407  51.2408785   4.8204539  21.4689076  50.5059195
   4.0829056  22.5672425  51.2418281  11.9783634  35.5150571  50.4541953
  11.9053806  36.3205542  50.9661258  11.5361027  35.7142537  49.6289975
  11.7673414  34.7522341  43.9644775  10.9840936  35.2944021  44.0582999
  12.4666159  35.2696321  44.3639016  15.0770064  20.5616970  46.6078980
  15.5738763  19.8086933  46.2880050  14.3057045  20.5981287  46.0422190
  22.9299821  26.2657336  48.2497272  22.9189698  27.1482051  47.8791205
  22.0617201  25.9128887  48.0551809  14.4382318  35.4137405  52.6100112
  15.1510290  36.0484870  52.5376013  13.9472346  35.5101271  51.7940114
  16.1599845  29.3188658  44.1817404  15.2256123  29.4390120  44.0122108
  16.3376513  28.4161124  43.9177413  11.6605033  22.7034353  46.3350665
  11.2902820  22.1505394  47.0231570  12.1564125  22.0992487  45.7825665
  19.5472396  25.1605977  44.7167438  20.0132848  25.9933969  44.6427740
  19.9979896  24.6950959  45.4212696   9.4894231  33.1631848  53.4305683
  10.1903691  33.7968331  53.5835077   9.0189346  33.5046580  52.6701322
  17.6148627  31.5049798  41.7153590  17.8908471  31.3906393  42.6247464
  16.7453126  31.1067283  41.6765763  17.5189059  17.5286564  48.7558339
  16.6052138  17.7590791  48.9240546  17.9482160  17.6125008  49.6072371
  17.2895517  25.7176456  51.2558233  16.6366967  25.9652363  50.6010686
  17.6675897  24.9040594  50.9220710  14.2502691  35.7536149  45.3586403
  14.4325086  34.9357805  45.8214156  15.0735677  35.9703841  44.9211293
  14.5844857  34.6804334  42.6201452  15.1132623  34.1696789  42.0071614
  14.8473076  34.3646864  43.4846985  13.3383090  26.4596267  57.7424270
  12.6623727  26.3590396  58.4126645  14.1610724  26.3035481  58.2060267
   5.0861949  32.6968203  50.3636785   5.6715386  31.9511891  50.4964690
   4.8886788  33.0072160  51.2473449   7.9400604  35.7319451  45.3799228
   7.2710980  36.2165579  44.8963268   7.8013474  35.9788671  46.2942606
  12.0805873  37.7663194  51.9781886  12.6324181  37.9294816  52.7430971
  12.4212067  38.3567632  51.3061911   7.0570366  20.1138344  52.5803771
   7.1211693  20.9753175  52.1681169   6.9937487  19.5012346  51.8476129
   6.5322639  22.1861477  56.2276805   7.1594678  21.8038554  56.8414329
   5.6750558  21.9675679  56.5932498  16.9316747  32.5924452  57.8330541
  17.4756651  33.2054410  57.3385495  16.3503592  33.1504030  58.3497554
   3.3088182  23.9937906  42.1595160   3.6041623  23.0848584  42.1062214
   2.4076217  23.9725645  41.8376162  15.2174260  35.7145170  48.9645568
  15.0925400  34.9134910  48.4556514  15.8753351  36.2091363  48.4759538
   6.8382429  22.0693902  48.1422709   6.1169014  22.6829870  48.0030182
   7.6275684  22.6051667  48.0639355  17.2809169  33.5154190  50.5925118
  16.3339504  33.3959541  50.5203445  17.6291942  32.6276688  50.6751380
   9.6408742  19.4048329  54.4163360  10.1643144  19.6510625  55.1789670
   9.4221075  20.2368364  53.9966498   5.0376023  21.6752004  42.2834485
   4.7088729  20.7949382  42.1009591   5.3915394  21.6199672  43.1710874
  14.2855602  33.3106906  46.7929471  14.1380564  32.3823614  46.9737041
  15.1109096  33.3326997  46.3086546   8.1517846  21.9624973  42.6509963
   8.4913919  22.4910895  41.9288571   8.5989967  22.3005379  43.4268529
  10.8461287  20.3462024  52.1013031  10.5058108  19.5469837  52.5033711
  10.1400293  20.6463735  51.5289864  11.4977759  17.4311336  50.5540354
  12.3203828  16.9571815  50.4319244  11.7415822  18.2101820  51.0539040
  10.1385993  20.4599595  40.8503256  10.8594356  20.8380848  40.3466972
   9.5151298  21.1788472  40.9538234  14.2817116  21.1644744  41.7861588
  14.4980731  22.0469382  41.4850416  13.8011183  20.7730957  41.0567230
   9.0216338  24.1230457  48.3632332   8.8760918  24.4370760  49.2556614
   8.5441541  24.7415357  47.8103231  10.8812721  21.1133005  48.4113222
  10.8674289  20.2174098  48.0745520  11.5985149  21.1203669  49.0451508
  12.7338851  21.5470345  50.4566349  12.4756629  22.4687416  50.4550680
  12.2023892  21.1500780  51.1466814   3.4962000  26.6635802  51.3019994
   2.9515468  27.4395609  51.4340268   4.3741350  27.0106606  51.1439115
  10.2849617  19.9947385  43.6800792  10.4065528  19.0664032  43.8791680
   9.9951659  20.0086071  42.7679108  13.1540807  17.6802296  46.8167512
  13.1762504  17.7441629  45.8619492  13.5708866  16.8406804  47.0108018
  23.5324431  27.4157555  44.8546735  23.9755577  26.6664881  44.4565858
  22.6550942  27.4067692  44.4720467   4.2828022  25.7905698  54.1950151
   3.5409758  25.9388333  54.7814781   3.9620766  26.0513963  53.3316900
  12.2271684  35.3321676  53.9930541  12.5358811  35.0870823  54.8653240
  13.0247166  35.5368314  53.5049411  12.2492296  37.4859586  46.2235917
  11.8097287  36.9935964  46.9168774  13.0000413  36.9432553  45.9827992
   4.7284635  33.6771126  46.2260545   5.5542655  33.3774898  45.8459189
   4.3778687  32.9078749  46.6750334   9.6966169  33.0297595  48.2958219
   9.0746178  32.3668300  47.9960447  10.3671035  33.0558727  47.6131867
   2.9293240  31.5957453  47.1849479   2.0925149  31.1679627  47.0033480
   2.9016886  31.7889896  48.1220270   9.7690696  21.5079383  57.8890725
   9.8178852  22.3841506  57.5068494  10.3113210  20.9656776  57.3162368
  20.2545542  32.0520506  57.1691862  19.4641085  32.0344645  56.6296361
  20.0178896  32.5908800  57.9240898  20.3743417  28.9012972  54.4824590
  20.4241422  28.7362980  55.4240113  20.2657340  28.0340231  54.0922471
   9.2579675  31.5801518  41.7716679   9.4067796  32.2636982  41.1183352
  10.0646119  31.5606608  42.2866135  17.6647179  24.8843900  55.7983897
  18.5657042  24.7450365  55.5067895  17.7395154  25.0498355  56.7382075
  11.9989985  22.2610755  54.6437083  11.1293294  22.5544321  54.3719672
  12.2349465  22.8451200  55.3644347  21.8761614  31.3209914  54.7266612
  21.5846422  31.6839894  55.5630073  21.2633745  30.6076922  54.5479944
  20.1248802  26.4442529  53.1946670  20.6002923  26.6370175  52.3865521
  19.2014367  26.5001714  52.9490054   7.0132308  27.6066696  42.7777748
   6.7678350  26.7029026  42.9757958   7.1828223  27.6083846  41.8357226
  14.7029018  18.4790372  52.1602504  15.2210962  19.2151399  51.8348992
  14.3484151  18.7854365  52.9949263   6.2827956  23.3395053  40.2763910
   5.5897201  23.4139408  39.6203946   6.0379708  22.5755397  40.7985427
  14.9541613  14.8990655  47.6803400  15.2343366  14.2313844  48.3063827
  15.7392219  15.0919750  47.1678064  12.7575081  34.0749649  39.2428427
  12.1849048  34.6939836  38.7898899  13.3307875  34.6249010  39.7768349
  18.8250471  23.3208289  51.4274976  19.7767894  23.4206386  51.4487200
  18.6553921  22.5286557  51.9373060  16.8464850  20.4063872  51.6134376
  16.2514782  20.6868885  50.9180865  16.5614547  20.8957773  52.3851118
  21.3038549  26.5414408  50.5417275  21.2714869  25.6030409  50.7276959
  21.9139172  26.6198445  49.8083100  13.1421880  25.4110461  36.5844479
  14.0880984  25.2816669  36.6532897  12.7636124  24.6725123  37.0613907
  21.4533037  23.3325452  50.5875558  20.9372086  22.5483908  50.4005487
  22.3372986  23.0044168  50.7522078  19.1143764  17.0766467  46.5471371
  18.9168585  16.7681555  47.4314703  19.7243470  17.8028106  46.6769301
  27.1215099  27.6030415  49.6823312  27.8518487  27.3415703  50.2431015
  26.5122044  26.8659137  49.7225380  25.2030396  25.7438278  50.2797763
  24.4763559  25.6094243  49.6714255  24.7877683  26.0515106  51.0854481
  13.0260572  29.4628207  58.0445136  13.9463582  29.6406806  58.2385183
  12.9910155  28.5184253  57.8924835  11.3264797  23.3360438  36.5199364
  10.4196252  23.0393550  36.5962078  11.6040778  23.0390256  35.6533651
   2.2442737  24.6566801  46.9698411   1.9245521  23.8032109  46.6772785
   1.6976165  24.8715379  47.7256378   6.0222645  27.3729242  50.6867917
   6.2408654  28.3046350  50.7055951   6.4348418  27.0137216  51.4722721
  12.9426862  17.8797327  42.6743606  12.1327591  17.5344412  43.0498852
  13.6311279  17.5704871  43.2631217  14.8717411  16.9575374  44.2967902
  15.4248449  17.3770828  44.9557925  15.1087497  16.0311122  44.3390858
  10.0963581  20.1947373  36.6611344  10.9582745  20.5202271  36.9207161
  10.2813925  19.4078869  36.1484409   2.1130997  28.2769713  48.9391532
   1.4194468  27.8623665  48.4261487   2.8603988  28.3190249  48.3424951
  18.2496218  19.0675899  43.8046567  17.6694887  19.7260703  43.4224619
  17.9832150  18.2453244  43.3933984  16.6999784  18.4680957  46.0067887
  17.1999563  18.5797492  45.1982206  17.3435392  18.1642010  46.6468695
  10.7581780  26.3759587  58.8935728  10.2748862  27.1759947  59.0999617
  10.8442719  26.3867532  57.9403172   4.0267740  28.2087966  46.8157547
   4.0038428  28.3075654  45.8639430   4.3368376  29.0553117  47.1374713
   6.6855117  30.2664121  50.9304162   7.6398371  30.2348064  50.8634093
   6.4867641  29.8054745  51.7454388   7.2754500  28.8365237  53.4974959
   8.0947389  29.3309316  53.5209797   7.5491307  27.9197206  53.4692527
  17.0321096  21.2275990  42.8602915  16.1446951  21.5125640  42.6423110
  17.4475085  21.0669753  42.0130192  20.3835632  21.2522511  46.5757254
  21.1596022  21.7418963  46.8481871  19.6583766  21.6780565  47.0329124
  22.8208191  21.9650130  47.6331195  23.4152681  21.7245866  46.9224503
  22.8934774  21.2457260  48.2604731   5.0405346  35.8083741  47.9474360
   4.9059814  35.0484142  47.3812358   4.6237409  36.5324641  47.4803148
  16.1764309  30.9920664  36.9550935  16.8800159  31.1970667  37.5708591
  15.4526958  31.5597426  37.2200018  17.0062120  26.7430526  43.0753205
  16.9497321  27.1999077  42.2360837  17.5590462  25.9821210  42.8976048
  20.8166925  22.5320258  43.9003325  20.5603860  22.1316893  44.7311532
  20.1919793  23.2464051  43.7753464  25.1279263  25.2716331  46.4074616
  24.5678821  25.3409520  47.1806178  24.5222767  25.0957315  45.6874112
   8.1974472  36.7053058  48.1592802   8.0806856  37.6498490  48.0571493
   7.3766918  36.4026619  48.5478601  17.7396899  27.9335307  40.3705734
  17.6845703  27.7679578  39.4294178  17.1142954  28.6411340  40.5267924
   2.5289414  23.1703371  54.1967156   3.1748277  22.6602325  54.6854382
   2.3206565  23.9072053  54.7710582  15.0542806  30.2384219  59.6959297
  15.9233966  30.4124871  59.3345932  14.5749558  31.0578636  59.5735026
  11.0493024  17.4343416  39.9491053  11.0371694  18.3785256  40.1059324
  11.9416446  17.2513561  39.6550514   9.2228986  37.3581320  51.3748731
  10.1256233  37.3904930  51.6915226   8.9966356  36.4281771  51.3895066
  10.9782588  36.1112306  48.0358809  10.0278219  36.1114168  47.9223182
  11.2815074  35.3645041  47.5194844  14.8645144  14.0286193  44.2036989
  14.0977540  13.4744679  44.3493672  15.2755849  14.1008061  45.0651141
  20.7252032  45.8372236  53.9431486  20.4341898  46.7417867  53.8278152
  21.3609017  45.8788764  54.6575555  20.6662697  52.2877972  43.9052247
  20.5886727  53.2385797  43.9840728  20.0624341  51.9423845  44.5627174
  21.4126299  42.2691291  56.1231581  22.1540984  42.8076335  55.8466405
  20.7063285  42.8957580  56.2803133  20.1487663  39.4230939  56.9246891
  19.5186323  40.1047220  57.1582288  20.0423751  39.3114021  55.9800029
  15.4432635  39.0902735  47.8512815  14.6531689  39.3460264  47.3752926
  15.9343883  39.9051073  47.9564856  13.7270338  39.3433226  50.2827806
  13.9778377  40.2280236  50.5485382  14.2629887  39.1637827  49.5102898
  19.4268406  33.7251705  59.2872142  19.0335351  33.1717904  59.9619786
  20.2434546  34.0362283  59.6778660  18.2025348  48.2801319  45.2808465
  18.3791976  49.2019284  45.0929449  18.9982182  47.9659739  45.7102845
  22.3436367  35.1409584  56.8792399  23.0846080  35.7416737  56.7996861
  22.5754289  34.3987222  56.3210441  17.4877705  40.3265951  55.1570628
  17.3731220  39.4251209  55.4577727  16.6322222  40.5729648  54.8055445
  24.5669542  48.2683692  56.7558129  24.1233397  47.4820070  56.4379034
  25.2286756  48.4562842  56.0902020  19.3256664  49.7979493  51.2818808
  19.8764089  49.6696557  50.5095802  18.4868139  50.0974382  50.9313700
  26.6650780  48.5486492  54.7839530  26.6469256  49.3695373  54.2919800
  27.5870700  48.4240567  55.0089672  23.1223835  46.0630621  55.6263039
  23.6552171  45.3018909  55.3962347  22.5937916  45.7704273  56.3687193
  26.2893530  31.1690687  51.1556680  25.9457799  32.0592329  51.0795791
  26.6572492  30.9792345  50.2926265  25.5397226  51.7194331  39.0613510
  24.8658925  52.0226028  39.6698468  25.9263048  52.5223411  38.7118967
  14.3805551  40.8314933  44.6456016  14.1829951  40.2384294  43.9207083
  13.8252215  40.5267143  45.3631955  18.2662251  38.2971537  52.0874034
  18.9385305  38.0888899  51.4386683  17.4392038  38.0993623  51.6479267
  24.1687823  34.9233478  54.1039695  23.5215738  35.6223427  54.0104172
  24.9388839  35.3569622  54.4715943  27.5766621  45.1882330  57.1790249
  27.4252128  44.9592881  56.2620332  27.5671301  46.1452931  57.1921594
  23.7388441  51.8874003  41.2760589  23.9140197  51.4162047  42.0906212
  23.0521230  52.5139770  41.5041850  29.2858828  48.2201452  55.2566730
  29.2271374  47.5360672  54.5897313  29.6878346  48.9620442  54.8047356
  20.0100983  38.2699317  54.1555791  19.4738340  37.8190055  54.8077387
  19.4217692  38.4045226  53.4126255  18.3049527  55.0363366  48.0500449
  18.5446125  55.6681890  48.7279468  17.4618723  54.6851406  48.3365809
  10.9405382  42.5165128  46.8123761  11.6276422  42.2026858  46.2244777
  10.7853511  43.4206493  46.5391013  15.7440105  37.4055325  51.2408785
  15.6598293  36.7980994  50.5059195  14.9222811  37.8964343  51.2418281
  25.2776072  50.7429323  52.6100112  25.9904044  51.3776787  52.5376013
  24.7866101  50.8393189  51.7940114  20.3287986  48.4923766  53.4305683
  21.0297445  49.1260249  53.5835077  19.8583101  48.8338498  52.6701322
  15.9255704  48.0260121  50.3636785  16.5109141  47.2803809  50.4964690
  15.7280542  48.3364078  51.2473449  18.7794359  51.0611369  45.3799228
  18.1104734  51.5457496  44.8963268  18.6407229  51.3080589  46.2942606
  10.5173358  40.5965721  49.0841229  10.5557458  40.0629312  49.8778347
  10.0113651  40.0700927  48.4652206  22.9199628  53.0955112  51.9781886
  23.4717936  53.2586734  52.7430971  23.2605821  53.6859550  51.3061911
  17.8964121  35.4430262  52.5803771  17.9605447  36.3045093  52.1681169
  17.8331241  34.8304264  51.8476129  17.3716393  37.5153394  56.2276805
  17.9988432  37.1330472  56.8414329  16.5144312  37.2967596  56.5932498
  27.7710502  47.9216370  57.8330541  28.3150406  48.5346328  57.3385495
  27.1897347  48.4795948  58.3497554  14.1481936  39.3229824  42.1595160
  14.4435377  38.4140502  42.1062214  13.2469972  39.3017563  41.8376162
  20.4802497  34.7340247  54.4163360  21.0036898  34.9802543  55.1789670
  20.2614830  35.5660281  53.9966498  22.3371513  32.7603254  50.5540354
  23.1597583  32.2863732  50.4319244  22.5809577  33.5393738  51.0539040
  14.3355754  41.9927719  51.3019994  13.7909222  42.7687527  51.4340268
  15.2135104  42.3398524  51.1439115  15.1221776  41.1197615  54.1950151
  14.3803512  41.2680251  54.7814781  14.8014521  41.3805881  53.3316900
  23.0665439  50.6613594  53.9930541  23.3752565  50.4162740  54.8653240
  23.8640921  50.8660232  53.5049411  23.0886051  52.8151503  46.2235917
  22.6491041  52.3227882  46.9168774  23.8394168  52.2724471  45.9827992
  15.5678390  49.0063044  46.2260545  16.3936410  48.7066816  45.8459189
  15.2172442  48.2370667  46.6750334  13.7686995  46.9249371  47.1849479
  12.9318903  46.4971545  47.0033480  13.7410640  47.1181814  48.1220270
  20.6084451  36.8371300  57.8890725  20.6572606  37.7133423  57.5068494
  21.1506965  36.2948693  57.3162368  31.0939296  47.3812424  57.1691862
  30.3034840  47.3636563  56.6296361  30.8572651  47.9200717  57.9240898
  22.8383739  37.5902673  54.6437083  21.9687048  37.8836239  54.3719672
  23.0743219  38.1743118  55.3644347  32.7155368  46.6501832  54.7266612
  32.4240176  47.0131812  55.5630073  32.1027499  45.9368840  54.5479944
  23.5968836  49.4041566  39.2428427  23.0242803  50.0231753  38.7898899
  24.1701629  49.9540928  39.7768349  37.9608853  42.9322333  49.6823312
  38.6912241  42.6707621  50.2431015  37.3515798  42.1951055  49.7225380
  36.0424150  41.0730195  50.2797763  35.3157314  40.9386160  49.6714255
  35.6271437  41.3807024  51.0854481  23.8654327  44.7920125  58.0445136
  24.7857336  44.9698724  58.2385183  23.8303910  43.8476170  57.8924835
  13.0836492  39.9858719  46.9698411  12.7639276  39.1324027  46.6772785
  12.5369920  40.2007297  47.7256378  16.8616399  42.7021160  50.6867917
  17.0802409  43.6338268  50.7055951  17.2742173  42.3429134  51.4722721
  21.7344264  38.2754365  60.0770666  21.6340991  39.2248722  60.0082757
  21.5165806  37.9472604  59.2046736  12.9524752  43.6061630  48.9391532
  12.2588223  43.1915583  48.4261487  13.6997743  43.6482167  48.3424951
  21.5975534  41.7051504  58.8935728  21.1142616  42.5051864  59.0999617
  21.6836474  41.7159449  57.9403172  14.8661494  43.5379884  46.8157547
  14.8432182  43.6367571  45.8639430  15.1762131  44.3845035  47.1374713
  17.5248872  45.5956039  50.9304162  18.4792126  45.5639981  50.8634093
  17.3261396  45.1346663  51.7454388  18.1148254  44.1657155  53.4974959
  18.9341143  44.6601234  53.5209797  18.3885062  43.2489123  53.4692527
  15.8799101  51.1375659  47.9474360  15.7453569  50.3776059  47.3812358
  15.4631163  51.8616558  47.4803148  19.0368227  52.0344976  48.1592802
  18.9200611  52.9790408  48.0571493  18.2160673  51.7318537  48.5478601
  13.3683168  38.4995289  54.1967156  14.0142032  37.9894243  54.6854382
  13.1600319  39.2363971  54.7710582  25.8936561  45.5676136  59.6959297
  26.7627720  45.7416789  59.3345932  25.4143312  46.3870553  59.5735026
  20.0622741  52.6873237  51.3748731  20.9649987  52.7196848  51.6915226
  19.8360111  51.7573688  51.3895066  17.7080659  35.6462906  58.2942171
  18.5712121  35.2899711  58.5045495  17.1346070  35.3076801  58.9817575
  37.5529036  57.2764762  49.1004572  38.1907446  57.1571510  48.3967912
  37.4349879  58.2245606  49.1592524  34.3618743  57.2292190  49.0366096
  34.0237254  57.1133255  48.1486631  35.2308511  56.8283356  49.0167103
  30.2205558  59.0827667  45.0262987  29.6570423  58.9917604  44.2579275
  30.1057953  58.2627571  45.5065480  34.8438526  58.3827042  54.9952302
  34.8327166  57.9879840  54.1232806  35.0059165  57.6493115  55.5886073
  27.7669990  60.5778858  47.8647208  28.5591282  60.2369683  47.4493507
  28.0066640  60.6873834  48.7849361  35.8005117  62.7498635  40.3377452
  35.1493097  63.3352715  39.9511466  36.5949480  63.2804830  40.3972490
  29.7260744  59.8387772  40.7364587  30.4991620  59.2916759  40.5977462
  30.0786143  60.7032021  40.9479048  31.5645787  61.1664154  53.9431486
  31.2735653  62.0709785  53.8278152  32.2002771  61.2080682  54.6575555
  32.4901994  58.5441003  50.5332846  33.0865566  58.3197025  49.8189808
  32.5476965  57.8025748  51.1358293  32.0627022  55.9980438  38.3683037
  32.3152543  55.4761959  37.6066500  31.1251581  55.8346583  38.4709720
  37.1070305  55.0016216  46.1757780  37.8933394  54.5835639  45.8248197
  37.3709009  55.9062308  46.3439428  37.2780382  60.4389067  40.8746437
  36.6426215  60.5123693  41.5867341  36.9477789  61.0282665  40.1965516
  42.5078732  54.9391449  47.0790758  43.2403904  54.3690666  47.3128588
  41.7518088  54.5513050  47.5197264  31.7823311  57.9008544  40.5707411
  31.6659569  57.2253447  41.2388496  31.8925571  57.4140918  39.7539565
  34.1254852  57.3618691  44.2754101  33.7613059  56.8349312  44.9867022
  34.9821968  56.9717160  44.1020586  40.0304152  48.6513024  51.5385367
  39.6987477  49.5208434  51.3146582  39.4349766  48.3349308  52.2179397
  33.7660339  52.3908591  39.2715449  33.9334741  53.2588827  39.6385920
  33.5757508  52.5535872  38.3476738  36.5235672  60.8525570  50.9381280
  36.2236395  61.7550608  50.8297087  36.1786731  60.5857753  51.7902432
  29.9748153  57.3039366  46.9717984  29.0498650  57.1715580  47.1795676
  30.2232566  58.0833586  47.4687926  39.9232816  53.3708110  48.6178717
  39.0149693  53.3023518  48.3237478  39.8720411  53.8480055  49.4460542
  33.7449559  54.8466248  40.2562116  33.6249185  55.2923299  41.0947596
  33.0502148  55.1951566  39.6975654  27.3356964  56.9472640  47.8061773
  27.4649345  57.2007119  48.7201185  26.6554416  57.5400348  47.4866428
  31.5056452  67.6169890  43.9052247  31.4280481  68.5677715  43.9840728
  30.9018095  67.2715762  44.5627174  33.9973681  54.7897755  56.5613614
  33.2207015  55.3491675  56.5516479  34.6364244  55.2754538  57.0828484
  41.7894462  51.5724548  50.3956591  41.1468842  51.8657081  49.7496385
  41.2849390  51.4577468  51.2009787  39.4434626  55.3187721  41.0842450
  40.3552482  55.5515108  40.9090148  38.9344273  55.9024766  40.5217529
  32.2520054  57.5983209  56.1231581  32.9934738  58.1368253  55.8466405
  31.5457039  58.2249497  56.2803133  37.7275393  59.7412349  54.7203743
  38.1358749  59.2994760  53.9758375  37.0052655  59.1664977  54.9737936
  34.0806463  54.6784956  52.0937300  34.9267659  55.1024369  52.2371949
  34.0205101  54.0218580  52.7875863  38.0504208  60.3013540  48.4756032
  37.4213070  60.4659254  47.7732099  37.6629870  60.7155149  49.2466996
  41.9293440  61.2367978  45.8300395  41.2444478  61.6166879  45.2797429
  42.0137289  61.8463304  46.5632343  37.2305909  52.3389324  53.7518473
  36.9866841  53.0931385  53.2152749  37.5065839  52.7174672  54.5865720
  39.1844371  58.8827937  52.4295739  39.3961267  59.5259697  51.7530120
  39.1374120  58.0490253  51.9617669  36.7870600  51.4945757  49.3332311
  35.9255079  51.7927011  49.6249049  36.8133035  51.7116156  48.4013344
  33.6032170  60.0387948  45.7406117  34.0670515  60.3175651  44.9510739
  33.3388968  59.1371392  45.5579207  30.4956251  59.5859429  48.6785880
  31.0657608  60.0146698  48.0403364  31.0864363  59.3042014  49.3770066
  32.5401056  56.1611100  42.5495682  33.2425099  56.6132144  43.0169608
  32.2081684  55.5194919  43.1775575  30.9881417  54.7522857  56.9246891
  30.3580078  55.4339138  57.1582288  30.8817505  54.6405938  55.9800029
  26.2826390  54.4194653  47.8512815  25.4925444  54.6752181  47.3752926
  26.7737637  55.2342991  47.9564856  40.2990199  61.7599892  50.6018096
  41.1207643  61.3580079  50.3200778  40.2952602  61.6568126  51.5534212
  28.2341135  54.7839232  44.8096292  27.4372298  54.8957926  45.3279788
  28.0066727  55.1225884  43.9437183  34.0646803  61.3083935  52.7578807
  34.1291235  61.7704343  53.5936979  33.3557727  60.6781300  52.8861117
  24.5664093  54.6725143  50.2827806  24.8172131  55.5572153  50.5485382
  25.1023641  54.4929745  49.5102898  48.3896192  58.1038641  46.9503068
  47.6359901  57.5346039  46.7947072  48.5243734  58.0701305  47.8973702
  33.7794820  62.9752043  42.6257787  33.6440495  63.8203579  43.0542635
  34.3204633  63.1771320  41.8623721  30.2662160  49.0543623  59.2872142
  29.8729106  48.5009821  59.9619786  31.0828300  49.3654201  59.6778660
  27.2324218  60.4927481  43.1985712  27.7448738  61.2870731  43.3491277
  27.8846931  59.7953771  43.1319314  29.0419103  63.6093237  45.2808465
  29.2185731  64.5311202  45.0929449  29.8375936  63.2951656  45.7102845
  33.1830121  50.4701502  56.8792399  33.9239834  51.0708655  56.7996861
  33.4148044  49.7279140  56.3210441  28.3271459  55.6557869  55.1570628
  28.2124974  54.7543126  55.4577727  27.4715977  55.9021566  54.8055445
  35.4063297  63.5975609  56.7558129  34.9627151  62.8111988  56.4379034
  36.0680510  63.7854760  56.0902020  30.1650418  65.1271411  51.2818808
  30.7157843  64.9988474  50.5095802  29.3261894  65.4266300  50.9313700
  37.5044535  63.8778409  54.7839530  37.4863010  64.6987290  54.2919800
  38.4264455  63.7532484  55.0089672  33.9617589  61.3922539  55.6263039
  34.4945926  60.6310827  55.3962347  33.4331670  61.0996191  56.3687193
  37.1287284  46.4982605  51.1556680  36.7851553  47.3884246  51.0795791
  37.4966247  46.3084262  50.2926265  25.1973135  58.8216135  43.9745283
  26.0348357  59.2313144  43.7578990  25.3751402  57.8815577  43.9445477
  37.0937567  56.4891216  39.6629116  36.5784190  57.2595820  39.9017503
  36.8214875  55.8156352  40.2862177  36.2083824  48.8687260  49.1205914
  35.7048620  48.8317395  48.3073719  36.5014431  49.7780003  49.1802570
  42.0671841  59.2423570  41.5982289  41.2901284  58.9034730  41.1537451
  42.7463322  59.2476194  40.9237254  36.8823870  54.3618308  41.4888897
  36.5774005  54.6764457  42.3399040  37.8354312  54.4399728  41.5316230
  35.3270302  60.5208531  43.1381851  34.7991663  59.7861291  42.8255088
  34.8257804  61.2983208  42.8921819  40.3063148  58.7157552  48.2548897
  39.6486822  59.4056813  48.3429026  41.1103547  59.1053984  48.5982883
  39.1168607  57.0701924  46.3052839  39.6300488  57.7031916  46.8074549
  39.7669830  56.4703120  45.9396199  30.3858616  53.2132659  39.5184348
  29.5495929  53.5507345  39.8393622  30.2463386  53.0781638  38.5811485
  33.4722902  58.3388741  36.1416824  32.5649964  58.1077995  36.3407973
  33.9693934  57.5426361  36.3290805  36.3790981  67.0486249  39.0613510
  35.7052680  67.3517945  39.6698468  36.7656803  67.8515329  38.7118967
  35.5949437  54.5451380  48.5511179  34.6771999  54.7666327  48.3932867
  36.0109581  54.6197690  47.6922887  36.3784485  55.9442796  43.6813860
  37.1256304  56.4564193  43.3720982  36.6476075  55.6226848  44.5418253
  34.6511135  58.4401336  40.6640814  33.7422355  58.1560369  40.7613284
  34.6806219  58.8600415  39.8044121  39.8830403  62.0507926  44.4331981
  39.4292730  61.2098836  44.4897172  39.2524370  62.6869324  44.7706762
  38.8263322  52.9799912  45.6632649  38.0886079  52.4677298  45.9942891
  39.0790096  52.5400293  44.8515926  38.3263342  63.8884423  45.3681800
  38.6186316  64.4489480  44.6494165  38.8361963  64.1812984  46.1234959
  38.9274950  45.7576164  46.2574418  39.2333826  44.8973527  45.9700333
  39.6527555  46.3493784  46.0573412  25.2199306  56.1606850  44.6456016
  25.0223706  55.5676211  43.9207083  24.6645970  55.8559061  45.3631955
  33.1996029  56.0529957  46.7650609  33.2544639  55.1003793  46.6893086
  32.3887231  56.2089396  47.2491908  34.3487223  59.9810080  38.0028892
  33.9106653  59.2645939  37.5434530  35.0897664  60.2086195  37.4413984
  31.1388389  54.6707017  44.5240988  30.3256255  54.9701187  44.9306180
  31.6347384  54.2762705  45.2415470  33.2896967  64.6664774  46.4575253
  33.2473146  64.8925620  45.5283785  34.2059666  64.4328148  46.6061054
  36.7362601  55.1348841  53.3555882  37.0911989  55.3620314  54.2150348
  37.3834732  55.4667218  52.7333137  42.4660338  58.2567277  44.0605211
  42.3278237  58.4468873  43.1326400  42.1096557  59.0186660  44.5173262
  30.6302464  52.2425372  50.1402223  31.2701843  52.1014131  49.4425186
  29.7979995  51.9559886  49.7640825  42.4929718  60.3243804  49.0716483
  42.9266224  60.2319093  49.9199537  43.2061298  60.3001305  48.4336499
  31.4062768  61.5427803  46.2537215  32.2003367  61.0478123  46.0519790
  30.6954460  61.0145666  45.8904921  36.2257612  63.9245898  50.6049583
  36.2794635  64.4936834  51.3727299  35.3572394  64.0947783  50.2403620
  27.7145531  55.6870884  42.3296968  26.7843120  55.6255340  42.5466930
  27.8103003  55.1646837  41.5333609  29.1056006  53.6263454  52.0874034
  29.7779059  53.4180817  51.4386683  28.2785792  53.4285540  51.6479267
  43.3545267  60.3667505  51.6049368  43.5481157  61.2713315  51.8508643
  43.2545885  59.9074924  52.4387953  35.0081578  50.2525395  54.1039695
  34.3609493  50.9515345  54.0104172  35.7782593  50.6861539  54.4715943
  38.4160376  60.5174247  57.1790249  38.2645882  60.2884799  56.2620332
  38.4065055  61.4744849  57.1921594  35.1845712  58.0906160  52.1636515
  36.1137772  58.2417320  51.9905482  34.7636742  58.1790181  51.3085161
  33.9834044  62.1156825  49.9335053  33.8445130  61.7475609  50.8060991
  33.1948640  62.6304464  49.7619010  34.5782196  67.2165921  41.2760589
  34.7533952  66.7453964  42.0906212  33.8914984  67.8431687  41.5041850
  35.5339259  61.4938427  47.3223890  35.1989092  61.4539197  48.2181540
  35.0343205  60.8283143  46.8494301  29.5083503  56.9006057  52.8476472
  29.3703301  56.1686296  53.4488011  30.4188427  56.8114957  52.5660659
  38.4698451  58.8394462  37.5960950  37.8527621  58.1141290  37.4994003
  38.0014939  59.6003822  37.2528024  32.1365804  56.6126017  52.3360151
  32.8465422  55.9719209  52.2946770  32.0935112  56.8638912  53.2586332
  40.1252582  63.5493370  55.2566730  40.0665129  62.8652590  54.5897313
  40.5272101  64.2912360  54.8047356  30.8494738  53.5991235  54.1555791
  30.3132095  53.1481973  54.8077387  30.2611446  53.7337143  53.4126255
  30.2596997  53.0579886  36.7182254  29.3826463  52.9368687  36.3544501
  30.7354750  52.2665964  36.4661143  40.1269990  61.5132954  53.4880710
  39.2396768  61.1758876  53.6107109  40.6968541  60.7815985  53.7249475
  21.7799137  57.8457046  46.8123761  22.4670177  57.5318776  46.2244777
  21.6247266  58.7498410  46.5391013  26.5833859  52.7347242  51.2408785
  26.4992048  52.1272912  50.5059195  25.7616565  53.2256261  51.2418281
  33.6571143  66.1734406  50.4541953  33.5841315  66.9789378  50.9661258
  33.2148536  66.3726372  49.6289975  33.4460923  65.4106176  43.9644775
  32.6628445  65.9527857  44.0582999  34.1453668  65.9280156  44.3639016
  36.7557573  51.2200806  46.6078980  37.2526272  50.4670768  46.2880050
  35.9844554  51.2565122  46.0422190  44.6087330  56.9241171  48.2497272
  44.5977207  57.8065887  47.8791205  43.7404710  56.5712722  48.0551809
  36.1169827  66.0721240  52.6100112  36.8297799  66.7068705  52.5376013
  35.6259855  66.1685106  51.7940114  37.8387354  59.9772493  44.1817404
  36.9043632  60.0973955  44.0122108  38.0164022  59.0744960  43.9177413
  33.3392542  53.3618189  46.3350665  32.9690329  52.8089229  47.0231570
  33.8351634  52.7576322  45.7825665  41.2259905  55.8189812  44.7167438
  41.6920357  56.6517804  44.6427740  41.6767405  55.3534794  45.4212696
  31.1681740  63.8215684  53.4305683  31.8691200  64.4552167  53.5835077
  30.6976855  64.1630415  52.6701322  39.2936136  62.1633634  41.7153590
  39.5695980  62.0490228  42.6247464  38.4240635  61.7651118  41.6765763
  39.1976568  48.1870399  48.7558339  38.2839647  48.4174626  48.9240546
  39.6269669  48.2708843  49.6072371  38.9683026  56.3760291  51.2558233
  38.3154476  56.6236199  50.6010686  39.3463406  55.5624429  50.9220710
  35.9290200  66.4119984  45.3586403  36.1112595  65.5941640  45.8214156
  36.7523186  66.6287677  44.9211293  36.2632366  65.3388170  42.6201452
  36.7920132  64.8280624  42.0071614  36.5260585  65.0230700  43.4846985
  35.0170599  57.1180102  57.7424270  34.3411236  57.0174232  58.4126645
  35.8398233  56.9619316  58.2060267  26.7649458  63.3552039  50.3636785
  27.3502895  62.6095727  50.4964690  26.5674297  63.6655996  51.2473449
  29.6188113  66.3903286  45.3799228  28.9498489  66.8749414  44.8963268
  29.4800983  66.6372507  46.2942606  21.3567113  55.9257639  49.0841229
  21.3951212  55.3921230  49.8778347  20.8507406  55.3992845  48.4652206
  33.7593382  68.4247030  51.9781886  34.3111690  68.5878651  52.7430971
  34.0999576  69.0151468  51.3061911  28.7357875  50.7722180  52.5803771
  28.7999202  51.6337010  52.1681169  28.6724996  50.1596181  51.8476129
  28.2110148  52.8445312  56.2276805  28.8382187  52.4622389  56.8414329
  27.3538067  52.6259514  56.5932498  24.9875691  54.6521741  42.1595160
  25.2829132  53.7432420  42.1062214  24.0863726  54.6309481  41.8376162
  36.8961769  66.3729005  48.9645568  36.7712909  65.5718745  48.4556514
  37.5540860  66.8675199  48.4759538  38.9596678  64.1738025  50.5925118
  38.0127013  64.0543377  50.5203445  39.3079451  63.2860523  50.6751380
  31.3196251  50.0632164  54.4163360  31.8430653  50.3094461  55.1789670
  31.1008584  50.8952199  53.9966498  26.7163532  52.3335839  42.2834485
  26.3876238  51.4533218  42.1009591  27.0702903  52.2783508  43.1710874
  35.9643111  63.9690742  46.7929471  35.8168073  63.0407449  46.9737041
  36.7896605  63.9910832  46.3086546  29.8305355  52.6208809  42.6509963
  30.1701428  53.1494730  41.9288571  30.2777476  52.9589215  43.4268529
  39.5677233  64.7919300  47.8794343  40.4923780  64.5862162  47.7418795
  39.3992536  64.5435701  48.7883685  32.5248796  51.0045859  52.1013031
  32.1845616  50.2053672  52.5033711  31.8187802  51.3047570  51.5289864
  33.1765268  48.0895172  50.5540354  33.9991337  47.6155650  50.4319244
  33.4203331  48.8685656  51.0539040  31.8173502  51.1183430  40.8503256
  32.5381865  51.4964683  40.3466972  31.1938807  51.8372307  40.9538234
  35.9604625  51.8228579  41.7861588  36.1768240  52.7053217  41.4850416
  35.4798692  51.4314793  41.0567230  30.7003847  54.7814292  48.3632332
  30.5548427  55.0954596  49.2556614  30.2229050  55.3999193  47.8103231
  34.4126360  52.2054181  50.4566349  34.1544138  53.1271251  50.4550680
  33.8811401  51.8084615  51.1466814  39.3572549  65.3104968  43.2356435
  39.5309427  64.7451390  42.4830287  39.8501440  66.1105863  43.0535925
  25.1749509  57.3219637  51.3019994  24.6302977  58.0979445  51.4340268
  26.0528859  57.6690441  51.1439115  45.2111940  58.0741391  44.8546735
  45.6543086  57.3248716  44.4565858  44.3338451  58.0651527  44.4720467
  40.3447722  64.6271732  40.3353333  41.0398626  65.2478425  40.5540648
  40.6870872  63.7767083  40.6105711  25.9615531  56.4489533  54.1950151
  25.2197267  56.5972168  54.7814781  25.6408275  56.7097799  53.3316900
  42.2439145  62.0771438  41.8640664  42.7690469  62.4158710  41.1389984
  42.1561497  61.1418453  41.6803799  33.9059193  65.9905511  53.9930541
  34.2146320  65.7454658  54.8653240  34.7034675  66.1952150  53.5049411
  33.9279805  68.1443421  46.2235917  33.4884796  67.6519800  46.9168774
  34.6787922  67.6016389  45.9827992  26.4072144  64.3354962  46.2260545
  27.2330164  64.0358734  45.8459189  26.0566196  63.5662584  46.6750334
  31.3753678  63.6881430  48.2958219  30.7533687  63.0252135  47.9960447
  32.0458544  63.7142562  47.6131867  24.6080749  62.2541288  47.1849479
  23.7712658  61.8263463  47.0033480  24.5804395  62.4473732  48.1220270
  31.4478205  52.1663218  57.8890725  31.4966361  53.0425341  57.5068494
  31.9900719  51.6240611  57.3162368  42.0530926  59.5596808  54.4824590
  42.1028931  59.3946815  55.4240113  41.9444849  58.6924067  54.0922471
  30.9367184  62.2385353  41.7716679  31.0855305  62.9220818  41.1183352
  31.7433628  62.2190443  42.2866135  39.3434688  55.5427736  55.7983897
  40.2444551  55.4034201  55.5067895  39.4182663  55.7082191  56.7382075
  33.6777494  52.9194591  54.6437083  32.8080803  53.2128157  54.3719672
  33.9136974  53.5035036  55.3644347  43.5549123  61.9793749  54.7266612
  43.2633931  62.3423730  55.5630073  42.9421254  61.2660758  54.5479944
  44.7544805  59.5446629  47.2469182  45.5891696  59.9836433  47.4106743
  44.8903934  59.0685282  46.4277428  41.8036311  57.1026364  53.1946670
  42.2790432  57.2954010  52.3865521  40.8801876  57.1585550  52.9490054
  28.6919817  58.2650531  42.7777748  28.4465859  57.3612861  42.9757958
  28.8615732  58.2667681  41.8357226  36.3816527  49.1374207  52.1602504
  36.8998471  49.8735234  51.8348992  36.0271660  49.4438201  52.9949263
  27.9615465  53.9978889  40.2763910  27.2684710  54.0723244  39.6203946
  27.7167217  53.2339232  40.7985427  36.6329122  45.5574490  47.6803400
  36.9130875  44.8897679  48.3063827  37.4179728  45.7503586  47.1678064
  34.4362590  64.7333484  39.2428427  33.8636557  65.3523671  38.7898899
  35.0095384  65.2832846  39.7768349  40.5037980  53.9792124  51.4274976
  41.4555403  54.0790222  51.4487200  40.3341430  53.1870393  51.9373060
  38.5252359  51.0647707  51.6134376  37.9302291  51.3452720  50.9180865
  38.2402056  51.5541608  52.3851118  37.6559850  65.0170634  40.3737009
  38.5890523  64.9516196  40.5769885  37.5683063  65.8526901  39.9151542
  40.2847866  64.3336504  37.3340957  40.2061498  63.9996368  38.2276714
  41.1057533  64.8258272  37.3332429  42.9826058  57.1998244  50.5417275
  42.9502378  56.2614244  50.7276959  43.5926681  57.2782280  49.8083100
  34.8209388  56.0694297  36.5844479  35.7668493  55.9400505  36.6532897
  34.4423633  55.3308959  37.0613907  43.1320546  53.9909287  50.5875558
  42.6159595  53.2067744  50.4005487  44.0160495  53.6628004  50.7522078
  40.7931273  47.7350303  46.5471371  40.5956094  47.4265391  47.4314703
  41.4030979  48.4611942  46.6769301  48.8002607  58.2614250  49.6823312
  49.5305996  57.9999539  50.2431015  48.1909553  57.5242972  49.7225380
  46.8817905  56.4022113  50.2797763  46.1551068  56.2678078  49.6714255
  46.4665191  56.7098942  51.0854481  34.7048081  60.1212043  58.0445136
  35.6251091  60.2990642  58.2385183  34.6697664  59.1768088  57.8924835
  33.0052306  53.9944273  36.5199364  32.0983761  53.6977386  36.5962078
  33.2828287  53.6974091  35.6533651  23.9230246  55.3150636  46.9698411
  23.6033030  54.4615945  46.6772785  23.3763674  55.5299215  47.7256378
  27.7010154  58.0313077  50.6867917  27.9196163  58.9630185  50.7055951
  28.1135927  57.6721052  51.4722721  32.5738019  53.6046283  60.0770666
  32.4734746  54.5540640  60.0082757  32.3559561  53.2764522  59.2046736
  31.7751090  50.8531208  36.6611344  32.6370254  51.1786107  36.9207161
  31.9601434  50.0662704  36.1484409  23.7918506  58.9353548  48.9391532
  23.0981977  58.5207501  48.4261487  24.5391497  58.9774084  48.3424951
  39.9283727  49.7259735  43.8046567  39.3482396  50.3844539  43.4224619
  39.6619659  48.9037079  43.3933984  38.3787293  49.1264792  46.0067887
  38.8787071  49.2381327  45.1982206  39.0222901  48.8225845  46.6468695
  32.4369289  57.0343422  58.8935728  31.9536371  57.8343782  59.0999617
  32.5230228  57.0451367  57.9403172  25.7055249  58.8671802  46.8157547
  25.6825937  58.9659489  45.8639430  26.0155885  59.7136952  47.1374713
  28.3642626  60.9247957  50.9304162  29.3185880  60.8931899  50.8634093
  28.1655150  60.4638580  51.7454388  28.9542009  59.4949073  53.4974959
  29.7734898  59.9893151  53.5209797  29.2278816  58.5781041  53.4692527
  38.7108605  51.8859825  42.8602915  37.8234460  52.1709476  42.6423110
  39.1262594  51.7253588  42.0130192  42.0623141  51.9106346  46.5757254
  42.8383531  52.4002798  46.8481871  41.3371275  52.3364400  47.0329124
  44.4995700  52.6233965  47.6331195  45.0940190  52.3829701  46.9224503
  44.5722283  51.9041096  48.2604731  26.7192855  66.4667576  47.9474360
  26.5847323  65.7067977  47.3812358  26.3024917  67.1908476  47.4803148
  37.8551818  61.6504500  36.9550935  38.5587668  61.8554502  37.5708591
  37.1314467  62.2181262  37.2200018  38.6849629  57.4014361  43.0753205
  38.6284830  57.8582912  42.2360837  39.2377971  56.6405046  42.8976048
  42.4954434  53.1904093  43.9003325  42.2391369  52.7900729  44.7311532
  41.8707302  53.9047887  43.7753464  46.8066772  55.9300166  46.4074616
  46.2466330  55.9993355  47.1806178  46.2010276  55.7541151  45.6874112
  29.8761981  67.3636893  48.1592802  29.7594365  68.3082326  48.0571493
  29.0554427  67.0610455  48.5478601  39.7638516  62.0887029  39.0049395
  40.5984120  61.6568227  38.8226870  39.6022859  61.9169043  39.9326289
  39.4184408  58.5919142  40.3705734  39.3633212  58.4263414  39.4294178
  38.7930463  59.2995175  40.5267924  24.2076923  53.8287207  54.1967156
  24.8535786  53.3186161  54.6854382  23.9994074  54.5655888  54.7710582
  36.7330315  60.8968054  59.6959297  37.6021475  61.0708706  59.3345932
  36.2537066  61.7162471  59.5735026  30.9016495  68.0165155  51.3748731
  31.8043742  68.0488765  51.6915226  30.6753865  67.0865606  51.3895066
  32.6570097  66.7696142  48.0358809  31.7065728  66.7698003  47.9223182
  32.9602583  66.0228876  47.5194844  28.5474414  50.9754824  58.2942171
  29.4105875  50.6191629  58.5045495  27.9739824  50.6368719  58.9817575
  45.2012497  72.5584108  49.0366096  44.8631009  72.4425173  48.1486631
  46.0702265  72.1575273  49.0167103  42.9020776  71.3272356  38.3683037
  43.1546297  70.8053877  37.6066500  41.9645335  71.1638501  38.4709720
  47.9464059  70.3308134  46.1757780  48.7327148  69.9127557  45.8248197
  48.2102764  71.2354226  46.3439428  42.6217065  73.2300461  40.5707411
  42.5053323  72.5545365  41.2388496  42.7319325  72.7432835  39.7539565
  44.9648606  72.6910609  44.2754101  44.6006813  72.1641230  44.9867022
  45.8215722  72.3009078  44.1020586  50.8697907  63.9804941  51.5385367
  50.5381231  64.8500352  51.3146582  50.2743520  63.6641225  52.2179397
  44.6054093  67.7200508  39.2715449  44.7728495  68.5880745  39.6385920
  44.4151262  67.8827790  38.3476738  50.7626570  68.7000027  48.6178717
  49.8543447  68.6315436  48.3237478  50.7114166  69.1771972  49.4460542
  44.5843314  70.1758166  40.2562116  44.4642939  70.6215217  41.0947596
  43.8895902  70.5243483  39.6975654  50.2828380  70.6479639  41.0842450
  51.1946236  70.8807026  40.9090148  49.7738027  71.2316683  40.5217529
  47.6264355  66.8237675  49.3332311  46.7648834  67.1218929  49.6249049
  47.6526790  67.0408074  48.4013344  43.3794810  71.4903018  42.5495682
  44.0818854  71.9424062  43.0169608  43.0475439  70.8486837  43.1775575
  37.1220144  69.7486571  47.8512815  36.3319198  70.0044099  47.3752926
  37.6131392  70.5634908  47.9564856  39.0734890  70.1131150  44.8096292
  38.2766053  70.2249844  45.3279788  38.8460482  70.4517802  43.9437183
  35.4057847  70.0017061  50.2827806  35.6565886  70.8864071  50.5485382
  35.9417396  69.8221663  49.5102898  47.9681039  61.8274522  51.1556680
  47.6245308  62.7176164  51.0795791  48.3360001  61.6376180  50.2926265
  47.9331321  71.8183133  39.6629116  47.4177945  72.5887738  39.9017503
  47.6608630  71.1448270  40.2862177  45.5178432  66.6632834  44.7214354
  44.6620029  66.2739685  44.5419993  45.9305384  66.7424795  43.8614139
  47.0477579  64.1979178  49.1205914  46.5442374  64.1609313  48.3073719
  47.3408186  65.1071920  49.1802570  43.2920465  64.2817907  48.1272095
  44.1573462  64.0860716  47.7677985  43.3597974  64.0528259  49.0541452
  47.7217624  69.6910226  41.4888897  47.4167760  70.0056375  42.3399040
  48.6748067  69.7691645  41.5316230  40.8982784  66.5120115  45.4988462
  41.4726536  66.2895297  44.7661655  41.4853766  66.5808810  46.2517064
  41.2252371  68.5424576  39.5184348  40.3889683  68.8799263  39.8393622
  41.0857141  68.4073556  38.5811485  43.2005452  63.3861364  44.2263532
  42.5469864  63.0710381  43.6020146  43.1585926  62.7637105  44.9523355
  44.3116656  73.6680659  36.1416824  43.4043718  73.4369913  36.3407973
  44.8087688  72.8718278  36.3290805  46.4343192  69.8743298  48.5511179
  45.5165753  70.0958245  48.3932867  46.8503336  69.9489608  47.6922887
  47.2178240  71.2734713  43.6813860  47.9650059  71.7856111  43.3720982
  47.4869829  70.9518766  44.5418253  45.4904890  73.7693254  40.6640814
  44.5816109  73.4852287  40.7613284  45.5199974  74.1892333  39.8044121
  49.6657077  68.3091830  45.6632649  48.9279834  67.7969216  45.9942891
  49.9183850  67.8692211  44.8515926  49.7668704  61.0868082  46.2574418
  50.0727581  60.2265445  45.9700333  50.4921309  61.6785702  46.0573412
  44.0389784  71.3821875  46.7650609  44.0938394  70.4295711  46.6893086
  43.2280986  71.5381314  47.2491908  41.9782144  69.9998934  44.5240988
  41.1650009  70.2993105  44.9306180  42.4741138  69.6054623  45.2415470
  41.4696219  67.5717290  50.1402223  42.1095598  67.4306049  49.4425186
  40.6373749  67.2851803  49.7640825  38.5539286  71.0162802  42.3296968
  37.6236874  70.9547258  42.5466930  38.6496758  70.4938755  41.5333609
  38.4724835  67.5417615  44.9175210  38.7331652  68.4562948  44.8084370
  39.2942007  67.0742057  45.0671823  39.9449760  68.9555372  52.0874034
  40.6172814  68.7472734  51.4386683  39.1179547  68.7577458  51.6479267
  41.0990751  68.3871804  36.7182254  40.2220218  68.2660604  36.3544501
  41.5748504  67.5957882  36.4661143  37.4227613  68.0639160  51.2408785
  37.3385802  67.4564830  50.5059195  36.6010320  68.5548178  51.2418281
  47.5951327  66.5492723  46.6078980  48.0920027  65.7962686  46.2880050
  46.8238309  66.5857040  46.0422190  44.1786296  68.6910106  46.3350665
  43.8084084  68.1381147  47.0231570  44.6745389  68.0868240  45.7825665
  50.0370322  63.5162317  48.7558339  49.1233402  63.7466544  48.9240546
  50.4663424  63.6000761  49.6072371  39.5751630  66.1014097  52.5803771
  39.6392956  66.9628928  52.1681169  39.5118750  65.4888099  51.8476129
  35.8269445  69.9813659  42.1595160  36.1222886  69.0724337  42.1062214
  34.9257481  69.9601398  41.8376162  39.3563692  68.0569655  48.1422709
  38.6350278  68.6705623  48.0030182  40.1456948  68.5927420  48.0639355
  37.5557287  67.6627757  42.2834485  37.2269993  66.7825135  42.1009591
  37.9096657  67.6075425  43.1710874  40.6699110  67.9500726  42.6509963
  41.0095182  68.4786648  41.9288571  41.1171230  68.2881132  43.4268529
  43.3642551  66.3337777  52.1013031  43.0239371  65.5345590  52.5033711
  42.6581557  66.6339488  51.5289864  44.0159022  63.4187089  50.5540354
  44.8385092  62.9447568  50.4319244  44.2597086  64.1977573  51.0539040
[truncated: 414,532 more chars]
