# Supplementary material for: Selection of a promiscuous minimalist cAMP phosphodiesterase from a library of de novo designed proteins
Source: Nat Chem. 2024 May 3;16(7):1200–8. doi: 10.1038/s41557-024-01490-4 (PMC11230910; doi:10.1038/s41557-024-01490-4)
Supplement: Supplementary file 3 — MD input files, scripts and final structures derived from MD, AlphaFold2, EMSfold and MultiSFold. [file 41557_2024_1490_MOESM3_ESM.zip › Computational_Data/1_MD/1_Topology/1p68_ESM/1p68_ESM.pdb]

CRYST1   69.481   69.481   69.481 109.47 109.47 109.47 P 1           1
ATOM      1  N   MET     1      43.007  51.507  42.035  1.00  0.00           N  
ATOM      2  H1  MET     1      43.351  50.838  42.709  1.00  0.00           H  
ATOM      3  H2  MET     1      42.053  51.741  42.269  1.00  0.00           H  
ATOM      4  H3  MET     1      43.694  52.238  41.923  1.00  0.00           H  
ATOM      5  CA  MET     1      42.934  50.844  40.735  1.00  0.00           C  
ATOM      6  HA  MET     1      41.907  50.860  40.370  1.00  0.00           H  
ATOM      7  CB  MET     1      43.825  51.557  39.717  1.00  0.00           C  
ATOM      8  HB2 MET     1      43.756  52.626  39.918  1.00  0.00           H  
ATOM      9  HB3 MET     1      44.847  51.221  39.889  1.00  0.00           H  
ATOM     10  CG  MET     1      43.439  51.287  38.270  1.00  0.00           C  
ATOM     11  HG2 MET     1      43.521  50.216  38.089  1.00  0.00           H  
ATOM     12  HG3 MET     1      42.405  51.601  38.129  1.00  0.00           H  
ATOM     13  SD  MET     1      44.510  52.185  37.080  1.00  0.00           S  
ATOM     14  CE  MET     1      45.129  50.792  36.095  1.00  0.00           C  
ATOM     15  HE1 MET     1      44.291  50.273  35.630  1.00  0.00           H  
ATOM     16  HE2 MET     1      45.800  51.164  35.320  1.00  0.00           H  
ATOM     17  HE3 MET     1      45.670  50.101  36.741  1.00  0.00           H  
ATOM     18  C   MET     1      43.339  49.378  40.848  1.00  0.00           C  
ATOM     19  O   MET     1      42.612  48.492  40.394  1.00  0.00           O  
ATOM     20  N   TYR     2      44.563  49.095  41.455  1.00  0.00           N  
ATOM     21  H   TYR     2      45.148  49.881  41.700  1.00  0.00           H  
ATOM     22  CA  TYR     2      45.066  47.750  41.715  1.00  0.00           C  
ATOM     23  HA  TYR     2      45.091  47.180  40.786  1.00  0.00           H  
ATOM     24  CB  TYR     2      46.484  47.809  42.291  1.00  0.00           C  
ATOM     25  HB2 TYR     2      46.491  48.586  43.056  1.00  0.00           H  
ATOM     26  HB3 TYR     2      46.687  46.843  42.753  1.00  0.00           H  
ATOM     27  CG  TYR     2      47.546  48.108  41.261  1.00  0.00           C  
ATOM     28  CD1 TYR     2      47.956  47.135  40.352  1.00  0.00           C  
ATOM     29  HD1 TYR     2      47.495  46.148  40.394  1.00  0.00           H  
ATOM     30  CE1 TYR     2      48.935  47.405  39.402  1.00  0.00           C  
ATOM     31  HE1 TYR     2      49.249  46.636  38.695  1.00  0.00           H  
ATOM     32  CZ  TYR     2      49.511  48.660  39.357  1.00  0.00           C  
ATOM     33  OH  TYR     2      50.481  48.932  38.419  1.00  0.00           O  
ATOM     34  HH  TYR     2      50.676  48.182  37.852  1.00  0.00           H  
ATOM     35  CE2 TYR     2      49.122  49.643  40.248  1.00  0.00           C  
ATOM     36  HE2 TYR     2      49.578  50.633  40.213  1.00  0.00           H  
ATOM     37  CD2 TYR     2      48.142  49.363  41.193  1.00  0.00           C  
ATOM     38  HD2 TYR     2      47.828  50.133  41.898  1.00  0.00           H  
ATOM     39  C   TYR     2      44.147  47.001  42.672  1.00  0.00           C  
ATOM     40  O   TYR     2      43.908  45.803  42.502  1.00  0.00           O  
ATOM     41  N   GLY     3      43.679  47.788  43.570  1.00  0.00           N  
ATOM     42  H   GLY     3      43.831  48.781  43.671  1.00  0.00           H  
ATOM     43  CA  GLY     3      42.829  47.118  44.540  1.00  0.00           C  
ATOM     44  HA2 GLY     3      43.413  46.331  45.016  1.00  0.00           H  
ATOM     45  HA3 GLY     3      42.529  47.851  45.290  1.00  0.00           H  
ATOM     46  C   GLY     3      41.585  46.506  43.923  1.00  0.00           C  
ATOM     47  O   GLY     3      41.217  45.375  44.246  1.00  0.00           O  
ATOM     48  N   LYS     4      40.993  47.271  42.944  1.00  0.00           N  
ATOM     49  H   LYS     4      41.342  48.181  42.680  1.00  0.00           H  
ATOM     50  CA  LYS     4      39.779  46.781  42.298  1.00  0.00           C  
ATOM     51  HA  LYS     4      39.072  46.440  43.053  1.00  0.00           H  
ATOM     52  CB  LYS     4      39.121  47.891  41.478  1.00  0.00           C  
ATOM     53  HB2 LYS     4      39.907  48.369  40.893  1.00  0.00           H  
ATOM     54  HB3 LYS     4      38.407  47.415  40.806  1.00  0.00           H  
ATOM     55  CG  LYS     4      38.406  48.940  42.317  1.00  0.00           C  
ATOM     56  HG2 LYS     4      37.708  48.432  42.983  1.00  0.00           H  
ATOM     57  HG3 LYS     4      39.149  49.474  42.910  1.00  0.00           H  
ATOM     58  CD  LYS     4      37.645  49.930  41.445  1.00  0.00           C  
ATOM     59  HD2 LYS     4      38.354  50.408  40.768  1.00  0.00           H  
ATOM     60  HD3 LYS     4      36.904  49.381  40.865  1.00  0.00           H  
ATOM     61  CE  LYS     4      36.948  50.994  42.282  1.00  0.00           C  
ATOM     62  HE2 LYS     4      36.248  50.498  42.953  1.00  0.00           H  
ATOM     63  HE3 LYS     4      37.703  51.518  42.869  1.00  0.00           H  
ATOM     64  NZ  LYS     4      36.211  51.975  41.430  1.00  0.00           N  
ATOM     65  HZ1 LYS     4      35.512  51.490  40.887  1.00  0.00           H  
ATOM     66  HZ2 LYS     4      35.764  52.663  42.019  1.00  0.00           H  
ATOM     67  HZ3 LYS     4      36.861  52.436  40.808  1.00  0.00           H  
ATOM     68  C   LYS     4      40.078  45.580  41.406  1.00  0.00           C  
ATOM     69  O   LYS     4      39.277  44.646  41.325  1.00  0.00           O  
ATOM     70  N   LEU     5      41.187  45.607  40.737  1.00  0.00           N  
ATOM     71  H   LEU     5      41.798  46.409  40.785  1.00  0.00           H  
ATOM     72  CA  LEU     5      41.563  44.503  39.860  1.00  0.00           C  
ATOM     73  HA  LEU     5      40.741  44.273  39.182  1.00  0.00           H  
ATOM     74  CB  LEU     5      42.794  44.874  39.029  1.00  0.00           C  
ATOM     75  HB2 LEU     5      43.472  45.324  39.755  1.00  0.00           H  
ATOM     76  HB3 LEU     5      43.234  43.954  38.645  1.00  0.00           H  
ATOM     77  CG  LEU     5      42.564  45.850  37.874  1.00  0.00           C  
ATOM     78  HG  LEU     5      41.996  46.706  38.239  1.00  0.00           H  
ATOM     79  CD1 LEU     5      43.897  46.329  37.310  1.00  0.00           C  
ATOM     80 HD11 LEU     5      44.465  45.473  36.945  1.00  0.00           H  
ATOM     81 HD12 LEU     5      43.716  47.022  36.489  1.00  0.00           H  
ATOM     82 HD13 LEU     5      44.463  46.833  38.093  1.00  0.00           H  
ATOM     83  CD2 LEU     5      41.720  45.198  36.784  1.00  0.00           C  
ATOM     84 HD21 LEU     5      40.754  44.905  37.197  1.00  0.00           H  
ATOM     85 HD22 LEU     5      41.566  45.907  35.970  1.00  0.00           H  
ATOM     86 HD23 LEU     5      42.234  44.316  36.404  1.00  0.00           H  
ATOM     87  C   LEU     5      41.843  43.239  40.666  1.00  0.00           C  
ATOM     88  O   LEU     5      41.475  42.138  40.248  1.00  0.00           O  
ATOM     89  N   ASN     6      42.548  43.406  41.830  1.00  0.00           N  
ATOM     90  H   ASN     6      42.963  44.292  42.080  1.00  0.00           H  
ATOM     91  CA  ASN     6      42.772  42.264  42.711  1.00  0.00           C  
ATOM     92  HA  ASN     6      43.272  41.467  42.161  1.00  0.00           H  
ATOM     93  CB  ASN     6      43.650  42.665  43.898  1.00  0.00           C  
ATOM     94  HB2 ASN     6      43.423  43.696  44.169  1.00  0.00           H  
ATOM     95  HB3 ASN     6      43.423  42.010  44.738  1.00  0.00           H  
ATOM     96  CG  ASN     6      45.131  42.561  43.589  1.00  0.00           C  
ATOM     97  OD1 ASN     6      45.533  41.886  42.637  1.00  0.00           O  
ATOM     98  ND2 ASN     6      45.953  43.228  44.391  1.00  0.00           N  
ATOM     99 HD21 ASN     6      46.949  43.192  44.230  1.00  0.00           H  
ATOM    100 HD22 ASN     6      45.578  43.767  45.158  1.00  0.00           H  
ATOM    101  C   ASN     6      41.455  41.670  43.204  1.00  0.00           C  
ATOM    102  O   ASN     6      41.320  40.449  43.306  1.00  0.00           O  
ATOM    103  N   ASP     7      40.572  42.572  43.553  1.00  0.00           N  
ATOM    104  H   ASP     7      40.756  43.565  43.580  1.00  0.00           H  
ATOM    105  CA  ASP     7      39.259  42.100  43.982  1.00  0.00           C  
ATOM    106  HA  ASP     7      39.367  41.438  44.841  1.00  0.00           H  
ATOM    107  CB  ASP     7      38.370  43.279  44.381  1.00  0.00           C  
ATOM    108  HB2 ASP     7      38.417  44.015  43.578  1.00  0.00           H  
ATOM    109  HB3 ASP     7      37.349  42.910  44.475  1.00  0.00           H  
ATOM    110  CG  ASP     7      38.795  43.928  45.686  1.00  0.00           C  
ATOM    111  OD1 ASP     7      39.624  43.343  46.417  1.00  0.00           O  
ATOM    112  OD2 ASP     7      38.296  45.033  45.989  1.00  0.00           O  
ATOM    113  C   ASP     7      38.584  41.283  42.882  1.00  0.00           C  
ATOM    114  O   ASP     7      37.977  40.245  43.157  1.00  0.00           O  
ATOM    115  N   LEU     8      38.723  41.754  41.643  1.00  0.00           N  
ATOM    116  H   LEU     8      39.224  42.614  41.470  1.00  0.00           H  
ATOM    117  CA  LEU     8      38.117  41.066  40.507  1.00  0.00           C  
ATOM    118  HA  LEU     8      37.052  40.922  40.689  1.00  0.00           H  
ATOM    119  CB  LEU     8      38.288  41.890  39.229  1.00  0.00           C  
ATOM    120  HB2 LEU     8      39.342  42.168  39.238  1.00  0.00           H  
ATOM    121  HB3 LEU     8      38.092  41.238  38.377  1.00  0.00           H  
ATOM    122  CG  LEU     8      37.430  43.150  39.114  1.00  0.00           C  
ATOM    123  HG  LEU     8      37.496  43.711  40.046  1.00  0.00           H  
ATOM    124  CD1 LEU     8      37.917  44.022  37.962  1.00  0.00           C  
ATOM    125 HD11 LEU     8      37.851  43.461  37.029  1.00  0.00           H  
ATOM    126 HD12 LEU     8      37.297  44.915  37.893  1.00  0.00           H  
ATOM    127 HD13 LEU     8      38.953  44.312  38.138  1.00  0.00           H  
ATOM    128  CD2 LEU     8      35.961  42.783  38.930  1.00  0.00           C  
ATOM    129 HD21 LEU     8      35.621  42.201  39.786  1.00  0.00           H  
ATOM    130 HD22 LEU     8      35.366  43.692  38.850  1.00  0.00           H  
ATOM    131 HD23 LEU     8      35.845  42.192  38.021  1.00  0.00           H  
ATOM    132  C   LEU     8      38.731  39.682  40.320  1.00  0.00           C  
ATOM    133  O   LEU     8      38.015  38.711  40.067  1.00  0.00           O  
ATOM    134  N   LEU     9      40.089  39.610  40.457  1.00  0.00           N  
ATOM    135  H   LEU     9      40.642  40.444  40.593  1.00  0.00           H  
ATOM    136  CA  LEU     9      40.780  38.329  40.361  1.00  0.00           C  
ATOM    137  HA  LEU     9      40.589  37.877  39.388  1.00  0.00           H  
ATOM    138  CB  LEU     9      42.290  38.522  40.522  1.00  0.00           C  
ATOM    139  HB2 LEU     9      42.375  39.248  41.331  1.00  0.00           H  
ATOM    140  HB3 LEU     9      42.722  37.573  40.839  1.00  0.00           H  
ATOM    141  CG  LEU     9      43.042  39.039  39.294  1.00  0.00           C  
ATOM    142  HG  LEU     9      42.532  39.922  38.909  1.00  0.00           H  
ATOM    143  CD1 LEU     9      44.476  39.402  39.664  1.00  0.00           C  
ATOM    144 HD11 LEU     9      44.987  38.519  40.049  1.00  0.00           H  
ATOM    145 HD12 LEU     9      44.999  39.768  38.780  1.00  0.00           H  
ATOM    146 HD13 LEU     9      44.469  40.179  40.429  1.00  0.00           H  
ATOM    147  CD2 LEU     9      43.020  38.001  38.176  1.00  0.00           C  
ATOM    148 HD21 LEU     9      41.988  37.791  37.896  1.00  0.00           H  
ATOM    149 HD22 LEU     9      43.559  38.387  37.311  1.00  0.00           H  
ATOM    150 HD23 LEU     9      43.496  37.084  38.522  1.00  0.00           H  
ATOM    151  C   LEU     9      40.267  37.352  41.413  1.00  0.00           C  
ATOM    152  O   LEU     9      40.021  36.182  41.113  1.00  0.00           O  
ATOM    153  N   GLU    10      40.167  37.859  42.620  1.00  0.00           N  
ATOM    154  H   GLU    10      40.454  38.803  42.836  1.00  0.00           H  
ATOM    155  CA  GLU    10      39.681  37.017  43.710  1.00  0.00           C  
ATOM    156  HA  GLU    10      40.300  36.123  43.789  1.00  0.00           H  
ATOM    157  CB  GLU    10      39.739  37.772  45.040  1.00  0.00           C  
ATOM    158  HB2 GLU    10      39.320  38.763  44.868  1.00  0.00           H  
ATOM    159  HB3 GLU    10      39.111  37.230  45.747  1.00  0.00           H  
ATOM    160  CG  GLU    10      41.144  37.907  45.609  1.00  0.00           C  
ATOM    161  HG2 GLU    10      41.543  36.901  45.741  1.00  0.00           H  
ATOM    162  HG3 GLU    10      41.747  38.443  44.876  1.00  0.00           H  
ATOM    163  CD  GLU    10      41.185  38.646  46.937  1.00  0.00           C  
ATOM    164  OE1 GLU    10      40.107  38.961  47.490  1.00  0.00           O  
ATOM    165  OE2 GLU    10      42.305  38.914  47.428  1.00  0.00           O  
ATOM    166  C   GLU    10      38.258  36.534  43.443  1.00  0.00           C  
ATOM    167  O   GLU    10      37.929  35.377  43.709  1.00  0.00           O  
ATOM    168  N   ASP    11      37.429  37.407  42.954  1.00  0.00           N  
ATOM    169  H   ASP    11      37.715  38.366  42.822  1.00  0.00           H  
ATOM    170  CA  ASP    11      36.052  37.044  42.636  1.00  0.00           C  
ATOM    171  HA  ASP    11      35.570  36.619  43.516  1.00  0.00           H  
ATOM    172  CB  ASP    11      35.260  38.278  42.194  1.00  0.00           C  
ATOM    173  HB2 ASP    11      35.864  38.812  41.460  1.00  0.00           H  
ATOM    174  HB3 ASP    11      34.340  37.932  41.724  1.00  0.00           H  
ATOM    175  CG  ASP    11      34.922  39.209  43.345  1.00  0.00           C  
ATOM    176  OD1 ASP    11      35.028  38.793  44.519  1.00  0.00           O  
ATOM    177  OD2 ASP    11      34.544  40.370  43.075  1.00  0.00           O  
ATOM    178  C   ASP    11      36.002  35.972  41.551  1.00  0.00           C  
ATOM    179  O   ASP    11      35.211  35.030  41.637  1.00  0.00           O  
ATOM    180  N   LEU    12      36.830  36.125  40.515  1.00  0.00           N  
ATOM    181  H   LEU    12      37.435  36.930  40.447  1.00  0.00           H  
ATOM    182  CA  LEU    12      36.849  35.152  39.428  1.00  0.00           C  
ATOM    183  HA  LEU    12      35.843  35.030  39.025  1.00  0.00           H  
ATOM    184  CB  LEU    12      37.773  35.625  38.302  1.00  0.00           C  
ATOM    185  HB2 LEU    12      38.622  36.060  38.829  1.00  0.00           H  
ATOM    186  HB3 LEU    12      38.103  34.749  37.744  1.00  0.00           H  
ATOM    187  CG  LEU    12      37.190  36.656  37.335  1.00  0.00           C  
ATOM    188  HG  LEU    12      36.735  37.464  37.908  1.00  0.00           H  
ATOM    189  CD1 LEU    12      38.288  37.223  36.440  1.00  0.00           C  
ATOM    190 HD11 LEU    12      38.743  36.415  35.867  1.00  0.00           H  
ATOM    191 HD12 LEU    12      37.858  37.956  35.757  1.00  0.00           H  
ATOM    192 HD13 LEU    12      39.048  37.703  37.057  1.00  0.00           H  
ATOM    193  CD2 LEU    12      36.077  36.036  36.499  1.00  0.00           C  
ATOM    194 HD21 LEU    12      35.283  35.680  37.156  1.00  0.00           H  
ATOM    195 HD22 LEU    12      35.675  36.785  35.816  1.00  0.00           H  
ATOM    196 HD23 LEU    12      36.476  35.199  35.925  1.00  0.00           H  
ATOM    197  C   LEU    12      37.299  33.784  39.930  1.00  0.00           C  
ATOM    198  O   LEU    12      36.752  32.758  39.520  1.00  0.00           O  
ATOM    199  N   GLN    13      38.305  33.786  40.848  1.00  0.00           N  
ATOM    200  H   GLN    13      38.787  34.636  41.105  1.00  0.00           H  
ATOM    201  CA  GLN    13      38.750  32.532  41.445  1.00  0.00           C  
ATOM    202  HA  GLN    13      39.061  31.841  40.662  1.00  0.00           H  
ATOM    203  CB  GLN    13      39.934  32.772  42.383  1.00  0.00           C  
ATOM    204  HB2 GLN    13      40.607  33.467  41.882  1.00  0.00           H  
ATOM    205  HB3 GLN    13      39.541  33.236  43.288  1.00  0.00           H  
ATOM    206  CG  GLN    13      40.695  31.505  42.751  1.00  0.00           C  
ATOM    207  HG2 GLN    13      40.045  30.872  43.355  1.00  0.00           H  
ATOM    208  HG3 GLN    13      40.964  30.981  41.835  1.00  0.00           H  
ATOM    209  CD  GLN    13      41.961  31.789  43.538  1.00  0.00           C  
ATOM    210  OE1 GLN    13      42.271  32.945  43.845  1.00  0.00           O  
ATOM    211  NE2 GLN    13      42.701  30.737  43.868  1.00  0.00           N  
ATOM    212 HE21 GLN    13      43.555  30.868  44.391  1.00  0.00           H  
ATOM    213 HE22 GLN    13      42.407  29.810  43.593  1.00  0.00           H  
ATOM    214  C   GLN    13      37.614  31.849  42.201  1.00  0.00           C  
ATOM    215  O   GLN    13      37.452  30.629  42.121  1.00  0.00           O  
ATOM    216  N   GLU    14      36.903  32.635  42.925  1.00  0.00           N  
ATOM    217  H   GLU    14      37.120  33.614  43.044  1.00  0.00           H  
ATOM    218  CA  GLU    14      35.766  32.085  43.657  1.00  0.00           C  
ATOM    219  HA  GLU    14      36.098  31.263  44.291  1.00  0.00           H  
ATOM    220  CB  GLU    14      35.126  33.158  44.542  1.00  0.00           C  
ATOM    221  HB2 GLU    14      35.929  33.635  45.104  1.00  0.00           H  
ATOM    222  HB3 GLU    14      34.662  33.889  43.880  1.00  0.00           H  
ATOM    223  CG  GLU    14      34.084  32.617  45.510  1.00  0.00           C  
ATOM    224  HG2 GLU    14      33.241  32.259  44.918  1.00  0.00           H  
ATOM    225  HG3 GLU    14      34.533  31.780  46.044  1.00  0.00           H  
ATOM    226  CD  GLU    14      33.596  33.653  46.509  1.00  0.00           C  
ATOM    227  OE1 GLU    14      34.093  34.801  46.484  1.00  0.00           O  
ATOM    228  OE2 GLU    14      32.711  33.313  47.326  1.00  0.00           O  
ATOM    229  C   GLU    14      34.725  31.504  42.704  1.00  0.00           C  
ATOM    230  O   GLU    14      34.152  30.446  42.972  1.00  0.00           O  
ATOM    231  N   VAL    15      34.471  32.197  41.614  1.00  0.00           N  
ATOM    232  H   VAL    15      34.905  33.096  41.463  1.00  0.00           H  
ATOM    233  CA  VAL    15      33.518  31.714  40.620  1.00  0.00           C  
ATOM    234  HA  VAL    15      32.536  31.538  41.061  1.00  0.00           H  
ATOM    235  CB  VAL    15      33.362  32.712  39.451  1.00  0.00           C  
ATOM    236  HB  VAL    15      34.352  33.032  39.126  1.00  0.00           H  
ATOM    237  CG1 VAL    15      32.628  32.061  38.279  1.00  0.00           C  
ATOM    238 HG11 VAL    15      31.638  31.741  38.603  1.00  0.00           H  
ATOM    239 HG12 VAL    15      32.530  32.781  37.467  1.00  0.00           H  
ATOM    240 HG13 VAL    15      33.193  31.197  37.931  1.00  0.00           H  
ATOM    241  CG2 VAL    15      32.626  33.967  39.915  1.00  0.00           C  
ATOM    242 HG21 VAL    15      33.190  34.444  40.716  1.00  0.00           H  
ATOM    243 HG22 VAL    15      32.524  34.659  39.079  1.00  0.00           H  
ATOM    244 HG23 VAL    15      31.637  33.693  40.282  1.00  0.00           H  
ATOM    245  C   VAL    15      33.965  30.352  40.094  1.00  0.00           C  
ATOM    246  O   VAL    15      33.158  29.426  39.985  1.00  0.00           O  
ATOM    247  N   LEU    16      35.269  30.217  39.779  1.00  0.00           N  
ATOM    248  H   LEU    16      35.888  31.010  39.860  1.00  0.00           H  
ATOM    249  CA  LEU    16      35.814  28.962  39.272  1.00  0.00           C  
ATOM    250  HA  LEU    16      35.292  28.674  38.360  1.00  0.00           H  
ATOM    251  CB  LEU    16      37.304  29.115  38.957  1.00  0.00           C  
ATOM    252  HB2 LEU    16      37.683  29.723  39.778  1.00  0.00           H  
ATOM    253  HB3 LEU    16      37.762  28.126  38.997  1.00  0.00           H  
ATOM    254  CG  LEU    16      37.651  29.783  37.626  1.00  0.00           C  
ATOM    255  HG  LEU    16      37.072  30.701  37.527  1.00  0.00           H  
ATOM    256  CD1 LEU    16      39.139  30.112  37.570  1.00  0.00           C  
ATOM    257 HD11 LEU    16      39.719  29.194  37.668  1.00  0.00           H  
ATOM    258 HD12 LEU    16      39.371  30.587  36.616  1.00  0.00           H  
ATOM    259 HD13 LEU    16      39.393  30.790  38.384  1.00  0.00           H  
ATOM    260  CD2 LEU    16      37.252  28.888  36.457  1.00  0.00           C  
ATOM    261 HD21 LEU    16      36.178  28.704  36.491  1.00  0.00           H  
ATOM    262 HD22 LEU    16      37.506  29.380  35.519  1.00  0.00           H  
ATOM    263 HD23 LEU    16      37.785  27.940  36.526  1.00  0.00           H  
ATOM    264  C   LEU    16      35.608  27.834  40.276  1.00  0.00           C  
ATOM    265  O   LEU    16      35.212  26.729  39.902  1.00  0.00           O  
ATOM    266  N   LYS    17      35.925  28.164  41.542  1.00  0.00           N  
ATOM    267  H   LYS    17      36.301  29.067  41.795  1.00  0.00           H  
ATOM    268  CA  LYS    17      35.773  27.159  42.589  1.00  0.00           C  
ATOM    269  HA  LYS    17      36.350  26.271  42.334  1.00  0.00           H  
ATOM    270  CB  LYS    17      36.274  27.699  43.929  1.00  0.00           C  
ATOM    271  HB2 LYS    17      35.848  28.695  44.054  1.00  0.00           H  
ATOM    272  HB3 LYS    17      35.889  27.039  44.706  1.00  0.00           H  
ATOM    273  CG  LYS    17      37.790  27.778  44.036  1.00  0.00           C  
ATOM    274  HG2 LYS    17      38.198  26.777  43.901  1.00  0.00           H  
ATOM    275  HG3 LYS    17      38.158  28.430  43.244  1.00  0.00           H  
ATOM    276  CD  LYS    17      38.227  28.327  45.389  1.00  0.00           C  
ATOM    277  HD2 LYS    17      37.732  29.285  45.549  1.00  0.00           H  
ATOM    278  HD3 LYS    17      37.916  27.625  46.163  1.00  0.00           H  
ATOM    279  CE  LYS    17      39.736  28.518  45.453  1.00  0.00           C  
ATOM    280  HE2 LYS    17      40.209  27.538  45.385  1.00  0.00           H  
ATOM    281  HE3 LYS    17      40.042  29.129  44.604  1.00  0.00           H  
ATOM    282  NZ  LYS    17      40.156  29.186  46.723  1.00  0.00           N  
ATOM    283  HZ1 LYS    17      39.873  28.620  47.510  1.00  0.00           H  
ATOM    284  HZ2 LYS    17      41.160  29.295  46.730  1.00  0.00           H  
ATOM    285  HZ3 LYS    17      39.718  30.093  46.786  1.00  0.00           H  
ATOM    286  C   LYS    17      34.318  26.714  42.716  1.00  0.00           C  
ATOM    287  O   LYS    17      34.036  25.519  42.830  1.00  0.00           O  
ATOM    288  N   ASN    18      33.464  27.663  42.686  1.00  0.00           N  
ATOM    289  H   ASN    18      33.747  28.629  42.613  1.00  0.00           H  
ATOM    290  CA  ASN    18      32.042  27.367  42.827  1.00  0.00           C  
ATOM    291  HA  ASN    18      31.885  26.709  43.682  1.00  0.00           H  
ATOM    292  CB  ASN    18      31.246  28.655  43.048  1.00  0.00           C  
ATOM    293  HB2 ASN    18      31.565  29.395  42.314  1.00  0.00           H  
ATOM    294  HB3 ASN    18      30.187  28.439  42.908  1.00  0.00           H  
ATOM    295  CG  ASN    18      31.443  29.233  44.435  1.00  0.00           C  
ATOM    296  OD1 ASN    18      31.858  28.530  45.360  1.00  0.00           O  
ATOM    297  ND2 ASN    18      31.148  30.518  44.590  1.00  0.00           N  
ATOM    298 HD21 ASN    18      31.261  30.954  45.494  1.00  0.00           H  
ATOM    299 HD22 ASN    18      30.812  31.054  43.803  1.00  0.00           H  
ATOM    300  C   ASN    18      31.503  26.613  41.615  1.00  0.00           C  
ATOM    301  O   ASN    18      30.623  25.760  41.750  1.00  0.00           O  
ATOM    302  N   LEU    19      31.996  27.017  40.421  1.00  0.00           N  
ATOM    303  H   LEU    19      32.612  27.812  40.323  1.00  0.00           H  
ATOM    304  CA  LEU    19      31.587  26.308  39.214  1.00  0.00           C  
ATOM    305  HA  LEU    19      30.506  26.383  39.091  1.00  0.00           H  
ATOM    306  CB  LEU    19      32.263  26.913  37.980  1.00  0.00           C  
ATOM    307  HB2 LEU    19      31.971  27.962  38.010  1.00  0.00           H  
ATOM    308  HB3 LEU    19      33.342  26.833  38.113  1.00  0.00           H  
ATOM    309  CG  LEU    19      31.871  26.312  36.629  1.00  0.00           C  
ATOM    310  HG  LEU    19      32.019  25.233  36.663  1.00  0.00           H  
ATOM    311  CD1 LEU    19      30.409  26.614  36.321  1.00  0.00           C  
ATOM    312 HD11 LEU    19      30.259  27.693  36.287  1.00  0.00           H  
ATOM    313 HD12 LEU    19      30.143  26.181  35.356  1.00  0.00           H  
ATOM    314 HD13 LEU    19      29.776  26.185  37.098  1.00  0.00           H  
ATOM    315  CD2 LEU    19      32.777  26.845  35.524  1.00  0.00           C  
ATOM    316 HD21 LEU    19      33.811  26.579  35.742  1.00  0.00           H  
ATOM    317 HD22 LEU    19      32.483  26.407  34.570  1.00  0.00           H  
ATOM    318 HD23 LEU    19      32.685  27.930  35.470  1.00  0.00           H  
ATOM    319  C   LEU    19      31.921  24.824  39.316  1.00  0.00           C  
ATOM    320  O   LEU    19      31.080  23.972  39.021  1.00  0.00           O  
ATOM    321  N   HIE    20      33.197  24.565  39.767  1.00  0.00           N  
ATOM    322  H   HIE    20      33.852  25.306  39.975  1.00  0.00           H  
ATOM    323  CA  HIE    20      33.650  23.185  39.900  1.00  0.00           C  
ATOM    324  HA  HIE    20      33.540  22.667  38.947  1.00  0.00           H  
ATOM    325  CB  HIE    20      35.122  23.141  40.313  1.00  0.00           C  
ATOM    326  HB2 HIE    20      35.718  23.756  39.638  1.00  0.00           H  
ATOM    327  HB3 HIE    20      35.240  23.505  41.334  1.00  0.00           H  
ATOM    328  CG  HIE    20      35.715  21.768  40.277  1.00  0.00           C  
ATOM    329  ND1 HIE    20      35.968  21.098  39.099  1.00  0.00           N  
ATOM    330  CE1 HIE    20      36.491  19.916  39.377  1.00  0.00           C  
ATOM    331  HE1 HIE    20      36.763  19.229  38.575  1.00  0.00           H  
ATOM    332  NE2 HIE    20      36.586  19.796  40.690  1.00  0.00           N  
ATOM    333  HE2 HIE    20      36.950  18.999  41.192  1.00  0.00           H  
ATOM    334  CD2 HIE    20      36.106  20.942  41.275  1.00  0.00           C  
ATOM    335  HD2 HIE    20      36.100  21.039  42.361  1.00  0.00           H  
ATOM    336  C   HIE    20      32.800  22.420  40.909  1.00  0.00           C  
ATOM    337  O   HIE    20      32.395  21.284  40.651  1.00  0.00           O  
ATOM    338  N   LYS    21      32.566  23.126  41.985  1.00  0.00           N  
ATOM    339  H   LYS    21      32.890  24.073  42.119  1.00  0.00           H  
ATOM    340  CA  LYS    21      31.842  22.481  43.077  1.00  0.00           C  
ATOM    341  HA  LYS    21      32.295  21.515  43.301  1.00  0.00           H  
ATOM    342  CB  LYS    21      31.889  23.346  44.338  1.00  0.00           C  
ATOM    343  HB2 LYS    21      32.938  23.556  44.546  1.00  0.00           H  
ATOM    344  HB3 LYS    21      31.371  24.278  44.109  1.00  0.00           H  
ATOM    345  CG  LYS    21      31.251  22.699  45.558  1.00  0.00           C  
ATOM    346  HG2 LYS    21      30.200  22.509  45.338  1.00  0.00           H  
ATOM    347  HG3 LYS    21      31.757  21.753  45.751  1.00  0.00           H  
ATOM    348  CD  LYS    21      31.358  23.593  46.786  1.00  0.00           C  
ATOM    349  HD2 LYS    21      32.412  23.698  47.045  1.00  0.00           H  
ATOM    350  HD3 LYS    21      30.947  24.572  46.538  1.00  0.00           H  
ATOM    351  CE  LYS    21      30.600  23.009  47.971  1.00  0.00           C  
ATOM    352  HE2 LYS    21      29.551  22.910  47.692  1.00  0.00           H  
ATOM    353  HE3 LYS    21      31.011  22.024  48.190  1.00  0.00           H  
ATOM    354  NZ  LYS    21      30.713  23.877  49.182  1.00  0.00           N  
ATOM    355  HZ1 LYS    21      30.331  24.790  48.979  1.00  0.00           H  
ATOM    356  HZ2 LYS    21      30.199  23.459  49.944  1.00  0.00           H  
ATOM    357  HZ3 LYS    21      31.685  23.969  49.441  1.00  0.00           H  
ATOM    358  C   LYS    21      30.393  22.205  42.687  1.00  0.00           C  
ATOM    359  O   LYS    21      29.846  21.150  43.016  1.00  0.00           O  
ATOM    360  N   ASN    22      29.823  23.092  42.022  1.00  0.00           N  
ATOM    361  H   ASN    22      30.336  23.876  41.644  1.00  0.00           H  
ATOM    362  CA  ASN    22      28.378  23.055  41.831  1.00  0.00           C  
ATOM    363  HA  ASN    22      27.923  22.409  42.582  1.00  0.00           H  
ATOM    364  CB  ASN    22      27.781  24.458  41.967  1.00  0.00           C  
ATOM    365  HB2 ASN    22      28.341  25.141  41.328  1.00  0.00           H  
ATOM    366  HB3 ASN    22      26.742  24.427  41.642  1.00  0.00           H  
ATOM    367  CG  ASN    22      27.829  24.977  43.391  1.00  0.00           C  
ATOM    368  OD1 ASN    22      27.651  24.218  44.347  1.00  0.00           O  
ATOM    369  ND2 ASN    22      28.072  26.273  43.541  1.00  0.00           N  
ATOM    370 HD21 ASN    22      28.114  26.671  44.469  1.00  0.00           H  
ATOM    371 HD22 ASN    22      28.213  26.855  42.728  1.00  0.00           H  
ATOM    372  C   ASN    22      28.006  22.451  40.479  1.00  0.00           C  
ATOM    373  O   ASN    22      26.825  22.342  40.147  1.00  0.00           O  
ATOM    374  N   TRP    23      28.909  22.159  39.659  1.00  0.00           N  
ATOM    375  H   TRP    23      29.883  22.294  39.888  1.00  0.00           H  
ATOM    376  CA  TRP    23      28.574  21.662  38.329  1.00  0.00           C  
ATOM    377  HA  TRP    23      28.066  22.442  37.761  1.00  0.00           H  
ATOM    378  CB  TRP    23      29.840  21.253  37.572  1.00  0.00           C  
ATOM    379  HB2 TRP    23      30.532  22.094  37.529  1.00  0.00           H  
ATOM    380  HB3 TRP    23      30.322  20.411  38.070  1.00  0.00           H  
ATOM    381  CG  TRP    23      29.593  20.829  36.156  1.00  0.00           C  
ATOM    382  CD1 TRP    23      29.571  19.550  35.671  1.00  0.00           C  
ATOM    383  HD1 TRP    23      29.749  18.748  36.387  1.00  0.00           H  
ATOM    384  NE1 TRP    23      29.316  19.562  34.318  1.00  0.00           N  
ATOM    385  HE1 TRP    23      29.248  18.747  33.726  1.00  0.00           H  
ATOM    386  CE2 TRP    23      29.170  20.858  33.907  1.00  0.00           C  
ATOM    387  CZ2 TRP    23      28.904  21.377  32.637  1.00  0.00           C  
ATOM    388  HZ2 TRP    23      28.785  20.681  31.807  1.00  0.00           H  
ATOM    389  CH2 TRP    23      28.809  22.739  32.515  1.00  0.00           C  
ATOM    390  HH2 TRP    23      28.603  23.178  31.538  1.00  0.00           H  
ATOM    391  CZ3 TRP    23      28.972  23.588  33.622  1.00  0.00           C  
ATOM    392  HZ3 TRP    23      28.894  24.670  33.514  1.00  0.00           H  
ATOM    393  CE3 TRP    23      29.237  23.076  34.886  1.00  0.00           C  
ATOM    394  HE3 TRP    23      29.352  23.774  35.715  1.00  0.00           H  
ATOM    395  CD2 TRP    23      29.340  21.686  35.039  1.00  0.00           C  
ATOM    396  C   TRP    23      27.615  20.480  38.416  1.00  0.00           C  
ATOM    397  O   TRP    23      26.689  20.362  37.609  1.00  0.00           O  
ATOM    398  N   HIE    24      27.824  19.635  39.485  1.00  0.00           N  
ATOM    399  H   HIE    24      28.548  19.799  40.170  1.00  0.00           H  
ATOM    400  CA  HIE    24      27.015  18.428  39.609  1.00  0.00           C  
ATOM    401  HA  HIE    24      26.575  18.178  38.644  1.00  0.00           H  
ATOM    402  CB  HIE    24      27.875  17.250  40.074  1.00  0.00           C  
ATOM    403  HB2 HIE    24      28.320  17.472  41.044  1.00  0.00           H  
ATOM    404  HB3 HIE    24      27.269  16.347  40.151  1.00  0.00           H  
ATOM    405  CG  HIE    24      29.004  16.930  39.148  1.00  0.00           C  
ATOM    406  ND1 HIE    24      28.805  16.486  37.859  1.00  0.00           N  
ATOM    407  CE1 HIE    24      29.979  16.287  37.281  1.00  0.00           C  
ATOM    408  HE1 HIE    24      30.037  15.932  36.252  1.00  0.00           H  
ATOM    409  NE2 HIE    24      30.929  16.588  38.150  1.00  0.00           N  
ATOM    410  HE2 HIE    24      31.924  16.532  37.987  1.00  0.00           H  
ATOM    411  CD2 HIE    24      30.345  16.993  39.325  1.00  0.00           C  
ATOM    412  HD2 HIE    24      30.967  17.285  40.170  1.00  0.00           H  
ATOM    413  C   HIE    24      25.853  18.640  40.574  1.00  0.00           C  
ATOM    414  O   HIE    24      25.129  17.696  40.898  1.00  0.00           O  
ATOM    415  N   GLY    25      25.813  19.784  41.240  1.00  0.00           N  
ATOM    416  H   GLY    25      26.420  20.545  40.973  1.00  0.00           H  
ATOM    417  CA  GLY    25      24.909  19.983  42.361  1.00  0.00           C  
ATOM    418  HA2 GLY    25      24.867  19.054  42.931  1.00  0.00           H  
ATOM    419  HA3 GLY    25      25.318  20.775  42.989  1.00  0.00           H  
ATOM    420  C   GLY    25      23.504  20.366  41.935  1.00  0.00           C  
ATOM    421  O   GLY    25      22.611  20.505  42.773  1.00  0.00           O  
ATOM    422  N   GLY    26      23.236  20.262  40.438  1.00  0.00           N  
ATOM    423  H   GLY    26      23.941  19.947  39.787  1.00  0.00           H  
ATOM    424  CA  GLY    26      21.928  20.624  39.917  1.00  0.00           C  
ATOM    425  HA2 GLY    26      21.739  20.022  39.028  1.00  0.00           H  
ATOM    426  HA3 GLY    26      21.183  20.391  40.678  1.00  0.00           H  
ATOM    427  C   GLY    26      21.817  22.092  39.551  1.00  0.00           C  
ATOM    428  O   GLY    26      22.774  22.852  39.714  1.00  0.00           O  
ATOM    429  N   LYS    27      20.857  22.628  38.719  1.00  0.00           N  
ATOM    430  H   LYS    27      20.208  21.881  38.518  1.00  0.00           H  
ATOM    431  CA  LYS    27      20.634  23.928  38.092  1.00  0.00           C  
ATOM    432  HA  LYS    27      21.419  24.125  37.362  1.00  0.00           H  
ATOM    433  CB  LYS    27      19.283  23.953  37.375  1.00  0.00           C  
ATOM    434  HB2 LYS    27      18.539  23.573  38.076  1.00  0.00           H  
ATOM    435  HB3 LYS    27      19.062  24.994  37.140  1.00  0.00           H  
ATOM    436  CG  LYS    27      19.244  23.127  36.098  1.00  0.00           C  
ATOM    437  HG2 LYS    27      20.066  23.444  35.457  1.00  0.00           H  
ATOM    438  HG3 LYS    27      19.374  22.077  36.362  1.00  0.00           H  
ATOM    439  CD  LYS    27      17.925  23.304  35.357  1.00  0.00           C  
ATOM    440  HD2 LYS    27      17.115  22.993  36.017  1.00  0.00           H  
ATOM    441  HD3 LYS    27      17.807  24.359  35.111  1.00  0.00           H  
ATOM    442  CE  LYS    27      17.885  22.478  34.079  1.00  0.00           C  
ATOM    443  HE2 LYS    27      18.702  22.803  33.435  1.00  0.00           H  
ATOM    444  HE3 LYS    27      18.026  21.430  34.344  1.00  0.00           H  
ATOM    445  NZ  LYS    27      16.588  22.637  33.357  1.00  0.00           N  
ATOM    446  HZ1 LYS    27      16.456  23.608  33.111  1.00  0.00           H  
ATOM    447  HZ2 LYS    27      16.599  22.076  32.517  1.00  0.00           H  
ATOM    448  HZ3 LYS    27      15.830  22.336  33.953  1.00  0.00           H  
ATOM    449  C   LYS    27      20.702  25.054  39.119  1.00  0.00           C  
ATOM    450  O   LYS    27      21.211  26.137  38.827  1.00  0.00           O  
ATOM    451  N   ASP    28      20.084  24.867  40.343  1.00  0.00           N  
ATOM    452  H   ASP    28      19.612  24.009  40.591  1.00  0.00           H  
ATOM    453  CA  ASP    28      20.063  25.969  41.299  1.00  0.00           C  
ATOM    454  HA  ASP    28      19.568  26.833  40.855  1.00  0.00           H  
ATOM    455  CB  ASP    28      19.303  25.568  42.565  1.00  0.00           C  
ATOM    456  HB2 ASP    28      19.729  24.630  42.922  1.00  0.00           H  
ATOM    457  HB3 ASP    28      19.462  26.346  43.311  1.00  0.00           H  
ATOM    458  CG  ASP    28      17.813  25.389  42.330  1.00  0.00           C  
ATOM    459  OD1 ASP    28      17.277  25.954  41.352  1.00  0.00           O  
ATOM    460  OD2 ASP    28      17.168  24.679  43.131  1.00  0.00           O  
ATOM    461  C   ASP    28      21.480  26.413  41.657  1.00  0.00           C  
ATOM    462  O   ASP    28      21.753  27.610  41.762  1.00  0.00           O  
ATOM    463  N   ASN    29      22.363  25.390  41.765  1.00  0.00           N  
ATOM    464  H   ASN    29      22.122  24.415  41.656  1.00  0.00           H  
ATOM    465  CA  ASN    29      23.735  25.727  42.130  1.00  0.00           C  
ATOM    466  HA  ASN    29      23.733  26.400  42.987  1.00  0.00           H  
ATOM    467  CB  ASN    29      24.517  24.465  42.501  1.00  0.00           C  
ATOM    468  HB2 ASN    29      24.354  23.714  41.729  1.00  0.00           H  
ATOM    469  HB3 ASN    29      25.578  24.713  42.549  1.00  0.00           H  
ATOM    470  CG  ASN    29      24.094  23.887  43.837  1.00  0.00           C  
ATOM    471  OD1 ASN    29      23.468  24.570  44.653  1.00  0.00           O  
ATOM    472  ND2 ASN    29      24.434  22.625  44.072  1.00  0.00           N  
ATOM    473 HD21 ASN    29      24.176  22.191  44.946  1.00  0.00           H  
ATOM    474 HD22 ASN    29      24.947  22.106  43.374  1.00  0.00           H  
ATOM    475  C   ASN    29      24.445  26.480  41.010  1.00  0.00           C  
ATOM    476  O   ASN    29      25.205  27.415  41.270  1.00  0.00           O  
ATOM    477  N   LEU    30      24.065  26.292  39.829  1.00  0.00           N  
ATOM    478  H   LEU    30      23.308  25.650  39.641  1.00  0.00           H  
ATOM    479  CA  LEU    30      24.716  26.943  38.697  1.00  0.00           C  
ATOM    480  HA  LEU    30      25.788  27.017  38.881  1.00  0.00           H  
ATOM    481  CB  LEU    30      24.494  26.139  37.414  1.00  0.00           C  
ATOM    482  HB2 LEU    30      23.425  25.923  37.425  1.00  0.00           H  
ATOM    483  HB3 LEU    30      24.725  26.784  36.566  1.00  0.00           H  
ATOM    484  CG  LEU    30      25.277  24.832  37.289  1.00  0.00           C  
ATOM    485  HG  LEU    30      25.087  24.217  38.169  1.00  0.00           H  
ATOM    486  CD1 LEU    30      24.846  24.074  36.038  1.00  0.00           C  
ATOM    487 HD11 LEU    30      25.035  24.687  35.157  1.00  0.00           H  
ATOM    488 HD12 LEU    30      25.411  23.145  35.962  1.00  0.00           H  
ATOM    489 HD13 LEU    30      23.781  23.846  36.099  1.00  0.00           H  
ATOM    490  CD2 LEU    30      26.776  25.107  37.264  1.00  0.00           C  
ATOM    491 HD21 LEU    30      27.070  25.608  38.187  1.00  0.00           H  
ATOM    492 HD22 LEU    30      27.318  24.165  37.174  1.00  0.00           H  
ATOM    493 HD23 LEU    30      27.015  25.745  36.413  1.00  0.00           H  
ATOM    494  C   LEU    30      24.197  28.366  38.516  1.00  0.00           C  
ATOM    495  O   LEU    30      24.908  29.230  37.997  1.00  0.00           O  
ATOM    496  N   HIE    31      22.947  28.572  39.020  1.00  0.00           N  
ATOM    497  H   HIE    31      22.362  27.826  39.370  1.00  0.00           H  
ATOM    498  CA  HIE    31      22.405  29.926  39.001  1.00  0.00           C  
ATOM    499  HA  HIE    31      22.442  30.325  37.988  1.00  0.00           H  
ATOM    500  CB  HIE    31      20.949  29.926  39.474  1.00  0.00           C  
ATOM    501  HB2 HIE    31      20.806  29.164  40.240  1.00  0.00           H  
ATOM    502  HB3 HIE    31      20.683  30.902  39.879  1.00  0.00           H  
ATOM    503  CG  HIE    31      19.965  29.630  38.388  1.00  0.00           C  
ATOM    504  ND1 HIE    31      19.924  30.341  37.208  1.00  0.00           N  
ATOM    505  CE1 HIE    31      18.960  29.858  36.443  1.00  0.00           C  
ATOM    506  HE1 HIE    31      18.764  30.289  35.462  1.00  0.00           H  
ATOM    507  NE2 HIE    31      18.376  28.859  37.084  1.00  0.00           N  
ATOM    508  HE2 HIE    31      17.607  28.301  36.743  1.00  0.00           H  
ATOM    509  CD2 HIE    31      18.988  28.697  38.304  1.00  0.00           C  
ATOM    510  HD2 HIE    31      18.647  27.918  38.985  1.00  0.00           H  
ATOM    511  C   HIE    31      23.237  30.865  39.868  1.00  0.00           C  
ATOM    512  O   HIE    31      23.445  32.026  39.508  1.00  0.00           O  
ATOM    513  N   ASP    32      23.637  30.303  40.948  1.00  0.00           N  
ATOM    514  H   ASP    32      23.399  29.368  41.246  1.00  0.00           H  
ATOM    515  CA  ASP    32      24.459  31.123  41.832  1.00  0.00           C  
ATOM    516  HA  ASP    32      23.939  32.053  42.062  1.00  0.00           H  
ATOM    517  CB  ASP    32      24.740  30.384  43.142  1.00  0.00           C  
ATOM    518  HB2 ASP    32      25.089  29.384  42.886  1.00  0.00           H  
ATOM    519  HB3 ASP    32      25.531  30.921  43.665  1.00  0.00           H  
ATOM    520  CG  ASP    32      23.520  30.280  44.039  1.00  0.00           C  
ATOM    521  OD1 ASP    32      22.530  31.008  43.808  1.00  0.00           O  
ATOM    522  OD2 ASP    32      23.549  29.468  44.988  1.00  0.00           O  
ATOM    523  C   ASP    32      25.771  31.512  41.157  1.00  0.00           C  
ATOM    524  O   ASP    32      26.218  32.657  41.268  1.00  0.00           O  
ATOM    525  N   VAL    33      26.318  30.579  40.454  1.00  0.00           N  
ATOM    526  H   VAL    33      25.920  29.651  40.420  1.00  0.00           H  
ATOM    527  CA  VAL    33      27.561  30.825  39.731  1.00  0.00           C  
ATOM    528  HA  VAL    33      28.324  31.253  40.381  1.00  0.00           H  
ATOM    529  CB  VAL    33      28.119  29.530  39.101  1.00  0.00           C  
ATOM    530  HB  VAL    33      27.326  29.043  38.533  1.00  0.00           H  
ATOM    531  CG1 VAL    33      29.291  29.841  38.173  1.00  0.00           C  
ATOM    532 HG11 VAL    33      30.085  30.327  38.740  1.00  0.00           H  
ATOM    533 HG12 VAL    33      29.669  28.915  37.740  1.00  0.00           H  
ATOM    534 HG13 VAL    33      28.957  30.505  37.375  1.00  0.00           H  
ATOM    535  CG2 VAL    33      28.543  28.547  40.191  1.00  0.00           C  
ATOM    536 HG21 VAL    33      27.682  28.297  40.811  1.00  0.00           H  
ATOM    537 HG22 VAL    33      28.934  27.639  39.731  1.00  0.00           H  
ATOM    538 HG23 VAL    33      29.316  29.002  40.811  1.00  0.00           H  
ATOM    539  C   VAL    33      27.329  31.878  38.650  1.00  0.00           C  
ATOM    540  O   VAL    33      28.121  32.813  38.503  1.00  0.00           O  
ATOM    541  N   ASP    34      26.218  31.750  37.902  1.00  0.00           N  
ATOM    542  H   ASP    34      25.634  30.937  38.035  1.00  0.00           H  
ATOM    543  CA  ASP    34      25.846  32.708  36.866  1.00  0.00           C  
ATOM    544  HA  ASP    34      26.627  32.752  36.107  1.00  0.00           H  
ATOM    545  CB  ASP    34      24.535  32.289  36.195  1.00  0.00           C  
ATOM    546  HB2 ASP    34      24.659  31.268  35.834  1.00  0.00           H  
ATOM    547  HB3 ASP    34      23.751  32.314  36.952  1.00  0.00           H  
ATOM    548  CG  ASP    34      24.148  33.191  35.037  1.00  0.00           C  
ATOM    549  OD1 ASP    34      24.969  33.389  34.116  1.00  0.00           O  
ATOM    550  OD2 ASP    34      23.010  33.711  35.045  1.00  0.00           O  
ATOM    551  C   ASP    34      25.715  34.116  37.440  1.00  0.00           C  
ATOM    552  O   ASP    34      26.202  35.081  36.848  1.00  0.00           O  
ATOM    553  N   ASN    35      24.996  34.204  38.628  1.00  0.00           N  
ATOM    554  H   ASN    35      24.544  33.399  39.038  1.00  0.00           H  
ATOM    555  CA  ASN    35      24.821  35.499  39.277  1.00  0.00           C  
ATOM    556  HA  ASN    35      24.363  36.201  38.581  1.00  0.00           H  
ATOM    557  CB  ASN    35      23.918  35.367  40.505  1.00  0.00           C  
ATOM    558  HB2 ASN    35      24.246  34.507  41.089  1.00  0.00           H  
ATOM    559  HB3 ASN    35      24.011  36.271  41.107  1.00  0.00           H  
ATOM    560  CG  ASN    35      22.460  35.176  40.140  1.00  0.00           C  
ATOM    561  OD1 ASN    35      22.030  35.535  39.040  1.00  0.00           O  
ATOM    562  ND2 ASN    35      21.686  34.610  41.059  1.00  0.00           N  
ATOM    563 HD21 ASN    35      20.706  34.460  40.866  1.00  0.00           H  
ATOM    564 HD22 ASN    35      22.082  34.333  41.946  1.00  0.00           H  
ATOM    565  C   ASN    35      26.162  36.115  39.669  1.00  0.00           C  
ATOM    566  O   ASN    35      26.379  37.313  39.479  1.00  0.00           O  
ATOM    567  N   HIE    36      27.030  35.289  40.191  1.00  0.00           N  
ATOM    568  H   HIE    36      26.816  34.316  40.355  1.00  0.00           H  
ATOM    569  CA  HIE    36      28.336  35.789  40.603  1.00  0.00           C  
ATOM    570  HA  HIE    36      28.211  36.645  41.266  1.00  0.00           H  
ATOM    571  CB  HIE    36      29.114  34.704  41.348  1.00  0.00           C  
ATOM    572  HB2 HIE    36      28.432  34.102  41.949  1.00  0.00           H  
ATOM    573  HB3 HIE    36      29.639  34.060  40.642  1.00  0.00           H  
ATOM    574  CG  HIE    36      30.147  35.243  42.286  1.00  0.00           C  
ATOM    575  ND1 HIE    36      30.783  34.458  43.223  1.00  0.00           N  
ATOM    576  CE1 HIE    36      31.641  35.201  43.902  1.00  0.00           C  
ATOM    577  HE1 HIE    36      32.247  34.762  44.695  1.00  0.00           H  
ATOM    578  NE2 HIE    36      31.585  36.437  43.438  1.00  0.00           N  
ATOM    579  HE2 HIE    36      32.129  37.222  43.765  1.00  0.00           H  
ATOM    580  CD2 HIE    36      30.658  36.489  42.426  1.00  0.00           C  
ATOM    581  HD2 HIE    36      30.465  37.430  41.910  1.00  0.00           H  
ATOM    582  C   HIE    36      29.141  36.280  39.405  1.00  0.00           C  
ATOM    583  O   HIE    36      29.780  37.334  39.469  1.00  0.00           O  
ATOM    584  N   LEU    37      29.113  35.484  38.314  1.00  0.00           N  
ATOM    585  H   LEU    37      28.635  34.594  38.321  1.00  0.00           H  
ATOM    586  CA  LEU    37      29.823  35.878  37.102  1.00  0.00           C  
ATOM    587  HA  LEU    37      30.878  36.036  37.327  1.00  0.00           H  
ATOM    588  CB  LEU    37      29.709  34.786  36.035  1.00  0.00           C  
ATOM    589  HB2 LEU    37      30.054  33.886  36.544  1.00  0.00           H  
ATOM    590  HB3 LEU    37      28.656  34.675  35.776  1.00  0.00           H  
ATOM    591  CG  LEU    37      30.528  34.997  34.761  1.00  0.00           C  
ATOM    592  HG  LEU    37      30.191  35.909  34.269  1.00  0.00           H  
ATOM    593  CD1 LEU    37      32.011  35.117  35.097  1.00  0.00           C  
ATOM    594 HD11 LEU    37      32.348  34.204  35.588  1.00  0.00           H  
ATOM    595 HD12 LEU    37      32.580  35.267  34.180  1.00  0.00           H  
ATOM    596 HD13 LEU    37      32.165  35.966  35.762  1.00  0.00           H  
ATOM    597  CD2 LEU    37      30.288  33.856  33.777  1.00  0.00           C  
ATOM    598 HD21 LEU    37      29.231  33.816  33.515  1.00  0.00           H  
ATOM    599 HD22 LEU    37      30.879  34.022  32.876  1.00  0.00           H  
ATOM    600 HD23 LEU    37      30.584  32.912  34.235  1.00  0.00           H  
ATOM    601  C   LEU    37      29.280  37.195  36.558  1.00  0.00           C  
ATOM    602  O   LEU    37      30.049  38.065  36.143  1.00  0.00           O  
ATOM    603  N   GLN    38      27.927  37.371  36.567  1.00  0.00           N  
ATOM    604  H   GLN    38      27.321  36.614  36.851  1.00  0.00           H  
ATOM    605  CA  GLN    38      27.313  38.618  36.123  1.00  0.00           C  
ATOM    606  HA  GLN    38      27.610  38.829  35.095  1.00  0.00           H  
ATOM    607  CB  GLN    38      25.788  38.517  36.180  1.00  0.00           C  
ATOM    608  HB2 GLN    38      25.529  38.058  37.135  1.00  0.00           H  
ATOM    609  HB3 GLN    38      25.395  39.533  36.148  1.00  0.00           H  
ATOM    610  CG  GLN    38      25.182  37.703  35.045  1.00  0.00           C  
ATOM    611  HG2 GLN    38      25.425  38.189  34.101  1.00  0.00           H  
ATOM    612  HG3 GLN    38      25.616  36.703  35.061  1.00  0.00           H  
ATOM    613  CD  GLN    38      23.673  37.578  35.152  1.00  0.00           C  
ATOM    614  OE1 GLN    38      23.015  38.388  35.813  1.00  0.00           O  
ATOM    615  NE2 GLN    38      23.115  36.561  34.506  1.00  0.00           N  
ATOM    616 HE21 GLN    38      22.114  36.431  34.544  1.00  0.00           H  
ATOM    617 HE22 GLN    38      23.694  35.922  33.980  1.00  0.00           H  
ATOM    618  C   GLN    38      27.792  39.798  36.965  1.00  0.00           C  
ATOM    619  O   GLN    38      28.067  40.875  36.432  1.00  0.00           O  
ATOM    620  N   ASN    39      27.849  39.566  38.246  1.00  0.00           N  
ATOM    621  H   ASN    39      27.525  38.703  38.659  1.00  0.00           H  
ATOM    622  CA  ASN    39      28.336  40.618  39.133  1.00  0.00           C  
ATOM    623  HA  ASN    39      27.734  41.517  39.005  1.00  0.00           H  
ATOM    624  CB  ASN    39      28.243  40.172  40.595  1.00  0.00           C  
ATOM    625  HB2 ASN    39      28.674  39.175  40.686  1.00  0.00           H  
ATOM    626  HB3 ASN    39      28.811  40.870  41.210  1.00  0.00           H  
ATOM    627  CG  ASN    39      26.815  40.130  41.103  1.00  0.00           C  
ATOM    628  OD1 ASN    39      25.922  40.763  40.534  1.00  0.00           O  
ATOM    629  ND2 ASN    39      26.590  39.382  42.176  1.00  0.00           N  
ATOM    630 HD21 ASN    39      25.657  39.317  42.557  1.00  0.00           H  
ATOM    631 HD22 ASN    39      27.354  38.880  42.607  1.00  0.00           H  
ATOM    632  C   ASN    39      29.768  41.020  38.793  1.00  0.00           C  
ATOM    633  O   ASN    39      30.099  42.207  38.792  1.00  0.00           O  
ATOM    634  N   VAL    40      30.605  40.033  38.470  1.00  0.00           N  
ATOM    635  H   VAL    40      30.291  39.073  38.490  1.00  0.00           H  
ATOM    636  CA  VAL    40      31.999  40.299  38.134  1.00  0.00           C  
ATOM    637  HA  VAL    40      32.485  40.910  38.894  1.00  0.00           H  
ATOM    638  CB  VAL    40      32.802  38.988  37.967  1.00  0.00           C  
ATOM    639  HB  VAL    40      32.263  38.329  37.287  1.00  0.00           H  
ATOM    640  CG1 VAL    40      34.192  39.275  37.402  1.00  0.00           C  
ATOM    641 HG11 VAL    40      34.732  39.934  38.082  1.00  0.00           H  
ATOM    642 HG12 VAL    40      34.740  38.339  37.293  1.00  0.00           H  
ATOM    643 HG13 VAL    40      34.097  39.756  36.429  1.00  0.00           H  
ATOM    644  CG2 VAL    40      32.905  38.253  39.301  1.00  0.00           C  
ATOM    645 HG21 VAL    40      31.905  38.012  39.662  1.00  0.00           H  
ATOM    646 HG22 VAL    40      33.473  37.332  39.166  1.00  0.00           H  
ATOM    647 HG23 VAL    40      33.410  38.887  40.029  1.00  0.00           H  
ATOM    648  C   VAL    40      32.074  41.128  36.854  1.00  0.00           C  
ATOM    649  O   VAL    40      32.829  42.101  36.781  1.00  0.00           O  
ATOM    650  N   ILE    41      31.265  40.769  35.867  1.00  0.00           N  
ATOM    651  H   ILE    41      30.680  39.952  35.970  1.00  0.00           H  
ATOM    652  CA  ILE    41      31.230  41.490  34.601  1.00  0.00           C  
ATOM    653  HA  ILE    41      32.223  41.550  34.157  1.00  0.00           H  
ATOM    654  CB  ILE    41      30.257  40.827  33.599  1.00  0.00           C  
ATOM    655  HB  ILE    41      29.322  40.601  34.112  1.00  0.00           H  
ATOM    656  CG2 ILE    41      29.979  41.760  32.418  1.00  0.00           C  
ATOM    657 HG21 ILE    41      30.913  41.986  31.905  1.00  0.00           H  
ATOM    658 HG22 ILE    41      29.292  41.274  31.725  1.00  0.00           H  
ATOM    659 HG23 ILE    41      29.532  42.685  32.782  1.00  0.00           H  
ATOM    660  CG1 ILE    41      30.821  39.484  33.117  1.00  0.00           C  
ATOM    661 HG12 ILE    41      31.698  39.703  32.507  1.00  0.00           H  
ATOM    662 HG13 ILE    41      31.125  38.926  34.003  1.00  0.00           H  
ATOM    663  CD1 ILE    41      29.834  38.654  32.308  1.00  0.00           C  
ATOM    664 HD11 ILE    41      29.530  39.212  31.423  1.00  0.00           H  
ATOM    665 HD12 ILE    41      30.307  37.721  32.004  1.00  0.00           H  
ATOM    666 HD13 ILE    41      28.958  38.435  32.918  1.00  0.00           H  
ATOM    667  C   ILE    41      30.828  42.943  34.845  1.00  0.00           C  
ATOM    668  O   ILE    41      31.427  43.862  34.281  1.00  0.00           O  
ATOM    669  N   GLU    42      29.753  43.143  35.674  1.00  0.00           N  
ATOM    670  H   GLU    42      29.227  42.362  36.039  1.00  0.00           H  
ATOM    671  CA  GLU    42      29.306  44.492  36.005  1.00  0.00           C  
ATOM    672  HA  GLU    42      29.057  45.032  35.092  1.00  0.00           H  
ATOM    673  CB  GLU    42      28.065  44.444  36.899  1.00  0.00           C  
ATOM    674  HB2 GLU    42      28.240  43.677  37.654  1.00  0.00           H  
ATOM    675  HB3 GLU    42      27.976  45.416  37.383  1.00  0.00           H  
ATOM    676  CG  GLU    42      26.778  44.131  36.148  1.00  0.00           C  
ATOM    677  HG2 GLU    42      26.618  44.930  35.424  1.00  0.00           H  
ATOM    678  HG3 GLU    42      26.923  43.188  35.622  1.00  0.00           H  
ATOM    679  CD  GLU    42      25.565  44.021  37.058  1.00  0.00           C  
ATOM    680  OE1 GLU    42      25.694  44.273  38.277  1.00  0.00           O  
ATOM    681  OE2 GLU    42      24.475  43.679  36.546  1.00  0.00           O  
ATOM    682  C   GLU    42      30.414  45.289  36.689  1.00  0.00           C  
ATOM    683  O   GLU    42      30.592  46.477  36.415  1.00  0.00           O  
ATOM    684  N   ASP    43      31.104  44.663  37.551  1.00  0.00           N  
ATOM    685  H   ASP    43      30.880  43.712  37.808  1.00  0.00           H  
ATOM    686  CA  ASP    43      32.210  45.323  38.238  1.00  0.00           C  
ATOM    687  HA  ASP    43      31.852  46.229  38.727  1.00  0.00           H  
ATOM    688  CB  ASP    43      32.810  44.398  39.299  1.00  0.00           C  
ATOM    689  HB2 ASP    43      32.978  43.427  38.833  1.00  0.00           H  
ATOM    690  HB3 ASP    43      33.766  44.822  39.608  1.00  0.00           H  
ATOM    691  CG  ASP    43      31.915  44.229  40.515  1.00  0.00           C  
ATOM    692  OD1 ASP    43      30.969  45.028  40.691  1.00  0.00           O  
ATOM    693  OD2 ASP    43      32.158  43.292  41.304  1.00  0.00           O  
ATOM    694  C   ASP    43      33.289  45.758  37.250  1.00  0.00           C  
ATOM    695  O   ASP    43      33.847  46.850  37.372  1.00  0.00           O  
ATOM    696  N   ILE    44      33.604  44.855  36.283  1.00  0.00           N  
ATOM    697  H   ILE    44      33.186  43.936  36.267  1.00  0.00           H  
ATOM    698  CA  ILE    44      34.603  45.179  35.270  1.00  0.00           C  
ATOM    699  HA  ILE    44      35.530  45.520  35.731  1.00  0.00           H  
ATOM    700  CB  ILE    44      34.897  43.967  34.358  1.00  0.00           C  
ATOM    701  HB  ILE    44      33.952  43.536  34.028  1.00  0.00           H  
ATOM    702  CG2 ILE    44      35.715  44.396  33.137  1.00  0.00           C  
ATOM    703 HG21 ILE    44      36.660  44.827  33.466  1.00  0.00           H  
ATOM    704 HG22 ILE    44      35.911  43.528  32.508  1.00  0.00           H  
ATOM    705 HG23 ILE    44      35.156  45.139  32.568  1.00  0.00           H  
ATOM    706  CG1 ILE    44      35.622  42.870  35.146  1.00  0.00           C  
ATOM    707 HG12 ILE    44      36.628  43.234  35.354  1.00  0.00           H  
ATOM    708 HG13 ILE    44      35.083  42.738  36.085  1.00  0.00           H  
ATOM    709  CD1 ILE    44      35.705  41.536  34.417  1.00  0.00           C  
ATOM    710 HD11 ILE    44      36.244  41.667  33.478  1.00  0.00           H  
ATOM    711 HD12 ILE    44      36.232  40.813  35.039  1.00  0.00           H  
ATOM    712 HD13 ILE    44      34.699  41.171  34.209  1.00  0.00           H  
ATOM    713  C   ILE    44      34.125  46.366  34.436  1.00  0.00           C  
ATOM    714  O   ILE    44      34.896  47.287  34.158  1.00  0.00           O  
ATOM    715  N   HIE    45      32.834  46.313  34.022  1.00  0.00           N  
ATOM    716  H   HIE    45      32.275  45.491  34.199  1.00  0.00           H  
ATOM    717  CA  HIE    45      32.235  47.408  33.268  1.00  0.00           C  
ATOM    718  HA  HIE    45      32.769  47.545  32.328  1.00  0.00           H  
ATOM    719  CB  HIE    45      30.768  47.105  32.957  1.00  0.00           C  
ATOM    720  HB2 HIE    45      30.692  46.179  32.388  1.00  0.00           H  
ATOM    721  HB3 HIE    45      30.197  47.011  33.881  1.00  0.00           H  
ATOM    722  CG  HIE    45      30.095  48.165  32.143  1.00  0.00           C  
ATOM    723  ND1 HIE    45      29.365  49.187  32.711  1.00  0.00           N  
ATOM    724  CE1 HIE    45      28.894  49.967  31.753  1.00  0.00           C  
ATOM    725  HE1 HIE    45      28.285  50.838  31.998  1.00  0.00           H  
ATOM    726  NE2 HIE    45      29.293  49.489  30.587  1.00  0.00           N  
ATOM    727  HE2 HIE    45      29.085  49.880  29.679  1.00  0.00           H  
ATOM    728  CD2 HIE    45      30.046  48.361  30.804  1.00  0.00           C  
ATOM    729  HD2 HIE    45      30.469  47.817  29.960  1.00  0.00           H  
ATOM    730  C   HIE    45      32.346  48.727  34.027  1.00  0.00           C  
ATOM    731  O   HIE    45      32.718  49.751  33.449  1.00  0.00           O  
ATOM    732  N   ASP    46      31.999  48.711  35.299  1.00  0.00           N  
ATOM    733  H   ASP    46      31.625  47.866  35.707  1.00  0.00           H  
ATOM    734  CA  ASP    46      32.086  49.904  36.137  1.00  0.00           C  
ATOM    735  HA  ASP    46      31.477  50.701  35.709  1.00  0.00           H  
ATOM    736  CB  ASP    46      31.579  49.606  37.549  1.00  0.00           C  
ATOM    737  HB2 ASP    46      32.068  48.692  37.888  1.00  0.00           H  
ATOM    738  HB3 ASP    46      31.875  50.435  38.191  1.00  0.00           H  
ATOM    739  CG  ASP    46      30.073  49.428  37.613  1.00  0.00           C  
ATOM    740  OD1 ASP    46      29.380  49.733  36.619  1.00  0.00           O  
ATOM    741  OD2 ASP    46      29.574  48.982  38.669  1.00  0.00           O  
ATOM    742  C   ASP    46      33.518  50.432  36.193  1.00  0.00           C  
ATOM    743  O   ASP    46      33.740  51.644  36.157  1.00  0.00           O  
ATOM    744  N   PHE    47      34.383  49.510  36.286  1.00  0.00           N  
ATOM    745  H   PHE    47      34.144  48.533  36.371  1.00  0.00           H  
ATOM    746  CA  PHE    47      35.792  49.883  36.322  1.00  0.00           C  
ATOM    747  HA  PHE    47      35.961  50.604  37.122  1.00  0.00           H  
ATOM    748  CB  PHE    47      36.668  48.653  36.577  1.00  0.00           C  
ATOM    749  HB2 PHE    47      36.443  48.230  37.556  1.00  0.00           H  
ATOM    750  HB3 PHE    47      36.493  47.901  35.808  1.00  0.00           H  
ATOM    751  CG  PHE    47      38.145  48.946  36.565  1.00  0.00           C  
ATOM    752  CD1 PHE    47      38.755  49.564  37.650  1.00  0.00           C  
ATOM    753  HD1 PHE    47      38.150  49.835  38.515  1.00  0.00           H  
ATOM    754  CE1 PHE    47      40.120  49.836  37.640  1.00  0.00           C  
ATOM    755  HE1 PHE    47      40.588  50.320  38.497  1.00  0.00           H  
ATOM    756  CZ  PHE    47      40.885  49.490  36.536  1.00  0.00           C  
ATOM    757  HZ  PHE    47      41.954  49.703  36.523  1.00  0.00           H  
ATOM    758  CE2 PHE    47      40.288  48.873  35.449  1.00  0.00           C  
ATOM    759  HE2 PHE    47      40.887  48.599  34.580  1.00  0.00           H  
ATOM    760  CD2 PHE    47      38.922  48.604  35.466  1.00  0.00           C  
ATOM    761  HD2 PHE    47      38.452  48.118  34.611  1.00  0.00           H  
ATOM    762  C   PHE    47      36.206  50.559  35.021  1.00  0.00           C  
ATOM    763  O   PHE    47      36.920  51.564  35.036  1.00  0.00           O  
ATOM    764  N   MET    48      35.817  50.078  33.882  1.00  0.00           N  
ATOM    765  H   MET    48      35.290  49.217  33.919  1.00  0.00           H  
ATOM    766  CA  MET    48      36.118  50.650  32.573  1.00  0.00           C  
ATOM    767  HA  MET    48      37.195  50.781  32.468  1.00  0.00           H  
ATOM    768  CB  MET    48      35.627  49.728  31.456  1.00  0.00           C  
ATOM    769  HB2 MET    48      34.591  49.472  31.678  1.00  0.00           H  
ATOM    770  HB3 MET    48      35.669  50.295  30.526  1.00  0.00           H  
ATOM    771  CG  MET    48      36.443  48.455  31.309  1.00  0.00           C  
ATOM    772  HG2 MET    48      37.500  48.724  31.311  1.00  0.00           H  
ATOM    773  HG3 MET    48      36.231  47.813  32.165  1.00  0.00           H  
ATOM    774  SD  MET    48      36.056  47.545  29.762  1.00  0.00           S  
ATOM    775  CE  MET    48      34.314  47.135  30.061  1.00  0.00           C  
ATOM    776  HE1 MET    48      33.741  48.054  30.189  1.00  0.00           H  
ATOM    777  HE2 MET    48      33.920  46.577  29.212  1.00  0.00           H  
ATOM    778  HE3 MET    48      34.232  46.528  30.963  1.00  0.00           H  
ATOM    779  C   MET    48      35.489  52.031  32.424  1.00  0.00           C  
ATOM    780  O   MET    48      36.107  52.943  31.873  1.00  0.00           O  
ATOM    781  N   GLN    49      34.293  52.203  32.829  1.00  0.00           N  
ATOM    782  H   GLN    49      33.775  51.415  33.190  1.00  0.00           H  
ATOM    783  CA  GLN    49      33.616  53.493  32.740  1.00  0.00           C  
ATOM    784  HA  GLN    49      33.660  53.862  31.716  1.00  0.00           H  
ATOM    785  CB  GLN    49      32.148  53.359  33.149  1.00  0.00           C  
ATOM    786  HB2 GLN    49      32.125  52.838  34.106  1.00  0.00           H  
ATOM    787  HB3 GLN    49      31.755  54.368  33.276  1.00  0.00           H  
ATOM    788  CG  GLN    49      31.294  52.604  32.139  1.00  0.00           C  
ATOM    789  HG2 GLN    49      31.488  53.012  31.147  1.00  0.00           H  
ATOM    790  HG3 GLN    49      31.576  51.552  32.160  1.00  0.00           H  
ATOM    791  CD  GLN    49      29.808  52.715  32.428  1.00  0.00           C  
ATOM    792  OE1 GLN    49      29.399  53.332  33.416  1.00  0.00           O  
ATOM    793  NE2 GLN    49      28.992  52.117  31.568  1.00  0.00           N  
ATOM    794 HE21 GLN    49      27.993  52.159  31.711  1.00  0.00           H  
ATOM    795 HE22 GLN    49      29.374  51.623  30.774  1.00  0.00           H  
ATOM    796  C   GLN    49      34.309  54.538  33.609  1.00  0.00           C  
ATOM    797  O   GLN    49      34.263  55.733  33.306  1.00  0.00           O  
ATOM    798  N   GLY    50      34.870  54.044  34.682  1.00  0.00           N  
ATOM    799  H   GLY    50      34.868  53.058  34.901  1.00  0.00           H  
ATOM    800  CA  GLY    50      35.527  54.953  35.607  1.00  0.00           C  
ATOM    801  HA2 GLY    50      34.889  55.827  35.733  1.00  0.00           H  
ATOM    802  HA3 GLY    50      35.637  54.442  36.564  1.00  0.00           H  
ATOM    803  C   GLY    50      36.894  55.405  35.129  1.00  0.00           C  
ATOM    804  O   GLY    50      37.658  56.000  35.891  1.00  0.00           O  
ATOM    805  N   GLY    51      37.248  55.247  33.798  1.00  0.00           N  
ATOM    806  H   GLY    51      36.571  54.800  33.196  1.00  0.00           H  
ATOM    807  CA  GLY    51      38.511  55.674  33.218  1.00  0.00           C  
ATOM    808  HA2 GLY    51      38.315  56.041  32.211  1.00  0.00           H  
ATOM    809  HA3 GLY    51      38.907  56.486  33.829  1.00  0.00           H  
ATOM    810  C   GLY    51      39.542  54.563  33.146  1.00  0.00           C  
ATOM    811  O   GLY    51      40.688  54.796  32.756  1.00  0.00           O  
ATOM    812  N   GLY    52      39.209  53.342  33.765  1.00  0.00           N  
ATOM    813  H   GLY    52      38.377  53.259  34.332  1.00  0.00           H  
ATOM    814  CA  GLY    52      40.053  52.169  33.604  1.00  0.00           C  
ATOM    815  HA2 GLY    52      41.088  52.471  33.765  1.00  0.00           H  
ATOM    816  HA3 GLY    52      39.766  51.438  34.361  1.00  0.00           H  
ATOM    817  C   GLY    52      39.932  51.531  32.233  1.00  0.00           C  
ATOM    818  O   GLY    52      38.837  51.147  31.815  1.00  0.00           O  
ATOM    819  N   SER    53      40.271  52.250  31.235  1.00  0.00           N  
ATOM    820  H   SER    53      40.651  53.145  31.508  1.00  0.00           H  
ATOM    821  CA  SER    53      40.137  51.961  29.811  1.00  0.00           C  
ATOM    822  HA  SER    53      39.547  51.055  29.672  1.00  0.00           H  
ATOM    823  CB  SER    53      39.437  53.115  29.093  1.00  0.00           C  
ATOM    824  HB2 SER    53      39.401  52.896  28.026  1.00  0.00           H  
ATOM    825  HB3 SER    53      38.422  53.206  29.479  1.00  0.00           H  
ATOM    826  OG  SER    53      40.132  54.333  29.302  1.00  0.00           O  
ATOM    827  HG  SER    53      39.677  55.043  28.844  1.00  0.00           H  
ATOM    828  C   SER    53      41.496  51.701  29.169  1.00  0.00           C  
ATOM    829  O   SER    53      42.472  52.393  29.467  1.00  0.00           O  
ATOM    830  N   GLY    54      41.716  50.377  28.935  1.00  0.00           N  
ATOM    831  H   GLY    54      41.178  49.712  29.472  1.00  0.00           H  
ATOM    832  CA  GLY    54      42.672  49.867  27.965  1.00  0.00           C  
ATOM    833  HA2 GLY    54      43.023  50.704  27.362  1.00  0.00           H  
ATOM    834  HA3 GLY    54      43.511  49.435  28.511  1.00  0.00           H  
ATOM    835  C   GLY    54      42.083  48.810  27.049  1.00  0.00           C  
ATOM    836  O   GLY    54      41.078  48.181  27.382  1.00  0.00           O  
ATOM    837  N   GLY    55      42.241  48.891  25.756  1.00  0.00           N  
ATOM    838  H   GLY    55      42.691  49.733  25.428  1.00  0.00           H  
ATOM    839  CA  GLY    55      41.837  47.899  24.773  1.00  0.00           C  
ATOM    840  HA2 GLY    55      40.844  48.166  24.411  1.00  0.00           H  
ATOM    841  HA3 GLY    55      42.546  47.933  23.946  1.00  0.00           H  
ATOM    842  C   GLY    55      41.796  46.488  25.330  1.00  0.00           C  
ATOM    843  O   GLY    55      40.898  45.711  25.002  1.00  0.00           O  
ATOM    844  N   LYS    56      42.676  46.192  26.216  1.00  0.00           N  
ATOM    845  H   LYS    56      43.353  46.877  26.518  1.00  0.00           H  
ATOM    846  CA  LYS    56      42.759  44.844  26.770  1.00  0.00           C  
ATOM    847  HA  LYS    56      42.721  44.112  25.964  1.00  0.00           H  
ATOM    848  CB  LYS    56      44.069  44.659  27.538  1.00  0.00           C  
ATOM    849  HB2 LYS    56      44.198  45.536  28.172  1.00  0.00           H  
ATOM    850  HB3 LYS    56      43.954  43.773  28.163  1.00  0.00           H  
ATOM    851  CG  LYS    56      45.291  44.495  26.647  1.00  0.00           C  
ATOM    852  HG2 LYS    56      45.095  43.692  25.936  1.00  0.00           H  
ATOM    853  HG3 LYS    56      45.452  45.427  26.106  1.00  0.00           H  
ATOM    854  CD  LYS    56      46.534  44.159  27.461  1.00  0.00           C  
ATOM    855  HD2 LYS    56      46.685  44.945  28.201  1.00  0.00           H  
ATOM    856  HD3 LYS    56      46.368  43.210  27.970  1.00  0.00           H  
ATOM    857  CE  LYS    56      47.770  44.052  26.577  1.00  0.00           C  
ATOM    858  HE2 LYS    56      47.600  43.262  25.845  1.00  0.00           H  
ATOM    859  HE3 LYS    56      47.906  45.002  26.060  1.00  0.00           H  
ATOM    860  NZ  LYS    56      48.995  43.738  27.372  1.00  0.00           N  
ATOM    861  HZ1 LYS    56      48.870  42.857  27.850  1.00  0.00           H  
ATOM    862  HZ2 LYS    56      49.791  43.675  26.753  1.00  0.00           H  
ATOM    863  HZ3 LYS    56      49.153  44.470  28.050  1.00  0.00           H  
ATOM    864  C   LYS    56      41.571  44.551  27.683  1.00  0.00           C  
ATOM    865  O   LYS    56      41.070  43.425  27.715  1.00  0.00           O  
ATOM    866  N   LEU    57      41.159  45.550  28.493  1.00  0.00           N  
ATOM    867  H   LEU    57      41.632  46.441  28.540  1.00  0.00           H  
ATOM    868  CA  LEU    57      40.015  45.327  29.372  1.00  0.00           C  
ATOM    869  HA  LEU    57      40.179  44.431  29.970  1.00  0.00           H  
ATOM    870  CB  LEU    57      39.824  46.517  30.315  1.00  0.00           C  
ATOM    871  HB2 LEU    57      39.985  47.384  29.675  1.00  0.00           H  
ATOM    872  HB3 LEU    57      38.792  46.511  30.665  1.00  0.00           H  
ATOM    873  CG  LEU    57      40.769  46.588  31.516  1.00  0.00           C  
ATOM    874  HG  LEU    57      41.794  46.451  31.172  1.00  0.00           H  
ATOM    875  CD1 LEU    57      40.643  47.940  32.211  1.00  0.00           C  
ATOM    876 HD11 LEU    57      39.618  48.077  32.556  1.00  0.00           H  
ATOM    877 HD12 LEU    57      41.321  47.975  33.063  1.00  0.00           H  
ATOM    878 HD13 LEU    57      40.899  48.734  31.510  1.00  0.00           H  
ATOM    879  CD2 LEU    57      40.482  45.450  32.491  1.00  0.00           C  
ATOM    880 HD21 LEU    57      40.623  44.494  31.986  1.00  0.00           H  
ATOM    881 HD22 LEU    57      41.164  45.517  33.339  1.00  0.00           H  
ATOM    882 HD23 LEU    57      39.454  45.525  32.845  1.00  0.00           H  
ATOM    883  C   LEU    57      38.744  45.097  28.561  1.00  0.00           C  
ATOM    884  O   LEU    57      37.912  44.262  28.925  1.00  0.00           O  
ATOM    885  N   GLN    58      38.595  45.862  27.469  1.00  0.00           N  
ATOM    886  H   GLN    58      39.228  46.619  27.252  1.00  0.00           H  
ATOM    887  CA  GLN    58      37.454  45.640  26.589  1.00  0.00           C  
ATOM    888  HA  GLN    58      36.527  45.752  27.151  1.00  0.00           H  
ATOM    889  CB  GLN    58      37.455  46.652  25.442  1.00  0.00           C  
ATOM    890  HB2 GLN    58      38.491  46.787  25.131  1.00  0.00           H  
ATOM    891  HB3 GLN    58      36.886  46.213  24.623  1.00  0.00           H  
ATOM    892  CG  GLN    58      36.856  48.002  25.810  1.00  0.00           C  
ATOM    893  HG2 GLN    58      35.819  47.852  26.113  1.00  0.00           H  
ATOM    894  HG3 GLN    58      37.420  48.418  26.645  1.00  0.00           H  
ATOM    895  CD  GLN    58      36.887  48.993  24.662  1.00  0.00           C  
ATOM    896  OE1 GLN    58      37.555  48.766  23.648  1.00  0.00           O  
ATOM    897  NE2 GLN    58      36.166  50.098  24.812  1.00  0.00           N  
ATOM    898 HE21 GLN    58      36.151  50.792  24.078  1.00  0.00           H  
ATOM    899 HE22 GLN    58      35.636  50.240  25.660  1.00  0.00           H  
ATOM    900  C   GLN    58      37.455  44.219  26.034  1.00  0.00           C  
ATOM    901  O   GLN    58      36.405  43.579  25.949  1.00  0.00           O  
ATOM    902  N   GLU    59      38.593  43.771  25.603  1.00  0.00           N  
ATOM    903  H   GLU    59      39.411  44.362  25.571  1.00  0.00           H  
ATOM    904  CA  GLU    59      38.705  42.407  25.096  1.00  0.00           C  
ATOM    905  HA  GLU    59      38.001  42.259  24.276  1.00  0.00           H  
ATOM    906  CB  GLU    59      40.121  42.139  24.579  1.00  0.00           C  
ATOM    907  HB2 GLU    59      40.415  43.001  23.980  1.00  0.00           H  
ATOM    908  HB3 GLU    59      40.774  42.062  25.448  1.00  0.00           H  
ATOM    909  CG  GLU    59      40.241  40.875  23.740  1.00  0.00           C  
ATOM    910  HG2 GLU    59      40.085  40.025  24.405  1.00  0.00           H  
ATOM    911  HG3 GLU    59      39.450  40.899  22.990  1.00  0.00           H  
ATOM    912  CD  GLU    59      41.589  40.739  23.051  1.00  0.00           C  
ATOM    913  OE1 GLU    59      42.418  41.672  23.148  1.00  0.00           O  
ATOM    914  OE2 GLU    59      41.817  39.691  22.406  1.00  0.00           O  
ATOM    915  C   GLU    59      38.338  41.388  26.171  1.00  0.00           C  
ATOM    916  O   GLU    59      37.644  40.407  25.892  1.00  0.00           O  
ATOM    917  N   MET    60      38.750  41.661  27.362  1.00  0.00           N  
ATOM    918  H   MET    60      39.312  42.480  27.544  1.00  0.00           H  
ATOM    919  CA  MET    60      38.457  40.762  28.475  1.00  0.00           C  
ATOM    920  HA  MET    60      38.776  39.750  28.225  1.00  0.00           H  
ATOM    921  CB  MET    60      39.197  41.210  29.737  1.00  0.00           C  
ATOM    922  HB2 MET    60      39.095  42.293  29.805  1.00  0.00           H  
ATOM    923  HB3 MET    60      38.698  40.744  30.587  1.00  0.00           H  
ATOM    924  CG  MET    60      40.670  40.838  29.748  1.00  0.00           C  
ATOM    925  HG2 MET    60      40.754  39.772  29.535  1.00  0.00           H  
ATOM    926  HG3 MET    60      41.171  41.405  28.964  1.00  0.00           H  
ATOM    927  SD  MET    60      41.474  41.197  31.359  1.00  0.00           S  
ATOM    928  CE  MET    60      41.089  42.962  31.523  1.00  0.00           C  
ATOM    929  HE1 MET    60      40.007  43.099  31.528  1.00  0.00           H  
ATOM    930  HE2 MET    60      41.507  43.341  32.455  1.00  0.00           H  
ATOM    931  HE3 MET    60      41.519  43.508  30.683  1.00  0.00           H  
ATOM    932  C   MET    60      36.958  40.700  28.744  1.00  0.00           C  
ATOM    933  O   MET    60      36.415  39.627  29.017  1.00  0.00           O  
ATOM    934  N   MET    61      36.300  41.871  28.706  1.00  0.00           N  
ATOM    935  H   MET    61      36.791  42.748  28.598  1.00  0.00           H  
ATOM    936  CA  MET    61      34.850  41.906  28.875  1.00  0.00           C  
ATOM    937  HA  MET    61      34.584  41.517  29.858  1.00  0.00           H  
ATOM    938  CB  MET    61      34.330  43.340  28.760  1.00  0.00           C  
ATOM    939  HB2 MET    61      34.901  43.829  27.971  1.00  0.00           H  
ATOM    940  HB3 MET    61      33.282  43.282  28.467  1.00  0.00           H  
ATOM    941  CG  MET    61      34.453  44.142  30.046  1.00  0.00           C  
ATOM    942  HG2 MET    61      34.617  43.445  30.868  1.00  0.00           H  
ATOM    943  HG3 MET    61      35.313  44.804  29.954  1.00  0.00           H  
ATOM    944  SD  MET    61      32.955  45.143  30.395  1.00  0.00           S  
ATOM    945  CE  MET    61      32.887  46.152  28.889  1.00  0.00           C  
ATOM    946  HE1 MET    61      32.791  45.502  28.019  1.00  0.00           H  
ATOM    947  HE2 MET    61      32.028  46.822  28.938  1.00  0.00           H  
ATOM    948  HE3 MET    61      33.801  46.740  28.803  1.00  0.00           H  
ATOM    949  C   MET    61      34.161  41.016  27.847  1.00  0.00           C  
ATOM    950  O   MET    61      33.205  40.311  28.172  1.00  0.00           O  
ATOM    951  N   LYS    62      34.665  41.165  26.625  1.00  0.00           N  
ATOM    952  H   LYS    62      35.394  41.815  26.368  1.00  0.00           H  
ATOM    953  CA  LYS    62      34.062  40.350  25.574  1.00  0.00           C  
ATOM    954  HA  LYS    62      32.992  40.548  25.522  1.00  0.00           H  
ATOM    955  CB  LYS    62      34.687  40.676  24.216  1.00  0.00           C  
ATOM    956  HB2 LYS    62      35.766  40.716  24.359  1.00  0.00           H  
ATOM    957  HB3 LYS    62      34.440  39.855  23.543  1.00  0.00           H  
ATOM    958  CG  LYS    62      34.206  41.988  23.614  1.00  0.00           C  
ATOM    959  HG2 LYS    62      33.121  41.944  23.513  1.00  0.00           H  
ATOM    960  HG3 LYS    62      34.475  42.798  24.291  1.00  0.00           H  
ATOM    961  CD  LYS    62      34.833  42.239  22.249  1.00  0.00           C  
ATOM    962  HD2 LYS    62      35.916  42.160  22.347  1.00  0.00           H  
ATOM    963  HD3 LYS    62      34.474  41.475  21.559  1.00  0.00           H  
ATOM    964  CE  LYS    62      34.472  43.617  21.712  1.00  0.00           C  
ATOM    965  HE2 LYS    62      33.394  43.652  21.555  1.00  0.00           H  
ATOM    966  HE3 LYS    62      34.755  44.360  22.457  1.00  0.00           H  
ATOM    967  NZ  LYS    62      35.171  43.911  20.425  1.00  0.00           N  
ATOM    968  HZ1 LYS    62      34.909  43.222  19.734  1.00  0.00           H  
ATOM    969  HZ2 LYS    62      34.908  44.830  20.101  1.00  0.00           H  
ATOM    970  HZ3 LYS    62      36.171  43.879  20.570  1.00  0.00           H  
ATOM    971  C   LYS    62      34.217  38.862  25.876  1.00  0.00           C  
ATOM    972  O   LYS    62      33.272  38.088  25.708  1.00  0.00           O  
ATOM    973  N   GLU    63      35.379  38.500  26.329  1.00  0.00           N  
ATOM    974  H   GLU    63      36.136  39.163  26.414  1.00  0.00           H  
ATOM    975  CA  GLU    63      35.640  37.105  26.674  1.00  0.00           C  
ATOM    976  HA  GLU    63      35.390  36.464  25.829  1.00  0.00           H  
ATOM    977  CB  GLU    63      37.118  36.904  27.019  1.00  0.00           C  
ATOM    978  HB2 GLU    63      37.386  37.666  27.751  1.00  0.00           H  
ATOM    979  HB3 GLU    63      37.213  35.917  27.472  1.00  0.00           H  
ATOM    980  CG  GLU    63      38.049  37.004  25.819  1.00  0.00           C  
ATOM    981  HG2 GLU    63      37.764  36.219  25.118  1.00  0.00           H  
ATOM    982  HG3 GLU    63      37.890  37.978  25.356  1.00  0.00           H  
ATOM    983  CD  GLU    63      39.517  36.849  26.184  1.00  0.00           C  
ATOM    984  OE1 GLU    63      39.830  36.692  27.386  1.00  0.00           O  
ATOM    985  OE2 GLU    63      40.360  36.888  25.261  1.00  0.00           O  
ATOM    986  C   GLU    63      34.763  36.652  27.838  1.00  0.00           C  
ATOM    987  O   GLU    63      34.232  35.540  27.824  1.00  0.00           O  
ATOM    988  N   PHE    64      34.569  37.497  28.904  1.00  0.00           N  
ATOM    989  H   PHE    64      35.084  38.366  28.922  1.00  0.00           H  
ATOM    990  CA  PHE    64      33.699  37.186  30.032  1.00  0.00           C  
ATOM    991  HA  PHE    64      34.020  36.255  30.498  1.00  0.00           H  
ATOM    992  CB  PHE    64      33.756  38.303  31.079  1.00  0.00           C  
ATOM    993  HB2 PHE    64      34.004  39.252  30.603  1.00  0.00           H  
ATOM    994  HB3 PHE    64      32.793  38.392  31.584  1.00  0.00           H  
ATOM    995  CG  PHE    64      34.786  38.077  32.153  1.00  0.00           C  
ATOM    996  CD1 PHE    64      34.602  37.090  33.114  1.00  0.00           C  
ATOM    997  HD1 PHE    64      33.701  36.478  33.083  1.00  0.00           H  
ATOM    998  CE1 PHE    64      35.553  36.879  34.109  1.00  0.00           C  
ATOM    999  HE1 PHE    64      35.400  36.102  34.858  1.00  0.00           H  
ATOM   1000  CZ  PHE    64      36.698  37.661  34.146  1.00  0.00           C  
ATOM   1001  HZ  PHE    64      37.445  37.501  34.924  1.00  0.00           H  
ATOM   1002  CE2 PHE    64      36.892  38.646  33.193  1.00  0.00           C  
ATOM   1003  HE2 PHE    64      37.792  39.261  33.219  1.00  0.00           H  
ATOM   1004  CD2 PHE    64      35.937  38.852  32.200  1.00  0.00           C  
ATOM   1005  HD2 PHE    64      36.090  39.627  31.450  1.00  0.00           H  
ATOM   1006  C   PHE    64      32.263  36.979  29.567  1.00  0.00           C  
ATOM   1007  O   PHE    64      31.579  36.067  30.037  1.00  0.00           O  
ATOM   1008  N   GLN    65      31.849  37.932  28.739  1.00  0.00           N  
ATOM   1009  H   GLN    65      32.382  38.750  28.482  1.00  0.00           H  
ATOM   1010  CA  GLN    65      30.493  37.799  28.216  1.00  0.00           C  
ATOM   1011  HA  GLN    65      29.777  37.816  29.038  1.00  0.00           H  
ATOM   1012  CB  GLN    65      30.170  38.950  27.262  1.00  0.00           C  
ATOM   1013  HB2 GLN    65      30.425  39.877  27.774  1.00  0.00           H  
ATOM   1014  HB3 GLN    65      30.807  38.832  26.385  1.00  0.00           H  
ATOM   1015  CG  GLN    65      28.711  38.995  26.826  1.00  0.00           C  
ATOM   1016  HG2 GLN    65      28.599  39.764  26.062  1.00  0.00           H  
ATOM   1017  HG3 GLN    65      28.442  38.025  26.408  1.00  0.00           H  
ATOM   1018  CD  GLN    65      27.767  39.308  27.972  1.00  0.00           C  
ATOM   1019  OE1 GLN    65      28.014  40.221  28.766  1.00  0.00           O  
ATOM   1020  NE2 GLN    65      26.678  38.552  28.064  1.00  0.00           N  
ATOM   1021 HE21 GLN    65      26.014  38.717  28.808  1.00  0.00           H  
ATOM   1022 HE22 GLN    65      26.518  37.816  27.391  1.00  0.00           H  
ATOM   1023  C   GLN    65      30.306  36.461  27.507  1.00  0.00           C  
ATOM   1024  O   GLN    65      29.257  35.826  27.632  1.00  0.00           O  
ATOM   1025  N   GLN    66      31.324  36.017  26.726  1.00  0.00           N  
ATOM   1026  H   GLN    66      32.148  36.581  26.571  1.00  0.00           H  
ATOM   1027  CA  GLN    66      31.228  34.732  26.044  1.00  0.00           C  
ATOM   1028  HA  GLN    66      30.334  34.712  25.419  1.00  0.00           H  
ATOM   1029  CB  GLN    66      32.451  34.503  25.154  1.00  0.00           C  
ATOM   1030  HB2 GLN    66      33.334  34.721  25.755  1.00  0.00           H  
ATOM   1031  HB3 GLN    66      32.455  33.450  24.873  1.00  0.00           H  
ATOM   1032  CG  GLN    66      32.467  35.364  23.898  1.00  0.00           C  
ATOM   1033  HG2 GLN    66      31.599  35.108  23.290  1.00  0.00           H  
ATOM   1034  HG3 GLN    66      32.409  36.412  24.190  1.00  0.00           H  
ATOM   1035  CD  GLN    66      33.719  35.161  23.064  1.00  0.00           C  
ATOM   1036  OE1 GLN    66      34.638  34.441  23.466  1.00  0.00           O  
ATOM   1037  NE2 GLN    66      33.765  35.798  21.899  1.00  0.00           N  
ATOM   1038 HE21 GLN    66      34.575  35.698  21.304  1.00  0.00           H  
ATOM   1039 HE22 GLN    66      32.989  36.378  21.613  1.00  0.00           H  
ATOM   1040  C   GLN    66      31.085  33.588  27.043  1.00  0.00           C  
ATOM   1041  O   GLN    66      30.281  32.676  26.840  1.00  0.00           O  
ATOM   1042  N   VAL    67      31.820  33.684  28.075  1.00  0.00           N  
ATOM   1043  H   VAL    67      32.491  34.430  28.192  1.00  0.00           H  
ATOM   1044  CA  VAL    67      31.740  32.658  29.110  1.00  0.00           C  
ATOM   1045  HA  VAL    67      31.868  31.659  28.692  1.00  0.00           H  
ATOM   1046  CB  VAL    67      32.807  32.874  30.206  1.00  0.00           C  
ATOM   1047  HB  VAL    67      32.763  33.910  30.542  1.00  0.00           H  
ATOM   1048  CG1 VAL    67      32.557  31.944  31.393  1.00  0.00           C  
ATOM   1049 HG11 VAL    67      32.601  30.907  31.058  1.00  0.00           H  
ATOM   1050 HG12 VAL    67      33.319  32.112  32.154  1.00  0.00           H  
ATOM   1051 HG13 VAL    67      31.573  32.147  31.814  1.00  0.00           H  
ATOM   1052  CG2 VAL    67      34.208  32.656  29.639  1.00  0.00           C  
ATOM   1053 HG21 VAL    67      34.386  33.361  28.827  1.00  0.00           H  
ATOM   1054 HG22 VAL    67      34.947  32.812  30.424  1.00  0.00           H  
ATOM   1055 HG23 VAL    67      34.292  31.637  29.259  1.00  0.00           H  
ATOM   1056  C   VAL    67      30.344  32.653  29.726  1.00  0.00           C  
ATOM   1057  O   VAL    67      29.756  31.590  29.940  1.00  0.00           O  
ATOM   1058  N   LEU    68      29.801  33.800  29.986  1.00  0.00           N  
ATOM   1059  H   LEU    68      30.325  34.655  29.866  1.00  0.00           H  
ATOM   1060  CA  LEU    68      28.439  33.890  30.505  1.00  0.00           C  
ATOM   1061  HA  LEU    68      28.367  33.350  31.449  1.00  0.00           H  
ATOM   1062  CB  LEU    68      28.055  35.352  30.747  1.00  0.00           C  
ATOM   1063  HB2 LEU    68      28.545  35.887  29.934  1.00  0.00           H  
ATOM   1064  HB3 LEU    68      26.974  35.440  30.640  1.00  0.00           H  
ATOM   1065  CG  LEU    68      28.486  35.954  32.086  1.00  0.00           C  
ATOM   1066  HG  LEU    68      29.521  35.678  32.284  1.00  0.00           H  
ATOM   1067  CD1 LEU    68      28.363  37.474  32.047  1.00  0.00           C  
ATOM   1068 HD11 LEU    68      27.328  37.751  31.849  1.00  0.00           H  
ATOM   1069 HD12 LEU    68      28.673  37.888  33.006  1.00  0.00           H  
ATOM   1070 HD13 LEU    68      29.002  37.870  31.257  1.00  0.00           H  
ATOM   1071  CD2 LEU    68      27.655  35.374  33.225  1.00  0.00           C  
ATOM   1072 HD21 LEU    68      27.793  34.294  33.263  1.00  0.00           H  
ATOM   1073 HD22 LEU    68      27.975  35.814  34.170  1.00  0.00           H  
ATOM   1074 HD23 LEU    68      26.601  35.600  33.059  1.00  0.00           H  
ATOM   1075  C   LEU    68      27.448  33.243  29.545  1.00  0.00           C  
ATOM   1076  O   LEU    68      26.541  32.525  29.972  1.00  0.00           O  
ATOM   1077  N   ASP    69      27.642  33.653  28.293  1.00  0.00           N  
ATOM   1078  H   ASP    69      28.314  34.343  27.988  1.00  0.00           H  
ATOM   1079  CA  ASP    69      26.744  33.076  27.297  1.00  0.00           C  
ATOM   1080  HA  ASP    69      25.712  33.334  27.537  1.00  0.00           H  
ATOM   1081  CB  ASP    69      27.071  33.614  25.902  1.00  0.00           C  
ATOM   1082  HB2 ASP    69      28.145  33.508  25.751  1.00  0.00           H  
ATOM   1083  HB3 ASP    69      26.540  33.001  25.175  1.00  0.00           H  
ATOM   1084  CG  ASP    69      26.676  35.070  25.721  1.00  0.00           C  
ATOM   1085  OD1 ASP    69      25.946  35.615  26.578  1.00  0.00           O  
ATOM   1086  OD2 ASP    69      27.095  35.674  24.712  1.00  0.00           O  
ATOM   1087  C   ASP    69      26.824  31.551  27.304  1.00  0.00           C  
ATOM   1088  O   ASP    69      25.800  30.869  27.222  1.00  0.00           O  
ATOM   1089  N   GLU    70      27.983  31.114  27.429  1.00  0.00           N  
ATOM   1090  H   GLU    70      28.798  31.706  27.492  1.00  0.00           H  
ATOM   1091  CA  GLU    70      28.177  29.667  27.427  1.00  0.00           C  
ATOM   1092  HA  GLU    70      27.681  29.230  26.561  1.00  0.00           H  
ATOM   1093  CB  GLU    70      29.668  29.325  27.363  1.00  0.00           C  
ATOM   1094  HB2 GLU    70      30.172  29.931  28.116  1.00  0.00           H  
ATOM   1095  HB3 GLU    70      29.770  28.270  27.618  1.00  0.00           H  
ATOM   1096  CG  GLU    70      30.299  29.580  26.002  1.00  0.00           C  
ATOM   1097  HG2 GLU    70      29.795  28.938  25.279  1.00  0.00           H  
ATOM   1098  HG3 GLU    70      30.119  30.624  25.746  1.00  0.00           H  
ATOM   1099  CD  GLU    70      31.793  29.301  25.971  1.00  0.00           C  
ATOM   1100  OE1 GLU    70      32.357  28.896  27.014  1.00  0.00           O  
ATOM   1101  OE2 GLU    70      32.406  29.488  24.896  1.00  0.00           O  
ATOM   1102  C   GLU    70      27.545  29.024  28.659  1.00  0.00           C  
ATOM   1103  O   GLU    70      26.929  27.960  28.562  1.00  0.00           O  
ATOM   1104  N   LEU    71      27.744  29.657  29.821  1.00  0.00           N  
ATOM   1105  H   LEU    71      28.344  30.467  29.887  1.00  0.00           H  
ATOM   1106  CA  LEU    71      27.127  29.152  31.043  1.00  0.00           C  
ATOM   1107  HA  LEU    71      27.439  28.122  31.215  1.00  0.00           H  
ATOM   1108  CB  LEU    71      27.549  29.998  32.247  1.00  0.00           C  
ATOM   1109  HB2 LEU    71      28.638  29.966  32.217  1.00  0.00           H  
ATOM   1110  HB3 LEU    71      27.212  31.021  32.078  1.00  0.00           H  
ATOM   1111  CG  LEU    71      27.063  29.521  33.616  1.00  0.00           C  
ATOM   1112  HG  LEU    71      25.974  29.475  33.611  1.00  0.00           H  
ATOM   1113  CD1 LEU    71      27.629  28.140  33.927  1.00  0.00           C  
ATOM   1114 HD11 LEU    71      28.718  28.186  33.933  1.00  0.00           H  
ATOM   1115 HD12 LEU    71      27.274  27.813  34.904  1.00  0.00           H  
ATOM   1116 HD13 LEU    71      27.299  27.432  33.166  1.00  0.00           H  
ATOM   1117  CD2 LEU    71      27.450  30.521  34.700  1.00  0.00           C  
ATOM   1118 HD21 LEU    71      26.997  31.488  34.482  1.00  0.00           H  
ATOM   1119 HD22 LEU    71      27.096  30.164  35.667  1.00  0.00           H  
ATOM   1120 HD23 LEU    71      28.535  30.626  34.728  1.00  0.00           H  
ATOM   1121  C   LEU    71      25.607  29.143  30.921  1.00  0.00           C  
ATOM   1122  O   LEU    71      24.957  28.166  31.298  1.00  0.00           O  
ATOM   1123  N   ASN    72      25.117  30.282  30.450  1.00  0.00           N  
ATOM   1124  H   ASN    72      25.680  31.098  30.257  1.00  0.00           H  
ATOM   1125  CA  ASN    72      23.673  30.380  30.266  1.00  0.00           C  
ATOM   1126  HA  ASN    72      23.168  30.222  31.219  1.00  0.00           H  
ATOM   1127  CB  ASN    72      23.292  31.763  29.733  1.00  0.00           C  
ATOM   1128  HB2 ASN    72      24.072  32.104  29.052  1.00  0.00           H  
ATOM   1129  HB3 ASN    72      22.349  31.682  29.192  1.00  0.00           H  
ATOM   1130  CG  ASN    72      23.131  32.789  30.836  1.00  0.00           C  
ATOM   1131  OD1 ASN    72      22.965  32.439  32.008  1.00  0.00           O  
ATOM   1132  ND2 ASN    72      23.178  34.066  30.471  1.00  0.00           N  
ATOM   1133 HD21 ASN    72      23.076  34.791  31.167  1.00  0.00           H  
ATOM   1134 HD22 ASN    72      23.316  34.305  29.500  1.00  0.00           H  
ATOM   1135  C   ASN    72      23.152  29.292  29.331  1.00  0.00           C  
ATOM   1136  O   ASN    72      22.102  28.698  29.588  1.00  0.00           O  
ATOM   1137  N   ASN    73      23.863  29.140  28.184  1.00  0.00           N  
ATOM   1138  H   ASN    73      24.615  29.759  27.918  1.00  0.00           H  
ATOM   1139  CA  ASN    73      23.480  28.079  27.259  1.00  0.00           C  
ATOM   1140  HA  ASN    73      22.469  28.257  26.891  1.00  0.00           H  
ATOM   1141  CB  ASN    73      24.435  28.038  26.065  1.00  0.00           C  
ATOM   1142  HB2 ASN    73      25.453  28.190  26.424  1.00  0.00           H  
ATOM   1143  HB3 ASN    73      24.359  27.058  25.592  1.00  0.00           H  
ATOM   1144  CG  ASN    73      24.123  29.100  25.029  1.00  0.00           C  
ATOM   1145  OD1 ASN    73      22.983  29.560  24.918  1.00  0.00           O  
ATOM   1146  ND2 ASN    73      25.133  29.499  24.266  1.00  0.00           N  
ATOM   1147 HD21 ASN    73      24.980  30.205  23.560  1.00  0.00           H  
ATOM   1148 HD22 ASN    73      26.050  29.095  24.395  1.00  0.00           H  
ATOM   1149  C   ASN    73      23.437  26.720  27.951  1.00  0.00           C  
ATOM   1150  O   ASN    73      22.525  25.925  27.714  1.00  0.00           O  
ATOM   1151  N   HIE    74      24.350  26.498  28.794  1.00  0.00           N  
ATOM   1152  H   HIE    74      25.106  27.150  28.946  1.00  0.00           H  
ATOM   1153  CA  HIE    74      24.360  25.243  29.537  1.00  0.00           C  
ATOM   1154  HA  HIE    74      24.289  24.404  28.846  1.00  0.00           H  
ATOM   1155  CB  HIE    74      25.654  25.106  30.341  1.00  0.00           C  
ATOM   1156  HB2 HIE    74      26.515  25.185  29.677  1.00  0.00           H  
ATOM   1157  HB3 HIE    74      25.712  25.883  31.103  1.00  0.00           H  
ATOM   1158  CG  HIE    74      25.782  23.797  31.054  1.00  0.00           C  
ATOM   1159  ND1 HIE    74      26.082  22.621  30.402  1.00  0.00           N  
ATOM   1160  CE1 HIE    74      26.130  21.636  31.284  1.00  0.00           C  
ATOM   1161  HE1 HIE    74      26.354  20.618  30.965  1.00  0.00           H  
ATOM   1162  NE2 HIE    74      25.875  22.133  32.482  1.00  0.00           N  
ATOM   1163  HE2 HIE    74      25.844  21.614  33.347  1.00  0.00           H  
ATOM   1164  CD2 HIE    74      25.654  23.483  32.364  1.00  0.00           C  
ATOM   1165  HD2 HIE    74      25.425  24.077  33.250  1.00  0.00           H  
ATOM   1166  C   HIE    74      23.155  25.145  30.467  1.00  0.00           C  
ATOM   1167  O   HIE    74      22.529  24.087  30.568  1.00  0.00           O  
ATOM   1168  N   LEU    75      22.871  26.247  31.141  1.00  0.00           N  
ATOM   1169  H   LEU    75      23.440  27.078  31.060  1.00  0.00           H  
ATOM   1170  CA  LEU    75      21.743  26.269  32.067  1.00  0.00           C  
ATOM   1171  HA  LEU    75      21.844  25.459  32.790  1.00  0.00           H  
ATOM   1172  CB  LEU    75      21.697  27.597  32.824  1.00  0.00           C  
ATOM   1173  HB2 LEU    75      21.831  28.347  32.045  1.00  0.00           H  
ATOM   1174  HB3 LEU    75      20.704  27.702  33.261  1.00  0.00           H  
ATOM   1175  CG  LEU    75      22.755  27.796  33.911  1.00  0.00           C  
ATOM   1176  HG  LEU    75      23.734  27.541  33.505  1.00  0.00           H  
ATOM   1177  CD1 LEU    75      22.763  29.246  34.385  1.00  0.00           C  
ATOM   1178 HD11 LEU    75      21.784  29.501  34.791  1.00  0.00           H  
ATOM   1179 HD12 LEU    75      23.521  29.372  35.158  1.00  0.00           H  
ATOM   1180 HD13 LEU    75      22.989  29.902  33.544  1.00  0.00           H  
ATOM   1181  CD2 LEU    75      22.507  26.848  35.080  1.00  0.00           C  
ATOM   1182 HD21 LEU    75      22.551  25.817  34.728  1.00  0.00           H  
ATOM   1183 HD22 LEU    75      23.270  27.004  35.843  1.00  0.00           H  
ATOM   1184 HD23 LEU    75      21.523  27.045  35.505  1.00  0.00           H  
ATOM   1185  C   LEU    75      20.429  26.044  31.327  1.00  0.00           C  
ATOM   1186  O   LEU    75      19.456  25.564  31.912  1.00  0.00           O  
ATOM   1187  N   GLN    76      20.451  26.418  30.070  1.00  0.00           N  
ATOM   1188  H   GLN    76      21.257  26.827  29.620  1.00  0.00           H  
ATOM   1189  CA  GLN    76      19.220  26.285  29.296  1.00  0.00           C  
ATOM   1190  HA  GLN    76      18.360  26.303  29.966  1.00  0.00           H  
ATOM   1191  CB  GLN    76      19.086  27.436  28.298  1.00  0.00           C  
ATOM   1192  HB2 GLN    76      19.993  27.448  27.694  1.00  0.00           H  
ATOM   1193  HB3 GLN    76      18.229  27.215  27.661  1.00  0.00           H  
ATOM   1194  CG  GLN    76      18.894  28.797  28.953  1.00  0.00           C  
ATOM   1195  HG2 GLN    76      17.978  28.775  29.543  1.00  0.00           H  
ATOM   1196  HG3 GLN    76      19.744  28.992  29.608  1.00  0.00           H  
ATOM   1197  CD  GLN    76      18.792  29.925  27.942  1.00  0.00           C  
ATOM   1198  OE1 GLN    76      18.836  29.696  26.730  1.00  0.00           O  
ATOM   1199  NE2 GLN    76      18.655  31.151  28.435  1.00  0.00           N  
ATOM   1200 HE21 GLN    76      18.583  31.939  27.807  1.00  0.00           H  
ATOM   1201 HE22 GLN    76      18.624  31.290  29.435  1.00  0.00           H  
ATOM   1202  C   GLN    76      19.173  24.948  28.562  1.00  0.00           C  
ATOM   1203  O   GLN    76      18.320  24.738  27.698  1.00  0.00           O  
ATOM   1204  N   GLY    77      20.090  24.103  28.851  1.00  0.00           N  
ATOM   1205  H   GLY    77      20.838  24.378  29.471  1.00  0.00           H  
ATOM   1206  CA  GLY    77      20.098  22.751  28.318  1.00  0.00           C  
ATOM   1207  HA2 GLY    77      20.326  22.066  29.135  1.00  0.00           H  
ATOM   1208  HA3 GLY    77      19.103  22.534  27.929  1.00  0.00           H  
ATOM   1209  C   GLY    77      21.116  22.552  27.210  1.00  0.00           C  
ATOM   1210  O   GLY    77      21.093  21.535  26.513  1.00  0.00           O  
ATOM   1211  N   GLY    78      21.925  23.431  26.906  1.00  0.00           N  
ATOM   1212  H   GLY    78      21.837  24.292  27.426  1.00  0.00           H  
ATOM   1213  CA  GLY    78      22.966  23.340  25.893  1.00  0.00           C  
ATOM   1214  HA2 GLY    78      22.520  22.936  24.985  1.00  0.00           H  
ATOM   1215  HA3 GLY    78      23.338  24.346  25.699  1.00  0.00           H  
ATOM   1216  C   GLY    78      24.127  22.457  26.309  1.00  0.00           C  
ATOM   1217  O   GLY    78      24.184  21.994  27.450  1.00  0.00           O  
ATOM   1218  N   LYS    79      24.988  21.851  25.310  1.00  0.00           N  
ATOM   1219  H   LYS    79      24.838  22.242  24.390  1.00  0.00           H  
ATOM   1220  CA  LYS    79      25.959  20.771  25.453  1.00  0.00           C  
ATOM   1221  HA  LYS    79      25.672  20.125  26.282  1.00  0.00           H  
ATOM   1222  CB  LYS    79      26.019  19.931  24.177  1.00  0.00           C  
ATOM   1223  HB2 LYS    79      26.133  20.621  23.341  1.00  0.00           H  
ATOM   1224  HB3 LYS    79      26.905  19.299  24.248  1.00  0.00           H  
ATOM   1225  CG  LYS    79      24.793  19.059  23.951  1.00  0.00           C  
ATOM   1226  HG2 LYS    79      24.610  18.479  24.855  1.00  0.00           H  
ATOM   1227  HG3 LYS    79      23.939  19.709  23.757  1.00  0.00           H  
ATOM   1228  CD  LYS    79      24.989  18.113  22.772  1.00  0.00           C  
ATOM   1229  HD2 LYS    79      25.197  18.708  21.883  1.00  0.00           H  
ATOM   1230  HD3 LYS    79      25.842  17.468  22.986  1.00  0.00           H  
ATOM   1231  CE  LYS    79      23.753  17.256  22.531  1.00  0.00           C  
ATOM   1232  HE2 LYS    79      23.554  16.679  23.434  1.00  0.00           H  
ATOM   1233  HE3 LYS    79      22.911  17.918  22.330  1.00  0.00           H  
ATOM   1234  NZ  LYS    79      23.941  16.326  21.378  1.00  0.00           N  
ATOM   1235  HZ1 LYS    79      24.721  15.713  21.564  1.00  0.00           H  
ATOM   1236  HZ2 LYS    79      23.104  15.776  21.249  1.00  0.00           H  
ATOM   1237  HZ3 LYS    79      24.125  16.861  20.541  1.00  0.00           H  
ATOM   1238  C   LYS    79      27.344  21.318  25.785  1.00  0.00           C  
ATOM   1239  O   LYS    79      28.306  21.071  25.054  1.00  0.00           O  
ATOM   1240  N   HIE    80      27.500  22.265  26.712  1.00  0.00           N  
ATOM   1241  H   HIE    80      26.750  22.773  27.160  1.00  0.00           H  
ATOM   1242  CA  HIE    80      28.873  22.620  27.050  1.00  0.00           C  
ATOM   1243  HA  HIE    80      29.535  22.360  26.223  1.00  0.00           H  
ATOM   1244  CB  HIE    80      28.989  24.122  27.315  1.00  0.00           C  
ATOM   1245  HB2 HIE    80      28.276  24.423  28.083  1.00  0.00           H  
ATOM   1246  HB3 HIE    80      29.999  24.371  27.641  1.00  0.00           H  
ATOM   1247  CG  HIE    80      28.706  24.967  26.115  1.00  0.00           C  
ATOM   1248  ND1 HIE    80      29.576  25.066  25.051  1.00  0.00           N  
ATOM   1249  CE1 HIE    80      29.063  25.877  24.143  1.00  0.00           C  
ATOM   1250  HE1 HIE    80      29.604  26.088  23.220  1.00  0.00           H  
ATOM   1251  NE2 HIE    80      27.892  26.307  24.579  1.00  0.00           N  
ATOM   1252  HE2 HIE    80      27.271  26.940  24.094  1.00  0.00           H  
ATOM   1253  CD2 HIE    80      27.646  25.752  25.811  1.00  0.00           C  
ATOM   1254  HD2 HIE    80      26.722  25.987  26.340  1.00  0.00           H  
ATOM   1255  C   HIE    80      29.364  21.835  28.261  1.00  0.00           C  
ATOM   1256  O   HIE    80      28.585  21.535  29.168  1.00  0.00           O  
ATOM   1257  N   THR    81      30.648  21.434  28.052  1.00  0.00           N  
ATOM   1258  H   THR    81      31.222  21.545  27.228  1.00  0.00           H  
ATOM   1259  CA  THR    81      31.206  20.710  29.190  1.00  0.00           C  
ATOM   1260  HA  THR    81      30.415  20.156  29.695  1.00  0.00           H  
ATOM   1261  CB  THR    81      32.293  19.717  28.740  1.00  0.00           C  
ATOM   1262  HB  THR    81      32.631  19.153  29.610  1.00  0.00           H  
ATOM   1263  CG2 THR    81      31.755  18.752  27.688  1.00  0.00           C  
ATOM   1264 HG21 THR    81      31.417  19.315  26.818  1.00  0.00           H  
ATOM   1265 HG22 THR    81      32.544  18.062  27.389  1.00  0.00           H  
ATOM   1266 HG23 THR    81      30.919  18.189  28.103  1.00  0.00           H  
ATOM   1267  OG1 THR    81      33.397  20.442  28.187  1.00  0.00           O  
ATOM   1268  HG1 THR    81      34.077  19.825  27.906  1.00  0.00           H  
ATOM   1269  C   THR    81      31.790  21.680  30.214  1.00  0.00           C  
ATOM   1270  O   THR    81      32.175  22.799  29.868  1.00  0.00           O  
ATOM   1271  N   VAL    82      31.641  21.456  31.498  1.00  0.00           N  
ATOM   1272  H   VAL    82      30.998  20.710  31.722  1.00  0.00           H  
ATOM   1273  CA  VAL    82      32.259  22.191  32.598  1.00  0.00           C  
ATOM   1274  HA  VAL    82      31.788  23.162  32.746  1.00  0.00           H  
ATOM   1275  CB  VAL    82      32.182  21.399  33.923  1.00  0.00           C  
ATOM   1276  HB  VAL    82      32.522  20.379  33.744  1.00  0.00           H  
ATOM   1277  CG1 VAL    82      33.059  22.047  34.992  1.00  0.00           C  
ATOM   1278 HG11 VAL    82      32.720  23.067  35.171  1.00  0.00           H  
ATOM   1279 HG12 VAL    82      32.990  21.473  35.916  1.00  0.00           H  
ATOM   1280 HG13 VAL    82      34.094  22.064  34.651  1.00  0.00           H  
ATOM   1281  CG2 VAL    82      30.735  21.300  34.402  1.00  0.00           C  
ATOM   1282 HG21 VAL    82      30.136  20.789  33.648  1.00  0.00           H  
ATOM   1283 HG22 VAL    82      30.698  20.739  35.336  1.00  0.00           H  
ATOM   1284 HG23 VAL    82      30.336  22.302  34.564  1.00  0.00           H  
ATOM   1285  C   VAL    82      33.713  22.506  32.257  1.00  0.00           C  
ATOM   1286  O   VAL    82      34.204  23.598  32.557  1.00  0.00           O  
ATOM   1287  N   HIE    83      34.332  21.529  31.533  1.00  0.00           N  
ATOM   1288  H   HIE    83      33.879  20.672  31.247  1.00  0.00           H  
ATOM   1289  CA  HIE    83      35.742  21.708  31.206  1.00  0.00           C  
ATOM   1290  HA  HIE    83      36.313  21.883  32.118  1.00  0.00           H  
ATOM   1291  CB  HIE    83      36.295  20.461  30.514  1.00  0.00           C  
ATOM   1292  HB2 HIE    83      36.107  19.579  31.127  1.00  0.00           H  
ATOM   1293  HB3 HIE    83      35.828  20.331  29.538  1.00  0.00           H  
ATOM   1294  CG  HIE    83      37.771  20.510  30.279  1.00  0.00           C  
ATOM   1295  ND1 HIE    83      38.688  20.560  31.307  1.00  0.00           N  
ATOM   1296  CE1 HIE    83      39.908  20.594  30.798  1.00  0.00           C  
ATOM   1297  HE1 HIE    83      40.779  20.636  31.453  1.00  0.00           H  
ATOM   1298  NE2 HIE    83      39.815  20.566  29.480  1.00  0.00           N  
ATOM   1299  HE2 HIE    83      40.585  20.581  28.827  1.00  0.00           H  
ATOM   1300  CD2 HIE    83      38.488  20.514  29.130  1.00  0.00           C  
ATOM   1301  HD2 HIE    83      38.203  20.485  28.079  1.00  0.00           H  
ATOM   1302  C   HIE    83      35.951  22.933  30.322  1.00  0.00           C  
ATOM   1303  O   HIE    83      36.881  23.711  30.542  1.00  0.00           O  
ATOM   1304  N   HIE    84      35.122  23.097  29.287  1.00  0.00           N  
ATOM   1305  H   HIE    84      34.400  22.415  29.108  1.00  0.00           H  
ATOM   1306  CA  HIE    84      35.262  24.217  28.362  1.00  0.00           C  
ATOM   1307  HA  HIE    84      36.272  24.234  27.953  1.00  0.00           H  
ATOM   1308  CB  HIE    84      34.268  24.085  27.208  1.00  0.00           C  
ATOM   1309  HB2 HIE    84      34.396  23.121  26.714  1.00  0.00           H  
ATOM   1310  HB3 HIE    84      33.246  24.172  27.575  1.00  0.00           H  
ATOM   1311  CG  HIE    84      34.433  25.132  26.152  1.00  0.00           C  
ATOM   1312  ND1 HIE    84      35.456  25.102  25.228  1.00  0.00           N  
ATOM   1313  CE1 HIE    84      35.347  26.148  24.426  1.00  0.00           C  
ATOM   1314  HE1 HIE    84      36.067  26.306  23.623  1.00  0.00           H  
ATOM   1315  NE2 HIE    84      34.289  26.851  24.795  1.00  0.00           N  
ATOM   1316  HE2 HIE    84      33.959  27.703  24.363  1.00  0.00           H  
ATOM   1317  CD2 HIE    84      33.702  26.236  25.872  1.00  0.00           C  
ATOM   1318  HD2 HIE    84      32.809  26.666  26.326  1.00  0.00           H  
ATOM   1319  C   HIE    84      35.060  25.550  29.077  1.00  0.00           C  
ATOM   1320  O   HIE    84      35.826  26.493  28.869  1.00  0.00           O  
ATOM   1321  N   ILE    85      34.018  25.637  29.924  1.00  0.00           N  
ATOM   1322  H   ILE    85      33.401  24.847  30.047  1.00  0.00           H  
ATOM   1323  CA  ILE    85      33.713  26.870  30.641  1.00  0.00           C  
ATOM   1324  HA  ILE    85      33.684  27.721  29.961  1.00  0.00           H  
ATOM   1325  CB  ILE    85      32.369  26.768  31.396  1.00  0.00           C  
ATOM   1326  HB  ILE    85      32.371  25.859  31.997  1.00  0.00           H  
ATOM   1327  CG2 ILE    85      32.167  27.982  32.307  1.00  0.00           C  
ATOM   1328 HG21 ILE    85      32.165  28.892  31.706  1.00  0.00           H  
ATOM   1329 HG22 ILE    85      31.215  27.890  32.830  1.00  0.00           H  
ATOM   1330 HG23 ILE    85      32.977  28.030  33.035  1.00  0.00           H  
ATOM   1331  CG1 ILE    85      31.209  26.628  30.405  1.00  0.00           C  
ATOM   1332 HG12 ILE    85      31.141  27.565  29.854  1.00  0.00           H  
ATOM   1333 HG13 ILE    85      31.467  25.821  29.719  1.00  0.00           H  
ATOM   1334  CD1 ILE    85      29.868  26.326  31.059  1.00  0.00           C  
ATOM   1335 HD11 ILE    85      29.608  27.132  31.745  1.00  0.00           H  
ATOM   1336 HD12 ILE    85      29.099  26.242  30.291  1.00  0.00           H  
ATOM   1337 HD13 ILE    85      29.934  25.388  31.610  1.00  0.00           H  
ATOM   1338  C   ILE    85      34.844  27.193  31.615  1.00  0.00           C  
ATOM   1339  O   ILE    85      35.289  28.340  31.701  1.00  0.00           O  
ATOM   1340  N   GLU    86      35.351  26.213  32.350  1.00  0.00           N  
ATOM   1341  H   GLU    86      34.912  25.305  32.300  1.00  0.00           H  
ATOM   1342  CA  GLU    86      36.472  26.391  33.269  1.00  0.00           C  
ATOM   1343  HA  GLU    86      36.212  27.126  34.031  1.00  0.00           H  
ATOM   1344  CB  GLU    86      36.813  25.070  33.962  1.00  0.00           C  
ATOM   1345  HB2 GLU    86      36.825  24.296  33.194  1.00  0.00           H  
ATOM   1346  HB3 GLU    86      37.811  25.175  34.387  1.00  0.00           H  
ATOM   1347  CG  GLU    86      35.834  24.680  35.059  1.00  0.00           C  
ATOM   1348  HG2 GLU    86      35.847  25.473  35.807  1.00  0.00           H  
ATOM   1349  HG3 GLU    86      34.842  24.620  34.611  1.00  0.00           H  
ATOM   1350  CD  GLU    86      36.171  23.353  35.721  1.00  0.00           C  
ATOM   1351  OE1 GLU    86      36.976  22.579  35.155  1.00  0.00           O  
ATOM   1352  OE2 GLU    86      35.625  23.085  36.815  1.00  0.00           O  
ATOM   1353  C   GLU    86      37.699  26.934  32.543  1.00  0.00           C  
ATOM   1354  O   GLU    86      38.366  27.845  33.038  1.00  0.00           O  
ATOM   1355  N   GLN    87      37.989  26.292  31.384  1.00  0.00           N  
ATOM   1356  H   GLN    87      37.456  25.506  31.040  1.00  0.00           H  
ATOM   1357  CA  GLN    87      39.159  26.720  30.624  1.00  0.00           C  
ATOM   1358  HA  GLN    87      40.049  26.652  31.250  1.00  0.00           H  
ATOM   1359  CB  GLN    87      39.356  25.830  29.396  1.00  0.00           C  
ATOM   1360  HB2 GLN    87      38.379  25.697  28.932  1.00  0.00           H  
ATOM   1361  HB3 GLN    87      40.013  26.366  28.711  1.00  0.00           H  
ATOM   1362  CG  GLN    87      39.957  24.468  29.714  1.00  0.00           C  
ATOM   1363  HG2 GLN    87      39.305  23.955  30.421  1.00  0.00           H  
ATOM   1364  HG3 GLN    87      40.018  23.890  28.792  1.00  0.00           H  
ATOM   1365  CD  GLN    87      41.345  24.564  30.318  1.00  0.00           C  
ATOM   1366  OE1 GLN    87      42.153  25.410  29.918  1.00  0.00           O  
ATOM   1367  NE2 GLN    87      41.633  23.700  31.285  1.00  0.00           N  
ATOM   1368 HE21 GLN    87      42.543  23.721  31.722  1.00  0.00           H  
ATOM   1369 HE22 GLN    87      40.940  23.027  31.579  1.00  0.00           H  
ATOM   1370  C   GLN    87      39.035  28.180  30.199  1.00  0.00           C  
ATOM   1371  O   GLN    87      40.005  28.938  30.273  1.00  0.00           O  
ATOM   1372  N   ASN    88      37.864  28.583  29.749  1.00  0.00           N  
ATOM   1373  H   ASN    88      37.110  27.920  29.641  1.00  0.00           H  
ATOM   1374  CA  ASN    88      37.638  29.963  29.333  1.00  0.00           C  
ATOM   1375  HA  ASN    88      38.378  30.247  28.584  1.00  0.00           H  
ATOM   1376  CB  ASN    88      36.243  30.120  28.726  1.00  0.00           C  
ATOM   1377  HB2 ASN    88      35.518  29.643  29.385  1.00  0.00           H  
ATOM   1378  HB3 ASN    88      36.015  31.182  28.644  1.00  0.00           H  
ATOM   1379  CG  ASN    88      36.131  29.493  27.350  1.00  0.00           C  
ATOM   1380  OD1 ASN    88      37.140  29.196  26.706  1.00  0.00           O  
ATOM   1381  ND2 ASN    88      34.902  29.287  26.890  1.00  0.00           N  
ATOM   1382 HD21 ASN    88      34.771  28.872  25.979  1.00  0.00           H  
ATOM   1383 HD22 ASN    88      34.105  29.546  27.454  1.00  0.00           H  
ATOM   1384  C   ASN    88      37.823  30.936  30.493  1.00  0.00           C  
ATOM   1385  O   ASN    88      38.425  31.998  30.330  1.00  0.00           O  
ATOM   1386  N   ILE    89      37.268  30.555  31.697  1.00  0.00           N  
ATOM   1387  H   ILE    89      36.738  29.699  31.783  1.00  0.00           H  
ATOM   1388  CA  ILE    89      37.388  31.415  32.869  1.00  0.00           C  
ATOM   1389  HA  ILE    89      37.086  32.437  32.637  1.00  0.00           H  
ATOM   1390  CB  ILE    89      36.545  30.883  34.049  1.00  0.00           C  
ATOM   1391  HB  ILE    89      36.757  29.823  34.186  1.00  0.00           H  
ATOM   1392  CG2 ILE    89      36.881  31.641  35.337  1.00  0.00           C  
ATOM   1393 HG21 ILE    89      36.668  32.702  35.202  1.00  0.00           H  
ATOM   1394 HG22 ILE    89      36.277  31.252  36.157  1.00  0.00           H  
ATOM   1395 HG23 ILE    89      37.937  31.510  35.572  1.00  0.00           H  
ATOM   1396  CG1 ILE    89      35.050  30.986  33.727  1.00  0.00           C  
ATOM   1397 HG12 ILE    89      34.804  32.046  33.671  1.00  0.00           H  
ATOM   1398 HG13 ILE    89      34.898  30.527  32.749  1.00  0.00           H  
ATOM   1399  CD1 ILE    89      34.148  30.309  34.750  1.00  0.00           C  
ATOM   1400 HD11 ILE    89      34.299  30.768  35.727  1.00  0.00           H  
ATOM   1401 HD12 ILE    89      33.107  30.426  34.450  1.00  0.00           H  
ATOM   1402 HD13 ILE    89      34.393  29.248  34.805  1.00  0.00           H  
ATOM   1403  C   ILE    89      38.856  31.531  33.276  1.00  0.00           C  
ATOM   1404  O   ILE    89      39.323  32.614  33.637  1.00  0.00           O  
ATOM   1405  N   LYS    90      39.637  30.395  33.196  1.00  0.00           N  
ATOM   1406  H   LYS    90      39.217  29.516  32.929  1.00  0.00           H  
ATOM   1407  CA  LYS    90      41.056  30.408  33.538  1.00  0.00           C  
ATOM   1408  HA  LYS    90      41.188  30.793  34.549  1.00  0.00           H  
ATOM   1409  CB  LYS    90      41.636  28.994  33.473  1.00  0.00           C  
ATOM   1410  HB2 LYS    90      41.273  28.538  32.552  1.00  0.00           H  
ATOM   1411  HB3 LYS    90      42.721  29.093  33.426  1.00  0.00           H  
ATOM   1412  CG  LYS    90      41.258  28.115  34.657  1.00  0.00           C  
ATOM   1413  HG2 LYS    90      41.633  28.583  35.567  1.00  0.00           H  
ATOM   1414  HG3 LYS    90      40.171  28.049  34.704  1.00  0.00           H  
ATOM   1415  CD  LYS    90      41.847  26.716  34.525  1.00  0.00           C  
ATOM   1416  HD2 LYS    90      41.524  26.295  33.573  1.00  0.00           H  
ATOM   1417  HD3 LYS    90      42.934  26.797  34.536  1.00  0.00           H  
ATOM   1418  CE  LYS    90      41.394  25.809  35.661  1.00  0.00           C  
ATOM   1419  HE2 LYS    90      41.805  26.197  36.593  1.00  0.00           H  
ATOM   1420  HE3 LYS    90      40.306  25.833  35.706  1.00  0.00           H  
ATOM   1421  NZ  LYS    90      41.853  24.402  35.462  1.00  0.00           N  
ATOM   1422  HZ1 LYS    90      42.862  24.379  35.421  1.00  0.00           H  
ATOM   1423  HZ2 LYS    90      41.535  23.832  36.233  1.00  0.00           H  
ATOM   1424  HZ3 LYS    90      41.473  24.042  34.598  1.00  0.00           H  
ATOM   1425  C   LYS    90      41.837  31.336  32.611  1.00  0.00           C  
ATOM   1426  O   LYS    90      42.756  32.029  33.050  1.00  0.00           O  
ATOM   1427  N   GLU    91      41.460  31.288  31.328  1.00  0.00           N  
ATOM   1428  H   GLU    91      40.769  30.641  30.978  1.00  0.00           H  
ATOM   1429  CA  GLU    91      42.123  32.175  30.376  1.00  0.00           C  
ATOM   1430  HA  GLU    91      43.201  32.025  30.421  1.00  0.00           H  
ATOM   1431  CB  GLU    91      41.647  31.885  28.950  1.00  0.00           C  
ATOM   1432  HB2 GLU    91      40.563  31.777  28.986  1.00  0.00           H  
ATOM   1433  HB3 GLU    91      41.905  32.750  28.340  1.00  0.00           H  
ATOM   1434  CG  GLU    91      42.260  30.634  28.339  1.00  0.00           C  
ATOM   1435  HG2 GLU    91      43.339  30.784  28.294  1.00  0.00           H  
ATOM   1436  HG3 GLU    91      42.038  29.799  29.004  1.00  0.00           H  
ATOM   1437  CD  GLU    91      41.734  30.326  26.947  1.00  0.00           C  
ATOM   1438  OE1 GLU    91      40.939  31.128  26.406  1.00  0.00           O  
ATOM   1439  OE2 GLU    91      42.119  29.273  26.391  1.00  0.00           O  
ATOM   1440  C   GLU    91      41.877  33.640  30.723  1.00  0.00           C  
ATOM   1441  O   GLU    91      42.798  34.458  30.679  1.00  0.00           O  
ATOM   1442  N   ILE    92      40.638  33.917  31.064  1.00  0.00           N  
ATOM   1443  H   ILE    92      39.908  33.219  31.041  1.00  0.00           H  
ATOM   1444  CA  ILE    92      40.279  35.281  31.437  1.00  0.00           C  
ATOM   1445  HA  ILE    92      40.585  35.990  30.667  1.00  0.00           H  
ATOM   1446  CB  ILE    92      38.761  35.418  31.688  1.00  0.00           C  
ATOM   1447  HB  ILE    92      38.438  34.615  32.350  1.00  0.00           H  
ATOM   1448  CG2 ILE    92      38.440  36.770  32.333  1.00  0.00           C  
ATOM   1449 HG21 ILE    92      38.762  37.574  31.671  1.00  0.00           H  
ATOM   1450 HG22 ILE    92      37.366  36.847  32.502  1.00  0.00           H  
ATOM   1451 HG23 ILE    92      38.964  36.852  33.285  1.00  0.00           H  
ATOM   1452  CG1 ILE    92      37.985  35.238  30.378  1.00  0.00           C  
ATOM   1453 HG12 ILE    92      38.167  36.125  29.771  1.00  0.00           H  
ATOM   1454 HG13 ILE    92      38.400  34.363  29.876  1.00  0.00           H  
ATOM   1455  CD1 ILE    92      36.486  35.051  30.567  1.00  0.00           C  
ATOM   1456 HD11 ILE    92      36.071  35.925  31.068  1.00  0.00           H  
ATOM   1457 HD12 ILE    92      36.009  34.929  29.594  1.00  0.00           H  
ATOM   1458 HD13 ILE    92      36.304  34.163  31.173  1.00  0.00           H  
ATOM   1459  C   ILE    92      41.062  35.697  32.681  1.00  0.00           C  
ATOM   1460  O   ILE    92      41.583  36.813  32.749  1.00  0.00           O  
ATOM   1461  N   PHE    93      41.086  34.779  33.695  1.00  0.00           N  
ATOM   1462  H   PHE    93      40.532  33.938  33.621  1.00  0.00           H  
ATOM   1463  CA  PHE    93      41.854  34.995  34.915  1.00  0.00           C  
ATOM   1464  HA  PHE    93      41.437  35.837  35.468  1.00  0.00           H  
ATOM   1465  CB  PHE    93      41.809  33.752  35.809  1.00  0.00           C  
ATOM   1466  HB2 PHE    93      40.777  33.509  36.061  1.00  0.00           H  
ATOM   1467  HB3 PHE    93      42.266  32.906  35.296  1.00  0.00           H  
ATOM   1468  CG  PHE    93      42.543  33.914  37.112  1.00  0.00           C  
ATOM   1469  CD1 PHE    93      41.921  34.493  38.210  1.00  0.00           C  
ATOM   1470  HD1 PHE    93      40.889  34.831  38.119  1.00  0.00           H  
ATOM   1471  CE1 PHE    93      42.599  34.645  39.417  1.00  0.00           C  
ATOM   1472  HE1 PHE    93      42.101  35.101  40.272  1.00  0.00           H  
ATOM   1473  CZ  PHE    93      43.911  34.213  39.530  1.00  0.00           C  
ATOM   1474  HZ  PHE    93      44.447  34.330  40.472  1.00  0.00           H  
ATOM   1475  CE2 PHE    93      44.543  33.631  38.441  1.00  0.00           C  
ATOM   1476  HE2 PHE    93      45.574  33.289  38.527  1.00  0.00           H  
ATOM   1477  CD2 PHE    93      43.859  33.484  37.239  1.00  0.00           C  
ATOM   1478  HD2 PHE    93      44.355  33.028  36.382  1.00  0.00           H  
ATOM   1479  C   PHE    93      43.300  35.351  34.589  1.00  0.00           C  
ATOM   1480  O   PHE    93      43.852  36.301  35.148  1.00  0.00           O  
ATOM   1481  N   HIE    94      43.960  34.571  33.705  1.00  0.00           N  
ATOM   1482  H   HIE    94      43.479  33.767  33.328  1.00  0.00           H  
ATOM   1483  CA  HIE    94      45.345  34.797  33.309  1.00  0.00           C  
ATOM   1484  HA  HIE    94      45.989  34.769  34.187  1.00  0.00           H  
ATOM   1485  CB  HIE    94      45.806  33.716  32.330  1.00  0.00           C  
ATOM   1486  HB2 HIE    94      45.700  32.731  32.785  1.00  0.00           H  
ATOM   1487  HB3 HIE    94      45.215  33.758  31.415  1.00  0.00           H  
ATOM   1488  CG  HIE    94      47.238  33.847  31.922  1.00  0.00           C  
ATOM   1489  ND1 HIE    94      48.283  33.670  32.802  1.00  0.00           N  
ATOM   1490  CE1 HIE    94      49.426  33.846  32.161  1.00  0.00           C  
ATOM   1491  HE1 HIE    94      50.375  33.750  32.687  1.00  0.00           H  
ATOM   1492  NE2 HIE    94      49.159  34.128  30.897  1.00  0.00           N  
ATOM   1493  HE2 HIE    94      49.837  34.311  30.171  1.00  0.00           H  
ATOM   1494  CD2 HIE    94      47.797  34.135  30.722  1.00  0.00           C  
ATOM   1495  HD2 HIE    94      47.375  34.349  29.741  1.00  0.00           H  
ATOM   1496  C   HIE    94      45.522  36.177  32.685  1.00  0.00           C  
ATOM   1497  O   HIE    94      46.485  36.884  32.992  1.00  0.00           O  
ATOM   1498  N   HIE    95      44.622  36.585  31.850  1.00  0.00           N  
ATOM   1499  H   HIE    95      43.865  35.967  31.595  1.00  0.00           H  
ATOM   1500  CA  HIE    95      44.688  37.896  31.215  1.00  0.00           C  
ATOM   1501  HA  HIE    95      45.649  38.016  30.714  1.00  0.00           H  
ATOM   1502  CB  HIE    95      43.574  38.046  30.176  1.00  0.00           C  
ATOM   1503  HB2 HIE    95      42.627  37.703  30.592  1.00  0.00           H  
ATOM   1504  HB3 HIE    95      43.479  39.088  29.871  1.00  0.00           H  
ATOM   1505  CG  HIE    95      43.806  37.255  28.930  1.00  0.00           C  
ATOM   1506  ND1 HIE    95      42.854  37.128  27.941  1.00  0.00           N  
ATOM   1507  CE1 HIE    95      43.338  36.377  26.965  1.00  0.00           C  
ATOM   1508  HE1 HIE    95      42.734  36.156  26.085  1.00  0.00           H  
ATOM   1509  NE2 HIE    95      44.567  36.014  27.286  1.00  0.00           N  
ATOM   1510  HE2 HIE    95      45.183  35.438  26.730  1.00  0.00           H  
ATOM   1511  CD2 HIE    95      44.883  36.551  28.510  1.00  0.00           C  
ATOM   1512  HD2 HIE    95      45.863  36.364  28.950  1.00  0.00           H  
ATOM   1513  C   HIE    95      44.595  39.014  32.247  1.00  0.00           C  
ATOM   1514  O   HIE    95      45.322  40.007  32.160  1.00  0.00           O  
ATOM   1515  N   LEU    96      43.683  38.852  33.226  1.00  0.00           N  
ATOM   1516  H   LEU    96      43.069  38.050  33.231  1.00  0.00           H  
ATOM   1517  CA  LEU    96      43.525  39.853  34.276  1.00  0.00           C  
ATOM   1518  HA  LEU    96      43.367  40.835  33.831  1.00  0.00           H  
ATOM   1519  CB  LEU    96      42.320  39.517  35.159  1.00  0.00           C  
ATOM   1520  HB2 LEU    96      42.380  38.435  35.280  1.00  0.00           H  
ATOM   1521  HB3 LEU    96      42.464  39.999  36.126  1.00  0.00           H  
ATOM   1522  CG  LEU    96      40.945  39.892  34.602  1.00  0.00           C  
ATOM   1523  HG  LEU    96      40.868  39.535  33.575  1.00  0.00           H  
ATOM   1524  CD1 LEU    96      39.842  39.260  35.443  1.00  0.00           C  
ATOM   1525 HD11 LEU    96      39.918  39.616  36.470  1.00  0.00           H  
ATOM   1526 HD12 LEU    96      38.869  39.536  35.034  1.00  0.00           H  
ATOM   1527 HD13 LEU    96      39.947  38.175  35.426  1.00  0.00           H  
ATOM   1528  CD2 LEU    96      40.785  41.408  34.552  1.00  0.00           C  
ATOM   1529 HD21 LEU    96      41.555  41.834  33.909  1.00  0.00           H  
ATOM   1530 HD22 LEU    96      39.801  41.656  34.153  1.00  0.00           H  
ATOM   1531 HD23 LEU    96      40.883  41.818  35.557  1.00  0.00           H  
ATOM   1532  C   LEU    96      44.784  39.948  35.130  1.00  0.00           C  
ATOM   1533  O   LEU    96      45.199  41.044  35.513  1.00  0.00           O  
ATOM   1534  N   GLU    97      45.338  38.776  35.447  1.00  0.00           N  
ATOM   1535  H   GLU    97      44.912  37.895  35.194  1.00  0.00           H  
ATOM   1536  CA  GLU    97      46.566  38.749  36.236  1.00  0.00           C  
ATOM   1537  HA  GLU    97      46.399  39.241  37.194  1.00  0.00           H  
ATOM   1538  CB  GLU    97      47.006  37.306  36.497  1.00  0.00           C  
ATOM   1539  HB2 GLU    97      46.795  36.734  35.593  1.00  0.00           H  
ATOM   1540  HB3 GLU    97      48.081  37.322  36.673  1.00  0.00           H  
ATOM   1541  CG  GLU    97      46.309  36.656  37.682  1.00  0.00           C  
ATOM   1542  HG2 GLU    97      46.375  37.347  38.523  1.00  0.00           H  
ATOM   1543  HG3 GLU    97      45.262  36.513  37.413  1.00  0.00           H  
ATOM   1544  CD  GLU    97      46.917  35.319  38.076  1.00  0.00           C  
ATOM   1545  OE1 GLU    97      47.483  34.628  37.200  1.00  0.00           O  
ATOM   1546  OE2 GLU    97      46.826  34.960  39.272  1.00  0.00           O  
ATOM   1547  C   GLU    97      47.684  39.521  35.543  1.00  0.00           C  
ATOM   1548  O   GLU    97      48.439  40.247  36.192  1.00  0.00           O  
ATOM   1549  N   GLU    98      47.771  39.335  34.223  1.00  0.00           N  
ATOM   1550  H   GLU    98      47.177  38.674  33.743  1.00  0.00           H  
ATOM   1551  CA  GLU    98      48.779  40.051  33.447  1.00  0.00           C  
ATOM   1552  HA  GLU    98      49.770  39.847  33.852  1.00  0.00           H  
ATOM   1553  CB  GLU    98      48.748  39.604  31.982  1.00  0.00           C  
ATOM   1554  HB2 GLU    98      47.706  39.622  31.660  1.00  0.00           H  
ATOM   1555  HB3 GLU    98      49.318  40.335  31.409  1.00  0.00           H  
ATOM   1556  CG  GLU    98      49.325  38.216  31.750  1.00  0.00           C  
ATOM   1557  HG2 GLU    98      50.349  38.221  32.125  1.00  0.00           H  
ATOM   1558  HG3 GLU    98      48.730  37.509  32.329  1.00  0.00           H  
ATOM   1559  CD  GLU    98      49.323  37.801  30.288  1.00  0.00           C  
ATOM   1560  OE1 GLU    98      48.753  38.536  29.450  1.00  0.00           O  
ATOM   1561  OE2 GLU    98      49.893  36.731  29.978  1.00  0.00           O  
ATOM   1562  C   GLU    98      48.575  41.561  33.539  1.00  0.00           C  
ATOM   1563  O   GLU    98      49.543  42.318  33.641  1.00  0.00           O  
ATOM   1564  N   LEU    99      47.355  41.989  33.581  1.00  0.00           N  
ATOM   1565  H   LEU    99      46.592  41.328  33.548  1.00  0.00           H  
ATOM   1566  CA  LEU    99      47.036  43.411  33.629  1.00  0.00           C  
ATOM   1567  HA  LEU    99      47.628  43.948  32.889  1.00  0.00           H  
ATOM   1568  CB  LEU    99      45.551  43.638  33.326  1.00  0.00           C  
ATOM   1569  HB2 LEU    99      45.048  42.857  33.897  1.00  0.00           H  
ATOM   1570  HB3 LEU    99      45.270  44.614  33.721  1.00  0.00           H  
ATOM   1571  CG  LEU    99      45.137  43.544  31.858  1.00  0.00           C  
ATOM   1572  HG  LEU    99      45.487  42.596  31.450  1.00  0.00           H  
ATOM   1573  CD1 LEU    99      43.620  43.624  31.729  1.00  0.00           C  
ATOM   1574 HD11 LEU    99      43.270  44.572  32.137  1.00  0.00           H  
ATOM   1575 HD12 LEU    99      43.340  43.556  30.678  1.00  0.00           H  
ATOM   1576 HD13 LEU    99      43.164  42.801  32.280  1.00  0.00           H  
ATOM   1577  CD2 LEU    99      45.807  44.644  31.041  1.00  0.00           C  
ATOM   1578 HD21 LEU    99      46.890  44.540  31.110  1.00  0.00           H  
ATOM   1579 HD22 LEU    99      45.500  44.561  29.998  1.00  0.00           H  
ATOM   1580 HD23 LEU    99      45.511  45.618  31.430  1.00  0.00           H  
ATOM   1581  C   LEU    99      47.384  44.001  34.992  1.00  0.00           C  
ATOM   1582  O   LEU    99      47.844  45.142  35.079  1.00  0.00           O  
ATOM   1583  N   VAL   100      47.144  43.194  36.075  1.00  0.00           N  
ATOM   1584  H   VAL   100      46.729  42.282  35.945  1.00  0.00           H  
ATOM   1585  CA  VAL   100      47.425  43.638  37.436  1.00  0.00           C  
ATOM   1586  HA  VAL   100      47.014  44.629  37.627  1.00  0.00           H  
ATOM   1587  CB  VAL   100      46.853  42.656  38.484  1.00  0.00           C  
ATOM   1588  HB  VAL   100      47.166  41.644  38.227  1.00  0.00           H  
ATOM   1589  CG1 VAL   100      47.358  43.004  39.883  1.00  0.00           C  
ATOM   1590 HG11 VAL   100      47.046  44.015  40.142  1.00  0.00           H  
ATOM   1591 HG12 VAL   100      46.944  42.300  40.605  1.00  0.00           H  
ATOM   1592 HG13 VAL   100      48.447  42.944  39.902  1.00  0.00           H  
ATOM   1593  CG2 VAL   100      45.327  42.667  38.446  1.00  0.00           C  
ATOM   1594 HG21 VAL   100      44.985  42.367  37.455  1.00  0.00           H  
ATOM   1595 HG22 VAL   100      44.939  41.971  39.189  1.00  0.00           H  
ATOM   1596 HG23 VAL   100      44.965  43.672  38.665  1.00  0.00           H  
ATOM   1597  C   VAL   100      48.932  43.792  37.628  1.00  0.00           C  
ATOM   1598  O   VAL   100      49.387  44.720  38.302  1.00  0.00           O  
ATOM   1599  N   HIE   101      49.646  42.907  37.081  1.00  0.00           N  
ATOM   1600  H   HIE   101      49.230  42.170  36.529  1.00  0.00           H  
ATOM   1601  CA  HIE   101      51.091  42.891  37.278  1.00  0.00           C  
ATOM   1602  HA  HIE   101      51.329  43.208  38.294  1.00  0.00           H  
ATOM   1603  CB  HIE   101      51.646  41.482  37.063  1.00  0.00           C  
ATOM   1604  HB2 HIE   101      51.298  41.085  36.110  1.00  0.00           H  
ATOM   1605  HB3 HIE   101      52.736  41.499  37.073  1.00  0.00           H  
ATOM   1606  CG  HIE   101      51.224  40.504  38.114  1.00  0.00           C  
ATOM   1607  ND1 HIE   101      50.063  39.768  38.021  1.00  0.00           N  
ATOM   1608  CE1 HIE   101      49.954  38.993  39.088  1.00  0.00           C  
ATOM   1609  HE1 HIE   101      49.097  38.330  39.204  1.00  0.00           H  
ATOM   1610  NE2 HIE   101      51.003  39.200  39.866  1.00  0.00           N  
ATOM   1611  HE2 HIE   101      51.189  38.746  40.749  1.00  0.00           H  
ATOM   1612  CD2 HIE   101      51.812  40.141  39.278  1.00  0.00           C  
ATOM   1613  HD2 HIE   101      52.734  40.450  39.770  1.00  0.00           H  
ATOM   1614  C   HIE   101      51.785  43.875  36.343  1.00  0.00           C  
ATOM   1615  O   HIE   101      52.975  44.154  36.502  1.00  0.00           O  
ATOM   1616  N   ARG   102      51.119  44.521  35.473  1.00  0.00           N  
ATOM   1617  H   ARG   102      50.151  44.274  35.324  1.00  0.00           H  
ATOM   1618  CA  ARG   102      51.701  45.568  34.641  1.00  0.00           C  
ATOM   1619  HA  ARG   102      52.775  45.408  34.545  1.00  0.00           H  
ATOM   1620  CB  ARG   102      51.078  45.554  33.243  1.00  0.00           C  
ATOM   1621  HB2 ARG   102      49.997  45.510  33.372  1.00  0.00           H  
ATOM   1622  HB3 ARG   102      51.347  46.493  32.760  1.00  0.00           H  
ATOM   1623  CG  ARG   102      51.533  44.391  32.377  1.00  0.00           C  
ATOM   1624  HG2 ARG   102      52.621  44.416  32.312  1.00  0.00           H  
ATOM   1625  HG3 ARG   102      51.220  43.463  32.857  1.00  0.00           H  
ATOM   1626  CD  ARG   102      50.941  44.463  30.977  1.00  0.00           C  
ATOM   1627  HD2 ARG   102      49.855  44.523  31.051  1.00  0.00           H  
ATOM   1628  HD3 ARG   102      51.320  45.352  30.473  1.00  0.00           H  
ATOM   1629  NE  ARG   102      51.290  43.289  30.182  1.00  0.00           N  
ATOM   1630  HE  ARG   102      51.810  42.560  30.650  1.00  0.00           H  
ATOM   1631  CZ  ARG   102      50.974  43.120  28.901  1.00  0.00           C  
ATOM   1632  NH1 ARG   102      50.291  44.049  28.243  1.00  0.00           N  
ATOM   1633 HH11 ARG   102      50.008  44.894  28.717  1.00  0.00           H  
ATOM   1634 HH12 ARG   102      50.058  43.906  27.270  1.00  0.00           H  
ATOM   1635  NH2 ARG   102      51.343  42.012  28.274  1.00  0.00           N  
ATOM   1636 HH21 ARG   102      51.862  41.303  28.772  1.00  0.00           H  
ATOM   1637 HH22 ARG   102      51.103  41.882  27.302  1.00  0.00           H  
ATOM   1638  C   ARG   102      51.519  46.941  35.279  1.00  0.00           C  
ATOM   1639  O   ARG   102      52.415  47.786  35.213  1.00  0.00           O  
ATOM   1640  OXT ARG   102      50.471  47.227  35.855  1.00  0.00           O  
TER    1641      ARG   102 
ATOM   1641 Na+  Na+   103      37.275  40.302  46.569  1.00  0.00          NA  
ATOM   1642 Na+  Na+   104      28.275  46.302  41.569  1.00  0.00          NA  
ATOM   1643 Na+  Na+   105      50.275  36.302  34.569  1.00  0.00          NA  
ATOM   1644 Na+  Na+   106      39.275  27.302  25.569  1.00  0.00          NA  
ATOM   1645 Na+  Na+   107      21.275  27.302  45.569  1.00  0.00          NA  
ATOM   1646 Na+  Na+   108      27.275  51.302  34.569  1.00  0.00          NA  
ATOM   1647 Na+  Na+   109      37.275  35.302  47.569  1.00  0.00          NA  
ATOM   1648 Na+  Na+   110      54.275  47.302  37.569  1.00  0.00          NA  
ATOM   1649 Na+  Na+   111      35.275  44.302  42.569  1.00  0.00          NA  
ATOM   1650  O   WAT   112      36.715  21.203  65.810  1.00  0.00           O  
ATOM   1651  H1  WAT   112      36.042  21.507  66.418  1.00  0.00           H  
ATOM   1652  H2  WAT   112      37.102  22.006  65.460  1.00  0.00           H  
ATOM   1653  O   WAT   113      34.915  21.371  68.025  1.00  0.00           O  
ATOM   1654  H1  WAT   113      35.090  20.900  68.839  1.00  0.00           H  
ATOM   1655  H2  WAT   113      34.228  21.998  68.253  1.00  0.00           H  
ATOM   1656  O   WAT   114      38.806  12.994  64.345  1.00  0.00           O  
ATOM   1657  H1  WAT   114      38.189  12.269  64.248  1.00  0.00           H  
ATOM   1658  H2  WAT   114      38.338  13.755  64.001  1.00  0.00           H  
ATOM   1659  O   WAT   115      40.681  18.782  67.084  1.00  0.00           O  
ATOM   1660  H1  WAT   115      41.376  19.403  67.303  1.00  0.00           H  
ATOM   1661  H2  WAT   115      41.023  17.931  67.359  1.00  0.00           H  
ATOM   1662  O   WAT   116      42.580  16.232  68.613  1.00  0.00           O  
ATOM   1663  H1  WAT   116      43.105  16.571  67.888  1.00  0.00           H  
ATOM   1664  H2  WAT   116      42.493  15.297  68.429  1.00  0.00           H  
ATOM   1665  O   WAT   117      34.773  18.888  65.991  1.00  0.00           O  
ATOM   1666  H1  WAT   117      34.200  19.507  65.538  1.00  0.00           H  
ATOM   1667  H2  WAT   117      35.346  19.438  66.525  1.00  0.00           H  
ATOM   1668  O   WAT   118      37.992  19.172  67.122  1.00  0.00           O  
ATOM   1669  H1  WAT   118      38.925  19.106  67.325  1.00  0.00           H  
ATOM   1670  H2  WAT   118      37.905  20.007  66.664  1.00  0.00           H  
ATOM   1671  O   WAT   119      40.621  18.488  64.083  1.00  0.00           O  
ATOM   1672  H1  WAT   119      40.543  18.154  64.976  1.00  0.00           H  
ATOM   1673  H2  WAT   119      41.442  18.981  64.082  1.00  0.00           H  
ATOM   1674  O   WAT   120      38.192  15.805  63.704  1.00  0.00           O  
ATOM   1675  H1  WAT   120      38.895  16.010  64.319  1.00  0.00           H  
ATOM   1676  H2  WAT   120      37.468  16.373  63.969  1.00  0.00           H  
ATOM   1677  O   WAT   121      40.100  16.243  65.753  1.00  0.00           O  
ATOM   1678  H1  WAT   121      40.935  15.812  65.571  1.00  0.00           H  
ATOM   1679  H2  WAT   121      39.939  16.072  66.681  1.00  0.00           H  
ATOM   1680  O   WAT   122      45.538  26.713  75.785  1.00  0.00           O  
ATOM   1681  H1  WAT   122      45.199  26.597  74.897  1.00  0.00           H  
ATOM   1682  H2  WAT   122      46.407  26.312  75.765  1.00  0.00           H  
ATOM   1683  O   WAT   123      41.396  28.567  71.775  1.00  0.00           O  
ATOM   1684  H1  WAT   123      40.833  28.476  71.006  1.00  0.00           H  
ATOM   1685  H2  WAT   123      41.282  27.747  72.255  1.00  0.00           H  
ATOM   1686  O   WAT   124      38.943  30.062  74.613  1.00  0.00           O  
ATOM   1687  H1  WAT   124      39.735  29.721  74.198  1.00  0.00           H  
ATOM   1688  H2  WAT   124      39.182  30.171  75.533  1.00  0.00           H  
ATOM   1689  O   WAT   125      46.976  32.234  67.086  1.00  0.00           O  
ATOM   1690  H1  WAT   125      46.325  32.819  66.700  1.00  0.00           H  
ATOM   1691  H2  WAT   125      47.771  32.764  67.146  1.00  0.00           H  
ATOM   1692  O   WAT   126      40.902  29.323  67.485  1.00  0.00           O  
ATOM   1693  H1  WAT   126      41.675  28.776  67.346  1.00  0.00           H  
ATOM   1694  H2  WAT   126      41.254  30.187  67.696  1.00  0.00           H  
ATOM   1695  O   WAT   127      43.238  25.482  65.117  1.00  0.00           O  
ATOM   1696  H1  WAT   127      43.491  24.960  64.355  1.00  0.00           H  
ATOM   1697  H2  WAT   127      42.301  25.319  65.219  1.00  0.00           H  
ATOM   1698  O   WAT   128      48.283  24.486  72.924  1.00  0.00           O  
ATOM   1699  H1  WAT   128      49.069  24.068  72.573  1.00  0.00           H  
ATOM   1700  H2  WAT   128      48.547  25.390  73.092  1.00  0.00           H  
ATOM   1701  O   WAT   129      48.454  29.923  67.623  1.00  0.00           O  
ATOM   1702  H1  WAT   129      47.818  29.996  68.335  1.00  0.00           H  
ATOM   1703  H2  WAT   129      48.124  30.512  66.945  1.00  0.00           H  
ATOM   1704  O   WAT   130      42.958  27.385  67.319  1.00  0.00           O  
ATOM   1705  H1  WAT   130      42.842  26.709  67.987  1.00  0.00           H  
ATOM   1706  H2  WAT   130      43.068  26.898  66.502  1.00  0.00           H  
ATOM   1707  O   WAT   131      45.301  26.846  71.024  1.00  0.00           O  
ATOM   1708  H1  WAT   131      44.937  26.319  71.735  1.00  0.00           H  
ATOM   1709  H2  WAT   131      46.158  26.456  70.851  1.00  0.00           H  
ATOM   1710  O   WAT   132      44.942  21.875  66.020  1.00  0.00           O  
ATOM   1711  H1  WAT   132      45.109  22.743  66.387  1.00  0.00           H  
ATOM   1712  H2  WAT   132      44.752  22.038  65.096  1.00  0.00           H  
ATOM   1713  O   WAT   133      41.151  26.788  73.720  1.00  0.00           O  
ATOM   1714  H1  WAT   133      40.226  26.656  73.928  1.00  0.00           H  
ATOM   1715  H2  WAT   133      41.399  27.567  74.217  1.00  0.00           H  
ATOM   1716  O   WAT   134      44.921  24.331  67.005  1.00  0.00           O  
ATOM   1717  H1  WAT   134      44.801  24.776  67.843  1.00  0.00           H  
ATOM   1718  H2  WAT   134      44.226  24.679  66.446  1.00  0.00           H  
ATOM   1719  O   WAT   135      42.681  37.101  70.654  1.00  0.00           O  
ATOM   1720  H1  WAT   135      42.604  38.052  70.733  1.00  0.00           H  
ATOM   1721  H2  WAT   135      42.078  36.756  71.311  1.00  0.00           H  
ATOM   1722  O   WAT   136      50.619  24.803  67.833  1.00  0.00           O  
ATOM   1723  H1  WAT   136      51.531  25.035  67.658  1.00  0.00           H  
ATOM   1724  H2  WAT   136      50.110  25.386  67.270  1.00  0.00           H  
ATOM   1725  O   WAT   137      44.779  29.523  72.489  1.00  0.00           O  
ATOM   1726  H1  WAT   137      45.243  29.802  71.700  1.00  0.00           H  
ATOM   1727  H2  WAT   137      44.515  28.621  72.306  1.00  0.00           H  
ATOM   1728  O   WAT   138      41.671  29.070  75.427  1.00  0.00           O  
ATOM   1729  H1  WAT   138      42.242  29.499  74.789  1.00  0.00           H  
ATOM   1730  H2  WAT   138      42.262  28.788  76.126  1.00  0.00           H  
ATOM   1731  O   WAT   139      43.716  25.645  69.298  1.00  0.00           O  
ATOM   1732  H1  WAT   139      44.418  26.097  69.765  1.00  0.00           H  
ATOM   1733  H2  WAT   139      43.384  25.003  69.926  1.00  0.00           H  
ATOM   1734  O   WAT   140      39.410  24.268  71.558  1.00  0.00           O  
ATOM   1735  H1  WAT   140      38.613  24.380  72.076  1.00  0.00           H  
ATOM   1736  H2  WAT   140      39.182  24.607  70.692  1.00  0.00           H  
ATOM   1737  O   WAT   141      44.955  32.459  69.374  1.00  0.00           O  
ATOM   1738  H1  WAT   141      44.820  33.304  69.803  1.00  0.00           H  
ATOM   1739  H2  WAT   141      45.496  32.661  68.611  1.00  0.00           H  
ATOM   1740  O   WAT   142      38.408  29.977  69.947  1.00  0.00           O  
ATOM   1741  H1  WAT   142      38.921  30.771  70.098  1.00  0.00           H  
ATOM   1742  H2  WAT   142      39.060  29.279  69.880  1.00  0.00           H  
ATOM   1743  O   WAT   143      40.218  33.093  72.029  1.00  0.00           O  
ATOM   1744  H1  WAT   143      40.394  34.015  71.841  1.00  0.00           H  
ATOM   1745  H2  WAT   143      41.013  32.779  72.459  1.00  0.00           H  
ATOM   1746  O   WAT   144      36.373  28.306  70.723  1.00  0.00           O  
ATOM   1747  H1  WAT   144      37.211  28.715  70.506  1.00  0.00           H  
ATOM   1748  H2  WAT   144      36.551  27.366  70.693  1.00  0.00           H  
ATOM   1749  O   WAT   145      48.270  25.973  66.411  1.00  0.00           O  
ATOM   1750  H1  WAT   145      47.754  26.744  66.650  1.00  0.00           H  
ATOM   1751  H2  WAT   145      47.997  25.300  67.035  1.00  0.00           H  
ATOM   1752  O   WAT   146      45.854  20.818  71.470  1.00  0.00           O  
ATOM   1753  H1  WAT   146      44.998  20.429  71.291  1.00  0.00           H  
ATOM   1754  H2  WAT   146      46.267  20.897  70.610  1.00  0.00           H  
ATOM   1755  O   WAT   147      53.243  28.726  68.347  1.00  0.00           O  
ATOM   1756  H1  WAT   147      52.466  28.387  67.902  1.00  0.00           H  
ATOM   1757  H2  WAT   147      53.922  28.732  67.672  1.00  0.00           H  
ATOM   1758  O   WAT   148      48.058  23.846  68.237  1.00  0.00           O  
ATOM   1759  H1  WAT   148      47.753  24.160  69.088  1.00  0.00           H  
ATOM   1760  H2  WAT   148      49.011  23.924  68.280  1.00  0.00           H  
ATOM   1761  O   WAT   149      46.503  30.005  69.887  1.00  0.00           O  
ATOM   1762  H1  WAT   149      45.975  29.270  69.574  1.00  0.00           H  
ATOM   1763  H2  WAT   149      46.002  30.782  69.641  1.00  0.00           H  
ATOM   1764  O   WAT   150      41.562  22.697  66.267  1.00  0.00           O  
ATOM   1765  H1  WAT   150      40.725  23.035  66.588  1.00  0.00           H  
ATOM   1766  H2  WAT   150      41.422  22.562  65.330  1.00  0.00           H  
ATOM   1767  O   WAT   151      44.648  27.823  62.890  1.00  0.00           O  
ATOM   1768  H1  WAT   151      43.741  27.592  63.089  1.00  0.00           H  
ATOM   1769  H2  WAT   151      45.145  27.027  63.078  1.00  0.00           H  
ATOM   1770  O   WAT   152      47.555  36.533  65.810  1.00  0.00           O  
ATOM   1771  H1  WAT   152      46.881  36.836  66.418  1.00  0.00           H  
ATOM   1772  H2  WAT   152      47.941  37.335  65.460  1.00  0.00           H  
ATOM   1773  O   WAT   153      47.554  25.428  70.430  1.00  0.00           O  
ATOM   1774  H1  WAT   153      48.301  25.940  70.121  1.00  0.00           H  
ATOM   1775  H2  WAT   153      47.823  25.107  71.290  1.00  0.00           H  
ATOM   1776  O   WAT   154      45.827  27.924  67.413  1.00  0.00           O  
ATOM   1777  H1  WAT   154      44.918  27.640  67.510  1.00  0.00           H  
ATOM   1778  H2  WAT   154      45.856  28.344  66.553  1.00  0.00           H  
ATOM   1779  O   WAT   155      51.059  31.535  71.182  1.00  0.00           O  
ATOM   1780  H1  WAT   155      50.605  30.694  71.238  1.00  0.00           H  
ATOM   1781  H2  WAT   155      50.428  32.171  71.519  1.00  0.00           H  
ATOM   1782  O   WAT   156      44.375  25.537  73.514  1.00  0.00           O  
ATOM   1783  H1  WAT   156      44.430  24.584  73.438  1.00  0.00           H  
ATOM   1784  H2  WAT   156      43.564  25.693  73.998  1.00  0.00           H  
ATOM   1785  O   WAT   157      45.524  29.465  64.751  1.00  0.00           O  
ATOM   1786  H1  WAT   157      45.086  28.749  64.292  1.00  0.00           H  
ATOM   1787  H2  WAT   157      46.266  29.693  64.190  1.00  0.00           H  
ATOM   1788  O   WAT   158      42.315  24.155  71.273  1.00  0.00           O  
ATOM   1789  H1  WAT   158      41.501  24.454  71.679  1.00  0.00           H  
ATOM   1790  H2  WAT   158      42.811  23.760  71.990  1.00  0.00           H  
ATOM   1791  O   WAT   159      53.642  27.741  70.809  1.00  0.00           O  
ATOM   1792  H1  WAT   159      53.504  27.931  69.881  1.00  0.00           H  
ATOM   1793  H2  WAT   159      53.285  28.503  71.266  1.00  0.00           H  
ATOM   1794  O   WAT   160      42.582  31.027  73.002  1.00  0.00           O  
ATOM   1795  H1  WAT   160      43.376  30.532  72.800  1.00  0.00           H  
ATOM   1796  H2  WAT   160      41.871  30.499  72.639  1.00  0.00           H  
ATOM   1797  O   WAT   161      38.890  25.171  69.078  1.00  0.00           O  
ATOM   1798  H1  WAT   161      37.960  25.109  69.295  1.00  0.00           H  
ATOM   1799  H2  WAT   161      38.986  24.649  68.282  1.00  0.00           H  
ATOM   1800  O   WAT   162      45.754  36.701  68.025  1.00  0.00           O  
ATOM   1801  H1  WAT   162      45.929  36.229  68.839  1.00  0.00           H  
ATOM   1802  H2  WAT   162      45.067  37.327  68.253  1.00  0.00           H  
ATOM   1803  O   WAT   163      49.646  28.323  64.345  1.00  0.00           O  
ATOM   1804  H1  WAT   163      49.029  27.598  64.248  1.00  0.00           H  
ATOM   1805  H2  WAT   163      49.177  29.084  64.001  1.00  0.00           H  
ATOM   1806  O   WAT   164      41.435  22.542  63.467  1.00  0.00           O  
ATOM   1807  H1  WAT   164      40.558  22.421  63.103  1.00  0.00           H  
ATOM   1808  H2  WAT   164      41.911  21.751  63.215  1.00  0.00           H  
ATOM   1809  O   WAT   165      44.622  34.895  70.713  1.00  0.00           O  
ATOM   1810  H1  WAT   165      43.839  35.437  70.807  1.00  0.00           H  
ATOM   1811  H2  WAT   165      45.321  35.412  71.112  1.00  0.00           H  
ATOM   1812  O   WAT   166      49.015  29.461  70.930  1.00  0.00           O  
ATOM   1813  H1  WAT   166      48.080  29.581  70.761  1.00  0.00           H  
ATOM   1814  H2  WAT   166      49.192  28.558  70.666  1.00  0.00           H  
ATOM   1815  O   WAT   167      50.469  31.647  68.464  1.00  0.00           O  
ATOM   1816  H1  WAT   167      50.745  31.533  69.373  1.00  0.00           H  
ATOM   1817  H2  WAT   167      49.600  31.249  68.425  1.00  0.00           H  
ATOM   1818  O   WAT   168      47.439  34.823  69.369  1.00  0.00           O  
ATOM   1819  H1  WAT   168      47.968  34.312  68.756  1.00  0.00           H  
ATOM   1820  H2  WAT   168      47.702  34.507  70.233  1.00  0.00           H  
ATOM   1821  O   WAT   169      40.795  35.874  72.128  1.00  0.00           O  
ATOM   1822  H1  WAT   169      40.126  36.359  71.645  1.00  0.00           H  
ATOM   1823  H2  WAT   169      40.656  36.121  73.043  1.00  0.00           H  
ATOM   1824  O   WAT   170      36.163  24.136  68.908  1.00  0.00           O  
ATOM   1825  H1  WAT   170      36.459  23.227  68.855  1.00  0.00           H  
ATOM   1826  H2  WAT   170      35.262  24.115  68.586  1.00  0.00           H  
ATOM   1827  O   WAT   171      37.892  21.818  69.032  1.00  0.00           O  
ATOM   1828  H1  WAT   171      37.563  20.937  68.849  1.00  0.00           H  
ATOM   1829  H2  WAT   171      38.246  21.762  69.920  1.00  0.00           H  
ATOM   1830  O   WAT   172      41.006  22.105  69.399  1.00  0.00           O  
ATOM   1831  H1  WAT   172      41.346  22.633  68.677  1.00  0.00           H  
ATOM   1832  H2  WAT   172      41.454  22.443  70.175  1.00  0.00           H  
ATOM   1833  O   WAT   173      42.993  20.602  67.599  1.00  0.00           O  
ATOM   1834  H1  WAT   173      43.714  20.980  67.095  1.00  0.00           H  
ATOM   1835  H2  WAT   173      42.370  21.321  67.702  1.00  0.00           H  
ATOM   1836  O   WAT   174      47.136  21.307  68.535  1.00  0.00           O  
ATOM   1837  H1  WAT   174      47.353  22.189  68.234  1.00  0.00           H  
ATOM   1838  H2  WAT   174      46.656  20.915  67.805  1.00  0.00           H  
ATOM   1839  O   WAT   175      43.139  20.137  70.429  1.00  0.00           O  
ATOM   1840  H1  WAT   175      43.261  19.209  70.628  1.00  0.00           H  
ATOM   1841  H2  WAT   175      42.850  20.151  69.516  1.00  0.00           H  
ATOM   1842  O   WAT   176      51.521  34.111  67.084  1.00  0.00           O  
ATOM   1843  H1  WAT   176      52.216  34.732  67.303  1.00  0.00           H  
ATOM   1844  H2  WAT   176      51.863  33.261  67.359  1.00  0.00           H  
ATOM   1845  O   WAT   177      53.420  31.561  68.613  1.00  0.00           O  
ATOM   1846  H1  WAT   177      53.945  31.900  67.888  1.00  0.00           H  
ATOM   1847  H2  WAT   177      53.332  30.626  68.429  1.00  0.00           H  
ATOM   1848  O   WAT   178      37.583  33.819  72.975  1.00  0.00           O  
ATOM   1849  H1  WAT   178      38.409  33.520  72.594  1.00  0.00           H  
ATOM   1850  H2  WAT   178      37.232  33.050  73.424  1.00  0.00           H  
ATOM   1851  O   WAT   179      35.784  31.738  73.933  1.00  0.00           O  
ATOM   1852  H1  WAT   179      34.947  31.310  73.752  1.00  0.00           H  
ATOM   1853  H2  WAT   179      35.756  31.931  74.871  1.00  0.00           H  
ATOM   1854  O   WAT   180      42.112  31.722  68.520  1.00  0.00           O  
ATOM   1855  H1  WAT   180      42.261  32.406  67.867  1.00  0.00           H  
ATOM   1856  H2  WAT   180      42.919  31.703  69.035  1.00  0.00           H  
ATOM   1857  O   WAT   181      39.868  27.749  69.526  1.00  0.00           O  
ATOM   1858  H1  WAT   181      39.622  26.845  69.724  1.00  0.00           H  
ATOM   1859  H2  WAT   181      40.037  27.751  68.584  1.00  0.00           H  
ATOM   1860  O   WAT   182      39.137  23.482  67.025  1.00  0.00           O  
ATOM   1861  H1  WAT   182      38.444  23.556  66.369  1.00  0.00           H  
ATOM   1862  H2  WAT   182      38.892  22.718  67.547  1.00  0.00           H  
ATOM   1863  O   WAT   183      45.612  34.217  65.991  1.00  0.00           O  
ATOM   1864  H1  WAT   183      45.039  34.836  65.538  1.00  0.00           H  
ATOM   1865  H2  WAT   183      46.185  34.767  66.525  1.00  0.00           H  
ATOM   1866  O   WAT   184      48.832  34.501  67.122  1.00  0.00           O  
ATOM   1867  H1  WAT   184      49.765  34.436  67.325  1.00  0.00           H  
ATOM   1868  H2  WAT   184      48.744  35.337  66.664  1.00  0.00           H  
ATOM   1869  O   WAT   185      51.461  33.818  64.083  1.00  0.00           O  
ATOM   1870  H1  WAT   185      51.382  33.484  64.976  1.00  0.00           H  
ATOM   1871  H2  WAT   185      52.282  34.310  64.082  1.00  0.00           H  
ATOM   1872  O   WAT   186      45.997  25.553  63.333  1.00  0.00           O  
ATOM   1873  H1  WAT   186      46.943  25.424  63.402  1.00  0.00           H  
ATOM   1874  H2  WAT   186      45.618  24.815  63.810  1.00  0.00           H  
ATOM   1875  O   WAT   187      44.181  23.478  63.268  1.00  0.00           O  
ATOM   1876  H1  WAT   187      43.274  23.182  63.345  1.00  0.00           H  
ATOM   1877  H2  WAT   187      44.459  23.181  62.402  1.00  0.00           H  
ATOM   1878  O   WAT   188      45.797  18.022  69.423  1.00  0.00           O  
ATOM   1879  H1  WAT   188      44.987  17.677  69.798  1.00  0.00           H  
ATOM   1880  H2  WAT   188      46.486  17.713  70.012  1.00  0.00           H  
ATOM   1881  O   WAT   189      42.951  20.337  63.410  1.00  0.00           O  
ATOM   1882  H1  WAT   189      43.813  20.663  63.669  1.00  0.00           H  
ATOM   1883  H2  WAT   189      43.136  19.550  62.897  1.00  0.00           H  
ATOM   1884  O   WAT   190      36.881  28.351  73.564  1.00  0.00           O  
ATOM   1885  H1  WAT   190      36.858  28.450  72.612  1.00  0.00           H  
ATOM   1886  H2  WAT   190      37.191  29.198  73.886  1.00  0.00           H  
ATOM   1887  O   WAT   191      49.887  21.370  69.609  1.00  0.00           O  
ATOM   1888  H1  WAT   191      48.999  21.655  69.391  1.00  0.00           H  
ATOM   1889  H2  WAT   191      50.302  21.209  68.762  1.00  0.00           H  
ATOM   1890  O   WAT   192      49.031  31.134  63.704  1.00  0.00           O  
ATOM   1891  H1  WAT   192      49.735  31.339  64.319  1.00  0.00           H  
ATOM   1892  H2  WAT   192      48.307  31.702  63.969  1.00  0.00           H  
ATOM   1893  O   WAT   193      49.861  26.885  69.824  1.00  0.00           O  
ATOM   1894  H1  WAT   193      49.804  27.342  68.985  1.00  0.00           H  
ATOM   1895  H2  WAT   193      50.414  26.124  69.646  1.00  0.00           H  
ATOM   1896  O   WAT   194      50.940  31.573  65.753  1.00  0.00           O  
ATOM   1897  H1  WAT   194      51.774  31.141  65.571  1.00  0.00           H  
ATOM   1898  H2  WAT   194      50.778  31.401  66.681  1.00  0.00           H  
ATOM   1899  O   WAT   195      50.594  28.076  67.119  1.00  0.00           O  
ATOM   1900  H1  WAT   195      50.539  27.910  66.178  1.00  0.00           H  
ATOM   1901  H2  WAT   195      49.969  28.783  67.275  1.00  0.00           H  
ATOM   1902  O   WAT   196      43.904  17.577  66.698  1.00  0.00           O  
ATOM   1903  H1  WAT   196      43.892  18.521  66.854  1.00  0.00           H  
ATOM   1904  H2  WAT   196      44.796  17.394  66.404  1.00  0.00           H  
ATOM   1905  O   WAT   197      54.078  40.811  65.117  1.00  0.00           O  
ATOM   1906  H1  WAT   197      54.330  40.289  64.355  1.00  0.00           H  
ATOM   1907  H2  WAT   197      53.140  40.648  65.219  1.00  0.00           H  
ATOM   1908  O   WAT   198      52.401  38.026  66.267  1.00  0.00           O  
ATOM   1909  H1  WAT   198      51.565  38.364  66.588  1.00  0.00           H  
ATOM   1910  H2  WAT   198      52.261  37.891  65.330  1.00  0.00           H  
ATOM   1911  O   WAT   199      55.487  43.152  62.890  1.00  0.00           O  
ATOM   1912  H1  WAT   199      54.580  42.921  63.089  1.00  0.00           H  
ATOM   1913  H2  WAT   199      55.985  42.356  63.078  1.00  0.00           H  
ATOM   1914  O   WAT   200      52.275  37.871  63.467  1.00  0.00           O  
ATOM   1915  H1  WAT   200      51.398  37.750  63.103  1.00  0.00           H  
ATOM   1916  H2  WAT   200      52.751  37.080  63.215  1.00  0.00           H  
ATOM   1917  O   WAT   201      47.003  39.465  68.908  1.00  0.00           O  
ATOM   1918  H1  WAT   201      47.298  38.556  68.855  1.00  0.00           H  
ATOM   1919  H2  WAT   201      46.102  39.444  68.586  1.00  0.00           H  
ATOM   1920  O   WAT   202      53.832  35.931  67.599  1.00  0.00           O  
ATOM   1921  H1  WAT   202      54.553  36.310  67.095  1.00  0.00           H  
ATOM   1922  H2  WAT   202      53.209  36.650  67.702  1.00  0.00           H  
ATOM   1923  O   WAT   203      49.977  38.811  67.025  1.00  0.00           O  
ATOM   1924  H1  WAT   203      49.284  38.885  66.369  1.00  0.00           H  
ATOM   1925  H2  WAT   203      49.732  38.047  67.547  1.00  0.00           H  
ATOM   1926  O   WAT   204      56.836  40.883  63.333  1.00  0.00           O  
ATOM   1927  H1  WAT   204      57.782  40.753  63.402  1.00  0.00           H  
ATOM   1928  H2  WAT   204      56.458  40.144  63.810  1.00  0.00           H  
ATOM   1929  O   WAT   205      55.020  38.808  63.268  1.00  0.00           O  
ATOM   1930  H1  WAT   205      54.114  38.511  63.345  1.00  0.00           H  
ATOM   1931  H2  WAT   205      55.298  38.511  62.402  1.00  0.00           H  
ATOM   1932  O   WAT   206      53.790  35.666  63.410  1.00  0.00           O  
ATOM   1933  H1  WAT   206      54.652  35.992  63.669  1.00  0.00           H  
ATOM   1934  H2  WAT   206      53.975  34.879  62.897  1.00  0.00           H  
ATOM   1935  O   WAT   207      54.743  32.906  66.698  1.00  0.00           O  
ATOM   1936  H1  WAT   207      54.731  33.850  66.854  1.00  0.00           H  
ATOM   1937  H2  WAT   207      55.636  32.723  66.404  1.00  0.00           H  
ATOM   1938  O   WAT   208      45.538   3.719  62.510  1.00  0.00           O  
ATOM   1939  H1  WAT   208      45.199   3.603  61.622  1.00  0.00           H  
ATOM   1940  H2  WAT   208      46.407   3.318  62.490  1.00  0.00           H  
ATOM   1941  O   WAT   209      41.396   5.573  58.499  1.00  0.00           O  
ATOM   1942  H1  WAT   209      40.833   5.482  57.731  1.00  0.00           H  
ATOM   1943  H2  WAT   209      41.282   4.753  58.980  1.00  0.00           H  
ATOM   1944  O   WAT   210      38.943   7.068  61.338  1.00  0.00           O  
ATOM   1945  H1  WAT   210      39.735   6.727  60.922  1.00  0.00           H  
ATOM   1946  H2  WAT   210      39.182   7.178  62.258  1.00  0.00           H  
ATOM   1947  O   WAT   211      46.976   9.240  53.811  1.00  0.00           O  
ATOM   1948  H1  WAT   211      46.325   9.825  53.424  1.00  0.00           H  
ATOM   1949  H2  WAT   211      47.771   9.771  53.870  1.00  0.00           H  
ATOM   1950  O   WAT   212      40.902   6.329  54.209  1.00  0.00           O  
ATOM   1951  H1  WAT   212      41.675   5.782  54.071  1.00  0.00           H  
ATOM   1952  H2  WAT   212      41.254   7.193  54.421  1.00  0.00           H  
ATOM   1953  O   WAT   213      43.238   2.488  51.841  1.00  0.00           O  
ATOM   1954  H1  WAT   213      43.491   1.966  51.080  1.00  0.00           H  
ATOM   1955  H2  WAT   213      42.301   2.325  51.944  1.00  0.00           H  
ATOM   1956  O   WAT   214      48.454   6.929  54.348  1.00  0.00           O  
ATOM   1957  H1  WAT   214      47.818   7.003  55.060  1.00  0.00           H  
ATOM   1958  H2  WAT   214      48.124   7.518  53.670  1.00  0.00           H  
ATOM   1959  O   WAT   215      42.958   4.391  54.044  1.00  0.00           O  
ATOM   1960  H1  WAT   215      42.842   3.716  54.712  1.00  0.00           H  
ATOM   1961  H2  WAT   215      43.068   3.904  53.227  1.00  0.00           H  
ATOM   1962  O   WAT   216      45.301   3.852  57.748  1.00  0.00           O  
ATOM   1963  H1  WAT   216      44.937   3.325  58.460  1.00  0.00           H  
ATOM   1964  H2  WAT   216      46.158   3.462  57.575  1.00  0.00           H  
ATOM   1965  O   WAT   217      41.151   3.794  60.445  1.00  0.00           O  
ATOM   1966  H1  WAT   217      40.226   3.662  60.653  1.00  0.00           H  
ATOM   1967  H2  WAT   217      41.399   4.574  60.942  1.00  0.00           H  
ATOM   1968  O   WAT   218      42.681  14.107  57.378  1.00  0.00           O  
ATOM   1969  H1  WAT   218      42.604  15.058  57.457  1.00  0.00           H  
ATOM   1970  H2  WAT   218      42.078  13.762  58.036  1.00  0.00           H  
ATOM   1971  O   WAT   219      49.226   6.792  61.949  1.00  0.00           O  
ATOM   1972  H1  WAT   219      48.597   6.956  61.246  1.00  0.00           H  
ATOM   1973  H2  WAT   219      48.839   7.206  62.720  1.00  0.00           H  
ATOM   1974  O   WAT   220      53.105   7.727  59.303  1.00  0.00           O  
ATOM   1975  H1  WAT   220      52.420   8.107  58.753  1.00  0.00           H  
ATOM   1976  H2  WAT   220      53.190   8.336  60.036  1.00  0.00           H  
ATOM   1977  O   WAT   221      44.779   6.529  59.214  1.00  0.00           O  
ATOM   1978  H1  WAT   221      45.243   6.808  58.424  1.00  0.00           H  
ATOM   1979  H2  WAT   221      44.515   5.627  59.031  1.00  0.00           H  
ATOM   1980  O   WAT   222      41.671   6.076  62.152  1.00  0.00           O  
ATOM   1981  H1  WAT   222      42.242   6.505  61.513  1.00  0.00           H  
ATOM   1982  H2  WAT   222      42.262   5.794  62.850  1.00  0.00           H  
ATOM   1983  O   WAT   223      43.716   2.651  56.023  1.00  0.00           O  
ATOM   1984  H1  WAT   223      44.418   3.103  56.490  1.00  0.00           H  
ATOM   1985  H2  WAT   223      43.384   2.010  56.651  1.00  0.00           H  
ATOM   1986  O   WAT   224      39.410   1.274  58.283  1.00  0.00           O  
ATOM   1987  H1  WAT   224      38.613   1.386  58.801  1.00  0.00           H  
ATOM   1988  H2  WAT   224      39.182   1.613  57.417  1.00  0.00           H  
ATOM   1989  O   WAT   225      44.955   9.465  56.099  1.00  0.00           O  
ATOM   1990  H1  WAT   225      44.820  10.311  56.527  1.00  0.00           H  
ATOM   1991  H2  WAT   225      45.496   9.667  55.335  1.00  0.00           H  
ATOM   1992  O   WAT   226      38.408   6.983  56.672  1.00  0.00           O  
ATOM   1993  H1  WAT   226      38.921   7.777  56.822  1.00  0.00           H  
ATOM   1994  H2  WAT   226      39.060   6.286  56.605  1.00  0.00           H  
ATOM   1995  O   WAT   227      40.218  10.099  58.754  1.00  0.00           O  
ATOM   1996  H1  WAT   227      40.394  11.021  58.566  1.00  0.00           H  
ATOM   1997  H2  WAT   227      41.013   9.785  59.183  1.00  0.00           H  
ATOM   1998  O   WAT   228      41.341  11.617  64.755  1.00  0.00           O  
ATOM   1999  H1  WAT   228      41.892  11.489  63.983  1.00  0.00           H  
ATOM   2000  H2  WAT   228      40.502  11.917  64.404  1.00  0.00           H  
ATOM   2001  O   WAT   229      36.373   5.312  57.448  1.00  0.00           O  
ATOM   2002  H1  WAT   229      37.211   5.721  57.231  1.00  0.00           H  
ATOM   2003  H2  WAT   229      36.551   4.372  57.418  1.00  0.00           H  
ATOM   2004  O   WAT   230      53.243   5.733  55.071  1.00  0.00           O  
ATOM   2005  H1  WAT   230      52.466   5.394  54.627  1.00  0.00           H  
ATOM   2006  H2  WAT   230      53.922   5.738  54.397  1.00  0.00           H  
ATOM   2007  O   WAT   231      46.503   7.011  56.611  1.00  0.00           O  
ATOM   2008  H1  WAT   231      45.975   6.276  56.299  1.00  0.00           H  
ATOM   2009  H2  WAT   231      46.002   7.788  56.365  1.00  0.00           H  
ATOM   2010  O   WAT   232      44.648   4.829  49.615  1.00  0.00           O  
ATOM   2011  H1  WAT   232      43.741   4.598  49.814  1.00  0.00           H  
ATOM   2012  H2  WAT   232      45.145   4.033  49.802  1.00  0.00           H  
ATOM   2013  O   WAT   233      47.555  13.539  52.534  1.00  0.00           O  
ATOM   2014  H1  WAT   233      46.881  13.842  53.143  1.00  0.00           H  
ATOM   2015  H2  WAT   233      47.941  14.342  52.185  1.00  0.00           H  
ATOM   2016  O   WAT   234      45.827   4.930  54.137  1.00  0.00           O  
ATOM   2017  H1  WAT   234      44.918   4.646  54.234  1.00  0.00           H  
ATOM   2018  H2  WAT   234      45.856   5.350  53.277  1.00  0.00           H  
ATOM   2019  O   WAT   235      51.059   8.541  57.906  1.00  0.00           O  
ATOM   2020  H1  WAT   235      50.605   7.700  57.963  1.00  0.00           H  
ATOM   2021  H2  WAT   235      50.428   9.177  58.244  1.00  0.00           H  
ATOM   2022  O   WAT   236      49.502  10.379  58.841  1.00  0.00           O  
ATOM   2023  H1  WAT   236      49.794  10.939  58.122  1.00  0.00           H  
ATOM   2024  H2  WAT   236      50.012  10.671  59.597  1.00  0.00           H  
ATOM   2025  O   WAT   237      44.375   2.543  60.238  1.00  0.00           O  
ATOM   2026  H1  WAT   237      44.430   1.591  60.162  1.00  0.00           H  
ATOM   2027  H2  WAT   237      43.564   2.699  60.722  1.00  0.00           H  
ATOM   2028  O   WAT   238      45.524   6.471  51.476  1.00  0.00           O  
ATOM   2029  H1  WAT   238      45.086   5.755  51.016  1.00  0.00           H  
ATOM   2030  H2  WAT   238      46.266   6.699  50.914  1.00  0.00           H  
ATOM   2031  O   WAT   239      44.465  11.157  59.931  1.00  0.00           O  
ATOM   2032  H1  WAT   239      44.423  11.383  59.001  1.00  0.00           H  
ATOM   2033  H2  WAT   239      45.382  10.923  60.079  1.00  0.00           H  
ATOM   2034  O   WAT   240      42.582   8.033  59.727  1.00  0.00           O  
ATOM   2035  H1  WAT   240      43.376   7.538  59.525  1.00  0.00           H  
ATOM   2036  H2  WAT   240      41.871   7.505  59.364  1.00  0.00           H  
ATOM   2037  O   WAT   241      47.402  10.415  64.078  1.00  0.00           O  
ATOM   2038  H1  WAT   241      47.455  10.984  64.846  1.00  0.00           H  
ATOM   2039  H2  WAT   241      46.533  10.585  63.713  1.00  0.00           H  
ATOM   2040  O   WAT   242      38.890   2.177  55.803  1.00  0.00           O  
ATOM   2041  H1  WAT   242      37.960   2.116  56.020  1.00  0.00           H  
ATOM   2042  H2  WAT   242      38.986   1.655  55.006  1.00  0.00           H  
ATOM   2043  O   WAT   243      45.159   8.606  63.407  1.00  0.00           O  
ATOM   2044  H1  WAT   243      45.020   8.238  64.279  1.00  0.00           H  
ATOM   2045  H2  WAT   243      44.371   9.121  63.235  1.00  0.00           H  
ATOM   2046  O   WAT   244      45.754  13.707  54.749  1.00  0.00           O  
ATOM   2047  H1  WAT   244      45.929  13.236  55.564  1.00  0.00           H  
ATOM   2048  H2  WAT   244      45.067  14.333  54.977  1.00  0.00           H  
ATOM   2049  O   WAT   245      46.710   7.984  60.795  1.00  0.00           O  
ATOM   2050  H1  WAT   245      46.375   7.944  61.691  1.00  0.00           H  
ATOM   2051  H2  WAT   245      46.210   7.318  60.322  1.00  0.00           H  
ATOM   2052  O   WAT   246      49.646   5.330  51.069  1.00  0.00           O  
ATOM   2053  H1  WAT   246      49.029   4.604  50.972  1.00  0.00           H  
ATOM   2054  H2  WAT   246      49.177   6.091  50.726  1.00  0.00           H  
ATOM   2055  O   WAT   247      40.320  16.856  61.523  1.00  0.00           O  
ATOM   2056  H1  WAT   247      40.560  17.488  62.201  1.00  0.00           H  
ATOM   2057  H2  WAT   247      39.477  16.504  61.810  1.00  0.00           H  
ATOM   2058  O   WAT   248      44.833  12.664  63.927  1.00  0.00           O  
ATOM   2059  H1  WAT   248      44.760  13.469  64.439  1.00  0.00           H  
ATOM   2060  H2  WAT   248      44.391  12.863  63.102  1.00  0.00           H  
ATOM   2061  O   WAT   249      44.622  11.901  57.438  1.00  0.00           O  
ATOM   2062  H1  WAT   249      43.839  12.443  57.531  1.00  0.00           H  
ATOM   2063  H2  WAT   249      45.321  12.418  57.837  1.00  0.00           H  
ATOM   2064  O   WAT   250      47.293  12.562  66.083  1.00  0.00           O  
ATOM   2065  H1  WAT   250      48.006  13.197  66.011  1.00  0.00           H  
ATOM   2066  H2  WAT   250      46.802  12.659  65.267  1.00  0.00           H  
ATOM   2067  O   WAT   251      49.015   6.467  57.655  1.00  0.00           O  
ATOM   2068  H1  WAT   251      48.080   6.588  57.485  1.00  0.00           H  
ATOM   2069  H2  WAT   251      49.192   5.565  57.391  1.00  0.00           H  
ATOM   2070  O   WAT   252      50.469   8.654  55.188  1.00  0.00           O  
ATOM   2071  H1  WAT   252      50.745   8.539  56.098  1.00  0.00           H  
ATOM   2072  H2  WAT   252      49.600   8.255  55.150  1.00  0.00           H  
ATOM   2073  O   WAT   253      47.105  12.902  58.832  1.00  0.00           O  
ATOM   2074  H1  WAT   253      47.287  12.084  59.294  1.00  0.00           H  
ATOM   2075  H2  WAT   253      47.928  13.119  58.394  1.00  0.00           H  
ATOM   2076  O   WAT   254      47.439  11.829  56.093  1.00  0.00           O  
ATOM   2077  H1  WAT   254      47.968  11.318  55.480  1.00  0.00           H  
ATOM   2078  H2  WAT   254      47.702  11.513  56.958  1.00  0.00           H  
ATOM   2079  O   WAT   255      40.795  12.880  58.853  1.00  0.00           O  
ATOM   2080  H1  WAT   255      40.126  13.365  58.369  1.00  0.00           H  
ATOM   2081  H2  WAT   255      40.656  13.127  59.767  1.00  0.00           H  
ATOM   2082  O   WAT   256      44.935  14.915  65.451  1.00  0.00           O  
ATOM   2083  H1  WAT   256      45.487  15.078  66.216  1.00  0.00           H  
ATOM   2084  H2  WAT   256      45.276  15.505  64.779  1.00  0.00           H  
ATOM   2085  O   WAT   257      36.163   1.142  55.633  1.00  0.00           O  
ATOM   2086  H1  WAT   257      36.459   0.233  55.579  1.00  0.00           H  
ATOM   2087  H2  WAT   257      35.262   1.121  55.311  1.00  0.00           H  
ATOM   2088  O   WAT   258      48.072  12.863  62.438  1.00  0.00           O  
ATOM   2089  H1  WAT   258      47.947  12.062  61.929  1.00  0.00           H  
ATOM   2090  H2  WAT   258      48.730  13.358  61.949  1.00  0.00           H  
ATOM   2091  O   WAT   259      47.140  10.459  60.266  1.00  0.00           O  
ATOM   2092  H1  WAT   259      46.993   9.531  60.447  1.00  0.00           H  
ATOM   2093  H2  WAT   259      47.965  10.481  59.782  1.00  0.00           H  
ATOM   2094  O   WAT   260      50.743  11.282  61.352  1.00  0.00           O  
ATOM   2095  H1  WAT   260      51.668  11.076  61.215  1.00  0.00           H  
ATOM   2096  H2  WAT   260      50.575  11.034  62.261  1.00  0.00           H  
ATOM   2097  O   WAT   261      50.533  11.801  56.709  1.00  0.00           O  
ATOM   2098  H1  WAT   261      50.707  11.235  55.956  1.00  0.00           H  
ATOM   2099  H2  WAT   261      51.026  12.601  56.527  1.00  0.00           H  
ATOM   2100  O   WAT   262      51.521  11.117  53.808  1.00  0.00           O  
ATOM   2101  H1  WAT   262      52.216  11.738  54.027  1.00  0.00           H  
ATOM   2102  H2  WAT   262      51.863  10.267  54.084  1.00  0.00           H  
ATOM   2103  O   WAT   263      53.420   8.567  55.337  1.00  0.00           O  
ATOM   2104  H1  WAT   263      53.945   8.906  54.612  1.00  0.00           H  
ATOM   2105  H2  WAT   263      53.332   7.632  55.153  1.00  0.00           H  
ATOM   2106  O   WAT   264      45.104  14.635  59.697  1.00  0.00           O  
ATOM   2107  H1  WAT   264      44.664  14.142  60.390  1.00  0.00           H  
ATOM   2108  H2  WAT   264      45.855  14.092  59.456  1.00  0.00           H  
ATOM   2109  O   WAT   265      37.583  10.826  59.699  1.00  0.00           O  
ATOM   2110  H1  WAT   265      38.409  10.526  59.319  1.00  0.00           H  
ATOM   2111  H2  WAT   265      37.232  10.056  60.148  1.00  0.00           H  
ATOM   2112  O   WAT   266      42.551  10.178  61.769  1.00  0.00           O  
ATOM   2113  H1  WAT   266      41.929   9.515  61.469  1.00  0.00           H  
ATOM   2114  H2  WAT   266      43.222  10.204  61.086  1.00  0.00           H  
ATOM   2115  O   WAT   267      35.784   8.744  60.658  1.00  0.00           O  
ATOM   2116  H1  WAT   267      34.947   8.317  60.476  1.00  0.00           H  
ATOM   2117  H2  WAT   267      35.756   8.938  61.595  1.00  0.00           H  
ATOM   2118  O   WAT   268      42.112   8.729  55.245  1.00  0.00           O  
ATOM   2119  H1  WAT   268      42.261   9.412  54.591  1.00  0.00           H  
ATOM   2120  H2  WAT   268      42.919   8.709  55.760  1.00  0.00           H  
ATOM   2121  O   WAT   269      39.868   4.755  56.251  1.00  0.00           O  
ATOM   2122  H1  WAT   269      39.622   3.851  56.449  1.00  0.00           H  
ATOM   2123  H2  WAT   269      40.037   4.757  55.309  1.00  0.00           H  
ATOM   2124  O   WAT   270      39.137   0.488  53.749  1.00  0.00           O  
ATOM   2125  H1  WAT   270      38.444   0.562  53.093  1.00  0.00           H  
ATOM   2126  H2  WAT   270      38.892  -0.276  54.272  1.00  0.00           H  
ATOM   2127  O   WAT   271      45.612  11.224  52.716  1.00  0.00           O  
ATOM   2128  H1  WAT   271      45.039  11.843  52.263  1.00  0.00           H  
ATOM   2129  H2  WAT   271      46.185  11.773  53.250  1.00  0.00           H  
ATOM   2130  O   WAT   272      48.832  11.507  53.847  1.00  0.00           O  
ATOM   2131  H1  WAT   272      49.765  11.442  54.050  1.00  0.00           H  
ATOM   2132  H2  WAT   272      48.744  12.343  53.388  1.00  0.00           H  
ATOM   2133  O   WAT   273      51.461  10.824  50.807  1.00  0.00           O  
ATOM   2134  H1  WAT   273      51.382  10.490  51.701  1.00  0.00           H  
ATOM   2135  H2  WAT   273      52.282  11.316  50.806  1.00  0.00           H  
ATOM   2136  O   WAT   274      36.881   5.357  60.289  1.00  0.00           O  
ATOM   2137  H1  WAT   274      36.858   5.456  59.337  1.00  0.00           H  
ATOM   2138  H2  WAT   274      37.191   6.204  60.611  1.00  0.00           H  
ATOM   2139  O   WAT   275      37.895  12.957  61.420  1.00  0.00           O  
ATOM   2140  H1  WAT   275      37.761  12.197  60.854  1.00  0.00           H  
ATOM   2141  H2  WAT   275      37.478  13.681  60.953  1.00  0.00           H  
ATOM   2142  O   WAT   276      49.031   8.141  50.428  1.00  0.00           O  
ATOM   2143  H1  WAT   276      49.735   8.346  51.044  1.00  0.00           H  
ATOM   2144  H2  WAT   276      48.307   8.708  50.693  1.00  0.00           H  
ATOM   2145  O   WAT   277      41.052  13.854  61.632  1.00  0.00           O  
ATOM   2146  H1  WAT   277      40.935  14.798  61.530  1.00  0.00           H  
ATOM   2147  H2  WAT   277      40.231  13.551  62.021  1.00  0.00           H  
ATOM   2148  O   WAT   278      50.940   8.579  52.478  1.00  0.00           O  
ATOM   2149  H1  WAT   278      51.774   8.147  52.296  1.00  0.00           H  
ATOM   2150  H2  WAT   278      50.778   8.407  53.406  1.00  0.00           H  
ATOM   2151  O   WAT   279      50.594   5.082  53.844  1.00  0.00           O  
ATOM   2152  H1  WAT   279      50.539   4.917  52.902  1.00  0.00           H  
ATOM   2153  H2  WAT   279      49.969   5.790  54.000  1.00  0.00           H  
ATOM   2154  O   WAT   280      42.077  14.507  64.848  1.00  0.00           O  
ATOM   2155  H1  WAT   280      42.980  14.539  65.165  1.00  0.00           H  
ATOM   2156  H2  WAT   280      41.851  13.577  64.863  1.00  0.00           H  
ATOM   2157  O   WAT   281      43.833  13.260  61.509  1.00  0.00           O  
ATOM   2158  H1  WAT   281      42.882  13.260  61.395  1.00  0.00           H  
ATOM   2159  H2  WAT   281      44.136  12.513  60.993  1.00  0.00           H  
ATOM   2160  O   WAT   282      56.377  19.049  62.510  1.00  0.00           O  
ATOM   2161  H1  WAT   282      56.039  18.933  61.622  1.00  0.00           H  
ATOM   2162  H2  WAT   282      57.246  18.648  62.490  1.00  0.00           H  
ATOM   2163  O   WAT   283      52.236  20.902  58.499  1.00  0.00           O  
ATOM   2164  H1  WAT   283      51.672  20.811  57.731  1.00  0.00           H  
ATOM   2165  H2  WAT   283      52.121  20.082  58.980  1.00  0.00           H  
ATOM   2166  O   WAT   284      49.782  22.397  61.338  1.00  0.00           O  
ATOM   2167  H1  WAT   284      50.574  22.056  60.922  1.00  0.00           H  
ATOM   2168  H2  WAT   284      50.022  22.507  62.258  1.00  0.00           H  
ATOM   2169  O   WAT   285      57.816  24.569  53.811  1.00  0.00           O  
ATOM   2170  H1  WAT   285      57.164  25.155  53.424  1.00  0.00           H  
ATOM   2171  H2  WAT   285      58.610  25.100  53.870  1.00  0.00           H  
ATOM   2172  O   WAT   286      51.741  21.658  54.209  1.00  0.00           O  
ATOM   2173  H1  WAT   286      52.514  21.111  54.071  1.00  0.00           H  
ATOM   2174  H2  WAT   286      52.094  22.523  54.421  1.00  0.00           H  
ATOM   2175  O   WAT   287      53.580  22.986  67.416  1.00  0.00           O  
ATOM   2176  H1  WAT   287      53.289  23.890  67.301  1.00  0.00           H  
ATOM   2177  H2  WAT   287      54.215  23.027  68.131  1.00  0.00           H  
ATOM   2178  O   WAT   288      54.505  20.363  64.006  1.00  0.00           O  
ATOM   2179  H1  WAT   288      55.102  20.139  63.292  1.00  0.00           H  
ATOM   2180  H2  WAT   288      54.563  19.622  64.609  1.00  0.00           H  
ATOM   2181  O   WAT   289      54.078  17.817  51.841  1.00  0.00           O  
ATOM   2182  H1  WAT   289      54.330  17.296  51.080  1.00  0.00           H  
ATOM   2183  H2  WAT   289      53.140  17.654  51.944  1.00  0.00           H  
ATOM   2184  O   WAT   290      59.122  16.821  59.649  1.00  0.00           O  
ATOM   2185  H1  WAT   290      59.908  16.403  59.298  1.00  0.00           H  
ATOM   2186  H2  WAT   290      59.386  17.726  59.817  1.00  0.00           H  
ATOM   2187  O   WAT   291      59.293  22.258  54.348  1.00  0.00           O  
ATOM   2188  H1  WAT   291      58.658  22.332  55.060  1.00  0.00           H  
ATOM   2189  H2  WAT   291      58.963  22.848  53.670  1.00  0.00           H  
ATOM   2190  O   WAT   292      53.797  19.720  54.044  1.00  0.00           O  
ATOM   2191  H1  WAT   292      53.681  19.045  54.712  1.00  0.00           H  
ATOM   2192  H2  WAT   292      53.908  19.233  53.227  1.00  0.00           H  
ATOM   2193  O   WAT   293      56.141  19.181  57.748  1.00  0.00           O  
ATOM   2194  H1  WAT   293      55.776  18.654  58.460  1.00  0.00           H  
ATOM   2195  H2  WAT   293      56.997  18.791  57.575  1.00  0.00           H  
ATOM   2196  O   WAT   294      55.781  14.210  52.745  1.00  0.00           O  
ATOM   2197  H1  WAT   294      55.949  15.078  53.112  1.00  0.00           H  
ATOM   2198  H2  WAT   294      55.591  14.373  51.821  1.00  0.00           H  
ATOM   2199  O   WAT   295      51.990  19.123  60.445  1.00  0.00           O  
ATOM   2200  H1  WAT   295      51.065  18.991  60.653  1.00  0.00           H  
ATOM   2201  H2  WAT   295      52.238  19.903  60.942  1.00  0.00           H  
ATOM   2202  O   WAT   296      55.760  16.666  53.729  1.00  0.00           O  
ATOM   2203  H1  WAT   296      55.640  17.112  54.568  1.00  0.00           H  
ATOM   2204  H2  WAT   296      55.065  17.015  53.171  1.00  0.00           H  
ATOM   2205  O   WAT   297      49.351  18.767  61.279  1.00  0.00           O  
ATOM   2206  H1  WAT   297      49.480  19.020  62.193  1.00  0.00           H  
ATOM   2207  H2  WAT   297      48.671  19.359  60.960  1.00  0.00           H  
ATOM   2208  O   WAT   298      53.521  29.436  57.378  1.00  0.00           O  
ATOM   2209  H1  WAT   298      53.443  30.387  57.457  1.00  0.00           H  
ATOM   2210  H2  WAT   298      52.917  29.091  58.036  1.00  0.00           H  
ATOM   2211  O   WAT   299      61.459  17.138  54.557  1.00  0.00           O  
ATOM   2212  H1  WAT   299      62.370  17.371  54.382  1.00  0.00           H  
ATOM   2213  H2  WAT   299      60.950  17.722  53.995  1.00  0.00           H  
ATOM   2214  O   WAT   300      60.066  22.121  61.949  1.00  0.00           O  
ATOM   2215  H1  WAT   300      59.436  22.285  61.246  1.00  0.00           H  
ATOM   2216  H2  WAT   300      59.678  22.535  62.720  1.00  0.00           H  
ATOM   2217  O   WAT   301      63.944  23.056  59.303  1.00  0.00           O  
ATOM   2218  H1  WAT   301      63.260  23.436  58.753  1.00  0.00           H  
ATOM   2219  H2  WAT   301      64.029  23.666  60.036  1.00  0.00           H  
ATOM   2220  O   WAT   302      55.618  21.858  59.214  1.00  0.00           O  
ATOM   2221  H1  WAT   302      56.082  22.137  58.424  1.00  0.00           H  
ATOM   2222  H2  WAT   302      55.354  20.956  59.031  1.00  0.00           H  
ATOM   2223  O   WAT   303      52.511  21.405  62.152  1.00  0.00           O  
ATOM   2224  H1  WAT   303      53.081  21.834  61.513  1.00  0.00           H  
ATOM   2225  H2  WAT   303      53.102  21.124  62.850  1.00  0.00           H  
ATOM   2226  O   WAT   304      54.555  17.980  56.023  1.00  0.00           O  
ATOM   2227  H1  WAT   304      55.258  18.433  56.490  1.00  0.00           H  
ATOM   2228  H2  WAT   304      54.223  17.339  56.651  1.00  0.00           H  
ATOM   2229  O   WAT   305      48.298  16.239  61.324  1.00  0.00           O  
ATOM   2230  H1  WAT   305      47.508  16.495  60.848  1.00  0.00           H  
ATOM   2231  H2  WAT   305      48.789  17.054  61.430  1.00  0.00           H  
ATOM   2232  O   WAT   306      50.249  16.603  58.283  1.00  0.00           O  
ATOM   2233  H1  WAT   306      49.452  16.715  58.801  1.00  0.00           H  
ATOM   2234  H2  WAT   306      50.022  16.942  57.417  1.00  0.00           H  
ATOM   2235  O   WAT   307      46.582  16.492  63.756  1.00  0.00           O  
ATOM   2236  H1  WAT   307      46.832  17.377  64.022  1.00  0.00           H  
ATOM   2237  H2  WAT   307      47.118  16.312  62.983  1.00  0.00           H  
ATOM   2238  O   WAT   308      55.795  24.795  56.099  1.00  0.00           O  
ATOM   2239  H1  WAT   308      55.659  25.640  56.527  1.00  0.00           H  
ATOM   2240  H2  WAT   308      56.336  24.996  55.335  1.00  0.00           H  
ATOM   2241  O   WAT   309      49.248  22.312  56.672  1.00  0.00           O  
ATOM   2242  H1  WAT   309      49.760  23.106  56.822  1.00  0.00           H  
ATOM   2243  H2  WAT   309      49.900  21.615  56.605  1.00  0.00           H  
ATOM   2244  O   WAT   310      51.057  25.429  58.754  1.00  0.00           O  
ATOM   2245  H1  WAT   310      51.234  26.350  58.566  1.00  0.00           H  
ATOM   2246  H2  WAT   310      51.853  25.115  59.183  1.00  0.00           H  
ATOM   2247  O   WAT   311      52.180  26.946  64.755  1.00  0.00           O  
ATOM   2248  H1  WAT   311      52.731  26.818  63.983  1.00  0.00           H  
ATOM   2249  H2  WAT   311      51.341  27.246  64.404  1.00  0.00           H  
ATOM   2250  O   WAT   312      47.212  20.641  57.448  1.00  0.00           O  
ATOM   2251  H1  WAT   312      48.050  21.051  57.231  1.00  0.00           H  
ATOM   2252  H2  WAT   312      47.390  19.701  57.418  1.00  0.00           H  
ATOM   2253  O   WAT   313      59.109  18.308  53.136  1.00  0.00           O  
ATOM   2254  H1  WAT   313      58.594  19.079  53.375  1.00  0.00           H  
ATOM   2255  H2  WAT   313      58.837  17.635  53.759  1.00  0.00           H  
ATOM   2256  O   WAT   314      56.694  13.153  58.194  1.00  0.00           O  
ATOM   2257  H1  WAT   314      55.838  12.764  58.015  1.00  0.00           H  
ATOM   2258  H2  WAT   314      57.106  13.233  57.334  1.00  0.00           H  
ATOM   2259  O   WAT   315      64.082  21.062  55.071  1.00  0.00           O  
ATOM   2260  H1  WAT   315      63.305  20.723  54.627  1.00  0.00           H  
ATOM   2261  H2  WAT   315      64.761  21.067  54.397  1.00  0.00           H  
ATOM   2262  O   WAT   316      58.898  16.181  54.962  1.00  0.00           O  
ATOM   2263  H1  WAT   316      58.593  16.496  55.813  1.00  0.00           H  
ATOM   2264  H2  WAT   316      59.851  16.259  55.005  1.00  0.00           H  
ATOM   2265  O   WAT   317      57.342  22.340  56.611  1.00  0.00           O  
ATOM   2266  H1  WAT   317      56.814  21.605  56.299  1.00  0.00           H  
ATOM   2267  H2  WAT   317      56.841  23.118  56.365  1.00  0.00           H  
ATOM   2268  O   WAT   318      52.074  13.002  58.972  1.00  0.00           O  
ATOM   2269  H1  WAT   318      52.648  12.780  58.239  1.00  0.00           H  
ATOM   2270  H2  WAT   318      52.661  13.071  59.725  1.00  0.00           H  
ATOM   2271  O   WAT   319      52.401  15.033  52.991  1.00  0.00           O  
ATOM   2272  H1  WAT   319      51.565  15.370  53.312  1.00  0.00           H  
ATOM   2273  H2  WAT   319      52.261  14.898  52.054  1.00  0.00           H  
ATOM   2274  O   WAT   320      54.376   9.876  57.699  1.00  0.00           O  
ATOM   2275  H1  WAT   320      53.723   9.561  57.075  1.00  0.00           H  
ATOM   2276  H2  WAT   320      54.334   9.254  58.425  1.00  0.00           H  
ATOM   2277  O   WAT   321      55.487  20.158  49.615  1.00  0.00           O  
ATOM   2278  H1  WAT   321      54.580  19.927  49.814  1.00  0.00           H  
ATOM   2279  H2  WAT   321      55.985  19.362  49.802  1.00  0.00           H  
ATOM   2280  O   WAT   322      58.394  28.868  52.534  1.00  0.00           O  
ATOM   2281  H1  WAT   322      57.720  29.171  53.143  1.00  0.00           H  
ATOM   2282  H2  WAT   322      58.781  29.671  52.185  1.00  0.00           H  
ATOM   2283  O   WAT   323      58.394  17.764  57.154  1.00  0.00           O  
ATOM   2284  H1  WAT   323      59.141  18.276  56.845  1.00  0.00           H  
ATOM   2285  H2  WAT   323      58.663  17.442  58.015  1.00  0.00           H  
ATOM   2286  O   WAT   324      56.666  20.259  54.137  1.00  0.00           O  
ATOM   2287  H1  WAT   324      55.757  19.975  54.234  1.00  0.00           H  
ATOM   2288  H2  WAT   324      56.696  20.679  53.277  1.00  0.00           H  
ATOM   2289  O   WAT   325      61.898  23.870  57.906  1.00  0.00           O  
ATOM   2290  H1  WAT   325      61.444  23.029  57.963  1.00  0.00           H  
ATOM   2291  H2  WAT   325      61.268  24.506  58.244  1.00  0.00           H  
ATOM   2292  O   WAT   326      60.341  25.708  58.841  1.00  0.00           O  
ATOM   2293  H1  WAT   326      60.634  26.268  58.122  1.00  0.00           H  
ATOM   2294  H2  WAT   326      60.851  26.001  59.597  1.00  0.00           H  
ATOM   2295  O   WAT   327      47.235  17.980  58.119  1.00  0.00           O  
ATOM   2296  H1  WAT   327      47.038  17.387  57.394  1.00  0.00           H  
ATOM   2297  H2  WAT   327      46.680  17.675  58.836  1.00  0.00           H  
ATOM   2298  O   WAT   328      55.215  17.872  60.238  1.00  0.00           O  
ATOM   2299  H1  WAT   328      55.270  16.920  60.162  1.00  0.00           H  
ATOM   2300  H2  WAT   328      54.404  18.028  60.722  1.00  0.00           H  
ATOM   2301  O   WAT   329      56.364  21.800  51.476  1.00  0.00           O  
ATOM   2302  H1  WAT   329      55.926  21.084  51.016  1.00  0.00           H  
ATOM   2303  H2  WAT   329      57.105  22.028  50.914  1.00  0.00           H  
ATOM   2304  O   WAT   330      53.154  16.490  57.997  1.00  0.00           O  
ATOM   2305  H1  WAT   330      52.341  16.789  58.404  1.00  0.00           H  
ATOM   2306  H2  WAT   330      53.650  16.096  58.715  1.00  0.00           H  
ATOM   2307  O   WAT   331      55.305  26.486  59.931  1.00  0.00           O  
ATOM   2308  H1  WAT   331      55.262  26.712  59.001  1.00  0.00           H  
ATOM   2309  H2  WAT   331      56.221  26.252  60.079  1.00  0.00           H  
ATOM   2310  O   WAT   332      64.481  20.076  57.534  1.00  0.00           O  
ATOM   2311  H1  WAT   332      64.343  20.266  56.606  1.00  0.00           H  
ATOM   2312  H2  WAT   332      64.125  20.838  57.990  1.00  0.00           H  
ATOM   2313  O   WAT   333      52.645  14.062  63.613  1.00  0.00           O  
ATOM   2314  H1  WAT   333      53.285  13.921  62.916  1.00  0.00           H  
ATOM   2315  H2  WAT   333      51.813  13.775  63.237  1.00  0.00           H  
ATOM   2316  O   WAT   334      53.421  23.362  59.727  1.00  0.00           O  
ATOM   2317  H1  WAT   334      54.215  22.867  59.525  1.00  0.00           H  
ATOM   2318  H2  WAT   334      52.711  22.834  59.364  1.00  0.00           H  
ATOM   2319  O   WAT   335      58.241  25.744  64.078  1.00  0.00           O  
ATOM   2320  H1  WAT   335      58.295  26.313  64.846  1.00  0.00           H  
ATOM   2321  H2  WAT   335      57.372  25.914  63.713  1.00  0.00           H  
ATOM   2322  O   WAT   336      49.730  17.506  55.803  1.00  0.00           O  
ATOM   2323  H1  WAT   336      48.799  17.445  56.020  1.00  0.00           H  
ATOM   2324  H2  WAT   336      49.825  16.984  55.006  1.00  0.00           H  
ATOM   2325  O   WAT   337      49.648  14.032  58.391  1.00  0.00           O  
ATOM   2326  H1  WAT   337      49.909  14.946  58.281  1.00  0.00           H  
ATOM   2327  H2  WAT   337      50.470  13.564  58.540  1.00  0.00           H  
ATOM   2328  O   WAT   338      51.121  15.446  65.560  1.00  0.00           O  
ATOM   2329  H1  WAT   338      51.793  15.237  64.912  1.00  0.00           H  
ATOM   2330  H2  WAT   338      50.294  15.248  65.121  1.00  0.00           H  
ATOM   2331  O   WAT   339      55.999  23.935  63.407  1.00  0.00           O  
ATOM   2332  H1  WAT   339      55.860  23.567  64.279  1.00  0.00           H  
ATOM   2333  H2  WAT   339      55.210  24.450  63.235  1.00  0.00           H  
ATOM   2334  O   WAT   340      56.593  29.036  54.749  1.00  0.00           O  
ATOM   2335  H1  WAT   340      56.769  28.565  55.564  1.00  0.00           H  
ATOM   2336  H2  WAT   340      55.907  29.663  54.977  1.00  0.00           H  
ATOM   2337  O   WAT   341      57.549  23.313  60.795  1.00  0.00           O  
ATOM   2338  H1  WAT   341      57.214  23.273  61.691  1.00  0.00           H  
ATOM   2339  H2  WAT   341      57.049  22.648  60.322  1.00  0.00           H  
ATOM   2340  O   WAT   342      51.523  18.720  66.321  1.00  0.00           O  
ATOM   2341  H1  WAT   342      51.385  17.988  66.922  1.00  0.00           H  
ATOM   2342  H2  WAT   342      52.434  18.631  66.039  1.00  0.00           H  
ATOM   2343  O   WAT   343      60.485  20.659  51.069  1.00  0.00           O  
ATOM   2344  H1  WAT   343      59.868  19.933  50.972  1.00  0.00           H  
ATOM   2345  H2  WAT   343      60.017  21.420  50.726  1.00  0.00           H  
ATOM   2346  O   WAT   344      51.159  32.185  61.523  1.00  0.00           O  
ATOM   2347  H1  WAT   344      51.399  32.817  62.201  1.00  0.00           H  
ATOM   2348  H2  WAT   344      50.316  31.834  61.810  1.00  0.00           H  
ATOM   2349  O   WAT   345      52.275  14.877  50.191  1.00  0.00           O  
ATOM   2350  H1  WAT   345      51.398  14.756  49.827  1.00  0.00           H  
ATOM   2351  H2  WAT   345      52.751  14.086  49.939  1.00  0.00           H  
ATOM   2352  O   WAT   346      43.795  19.665  60.285  1.00  0.00           O  
ATOM   2353  H1  WAT   346      44.482  19.351  59.698  1.00  0.00           H  
ATOM   2354  H2  WAT   346      43.640  20.569  60.012  1.00  0.00           H  
ATOM   2355  O   WAT   347      48.599  14.554  64.714  1.00  0.00           O  
ATOM   2356  H1  WAT   347      48.514  13.947  63.979  1.00  0.00           H  
ATOM   2357  H2  WAT   347      47.777  15.045  64.715  1.00  0.00           H  
ATOM   2358  O   WAT   348      55.672  27.993  63.927  1.00  0.00           O  
ATOM   2359  H1  WAT   348      55.599  28.798  64.439  1.00  0.00           H  
ATOM   2360  H2  WAT   348      55.230  28.192  63.102  1.00  0.00           H  
ATOM   2361  O   WAT   349      55.461  27.230  57.438  1.00  0.00           O  
ATOM   2362  H1  WAT   349      54.678  27.772  57.531  1.00  0.00           H  
ATOM   2363  H2  WAT   349      56.161  27.747  57.837  1.00  0.00           H  
ATOM   2364  O   WAT   350      58.132  27.891  66.083  1.00  0.00           O  
ATOM   2365  H1  WAT   350      58.845  28.526  66.011  1.00  0.00           H  
ATOM   2366  H2  WAT   350      57.641  27.988  65.267  1.00  0.00           H  
ATOM   2367  O   WAT   351      59.854  21.797  57.655  1.00  0.00           O  
ATOM   2368  H1  WAT   351      58.920  21.917  57.485  1.00  0.00           H  
ATOM   2369  H2  WAT   351      60.032  20.894  57.391  1.00  0.00           H  
ATOM   2370  O   WAT   352      55.354  15.181  59.808  1.00  0.00           O  
ATOM   2371  H1  WAT   352      54.984  14.628  60.496  1.00  0.00           H  
ATOM   2372  H2  WAT   352      55.850  14.577  59.256  1.00  0.00           H  
ATOM   2373  O   WAT   353      53.183  25.641  66.904  1.00  0.00           O  
ATOM   2374  H1  WAT   353      53.884  26.275  67.057  1.00  0.00           H  
ATOM   2375  H2  WAT   353      52.713  25.982  66.143  1.00  0.00           H  
ATOM   2376  O   WAT   354      61.309  23.983  55.188  1.00  0.00           O  
ATOM   2377  H1  WAT   354      61.585  23.868  56.098  1.00  0.00           H  
ATOM   2378  H2  WAT   354      60.439  23.584  55.150  1.00  0.00           H  
ATOM   2379  O   WAT   355      57.944  28.231  58.832  1.00  0.00           O  
ATOM   2380  H1  WAT   355      58.126  27.414  59.294  1.00  0.00           H  
ATOM   2381  H2  WAT   355      58.767  28.448  58.394  1.00  0.00           H  
ATOM   2382  O   WAT   356      58.278  27.158  56.093  1.00  0.00           O  
ATOM   2383  H1  WAT   356      58.807  26.647  55.480  1.00  0.00           H  
ATOM   2384  H2  WAT   356      58.541  26.842  56.958  1.00  0.00           H  
ATOM   2385  O   WAT   357      48.780  25.175  63.837  1.00  0.00           O  
ATOM   2386  H1  WAT   357      49.365  24.429  63.970  1.00  0.00           H  
ATOM   2387  H2  WAT   357      48.583  25.485  64.720  1.00  0.00           H  
ATOM   2388  O   WAT   358      51.634  28.210  58.853  1.00  0.00           O  
ATOM   2389  H1  WAT   358      50.965  28.694  58.369  1.00  0.00           H  
ATOM   2390  H2  WAT   358      51.495  28.457  59.767  1.00  0.00           H  
ATOM   2391  O   WAT   359      43.372  17.745  62.557  1.00  0.00           O  
ATOM   2392  H1  WAT   359      43.410  17.211  63.351  1.00  0.00           H  
ATOM   2393  H2  WAT   359      42.866  17.219  61.938  1.00  0.00           H  
ATOM   2394  O   WAT   360      55.774  30.244  65.451  1.00  0.00           O  
ATOM   2395  H1  WAT   360      56.326  30.407  66.216  1.00  0.00           H  
ATOM   2396  H2  WAT   360      56.115  30.834  64.779  1.00  0.00           H  
ATOM   2397  O   WAT   361      47.003  16.472  55.633  1.00  0.00           O  
ATOM   2398  H1  WAT   361      47.298  15.563  55.579  1.00  0.00           H  
ATOM   2399  H2  WAT   361      46.102  16.450  55.311  1.00  0.00           H  
ATOM   2400  O   WAT   362      58.911  28.192  62.438  1.00  0.00           O  
ATOM   2401  H1  WAT   362      58.786  27.391  61.929  1.00  0.00           H  
ATOM   2402  H2  WAT   362      59.569  28.687  61.949  1.00  0.00           H  
ATOM   2403  O   WAT   363      50.532  14.547  61.615  1.00  0.00           O  
ATOM   2404  H1  WAT   363      49.811  15.161  61.476  1.00  0.00           H  
ATOM   2405  H2  WAT   363      51.321  15.083  61.537  1.00  0.00           H  
ATOM   2406  O   WAT   364      48.732  14.153  55.756  1.00  0.00           O  
ATOM   2407  H1  WAT   364      48.403  13.273  55.574  1.00  0.00           H  
ATOM   2408  H2  WAT   364      49.085  14.098  56.644  1.00  0.00           H  
ATOM   2409  O   WAT   365      57.979  25.788  60.266  1.00  0.00           O  
ATOM   2410  H1  WAT   365      57.832  24.860  60.447  1.00  0.00           H  
ATOM   2411  H2  WAT   365      58.805  25.810  59.782  1.00  0.00           H  
ATOM   2412  O   WAT   366      51.846  14.440  56.124  1.00  0.00           O  
ATOM   2413  H1  WAT   366      52.185  14.969  55.402  1.00  0.00           H  
ATOM   2414  H2  WAT   366      52.293  14.778  56.900  1.00  0.00           H  
ATOM   2415  O   WAT   367      61.583  26.611  61.352  1.00  0.00           O  
ATOM   2416  H1  WAT   367      62.508  26.406  61.215  1.00  0.00           H  
ATOM   2417  H2  WAT   367      61.414  26.363  62.261  1.00  0.00           H  
ATOM   2418  O   WAT   368      53.832  12.938  54.323  1.00  0.00           O  
ATOM   2419  H1  WAT   368      54.553  13.316  53.820  1.00  0.00           H  
ATOM   2420  H2  WAT   368      53.209  13.657  54.427  1.00  0.00           H  
ATOM   2421  O   WAT   369      57.976  13.642  55.259  1.00  0.00           O  
ATOM   2422  H1  WAT   369      58.192  14.525  54.958  1.00  0.00           H  
ATOM   2423  H2  WAT   369      57.495  13.251  54.530  1.00  0.00           H  
ATOM   2424  O   WAT   370      52.716  16.601  61.836  1.00  0.00           O  
ATOM   2425  H1  WAT   370      52.570  16.915  62.729  1.00  0.00           H  
ATOM   2426  H2  WAT   370      52.238  17.219  61.283  1.00  0.00           H  
ATOM   2427  O   WAT   371      61.372  27.130  56.709  1.00  0.00           O  
ATOM   2428  H1  WAT   371      61.546  26.564  55.956  1.00  0.00           H  
ATOM   2429  H2  WAT   371      61.865  27.930  56.527  1.00  0.00           H  
ATOM   2430  O   WAT   372      47.190  19.141  64.775  1.00  0.00           O  
ATOM   2431  H1  WAT   372      46.645  19.917  64.907  1.00  0.00           H  
ATOM   2432  H2  WAT   372      48.068  19.488  64.617  1.00  0.00           H  
ATOM   2433  O   WAT   373      53.979  12.472  57.153  1.00  0.00           O  
ATOM   2434  H1  WAT   373      54.100  11.544  57.352  1.00  0.00           H  
ATOM   2435  H2  WAT   373      53.689  12.486  56.241  1.00  0.00           H  
ATOM   2436  O   WAT   374      62.360  26.447  53.808  1.00  0.00           O  
ATOM   2437  H1  WAT   374      63.055  27.067  54.027  1.00  0.00           H  
ATOM   2438  H2  WAT   374      62.702  25.596  54.084  1.00  0.00           H  
ATOM   2439  O   WAT   375      47.977  18.268  67.668  1.00  0.00           O  
ATOM   2440  H1  WAT   375      47.235  18.417  68.255  1.00  0.00           H  
ATOM   2441  H2  WAT   375      47.656  18.529  66.805  1.00  0.00           H  
ATOM   2442  O   WAT   376      64.259  23.896  55.337  1.00  0.00           O  
ATOM   2443  H1  WAT   376      64.784  24.235  54.612  1.00  0.00           H  
ATOM   2444  H2  WAT   376      64.171  22.961  55.153  1.00  0.00           H  
ATOM   2445  O   WAT   377      55.921  27.810  67.466  1.00  0.00           O  
ATOM   2446  H1  WAT   377      56.230  27.565  68.338  1.00  0.00           H  
ATOM   2447  H2  WAT   377      56.719  28.015  66.978  1.00  0.00           H  
ATOM   2448  O   WAT   378      55.943  29.964  59.697  1.00  0.00           O  
ATOM   2449  H1  WAT   378      55.504  29.471  60.390  1.00  0.00           H  
ATOM   2450  H2  WAT   378      56.694  29.421  59.456  1.00  0.00           H  
ATOM   2451  O   WAT   379      48.422  26.155  59.699  1.00  0.00           O  
ATOM   2452  H1  WAT   379      49.248  25.855  59.319  1.00  0.00           H  
ATOM   2453  H2  WAT   379      48.072  25.386  60.148  1.00  0.00           H  
ATOM   2454  O   WAT   380      53.391  25.507  61.769  1.00  0.00           O  
ATOM   2455  H1  WAT   380      52.769  24.845  61.469  1.00  0.00           H  
ATOM   2456  H2  WAT   380      54.061  25.534  61.086  1.00  0.00           H  
ATOM   2457  O   WAT   381      46.623  24.073  60.658  1.00  0.00           O  
ATOM   2458  H1  WAT   381      45.786  23.646  60.476  1.00  0.00           H  
ATOM   2459  H2  WAT   381      46.596  24.267  61.595  1.00  0.00           H  
ATOM   2460  O   WAT   382      52.952  24.058  55.245  1.00  0.00           O  
ATOM   2461  H1  WAT   382      53.101  24.741  54.591  1.00  0.00           H  
ATOM   2462  H2  WAT   382      53.759  24.038  55.760  1.00  0.00           H  
ATOM   2463  O   WAT   383      50.707  20.084  56.251  1.00  0.00           O  
ATOM   2464  H1  WAT   383      50.462  19.181  56.449  1.00  0.00           H  
ATOM   2465  H2  WAT   383      50.877  20.086  55.309  1.00  0.00           H  
ATOM   2466  O   WAT   384      49.977  15.817  53.749  1.00  0.00           O  
ATOM   2467  H1  WAT   384      49.284  15.892  53.093  1.00  0.00           H  
ATOM   2468  H2  WAT   384      49.732  15.053  54.272  1.00  0.00           H  
ATOM   2469  O   WAT   385      56.451  26.553  52.716  1.00  0.00           O  
ATOM   2470  H1  WAT   385      55.879  27.172  52.263  1.00  0.00           H  
ATOM   2471  H2  WAT   385      57.025  27.103  53.250  1.00  0.00           H  
ATOM   2472  O   WAT   386      59.671  26.836  53.847  1.00  0.00           O  
ATOM   2473  H1  WAT   386      60.604  26.771  54.050  1.00  0.00           H  
ATOM   2474  H2  WAT   386      59.583  27.672  53.388  1.00  0.00           H  
ATOM   2475  O   WAT   387      62.300  26.153  50.807  1.00  0.00           O  
ATOM   2476  H1  WAT   387      62.221  25.819  51.701  1.00  0.00           H  
ATOM   2477  H2  WAT   387      63.121  26.645  50.806  1.00  0.00           H  
ATOM   2478  O   WAT   388      56.836  17.889  50.057  1.00  0.00           O  
ATOM   2479  H1  WAT   388      57.782  17.759  50.126  1.00  0.00           H  
ATOM   2480  H2  WAT   388      56.458  17.150  50.534  1.00  0.00           H  
ATOM   2481  O   WAT   389      55.020  15.814  49.993  1.00  0.00           O  
ATOM   2482  H1  WAT   389      54.114  15.517  50.069  1.00  0.00           H  
ATOM   2483  H2  WAT   389      55.298  15.517  49.126  1.00  0.00           H  
ATOM   2484  O   WAT   390      45.938  17.134  60.443  1.00  0.00           O  
ATOM   2485  H1  WAT   390      45.618  16.281  60.150  1.00  0.00           H  
ATOM   2486  H2  WAT   390      45.392  17.349  61.199  1.00  0.00           H  
ATOM   2487  O   WAT   391      49.716  19.851  64.160  1.00  0.00           O  
ATOM   2488  H1  WAT   391      49.935  20.782  64.179  1.00  0.00           H  
ATOM   2489  H2  WAT   391      50.129  19.491  64.945  1.00  0.00           H  
ATOM   2490  O   WAT   392      56.637  10.357  56.147  1.00  0.00           O  
ATOM   2491  H1  WAT   392      55.827  10.012  56.523  1.00  0.00           H  
ATOM   2492  H2  WAT   392      57.325  10.048  56.736  1.00  0.00           H  
ATOM   2493  O   WAT   393      53.790  12.672  50.134  1.00  0.00           O  
ATOM   2494  H1  WAT   393      54.652  12.998  50.394  1.00  0.00           H  
ATOM   2495  H2  WAT   393      53.975  11.886  49.621  1.00  0.00           H  
ATOM   2496  O   WAT   394      45.807  20.755  62.412  1.00  0.00           O  
ATOM   2497  H1  WAT   394      45.113  20.340  61.899  1.00  0.00           H  
ATOM   2498  H2  WAT   394      46.554  20.797  61.816  1.00  0.00           H  
ATOM   2499  O   WAT   395      47.721  20.687  60.289  1.00  0.00           O  
ATOM   2500  H1  WAT   395      47.698  20.785  59.337  1.00  0.00           H  
ATOM   2501  H2  WAT   395      48.031  21.533  60.611  1.00  0.00           H  
ATOM   2502  O   WAT   396      50.379  22.744  64.403  1.00  0.00           O  
ATOM   2503  H1  WAT   396      51.334  22.713  64.336  1.00  0.00           H  
ATOM   2504  H2  WAT   396      50.181  22.283  65.218  1.00  0.00           H  
ATOM   2505  O   WAT   397      50.969  21.314  66.971  1.00  0.00           O  
ATOM   2506  H1  WAT   397      51.789  21.809  66.994  1.00  0.00           H  
ATOM   2507  H2  WAT   397      51.243  20.397  66.942  1.00  0.00           H  
ATOM   2508  O   WAT   398      60.726  13.705  56.333  1.00  0.00           O  
ATOM   2509  H1  WAT   398      59.839  13.990  56.115  1.00  0.00           H  
ATOM   2510  H2  WAT   398      61.141  13.545  55.486  1.00  0.00           H  
ATOM   2511  O   WAT   399      48.734  28.286  61.420  1.00  0.00           O  
ATOM   2512  H1  WAT   399      48.600  27.526  60.854  1.00  0.00           H  
ATOM   2513  H2  WAT   399      48.318  29.010  60.953  1.00  0.00           H  
ATOM   2514  O   WAT   400      59.870  23.470  50.428  1.00  0.00           O  
ATOM   2515  H1  WAT   400      60.574  23.675  51.044  1.00  0.00           H  
ATOM   2516  H2  WAT   400      59.147  24.037  50.693  1.00  0.00           H  
ATOM   2517  O   WAT   401      60.700  19.221  56.548  1.00  0.00           O  
ATOM   2518  H1  WAT   401      60.644  19.678  55.709  1.00  0.00           H  
ATOM   2519  H2  WAT   401      61.253  18.460  56.371  1.00  0.00           H  
ATOM   2520  O   WAT   402      51.891  29.183  61.632  1.00  0.00           O  
ATOM   2521  H1  WAT   402      51.775  30.128  61.530  1.00  0.00           H  
ATOM   2522  H2  WAT   402      51.071  28.880  62.021  1.00  0.00           H  
ATOM   2523  O   WAT   403      61.779  23.908  52.478  1.00  0.00           O  
ATOM   2524  H1  WAT   403      62.614  23.476  52.296  1.00  0.00           H  
ATOM   2525  H2  WAT   403      61.617  23.736  53.406  1.00  0.00           H  
ATOM   2526  O   WAT   404      61.434  20.411  53.844  1.00  0.00           O  
ATOM   2527  H1  WAT   404      61.378  20.246  52.902  1.00  0.00           H  
ATOM   2528  H2  WAT   404      60.808  21.119  54.000  1.00  0.00           H  
ATOM   2529  O   WAT   405      46.223  15.648  67.670  1.00  0.00           O  
ATOM   2530  H1  WAT   405      46.869  15.138  68.158  1.00  0.00           H  
ATOM   2531  H2  WAT   405      46.015  16.385  68.244  1.00  0.00           H  
ATOM   2532  O   WAT   406      54.743   9.912  53.422  1.00  0.00           O  
ATOM   2533  H1  WAT   406      54.731  10.856  53.579  1.00  0.00           H  
ATOM   2534  H2  WAT   406      55.636   9.729  53.128  1.00  0.00           H  
ATOM   2535  O   WAT   407      52.917  29.836  64.848  1.00  0.00           O  
ATOM   2536  H1  WAT   407      53.820  29.868  65.165  1.00  0.00           H  
ATOM   2537  H2  WAT   407      52.691  28.906  64.863  1.00  0.00           H  
ATOM   2538  O   WAT   408      54.672  28.589  61.509  1.00  0.00           O  
ATOM   2539  H1  WAT   408      53.722  28.589  61.395  1.00  0.00           H  
ATOM   2540  H2  WAT   408      54.975  27.842  60.993  1.00  0.00           H  
ATOM   2541  O   WAT   409      67.216  34.378  62.510  1.00  0.00           O  
ATOM   2542  H1  WAT   409      66.878  34.262  61.622  1.00  0.00           H  
ATOM   2543  H2  WAT   409      68.085  33.977  62.490  1.00  0.00           H  
ATOM   2544  O   WAT   410      63.075  36.231  58.499  1.00  0.00           O  
ATOM   2545  H1  WAT   410      62.512  36.140  57.731  1.00  0.00           H  
ATOM   2546  H2  WAT   410      62.960  35.411  58.980  1.00  0.00           H  
ATOM   2547  O   WAT   411      60.622  37.726  61.338  1.00  0.00           O  
ATOM   2548  H1  WAT   411      61.414  37.386  60.922  1.00  0.00           H  
ATOM   2549  H2  WAT   411      60.861  37.836  62.258  1.00  0.00           H  
ATOM   2550  O   WAT   412      62.581  36.987  54.209  1.00  0.00           O  
ATOM   2551  H1  WAT   412      63.354  36.440  54.071  1.00  0.00           H  
ATOM   2552  H2  WAT   412      62.933  37.852  54.421  1.00  0.00           H  
ATOM   2553  O   WAT   413      64.917  33.147  51.841  1.00  0.00           O  
ATOM   2554  H1  WAT   413      65.170  32.625  51.080  1.00  0.00           H  
ATOM   2555  H2  WAT   413      63.980  32.983  51.944  1.00  0.00           H  
ATOM   2556  O   WAT   414      64.637  35.049  54.044  1.00  0.00           O  
ATOM   2557  H1  WAT   414      64.520  34.374  54.712  1.00  0.00           H  
ATOM   2558  H2  WAT   414      64.747  34.563  53.227  1.00  0.00           H  
ATOM   2559  O   WAT   415      66.980  34.510  57.748  1.00  0.00           O  
ATOM   2560  H1  WAT   415      66.616  33.983  58.460  1.00  0.00           H  
ATOM   2561  H2  WAT   415      67.837  34.120  57.575  1.00  0.00           H  
ATOM   2562  O   WAT   416      66.621  29.539  52.745  1.00  0.00           O  
ATOM   2563  H1  WAT   416      66.788  30.407  53.112  1.00  0.00           H  
ATOM   2564  H2  WAT   416      66.430  29.702  51.821  1.00  0.00           H  
ATOM   2565  O   WAT   417      62.829  34.452  60.445  1.00  0.00           O  
ATOM   2566  H1  WAT   417      61.904  34.320  60.653  1.00  0.00           H  
ATOM   2567  H2  WAT   417      63.078  35.232  60.942  1.00  0.00           H  
ATOM   2568  O   WAT   418      66.599  31.995  53.729  1.00  0.00           O  
ATOM   2569  H1  WAT   418      66.479  32.441  54.568  1.00  0.00           H  
ATOM   2570  H2  WAT   418      65.905  32.344  53.171  1.00  0.00           H  
ATOM   2571  O   WAT   419      60.190  34.096  61.279  1.00  0.00           O  
ATOM   2572  H1  WAT   419      60.319  34.349  62.193  1.00  0.00           H  
ATOM   2573  H2  WAT   419      59.510  34.689  60.960  1.00  0.00           H  
ATOM   2574  O   WAT   420      64.360  44.766  57.378  1.00  0.00           O  
ATOM   2575  H1  WAT   420      64.283  45.716  57.457  1.00  0.00           H  
ATOM   2576  H2  WAT   420      63.756  44.420  58.036  1.00  0.00           H  
ATOM   2577  O   WAT   421      66.458  37.187  59.214  1.00  0.00           O  
ATOM   2578  H1  WAT   421      66.922  37.466  58.424  1.00  0.00           H  
ATOM   2579  H2  WAT   421      66.193  36.286  59.031  1.00  0.00           H  
ATOM   2580  O   WAT   422      63.350  36.734  62.152  1.00  0.00           O  
ATOM   2581  H1  WAT   422      63.920  37.163  61.513  1.00  0.00           H  
ATOM   2582  H2  WAT   422      63.941  36.453  62.850  1.00  0.00           H  
ATOM   2583  O   WAT   423      65.395  33.310  56.023  1.00  0.00           O  
ATOM   2584  H1  WAT   423      66.097  33.762  56.490  1.00  0.00           H  
ATOM   2585  H2  WAT   423      65.063  32.668  56.651  1.00  0.00           H  
ATOM   2586  O   WAT   424      59.137  31.568  61.324  1.00  0.00           O  
ATOM   2587  H1  WAT   424      58.347  31.824  60.848  1.00  0.00           H  
ATOM   2588  H2  WAT   424      59.628  32.383  61.430  1.00  0.00           H  
ATOM   2589  O   WAT   425      61.089  31.932  58.283  1.00  0.00           O  
ATOM   2590  H1  WAT   425      60.292  32.044  58.801  1.00  0.00           H  
ATOM   2591  H2  WAT   425      60.861  32.271  57.417  1.00  0.00           H  
ATOM   2592  O   WAT   426      57.421  31.821  63.756  1.00  0.00           O  
ATOM   2593  H1  WAT   426      57.672  32.706  64.022  1.00  0.00           H  
ATOM   2594  H2  WAT   426      57.957  31.642  62.983  1.00  0.00           H  
ATOM   2595  O   WAT   427      66.634  40.124  56.099  1.00  0.00           O  
ATOM   2596  H1  WAT   427      66.499  40.969  56.527  1.00  0.00           H  
ATOM   2597  H2  WAT   427      67.175  40.326  55.335  1.00  0.00           H  
ATOM   2598  O   WAT   428      60.087  37.641  56.672  1.00  0.00           O  
ATOM   2599  H1  WAT   428      60.599  38.436  56.822  1.00  0.00           H  
ATOM   2600  H2  WAT   428      60.739  36.944  56.605  1.00  0.00           H  
ATOM   2601  O   WAT   429      61.896  40.758  58.754  1.00  0.00           O  
ATOM   2602  H1  WAT   429      62.073  41.680  58.566  1.00  0.00           H  
ATOM   2603  H2  WAT   429      62.692  40.444  59.183  1.00  0.00           H  
ATOM   2604  O   WAT   430      58.052  35.970  57.448  1.00  0.00           O  
ATOM   2605  H1  WAT   430      58.889  36.380  57.231  1.00  0.00           H  
ATOM   2606  H2  WAT   430      58.230  35.030  57.418  1.00  0.00           H  
ATOM   2607  O   WAT   431      67.533  28.483  58.194  1.00  0.00           O  
ATOM   2608  H1  WAT   431      66.677  28.093  58.015  1.00  0.00           H  
ATOM   2609  H2  WAT   431      67.946  28.562  57.334  1.00  0.00           H  
ATOM   2610  O   WAT   432      68.182  37.669  56.611  1.00  0.00           O  
ATOM   2611  H1  WAT   432      67.654  36.935  56.299  1.00  0.00           H  
ATOM   2612  H2  WAT   432      67.680  38.447  56.365  1.00  0.00           H  
ATOM   2613  O   WAT   433      62.913  28.331  58.972  1.00  0.00           O  
ATOM   2614  H1  WAT   433      63.488  28.109  58.239  1.00  0.00           H  
ATOM   2615  H2  WAT   433      63.501  28.400  59.725  1.00  0.00           H  
ATOM   2616  O   WAT   434      63.240  30.362  52.991  1.00  0.00           O  
ATOM   2617  H1  WAT   434      62.404  30.699  53.312  1.00  0.00           H  
ATOM   2618  H2  WAT   434      63.101  30.227  52.054  1.00  0.00           H  
ATOM   2619  O   WAT   435      65.216  25.205  57.699  1.00  0.00           O  
ATOM   2620  H1  WAT   435      64.562  24.890  57.075  1.00  0.00           H  
ATOM   2621  H2  WAT   435      65.174  24.583  58.425  1.00  0.00           H  
ATOM   2622  O   WAT   436      66.327  35.487  49.615  1.00  0.00           O  
ATOM   2623  H1  WAT   436      65.420  35.256  49.814  1.00  0.00           H  
ATOM   2624  H2  WAT   436      66.824  34.691  49.802  1.00  0.00           H  
ATOM   2625  O   WAT   437      67.506  35.589  54.137  1.00  0.00           O  
ATOM   2626  H1  WAT   437      66.597  35.305  54.234  1.00  0.00           H  
ATOM   2627  H2  WAT   437      67.535  36.009  53.277  1.00  0.00           H  
ATOM   2628  O   WAT   438      58.074  33.309  58.119  1.00  0.00           O  
ATOM   2629  H1  WAT   438      57.877  32.716  57.394  1.00  0.00           H  
ATOM   2630  H2  WAT   438      57.519  33.004  58.836  1.00  0.00           H  
ATOM   2631  O   WAT   439      66.054  33.202  60.238  1.00  0.00           O  
ATOM   2632  H1  WAT   439      66.109  32.249  60.162  1.00  0.00           H  
ATOM   2633  H2  WAT   439      65.243  33.357  60.722  1.00  0.00           H  
ATOM   2634  O   WAT   440      67.203  37.130  51.476  1.00  0.00           O  
ATOM   2635  H1  WAT   440      66.765  36.413  51.016  1.00  0.00           H  
ATOM   2636  H2  WAT   440      67.944  37.357  50.914  1.00  0.00           H  
ATOM   2637  O   WAT   441      63.993  31.819  57.997  1.00  0.00           O  
ATOM   2638  H1  WAT   441      63.180  32.119  58.404  1.00  0.00           H  
ATOM   2639  H2  WAT   441      64.489  31.425  58.715  1.00  0.00           H  
ATOM   2640  O   WAT   442      63.485  29.391  63.613  1.00  0.00           O  
ATOM   2641  H1  WAT   442      64.125  29.250  62.916  1.00  0.00           H  
ATOM   2642  H2  WAT   442      62.653  29.105  63.237  1.00  0.00           H  
ATOM   2643  O   WAT   443      64.261  38.691  59.727  1.00  0.00           O  
ATOM   2644  H1  WAT   443      65.055  38.196  59.525  1.00  0.00           H  
ATOM   2645  H2  WAT   443      63.550  38.163  59.364  1.00  0.00           H  
ATOM   2646  O   WAT   444      60.569  32.836  55.803  1.00  0.00           O  
ATOM   2647  H1  WAT   444      59.639  32.774  56.020  1.00  0.00           H  
ATOM   2648  H2  WAT   444      60.665  32.313  55.006  1.00  0.00           H  
ATOM   2649  O   WAT   445      60.488  29.361  58.391  1.00  0.00           O  
ATOM   2650  H1  WAT   445      60.748  30.276  58.281  1.00  0.00           H  
ATOM   2651  H2  WAT   445      61.309  28.894  58.540  1.00  0.00           H  
ATOM   2652  O   WAT   446      61.960  30.775  65.560  1.00  0.00           O  
ATOM   2653  H1  WAT   446      62.632  30.567  64.912  1.00  0.00           H  
ATOM   2654  H2  WAT   446      61.133  30.577  65.121  1.00  0.00           H  
ATOM   2655  O   WAT   447      67.433  44.365  54.749  1.00  0.00           O  
ATOM   2656  H1  WAT   447      67.608  43.894  55.564  1.00  0.00           H  
ATOM   2657  H2  WAT   447      66.746  44.992  54.977  1.00  0.00           H  
ATOM   2658  O   WAT   448      63.114  30.207  50.191  1.00  0.00           O  
ATOM   2659  H1  WAT   448      62.237  30.085  49.827  1.00  0.00           H  
ATOM   2660  H2  WAT   448      63.590  29.415  49.939  1.00  0.00           H  
ATOM   2661  O   WAT   449      54.634  34.994  60.285  1.00  0.00           O  
ATOM   2662  H1  WAT   449      55.322  34.680  59.698  1.00  0.00           H  
ATOM   2663  H2  WAT   449      54.479  35.898  60.012  1.00  0.00           H  
ATOM   2664  O   WAT   450      59.438  29.883  64.714  1.00  0.00           O  
ATOM   2665  H1  WAT   450      59.354  29.276  63.979  1.00  0.00           H  
ATOM   2666  H2  WAT   450      58.616  30.374  64.715  1.00  0.00           H  
ATOM   2667  O   WAT   451      66.301  42.559  57.438  1.00  0.00           O  
ATOM   2668  H1  WAT   451      65.517  43.101  57.531  1.00  0.00           H  
ATOM   2669  H2  WAT   451      67.000  43.077  57.837  1.00  0.00           H  
ATOM   2670  O   WAT   452      66.194  30.510  59.808  1.00  0.00           O  
ATOM   2671  H1  WAT   452      65.824  29.957  60.496  1.00  0.00           H  
ATOM   2672  H2  WAT   452      66.690  29.906  59.256  1.00  0.00           H  
ATOM   2673  O   WAT   453      62.473  43.539  58.853  1.00  0.00           O  
ATOM   2674  H1  WAT   453      61.804  44.023  58.369  1.00  0.00           H  
ATOM   2675  H2  WAT   453      62.335  43.786  59.767  1.00  0.00           H  
ATOM   2676  O   WAT   454      54.211  33.074  62.557  1.00  0.00           O  
ATOM   2677  H1  WAT   454      54.250  32.541  63.351  1.00  0.00           H  
ATOM   2678  H2  WAT   454      53.705  32.548  61.938  1.00  0.00           H  
ATOM   2679  O   WAT   455      57.842  31.801  55.633  1.00  0.00           O  
ATOM   2680  H1  WAT   455      58.137  30.892  55.579  1.00  0.00           H  
ATOM   2681  H2  WAT   455      56.941  31.779  55.311  1.00  0.00           H  
ATOM   2682  O   WAT   456      61.372  29.876  61.615  1.00  0.00           O  
ATOM   2683  H1  WAT   456      60.650  30.490  61.476  1.00  0.00           H  
ATOM   2684  H2  WAT   456      62.161  30.412  61.537  1.00  0.00           H  
ATOM   2685  O   WAT   457      59.571  29.482  55.756  1.00  0.00           O  
ATOM   2686  H1  WAT   457      59.242  28.602  55.574  1.00  0.00           H  
ATOM   2687  H2  WAT   457      59.925  29.427  56.644  1.00  0.00           H  
ATOM   2688  O   WAT   458      62.685  29.769  56.124  1.00  0.00           O  
ATOM   2689  H1  WAT   458      63.025  30.298  55.402  1.00  0.00           H  
ATOM   2690  H2  WAT   458      63.132  30.107  56.900  1.00  0.00           H  
ATOM   2691  O   WAT   459      64.672  28.267  54.323  1.00  0.00           O  
ATOM   2692  H1  WAT   459      65.393  28.645  53.820  1.00  0.00           H  
ATOM   2693  H2  WAT   459      64.048  28.986  54.427  1.00  0.00           H  
ATOM   2694  O   WAT   460      68.815  28.971  55.259  1.00  0.00           O  
ATOM   2695  H1  WAT   460      69.031  29.854  54.958  1.00  0.00           H  
ATOM   2696  H2  WAT   460      68.334  28.580  54.530  1.00  0.00           H  
ATOM   2697  O   WAT   461      63.555  31.930  61.836  1.00  0.00           O  
ATOM   2698  H1  WAT   461      63.409  32.244  62.729  1.00  0.00           H  
ATOM   2699  H2  WAT   461      63.077  32.548  61.283  1.00  0.00           H  
ATOM   2700  O   WAT   462      58.029  34.471  64.775  1.00  0.00           O  
ATOM   2701  H1  WAT   462      57.485  35.246  64.907  1.00  0.00           H  
ATOM   2702  H2  WAT   462      58.907  34.818  64.617  1.00  0.00           H  
ATOM   2703  O   WAT   463      64.818  27.802  57.153  1.00  0.00           O  
ATOM   2704  H1  WAT   463      64.940  26.873  57.352  1.00  0.00           H  
ATOM   2705  H2  WAT   463      64.528  27.816  56.241  1.00  0.00           H  
ATOM   2706  O   WAT   464      59.262  41.484  59.699  1.00  0.00           O  
ATOM   2707  H1  WAT   464      60.088  41.184  59.319  1.00  0.00           H  
ATOM   2708  H2  WAT   464      58.911  40.715  60.148  1.00  0.00           H  
ATOM   2709  O   WAT   465      57.463  39.403  60.658  1.00  0.00           O  
ATOM   2710  H1  WAT   465      56.626  38.975  60.476  1.00  0.00           H  
ATOM   2711  H2  WAT   465      57.435  39.596  61.595  1.00  0.00           H  
ATOM   2712  O   WAT   466      63.791  39.387  55.245  1.00  0.00           O  
ATOM   2713  H1  WAT   466      63.940  40.071  54.591  1.00  0.00           H  
ATOM   2714  H2  WAT   466      64.598  39.368  55.760  1.00  0.00           H  
ATOM   2715  O   WAT   467      61.547  35.414  56.251  1.00  0.00           O  
ATOM   2716  H1  WAT   467      61.301  34.510  56.449  1.00  0.00           H  
ATOM   2717  H2  WAT   467      61.716  35.415  55.309  1.00  0.00           H  
ATOM   2718  O   WAT   468      60.816  31.146  53.749  1.00  0.00           O  
ATOM   2719  H1  WAT   468      60.123  31.221  53.093  1.00  0.00           H  
ATOM   2720  H2  WAT   468      60.571  30.382  54.272  1.00  0.00           H  
ATOM   2721  O   WAT   469      67.291  41.882  52.716  1.00  0.00           O  
ATOM   2722  H1  WAT   469      66.718  42.501  52.263  1.00  0.00           H  
ATOM   2723  H2  WAT   469      67.864  42.432  53.250  1.00  0.00           H  
ATOM   2724  O   WAT   470      67.675  33.218  50.057  1.00  0.00           O  
ATOM   2725  H1  WAT   470      68.621  33.089  50.126  1.00  0.00           H  
ATOM   2726  H2  WAT   470      67.297  32.479  50.534  1.00  0.00           H  
ATOM   2727  O   WAT   471      65.860  31.143  49.993  1.00  0.00           O  
ATOM   2728  H1  WAT   471      64.953  30.846  50.069  1.00  0.00           H  
ATOM   2729  H2  WAT   471      66.137  30.846  49.126  1.00  0.00           H  
ATOM   2730  O   WAT   472      56.778  32.464  60.443  1.00  0.00           O  
ATOM   2731  H1  WAT   472      56.458  31.610  60.150  1.00  0.00           H  
ATOM   2732  H2  WAT   472      56.231  32.678  61.199  1.00  0.00           H  
ATOM   2733  O   WAT   473      60.556  35.180  64.160  1.00  0.00           O  
ATOM   2734  H1  WAT   473      60.774  36.112  64.179  1.00  0.00           H  
ATOM   2735  H2  WAT   473      60.968  34.821  64.945  1.00  0.00           H  
ATOM   2736  O   WAT   474      67.476  25.687  56.147  1.00  0.00           O  
ATOM   2737  H1  WAT   474      66.666  25.341  56.523  1.00  0.00           H  
ATOM   2738  H2  WAT   474      68.164  25.377  56.736  1.00  0.00           H  
ATOM   2739  O   WAT   475      64.630  28.002  50.134  1.00  0.00           O  
ATOM   2740  H1  WAT   475      65.492  28.327  50.394  1.00  0.00           H  
ATOM   2741  H2  WAT   475      64.815  27.215  49.621  1.00  0.00           H  
ATOM   2742  O   WAT   476      56.646  36.084  62.412  1.00  0.00           O  
ATOM   2743  H1  WAT   476      55.953  35.669  61.899  1.00  0.00           H  
ATOM   2744  H2  WAT   476      57.394  36.126  61.816  1.00  0.00           H  
ATOM   2745  O   WAT   477      58.560  36.016  60.289  1.00  0.00           O  
ATOM   2746  H1  WAT   477      58.537  36.114  59.337  1.00  0.00           H  
ATOM   2747  H2  WAT   477      58.870  36.862  60.611  1.00  0.00           H  
ATOM   2748  O   WAT   478      57.062  30.977  67.670  1.00  0.00           O  
ATOM   2749  H1  WAT   478      57.708  30.467  68.158  1.00  0.00           H  
ATOM   2750  H2  WAT   478      56.854  31.714  68.244  1.00  0.00           H  
ATOM   2751  O   WAT   479      65.583  25.241  53.422  1.00  0.00           O  
ATOM   2752  H1  WAT   479      65.570  26.185  53.579  1.00  0.00           H  
ATOM   2753  H2  WAT   479      66.475  25.058  53.128  1.00  0.00           H  
ATOM   2754  O   WAT   480      68.681  47.130  55.633  1.00  0.00           O  
ATOM   2755  H1  WAT   480      68.977  46.221  55.579  1.00  0.00           H  
ATOM   2756  H2  WAT   480      67.780  47.109  55.311  1.00  0.00           H  
ATOM   2757  O   WAT   481      53.521   6.443  44.103  1.00  0.00           O  
ATOM   2758  H1  WAT   481      53.443   7.393  44.182  1.00  0.00           H  
ATOM   2759  H2  WAT   481      52.917   6.097  44.760  1.00  0.00           H  
ATOM   2760  O   WAT   482      51.159   9.191  48.248  1.00  0.00           O  
ATOM   2761  H1  WAT   482      51.399   9.823  48.926  1.00  0.00           H  
ATOM   2762  H2  WAT   482      50.316   8.840  48.534  1.00  0.00           H  
ATOM   2763  O   WAT   483      51.634   5.216  45.577  1.00  0.00           O  
ATOM   2764  H1  WAT   483      50.965   5.701  45.094  1.00  0.00           H  
ATOM   2765  H2  WAT   483      51.495   5.463  46.492  1.00  0.00           H  
ATOM   2766  O   WAT   484      55.774   7.250  52.176  1.00  0.00           O  
ATOM   2767  H1  WAT   484      56.326   7.413  52.941  1.00  0.00           H  
ATOM   2768  H2  WAT   484      56.115   7.841  51.504  1.00  0.00           H  
ATOM   2769  O   WAT   485      55.943   6.970  46.421  1.00  0.00           O  
ATOM   2770  H1  WAT   485      55.504   6.478  47.114  1.00  0.00           H  
ATOM   2771  H2  WAT   485      56.694   6.427  46.180  1.00  0.00           H  
ATOM   2772  O   WAT   486      48.734   5.292  48.145  1.00  0.00           O  
ATOM   2773  H1  WAT   486      48.600   4.532  47.579  1.00  0.00           H  
ATOM   2774  H2  WAT   486      48.318   6.016  47.678  1.00  0.00           H  
ATOM   2775  O   WAT   487      51.891   6.189  48.357  1.00  0.00           O  
ATOM   2776  H1  WAT   487      51.775   7.134  48.255  1.00  0.00           H  
ATOM   2777  H2  WAT   487      51.071   5.887  48.745  1.00  0.00           H  
ATOM   2778  O   WAT   488      52.917   6.842  51.572  1.00  0.00           O  
ATOM   2779  H1  WAT   488      53.820   6.874  51.889  1.00  0.00           H  
ATOM   2780  H2  WAT   488      52.691   5.912  51.587  1.00  0.00           H  
ATOM   2781  O   WAT   489      67.216  11.384  49.234  1.00  0.00           O  
ATOM   2782  H1  WAT   489      66.878  11.268  48.346  1.00  0.00           H  
ATOM   2783  H2  WAT   489      68.085  10.983  49.214  1.00  0.00           H  
ATOM   2784  O   WAT   490      63.075  13.238  45.224  1.00  0.00           O  
ATOM   2785  H1  WAT   490      62.512  13.147  44.455  1.00  0.00           H  
ATOM   2786  H2  WAT   490      62.960  12.418  45.704  1.00  0.00           H  
ATOM   2787  O   WAT   491      60.622  14.733  48.062  1.00  0.00           O  
ATOM   2788  H1  WAT   491      61.414  14.392  47.647  1.00  0.00           H  
ATOM   2789  H2  WAT   491      60.861  14.842  48.982  1.00  0.00           H  
ATOM   2790  O   WAT   492      62.581  13.994  40.934  1.00  0.00           O  
ATOM   2791  H1  WAT   492      63.354  13.446  40.795  1.00  0.00           H  
ATOM   2792  H2  WAT   492      62.933  14.858  41.145  1.00  0.00           H  
ATOM   2793  O   WAT   493      64.419  15.321  54.141  1.00  0.00           O  
ATOM   2794  H1  WAT   493      64.128  16.226  54.025  1.00  0.00           H  
ATOM   2795  H2  WAT   493      65.055  15.363  54.855  1.00  0.00           H  
ATOM   2796  O   WAT   494      65.345  12.699  50.731  1.00  0.00           O  
ATOM   2797  H1  WAT   494      65.941  12.474  50.017  1.00  0.00           H  
ATOM   2798  H2  WAT   494      65.402  11.957  51.333  1.00  0.00           H  
ATOM   2799  O   WAT   495      64.917  10.153  38.566  1.00  0.00           O  
ATOM   2800  H1  WAT   495      65.170   9.631  37.804  1.00  0.00           H  
ATOM   2801  H2  WAT   495      63.980   9.989  38.669  1.00  0.00           H  
ATOM   2802  O   WAT   496      64.637  12.056  40.768  1.00  0.00           O  
ATOM   2803  H1  WAT   496      64.520  11.380  41.436  1.00  0.00           H  
ATOM   2804  H2  WAT   496      64.747  11.569  39.952  1.00  0.00           H  
ATOM   2805  O   WAT   497      66.980  11.517  44.473  1.00  0.00           O  
ATOM   2806  H1  WAT   497      66.616  10.990  45.184  1.00  0.00           H  
ATOM   2807  H2  WAT   497      67.837  11.126  44.300  1.00  0.00           H  
ATOM   2808  O   WAT   498      62.829  11.459  47.169  1.00  0.00           O  
ATOM   2809  H1  WAT   498      61.904  11.326  47.377  1.00  0.00           H  
ATOM   2810  H2  WAT   498      63.078  12.238  47.666  1.00  0.00           H  
ATOM   2811  O   WAT   499      60.190  11.102  48.004  1.00  0.00           O  
ATOM   2812  H1  WAT   499      60.319  11.355  48.918  1.00  0.00           H  
ATOM   2813  H2  WAT   499      59.510  11.695  47.684  1.00  0.00           H  
ATOM   2814  O   WAT   500      64.360  21.772  44.103  1.00  0.00           O  
ATOM   2815  H1  WAT   500      64.283  22.723  44.182  1.00  0.00           H  
ATOM   2816  H2  WAT   500      63.756  21.426  44.760  1.00  0.00           H  
ATOM   2817  O   WAT   501      66.458  14.194  45.938  1.00  0.00           O  
ATOM   2818  H1  WAT   501      66.922  14.472  45.149  1.00  0.00           H  
ATOM   2819  H2  WAT   501      66.193  13.292  45.755  1.00  0.00           H  
ATOM   2820  O   WAT   502      63.350  13.741  48.876  1.00  0.00           O  
ATOM   2821  H1  WAT   502      63.920  14.169  48.238  1.00  0.00           H  
ATOM   2822  H2  WAT   502      63.941  13.459  49.575  1.00  0.00           H  
ATOM   2823  O   WAT   503      65.395  10.316  42.747  1.00  0.00           O  
ATOM   2824  H1  WAT   503      66.097  10.768  43.215  1.00  0.00           H  
ATOM   2825  H2  WAT   503      65.063   9.674  43.375  1.00  0.00           H  
ATOM   2826  O   WAT   504      59.137   8.574  48.049  1.00  0.00           O  
ATOM   2827  H1  WAT   504      58.347   8.830  47.573  1.00  0.00           H  
ATOM   2828  H2  WAT   504      59.628   9.389  48.154  1.00  0.00           H  
ATOM   2829  O   WAT   505      61.089   8.939  45.007  1.00  0.00           O  
ATOM   2830  H1  WAT   505      60.292   9.051  45.526  1.00  0.00           H  
ATOM   2831  H2  WAT   505      60.861   9.277  44.141  1.00  0.00           H  
ATOM   2832  O   WAT   506      57.421   8.827  50.480  1.00  0.00           O  
ATOM   2833  H1  WAT   506      57.672   9.712  50.746  1.00  0.00           H  
ATOM   2834  H2  WAT   506      57.957   8.648  49.708  1.00  0.00           H  
ATOM   2835  O   WAT   507      66.634  17.130  42.823  1.00  0.00           O  
ATOM   2836  H1  WAT   507      66.499  17.975  43.252  1.00  0.00           H  
ATOM   2837  H2  WAT   507      67.175  17.332  42.060  1.00  0.00           H  
ATOM   2838  O   WAT   508      60.087  14.648  43.396  1.00  0.00           O  
ATOM   2839  H1  WAT   508      60.599  15.442  43.547  1.00  0.00           H  
ATOM   2840  H2  WAT   508      60.739  13.950  43.329  1.00  0.00           H  
ATOM   2841  O   WAT   509      61.896  17.764  45.478  1.00  0.00           O  
ATOM   2842  H1  WAT   509      62.073  18.686  45.291  1.00  0.00           H  
ATOM   2843  H2  WAT   509      62.692  17.450  45.908  1.00  0.00           H  
ATOM   2844  O   WAT   510      63.020  19.282  51.479  1.00  0.00           O  
ATOM   2845  H1  WAT   510      63.570  19.154  50.707  1.00  0.00           H  
ATOM   2846  H2  WAT   510      62.181  19.581  51.129  1.00  0.00           H  
ATOM   2847  O   WAT   511      58.052  12.976  44.172  1.00  0.00           O  
ATOM   2848  H1  WAT   511      58.889  13.386  43.955  1.00  0.00           H  
ATOM   2849  H2  WAT   511      58.230  12.036  44.142  1.00  0.00           H  
ATOM   2850  O   WAT   512      68.182  14.676  43.336  1.00  0.00           O  
ATOM   2851  H1  WAT   512      67.654  13.941  43.023  1.00  0.00           H  
ATOM   2852  H2  WAT   512      67.680  15.453  43.090  1.00  0.00           H  
ATOM   2853  O   WAT   513      66.327  12.494  36.339  1.00  0.00           O  
ATOM   2854  H1  WAT   513      65.420  12.263  36.538  1.00  0.00           H  
ATOM   2855  H2  WAT   513      66.824  11.697  36.527  1.00  0.00           H  
ATOM   2856  O   WAT   514      67.506  12.595  40.862  1.00  0.00           O  
ATOM   2857  H1  WAT   514      66.597  12.311  40.959  1.00  0.00           H  
ATOM   2858  H2  WAT   514      67.535  13.015  40.002  1.00  0.00           H  
ATOM   2859  O   WAT   515      58.074  10.315  44.843  1.00  0.00           O  
ATOM   2860  H1  WAT   515      57.877   9.722  44.118  1.00  0.00           H  
ATOM   2861  H2  WAT   515      57.519  10.011  45.561  1.00  0.00           H  
ATOM   2862  O   WAT   516      66.054  10.208  46.963  1.00  0.00           O  
ATOM   2863  H1  WAT   516      66.109   9.255  46.887  1.00  0.00           H  
ATOM   2864  H2  WAT   516      65.243  10.364  47.447  1.00  0.00           H  
ATOM   2865  O   WAT   517      67.203  14.136  38.200  1.00  0.00           O  
ATOM   2866  H1  WAT   517      66.765  13.419  37.741  1.00  0.00           H  
ATOM   2867  H2  WAT   517      67.944  14.363  37.639  1.00  0.00           H  
ATOM   2868  O   WAT   518      66.144  18.821  46.655  1.00  0.00           O  
ATOM   2869  H1  WAT   518      66.102  19.047  45.726  1.00  0.00           H  
ATOM   2870  H2  WAT   518      67.060  18.588  46.804  1.00  0.00           H  
ATOM   2871  O   WAT   519      64.261  15.698  46.451  1.00  0.00           O  
ATOM   2872  H1  WAT   519      65.055  15.203  46.250  1.00  0.00           H  
ATOM   2873  H2  WAT   519      63.550  15.169  46.088  1.00  0.00           H  
ATOM   2874  O   WAT   520      69.080  18.079  50.803  1.00  0.00           O  
ATOM   2875  H1  WAT   520      69.134  18.648  51.570  1.00  0.00           H  
ATOM   2876  H2  WAT   520      68.212  18.250  50.438  1.00  0.00           H  
ATOM   2877  O   WAT   521      60.569   9.842  42.527  1.00  0.00           O  
ATOM   2878  H1  WAT   521      59.639   9.780  42.744  1.00  0.00           H  
ATOM   2879  H2  WAT   521      60.665   9.319  41.731  1.00  0.00           H  
ATOM   2880  O   WAT   522      66.838  16.270  50.131  1.00  0.00           O  
ATOM   2881  H1  WAT   522      66.699  15.902  51.004  1.00  0.00           H  
ATOM   2882  H2  WAT   522      66.049  16.785  49.959  1.00  0.00           H  
ATOM   2883  O   WAT   523      67.433  21.371  41.474  1.00  0.00           O  
ATOM   2884  H1  WAT   523      67.608  20.900  42.288  1.00  0.00           H  
ATOM   2885  H2  WAT   523      66.746  21.998  41.702  1.00  0.00           H  
ATOM   2886  O   WAT   524      68.388  15.649  47.520  1.00  0.00           O  
ATOM   2887  H1  WAT   524      68.053  15.609  48.416  1.00  0.00           H  
ATOM   2888  H2  WAT   524      67.889  14.983  47.047  1.00  0.00           H  
ATOM   2889  O   WAT   525      62.363  11.055  53.045  1.00  0.00           O  
ATOM   2890  H1  WAT   525      62.225  10.323  53.646  1.00  0.00           H  
ATOM   2891  H2  WAT   525      63.273  10.966  52.764  1.00  0.00           H  
ATOM   2892  O   WAT   526      61.999  24.520  48.248  1.00  0.00           O  
ATOM   2893  H1  WAT   526      62.239  25.152  48.926  1.00  0.00           H  
ATOM   2894  H2  WAT   526      61.156  24.169  48.534  1.00  0.00           H  
ATOM   2895  O   WAT   527      54.634  12.000  47.010  1.00  0.00           O  
ATOM   2896  H1  WAT   527      55.322  11.687  46.422  1.00  0.00           H  
ATOM   2897  H2  WAT   527      54.479  12.905  46.737  1.00  0.00           H  
ATOM   2898  O   WAT   528      66.512  20.328  50.652  1.00  0.00           O  
ATOM   2899  H1  WAT   528      66.439  21.134  51.164  1.00  0.00           H  
ATOM   2900  H2  WAT   528      66.069  20.527  49.827  1.00  0.00           H  
ATOM   2901  O   WAT   529      66.301  19.565  44.162  1.00  0.00           O  
ATOM   2902  H1  WAT   529      65.517  20.108  44.256  1.00  0.00           H  
ATOM   2903  H2  WAT   529      67.000  20.083  44.561  1.00  0.00           H  
ATOM   2904  O   WAT   530      64.023  17.976  53.628  1.00  0.00           O  
ATOM   2905  H1  WAT   530      64.724  18.610  53.781  1.00  0.00           H  
ATOM   2906  H2  WAT   530      63.552  18.318  52.868  1.00  0.00           H  
ATOM   2907  O   WAT   531      59.619  17.510  50.561  1.00  0.00           O  
ATOM   2908  H1  WAT   531      60.205  16.764  50.694  1.00  0.00           H  
ATOM   2909  H2  WAT   531      59.422  17.820  51.445  1.00  0.00           H  
ATOM   2910  O   WAT   532      62.473  20.545  45.577  1.00  0.00           O  
ATOM   2911  H1  WAT   532      61.804  21.030  45.094  1.00  0.00           H  
ATOM   2912  H2  WAT   532      62.335  20.792  46.492  1.00  0.00           H  
ATOM   2913  O   WAT   533      54.211  10.081  49.282  1.00  0.00           O  
ATOM   2914  H1  WAT   533      54.250   9.547  50.075  1.00  0.00           H  
ATOM   2915  H2  WAT   533      53.705   9.554  48.663  1.00  0.00           H  
ATOM   2916  O   WAT   534      66.614  22.579  52.176  1.00  0.00           O  
ATOM   2917  H1  WAT   534      67.166  22.743  52.941  1.00  0.00           H  
ATOM   2918  H2  WAT   534      66.954  23.170  51.504  1.00  0.00           H  
ATOM   2919  O   WAT   535      57.842   8.807  42.357  1.00  0.00           O  
ATOM   2920  H1  WAT   535      58.137   7.898  42.304  1.00  0.00           H  
ATOM   2921  H2  WAT   535      56.941   8.786  42.035  1.00  0.00           H  
ATOM   2922  O   WAT   536      63.555   8.936  48.561  1.00  0.00           O  
ATOM   2923  H1  WAT   536      63.409   9.250  49.453  1.00  0.00           H  
ATOM   2924  H2  WAT   536      63.077   9.555  48.008  1.00  0.00           H  
ATOM   2925  O   WAT   537      58.029  11.477  51.500  1.00  0.00           O  
ATOM   2926  H1  WAT   537      57.485  12.253  51.632  1.00  0.00           H  
ATOM   2927  H2  WAT   537      58.907  11.824  51.341  1.00  0.00           H  
ATOM   2928  O   WAT   538      58.816  10.604  54.393  1.00  0.00           O  
ATOM   2929  H1  WAT   538      58.074  10.752  54.979  1.00  0.00           H  
ATOM   2930  H2  WAT   538      58.495  10.865  53.529  1.00  0.00           H  
ATOM   2931  O   WAT   539      66.760  20.145  54.191  1.00  0.00           O  
ATOM   2932  H1  WAT   539      67.069  19.900  55.063  1.00  0.00           H  
ATOM   2933  H2  WAT   539      67.558  20.350  53.703  1.00  0.00           H  
ATOM   2934  O   WAT   540      66.783  22.299  46.421  1.00  0.00           O  
ATOM   2935  H1  WAT   540      66.343  21.807  47.114  1.00  0.00           H  
ATOM   2936  H2  WAT   540      67.533  21.756  46.180  1.00  0.00           H  
ATOM   2937  O   WAT   541      59.262  18.490  46.424  1.00  0.00           O  
ATOM   2938  H1  WAT   541      60.088  18.191  46.043  1.00  0.00           H  
ATOM   2939  H2  WAT   541      58.911  17.721  46.873  1.00  0.00           H  
ATOM   2940  O   WAT   542      64.230  17.843  48.493  1.00  0.00           O  
ATOM   2941  H1  WAT   542      63.608  17.180  48.194  1.00  0.00           H  
ATOM   2942  H2  WAT   542      64.900  17.869  47.811  1.00  0.00           H  
ATOM   2943  O   WAT   543      57.463  16.409  47.383  1.00  0.00           O  
ATOM   2944  H1  WAT   543      56.626  15.981  47.201  1.00  0.00           H  
ATOM   2945  H2  WAT   543      57.435  16.602  48.320  1.00  0.00           H  
ATOM   2946  O   WAT   544      63.791  16.393  41.969  1.00  0.00           O  
ATOM   2947  H1  WAT   544      63.940  17.077  41.316  1.00  0.00           H  
ATOM   2948  H2  WAT   544      64.598  16.374  42.484  1.00  0.00           H  
ATOM   2949  O   WAT   545      61.547  12.420  42.975  1.00  0.00           O  
ATOM   2950  H1  WAT   545      61.301  11.516  43.173  1.00  0.00           H  
ATOM   2951  H2  WAT   545      61.716  12.422  42.033  1.00  0.00           H  
ATOM   2952  O   WAT   546      60.816   8.153  40.474  1.00  0.00           O  
ATOM   2953  H1  WAT   546      60.123   8.227  39.818  1.00  0.00           H  
ATOM   2954  H2  WAT   546      60.571   7.389  40.996  1.00  0.00           H  
ATOM   2955  O   WAT   547      67.291  18.888  39.440  1.00  0.00           O  
ATOM   2956  H1  WAT   547      66.718  19.507  38.987  1.00  0.00           H  
ATOM   2957  H2  WAT   547      67.864  19.438  39.974  1.00  0.00           H  
ATOM   2958  O   WAT   548      56.778   9.470  47.167  1.00  0.00           O  
ATOM   2959  H1  WAT   548      56.458   8.616  46.875  1.00  0.00           H  
ATOM   2960  H2  WAT   548      56.231   9.685  47.923  1.00  0.00           H  
ATOM   2961  O   WAT   549      60.556  12.186  50.884  1.00  0.00           O  
ATOM   2962  H1  WAT   549      60.774  13.118  50.903  1.00  0.00           H  
ATOM   2963  H2  WAT   549      60.968  11.827  51.670  1.00  0.00           H  
ATOM   2964  O   WAT   550      56.646  13.090  49.137  1.00  0.00           O  
ATOM   2965  H1  WAT   550      55.953  12.676  48.624  1.00  0.00           H  
ATOM   2966  H2  WAT   550      57.394  13.132  48.540  1.00  0.00           H  
ATOM   2967  O   WAT   551      58.560  13.022  47.013  1.00  0.00           O  
ATOM   2968  H1  WAT   551      58.537  13.121  46.062  1.00  0.00           H  
ATOM   2969  H2  WAT   551      58.870  13.868  47.335  1.00  0.00           H  
ATOM   2970  O   WAT   552      61.219  15.080  51.128  1.00  0.00           O  
ATOM   2971  H1  WAT   552      62.173  15.048  51.061  1.00  0.00           H  
ATOM   2972  H2  WAT   552      61.020  14.619  51.943  1.00  0.00           H  
ATOM   2973  O   WAT   553      61.809  13.650  53.695  1.00  0.00           O  
ATOM   2974  H1  WAT   553      62.628  14.144  53.719  1.00  0.00           H  
ATOM   2975  H2  WAT   553      62.082  12.733  53.667  1.00  0.00           H  
ATOM   2976  O   WAT   554      59.574  20.622  48.145  1.00  0.00           O  
ATOM   2977  H1  WAT   554      59.439  19.862  47.579  1.00  0.00           H  
ATOM   2978  H2  WAT   554      59.157  21.346  47.678  1.00  0.00           H  
ATOM   2979  O   WAT   555      62.731  21.518  48.357  1.00  0.00           O  
ATOM   2980  H1  WAT   555      62.614  22.463  48.255  1.00  0.00           H  
ATOM   2981  H2  WAT   555      61.910  21.216  48.745  1.00  0.00           H  
ATOM   2982  O   WAT   556      57.062   7.983  54.394  1.00  0.00           O  
ATOM   2983  H1  WAT   556      57.708   7.473  54.883  1.00  0.00           H  
ATOM   2984  H2  WAT   556      56.854   8.720  54.969  1.00  0.00           H  
ATOM   2985  O   WAT   557      63.756  22.171  51.572  1.00  0.00           O  
ATOM   2986  H1  WAT   557      64.659  22.204  51.889  1.00  0.00           H  
ATOM   2987  H2  WAT   557      63.530  21.241  51.587  1.00  0.00           H  
ATOM   2988  O   WAT   558      65.512  20.924  48.233  1.00  0.00           O  
ATOM   2989  H1  WAT   558      64.561  20.925  48.120  1.00  0.00           H  
ATOM   2990  H2  WAT   558      65.815  20.178  47.717  1.00  0.00           H  
ATOM   2991  O   WAT   559      68.260  24.156  50.480  1.00  0.00           O  
ATOM   2992  H1  WAT   559      68.511  25.041  50.746  1.00  0.00           H  
ATOM   2993  H2  WAT   559      68.796  23.977  49.708  1.00  0.00           H  
ATOM   2994  O   WAT   560      68.914  25.645  44.843  1.00  0.00           O  
ATOM   2995  H1  WAT   560      68.716  25.052  44.118  1.00  0.00           H  
ATOM   2996  H2  WAT   560      68.358  25.340  45.561  1.00  0.00           H  
ATOM   2997  O   WAT   561      65.474  27.330  47.010  1.00  0.00           O  
ATOM   2998  H1  WAT   561      66.161  27.016  46.422  1.00  0.00           H  
ATOM   2999  H2  WAT   561      65.319  28.234  46.737  1.00  0.00           H  
ATOM   3000  O   WAT   562      65.051  25.410  49.282  1.00  0.00           O  
ATOM   3001  H1  WAT   562      65.089  24.876  50.075  1.00  0.00           H  
ATOM   3002  H2  WAT   562      64.545  24.883  48.663  1.00  0.00           H  
ATOM   3003  O   WAT   563      68.681  24.136  42.357  1.00  0.00           O  
ATOM   3004  H1  WAT   563      68.977  23.227  42.304  1.00  0.00           H  
ATOM   3005  H2  WAT   563      67.780  24.115  42.035  1.00  0.00           H  
ATOM   3006  O   WAT   564      68.302  31.738  47.383  1.00  0.00           O  
ATOM   3007  H1  WAT   564      67.465  31.310  47.201  1.00  0.00           H  
ATOM   3008  H2  WAT   564      68.274  31.931  48.320  1.00  0.00           H  
ATOM   3009  O   WAT   565      67.617  24.799  47.167  1.00  0.00           O  
ATOM   3010  H1  WAT   565      67.297  23.946  46.875  1.00  0.00           H  
ATOM   3011  H2  WAT   565      67.070  25.014  47.923  1.00  0.00           H  
ATOM   3012  O   WAT   566      67.486  28.419  49.137  1.00  0.00           O  
ATOM   3013  H1  WAT   566      66.792  28.005  48.624  1.00  0.00           H  
ATOM   3014  H2  WAT   566      68.233  28.461  48.540  1.00  0.00           H  
ATOM   3015  O   WAT   567      67.902  23.313  54.394  1.00  0.00           O  
ATOM   3016  H1  WAT   567      68.547  22.803  54.883  1.00  0.00           H  
ATOM   3017  H2  WAT   567      67.693  24.050  54.969  1.00  0.00           H  
ATOM   3018  O   WAT   568      15.037  36.533  65.810  1.00  0.00           O  
ATOM   3019  H1  WAT   568      14.363  36.836  66.418  1.00  0.00           H  
ATOM   3020  H2  WAT   568      15.423  37.335  65.460  1.00  0.00           H  
ATOM   3021  O   WAT   569      13.236  36.701  68.025  1.00  0.00           O  
ATOM   3022  H1  WAT   569      13.411  36.229  68.839  1.00  0.00           H  
ATOM   3023  H2  WAT   569      12.549  37.327  68.253  1.00  0.00           H  
ATOM   3024  O   WAT   570      17.127  28.323  64.345  1.00  0.00           O  
ATOM   3025  H1  WAT   570      16.510  27.598  64.248  1.00  0.00           H  
ATOM   3026  H2  WAT   570      16.659  29.084  64.001  1.00  0.00           H  
ATOM   3027  O   WAT   571      19.002  34.111  67.084  1.00  0.00           O  
ATOM   3028  H1  WAT   571      19.698  34.732  67.303  1.00  0.00           H  
ATOM   3029  H2  WAT   571      19.345  33.261  67.359  1.00  0.00           H  
ATOM   3030  O   WAT   572      20.902  31.561  68.613  1.00  0.00           O  
ATOM   3031  H1  WAT   572      21.427  31.900  67.888  1.00  0.00           H  
ATOM   3032  H2  WAT   572      20.814  30.626  68.429  1.00  0.00           H  
ATOM   3033  O   WAT   573      13.094  34.217  65.991  1.00  0.00           O  
ATOM   3034  H1  WAT   573      12.521  34.836  65.538  1.00  0.00           H  
ATOM   3035  H2  WAT   573      13.667  34.767  66.525  1.00  0.00           H  
ATOM   3036  O   WAT   574      16.314  34.501  67.122  1.00  0.00           O  
ATOM   3037  H1  WAT   574      17.247  34.436  67.325  1.00  0.00           H  
ATOM   3038  H2  WAT   574      16.226  35.337  66.664  1.00  0.00           H  
ATOM   3039  O   WAT   575      18.942  33.818  64.083  1.00  0.00           O  
ATOM   3040  H1  WAT   575      18.864  33.484  64.976  1.00  0.00           H  
ATOM   3041  H2  WAT   575      19.763  34.310  64.082  1.00  0.00           H  
ATOM   3042  O   WAT   576      16.513  31.134  63.704  1.00  0.00           O  
ATOM   3043  H1  WAT   576      17.216  31.339  64.319  1.00  0.00           H  
ATOM   3044  H2  WAT   576      15.789  31.702  63.969  1.00  0.00           H  
ATOM   3045  O   WAT   577      18.421  31.573  65.753  1.00  0.00           O  
ATOM   3046  H1  WAT   577      19.256  31.141  65.571  1.00  0.00           H  
ATOM   3047  H2  WAT   577      18.260  31.401  66.681  1.00  0.00           H  
ATOM   3048  O   WAT   578      23.859  42.042  75.785  1.00  0.00           O  
ATOM   3049  H1  WAT   578      23.521  41.926  74.897  1.00  0.00           H  
ATOM   3050  H2  WAT   578      24.728  41.641  75.765  1.00  0.00           H  
ATOM   3051  O   WAT   579      19.718  43.896  71.775  1.00  0.00           O  
ATOM   3052  H1  WAT   579      19.154  43.805  71.006  1.00  0.00           H  
ATOM   3053  H2  WAT   579      19.603  43.076  72.255  1.00  0.00           H  
ATOM   3054  O   WAT   580      25.298  47.563  67.086  1.00  0.00           O  
ATOM   3055  H1  WAT   580      24.646  48.148  66.700  1.00  0.00           H  
ATOM   3056  H2  WAT   580      26.092  48.094  67.146  1.00  0.00           H  
ATOM   3057  O   WAT   581      19.223  44.652  67.485  1.00  0.00           O  
ATOM   3058  H1  WAT   581      19.996  44.105  67.346  1.00  0.00           H  
ATOM   3059  H2  WAT   581      19.576  45.516  67.696  1.00  0.00           H  
ATOM   3060  O   WAT   582      21.560  40.811  65.117  1.00  0.00           O  
ATOM   3061  H1  WAT   582      21.812  40.289  64.355  1.00  0.00           H  
ATOM   3062  H2  WAT   582      20.622  40.648  65.219  1.00  0.00           H  
ATOM   3063  O   WAT   583      26.604  39.815  72.924  1.00  0.00           O  
ATOM   3064  H1  WAT   583      27.390  39.397  72.573  1.00  0.00           H  
ATOM   3065  H2  WAT   583      26.868  40.719  73.092  1.00  0.00           H  
ATOM   3066  O   WAT   584      26.775  45.252  67.623  1.00  0.00           O  
ATOM   3067  H1  WAT   584      26.140  45.326  68.335  1.00  0.00           H  
ATOM   3068  H2  WAT   584      26.445  45.841  66.945  1.00  0.00           H  
ATOM   3069  O   WAT   585      32.005  39.752  73.828  1.00  0.00           O  
ATOM   3070  H1  WAT   585      32.737  39.182  74.061  1.00  0.00           H  
ATOM   3071  H2  WAT   585      31.249  39.364  74.268  1.00  0.00           H  
ATOM   3072  O   WAT   586      21.279  42.714  67.319  1.00  0.00           O  
ATOM   3073  H1  WAT   586      21.163  42.038  67.987  1.00  0.00           H  
ATOM   3074  H2  WAT   586      21.390  42.227  66.502  1.00  0.00           H  
ATOM   3075  O   WAT   587      23.623  42.175  71.024  1.00  0.00           O  
ATOM   3076  H1  WAT   587      23.258  41.648  71.735  1.00  0.00           H  
ATOM   3077  H2  WAT   587      24.479  41.785  70.851  1.00  0.00           H  
ATOM   3078  O   WAT   588      23.263  37.204  66.020  1.00  0.00           O  
ATOM   3079  H1  WAT   588      23.430  38.072  66.387  1.00  0.00           H  
ATOM   3080  H2  WAT   588      23.073  37.367  65.096  1.00  0.00           H  
ATOM   3081  O   WAT   589      29.420  38.184  75.366  1.00  0.00           O  
ATOM   3082  H1  WAT   589      28.512  38.115  75.072  1.00  0.00           H  
ATOM   3083  H2  WAT   589      29.369  38.661  76.195  1.00  0.00           H  
ATOM   3084  O   WAT   590      23.242  39.660  67.005  1.00  0.00           O  
ATOM   3085  H1  WAT   590      23.122  40.105  67.843  1.00  0.00           H  
ATOM   3086  H2  WAT   590      22.547  40.008  66.446  1.00  0.00           H  
ATOM   3087  O   WAT   591      28.940  40.132  67.833  1.00  0.00           O  
ATOM   3088  H1  WAT   591      29.852  40.365  67.658  1.00  0.00           H  
ATOM   3089  H2  WAT   591      28.431  40.716  67.270  1.00  0.00           H  
ATOM   3090  O   WAT   592      23.100  44.852  72.489  1.00  0.00           O  
ATOM   3091  H1  WAT   592      23.564  45.131  71.700  1.00  0.00           H  
ATOM   3092  H2  WAT   592      22.836  43.950  72.306  1.00  0.00           H  
ATOM   3093  O   WAT   593      22.037  40.974  69.298  1.00  0.00           O  
ATOM   3094  H1  WAT   593      22.740  41.426  69.765  1.00  0.00           H  
ATOM   3095  H2  WAT   593      21.705  40.333  69.926  1.00  0.00           H  
ATOM   3096  O   WAT   594      17.731  39.597  71.558  1.00  0.00           O  
ATOM   3097  H1  WAT   594      16.934  39.709  72.076  1.00  0.00           H  
ATOM   3098  H2  WAT   594      17.504  39.936  70.692  1.00  0.00           H  
ATOM   3099  O   WAT   595      23.277  47.788  69.374  1.00  0.00           O  
ATOM   3100  H1  WAT   595      23.141  48.633  69.803  1.00  0.00           H  
ATOM   3101  H2  WAT   595      23.817  47.990  68.611  1.00  0.00           H  
ATOM   3102  O   WAT   596      26.591  41.302  66.411  1.00  0.00           O  
ATOM   3103  H1  WAT   596      26.075  42.073  66.650  1.00  0.00           H  
ATOM   3104  H2  WAT   596      26.319  40.629  67.035  1.00  0.00           H  
ATOM   3105  O   WAT   597      24.175  36.147  71.470  1.00  0.00           O  
ATOM   3106  H1  WAT   597      23.320  35.758  71.291  1.00  0.00           H  
ATOM   3107  H2  WAT   597      24.588  36.226  70.610  1.00  0.00           H  
ATOM   3108  O   WAT   598      31.564  44.055  68.347  1.00  0.00           O  
ATOM   3109  H1  WAT   598      30.787  43.717  67.902  1.00  0.00           H  
ATOM   3110  H2  WAT   598      32.243  44.061  67.672  1.00  0.00           H  
ATOM   3111  O   WAT   599      26.379  39.175  68.237  1.00  0.00           O  
ATOM   3112  H1  WAT   599      26.074  39.490  69.088  1.00  0.00           H  
ATOM   3113  H2  WAT   599      27.332  39.253  68.280  1.00  0.00           H  
ATOM   3114  O   WAT   600      24.824  45.334  69.887  1.00  0.00           O  
ATOM   3115  H1  WAT   600      24.296  44.599  69.574  1.00  0.00           H  
ATOM   3116  H2  WAT   600      24.323  46.111  69.641  1.00  0.00           H  
ATOM   3117  O   WAT   601      28.614  41.883  73.054  1.00  0.00           O  
ATOM   3118  H1  WAT   601      29.127  42.516  73.556  1.00  0.00           H  
ATOM   3119  H2  WAT   601      29.264  41.283  72.688  1.00  0.00           H  
ATOM   3120  O   WAT   602      19.883  38.026  66.267  1.00  0.00           O  
ATOM   3121  H1  WAT   602      19.047  38.364  66.588  1.00  0.00           H  
ATOM   3122  H2  WAT   602      19.743  37.891  65.330  1.00  0.00           H  
ATOM   3123  O   WAT   603      22.969  43.152  62.890  1.00  0.00           O  
ATOM   3124  H1  WAT   603      22.062  42.921  63.089  1.00  0.00           H  
ATOM   3125  H2  WAT   603      23.466  42.356  63.078  1.00  0.00           H  
ATOM   3126  O   WAT   604      25.876  51.862  65.810  1.00  0.00           O  
ATOM   3127  H1  WAT   604      25.202  52.165  66.418  1.00  0.00           H  
ATOM   3128  H2  WAT   604      26.263  52.665  65.460  1.00  0.00           H  
ATOM   3129  O   WAT   605      25.092  39.358  75.300  1.00  0.00           O  
ATOM   3130  H1  WAT   605      24.174  39.580  75.142  1.00  0.00           H  
ATOM   3131  H2  WAT   605      25.508  39.433  74.441  1.00  0.00           H  
ATOM   3132  O   WAT   606      25.875  40.757  70.430  1.00  0.00           O  
ATOM   3133  H1  WAT   606      26.623  41.270  70.121  1.00  0.00           H  
ATOM   3134  H2  WAT   606      26.145  40.436  71.290  1.00  0.00           H  
ATOM   3135  O   WAT   607      24.148  43.253  67.413  1.00  0.00           O  
ATOM   3136  H1  WAT   607      23.239  42.969  67.510  1.00  0.00           H  
ATOM   3137  H2  WAT   607      24.178  43.673  66.553  1.00  0.00           H  
ATOM   3138  O   WAT   608      29.380  46.864  71.182  1.00  0.00           O  
ATOM   3139  H1  WAT   608      28.926  46.023  71.238  1.00  0.00           H  
ATOM   3140  H2  WAT   608      28.749  47.500  71.519  1.00  0.00           H  
ATOM   3141  O   WAT   609      28.323  37.793  72.412  1.00  0.00           O  
ATOM   3142  H1  WAT   609      27.586  37.281  72.743  1.00  0.00           H  
ATOM   3143  H2  WAT   609      28.576  37.353  71.600  1.00  0.00           H  
ATOM   3144  O   WAT   610      22.697  40.866  73.514  1.00  0.00           O  
ATOM   3145  H1  WAT   610      22.751  39.914  73.438  1.00  0.00           H  
ATOM   3146  H2  WAT   610      21.886  41.022  73.998  1.00  0.00           H  
ATOM   3147  O   WAT   611      23.846  44.794  64.751  1.00  0.00           O  
ATOM   3148  H1  WAT   611      23.408  44.078  64.292  1.00  0.00           H  
ATOM   3149  H2  WAT   611      24.587  45.022  64.190  1.00  0.00           H  
ATOM   3150  O   WAT   612      20.636  39.484  71.273  1.00  0.00           O  
ATOM   3151  H1  WAT   612      19.823  39.783  71.679  1.00  0.00           H  
ATOM   3152  H2  WAT   612      21.132  39.089  71.990  1.00  0.00           H  
ATOM   3153  O   WAT   613      31.963  43.070  70.809  1.00  0.00           O  
ATOM   3154  H1  WAT   613      31.825  43.260  69.881  1.00  0.00           H  
ATOM   3155  H2  WAT   613      31.607  43.832  71.266  1.00  0.00           H  
ATOM   3156  O   WAT   614      17.212  40.500  69.078  1.00  0.00           O  
ATOM   3157  H1  WAT   614      16.281  40.439  69.295  1.00  0.00           H  
ATOM   3158  H2  WAT   614      17.307  39.978  68.282  1.00  0.00           H  
ATOM   3159  O   WAT   615      24.075  52.030  68.025  1.00  0.00           O  
ATOM   3160  H1  WAT   615      24.250  51.559  68.839  1.00  0.00           H  
ATOM   3161  H2  WAT   615      23.389  52.656  68.253  1.00  0.00           H  
ATOM   3162  O   WAT   616      27.967  43.653  64.345  1.00  0.00           O  
ATOM   3163  H1  WAT   616      27.350  42.927  64.248  1.00  0.00           H  
ATOM   3164  H2  WAT   616      27.499  44.414  64.001  1.00  0.00           H  
ATOM   3165  O   WAT   617      19.757  37.871  63.467  1.00  0.00           O  
ATOM   3166  H1  WAT   617      18.880  37.750  63.103  1.00  0.00           H  
ATOM   3167  H2  WAT   617      20.232  37.080  63.215  1.00  0.00           H  
ATOM   3168  O   WAT   618      22.943  50.224  70.713  1.00  0.00           O  
ATOM   3169  H1  WAT   618      22.160  50.766  70.807  1.00  0.00           H  
ATOM   3170  H2  WAT   618      23.642  50.741  71.112  1.00  0.00           H  
ATOM   3171  O   WAT   619      26.253  36.033  73.356  1.00  0.00           O  
ATOM   3172  H1  WAT   619      26.750  35.280  73.037  1.00  0.00           H  
ATOM   3173  H2  WAT   619      25.481  36.070  72.791  1.00  0.00           H  
ATOM   3174  O   WAT   620      27.336  44.790  70.930  1.00  0.00           O  
ATOM   3175  H1  WAT   620      26.401  44.911  70.761  1.00  0.00           H  
ATOM   3176  H2  WAT   620      27.513  43.888  70.666  1.00  0.00           H  
ATOM   3177  O   WAT   621      30.723  40.632  71.465  1.00  0.00           O  
ATOM   3178  H1  WAT   621      31.189  41.465  71.391  1.00  0.00           H  
ATOM   3179  H2  WAT   621      31.174  40.167  72.170  1.00  0.00           H  
ATOM   3180  O   WAT   622      28.791  46.977  68.464  1.00  0.00           O  
ATOM   3181  H1  WAT   622      29.067  46.862  69.373  1.00  0.00           H  
ATOM   3182  H2  WAT   622      27.921  46.578  68.425  1.00  0.00           H  
ATOM   3183  O   WAT   623      25.760  50.152  69.369  1.00  0.00           O  
ATOM   3184  H1  WAT   623      26.289  49.641  68.756  1.00  0.00           H  
ATOM   3185  H2  WAT   623      26.023  49.836  70.233  1.00  0.00           H  
ATOM   3186  O   WAT   624      14.485  39.465  68.908  1.00  0.00           O  
ATOM   3187  H1  WAT   624      14.780  38.556  68.855  1.00  0.00           H  
ATOM   3188  H2  WAT   624      13.583  39.444  68.586  1.00  0.00           H  
ATOM   3189  O   WAT   625      16.213  37.147  69.032  1.00  0.00           O  
ATOM   3190  H1  WAT   625      15.885  36.266  68.849  1.00  0.00           H  
ATOM   3191  H2  WAT   625      16.567  37.091  69.920  1.00  0.00           H  
ATOM   3192  O   WAT   626      19.328  37.434  69.399  1.00  0.00           O  
ATOM   3193  H1  WAT   626      19.667  37.963  68.677  1.00  0.00           H  
ATOM   3194  H2  WAT   626      19.775  37.772  70.175  1.00  0.00           H  
ATOM   3195  O   WAT   627      21.314  35.931  67.599  1.00  0.00           O  
ATOM   3196  H1  WAT   627      22.035  36.310  67.095  1.00  0.00           H  
ATOM   3197  H2  WAT   627      20.691  36.650  67.702  1.00  0.00           H  
ATOM   3198  O   WAT   628      25.457  36.636  68.535  1.00  0.00           O  
ATOM   3199  H1  WAT   628      25.674  37.518  68.234  1.00  0.00           H  
ATOM   3200  H2  WAT   628      24.977  36.245  67.805  1.00  0.00           H  
ATOM   3201  O   WAT   629      21.461  35.466  70.429  1.00  0.00           O  
ATOM   3202  H1  WAT   629      21.582  34.538  70.628  1.00  0.00           H  
ATOM   3203  H2  WAT   629      21.171  35.480  69.516  1.00  0.00           H  
ATOM   3204  O   WAT   630      34.708  42.887  71.603  1.00  0.00           O  
ATOM   3205  H1  WAT   630      35.151  42.138  71.205  1.00  0.00           H  
ATOM   3206  H2  WAT   630      33.831  42.878  71.221  1.00  0.00           H  
ATOM   3207  O   WAT   631      29.842  49.440  67.084  1.00  0.00           O  
ATOM   3208  H1  WAT   631      30.537  50.061  67.303  1.00  0.00           H  
ATOM   3209  H2  WAT   631      30.184  48.590  67.359  1.00  0.00           H  
ATOM   3210  O   WAT   632      31.741  46.890  68.613  1.00  0.00           O  
ATOM   3211  H1  WAT   632      32.266  47.229  67.888  1.00  0.00           H  
ATOM   3212  H2  WAT   632      31.653  45.955  68.429  1.00  0.00           H  
ATOM   3213  O   WAT   633      20.434  47.052  68.520  1.00  0.00           O  
ATOM   3214  H1  WAT   633      20.583  47.735  67.867  1.00  0.00           H  
ATOM   3215  H2  WAT   633      21.240  47.032  69.035  1.00  0.00           H  
ATOM   3216  O   WAT   634      18.189  43.078  69.526  1.00  0.00           O  
ATOM   3217  H1  WAT   634      17.944  42.174  69.724  1.00  0.00           H  
ATOM   3218  H2  WAT   634      18.359  43.080  68.584  1.00  0.00           H  
ATOM   3219  O   WAT   635      17.459  38.811  67.025  1.00  0.00           O  
ATOM   3220  H1  WAT   635      16.765  38.885  66.369  1.00  0.00           H  
ATOM   3221  H2  WAT   635      17.214  38.047  67.547  1.00  0.00           H  
ATOM   3222  O   WAT   636      23.933  49.546  65.991  1.00  0.00           O  
ATOM   3223  H1  WAT   636      23.361  50.166  65.538  1.00  0.00           H  
ATOM   3224  H2  WAT   636      24.507  50.096  66.525  1.00  0.00           H  
ATOM   3225  O   WAT   637      27.153  49.830  67.122  1.00  0.00           O  
ATOM   3226  H1  WAT   637      28.086  49.765  67.325  1.00  0.00           H  
ATOM   3227  H2  WAT   637      27.065  50.666  66.664  1.00  0.00           H  
ATOM   3228  O   WAT   638      29.782  49.147  64.083  1.00  0.00           O  
ATOM   3229  H1  WAT   638      29.703  48.813  64.976  1.00  0.00           H  
ATOM   3230  H2  WAT   638      30.603  49.639  64.082  1.00  0.00           H  
ATOM   3231  O   WAT   639      24.318  40.883  63.333  1.00  0.00           O  
ATOM   3232  H1  WAT   639      25.264  40.753  63.402  1.00  0.00           H  
ATOM   3233  H2  WAT   639      23.939  40.144  63.810  1.00  0.00           H  
ATOM   3234  O   WAT   640      22.502  38.808  63.268  1.00  0.00           O  
ATOM   3235  H1  WAT   640      21.595  38.511  63.345  1.00  0.00           H  
ATOM   3236  H2  WAT   640      22.780  38.511  62.402  1.00  0.00           H  
ATOM   3237  O   WAT   641      24.118  33.351  69.423  1.00  0.00           O  
ATOM   3238  H1  WAT   641      23.309  33.006  69.798  1.00  0.00           H  
ATOM   3239  H2  WAT   641      24.807  33.042  70.012  1.00  0.00           H  
ATOM   3240  O   WAT   642      26.048  32.429  71.045  1.00  0.00           O  
ATOM   3241  H1  WAT   642      26.601  32.849  71.704  1.00  0.00           H  
ATOM   3242  H2  WAT   642      26.285  31.503  71.088  1.00  0.00           H  
ATOM   3243  O   WAT   643      21.272  35.666  63.410  1.00  0.00           O  
ATOM   3244  H1  WAT   643      22.134  35.992  63.669  1.00  0.00           H  
ATOM   3245  H2  WAT   643      21.457  34.879  62.897  1.00  0.00           H  
ATOM   3246  O   WAT   644      29.425  34.539  70.553  1.00  0.00           O  
ATOM   3247  H1  WAT   644      28.845  35.198  70.171  1.00  0.00           H  
ATOM   3248  H2  WAT   644      29.159  33.717  70.142  1.00  0.00           H  
ATOM   3249  O   WAT   645      27.876  33.940  72.755  1.00  0.00           O  
ATOM   3250  H1  WAT   645      28.376  34.051  71.947  1.00  0.00           H  
ATOM   3251  H2  WAT   645      28.519  33.636  73.395  1.00  0.00           H  
ATOM   3252  O   WAT   646      28.208  36.699  69.609  1.00  0.00           O  
ATOM   3253  H1  WAT   646      27.320  36.984  69.391  1.00  0.00           H  
ATOM   3254  H2  WAT   646      28.623  36.538  68.762  1.00  0.00           H  
ATOM   3255  O   WAT   647      31.559  36.724  73.324  1.00  0.00           O  
ATOM   3256  H1  WAT   647      32.335  37.213  73.597  1.00  0.00           H  
ATOM   3257  H2  WAT   647      30.834  37.150  73.781  1.00  0.00           H  
ATOM   3258  O   WAT   648      33.997  37.437  74.382  1.00  0.00           O  
ATOM   3259  H1  WAT   648      34.591  37.196  73.671  1.00  0.00           H  
ATOM   3260  H2  WAT   648      34.069  36.717  75.009  1.00  0.00           H  
ATOM   3261  O   WAT   649      27.352  46.464  63.704  1.00  0.00           O  
ATOM   3262  H1  WAT   649      28.056  46.669  64.319  1.00  0.00           H  
ATOM   3263  H2  WAT   649      26.628  47.031  63.969  1.00  0.00           H  
ATOM   3264  O   WAT   650      28.182  42.215  69.824  1.00  0.00           O  
ATOM   3265  H1  WAT   650      28.126  42.671  68.985  1.00  0.00           H  
ATOM   3266  H2  WAT   650      28.735  41.454  69.646  1.00  0.00           H  
ATOM   3267  O   WAT   651      31.992  38.004  70.649  1.00  0.00           O  
ATOM   3268  H1  WAT   651      31.736  37.603  71.480  1.00  0.00           H  
ATOM   3269  H2  WAT   651      31.368  38.718  70.524  1.00  0.00           H  
ATOM   3270  O   WAT   652      29.261  46.902  65.753  1.00  0.00           O  
ATOM   3271  H1  WAT   652      30.095  46.470  65.571  1.00  0.00           H  
ATOM   3272  H2  WAT   652      29.099  46.730  66.681  1.00  0.00           H  
ATOM   3273  O   WAT   653      28.915  43.405  67.119  1.00  0.00           O  
ATOM   3274  H1  WAT   653      28.860  43.239  66.178  1.00  0.00           H  
ATOM   3275  H2  WAT   653      28.290  44.113  67.275  1.00  0.00           H  
ATOM   3276  O   WAT   654      22.225  32.906  66.698  1.00  0.00           O  
ATOM   3277  H1  WAT   654      22.213  33.850  66.854  1.00  0.00           H  
ATOM   3278  H2  WAT   654      23.117  32.723  66.404  1.00  0.00           H  
ATOM   3279  O   WAT   655      32.399  56.140  65.117  1.00  0.00           O  
ATOM   3280  H1  WAT   655      32.652  55.619  64.355  1.00  0.00           H  
ATOM   3281  H2  WAT   655      31.462  55.977  65.219  1.00  0.00           H  
ATOM   3282  O   WAT   656      30.722  53.356  66.267  1.00  0.00           O  
ATOM   3283  H1  WAT   656      29.886  53.693  66.588  1.00  0.00           H  
ATOM   3284  H2  WAT   656      30.583  53.220  65.330  1.00  0.00           H  
ATOM   3285  O   WAT   657      33.809  58.481  62.890  1.00  0.00           O  
ATOM   3286  H1  WAT   657      32.901  58.250  63.089  1.00  0.00           H  
ATOM   3287  H2  WAT   657      34.306  57.685  63.078  1.00  0.00           H  
ATOM   3288  O   WAT   658      30.596  53.200  63.467  1.00  0.00           O  
ATOM   3289  H1  WAT   658      29.719  53.079  63.103  1.00  0.00           H  
ATOM   3290  H2  WAT   658      31.072  52.409  63.215  1.00  0.00           H  
ATOM   3291  O   WAT   659      25.324  54.795  68.908  1.00  0.00           O  
ATOM   3292  H1  WAT   659      25.619  53.886  68.855  1.00  0.00           H  
ATOM   3293  H2  WAT   659      24.423  54.773  68.586  1.00  0.00           H  
ATOM   3294  O   WAT   660      32.154  51.261  67.599  1.00  0.00           O  
ATOM   3295  H1  WAT   660      32.875  51.639  67.095  1.00  0.00           H  
ATOM   3296  H2  WAT   660      31.530  51.980  67.702  1.00  0.00           H  
ATOM   3297  O   WAT   661      28.298  54.140  67.025  1.00  0.00           O  
ATOM   3298  H1  WAT   661      27.605  54.215  66.369  1.00  0.00           H  
ATOM   3299  H2  WAT   661      28.053  53.376  67.547  1.00  0.00           H  
ATOM   3300  O   WAT   662      35.157  56.212  63.333  1.00  0.00           O  
ATOM   3301  H1  WAT   662      36.103  56.082  63.402  1.00  0.00           H  
ATOM   3302  H2  WAT   662      34.779  55.473  63.810  1.00  0.00           H  
ATOM   3303  O   WAT   663      33.342  54.137  63.268  1.00  0.00           O  
ATOM   3304  H1  WAT   663      32.435  53.840  63.345  1.00  0.00           H  
ATOM   3305  H2  WAT   663      33.619  53.840  62.402  1.00  0.00           H  
ATOM   3306  O   WAT   664      32.112  50.995  63.410  1.00  0.00           O  
ATOM   3307  H1  WAT   664      32.973  51.321  63.669  1.00  0.00           H  
ATOM   3308  H2  WAT   664      32.297  50.209  62.897  1.00  0.00           H  
ATOM   3309  O   WAT   665      33.064  48.235  66.698  1.00  0.00           O  
ATOM   3310  H1  WAT   665      33.052  49.179  66.854  1.00  0.00           H  
ATOM   3311  H2  WAT   665      33.957  48.052  66.404  1.00  0.00           H  
ATOM   3312  O   WAT   666      15.037  13.539  52.534  1.00  0.00           O  
ATOM   3313  H1  WAT   666      14.363  13.842  53.143  1.00  0.00           H  
ATOM   3314  H2  WAT   666      15.423  14.342  52.185  1.00  0.00           H  
ATOM   3315  O   WAT   667      13.236  13.707  54.749  1.00  0.00           O  
ATOM   3316  H1  WAT   667      13.411  13.236  55.564  1.00  0.00           H  
ATOM   3317  H2  WAT   667      12.549  14.333  54.977  1.00  0.00           H  
ATOM   3318  O   WAT   668      17.127   5.330  51.069  1.00  0.00           O  
ATOM   3319  H1  WAT   668      16.510   4.604  50.972  1.00  0.00           H  
ATOM   3320  H2  WAT   668      16.659   6.091  50.726  1.00  0.00           H  
ATOM   3321  O   WAT   669      19.002  11.117  53.808  1.00  0.00           O  
ATOM   3322  H1  WAT   669      19.698  11.738  54.027  1.00  0.00           H  
ATOM   3323  H2  WAT   669      19.345  10.267  54.084  1.00  0.00           H  
ATOM   3324  O   WAT   670      20.902   8.567  55.337  1.00  0.00           O  
ATOM   3325  H1  WAT   670      21.427   8.906  54.612  1.00  0.00           H  
ATOM   3326  H2  WAT   670      20.814   7.632  55.153  1.00  0.00           H  
ATOM   3327  O   WAT   671      13.094  11.224  52.716  1.00  0.00           O  
ATOM   3328  H1  WAT   671      12.521  11.843  52.263  1.00  0.00           H  
ATOM   3329  H2  WAT   671      13.667  11.773  53.250  1.00  0.00           H  
ATOM   3330  O   WAT   672      16.314  11.507  53.847  1.00  0.00           O  
ATOM   3331  H1  WAT   672      17.247  11.442  54.050  1.00  0.00           H  
ATOM   3332  H2  WAT   672      16.226  12.343  53.388  1.00  0.00           H  
ATOM   3333  O   WAT   673      18.942  10.824  50.807  1.00  0.00           O  
ATOM   3334  H1  WAT   673      18.864  10.490  51.701  1.00  0.00           H  
ATOM   3335  H2  WAT   673      19.763  11.316  50.806  1.00  0.00           H  
ATOM   3336  O   WAT   674      16.513   8.141  50.428  1.00  0.00           O  
ATOM   3337  H1  WAT   674      17.216   8.346  51.044  1.00  0.00           H  
ATOM   3338  H2  WAT   674      15.789   8.708  50.693  1.00  0.00           H  
ATOM   3339  O   WAT   675      18.421   8.579  52.478  1.00  0.00           O  
ATOM   3340  H1  WAT   675      19.256   8.147  52.296  1.00  0.00           H  
ATOM   3341  H2  WAT   675      18.260   8.407  53.406  1.00  0.00           H  
ATOM   3342  O   WAT   676      27.050  19.096  62.573  1.00  0.00           O  
ATOM   3343  H1  WAT   676      27.688  18.977  61.870  1.00  0.00           H  
ATOM   3344  H2  WAT   676      26.932  20.044  62.632  1.00  0.00           H  
ATOM   3345  O   WAT   677      23.859  19.049  62.510  1.00  0.00           O  
ATOM   3346  H1  WAT   677      23.521  18.933  61.622  1.00  0.00           H  
ATOM   3347  H2  WAT   677      24.728  18.648  62.490  1.00  0.00           H  
ATOM   3348  O   WAT   678      19.718  20.902  58.499  1.00  0.00           O  
ATOM   3349  H1  WAT   678      19.154  20.811  57.731  1.00  0.00           H  
ATOM   3350  H2  WAT   678      19.603  20.082  58.980  1.00  0.00           H  
ATOM   3351  O   WAT   679      17.264  22.397  61.338  1.00  0.00           O  
ATOM   3352  H1  WAT   679      18.056  22.056  60.922  1.00  0.00           H  
ATOM   3353  H2  WAT   679      17.504  22.507  62.258  1.00  0.00           H  
ATOM   3354  O   WAT   680      25.298  24.569  53.811  1.00  0.00           O  
ATOM   3355  H1  WAT   680      24.646  25.155  53.424  1.00  0.00           H  
ATOM   3356  H2  WAT   680      26.092  25.100  53.870  1.00  0.00           H  
ATOM   3357  O   WAT   681      19.223  21.658  54.209  1.00  0.00           O  
ATOM   3358  H1  WAT   681      19.996  21.111  54.071  1.00  0.00           H  
ATOM   3359  H2  WAT   681      19.576  22.523  54.421  1.00  0.00           H  
ATOM   3360  O   WAT   682      21.560  17.817  51.841  1.00  0.00           O  
ATOM   3361  H1  WAT   682      21.812  17.296  51.080  1.00  0.00           H  
ATOM   3362  H2  WAT   682      20.622  17.654  51.944  1.00  0.00           H  
ATOM   3363  O   WAT   683      26.604  16.821  59.649  1.00  0.00           O  
ATOM   3364  H1  WAT   683      27.390  16.403  59.298  1.00  0.00           H  
ATOM   3365  H2  WAT   683      26.868  17.726  59.817  1.00  0.00           H  
ATOM   3366  O   WAT   684      26.775  22.258  54.348  1.00  0.00           O  
ATOM   3367  H1  WAT   684      26.140  22.332  55.060  1.00  0.00           H  
ATOM   3368  H2  WAT   684      26.445  22.848  53.670  1.00  0.00           H  
ATOM   3369  O   WAT   685      32.005  16.758  60.552  1.00  0.00           O  
ATOM   3370  H1  WAT   685      32.737  16.188  60.786  1.00  0.00           H  
ATOM   3371  H2  WAT   685      31.249  16.371  60.993  1.00  0.00           H  
ATOM   3372  O   WAT   686      21.279  19.720  54.044  1.00  0.00           O  
ATOM   3373  H1  WAT   686      21.163  19.045  54.712  1.00  0.00           H  
ATOM   3374  H2  WAT   686      21.390  19.233  53.227  1.00  0.00           H  
ATOM   3375  O   WAT   687      23.623  19.181  57.748  1.00  0.00           O  
ATOM   3376  H1  WAT   687      23.258  18.654  58.460  1.00  0.00           H  
ATOM   3377  H2  WAT   687      24.479  18.791  57.575  1.00  0.00           H  
ATOM   3378  O   WAT   688      23.263  14.210  52.745  1.00  0.00           O  
ATOM   3379  H1  WAT   688      23.430  15.078  53.112  1.00  0.00           H  
ATOM   3380  H2  WAT   688      23.073  14.373  51.821  1.00  0.00           H  
ATOM   3381  O   WAT   689      26.021  22.672  64.411  1.00  0.00           O  
ATOM   3382  H1  WAT   689      25.721  23.574  64.303  1.00  0.00           H  
ATOM   3383  H2  WAT   689      25.676  22.405  65.263  1.00  0.00           H  
ATOM   3384  O   WAT   690      19.472  19.123  60.445  1.00  0.00           O  
ATOM   3385  H1  WAT   690      18.547  18.991  60.653  1.00  0.00           H  
ATOM   3386  H2  WAT   690      19.720  19.903  60.942  1.00  0.00           H  
ATOM   3387  O   WAT   691      29.420  15.190  62.091  1.00  0.00           O  
ATOM   3388  H1  WAT   691      28.512  15.122  61.797  1.00  0.00           H  
ATOM   3389  H2  WAT   691      29.369  15.667  62.919  1.00  0.00           H  
ATOM   3390  O   WAT   692      23.242  16.666  53.729  1.00  0.00           O  
ATOM   3391  H1  WAT   692      23.122  17.112  54.568  1.00  0.00           H  
ATOM   3392  H2  WAT   692      22.547  17.015  53.171  1.00  0.00           H  
ATOM   3393  O   WAT   693      21.003  29.436  57.378  1.00  0.00           O  
ATOM   3394  H1  WAT   693      20.925  30.387  57.457  1.00  0.00           H  
ATOM   3395  H2  WAT   693      20.399  29.091  58.036  1.00  0.00           H  
ATOM   3396  O   WAT   694      28.940  17.138  54.557  1.00  0.00           O  
ATOM   3397  H1  WAT   694      29.852  17.371  54.382  1.00  0.00           H  
ATOM   3398  H2  WAT   694      28.431  17.722  53.995  1.00  0.00           H  
ATOM   3399  O   WAT   695      27.547  22.121  61.949  1.00  0.00           O  
ATOM   3400  H1  WAT   695      26.918  22.285  61.246  1.00  0.00           H  
ATOM   3401  H2  WAT   695      27.160  22.535  62.720  1.00  0.00           H  
ATOM   3402  O   WAT   696      31.426  23.056  59.303  1.00  0.00           O  
ATOM   3403  H1  WAT   696      30.741  23.436  58.753  1.00  0.00           H  
ATOM   3404  H2  WAT   696      31.511  23.666  60.036  1.00  0.00           H  
ATOM   3405  O   WAT   697      28.681  20.702  65.903  1.00  0.00           O  
ATOM   3406  H1  WAT   697      28.893  21.345  65.226  1.00  0.00           H  
ATOM   3407  H2  WAT   697      28.634  19.868  65.435  1.00  0.00           H  
ATOM   3408  O   WAT   698      23.100  21.858  59.214  1.00  0.00           O  
ATOM   3409  H1  WAT   698      23.564  22.137  58.424  1.00  0.00           H  
ATOM   3410  H2  WAT   698      22.836  20.956  59.031  1.00  0.00           H  
ATOM   3411  O   WAT   699      19.993  21.405  62.152  1.00  0.00           O  
ATOM   3412  H1  WAT   699      20.563  21.834  61.513  1.00  0.00           H  
ATOM   3413  H2  WAT   699      20.583  21.124  62.850  1.00  0.00           H  
ATOM   3414  O   WAT   700      22.037  17.980  56.023  1.00  0.00           O  
ATOM   3415  H1  WAT   700      22.740  18.433  56.490  1.00  0.00           H  
ATOM   3416  H2  WAT   700      21.705  17.339  56.651  1.00  0.00           H  
ATOM   3417  O   WAT   701      29.796  23.579  64.075  1.00  0.00           O  
ATOM   3418  H1  WAT   701      30.618  23.177  63.793  1.00  0.00           H  
ATOM   3419  H2  WAT   701      29.792  23.476  65.026  1.00  0.00           H  
ATOM   3420  O   WAT   702      17.731  16.603  58.283  1.00  0.00           O  
ATOM   3421  H1  WAT   702      16.934  16.715  58.801  1.00  0.00           H  
ATOM   3422  H2  WAT   702      17.504  16.942  57.417  1.00  0.00           H  
ATOM   3423  O   WAT   703      37.887  19.923  60.423  1.00  0.00           O  
ATOM   3424  H1  WAT   703      37.133  19.354  60.268  1.00  0.00           H  
ATOM   3425  H2  WAT   703      38.021  19.889  61.370  1.00  0.00           H  
ATOM   3426  O   WAT   704      23.277  24.795  56.099  1.00  0.00           O  
ATOM   3427  H1  WAT   704      23.141  25.640  56.527  1.00  0.00           H  
ATOM   3428  H2  WAT   704      23.817  24.996  55.335  1.00  0.00           H  
ATOM   3429  O   WAT   705      16.729  22.312  56.672  1.00  0.00           O  
ATOM   3430  H1  WAT   705      17.242  23.106  56.822  1.00  0.00           H  
ATOM   3431  H2  WAT   705      17.382  21.615  56.605  1.00  0.00           H  
ATOM   3432  O   WAT   706      18.539  25.429  58.754  1.00  0.00           O  
ATOM   3433  H1  WAT   706      18.716  26.350  58.566  1.00  0.00           H  
ATOM   3434  H2  WAT   706      19.335  25.115  59.183  1.00  0.00           H  
ATOM   3435  O   WAT   707      19.662  26.946  64.755  1.00  0.00           O  
ATOM   3436  H1  WAT   707      20.213  26.818  63.983  1.00  0.00           H  
ATOM   3437  H2  WAT   707      18.823  27.246  64.404  1.00  0.00           H  
ATOM   3438  O   WAT   708      27.001  25.697  68.257  1.00  0.00           O  
ATOM   3439  H1  WAT   708      26.983  26.518  67.765  1.00  0.00           H  
ATOM   3440  H2  WAT   708      27.923  25.573  68.482  1.00  0.00           H  
ATOM   3441  O   WAT   709      14.694  20.641  57.448  1.00  0.00           O  
ATOM   3442  H1  WAT   709      15.532  21.051  57.231  1.00  0.00           H  
ATOM   3443  H2  WAT   709      14.872  19.701  57.418  1.00  0.00           H  
ATOM   3444  O   WAT   710      26.591  18.308  53.136  1.00  0.00           O  
ATOM   3445  H1  WAT   710      26.075  19.079  53.375  1.00  0.00           H  
ATOM   3446  H2  WAT   710      26.319  17.635  53.759  1.00  0.00           H  
ATOM   3447  O   WAT   711      24.175  13.153  58.194  1.00  0.00           O  
ATOM   3448  H1  WAT   711      23.320  12.764  58.015  1.00  0.00           H  
ATOM   3449  H2  WAT   711      24.588  13.233  57.334  1.00  0.00           H  
ATOM   3450  O   WAT   712      31.564  21.062  55.071  1.00  0.00           O  
ATOM   3451  H1  WAT   712      30.787  20.723  54.627  1.00  0.00           H  
ATOM   3452  H2  WAT   712      32.243  21.067  54.397  1.00  0.00           H  
ATOM   3453  O   WAT   713      26.379  16.181  54.962  1.00  0.00           O  
ATOM   3454  H1  WAT   713      26.074  16.496  55.813  1.00  0.00           H  
ATOM   3455  H2  WAT   713      27.332  16.259  55.005  1.00  0.00           H  
ATOM   3456  O   WAT   714      24.824  22.340  56.611  1.00  0.00           O  
ATOM   3457  H1  WAT   714      24.296  21.605  56.299  1.00  0.00           H  
ATOM   3458  H2  WAT   714      24.323  23.118  56.365  1.00  0.00           H  
ATOM   3459  O   WAT   715      29.803  20.535  61.728  1.00  0.00           O  
ATOM   3460  H1  WAT   715      29.146  21.225  61.816  1.00  0.00           H  
ATOM   3461  H2  WAT   715      30.607  20.925  62.071  1.00  0.00           H  
ATOM   3462  O   WAT   716      28.614  18.890  59.778  1.00  0.00           O  
ATOM   3463  H1  WAT   716      29.127  19.523  60.280  1.00  0.00           H  
ATOM   3464  H2  WAT   716      29.264  18.290  59.413  1.00  0.00           H  
ATOM   3465  O   WAT   717      19.883  15.033  52.991  1.00  0.00           O  
ATOM   3466  H1  WAT   717      19.047  15.370  53.312  1.00  0.00           H  
ATOM   3467  H2  WAT   717      19.743  14.898  52.054  1.00  0.00           H  
ATOM   3468  O   WAT   718      22.969  20.158  49.615  1.00  0.00           O  
ATOM   3469  H1  WAT   718      22.062  19.927  49.814  1.00  0.00           H  
ATOM   3470  H2  WAT   718      23.466  19.362  49.802  1.00  0.00           H  
ATOM   3471  O   WAT   719      25.876  28.868  52.534  1.00  0.00           O  
ATOM   3472  H1  WAT   719      25.202  29.171  53.143  1.00  0.00           H  
ATOM   3473  H2  WAT   719      26.263  29.671  52.185  1.00  0.00           H  
ATOM   3474  O   WAT   720      25.092  16.364  62.024  1.00  0.00           O  
ATOM   3475  H1  WAT   720      24.174  16.586  61.866  1.00  0.00           H  
ATOM   3476  H2  WAT   720      25.508  16.439  61.165  1.00  0.00           H  
ATOM   3477  O   WAT   721      25.875  17.764  57.154  1.00  0.00           O  
ATOM   3478  H1  WAT   721      26.623  18.276  56.845  1.00  0.00           H  
ATOM   3479  H2  WAT   721      26.145  17.442  58.015  1.00  0.00           H  
ATOM   3480  O   WAT   722      24.148  20.259  54.137  1.00  0.00           O  
ATOM   3481  H1  WAT   722      23.239  19.975  54.234  1.00  0.00           H  
ATOM   3482  H2  WAT   722      24.178  20.679  53.277  1.00  0.00           H  
ATOM   3483  O   WAT   723      29.380  23.870  57.906  1.00  0.00           O  
ATOM   3484  H1  WAT   723      28.926  23.029  57.963  1.00  0.00           H  
ATOM   3485  H2  WAT   723      28.749  24.506  58.244  1.00  0.00           H  
ATOM   3486  O   WAT   724      28.323  14.799  59.136  1.00  0.00           O  
ATOM   3487  H1  WAT   724      27.586  14.287  59.467  1.00  0.00           H  
ATOM   3488  H2  WAT   724      28.576  14.359  58.325  1.00  0.00           H  
ATOM   3489  O   WAT   725      27.823  25.708  58.841  1.00  0.00           O  
ATOM   3490  H1  WAT   725      28.116  26.268  58.122  1.00  0.00           H  
ATOM   3491  H2  WAT   725      28.333  26.001  59.597  1.00  0.00           H  
ATOM   3492  O   WAT   726      22.697  17.872  60.238  1.00  0.00           O  
ATOM   3493  H1  WAT   726      22.751  16.920  60.162  1.00  0.00           H  
ATOM   3494  H2  WAT   726      21.886  18.028  60.722  1.00  0.00           H  
ATOM   3495  O   WAT   727      23.846  21.800  51.476  1.00  0.00           O  
ATOM   3496  H1  WAT   727      23.408  21.084  51.016  1.00  0.00           H  
ATOM   3497  H2  WAT   727      24.587  22.028  50.914  1.00  0.00           H  
ATOM   3498  O   WAT   728      20.636  16.490  57.997  1.00  0.00           O  
ATOM   3499  H1  WAT   728      19.823  16.789  58.404  1.00  0.00           H  
ATOM   3500  H2  WAT   728      21.132  16.096  58.715  1.00  0.00           H  
ATOM   3501  O   WAT   729      22.787  26.486  59.931  1.00  0.00           O  
ATOM   3502  H1  WAT   729      22.744  26.712  59.001  1.00  0.00           H  
ATOM   3503  H2  WAT   729      23.703  26.252  60.079  1.00  0.00           H  
ATOM   3504  O   WAT   730      31.963  20.076  57.534  1.00  0.00           O  
ATOM   3505  H1  WAT   730      31.825  20.266  56.606  1.00  0.00           H  
ATOM   3506  H2  WAT   730      31.607  20.838  57.990  1.00  0.00           H  
ATOM   3507  O   WAT   731      31.990  22.144  62.545  1.00  0.00           O  
ATOM   3508  H1  WAT   731      32.424  22.051  63.393  1.00  0.00           H  
ATOM   3509  H2  WAT   731      32.703  22.119  61.907  1.00  0.00           H  
ATOM   3510  O   WAT   732      20.903  23.362  59.727  1.00  0.00           O  
ATOM   3511  H1  WAT   732      21.697  22.867  59.525  1.00  0.00           H  
ATOM   3512  H2  WAT   732      20.192  22.834  59.364  1.00  0.00           H  
ATOM   3513  O   WAT   733      25.723  25.744  64.078  1.00  0.00           O  
ATOM   3514  H1  WAT   733      25.776  26.313  64.846  1.00  0.00           H  
ATOM   3515  H2  WAT   733      24.854  25.914  63.713  1.00  0.00           H  
ATOM   3516  O   WAT   734      17.212  17.506  55.803  1.00  0.00           O  
ATOM   3517  H1  WAT   734      16.281  17.445  56.020  1.00  0.00           H  
ATOM   3518  H2  WAT   734      17.307  16.984  55.006  1.00  0.00           H  
ATOM   3519  O   WAT   735      32.852  22.186  65.078  1.00  0.00           O  
ATOM   3520  H1  WAT   735      33.045  23.091  65.324  1.00  0.00           H  
ATOM   3521  H2  WAT   735      32.752  21.727  65.912  1.00  0.00           H  
ATOM   3522  O   WAT   736      23.480  23.935  63.407  1.00  0.00           O  
ATOM   3523  H1  WAT   736      23.342  23.567  64.279  1.00  0.00           H  
ATOM   3524  H2  WAT   736      22.692  24.450  63.235  1.00  0.00           H  
ATOM   3525  O   WAT   737      24.075  29.036  54.749  1.00  0.00           O  
ATOM   3526  H1  WAT   737      24.250  28.565  55.564  1.00  0.00           H  
ATOM   3527  H2  WAT   737      23.389  29.663  54.977  1.00  0.00           H  
ATOM   3528  O   WAT   738      25.031  23.313  60.795  1.00  0.00           O  
ATOM   3529  H1  WAT   738      24.696  23.273  61.691  1.00  0.00           H  
ATOM   3530  H2  WAT   738      24.531  22.648  60.322  1.00  0.00           H  
ATOM   3531  O   WAT   739      27.967  20.659  51.069  1.00  0.00           O  
ATOM   3532  H1  WAT   739      27.350  19.933  50.972  1.00  0.00           H  
ATOM   3533  H2  WAT   739      27.499  21.420  50.726  1.00  0.00           H  
ATOM   3534  O   WAT   740      29.622  25.369  68.730  1.00  0.00           O  
ATOM   3535  H1  WAT   740      29.564  24.685  68.063  1.00  0.00           H  
ATOM   3536  H2  WAT   740      30.024  26.111  68.278  1.00  0.00           H  
ATOM   3537  O   WAT   741      18.641  32.185  61.523  1.00  0.00           O  
ATOM   3538  H1  WAT   741      18.881  32.817  62.201  1.00  0.00           H  
ATOM   3539  H2  WAT   741      17.798  31.834  61.810  1.00  0.00           H  
ATOM   3540  O   WAT   742      19.757  14.877  50.191  1.00  0.00           O  
ATOM   3541  H1  WAT   742      18.880  14.756  49.827  1.00  0.00           H  
ATOM   3542  H2  WAT   742      20.232  14.086  49.939  1.00  0.00           H  
ATOM   3543  O   WAT   743      29.624  23.333  66.961  1.00  0.00           O  
ATOM   3544  H1  WAT   743      28.737  22.995  67.084  1.00  0.00           H  
ATOM   3545  H2  WAT   743      30.194  22.601  67.198  1.00  0.00           H  
ATOM   3546  O   WAT   744      23.154  27.993  63.927  1.00  0.00           O  
ATOM   3547  H1  WAT   744      23.081  28.798  64.439  1.00  0.00           H  
ATOM   3548  H2  WAT   744      22.712  28.192  63.102  1.00  0.00           H  
ATOM   3549  O   WAT   745      22.943  27.230  57.438  1.00  0.00           O  
ATOM   3550  H1  WAT   745      22.160  27.772  57.531  1.00  0.00           H  
ATOM   3551  H2  WAT   745      23.642  27.747  57.837  1.00  0.00           H  
ATOM   3552  O   WAT   746      26.253  13.039  60.081  1.00  0.00           O  
ATOM   3553  H1  WAT   746      26.750  12.286  59.761  1.00  0.00           H  
ATOM   3554  H2  WAT   746      25.481  13.076  59.515  1.00  0.00           H  
ATOM   3555  O   WAT   747      34.106  18.743  61.723  1.00  0.00           O  
ATOM   3556  H1  WAT   747      34.095  19.626  61.352  1.00  0.00           H  
ATOM   3557  H2  WAT   747      33.237  18.391  61.528  1.00  0.00           H  
ATOM   3558  O   WAT   748      25.614  27.891  66.083  1.00  0.00           O  
ATOM   3559  H1  WAT   748      26.327  28.526  66.011  1.00  0.00           H  
ATOM   3560  H2  WAT   748      25.123  27.988  65.267  1.00  0.00           H  
ATOM   3561  O   WAT   749      27.336  21.797  57.655  1.00  0.00           O  
ATOM   3562  H1  WAT   749      26.401  21.917  57.485  1.00  0.00           H  
ATOM   3563  H2  WAT   749      27.513  20.894  57.391  1.00  0.00           H  
ATOM   3564  O   WAT   750      30.723  17.638  58.190  1.00  0.00           O  
ATOM   3565  H1  WAT   750      31.189  18.471  58.116  1.00  0.00           H  
ATOM   3566  H2  WAT   750      31.174  17.173  58.894  1.00  0.00           H  
ATOM   3567  O   WAT   751      28.791  23.983  55.188  1.00  0.00           O  
ATOM   3568  H1  WAT   751      29.067  23.868  56.098  1.00  0.00           H  
ATOM   3569  H2  WAT   751      27.921  23.584  55.150  1.00  0.00           H  
ATOM   3570  O   WAT   752      25.426  28.231  58.832  1.00  0.00           O  
ATOM   3571  H1  WAT   752      25.608  27.414  59.294  1.00  0.00           H  
ATOM   3572  H2  WAT   752      26.249  28.448  58.394  1.00  0.00           H  
ATOM   3573  O   WAT   753      25.760  27.158  56.093  1.00  0.00           O  
ATOM   3574  H1  WAT   753      26.289  26.647  55.480  1.00  0.00           H  
ATOM   3575  H2  WAT   753      26.023  26.842  56.958  1.00  0.00           H  
ATOM   3576  O   WAT   754      19.116  28.210  58.853  1.00  0.00           O  
ATOM   3577  H1  WAT   754      18.447  28.694  58.369  1.00  0.00           H  
ATOM   3578  H2  WAT   754      18.977  28.457  59.767  1.00  0.00           H  
ATOM   3579  O   WAT   755      23.256  30.244  65.451  1.00  0.00           O  
ATOM   3580  H1  WAT   755      23.808  30.407  66.216  1.00  0.00           H  
ATOM   3581  H2  WAT   755      23.597  30.834  64.779  1.00  0.00           H  
ATOM   3582  O   WAT   756      14.485  16.472  55.633  1.00  0.00           O  
ATOM   3583  H1  WAT   756      14.780  15.563  55.579  1.00  0.00           H  
ATOM   3584  H2  WAT   756      13.583  16.450  55.311  1.00  0.00           H  
ATOM   3585  O   WAT   757      26.393  28.192  62.438  1.00  0.00           O  
ATOM   3586  H1  WAT   757      26.268  27.391  61.929  1.00  0.00           H  
ATOM   3587  H2  WAT   757      27.051  28.687  61.949  1.00  0.00           H  
ATOM   3588  O   WAT   758      28.457  25.993  64.066  1.00  0.00           O  
ATOM   3589  H1  WAT   758      27.510  25.874  63.993  1.00  0.00           H  
ATOM   3590  H2  WAT   758      28.805  25.105  64.148  1.00  0.00           H  
ATOM   3591  O   WAT   759      16.213  14.153  55.756  1.00  0.00           O  
ATOM   3592  H1  WAT   759      15.885  13.273  55.574  1.00  0.00           H  
ATOM   3593  H2  WAT   759      16.567  14.098  56.644  1.00  0.00           H  
ATOM   3594  O   WAT   760      25.461  25.788  60.266  1.00  0.00           O  
ATOM   3595  H1  WAT   760      25.314  24.860  60.447  1.00  0.00           H  
ATOM   3596  H2  WAT   760      26.287  25.810  59.782  1.00  0.00           H  
ATOM   3597  O   WAT   761      19.328  14.440  56.124  1.00  0.00           O  
ATOM   3598  H1  WAT   761      19.667  14.969  55.402  1.00  0.00           H  
ATOM   3599  H2  WAT   761      19.775  14.778  56.900  1.00  0.00           H  
ATOM   3600  O   WAT   762      29.065  26.611  61.352  1.00  0.00           O  
ATOM   3601  H1  WAT   762      29.989  26.406  61.215  1.00  0.00           H  
ATOM   3602  H2  WAT   762      28.896  26.363  62.261  1.00  0.00           H  
ATOM   3603  O   WAT   763      21.314  12.938  54.323  1.00  0.00           O  
ATOM   3604  H1  WAT   763      22.035  13.316  53.820  1.00  0.00           H  
ATOM   3605  H2  WAT   763      20.691  13.657  54.427  1.00  0.00           H  
ATOM   3606  O   WAT   764      25.457  13.642  55.259  1.00  0.00           O  
ATOM   3607  H1  WAT   764      25.674  14.525  54.958  1.00  0.00           H  
ATOM   3608  H2  WAT   764      24.977  13.251  54.530  1.00  0.00           H  
ATOM   3609  O   WAT   765      28.854  27.130  56.709  1.00  0.00           O  
ATOM   3610  H1  WAT   765      29.028  26.564  55.956  1.00  0.00           H  
ATOM   3611  H2  WAT   765      29.347  27.930  56.527  1.00  0.00           H  
ATOM   3612  O   WAT   766      21.461  12.472  57.153  1.00  0.00           O  
ATOM   3613  H1  WAT   766      21.582  11.544  57.352  1.00  0.00           H  
ATOM   3614  H2  WAT   766      21.171  12.486  56.241  1.00  0.00           H  
ATOM   3615  O   WAT   767      34.708  19.893  58.328  1.00  0.00           O  
ATOM   3616  H1  WAT   767      35.151  19.144  57.930  1.00  0.00           H  
ATOM   3617  H2  WAT   767      33.831  19.885  57.945  1.00  0.00           H  
ATOM   3618  O   WAT   768      29.842  26.447  53.808  1.00  0.00           O  
ATOM   3619  H1  WAT   768      30.537  27.067  54.027  1.00  0.00           H  
ATOM   3620  H2  WAT   768      30.184  25.596  54.084  1.00  0.00           H  
ATOM   3621  O   WAT   769      31.741  23.896  55.337  1.00  0.00           O  
ATOM   3622  H1  WAT   769      32.266  24.235  54.612  1.00  0.00           H  
ATOM   3623  H2  WAT   769      31.653  22.961  55.153  1.00  0.00           H  
ATOM   3624  O   WAT   770      23.425  29.964  59.697  1.00  0.00           O  
ATOM   3625  H1  WAT   770      22.986  29.471  60.390  1.00  0.00           H  
ATOM   3626  H2  WAT   770      24.176  29.421  59.456  1.00  0.00           H  
ATOM   3627  O   WAT   771      15.904  26.155  59.699  1.00  0.00           O  
ATOM   3628  H1  WAT   771      16.730  25.855  59.319  1.00  0.00           H  
ATOM   3629  H2  WAT   771      15.554  25.386  60.148  1.00  0.00           H  
ATOM   3630  O   WAT   772      20.872  25.507  61.769  1.00  0.00           O  
ATOM   3631  H1  WAT   772      20.250  24.845  61.469  1.00  0.00           H  
ATOM   3632  H2  WAT   772      21.543  25.534  61.086  1.00  0.00           H  
ATOM   3633  O   WAT   773      14.105  24.073  60.658  1.00  0.00           O  
ATOM   3634  H1  WAT   773      13.268  23.646  60.476  1.00  0.00           H  
ATOM   3635  H2  WAT   773      14.077  24.267  61.595  1.00  0.00           H  
ATOM   3636  O   WAT   774      20.434  24.058  55.245  1.00  0.00           O  
ATOM   3637  H1  WAT   774      20.583  24.741  54.591  1.00  0.00           H  
ATOM   3638  H2  WAT   774      21.240  24.038  55.760  1.00  0.00           H  
ATOM   3639  O   WAT   775      33.052  23.799  68.200  1.00  0.00           O  
ATOM   3640  H1  WAT   775      32.760  24.162  69.036  1.00  0.00           H  
ATOM   3641  H2  WAT   775      32.439  23.085  68.021  1.00  0.00           H  
ATOM   3642  O   WAT   776      34.252  21.364  60.720  1.00  0.00           O  
ATOM   3643  H1  WAT   776      35.086  21.803  60.884  1.00  0.00           H  
ATOM   3644  H2  WAT   776      34.387  20.888  59.901  1.00  0.00           H  
ATOM   3645  O   WAT   777      18.189  20.084  56.251  1.00  0.00           O  
ATOM   3646  H1  WAT   777      17.944  19.181  56.449  1.00  0.00           H  
ATOM   3647  H2  WAT   777      18.359  20.086  55.309  1.00  0.00           H  
ATOM   3648  O   WAT   778      17.459  15.817  53.749  1.00  0.00           O  
ATOM   3649  H1  WAT   778      16.765  15.892  53.093  1.00  0.00           H  
ATOM   3650  H2  WAT   778      17.214  15.053  54.272  1.00  0.00           H  
ATOM   3651  O   WAT   779      23.933  26.553  52.716  1.00  0.00           O  
ATOM   3652  H1  WAT   779      23.361  27.172  52.263  1.00  0.00           H  
ATOM   3653  H2  WAT   779      24.507  27.103  53.250  1.00  0.00           H  
ATOM   3654  O   WAT   780      27.153  26.836  53.847  1.00  0.00           O  
ATOM   3655  H1  WAT   780      28.086  26.771  54.050  1.00  0.00           H  
ATOM   3656  H2  WAT   780      27.065  27.672  53.388  1.00  0.00           H  
ATOM   3657  O   WAT   781      32.480  19.019  64.015  1.00  0.00           O  
ATOM   3658  H1  WAT   781      32.447  18.081  64.201  1.00  0.00           H  
ATOM   3659  H2  WAT   781      33.090  19.098  63.281  1.00  0.00           H  
ATOM   3660  O   WAT   782      24.318  17.889  50.057  1.00  0.00           O  
ATOM   3661  H1  WAT   782      25.264  17.759  50.126  1.00  0.00           H  
ATOM   3662  H2  WAT   782      23.939  17.150  50.534  1.00  0.00           H  
ATOM   3663  O   WAT   783      32.629  15.810  64.061  1.00  0.00           O  
ATOM   3664  H1  WAT   783      32.113  15.026  63.874  1.00  0.00           H  
ATOM   3665  H2  WAT   783      33.513  15.482  64.225  1.00  0.00           H  
ATOM   3666  O   WAT   784      38.297  20.081  63.155  1.00  0.00           O  
ATOM   3667  H1  WAT   784      39.028  19.819  63.716  1.00  0.00           H  
ATOM   3668  H2  WAT   784      37.688  19.344  63.196  1.00  0.00           H  
ATOM   3669  O   WAT   785      36.379  18.222  63.753  1.00  0.00           O  
ATOM   3670  H1  WAT   785      35.652  18.087  63.144  1.00  0.00           H  
ATOM   3671  H2  WAT   785      35.964  18.529  64.558  1.00  0.00           H  
ATOM   3672  O   WAT   786      22.502  15.814  49.993  1.00  0.00           O  
ATOM   3673  H1  WAT   786      21.595  15.517  50.069  1.00  0.00           H  
ATOM   3674  H2  WAT   786      22.780  15.517  49.126  1.00  0.00           H  
ATOM   3675  O   WAT   787      24.118  10.357  56.147  1.00  0.00           O  
ATOM   3676  H1  WAT   787      23.309  10.012  56.523  1.00  0.00           H  
ATOM   3677  H2  WAT   787      24.807  10.048  56.736  1.00  0.00           H  
ATOM   3678  O   WAT   788      26.048   9.435  57.770  1.00  0.00           O  
ATOM   3679  H1  WAT   788      26.601   9.855  58.429  1.00  0.00           H  
ATOM   3680  H2  WAT   788      26.285   8.509  57.812  1.00  0.00           H  
ATOM   3681  O   WAT   789      21.272  12.672  50.134  1.00  0.00           O  
ATOM   3682  H1  WAT   789      22.134  12.998  50.394  1.00  0.00           H  
ATOM   3683  H2  WAT   789      21.457  11.886  49.621  1.00  0.00           H  
ATOM   3684  O   WAT   790      29.425  11.545  57.278  1.00  0.00           O  
ATOM   3685  H1  WAT   790      28.845  12.204  56.895  1.00  0.00           H  
ATOM   3686  H2  WAT   790      29.159  10.723  56.866  1.00  0.00           H  
ATOM   3687  O   WAT   791      27.876  10.946  59.480  1.00  0.00           O  
ATOM   3688  H1  WAT   791      28.376  11.057  58.671  1.00  0.00           H  
ATOM   3689  H2  WAT   791      28.519  10.642  60.120  1.00  0.00           H  
ATOM   3690  O   WAT   792      15.203  20.687  60.289  1.00  0.00           O  
ATOM   3691  H1  WAT   792      15.180  20.785  59.337  1.00  0.00           H  
ATOM   3692  H2  WAT   792      15.513  21.533  60.611  1.00  0.00           H  
ATOM   3693  O   WAT   793      28.208  13.705  56.333  1.00  0.00           O  
ATOM   3694  H1  WAT   793      27.320  13.990  56.115  1.00  0.00           H  
ATOM   3695  H2  WAT   793      28.623  13.545  55.486  1.00  0.00           H  
ATOM   3696  O   WAT   794      31.559  13.730  60.049  1.00  0.00           O  
ATOM   3697  H1  WAT   794      32.335  14.220  60.321  1.00  0.00           H  
ATOM   3698  H2  WAT   794      30.834  14.156  60.506  1.00  0.00           H  
ATOM   3699  O   WAT   795      33.997  14.443  61.106  1.00  0.00           O  
ATOM   3700  H1  WAT   795      34.591  14.202  60.395  1.00  0.00           H  
ATOM   3701  H2  WAT   795      34.069  13.723  61.734  1.00  0.00           H  
ATOM   3702  O   WAT   796      16.216  28.286  61.420  1.00  0.00           O  
ATOM   3703  H1  WAT   796      16.082  27.526  60.854  1.00  0.00           H  
ATOM   3704  H2  WAT   796      15.800  29.010  60.953  1.00  0.00           H  
ATOM   3705  O   WAT   797      27.352  23.470  50.428  1.00  0.00           O  
ATOM   3706  H1  WAT   797      28.056  23.675  51.044  1.00  0.00           H  
ATOM   3707  H2  WAT   797      26.628  24.037  50.693  1.00  0.00           H  
ATOM   3708  O   WAT   798      28.182  19.221  56.548  1.00  0.00           O  
ATOM   3709  H1  WAT   798      28.126  19.678  55.709  1.00  0.00           H  
ATOM   3710  H2  WAT   798      28.735  18.460  56.371  1.00  0.00           H  
ATOM   3711  O   WAT   799      31.992  15.010  57.373  1.00  0.00           O  
ATOM   3712  H1  WAT   799      31.736  14.609  58.204  1.00  0.00           H  
ATOM   3713  H2  WAT   799      31.368  15.724  57.248  1.00  0.00           H  
ATOM   3714  O   WAT   800      36.304  17.749  59.880  1.00  0.00           O  
ATOM   3715  H1  WAT   800      35.744  17.819  60.654  1.00  0.00           H  
ATOM   3716  H2  WAT   800      35.698  17.573  59.160  1.00  0.00           H  
ATOM   3717  O   WAT   801      19.373  29.183  61.632  1.00  0.00           O  
ATOM   3718  H1  WAT   801      19.256  30.128  61.530  1.00  0.00           H  
ATOM   3719  H2  WAT   801      18.552  28.880  62.021  1.00  0.00           H  
ATOM   3720  O   WAT   802      29.261  23.908  52.478  1.00  0.00           O  
ATOM   3721  H1  WAT   802      30.095  23.476  52.296  1.00  0.00           H  
ATOM   3722  H2  WAT   802      29.099  23.736  53.406  1.00  0.00           H  
ATOM   3723  O   WAT   803      28.915  20.411  53.844  1.00  0.00           O  
ATOM   3724  H1  WAT   803      28.860  20.246  52.902  1.00  0.00           H  
ATOM   3725  H2  WAT   803      28.290  21.119  54.000  1.00  0.00           H  
ATOM   3726  O   WAT   804      22.225   9.912  53.422  1.00  0.00           O  
ATOM   3727  H1  WAT   804      22.213  10.856  53.579  1.00  0.00           H  
ATOM   3728  H2  WAT   804      23.117   9.729  53.128  1.00  0.00           H  
ATOM   3729  O   WAT   805      20.399  29.836  64.848  1.00  0.00           O  
ATOM   3730  H1  WAT   805      21.301  29.868  65.165  1.00  0.00           H  
ATOM   3731  H2  WAT   805      20.172  28.906  64.863  1.00  0.00           H  
ATOM   3732  O   WAT   806      22.154  28.589  61.509  1.00  0.00           O  
ATOM   3733  H1  WAT   806      21.204  28.589  61.395  1.00  0.00           H  
ATOM   3734  H2  WAT   806      22.457  27.842  60.993  1.00  0.00           H  
ATOM   3735  O   WAT   807      37.889  34.425  62.573  1.00  0.00           O  
ATOM   3736  H1  WAT   807      38.527  34.306  61.870  1.00  0.00           H  
ATOM   3737  H2  WAT   807      37.771  35.373  62.632  1.00  0.00           H  
ATOM   3738  O   WAT   808      34.698  34.378  62.510  1.00  0.00           O  
ATOM   3739  H1  WAT   808      34.360  34.262  61.622  1.00  0.00           H  
ATOM   3740  H2  WAT   808      35.567  33.977  62.490  1.00  0.00           H  
ATOM   3741  O   WAT   809      30.557  36.231  58.499  1.00  0.00           O  
ATOM   3742  H1  WAT   809      29.993  36.140  57.731  1.00  0.00           H  
ATOM   3743  H2  WAT   809      30.442  35.411  58.980  1.00  0.00           H  
ATOM   3744  O   WAT   810      35.180  35.531  68.468  1.00  0.00           O  
ATOM   3745  H1  WAT   810      35.169  35.137  67.596  1.00  0.00           H  
ATOM   3746  H2  WAT   810      35.342  34.798  69.062  1.00  0.00           H  
ATOM   3747  O   WAT   811      28.103  37.726  61.338  1.00  0.00           O  
ATOM   3748  H1  WAT   811      28.896  37.386  60.922  1.00  0.00           H  
ATOM   3749  H2  WAT   811      28.343  37.836  62.258  1.00  0.00           H  
ATOM   3750  O   WAT   812      36.137  39.898  53.811  1.00  0.00           O  
ATOM   3751  H1  WAT   812      35.486  40.484  53.424  1.00  0.00           H  
ATOM   3752  H2  WAT   812      36.931  40.429  53.870  1.00  0.00           H  
ATOM   3753  O   WAT   813      30.062  36.987  54.209  1.00  0.00           O  
ATOM   3754  H1  WAT   813      30.836  36.440  54.071  1.00  0.00           H  
ATOM   3755  H2  WAT   813      30.415  37.852  54.421  1.00  0.00           H  
ATOM   3756  O   WAT   814      31.901  38.315  67.416  1.00  0.00           O  
ATOM   3757  H1  WAT   814      31.610  39.220  67.301  1.00  0.00           H  
ATOM   3758  H2  WAT   814      32.537  38.357  68.131  1.00  0.00           H  
ATOM   3759  O   WAT   815      32.827  35.693  64.006  1.00  0.00           O  
ATOM   3760  H1  WAT   815      33.423  35.468  63.292  1.00  0.00           H  
ATOM   3761  H2  WAT   815      32.884  34.951  64.609  1.00  0.00           H  
ATOM   3762  O   WAT   816      32.399  33.147  51.841  1.00  0.00           O  
ATOM   3763  H1  WAT   816      32.652  32.625  51.080  1.00  0.00           H  
ATOM   3764  H2  WAT   816      31.462  32.983  51.944  1.00  0.00           H  
ATOM   3765  O   WAT   817      37.443  32.150  59.649  1.00  0.00           O  
ATOM   3766  H1  WAT   817      38.230  31.732  59.298  1.00  0.00           H  
ATOM   3767  H2  WAT   817      37.707  33.055  59.817  1.00  0.00           H  
ATOM   3768  O   WAT   818      37.614  37.587  54.348  1.00  0.00           O  
ATOM   3769  H1  WAT   818      36.979  37.661  55.060  1.00  0.00           H  
ATOM   3770  H2  WAT   818      37.284  38.177  53.670  1.00  0.00           H  
ATOM   3771  O   WAT   819      42.844  32.088  60.552  1.00  0.00           O  
ATOM   3772  H1  WAT   819      43.577  31.518  60.786  1.00  0.00           H  
ATOM   3773  H2  WAT   819      42.088  31.700  60.993  1.00  0.00           H  
ATOM   3774  O   WAT   820      32.119  35.049  54.044  1.00  0.00           O  
ATOM   3775  H1  WAT   820      32.002  34.374  54.712  1.00  0.00           H  
ATOM   3776  H2  WAT   820      32.229  34.563  53.227  1.00  0.00           H  
ATOM   3777  O   WAT   821      34.462  34.510  57.748  1.00  0.00           O  
ATOM   3778  H1  WAT   821      34.098  33.983  58.460  1.00  0.00           H  
ATOM   3779  H2  WAT   821      35.319  34.120  57.575  1.00  0.00           H  
ATOM   3780  O   WAT   822      40.367  25.800  65.012  1.00  0.00           O  
ATOM   3781  H1  WAT   822      40.035  26.669  64.788  1.00  0.00           H  
ATOM   3782  H2  WAT   822      39.771  25.483  65.691  1.00  0.00           H  
ATOM   3783  O   WAT   823      34.102  29.539  52.745  1.00  0.00           O  
ATOM   3784  H1  WAT   823      34.270  30.407  53.112  1.00  0.00           H  
ATOM   3785  H2  WAT   823      33.912  29.702  51.821  1.00  0.00           H  
ATOM   3786  O   WAT   824      36.860  38.001  64.411  1.00  0.00           O  
ATOM   3787  H1  WAT   824      36.560  38.904  64.303  1.00  0.00           H  
ATOM   3788  H2  WAT   824      36.515  37.734  65.263  1.00  0.00           H  
ATOM   3789  O   WAT   825      30.311  34.452  60.445  1.00  0.00           O  
ATOM   3790  H1  WAT   825      29.386  34.320  60.653  1.00  0.00           H  
ATOM   3791  H2  WAT   825      30.560  35.232  60.942  1.00  0.00           H  
ATOM   3792  O   WAT   826      40.260  30.519  62.091  1.00  0.00           O  
ATOM   3793  H1  WAT   826      39.351  30.451  61.797  1.00  0.00           H  
ATOM   3794  H2  WAT   826      40.208  30.997  62.919  1.00  0.00           H  
ATOM   3795  O   WAT   827      34.081  31.995  53.729  1.00  0.00           O  
ATOM   3796  H1  WAT   827      33.961  32.441  54.568  1.00  0.00           H  
ATOM   3797  H2  WAT   827      33.387  32.344  53.171  1.00  0.00           H  
ATOM   3798  O   WAT   828      27.672  34.096  61.279  1.00  0.00           O  
ATOM   3799  H1  WAT   828      27.801  34.349  62.193  1.00  0.00           H  
ATOM   3800  H2  WAT   828      26.992  34.689  60.960  1.00  0.00           H  
ATOM   3801  O   WAT   829      31.842  44.766  57.378  1.00  0.00           O  
ATOM   3802  H1  WAT   829      31.764  45.716  57.457  1.00  0.00           H  
ATOM   3803  H2  WAT   829      31.238  44.420  58.036  1.00  0.00           H  
ATOM   3804  O   WAT   830      34.334  31.938  70.034  1.00  0.00           O  
ATOM   3805  H1  WAT   830      33.557  32.498  70.025  1.00  0.00           H  
ATOM   3806  H2  WAT   830      34.973  32.424  70.556  1.00  0.00           H  
ATOM   3807  O   WAT   831      42.126  28.721  63.869  1.00  0.00           O  
ATOM   3808  H1  WAT   831      41.483  29.014  63.223  1.00  0.00           H  
ATOM   3809  H2  WAT   831      41.621  28.606  64.674  1.00  0.00           H  
ATOM   3810  O   WAT   832      39.780  32.467  54.557  1.00  0.00           O  
ATOM   3811  H1  WAT   832      40.692  32.700  54.382  1.00  0.00           H  
ATOM   3812  H2  WAT   832      39.271  33.051  53.995  1.00  0.00           H  
ATOM   3813  O   WAT   833      32.588  34.747  69.596  1.00  0.00           O  
ATOM   3814  H1  WAT   833      33.330  35.285  69.320  1.00  0.00           H  
ATOM   3815  H2  WAT   833      31.882  35.373  69.753  1.00  0.00           H  
ATOM   3816  O   WAT   834      38.064  36.890  68.193  1.00  0.00           O  
ATOM   3817  H1  WAT   834      38.472  36.448  67.449  1.00  0.00           H  
ATOM   3818  H2  WAT   834      37.342  36.315  68.447  1.00  0.00           H  
ATOM   3819  O   WAT   835      34.417  31.827  65.567  1.00  0.00           O  
ATOM   3820  H1  WAT   835      35.263  32.251  65.710  1.00  0.00           H  
ATOM   3821  H2  WAT   835      34.357  31.170  66.261  1.00  0.00           H  
ATOM   3822  O   WAT   836      38.387  37.450  61.949  1.00  0.00           O  
ATOM   3823  H1  WAT   836      37.758  37.614  61.246  1.00  0.00           H  
ATOM   3824  H2  WAT   836      37.999  37.864  62.720  1.00  0.00           H  
ATOM   3825  O   WAT   837      42.266  38.385  59.303  1.00  0.00           O  
ATOM   3826  H1  WAT   837      41.581  38.765  58.753  1.00  0.00           H  
ATOM   3827  H2  WAT   837      42.350  38.995  60.036  1.00  0.00           H  
ATOM   3828  O   WAT   838      37.567  29.487  67.225  1.00  0.00           O  
ATOM   3829  H1  WAT   838      37.323  30.242  66.688  1.00  0.00           H  
ATOM   3830  H2  WAT   838      37.843  29.866  68.060  1.00  0.00           H  
ATOM   3831  O   WAT   839      39.521  36.031  65.903  1.00  0.00           O  
ATOM   3832  H1  WAT   839      39.733  36.675  65.226  1.00  0.00           H  
ATOM   3833  H2  WAT   839      39.474  35.198  65.435  1.00  0.00           H  
ATOM   3834  O   WAT   840      37.123  28.643  62.806  1.00  0.00           O  
ATOM   3835  H1  WAT   840      36.262  28.941  63.098  1.00  0.00           H  
ATOM   3836  H2  WAT   840      37.150  28.860  61.874  1.00  0.00           H  
ATOM   3837  O   WAT   841      33.940  37.187  59.214  1.00  0.00           O  
ATOM   3838  H1  WAT   841      34.403  37.466  58.424  1.00  0.00           H  
ATOM   3839  H2  WAT   841      33.675  36.286  59.031  1.00  0.00           H  
ATOM   3840  O   WAT   842      30.832  36.734  62.152  1.00  0.00           O  
ATOM   3841  H1  WAT   842      31.402  37.163  61.513  1.00  0.00           H  
ATOM   3842  H2  WAT   842      31.423  36.453  62.850  1.00  0.00           H  
ATOM   3843  O   WAT   843      32.877  33.310  56.023  1.00  0.00           O  
ATOM   3844  H1  WAT   843      33.579  33.762  56.490  1.00  0.00           H  
ATOM   3845  H2  WAT   843      32.545  32.668  56.651  1.00  0.00           H  
ATOM   3846  O   WAT   844      31.325  31.901  70.398  1.00  0.00           O  
ATOM   3847  H1  WAT   844      30.694  32.582  70.631  1.00  0.00           H  
ATOM   3848  H2  WAT   844      31.218  31.789  69.453  1.00  0.00           H  
ATOM   3849  O   WAT   845      26.619  31.568  61.324  1.00  0.00           O  
ATOM   3850  H1  WAT   845      25.829  31.824  60.848  1.00  0.00           H  
ATOM   3851  H2  WAT   845      27.110  32.383  61.430  1.00  0.00           H  
ATOM   3852  O   WAT   846      40.635  38.909  64.075  1.00  0.00           O  
ATOM   3853  H1  WAT   846      41.457  38.507  63.793  1.00  0.00           H  
ATOM   3854  H2  WAT   846      40.632  38.805  65.026  1.00  0.00           H  
ATOM   3855  O   WAT   847      28.571  31.932  58.283  1.00  0.00           O  
ATOM   3856  H1  WAT   847      27.774  32.044  58.801  1.00  0.00           H  
ATOM   3857  H2  WAT   847      28.343  32.271  57.417  1.00  0.00           H  
ATOM   3858  O   WAT   848      34.401  38.457  66.231  1.00  0.00           O  
ATOM   3859  H1  WAT   848      34.466  38.919  67.067  1.00  0.00           H  
ATOM   3860  H2  WAT   848      33.692  37.827  66.359  1.00  0.00           H  
ATOM   3861  O   WAT   849      24.903  31.821  63.756  1.00  0.00           O  
ATOM   3862  H1  WAT   849      25.154  32.706  64.022  1.00  0.00           H  
ATOM   3863  H2  WAT   849      25.439  31.642  62.983  1.00  0.00           H  
ATOM   3864  O   WAT   850      48.726  35.252  60.423  1.00  0.00           O  
ATOM   3865  H1  WAT   850      47.972  34.683  60.268  1.00  0.00           H  
ATOM   3866  H2  WAT   850      48.861  35.219  61.370  1.00  0.00           H  
ATOM   3867  O   WAT   851      34.116  40.124  56.099  1.00  0.00           O  
ATOM   3868  H1  WAT   851      33.980  40.969  56.527  1.00  0.00           H  
ATOM   3869  H2  WAT   851      34.657  40.326  55.335  1.00  0.00           H  
ATOM   3870  O   WAT   852      27.569  37.641  56.672  1.00  0.00           O  
ATOM   3871  H1  WAT   852      28.081  38.436  56.822  1.00  0.00           H  
ATOM   3872  H2  WAT   852      28.221  36.944  56.605  1.00  0.00           H  
ATOM   3873  O   WAT   853      29.378  40.758  58.754  1.00  0.00           O  
ATOM   3874  H1  WAT   853      29.555  41.680  58.566  1.00  0.00           H  
ATOM   3875  H2  WAT   853      30.174  40.444  59.183  1.00  0.00           H  
ATOM   3876  O   WAT   854      33.519  27.619  70.352  1.00  0.00           O  
ATOM   3877  H1  WAT   854      34.260  28.219  70.273  1.00  0.00           H  
ATOM   3878  H2  WAT   854      33.751  26.876  69.794  1.00  0.00           H  
ATOM   3879  O   WAT   855      28.664  32.804  68.630  1.00  0.00           O  
ATOM   3880  H1  WAT   855      28.549  31.903  68.931  1.00  0.00           H  
ATOM   3881  H2  WAT   855      27.808  33.051  68.279  1.00  0.00           H  
ATOM   3882  O   WAT   856      35.743  40.746  70.229  1.00  0.00           O  
ATOM   3883  H1  WAT   856      35.299  39.960  69.911  1.00  0.00           H  
ATOM   3884  H2  WAT   856      36.404  40.934  69.563  1.00  0.00           H  
ATOM   3885  O   WAT   857      30.501  42.276  64.755  1.00  0.00           O  
ATOM   3886  H1  WAT   857      31.052  42.147  63.983  1.00  0.00           H  
ATOM   3887  H2  WAT   857      29.663  42.575  64.404  1.00  0.00           H  
ATOM   3888  O   WAT   858      37.841  41.026  68.257  1.00  0.00           O  
ATOM   3889  H1  WAT   858      37.823  41.847  67.765  1.00  0.00           H  
ATOM   3890  H2  WAT   858      38.763  40.902  68.482  1.00  0.00           H  
ATOM   3891  O   WAT   859      34.298  38.541  69.099  1.00  0.00           O  
ATOM   3892  H1  WAT   859      34.831  37.780  68.869  1.00  0.00           H  
ATOM   3893  H2  WAT   859      33.770  38.248  69.842  1.00  0.00           H  
ATOM   3894  O   WAT   860      37.465  23.647  64.629  1.00  0.00           O  
ATOM   3895  H1  WAT   860      37.122  24.537  64.553  1.00  0.00           H  
ATOM   3896  H2  WAT   860      37.833  23.457  63.766  1.00  0.00           H  
ATOM   3897  O   WAT   861      25.534  35.970  57.448  1.00  0.00           O  
ATOM   3898  H1  WAT   861      26.371  36.380  57.231  1.00  0.00           H  
ATOM   3899  H2  WAT   861      25.712  35.030  57.418  1.00  0.00           H  
ATOM   3900  O   WAT   862      37.430  33.638  53.136  1.00  0.00           O  
ATOM   3901  H1  WAT   862      36.915  34.408  53.375  1.00  0.00           H  
ATOM   3902  H2  WAT   862      37.158  32.964  53.759  1.00  0.00           H  
ATOM   3903  O   WAT   863      35.015  28.483  58.194  1.00  0.00           O  
ATOM   3904  H1  WAT   863      34.159  28.093  58.015  1.00  0.00           H  
ATOM   3905  H2  WAT   863      35.428  28.562  57.334  1.00  0.00           H  
ATOM   3906  O   WAT   864      36.545  26.017  62.594  1.00  0.00           O  
ATOM   3907  H1  WAT   864      36.041  25.980  61.780  1.00  0.00           H  
ATOM   3908  H2  WAT   864      36.838  26.927  62.653  1.00  0.00           H  
ATOM   3909  O   WAT   865      32.789  26.101  61.600  1.00  0.00           O  
ATOM   3910  H1  WAT   865      33.654  25.905  61.241  1.00  0.00           H  
ATOM   3911  H2  WAT   865      32.857  25.872  62.527  1.00  0.00           H  
ATOM   3912  O   WAT   866      42.404  36.391  55.071  1.00  0.00           O  
ATOM   3913  H1  WAT   866      41.627  36.052  54.627  1.00  0.00           H  
ATOM   3914  H2  WAT   866      43.083  36.396  54.397  1.00  0.00           H  
ATOM   3915  O   WAT   867      37.219  31.510  54.962  1.00  0.00           O  
ATOM   3916  H1  WAT   867      36.914  31.825  55.813  1.00  0.00           H  
ATOM   3917  H2  WAT   867      38.172  31.589  55.005  1.00  0.00           H  
ATOM   3918  O   WAT   868      35.663  37.669  56.611  1.00  0.00           O  
ATOM   3919  H1  WAT   868      35.136  36.935  56.299  1.00  0.00           H  
ATOM   3920  H2  WAT   868      35.162  38.447  56.365  1.00  0.00           H  
ATOM   3921  O   WAT   869      40.643  35.864  61.728  1.00  0.00           O  
ATOM   3922  H1  WAT   869      39.985  36.554  61.816  1.00  0.00           H  
ATOM   3923  H2  WAT   869      41.447  36.254  62.071  1.00  0.00           H  
ATOM   3924  O   WAT   870      30.395  28.331  58.972  1.00  0.00           O  
ATOM   3925  H1  WAT   870      30.970  28.109  58.239  1.00  0.00           H  
ATOM   3926  H2  WAT   870      30.982  28.400  59.725  1.00  0.00           H  
ATOM   3927  O   WAT   871      39.453  34.219  59.778  1.00  0.00           O  
ATOM   3928  H1  WAT   871      39.966  34.852  60.280  1.00  0.00           H  
ATOM   3929  H2  WAT   871      40.103  33.619  59.413  1.00  0.00           H  
ATOM   3930  O   WAT   872      30.722  30.362  52.991  1.00  0.00           O  
ATOM   3931  H1  WAT   872      29.886  30.699  53.312  1.00  0.00           H  
ATOM   3932  H2  WAT   872      30.583  30.227  52.054  1.00  0.00           H  
ATOM   3933  O   WAT   873      32.698  25.205  57.699  1.00  0.00           O  
ATOM   3934  H1  WAT   873      32.044  24.890  57.075  1.00  0.00           H  
ATOM   3935  H2  WAT   873      32.656  24.583  58.425  1.00  0.00           H  
ATOM   3936  O   WAT   874      36.715  44.197  52.534  1.00  0.00           O  
ATOM   3937  H1  WAT   874      36.042  44.500  53.143  1.00  0.00           H  
ATOM   3938  H2  WAT   874      37.102  45.000  52.185  1.00  0.00           H  
ATOM   3939  O   WAT   875      35.931  31.694  62.024  1.00  0.00           O  
ATOM   3940  H1  WAT   875      35.014  31.915  61.866  1.00  0.00           H  
ATOM   3941  H2  WAT   875      36.347  31.768  61.165  1.00  0.00           H  
ATOM   3942  O   WAT   876      36.715  33.093  57.154  1.00  0.00           O  
ATOM   3943  H1  WAT   876      37.462  33.605  56.845  1.00  0.00           H  
ATOM   3944  H2  WAT   876      36.984  32.771  58.015  1.00  0.00           H  
ATOM   3945  O   WAT   877      34.988  35.589  54.137  1.00  0.00           O  
ATOM   3946  H1  WAT   877      34.079  35.305  54.234  1.00  0.00           H  
ATOM   3947  H2  WAT   877      35.017  36.009  53.277  1.00  0.00           H  
ATOM   3948  O   WAT   878      40.219  39.199  57.906  1.00  0.00           O  
ATOM   3949  H1  WAT   878      39.766  38.358  57.963  1.00  0.00           H  
ATOM   3950  H2  WAT   878      39.589  39.835  58.244  1.00  0.00           H  
ATOM   3951  O   WAT   879      39.163  30.129  59.136  1.00  0.00           O  
ATOM   3952  H1  WAT   879      38.425  29.616  59.467  1.00  0.00           H  
ATOM   3953  H2  WAT   879      39.415  29.689  58.325  1.00  0.00           H  
ATOM   3954  O   WAT   880      38.663  41.037  58.841  1.00  0.00           O  
ATOM   3955  H1  WAT   880      38.955  41.597  58.122  1.00  0.00           H  
ATOM   3956  H2  WAT   880      39.173  41.330  59.597  1.00  0.00           H  
ATOM   3957  O   WAT   881      39.264  22.906  59.730  1.00  0.00           O  
ATOM   3958  H1  WAT   881      39.570  22.046  59.443  1.00  0.00           H  
ATOM   3959  H2  WAT   881      39.989  23.498  59.530  1.00  0.00           H  
ATOM   3960  O   WAT   882      25.556  33.309  58.119  1.00  0.00           O  
ATOM   3961  H1  WAT   882      25.359  32.716  57.394  1.00  0.00           H  
ATOM   3962  H2  WAT   882      25.001  33.004  58.836  1.00  0.00           H  
ATOM   3963  O   WAT   883      33.536  33.202  60.238  1.00  0.00           O  
ATOM   3964  H1  WAT   883      33.591  32.249  60.162  1.00  0.00           H  
ATOM   3965  H2  WAT   883      32.725  33.357  60.722  1.00  0.00           H  
ATOM   3966  O   WAT   884      34.685  37.130  51.476  1.00  0.00           O  
ATOM   3967  H1  WAT   884      34.247  36.413  51.016  1.00  0.00           H  
ATOM   3968  H2  WAT   884      35.426  37.357  50.914  1.00  0.00           H  
ATOM   3969  O   WAT   885      31.475  31.819  57.997  1.00  0.00           O  
ATOM   3970  H1  WAT   885      30.662  32.119  58.404  1.00  0.00           H  
ATOM   3971  H2  WAT   885      31.971  31.425  58.715  1.00  0.00           H  
ATOM   3972  O   WAT   886      33.626  41.815  59.931  1.00  0.00           O  
ATOM   3973  H1  WAT   886      33.584  42.041  59.001  1.00  0.00           H  
ATOM   3974  H2  WAT   886      34.542  41.581  60.079  1.00  0.00           H  
ATOM   3975  O   WAT   887      37.073  32.283  66.829  1.00  0.00           O  
ATOM   3976  H1  WAT   887      37.428  32.511  67.688  1.00  0.00           H  
ATOM   3977  H2  WAT   887      37.720  32.615  66.206  1.00  0.00           H  
ATOM   3978  O   WAT   888      42.802  35.405  57.534  1.00  0.00           O  
ATOM   3979  H1  WAT   888      42.664  35.595  56.606  1.00  0.00           H  
ATOM   3980  H2  WAT   888      42.446  36.167  57.990  1.00  0.00           H  
ATOM   3981  O   WAT   889      30.967  29.391  63.613  1.00  0.00           O  
ATOM   3982  H1  WAT   889      31.607  29.250  62.916  1.00  0.00           H  
ATOM   3983  H2  WAT   889      30.134  29.105  63.237  1.00  0.00           H  
ATOM   3984  O   WAT   890      42.829  37.473  62.545  1.00  0.00           O  
ATOM   3985  H1  WAT   890      43.263  37.380  63.393  1.00  0.00           H  
ATOM   3986  H2  WAT   890      43.543  37.449  61.907  1.00  0.00           H  
ATOM   3987  O   WAT   891      31.743  38.691  59.727  1.00  0.00           O  
ATOM   3988  H1  WAT   891      32.537  38.196  59.525  1.00  0.00           H  
ATOM   3989  H2  WAT   891      31.032  38.163  59.364  1.00  0.00           H  
ATOM   3990  O   WAT   892      36.562  41.073  64.078  1.00  0.00           O  
ATOM   3991  H1  WAT   892      36.616  41.642  64.846  1.00  0.00           H  
ATOM   3992  H2  WAT   892      35.694  41.243  63.713  1.00  0.00           H  
ATOM   3993  O   WAT   893      28.051  32.836  55.803  1.00  0.00           O  
ATOM   3994  H1  WAT   893      27.121  32.774  56.020  1.00  0.00           H  
ATOM   3995  H2  WAT   893      28.147  32.313  55.006  1.00  0.00           H  
ATOM   3996  O   WAT   894      27.970  29.361  58.391  1.00  0.00           O  
ATOM   3997  H1  WAT   894      28.230  30.276  58.281  1.00  0.00           H  
ATOM   3998  H2  WAT   894      28.791  28.894  58.540  1.00  0.00           H  
ATOM   3999  O   WAT   895      29.442  30.775  65.560  1.00  0.00           O  
ATOM   4000  H1  WAT   895      30.114  30.567  64.912  1.00  0.00           H  
ATOM   4001  H2  WAT   895      28.615  30.577  65.121  1.00  0.00           H  
ATOM   4002  O   WAT   896      43.691  37.515  65.078  1.00  0.00           O  
ATOM   4003  H1  WAT   896      43.885  38.420  65.324  1.00  0.00           H  
ATOM   4004  H2  WAT   896      43.591  37.056  65.912  1.00  0.00           H  
ATOM   4005  O   WAT   897      35.345  27.401  67.577  1.00  0.00           O  
ATOM   4006  H1  WAT   897      34.697  28.100  67.483  1.00  0.00           H  
ATOM   4007  H2  WAT   897      36.115  27.835  67.945  1.00  0.00           H  
ATOM   4008  O   WAT   898      38.752  37.666  70.652  1.00  0.00           O  
ATOM   4009  H1  WAT   898      38.601  37.437  69.735  1.00  0.00           H  
ATOM   4010  H2  WAT   898      38.743  38.623  70.665  1.00  0.00           H  
ATOM   4011  O   WAT   899      35.521  35.239  65.637  1.00  0.00           O  
ATOM   4012  H1  WAT   899      36.450  35.390  65.464  1.00  0.00           H  
ATOM   4013  H2  WAT   899      35.100  35.328  64.782  1.00  0.00           H  
ATOM   4014  O   WAT   900      34.320  39.264  63.407  1.00  0.00           O  
ATOM   4015  H1  WAT   900      34.181  38.896  64.279  1.00  0.00           H  
ATOM   4016  H2  WAT   900      33.531  39.779  63.235  1.00  0.00           H  
ATOM   4017  O   WAT   901      34.915  44.365  54.749  1.00  0.00           O  
ATOM   4018  H1  WAT   901      35.090  43.894  55.564  1.00  0.00           H  
ATOM   4019  H2  WAT   901      34.228  44.992  54.977  1.00  0.00           H  
ATOM   4020  O   WAT   902      35.870  38.642  60.795  1.00  0.00           O  
ATOM   4021  H1  WAT   902      35.535  38.602  61.691  1.00  0.00           H  
ATOM   4022  H2  WAT   902      35.371  37.977  60.322  1.00  0.00           H  
ATOM   4023  O   WAT   903      29.845  34.049  66.321  1.00  0.00           O  
ATOM   4024  H1  WAT   903      29.707  33.317  66.922  1.00  0.00           H  
ATOM   4025  H2  WAT   903      30.755  33.960  66.039  1.00  0.00           H  
ATOM   4026  O   WAT   904      38.806  35.988  51.069  1.00  0.00           O  
ATOM   4027  H1  WAT   904      38.189  35.263  50.972  1.00  0.00           H  
ATOM   4028  H2  WAT   904      38.338  36.749  50.726  1.00  0.00           H  
ATOM   4029  O   WAT   905      32.473  33.761  65.809  1.00  0.00           O  
ATOM   4030  H1  WAT   905      33.183  33.120  65.768  1.00  0.00           H  
ATOM   4031  H2  WAT   905      32.430  34.012  66.732  1.00  0.00           H  
ATOM   4032  O   WAT   906      40.462  40.698  68.730  1.00  0.00           O  
ATOM   4033  H1  WAT   906      40.403  40.014  68.063  1.00  0.00           H  
ATOM   4034  H2  WAT   906      40.864  41.440  68.278  1.00  0.00           H  
ATOM   4035  O   WAT   907      31.186  30.748  67.629  1.00  0.00           O  
ATOM   4036  H1  WAT   907      30.650  30.297  68.281  1.00  0.00           H  
ATOM   4037  H2  WAT   907      30.598  30.882  66.886  1.00  0.00           H  
ATOM   4038  O   WAT   908      29.481  47.514  61.523  1.00  0.00           O  
ATOM   4039  H1  WAT   908      29.720  48.146  62.201  1.00  0.00           H  
ATOM   4040  H2  WAT   908      28.638  47.163  61.810  1.00  0.00           H  
ATOM   4041  O   WAT   909      30.596  30.207  50.191  1.00  0.00           O  
ATOM   4042  H1  WAT   909      29.719  30.085  49.827  1.00  0.00           H  
ATOM   4043  H2  WAT   909      31.072  29.415  49.939  1.00  0.00           H  
ATOM   4044  O   WAT   910      40.463  38.662  66.961  1.00  0.00           O  
ATOM   4045  H1  WAT   910      39.576  38.324  67.084  1.00  0.00           H  
ATOM   4046  H2  WAT   910      41.033  37.930  67.198  1.00  0.00           H  
ATOM   4047  O   WAT   911      22.116  34.994  60.285  1.00  0.00           O  
ATOM   4048  H1  WAT   911      22.803  34.680  59.698  1.00  0.00           H  
ATOM   4049  H2  WAT   911      21.961  35.898  60.012  1.00  0.00           H  
ATOM   4050  O   WAT   912      26.920  29.883  64.714  1.00  0.00           O  
ATOM   4051  H1  WAT   912      26.836  29.276  63.979  1.00  0.00           H  
ATOM   4052  H2  WAT   912      26.098  30.374  64.715  1.00  0.00           H  
ATOM   4053  O   WAT   913      33.994  43.322  63.927  1.00  0.00           O  
ATOM   4054  H1  WAT   913      33.921  44.127  64.439  1.00  0.00           H  
ATOM   4055  H2  WAT   913      33.551  43.521  63.102  1.00  0.00           H  
ATOM   4056  O   WAT   914      33.782  42.559  57.438  1.00  0.00           O  
ATOM   4057  H1  WAT   914      32.999  43.101  57.531  1.00  0.00           H  
ATOM   4058  H2  WAT   914      34.482  43.077  57.837  1.00  0.00           H  
ATOM   4059  O   WAT   915      37.092  28.369  60.081  1.00  0.00           O  
ATOM   4060  H1  WAT   915      37.589  27.616  59.761  1.00  0.00           H  
ATOM   4061  H2  WAT   915      36.321  28.405  59.515  1.00  0.00           H  
ATOM   4062  O   WAT   916      44.945  34.073  61.723  1.00  0.00           O  
ATOM   4063  H1  WAT   916      44.934  34.955  61.352  1.00  0.00           H  
ATOM   4064  H2  WAT   916      44.077  33.720  61.528  1.00  0.00           H  
ATOM   4065  O   WAT   917      36.453  43.221  66.083  1.00  0.00           O  
ATOM   4066  H1  WAT   917      37.166  43.855  66.011  1.00  0.00           H  
ATOM   4067  H2  WAT   917      35.962  43.317  65.267  1.00  0.00           H  
ATOM   4068  O   WAT   918      38.175  37.126  57.655  1.00  0.00           O  
ATOM   4069  H1  WAT   918      37.241  37.246  57.485  1.00  0.00           H  
ATOM   4070  H2  WAT   918      38.353  36.223  57.391  1.00  0.00           H  
ATOM   4071  O   WAT   919      33.676  30.510  59.808  1.00  0.00           O  
ATOM   4072  H1  WAT   919      33.305  29.957  60.496  1.00  0.00           H  
ATOM   4073  H2  WAT   919      34.172  29.906  59.256  1.00  0.00           H  
ATOM   4074  O   WAT   920      41.562  32.968  58.190  1.00  0.00           O  
ATOM   4075  H1  WAT   920      42.028  33.800  58.116  1.00  0.00           H  
ATOM   4076  H2  WAT   920      42.013  32.502  58.894  1.00  0.00           H  
ATOM   4077  O   WAT   921      31.505  40.970  66.904  1.00  0.00           O  
ATOM   4078  H1  WAT   921      32.206  41.604  67.057  1.00  0.00           H  
ATOM   4079  H2  WAT   921      31.034  41.312  66.143  1.00  0.00           H  
ATOM   4080  O   WAT   922      39.630  39.312  55.188  1.00  0.00           O  
ATOM   4081  H1  WAT   922      39.906  39.198  56.098  1.00  0.00           H  
ATOM   4082  H2  WAT   922      38.760  38.914  55.150  1.00  0.00           H  
ATOM   4083  O   WAT   923      39.534  25.336  62.229  1.00  0.00           O  
ATOM   4084  H1  WAT   923      38.620  25.566  62.397  1.00  0.00           H  
ATOM   4085  H2  WAT   923      39.963  25.419  63.080  1.00  0.00           H  
ATOM   4086  O   WAT   924      39.305  33.525  64.729  1.00  0.00           O  
ATOM   4087  H1  WAT   924      38.652  33.772  64.074  1.00  0.00           H  
ATOM   4088  H2  WAT   924      39.683  32.711  64.395  1.00  0.00           H  
ATOM   4089  O   WAT   925      36.265  43.561  58.832  1.00  0.00           O  
ATOM   4090  H1  WAT   925      36.448  42.743  59.294  1.00  0.00           H  
ATOM   4091  H2  WAT   925      37.089  43.777  58.394  1.00  0.00           H  
ATOM   4092  O   WAT   926      36.600  42.487  56.093  1.00  0.00           O  
ATOM   4093  H1  WAT   926      37.128  41.977  55.480  1.00  0.00           H  
ATOM   4094  H2  WAT   926      36.862  42.172  56.958  1.00  0.00           H  
ATOM   4095  O   WAT   927      35.353  34.267  71.215  1.00  0.00           O  
ATOM   4096  H1  WAT   927      34.678  34.166  71.886  1.00  0.00           H  
ATOM   4097  H2  WAT   927      36.176  34.110  71.679  1.00  0.00           H  
ATOM   4098  O   WAT   928      27.101  40.504  63.837  1.00  0.00           O  
ATOM   4099  H1  WAT   928      27.687  39.758  63.970  1.00  0.00           H  
ATOM   4100  H2  WAT   928      26.904  40.814  64.720  1.00  0.00           H  
ATOM   4101  O   WAT   929      29.955  43.539  58.853  1.00  0.00           O  
ATOM   4102  H1  WAT   929      29.286  44.023  58.369  1.00  0.00           H  
ATOM   4103  H2  WAT   929      29.816  43.786  59.767  1.00  0.00           H  
ATOM   4104  O   WAT   930      21.693  33.074  62.557  1.00  0.00           O  
ATOM   4105  H1  WAT   930      21.732  32.541  63.351  1.00  0.00           H  
ATOM   4106  H2  WAT   930      21.187  32.548  61.938  1.00  0.00           H  
ATOM   4107  O   WAT   931      34.096  45.573  65.451  1.00  0.00           O  
ATOM   4108  H1  WAT   931      34.648  45.736  66.216  1.00  0.00           H  
ATOM   4109  H2  WAT   931      34.436  46.164  64.779  1.00  0.00           H  
ATOM   4110  O   WAT   932      29.072  27.921  66.053  1.00  0.00           O  
ATOM   4111  H1  WAT   932      29.136  28.782  65.641  1.00  0.00           H  
ATOM   4112  H2  WAT   932      29.009  27.308  65.321  1.00  0.00           H  
ATOM   4113  O   WAT   933      28.547  29.993  69.701  1.00  0.00           O  
ATOM   4114  H1  WAT   933      29.175  29.611  70.314  1.00  0.00           H  
ATOM   4115  H2  WAT   933      27.690  29.774  70.066  1.00  0.00           H  
ATOM   4116  O   WAT   934      25.324  31.801  55.633  1.00  0.00           O  
ATOM   4117  H1  WAT   934      25.619  30.892  55.579  1.00  0.00           H  
ATOM   4118  H2  WAT   934      24.423  31.779  55.311  1.00  0.00           H  
ATOM   4119  O   WAT   935      37.233  43.521  62.438  1.00  0.00           O  
ATOM   4120  H1  WAT   935      37.108  42.720  61.929  1.00  0.00           H  
ATOM   4121  H2  WAT   935      37.890  44.016  61.949  1.00  0.00           H  
ATOM   4122  O   WAT   936      28.853  29.876  61.615  1.00  0.00           O  
ATOM   4123  H1  WAT   936      28.132  30.490  61.476  1.00  0.00           H  
ATOM   4124  H2  WAT   936      29.643  30.412  61.537  1.00  0.00           H  
ATOM   4125  O   WAT   937      39.296  41.322  64.066  1.00  0.00           O  
ATOM   4126  H1  WAT   937      38.349  41.203  63.993  1.00  0.00           H  
ATOM   4127  H2  WAT   937      39.644  40.435  64.148  1.00  0.00           H  
ATOM   4128  O   WAT   938      31.656  27.212  67.889  1.00  0.00           O  
ATOM   4129  H1  WAT   938      32.179  27.458  68.652  1.00  0.00           H  
ATOM   4130  H2  WAT   938      31.437  28.044  67.470  1.00  0.00           H  
ATOM   4131  O   WAT   939      27.053  29.482  55.756  1.00  0.00           O  
ATOM   4132  H1  WAT   939      26.724  28.602  55.574  1.00  0.00           H  
ATOM   4133  H2  WAT   939      27.407  29.427  56.644  1.00  0.00           H  
ATOM   4134  O   WAT   940      36.301  41.118  60.266  1.00  0.00           O  
ATOM   4135  H1  WAT   940      36.153  40.189  60.447  1.00  0.00           H  
ATOM   4136  H2  WAT   940      37.126  41.140  59.782  1.00  0.00           H  
ATOM   4137  O   WAT   941      30.167  29.769  56.124  1.00  0.00           O  
ATOM   4138  H1  WAT   941      30.507  30.298  55.402  1.00  0.00           H  
ATOM   4139  H2  WAT   941      30.614  30.107  56.900  1.00  0.00           H  
ATOM   4140  O   WAT   942      39.904  41.940  61.352  1.00  0.00           O  
ATOM   4141  H1  WAT   942      40.829  41.735  61.215  1.00  0.00           H  
ATOM   4142  H2  WAT   942      39.736  41.692  62.261  1.00  0.00           H  
ATOM   4143  O   WAT   943      32.861  28.153  65.574  1.00  0.00           O  
ATOM   4144  H1  WAT   943      32.521  27.354  65.976  1.00  0.00           H  
ATOM   4145  H2  WAT   943      32.155  28.453  65.002  1.00  0.00           H  
ATOM   4146  O   WAT   944      33.513  25.238  64.027  1.00  0.00           O  
ATOM   4147  H1  WAT   944      34.336  24.764  63.905  1.00  0.00           H  
ATOM   4148  H2  WAT   944      33.757  26.017  64.527  1.00  0.00           H  
ATOM   4149  O   WAT   945      32.154  28.267  54.323  1.00  0.00           O  
ATOM   4150  H1  WAT   945      32.875  28.645  53.820  1.00  0.00           H  
ATOM   4151  H2  WAT   945      31.530  28.986  54.427  1.00  0.00           H  
ATOM   4152  O   WAT   946      36.297  28.971  55.259  1.00  0.00           O  
ATOM   4153  H1  WAT   946      36.513  29.854  54.958  1.00  0.00           H  
ATOM   4154  H2  WAT   946      35.816  28.580  54.530  1.00  0.00           H  
ATOM   4155  O   WAT   947      31.037  31.930  61.836  1.00  0.00           O  
ATOM   4156  H1  WAT   947      30.891  32.244  62.729  1.00  0.00           H  
ATOM   4157  H2  WAT   947      30.559  32.548  61.283  1.00  0.00           H  
ATOM   4158  O   WAT   948      32.896  28.920  61.884  1.00  0.00           O  
ATOM   4159  H1  WAT   948      32.883  28.024  61.548  1.00  0.00           H  
ATOM   4160  H2  WAT   948      33.614  28.927  62.518  1.00  0.00           H  
ATOM   4161  O   WAT   949      34.749  29.354  63.930  1.00  0.00           O  
ATOM   4162  H1  WAT   949      34.491  30.276  63.928  1.00  0.00           H  
ATOM   4163  H2  WAT   949      34.218  28.957  64.620  1.00  0.00           H  
ATOM   4164  O   WAT   950      39.694  42.459  56.709  1.00  0.00           O  
ATOM   4165  H1  WAT   950      39.867  41.894  55.956  1.00  0.00           H  
ATOM   4166  H2  WAT   950      40.187  43.259  56.527  1.00  0.00           H  
ATOM   4167  O   WAT   951      25.511  34.471  64.775  1.00  0.00           O  
ATOM   4168  H1  WAT   951      24.967  35.246  64.907  1.00  0.00           H  
ATOM   4169  H2  WAT   951      26.389  34.818  64.617  1.00  0.00           H  
ATOM   4170  O   WAT   952      32.300  27.802  57.153  1.00  0.00           O  
ATOM   4171  H1  WAT   952      32.422  26.873  57.352  1.00  0.00           H  
ATOM   4172  H2  WAT   952      32.010  27.816  56.241  1.00  0.00           H  
ATOM   4173  O   WAT   953      35.169  25.487  60.290  1.00  0.00           O  
ATOM   4174  H1  WAT   953      35.191  25.551  59.335  1.00  0.00           H  
ATOM   4175  H2  WAT   953      35.586  24.648  60.484  1.00  0.00           H  
ATOM   4176  O   WAT   954      45.548  35.223  58.328  1.00  0.00           O  
ATOM   4177  H1  WAT   954      45.991  34.473  57.930  1.00  0.00           H  
ATOM   4178  H2  WAT   954      44.670  35.214  57.945  1.00  0.00           H  
ATOM   4179  O   WAT   955      40.681  41.776  53.808  1.00  0.00           O  
ATOM   4180  H1  WAT   955      41.376  42.396  54.027  1.00  0.00           H  
ATOM   4181  H2  WAT   955      41.023  40.925  54.084  1.00  0.00           H  
ATOM   4182  O   WAT   956      26.298  33.597  67.668  1.00  0.00           O  
ATOM   4183  H1  WAT   956      25.556  33.746  68.255  1.00  0.00           H  
ATOM   4184  H2  WAT   956      25.977  33.858  66.805  1.00  0.00           H  
ATOM   4185  O   WAT   957      42.580  39.226  55.337  1.00  0.00           O  
ATOM   4186  H1  WAT   957      43.105  39.564  54.612  1.00  0.00           H  
ATOM   4187  H2  WAT   957      42.493  38.290  55.153  1.00  0.00           H  
ATOM   4188  O   WAT   958      34.242  43.139  67.466  1.00  0.00           O  
ATOM   4189  H1  WAT   958      34.551  42.894  68.338  1.00  0.00           H  
ATOM   4190  H2  WAT   958      35.040  43.344  66.978  1.00  0.00           H  
ATOM   4191  O   WAT   959      34.264  45.293  59.697  1.00  0.00           O  
ATOM   4192  H1  WAT   959      33.825  44.801  60.390  1.00  0.00           H  
ATOM   4193  H2  WAT   959      35.015  44.750  59.456  1.00  0.00           H  
ATOM   4194  O   WAT   960      26.744  41.484  59.699  1.00  0.00           O  
ATOM   4195  H1  WAT   960      27.569  41.184  59.319  1.00  0.00           H  
ATOM   4196  H2  WAT   960      26.393  40.715  60.148  1.00  0.00           H  
ATOM   4197  O   WAT   961      31.712  40.837  61.769  1.00  0.00           O  
ATOM   4198  H1  WAT   961      31.090  40.174  61.469  1.00  0.00           H  
ATOM   4199  H2  WAT   961      32.382  40.863  61.086  1.00  0.00           H  
ATOM   4200  O   WAT   962      24.944  39.403  60.658  1.00  0.00           O  
ATOM   4201  H1  WAT   962      24.108  38.975  60.476  1.00  0.00           H  
ATOM   4202  H2  WAT   962      24.917  39.596  61.595  1.00  0.00           H  
ATOM   4203  O   WAT   963      31.784  29.315  71.362  1.00  0.00           O  
ATOM   4204  H1  WAT   963      31.833  30.191  70.980  1.00  0.00           H  
ATOM   4205  H2  WAT   963      32.326  28.773  70.789  1.00  0.00           H  
ATOM   4206  O   WAT   964      42.389  36.708  67.955  1.00  0.00           O  
ATOM   4207  H1  WAT   964      42.439  36.543  68.897  1.00  0.00           H  
ATOM   4208  H2  WAT   964      42.281  35.841  67.565  1.00  0.00           H  
ATOM   4209  O   WAT   965      31.273  39.387  55.245  1.00  0.00           O  
ATOM   4210  H1  WAT   965      31.422  40.071  54.591  1.00  0.00           H  
ATOM   4211  H2  WAT   965      32.080  39.368  55.760  1.00  0.00           H  
ATOM   4212  O   WAT   966      39.680  32.691  69.271  1.00  0.00           O  
ATOM   4213  H1  WAT   966      40.581  32.552  68.980  1.00  0.00           H  
ATOM   4214  H2  WAT   966      39.755  32.857  70.211  1.00  0.00           H  
ATOM   4215  O   WAT   967      34.014  30.068  68.117  1.00  0.00           O  
ATOM   4216  H1  WAT   967      33.144  30.361  67.845  1.00  0.00           H  
ATOM   4217  H2  WAT   967      34.250  30.652  68.837  1.00  0.00           H  
ATOM   4218  O   WAT   968      43.891  39.128  68.200  1.00  0.00           O  
ATOM   4219  H1  WAT   968      43.600  39.491  69.036  1.00  0.00           H  
ATOM   4220  H2  WAT   968      43.279  38.415  68.021  1.00  0.00           H  
ATOM   4221  O   WAT   969      45.091  36.693  60.720  1.00  0.00           O  
ATOM   4222  H1  WAT   969      45.926  37.132  60.884  1.00  0.00           H  
ATOM   4223  H2  WAT   969      45.227  36.217  59.901  1.00  0.00           H  
ATOM   4224  O   WAT   970      42.140  34.251  66.668  1.00  0.00           O  
ATOM   4225  H1  WAT   970      42.615  34.444  65.860  1.00  0.00           H  
ATOM   4226  H2  WAT   970      41.217  34.307  66.422  1.00  0.00           H  
ATOM   4227  O   WAT   971      29.028  35.414  56.251  1.00  0.00           O  
ATOM   4228  H1  WAT   971      28.783  34.510  56.449  1.00  0.00           H  
ATOM   4229  H2  WAT   971      29.198  35.415  55.309  1.00  0.00           H  
ATOM   4230  O   WAT   972      36.718  26.286  65.633  1.00  0.00           O  
ATOM   4231  H1  WAT   972      37.236  27.022  65.308  1.00  0.00           H  
ATOM   4232  H2  WAT   972      36.364  26.592  66.468  1.00  0.00           H  
ATOM   4233  O   WAT   973      28.298  31.146  53.749  1.00  0.00           O  
ATOM   4234  H1  WAT   973      27.605  31.221  53.093  1.00  0.00           H  
ATOM   4235  H2  WAT   973      28.053  30.382  54.272  1.00  0.00           H  
ATOM   4236  O   WAT   974      36.969  22.706  61.153  1.00  0.00           O  
ATOM   4237  H1  WAT   974      37.249  22.038  61.779  1.00  0.00           H  
ATOM   4238  H2  WAT   974      37.754  22.899  60.641  1.00  0.00           H  
ATOM   4239  O   WAT   975      34.773  41.882  52.716  1.00  0.00           O  
ATOM   4240  H1  WAT   975      34.200  42.501  52.263  1.00  0.00           H  
ATOM   4241  H2  WAT   975      35.346  42.432  53.250  1.00  0.00           H  
ATOM   4242  O   WAT   976      40.840  31.128  64.901  1.00  0.00           O  
ATOM   4243  H1  WAT   976      41.792  31.228  64.922  1.00  0.00           H  
ATOM   4244  H2  WAT   976      40.671  30.336  65.410  1.00  0.00           H  
ATOM   4245  O   WAT   977      38.862  28.213  65.086  1.00  0.00           O  
ATOM   4246  H1  WAT   977      38.267  28.494  64.391  1.00  0.00           H  
ATOM   4247  H2  WAT   977      38.577  28.703  65.858  1.00  0.00           H  
ATOM   4248  O   WAT   978      37.992  42.166  53.847  1.00  0.00           O  
ATOM   4249  H1  WAT   978      38.925  42.100  54.050  1.00  0.00           H  
ATOM   4250  H2  WAT   978      37.905  43.001  53.388  1.00  0.00           H  
ATOM   4251  O   WAT   979      40.621  41.482  50.807  1.00  0.00           O  
ATOM   4252  H1  WAT   979      40.543  41.148  51.701  1.00  0.00           H  
ATOM   4253  H2  WAT   979      41.442  41.974  50.806  1.00  0.00           H  
ATOM   4254  O   WAT   980      43.319  34.348  64.015  1.00  0.00           O  
ATOM   4255  H1  WAT   980      43.287  33.410  64.201  1.00  0.00           H  
ATOM   4256  H2  WAT   980      43.929  34.427  63.281  1.00  0.00           H  
ATOM   4257  O   WAT   981      35.157  33.218  50.057  1.00  0.00           O  
ATOM   4258  H1  WAT   981      36.103  33.089  50.126  1.00  0.00           H  
ATOM   4259  H2  WAT   981      34.779  32.479  50.534  1.00  0.00           H  
ATOM   4260  O   WAT   982      43.468  31.139  64.061  1.00  0.00           O  
ATOM   4261  H1  WAT   982      42.952  30.355  63.874  1.00  0.00           H  
ATOM   4262  H2  WAT   982      44.352  30.811  64.225  1.00  0.00           H  
ATOM   4263  O   WAT   983      41.130  24.884  60.020  1.00  0.00           O  
ATOM   4264  H1  WAT   983      40.932  24.575  60.905  1.00  0.00           H  
ATOM   4265  H2  WAT   983      41.739  25.610  60.150  1.00  0.00           H  
ATOM   4266  O   WAT   984      49.137  35.410  63.155  1.00  0.00           O  
ATOM   4267  H1  WAT   984      49.867  35.148  63.716  1.00  0.00           H  
ATOM   4268  H2  WAT   984      48.527  34.673  63.196  1.00  0.00           H  
ATOM   4269  O   WAT   985      47.218  33.551  63.753  1.00  0.00           O  
ATOM   4270  H1  WAT   985      46.492  33.416  63.144  1.00  0.00           H  
ATOM   4271  H2  WAT   985      46.803  33.858  64.558  1.00  0.00           H  
ATOM   4272  O   WAT   986      35.041  37.270  71.518  1.00  0.00           O  
ATOM   4273  H1  WAT   986      35.962  37.448  71.712  1.00  0.00           H  
ATOM   4274  H2  WAT   986      35.006  36.325  71.366  1.00  0.00           H  
ATOM   4275  O   WAT   987      33.342  31.143  49.993  1.00  0.00           O  
ATOM   4276  H1  WAT   987      32.435  30.846  50.069  1.00  0.00           H  
ATOM   4277  H2  WAT   987      33.619  30.846  49.126  1.00  0.00           H  
ATOM   4278  O   WAT   988      24.259  32.464  60.443  1.00  0.00           O  
ATOM   4279  H1  WAT   988      23.940  31.610  60.150  1.00  0.00           H  
ATOM   4280  H2  WAT   988      23.713  32.678  61.199  1.00  0.00           H  
ATOM   4281  O   WAT   989      28.037  35.180  64.160  1.00  0.00           O  
ATOM   4282  H1  WAT   989      28.256  36.112  64.179  1.00  0.00           H  
ATOM   4283  H2  WAT   989      28.450  34.821  64.945  1.00  0.00           H  
ATOM   4284  O   WAT   990      34.958  25.687  56.147  1.00  0.00           O  
ATOM   4285  H1  WAT   990      34.148  25.341  56.523  1.00  0.00           H  
ATOM   4286  H2  WAT   990      35.646  25.377  56.736  1.00  0.00           H  
ATOM   4287  O   WAT   991      36.887  24.764  57.770  1.00  0.00           O  
ATOM   4288  H1  WAT   991      37.440  25.184  58.429  1.00  0.00           H  
ATOM   4289  H2  WAT   991      37.124  23.838  57.812  1.00  0.00           H  
ATOM   4290  O   WAT   992      32.910  30.753  73.550  1.00  0.00           O  
ATOM   4291  H1  WAT   992      32.810  31.703  73.481  1.00  0.00           H  
ATOM   4292  H2  WAT   992      32.692  30.425  72.678  1.00  0.00           H  
ATOM   4293  O   WAT   993      32.112  28.002  50.134  1.00  0.00           O  
ATOM   4294  H1  WAT   993      32.973  28.327  50.394  1.00  0.00           H  
ATOM   4295  H2  WAT   993      32.297  27.215  49.621  1.00  0.00           H  
ATOM   4296  O   WAT   994      24.128  36.084  62.412  1.00  0.00           O  
ATOM   4297  H1  WAT   994      23.435  35.669  61.899  1.00  0.00           H  
ATOM   4298  H2  WAT   994      24.876  36.126  61.816  1.00  0.00           H  
ATOM   4299  O   WAT   995      40.265  26.875  57.278  1.00  0.00           O  
ATOM   4300  H1  WAT   995      39.685  27.533  56.895  1.00  0.00           H  
ATOM   4301  H2  WAT   995      39.998  26.052  56.866  1.00  0.00           H  
ATOM   4302  O   WAT   996      38.715  26.275  59.480  1.00  0.00           O  
ATOM   4303  H1  WAT   996      39.215  26.387  58.671  1.00  0.00           H  
ATOM   4304  H2  WAT   996      39.359  25.971  60.120  1.00  0.00           H  
ATOM   4305  O   WAT   997      32.773  34.183  72.367  1.00  0.00           O  
ATOM   4306  H1  WAT   997      32.290  34.983  72.573  1.00  0.00           H  
ATOM   4307  H2  WAT   997      32.859  34.194  71.413  1.00  0.00           H  
ATOM   4308  O   WAT   998      26.042  36.016  60.289  1.00  0.00           O  
ATOM   4309  H1  WAT   998      26.019  36.114  59.337  1.00  0.00           H  
ATOM   4310  H2  WAT   998      26.352  36.862  60.611  1.00  0.00           H  
ATOM   4311  O   WAT   999      28.701  38.073  64.403  1.00  0.00           O  
ATOM   4312  H1  WAT   999      29.655  38.042  64.336  1.00  0.00           H  
ATOM   4313  H2  WAT   999      28.502  37.612  65.218  1.00  0.00           H  
ATOM   4314  O   WAT  1000      29.291  36.643  66.971  1.00  0.00           O  
ATOM   4315  H1  WAT  1000      30.110  37.138  66.994  1.00  0.00           H  
ATOM   4316  H2  WAT  1000      29.564  35.727  66.942  1.00  0.00           H  
ATOM   4317  O   WAT  1001      39.047  29.035  56.333  1.00  0.00           O  
ATOM   4318  H1  WAT  1001      38.160  29.319  56.115  1.00  0.00           H  
ATOM   4319  H2  WAT  1001      39.463  28.874  55.486  1.00  0.00           H  
ATOM   4320  O   WAT  1002      42.399  29.059  60.049  1.00  0.00           O  
ATOM   4321  H1  WAT  1002      43.175  29.549  60.321  1.00  0.00           H  
ATOM   4322  H2  WAT  1002      41.674  29.485  60.506  1.00  0.00           H  
ATOM   4323  O   WAT  1003      44.836  29.772  61.106  1.00  0.00           O  
ATOM   4324  H1  WAT  1003      45.430  29.532  60.395  1.00  0.00           H  
ATOM   4325  H2  WAT  1003      44.909  29.053  61.734  1.00  0.00           H  
ATOM   4326  O   WAT  1004      27.056  43.615  61.420  1.00  0.00           O  
ATOM   4327  H1  WAT  1004      26.921  42.855  60.854  1.00  0.00           H  
ATOM   4328  H2  WAT  1004      26.639  44.339  60.953  1.00  0.00           H  
ATOM   4329  O   WAT  1005      38.192  38.799  50.428  1.00  0.00           O  
ATOM   4330  H1  WAT  1005      38.895  39.004  51.044  1.00  0.00           H  
ATOM   4331  H2  WAT  1005      37.468  39.367  50.693  1.00  0.00           H  
ATOM   4332  O   WAT  1006      39.021  34.550  56.548  1.00  0.00           O  
ATOM   4333  H1  WAT  1006      38.965  35.007  55.709  1.00  0.00           H  
ATOM   4334  H2  WAT  1006      39.574  33.789  56.371  1.00  0.00           H  
ATOM   4335  O   WAT  1007      42.832  30.339  57.373  1.00  0.00           O  
ATOM   4336  H1  WAT  1007      42.576  29.939  58.204  1.00  0.00           H  
ATOM   4337  H2  WAT  1007      42.207  31.053  57.248  1.00  0.00           H  
ATOM   4338  O   WAT  1008      47.143  33.079  59.880  1.00  0.00           O  
ATOM   4339  H1  WAT  1008      46.583  33.148  60.654  1.00  0.00           H  
ATOM   4340  H2  WAT  1008      46.537  32.903  59.160  1.00  0.00           H  
ATOM   4341  O   WAT  1009      30.213  44.512  61.632  1.00  0.00           O  
ATOM   4342  H1  WAT  1009      30.096  45.457  61.530  1.00  0.00           H  
ATOM   4343  H2  WAT  1009      29.392  44.210  62.021  1.00  0.00           H  
ATOM   4344  O   WAT  1010      40.100  39.237  52.478  1.00  0.00           O  
ATOM   4345  H1  WAT  1010      40.935  38.805  52.296  1.00  0.00           H  
ATOM   4346  H2  WAT  1010      39.939  39.065  53.406  1.00  0.00           H  
ATOM   4347  O   WAT  1011      39.755  35.740  53.844  1.00  0.00           O  
ATOM   4348  H1  WAT  1011      39.700  35.575  52.902  1.00  0.00           H  
ATOM   4349  H2  WAT  1011      39.129  36.448  54.000  1.00  0.00           H  
ATOM   4350  O   WAT  1012      24.544  30.977  67.670  1.00  0.00           O  
ATOM   4351  H1  WAT  1012      25.190  30.467  68.158  1.00  0.00           H  
ATOM   4352  H2  WAT  1012      24.336  31.714  68.244  1.00  0.00           H  
ATOM   4353  O   WAT  1013      37.069  38.045  73.169  1.00  0.00           O  
ATOM   4354  H1  WAT  1013      37.939  38.219  72.808  1.00  0.00           H  
ATOM   4355  H2  WAT  1013      36.590  38.865  73.047  1.00  0.00           H  
ATOM   4356  O   WAT  1014      33.064  25.241  53.422  1.00  0.00           O  
ATOM   4357  H1  WAT  1014      33.052  26.185  53.579  1.00  0.00           H  
ATOM   4358  H2  WAT  1014      33.957  25.058  53.128  1.00  0.00           H  
ATOM   4359  O   WAT  1015      31.238  45.165  64.848  1.00  0.00           O  
ATOM   4360  H1  WAT  1015      32.141  45.197  65.165  1.00  0.00           H  
ATOM   4361  H2  WAT  1015      31.012  44.235  64.863  1.00  0.00           H  
ATOM   4362  O   WAT  1016      32.993  43.918  61.509  1.00  0.00           O  
ATOM   4363  H1  WAT  1016      32.043  43.918  61.395  1.00  0.00           H  
ATOM   4364  H2  WAT  1016      33.297  43.171  60.993  1.00  0.00           H  
ATOM   4365  O   WAT  1017      36.880  21.836  57.677  1.00  0.00           O  
ATOM   4366  H1  WAT  1017      36.113  21.281  57.822  1.00  0.00           H  
ATOM   4367  H2  WAT  1017      37.291  21.908  58.538  1.00  0.00           H  
ATOM   4368  O   WAT  1018      45.538  49.707  62.510  1.00  0.00           O  
ATOM   4369  H1  WAT  1018      45.199  49.591  61.622  1.00  0.00           H  
ATOM   4370  H2  WAT  1018      46.407  49.306  62.490  1.00  0.00           H  
ATOM   4371  O   WAT  1019      41.396  51.561  58.499  1.00  0.00           O  
ATOM   4372  H1  WAT  1019      40.833  51.469  57.731  1.00  0.00           H  
ATOM   4373  H2  WAT  1019      41.282  50.740  58.980  1.00  0.00           H  
ATOM   4374  O   WAT  1020      38.943  53.056  61.338  1.00  0.00           O  
ATOM   4375  H1  WAT  1020      39.735  52.715  60.922  1.00  0.00           H  
ATOM   4376  H2  WAT  1020      39.182  53.165  62.258  1.00  0.00           H  
ATOM   4377  O   WAT  1021      46.976  55.228  53.811  1.00  0.00           O  
ATOM   4378  H1  WAT  1021      46.325  55.813  53.424  1.00  0.00           H  
ATOM   4379  H2  WAT  1021      47.771  55.758  53.870  1.00  0.00           H  
ATOM   4380  O   WAT  1022      40.902  52.317  54.209  1.00  0.00           O  
ATOM   4381  H1  WAT  1022      41.675  51.769  54.071  1.00  0.00           H  
ATOM   4382  H2  WAT  1022      41.254  53.181  54.421  1.00  0.00           H  
ATOM   4383  O   WAT  1023      43.238  48.476  51.841  1.00  0.00           O  
ATOM   4384  H1  WAT  1023      43.491  47.954  51.080  1.00  0.00           H  
ATOM   4385  H2  WAT  1023      42.301  48.312  51.944  1.00  0.00           H  
ATOM   4386  O   WAT  1024      48.283  47.479  59.649  1.00  0.00           O  
ATOM   4387  H1  WAT  1024      49.069  47.061  59.298  1.00  0.00           H  
ATOM   4388  H2  WAT  1024      48.547  48.384  59.817  1.00  0.00           H  
ATOM   4389  O   WAT  1025      48.454  52.917  54.348  1.00  0.00           O  
ATOM   4390  H1  WAT  1025      47.818  52.990  55.060  1.00  0.00           H  
ATOM   4391  H2  WAT  1025      48.124  53.506  53.670  1.00  0.00           H  
ATOM   4392  O   WAT  1026      53.684  47.417  60.552  1.00  0.00           O  
ATOM   4393  H1  WAT  1026      54.416  46.847  60.786  1.00  0.00           H  
ATOM   4394  H2  WAT  1026      52.928  47.029  60.993  1.00  0.00           H  
ATOM   4395  O   WAT  1027      42.958  50.379  54.044  1.00  0.00           O  
ATOM   4396  H1  WAT  1027      42.842  49.703  54.712  1.00  0.00           H  
ATOM   4397  H2  WAT  1027      43.068  49.892  53.227  1.00  0.00           H  
ATOM   4398  O   WAT  1028      45.301  49.840  57.748  1.00  0.00           O  
ATOM   4399  H1  WAT  1028      44.937  49.313  58.460  1.00  0.00           H  
ATOM   4400  H2  WAT  1028      46.158  49.449  57.575  1.00  0.00           H  
ATOM   4401  O   WAT  1029      51.206  41.129  65.012  1.00  0.00           O  
ATOM   4402  H1  WAT  1029      50.875  41.999  64.788  1.00  0.00           H  
ATOM   4403  H2  WAT  1029      50.611  40.813  65.691  1.00  0.00           H  
ATOM   4404  O   WAT  1030      44.942  44.869  52.745  1.00  0.00           O  
ATOM   4405  H1  WAT  1030      45.109  45.737  53.112  1.00  0.00           H  
ATOM   4406  H2  WAT  1030      44.752  45.031  51.821  1.00  0.00           H  
ATOM   4407  O   WAT  1031      41.151  49.782  60.445  1.00  0.00           O  
ATOM   4408  H1  WAT  1031      40.226  49.649  60.653  1.00  0.00           H  
ATOM   4409  H2  WAT  1031      41.399  50.561  60.942  1.00  0.00           H  
ATOM   4410  O   WAT  1032      51.099  45.849  62.091  1.00  0.00           O  
ATOM   4411  H1  WAT  1032      50.191  45.780  61.797  1.00  0.00           H  
ATOM   4412  H2  WAT  1032      51.048  46.326  62.919  1.00  0.00           H  
ATOM   4413  O   WAT  1033      44.921  47.324  53.729  1.00  0.00           O  
ATOM   4414  H1  WAT  1033      44.801  47.770  54.568  1.00  0.00           H  
ATOM   4415  H2  WAT  1033      44.226  47.673  53.171  1.00  0.00           H  
ATOM   4416  O   WAT  1034      38.511  49.425  61.279  1.00  0.00           O  
ATOM   4417  H1  WAT  1034      38.641  49.678  62.193  1.00  0.00           H  
ATOM   4418  H2  WAT  1034      37.831  50.018  60.960  1.00  0.00           H  
ATOM   4419  O   WAT  1035      42.681  60.095  57.378  1.00  0.00           O  
ATOM   4420  H1  WAT  1035      42.604  61.046  57.457  1.00  0.00           H  
ATOM   4421  H2  WAT  1035      42.078  59.749  58.036  1.00  0.00           H  
ATOM   4422  O   WAT  1036      50.619  47.797  54.557  1.00  0.00           O  
ATOM   4423  H1  WAT  1036      51.531  48.029  54.382  1.00  0.00           H  
ATOM   4424  H2  WAT  1036      50.110  48.380  53.995  1.00  0.00           H  
ATOM   4425  O   WAT  1037      47.963  43.972  62.806  1.00  0.00           O  
ATOM   4426  H1  WAT  1037      47.101  44.270  63.098  1.00  0.00           H  
ATOM   4427  H2  WAT  1037      47.989  44.189  61.874  1.00  0.00           H  
ATOM   4428  O   WAT  1038      44.779  52.517  59.214  1.00  0.00           O  
ATOM   4429  H1  WAT  1038      45.243  52.795  58.424  1.00  0.00           H  
ATOM   4430  H2  WAT  1038      44.515  51.615  59.031  1.00  0.00           H  
ATOM   4431  O   WAT  1039      41.671  52.064  62.152  1.00  0.00           O  
ATOM   4432  H1  WAT  1039      42.242  52.492  61.513  1.00  0.00           H  
ATOM   4433  H2  WAT  1039      42.262  51.782  62.850  1.00  0.00           H  
ATOM   4434  O   WAT  1040      43.716  48.639  56.023  1.00  0.00           O  
ATOM   4435  H1  WAT  1040      44.418  49.091  56.490  1.00  0.00           H  
ATOM   4436  H2  WAT  1040      43.384  47.997  56.651  1.00  0.00           H  
ATOM   4437  O   WAT  1041      37.458  46.897  61.324  1.00  0.00           O  
ATOM   4438  H1  WAT  1041      36.668  47.153  60.848  1.00  0.00           H  
ATOM   4439  H2  WAT  1041      37.950  47.712  61.430  1.00  0.00           H  
ATOM   4440  O   WAT  1042      39.410  47.262  58.283  1.00  0.00           O  
ATOM   4441  H1  WAT  1042      38.613  47.374  58.801  1.00  0.00           H  
ATOM   4442  H2  WAT  1042      39.182  47.600  57.417  1.00  0.00           H  
ATOM   4443  O   WAT  1043      35.742  47.150  63.756  1.00  0.00           O  
ATOM   4444  H1  WAT  1043      35.993  48.035  64.022  1.00  0.00           H  
ATOM   4445  H2  WAT  1043      36.278  46.971  62.983  1.00  0.00           H  
ATOM   4446  O   WAT  1044      44.955  55.453  56.099  1.00  0.00           O  
ATOM   4447  H1  WAT  1044      44.820  56.298  56.527  1.00  0.00           H  
ATOM   4448  H2  WAT  1044      45.496  55.655  55.335  1.00  0.00           H  
ATOM   4449  O   WAT  1045      38.408  52.970  56.672  1.00  0.00           O  
ATOM   4450  H1  WAT  1045      38.921  53.765  56.822  1.00  0.00           H  
ATOM   4451  H2  WAT  1045      39.060  52.273  56.605  1.00  0.00           H  
ATOM   4452  O   WAT  1046      40.218  56.087  58.754  1.00  0.00           O  
ATOM   4453  H1  WAT  1046      40.394  57.009  58.566  1.00  0.00           H  
ATOM   4454  H2  WAT  1046      41.013  55.773  59.183  1.00  0.00           H  
ATOM   4455  O   WAT  1047      48.305  38.976  64.629  1.00  0.00           O  
ATOM   4456  H1  WAT  1047      47.961  39.866  64.553  1.00  0.00           H  
ATOM   4457  H2  WAT  1047      48.672  38.786  63.766  1.00  0.00           H  
ATOM   4458  O   WAT  1048      36.373  51.299  57.448  1.00  0.00           O  
ATOM   4459  H1  WAT  1048      37.211  51.709  57.231  1.00  0.00           H  
ATOM   4460  H2  WAT  1048      36.551  50.359  57.418  1.00  0.00           H  
ATOM   4461  O   WAT  1049      48.270  48.967  53.136  1.00  0.00           O  
ATOM   4462  H1  WAT  1049      47.754  49.737  53.375  1.00  0.00           H  
ATOM   4463  H2  WAT  1049      47.997  48.293  53.759  1.00  0.00           H  
ATOM   4464  O   WAT  1050      45.854  43.812  58.194  1.00  0.00           O  
ATOM   4465  H1  WAT  1050      44.998  43.423  58.015  1.00  0.00           H  
ATOM   4466  H2  WAT  1050      46.267  43.891  57.334  1.00  0.00           H  
ATOM   4467  O   WAT  1051      47.384  41.346  62.594  1.00  0.00           O  
ATOM   4468  H1  WAT  1051      46.881  41.309  61.780  1.00  0.00           H  
ATOM   4469  H2  WAT  1051      47.677  42.256  62.653  1.00  0.00           H  
ATOM   4470  O   WAT  1052      43.628  41.430  61.600  1.00  0.00           O  
ATOM   4471  H1  WAT  1052      44.494  41.235  61.241  1.00  0.00           H  
ATOM   4472  H2  WAT  1052      43.696  41.201  62.527  1.00  0.00           H  
ATOM   4473  O   WAT  1053      53.243  51.720  55.071  1.00  0.00           O  
ATOM   4474  H1  WAT  1053      52.466  51.381  54.627  1.00  0.00           H  
ATOM   4475  H2  WAT  1053      53.922  51.725  54.397  1.00  0.00           H  
ATOM   4476  O   WAT  1054      48.058  46.840  54.962  1.00  0.00           O  
ATOM   4477  H1  WAT  1054      47.753  47.154  55.813  1.00  0.00           H  
ATOM   4478  H2  WAT  1054      49.011  46.918  55.005  1.00  0.00           H  
ATOM   4479  O   WAT  1055      46.503  52.999  56.611  1.00  0.00           O  
ATOM   4480  H1  WAT  1055      45.975  52.264  56.299  1.00  0.00           H  
ATOM   4481  H2  WAT  1055      46.002  53.776  56.365  1.00  0.00           H  
ATOM   4482  O   WAT  1056      41.235  43.661  58.972  1.00  0.00           O  
ATOM   4483  H1  WAT  1056      41.809  43.438  58.239  1.00  0.00           H  
ATOM   4484  H2  WAT  1056      41.822  43.729  59.725  1.00  0.00           H  
ATOM   4485  O   WAT  1057      50.293  49.548  59.778  1.00  0.00           O  
ATOM   4486  H1  WAT  1057      50.806  50.181  60.280  1.00  0.00           H  
ATOM   4487  H2  WAT  1057      50.943  48.948  59.413  1.00  0.00           H  
ATOM   4488  O   WAT  1058      41.562  45.691  52.991  1.00  0.00           O  
ATOM   4489  H1  WAT  1058      40.725  46.028  53.312  1.00  0.00           H  
ATOM   4490  H2  WAT  1058      41.422  45.556  52.054  1.00  0.00           H  
ATOM   4491  O   WAT  1059      43.537  40.535  57.699  1.00  0.00           O  
ATOM   4492  H1  WAT  1059      42.883  40.220  57.075  1.00  0.00           H  
ATOM   4493  H2  WAT  1059      43.495  39.912  58.425  1.00  0.00           H  
ATOM   4494  O   WAT  1060      44.648  50.817  49.615  1.00  0.00           O  
ATOM   4495  H1  WAT  1060      43.741  50.586  49.814  1.00  0.00           H  
ATOM   4496  H2  WAT  1060      45.145  50.020  49.802  1.00  0.00           H  
ATOM   4497  O   WAT  1061      47.555  59.526  52.534  1.00  0.00           O  
ATOM   4498  H1  WAT  1061      46.881  59.830  53.143  1.00  0.00           H  
ATOM   4499  H2  WAT  1061      47.941  60.329  52.185  1.00  0.00           H  
ATOM   4500  O   WAT  1062      46.771  47.023  62.024  1.00  0.00           O  
ATOM   4501  H1  WAT  1062      45.853  47.244  61.866  1.00  0.00           H  
ATOM   4502  H2  WAT  1062      47.187  47.098  61.165  1.00  0.00           H  
ATOM   4503  O   WAT  1063      47.554  48.422  57.154  1.00  0.00           O  
ATOM   4504  H1  WAT  1063      48.301  48.934  56.845  1.00  0.00           H  
ATOM   4505  H2  WAT  1063      47.823  48.100  58.015  1.00  0.00           H  
ATOM   4506  O   WAT  1064      45.827  50.918  54.137  1.00  0.00           O  
ATOM   4507  H1  WAT  1064      44.918  50.634  54.234  1.00  0.00           H  
ATOM   4508  H2  WAT  1064      45.856  51.338  53.277  1.00  0.00           H  
ATOM   4509  O   WAT  1065      51.059  54.529  57.906  1.00  0.00           O  
ATOM   4510  H1  WAT  1065      50.605  53.688  57.963  1.00  0.00           H  
ATOM   4511  H2  WAT  1065      50.428  55.165  58.244  1.00  0.00           H  
ATOM   4512  O   WAT  1066      50.002  45.458  59.136  1.00  0.00           O  
ATOM   4513  H1  WAT  1066      49.264  44.945  59.467  1.00  0.00           H  
ATOM   4514  H2  WAT  1066      50.255  45.018  58.325  1.00  0.00           H  
ATOM   4515  O   WAT  1067      50.103  38.235  59.730  1.00  0.00           O  
ATOM   4516  H1  WAT  1067      50.409  37.375  59.443  1.00  0.00           H  
ATOM   4517  H2  WAT  1067      50.829  38.827  59.530  1.00  0.00           H  
ATOM   4518  O   WAT  1068      36.396  48.638  58.119  1.00  0.00           O  
ATOM   4519  H1  WAT  1068      36.198  48.045  57.394  1.00  0.00           H  
ATOM   4520  H2  WAT  1068      35.840  48.334  58.836  1.00  0.00           H  
ATOM   4521  O   WAT  1069      44.375  48.531  60.238  1.00  0.00           O  
ATOM   4522  H1  WAT  1069      44.430  47.578  60.162  1.00  0.00           H  
ATOM   4523  H2  WAT  1069      43.564  48.687  60.722  1.00  0.00           H  
ATOM   4524  O   WAT  1070      45.524  52.459  51.476  1.00  0.00           O  
ATOM   4525  H1  WAT  1070      45.086  51.742  51.016  1.00  0.00           H  
ATOM   4526  H2  WAT  1070      46.266  52.686  50.914  1.00  0.00           H  
ATOM   4527  O   WAT  1071      42.315  47.148  57.997  1.00  0.00           O  
ATOM   4528  H1  WAT  1071      41.501  47.448  58.404  1.00  0.00           H  
ATOM   4529  H2  WAT  1071      42.811  46.754  58.715  1.00  0.00           H  
ATOM   4530  O   WAT  1072      53.642  50.734  57.534  1.00  0.00           O  
ATOM   4531  H1  WAT  1072      53.504  50.925  56.606  1.00  0.00           H  
ATOM   4532  H2  WAT  1072      53.285  51.496  57.990  1.00  0.00           H  
ATOM   4533  O   WAT  1073      41.806  44.720  63.613  1.00  0.00           O  
ATOM   4534  H1  WAT  1073      42.446  44.579  62.916  1.00  0.00           H  
ATOM   4535  H2  WAT  1073      40.974  44.434  63.237  1.00  0.00           H  
ATOM   4536  O   WAT  1074      42.582  54.021  59.727  1.00  0.00           O  
ATOM   4537  H1  WAT  1074      43.376  53.526  59.525  1.00  0.00           H  
ATOM   4538  H2  WAT  1074      41.871  53.492  59.364  1.00  0.00           H  
ATOM   4539  O   WAT  1075      38.890  48.165  55.803  1.00  0.00           O  
ATOM   4540  H1  WAT  1075      37.960  48.103  56.020  1.00  0.00           H  
ATOM   4541  H2  WAT  1075      38.986  47.642  55.006  1.00  0.00           H  
ATOM   4542  O   WAT  1076      38.809  44.690  58.391  1.00  0.00           O  
ATOM   4543  H1  WAT  1076      39.070  45.605  58.281  1.00  0.00           H  
ATOM   4544  H2  WAT  1076      39.631  44.223  58.540  1.00  0.00           H  
ATOM   4545  O   WAT  1077      40.281  46.104  65.560  1.00  0.00           O  
ATOM   4546  H1  WAT  1077      40.954  45.896  64.912  1.00  0.00           H  
ATOM   4547  H2  WAT  1077      39.454  45.906  65.121  1.00  0.00           H  
ATOM   4548  O   WAT  1078      45.754  59.694  54.749  1.00  0.00           O  
ATOM   4549  H1  WAT  1078      45.929  59.223  55.564  1.00  0.00           H  
ATOM   4550  H2  WAT  1078      45.067  60.321  54.977  1.00  0.00           H  
ATOM   4551  O   WAT  1079      49.646  51.317  51.069  1.00  0.00           O  
ATOM   4552  H1  WAT  1079      49.029  50.592  50.972  1.00  0.00           H  
ATOM   4553  H2  WAT  1079      49.177  52.078  50.726  1.00  0.00           H  
ATOM   4554  O   WAT  1080      41.435  45.536  50.191  1.00  0.00           O  
ATOM   4555  H1  WAT  1080      40.558  45.415  49.827  1.00  0.00           H  
ATOM   4556  H2  WAT  1080      41.911  44.744  49.939  1.00  0.00           H  
ATOM   4557  O   WAT  1081      32.956  50.323  60.285  1.00  0.00           O  
ATOM   4558  H1  WAT  1081      33.643  50.010  59.698  1.00  0.00           H  
ATOM   4559  H2  WAT  1081      32.800  51.228  60.012  1.00  0.00           H  
ATOM   4560  O   WAT  1082      37.759  45.212  64.714  1.00  0.00           O  
ATOM   4561  H1  WAT  1082      37.675  44.605  63.979  1.00  0.00           H  
ATOM   4562  H2  WAT  1082      36.937  45.703  64.715  1.00  0.00           H  
ATOM   4563  O   WAT  1083      44.622  57.888  57.438  1.00  0.00           O  
ATOM   4564  H1  WAT  1083      43.839  58.431  57.531  1.00  0.00           H  
ATOM   4565  H2  WAT  1083      45.321  58.406  57.837  1.00  0.00           H  
ATOM   4566  O   WAT  1084      47.932  43.698  60.081  1.00  0.00           O  
ATOM   4567  H1  WAT  1084      48.428  42.945  59.761  1.00  0.00           H  
ATOM   4568  H2  WAT  1084      47.160  43.734  59.515  1.00  0.00           H  
ATOM   4569  O   WAT  1085      49.015  52.455  57.655  1.00  0.00           O  
ATOM   4570  H1  WAT  1085      48.080  52.575  57.485  1.00  0.00           H  
ATOM   4571  H2  WAT  1085      49.192  51.552  57.391  1.00  0.00           H  
ATOM   4572  O   WAT  1086      44.515  45.840  59.808  1.00  0.00           O  
ATOM   4573  H1  WAT  1086      44.145  45.287  60.496  1.00  0.00           H  
ATOM   4574  H2  WAT  1086      45.011  45.235  59.256  1.00  0.00           H  
ATOM   4575  O   WAT  1087      52.402  48.297  58.190  1.00  0.00           O  
ATOM   4576  H1  WAT  1087      52.868  49.130  58.116  1.00  0.00           H  
ATOM   4577  H2  WAT  1087      52.853  47.831  58.894  1.00  0.00           H  
ATOM   4578  O   WAT  1088      50.469  54.641  55.188  1.00  0.00           O  
ATOM   4579  H1  WAT  1088      50.745  54.527  56.098  1.00  0.00           H  
ATOM   4580  H2  WAT  1088      49.600  54.243  55.150  1.00  0.00           H  
ATOM   4581  O   WAT  1089      50.373  40.665  62.229  1.00  0.00           O  
ATOM   4582  H1  WAT  1089      49.460  40.895  62.397  1.00  0.00           H  
ATOM   4583  H2  WAT  1089      50.803  40.749  63.080  1.00  0.00           H  
ATOM   4584  O   WAT  1090      47.439  57.817  56.093  1.00  0.00           O  
ATOM   4585  H1  WAT  1090      47.968  57.306  55.480  1.00  0.00           H  
ATOM   4586  H2  WAT  1090      47.702  57.501  56.958  1.00  0.00           H  
ATOM   4587  O   WAT  1091      40.795  58.868  58.853  1.00  0.00           O  
ATOM   4588  H1  WAT  1091      40.126  59.353  58.369  1.00  0.00           H  
ATOM   4589  H2  WAT  1091      40.656  59.115  59.767  1.00  0.00           H  
ATOM   4590  O   WAT  1092      32.532  48.404  62.557  1.00  0.00           O  
ATOM   4591  H1  WAT  1092      32.571  47.870  63.351  1.00  0.00           H  
ATOM   4592  H2  WAT  1092      32.027  47.877  61.938  1.00  0.00           H  
ATOM   4593  O   WAT  1093      39.912  43.250  66.053  1.00  0.00           O  
ATOM   4594  H1  WAT  1093      39.976  44.111  65.641  1.00  0.00           H  
ATOM   4595  H2  WAT  1093      39.848  42.637  65.321  1.00  0.00           H  
ATOM   4596  O   WAT  1094      36.163  47.130  55.633  1.00  0.00           O  
ATOM   4597  H1  WAT  1094      36.459  46.221  55.579  1.00  0.00           H  
ATOM   4598  H2  WAT  1094      35.262  47.109  55.311  1.00  0.00           H  
ATOM   4599  O   WAT  1095      39.693  45.206  61.615  1.00  0.00           O  
ATOM   4600  H1  WAT  1095      38.971  45.819  61.476  1.00  0.00           H  
ATOM   4601  H2  WAT  1095      40.482  45.741  61.537  1.00  0.00           H  
ATOM   4602  O   WAT  1096      37.892  44.811  55.756  1.00  0.00           O  
ATOM   4603  H1  WAT  1096      37.563  43.931  55.574  1.00  0.00           H  
ATOM   4604  H2  WAT  1096      38.246  44.756  56.644  1.00  0.00           H  
ATOM   4605  O   WAT  1097      41.006  45.099  56.124  1.00  0.00           O  
ATOM   4606  H1  WAT  1097      41.346  45.627  55.402  1.00  0.00           H  
ATOM   4607  H2  WAT  1097      41.454  45.437  56.900  1.00  0.00           H  
ATOM   4608  O   WAT  1098      43.701  43.482  65.574  1.00  0.00           O  
ATOM   4609  H1  WAT  1098      43.360  42.683  65.976  1.00  0.00           H  
ATOM   4610  H2  WAT  1098      42.995  43.782  65.002  1.00  0.00           H  
ATOM   4611  O   WAT  1099      44.352  40.567  64.027  1.00  0.00           O  
ATOM   4612  H1  WAT  1099      45.175  40.093  63.905  1.00  0.00           H  
ATOM   4613  H2  WAT  1099      44.596  41.346  64.527  1.00  0.00           H  
ATOM   4614  O   WAT  1100      42.993  43.596  54.323  1.00  0.00           O  
ATOM   4615  H1  WAT  1100      43.714  43.974  53.820  1.00  0.00           H  
ATOM   4616  H2  WAT  1100      42.370  44.315  54.427  1.00  0.00           H  
ATOM   4617  O   WAT  1101      47.136  44.301  55.259  1.00  0.00           O  
ATOM   4618  H1  WAT  1101      47.353  45.183  54.958  1.00  0.00           H  
ATOM   4619  H2  WAT  1101      46.656  43.909  54.530  1.00  0.00           H  
ATOM   4620  O   WAT  1102      41.876  47.259  61.836  1.00  0.00           O  
ATOM   4621  H1  WAT  1102      41.731  47.573  62.729  1.00  0.00           H  
ATOM   4622  H2  WAT  1102      41.399  47.878  61.283  1.00  0.00           H  
ATOM   4623  O   WAT  1103      43.736  44.249  61.884  1.00  0.00           O  
ATOM   4624  H1  WAT  1103      43.722  43.354  61.548  1.00  0.00           H  
ATOM   4625  H2  WAT  1103      44.453  44.256  62.518  1.00  0.00           H  
ATOM   4626  O   WAT  1104      45.588  44.683  63.930  1.00  0.00           O  
ATOM   4627  H1  WAT  1104      45.330  45.605  63.928  1.00  0.00           H  
ATOM   4628  H2  WAT  1104      45.057  44.286  64.620  1.00  0.00           H  
ATOM   4629  O   WAT  1105      36.351  49.800  64.775  1.00  0.00           O  
ATOM   4630  H1  WAT  1105      35.806  50.576  64.907  1.00  0.00           H  
ATOM   4631  H2  WAT  1105      37.229  50.147  64.617  1.00  0.00           H  
ATOM   4632  O   WAT  1106      43.139  43.131  57.153  1.00  0.00           O  
ATOM   4633  H1  WAT  1106      43.261  42.203  57.352  1.00  0.00           H  
ATOM   4634  H2  WAT  1106      42.850  43.145  56.241  1.00  0.00           H  
ATOM   4635  O   WAT  1107      46.009  40.816  60.290  1.00  0.00           O  
ATOM   4636  H1  WAT  1107      46.031  40.880  59.335  1.00  0.00           H  
ATOM   4637  H2  WAT  1107      46.425  39.977  60.484  1.00  0.00           H  
ATOM   4638  O   WAT  1108      56.387  50.552  58.328  1.00  0.00           O  
ATOM   4639  H1  WAT  1108      56.830  49.803  57.930  1.00  0.00           H  
ATOM   4640  H2  WAT  1108      55.510  50.543  57.945  1.00  0.00           H  
ATOM   4641  O   WAT  1109      51.521  57.105  53.808  1.00  0.00           O  
ATOM   4642  H1  WAT  1109      52.216  57.726  54.027  1.00  0.00           H  
ATOM   4643  H2  WAT  1109      51.863  56.254  54.084  1.00  0.00           H  
ATOM   4644  O   WAT  1110      53.420  54.555  55.337  1.00  0.00           O  
ATOM   4645  H1  WAT  1110      53.945  54.894  54.612  1.00  0.00           H  
ATOM   4646  H2  WAT  1110      53.332  53.620  55.153  1.00  0.00           H  
ATOM   4647  O   WAT  1111      37.583  56.813  59.699  1.00  0.00           O  
ATOM   4648  H1  WAT  1111      38.409  56.514  59.319  1.00  0.00           H  
ATOM   4649  H2  WAT  1111      37.232  56.044  60.148  1.00  0.00           H  
ATOM   4650  O   WAT  1112      35.784  54.732  60.658  1.00  0.00           O  
ATOM   4651  H1  WAT  1112      34.947  54.304  60.476  1.00  0.00           H  
ATOM   4652  H2  WAT  1112      35.756  54.925  61.595  1.00  0.00           H  
ATOM   4653  O   WAT  1113      42.112  54.716  55.245  1.00  0.00           O  
ATOM   4654  H1  WAT  1113      42.261  55.400  54.591  1.00  0.00           H  
ATOM   4655  H2  WAT  1113      42.919  54.697  55.760  1.00  0.00           H  
ATOM   4656  O   WAT  1114      39.868  50.743  56.251  1.00  0.00           O  
ATOM   4657  H1  WAT  1114      39.622  49.839  56.449  1.00  0.00           H  
ATOM   4658  H2  WAT  1114      40.037  50.745  55.309  1.00  0.00           H  
ATOM   4659  O   WAT  1115      47.557  41.615  65.633  1.00  0.00           O  
ATOM   4660  H1  WAT  1115      48.076  42.351  65.308  1.00  0.00           H  
ATOM   4661  H2  WAT  1115      47.203  41.922  66.468  1.00  0.00           H  
ATOM   4662  O   WAT  1116      39.137  46.476  53.749  1.00  0.00           O  
ATOM   4663  H1  WAT  1116      38.444  46.550  53.093  1.00  0.00           H  
ATOM   4664  H2  WAT  1116      38.892  45.712  54.272  1.00  0.00           H  
ATOM   4665  O   WAT  1117      47.809  38.035  61.153  1.00  0.00           O  
ATOM   4666  H1  WAT  1117      48.089  37.368  61.779  1.00  0.00           H  
ATOM   4667  H2  WAT  1117      48.594  38.228  60.641  1.00  0.00           H  
ATOM   4668  O   WAT  1118      45.612  57.211  52.716  1.00  0.00           O  
ATOM   4669  H1  WAT  1118      45.039  57.830  52.263  1.00  0.00           H  
ATOM   4670  H2  WAT  1118      46.185  57.761  53.250  1.00  0.00           H  
ATOM   4671  O   WAT  1119      48.832  57.495  53.847  1.00  0.00           O  
ATOM   4672  H1  WAT  1119      49.765  57.429  54.050  1.00  0.00           H  
ATOM   4673  H2  WAT  1119      48.744  58.330  53.388  1.00  0.00           H  
ATOM   4674  O   WAT  1120      51.461  56.811  50.807  1.00  0.00           O  
ATOM   4675  H1  WAT  1120      51.382  56.477  51.701  1.00  0.00           H  
ATOM   4676  H2  WAT  1120      52.282  57.304  50.806  1.00  0.00           H  
ATOM   4677  O   WAT  1121      45.997  48.547  50.057  1.00  0.00           O  
ATOM   4678  H1  WAT  1121      46.943  48.418  50.126  1.00  0.00           H  
ATOM   4679  H2  WAT  1121      45.618  47.809  50.534  1.00  0.00           H  
ATOM   4680  O   WAT  1122      51.969  40.213  60.020  1.00  0.00           O  
ATOM   4681  H1  WAT  1122      51.771  39.904  60.905  1.00  0.00           H  
ATOM   4682  H2  WAT  1122      52.579  40.939  60.150  1.00  0.00           H  
ATOM   4683  O   WAT  1123      44.181  46.472  49.993  1.00  0.00           O  
ATOM   4684  H1  WAT  1123      43.274  46.175  50.069  1.00  0.00           H  
ATOM   4685  H2  WAT  1123      44.459  46.175  49.126  1.00  0.00           H  
ATOM   4686  O   WAT  1124      35.099  47.793  60.443  1.00  0.00           O  
ATOM   4687  H1  WAT  1124      34.779  46.939  60.150  1.00  0.00           H  
ATOM   4688  H2  WAT  1124      34.552  48.008  61.199  1.00  0.00           H  
ATOM   4689  O   WAT  1125      38.877  50.509  64.160  1.00  0.00           O  
ATOM   4690  H1  WAT  1125      39.095  51.441  64.179  1.00  0.00           H  
ATOM   4691  H2  WAT  1125      39.289  50.150  64.945  1.00  0.00           H  
ATOM   4692  O   WAT  1126      45.797  41.016  56.147  1.00  0.00           O  
ATOM   4693  H1  WAT  1126      44.987  40.671  56.523  1.00  0.00           H  
ATOM   4694  H2  WAT  1126      46.486  40.707  56.736  1.00  0.00           H  
ATOM   4695  O   WAT  1127      47.726  40.094  57.770  1.00  0.00           O  
ATOM   4696  H1  WAT  1127      48.279  40.513  58.429  1.00  0.00           H  
ATOM   4697  H2  WAT  1127      47.963  39.167  57.812  1.00  0.00           H  
ATOM   4698  O   WAT  1128      42.951  43.331  50.134  1.00  0.00           O  
ATOM   4699  H1  WAT  1128      43.813  43.656  50.394  1.00  0.00           H  
ATOM   4700  H2  WAT  1128      43.136  42.544  49.621  1.00  0.00           H  
ATOM   4701  O   WAT  1129      34.968  51.413  62.412  1.00  0.00           O  
ATOM   4702  H1  WAT  1129      34.274  50.998  61.899  1.00  0.00           H  
ATOM   4703  H2  WAT  1129      35.715  51.455  61.816  1.00  0.00           H  
ATOM   4704  O   WAT  1130      51.104  42.204  57.278  1.00  0.00           O  
ATOM   4705  H1  WAT  1130      50.524  42.862  56.895  1.00  0.00           H  
ATOM   4706  H2  WAT  1130      50.838  41.381  56.866  1.00  0.00           H  
ATOM   4707  O   WAT  1131      49.555  41.604  59.480  1.00  0.00           O  
ATOM   4708  H1  WAT  1131      50.054  41.716  58.671  1.00  0.00           H  
ATOM   4709  H2  WAT  1131      50.198  41.300  60.120  1.00  0.00           H  
ATOM   4710  O   WAT  1132      36.881  51.345  60.289  1.00  0.00           O  
ATOM   4711  H1  WAT  1132      36.858  51.444  59.337  1.00  0.00           H  
ATOM   4712  H2  WAT  1132      37.191  52.191  60.611  1.00  0.00           H  
ATOM   4713  O   WAT  1133      49.887  44.364  56.333  1.00  0.00           O  
ATOM   4714  H1  WAT  1133      48.999  44.649  56.115  1.00  0.00           H  
ATOM   4715  H2  WAT  1133      50.302  44.203  55.486  1.00  0.00           H  
ATOM   4716  O   WAT  1134      53.238  44.388  60.049  1.00  0.00           O  
ATOM   4717  H1  WAT  1134      54.014  44.878  60.321  1.00  0.00           H  
ATOM   4718  H2  WAT  1134      52.513  44.814  60.506  1.00  0.00           H  
ATOM   4719  O   WAT  1135      55.675  45.101  61.106  1.00  0.00           O  
ATOM   4720  H1  WAT  1135      56.270  44.861  60.395  1.00  0.00           H  
ATOM   4721  H2  WAT  1135      55.748  44.382  61.734  1.00  0.00           H  
ATOM   4722  O   WAT  1136      49.031  54.128  50.428  1.00  0.00           O  
ATOM   4723  H1  WAT  1136      49.735  54.333  51.044  1.00  0.00           H  
ATOM   4724  H2  WAT  1136      48.307  54.696  50.693  1.00  0.00           H  
ATOM   4725  O   WAT  1137      49.861  49.879  56.548  1.00  0.00           O  
ATOM   4726  H1  WAT  1137      49.804  50.336  55.709  1.00  0.00           H  
ATOM   4727  H2  WAT  1137      50.414  49.118  56.371  1.00  0.00           H  
ATOM   4728  O   WAT  1138      53.671  45.668  57.373  1.00  0.00           O  
ATOM   4729  H1  WAT  1138      53.415  45.268  58.204  1.00  0.00           H  
ATOM   4730  H2  WAT  1138      53.047  46.383  57.248  1.00  0.00           H  
ATOM   4731  O   WAT  1139      50.940  54.566  52.478  1.00  0.00           O  
ATOM   4732  H1  WAT  1139      51.774  54.135  52.296  1.00  0.00           H  
ATOM   4733  H2  WAT  1139      50.778  54.395  53.406  1.00  0.00           H  
ATOM   4734  O   WAT  1140      50.594  51.070  53.844  1.00  0.00           O  
ATOM   4735  H1  WAT  1140      50.539  50.904  52.902  1.00  0.00           H  
ATOM   4736  H2  WAT  1140      49.969  51.777  54.000  1.00  0.00           H  
ATOM   4737  O   WAT  1141      35.383  46.306  67.670  1.00  0.00           O  
ATOM   4738  H1  WAT  1141      36.029  45.796  68.158  1.00  0.00           H  
ATOM   4739  H2  WAT  1141      35.175  47.043  68.244  1.00  0.00           H  
ATOM   4740  O   WAT  1142      43.904  40.570  53.422  1.00  0.00           O  
ATOM   4741  H1  WAT  1142      43.892  41.515  53.579  1.00  0.00           H  
ATOM   4742  H2  WAT  1142      44.796  40.387  53.128  1.00  0.00           H  
ATOM   4743  O   WAT  1143      47.719  37.165  57.677  1.00  0.00           O  
ATOM   4744  H1  WAT  1143      46.952  36.611  57.822  1.00  0.00           H  
ATOM   4745  H2  WAT  1143      48.130  37.237  58.538  1.00  0.00           H  
ATOM   4746  O   WAT  1144      54.078  63.805  51.841  1.00  0.00           O  
ATOM   4747  H1  WAT  1144      54.330  63.283  51.080  1.00  0.00           H  
ATOM   4748  H2  WAT  1144      53.140  63.642  51.944  1.00  0.00           H  
ATOM   4749  O   WAT  1145      52.401  61.020  52.991  1.00  0.00           O  
ATOM   4750  H1  WAT  1145      51.565  61.358  53.312  1.00  0.00           H  
ATOM   4751  H2  WAT  1145      52.261  60.885  52.054  1.00  0.00           H  
ATOM   4752  O   WAT  1146      55.487  66.146  49.615  1.00  0.00           O  
ATOM   4753  H1  WAT  1146      54.580  65.915  49.814  1.00  0.00           H  
ATOM   4754  H2  WAT  1146      55.985  65.350  49.802  1.00  0.00           H  
ATOM   4755  O   WAT  1147      52.275  60.865  50.191  1.00  0.00           O  
ATOM   4756  H1  WAT  1147      51.398  60.744  49.827  1.00  0.00           H  
ATOM   4757  H2  WAT  1147      52.751  60.074  49.939  1.00  0.00           H  
ATOM   4758  O   WAT  1148      47.003  62.459  55.633  1.00  0.00           O  
ATOM   4759  H1  WAT  1148      47.298  61.550  55.579  1.00  0.00           H  
ATOM   4760  H2  WAT  1148      46.102  62.438  55.311  1.00  0.00           H  
ATOM   4761  O   WAT  1149      53.832  58.925  54.323  1.00  0.00           O  
ATOM   4762  H1  WAT  1149      54.553  59.303  53.820  1.00  0.00           H  
ATOM   4763  H2  WAT  1149      53.209  59.644  54.427  1.00  0.00           H  
ATOM   4764  O   WAT  1150      49.977  61.805  53.749  1.00  0.00           O  
ATOM   4765  H1  WAT  1150      49.284  61.879  53.093  1.00  0.00           H  
ATOM   4766  H2  WAT  1150      49.732  61.041  54.272  1.00  0.00           H  
ATOM   4767  O   WAT  1151      56.836  63.876  50.057  1.00  0.00           O  
ATOM   4768  H1  WAT  1151      57.782  63.747  50.126  1.00  0.00           H  
ATOM   4769  H2  WAT  1151      56.458  63.138  50.534  1.00  0.00           H  
ATOM   4770  O   WAT  1152      55.020  61.801  49.993  1.00  0.00           O  
ATOM   4771  H1  WAT  1152      54.114  61.505  50.069  1.00  0.00           H  
ATOM   4772  H2  WAT  1152      55.298  61.504  49.126  1.00  0.00           H  
ATOM   4773  O   WAT  1153      53.790  58.660  50.134  1.00  0.00           O  
ATOM   4774  H1  WAT  1153      54.652  58.986  50.394  1.00  0.00           H  
ATOM   4775  H2  WAT  1153      53.975  57.873  49.621  1.00  0.00           H  
ATOM   4776  O   WAT  1154      54.743  55.900  53.422  1.00  0.00           O  
ATOM   4777  H1  WAT  1154      54.731  56.844  53.579  1.00  0.00           H  
ATOM   4778  H2  WAT  1154      55.636  55.717  53.128  1.00  0.00           H  
ATOM   4779  O   WAT  1155      27.050  -3.898  49.298  1.00  0.00           O  
ATOM   4780  H1  WAT  1155      27.688  -4.017  48.594  1.00  0.00           H  
ATOM   4781  H2  WAT  1155      26.932  -2.950  49.357  1.00  0.00           H  
ATOM   4782  O   WAT  1156      23.859  -3.945  49.234  1.00  0.00           O  
ATOM   4783  H1  WAT  1156      23.521  -4.061  48.346  1.00  0.00           H  
ATOM   4784  H2  WAT  1156      24.728  -4.346  49.214  1.00  0.00           H  
ATOM   4785  O   WAT  1157      19.718  -2.092  45.224  1.00  0.00           O  
ATOM   4786  H1  WAT  1157      19.154  -2.183  44.455  1.00  0.00           H  
ATOM   4787  H2  WAT  1157      19.603  -2.912  45.704  1.00  0.00           H  
ATOM   4788  O   WAT  1158      17.264  -0.597  48.062  1.00  0.00           O  
ATOM   4789  H1  WAT  1158      18.056  -0.937  47.647  1.00  0.00           H  
ATOM   4790  H2  WAT  1158      17.504  -0.487  48.982  1.00  0.00           H  
ATOM   4791  O   WAT  1159      25.298   1.575  40.535  1.00  0.00           O  
ATOM   4792  H1  WAT  1159      24.646   2.161  40.149  1.00  0.00           H  
ATOM   4793  H2  WAT  1159      26.092   2.106  40.595  1.00  0.00           H  
ATOM   4794  O   WAT  1160      19.223  -1.336  40.934  1.00  0.00           O  
ATOM   4795  H1  WAT  1160      19.996  -1.883  40.795  1.00  0.00           H  
ATOM   4796  H2  WAT  1160      19.576  -0.471  41.145  1.00  0.00           H  
ATOM   4797  O   WAT  1161      26.775  -0.736  41.072  1.00  0.00           O  
ATOM   4798  H1  WAT  1161      26.140  -0.662  41.784  1.00  0.00           H  
ATOM   4799  H2  WAT  1161      26.445  -0.146  40.394  1.00  0.00           H  
ATOM   4800  O   WAT  1162      21.279  -3.274  40.768  1.00  0.00           O  
ATOM   4801  H1  WAT  1162      21.163  -3.949  41.436  1.00  0.00           H  
ATOM   4802  H2  WAT  1162      21.390  -3.760  39.952  1.00  0.00           H  
ATOM   4803  O   WAT  1163      23.623  -3.813  44.473  1.00  0.00           O  
ATOM   4804  H1  WAT  1163      23.258  -4.340  45.184  1.00  0.00           H  
ATOM   4805  H2  WAT  1163      24.479  -4.203  44.300  1.00  0.00           H  
ATOM   4806  O   WAT  1164      26.021  -0.322  51.136  1.00  0.00           O  
ATOM   4807  H1  WAT  1164      25.721   0.581  51.027  1.00  0.00           H  
ATOM   4808  H2  WAT  1164      25.676  -0.589  51.988  1.00  0.00           H  
ATOM   4809  O   WAT  1165      21.003   6.443  44.103  1.00  0.00           O  
ATOM   4810  H1  WAT  1165      20.925   7.393  44.182  1.00  0.00           H  
ATOM   4811  H2  WAT  1165      20.399   6.097  44.760  1.00  0.00           H  
ATOM   4812  O   WAT  1166      27.547  -0.873  48.673  1.00  0.00           O  
ATOM   4813  H1  WAT  1166      26.918  -0.709  47.971  1.00  0.00           H  
ATOM   4814  H2  WAT  1166      27.160  -0.459  49.444  1.00  0.00           H  
ATOM   4815  O   WAT  1167      31.426   0.062  46.028  1.00  0.00           O  
ATOM   4816  H1  WAT  1167      30.741   0.442  45.477  1.00  0.00           H  
ATOM   4817  H2  WAT  1167      31.511   0.672  46.761  1.00  0.00           H  
ATOM   4818  O   WAT  1168      28.681  -2.292  52.627  1.00  0.00           O  
ATOM   4819  H1  WAT  1168      28.893  -1.648  51.951  1.00  0.00           H  
ATOM   4820  H2  WAT  1168      28.634  -3.125  52.159  1.00  0.00           H  
ATOM   4821  O   WAT  1169      23.100  -1.136  45.938  1.00  0.00           O  
ATOM   4822  H1  WAT  1169      23.564  -0.857  45.149  1.00  0.00           H  
ATOM   4823  H2  WAT  1169      22.836  -2.037  45.755  1.00  0.00           H  
ATOM   4824  O   WAT  1170      19.993  -1.588  48.876  1.00  0.00           O  
ATOM   4825  H1  WAT  1170      20.563  -1.160  48.238  1.00  0.00           H  
ATOM   4826  H2  WAT  1170      20.583  -1.870  49.575  1.00  0.00           H  
ATOM   4827  O   WAT  1171      29.796   0.586  50.799  1.00  0.00           O  
ATOM   4828  H1  WAT  1171      30.618   0.184  50.518  1.00  0.00           H  
ATOM   4829  H2  WAT  1171      29.792   0.482  51.751  1.00  0.00           H  
ATOM   4830  O   WAT  1172      23.277   1.801  42.823  1.00  0.00           O  
ATOM   4831  H1  WAT  1172      23.141   2.646  43.252  1.00  0.00           H  
ATOM   4832  H2  WAT  1172      23.817   2.003  42.060  1.00  0.00           H  
ATOM   4833  O   WAT  1173      16.729  -0.682  43.396  1.00  0.00           O  
ATOM   4834  H1  WAT  1173      17.242   0.113  43.547  1.00  0.00           H  
ATOM   4835  H2  WAT  1173      17.382  -1.379  43.329  1.00  0.00           H  
ATOM   4836  O   WAT  1174      18.539   2.435  45.478  1.00  0.00           O  
ATOM   4837  H1  WAT  1174      18.716   3.357  45.291  1.00  0.00           H  
ATOM   4838  H2  WAT  1174      19.335   2.121  45.908  1.00  0.00           H  
ATOM   4839  O   WAT  1175      19.662   3.953  51.479  1.00  0.00           O  
ATOM   4840  H1  WAT  1175      20.213   3.824  50.707  1.00  0.00           H  
ATOM   4841  H2  WAT  1175      18.823   4.252  51.129  1.00  0.00           H  
ATOM   4842  O   WAT  1176      27.001   2.703  54.982  1.00  0.00           O  
ATOM   4843  H1  WAT  1176      26.983   3.524  54.490  1.00  0.00           H  
ATOM   4844  H2  WAT  1176      27.923   2.579  55.207  1.00  0.00           H  
ATOM   4845  O   WAT  1177      31.564  -1.932  41.796  1.00  0.00           O  
ATOM   4846  H1  WAT  1177      30.787  -2.271  41.351  1.00  0.00           H  
ATOM   4847  H2  WAT  1177      32.243  -1.927  41.121  1.00  0.00           H  
ATOM   4848  O   WAT  1178      24.824  -0.654  43.336  1.00  0.00           O  
ATOM   4849  H1  WAT  1178      24.296  -1.388  43.023  1.00  0.00           H  
ATOM   4850  H2  WAT  1178      24.323   0.124  43.090  1.00  0.00           H  
ATOM   4851  O   WAT  1179      29.803  -2.459  48.452  1.00  0.00           O  
ATOM   4852  H1  WAT  1179      29.146  -1.769  48.540  1.00  0.00           H  
ATOM   4853  H2  WAT  1179      30.607  -2.069  48.796  1.00  0.00           H  
ATOM   4854  O   WAT  1180      22.969  -2.836  36.339  1.00  0.00           O  
ATOM   4855  H1  WAT  1180      22.062  -3.067  36.538  1.00  0.00           H  
ATOM   4856  H2  WAT  1180      23.466  -3.632  36.527  1.00  0.00           H  
ATOM   4857  O   WAT  1181      25.876   5.874  39.259  1.00  0.00           O  
ATOM   4858  H1  WAT  1181      25.202   6.177  39.867  1.00  0.00           H  
ATOM   4859  H2  WAT  1181      26.263   6.677  38.909  1.00  0.00           H  
ATOM   4860  O   WAT  1182      24.148  -2.734  40.862  1.00  0.00           O  
ATOM   4861  H1  WAT  1182      23.239  -3.018  40.959  1.00  0.00           H  
ATOM   4862  H2  WAT  1182      24.178  -2.314  40.002  1.00  0.00           H  
ATOM   4863  O   WAT  1183      29.380   0.876  44.631  1.00  0.00           O  
ATOM   4864  H1  WAT  1183      28.926   0.035  44.687  1.00  0.00           H  
ATOM   4865  H2  WAT  1183      28.749   1.512  44.968  1.00  0.00           H  
ATOM   4866  O   WAT  1184      27.823   2.714  45.566  1.00  0.00           O  
ATOM   4867  H1  WAT  1184      28.116   3.275  44.847  1.00  0.00           H  
ATOM   4868  H2  WAT  1184      28.333   3.007  46.321  1.00  0.00           H  
ATOM   4869  O   WAT  1185      23.846  -1.193  38.200  1.00  0.00           O  
ATOM   4870  H1  WAT  1185      23.408  -1.910  37.741  1.00  0.00           H  
ATOM   4871  H2  WAT  1185      24.587  -0.966  37.639  1.00  0.00           H  
ATOM   4872  O   WAT  1186      22.787   3.492  46.655  1.00  0.00           O  
ATOM   4873  H1  WAT  1186      22.744   3.718  45.726  1.00  0.00           H  
ATOM   4874  H2  WAT  1186      23.703   3.258  46.804  1.00  0.00           H  
ATOM   4875  O   WAT  1187      31.990  -0.850  49.269  1.00  0.00           O  
ATOM   4876  H1  WAT  1187      32.424  -0.943  50.118  1.00  0.00           H  
ATOM   4877  H2  WAT  1187      32.703  -0.874  48.631  1.00  0.00           H  
ATOM   4878  O   WAT  1188      20.903   0.368  46.451  1.00  0.00           O  
ATOM   4879  H1  WAT  1188      21.697  -0.127  46.250  1.00  0.00           H  
ATOM   4880  H2  WAT  1188      20.192  -0.160  46.088  1.00  0.00           H  
ATOM   4881  O   WAT  1189      25.723   2.750  50.803  1.00  0.00           O  
ATOM   4882  H1  WAT  1189      25.776   3.319  51.570  1.00  0.00           H  
ATOM   4883  H2  WAT  1189      24.854   2.920  50.438  1.00  0.00           H  
ATOM   4884  O   WAT  1190      32.852  -0.808  51.802  1.00  0.00           O  
ATOM   4885  H1  WAT  1190      33.045   0.097  52.048  1.00  0.00           H  
ATOM   4886  H2  WAT  1190      32.752  -1.267  52.636  1.00  0.00           H  
ATOM   4887  O   WAT  1191      23.480   0.941  50.131  1.00  0.00           O  
ATOM   4888  H1  WAT  1191      23.342   0.573  51.004  1.00  0.00           H  
ATOM   4889  H2  WAT  1191      22.692   1.456  49.959  1.00  0.00           H  
ATOM   4890  O   WAT  1192      24.075   6.042  41.474  1.00  0.00           O  
ATOM   4891  H1  WAT  1192      24.250   5.571  42.288  1.00  0.00           H  
ATOM   4892  H2  WAT  1192      23.389   6.669  41.702  1.00  0.00           H  
ATOM   4893  O   WAT  1193      25.031   0.319  47.520  1.00  0.00           O  
ATOM   4894  H1  WAT  1193      24.696   0.279  48.416  1.00  0.00           H  
ATOM   4895  H2  WAT  1193      24.531  -0.346  47.047  1.00  0.00           H  
ATOM   4896  O   WAT  1194      27.967  -2.335  37.794  1.00  0.00           O  
ATOM   4897  H1  WAT  1194      27.350  -3.060  37.697  1.00  0.00           H  
ATOM   4898  H2  WAT  1194      27.499  -1.574  37.450  1.00  0.00           H  
ATOM   4899  O   WAT  1195      29.622   2.375  55.454  1.00  0.00           O  
ATOM   4900  H1  WAT  1195      29.564   1.691  54.787  1.00  0.00           H  
ATOM   4901  H2  WAT  1195      30.024   3.117  55.002  1.00  0.00           H  
ATOM   4902  O   WAT  1196      18.641   9.191  48.248  1.00  0.00           O  
ATOM   4903  H1  WAT  1196      18.881   9.823  48.926  1.00  0.00           H  
ATOM   4904  H2  WAT  1196      17.798   8.840  48.534  1.00  0.00           H  
ATOM   4905  O   WAT  1197      29.624   0.339  53.686  1.00  0.00           O  
ATOM   4906  H1  WAT  1197      28.737   0.001  53.808  1.00  0.00           H  
ATOM   4907  H2  WAT  1197      30.194  -0.393  53.923  1.00  0.00           H  
ATOM   4908  O   WAT  1198      23.154   4.999  50.652  1.00  0.00           O  
ATOM   4909  H1  WAT  1198      23.081   5.805  51.164  1.00  0.00           H  
ATOM   4910  H2  WAT  1198      22.712   5.198  49.827  1.00  0.00           H  
ATOM   4911  O   WAT  1199      22.943   4.236  44.162  1.00  0.00           O  
ATOM   4912  H1  WAT  1199      22.160   4.778  44.256  1.00  0.00           H  
ATOM   4913  H2  WAT  1199      23.642   4.754  44.561  1.00  0.00           H  
ATOM   4914  O   WAT  1200      25.614   4.898  52.808  1.00  0.00           O  
ATOM   4915  H1  WAT  1200      26.327   5.532  52.735  1.00  0.00           H  
ATOM   4916  H2  WAT  1200      25.123   4.994  51.992  1.00  0.00           H  
ATOM   4917  O   WAT  1201      27.336  -1.197  44.379  1.00  0.00           O  
ATOM   4918  H1  WAT  1201      26.401  -1.077  44.210  1.00  0.00           H  
ATOM   4919  H2  WAT  1201      27.513  -2.100  44.115  1.00  0.00           H  
ATOM   4920  O   WAT  1202      28.791   0.989  41.913  1.00  0.00           O  
ATOM   4921  H1  WAT  1202      29.067   0.875  42.822  1.00  0.00           H  
ATOM   4922  H2  WAT  1202      27.921   0.591  41.874  1.00  0.00           H  
ATOM   4923  O   WAT  1203      25.426   5.238  45.556  1.00  0.00           O  
ATOM   4924  H1  WAT  1203      25.608   4.420  46.019  1.00  0.00           H  
ATOM   4925  H2  WAT  1203      26.249   5.454  45.119  1.00  0.00           H  
ATOM   4926  O   WAT  1204      25.760   4.164  42.818  1.00  0.00           O  
ATOM   4927  H1  WAT  1204      26.289   3.654  42.205  1.00  0.00           H  
ATOM   4928  H2  WAT  1204      26.023   3.849  43.682  1.00  0.00           H  
ATOM   4929  O   WAT  1205      19.116   5.216  45.577  1.00  0.00           O  
ATOM   4930  H1  WAT  1205      18.447   5.701  45.094  1.00  0.00           H  
ATOM   4931  H2  WAT  1205      18.977   5.463  46.492  1.00  0.00           H  
ATOM   4932  O   WAT  1206      23.256   7.250  52.176  1.00  0.00           O  
ATOM   4933  H1  WAT  1206      23.808   7.413  52.941  1.00  0.00           H  
ATOM   4934  H2  WAT  1206      23.597   7.841  51.504  1.00  0.00           H  
ATOM   4935  O   WAT  1207      26.393   5.198  49.162  1.00  0.00           O  
ATOM   4936  H1  WAT  1207      26.268   4.397  48.653  1.00  0.00           H  
ATOM   4937  H2  WAT  1207      27.051   5.693  48.674  1.00  0.00           H
[truncated: 1,434,437 more chars]
