# Supplementary material for: Selection of a promiscuous minimalist cAMP phosphodiesterase from a library of de novo designed proteins
Source: Nat Chem. 2024 May 3;16(7):1200–8. doi: 10.1038/s41557-024-01490-4 (PMC11230910; doi:10.1038/s41557-024-01490-4)
Supplement: Supplementary file 3 — MD input files, scripts and final structures derived from MD, AlphaFold2, EMSfold and MultiSFold. [file 41557_2024_1490_MOESM3_ESM.zip › Computational_Data/1_MD/1_Topology/1p68_ESM/1p68_ESM.rst7]

default_name
 22646
  43.0066402  51.5065710  42.0346449  43.3512142  50.8380418  42.7087654
  42.0525080  51.7411002  42.2685854  43.6936913  52.2383958  41.9228730
  42.9336164  50.8437508  40.7345289  41.9065325  50.8597858  40.3699185
  43.8245987  51.5568760  39.7167937  43.7556626  52.6259602  39.9178064
  44.8470994  51.2205969  39.8885748  43.4388856  51.2874049  38.2704899
  43.5211612  50.2157228  38.0893020  42.4045852  51.6009374  38.1289906
  44.5096152  52.1845982  37.0798534  45.1293481  50.7918923  36.0945963
  44.2907431  50.2730545  35.6302170  45.7996805  51.1640770  35.3198488
  45.6703209  50.1009892  36.7412049  43.3389080  49.3778214  40.8475724
  42.6116692  48.4920632  40.3944531  44.5627707  49.0952236  41.4550216
  45.1478995  49.8812546  41.6997232  45.0664111  47.7504747  41.7148331
  45.0912474  47.1801867  40.7862568  46.4836771  47.8094110  42.2908091
  46.4913788  48.5858810  43.0557498  46.6869814  46.8431986  42.7525460
  47.5458290  48.1078503  41.2607249  47.9559537  47.1346348  40.3516400
  47.4950557  46.1477842  40.3940479  48.9352249  47.4045117  39.4017055
  49.2485616  46.6358771  38.6952193  49.5109010  48.6599546  39.3571372
  50.4807384  48.9319953  38.4185307  50.6758707  48.1816124  37.8524489
  49.1219117  49.6433828  40.2479740  49.5777331  50.6328702  40.2127330
  48.1419843  49.3627563  41.1933242  47.8284716  50.1326522  41.8983562
  44.1473331  47.0005706  42.6718809  43.9081330  45.8026012  42.5020997
  43.6790150  47.7875039  43.5697646  43.8311375  48.7808505  43.6708617
  42.8286270  47.1182349  44.5403646  43.4129136  46.3306564  45.0162096
  42.5288329  47.8507503  45.2897937  41.5850724  46.5060736  43.9231521
  41.2167148  45.3754033  44.2462179  40.9926333  47.2713532  42.9444274
  41.3422503  48.1811873  42.6797213  39.7792474  46.7813800  42.2979245
  39.0715780  46.4397222  43.0532875  39.1209529  47.8914856  41.4783259
  39.9069807  48.3689715  40.8932901  38.4069674  47.4152752  40.8063524
  38.4056905  48.9399936  42.3173609  37.7077138  48.4321981  42.9829982
  39.1487725  49.4738874  42.9097194  37.6454390  49.9303359  41.4448238
  38.3537070  50.4076999  40.7676392  36.9035995  49.3806884  40.8654609
  36.9484649  50.9942090  42.2822944  36.2475591  50.4977094  42.9533530
  37.7032965  51.5179182  42.8688583  36.2113645  51.9753827  41.4299060
  35.5115818  51.4903637  40.8866193  35.7635677  52.6631065  42.0186453
  36.8607257  52.4358685  40.8083097  40.0781438  45.5800789  41.4062527
  39.2774810  44.6462783  41.3245427  41.1872931  45.6065322  40.7369509
  41.7984056  46.4092268  40.7851417  41.5632271  44.5026960  39.8602729
  40.7414857  44.2732481  39.1818970  42.7944619  44.8743687  39.0293089
  43.4720051  45.3244436  39.7548893  43.2338593  43.9538858  38.6449378
  42.5638002  45.8500872  37.8739896  41.9957113  46.7058060  38.2388473
  43.8967768  46.3286332  37.3101129  44.4652732  45.4734614  36.9446107
  43.7164530  47.0222246  36.4888242  44.4630876  46.8328779  38.0931390
  41.7195173  45.1981061  36.7838570  40.7544403  44.9052798  37.1973525
  41.5656128  45.9068095  35.9701284  42.2342710  44.3156254  36.4039155
  41.8426912  43.2388331  40.6660051  41.4753612  42.1378811  40.2484572
  42.5475804  43.4056435  41.8302781  42.9627259  44.2918249  42.0801503
  42.7716130  42.2640561  42.7108238  43.2715604  41.4667765  42.1608266
  43.6504781  42.6649950  43.8975735  43.4228898  43.6958563  44.1689180
  43.4228207  42.0097850  44.7383898  45.1305540  42.5608477  43.5894004
  45.5327497  41.8860316  42.6374561  45.9529202  43.2277194  44.3912208
  46.9493684  43.1922013  44.2301951  45.5780722  43.7673059  45.1583167
  41.4551002  41.6699903  43.2044571  41.3201542  40.4492962  43.3060127
  40.5721588  42.5720191  43.5530335  40.7561405  43.5647598  43.5797912
  39.2588213  42.0996632  43.9815699  39.3665815  41.4378611  44.8409329
  38.3697999  43.2794139  44.3813188  38.4171929  44.0148177  43.5781786
  37.3485420  42.9102606  44.4754374  38.7953970  43.9276189  45.6861768
  39.6238311  43.3427279  46.4166633  38.2960806  45.0331947  45.9889874
  38.5841241  41.2825557  42.8820045  37.9766109  40.2452621  43.1571185
  38.7232233  41.7537152  41.6427377  39.2239813  42.6136674  41.4700446
  38.1169389  41.0662357  40.5073219  37.0519003  40.9219018  40.6888699
  38.2878959  41.8897369  39.2286927  39.3418634  42.1675264  39.2379029
  38.0917948  41.2383828  38.3769990  37.4298799  43.1502781  39.1141086
  37.4956923  43.7112430  40.0463575  37.9174014  44.0215346  37.9615445
  37.8514465  43.4613695  37.0288260  37.2966653  44.9148863  37.8929134
  38.9530814  44.3120286  38.1378412  35.9611312  42.7827318  38.9297426
  35.6214435  42.2005755  39.7863673  35.3656935  43.6922405  38.8500613
  35.8451227  42.1923383  38.0208551  38.7307082  39.6818147  40.3199882
  38.0147078  38.7106459  40.0670681  40.0885755  39.6099947  40.4571891
  40.6418574  40.4439152  40.5934063  40.7803618  38.3288255  40.3614493
  40.5885682  37.8772197  39.3881217  42.2902783  38.5223853  40.5218793
  42.3748590  39.2478772  41.3309571  42.7218014  37.5730772  40.8392149
  43.0421740  39.0387370  39.2937516  42.5318821  39.9217604  38.9090792
  44.4761038  39.4017878  39.6642289  44.9872110  38.5190954  40.0485755
  44.9987512  39.7676137  38.7804236  44.4688049  40.1785385  40.4288892
  43.0196670  38.0012870  38.1762132  41.9875848  37.7909476  37.8957438
  43.5594048  38.3865737  37.3111476  43.4959014  37.0837752  38.5218602
  40.2665485  37.3522089  41.4131968  40.0205379  36.1824553  41.1130029
  40.1668485  37.8588636  42.6204002  40.4536742  38.8029256  42.8362175
  39.6808287  37.0169982  43.7097194  40.2995044  36.1230954  43.7889498
  39.7394266  37.7717559  45.0397585  39.3204185  38.7632187  44.8679069
  39.1114511  37.2300975  45.7471148  41.1438502  37.9067991  45.6090395
  41.5426083  36.9009835  45.7410536  41.7469438  38.4428994  44.8762546
  41.1847550  38.6463074  46.9372323  40.1068558  38.9614707  47.4898827
  42.3045322  38.9137705  47.4284912  38.2583863  36.5338575  43.4427238
  37.9292566  35.3770081  43.7090020  37.4293332  37.4067182  42.9541196
  37.7148149  38.3664203  42.8215627  36.0515650  37.0443985  42.6362762
  35.5696221  36.6185869  43.5163414  35.2604448  38.2781337  42.1941018
  35.8639518  38.8122154  41.4601841  34.3398432  37.9321252  41.7241327
  34.9219153  39.2094675  43.3447173  35.0276397  38.7931587  44.5189160
  34.5444777  40.3703128  43.0748877  36.0024320  35.9722901  41.5510309
  35.2109981  35.0302180  41.6366032  36.8301802  36.1245206  40.5149504
  37.4351690  36.9304113  40.4469197  36.8486326  35.1523216  39.4278858
  35.8432988  35.0296592  39.0249503  37.7726152  35.6248114  38.3021897
  38.6215080  36.0601937  38.8293733  38.1028293  34.7489911  37.7436224
  37.1903262  36.6561592  37.3348535  36.7353461  37.4642829  37.9075927
  38.2878021  37.2228624  36.4402524  38.7429695  36.4153395  35.8668171
  37.8582105  37.9555681  35.7571022  39.0477192  37.7032836  37.0565493
  36.0770281  36.0361896  36.4985103  35.2834247  35.6803919  37.1555500
  35.6746811  36.7848179  35.8160340  36.4757074  35.1993772  35.9250133
  37.2987841  33.7835445  39.9297005  36.7516479  32.7578312  39.5202691
  38.3053414  33.7864055  40.8484416  38.7872894  34.6360040  41.1053616
  38.7498840  32.5315300  41.4452089  39.0608901  31.8406458  40.6615932
  39.9339151  32.7718870  42.3830467  40.6074430  33.4672529  41.8821218
  39.5410107  33.2355583  43.2878865  40.6945637  31.5054628  42.7513570
  40.0446643  30.8715484  43.3545850  40.9639971  30.9808082  41.8347081
  41.9613046  31.7893485  43.5379818  42.2707303  32.9448683  43.8452417
  42.7012480  30.7367398  43.8677146  43.5549272  30.8675033  44.3913883
  42.4068204  29.8104103  43.5932562  37.6138947  31.8489009  42.2007312
  37.4518606  30.6291787  42.1210844  36.9026583  32.6350300  42.9254241
  37.1198304  33.6143092  43.0435250  35.7655530  32.0852419  43.6571130
  36.0979027  31.2631770  44.2910311  35.1257742  33.1578872  44.5423932
  35.9289971  33.6352462  45.1036957  34.6615803  33.8889095  43.8804033
  34.0838066  32.6166043  45.5097036  33.2414488  32.2587385  44.9177017
  34.5332678  31.7796558  46.0441201  33.5962593  33.6525422  46.5094396
  34.0933816  34.8014057  46.4839013  32.7108643  33.3133433  47.3262173
  34.7252137  31.5042647  42.7040581  34.1519158  30.4460293  42.9721182
  34.4705360  32.1969767  41.6135200  34.9048317  33.0962859  41.4627568
  33.5178456  31.7140424  40.6204493  32.5364514  31.5375060  41.0606759
  33.3621152  32.7115771  39.4508005  34.3522923  33.0316982  39.1264994
  32.6284336  32.0612745  38.2791659  31.6379284  31.7412869  38.6025981
  32.5298222  32.7813302  37.4668260  33.1933349  31.1965621  37.9309408
  32.6258730  33.9665410  39.9149503  33.1904413  34.4444325  40.7155654
  32.5244465  34.6589175  39.0792309  31.6365179  33.6932297  40.2817993
  33.9651188  30.3516490  40.0940112  33.1582097  29.4258323  39.9850938
  35.2686082  30.2169894  39.7786127  35.8883511  31.0103735  39.8596048
  35.8140696  28.9620399  39.2723712  35.2923753  28.6738155  38.3597590
  37.3043345  29.1148794  38.9565202  37.6828123  29.7233090  39.7779015
  37.7618200  28.1263409  38.9965019  37.6511673  29.7831077  37.6259103
  37.0722616  30.7013877  37.5272648  39.1393482  30.1121971  37.5695909
  39.7189365  29.1942928  37.6677134  39.3710733  30.5874628  36.6164242
  39.3931106  30.7903613  38.3843291  37.2516446  28.8880068  36.4573736
  36.1778961  28.7035088  36.4909016  37.5061029  29.3799955  35.5185982
  37.7850092  27.9399219  36.5263388  35.6079986  27.8338802  40.2759271
  35.2117202  26.7285300  39.9018493  35.9249451  28.1642775  41.5416536
  36.3006598  29.0669150  41.7949980  35.7725830  27.1593614  42.5892592
  36.3497361  26.2706334  42.3340025  36.2735617  27.6990522  43.9288055
  35.8480767  28.6946761  44.0544827  35.8886128  27.0391933  44.7063018
  37.7900105  27.7784164  44.0360689  38.1984993  26.7768660  43.9014046
  38.1584910  28.4300806  43.2438202  38.2267646  28.3270308  45.3887518
  37.7324296  29.2852631  45.5485104  37.9160791  27.6250374  46.1625601
  39.7362019  28.5179199  45.4534236  40.2093619  27.5383614  45.3849755
  40.0417248  29.1285869  44.6038115  40.1555071  29.1856069  46.7226605
  39.8728765  28.6196984  47.5100405  41.1595469  29.2949398  46.7297622
  39.7175124  30.0934825  46.7860768  34.3175793  26.7141958  42.7160384
  34.0364030  25.5190489  42.8298838  33.4635691  27.6625345  42.6859680
  33.7465095  28.6293579  42.6131904  32.0422896  27.3667249  42.8272207
  31.8851999  26.7092863  43.6823209  31.2459497  28.6551695  43.0480430
  31.5652689  29.3951602  42.3141844  30.1868705  28.4387972  42.9079205
  31.4428727  29.2327137  44.4354975  31.8578839  28.5300629  45.3601669
  31.1478777  30.5183343  44.5900831  31.2608084  30.9540424  45.4942429
  30.8119594  31.0544364  43.8027749  31.5026715  26.6127708  41.6149820
  30.6228806  25.7601719  41.7503296  31.9962892  27.0170744  40.4206583
  32.6116763  27.8120218  40.3234126  31.5868624  26.3080003  39.2138996
  30.5064674  26.3829571  39.0905002  32.2633909  26.9125897  37.9803045
  31.9705236  27.9620843  38.0101214  33.3423598  26.8330949  38.1129947
  31.8705484  26.3121533  36.6294215  32.0191780  25.2328475  36.6627259
  30.4085822  26.6141251  36.3206031  30.2592613  27.6933151  36.2866748
  30.1433429  26.1806584  35.3563130  29.7763210  26.1846250  37.0976976
  32.7768484  26.8448241  35.5243790  33.8112101  26.5789735  35.7423673
  32.4830982  26.4071657  34.5702997  32.6848553  27.9295533  35.4696172
  31.9213035  24.8239250  39.3157213  31.0804173  23.9716981  39.0209999
  33.1971215  24.5649947  39.7670888  33.8515959  25.3055521  39.9752653
  33.6497389  23.1845699  39.8995037  33.5400718  22.6668323  38.9466028
  35.1224798  23.1413913  40.3128110  35.7183717  23.7559213  39.6380036
  35.2397393  23.5051034  41.3336262  35.7151202  21.7682570  40.2769837
  35.9680234  21.0981260  39.0991792  36.4908308  19.9156919  39.3772274
  36.7625527  19.2293534  38.5752264  36.5859600  19.7963016  40.6904229
  36.9495433  18.9986430  41.1920679  36.1064562  20.9424373  41.2748509
  36.0996162  21.0388340  42.3605590  32.7998770  22.4200594  40.9085976
  32.3952609  21.2838465  40.6510572  32.5664929  23.1259945  41.9854711
  32.8900129  24.0733926  42.1191539  31.8416943  22.4812539  43.0773380
  32.2946150  21.5153046  43.3007300  31.8885795  23.3464478  44.3381263
  32.9378375  23.5563629  44.5457136  31.3706990  24.2777755  44.1089350
  31.2505240  22.6987307  45.5576208  30.1999565  22.5088162  45.3377542
  31.7573145  21.7533515  45.7513308  31.3582374  23.5932713  46.7860408
  32.4117330  23.6981681  47.0453530  30.9465390  24.5715349  46.5378390
  30.5997902  23.0093683  47.9708569  29.5507402  22.9103423  47.6919510
  31.0114213  22.0242251  48.1902923  30.7130230  23.8770052  49.1817350
  30.3312591  24.7897763  48.9787451  30.1993732  23.4592422  49.9444524
  31.6849854  23.9685452  49.4405953  30.3928782  22.2048660  42.6872663
  29.8459081  21.1496192  43.0163176  29.8227876  23.0920964  42.0220980
  30.3357412  23.8757235  41.6440681  28.3776447  23.0547384  41.8307754
  27.9227613  22.4087533  42.5816972  27.7814493  24.4577834  41.9666862
  28.3412186  25.1411837  41.3281554  26.7415353  24.4270736  41.6415157
  27.8287351  24.9766596  43.3905385  27.6506268  24.2182296  44.3470193
  28.0718181  26.2731310  43.5414709  28.1141636  26.6712662  44.4687223
  28.2132758  26.8552943  42.7283434  28.0059777  22.4507870  40.4787775
  26.8245487  22.3417249  40.1469149  28.9088827  22.1593340  39.6588971
  29.8832147  22.2941895  39.8882235  28.5737087  21.6622206  38.3286225
  28.0655343  22.4419197  37.7612362  29.8402325  21.2528731  37.5717196
  30.5323321  22.0938793  37.5292223  30.3218688  20.4114544  38.0698573
  29.5934399  20.8286700  36.1555508  29.5709175  19.5500339  35.6707638
  29.7485097  18.7477317  36.3869145  29.3161903  19.5616196  34.3184322
  29.2483811  18.7467361  33.7255862  29.1701127  20.8583274  33.9065289
  28.9040549  21.3771344  32.6368720  28.7846046  20.6809491  31.8067177
  28.8093691  22.7393393  32.5147031  28.6034742  23.1776689  31.5381918
  28.9717863  23.5883447  33.6215295  28.8936620  24.6702036  33.5139306
  29.2366793  23.0758549  34.8859198  29.3523485  23.7742600  35.7147453
  29.3397000  21.6859351  35.0385093  27.6149488  20.4795530  38.4155289
  26.6890713  20.3624126  37.6090241  27.8241405  19.6345171  39.4847488
  28.5477462  19.7986796  40.1699821  27.0150363  18.4276963  39.6092686
  26.5746469  18.1777218  38.6440385  27.8748256  17.2502346  40.0741335
  28.3204998  17.4720660  41.0438059  27.2690628  16.3473493  40.1512662
  29.0035820  16.9300873  39.1478539  28.8054306  16.4855690  37.8585248
  29.9787488  16.2872050  37.2807521  30.0371850  15.9324491  36.2517563
  30.9285106  16.5875576  38.1498338  31.9236736  16.5317945  37.9866133
  30.3445644  16.9925935  39.3247835  30.9671562  17.2851682  40.1702896
  25.8529094  18.6401122  40.5741527  25.1293975  17.6963666  40.8984609
  25.8131615  19.7835043  41.2399272  26.4202744  20.5453166  40.9731779
  24.9092908  19.9825738  42.3614338  24.8665818  19.0541001  42.9308297
  25.3177637  20.7746164  42.9890624  23.5038842  20.3655541  41.9350542
  22.6111448  20.5047617  42.7732383  23.2358178  20.2618593  40.4380904
  23.9406715  19.9473169  39.7866736  21.9276521  20.6241291  39.9165619
  21.7385686  20.0219218  39.0279152  21.1830861  20.3912720  40.6778099
  21.8171273  22.0922511  39.5506930  22.7738630  22.8524492  39.7141490
  20.8573185  22.6280634  38.7193800  20.2078367  21.8812266  38.5181152
  20.6339887  23.9277911  38.0917872  21.4192953  24.1247016  37.3619797
  19.2829334  23.9528469  37.3748203  18.5394385  23.5731958  38.0756623
  19.0621149  24.9941827  37.1403869  19.2441013  23.1267439  36.0979993
  20.0662664  23.4440179  35.4565302  19.3740348  22.0771892  36.3619203
  17.9248682  23.3041362  35.3571587  17.1147429  22.9928224  36.0166129
  17.8070914  24.3594148  35.1109571  17.8845419  22.4778373  34.0794839
  18.7016058  22.8027474  33.4353250  18.0260561  21.4300358  34.3444082
  16.5875176  22.6373897  33.3565739  16.4563975  23.6081696  33.1106194
  16.5987193  22.0759249  32.5170908  15.8303128  22.3359740  33.9531379
  20.7016704  25.0536927  39.1193503  21.2110007  26.1369606  38.8274885
  20.0842283  24.8669648  40.3434287  19.6121255  24.0092050  40.5913529
  20.0629780  25.9692897  41.2989622  19.5683329  26.8330788  40.8547847
  19.3026517  25.5677441  42.5646996  19.7288390  24.6303064  42.9220147
  19.4617675  26.3463139  43.3107634  17.8132589  25.3891616  42.3297815
  17.2773924  25.9544787  41.3517976  17.1682160  24.6790362  43.1307638
  21.4798061  26.4129138  41.6574615  21.7525904  27.6104295  41.7615473
  22.3631347  25.3900145  41.7645914  22.1219667  24.4152129  41.6564295
  23.7349326  25.7267682  42.1303695  23.7331277  26.4003055  42.9873663
  24.5174013  24.4654425  42.5014882  24.3543549  23.7136961  41.7292237
  25.5779554  24.7125347  42.5491369  24.0943230  23.8873675  43.8370979
  23.4677878  24.5699731  44.6528106  24.4335957  22.6253020  44.0716159
  24.1764979  22.1906565  44.9463065  24.9472114  22.1057195  43.3742395
  24.4454526  26.4804663  41.0103885  25.2054457  27.4147660  41.2697351
  24.0645290  26.2924950  39.8286368  23.3083928  25.6497660  39.6408689
  24.7160958  26.9433158  38.6972209  25.7879833  27.0165403  38.8810535
  24.4937875  26.1392758  37.4143429  23.4254812  25.9231524  37.4249037
  24.7252070  26.7837438  36.5662827  25.2768603  24.8316388  37.2890698
  25.0873144  24.2173176  38.1692871  24.8455550  24.0736233  36.0381289
  25.0352356  24.6871688  35.1574008  25.4113600  23.1450795  35.9621561
  23.7813418  23.8460379  36.0994115  26.7763260  25.1070008  37.2639757
  27.0697606  25.6079216  38.1865124  27.3177594  24.1652280  37.1744486
  27.0149101  25.7449821  36.4130019  24.1974926  28.3658779  38.5160173
  24.9080144  29.2298642  37.9973262  22.9468452  28.5715319  39.0201419
  22.3617620  27.8262753  39.3699555  22.4046163  29.9257050  39.0013783
  22.4417186  30.3245544  37.9876517  20.9492896  29.9259523  39.4739512
  20.8064743  29.1640193  40.2402156  20.6828228  30.9022135  39.8789321
  19.9649706  29.6301921  38.3878887  19.9242600  30.3409451  37.2080558
  18.9595885  29.8576424  36.4433385  18.7638548  30.2887706  35.4615464
  18.3763165  28.8592421  37.0840557  17.6071367  28.3006223  36.7428722
  18.9876888  28.6972328  38.3035302  18.6468228  27.9176178  38.9847879
  23.2368060  30.8652047  39.8675293  23.4452895  32.0257538  39.5081932
  23.6367378  30.3030968  40.9479752  23.3985272  29.3680224  41.2462888
  24.4587662  31.1232574  41.8323449  23.9386937  32.0532152  42.0621324
  24.7403223  30.3842004  43.1417977  25.0888801  29.3837187  42.8855884
  25.5313730  30.9209706  43.6654547  23.5195835  30.2802285  44.0393881
  22.5297516  31.0078815  43.8080658  23.5494509  29.4675460  44.9875168
  25.7714968  31.5123667  41.1569328  26.2183414  32.6565402  41.2684753
  26.3175968  30.5785200  40.4541142  25.9195204  29.6509128  40.4197712
  27.5606939  30.8251177  39.7306328  28.3235815  31.2532565  40.3808626
  28.1190917  29.5296426  39.1009558  27.3257894  29.0433000  38.5332926
  29.2913376  29.8414078  38.1726347  30.0852804  30.3273808  38.7397204
  29.6692413  28.9150408  37.7400455  28.9571993  30.5045977  37.3747423
  28.5431085  28.5467750  40.1912618  27.6818972  28.2970940  40.8110009
  28.9342248  27.6393851  39.7310758  29.3161186  29.0016909  40.8106225
  27.3287970  31.8784275  38.6498593  28.1213414  32.8127011  38.5032300
  26.2182191  31.7496979  37.9022054  25.6337667  30.9368047  38.0353194
  25.8456541  32.7076592  36.8657733  26.6266288  32.7524586  36.1067142
  24.5345129  32.2894920  36.1946780  24.6586331  31.2683675  35.8341256
  23.7505291  32.3142362  36.9515513  24.1478371  33.1910757  35.0365888
  24.9692381  33.3890968  34.1158901  23.0101204  33.7105117  35.0450678
  25.7149793  34.1157428  37.4402205  26.2022910  35.0812498  36.8484895
  24.9957562  34.2037981  38.6283010  24.5438344  33.3985942  39.0375841
  24.8214589  35.4988211  39.2769126  24.3628173  36.2011467  38.5808625
  23.9180303  35.3671338  40.5051374  24.2461189  34.5074231  41.0893930
  24.0109329  36.2713745  41.1066505  22.4599257  35.1763013  40.1398047
  22.0302654  35.5354091  39.0396571  21.6864583  34.6101482  41.0587198
  20.7064274  34.4596411  40.8664005  22.0817288  34.3326278  41.9457624
  26.1616951  36.1150567  39.6689517  26.3786514  37.3128836  39.4794848
  27.0299234  35.2893335  40.1906218  26.8158687  34.3161242  40.3553745
  28.3361352  35.7893645  40.6032717  28.2112501  36.6454885  41.2662609
  29.1141088  34.7035205  41.3484105  28.4315846  34.1022852  41.9490570
  29.6391578  34.0600135  40.6424910  30.1473552  35.2430010  42.2859181
  30.7832479  34.4583867  43.2234851  31.6413439  35.2006181  43.9021580
  32.2466671  34.7616502  44.6952469  31.5847698  36.4373017  43.4375743
  32.1289849  37.2224322  43.7654461  30.6578366  36.4890980  42.4255136
  30.4653472  37.4302226  41.9104082  29.1414509  36.2798964  39.4047013
  29.7796375  37.3336721  39.4691642  29.1132560  35.4840633  38.3143088
  28.6351663  34.5944118  38.3213616  29.8231322  35.8781659  37.1022593
  30.8779455  36.0363520  37.3268591  29.7085338  34.7862091  36.0354080
  30.0537697  33.8862909  36.5443860  28.6556736  34.6750911  35.7761045
  30.5275624  34.9967419  34.7611179  30.1914576  35.9094201  34.2690276
  32.0105531  35.1170505  35.0967344  32.3475167  34.2044979  35.5884680
  32.5802144  35.2665337  34.1795421  32.1652388  35.9662199  35.7623800
  30.2884837  33.8555165  33.7770087  29.2310999  33.8162625  33.5152873
  30.8792622  34.0220370  32.8762574  30.5840511  32.9118152  34.2354482
  29.2799439  37.1953809  36.5584146  30.0489768  38.0649027  36.1433614
  27.9266019  37.3712671  36.5674456  27.3211329  36.6141766  36.8508545
  27.3132633  38.6179331  36.1227259  27.6098914  38.8285873  35.0952358
  25.7877636  38.5171151  36.1802800  25.5294000  38.0582564  37.1346365
  25.3946966  39.5332647  36.1480564  25.1818132  37.7026328  35.0453031
  25.4248523  38.1890754  34.1006304  25.6159244  36.7029287  35.0608367
  23.6732395  37.5779369  35.1524995  23.0150212  38.3883839  35.8127974
  23.1150368  36.5609429  34.5062844  22.1141503  36.4309216  34.5439947
  23.6939393  35.9221506  33.9800547  27.7918518  39.7976425  36.9646379
  28.0669451  40.8748396  36.4317259  27.8488585  39.5655807  38.2462453
  27.5251176  38.7026471  38.6593272  28.3357687  40.6175025  39.1333576
  27.7338026  41.5170311  39.0045776  28.2429300  40.1718468  40.5950148
  28.6744443  39.1750501  40.6860704  28.8105605  40.8704631  41.2096943
  26.8146718  40.1297673  41.1025410  25.9223217  40.7628118  40.5337642
  26.5903303  39.3816756  42.1762080  25.6571260  39.3173967  42.5571250
  27.3539050  38.8803037  42.6071148  29.7678139  41.0202798  38.7929592
  30.0993747  42.2069101  38.7919982  30.6048568  40.0331985  38.4704291
  30.2914616  39.0732510  38.4900178  31.9990745  40.2987198  38.1340168
  32.4848975  40.9102279  38.8943674  32.8017069  38.9884701  37.9669154
  32.2625469  38.3288417  37.2869917  34.1916945  39.2749788  37.4023658
  34.7316666  39.9342230  38.0820188  34.7398278  38.3392363  37.2926561
  34.0969567  39.7562359  36.4289604  32.9047847  38.2525800  39.3010353
  31.9048455  38.0120414  39.6620961  33.4729025  37.3322031  39.1659502
  33.4102827  38.8874934  40.0286737  32.0736419  41.1283171  36.8540187
  32.8286257  42.1009650  36.7807148  31.2650837  40.7685294  35.8674126
  30.6797072  39.9518502  35.9697291  31.2296427  41.4901541  34.6009077
  32.2231406  41.5504547  34.1565824  30.2572008  40.8268828  33.5994418
  29.3220989  40.6012425  34.1120540  29.9788345  41.7599374  32.4179295
  30.9134696  41.9856726  31.9045081  29.2921750  41.2742031  31.7246318
  29.5323984  42.6851610  32.7822855  30.8210292  39.4842720  33.1174731
  31.6975067  39.7027402  32.5074243  31.1251703  38.9256366  34.0026420
  29.8341228  38.6543555  32.3083770  29.5298602  39.2121874  31.4227429
  30.3073296  37.7207096  32.0042718  28.9575223  38.4350856  32.9179605
  30.8283150  42.9430436  34.8446473  31.4272488  43.8621561  34.2813778
  29.7531947  43.1430318  35.6741749  29.2271143  42.3616237  36.0385102
  29.3063135  44.4924590  36.0049687  29.0566448  45.0324311  35.0916260
  28.0649627  44.4435142  36.8990703  28.2400635  43.6773609  37.6543504
  27.9759271  45.4162218  37.3828187  26.7780966  44.1308186  36.1484171
  26.6183282  44.9298183  35.4244182  26.9234030  43.1876525  35.6217076
  25.5648001  44.0213241  37.0576742  25.6944335  44.2730304  38.2768974
  24.4750670  43.6789506  36.5462465  30.4138557  45.2887499  36.6891355
  30.5916968  46.4770854  36.4145281  31.1041556  44.6629359  37.5512815
  30.8799968  43.7121670  37.8079736  32.2099933  45.3226440  38.2381383
  31.8524632  46.2286404  38.7274663  32.8104191  44.3984681  39.2990652
  32.9775499  43.4272319  38.8333758  33.7660806  44.8219332  39.6080771
  31.9151456  44.2294835  40.5145465  30.9694546  45.0283057  40.6909257
  32.1584862  43.2920133  41.3039419  33.2893053  45.7579071  37.2497045
  33.8467349  46.8500151  37.3717428  33.6040318  44.8550117  36.2829630
  33.1863030  43.9355891  36.2667146  34.6027445  45.1788554  35.2702304
  35.5299608  45.5202056  35.7305011  34.8966962  43.9670925  34.3579892
  33.9515256  43.5357134  34.0283453  35.7147109  44.3960628  33.1372622
  36.6602921  44.8271459  33.4661151  35.9110843  43.5282498  32.5076283
  35.1560521  45.1386757  32.5675907  35.6220036  42.8700390  35.1463323
  36.6283372  43.2338655  35.3537540  35.0834432  42.7377357  36.0847075
  35.7052896  41.5355444  34.4165791  36.2441596  41.6669656  33.4782575
  36.2321239  40.8125545  35.0393396  34.6992648  41.1708369  34.2092090
  34.1253431  46.3659597  34.4361439  34.8963336  47.2871872  34.1580603
  32.8342968  46.3133868  34.0219767  32.2750715  45.4910969  34.1986279
  32.2349745  47.4080631  33.2678549  32.7692737  47.5445389  32.3276433
  30.7684623  47.1049032  32.9570556  30.6915801  46.1787139  32.3875280
  30.1973883  47.0112974  33.8807507  30.0953843  48.1651089  32.1431521
  29.3653654  49.1872074  32.7107284  28.8935191  49.9673487  31.7529682
  28.2846065  50.8376165  31.9978324  29.2934006  49.4885064  30.5867835
  29.0849994  49.8798213  29.6792917  30.0464079  48.3610181  30.8042515
  30.4694994  47.8169610  29.9598010  32.3464580  48.7268015  34.0269606
  32.7180597  49.7505691  33.4486786  31.9989044  48.7114108  35.2992654
  31.6250066  47.8663807  35.7069711  32.0862032  49.9040046  36.1366567
  31.4772883  50.7005978  35.7091510  31.5794589  49.6056290  37.5486681
  32.0676069  48.6919987  37.8879179  31.8752231  50.4350471  38.1910771
  30.0726696  49.4280754  37.6133336  29.3795107  49.7329360  36.6189957
  29.5736599  48.9816089  38.6686530  33.5184831  50.4320028  36.1934405
  33.7400977  51.6439201  36.1565572  34.3828246  49.5101429  36.2860260
  34.1439743  48.5325070  36.3713366  35.7915955  49.8831063  36.3223031
  35.9613405  50.6037147  37.1223089  36.6684760  48.6529967  36.5772583
  36.4429593  48.2297007  37.5560646  36.4929885  47.9012723  35.8077036
  38.1445575  48.9457332  36.5645058  38.7546230  49.5635776  37.6495465
  38.1504794  49.8353572  38.5151366  40.1202510  49.8361700  37.6402895
  40.5884608  50.3200968  38.4974331  40.8847579  49.4900972  36.5363833
  41.9537589  49.7026257  36.5234026  40.2879308  48.8733739  35.4489999
  40.8868532  48.5993805  34.5804841  38.9222231  48.6035481  35.4659601
  38.4518595  48.1184846  34.6106406  36.2058528  50.5588404  35.0207209
  36.9204684  51.5636104  35.0364595  35.8165689  50.0780892  33.8821084
  35.2896179  49.2172246  33.9186362  36.1181379  50.6499763  32.5731675
  37.1951072  50.7813581  32.4684046  35.6272666  49.7283007  31.4558093
  34.5914104  49.4721700  31.6782913  35.6691012  50.2953282  30.5258470
  36.4434378  48.4546688  31.3093193  37.4995229  48.7244481  31.3113709
  36.2311093  47.8134594  32.1648129  36.0559122  47.5450323  29.7623930
  34.3138429  47.1352258  30.0613467  33.7407929  48.0535719  30.1892264
  33.9203025  46.5773430  29.2116448  34.2324091  46.5282225  30.9630212
  35.4888923  52.0313828  32.4240337  36.1068008  52.9429800  31.8726166
  34.2928271  52.2033961  32.8286439  33.7752722  51.4147895  33.1896644
  33.6161785  53.4927718  32.7402412  33.6600286  53.8623414  31.7157439
  32.1484682  53.3592107  33.1492299  32.1252360  52.8375456  34.1060084
  31.7547564  54.3676628  33.2761765  31.2941535  52.6044182  32.1388856
  31.4875753  53.0122324  31.1467282  31.5755001  51.5515561  32.1595610
  29.8083266  52.7151126  32.4275123  29.3991853  53.3315167  33.4155510
  28.9921472  52.1167634  31.5675249  27.9932986  52.1586123  31.7112311
  29.3740403  51.6226203  30.7737481  34.3085190  54.5380131  33.6090302
  34.2633816  55.7325231  33.3062723  34.8695991  54.0437044  34.6823717
  34.8679218  53.0575494  34.9005342  35.5272401  54.9530258  35.6067552
  34.8888557  55.8274494  35.7330401  35.6365925  54.4424211  36.5635333
  36.8939690  55.4046293  35.1293650  37.6582239  56.0004316  35.8910703
  37.2482404  55.2466655  33.7983995  36.5714967  54.8002639  33.1960351
  38.5114867  55.6744377  33.2182842  38.3145696  56.0412417  32.2109225
  38.9070490  56.4859836  33.8290404  39.5421919  54.5628762  33.1464025
  40.6876411  54.7963296  32.7561030  39.2087968  53.3419436  33.7651224
  38.3770520  53.2592281  34.3320951  40.0529437  52.1686398  33.6040504
  41.0877590  52.4709046  33.7649618  39.7663910  51.4384243  34.3608675
  39.9323402  51.5314316  32.2325817  38.8372819  51.1474165  31.8149816
  40.2708141  52.2501195  31.2353034  40.6512760  53.1449579  31.5084559
  40.1373576  51.9606960  29.8112369  39.5469355  51.0550443  29.6723271
  39.4372764  53.1154512  29.0931729  39.4014755  52.8963475  28.0260220
  38.4219633  53.2061409  29.4791973  40.1321379  54.3325487  29.3020793
  39.6774640  55.0432679  28.8440948  41.4961879  51.7012906  29.1687713
  42.4718685  52.3934936  29.4669261  41.7164958  50.3769873  28.9347471
  41.1784500  49.7124701  29.4723556  42.6719875  49.8665543  27.9653196
  43.0234165  50.7037220  27.3622051  43.5111254  49.4349828  28.5109320
  42.0834393  48.8103024  27.0485939  41.0776843  48.1811400  27.3824061
  42.2413614  48.8905953  25.7559517  42.6912676  49.7334170  25.4283312
  41.8366889  47.8987077  24.7732264  40.8439128  48.1662090  24.4113730
  42.5457335  47.9328997  23.9460710  41.7956025  46.4878547  25.3303761
  40.8978696  45.7109821  25.0019029  42.6757009  46.1918254  26.2157294
  43.3533374  46.8768799  26.5183981  42.7592247  44.8444456  26.7698064
  42.7214312  44.1115946  25.9638285  44.0691817  44.6590845  27.5380778
  44.1977985  45.5362455  28.1722273  43.9538264  43.7734280  28.1629025
  45.2907167  44.4947395  26.6467659  45.0945789  43.6918929  25.9360844
  45.4516812  45.4270868  26.1055442  46.5344499  44.1592487  27.4611293
  46.6848554  44.9454276  28.2009941  46.3681406  43.2095505  27.9695722
  47.7701167  44.0517267  26.5765580  47.6003828  43.2620046  25.8446905
  47.9059751  45.0019345  26.0600828  48.9950446  43.7381204  27.3719629
  48.8695293  42.8574616  27.8502783  49.7910158  43.6748865  26.7534717
  49.1527442  44.4699879  28.0499008  41.5714394  44.5506955  27.6825396
  41.0698676  43.4254191  27.7151388  41.1586959  45.5502397  28.4929587
  41.6320655  46.4412007  28.5399597  40.0151363  45.3271173  29.3718273
  40.1787257  44.4308584  29.9702065  39.8239806  46.5169441  30.3153381
  39.9850214  47.3842918  29.6751248  38.7916750  46.5109107  30.6652078
  40.7687003  46.5877271  31.5164490  41.7936959  46.4507061  31.1719057
  40.6425929  47.9395604  32.2105834  39.6179081  48.0771104  32.5558368
  41.3206459  47.9754032  33.0632616  40.8989513  48.7338642  31.5095397
  40.4820608  45.4502633  32.4909678  40.6232630  44.4944992  31.9863132
  41.1637836  45.5170653  33.3388433  39.4539694  45.5250703  32.8452714
  38.7437832  45.0970875  28.5610101  37.9122075  44.2623432  28.9252801
  38.5954544  45.8621757  27.4692057  39.2276737  46.6192150  27.2517440
  37.4539469  45.6399076  26.5886613  36.5270603  45.7523716  27.1510955
  37.4554247  46.6515872  25.4416516  38.4914764  46.7870721  25.1312649
  36.8857286  46.2126726  24.6225665  36.8556351  48.0018376  25.8102915
  35.8191555  47.8520593  26.1125785  37.4204761  48.4175072  26.6447226
  36.8873525  48.9926872  24.6619884  37.5548296  48.7659030  23.6478177
  36.1660311  50.0979711  24.8122811  36.1514107  50.7915018  24.0781811
  35.6355217  50.2397422  25.6599616  37.4552118  44.2189145  26.0339982
  36.4050240  43.5786061  25.9491944  38.5929036  43.7708192  25.6027929
  39.4110139  44.3622192  25.5705298  38.7047491  42.4065873  25.0957437
  38.0010932  42.2589572  24.2764923  40.1208428  42.1394820  24.5785324
  40.4147583  43.0014986  23.9796667  40.7737992  42.0620301  25.4478708
  40.2408378  40.8753374  23.7402927  40.0852246  40.0252980  24.4046107
  39.4502420  40.8991729  22.9902999  41.5889332  40.7391247  23.0508770
  42.4183575  41.6717082  23.1481206  41.8170588  39.6912429  22.4059743
  38.3384977  41.3878333  26.1706415  37.6442212  40.4070439  25.8924524
  38.7501193  41.6605558  27.3623865  39.3120360  42.4800235  27.5435538
  38.4574584  40.7621163  28.4753219  38.7761580  39.7501655  28.2253511
  39.1966145  41.2095665  29.7366107  39.0947603  42.2926523  29.8048025
  38.6979563  40.7440177  30.5867310  40.6701488  40.8379385  29.7483631
  40.7542847  39.7722889  29.5352600  41.1707280  41.4054470  28.9638526
  41.4741641  41.1965331  31.3592431  41.0885382  42.9621397  31.5225124
  40.0072287  43.0993817  31.5282934  41.5073875  43.3413695  32.4546340
  41.5190297  43.5077550  30.6828206  36.9575817  40.6997949  28.7438961
  36.4154572  39.6272179  29.0169100  36.3003558  41.8714141  28.7059035
  36.7909248  42.7476537  28.5979893  34.8499704  41.9060816  28.8749902
  34.5838970  41.5167300  29.8576954  34.3300796  43.3399326  28.7602088
  34.9011051  43.8294770  27.9713010  33.2818886  43.2820475  28.4668747
  34.4525746  44.1417049  30.0461140  34.6170334  43.4450246  30.8681180
  35.3132422  44.8042217  29.9543276  32.9550100  45.1430679  30.3945884
  32.8867688  46.1523873  28.8887658  32.7905490  45.5023707  28.0190996
  32.0280332  46.8218942  28.9381038  33.8006654  46.7402162  28.8030250
  34.1605168  41.0162872  27.8472014  33.2048058  40.3105572  28.1719023
  34.6648222  41.1646775  26.6249464  35.3937154  41.8148463  26.3678575
  34.0622128  40.3498029  25.5743950  32.9917186  40.5483833  25.5223640
  34.6865550  40.6758616  24.2160992  35.7664117  40.7161527  24.3588764
  34.4400164  39.8551332  23.5425091  34.2055889  41.9879043  23.6137426
  33.1211689  41.9444656  23.5125143  34.4745542  42.7981739  24.2914024
  34.8329180  42.2387840  22.2487251  35.9155872  42.1596153  22.3470047
  34.4744116  41.4748452  21.5588192  34.4719452  43.6165479  21.7117621
  33.3938068  43.6518481  21.5553270  34.7549527  44.3598961  22.4570401
  35.1714971  43.9107836  20.4247390  34.9090587  43.2223441  19.7338868
  34.9077551  44.8303494  20.1007964  36.1705381  43.8785446  20.5695733
  34.2165709  38.8619141  25.8762881  33.2717990  38.0876996  25.7079938
  35.3793117  38.4997092  26.3290445  36.1358577  39.1634626  26.4137146
  35.6401591  37.1051836  26.6738021  35.3895176  36.4635044  25.8290974
  37.1175030  36.9041560  27.0192234  37.3856009  37.6662973  27.7509087
  37.2128361  35.9171771  27.4718649  38.0487446  37.0036824  25.8188037
  37.7642672  36.2186720  25.1181382  37.8904308  37.9778176  25.3560980
  39.5166918  36.8489891  26.1840955  39.8300607  36.6920578  27.3863311
  40.3604479  36.8880789  25.2607312  34.7628699  36.6515463  27.8376074
  34.2317831  35.5398271  27.8238809  34.5694111  37.4972318  28.9039088
  35.0840788  38.3660849  28.9215429  33.6994070  37.1862732  30.0316071
  34.0196868  36.2547316  30.4982443  33.7555136  38.3032529  31.0791306
  34.0043313  39.2516688  30.6030042  32.7933645  38.3919572  31.5836112
  34.7856653  38.0772450  32.1531370  34.6019922  37.0903257  33.1143786
  33.7007891  36.4779760  33.0833829  35.5534582  36.8793261  34.1094844
  35.3998244  36.1020737  34.8580671  36.6981809  37.6608090  34.1463829
  37.4446360  37.5005501  34.9243429  36.8923992  38.6462392  33.1927952
  37.7922550  39.2607966  33.2188491  35.9374238  38.8517351  32.2004085
  36.0896876  39.6272424  31.4497394  32.2634349  36.9787701  29.5669505
  31.5789017  36.0674409  30.0369668  31.8487043  37.9324349  28.7388104
  32.3824584  38.7503890  28.4816005  30.4930773  37.7986027  28.2162031
  29.7773492  37.8163947  29.0381009  30.1701334  38.9495250  27.2618306
  30.4250368  39.8771376  27.7743327  30.8072311  38.8324672  26.3851870
  28.7111196  38.9948048  26.8263613  28.5988349  39.7637977  26.0620689
  28.4415227  38.0251579  26.4077870  27.7666648  39.3079890  27.9716328
  28.0136753  40.2209618  28.7658345  26.6776903  38.5521002  28.0643726
  26.0142687  38.7166739  28.8079375  26.5184343  37.8164843  27.3908682
  30.3062060  36.4611998  27.5066386  29.2569888  35.8260457  27.6321119
  31.3242687  36.0173787  26.7263135  32.1478888  36.5810827  26.5714360
  31.2276400  34.7320215  26.0436476  30.3344573  34.7123536  25.4191981
  32.4513270  34.5030044  25.1540346  33.3342739  34.7214576  25.7546861
  32.4552400  33.4498922  24.8728950  32.4668665  35.3635430  23.8976235
  31.5989869  35.1075060  23.2898975  32.4085078  36.4119801  24.1899862
  33.7190921  35.1614170  23.0643348  34.6381337  34.4409220  23.4659172
  33.7649702  35.7975119  21.8988390  34.5753472  35.6980556  21.3042811
  32.9892591  36.3776104  21.6127281  31.0852639  33.5876434  27.0425229
  30.2807503  32.6759484  26.8395053  31.8203390  33.6835372  28.0753704
  32.4911921  34.4295674  28.1915361  31.7404988  32.6579869  29.1097171
  31.8675522  31.6590640  28.6924527  32.8069009  32.8742292  30.2062334
  32.7630861  33.9103946  30.5417044  32.5572110  31.9438121  31.3930194
  32.6013324  30.9073850  31.0583957  33.3192745  32.1121470  32.1539552
  31.5727183  32.1474868  31.8141992  34.2078875  32.6555236  29.6387703
  34.3860403  33.3611911  28.8273536  34.9471432  32.8118047  30.4243764
  34.2917619  31.6372655  29.2590119  30.3442511  32.6527371  29.7261144
  29.7560665  31.5901509  29.9404116  29.8009407  33.7998286  29.9862989
  30.3252751  34.6546462  29.8660506  28.4394516  33.8902508  30.5046976
  28.3667332  33.3499128  31.4485441  28.0551840  35.3519124  30.7470212
  28.5452597  35.8872717  29.9338081  26.9740588  35.4402592  30.6399542
  28.4855401  35.9540353  32.0857435  29.5212005  35.6779306  32.2839215
  28.3634733  37.4736731  32.0468224  27.3279313  37.7505690  31.8491348
  28.6730830  37.8882556  33.0061784  29.0020352  37.8698865  31.2572947
  27.6547423  35.3742500  33.2252337  27.7929764  34.2937143  33.2630935
  27.9751120  35.8143182  34.1695877  26.6013739  35.5996511  33.0587756
  27.4477199  33.2431908  29.5449822  26.5414683  32.5246387  29.9722909
  27.6417182  33.6534747  28.2927063  28.3140808  34.3429665  27.9883563
  26.7436595  33.0759767  27.2971645  25.7121866  33.3339678  27.5371719
  27.0705666  33.6143667  25.9023753  28.1448336  33.5081853  25.7514610
  26.5395573  33.0006171  25.1747486  26.6756190  35.0695519  25.7209902
  25.9464055  35.6149310  26.5780434  27.0947878  35.6744994  24.7116513
  26.8244810  31.5510176  27.3040776  25.8004445  30.8685830  27.2218216
  27.9828194  31.1137101  27.4292349  28.7984297  31.7061059  27.4920558
  28.1767823  29.6671271  27.4274748  27.6812547  29.2295852  26.5608095
  29.6679301  29.3250845  27.3629679  30.1720243  29.9310060  28.1158605
  29.7695824  28.2703446  27.6184884  30.2986658  29.5799620  26.0016127
  29.7946318  28.9377785  25.2793586  30.1191819  30.6242332  25.7459130
  31.7927522  29.3007844  25.9714182  32.3565635  28.8956649  27.0136657
  32.4060242  29.4882991  24.8961719  27.5448272  29.0236949  28.6587346
  26.9293515  27.9597951  28.5615346  27.7439737  29.6573395  29.8209563
  28.3440062  30.4671184  29.8866707  27.1271616  29.1523931  31.0431400
  27.4386426  28.1220795  31.2149911  27.5492386  29.9981245  32.2467759
  28.6383357  29.9655697  32.2166637  27.2120229  31.0207975  32.0778805
  27.0630262  29.5209891  33.6158415  25.9740207  29.4747096  33.6107307
  27.6285051  28.1399349  33.9268478  28.7175358  28.1855210  33.9325903
  27.2738850  27.8132591  34.9044102  27.2990071  27.4321182  33.1662382
  27.4500998  30.5208664  34.7001466  26.9970630  31.4879172  34.4818124
  27.0956596  30.1642208  35.6672439  28.5346522  30.6261948  34.7275513
  25.6072839  29.1426527  30.9212220  24.9567711  28.1655474  31.2976000
  25.1169542  30.2822292  30.4497690  25.6804218  31.0980749  30.2574170
  23.6728176  30.3798326  30.2655484  23.1678377  30.2223371  31.2185907
  23.2918775  31.7633856  29.7329203  24.0723345  32.1035460  29.0522758
  22.3489442  31.6822553  29.1921850  23.1306284  32.7893978  30.8361790
  22.9646496  32.4394280  32.0080178  23.1784135  34.0657632  30.4714929
  23.0764569  34.7907479  31.1672672  23.3164859  34.3054147  29.5001001
  23.1519532  29.2916204  29.3314030  22.1021481  28.6978926  29.5877752
  23.8628136  29.1399144  28.1842694  24.6152258  29.7588186  27.9179371
  23.4797135  28.0790246  27.2592617  22.4693198  28.2574938  26.8913587
  24.4348028  28.0375818  26.0646698  25.4526292  28.1895105  26.4239001
  24.3591908  27.0581981  25.5922395  24.1227851  29.1001688  25.0294549
  22.9832800  29.5599025  24.9177281  25.1332104  29.4994774  24.2658585
  24.9804190  30.2054761  23.5599403  26.0498449  29.0953413  24.3945284
  23.4372012  26.7201517  27.9510407  22.5251107  25.9254076  27.7138663
  24.3501903  26.4975713  28.7936099  25.1057658  27.1503165  28.9456911
  24.3600010  25.2431157  29.5373537  24.2887525  24.4036397  28.8457592
  25.6542133  25.1059205  30.3408692  26.5149478  25.1846604  29.6767643
  25.7117653  25.8829776  31.1030832  25.7819319  23.7972513  31.0535063
  26.0821218  22.6208308  30.4021578  26.1304482  21.6357659  31.2837392
  26.3536539  20.6177272  30.9645597  25.8747659  22.1325924  32.4815647
  25.8444826  21.6135244  33.3474465  25.6535520  23.4831439  32.3644789
  25.4251167  24.0767488  33.2496635  23.1549352  25.1445325  30.4671826
  22.5289860  24.0871960  30.5683414  22.8714928  26.2473606  31.1412395
  23.4397675  27.0783443  31.0598194  21.7434678  26.2685614  32.0668825
  21.8437591  25.4587998  32.7896044  21.6965889  27.5970512  32.8244828
  21.8312833  28.3467079  32.0447575  20.7035822  27.7024243  33.2614429
  22.7550322  27.7958913  33.9108098  23.7340664  27.5414839  33.5047681
  22.7626189  29.2460296  34.3847374  21.7839881  29.5010500  34.7913639
  23.5207650  29.3722598  35.1576418  22.9885310  29.9023133  33.5442877
  22.5071298  26.8480553  35.0797244  22.5511230  25.8173018  34.7279984
  23.2698592  27.0039486  35.8426414  21.5229878  27.0445673  35.5051026
  20.4290079  26.0440560  31.3267214  19.4559478  25.5638621  31.9123082
  20.4505699  26.4179489  30.0695041  21.2570980  26.8269105  29.6196574
  19.2200492  26.2852009  29.2960897  18.3601066  26.3030241  29.9656269
  19.0861337  27.4360200  28.2978848  19.9932225  27.4484422  27.6936208
  18.2292135  27.2152647  27.6614455  18.8942739  28.7970955  28.9527100
  17.9784739  28.7747524  29.5433978  19.7436943  28.9916033  29.6075030
  18.7923721  29.9252958  27.9423189  18.8358985  29.6957848  26.7300272
  18.6553185  31.1513281  28.4350004  18.5828536  31.9393065  27.8073537
  18.6242089  31.2898722  29.4349699  19.1734640  24.9479652  28.5623427
  18.3202975  24.7378651  27.6979361  20.0897895  24.1033344  28.8507529
  20.8381575  24.3784871  29.4707011  20.0983923  22.7509305  28.3178771
  20.3258729  22.0664602  29.1350992  19.1034855  22.5338722  27.9291027
  21.1157102  22.5522606  27.2097330  21.0925117  21.5354660  26.5126406
  21.9250703  23.4311778  26.9058303  21.8369283  24.2923914  27.4260625
  22.9659035  23.3403943  25.8934126  22.5200211  22.9364165  24.9845177
  23.3378972  24.3463234  25.6989222  24.1266975  22.4565624  26.3087733
  24.1842961  21.9940304  27.4501341  24.9877424  21.8514262  25.3096792
  24.8380292  22.2418089  24.3902845  25.9589581  20.7709555  25.4530634
  25.6717184  20.1245543  26.2823751  26.0194578  19.9306036  24.1766753
  26.1329076  20.6214899  23.3412685  26.9051958  19.2993868  24.2483235
  24.7931368  19.0592074  23.9506676  24.6102081  18.4794704  24.8554012
  23.9393200  19.7085030  23.7569821  24.9888785  18.1128986  22.7722781
  25.1973014  18.7079623  21.8831448  25.8416411  17.4683958  22.9856124
  23.7532693  17.2560865  22.5310707  23.5542700  16.6791457  23.4341981
  22.9107695  17.9178979  22.3303245  23.9409553  16.3262617  21.3782230
  24.7213199  15.7126381  21.5642255  23.1035721  15.7764528  21.2493835
  24.1249407  16.8606852  20.5411806  27.3440642  21.3175672  25.7848929
  28.3064722  21.0711847  25.0543325  27.4998043  22.2652472  26.7121176
  26.7504561  22.7734006  27.1597299  28.8734653  22.6196710  27.0495004
  29.5353975  22.3602042  26.2232910  28.9890430  24.1223652  27.3153612
  28.2757794  24.4226135  28.0829582  29.9989517  24.3714556  27.6411499
  28.7063234  24.9672265  26.1148492  29.5764592  25.0655836  25.0509128
  29.0634186  25.8774172  24.1427473  29.6040731  26.0883088  23.2200792
  27.8917041  26.3072444  24.5791229  27.2711181  26.9397644  24.0944669
  27.6459917  25.7523399  25.8110143  26.7223822  25.9871209  26.3400932
  29.3637724  21.8345093  28.2607068  28.5849174  21.5346734  29.1677830
  30.6484408  21.4342615  28.0520493  31.2215354  21.5451013  27.2278064
  31.2055842  20.7103741  29.1896258  30.4147285  20.1563905  29.6953417
  32.2925598  19.7166541  28.7404326  32.6309837  19.1532684  29.6100106
  31.7548435  18.7522300  27.6879211  31.4166343  19.3148910  26.8177908
  32.5441798  18.0623150  27.3894841  30.9189490  18.1893872  28.1033594
  33.3969735  20.4421741  28.1872697  34.0765775  19.8251409  27.9061848
  31.7903740  21.6800988  30.2135892  32.1752715  22.7989862  29.8677947
  31.6411512  21.4561899  31.4981838  30.9978884  20.7103064  31.7217235
  32.2587000  22.1905294  32.5984534  31.7875341  23.1623169  32.7458672
  32.1819725  21.3987322  33.9227514  32.5217969  20.3786487  33.7437312
  33.0590569  22.0468518  34.9915030  32.7195271  23.0668778  35.1714121
  32.9901584  21.4731923  35.9157694  34.0944789  22.0638009  34.6513331
  30.7346927  21.3000954  34.4015821  30.1360498  20.7888903  33.6476602
  30.6978682  20.7393788  35.3355738  30.3360140  22.3015387  34.5636546
  33.7126805  22.5063868  32.2571739  34.2040598  23.5976602  32.5570652
  34.3320710  21.5285353  31.5334005  33.8794956  20.6721567  31.2472352
  35.7416697  21.7082802  31.2061437  36.3127729  21.8833276  32.1178996
  36.2950985  20.4605689  30.5144753  36.1065050  19.5791086  31.1273044
  35.8276720  20.3306178  29.5383989  37.7711496  20.5100205  30.2788360
  38.6877786  20.5601469  31.3066315  39.9081260  20.5937716  30.7983034
  40.7788180  20.6363387  31.4526600  39.8145174  20.5663947  29.4798054
  40.5853220  20.5811398  28.8273158  38.4883927  20.5140796  29.1304799
  38.2025023  20.4851091  28.0790387  35.9505187  22.9334006  30.3218852
  36.8814133  23.7109066  30.5418185  35.1220671  23.0973919  29.2874260
  34.3995275  22.4149588  29.1076456  35.2616798  24.2170968  28.3622908
  36.2716926  24.2338156  27.9527863  34.2684131  24.0849617  27.2075062
  34.3959797  23.1214814  26.7140168  33.2460716  24.1715776  27.5754947
  34.4333257  25.1316456  26.1517805  35.4562331  25.1024665  25.2280452
  35.3466815  26.1475882  24.4257777  36.0667481  26.3062213  23.6230083
  34.2893843  26.8514062  24.7946647  33.9589430  27.7025314  24.3628147
  33.7021430  26.2356229  25.8722326  32.8094385  26.6659635  26.3260903
  35.0599630  25.5498113  29.0771785  35.8264379  26.4925587  28.8688193
  34.0179006  25.6370978  29.9238968  33.4012930  24.8466732  30.0468739
  33.7129763  26.8700227  30.6408413  33.6835246  27.7213655  29.9608067
  32.3694566  26.7678172  31.3956776  32.3707777  25.8587359  31.9970675
  32.1673609  27.9821650  32.3070320  32.1654622  28.8916541  31.7062602
  31.2151594  27.8904959  32.8295355  32.9774380  28.0297500  33.0347750
  31.2085965  26.6275171  30.4048801  31.1410231  27.5654478  29.8536810
  31.4671666  25.8211697  29.7185530  29.8677499  26.3261324  31.0590114
  29.6082703  27.1323228  31.7451799  29.0989572  26.2418860  30.2909232
  29.9344147  25.3880453  31.6100541  34.8443258  27.1927411  31.6145015
  35.2888826  28.3404209  31.7011347  35.3506010  26.2132745  32.3504305
  34.9121233  25.3048112  32.3001208  36.4720026  26.3910091  33.2693484
  36.2120805  27.1263842  34.0307702  36.8129797  25.0696110  33.9618912
  36.8253401  24.2957128  33.1944096  37.8111503  25.1750758  34.3869000
  35.8335851  24.6797569  35.0590243  35.8466370  25.4726981  35.8068041
  34.8417524  24.6199188  34.6109322  36.1710314  23.3531825  35.7214549
  36.9757767  22.5789712  35.1548097  35.6248152  23.0847281  36.8150395
  37.6985335  26.9344213  32.5430812  38.3660293  27.8451337  33.0376381
  37.9887097  26.2920426  31.3838654  37.4557557  25.5060266  31.0400074
  39.1589907  26.7196044  30.6244978  40.0491332  26.6521962  31.2499589
  39.3563878  25.8304095  29.3961457  38.3790754  25.6971576  28.9322452
  40.0133504  26.3659090  28.7107696  39.9570921  24.4676678  29.7139213
  39.3048085  23.9547798  30.4207260  40.0179732  23.8901315  28.7915074
  41.3454200  24.5644740  30.3177980  42.1530455  25.4098593  29.9180434
  41.6327518  23.7004649  31.2850760  42.5430530  23.7207716  31.7221582
  40.9395879  23.0272254  31.5789701  39.0346523  28.1800120  30.1990749
  40.0048458  28.9379588  30.2727378  37.8642626  28.5825368  29.7492841
  37.1098165  27.9199077  29.6405036  37.6383151  29.9625757  29.3327203
  38.3777793  30.2472936  28.5842368  36.2426499  30.1195997  28.7256231
  35.5178139  29.6428662  29.3854997  36.0147055  31.1823481  28.6437256
  36.1309545  29.4929286  27.3502026  37.1404233  29.1957328  26.7058818
  34.9023606  29.2866322  26.8901138  34.7707573  28.8715735  25.9787924
  34.1052458  29.5457465  27.4536461  37.8232106  30.9361623  30.4934377
  38.4254572  31.9980231  30.3296552  37.2680252  30.5547504  31.6965582
  36.7381928  29.6992358  31.7829980  37.3883575  31.4151850  32.8685553
  37.0859261  32.4365447  32.6373434  36.5446031  30.8831756  34.0490406
  36.7569741  29.8228478  34.1858031  36.8809084  31.6413776  35.3373571
  36.6683456  32.7017848  35.2015104  36.2766149  31.2522846  36.1568307
  37.9373462  31.5102034  35.5715185  35.0496486  30.9859232  33.7265302
  34.8039237  32.0464290  33.6713275  34.8983827  30.5271087  32.7494389
  34.1482122  30.3091422  34.7495385  34.2985903  30.7677644  35.7268573
  33.1065988  30.4259133  34.4503643  34.3930513  29.2484438  34.8049703
  38.8557539  31.5312121  33.2757783  39.3227508  32.6135383  33.6367878
  39.6372634  30.3949132  33.1959232  39.2170014  29.5160901  32.9291851
  41.0558170  30.4078479  33.5377599  41.1881649  30.7928199  34.5488879
  41.6360858  28.9940550  33.4731781  41.2726628  28.5383648  32.5521084
  42.7205767  29.0927268  33.4258146  41.2582021  28.1153602  34.6569388
  41.6332769  28.5827858  35.5673963  40.1712625  28.0489699  34.7044416
  41.8468585  26.7162386  34.5251230  41.5239988  26.2946769  33.5732058
  42.9337988  26.7971085  34.5360972  41.3943641  25.8092610  35.6608908
  41.8048102  26.1966437  36.5933978  40.3055661  25.8333903  35.7060135
  41.8530748  24.4015981  35.4621261  42.8619716  24.3789634  35.4207182
  41.5348749  23.8318156  36.2329677  41.4725083  24.0423089  34.5983092
  41.8367338  31.3355358  32.6107189  42.7564010  32.0293622  33.0498591
  41.4603532  31.2883814  31.3278139  40.7687415  30.6410149  30.9775437
  42.1227280  32.1751151  30.3763487  43.2013528  32.0245624  30.4210868
  41.6467672  31.8845310  28.9499349  40.5627323  31.7766691  28.9864504
  41.9048854  32.7504091  28.3402381  42.2602371  30.6335165  28.3390017
  43.3388548  30.7841081  28.2942039  42.0377177  29.7990577  29.0040302
  41.7336618  30.3256729  26.9465625  40.9392317  31.1281334  26.4064894
  42.1188427  29.2726864  26.3910556  41.8766652  33.6403656  30.7226653
  42.7983286  34.4578018  30.6790471  40.6377162  33.9170672  31.0635312
  39.9078121  33.2193452  31.0406516  40.2792014  35.2810144  31.4366282
  40.5853408  35.9899799  30.6673781  38.7608495  35.4183215  31.6882295
  38.4384708  34.6147833  32.3504218  38.4403715  36.7697552  32.3325949
  38.7620638  37.5738417  31.6707341  37.3663000  36.8467134  32.5015579
  38.9642775  36.8521718  33.2848707  37.9852362  35.2375928  30.3780271
  38.1668470  36.1245590  29.7710599  38.3998092  34.3633571  29.8760903
  36.4863458  35.0505917  30.5668955  36.0709577  35.9246942  31.0683908
  36.0093751  34.9294980  29.5943039  36.3039201  34.1634929  31.1734236
  41.0615681  35.6974336  32.6809490  41.5832602  36.8130318  32.7488759
  41.0863549  34.7791882  33.6949766  40.5319354  33.9382145  33.6209386
  41.8541292  34.9954412  34.9147103  41.4373343  35.8372827  35.4675973
  41.8087776  33.7519106  35.8086997  40.7766367  33.5085365  36.0607979
  42.2661212  32.9058803  35.2956991  42.5434894  33.9135546  37.1117023
  41.9207958  34.4932048  38.2101700  40.8886104  34.8313874  38.1189252
  42.5991662  34.6445351  39.4173746  42.1006223  35.1012023  40.2723656
  43.9113590  34.2127057  39.5296937  44.4468956  34.3297255  40.4718226
  44.5425082  33.6312548  38.4414367  45.5738877  33.2892748  38.5274960
  43.8589889  33.4841706  37.2387553  44.3550779  33.0276925  36.3822371
  43.2998718  35.3514093  34.5891874  43.8517931  36.3013308  35.1481739
  43.9601807  34.5713355  33.7051059  43.4790469  33.7674321  33.3278143
  45.3449939  34.7969174  33.3088154  45.9894751  34.7689909  34.1874298
  45.8055534  33.7156760  32.3303927  45.6997554  32.7306898  32.7850445
  45.2149799  33.7581847  31.4152337  47.2380251  33.8465546  31.9216134
  48.2828268  33.6701816  32.8016565  49.4257095  33.8458505  32.1608986
  50.3753882  33.7495382  32.6871431  49.1591214  34.1282803  30.8972000
  49.8372120  34.3108245  30.1712725  47.7971072  34.1349611  30.7224666
  47.3746181  34.3494976  29.7408464  45.5217976  36.1770477  32.6851755
  46.4851225  36.8838864  32.9922260  44.6217221  36.5854631  31.8499947
  43.8649726  35.9672092  31.5946683  44.6878057  37.8963185  31.2146489
  45.6487603  38.0157370  30.7142446  43.5736984  38.0462458  30.1761843
  42.6265611  37.7026768  30.5921057  43.4791453  39.0883250  29.8708471
  43.8055225  37.2547298  28.9295950  42.8536955  37.1280186  27.9411423
  43.3378670  36.3768720  26.9651434  42.7338640  36.1561271  26.0850576
  44.5673812  36.0144259  27.2858762  45.1826012  35.4379527  26.7297441
  44.8832807  36.5506555  28.5097345  45.8627204  36.3639834  28.9501349
  44.5949489  39.0144773  32.2473563  45.3216674  40.0069482  32.1604097
  43.6831245  38.8520387  33.2256093  43.0686619  38.0504765  33.2313685
  43.5250892  39.8526107  34.2763754  43.3674902  40.8347172  33.8305854
  42.3199488  39.5168216  35.1588511  42.3799329  38.4352424  35.2800433
  42.4638188  39.9987941  36.1258588  40.9452554  39.8917551  34.6020991
  40.8682842  39.5353878  33.5748803  39.8415310  39.2597882  35.4429638
  39.9175740  39.6160616  36.4702834  38.8694897  39.5357993  35.0342410
  39.9473495  38.1750637  35.4263612  40.7847521  41.4076773  34.5516526
  41.5550247  41.8339285  33.9089322  39.8011754  41.6563593  34.1531111
  40.8831907  41.8176333  35.5568117  44.7844265  39.9478141  35.1297774
  45.1986746  41.0441101  35.5131346  45.3377631  38.7755873  35.4469252
  44.9120379  37.8954428  35.1935417  46.5657714  38.7486762  36.2355928
  46.3992925  39.2409567  37.1937388  47.0058164  37.3059955  36.4968143
  46.7945314  36.7344808  35.5930284  48.0814372  37.3224691  36.6725087
  46.3085171  36.6555094  37.6824190  46.3754071  37.3466330  38.5226420
  45.2621554  36.5126042  37.4125962  46.9171719  35.3187835  38.0763521
  47.4825241  34.6277047  37.1998295  46.8263877  34.9595905  39.2721429
  47.6842617  39.5210647  35.5428083  48.4389673  40.2473076  36.1917527
  47.7709246  39.3349396  34.2228231  47.1773243  38.6736854  33.7427389
  48.7785122  40.0508833  33.4466086  49.7695461  39.8471492  33.8521249
  48.7475926  39.6038851  31.9823127  47.7063936  39.6224331  31.6603503
  49.3177521  40.3347662  31.4088747  49.3250909  38.2156637  31.7504036
  50.3487364  38.2205712  32.1248721  48.7304585  37.5088037  32.3290748
  49.3228998  37.8011253  30.2881183  48.7533865  38.5360133  29.4495819
  49.8931441  36.7310183  29.9783661  48.5748930  41.5609008  33.5385565
  49.5431098  42.3175781  33.6405651  47.3547312  41.9887752  33.5811427
  46.5918089  41.3277500  33.5480602  47.0355980  43.4113400  33.6294380
  47.6282573  43.9482446  32.8887709  45.5513532  43.6381177  33.3264938
  45.0477600  42.8573994  33.8965569  45.2700842  44.6143853  33.7213223
  45.1370850  43.5441062  31.8582919  45.4867212  42.5959536  31.4498046
  43.6201571  43.6240562  31.7293776  43.2698014  44.5722015  32.1372626
  43.3402286  43.5557481  30.6781523  43.1643076  42.8014634  32.2804156
  45.8073308  44.6439730  31.0409250  46.8901651  44.5398847  31.1097352
  45.5003773  44.5608733  29.9983440  45.5110485  45.6181766  31.4298249
  47.3842141  44.0013234  34.9921854  47.8443561  45.1418559  35.0789504
  47.1436489  43.1938207  36.0750781  46.7288447  42.2821947  35.9447903
  47.4252323  43.6376103  37.4364111  47.0137232  44.6288463  37.6267021
  46.8533785  42.6559461  38.4843082  47.1658143  41.6439850  38.2265912
  47.3583740  43.0035965  39.8831283  47.0459107  44.0153185  40.1417522
  46.9435692  42.3000700  40.6049925  48.4465668  42.9438698  39.9023821
  45.3266042  42.6672626  38.4457571  44.9854215  42.3672546  37.4549536
  44.9386923  41.9710068  39.1892972  44.9645246  43.6716168  38.6654655
  48.9322799  43.7919184  37.6284332  49.3867500  44.7195004  38.3021813
  49.6457109  42.9065271  37.0807805  49.2298043  42.1698554  36.5290234
  51.0910802  42.8910409  37.2779722  51.3285222  43.2078566  38.2935254
  51.6461916  41.4817413  37.0631376  51.2982138  41.0846535  36.1095486
  52.7360159  41.4985480  37.0731621  51.2235185  40.5040455  38.1137490
  50.0625750  39.7680111  38.0210266  49.9536134  38.9929545  39.0875267
  49.0965619  38.3296592  39.2041498  51.0029280  39.2000682  39.8658518
  51.1888496  38.7464446  40.7488912  51.8116156  40.1409866  39.2783571
  52.7341385  40.4500846  39.7697949  51.7854191  43.8754806  36.3430250
  52.9754685  44.1537656  36.5015232  51.1185997  44.5210049  35.4727451
  50.1505151  44.2743537  35.3241694  51.7010965  45.5683313  34.6406261
  52.7749959  45.4081293  34.5448417  51.0780350  45.5542415  33.2430773
  49.9966134  45.5095228  33.3720228  51.3472801  46.4934898  32.7599418
  51.5333680  44.3905026  32.3770504  52.6211484  44.4162170  32.3124480
  51.2202185  43.4631149  32.8566246  50.9405059  44.4626476  30.9771438
  49.8547175  44.5233714  31.0511381  51.3200970  45.3515106  30.4732264
  51.2903606  43.2887587  30.1820838  51.8102312  42.5601939  30.6500874
  50.9735479  43.1198340  28.9013370  50.2912382  44.0487434  28.2426272
  50.0081375  44.8943853  28.7168043  50.0583667  43.9055530  27.2703274
  51.3425707  42.0118266  28.2742925  51.8617465  41.3026431  28.7719022
  51.1028749  41.8818654  27.3017933  51.5189372  46.9408883  35.2793555
  52.4148601  47.7864311  35.2134340  50.4712257  47.2271547  35.8545004
  37.2748516  40.3024002  46.5690045  28.2748516  46.3024002  41.5690045
  50.2748516  36.3024002  34.5690045  39.2748516  27.3024002  25.5690045
  21.2748516  27.3024002  45.5690045  27.2748516  51.3024002  34.5690045
  37.2748516  35.3024002  47.5690045  54.2748516  47.3024002  37.5690045
  35.2748516  44.3024002  42.5690045  36.7154954  21.2033817  65.8098530
  36.0416653  21.5065514  66.4183488  37.1020776  22.0062897  65.4603988
  34.9146169  21.3713489  68.0245610  35.0897925  20.9001532  68.8391232
  34.2278957  21.9979255  68.2526870  38.8062424  12.9942030  64.3445971
  38.1891595  12.2688858  64.2479023  38.3378912  13.7551390  64.0013045
  40.6811695  18.7819300  67.0838354  41.3762599  19.4025993  67.3025668
  41.0234845  17.9314652  67.3590732  42.5803118  16.2319006  68.6125684
  43.1054442  16.5706279  67.8875004  42.4925470  15.2966021  68.4288819
  34.7726563  18.8881052  65.9913447  34.2000530  19.5071239  65.5383919
  35.3459357  19.4380414  66.5253369  37.9923823  19.1718202  67.1222030
  38.9254496  19.1063764  67.3254905  37.9047036  20.0074469  66.6636562
  40.6211840  18.4884072  64.0825977  40.5425471  18.1543936  64.9761735
  41.4421506  18.9805840  64.0817449  38.1915791  15.8052068  63.7035955
  38.8951642  16.0102070  64.3193611  37.4678440  16.3728830  63.9685039
  40.1002489  16.2434597  65.7534415  40.9348093  15.8115796  65.5711890
  39.9386832  16.0716611  66.6811310  45.5376470  26.7131676  75.7851117
  45.1994982  26.5972741  74.8971652  46.4066238  26.3122841  75.7652123
  41.3963286  28.5667153  71.7748008  40.8328151  28.4757090  71.0064296
  41.2815681  27.7467057  72.2550500  38.9427718  30.0618344  74.6132228
  39.7349010  29.7209169  74.1978528  39.1824368  30.1713319  75.5334382
  46.9762845  32.2338120  67.0862473  46.3250824  32.8192201  66.6996487
  47.7707207  32.7644315  67.1457510  40.9018472  29.3227258  67.4849607
  41.6749348  28.7756245  67.3462483  41.2543871  30.1871507  67.6964068
  43.2384750  25.4819924  65.1168057  43.4910270  24.9601445  64.3551520
  42.3009309  25.3186069  65.2194741  48.2828032  24.4855702  72.9242800
  49.0691122  24.0675125  72.5733217  48.5466737  25.3901794  73.0924449
  48.4538110  29.9228552  67.6231457  47.8183943  29.9963179  68.3352362
  48.1235516  30.5122151  66.9450536  42.9581038  27.3848030  67.3192432
  42.8417296  26.7092933  67.9873516  43.0683298  26.8980404  66.5024585
  45.3012579  26.8458177  71.0239121  44.9370787  26.3188798  71.7352043
  46.1579695  26.4556646  70.8505607  44.9418066  21.8748076  66.0200470
  45.1092469  22.7428313  66.3870941  44.7515235  22.0375358  65.0961759
  41.1505881  26.7878852  73.7203005  40.2256377  26.6555066  73.9280696
  41.3990294  27.5673071  74.2172947  44.9207287  24.3305734  67.0047137
  44.8006912  24.7762785  67.8432617  44.2259876  24.6791052  66.4460675
  42.6814179  37.1009376  70.6537268  42.6038209  38.0517201  70.7325748
  42.0775823  36.7555248  71.3112194  50.6192353  24.8027207  67.8327471
  51.5310209  25.0354594  67.6575168  50.1102000  25.3864251  67.2702549
  44.7789898  29.5227434  72.4891137  45.2428243  29.8015137  71.6995760
  44.5146696  28.6210878  72.3064228  41.6713979  29.0698915  75.4270900
  42.2415336  29.4986184  74.7888385  42.2622090  28.7881500  76.1255086
  43.7158784  25.6450586  69.2980702  44.4182827  26.0971630  69.7654629
  43.3839412  25.0034405  69.9260595  39.4098863  24.2678718  71.5581313
  38.6130026  24.3797412  72.0764808  39.1824455  24.6065370  70.6922203
  44.9552548  32.4591529  69.3742808  44.8198223  33.3043064  69.8027655
  45.4962361  32.6610806  68.6108741  38.4081946  29.9766967  69.9470733
  38.9206466  30.7710217  70.0976297  39.0604658  29.2793257  69.8804334
  40.2176830  33.0932723  72.0293486  40.3943459  34.0150688  71.8414470
  41.0133664  32.7791142  72.4587866  36.3730862  28.3055621  70.7230303
  37.2106084  28.7152629  70.5064011  36.5509130  27.3655063  70.6930497
  48.2695294  25.9730702  66.4114136  47.7541918  26.7435306  66.6502524
  47.9972603  25.2995838  67.0347198  45.8542406  20.8180402  71.4699374
  44.9984002  20.4287253  71.2905013  46.2669357  20.8972363  70.6099160
  53.2429569  28.7263056  68.3467310  52.4659011  28.3874216  67.9022472
  53.9221050  28.7315679  67.6722275  48.0581598  23.8457794  68.2373917
  47.7531733  24.1603943  69.0884060  49.0112040  23.9239214  68.2801250
  46.5028029  30.0048017  69.8866871  45.9749391  29.2700777  69.5740109
  46.0015532  30.7822693  69.6406840  41.5616344  22.6972144  66.2669368
  40.7253656  23.0346831  66.5878643  41.4221114  22.5621124  65.3296505
  44.6480630  27.8228227  62.8901844  43.7407691  27.5917481  63.0892993
  45.1451662  27.0265847  63.0775826  47.5548709  36.5325735  65.8098530
  46.8810407  36.8357431  66.4183488  47.9414531  37.3354815  65.4603988
  47.5542213  25.4282281  70.4298880  48.3014032  25.9403679  70.1206002
  47.8233802  25.1066334  71.2903274  45.8268863  27.9240822  67.4125834
  44.9180082  27.6399855  67.5098304  45.8563947  28.3439901  66.5529141
  51.0588131  31.5347412  71.1817002  50.6050458  30.6938322  71.2382192
  50.4282097  32.1708810  71.5191782  44.3753757  25.5369443  73.5135630
  44.4302367  24.5843279  73.4378106  43.5644959  25.6928882  73.9976928
  45.5244951  29.4649566  64.7513913  45.0864381  28.7485425  64.2919550
  46.2655392  29.6925681  64.1899004  42.3146117  24.1546503  71.2726009
  41.5013983  24.4540673  71.6791201  42.8105111  23.7602191  71.9900491
  53.6418066  27.7406763  70.8090232  53.5035964  27.9308359  69.8811421
  53.2854285  28.5026146  71.2658283  42.5820496  31.0267288  73.0022236
  43.3761094  30.5317609  72.8004811  41.8712188  30.4985152  72.6389942
  38.8903259  25.1710370  69.0781989  37.9600847  25.1094826  69.2951951
  38.9860731  24.6486323  68.2818630  45.7539924  36.7005407  68.0245610
  45.9291679  36.2293450  68.8391232  45.0672712  37.3271173  68.2526870
  49.6456179  28.3233947  64.3445971  49.0285349  27.5980776  64.2479023
  49.1772667  29.0843308  64.0013045  41.4354724  22.5419372  63.4667275
  40.5584191  22.4208173  63.1029521  41.9112477  21.7505450  63.2146163
  44.6218650  34.8945662  70.7129795  43.8386172  35.4367342  70.8068020
  45.3211396  35.4119642  71.1124036  49.0145081  29.4611979  70.9302424
  48.0801360  29.5813441  70.7607128  49.1921750  28.5584446  70.6662434
  50.4693864  31.6473119  68.4638610  50.7453708  31.5329714  69.3732484
  49.5998362  31.2490604  68.4250783  47.4390093  34.8227655  69.3686472
  47.9677860  34.3120110  68.7556634  47.7018313  34.5070186  70.2332005
  40.7945841  35.8742772  72.1284248  40.1256216  36.3588900  71.6448288
  40.6558711  36.1211993  73.0427627  36.1633418  24.1361227  68.9080180
  36.4586859  23.2271905  68.8547234  35.2621454  24.1148966  68.5861183
  37.8921260  21.8175325  69.0319506  37.5633966  20.9372704  68.8494612
  38.2460631  21.7622993  69.9195895  41.0063083  22.1048294  69.3994983
  41.3459156  22.6334216  68.6773592  41.4535203  22.4428701  70.1753550
  42.9931230  20.6022916  67.5988276  43.7139593  20.9804169  67.0951993
  42.3696534  21.3211793  67.7023254  47.1362353  21.3068065  68.5346608
  47.3525967  22.1892703  68.2335437  46.6556420  20.9154278  67.8052250
  43.1394853  20.1370707  70.4285813  43.2610764  19.2087353  70.6276700
  42.8496896  20.1509393  69.5164128  51.5205449  34.1111218  67.0838354
  52.2156354  34.7317911  67.3025668  51.8628599  33.2606569  67.3590732
  53.4196872  31.5610924  68.6125684  53.9448196  31.8998196  67.8875004
  53.3319225  30.6257939  68.4288819  37.5829872  33.8194448  72.9745566
  38.4087892  33.5198220  72.5944209  37.2323924  33.0502070  73.4235354
  35.7838477  31.7380774  73.9334499  34.9470385  31.3102948  73.7518501
  35.7562123  31.9313217  74.8705290  42.1124912  31.7224839  68.5201700
  42.2613033  32.4060304  67.8668373  42.9191356  31.7029929  69.0351156
  39.8677545  27.7490017  69.5262769  39.6223587  26.8452347  69.7242979
  40.0373460  27.7507167  68.5842247  39.1373193  23.4818374  67.0248930
  38.4442438  23.5562729  66.3688966  38.8924945  22.7178718  67.5470447
  45.6120318  34.2172970  65.9913447  45.0394285  34.8363157  65.5383919
  46.1853111  34.7672331  66.5253369  48.8317578  34.5010120  67.1222030
  49.7648251  34.4355681  67.3254905  48.7440790  35.3366387  66.6636562
  51.4605594  33.8175990  64.0825977  51.3819226  33.4835854  64.9761735
  52.2815261  34.3097758  64.0817449  45.9967116  25.5533782  63.3329500
  46.9426221  25.4239991  63.4017918  45.6181361  24.8148444  63.8098928
  44.1810033  23.4783759  63.2684385  43.2741489  23.1816872  63.3447099
  44.4586014  23.1813577  62.4018671  45.7972099  18.0220649  69.4228626
  44.9872827  17.6767734  69.7983872  46.4856516  17.7128192  70.0116238
  42.9508818  20.3370694  63.4096364  43.8127982  20.6625592  63.6692182
  43.1359162  19.5502190  62.8969430  36.8812976  28.3511288  73.5642568
  36.8583664  28.4498975  72.6124451  37.1913613  29.1976438  73.8859734
  49.8866332  21.3699311  69.6087935  48.9992188  21.6548962  69.3908130
  50.3020322  21.2093074  68.7615212  49.0309546  31.1343986  63.7035955
  49.7345396  31.3393988  64.3193611  48.3072195  31.7020747  63.9685039
  49.8607356  26.8853847  69.8238226  49.8042558  27.3422398  68.9845858
  50.4135699  26.1244531  69.6461068  50.9396243  31.5726515  65.7534415
  51.7741847  31.1407713  65.5711890  50.7780586  31.4008528  66.6811310
  50.5942136  28.0758628  67.1190755  50.5390939  27.9102899  66.1779199
  49.9688191  28.7834661  67.2752944  43.9038261  17.5766737  66.6976073
  43.8916931  18.5208577  66.8544344  44.7961683  17.3936882  66.4035534
  54.0778504  40.8111841  65.1168057  54.3304025  40.2893363  64.3551520
  53.1403063  40.6477987  65.2194741  52.4010099  38.0264062  66.2669368
  51.5647411  38.3638749  66.5878643  52.2614868  37.8913042  65.3296505
  55.4874384  43.1520145  62.8901844  54.5801446  42.9209398  63.0892993
  55.9845416  42.3557764  63.0775826  52.2748479  37.8711289  63.4667275
  51.3977945  37.7500090  63.1029521  52.7506232  37.0797368  63.2146163
  47.0027173  39.4653145  68.9080180  47.2980614  38.5563823  68.8547234
  46.1015209  39.4440884  68.5861183  53.8324985  35.9314834  67.5988276
  54.5533347  36.3096087  67.0951993  53.2090289  36.6503711  67.7023254
  49.9766947  38.8110292  67.0248930  49.2836192  38.8854647  66.3688966
  49.7318699  38.0470636  67.5470447  56.8360871  40.8825700  63.3329500
  57.7819975  40.7531908  63.4017918  56.4575116  40.1440362  63.8098928
  55.0203788  38.8075677  63.2684385  54.1135243  38.5108789  63.3447099
  55.2979769  38.5105495  62.4018671  53.7902572  35.6662612  63.4096364
  54.6521736  35.9917510  63.6692182  53.9752917  34.8794108  62.8969430
  54.7432016  32.9058655  66.6976073  54.7310685  33.8500495  66.8544344
  55.6355437  32.7228800  66.4035534  45.5376472   3.7193799  62.5096424
  45.1994983   3.6034864  61.6216958  46.4066240   3.3184964  62.4897430
  41.3963287   5.5729275  58.4993314  40.8328152   5.4819212  57.7309602
  41.2815682   4.7529180  58.9795807  38.9427719   7.0680467  61.3377535
  39.7349011   6.7271292  60.9223834  39.1824369   7.1775442  62.2579688
  46.9762846   9.2400243  53.8107779  46.3250826   9.8254323  53.4241793
  47.7707209   9.7706438  53.8702817  40.9018473   6.3289380  54.2094914
  41.6749349   5.7818367  54.0707790  41.2543872   7.1933629  54.4209375
  43.2384751   2.4882046  51.8413364  43.4910272   1.9663568  51.0796827
  42.3009310   2.3248192  51.9440047  48.4538111   6.9290675  54.3476764
  47.8183944   7.0025301  55.0597668  48.1235517   7.5184274  53.6695843
  42.9581040   4.3910152  54.0437739  42.8417298   3.7155056  54.7118823
  43.0683300   3.9042526  53.2269892  45.3012581   3.8520299  57.7484428
  44.9370788   3.3250920  58.4597349  46.1579696   3.4618768  57.5750913
  41.1505882   3.7940975  60.4448311  40.2256379   3.6617189  60.6526003
  41.3990295   4.5735194  60.9418254  42.6814181  14.1071498  57.3782574
  42.6038210  15.0579323  57.4571055  42.0775824  13.7617371  58.0357501
  49.2261937   6.7915148  61.9486359  48.5970799   6.9560862  61.2462427
  48.8387599   7.2056758  62.7197323  53.1051169   7.7269586  59.3030722
  52.4202207   8.1068487  58.7527756  53.1895018   8.3364913  60.0362670
  44.7789899   6.5289556  59.2136444  45.2428244   6.8077259  58.4241066
  44.5146697   5.6273001  59.0309534  41.6713980   6.0761038  62.1516207
  42.2415337   6.5048306  61.5133692  42.2622092   5.7943622  62.8500393
  43.7158785   2.6512709  56.0226009  44.4182828   3.1033752  56.4899935
  43.3839413   2.0096527  56.6505902  39.4098864   1.2740841  58.2826619
  38.6130027   1.3859535  58.8010115  39.1824456   1.6127493  57.4167510
  44.9552549   9.4653651  56.0988114  44.8198224  10.3105187  56.5272962
  45.4962362   9.6672929  55.3354048  38.4081947   6.9829089  56.6716039
  38.9206467   7.7772340  56.8221604  39.0604660   6.2855380  56.6049641
  40.2176832  10.0994846  58.7538792  40.3943460  11.0212810  58.5659776
  41.0133665   9.7853265  59.1833172  41.3408147  11.6173019  64.7549135
  41.8915572  11.4890083  63.9826129  40.5019623  11.9167908  64.4044028
  36.3730864   5.3117744  57.4475610  37.2106086   5.7214752  57.2309317
  36.5509131   4.3717186  57.4175804  53.2429570   5.7325179  55.0712616
  52.4659013   5.3936338  54.6267778  53.9221051   5.7377802  54.3967581
  46.5028031   7.0110140  56.6112178  45.9749392   6.2762899  56.2985415
  46.0015533   7.7884816  56.3652146  44.6480631   4.8290350  49.6147151
  43.7407693   4.5979603  49.8138300  45.1451663   4.0327969  49.8021132
  47.5548710  13.5387857  52.5343837  46.8810409  13.8419554  53.1428795
  47.9414532  14.3416937  52.1849294  45.8268864   4.9302945  54.1371141
  44.9180084   4.6461978  54.2343611  45.8563948   5.3502023  53.2774448
  51.0588132   8.5409534  57.9062309  50.6050459   7.7000444  57.9627499
  50.4282098   9.1770933  58.2437089  49.5021071  10.3786031  58.8412127
  49.7944045  10.9391088  58.1224492  50.0119692  10.6714592  59.5965286
  44.3753758   2.5431565  60.2380936  44.4302368   1.5905402  60.1623413
  43.5644960   2.6991004  60.7222235  45.5244952   6.4711688  51.4759220
  45.0864382   5.7547547  51.0164857  46.2655393   6.6987803  50.9144311
  44.4654696  11.1566382  59.9305580  44.4230875  11.3827228  59.0014112
  45.3817395  10.9229757  60.0791381  42.5820497   8.0329411  59.7267543
  43.3761095   7.5379731  59.5250118  41.8712189   7.5047274  59.3635248
  47.4015341  10.4147507  64.0779910  47.4552364  10.9838443  64.8457626
  46.5330123  10.5849392  63.7133947  38.8903260   2.1772493  55.8027295
  37.9600849   2.1156948  56.0197257  38.9860732   1.6548446  55.0063937
  45.1591773   8.6058433  63.4065380  45.0202859   8.2377217  64.2791318
  44.3706369   9.1206072  63.2349338  45.7539925  13.7067530  54.7490916
  45.9291681  13.2355573  55.5636539  45.0672713  14.3333296  54.9772177
  46.7096988   7.9840036  60.7954218  46.3746821   7.9440806  61.6911867
  46.2100934   7.3184752  60.3224628  49.6456180   5.3296070  51.0691277
  49.0285350   4.6042898  50.9724330  49.1772668   6.0905430  50.7258351
  40.3201010  16.8556892  61.5230776  40.5597608  17.4875416  62.2009795
  39.4770207  16.5044932  61.8096136  44.8328872  12.6636015  63.9272280
  44.7599044  13.4690986  64.4391585  44.3906265  12.8627981  63.1020302
  44.6218652  11.9007785  57.4375102  43.8386174  12.4429465  57.5313326
  45.3211397  12.4181764  57.8369343  47.2927556  12.5622849  66.0830439
  48.0055528  13.1970314  66.0106341  46.8017584  12.6586715  65.2670441
  49.0145083   6.4674101  57.6547731  48.0801361   6.5875564  57.4852435
  49.1921751   5.5646568  57.3907741  50.4693865   8.6535242  55.1883917
  50.7453709   8.5391837  56.0977791  49.5998364   8.2552727  55.1496090
  47.1047929  12.9021593  58.8316731  47.2870324  12.0843249  59.2944483
  47.9280915  13.1189285  58.3941621  47.4390094  11.8289778  56.0931779
  47.9677861  11.3182233  55.4801941  47.7018314  11.5132308  56.9577312
  40.7945842  12.8804895  58.8529555  40.1256218  13.3651022  58.3693595
  40.6558712  13.1274115  59.7672934  44.9351111  14.9148638  65.4512213
  45.4869419  15.0780260  66.2161299  45.2757304  15.5053076  64.7792238
  36.1633420   1.1423350  55.6325487  36.4586861   0.2334028  55.5792541
  35.2621455   1.1211089  55.3106489  48.0719498  12.8630614  62.4375896
  47.9470638  12.0620354  61.9286841  48.7298589  13.3576807  61.9489865
  47.1400840  10.4592350  60.2659798  46.9925802   9.5309057  60.4467368
  47.9654333  10.4812441  59.7816873  50.7434962  11.2820909  61.3524671
  51.6681509  11.0763770  61.2149122  50.5750265  11.0337310  62.2614012
  50.5330278  11.8006576  56.7086762  50.7067156  11.2352999  55.9560614
  51.0259169  12.6007471  56.5266252  51.5205451  11.1173341  53.8083660
  52.2156355  11.7380033  54.0270975  51.8628601  10.2668692  54.0836038
  53.4196874   8.5673046  55.3370991  53.9448198   8.9060319  54.6120311
  53.3319226   7.6320061  55.1534126  45.1037534  14.6345029  59.6966244
  44.6642525  14.1421408  60.3899101  45.8545651  14.0917997  59.4558319
  37.5829873  10.8256570  59.6990872  38.4087893  10.5260342  59.3189516
  37.2323925  10.0564193  60.1480661  42.5511407  10.1783038  61.7688546
  41.9291416   9.5153744  61.4690774  43.2216273  10.2044170  61.0862194
  35.7838478   8.7442897  60.6579806  34.9470387   8.3165071  60.4763807
  35.7562124   8.9375340  61.5950597  42.1124913   8.7286962  55.2447006
  42.2613034   9.4122426  54.5913679  42.9191357   8.7092052  55.7596462
  39.8677546   4.7552139  56.2508075  39.6223588   3.8514469  56.4488286
  40.0373461   4.7569290  55.3087553  39.1373194   0.4880497  53.7494237
  38.4442439   0.5624852  53.0934273  38.8924946  -0.2759159  54.2715754
  45.6120319  11.2235092  52.7158754  45.0394286  11.8425279  52.2629226
  46.1853113  11.7734454  53.2498676  48.8317579  11.5072242  53.8467336
  49.7648252  11.4417804  54.0500212  48.7440792  12.3428509  53.3881869
  51.4605595  10.8238113  50.8071284  51.3819227  10.4897976  51.7007042
  52.2815262  11.3159881  50.8062756  36.8812978   5.3573410  60.2887874
  36.8583666   5.4561097  59.3369758  37.1913614   6.2038561  60.6105041
  37.8950584  12.9569185  61.4204687  37.7605052  12.1969586  60.8542685
  37.4782646  13.6810084  60.9533476  49.0309547   8.1406108  50.4281262
  49.7345397   8.3456111  51.0438918  48.3072196   8.7082870  50.6930346
  41.0519710  13.8538502  61.6323129  40.9352094  14.7983934  61.5301820
  40.2312156  13.5512063  62.0208929  50.9396245   8.5788637  52.4779722
  51.7741849   8.1469836  52.2957197  50.7780588   8.4070651  53.4056617
  50.5942137   5.0820751  53.8436061  50.5390941   4.9165022  52.9024506
  49.9688192   5.7896784  53.9998251  42.0774224  14.5066764  64.8479058
  42.9801471  14.5390374  65.1645553  41.8511594  13.5767214  64.8625394
  43.8327826  13.2597750  61.5089136  42.8823457  13.2599612  61.3953509
  44.1360312  12.5130485  60.9925171  56.3770226  19.0485717  62.5096424
  56.0388738  18.9326781  61.6216958  57.2459994  18.6476882  62.4897430
  52.2357042  20.9021193  58.4993314  51.6721907  20.8111130  57.7309602
  52.1209437  20.0821097  58.9795807  49.7821474  22.3972385  61.3377535
  50.5742766  22.0563209  60.9223834  50.0218124  22.5067360  62.2579688
  57.8156600  24.5692161  53.8107779  57.1644580  25.1546241  53.4241793
  58.6100963  25.0998356  53.8702817  51.7412228  21.6581298  54.2094914
  52.5143104  21.1110285  54.0707790  52.0937626  22.5225547  54.4209375
  53.5797270  22.9857680  67.4161813  53.2887136  23.8903311  67.3008479
  54.2154254  23.0274208  68.1305883  54.5053477  20.3634529  64.0063173
  55.1017049  20.1390551  63.2920136  54.5628449  19.6219274  64.6088621
  54.0778505  17.8173964  51.8413364  54.3304026  17.2955485  51.0796827
  53.1403064  17.6540109  51.9440047  59.1221788  16.8209742  59.6488107
  59.9084877  16.4029165  59.2978524  59.3860493  17.7255834  59.8169755
  59.2931866  22.2582593  54.3476764  58.6577699  22.3317219  55.0597668
  58.9629272  22.8476191  53.6695843  53.7974794  19.7202070  54.0437739
  53.6811052  19.0446973  54.7118823  53.9077054  19.2334444  53.2269892
  56.1406335  19.1812217  57.7484428  55.7764542  18.6542838  58.4597349
  56.9973451  18.7910686  57.5750913  55.7811822  14.2102117  52.7445776
  55.9486224  15.0782353  53.1116247  55.5908991  14.3729398  51.8207066
  51.9899637  19.1232892  60.4448311  51.0650133  18.9909107  60.6526003
  52.2384050  19.9027112  60.9418254  55.7601043  16.6659774  53.7292443
  55.6400668  17.1116825  54.5677923  55.0653631  17.0145092  53.1705981
  49.3508448  18.7666166  61.2792100  49.4800829  19.0200645  62.1931512
  48.6705899  19.3593874  60.9596755  53.5207935  29.4363416  57.3782574
  53.4431965  30.3871241  57.4571055  52.9169579  29.0909288  58.0357501
  61.4586109  17.1381247  54.5572777  62.3703965  17.3708634  54.3820475
  60.9495756  17.7218292  53.9947856  60.0655691  22.1207066  61.9486359
  59.4364554  22.2852780  61.2462427  59.6781353  22.5348675  62.7197323
  63.9444923  23.0561504  59.3030722  63.2595961  23.4360405  58.7527756
  64.0288773  23.6656830  60.0362670  55.6183653  21.8581474  59.2136444
  56.0821999  22.1369177  58.4241066  55.3540451  20.9564919  59.0309534
  52.5107734  21.4052955  62.1516207  53.0809091  21.8340224  61.5133692
  53.1015846  21.1235540  62.8500393  54.5552539  17.9804626  56.0226009
  55.2576583  18.4325670  56.4899935  54.2233168  17.3388445  56.6505902
  48.2977873  16.2388179  61.3243143  47.5076927  16.4945707  60.8483253
  48.7889121  17.0536517  61.4295183  50.2492619  16.6032758  58.2826619
  49.4523782  16.7151452  58.8010115  50.0218211  16.9419410  57.4167510
  46.5815576  16.4918669  63.7558133  46.8323615  17.3765679  64.0215709
  47.1175125  16.3123271  62.9833225  55.7946304  24.7945569  56.0988114
  55.6591979  25.6397105  56.5272962  56.3356116  24.9964847  55.3354048
  49.2475701  22.3121007  56.6716039  49.7600222  23.1064257  56.8221604
  49.8998414  21.6147297  56.6049641  51.0570586  25.4286763  58.7538792
  51.2337214  26.3504728  58.5659776  51.8527420  25.1145182  59.1833172
  52.1801901  26.9464937  64.7549135  52.7309327  26.8182000  63.9826129
  51.3413377  27.2459826  64.4044028  47.2124618  20.6409661  57.4475610
  48.0499840  21.0506670  57.2309317  47.3902886  19.7009103  57.4175804
  59.1089050  18.3084742  53.1359443  58.5935674  19.0789347  53.3747830
  58.8366359  17.6349878  53.7592504  56.6936161  13.1534443  58.1944681
  55.8377758  12.7641293  58.0150320  57.1063113  13.2326403  57.3344467
  64.0823324  21.0617097  55.0712616  63.3052767  20.7228256  54.6267778
  64.7614805  21.0669720  54.3967581  58.8975353  16.1811834  54.9619224
  58.5925489  16.4957983  55.8129367  59.8505796  16.2593254  55.0046557
  57.3421785  22.3402057  56.6112178  56.8143147  21.6054817  56.2985415
  56.8409288  23.1176734  56.3652146  52.0740513  13.0021724  58.9718789
  52.6484265  12.7796905  58.2391982  52.6611495  13.0710418  59.7247391
  52.4010100  15.0326185  52.9914675  51.5647412  15.3700871  53.3123949
  52.2614870  14.8975164  52.0541812  54.3763181   9.8762973  57.6993859
  53.7227593   9.5611990  57.0750474  54.3343655   9.2538713  58.4253682
  55.4874385  20.1582268  49.6147151  54.5801447  19.9271521  49.8138300
  55.9845417  19.3619887  49.8021132  58.3942464  28.8679775  52.5343837
  57.7204163  29.1711472  53.1428795  58.7808286  29.6708855  52.1849294
  58.3935969  17.7636322  57.1544187  59.1407788  18.2757719  56.8451309
  58.6627558  17.4420374  58.0148580  56.6662619  20.2594862  54.1371141
  55.7573838  19.9753895  54.2343611  56.6957703  20.6793941  53.2774448
  61.8981886  23.8701452  57.9062309  61.4444213  23.0292362  57.9627499
  61.2675853  24.5062850  58.2437089  60.3414826  25.7077949  58.8412127
  60.6337800  26.2683006  58.1224492  60.8513446  26.0006510  59.5965286
  47.2350789  17.9800377  58.1186343  47.0375189  17.3869737  57.3937410
  46.6797453  17.6752587  58.8362282  55.2147513  17.8723483  60.2380936
  55.2696123  16.9197319  60.1623413  54.4038715  18.0282922  60.7222235
  56.3638707  21.8003606  51.4759220  55.9258137  21.0839465  51.0164857
  57.1049148  22.0279721  50.9144311  53.1539873  16.4900543  57.9971315
  52.3407738  16.7894713  58.4036507  53.6498867  16.0956232  58.7145797
  55.3048451  26.4858300  59.9305580  55.2624629  26.7119146  59.0014112
  56.2211150  26.2521674  60.0791381  64.4811821  20.0760803  57.5335538
  64.3429720  20.2662399  56.6056727  64.1248040  20.8380186  57.9903589
  52.6453948  14.0618898  63.6132550  53.2853327  13.9207657  62.9155514
  51.8131478  13.7753412  63.2371152  53.4214251  23.3621329  59.7267543
  54.2154850  22.8671649  59.5250118  52.7105944  22.8339192  59.3635248
  58.2409096  25.7439424  64.0779910  58.2946118  26.3130361  64.8457626
  57.3723877  25.9141309  63.7133947  49.7297015  17.5064410  55.8027295
  48.7994603  17.4448866  56.0197257  49.8254487  16.9840363  55.0063937
  49.6482564  14.0319223  58.3905537  49.9089381  14.9464557  58.2814697
  50.4699736  13.5643666  58.5402150  51.1207489  15.4456980  65.5604362
  51.7930543  15.2374343  64.9117010  50.2937276  15.2479066  65.1209594
  55.9985527  23.9350351  63.4065380  55.8596613  23.5669135  64.2791318
  55.2100124  24.4497990  63.2349338  56.5933679  29.0359447  54.7490916
  56.7685435  28.5647490  55.5636539  55.9066467  29.6625213  54.9772177
  57.5490743  23.3131953  60.7954218  57.2140575  23.2732723  61.6911867
  57.0494688  22.6476669  60.3224628  51.5234987  18.7199583  66.3206799
  51.3854785  17.9879822  66.9218338  52.4339910  18.6308484  66.0390986
  60.4849934  20.6587988  51.0691277  59.8679105  19.9334816  50.9724330
  60.0166423  21.4197348  50.7258351  51.1594765  32.1848810  61.5230776
  51.3991363  32.8167334  62.2009795  50.3163961  31.8336850  61.8096136
  52.2748480  14.8773412  50.1912581  51.3977946  14.7562213  49.8274828
  52.7506233  14.0859490  49.9391470  43.7950620  19.6650572  60.2854089
  44.4821660  19.3512302  59.6975104  43.6398749  20.5691936  60.0121340
  48.5985342  14.5540768  64.7139112  48.5143531  13.9466438  63.9789522
  47.7768049  15.0449787  64.7148609  55.6722627  27.9927932  63.9272280
  55.5992798  28.7982904  64.4391585  55.2300020  28.1919898  63.1020302
  55.4612406  27.2299702  57.4375102  54.6779928  27.7721383  57.5313326
  56.1605151  27.7473682  57.8369343  58.1321310  27.8914766  66.0830439
  58.8449282  28.5262231  66.0106341  57.6411339  27.9878632  65.2670441
  59.8538837  21.7966019  57.6547731  58.9195116  21.9167482  57.4852435
  60.0315505  20.8938486  57.3907741  55.3544025  15.1811715  59.8080992
  54.9841813  14.6282755  60.4961898  55.8503118  14.5769848  59.2555992
  53.1833224  25.6409210  66.9036010  53.8842683  26.2745693  67.0565404
  52.7128339  25.9823941  66.1431649  61.3087619  23.9827160  55.1883917
  61.5847463  23.8683754  56.0977791  60.4392118  23.5844645  55.1496090
  57.9441683  28.2313511  58.8316731  58.1264078  27.4135166  59.2944483
  58.7674670  28.4481203  58.3941621  58.2783849  27.1581696  56.0931779
  58.8071615  26.6474150  55.4801941  58.5412069  26.8424226  56.9577312
  48.7800942  25.1745565  63.8367113  49.3654379  24.4289253  63.9695017
  48.5825780  25.4849522  64.7203776  51.6339597  28.2096812  58.8529555
  50.9649972  28.6942940  58.3693595  51.4952467  28.4566033  59.7672934
  43.3718596  17.7451165  62.5571556  43.4102696  17.2114756  63.3508674
  42.8658889  17.2186371  61.9382533  55.7744866  30.2440556  65.4512213
  56.3263174  30.4072177  66.2161299  56.1151059  30.8344994  64.7792238
  47.0027174  16.4715267  55.6325487  47.2980615  15.5625946  55.5792541
  46.1015210  16.4503007  55.3106489  58.9113253  28.1922531  62.4375896
  58.7864392  27.3912271  61.9286841  59.5692344  28.6868725  61.9489865
  50.5321421  14.5471264  61.6153036  49.8108007  15.1607232  61.4760509
  51.3214677  15.0829029  61.5369682  48.7315016  14.1529365  55.7564812
  48.4027722  13.2726744  55.5739918  49.0854386  14.0977034  56.6441202
  57.9794594  25.7884268  60.2659798  57.8319557  24.8600975  60.4467368
  58.8048088  25.8104358  59.7816873  51.8456839  14.4402335  56.1240290
  52.1852911  14.9688256  55.4018898  52.2928959  14.7782741  56.8998856
  61.5828716  26.6112826  61.3524671  62.5075264  26.4055688  61.2149122
  61.4144020  26.3629228  62.2614012  53.8324986  12.9376956  54.3233583
  54.5533348  13.3158209  53.8197300  53.2090290  13.6565833  54.4268561
  57.9756109  13.6422105  55.2591915  58.1919723  14.5246743  54.9580743
  57.4950176  13.2508319  54.5297557  52.7155330  16.6007819  61.8362660
  52.5699911  16.9148122  62.7286941  52.2380534  17.2192719  61.2833558
  61.3724033  27.1298494  56.7086762  61.5460910  26.5644916  55.9560614
  61.8652924  27.9299389  56.5266252  47.1900992  19.1413163  64.7750321
  46.6454460  19.9172971  64.9070595  48.0680342  19.4883967  64.6169442
  53.9788609  12.4724747  57.1531119  54.1004520  11.5441393  57.3522007
  53.6890651  12.4863433  56.2409435  62.3599205  26.4465258  53.8083660
  63.0550110  27.0671951  54.0270975  62.7022355  25.5960609  54.0836038
  47.9767014  18.2683059  67.6680478  47.2348750  18.4165695  68.2545108
  47.6559758  18.5291325  66.8047227  64.2590628  23.8964964  55.3370991
  64.7841952  24.2352237  54.6120311  64.1712981  22.9611979  55.1534126
  55.9210677  27.8099037  67.4660868  56.2297803  27.5648184  68.3383567
  56.7186159  28.0145676  66.9779738  55.9431289  29.9636947  59.6966244
  55.5036279  29.4713326  60.3899101  56.6939406  29.4209915  59.4558319
  48.4223628  26.1548488  59.6990872  49.2481648  25.8552260  59.3189516
  48.0717680  25.3856110  60.1480661  53.3905161  25.5074956  61.7688546
  52.7685170  24.8445661  61.4690774  54.0610028  25.5336088  61.0862194
  46.6232233  24.0734814  60.6579806  45.7864141  23.6456989  60.4763807
  46.5955878  24.2667258  61.5950597  52.9518668  24.0578880  55.2447006
  53.1006788  24.7414344  54.5913679  53.7585111  24.0383970  55.7596462
  50.7071301  20.0844057  56.2508075  50.4617343  19.1806387  56.4488286
  50.8767215  20.0861208  55.3087553  49.9766948  15.8172415  53.7494237
  49.2836193  15.8916770  53.0934273  49.7318700  15.0532758  54.2715754
  56.4514073  26.5527010  52.7158754  55.8788041  27.1717197  52.2629226
  57.0246867  27.1026372  53.2498676  59.6711333  26.8364160  53.8467336
  60.6042006  26.7709722  54.0500212  59.5834546  27.6720427  53.3881869
  62.2999350  26.1530030  50.8071284  62.2212981  25.8189894  51.7007042
  63.1209017  26.6451798  50.8062756  56.8360872  17.8887823  50.0574806
  57.7819977  17.7594031  50.1263224  56.4575117  17.1502485  50.5344235
  55.0203789  15.8137799  49.9929692  54.1135245  15.5170912  50.0692405
  55.2979770  15.5167617  49.1263978  45.9381730  17.1344163  60.4428738
  45.6184514  16.2809471  60.1503112  45.3915158  17.3492741  61.1986705
  49.7161637  19.8506604  64.1598245  49.9347647  20.7823711  64.1786278
  50.1287411  19.4914578  64.9453048  56.6365855  10.3574689  56.1473933
  55.8266583  10.0121774  56.5229179  57.3250272  10.0482233  56.7361544
  53.7902574  12.6724734  50.1341671  54.6521738  12.9979633  50.3937488
  53.9752918  11.8856230  49.6214737  45.8069990  20.7547074  62.4121860
  45.1133461  20.3401027  61.8991814  46.5542981  20.7967611  61.8155278
  47.7206732  20.6865328  60.2887874  47.6977420  20.7853015  59.3369758
  48.0307369  21.5330479  60.6105041  50.3794110  22.7441483  64.4034489
  51.3337363  22.7125425  64.3364420  50.1806633  22.2832107  65.2184715
  50.9693492  21.3142599  66.9705287  51.7886381  21.8086678  66.9940124
  51.2430300  20.3974567  66.9422854  60.7260088  13.7053351  56.3333242
  59.8385943  13.9903002  56.1153437  61.1414077  13.5447115  55.4860519
  48.7344339  28.2861102  61.4204687  48.5998807  27.5261503  60.8542685
  48.3176401  29.0102002  60.9533476  59.8703302  23.4698026  50.4281262
  60.5739152  23.6748028  51.0438918  59.1465950  24.0374788  50.6930346
  60.7001112  19.2207887  56.5483532  60.6436313  19.6776439  55.7091165
  61.2529454  18.4598572  56.3706375  51.8913465  29.1830419  61.6323129
  51.7745849  30.1275852  61.5301820  51.0705911  28.8803981  62.0208929
  61.7789999  23.9080555  52.4779722  62.6135603  23.4761754  52.2957197
  61.6174342  23.7362569  53.4056617  61.4335891  20.4112668  53.8436061
  61.3784695  20.2456940  52.9024506  60.8081947  21.1188701  53.9998251
  46.2228406  15.6480733  67.6697484  46.8687270  15.1379687  68.1584709
  46.0145557  16.3849414  68.2440909  54.7432017   9.9120777  53.4221380
  54.7310687  10.8562617  53.5789651  55.6355439   9.7290923  53.1280841
  52.9167979  29.8358681  64.8479058  53.8195225  29.8682291  65.1645553
  52.6905349  28.9059132  64.8625394  54.6721581  28.5889668  61.5089136
  53.7217212  28.5891529  61.3953509  54.9754067  27.8422402  60.9925171
  67.2163980  34.3777634  62.5096424  66.8782492  34.2618699  61.6216958
  68.0853749  33.9768799  62.4897430  63.0750796  36.2313111  58.4993314
  62.5115661  36.1403048  57.7309602  62.9603191  35.4113015  58.9795807
  60.6215228  37.7264302  61.3377535  61.4136520  37.3855127  60.9223834
  60.8611878  37.8359277  62.2579688  62.5805982  36.9873216  54.2094914
  63.3536858  36.4402203  54.0707790  62.9331381  37.8517465  54.4209375
  64.9172260  33.1465882  51.8413364  65.1697781  32.6247403  51.0796827
  63.9796819  32.9832027  51.9440047  64.6368549  35.0493988  54.0437739
  64.5204807  34.3738891  54.7118823  64.7470809  34.5626362  53.2269892
  66.9800090  34.5104135  57.7484428  66.6158297  33.9834756  58.4597349
  67.8367205  34.1202604  57.5750913  66.6205577  29.5394034  52.7445776
  66.7879979  30.4074271  53.1116247  66.4302746  29.7021316  51.8207066
  62.8293391  34.4524810  60.4448311  61.9043888  34.3201024  60.6526003
  63.0777804  35.2319029  60.9418254  66.5994797  31.9951692  53.7292443
  66.4794423  32.4408743  54.5677923  65.9047386  32.3437010  53.1705981
  60.1902202  34.0958084  61.2792100  60.3194583  34.3492563  62.1931512
  59.5099654  34.6885792  60.9596755  64.3601690  44.7655334  57.3782574
  64.2825719  45.7163159  57.4571055  63.7563333  44.4201206  58.0357501
  66.4577408  37.1873392  59.2136444  66.9215753  37.4661095  58.4241066
  66.1934206  36.2856836  59.0309534  63.3501489  36.7344873  62.1516207
  63.9202846  37.1632142  61.5133692  63.9409601  36.4527458  62.8500393
  65.3946294  33.3096544  56.0226009  66.0970337  33.7617588  56.4899935
  65.0626922  32.6680363  56.6505902  59.1371628  31.5680097  61.3243143
  58.3470682  31.8237625  60.8483253  59.6282875  32.3828434  61.4295183
  61.0886373  31.9324676  58.2826619  60.2917536  32.0443370  58.8010115
  60.8611965  32.2711328  57.4167510  57.4209331  31.8210587  63.7558133
  57.6717369  32.7057597  64.0215709  57.9568879  31.6415189  62.9833225
  66.6340058  40.1237487  56.0988114  66.4985733  40.9689022  56.5272962
  67.1749871  40.3256764  55.3354048  60.0869456  37.6412925  56.6716039
  60.5993976  38.4356175  56.8221604  60.7392169  36.9439215  56.6049641
  61.8964341  40.7578681  58.7538792  62.0730969  41.6796646  58.5659776
  62.6921174  40.4437100  59.1833172  58.0518373  35.9701579  57.4475610
  58.8893595  36.3798587  57.2309317  58.2296640  35.0301021  57.4175804
  67.5329916  28.4826360  58.1944681  66.6771512  28.0933211  58.0150320
  67.9456868  28.5618321  57.3344467  68.1815540  37.6693975  56.6112178
  67.6536901  36.9346735  56.2985415  67.6803042  38.4468651  56.3652146
  62.9134267  28.3313641  58.9718789  63.4878019  28.1088823  58.2391982
  63.5005250  28.4002336  59.7247391  63.2403854  30.3618102  52.9914675
  62.4041167  30.6992789  53.3123949  63.1008624  30.2267082  52.0541812
  65.2156935  25.2054890  57.6993859  64.5621347  24.8903907  57.0750474
  65.1737409  24.5830631  58.4253682  66.3268140  35.4874185  49.6147151
  65.4195202  35.2563439  49.8138300  66.8239172  34.6911805  49.8021132
  67.5056373  35.5886780  54.1371141  66.5967593  35.3045813  54.2343611
  67.5351457  36.0085859  53.2774448  58.0744544  33.3092294  58.1186343
  57.8768944  32.7161655  57.3937410  57.5191208  33.0044504  58.8362282
  66.0541267  33.2015401  60.2380936  66.1089877  32.2489237  60.1623413
  65.2432469  33.3574840  60.7222235  67.2032461  37.1295524  51.4759220
  66.7651891  36.4131383  51.0164857  67.9442902  37.3571639  50.9144311
  63.9933627  31.8192460  57.9971315  63.1801493  32.1186631  58.4036507
  64.4892621  31.4248149  58.7145797  63.4847702  29.3910816  63.6132550
  64.1247081  29.2499575  62.9155514  62.6525233  29.1045329  63.2371152
  64.2608006  38.6913246  59.7267543  65.0548604  38.1963567  59.5250118
  63.5499698  38.1631110  59.3635248  60.5690769  32.8356328  55.8027295
  59.6388358  32.7740784  56.0197257  60.6648241  32.3132281  55.0063937
  60.4876318  29.3611141  58.3905537  60.7483136  30.2756474  58.2814697
  61.3093491  28.8935584  58.5402150  61.9601244  30.7748898  65.5604362
  62.6324297  30.5666260  64.9117010  61.1331030  30.5770984  65.1209594
  67.4327434  44.3651365  54.7490916  67.6079190  43.8939408  55.5636539
  66.7460222  44.9917131  54.9772177  63.1142235  30.2065330  50.1912581
  62.2371701  30.0854131  49.8274828  63.5899988  29.4151408  49.9391470
  54.6344375  34.9942489  60.2854089  55.3215415  34.6804220  59.6975104
  54.4792503  35.8983854  60.0121340  59.4379097  29.8832686  64.7139112
  59.3537286  29.2758356  63.9789522  58.6161803  30.3741704  64.7148609
  66.3006161  42.5591620  57.4375102  65.5173683  43.1013300  57.5313326
  66.9998906  43.0765600  57.8369343  66.1937780  30.5103633  59.8080992
  65.8235567  29.9574673  60.4961898  66.6896872  29.9061766  59.2555992
  62.4733351  43.5388730  58.8529555  61.8043727  44.0234858  58.3693595
  62.3346221  43.7857950  59.7672934  54.2112351  33.0743083  62.5571556
  54.2496450  32.5406674  63.3508674  53.7052644  32.5478288  61.9382533
  57.8420929  31.8007185  55.6325487  58.1374370  30.8917863  55.5792541
  56.9408964  31.7794924  55.3106489  61.3715176  29.8763182  61.6153036
  60.6501761  30.4899149  61.4760509  62.1608431  30.4120946  61.5369682
  59.5708770  29.4821283  55.7564812  59.2421476  28.6018662  55.5739918
  59.9248141  29.4268951  56.6441202  62.6850593  29.7694252  56.1240290
  63.0246666  30.2980174  55.4018898  63.1322714  30.1074659  56.8998856
  64.6718740  28.2668874  54.3233583  65.3927103  28.6450127  53.8197300
  64.0484045  28.9857751  54.4268561  68.8149863  28.9714023  55.2591915
  69.0313478  29.8538661  54.9580743  68.3343930  28.5800236  54.5297557
  63.5549085  31.9299736  61.8362660  63.4093665  32.2440039  62.7286941
  63.0774288  32.5484637  61.2833558  58.0294747  34.4705081  64.7750321
  57.4848215  35.2464889  64.9070595  58.9074097  34.8175885  64.6169442
  64.8182363  27.8016665  57.1531119  64.9398275  26.8733311  57.3522007
  64.5284406  27.8155350  56.2409435  59.2617382  41.4840406  59.6990872
  60.0875402  41.1844177  59.3189516  58.9111434  40.7148028  60.1480661
  57.4625987  39.4026732  60.6579806  56.6257896  38.9748906  60.4763807
  57.4349633  39.5959175  61.5950597  63.7912422  39.3870797  55.2447006
  63.9400543  40.0706262  54.5913679  64.5978866  39.3675887  55.7596462
  61.5465055  35.4135975  56.2508075  61.3011097  34.5098305  56.4488286
  61.7160970  35.4153125  55.3087553  60.8160703  31.1464332  53.7494237
  60.1229948  31.2208687  53.0934273  60.5712455  30.3824676  54.2715754
  67.2907828  41.8818928  52.7158754  66.7181795  42.5009115  52.2629226
  67.8640622  42.4318289  53.2498676  67.6754626  33.2179740  50.0574806
  68.6213731  33.0885948  50.1263224  67.2968871  32.4794402  50.5344235
  65.8597544  31.1429717  49.9929692  64.9528999  30.8462829  50.0692405
  66.1373525  30.8459535  49.1263978  56.7775484  32.4636080  60.4428738
  56.4578268  31.6101388  60.1503112  56.2308912  32.6784658  61.1986705
  60.5555392  35.1798521  64.1598245  60.7741401  36.1115629  64.1786278
  60.9681165  34.8206496  64.9453048  67.4759609  25.6866606  56.1473933
  66.6660338  25.3413691  56.5229179  68.1644026  25.3774150  56.7361544
  64.6296328  28.0016652  50.1341671  65.4915492  28.3271550  50.3937488
  64.8146672  27.2148148  49.6214737  56.6463744  36.0838992  62.4121860
  55.9527215  35.6692944  61.8991814  57.3936735  36.1259528  61.8155278
  58.5600487  36.0157245  60.2887874  58.5371175  36.1144933  59.3369758
  58.8701123  36.8622396  60.6105041  57.0622161  30.9772650  67.6697484
  57.7081024  30.4671604  68.1584709  56.8539312  31.7141332  68.2440909
  65.5825771  25.2412695  53.4221380  65.5704441  26.1854535  53.5789651
  66.4749193  25.0582840  53.1280841  68.6814683  47.1299103  55.6325487
  68.9768124  46.2209781  55.5792541  67.7802719  47.1086842  55.3106489
  53.5207936   6.4425539  44.1027881  53.4431966   7.3933364  44.1816362
  52.9169580   6.0971411  44.7602807  51.1594766   9.1910933  48.2476083
  51.3991364   9.8229457  48.9255102  50.3163962   8.8398973  48.5341442
  51.6339598   5.2158935  45.5774862  50.9649973   5.7005063  45.0938902
  51.4952468   5.4628155  46.4918240  55.7744867   7.2502678  52.1757520
  56.3263175   7.4134300  52.9406605  56.1151060   7.8407116  51.5037545
  55.9431290   6.9699070  46.4211551  55.5036280   6.4775448  47.1144408
  56.6939407   6.4272037  46.1803626  48.7344340   5.2923225  48.1449993
  48.5998808   4.5323626  47.5787991  48.3176402   6.0164125  47.6778782
  51.8913466   6.1892542  48.3568436  51.7745850   7.1337974  48.2547126
  51.0705912   5.8866103  48.7454235  52.9167980   6.8420804  51.5724364
  53.8195227   6.8744414  51.8890859  52.6905350   5.9121255  51.5870700
  67.2163982  11.3839757  49.2341730  66.8782493  11.2680822  48.3462265
  68.0853750  10.9830922  49.2142736  63.0750797  13.2375233  45.2238621
  62.5115663  13.1465170  44.4554909  62.9603192  12.4175138  45.7041114
  60.6215229  14.7326425  48.0622842  61.4136521  14.3917249  47.6469141
  60.8611880  14.8421400  48.9824995  62.5805983  13.9935338  40.9340220
  63.3536859  13.4464325  40.7953096  62.9331382  14.8579587  41.1454682
  64.4191026  15.3211720  54.1407120  64.1280892  16.2257351  54.0253786
  65.0548010  15.3628248  54.8551189  65.3447233  12.6988569  50.7308479
  65.9410805  12.4744591  50.0165442  65.4022204  11.9573314  51.3333927
  64.9172261  10.1528004  38.5658670  65.1697782   9.6309525  37.8042133
  63.9796820   9.9894150  38.6685354  64.6368550  12.0556110  40.7683045
  64.5204808  11.3801014  41.4364130  64.7470810  11.5688484  39.9515198
  66.9800091  11.5166257  44.4729734  66.6158298  10.9896878  45.1842656
  67.8367207  11.1264726  44.2996220  62.8293392  11.4586933  47.1693618
  61.9043889  11.3263147  47.3771310  63.0777806  12.2381152  47.6663560
  60.1902203  11.1020206  48.0037407  60.3194585  11.3554685  48.9176819
  59.5099655  11.6947914  47.6842062  64.3601691  21.7717456  44.1027881
  64.2825720  22.7225281  44.1816362  63.7563334  21.4263329  44.7602807
  66.4577409  14.1935514  45.9381750  66.9215755  14.4723217  45.1486373
  66.1934207  13.2918959  45.7554841  63.3501490  13.7406996  48.8761514
  63.9202847  14.1694264  48.2378998  63.9409602  13.4589580  49.5745699
  65.3946295  10.3158667  42.7471316  66.0970338  10.7679710  43.2145242
  65.0626924   9.6742485  43.3751209  59.1371629   8.5742219  48.0488449
  58.3470683   8.8299748  47.5728560  59.6282876   9.3890557  48.1540490
  61.0886374   8.9386798  45.0071926  60.2917538   9.0505493  45.5255422
  60.8611967   9.2773451  44.1412816  57.4209332   8.8272710  50.4803440
  57.6717370   9.7119720  50.7461016  57.9568880   8.6477311  49.7078532
  66.6340060  17.1299609  42.8233421  66.4985734  17.9751145  43.2518269
  67.1749872  17.3318887  42.0599355  60.0869457  14.6475047  43.3961346
  60.5993978  15.4418297  43.5466911  60.7392170  13.9501338  43.3294947
  61.8964342  17.7640804  45.4784099  62.0730970  18.6858768  45.2905083
  62.6921175  17.4499223  45.9078479  63.0195657  19.2818977  51.4794441
  63.5703082  19.1536041  50.7071435  62.1807133  19.5813866  51.1289334
  58.0518374  12.9763702  44.1720916  58.8893596  13.3860710  43.9554624
  58.2296642  12.0363144  44.1421110  68.1815541  14.6756098  43.3357485
  67.6536903  13.9408857  43.0230722  67.6803044  15.4530774  43.0897453
  66.3268141  12.4936308  36.3392458  65.4195203  12.2625561  36.5383607
  66.8239173  11.6973927  36.5266439  67.5056375  12.5948903  40.8616448
  66.5967594  12.3107936  40.9588917  67.5351458  13.0147981  40.0019755
  58.0744545  10.3154417  44.8431650  57.8768945   9.7223778  44.1182716
  57.5191209  10.0106627  45.5607589  66.0541269  10.2077523  46.9626243
  66.1089878   9.2551360  46.8868720  65.2432471  10.3636962  47.4467541
  67.2032462  14.1357646  38.2004526  66.7651892  13.4193505  37.7410164
  67.9442903  14.3633761  37.6389618  66.1442206  18.8212340  46.6550887
  66.1018385  19.0473186  45.7259419  67.0604905  18.5875715  46.8036688
  64.2608007  15.6975369  46.4512849  65.0548606  15.2025689  46.2495424
  63.5499700  15.1693232  46.0880555  69.0802852  18.0793465  50.8025217
  69.1339874  18.6484401  51.5702933  68.2117633  18.2495350  50.4379254
  60.5690771   9.8418451  42.5272602  59.6388359   9.7802906  42.7442564
  60.6648243   9.3194404  41.7309243  66.8379283  16.2704391  50.1310686
  66.6990369  15.9023175  51.0036624  66.0493879  16.7852030  49.9594644
  67.4327435  21.3713487  41.4736223  67.6079191  20.9001531  42.2881846
  66.7460223  21.9979254  41.7017484  68.3884498  15.6485994  47.5199524
  68.0534331  15.6086764  48.4157174  67.8888444  14.9830710  47.0469934
  62.3628742  11.0553624  53.0452105  62.2248540  10.3233863  53.6463644
  63.2733666  10.9662524  52.7636293  61.9988520  24.5202850  48.2476083
  62.2385119  25.1521374  48.9255102  61.1557717  24.1690890  48.5341442
  54.6344376  12.0004612  47.0099395  55.3215416  11.6866342  46.4220411
  54.4792505  12.9045977  46.7366647  66.5116382  20.3281973  50.6517587
  66.4386554  21.1336944  51.1636892  66.0693775  20.5273938  49.8265608
  66.3006162  19.5653743  44.1620409  65.5173684  20.1075423  44.2558633
  66.9998907  20.0827722  44.5614650  64.0226979  17.9763250  53.6281317
  64.7236439  18.6099733  53.7810711  63.5522094  18.3177982  52.8676956
  59.6194697  17.5099605  50.5612419  60.2048134  16.7643293  50.6940323
  59.4219536  17.8203562  51.4449083  62.4733353  20.5450853  45.5774862
  61.8043728  21.0296980  45.0938902  62.3346222  20.7920073  46.4918240
  54.2112352  10.0805205  49.2816862  54.2496452   9.5468796  50.0753980
  53.7052645   9.5540411  48.6627840  66.6138621  22.5794596  52.1757520
  67.1656929  22.7426218  52.9406605  66.9544815  23.1699034  51.5037545
  57.8420930   8.8069308  42.3570794  58.1374371   7.8979986  42.3037847
  56.9408966   8.7857047  42.0351796  63.5549086   8.9361859  48.5607966
  63.4093667   9.2502162  49.4532248  63.0774290   9.5546759  48.0078865
  58.0294748  11.4767203  51.4995627  57.4848216  12.2527011  51.6315902
  58.9074098  11.8238008  51.3414749  58.8160770  10.6037099  54.3925784
  58.0742506  10.7519735  54.9790415  58.4953514  10.8645365  53.5292534
  66.7604433  20.1453078  54.1906174  67.0691559  19.9002224  55.0628874
  67.5579915  20.3499716  53.7025045  66.7825045  22.2990987  46.4211551
  66.3430035  21.8067366  47.1144408  67.5333162  21.7563955  46.1803626
  59.2617384  18.4902528  46.4236179  60.0875404  18.1906300  46.0434822
  58.9111436  17.7210151  46.8725968  64.2298917  17.8428996  48.4933853
  63.6078926  17.1799701  48.1936080  64.9003784  17.8690128  47.8107500
  57.4625989  16.4088855  47.3825113  56.6257897  15.9811029  47.2009114
  57.4349634  16.6021298  48.3195904  63.7912424  16.3932920  41.9692313
  63.9400544  17.0768384  41.3158986  64.5978867  16.3738010  42.4841769
  61.5465057  12.4198097  42.9753382  61.3011099  11.5160427  43.1733592
  61.7160971  12.4215248  42.0332860  60.8160704   8.1526455  40.4739543
  60.1229949   8.2270810  39.8179579  60.5712456   7.3886799  40.9961060
  67.2907829  18.8881050  39.4404061  66.7181796  19.5071237  38.9874532
  67.8640623  19.4380412  39.9743982  56.7775485   9.4698203  47.1674045
  56.4578270   8.6163511  46.8748419  56.2308913   9.6846781  47.9232012
  60.5555393  12.1860644  50.8843551  60.7741403  13.1177752  50.9031585
  60.9681167  11.8268618  51.6698355  56.6463745  13.0901114  49.1367166
  55.9527217  12.6755067  48.6237121  57.3936736  13.1321651  48.5400585
  58.5600488  13.0219368  47.0133181  58.5371176  13.1207055  46.0615064
  58.8701124  13.8684519  47.3350347  61.2187866  15.0795523  51.1279796
  62.1731119  15.0479465  51.0609727  61.0200389  14.6186147  51.9430021
  61.8087248  13.6496639  53.6950593  62.6280137  14.1440718  53.7185430
  62.0824055  12.7328607  53.6668161  59.5738094  20.6215143  48.1449993
  59.4392562  19.8615543  47.5787991  59.1570157  21.3456042  47.6778782
  62.7307220  21.5184460  48.3568436  62.6139604  22.4629892  48.2547126
  61.9099667  21.2158021  48.7454235  57.0622162   7.9834773  54.3942790
  57.7081026   7.4733727  54.8830015  56.8539313   8.7203455  54.9686216
  63.7561734  22.1712721  51.5724364  64.6588981  22.2036332  51.8890859
  63.5299105  21.2413172  51.5870700  65.5115336  20.9243708  48.2334443
  64.5610967  20.9245570  48.1198815  65.8147823  20.1776443  47.7170478
  68.2603086  24.1564627  50.4803440  68.5111125  25.0411637  50.7461016
  68.7962635  23.9769229  49.7078532  68.9138299  25.6446335  44.8431650
  68.7162699  25.0515695  44.1182716  68.3584963  25.3398545  45.5607589
  65.4738131  27.3296530  47.0099395  66.1609170  27.0158260  46.4220411
  65.3186259  28.2337894  46.7366647  65.0506107  25.4097123  49.2816862
  65.0890206  24.8760714  50.0753980  64.5446400  24.8832329  48.6627840
  68.6814684  24.1361225  42.3570794  68.9768125  23.2271904  42.3037847
  67.7802720  24.1148965  42.0351796  68.3019743  31.7380772  47.3825113
  67.4651651  31.3102947  47.2009114  68.2743389  31.9313216  48.3195904
  67.6169240  24.7990120  47.1674045  67.2972024  23.9455429  46.8748419
  67.0702668  25.0138699  47.9232012  67.4857500  28.4193032  49.1367166
  66.7920971  28.0046985  48.6237121  68.2330491  28.4613568  48.5400585
  67.9015917  23.3126691  54.3942790  68.5474780  22.8025645  54.8830015
  67.6933068  24.0495372  54.9686216  15.0367445  36.5325735  65.8098527
  14.3629144  36.8357431  66.4183485  15.4233267  37.3354815  65.4603984
  13.2358660  36.7005407  68.0245607  13.4110416  36.2293450  68.8391229
  12.5491448  37.3271173  68.2526867  17.1274915  28.3233947  64.3445967
  16.5104086  27.5980776  64.2479020  16.6591404  29.0843308  64.0013042
  19.0024186  34.1111218  67.0838351  19.6975090  34.7317911  67.3025665
  19.3447336  33.2606569  67.3590728  20.9015609  31.5610924  68.6125681
  21.4266933  31.8998196  67.8875001  20.8137961  30.6257939  68.4288816
  13.0939054  34.2172970  65.9913444  12.5213021  34.8363157  65.5383916
  13.6671848  34.7672331  66.5253366  16.3136314  34.5010120  67.1222026
  17.2466987  34.4355681  67.3254902  16.2259527  35.3366387  66.6636559
  18.9424331  33.8175990  64.0825974  18.8637962  33.4835854  64.9761732
  19.7633997  34.3097758  64.0817446  16.5128282  31.1343986  63.7035952
  17.2164133  31.3393988  64.3193608  15.7890931  31.7020747  63.9685036
  18.4214980  31.5726515  65.7534412  19.2560584  31.1407713  65.5711887
  18.2599323  31.4008528  66.6811307  23.8588961  42.0423594  75.7851114
  23.5207473  41.9264659  74.8971649  24.7278729  41.6414759  75.7652120
  19.7175777  43.8959070  71.7748005  19.1540642  43.8049007  71.0064293
  19.6028172  43.0758975  72.2550497  25.2975336  47.5630038  67.0862470
  24.6463315  48.1484119  66.6996483  26.0919698  48.0936233  67.1457507
  19.2230963  44.6519175  67.4849604  19.9961839  44.1048162  67.3462480
  19.5756362  45.5163425  67.6964065  21.5597241  40.8111841  65.1168054
  21.8122761  40.2893363  64.3551517  20.6221800  40.6477987  65.2194738
  26.6040523  39.8147620  72.9242797  27.3903613  39.3967043  72.5733214
  26.8679228  40.7193712  73.0924446  26.7750601  45.2520470  67.6231454
  26.1396434  45.3255097  68.3352359  26.4448007  45.8414069  66.9450533
  32.0048951  39.7522853  73.8275776  32.7374123  39.1822070  74.0613605
  31.2488306  39.3644453  74.2682281  21.2793529  42.7139947  67.3192429
  21.1629787  42.0384851  67.9873513  21.3895789  42.2272321  66.5024582
  23.6225070  42.1750094  71.0239118  23.2583278  41.6480715  71.7352040
  24.4792186  41.7848563  70.8505604  23.2630557  37.2039994  66.0200467
  23.4304960  38.0720231  66.3870938  23.0727726  37.3667276  65.0961756
  29.4203034  38.1839513  75.3663734  28.5119912  38.1154922  75.0722495
  29.3690630  38.6611458  76.1945560  23.2419778  39.6597652  67.0047133
  23.1219403  40.1054702  67.8432614  22.5472367  40.0082969  66.4460672
  28.9404844  40.1319125  67.8327468  29.8522700  40.3646512  67.6575165
  28.4314491  40.7156169  67.2702546  23.1002389  44.8519351  72.4891134
  23.5640734  45.1307054  71.6995757  22.8359187  43.9502796  72.3064225
  22.0371275  40.9742504  69.2980699  22.7395318  41.4263547  69.7654626
  21.7051903  40.3326323  69.9260592  17.7311354  39.5970636  71.5581309
  16.9342517  39.7089330  72.0764805  17.5036946  39.9357288  70.6922200
  23.2765039  47.7883446  69.3742804  23.1410714  48.6334982  69.8027652
  23.8174852  47.9902724  68.6108738  26.5907785  41.3022619  66.4114133
  26.0754409  42.0727224  66.6502520  26.3185094  40.6287755  67.0347194
  24.1754897  36.1472320  71.4699371  23.3196493  35.7579170  71.2905010
  24.5881848  36.2264281  70.6099157  31.5642060  44.0554974  68.3467306
  30.7871502  43.7166133  67.9022469  32.2433541  44.0607597  67.6722272
  26.3794089  39.1749711  68.2373914  26.0744224  39.4895861  69.0884057
  27.3324531  39.2531131  68.2801247  24.8240521  45.3339935  69.8866868
  24.2961882  44.5992694  69.5740106  24.3228023  46.1114611  69.6406837
  28.6138825  41.8833328  73.0537856  29.1270707  42.5163320  73.5559566
  29.2640049  41.2834523  72.6881216  19.8828835  38.0264062  66.2669365
  19.0466147  38.3638749  66.5878640  19.7433605  37.8913042  65.3296502
  22.9693121  43.1520145  62.8901841  22.0620182  42.9209398  63.0892990
  23.4664153  42.3557764  63.0775823  25.8761200  51.8617652  65.8098527
  25.2022898  52.1649349  66.4183485  26.2627022  52.6646733  65.4603984
  25.0919656  39.3582783  75.2996197  24.1742218  39.5797730  75.1417885
  25.5079800  39.4329094  74.4407904  25.8754704  40.7574199  70.4298877
  26.6226523  41.2695596  70.1205999  26.1446293  40.4358252  71.2903271
  24.1481354  43.2532740  67.4125831  23.2392573  42.9691773  67.5098301
  24.1776438  43.6731818  66.5529138  29.3800622  46.8639329  71.1816999
  28.9262949  46.0230239  71.2382189  28.7494588  47.5000728  71.5191779
  28.3233541  37.7931315  72.4117666  27.5856298  37.2808702  72.7427909
  28.5760315  37.3531697  71.6000943  22.6966248  40.8661360  73.5135627
  22.7514858  39.9135197  73.4378103  21.8857450  41.0220800  73.9976925
  23.8457442  44.7941484  64.7513910  23.4076872  44.0777342  64.2919547
  24.5867883  45.0217598  64.1899001  20.6358608  39.4838420  71.2726006
  19.8226474  39.7832591  71.6791198  21.1317602  39.0894109  71.9900488
  31.9630557  43.0698681  70.8090228  31.8248455  43.2600277  69.8811418
  31.6066776  43.8318063  71.2658280  17.2115750  40.5002288  69.0781986
  16.2813338  40.4386743  69.2951948  17.3073222  39.9778241  68.2818627
  24.0752415  52.0297325  68.0245607  24.2504170  51.5585368  68.8391229
  23.3885203  52.6563091  68.2526867  27.9668670  43.6525865  64.3445967
  27.3497840  42.9272693  64.2479020  27.4985158  44.4135225  64.0013042
  19.7567215  37.8711289  63.4667272  18.8796682  37.7500090  63.1029518
  20.2324969  37.0797368  63.2146160  22.9431141  50.2237580  70.7129792
  22.1598663  50.7659260  70.8068017  23.6423887  50.7411559  71.1124033
  26.2527792  36.0332209  73.3563998  26.7496491  35.2802172  73.0365068
  25.4814773  36.0696526  72.7907207  27.3357572  44.7903897  70.9302421
  26.4013851  44.9105359  70.7607125  27.5134241  43.8876363  70.6662431
  30.7230124  40.6321216  71.4652455  31.1890576  41.4649207  71.3912758
  31.1737624  40.1666197  72.1697714  28.7906355  46.9765037  68.4638607
  29.0666199  46.8621632  69.3732481  27.9210853  46.5782522  68.4250780
  25.7602584  50.1519573  69.3686469  26.2890351  49.6412028  68.7556631
  26.0230804  49.8362103  70.2332002  14.4845909  39.4653145  68.9080177
  14.7799350  38.5563823  68.8547231  13.5833945  39.4440884  68.5861180
  16.2133751  37.1467242  69.0319503  15.8846457  36.2664621  68.8494608
  16.5673122  37.0914911  69.9195892  19.3275574  37.4340212  69.3994980
  19.6671647  37.9626133  68.6773589  19.7747695  37.7720618  70.1753547
  21.3143721  35.9314834  67.5988273  22.0352084  36.3096087  67.0951990
  20.6909025  36.6503711  67.7023251  25.4574844  36.6359983  68.5346605
  25.6738458  37.5184621  68.2335433  24.9768911  36.2446196  67.8052247
  21.4607344  35.4662624  70.4285810  21.5823255  34.5379270  70.6276697
  21.1709387  35.4801310  69.5164125  34.7082159  42.8872794  71.6031752
  35.1513305  42.1380119  71.2050875  33.8308669  42.8782931  71.2205484
  29.8417940  49.4403136  67.0838351  30.5368845  50.0609828  67.3025665
  30.1841090  48.5898487  67.3590728  31.7409363  46.8902841  68.6125681
  32.2660687  47.2290114  67.8875001  31.6531716  45.9549857  68.4288816
  20.4337403  47.0516757  68.5201697  20.5825524  47.7352221  67.8668369
  21.2403847  47.0321847  69.0351152  18.1890036  43.0781935  69.5262766
  17.9436078  42.1744265  69.7242976  18.3585951  43.0799085  68.5842244
  17.4585684  38.8110292  67.0248927  16.7654929  38.8854647  66.3688963
  17.2137436  38.0470636  67.5470444  23.9332809  49.5464887  65.9913444
  23.3606776  50.1655074  65.5383916  24.5065602  50.0964249  66.5253366
  27.1530069  49.8302037  67.1222026  28.0860742  49.7647599  67.3254902
  27.0653281  50.6658304  66.6636559  29.7818085  49.1467908  64.0825974
  29.7031717  48.8127771  64.9761732  30.6027752  49.6389676  64.0817446
  24.3179607  40.8825700  63.3329497  25.2638712  40.7531908  63.4017915
  23.9393852  40.1440362  63.8098925  22.5022524  38.8075677  63.2684382
  21.5953980  38.5108789  63.3447095  22.7798505  38.5105495  62.4018668
  24.1184590  33.3512566  69.4228623  23.3085318  33.0059651  69.7983869
  24.8069007  33.0420110  70.0116235  26.0475138  32.4290613  71.0452920
  26.6006177  32.8486066  71.7042943  26.2845225  31.5026361  71.0875876
  21.2721309  35.6662612  63.4096361  22.1340473  35.9917510  63.6692178
  21.4571653  34.8794108  62.8969427  29.4253945  34.5391138  70.5531584
  28.8452615  35.1975942  70.1709636  29.1589878  33.7168483  70.1419002
  27.8757512  33.9396196  72.7552904  28.3757290  34.0512730  71.9467223
  28.5193120  33.6357249  73.3953713  28.2078824  36.6991229  69.6087932
  27.3204679  36.9840879  69.3908127  28.6232813  36.5384992  68.7615209
  31.5593360  36.7237750  73.3242272  32.3353750  37.2134202  73.5966888
  30.8341494  37.1495804  73.7814141  33.9965918  37.4365369  74.3816212
  34.5910409  37.1961105  73.6709520  34.0692502  36.7172499  75.0089748
  27.3522037  46.4635903  63.7035952  28.0557887  46.6685906  64.3193608
  26.6284686  47.0312665  63.9685036  28.1819847  42.2145764  69.8238222
  28.1255049  42.6714316  68.9845855  28.7348190  41.4536449  69.6461065
  31.9924653  38.0035496  70.6488342  31.7361587  37.6032132  71.4796550
  31.3677521  38.7179290  70.5238481  29.2608734  46.9018432  65.7534412
  30.0954338  46.4699631  65.5711887  29.0993077  46.7300446  66.6811307
  28.9154627  43.4050546  67.1190752  28.8603430  43.2394817  66.1779196
  28.2900682  44.1126579  67.2752941  22.2250752  32.9058655  66.6976070
  22.2129422  33.8500495  66.8544341  23.1174174  32.7228800  66.4035531
  32.3990995  56.1403759  65.1168054  32.6516516  55.6185280  64.3551517
  31.4615554  55.9769904  65.2194738  30.7222590  53.3555980  66.2669365
  29.8859902  53.6930666  66.5878640  30.5827359  53.2204960  65.3296502
  33.8086875  58.4812063  62.8901841  32.9013937  58.2501316  63.0892990
  34.3057907  57.6849682  63.0775823  30.5960970  53.2003207  63.4667272
  29.7190436  53.0792008  63.1029518  31.0718723  52.4089285  63.2146160
  25.3239664  54.7945062  68.9080177  25.6193105  53.8855741  68.8547231
  24.4227700  54.7732802  68.5861180  32.1537476  51.2606751  67.5988273
  32.8745838  51.6388004  67.0951990  31.5302780  51.9795628  67.7023251
  28.2979438  54.1402210  67.0248927  27.6048683  54.2146565  66.3688963
  28.0531190  53.3762553  67.5470444  35.1573362  56.2117618  63.3329497
  36.1032466  56.0823826  63.4017915  34.7787607  55.4732280  63.8098925
  33.3416279  54.1367594  63.2684382  32.4347734  53.8400707  63.3447095
  33.6192260  53.8397412  62.4018668  32.1115064  50.9954529  63.4096361
  32.9734228  51.3209428  63.6692178  32.2965408  50.2086025  62.8969427
  33.0644507  48.2350572  66.6976070  33.0523176  49.1792412  66.8544341
  33.9567928  48.0520718  66.4035531  15.0367446  13.5387857  52.5343834
  14.3629145  13.8419554  53.1428792  15.4233268  14.3416937  52.1849291
  13.2358661  13.7067530  54.7490913  13.4110417  13.2355573  55.5636536
  12.5491450  14.3333296  54.9772174  17.1274916   5.3296070  51.0691274
  16.5104087   4.6042898  50.9724327  16.6591405   6.0905430  50.7258348
  19.0024187  11.1173341  53.8083657  19.6975092  11.7380033  54.0270972
  19.3447337  10.2668692  54.0836035  20.9015610   8.5673046  55.3370988
  21.4266934   8.9060319  54.6120308  20.8137963   7.6320061  55.1534123
  13.0939056  11.2235092  52.7158751  12.5213023  11.8425279  52.2629223
  13.6671849  11.7734454  53.2498673  16.3136315  11.5072242  53.8467333
  17.2466988  11.4417804  54.0500209  16.2259528  12.3428509  53.3881866
  18.9424332  10.8238113  50.8071281  18.8637963  10.4897976  51.7007039
  19.7633999  11.3159881  50.8062753  16.5128284   8.1406108  50.4281259
  17.2164134   8.3456111  51.0438915  15.7890933   8.7082870  50.6930342
  18.4214981   8.5788637  52.4779719  19.2560585   8.1469836  52.2957194
  18.2599324   8.4070651  53.4056613  27.0499256  19.0958288  62.5734896
  27.6877666  18.9765036  61.8698236  26.9320099  20.0439132  62.6322848
  23.8588963  19.0485717  62.5096420  23.5207474  18.9326781  61.6216955
  24.7278731  18.6476882  62.4897427  19.7175778  20.9021193  58.4993311
  19.1540643  20.8111130  57.7309599  19.6028173  20.0821097  58.9795804
  17.2640210  22.3972385  61.3377532  18.0561502  22.0563209  60.9223831
  17.5036860  22.5067360  62.2579685  25.2975337  24.5692161  53.8107776
  24.6463317  25.1546241  53.4241790  26.0919700  25.0998356  53.8702814
  19.2230964  21.6581298  54.2094911  19.9961840  21.1110285  54.0707786
  19.5756363  22.5225547  54.4209372  21.5597242  17.8173964  51.8413361
  21.8122763  17.2955485  51.0796824  20.6221801  17.6540109  51.9440044
  26.6040525  16.8209742  59.6488104  27.3903614  16.4029165  59.2978521
  26.8679229  17.7255834  59.8169752  26.7750602  22.2582593  54.3476761
  26.1396435  22.3317219  55.0597665  26.4448008  22.8476191  53.6695840
  32.0048952  16.7584976  60.5521082  32.7374124  16.1884192  60.7858912
  31.2488308  16.3706576  60.9927588  21.2793531  19.7202070  54.0437736
  21.1629789  19.0446973  54.7118820  21.3895791  19.2334444  53.2269889
  23.6225072  19.1812217  57.7484425  23.2583279  18.6542838  58.4597346
  24.4792187  18.7910686  57.5750910  23.2630559  14.2102117  52.7445773
  23.4304961  15.0782353  53.1116244  23.0727728  14.3729398  51.8207063
  26.0205892  22.6719096  64.4111604  25.7206615  23.5744134  64.3027411
  25.6756951  22.4051279  65.2632757  19.4718373  19.1232892  60.4448308
  18.5468870  18.9909107  60.6526000  19.7202786  19.9027112  60.9418250
  29.4203036  15.1901636  62.0909041  28.5119913  15.1217044  61.7967802
  29.3690631  15.6673581  62.9190866  23.2419779  16.6659774  53.7292440
  23.1219405  17.1116825  54.5677920  22.5472368  17.0145092  53.1705978
  21.0026672  29.4363416  57.3782571  20.9250701  30.3871241  57.4571052
  20.3988315  29.0909288  58.0357498  28.9404846  17.1381247  54.5572774
  29.8522702  17.3708634  54.3820472  28.4314493  17.7218292  53.9947853
  27.5474428  22.1207066  61.9486356  26.9183290  22.2852780  61.2462423
  27.1600090  22.5348675  62.7197320  31.4263660  23.0561504  59.3030719
  30.7414698  23.4360405  58.7527753  31.5107509  23.6656830  60.0362667
  28.6814591  20.7021463  65.9026063  28.8931487  21.3453223  65.2260444
  28.6344340  19.8683779  65.4347993  23.1002390  21.8581474  59.2136441
  23.5640735  22.1369177  58.4241063  22.8359188  20.9564919  59.0309531
  19.9926471  21.4052955  62.1516204  20.5627828  21.8340224  61.5133688
  20.5834583  21.1235540  62.8500390  22.0371276  17.9804626  56.0226006
  22.7395319  18.4325670  56.4899932  21.7051904  17.3388445  56.6505899
  29.7960419  23.5793418  64.0748420  30.6177863  23.1773605  63.7931102
  29.7922822  23.4761652  65.0264536  17.7311355  16.6032758  58.2826616
  16.9342518  16.7151452  58.8010112  17.5036947  16.9419410  57.4167507
  37.8866412  19.9232167  60.4233392  37.1330121  19.3539565  60.2677396
  38.0213954  19.8894831  61.3704026  23.2765040  24.7945569  56.0988111
  23.1410715  25.6397105  56.5272959  23.8174853  24.9964847  55.3354045
  16.7294438  22.3121007  56.6716036  17.2418958  23.1064257  56.8221601
  17.3817151  21.6147297  56.6049638  18.5389323  25.4286763  58.7538789
  18.7155951  26.3504728  58.5659773  19.3346156  25.1145182  59.1833169
  19.6620638  26.9464937  64.7549132  20.2128063  26.8182000  63.9826126
  18.8232114  27.2459826  64.4044024  27.0014755  25.6971935  68.2569854
  26.9833230  26.5180816  67.7650124  27.9234675  25.5726011  68.4819996
  14.6943355  20.6409661  57.4475607  15.5318577  21.0506670  57.2309314
  14.8721622  19.7009103  57.4175801  26.5907787  18.3084742  53.1359440
  26.0754410  19.0789347  53.3747827  26.3185095  17.6349878  53.7592501
  24.1754898  13.1534443  58.1944678  23.3196494  12.7641293  58.0150317
  24.5881850  13.2326403  57.3344464  31.5642061  21.0617097  55.0712613
  30.7871504  20.7228256  54.6267775  32.2433542  21.0669720  54.3967578
  26.3794090  16.1811834  54.9619221  26.0744225  16.4957983  55.8129364
  27.3324532  16.2593254  55.0046554  24.8240522  22.3402057  56.6112175
  24.2961883  21.6054817  56.2985412  24.3228024  23.1176734  56.3652143
  29.8033368  20.5351078  61.7279221  29.1457042  21.2250339  61.8159350
  30.6073767  20.9247510  62.0713207  28.6138827  18.8895450  59.7783163
  29.1270708  19.5225442  60.2804873  29.2640050  18.2896646  59.4126523
  19.8828836  15.0326185  52.9914672  19.0466149  15.3700871  53.3123946
  19.7433606  14.8975164  52.0541809  22.9693122  20.1582268  49.6147148
  22.0620184  19.9271521  49.8138297  23.4664154  19.3619887  49.8021129
  25.8761201  28.8679775  52.5343834  25.2022900  29.1711472  53.1428792
  26.2627023  29.6708855  52.1849291  25.0919657  16.3644906  62.0241503
  24.1742219  16.5859853  61.8663191  25.5079801  16.4391217  61.1653211
  25.8754705  17.7636322  57.1544184  26.6226524  18.2757719  56.8451306
  26.1446295  17.4420374  58.0148577  24.1481355  20.2594862  54.1371138
  23.2392575  19.9753895  54.2343608  24.1776439  20.6793941  53.2774445
  29.3800623  23.8701452  57.9062306  28.9262950  23.0292362  57.9627496
  28.7494590  24.5062850  58.2437086  28.3233542  14.7993438  59.1362973
  27.5856299  14.2870824  59.4673216  28.5760316  14.3593820  58.3246250
  27.8233562  25.7077949  58.8412124  28.1156536  26.2683006  58.1224489
  28.3332183  26.0006510  59.5965283  22.6966249  17.8723483  60.2380933
  22.7514859  16.9197319  60.1623410  21.8857451  18.0282922  60.7222232
  23.8457443  21.8003606  51.4759217  23.4076873  21.0839465  51.0164854
  24.5867884  22.0279721  50.9144308  20.6358609  16.4900543  57.9971312
  19.8226475  16.7894713  58.4036504  21.1317604  16.0956232  58.7145794
  22.7867187  26.4858300  59.9305577  22.7443366  26.7119146  59.0014109
  23.7029886  26.2521674  60.0791378  31.9630558  20.0760803  57.5335535
  31.8248457  20.2662399  56.6056724  31.6066777  20.8380186  57.9903586
  31.9899938  22.1437330  62.5446807  32.4236444  22.0512619  63.3929861
  32.7031518  22.1194831  61.9066823  20.9032988  23.3621329  59.7267540
  21.6973586  22.8671649  59.5250115  20.1924680  22.8339192  59.3635245
  25.7227832  25.7439424  64.0779907  25.7764855  26.3130361  64.8457623
  24.8542614  25.9141309  63.7133944  17.2115751  17.5064410  55.8027292
  16.2813340  17.4448866  56.0197254  17.3073223  16.9840363  55.0063934
  32.8515487  22.1861031  65.0779692  33.0451377  23.0906841  65.3238967
  32.7516105  21.7268450  65.9118277  23.4804264  23.9350351  63.4065377
  23.3415350  23.5669135  64.2791315  22.6918860  24.4497990  63.2349334
  24.0752416  29.0359447  54.7490913  24.2504172  28.5647490  55.5636536
  23.3885204  29.6625213  54.9772174  25.0309479  23.3131953  60.7954214
  24.6959312  23.2732723  61.6911864  24.5313425  22.6476669  60.3224625
  27.9668671  20.6587988  51.0691274  27.3497841  19.9334816  50.9724327
  27.4985159  21.4197348  50.7258348  29.6222802  25.3686896  68.7297054
  29.5635349  24.6846116  68.0627637  30.0242321  26.1105886  68.2777680
  18.6413501  32.1848810  61.5230773  18.8810099  32.8167334  62.2009792
  17.7982698  31.8336850  61.8096133  19.7567217  14.8773412  50.1912578
  18.8796683  14.7562213  49.8274825  20.2324970  14.0859490  49.9391467
  29.6240210  23.3326480  66.9611034  28.7366988  22.9952402  67.0837433
  30.1938761  22.6009511  67.1979800  23.1541363  27.9927932  63.9272277
  23.0811535  28.7982904  64.4391582  22.7118756  28.1919898  63.1020299
  22.9431143  27.2299702  57.4375099  22.1598665  27.7721383  57.5313323
  23.6423888  27.7473682  57.8369340  26.2527793  13.0394332  60.0809304
  26.7496492  12.2864294  59.7610375  25.4814774  13.0758649  59.5152514
  34.1057550  18.7434697  61.7227596  34.0947427  19.6259413  61.3521529
  33.2374930  18.3906248  61.5282133  25.6140047  27.8914766  66.0830436
  26.3268019  28.5262231  66.0106337  25.1230075  27.9878632  65.2670438
  27.3357574  21.7966019  57.6547728  26.4013852  21.9167482  57.4852432
  27.5134242  20.8938486  57.3907738  30.7230125  17.6383338  58.1897762
  31.1890577  18.4711330  58.1158064  31.1737625  17.1728320  58.8943020
  28.7906356  23.9827160  55.1883914  29.0666200  23.8683754  56.0977788
  27.9210855  23.5844645  55.1496087  25.4260420  28.2313511  58.8316727
  25.6082815  27.4135166  59.2944480  26.2493406  28.4481203  58.3941617
  25.7602586  27.1581696  56.0931776  26.2890352  26.6474150  55.4801938
  26.0230805  26.8424226  56.9577309  19.1158333  28.2096812  58.8529552
  18.4468709  28.6942940  58.3693592  18.9771203  28.4566033  59.7672930
  23.2563602  30.2440556  65.4512210  23.8081910  30.4072177  66.2161295
  23.5969795  30.8344994  64.7792235  14.4845911  16.4715267  55.6325484
  14.7799352  15.5625946  55.5792538  13.5833946  16.4503007  55.3106486
  26.3931989  28.1922531  62.4375892  26.2683129  27.3912271  61.9286838
  27.0511080  28.6868725  61.9489862  28.4566898  25.9931551  64.0655442
  27.5097233  25.8736903  63.9933769  28.8049671  25.1054050  64.1481704
  16.2133752  14.1529365  55.7564809  15.8846458  13.2726744  55.5739915
  16.5673123  14.0977034  56.6441198  25.4613331  25.7884268  60.2659795
  25.3138293  24.8600975  60.4467365  26.2866825  25.8104358  59.7816870
  19.3275575  14.4402335  56.1240287  19.6671648  14.9688256  55.4018895
  19.7747696  14.7782741  56.8998853  29.0647453  26.6112826  61.3524667
  29.9894000  26.4055688  61.2149119  28.8962756  26.3629228  62.2614009
  21.3143722  12.9376956  54.3233580  22.0352085  13.3158209  53.8197296
  20.6909027  13.6565833  54.4268558  25.4574845  13.6422105  55.2591912
  25.6738460  14.5246743  54.9580740  24.9768912  13.2508319  54.5297554
  28.8542769  27.1298494  56.7086759  29.0279647  26.5644916  55.9560611
  29.3471660  27.9299389  56.5266249  21.4607346  12.4724747  57.1531116
  21.5823257  11.5441393  57.3522004  21.1709388  12.4863433  56.2409432
  34.7082160  19.8934917  58.3277059  35.1513306  19.1442242  57.9296182
  33.8308671  19.8845053  57.9450791  29.8417942  26.4465258  53.8083657
  30.5368846  27.0671951  54.0270972  30.1841092  25.5960609  54.0836035
  31.7409365  23.8964964  55.3370988  32.2660689  24.2352237  54.6120308
  31.6531717  22.9611979  55.1534123  23.4250025  29.9636947  59.6966241
  22.9855016  29.4713326  60.3899098  24.1758142  29.4209915  59.4558316
  15.9042364  26.1548488  59.6990869  16.7300384  25.8552260  59.3189513
  15.5536416  25.3856110  60.1480658  20.8723898  25.5074956  61.7688543
  20.2503907  24.8445661  61.4690771  21.5428764  25.5336088  61.0862191
  14.1050969  24.0734814  60.6579803  13.2682878  23.6456989  60.4763804
  14.0774615  24.2667258  61.5950594  20.4337404  24.0578880  55.2447003
  20.5825525  24.7414344  54.5913676  21.2403848  24.0383970  55.7596459
  33.0519343  23.7987275  68.1996936  32.7604151  24.1617256  69.0360397
  32.4391474  23.0854284  68.0210268  34.2515025  21.3640155  60.7199506
  35.0861916  21.8029959  60.8837067  34.3874154  20.8878808  59.9007752
  18.1890037  20.0844057  56.2508072  17.9436079  19.1806387  56.4488282
  18.3585952  20.0861208  55.3087550  17.4585685  15.8172415  53.7494234
  16.7654930  15.8916770  53.0934270  17.2137437  15.0532758  54.2715751
  23.9332810  26.5527010  52.7158751  23.3606777  27.1717197  52.2629223
  24.5065604  27.1026372  53.2498673  27.1530070  26.8364160  53.8467333
  28.0860743  26.7709722  54.0500209  27.0653283  27.6720427  53.3881866
  32.4796278  19.0191770  64.0147599  32.4472598  18.0807770  64.2007283
  33.0896901  19.0975806  63.2813424  24.3179608  17.8887823  50.0574803
  25.2638713  17.7594031  50.1263221  23.9393853  17.1502485  50.5344231
  32.6290766  15.8102813  64.0605882  32.1129815  15.0261270  63.8735811
  33.5130715  15.4821530  64.2252402  38.2972827  20.0807777  63.1553636
  39.0276216  19.8193065  63.7161339  37.6879773  19.3436499  63.1955704
  36.3788125  18.2215639  63.7528087  35.6521288  18.0871604  63.1444579
  35.9635411  18.5292468  64.5584805  22.5022526  15.8137799  49.9929689
  21.5953981  15.5170912  50.0692402  22.7798507  15.5167617  49.1263975
  24.1184591  10.3574689  56.1473930  23.3085320  10.0121774  56.5229176
  24.8069008  10.0482233  56.7361541  26.0475140   9.4352736  57.7698226
  26.6006178   9.8548189  58.4288250  26.2845226   8.5088484  57.8121182
  21.2721310  12.6724734  50.1341668  22.1340474  12.9979633  50.3937485
  21.4571654  11.8856230  49.6214734  29.4253947  11.5453261  57.2776891
  28.8452616  12.2038065  56.8954943  29.1589879  10.7230605  56.8664308
  27.8757513  10.9458318  59.4798211  28.3757291  11.0574853  58.6712530
  28.5193121  10.6419371  60.1199019  15.2025469  20.6865328  60.2887871
  15.1796157  20.7853015  59.3369754  15.5126105  21.5330479  60.6105038
  28.2078825  13.7053351  56.3333239  27.3204680  13.9903002  56.1153434
  28.6232814  13.5447115  55.4860516  31.5593361  13.7299872  60.0487578
  32.3353751  14.2196325  60.3212195  30.8341495  14.1557926  60.5059448
  33.9965920  14.4427491  61.1061519  34.5910410  14.2023227  60.3954827
  34.0692503  13.7234622  61.7335055  16.2163075  28.2861102  61.4204684
  16.0817543  27.5261503  60.8542682  15.7995137  29.0102002  60.9533473
  27.3522038  23.4698026  50.4281259  28.0557888  23.6748028  51.0438915
  26.6284687  24.0374788  50.6930342  28.1819849  19.2207887  56.5483529
  28.1255050  19.6776439  55.7091162  28.7348191  18.4598572  56.3706372
  31.9924654  15.0097619  57.3733649  31.7361589  14.6094255  58.2041856
  31.3677522  15.7241413  57.2483788  36.3036992  17.7493692  59.8804940
  35.7436550  17.8186882  60.6536502  35.6980496  17.5734677  59.1604436
  19.3732201  29.1830419  61.6323126  19.2564585  30.1275852  61.5301817
  18.5524647  28.8803981  62.0208926  29.2608736  23.9080555  52.4779719
  30.0954340  23.4761754  52.2957194  29.0993079  23.7362569  53.4056613
  28.9154628  20.4112668  53.8436058  28.8603432  20.2456940  52.9024502
  28.2900683  21.1188701  53.9998248  22.2250753   9.9120777  53.4221377
  22.2129423  10.8562617  53.5789648  23.1174175   9.7290923  53.1280838
  20.3986715  29.8358681  64.8479055  21.3013962  29.8682291  65.1645550
  20.1724085  28.9059132  64.8625391  22.1540317  28.5889668  61.5089133
  21.2035948  28.5891529  61.3953506  22.4572803  27.8422402  60.9925168
  37.8893011  34.4250206  62.5734896  38.5271421  34.3056954  61.8698236
  37.7713854  35.3731050  62.6322848  34.6982717  34.3777634  62.5096420
  34.3601229  34.2618699  61.6216955  35.5672485  33.9768799  62.4897427
  30.5569533  36.2313111  58.4993311  29.9934398  36.1403048  57.7309599
  30.4421928  35.4113015  58.9795804  35.1802500  35.5312486  68.4682626
  35.1691141  35.1365284  67.5963130  35.3423139  34.7978559  69.0616397
  28.1033965  37.7264302  61.3377532  28.8955257  37.3855127  60.9223831
  28.3430615  37.8359277  62.2579685  36.1369091  39.8984078  53.8107776
  35.4857071  40.4838159  53.4241790  36.9313454  40.4290273  53.8702814
  30.0624719  36.9873216  54.2094911  30.8355595  36.4402203  54.0707786
  30.4150117  37.8517465  54.4209372  31.9009761  38.3149598  67.4161810
  31.6099627  39.2195229  67.3008476  32.5366746  38.3566125  68.1305880
  32.8265968  35.6926446  64.0063170  33.4229540  35.4682469  63.2920133
  32.8840940  34.9511192  64.6088617  32.3990996  33.1465882  51.8413361
  32.6516517  32.6247403  51.0796824  31.4615555  32.9832027  51.9440044
  37.4434279  32.1501660  59.6488104  38.2297368  31.7321083  59.2978521
  37.7072984  33.0547752  59.8169752  37.6144357  37.5874510  54.3476761
  36.9790190  37.6609137  55.0597665  37.2841763  38.1768109  53.6695840
  42.8442706  32.0876893  60.5521082  43.5767878  31.5176110  60.7858912
  42.0882062  31.6998494  60.9927588  32.1187285  35.0493988  54.0437736
  32.0023543  34.3738891  54.7118820  32.2289545  34.5626362  53.2269889
  34.4618826  34.5104135  57.7484425  34.0977033  33.9834756  58.4597346
  35.3185942  34.1202604  57.5750910  40.3668127  25.7998467  65.0115691
  40.0351451  26.6693878  64.7876906  39.7713740  25.4834751  65.6909721
  34.1024313  29.5394034  52.7445773  34.2698715  30.4074271  53.1116244
  33.9121482  29.7021316  51.8207063  36.8599646  38.0011013  64.4111604
  36.5600369  38.9036052  64.3027411  36.5150706  37.7343197  65.2632757
  30.3112128  34.4524810  60.4448308  29.3862624  34.3201024  60.6526000
  30.5596541  35.2319029  60.9418250  40.2596790  30.5193553  62.0909041
  39.3513667  30.4508962  61.7967802  40.2084386  30.9965498  62.9190866
  34.0813534  31.9951692  53.7292440  33.9613159  32.4408743  54.5677920
  33.3866122  32.3437010  53.1705978  27.6720939  34.0958084  61.2792097
  27.8013320  34.3492563  62.1931509  26.9918390  34.6885792  60.9596752
  31.8420426  44.7655334  57.3782571  31.7644456  45.7163159  57.4571052
  31.2382070  44.4201206  58.0357498  34.3337656  31.9383199  70.0343938
  33.5570990  32.4977119  70.0246803  34.9728219  32.4239982  70.5558808
  42.1258436  28.7209992  63.8686915  41.4832817  29.0142525  63.2226709
  41.6213365  28.6062912  64.6740112  39.7798600  32.4673165  54.5572774
  40.6916456  32.7000552  54.3820472  39.2708247  33.0510209  53.9947853
  32.5884028  34.7468652  69.5961905  33.3298712  35.2853696  69.3196729
  31.8821014  35.3734941  69.7533457  38.0639368  36.8897793  68.1934067
  38.4722724  36.4480203  67.4488699  37.3416629  36.3150420  68.4468260
  34.4170438  31.8270400  65.5667624  35.2631633  32.2509813  65.7102273
  34.3569075  31.1704024  66.2606187  38.3868182  37.4498984  61.9486356
  37.7577045  37.6144698  61.2462423  37.9993844  37.8640593  62.7197320
  42.2657414  38.3853421  59.3030719  41.5808452  38.7652323  58.7527753
  42.3501264  38.9948748  60.0362667  37.5669883  29.4874768  67.2248797
  37.3230815  30.2416829  66.6883073  37.8429814  29.8660116  68.0596044
  39.5208346  36.0313380  65.9026063  39.7325241  36.6745140  65.2260444
  39.4738094  35.1975697  65.4347993  37.1234575  28.6431201  62.8062635
  36.2619054  28.9412455  63.0979373  37.1497010  28.8601600  61.8743668
  33.9396144  37.1873392  59.2136441  34.4034490  37.4661095  58.4241063
  33.6752942  36.2856836  59.0309531  30.8320225  36.7344873  62.1516204
  31.4021582  37.1632142  61.5133688  31.4228337  36.4527458  62.8500390
  32.8765030  33.3096544  56.0226006  33.5789074  33.7617588  56.4899932
  32.5445659  32.6680363  56.6505899  31.3245392  31.9008301  70.3977215
  30.6944052  32.5824581  70.6312612  31.2181480  31.7891382  69.4530354
  26.6190364  31.5680097  61.3243139  25.8289418  31.8237625  60.8483250
  27.1101612  32.3828434  61.4295180  40.6354174  38.9085336  64.0748420
  41.4571618  38.5065523  63.7931102  40.6316577  38.8053570  65.0264536
  28.5705110  31.9324676  58.2826616  27.7736273  32.0443370  58.8010112
  28.3430702  32.2711328  57.4167507  34.4010777  38.4569379  66.2309131
  34.4655210  38.9189786  67.0667303  33.6921701  37.8266744  66.3591441
  24.9028067  31.8210587  63.7558130  25.1536106  32.7057597  64.0215706
  25.4387616  31.6415189  62.9833222  48.7260167  35.2524084  60.4233392
  47.9723875  34.6831482  60.2677396  48.8607708  35.2186749  61.3704026
  34.1158795  40.1237487  56.0988111  33.9804470  40.9689022  56.5272959
  34.6568607  40.3256764  55.3354045  27.5688192  37.6412925  56.6716036
  28.0812713  38.4356175  56.8221601  28.2210905  36.9439215  56.6049638
  29.3783077  40.7578681  58.7538789  29.5549705  41.6796646  58.5659773
  30.1739911  40.4437100  59.1833169  33.5194096  27.6186946  70.3522723
  34.2603809  28.2194099  70.2727185  33.7512018  26.8764583  69.7940765
  28.6635434  32.8043313  68.6300953  28.5488949  31.9028570  68.9308051
  27.8079951  33.0507010  68.2785769  35.7427271  40.7461053  70.2288453
  35.2991126  39.9597432  69.9109358  36.4044485  40.9340204  69.5632344
  30.5014393  42.2756855  64.7549132  31.0521818  42.1473918  63.9826126
  29.6625868  42.5751744  64.4044024  37.8408509  41.0263853  68.2569854
  37.8226985  41.8472734  67.7650124  38.7628429  40.9017928  68.4819996
  34.2981564  38.5407983  69.0993363  34.8309900  37.7796271  68.8692671
  33.7695645  38.2481634  69.8417517  37.4651259  23.6468048  64.6287005
  37.1215528  24.5369690  64.5526115  37.8330221  23.4569706  63.7656590
  25.5337109  35.9701579  57.4475607  26.3712331  36.3798587  57.2309314
  25.7115377  35.0301021  57.4175801  37.4301541  33.6376660  53.1359440
  36.9148165  34.4081264  53.3747827  37.1578850  32.9641796  53.7592501
  35.0148652  28.4826360  58.1944678  34.1590249  28.0933211  58.0150317
  35.4275604  28.5618321  57.3344464  36.5447799  26.0172704  62.5936238
  36.0412594  25.9802839  61.7804043  36.8378406  26.9265446  62.6532894
  32.7890685  26.1011433  61.6002420  33.6543682  25.9054242  61.2408309
  32.8568194  25.8721785  62.5271776  42.4035815  36.3909014  55.0712613
  41.6265258  36.0520174  54.6267775  43.0827296  36.3961637  54.3967578
  37.2187844  31.5103752  54.9619221  36.9137980  31.8249901  55.8129364
  38.1718287  31.5885172  55.0046554  35.6634276  37.6693975  56.6112175
  35.1355638  36.9346735  56.2985412  35.1621779  38.4468651  56.3652143
  40.6427122  35.8642995  61.7279221  39.9850797  36.5542257  61.8159350
  41.4467521  36.2539427  62.0713207  30.3953004  28.3313641  58.9718786
  30.9696756  28.1088823  58.2391979  30.9823986  28.4002336  59.7247388
  39.4532581  34.2187368  59.7783163  39.9664463  34.8517360  60.2804873
  40.1033805  33.6188564  59.4126523  30.7222591  30.3618102  52.9914672
  29.8859903  30.6992789  53.3123946  30.5827361  30.2267082  52.0541809
  32.6975672  25.2054890  57.6993856  32.0440084  24.8903907  57.0750471
  32.6556146  24.5830631  58.4253679  36.7154955  44.1971692  52.5343834
  36.0416654  44.5003389  53.1428792  37.1020777  45.0000773  52.1849291
  35.9313412  31.6936824  62.0241503  35.0135973  31.9151771  61.8663191
  36.3473556  31.7683134  61.1653211  36.7148460  33.0928239  57.1544184
  37.4620279  33.6049637  56.8451306  36.9840049  32.7712292  58.0148577
  34.9875110  35.5886780  54.1371138  34.0786329  35.3045813  54.2343608
  35.0170194  36.0085859  53.2774445  40.2194377  39.1993370  57.9062306
  39.7656704  38.3584280  57.9627496  39.5888344  39.8354768  58.2437086
  39.1627297  30.1285356  59.1362973  38.4250054  29.6162742  59.4673216
  39.4154070  29.6885737  58.3246250  38.6627317  41.0369866  58.8412124
  38.9550291  41.5974923  58.1224489  39.1725937  41.3298427  59.5965283
  39.2638924  22.9061608  59.7304742  39.5697801  22.0458971  59.4430657
  39.9891529  23.4979228  59.5303736  25.5563280  33.3092294  58.1186340
  25.3587680  32.7161655  57.3937407  25.0009944  33.0044504  58.8362279
  33.5360004  33.2015401  60.2380933  33.5908614  32.2489237  60.1623410
  32.7251206  33.3574840  60.7222232  34.6851198  37.1295524  51.4759217
  34.2470628  36.4131383  51.0164854  35.4261639  37.3571639  50.9144308
  31.4752364  31.8192460  57.9971312  30.6620229  32.1186631  58.4036504
  31.9711358  31.4248149  58.7145794  33.6260942  41.8150217  59.9305577
  33.5837121  42.0411064  59.0014109  34.5423641  41.5813592  60.0791378
  37.0726576  32.2834285  66.8286206  37.4275963  32.5105758  67.6880672
  37.7198707  32.6152662  66.2063461  42.8024312  35.4052721  57.5335535
  42.6642211  35.5954317  56.6056724  42.4460531  36.1672104  57.9903586
  30.9666439  29.3910816  63.6132547  31.6065818  29.2499575  62.9155510
  30.1343969  29.1045329  63.2371149  42.8293692  37.4729248  62.5446807
  43.2630199  37.3804537  63.3929861  43.5425273  37.4486748  61.9066823
  31.7426742  38.6913246  59.7267540  32.5367341  38.1963567  59.5250115
  31.0318435  38.1631110  59.3635245  36.5621587  41.0731342  64.0779907
  36.6158609  41.6422278  64.8457623  35.6936368  41.2433227  63.7133944
  28.0509506  32.8356328  55.8027292  27.1207094  32.7740784  56.0197254
  28.1466978  32.3132281  55.0063934  27.9695055  29.3611141  58.3905534
  28.2301872  30.2756474  58.2814694  28.7912227  28.8935584  58.5402147
  29.4419980  30.7748898  65.5604358  30.1143034  30.5666260  64.9117007
  28.6149767  30.5770984  65.1209591  43.6909242  37.5152948  65.0779692
  43.8845132  38.4198759  65.3238967  43.5909860  37.0560368  65.9118277
  35.3445552  27.4010839  67.5770019  34.6973467  28.1000789  67.4834496
  36.1146568  27.8346983  67.9446268  38.7524350  37.6659691  70.6520573
  38.6009857  37.4370243  69.7350656  38.7429030  38.6230293  70.6651918
  35.5209687  35.2391604  65.6366839  36.4501747  35.3902764  65.4635806
  35.1000717  35.3275625  64.7815486  34.3198018  39.2642268  63.4065377
  34.1809104  38.8961053  64.2791315  33.5312615  39.7789908  63.2349334
  34.9146170  44.3651365  54.7490913  35.0897926  43.8939408  55.5636536
  34.2278958  44.9917131  54.9772174  35.8703234  38.6423871  60.7954214
  35.5353066  38.6024641  61.6911864  35.3707179  37.9768587  60.3224625
  29.8447478  34.0491501  66.3206796  29.7067276  33.3171740  66.9218335
  30.7552401  33.9600401  66.0390983  38.8062425  35.9879905  51.0691274
  38.1891596  35.2626734  50.9724327  38.3378914  36.7489266  50.7258348
  32.4729778  33.7611460  65.8090475  33.1829397  33.1204653  65.7677094
  32.4299086  34.0124355  66.7316656  40.4616557  40.6978814  68.7297054
  40.4029103  40.0138034  68.0627637  40.8636075  41.4397804  68.2777680
  31.1858712  30.7476678  67.6286115  30.6496069  30.2967417  68.2807711
  30.5975421  30.8822587  66.8856579  29.4807256  47.5140728  61.5230773
  29.7203854  48.1459252  62.2009792  28.6376452  47.1628768  61.8096133
  30.5960971  30.2065330  50.1912578  29.7190438  30.0854131  49.8274825
  31.0718724  29.4151408  49.9391467  40.4633964  38.6618398  66.9611034
  39.5760743  38.3244320  67.0837433  41.0332515  37.9301429  67.1979800
  22.1163111  34.9942489  60.2854086  22.8034151  34.6804220  59.6975101
  21.9611240  35.8983854  60.0121337  26.9197833  29.8832686  64.7139109
  26.8356022  29.2758356  63.9789519  26.0980540  30.3741704  64.7148606
  33.9935118  43.3219850  63.9272277  33.9205289  44.1274822  64.4391582
  33.5512511  43.5211816  63.1020299  33.7824897  42.5591620  57.4375099
  32.9992419  43.1013300  57.5313323  34.4817642  43.0765600  57.8369340
  37.0921547  28.3686250  60.0809304  37.5890247  27.6156212  59.7610375
  36.3208529  28.4050566  59.5152514  44.9451305  34.0726615  61.7227596
  44.9341181  34.9551331  61.3521529  44.0768684  33.7198166  61.5282133
  36.4533801  43.2206684  66.0830436  37.1661773  43.8554149  66.0106337
  35.9623830  43.3170550  65.2670438  38.1751328  37.1257937  57.6547728
  37.2407607  37.2459399  57.4852432  38.3527997  36.2230404  57.3907738
  33.6756516  30.5103633  59.8080989  33.3054304  29.9574673  60.4961894
  34.1715609  29.9061766  59.2555989  41.5623879  32.9675256  58.1897762
  42.0284332  33.8003248  58.1158064  42.0131380  32.5020238  58.8943020
  31.5045715  40.9701128  66.9036007  32.2055174  41.6037611  67.0565401
  31.0340830  41.3115859  66.1431646  39.6300110  39.3119077  55.1883914
  39.9059954  39.1975672  56.0977788  38.7604609  38.9136562  55.1496087
  39.5340542  25.3355843  62.2288663  38.6203622  25.5660070  62.3970870
  39.9633644  25.4194287  63.0802696  39.3047001  33.5245735  64.7288557
  38.6518451  33.7721642  64.0741010  39.6827381  32.7109873  64.3951034
  36.2654175  43.5605428  58.8316727  36.4476569  42.7427084  59.2944480
  37.0887161  43.7773120  58.3941617  36.5996340  42.4873613  56.0931776
  37.1284106  41.9766068  55.4801938  36.8624560  42.1716144  56.9577309
  35.3534574  34.2665546  71.2154594  34.6775211  34.1659675  71.8856969
  36.1762208  34.1104760  71.6790591  27.1013433  40.5037483  63.8367109
  27.6866870  39.7581171  63.9695014  26.9038271  40.8141439  64.7203773
  29.9552088  43.5388730  58.8529552  29.2862463  44.0234858  58.3693592
  29.8164958  43.7857950  59.7672930  21.6931087  33.0743083  62.5571553
  21.7315187  32.5406674  63.3508671  21.1871380  32.5478288  61.9382530
  34.0957357  45.5732474  65.4512210  34.6475665  45.7364095  66.2161295
  34.4363550  46.1636911  64.7792235  29.0721850  27.9207623  66.0534095
  29.1363176  28.7822454  65.6411493  29.0088970  27.3081625  65.3206453
  28.5474122  29.9930756  69.7007129  29.1746161  29.6107833  70.3144654
  27.6902041  29.7744958  70.0662822  25.3239665  31.8007185  55.6325484
  25.6193106  30.8917863  55.5792538  24.4227701  31.7794924  55.3106486
  37.2325744  43.5214449  62.4375892  37.1076883  42.7204189  61.9286838
  37.8904835  44.0160642  61.9489862  28.8533912  29.8763182  61.6153033
  28.1320498  30.4899149  61.4760506  29.6427168  30.4120946  61.5369679
  39.2960652  41.3223469  64.0655442  38.3490988  41.2028820  63.9933769
  39.6443425  40.4345967  64.1481704  31.6560226  27.2117608  67.8893684
  32.1794627  27.4579905  68.6519994  31.4372559  28.0437643  67.4696822
  27.0527507  29.4821283  55.7564809  26.7240213  28.6018662  55.5739915
  27.4066877  29.4268951  56.6441198  36.3007085  41.1176185  60.2659795
  36.1532048  40.1892893  60.4467365  37.1260579  41.1396276  59.7816870
  30.1669330  29.7694252  56.1240287  30.5065402  30.2980174  55.4018895
  30.6141450  30.1074659  56.8998853  39.9041207  41.9404744  61.3524667
  40.8287755  41.7347605  61.2149119  39.7356511  41.6921145  62.2614009
  32.8612771  28.1531303  65.5743355  32.5209591  27.3539116  65.9764035
  32.1551777  28.4533014  65.0020188  33.5129242  25.2380616  64.0270678
  34.3355312  24.7641094  63.9049568  33.7567306  26.0171099  64.5269364
  32.1537477  28.2668874  54.3233580  32.8745839  28.6450127  53.8197296
  31.5302781  28.9857751  54.4268558  36.2968600  28.9714023  55.2591912
  36.5132214  29.8538661  54.9580740  35.8162667  28.5800236  54.5297554
  31.0367821  31.9299736  61.8362657  30.8912402  32.2440039  62.7286938
  30.5593025  32.5484637  61.2833555  32.8964204  28.9202284  61.8843546
  32.8825773  28.0243378  61.5475844  33.6136632  28.9272948  62.5181832
  34.7490335  29.3539624  63.9296674  34.4908113  30.2756695  63.9281004
  34.2175375  28.9570059  64.6197138  39.6936524  42.4590412  56.7086759
  39.8673401  41.8936834  55.9560611  40.1865415  43.2591306  56.5266249
  25.5113483  34.4705081  64.7750318  24.9666951  35.2464889  64.9070592
  26.3892833  34.8175885  64.6169439  32.3001100  27.8016665  57.1531116
  32.4217011  26.8733311  57.3522004  32.0103142  27.8155350  56.2409432
  35.1692290  25.4871575  60.2897836  35.1913987  25.5510908  59.3349816
  35.5860349  24.6476084  60.4838342  45.5475915  35.2226834  58.3277059
  45.9907061  34.4734160  57.9296182  44.6702425  35.2136971  57.9450791
  40.6811696  41.7757176  53.8083657  41.3762601  42.3963869  54.0270972
  41.0234846  40.9252527  54.0836035  26.2979505  33.5974977  67.6680475
  25.5561241  33.7457612  68.2545105  25.9772249  33.8583243  66.8047224
  42.5803119  39.2256881  55.3370988  43.1054443  39.5644154  54.6120308
  42.4925472  38.2903897  55.1534123  34.2423168  43.1390955  67.4660865
  34.5510294  42.8940102  68.3383564  35.0398650  43.3437594  66.9779735
  34.2643780  45.2928865  59.6966241  33.8248770  44.8005243  60.3899098
  35.0151897  44.7501832  59.4558316  26.7436119  41.4840406  59.6990869
  27.5694139  41.1844177  59.3189513  26.3930171  40.7148028  60.1480658
  31.7117652  40.8366874  61.7688543  31.0897661  40.1737579  61.4690771
  32.3822519  40.8628006  61.0862191  24.9444724  39.4026732  60.6579803
  24.1076632  38.9748906  60.4763804  24.9168369  39.5959175  61.5950594
  31.7842180  29.3148662  71.3621049  31.8330335  30.1910785  70.9798818
  32.3264694  28.7726055  70.7892692  42.3894900  36.7082251  67.9554914
  42.4392905  36.5432259  68.8970437  42.2808824  35.8409511  67.5652795
  31.2731159  39.3870797  55.2447003  31.4219279  40.0706262  54.5913676
  32.0797602  39.3675887  55.7596459  39.6798663  32.6913180  69.2714221
  40.5808525  32.5519644  68.9798219  39.7546637  32.8567634  70.2112399
  34.0141468  30.0680034  68.1167408  33.1444777  30.3613600  67.8449996
  34.2500948  30.6520479  68.8374671  43.8913097  39.1279193  68.1996936
  43.5997905  39.4909174  69.0360397  43.2785228  38.4146201  68.0210268
  45.0908779  36.6932073  60.7199506  45.9255671  37.1321877  60.8837067
  45.2267908  36.2170726  59.9007752  42.1400285  34.2511808  66.6676994
  42.6154407  34.4439454  65.8595845  41.2165851  34.3070993  66.4220378
  29.0283792  35.4135975  56.2508072  28.7829834  34.5098305  56.4488282
  29.1979706  35.4153125  55.3087550  36.7180502  26.2859651  65.6332828
  37.2362446  27.0220678  65.3079316  36.3635635  26.5923644  66.4679587
  28.2979439  31.1464332  53.7494234  27.6048684  31.2208687  53.0934270
  28.0531191  30.3824676  54.2715751  36.9693096  22.7059934  61.1533724
  37.2494850  22.0383123  61.7794151  37.7543703  22.8989029  60.6408388
  34.7726564  41.8818928  52.7158751  34.2000532  42.5009115  52.2629223
  35.3459358  42.4318289  53.2498673  40.8401954  31.1277568  64.9005300
  41.7919377  31.2275665  64.9217524  40.6705405  30.3355836  65.4103384
  38.8616334  28.2133151  65.0864701  38.2666266  28.4938164  64.3911189
  38.5766031  28.7027052  65.8581442  37.9923824  42.1656078  53.8467333
  38.9254497  42.1001639  54.0500209  37.9047037  43.0012345  53.3881866
  40.6211841  41.4821948  50.8071281  40.5425472  41.1481812  51.7007039
  41.4421508  41.9743716  50.8062753  43.3190032  34.3483687  64.0147599
  43.2866352  33.4099688  64.2007283  43.9290656  34.4267724  63.2813424
  35.1573363  33.2179740  50.0574803  36.1032468  33.0885948  50.1263221
  34.7787608  32.4794402  50.5344231  43.4684521  31.1394731  64.0605882
  42.9523569  30.3553187  63.8735811  44.3524469  30.8113447  64.2252402
  41.1295248  24.8835746  60.0201695  40.9320069  24.5750835  60.9045027
  41.7394953  25.6097385  60.1499625  49.1366582  35.4099694  63.1553636
  49.8669970  35.1484982  63.7161339  48.5273527  34.6728416  63.1955704
  47.2181879  33.5507557  63.7528087  46.4915043  33.4163522  63.1444579
  46.8029166  33.8584385  64.5584805  35.0412056  37.2697487  71.5175460
  35.9615065  37.4476086  71.7115507  35.0061639  36.3253532  71.3655160
  33.3416280  31.1429717  49.9929689  32.4347736  30.8462829  50.0692402
  33.6192261  30.8459535  49.1263975  24.2594221  32.4636080  60.4428735
  23.9397005  31.6101388  60.1503109  23.7127649  32.6784658  61.1986702
  28.0374128  35.1798521  64.1598241  28.2560138  36.1115629  64.1786275
  28.4499902  34.8206496  64.9453045  34.9578346  25.6866606  56.1473930
  34.1479074  25.3413691  56.5229176  35.6462763  25.3774150  56.7361541
  36.8868894  24.7644653  57.7698226  37.4399933  25.1840107  58.4288250
  37.1238981  23.8380401  57.8121182  32.9101993  30.7531727  73.5500990
  32.8098720  31.7026084  73.4813081  32.6923535  30.4249966  72.6777060
  32.1115065  28.0016652  50.1341668  32.9734229  28.3271550  50.3937485
  32.2965409  27.2148148  49.6214734  24.1282481  36.0838992  62.4121857
  23.4345952  35.6692944  61.8991811  24.8755472  36.1259528  61.8155275
  40.2647701  26.8745178  57.2776891  39.6846370  27.5329982  56.8954943
  39.9983634  26.0522523  56.8664308  38.7151268  26.2750236  59.4798211
  39.2151046  26.3866771  58.6712530  39.3586876  25.9711289  60.1199019
  32.7733263  34.1828866  72.3666052  32.2900345  34.9829226  72.5729941
  32.8594202  34.1936811  71.4133496  26.0419223  36.0157245  60.2887871
  26.0189911  36.1144933  59.3369754  26.3519860  36.8622396  60.6105038
  28.7006601  38.0733400  64.4034486  29.6549854  38.0417343  64.3364417
  28.5019125  37.6124024  65.2184712  29.2905983  36.6434517  66.9705283
  30.1098872  37.1378595  66.9940121  29.5642791  35.7266485  66.9422851
  39.0472579  29.0345269  56.3333239  38.1598434  29.3194919  56.1153434
  39.4626568  28.8739032  55.4860516  42.3987115  29.0591790  60.0487578
  43.1747506  29.5488242  60.3212195  41.6735250  29.4849844  60.5059448
  44.8359674  29.7719409  61.1061519  45.4304165  29.5315145  60.3954827
  44.9086258  29.0526540  61.7335055  27.0556830  43.6153020  61.4204684
  26.9211298  42.8553421  60.8542682  26.6388892  44.3393920  60.9533473
  38.1915793  38.7989944  50.4281259  38.8951643  39.0039946  51.0438915
  37.4678441  39.3666705  50.6930342  39.0213603  34.5499805  56.5483529
  38.9648804  35.0068356  55.7091162  39.5741945  33.7890489  56.3706372
  42.8318409  30.3389537  57.3733649  42.5755343  29.9386172  58.2041856
  42.2071277  31.0533331  57.2483788  47.1430747  33.0785610  59.8804940
  46.5830305  33.1478799  60.6536502  46.5374250  32.9026595  59.1604436
  30.2125956  44.5122337  61.6323126  30.0958340  45.4567769  61.5301817
  29.3918402  44.2095899  62.0208926  40.1002490  39.2372473  52.4779719
  40.9348094  38.8053671  52.2957194  39.9386833  39.0654486  53.4056613
  39.7548382  35.7404586  53.8436058  39.6997186  35.5748857  52.9024502
  39.1294438  36.4480619  53.9998248  24.5440897  30.9772650  67.6697481
  25.1899761  30.4671604  68.1584706  24.3358048  31.7141332  68.2440906
  37.0694289  38.0453498  73.1689621  37.9385449  38.2194150  72.8076256
  36.5901041  38.8647915  73.0465350  33.0644508  25.2412695  53.4221377
  33.0523178  26.1854535  53.5789648  33.9567930  25.0582840  53.1280838
  31.2380470  45.1650599  64.8479055  32.1407716  45.1974209  65.1645550
  31.0117840  44.2351050  64.8625391  32.9934072  43.9181585  61.5089133
  32.0429703  43.9183447  61.3953506  33.2966558  43.1714320  60.9925168
  36.8796627  21.8355472  57.6767314  36.1129023  21.2813958  57.8223996
  37.2907332  21.9077340  58.5381465  45.5376472  49.7069552  62.5096420
  45.1994983  49.5910617  61.6216955  46.4066240  49.3060717  62.4897427
  41.3963287  51.5605028  58.4993311  40.8328152  51.4694965  57.7309599
  41.2815682  50.7404933  58.9795804  38.9427719  53.0556220  61.3377532
  39.7349011  52.7147045  60.9223831  39.1824369  53.1651195  62.2579685
  46.9762846  55.2275996  53.8107776  46.3250826  55.8130076  53.4241790
  47.7707209  55.7582191  53.8702814  40.9018473  52.3165133  54.2094911
  41.6749349  51.7694120  54.0707786  41.2543872  53.1809383  54.4209372
  43.2384751  48.4757799  51.8413361  43.4910272  47.9539321  51.0796824
  42.3009310  48.3123945  51.9440044  48.2828034  47.4793578  59.6488104
  49.0691123  47.0613001  59.2978521  48.5466738  48.3839670  59.8169752
  48.4538111  52.9166428  54.3476761  47.8183944  52.9901054  55.0597665
  48.1235517  53.5060027  53.6695840  53.6836461  47.4168811  60.5521082
  54.4161633  46.8468028  60.7858912  52.9275817  47.0290411  60.9927588
  42.9581040  50.3785905  54.0437736  42.8417298  49.7030809  54.7118820
  43.0683300  49.8918279  53.2269889  45.3012581  49.8396052  57.7484425
  44.9370788  49.3126673  58.4597346  46.1579696  49.4494521  57.5750910
  51.2061881  41.1290385  65.0115691  50.8745206  41.9985796  64.7876906
  50.6107495  40.8126669  65.6909721  44.9418068  44.8685952  52.7445773
  45.1092470  45.7366188  53.1116244  44.7515237  45.0313234  51.8207063
  41.1505882  49.7816728  60.4448308  40.2256379  49.6492942  60.6526000
  41.3990295  50.5610947  60.9418250  51.0990545  45.8485471  62.0909041
  50.1907422  45.7800880  61.7967802  51.0478140  46.3257416  62.9190866
  44.9207288  47.3243610  53.7292440  44.8006914  47.7700660  54.5677920
  44.2259877  47.6728927  53.1705978  38.5114693  49.4250001  61.2792097
  38.6407074  49.6784480  62.1931509  37.8312145  50.0177709  60.9596752
  42.6814181  60.0947251  57.3782571  42.6038210  61.0455076  57.4571052
  42.0775824  59.7493124  58.0357498  50.6192355  47.7965083  54.5572774
  51.5310211  48.0292469  54.3820472  50.1102002  48.3802127  53.9947853
  47.9628329  43.9723119  62.8062635  47.1012808  44.2704372  63.0979373
  47.9890764  44.1893518  61.8743668  44.7789899  52.5165309  59.2136441
  45.2428244  52.7953012  58.4241063  44.5146697  51.6148754  59.0309531
  41.6713980  52.0636791  62.1516204  42.2415337  52.4924059  61.5133688
  42.2622092  51.7819376  62.8500390  43.7158785  48.6388462  56.0226006
  44.4182828  49.0909505  56.4899932  43.3839413  47.9972281  56.6505899
  37.4584119  46.8972014  61.3243139  36.6683173  47.1529543  60.8483250
  37.9495366  47.7120352  61.4295180  39.4098864  47.2616594  58.2826616
  38.6130027  47.3735288  58.8010112  39.1824456  47.6003246  57.4167507
  35.7421822  47.1502505  63.7558130  35.9929860  48.0349515  64.0215706
  36.2781370  46.9707106  62.9833222  44.9552549  55.4529404  56.0988111
  44.8198224  56.2980940  56.5272959  45.4962362  55.6548682  55.3354045
  38.4081947  52.9704842  56.6716036  38.9206467  53.7648093  56.8221601
  39.0604660  52.2731133  56.6049638  40.2176832  56.0870599  58.7538789
  40.3943460  57.0088563  58.5659773  41.0133665  55.7729018  59.1833169
  48.3045013  38.9759966  64.6287005  47.9609282  39.8661608  64.5526115
  48.6723976  38.7861624  63.7656590  36.3730864  51.2993497  57.4475607
  37.2106086  51.7090505  57.2309314  36.5509131  50.3592939  57.4175801
  48.2695296  48.9668577  53.1359440  47.7541919  49.7373182  53.3747827
  47.9972604  48.2933713  53.7592501  45.8542407  43.8118278  58.1944678
  44.9984003  43.4225128  58.0150317  46.2669359  43.8910239  57.3344464
  47.3841553  41.3464621  62.5936238  46.8806349  41.3094756  61.7804043
  47.6772160  42.2557364  62.6532894  43.6284439  41.4303351  61.6002420
  44.4937436  41.2346160  61.2408309  43.6961948  41.2013703  62.5271776
  53.2429570  51.7200932  55.0712613  52.4659013  51.3812091  54.6267775
  53.9221051  51.7253555  54.3967578  48.0581599  46.8395669  54.9619221
  47.7531734  47.1541819  55.8129364  49.0112041  46.9177089  55.0046554
  46.5028031  52.9985893  56.6112175  45.9749392  52.2638652  56.2985412
  46.0015533  53.7760569  56.3652143  41.2346758  43.6605559  58.9718786
  41.8090510  43.4380740  58.2391979  41.8217741  43.7294253  59.7247388
  50.2926336  49.5479286  59.7783163  50.8058217  50.1809278  60.2804873
  50.9427559  48.9480481  59.4126523  41.5616345  45.6910020  52.9914672
  40.7253658  46.0284707  53.3123946  41.4221115  45.5559000  52.0541809
  43.5369426  40.5346808  57.6993856  42.8833838  40.2195825  57.0750471
  43.4949900  39.9122548  58.4253679  44.6480631  50.8166103  49.6147148
  43.7407693  50.5855356  49.8138297  45.1451663  50.0203722  49.8021129
  47.5548710  59.5263610  52.5343834  46.8810409  59.8295307  53.1428792
  47.9414532  60.3292690  52.1849291  46.7707166  47.0228741  62.0241503
  45.8529728  47.2443688  61.8663191  47.1867310  47.0975052  61.1653211
  47.5542214  48.4220157  57.1544184  48.3014033  48.9341554  56.8451306
  47.8233804  48.1004210  58.0148577  45.8268864  50.9178698  54.1371138
  44.9180084  50.6337731  54.2343608  45.8563948  51.3377776  53.2774445
  51.0588132  54.5285287  57.9062306  50.6050459  53.6876197  57.9627496
  50.4282098  55.1646686  58.2437086  50.0021051  45.4577273  59.1362973
  49.2643808  44.9454660  59.4673216  50.2547825  45.0177655  58.3246250
  50.1032679  38.2353525  59.7304742  50.4091555  37.3750889  59.4430657
  50.8285283  38.8271146  59.5303736  36.3957035  48.6384212  58.1186340
  36.1981435  48.0453573  57.3937407  35.8403699  48.3336422  58.8362279
  44.3753758  48.5307318  60.2380933  44.4302368  47.5781155  60.1623410
  43.5644960  48.6866758  60.7222232  45.5244952  52.4587441  51.4759217
  45.0864382  51.7423300  51.0164854  46.2655393  52.6863556  50.9144308
  42.3146118  47.1484378  57.9971312  41.5013984  47.4478549  58.4036504
  42.8105113  46.7540067  58.7145794  53.6418067  50.7344639  57.5335535
  53.5035966  50.9246234  56.6056724  53.2854286  51.4964021  57.9903586
  41.8060193  44.7202734  63.6132547  42.4459572  44.5791493  62.9155510
  40.9737724  44.4337247  63.2371149  42.5820497  54.0205164  59.7267540
  43.3761095  53.5255484  59.5250115  41.8712189  53.4923027  59.3635245
  38.8903260  48.1648246  55.8027292  37.9600849  48.1032701  56.0197254
  38.9860732  47.6424199  55.0063934  38.8088809  44.6903059  58.3905534
  39.0695627  45.6048392  58.2814694  39.6305982  44.2227501  58.5402147
  40.2813735  46.1040816  65.5604358  40.9536788  45.8958178  64.9117007
  39.4543521  45.9062902  65.1209591  45.7539925  59.6943283  54.7490913
  45.9291681  59.2231326  55.5636536  45.0672713  60.3209049  54.9772174
  49.6456180  51.3171823  51.0691274  49.0285350  50.5918651  50.9724327
  49.1772668  52.0781183  50.7258348  41.4354726  45.5357247  50.1912578
  40.5584192  45.4146048  49.8274825  41.9112479  44.7443326  49.9391467
  32.9556866  50.3234407  60.2854086  33.6427906  50.0096137  59.6975101
  32.8004995  51.2275772  60.0121337  37.7591588  45.2124604  64.7139109
  37.6749777  44.6050273  63.9789519  36.9374294  45.7033622  64.7148606
  44.6218652  57.8883538  57.4375099  43.8386174  58.4305218  57.5313323
  45.3211397  58.4057517  57.8369340  47.9315302  43.6978167  60.0809304
  48.4284001  42.9448130  59.7610375  47.1602283  43.7342484  59.5152514
  49.0145083  52.4549854  57.6547728  48.0801361  52.5751317  57.4852432
  49.1921751  51.5522321  57.3907738  44.5150271  45.8395550  59.8080989
  44.1448058  45.2866591  60.4961894  45.0109363  45.2353684  59.2555989
  52.4017634  48.2967174  58.1897762  52.8678086  49.1295165  58.1158064
  52.8525134  47.8312155  58.8943020  50.4693865  54.6410995  55.1883914
  50.7453709  54.5267590  56.0977788  49.5998364  54.2428480  55.1496087
  50.3734297  40.6647761  62.2288663  49.4597376  40.8951988  62.3970870
  50.8027398  40.7486205  63.0802696  47.4390094  57.8165531  56.0931776
  47.9677861  57.3057986  55.4801938  47.7018314  57.5008061  56.9577309
  40.7945842  58.8680648  58.8529552  40.1256218  59.3526775  58.3693592
  40.6558712  59.1149868  59.7672930  32.5324842  48.4035001  62.5571553
  32.5708941  47.8698591  63.3508671  32.0265135  47.8770206  61.9382530
  39.9115604  43.2499541  66.0534095  39.9756931  44.1114372  65.6411493
  39.8482724  42.6373543  65.3206453  36.1633420  47.1299103  55.6325484
  36.4586861  46.2209781  55.5792538  35.2621455  47.1086842  55.3106486
  39.6927667  45.2055099  61.6153033  38.9714252  45.8191067  61.4760506
  40.4820922  45.7412864  61.5369679  37.8921261  44.8113200  55.7564809
  37.5633967  43.9310579  55.5739915  38.2460632  44.7560869  56.6441198
  41.0063084  45.0986170  56.1240287  41.3459157  45.6272091  55.4018895
  41.4535205  45.4366576  56.8998853  43.7006525  43.4823221  65.5743355
  43.3603345  42.6831034  65.9764035  42.9945531  43.7824932  65.0020188
  44.3522997  40.5672533  64.0270678  45.1749066  40.0933011  63.9049568
  44.5961060  41.3463017  64.5269364  42.9931231  43.5960792  54.3233580
  43.7139594  43.9742044  53.8197296  42.3696536  44.3149669  54.4268558
  47.1362354  44.3005941  55.2591912  47.3525969  45.1830579  54.9580740
  46.6556421  43.9092154  54.5297554  41.8761576  47.2591654  61.8362657
  41.7306156  47.5731957  62.7286938  41.3986779  47.8776554  61.2833555
  43.7357959  44.2494202  61.8843546  43.7219527  43.3535295  61.5475844
  44.4530387  44.2564866  62.5181832  45.5884089  44.6831542  63.9296674
  45.3301867  45.6048613  63.9281004  45.0569130  44.2861977  64.6197138
  36.3507238  49.7996998  64.7750318  35.8060706  50.5756806  64.9070592
  37.2286588  50.1467803  64.6169439  43.1394854  43.1308582  57.1531116
  43.2610766  42.2025228  57.3522004  42.8496897  43.1447268  56.2409432
  46.0086045  40.8163493  60.2897836  46.0307742  40.8802826  59.3349816
  46.4254104  39.9768001  60.4838342  56.3869669  50.5518752  58.3277059
  56.8300815  49.8026077  57.9296182  55.5096179  50.5428889  57.9450791
  51.5205451  57.1049094  53.8083657  52.2156355  57.7255786  54.0270972
  51.8628601  56.2544445  54.0836035  53.4196874  54.5548799  55.3370988
  53.9448198  54.8936072  54.6120308  53.3319226  53.6195814  55.1534123
  37.5829873  56.8132323  59.6990869  38.4087893  56.5136095  59.3189513
  37.2323925  56.0439946  60.1480658  35.7838478  54.7318650  60.6579803
  34.9470387  54.3040824  60.4763804  35.7562124  54.9251093  61.5950594
  42.1124913  54.7162715  55.2447003  42.2613034  55.3998179  54.5913676
  42.9191357  54.6967805  55.7596459  39.8677546  50.7427892  56.2508072
  39.6223588  49.8390222  56.4488282  40.0373461  50.7445043  55.3087550
  47.5574256  41.6151569  65.6332828  48.0756200  42.3512596  65.3079316
  47.2029389  41.9215562  66.4679587  39.1373194  46.4756250  53.7494234
  38.4442439  46.5500605  53.0934270  38.8924946  45.7116594  54.2715751
  47.8086850  38.0351851  61.1533724  48.0888604  37.3675040  61.7794151
  48.5937457  38.2280947  60.6408388  45.6120319  57.2110845  52.7158751
  45.0394286  57.8301032  52.2629223  46.1853113  57.7610207  53.2498673
  48.8317579  57.4947995  53.8467333  49.7648252  57.4293557  54.0500209
  48.7440792  58.3304262  53.3881866  51.4605595  56.8113866  50.8071281
  51.3819227  56.4773729  51.7007039  52.2815262  57.3035634  50.8062753
  45.9967117  48.5471658  50.0574803  46.9426222  48.4177866  50.1263221
  45.6181362  47.8086320  50.5344231  51.9689002  40.2127664  60.0201695
  51.7713823  39.9042752  60.9045027  52.5788708  40.9389303  60.1499625
  44.1810035  46.4721634  49.9929689  43.2741490  46.1754747  50.0692402
  44.4586016  46.1751453  49.1263975  35.0987975  47.7927998  60.4428735
  34.7790759  46.9393306  60.1503109  34.5521403  48.0076576  61.1986702
  38.8767883  50.5090439  64.1598241  39.0953892  51.4407547  64.1786275
  39.2893656  50.1498413  64.9453045  45.7972100  41.0158524  56.1473930
  44.9872829  40.6705609  56.5229176  46.4856517  40.7066068  56.7361541
  47.7262649  40.0936571  57.7698226  48.2793687  40.5132024  58.4288250
  47.9632735  39.1672319  57.8121182  42.9508819  43.3308570  50.1341668
  43.8127983  43.6563468  50.3937485  43.1359163  42.5440066  49.6214734
  34.9676235  51.4130909  62.4121857  34.2739706  50.9984862  61.8991811
  35.7149226  51.4551446  61.8155275  51.1041456  42.2037096  57.2776891
  50.5240125  42.8621900  56.8954943  50.8377388  41.3814441  56.8664308
  49.5545022  41.6042154  59.4798211  50.0544800  41.7158688  58.6712530
  50.1980630  41.3003207  60.1199019  36.8812978  51.3449163  60.2887871
  36.8583666  51.4436850  59.3369754  37.1913614  52.1914314  60.6105038
  49.8866334  44.3637187  56.3333239  48.9992189  44.6486837  56.1153434
  50.3020323  44.2030950  55.4860516  53.2380870  44.3883707  60.0487578
  54.0141260  44.8780160  60.3212195  52.5129004  44.8141762  60.5059448
  55.6753429  45.1011327  61.1061519  56.2697919  44.8607063  60.3954827
  55.7480012  44.3818457  61.7335055  49.0309547  54.1281861  50.4281259
  49.7345397  54.3331864  51.0438915  48.3072196  54.6958623  50.6930342
  49.8607357  49.8791722  56.5483529  49.8042559  50.3360274  55.7091162
  50.4135700  49.1182407  56.3706372  53.6712163  45.6681454  57.3733649
  53.4149098  45.2678090  58.2041856  53.0465031  46.3825248  57.2483788
  50.9396245  54.5664390  52.4779719  51.7741849  54.1345589  52.2957194
  50.7780588  54.3946404  53.4056613  50.5942137  51.0696504  53.8436058
  50.5390941  50.9040775  52.9024502  49.9688192  51.7772537  53.9998248
  35.3834652  46.3064568  67.6697481  36.0293515  45.7963522  68.1584706
  35.1751803  47.0433250  68.2440906  43.9038262  40.5704613  53.4221377
  43.8916932  41.5146453  53.5789648  44.7961684  40.3874758  53.1280838
  47.7190382  37.1647389  57.6767314  46.9522778  36.6105876  57.8223996
  48.1301087  37.2369258  58.5381465  54.0778505  63.8049717  51.8413361
  54.3304026  63.2831238  51.0796824  53.1403064  63.6415862  51.9440044
  52.4010100  61.0201938  52.9914672  51.5647412  61.3576624  53.3123946
  52.2614870  60.8850917  52.0541809  55.4874385  66.1458021  49.6147148
  54.5801447  65.9147274  49.8138297  55.9845417  65.3495640  49.8021129
  52.2748480  60.8649165  50.1912578  51.3977946  60.7437966  49.8274825
  52.7506233  60.0735243  49.9391467  47.0027174  62.4591020  55.6325484
  47.2980615  61.5501699  55.5792538  46.1015210  62.4378760  55.3106486
  53.8324986  58.9252709  54.3233580  54.5533348  59.3033962  53.8197296
  53.2090290  59.6441586  54.4268558  49.9766948  61.8048168  53.7494234
  49.2836193  61.8792523  53.0934270  49.7318700  61.0408511  54.2715751
  56.8360872  63.8763576  50.0574803  57.7819977  63.7469784  50.1263221
  56.4575117  63.1378238  50.5344231  55.0203789  61.8013552  49.9929689
  54.1135245  61.5046665  50.0692402  55.2979770  61.5043370  49.1263975
  53.7902574  58.6600487  50.1341668  54.6521738  58.9855386  50.3937485
  53.9752918  57.8731983  49.6214734  54.7432017  55.8996530  53.4221377
  54.7310687  56.8438370  53.5789648  55.6355439  55.7166676  53.1280838
  27.0499257  -3.8979589  49.2980202  27.6877667  -4.0172842  48.5943542
  26.9320100  -2.9498745  49.3568155  23.8588964  -3.9452161  49.2341727
  23.5207475  -4.0611096  48.3462262  24.7278732  -4.3460996  49.2142733
  19.7175779  -2.0916684  45.2238618  19.1540645  -2.1826747  44.4554906
  19.6028175  -2.9116780  45.7041111  17.2640211  -0.5965493  48.0622839
  18.0561503  -0.9374668  47.6469138  17.5036862  -0.4870518  48.9824992
  25.2975338   1.5754283  40.5353083  24.6463318   2.1608364  40.1487097
  26.0919701   2.1060478  40.5948120  19.2230965  -1.3356580  40.9340217
  19.9961841  -1.8827592  40.7953093  19.5756364  -0.4712330  41.1454679
  26.7750603  -0.7355285  41.0722067  26.1396436  -0.6620658  41.7842972
  26.4448010  -0.1461686  40.3941147  21.2793532  -3.2735807  40.7683042
  21.1629790  -3.9490904  41.4364126  21.3895792  -3.7603434  39.9515195
  23.6225073  -3.8125660  44.4729731  23.2583280  -4.3395039  45.1842653
  24.4792189  -4.2027191  44.2996217  26.0205893  -0.3218782  51.1356910
  25.7206616   0.5806257  51.0272718  25.6756953  -0.5886599  51.9878063
  21.0026673   6.4425539  44.1027878  20.9250702   7.3933364  44.1816359
  20.3988316   6.0971411  44.7602804  27.5474429  -0.8730812  48.6731662
  26.9183292  -0.7085097  47.9707730  27.1600091  -0.4589202  49.4442626
  31.4263661   0.0623626  46.0276026  30.7414699   0.4422528  45.4773059
  31.5107510   0.6718953  46.7607974  28.6814593  -2.2916415  52.6271370
  28.8931488  -1.6484655  51.9505751  28.6344341  -3.1254098  52.1593300
  23.1002391  -1.1356403  45.9381747  23.5640737  -0.8568700  45.1486370
  22.8359189  -2.0372959  45.7554838  19.9926472  -1.5884922  48.8761511
  20.5627829  -1.1597654  48.2378995  20.5834584  -1.8702337  49.5745696
  29.7960421   0.5855541  50.7993727  30.6177864   0.1835728  50.5176409
  29.7922823   0.4823775  51.7509843  23.2765042   1.8007692  42.8233418
  23.1410716   2.6459227  43.2518266  23.8174854   2.0026969  42.0599352
  16.7294439  -0.6816870  43.3961343  17.2418960   0.1126380  43.5466907
  17.3817152  -1.3790580  43.3294944  18.5389324   2.4348886  45.4784096
  18.7155952   3.3566851  45.2905080  19.3346157   2.1207305  45.9078476
  19.6620639   3.9527060  51.4794438  20.2128064   3.8244123  50.7071432
  18.8232115   4.2521949  51.1289331  27.0014756   2.7034058  54.9815161
  26.9833232   3.5242939  54.4895430  27.9234676   2.5788133  55.2065302
  31.5642062  -1.9320781  41.7957920  30.7871505  -2.2709621  41.3513082
  32.2433543  -1.9268158  41.1212885  24.8240523  -0.6535820  43.3357481
  24.2961885  -1.3883061  43.0230719  24.3228026   0.1238856  43.0897450
  29.8033369  -2.4586800  48.4524528  29.1457043  -1.7687538  48.5404656
  30.6073768  -2.0690368  48.7958514  22.9693123  -2.8355610  36.3392454
  22.0620185  -3.0666356  36.5383603  23.4664155  -3.6317991  36.5266436
  25.8761202   5.8741897  39.2589141  25.2022901   6.1773594  39.8674098
  26.2627024   6.6770978  38.9094598  24.1481357  -2.7343015  40.8616445
  23.2392576  -3.0183982  40.9588914  24.1776440  -2.3143936  40.0019751
  29.3800624   0.8763575  44.6307612  28.9262951   0.0354484  44.6872803
  28.7494591   1.5124973  44.9682392  27.8233563   2.7140071  45.5657430
  28.1156538   3.2745128  44.8469796  28.3332184   3.0068632  46.3210589
  23.8457444  -1.1934271  38.2004523  23.4076874  -1.9098412  37.7410160
  24.5867885  -0.9658156  37.6389615  22.7867188   3.4920422  46.6550883
  22.7443367   3.7181269  45.7259416  23.7029887   3.2583797  46.8036685
  31.9899939  -0.8500547  49.2692113  32.4236445  -0.9425258  50.1175167
  32.7031520  -0.8743047  48.6312129  20.9032989   0.3683451  46.4512846
  21.6973588  -0.1266229  46.2495421  20.1924682  -0.1598686  46.0880552
  25.7227834   2.7501547  50.8025214  25.7764856   3.3192483  51.5702930
  24.8542615   2.9203432  50.4379251  32.8515488  -0.8076847  51.8024999
  33.0451378   0.0968964  52.0484274  32.7516107  -1.2669428  52.6363584
  23.4804265   0.9412473  50.1310683  23.3415351   0.5731258  51.0036621
  22.6918861   1.4560113  49.9594641  24.0752417   6.0421570  41.4736220
  24.2504173   5.5709613  42.2881843  23.3885205   6.6687336  41.7017481
  25.0309480   0.3194076  47.5199521  24.6959313   0.2794846  48.4157171
  24.5313426  -0.3461208  47.0469931  27.9668672  -2.3349890  37.7936581
  27.3497843  -3.0603061  37.6969633  27.4985161  -1.5740529  37.4503655
  29.6222804   2.3749019  55.4542361  29.5635350   1.6908239  54.7872944
  30.0242322   3.1168009  55.0022987  18.6413503   9.1910933  48.2476080
  18.8810101   9.8229457  48.9255099  17.7982699   8.8398973  48.5341439
  29.6240211   0.3388603  53.6856341  28.7366990   0.0014524  53.8082740
  30.1938762  -0.3928366  53.9225106  23.1541364   4.9990055  50.6517584
  23.0811536   5.8045027  51.1636889  22.7118757   5.1982021  49.8265605
  22.9431144   4.2361825  44.1620406  22.1598666   4.7783505  44.2558630
  23.6423889   4.7535805  44.5614647  25.6140048   4.8976889  52.8075743
  26.3268020   5.5324354  52.7351644  25.1230077   4.9940755  51.9915744
  27.3357575  -1.1971858  44.3793034  26.4013854  -1.0770396  44.2097739
  27.5134243  -2.0999392  44.1153044  28.7906357   0.9889282  41.9129220
  29.0666201   0.8745877  42.8223095  27.9210856   0.5906767  41.8741394
  25.4260421   5.2375633  45.5562034  25.6082816   4.4197289  46.0189786
  26.2493407   5.4543325  45.1186924  25.7602587   4.1643818  42.8177083
  26.2890353   3.6536273  42.2047245  26.0230806   3.8486348  43.6822616
  19.1158335   5.2158935  45.5774859  18.4468710   5.7005063  45.0938899
  18.9771204   5.4628155  46.4918237  23.2563603   7.2502678  52.1757517
  23.8081911   7.4134300  52.9406602  23.5969797   7.8407116  51.5037542
  26.3931991   5.1984654  49.1621199  26.2683130   4.3974394  48.6532145
  27.0511082   5.6930847  48.6735169  28.4566899   2.9993674  50.7900749
  27.5097234   2.8799025  50.7179076  28.8049672   2.1116172  50.8727011
  25.4613332   2.7946390  46.9905101  25.3138295   1.8663098  47.1712671
  26.2866826   2.8166481  46.5062177  29.0647454   3.6174949  48.0769974
  29.9894002   3.4117810  47.9394425  28.8962757   3.3691350  48.9859316
  28.8542770   4.1360616  43.4332066  29.0279648   3.5707039  42.6805918
  29.3471662   4.9361511  43.2511556  29.8417943   3.4527381  40.5328964
  30.5368847   4.0734074  40.7516278  30.1841093   2.6022732  40.8081342
  31.7409366   0.9027086  42.0616295  32.2660690   1.2414359  41.3365615
  31.6531718  -0.0325898  41.8779429  23.4250027   6.9699070  46.4211548
  22.9855017   6.4775448  47.1144405  24.1758144   6.4272037  46.1803623
  15.9042366   3.1610611  46.4236176  16.7300386   2.8614382  46.0434819
  15.5536418   2.3918233  46.8725965  20.8723899   2.5137079  48.4933849
  20.2503908   1.8507784  48.1936077  21.5428766   2.5398211  47.8107497
  20.4337406   1.0641002  41.9692310  20.5825526   1.7476466  41.3158983
  21.2403849   1.0446092  42.4841766  33.0519344   0.8049398  54.9242243
  32.7604152   1.1679378  55.7605704  32.4391475   0.0916406  54.7455575
  23.9332811   3.5589133  39.4404057  23.3606778   4.1779320  38.9874529
  24.5065605   4.1088494  39.9743979  27.1530071   3.8426283  40.5712640
  28.0860744   3.7771844  40.7745515  27.0653284   4.6782550  40.1127172
  29.7818088   3.1592153  37.5316587  29.7031719   2.8252017  38.4252345
  30.6027755   3.6513921  37.5308060  16.2163076   5.2923225  48.1449990
  16.0817544   4.5323626  47.5787988  15.7995139   6.0164125  47.6778779
  27.3522039   0.4760148  37.1526566  28.0557890   0.6810151  37.7684221
  26.6284688   1.0436910  37.4175649  19.3732202   6.1892542  48.3568433
  19.2564587   7.1337974  48.2547123  18.5524649   5.8866103  48.7454232
  29.2608737   0.9142678  39.2025026  30.0954341   0.4823876  39.0202500
  29.0993080   0.7424691  40.1301920  28.9154629  -2.5825209  40.5681365
  28.8603433  -2.7480938  39.6269809  28.2900684  -1.8749176  40.7243555
  20.3986716   6.8420804  51.5724361  21.3013963   6.8744414  51.8890856
  20.1724087   5.9121255  51.5870697  22.1540318   5.5951790  48.2334440
  21.2035950   5.5953652  48.1198812  22.4572805   4.8484525  47.7170475
  37.8893012  11.4312329  49.2980202  38.5271422  11.3119076  48.5943542
  37.7713855  12.3793173  49.3568155  34.6982718  11.3839757  49.2341727
  34.3601230  11.2680822  48.3462262  35.5672486  10.9830922  49.2142733
  30.5569534  13.2375233  45.2238618  29.9934399  13.1465170  44.4554906
  30.4421929  12.4175138  45.7041111  35.1802501  12.5374609  55.1927933
  35.1691142  12.1427407  54.3208436  35.3423141  11.8040681  55.7861704
  28.1033966  14.7326425  48.0622839  28.8955258  14.3917249  47.6469138
  28.3430616  14.8421400  48.9824992  31.9009762  15.3211720  54.1407117
  31.6099628  16.2257351  54.0253783  32.5366747  15.3628248  54.8551186
  32.8265969  12.6988569  50.7308476  33.4229542  12.4744591  50.0165439
  32.8840941  11.9573314  51.3333924  32.3990998  10.1528004  38.5658667
  32.6516518   9.6309525  37.8042130  31.4615557   9.9894150  38.6685351
  37.4434280   9.1563783  46.3733410  38.2297370   8.7383206  46.0223827
  37.7072985  10.0609875  46.5415059  37.6144358  14.5936633  41.0722067
  36.9790191  14.6671259  41.7842972  37.2841764  15.1830232  40.3941147
  42.8442708   9.0939016  47.2766389  43.5767880   8.5238233  47.5104218
  42.0882063   8.7060616  47.7172895  32.1187286  12.0556110  40.7683042
  32.0023544  11.3801014  41.4364126  32.2289546  11.5688484  39.9515195
  34.4618827  11.5166257  44.4729731  34.0977035  10.9896878  45.1842653
  35.3185943  11.1264726  44.2996217  40.3668128   2.8060590  51.7360998
  40.0351453   3.6756001  51.5122213  39.7713741   2.4896874  52.4155028
  34.1024314   6.5456157  39.4691080  34.2698717   7.4136393  39.8361551
  33.9121483   6.7083439  38.5452369  36.8599647  15.0073136  51.1356910
  36.5600371  15.9098175  51.0272718  36.5150707  14.7405319  51.9878063
  30.3112129  11.4586933  47.1693615  29.3862625  11.3263147  47.3771306
  30.5596542  12.2381152  47.6663557  40.2596791   7.5255676  48.8154348
  39.3513669   7.4571085  48.5213109  40.2084387   8.0027621  49.6436173
  34.0813535   9.0013814  40.4537747  33.9613160   9.4470865  41.2923227
  33.3866124   9.3499132  39.8951285  27.6720940  11.1020206  48.0037404
  27.8013321  11.3554685  48.9176815  26.9918391  11.6947914  47.6842059
  34.3337657   8.9445322  56.7589245  33.5570991   9.5039242  56.7492110
  34.9728220   9.4302105  57.2804115  42.1258438   5.7272114  50.5932222
  41.4832818   6.0204648  49.9472016  41.6213366   5.6125035  51.3985418
  39.7798601   9.4735288  41.2818081  40.6916457   9.7062674  41.1065778
  39.2708248  10.0572332  40.7193159  32.5884029  11.7530775  56.3207212
  33.3298714  12.2915819  56.0442036  31.8821015  12.3797064  56.4778764
  38.0639369  13.8959915  54.9179373  38.4722725  13.4542326  54.1734006
  37.3416631  13.3212543  55.1713566  34.4170439   8.8332522  52.2912930
  35.2631634   9.2571936  52.4347579  34.3569077   8.1766147  52.9851493
  38.3868184  14.4561106  48.6731662  37.7577046  14.6206820  47.9707730
  37.9993846  14.8702716  49.4442626  42.2657416  15.3915544  46.0276026
  41.5808454  15.7714445  45.4773059  42.3501265  16.0010871  46.7607974
  37.5669884   6.4936891  53.9494104  37.3230816   7.2478951  53.4128380
  37.8429815   6.8722238  54.7841351  39.5208347  13.0375503  52.6271370
  39.7325242  13.6807263  51.9505751  39.4738095  12.2037820  52.1593300
  37.1234576   5.6493324  49.5307942  36.2619055   5.9474577  49.8224679
  37.1497011   5.8663723  48.5988974  33.9396146  14.1935514  45.9381747
  34.4034491  14.4723217  45.1486370  33.6752944  13.2918959  45.7554838
  30.8320227  13.7406996  48.8761511  31.4021584  14.1694264  48.2378995
  31.4228338  13.4589580  49.5745696  32.8765032  10.3158667  42.7471312
  33.5789075  10.7679710  43.2145239  32.5445660   9.6742485  43.3751206
  31.3245393   8.9070423  57.1222522  30.6944054   9.5886704  57.3557919
  31.2181481   8.7953505  56.1775660  26.6190366   8.5742219  48.0488446
  25.8289420   8.8299748  47.5728557  27.1101613   9.3890557  48.1540487
  40.6354175  15.9147458  50.7993727  41.4571619  15.5127646  50.5176409
  40.6316578  15.8115693  51.7509843  28.5705111   8.9386798  45.0071923
  27.7736274   9.0505493  45.5255418  28.3430703   9.2773451  44.1412813
  34.4010779  15.4631502  52.9554437  34.4655211  15.9251909  53.7912609
  33.6921702  14.8328867  53.0836747  24.9028069   8.8272710  50.4803437
  25.1536107   9.7119720  50.7461013  25.4387617   8.6477311  49.7078529
  48.7260168  12.2586207  47.1478698  47.9723877  11.6893605  46.9922703
  48.8607709  12.2248871  48.0949333  34.1158796  17.1299609  42.8233418
  33.9804471  17.9751145  43.2518266  34.6568609  17.3318887  42.0599352
  27.5688194  14.6475047  43.3961343  28.0812714  15.4418297  43.5466907
  28.2210906  13.9501338  43.3294944  29.3783078  17.7640804  45.4784096
  29.5549707  18.6858768  45.2905080  30.1739912  17.4499223  45.9078476
  33.5194097   4.6249068  57.0768029  34.2603810   5.2256221  56.9972492
  33.7512020   3.8826706  56.5186072  28.6635435   9.8105435  55.3546259
  28.5488950   8.9090693  55.6553358  27.8079953  10.0569132  55.0031076
  35.7427273  17.7523176  56.9533760  35.2991127  16.9659554  56.6354664
  36.4044486  17.9402326  56.2877651  30.5014394  19.2818977  51.4794438
  31.0521819  19.1536041  50.7071432  29.6625870  19.5813866  51.1289331
  37.8408511  18.0325976  54.9815161  37.8226986  18.8534857  54.4895430
  38.7628431  17.9080051  55.2065302  34.2981565  15.5470105  55.8238669
  34.8309902  14.7858393  55.5937977  33.7695646  15.2543757  56.5662824
  37.4651260   0.6530171  51.3532311  37.1215529   1.5431813  51.2771422
  37.8330222   0.4631829  50.4901896  25.5337110  12.9763702  44.1720913
  26.3712332  13.3860710  43.9554621  25.7115378  12.0363144  44.1421107
  37.4301542  10.6438782  39.8604746  36.9148166  11.4143387  40.0993134
  37.1578851   9.9703918  40.4837808  35.0148654   5.4888483  44.9189985
  34.1590250   5.0995333  44.7395623  35.4275605   5.5680444  44.0589770
  36.5447800   3.0234826  49.3181544  36.0412596   2.9864961  48.5049350
  36.8378407   3.9327569  49.3778201  32.7890686   3.1073556  48.3247726
  33.6543683   2.9116365  47.9653616  32.8568195   2.8783908  49.2517083
  42.4035817  13.3971137  41.7957920  41.6265259  13.0582296  41.3513082
  43.0827298  13.4023760  41.1212885  37.2187846   8.5165874  41.6864527
  36.9137981   8.8312023  42.5374671  38.1718288   8.5947294  41.7291860
  35.6634278  14.6756098  43.3357481  35.1355639  13.9408857  43.0230719
  35.1621780  15.4530774  43.0897450  40.6427124  12.8705118  48.4524528
  39.9850798  13.5604379  48.5404656  41.4467523  13.2601550  48.7958514
  30.3953005   5.3375764  45.6964093  30.9696757   5.1150945  44.9637286
  30.9823988   5.4064458  46.4492694  39.4532582  11.2249491  46.5028469
  39.9664464  11.8579483  47.0050179  40.1033806  10.6250686  46.1371830
  30.7222592   7.3680225  39.7159978  29.8859904   7.7054911  40.0369253
  30.5827362   7.2329205  38.7787115  32.6975673   2.2117013  44.4239162
  32.0440085   1.8966030  43.7995777  32.6556147   1.5892753  45.1498985
  33.8086878  12.4936308  36.3392454  32.9013939  12.2625561  36.5383603
  34.3057910  11.6973927  36.5266436  35.9313413   8.6998946  48.7486810
  35.0135975   8.9213893  48.5908498  36.3473557   8.7745257  47.8898517
  36.7148461  10.0990362  43.8789490  37.4620280  10.6111759  43.5696612
  36.9840051   9.7774415  44.7393884  34.9875111  12.5948903  40.8616445
  34.0786330  12.3107936  40.9588914  35.0170195  13.0147981  40.0019751
  40.2194379  16.2055492  44.6307612  39.7656706  15.3646402  44.6872803
  39.5888345  16.8416891  44.9682392  39.1627298   7.1347478  45.8608280
  38.4250055   6.6224864  46.1918522  39.4154072   6.6947860  45.0491556
  38.6627318  18.0431989  45.5657430  38.9550292  18.6037046  44.8469796
  39.1725938  18.3360550  46.3210589  25.5563282  10.3154417  44.8431647
  25.3587681   9.7223778  44.1182713  25.0009946  10.0106627  45.5607586
  33.5360005  10.2077523  46.9626240  33.5908615   9.2551360  46.8868717
  32.7251207  10.3636962  47.4467538  34.6851199  14.1357646  38.2004523
  34.2470629  13.4193505  37.7410160  35.4261640  14.3633761  37.6389615
  31.4752365   8.8254583  44.7216619  30.6620231   9.1248754  45.1281811
  31.9711359   8.4310272  45.4391101  33.6260943  18.8212340  46.6550883
  33.5837122  19.0473186  45.7259416  34.5423642  18.5875715  46.8036685
  37.0726577   9.2896408  53.5531513  37.4275964   9.5167881  54.4125978
  37.7198708   9.6214784  52.9308768  42.8024314  12.4114843  44.2580842
  42.6642212  12.6016439  43.3302031  42.4460533  13.1734226  44.7148893
  30.9666440   6.3972939  50.3377854  31.6065819   6.2561698  49.6400817
  30.1343970   6.1107452  49.9616456  42.8293693  14.4791370  49.2692113
  43.2630200  14.3866660  50.1175167  43.5425274  14.4548871  48.6312129
  31.7426744  15.6975369  46.4512846  32.5367342  15.2025689  46.2495421
  31.0318436  15.1693232  46.0880552  36.5621588  18.0793465  50.8025214
  36.6158611  18.6484401  51.5702930  35.6936370  18.2495350  50.4379251
  28.0509507   9.8418451  42.5272599  27.1207095   9.7802906  42.7442561
  28.1466979   9.3194404  41.7309240  27.9695056   6.3673264  45.1150841
  28.2301874   7.2818597  45.0060001  28.7912229   5.8997706  45.2647453
  29.4419982   7.7811021  52.2849665  30.1143035   7.5728383  51.6362314
  28.6149768   7.5833107  51.8454897  43.6909243  14.5215071  51.8024999
  43.8845133  15.4260882  52.0484274  43.5909861  14.0622490  52.6363584
  35.3445554   4.4072962  54.3015326  34.6973469   5.1062911  54.2079802
  36.1146569   4.8409106  54.6691574  38.7524352  14.6721814  57.3765879
  38.6009858  14.4432366  56.4595963  38.7429031  15.6292415  57.3897224
  35.5209688  12.2453727  52.3612146  36.4501748  12.3964886  52.1881113
  35.1000718  12.3337747  51.5060792  34.3198020  16.2704391  50.1310683
  34.1809105  15.9023175  51.0036621  33.5312616  16.7852030  49.9594641
  35.8703235  15.6485994  47.5199521  35.5353068  15.6086764  48.4157171
  35.3707181  14.9830710  47.0469931  29.8447479  11.0553624  53.0452102
  29.7067277  10.3233863  53.6463641  30.7552402  10.9662524  52.7636290
  38.8062427  12.9942028  37.7936581  38.1891597  12.2688856  37.6969633
  38.3378915  13.7551388  37.4503655  32.4729780  10.7673583  52.5335782
  33.1829398  10.1266775  52.4922400  32.4299088  11.0186478  53.4561963
  40.4616558  17.7040936  55.4542361  40.4029104  17.0200157  54.7872944
  40.8636077  18.4459926  55.0022987  31.1858713   7.7538801  54.3531421
  30.6496071   7.3029539  55.0053018  30.5975422   7.8884710  53.6101886
  30.5960972   7.2127452  36.9157885  29.7190439   7.0916253  36.5520132
  31.0718726   6.4213531  36.6636774  40.4633965  15.6680520  53.6856341
  39.5760744  15.3306442  53.8082740  41.0332517  14.9363552  53.9225106
  22.1163113  12.0004612  47.0099392  22.8034152  11.6866342  46.4220407
  21.9611241  12.9045977  46.7366644  26.9197835   6.8894809  51.4384416
  26.8356023   6.2820478  50.7034826  26.0980541   7.3803827  51.4393912
  33.9935119  20.3281973  50.6517584  33.9205290  21.1336944  51.1636889
  33.5512512  20.5273938  49.8265605  37.0921549   5.3748372  46.8054611
  37.5890248   4.6218334  46.4855681  36.3208530   5.4112689  46.2397820
  44.9451306  11.0788738  48.4472902  44.9341182  11.9613453  48.0766836
  44.0768685  10.7260289  48.2527439  36.4533802  20.2268807  52.8075743
  37.1661775  20.8616272  52.7351644  35.9623831  20.3232673  51.9915744
  38.1751329  14.1320059  44.3793034  37.2407608  14.2521522  44.2097739
  38.3527998  13.2292526  44.1153044  33.6756517   7.5165755  46.5326296
  33.3054305   6.9636796  47.2207201  34.1715610   6.9123889  45.9801296
  41.5623881   9.9737379  44.9143068  42.0284333  10.8065370  44.8403371
  42.0131381   9.5082360  45.6188327  31.5045716  17.9763250  53.6281313
  32.2055175  18.6099733  53.7810708  31.0340831  18.3177982  52.8676953
  39.6300112  16.3181200  41.9129220  39.9059956  16.2037795  42.8223095
  38.7604610  15.9198685  41.8741394  39.5340543   2.3417966  48.9533970
  38.6203623   2.5722193  49.1216177  39.9633645   2.4256410  49.8048002
  39.3047002  10.5307858  51.4533864  38.6518452  10.7783765  50.7986317
  39.6827382   9.7171996  51.1196341  36.2654176  20.5667551  45.5562034
  36.4476570  19.7489207  46.0189786  37.0887162  20.7835243  45.1186924
  35.3534575  11.2727669  57.9399901  34.6775212  11.1721798  58.6102276
  36.1762209  11.1166882  58.4035898  27.1013434  17.5099605  50.5612416
  27.6866871  16.7643293  50.6940320  26.9038272  17.8203562  51.4449080
  21.6931089  10.0805205  49.2816859  21.7315188   9.5468796  50.0753977
  21.1871382   9.5540411  48.6627836  34.0957358  22.5794596  52.1757517
  34.6475666  22.7426218  52.9406602  34.4363551  23.1699034  51.5037542
  29.0721851   4.9269746  52.7779402  29.1363178   5.7884577  52.3656799
  29.0088971   4.3143748  52.0451760  28.5474124   6.9992878  56.4252436
  29.1746162   6.6169956  57.0389960  27.6902042   6.7807080  56.7908128
  38.9468232  17.4055854  58.0306171  39.4908136  18.0185812  57.5361126
  38.3655077  17.9635432  58.5473184  25.3239666   8.8069308  42.3570791
  25.6193107   7.8979986  42.3037844  24.4227702   8.7857047  42.0351793
  37.2325745  20.5276572  49.1621199  37.1076885  19.7266312  48.6532145
  37.8904836  21.0222765  48.6735169  28.8533913   6.8825304  48.3398339
  28.1320499   7.4961272  48.2005813  29.6427169   7.4183069  48.2614985
  39.2960653  18.3285592  50.7900749  38.3490989  18.2090943  50.7179076
  39.6443427  17.4408090  50.8727011  31.6560227   4.2179731  54.6138991
  32.1794629   4.4642027  55.3765300  31.4372560   5.0499765  54.1942128
  27.0527508   6.4883405  42.4810116  26.7240214   5.6080784  42.2985222
  27.4066879   6.4331074  43.3686505  36.3007087  18.1238308  46.9905101
  36.1532049  17.1955015  47.1712671  37.1260580  18.1458399  46.5062177
  30.1669331   6.7756375  42.8485594  30.5065404   7.3042296  42.1264202
  30.6141452   7.1136781  43.6244160  39.9041209  18.9466867  48.0769974
  40.8287756  18.7409728  47.9394425  39.7356512  18.6983268  48.9859316
  32.8612772   5.1593426  52.2988662  32.5209592   4.3601239  52.7009341
  32.1551778   5.4595137  51.7265495  33.5129244   2.2442738  50.7515985
  34.3355313   1.7703216  50.6294875  33.7567307   3.0233222  51.2514671
  32.1537478   5.2730997  41.0478886  32.8745841   5.6512249  40.5442603
  31.5302782   5.9919873  41.1513864  36.2968601   5.9776146  41.9837219
  36.5132215   6.8600783  41.6826047  35.8162668   5.5862359  41.2542861
  31.0367822   8.9361859  48.5607963  30.8912403   9.2502162  49.4532245
  30.5593026   9.5546759  48.0078862  32.8964205   5.9264407  48.6088853
  32.8825774   5.0305500  48.2721151  33.6136633   5.9335071  49.2427139
  34.7490336   6.3601747  50.6541980  34.4908114   7.2818818  50.6526311
  34.2175376   5.9632182  51.3442444  39.6936525  19.4652534  43.4332066
  39.8673402  18.8998957  42.6805918  40.1865416  20.2653429  43.2511556
  25.5113485  11.4767203  51.4995624  24.9666953  12.2527011  51.6315899
  26.3892834  11.8238008  51.3414746  32.3001101   4.8078787  43.8776423
  32.4217012   3.8795433  44.0767310  32.0103144   4.8217473  42.9654738
  35.1692292   2.4933698  47.0143143  35.1913988   2.5573031  46.0595122
  35.5860351   1.6538206  47.2083649  45.5475916  12.2288957  45.0522365
  45.9907062  11.4796282  44.6541489  44.6702426  12.2199093  44.6696097
  40.6811697  18.7819299  40.5328964  41.3762602  19.4025991  40.7516278
  41.0234847  17.9314650  40.8081342  26.2979506  10.6037099  54.3925781
  25.5561243  10.7519735  54.9790412  25.9772251  10.8645365  53.5292531
  42.5803120  16.2319004  42.0616295  43.1054444  16.5706277  41.3365615
  42.4925473  15.2966019  41.8779429  34.2423169  20.1453078  54.1906171
  34.5510296  19.9002224  55.0628871  35.0398651  20.3499716  53.7025041
  26.7436120  18.4902528  46.4236176  27.5694140  18.1906300  46.0434819
  26.3930172  17.7210151  46.8725965  31.7117653  17.8428996  48.4933849
  31.0897663  17.1799701  48.1936077  32.3822520  17.8690128  47.8107497
  24.9444725  16.4088855  47.3825109  24.1076633  15.9811029  47.2009111
  24.9168371  16.6021298  48.3195901  31.7842181   6.3210784  58.0866356
  31.8330336   7.1972907  57.7044125  32.3264695   5.7788178  57.5137999
  42.2697026  16.8651908  57.3667493  41.4792570  16.8476047  56.8271992
  42.0330381  17.4040201  58.1216529  42.3894902  13.7144374  54.6800221
  42.4392906  13.5494382  55.6215744  42.2808825  12.8471633  54.2898102
  39.6798664   9.6975302  55.9959528  40.5808527   9.5581767  55.7043526
  39.7546638   9.8629757  56.9357705  34.0141469   7.0742157  54.8412714
  33.1444779   7.3675723  54.5695303  34.2500950   7.6582602  55.5619978
  43.8913098  16.1341316  54.9242243  43.5997907  16.4971296  55.7605704
  43.2785230  15.4208324  54.7455575  45.0908781  13.6994195  47.4444813
  45.9255672  14.1383999  47.6082373  45.2267909  13.2232849  46.6253059
  42.1400287  11.2573930  53.3922301  42.6154408  11.4501577  52.5841152
  41.2165852  11.3133116  53.1465684  29.0283793  12.4198097  42.9753379
  28.7829835  11.5160427  43.1733589  29.1979708  12.4215248  42.0332857
  36.7180503   3.2921774  52.3578135  37.2362447   4.0282801  52.0324623
  36.3635636   3.5985767  53.1924894  28.2979441   8.1526455  40.4739540
  27.6048686   8.2270810  39.8179576  28.0531193   7.3886799  40.9961057
  36.9693097  -0.2877944  47.8779031  37.2494851  -0.9554755  48.5039458
  37.7543704  -0.0948848  47.3653695  40.8401956   8.1339690  51.6250606
  41.7919378   8.2337788  51.6462830  40.6705406   7.3417959  52.1348691
  38.8616335   5.2195274  51.8110007  38.2666267   5.5000286  51.1156496
  38.5766032   5.7089174  52.5826748  40.6211842  18.4884071  37.5316587
  40.5425474  18.1543934  38.4252345  41.4421509  18.9805839  37.5308060
  43.3190033  11.3545810  50.7392906  43.2866353  10.4161811  50.9252590
  43.9290657  11.4329847  50.0058731  35.1573364  10.2241863  36.7820110
  36.1032469  10.0948071  36.8508528  34.7787609   9.4856525  37.2589538
  43.4684522   8.1456853  50.7851189  42.9523571   7.3615310  50.5981118
  44.3524470   7.8175570  50.9497709  41.1295249   1.8897869  46.7447002
  40.9320070   1.5812957  47.6290334  41.7394954   2.6159508  46.8744932
  49.1366583  12.4161817  49.8798943  49.8669972  12.1547105  50.4406646
  48.5273529  11.6790539  49.9201011  47.2181880  10.5569679  50.4773394
  46.4915044  10.4225644  49.8689885  46.8029167  10.8646508  51.2830112
  35.0412057  14.2759609  58.2420767  35.9615066  14.4538208  58.4360813
  35.0061640  13.3315654  58.0900466  33.3416281   8.1491839  36.7174995
  32.4347737   7.8524952  36.7937709  33.6192262   7.8521657  35.8509281
  24.2594222   9.4698203  47.1674042  23.9397006   8.6163511  46.8748416
  23.7127650   9.6846781  47.9232009  28.0374129  12.1860644  50.8843548
  28.2560139  13.1177752  50.9031582  28.4499903  11.8268618  51.6698352
  34.9578347   2.6928729  42.8719236  34.1479075   2.3475814  43.2474483
  35.6462764   2.3836273  43.4606848  36.8868895   1.7706776  44.4943533
  37.4399934   2.1902229  45.1533556  37.1238982   0.8442524  44.5366489
  32.9101995   7.7593850  60.2746297  32.8098722   8.7088206  60.2058388
  32.6923537   7.4312088  59.4022367  32.1115066   5.0078775  36.8586974
  32.9734230   5.3333673  37.1182792  32.2965410   4.2210270  36.3460040
  24.1282482  13.0901114  49.1367163  23.4345953  12.6755067  48.6237118
  24.8755473  13.1321651  48.5400582  40.2647702   3.8807301  44.0022197
  39.6846372   4.5392105  43.6200250  39.9983635   3.0584646  43.5909615
  38.7151269   3.2812359  46.2043518  39.2151047   3.3928893  45.3957837
  39.3586877   2.9773412  46.8444326  32.7733265  11.1890988  59.0911359
  32.2900346  11.9891348  59.2975248  32.8594204  11.1998933  58.1378803
  26.0419224  13.0219368  47.0133178  26.0189912  13.1207055  46.0615061
  26.3519861  13.8684519  47.3350344  28.7006602  15.0795523  51.1279792
  29.6549856  15.0479465  51.0609724  28.5019126  14.6186147  51.9430018
  29.2905984  13.6496639  53.6950590  30.1098873  14.1440718  53.7185427
  29.5642792  12.7328607  53.6668158  39.0472581   6.0407391  43.0578546
  38.1598436   6.3257042  42.8398740  39.4626570   5.8801155  42.2105823
  42.3987117   6.0653912  46.7732885  43.1747507   6.5550365  47.0457502
  41.6735251   6.4911967  47.2304754  44.8359675   6.7781532  47.8306825
  45.4304166   6.5377268  47.1200134  44.9086259   6.0588662  48.4580362
  27.0556831  20.6215143  48.1449990  26.9211299  19.8615543  47.5787988
  26.6388893  21.3456042  47.6778779  38.1915794  15.8052066  37.1526566
  38.8951644  16.0102069  37.7684221  37.4678443  16.3728828  37.4175649
  39.0213604  11.5561927  43.2728836  38.9648806  12.0130479  42.4336468
  39.5741947  10.7952612  43.0951679  42.8318410   7.3451659  44.0978955
  42.5755344   6.9448295  44.9287163  42.2071278   8.0595453  43.9729094
  47.1430748  10.0847732  46.6050247  46.5830306  10.1540922  47.3781809
  46.5374251   9.9088717  45.8849743  40.1002491  16.2434595  39.2025026
  40.9348095  15.8115794  39.0202500  39.9386834  16.0716609  40.1301920
  39.7548384  12.7466709  40.5681365  39.6997187  12.5810980  39.6269809
  39.1294439  13.4542742  40.7243555  24.5440899   7.9834773  54.3942787
  25.1899762   7.4733727  54.8830012  24.3358050   8.7203455  54.9686212
  37.0694291  15.0515620  59.8934928  37.9385450  15.2256273  59.5321563
  36.5901042  15.8710037  59.7710657  33.0644509   2.2474818  40.1466683
  33.0523179   3.1916658  40.3034954  33.9567931   2.0644963  39.8526145
  48.7286766  26.7604246  49.2980202  49.3665176  26.6410994  48.5943542
  48.6107609  27.7085090  49.3568155  45.5376473  26.7131675  49.2341727
  45.1994984  26.5972739  48.3462262  46.4066241  26.3122840  49.2142733
  46.0196256  27.8666526  55.1927933  46.0084897  27.4719325  54.3208436
  46.1816895  27.1332599  55.7861704  42.7403517  30.6503638  54.1407117
  42.4493383  31.5549269  54.0253783  43.3760501  30.6920166  54.8551186
  43.6659724  28.0280487  50.7308476  44.2623296  27.8036509  50.0165439
  43.7234695  27.2865232  51.3333924  48.2828035  24.4855700  46.3733410
  49.0691124  24.0675123  46.0223827  48.5466739  25.3901792  46.5415059
  48.4538112  29.9228551  41.0722067  47.8183945  29.9963177  41.7842972
  48.1235519  30.5122149  40.3941147  53.6836462  24.4230933  47.2766389
  54.4161634  23.8530150  47.5104218  52.9275818  24.0352534  47.7172895
  42.9581041  27.3848028  40.7683042  42.8417299  26.7092931  41.4364126
  43.0683301  26.8980402  39.9515195  45.3012582  26.8458175  44.4729731
  44.9370789  26.3188796  45.1842653  46.1579698  26.4556644  44.2996217
  51.2061882  18.1352508  51.7360998  50.8745207  19.0047919  51.5122213
  50.6107496  17.8188792  52.4155028  44.9418069  21.8748075  39.4691080
  45.1092471  22.7428311  39.8361551  44.7515238  22.0375356  38.5452369
  47.6993402  30.3365054  51.1356910  47.3994125  31.2390092  51.0272718
  47.3544461  30.0697237  51.9878063  51.0990546  22.8547594  48.8154348
  50.1907423  22.7863002  48.5213109  51.0478142  23.3319539  49.6436173
  44.9207290  24.3305732  40.4537747  44.8006915  24.7762783  41.2923227
  44.2259878  24.6791050  39.8951285  45.1731412  24.2737239  56.7589245
  44.3964746  24.8331159  56.7492110  45.8121975  24.7594022  57.2804115
  52.9652192  21.0564032  50.5932222  52.3226572  21.3496565  49.9472016
  52.4607121  20.9416952  51.3985418  50.6192356  24.8027205  41.2818081
  51.5310212  25.0354592  41.1065778  50.1102003  25.3864250  40.7193159
  43.4277784  27.0822693  56.3207212  44.1692468  27.6207737  56.0442036
  42.7214769  27.7088981  56.4778764  48.9033123  29.2251833  54.9179373
  49.3116480  28.7834244  54.1734006  48.1810385  28.6504461  55.1713566
  45.2564194  24.1624440  52.2912930  46.1025389  24.5863853  52.4347579
  45.1962831  23.5058064  52.9851493  49.2261938  29.7853024  48.6731662
  48.5970801  29.9498738  47.9707730  48.8387600  30.1994633  49.4442626
  53.1051170  30.7207462  46.0276026  52.4202208  31.1006363  45.4773059
  53.1895019  31.3302788  46.7607974  48.4063639  21.8228808  53.9494104
  48.1624571  22.5770869  53.4128380  48.6823569  22.2014156  54.7841351
  50.3602102  28.3667421  52.6271370  50.5718997  29.0099181  51.9505751
  50.3131850  27.5329737  52.1593300  47.9628331  20.9785241  49.5307942
  47.1012810  21.2766495  49.8224679  47.9890765  21.1955640  48.5988974
  43.7158786  25.6450584  42.7471312  44.4182829  26.0971628  43.2145239
  43.3839415  25.0034403  43.3751206  42.1639148  24.2362341  57.1222522
  41.5337808  24.9178622  57.3557919  42.0575235  24.1245422  56.1775660
  37.4584120  23.9034137  48.0488446  36.6683174  24.1591665  47.5728557
  37.9495367  24.7182475  48.1540487  51.4747930  31.2439376  50.7993727
  52.2965373  30.8419563  50.5176409  51.4710332  31.1407610  51.7509843
  45.2404533  30.7923419  52.9554437  45.3048966  31.2543827  53.7912609
  44.5315457  30.1620784  53.0836747  35.7421823  24.1564627  50.4803437
  35.9929861  25.0411637  50.7461013  36.2781371  23.9769229  49.7078529
  59.5653923  27.5878125  47.1478698  58.8117631  27.0185523  46.9922703
  59.7001464  27.5540789  48.0949333  41.4419890  18.5383107  59.4847773
  41.0486836  17.9849305  60.1595417  42.2586031  18.8493685  59.8754290
  44.3587851  19.9540986  57.0768029  45.0997565  20.5548139  56.9972492
  44.5905774  19.2118624  56.5186072  39.5029189  25.1397353  55.3546259
  39.3882704  24.2382610  55.6553358  38.6473707  25.3861050  55.0031076
  46.5821027  33.0815093  56.9533760  46.1384881  32.2951472  56.6354664
  47.2438241  33.2694244  56.2877651  41.3408148  34.6110895  51.4794438
  41.8915573  34.4827958  50.7071432  40.5019624  34.9105784  51.1289331
  48.6802265  33.3617893  54.9815161  48.6620740  34.1826774  54.4895430
  49.6022185  33.2371969  55.2065302  45.1375319  30.8762023  55.8238669
  45.6703656  30.1150311  55.5937977  44.6089400  30.5835675  56.5662824
  48.3045014  15.9822089  51.3532311  47.9609284  16.8723730  51.2771422
  48.6723977  15.7923746  50.4901896  48.2695297  25.9730700  39.8604746
  47.7541920  26.7435304  40.0993134  47.9972605  25.2995836  40.4837808
  45.8542408  20.8180401  44.9189985  44.9984004  20.4287251  44.7395623
  46.2669360  20.8972361  44.0589770  47.3841555  18.3526744  49.3181544
  46.8806350  18.3156879  48.5049350  47.6772162  19.2619487  49.3778201
  43.6284441  18.4365474  48.3247726  44.4937437  18.2408282  47.9653616
  43.6961949  18.2075825  49.2517083  53.2429571  28.7263055  41.7957920
  52.4659014  28.3874214  41.3513082  53.9221052  28.7315678  41.1212885
  48.0581600  23.8457792  41.6864527  47.7531736  24.1603941  42.5374671
  49.0112042  23.9239212  41.7291860  46.5028032  30.0048015  43.3357481
  45.9749394  29.2700775  43.0230719  46.0015535  30.7822692  43.0897450
  51.4820878  28.1997036  48.4524528  50.8244552  28.8896297  48.5404656
  52.2861277  28.5893468  48.7958514  41.2346760  20.6667682  45.6964093
  41.8090512  20.4442863  44.9637286  41.8217742  20.7356376  46.4492694
  50.2926337  26.5541408  46.5028469  50.8058219  27.1871400  47.0050179
  50.9427561  25.9542604  46.1371830  41.5616347  22.6972143  39.7159978
  40.7253659  23.0346829  40.0369253  41.4221116  22.5621122  38.7787115
  43.5369427  17.5408930  44.4239162  42.8833840  17.2257948  43.7995777
  43.4949901  16.9184671  45.1498985  46.7707168  24.0290864  48.7486810
  45.8529729  24.2505811  48.5908498  47.1867311  24.1037174  47.8898517
  47.5542215  25.4282280  43.8789490  48.3014034  25.9403677  43.5696612
  47.8233805  25.1066332  44.7393884  45.8268866  27.9240820  40.8616445
  44.9180085  27.6399853  40.9588914  45.8563949  28.3439899  40.0019751
  51.0588133  31.5347410  44.6307612  50.6050460  30.6938320  44.6872803
  50.4282100  32.1708808  44.9682392  50.0021053  22.4639396  45.8608280
  49.2643809  21.9516782  46.1918522  50.2547826  22.0239778  45.0491556
  49.5021072  33.3723907  45.5657430  49.7944047  33.9328964  44.8469796
  50.0119693  33.6652468  46.3210589  50.1032680  15.2415648  46.4550049
  50.4091557  14.3813011  46.1675964  50.8285285  15.8333268  46.2549043
  44.3753760  25.5369441  46.9626240  44.4302369  24.5843277  46.8868717
  43.5644962  25.6928880  47.4467538  45.5244953  29.4649564  38.2004523
  45.0864383  28.7485423  37.7410160  46.2655394  29.6925679  37.6389615
  42.3146120  24.1546501  44.7216619  41.5013985  24.4540671  45.1281811
  42.8105114  23.7602190  45.4391101  44.4654697  34.1504258  46.6550883
  44.4230876  34.3765104  45.7259416  45.3817396  33.9167632  46.8036685
  47.9120331  24.6188325  53.5531513  48.2669719  24.8459798  54.4125978
  48.5592462  24.9506702  52.9308768  53.6418068  27.7406761  44.2580842
  53.5035967  27.9308357  43.3302031  53.2854287  28.5026144  44.7148893
  41.8060194  21.7264856  50.3377854  42.4459574  21.5853615  49.6400817
  40.9737725  21.4399370  49.9616456  53.6687448  29.8083288  49.2692113
  54.1023954  29.7158577  50.1175167  54.3819029  29.7840789  48.6312129
  47.4015343  33.4085382  50.8025214  47.4552365  33.9776319  51.5702930
  46.5330124  33.5787267  50.4379251  38.8088811  21.6965181  45.1150841
  39.0695628  22.6110515  45.0060001  39.6305983  21.2289624  45.2647453
  40.2813736  23.1102938  52.2849665  40.9536790  22.9020301  51.6362314
  39.4543523  22.9125024  51.8454897  54.5302997  29.8506989  51.8024999
  54.7238887  30.7552799  52.0484274  54.4303616  29.3914408  52.6363584
  46.1839308  19.7364879  54.3015326  45.5367223  20.4354829  54.2079802
  46.9540324  20.1701023  54.6691574  49.5918106  30.0013732  57.3765879
  49.4403612  29.7724283  56.4595963  49.5822786  30.9584333  57.3897224
  46.3603442  27.5745644  52.3612146  47.2895502  27.7256804  52.1881113
  45.9394472  27.6629665  51.5060792  45.1591774  31.5996309  50.1310683
  45.0202860  31.2315093  51.0036621  44.3706370  32.1143948  49.9594641
  46.7096989  30.9777911  47.5199521  46.3746822  30.9378681  48.4157171
  46.2100935  30.3122627  47.0469931  40.6841233  26.3845541  53.0452102
  40.5461031  25.6525780  53.6463641  41.5946157  26.2954442  52.7636290
  49.6456181  28.3233946  37.7936581  49.0285352  27.5980774  37.6969633
  49.1772669  29.0843306  37.4503655  43.3123534  26.0965501  52.5335782
  44.0223153  25.4558693  52.4922400  43.2692842  26.3478396  53.4561963
  51.3010313  33.0332854  55.4542361  51.2422859  32.3492074  54.7872944
  51.7029831  33.7751844  55.0022987  42.0252468  23.0830719  54.3531421
  41.4889825  22.6321457  55.0053018  41.4369176  23.2176627  53.6101886
  51.3027720  30.9972438  53.6856341  50.4154499  30.6598360  53.8082740
  51.8726271  30.2655469  53.9225106  37.7591589  22.2186726  51.4384416
  37.6749778  21.6112396  50.7034826  36.9374296  22.7095745  51.4393912
  44.8328873  35.6573890  50.6517584  44.7599045  36.4628862  51.1636889
  44.3906266  35.8565856  49.8265605  47.9315303  20.7040290  46.8054611
  48.4284003  19.9510252  46.4855681  47.1602285  20.7404606  46.2397820
  55.7845060  26.4080655  48.4472902  55.7734937  27.2905371  48.0766836
  54.9162440  26.0552206  48.2527439  47.2927557  35.5560724  52.8075743
  48.0055529  36.1908189  52.7351644  46.8017586  35.6524590  51.9915744
  49.0145084  29.4611977  44.3793034  48.0801363  29.5813440  44.2097739
  49.1921752  28.5584444  44.1153044  44.5150272  22.8457673  46.5326296
  44.1448059  22.2928713  47.2207201  45.0109364  22.2415806  45.9801296
  52.4017635  25.3029296  44.9143068  52.8678087  26.1357288  44.8403371
  52.8525136  24.8374278  45.6188327  42.3439470  33.3055168  53.6281313
  43.0448930  33.9391651  53.7810708  41.8734585  33.6469899  52.8676953
  50.4693866  31.6473118  41.9129220  50.7453710  31.5329712  42.8223095
  49.5998365  31.2490602  41.8741394  50.3734298  17.6709883  48.9533970
  49.4597378  17.9014110  49.1216177  50.8027399  17.7548327  49.8048002
  50.1440756  25.8599775  51.4533864  49.4912207  26.1075683  50.7986317
  50.5221136  25.0463913  51.1196341  47.1047930  35.8959468  45.5562034
  47.2870325  35.0781124  46.0189786  47.9280916  36.1127161  45.1186924
  47.4390096  34.8227654  42.8177083  47.9677862  34.3120108  42.2047245
  47.7018315  34.5070184  43.6822616  46.1928329  26.6019586  57.9399901
  45.5168966  26.5013716  58.6102276  47.0155963  26.4458800  58.4035898
  37.9407188  32.8391523  50.5612416  38.5260625  32.0935211  50.6940320
  37.7432027  33.1495480  51.4449080  44.9351112  37.9086514  52.1757517
  45.4869420  38.0718135  52.9406602  45.2757306  38.4990952  51.5037542
  39.9115606  20.2561664  52.7779402  39.9756932  21.1176495  52.3656799
  39.8482726  19.6435665  52.0451760  39.3867878  22.3284796  56.4252436
  40.0139917  21.9461873  57.0389960  38.5295797  22.1098998  56.7908128
  49.7861987  32.7347771  58.0306171  50.3301891  33.3477730  57.5361126
  49.2048831  33.2927350  58.5473184  48.0719500  35.8568489  49.1621199
  47.9470639  35.0558229  48.6532145  48.7298591  36.3514683  48.6735169
  39.6927668  22.2117222  48.3398339  38.9714254  22.8253190  48.2005813
  40.4820924  22.7474987  48.2614985  50.1354408  33.6577509  50.7900749
  49.1884743  33.5382861  50.7179076  50.4837181  32.7700007  50.8727011
  42.4953981  19.5471648  54.6138991  43.0188383  19.7933945  55.3765300
  42.2766315  20.3791683  54.1942128  47.1400841  33.4530226  46.9905101
  46.9925804  32.5246933  47.1712671  47.9654335  33.4750316  46.5062177
  41.0063086  22.1048293  42.8485594  41.3459158  22.6334214  42.1264202
  41.4535206  22.4428699  43.6244160  50.7434963  34.2758784  48.0769974
  51.6681511  34.0701646  47.9394425  50.5750266  34.0275186  48.9859316
  43.7006526  20.4885343  52.2988662  43.3603347  19.6893157  52.7009341
  42.9945533  20.7887054  51.7265495  44.3522998  17.5734656  50.7515985
  45.1749067  17.0995134  50.6294875  44.5961062  18.3525140  51.2514671
  42.9931233  20.6022914  41.0478886  43.7139595  20.9804167  40.5442603
  42.3696537  21.3211791  41.1513864  47.1362356  21.3068063  41.9837219
  47.3525970  22.1892701  41.6826047  46.6556423  20.9154277  41.2542861
  41.8761577  24.2653777  48.5607963  41.7306158  24.5794080  49.4532245
  41.3986781  24.8838677  48.0078862  43.7357960  21.2556324  48.6088853
  43.7219529  20.3597418  48.2721151  44.4530388  21.2626988  49.2427139
  45.5884091  21.6893665  50.6541980  45.3301868  22.6110735  50.6526311
  45.0569131  21.2924099  51.3442444  50.5330279  34.7944452  43.4332066
  50.7067157  34.2290874  42.6805918  51.0259171  35.5945347  43.2511556
  36.3507239  26.8059121  51.4995624  35.8060707  27.5818929  51.6315899
  37.2286589  27.1529925  51.3414746  43.1394856  20.1370705  43.8776423
  43.2610767  19.2087351  44.0767310  42.8496898  20.1509391  42.9654738
  46.0086046  17.8225615  47.0143143  46.0307743  17.8864948  46.0595122
  46.4254105  16.9830124  47.2083649  56.3869670  27.5580875  45.0522365
  56.8300816  26.8088200  44.6541489  55.5096181  27.5491011  44.6696097
  51.5205452  34.1111216  40.5328964  52.2156356  34.7317909  40.7516278
  51.8628602  33.2606567  40.8081342  37.1373261  25.9329017  54.3925781
  36.3954997  26.0811653  54.9790412  36.8166005  26.1937283  53.5292531
  53.4196875  31.5610922  42.0616295  53.9448199  31.8998195  41.3365615
  53.3319227  30.6257937  41.8779429  45.0816924  35.4744995  54.1906171
  45.3904050  35.2294142  55.0628871  45.8792406  35.6791634  53.7025041
  42.5511408  33.1720914  48.4933849  41.9291417  32.5091619  48.1936077
  43.2216275  33.1982046  47.8107497  42.6235935  21.6502702  58.0866356
  42.6724091  22.5264825  57.7044125  43.1658449  21.1080095  57.5137999
  53.1090781  32.1943825  57.3667493  52.3186325  32.1767964  56.8271992
  52.8724136  32.7332119  58.1216529  53.2288656  29.0436292  54.6800221
  53.2786661  28.8786299  55.6215744  53.1202579  28.1763551  54.2898102
  50.5192418  25.0267220  55.9959528  51.4202281  24.8873685  55.7043526
  50.5940393  25.1921675  56.9357705  44.8535224  22.4034075  54.8412714
  43.9838533  22.6967641  54.5695303  45.0894704  22.9874520  55.5619978
  54.7306853  31.4633233  54.9242243  54.4391661  31.8263214  55.7605704
  54.1178984  30.7500242  54.7455575  55.9302535  29.0286113  47.4444813
  56.7649427  29.4675917  47.6082373  56.0661664  28.5524766  46.6253059
  52.9794041  26.5865848  53.3922301  53.4548163  26.7793494  52.5841152
  52.0559606  26.6425034  53.1465684  47.5574258  18.6213691  52.3578135
  48.0756201  19.3574718  52.0324623  47.2029390  18.9277685  53.1924894
  39.1373195  23.4818373  40.4739540  38.4442440  23.5562728  39.8179576
  38.8924947  22.7178716  40.9961057  47.8086852  15.0413974  47.8779031
  48.0888606  14.3737163  48.5039458  48.5937459  15.2343070  47.3653695
  51.6795710  23.4631608  51.6250606  52.6313133  23.5629706  51.6462830
  51.5099161  22.6709877  52.1348691  49.7010090  20.5487191  51.8110007
  49.1060022  20.8292204  51.1156496  49.4159786  21.0381092  52.5826748
  51.4605597  33.8175988  37.5316587  51.3819228  33.4835852  38.4252345
  52.2815263  34.3097756  37.5308060  54.1583788  26.6837728  50.7392906
  54.1260108  25.7453728  50.9252590  54.7684412  26.7621764  50.0058731
  45.9967119  25.5533781  36.7820110  46.9426223  25.4239989  36.8508528
  45.6181364  24.8148443  37.2589538  54.3078276  23.4748771  50.7851189
  53.7917325  22.6907228  50.5981118  55.1918225  23.1467488  50.9497709
  51.9689003  17.2189787  46.7447002  51.7713824  16.9104875  47.6290334
  52.5788709  17.9451426  46.8744932  59.9760338  27.7453735  49.8798943
  60.7063726  27.4839023  50.4406646  59.3667283  27.0082456  49.9201011
  58.0575635  25.8861597  50.4773394  57.3308798  25.7517562  49.8689885
  57.6422922  26.1938426  51.2830112  45.8805811  29.6051527  58.2420767
  46.8008821  29.7830126  58.4360813  45.8455394  28.6607572  58.0900466
  38.8767884  27.5152561  50.8843548  39.0953894  28.4469669  50.9031582
  39.2893658  27.1560536  51.6698352  45.7972102  18.0220647  42.8719236
  44.9872830  17.6767732  43.2474483  46.4856519  17.7128190  43.4606848
  47.7262650  17.0998694  44.4943533  48.2793689  17.5194147  45.1533556
  47.9632736  16.1734442  44.5366489  43.7495749  23.0885767  60.2746297
  43.6492476  24.0380124  60.2058388  43.5317291  22.7604006  59.4022367
  42.9508821  20.3370692  36.8586974  43.8127985  20.6625591  37.1182792
  43.1359165  19.5502188  36.3460040  34.9676236  28.4193032  49.1367163
  34.2739708  28.0046985  48.6237118  35.7149227  28.4613568  48.5400582
  51.1041457  19.2099219  44.0022197  50.5240126  19.8684023  43.6200250
  50.8377390  18.3876563  43.5909615  49.5545023  18.6104276  46.2043518
  50.0544802  18.7220811  45.3957837  50.1980631  18.3065329  46.8444326
  43.6127019  26.5182906  59.0911359  43.1294101  27.3183266  59.2975248
  43.6987958  26.5290851  58.1378803  39.5400357  30.4087441  51.1279792
  40.4943610  30.3771383  51.0609724  39.3412880  29.9478064  51.9430018
  40.1299739  28.9788557  53.6950590  40.9492628  29.4732635  53.7185427
  40.4036547  28.0620525  53.6668158  49.8866335  21.3699309  43.0578546
  48.9992190  21.6548960  42.8398740  50.3020324  21.2093072  42.2105823
  53.2380871  21.3945830  46.7732885  54.0141261  21.8842283  47.0457502
  52.5129005  21.8203884  47.2304754  55.6753430  22.1073449  47.8306825
  56.2697921  21.8669185  47.1200134  55.7480013  21.3880580  48.4580362
  49.0309548  31.1343984  37.1526566  49.7345399  31.3393986  37.7684221
  48.3072197  31.7020746  37.4175649  49.8607359  26.8853845  43.2728836
  49.8042560  27.3422396  42.4336468  50.4135701  26.1244530  43.0951679
  53.6712165  22.6743577  44.0978955  53.4149099  22.2740213  44.9287163
  53.0465033  23.3887371  43.9729094  57.9824503  25.4139650  46.6050247
  57.4224060  25.4832839  47.3781809  57.3768006  25.2380635  45.8849743
  50.9396246  31.5726513  39.2025026  51.7741850  31.1407711  39.0202500
  50.7780589  31.4008527  40.1301920  50.5942138  28.0758626  40.5681365
  50.5390942  27.9102898  39.6269809  49.9688193  28.7834659  40.7243555
  35.3834653  23.3126691  54.3942787  36.0293517  22.8025645  54.8830012
  35.1751804  24.0495372  54.9686212  47.9088045  30.3807538  59.8934928
  48.7779205  30.5548190  59.5321563  47.4294797  31.2001955  59.7710657
  43.9038264  17.5766735  40.1466683  43.8916933  18.5208575  40.3034954
  44.7961685  17.3936881  39.8526145  42.0774225  37.5004639  51.5724361
  42.9801472  37.5328249  51.8890856  41.8511596  36.5705090  51.5870697
  47.7190383  14.1709512  44.4012620  46.9522779  13.6167999  44.5469303
  48.1301088  14.2431381  45.2626772  39.7232144  20.4594308  58.4917801
  40.5863606  20.1031113  58.7021126  39.1497555  20.1208203  59.1793206
  59.5680521  42.0896164  49.2980202  60.2058931  41.9702911  48.5943542
  59.4501364  43.0377008  49.3568155  56.3770227  42.0423592  49.2341727
  56.0388739  41.9264657  48.3462262  57.2459995  41.6414757  49.2142733
  52.2357043  43.8959069  45.2238618  51.6721908  43.8049006  44.4554906
  52.1209438  43.0758973  45.7041111  56.8590010  43.1958444  55.1927933
  56.8478651  42.8011242  54.3208436  57.0210650  42.4624517  55.7861704
  49.7821475  45.3910260  48.0622839  50.5742767  45.0501085  47.6469138
  50.0218125  45.5005235  48.9824992  57.8156602  47.5630036  40.5353083
  57.1644581  48.1484117  40.1487097  58.6100964  48.0936231  40.5948120
  53.5797271  45.9795556  54.1407117  53.2887137  46.8841187  54.0253783
  54.2154256  46.0212083  54.8551186  54.5053478  43.3572404  50.7308476
  55.1017050  43.1328427  50.0165439  54.5628450  42.6157150  51.3333924
  59.1221789  39.8147618  46.3733410  59.9084879  39.3967041  46.0223827
  59.3860494  40.7193710  46.5415059  59.2931867  45.2520468  41.0722067
  58.6577700  45.3255095  41.7842972  58.9629273  45.8414067  40.3941147
  64.5230217  39.7522851  47.2766389  65.2555389  39.1822068  47.5104218
  63.7669572  39.3644452  47.7172895  56.1406336  42.1750093  44.4729731
  55.7764544  41.6480714  45.1842653  56.9973452  41.7848562  44.2996217
  62.0455637  33.4644425  51.7360998  61.7138962  34.3339836  51.5122213
  61.4501250  33.1480709  52.4155028  55.7811823  37.2039992  39.4691080
  55.9486226  38.0720229  39.8361551  55.5908992  37.3667274  38.5452369
  58.5387156  45.6656971  51.1356910  58.2387880  46.5682010  51.0272718
  58.1938216  45.3989154  51.9878063  51.9899638  42.1170768  47.1693615
  51.0650134  41.9846982  47.3771306  52.2384051  42.8964987  47.6663557
  61.9384300  38.1839511  48.8154348  61.0301178  38.1154920  48.5213109
  61.8871896  38.6611456  49.6436173  49.3508449  41.7604042  48.0037404
  49.4800830  42.0138521  48.9176815  48.6705900  42.3531750  47.6842059
  53.5207936  52.4301292  44.1027878  53.4431966  53.3809117  44.1816359
  52.9169580  52.0847164  44.7602804  56.0125166  39.6029157  56.7589245
  55.2358500  40.1623077  56.7492110  56.6515729  40.0885940  57.2804115
  63.8045947  36.3855950  50.5932222  63.1620327  36.6788483  49.9472016
  63.3000875  36.2708870  51.3985418  61.4586110  40.1319123  41.2818081
  62.3703966  40.3646510  41.1065778  60.9495757  40.7156167  40.7193159
  54.2671538  42.4114610  56.3207212  55.0086223  42.9499654  56.0442036
  53.5608524  43.0380899  56.4778764  59.7426878  44.5543751  54.9179373
  60.1510234  44.1126161  54.1734006  59.0204139  43.9796378  55.1713566
  56.0957948  39.4916358  52.2912930  56.9419143  39.9155771  52.4347579
  56.0356586  38.8349982  52.9851493  60.0655693  45.1144941  48.6731662
  59.4364555  45.2790656  47.9707730  59.6781355  45.5286551  49.4442626
  63.9444925  46.0499379  46.0276026  63.2595963  46.4298281  45.4773059
  64.0288774  46.6594706  46.7607974  59.2457393  37.1520726  53.9494104
  59.0018325  37.9062787  53.4128380  59.5217324  37.5306074  54.7841351
  61.1995856  43.6959338  52.6271370  61.4112751  44.3391098  51.9505751
  61.1525604  42.8621655  52.1593300  58.8022085  36.3077159  49.5307942
  57.9406564  36.6058413  49.8224679  58.8284520  36.5247558  48.5988974
  55.6183655  44.8519350  45.9381747  56.0822000  45.1307053  45.1486370
  55.3540453  43.9502794  45.7554838  52.5107736  44.3990831  48.8761511
  53.0809093  44.8278099  48.2378995  53.1015847  44.1173416  49.5745696
  54.5552541  40.9742502  42.7471312  55.2576584  41.4263546  43.2145239
  54.2233169  40.3326321  43.3751206  53.0032902  39.5654259  57.1222522
  52.3731563  40.2470539  57.3557919  52.8968990  39.4537340  56.1775660
  48.2977875  39.2326055  48.0488446  47.5076929  39.4883583  47.5728557
  48.7889122  40.0474392  48.1540487  62.3141684  46.5731294  50.7993727
  63.1359128  46.1711481  50.5176409  62.3104087  46.4699528  51.7509843
  50.2492620  39.5970634  45.0071923  49.4523783  39.7089328  45.5255418
  50.0218212  39.9357286  44.1412813  56.0798288  46.1215337  52.9554437
  56.1442720  46.5835744  53.7912609  55.3709211  45.4912702  53.0836747
  46.5815578  39.4856545  50.4803437  46.8323616  40.3703555  50.7461013
  47.1175126  39.3061147  49.7078529  55.7946305  47.7883445  42.8233418
  55.6591980  48.6334980  43.2518266  56.3356118  47.9902722  42.0599352
  52.2813645  33.8675024  59.4847773  51.8880590  33.3141223  60.1595417
  53.0979785  34.1785603  59.8754290  51.0570587  48.4224639  45.4784096
  51.2337216  49.3442604  45.2905080  51.8527421  48.1083058  45.9078476
  55.1981606  35.2832903  57.0768029  55.9391319  35.8840057  56.9972492
  55.4299529  34.5410541  56.5186072  50.3422944  40.4689271  55.3546259
  50.2276459  39.5674528  55.6553358  49.4867462  40.7152968  55.0031076
  57.4214782  48.4107011  56.9533760  56.9778636  47.6243390  56.6354664
  58.0831995  48.5986162  56.2877651  52.1801903  49.9402813  51.4794438
  52.7309328  49.8119876  50.7071432  51.3413379  50.2397702  51.1289331
  59.5196020  48.6909811  54.9815161  59.5014495  49.5118692  54.4895430
  60.4415940  48.5663886  55.2065302  55.9769074  46.2053940  55.8238669
  56.5097411  45.4442229  55.5937977  55.4483155  45.9127592  56.5662824
  59.1438769  31.3114006  51.3532311  58.8003038  32.2015648  51.2771422
  59.5117731  31.1215664  50.4901896  59.1089051  41.3022618  39.8604746
  58.5935675  42.0727222  40.0993134  58.8366360  40.6287754  40.4837808
  56.6936163  36.1472318  44.9189985  55.8377759  35.7579169  44.7395623
  57.1063114  36.2264279  44.0589770  58.2235309  33.6818662  49.3181544
  57.7200105  33.6448797  48.5049350  58.5165916  34.5911404  49.3778201
  54.4678195  33.7657391  48.3247726  55.3331192  33.5700200  47.9653616
  54.5355704  33.5367743  49.2517083  64.0823326  44.0554972  41.7957920
  63.3052768  43.7166132  41.3513082  64.7614807  44.0607595  41.1212885
  58.8975355  39.1749710  41.6864527  58.5925490  39.4895859  42.5374671
  59.8505797  39.2531130  41.7291860  57.3421786  45.3339933  43.3357481
  56.8143148  44.5992693  43.0230719  56.8409289  46.1114609  43.0897450
  62.3214633  43.5288953  48.4524528  61.6638307  44.2188215  48.5404656
  63.1255032  43.9185385  48.7958514  52.0740514  35.9959599  45.6964093
  52.6484266  35.7734781  44.9637286  52.6611497  36.0648294  46.4492694
  61.1320091  41.8833326  46.5028469  61.6451973  42.5163318  47.0050179
  61.7821315  41.2834522  46.1371830  54.3763182  32.8700848  44.4239162
  53.7227594  32.5549865  43.7995777  54.3343656  32.2476589  45.1498985
  58.3942466  51.8617650  39.2589141  57.7204164  52.1649347  39.8674098
  58.7808288  52.6646731  38.9094598  57.6100922  39.3582782  48.7486810
  56.6923484  39.5797729  48.5908498  58.0261066  39.4329092  47.8898517
  58.3935970  40.7574197  43.8789490  59.1407789  41.2695595  43.5696612
  58.6627559  40.4358250  44.7393884  56.6662620  43.2532738  40.8616445
  55.7573839  42.9691771  40.9588914  56.6957704  43.6731817  40.0019751
  61.8981888  46.8639328  44.6307612  61.4444215  46.0230237  44.6872803
  61.2675854  47.5000726  44.9682392  60.8414807  37.7931314  45.8608280
  60.1037564  37.2808700  46.1918522  61.0941581  37.3531695  45.0491556
  60.3414827  48.7015824  45.5657430  60.6337801  49.2620881  44.8469796
  60.8513447  48.9944385  46.3210589  60.9426434  30.5707566  46.4550049
  61.2485311  29.7104929  46.1675964  61.6679039  31.1625186  46.2549043
  55.2147514  40.8661359  46.9626240  55.2696124  39.9135195  46.8868717
  54.4038716  41.0220798  47.4467538  56.3638708  44.7941482  38.2004523
  55.9258138  44.0777341  37.7410160  57.1049149  45.0217597  37.6389615
  53.1539874  39.4838418  44.7216619  52.3407740  39.7832589  45.1281811
  53.6498868  39.0894107  45.4391101  55.3048452  49.4796175  46.6550883
  55.2624631  49.7057022  45.7259416  56.2211151  49.2459550  46.8036685
  58.7514086  39.9480243  53.5531513  59.1063473  40.1751716  54.4125978
  59.3986217  40.2798620  52.9308768  64.4811823  43.0698679  44.2580842
  64.3429721  43.2600275  43.3302031  64.1248042  43.8318062  44.7148893
  52.6453949  37.0556774  50.3377854  53.2853328  36.9145533  49.6400817
  51.8131479  36.7691287  49.9616456  64.5081202  45.1375206  49.2692113
  64.9417709  45.0450495  50.1175167  65.2212783  45.1132706  48.6312129
  53.4214253  46.3559204  46.4512846  54.2154851  45.8609525  46.2495421
  52.7105945  45.8277068  46.0880552  58.2409097  48.7377300  50.8025214
  58.2946119  49.3068236  51.5702930  57.3723879  48.9079185  50.4379251
  49.6482565  37.0257099  45.1150841  49.9089383  37.9402432  45.0060001
  50.4699738  36.5581542  45.2647453  51.1207491  38.4394856  52.2849665
  51.7930544  38.2312218  51.6362314  50.2937277  38.2416942  51.8454897
  65.3696752  45.1798906  51.8024999  65.5632642  46.0844717  52.0484274
  65.2697370  44.7206326  52.6363584  57.0233063  35.0656797  54.3015326
  56.3760978  35.7646747  54.2079802  57.7934078  35.4992941  54.6691574
  60.4311861  45.3305649  57.3765879  60.2797367  45.1016201  56.4595963
  60.4216540  46.2876251  57.3897224  57.1997197  42.9037562  52.3612146
  58.1289257  43.0548722  52.1881113  56.7788227  42.9921583  51.5060792
  55.9985529  46.9288226  50.1310683  55.8596614  46.5607011  51.0036621
  55.2100125  47.4435866  49.9594641  56.5933681  52.0297323  41.4736220
  56.7685436  51.5585366  42.2881843  55.9066469  52.6563089  41.7017481
  57.5490744  46.3069829  47.5199521  57.2140576  46.2670599  48.4157171
  57.0494690  45.6414545  47.0469931  51.5234988  41.7137459  53.0452102
  51.3854786  40.9817698  53.6463641  52.4339911  41.6246359  52.7636290
  60.4849936  43.6525863  37.7936581  59.8679106  42.9272692  37.6969633
  60.0166424  44.4135224  37.4503655  54.1517289  41.4257418  52.5335782
  54.8616907  40.7850611  52.4922400  54.1086597  41.6770313  53.4561963
  62.1404067  48.3624772  55.4542361  62.0816613  47.6783992  54.7872944
  62.5423586  49.1043762  55.0022987  52.8646222  38.4122636  54.3531421
  52.3283579  37.9613375  55.0053018  52.2762931  38.5468545  53.6101886
  51.1594766  55.1786686  48.2476080  51.3991364  55.8105210  48.9255099
  50.3163962  54.8274726  48.5341439  62.1421474  46.3264356  53.6856341
  61.2548253  45.9890277  53.8082740  62.7120026  45.5947387  53.9225106
  48.5985344  37.5478644  51.4384416  48.5143532  36.9404314  50.7034826
  47.7768050  38.0387662  51.4393912  55.6722628  50.9865808  50.6517584
  55.5992799  51.7920780  51.1636889  55.2300021  51.1857774  49.8265605
  55.4612407  50.2237578  44.1620406  54.6779929  50.7659258  44.2558630
  56.1605153  50.7411558  44.5614647  58.7709058  36.0332208  46.8054611
  59.2677757  35.2802170  46.4855681  57.9996039  36.0696524  46.2397820
  66.6238815  41.7372573  48.4472902  66.6128691  42.6197288  48.0766836
  65.7556194  41.3844124  48.2527439  58.1321311  50.8852642  52.8075743
  58.8449284  51.5200107  52.7351644  57.6411340  50.9816508  51.9915744
  59.8538838  44.7903895  44.3793034  58.9195117  44.9105357  44.2097739
  60.0315507  43.8876362  44.1153044  55.3544026  38.1749591  46.5326296
  54.9841814  37.6220631  47.2207201  55.8503119  37.5707724  45.9801296
  63.2411390  40.6321214  44.9143068  63.7071842  41.4649206  44.8403371
  63.6918890  40.1666196  45.6188327  53.1833225  48.6347086  53.6281313
  53.8842684  49.2683568  53.7810708  52.7128340  48.9761817  52.8676953
  61.3087621  46.9765035  41.9129220  61.5847465  46.8621630  42.8223095
  60.4392119  46.5782520  41.8741394  61.2128052  33.0001801  48.9533970
  60.2991132  33.2306028  49.1216177  61.6421154  33.0840245  49.8048002
  60.9834511  41.1891693  51.4533864  60.3305961  41.4367600  50.7986317
  61.3614891  40.3755831  51.1196341  57.9441685  51.2251386  45.5562034
  58.1264079  50.4073042  46.0189786  58.7674671  51.4419078  45.1186924
  58.2783850  50.1519571  42.8177083  58.8071617  49.6412026  42.2047245
  58.5412070  49.8362101  43.6822616  57.0322084  41.9311504  57.9399901
  56.3562721  41.8305633  58.6102276  57.8549718  41.7750718  58.4035898
  48.7800943  48.1683441  50.5612416  49.3654380  47.4227128  50.6940320
  48.5825781  48.4787397  51.4449080  51.6339598  51.2034688  45.5774859
  50.9649973  51.6880816  45.0938899  51.4952468  51.4503908  46.4918237
  55.7744867  53.2378431  52.1757517  56.3263175  53.4010053  52.9406602
  56.1151060  53.8282869  51.5037542  50.7509360  35.5853581  52.7779402
  50.8150686  36.4468412  52.3656799  50.6876480  34.9727583  52.0451760
  50.2261633  37.6576714  56.4252436  50.8533671  37.2753791  57.0389960
  49.3689551  37.4390916  56.7908128  58.9113254  51.1860407  49.1621199
  58.7864393  50.3850147  48.6532145  59.5692345  51.6806600  48.6735169
  50.5321422  37.5409140  48.3398339  49.8108008  38.1545107  48.2005813
  51.3214678  38.0766904  48.2614985  60.9748162  48.9869427  50.7900749
  60.0278498  48.8674778  50.7179076  61.3230936  48.0991925  50.8727011
  53.3347736  34.8763566  54.6138991  53.8582138  35.1225863  55.3765300
  53.1160069  35.7083601  54.1942128  48.7315017  37.1467241  42.4810116
  48.4027723  36.2664620  42.2985222  49.0854388  37.0914909  43.3686505
  57.9794596  48.7822143  46.9905101  57.8319558  47.8538851  47.1712671
  58.8048089  48.8042234  46.5062177  61.5828718  49.6050702  48.0769974
  62.5075265  49.3993563  47.9394425  61.4144021  49.3567103  48.9859316
  54.5400281  35.8177261  52.2988662  54.1997101  35.0185074  52.7009341
  53.8339287  36.1178972  51.7265495  55.1916753  32.9026574  50.7515985
  56.0142822  32.4287052  50.6294875  55.4354816  33.6817057  51.2514671
  53.8324987  35.9314832  41.0478886  54.5533350  36.3096085  40.5442603
  53.2090291  36.6503709  41.1513864  57.9756110  36.6359981  41.9837219
  58.1919724  37.5184619  41.6826047  57.4950177  36.2446194  41.2542861
  52.7155331  39.5945694  48.5607963  52.5699912  39.9085997  49.4532245
  52.2380535  40.2130595  48.0078862  54.5751714  36.5848242  48.6088853
  54.5613283  35.6889335  48.2721151  55.2924142  36.5918906  49.2427139
  56.4277845  37.0185582  50.6541980  56.1695623  37.9402653  50.6526311
  55.8962885  36.6216017  51.3442444  61.3724034  50.1236369  43.4332066
  61.5460911  49.5582792  42.6805918  61.8652925  50.9237264  43.2511556
  47.1900994  42.1351039  51.4995624  46.6454462  42.9110847  51.6315899
  48.0680343  42.4821843  51.3414746  53.9788610  35.4662622  43.8776423
  54.1004521  34.5379269  44.0767310  53.6890653  35.4801308  42.9654738
  56.8479801  33.1517533  47.0143143  56.8701497  33.2156866  46.0595122
  57.2647860  32.3122042  47.2083649  67.2263425  42.8872792  45.0522365
  67.6694571  42.1380118  44.6541489  66.3489935  42.8782929  44.6696097
  62.3599206  49.4403134  40.5328964  63.0550111  50.0609827  40.7516278
  62.7022356  48.5898485  40.8081342  47.9767015  41.2620935  54.3925781
  47.2348751  41.4103570  54.9790412  47.6559760  41.5229200  53.5292531
  64.2590629  46.8902839  42.0616295  64.7841953  47.2290112  41.3365615
  64.1712982  45.9549855  41.8779429  55.9210678  50.8036913  54.1906171
  56.2297805  50.5586060  55.0628871  56.7186160  51.0083552  53.7025041
  55.9431290  52.9574823  46.4211548  55.5036280  52.4651201  47.1144405
  56.6939407  52.4147790  46.1803623  48.4223629  49.1486364  46.4236176
  49.2481649  48.8490135  46.0434819  48.0717681  48.3793986  46.8725965
  53.3905162  48.5012832  48.4933849  52.7685172  47.8383537  48.1936077
  54.0610029  48.5273964  47.8107497  46.6232234  47.0672690  47.3825109
  45.7864142  46.6394864  47.2009111  46.5955880  47.2605133  48.3195901
  53.4629690  36.9794620  58.0866356  53.5117845  37.8556743  57.7044125
  54.0052204  36.4372013  57.5137999  64.0682411  44.3728209  54.6800221
  64.1180415  44.2078217  55.6215744  63.9596334  43.5055468  54.2898102
  52.9518669  47.0516755  41.9692310  53.1006790  47.7352220  41.3158983
  53.7585113  47.0321845  42.4841766  61.3586173  40.3559137  55.9959528
  62.2596036  40.2165602  55.7043526  61.4334147  40.5213592  56.9357705
  55.6928978  37.7325992  54.8412714  54.8232288  38.0259558  54.5695303
  55.9288459  38.3166437  55.5619978  65.5700607  46.7925151  54.9242243
  65.2785416  47.1555132  55.7605704  64.9572739  46.0792159  54.7455575
  66.7696290  44.3578031  47.4444813  67.6043181  44.7967835  47.6082373
  66.9055418  43.8816684  46.6253059  63.8187796  41.9157766  53.3922301
  64.2941917  42.1085412  52.5841152  62.8953361  41.9716951  53.1465684
  50.7071302  43.0781933  42.9753379  50.4617344  42.1744263  43.1733589
  50.8767217  43.0799083  42.0332857  58.3968012  33.9505609  52.3578135
  58.9149956  34.6866636  52.0324623  58.0423145  34.2569602  53.1924894
  58.6480606  30.3705892  47.8779031  58.9282360  29.7029081  48.5039458
  59.4331213  30.5634987  47.3653695  56.4514075  49.5464886  39.4404057
  55.8788042  50.1655073  38.9874529  57.0246868  50.0964247  39.9743979
  62.5189465  38.7923526  51.6250606  63.4706887  38.8921623  51.6462830
  62.3492915  38.0001794  52.1348691  60.5403844  35.8779109  51.8110007
  59.9453776  36.1584122  51.1156496  60.2553541  36.3673010  52.5826748
  59.6711335  49.8302036  40.5712640  60.6042008  49.7647597  40.7745515
  59.5834547  50.6658303  40.1127172  62.2999351  49.1467906  37.5316587
  62.2212983  48.8127770  38.4252345  63.1209018  49.6389674  37.5308060
  64.9977542  42.0129645  50.7392906  64.9653862  41.0745646  50.9252590
  65.6078166  42.0913682  50.0058731  56.8360873  40.8825698  36.7820110
  57.7819978  40.7531906  36.8508528  56.4575118  40.1440360  37.2589538
  65.1472031  38.8040689  50.7851189  64.6311079  38.0199145  50.5981118
  66.0311979  38.4759405  50.9497709  62.8082758  32.5481704  46.7447002
  62.6107579  32.2396793  47.6290334  63.4182463  33.2743343  46.8744932
  68.8969389  41.2153515  50.4773394  68.1702553  41.0809480  49.8689885
  68.4816676  41.5230343  51.2830112  56.7199566  44.9343444  58.2420767
  57.6402575  45.1122043  58.4360813  56.6849149  43.9899490  58.0900466
  55.0203790  38.8075675  36.7174995  54.1135246  38.5108787  36.7937709
  55.2979771  38.5105493  35.8509281  45.9381731  40.1282038  47.1674042
  45.6184515  39.2747346  46.8748416  45.3915159  40.3430616  47.9232009
  49.7161638  42.8444479  50.8843548  49.9347648  43.7761587  50.9031582
  50.1287412  42.4852454  51.6698352  56.6365856  33.3512564  42.8719236
  55.8266584  33.0059649  43.2474483  57.3250273  33.0420108  43.4606848
  58.5656404  32.4290611  44.4943533  59.1187443  32.8486065  45.1533556
  58.8026491  31.5026359  44.5366489  54.5889504  38.4177685  60.2746297
  54.4886231  39.3672042  60.2058388  54.3711046  38.0895924  59.4022367
  53.7902575  35.6662610  36.8586974  54.6521739  35.9917508  37.1182792
  53.9752919  34.8794106  36.3460040  45.8069991  43.7484950  49.1367163
  45.1133462  43.3338902  48.6237118  46.5542982  43.7905486  48.5400582
  61.9435211  34.5391136  44.0022197  61.3633881  35.1975940  43.6200250
  61.6771144  33.7168481  43.5909615  60.3938778  33.9396194  46.2043518
  60.8938556  34.0512729  45.3957837  61.0374386  33.6357247  46.8444326
  54.4520774  41.8474824  59.0911359  53.9687855  42.6475184  59.2975248
  54.5381713  41.8582769  58.1378803  50.3794111  45.7379358  51.1279792
  51.3337365  45.7063301  51.0609724  50.1806635  45.2769982  51.9430018
  50.9693493  44.3080474  53.6950590  51.7886382  44.8024553  53.7185427
  51.2430301  43.3912443  53.6668158  60.7260089  36.6991227  43.0578546
  59.8385945  36.9840877  42.8398740  61.1414079  36.5384990  42.2105823
  64.0774626  36.7237748  46.7732885  64.8535016  37.2134200  47.0457502
  63.3522760  37.1495802  47.2304754  66.5147184  37.4365367  47.8306825
  67.1091675  37.1961103  47.1200134  66.5873768  36.7172498  48.4580362
  48.7344340  51.2798978  48.1449990  48.5998808  50.5199379  47.5787988
  48.3176402  52.0039878  47.6778779  59.8703303  46.4635901  37.1526566
  60.5739153  46.6685904  37.7684221  59.1465952  47.0312663  37.4175649
  60.7001113  42.2145763  43.2728836  60.6436315  42.6714314  42.4336468
  61.2529456  41.4536447  43.0951679  64.5105919  38.0035495  44.0978955
  64.2542853  37.6032130  44.9287163  63.8858787  38.7179289  43.9729094
  68.8218257  40.7431568  46.6050247  68.2617815  40.8124757  47.3781809
  68.2161760  40.5672552  45.8849743  51.8913466  52.1768295  48.3568433
  51.7745850  53.1213727  48.2547123  51.0705912  51.8741856  48.7454232
  61.7790000  46.9018431  39.2025026  62.6135604  46.4699629  39.0202500
  61.6174343  46.7300444  40.1301920  61.4335893  43.4050544  40.5681365
  61.3784696  43.2394815  39.6269809  60.8081948  44.1126577  40.7243555
  46.2228408  38.6418608  54.3942787  46.8687271  38.1317562  54.8830012
  46.0145559  39.3787290  54.9686212  58.7481800  45.7099456  59.8934928
  59.6172959  45.8840108  59.5321563  58.2688551  46.5293873  59.7710657
  54.7432018  32.9058653  40.1466683  54.7310688  33.8500493  40.3034954
  55.6355440  32.7228798  39.8526145  52.9167980  52.8296557  51.5724361
  53.8195227  52.8620167  51.8890856  52.6905350  51.8997008  51.5870697
  54.6721582  51.5827543  48.2334440  53.7217213  51.5829405  48.1198812
  54.9754068  50.8360278  47.7170475  58.5584137  29.5001430  44.4012620
  57.7916533  28.9459916  44.5469303  58.9694842  29.5723298  45.2626772
  50.5625899  35.7886225  58.4917801  51.4257360  35.4323030  58.7021126
  49.9891309  35.4500120  59.1793206  67.2163982  57.3715510  49.2341727
  66.8782493  57.2556575  48.3462262  68.0853750  56.9706675  49.2142733
  63.0750797  59.2250986  45.2238618  62.5115663  59.1340923  44.4554906
  62.9603192  58.4050891  45.7041111  60.6215229  60.7202178  48.0622839
  61.4136521  60.3793003  47.6469138  60.8611880  60.8297153  48.9824992
  62.5805983  59.9811091  40.9340217  63.3536859  59.4340078  40.7953093
  62.9331382  60.8455340  41.1454679  64.9172261  56.1403757  38.5658667
  65.1697782  55.6185279  37.8042130  63.9796820  55.9769903  38.6685351
  64.6368550  58.0431863  40.7683042  64.5204808  57.3676767  41.4364126
  64.7470810  57.5564237  39.9515195  66.9800091  57.5042010  44.4729731
  66.6158298  56.9772631  45.1842653  67.8367207  57.1140479  44.2996217
  66.6205578  52.5331910  39.4691080  66.7879980  53.4012146  39.8361551
  66.4302747  52.6959192  38.5452369  62.8293392  57.4462686  47.1693615
  61.9043889  57.3138900  47.3771306  63.0777806  58.2256905  47.6663557
  66.5994799  54.9889568  40.4537747  66.4794424  55.4346618  41.2923227
  65.9047387  55.3374885  39.8951285  60.1902203  57.0895959  48.0037404
  60.3194585  57.3430438  48.9176815  59.5099655  57.6823667  47.6842059
  63.3501490  59.7282749  48.8761511  63.9202847  60.1570017  48.2378995
  63.9409602  59.4465333  49.5745696  65.3946295  56.3034420  42.7471312
  66.0970338  56.7555463  43.2145239  65.0626924  55.6618238  43.3751206
  59.1371629  54.5617972  48.0488446  58.3470683  54.8175501  47.5728557
  59.6282876  55.3766310  48.1540487  61.0886374  54.9262552  45.0071923
  60.2917538  55.0381246  45.5255418  60.8611967  55.2649204  44.1412813
  57.4209332  54.8148463  50.4803437  57.6717370  55.6995473  50.7461013
  57.9568880  54.6353064  49.7078529  60.0869457  60.6350800  43.3961343
  60.5993978  61.4294051  43.5466907  60.7392170  59.9377091  43.3294944
  58.0518374  58.9639455  44.1720913  58.8893596  59.3736463  43.9554621
  58.2296642  58.0238897  44.1421107  67.5329917  51.4764236  44.9189985
  66.6771513  51.0871086  44.7395623  67.9456869  51.5556197  44.0589770
  65.3071950  49.0949309  48.3247726  66.1724946  48.8992118  47.9653616
  65.3749458  48.8659661  49.2517083  62.9134269  51.3251517  45.6964093
  63.4878020  51.1026698  44.9637286  63.5005251  51.3940211  46.4492694
  63.2403856  53.3555978  39.7159978  62.4041168  53.6930664  40.0369253
  63.1008625  53.2204958  38.7787115  65.2156936  48.1992766  44.4239162
  64.5621349  47.8841783  43.7995777  65.1737410  47.5768506  45.1498985
  66.3268141  58.4812061  36.3392454  65.4195203  58.2501314  36.5383603
  66.8239173  57.6849680  36.5266436  68.4494677  54.6874699  48.7486810
  67.5317238  54.9089646  48.5908498  68.8654820  54.7621010  47.8898517
  67.5056375  58.5824656  40.8616445  66.5967594  58.2983689  40.9588914
  67.5351458  59.0023734  40.0019751  58.0744545  56.3030170  44.8431647
  57.8768945  55.7099531  44.1182713  57.5191209  55.9982380  45.5607586
  66.0541269  56.1953276  46.9626240  66.1089878  55.2427113  46.8868717
  65.2432471  56.3512715  47.4467538  63.9933629  54.8130336  44.7216619
  63.1801494  55.1124507  45.1281811  64.4892623  54.4186025  45.4391101
  63.4847703  52.3848692  50.3377854  64.1247083  52.2437451  49.6400817
  62.6525234  52.0983205  49.9616456  64.2608007  61.6851122  46.4512846
  65.0548606  61.1901442  46.2495421  63.5499700  61.1568985  46.0880552
  60.5690771  55.8294204  42.5272599  59.6388359  55.7678659  42.7442561
  60.6648243  55.3070157  41.7309240  60.4876320  52.3549017  45.1150841
  60.7483137  53.2694350  45.0060001  61.3093492  51.8873459  45.2647453
  61.9601245  53.7686774  52.2849665  62.6324298  53.5604136  51.6362314
  61.1331032  53.5708860  51.8454897  63.1142236  53.2003205  36.9157885
  62.2371702  53.0792006  36.5520132  63.5899989  52.4089284  36.6636774
  54.6344376  57.9880365  47.0099392  55.3215416  57.6742095  46.4220407
  54.4792505  58.8921730  46.7366644  59.4379098  52.8770562  51.4384416
  59.3537287  52.2696231  50.7034826  58.6161805  53.3679580  51.4393912
  66.1937781  53.5041508  46.5326296  65.8235568  52.9512549  47.2207201
  66.6896873  52.8999642  45.9801296  54.2112352  56.0680958  49.2816859
  54.2496452  55.5344549  50.0753977  53.7052645  55.5416164  48.6627836
  61.5903114  50.9145499  52.7779402  61.6544441  51.7760330  52.3656799
  61.5270235  50.3019501  52.0451760  57.8420930  54.7945061  42.3570791
  58.1374371  53.8855739  42.3037844  56.9408966  54.7732800  42.0351793
  61.3715177  52.8701057  48.3398339  60.6501763  53.4837025  48.2005813
  62.1608433  53.4058822  48.2614985  59.5708771  52.4759158  42.4810116
  59.2421478  51.5956537  42.2985222  59.9248142  52.4206827  43.3686505
  62.6850595  52.7632128  42.8485594  63.0246667  53.2918049  42.1264202
  63.1322715  53.1012534  43.6244160  65.3794035  51.1469179  52.2988662
  65.0390856  50.3476992  52.7009341  64.6733042  51.4470890  51.7265495
  66.0310507  48.2318491  50.7515985  66.8536576  47.7578969  50.6294875
  66.2748571  49.0108975  51.2514671  64.6718742  51.2606750  41.0478886
  65.3927104  51.6388002  40.5442603  64.0484046  51.9795626  41.1513864
  68.8149865  51.9651899  41.9837219  69.0313479  52.8476537  41.6826047
  68.3343932  51.5738112  41.2542861  63.5549086  54.9237612  48.5607963
  63.4093667  55.2377915  49.4532245  63.0774290  55.5422512  48.0078862
  65.4145469  51.9140160  48.6088853  65.4007038  51.0181253  48.2721151
  66.1317897  51.9210824  49.2427139  67.2671600  52.3477500  50.6541980
  67.0089377  53.2694571  50.6526311  66.7356640  51.9507935  51.3442444
  58.0294748  57.4642956  51.4995624  57.4848216  58.2402764  51.6315899
  58.9074098  57.8113761  51.3414746  64.8182365  50.7954540  43.8776423
  64.9398276  49.8671186  44.0767310  64.5284407  50.8093226  42.9654738
  67.6873555  48.4809451  47.0143143  67.7095252  48.5448784  46.0595122
  68.1041614  47.6413959  47.2083649  59.2617384  64.4778281  46.4236176
  60.0875404  64.1782053  46.0434819  58.9111436  63.7085904  46.8725965
  57.4625989  62.3964608  47.3825109  56.6257897  61.9686782  47.2009111
  57.4349634  62.5897051  48.3195901  61.5465057  58.4073850  42.9753379
  61.3011099  57.5036180  43.1733589  61.7160971  58.4091001  42.0332857
  60.8160704  54.1402208  40.4739540  60.1229949  54.2146563  39.8179576
  60.5712456  53.3762552  40.9961057  67.6754628  56.2117616  36.7820110
  68.6213732  56.0823824  36.8508528  67.2968873  55.4732278  37.2589538
  65.8597545  54.1367592  36.7174995  64.9529000  53.8400705  36.7937709
  66.1373526  53.8397410  35.8509281  56.7775485  55.4573956  47.1674042
  56.4578270  54.6039264  46.8748416  56.2308913  55.6722534  47.9232009
  60.5555393  58.1736397  50.8843548  60.7741403  59.1053505  50.9031582
  60.9681167  57.8144371  51.6698352  67.4759611  48.6804482  42.8719236
  66.6660339  48.3351567  43.2474483  68.1644028  48.3712026  43.4606848
  64.6296329  50.9954528  36.8586974  65.4915493  51.3209426  37.1182792
  64.8146674  50.2086024  36.3460040  56.6463745  59.0776867  49.1367163
  55.9527217  58.6630820  48.6237118  57.3936736  59.1197404  48.5400582
  58.5600488  59.0095121  47.0133178  58.5371176  59.1082808  46.0615061
  58.8701124  59.8560272  47.3350344  57.0622162  53.9710526  54.3942787
  57.7081026  53.4609480  54.8830012  56.8539313  54.7079208  54.9686212
  65.5825773  48.2350571  40.1466683  65.5704442  49.1792411  40.3034954
  66.4749194  48.0520716  39.8526145  31.8420429  -1.2220421  30.8273185
  31.7644458  -0.2712596  30.9061665  31.2382072  -1.5674549  31.4848111
  29.4807258   1.5264973  34.9721387  29.7203856   2.1583497  35.6500405
  28.6376455   1.1753013  35.2586746  29.9552090  -2.4487025  32.3020165
  29.2862466  -1.9640897  31.8184205  29.8164960  -2.2017804  33.2163544
  34.0957359  -0.4143281  38.9002824  34.6475667  -0.2511660  39.6651909
  34.4363553   0.1761157  38.2282848  34.2643782  -0.6946890  33.1456854
  33.8248773  -1.1870511  33.8389711  35.0151899  -1.2373922  32.9048930
  27.0556832  -2.3722735  34.8695297  26.9211300  -3.1322334  34.3033295
  26.6388894  -1.6481835  34.4024086  30.2125958  -1.4753418  35.0813740
  30.0958342  -0.5307985  34.9792430  29.3918404  -1.7779856  35.4699539
  31.2380472  -0.8225156  38.2969668  32.1407719  -0.7901546  38.6136163
  31.0117842  -1.7524705  38.3116004  48.7286768   3.7666369  36.0225509
  49.3665178   3.6473116  35.3188849  48.6107611   4.7147213  36.0813461
  45.5376474   3.7193797  35.9587034  45.1994986   3.6034862  35.0707569
  46.4066242   3.3184962  35.9388040  41.3963290   5.5729274  31.9483925
  40.8328155   5.4819210  31.1800212  41.2815685   4.7529178  32.4286417
  46.0196257   4.8728649  41.9173239  46.0084898   4.4781447  41.0453743
  46.1816896   4.1394721  42.5107011  38.9427722   7.0680465  34.7868145
  39.7349014   6.7271290  34.3714444  39.1824372   7.1775440  35.7070298
  46.9762848   9.2400241  27.2598390  46.3250828   9.8254322  26.8732403
  47.7707211   9.7706436  27.3193427  40.9018476   6.3289378  27.6585524
  41.6749352   5.7818365  27.5198400  41.2543874   7.1933628  27.8699985
  42.7403518   7.6565761  40.8652423  42.4493384   8.5611391  40.7499090
  43.3760503   7.6982288  41.5796493  43.6659725   5.0342609  37.4553783
  44.2623297   4.8098632  36.7410746  43.7234697   4.2927355  38.0579231
  43.2384753   2.4882045  25.2903974  43.4910274   1.9663566  24.5287437
  42.3009312   2.3248190  25.3930657  48.4538114   6.9290673  27.7967374
  47.8183947   7.0025300  28.5088279  48.1235520   7.5184272  27.1186453
  42.9581042   4.3910150  27.4928349  42.8417300   3.7155054  28.1609433
  43.0683302   3.9042524  26.6760502  45.3012583   3.8520298  31.1975038
  44.9370790   3.3250919  31.9087960  46.1579699   3.4618767  31.0241523
  47.6993403   7.3427176  37.8602217  47.3994126   8.2452215  37.7518024
  47.3544463   7.0759359  38.7123370  41.1505885   3.7940973  33.8938921
  40.2256381   3.6617187  34.1016613  41.3990298   4.5735192  34.3908864
  38.5114696   3.4374247  34.7282710  38.6407077   3.6908725  35.6422122
  37.8312147   4.0301955  34.4087365  42.6814183  14.1071497  30.8273185
  42.6038213  15.0579322  30.9061665  42.0775827  13.7617369  31.4848111
  43.4277785   4.0884815  43.0452519  44.1692469   4.6269859  42.7687342
  42.7214771   4.7151104  43.2024070  48.9033125   6.2313956  41.6424680
  49.3116481   5.7896366  40.8979312  48.1810386   5.6566583  41.8958873
  49.2261939   6.7915146  35.3976969  48.5970802   6.9560861  34.6953037
  48.8387601   7.2056756  36.1687933  53.1051171   7.7269584  32.7521333
  52.4202209   8.1068486  32.2018366  53.1895021   8.3364911  33.4853280
  50.3602103   5.3729543  39.3516676  50.5718998   6.0161303  38.6751057
  50.3131851   4.5391860  38.8838606  44.7789901   6.5289554  32.6627054
  45.2428247   6.8077257  31.8731676  44.5146699   5.6272999  32.4800145
  41.6713982   6.0761036  35.6006817  42.2415339   6.5048304  34.9624302
  42.2622094   5.7943621  36.2991003  43.7158787   2.6512707  29.4716619
  44.4182831   3.1033751  29.9390545  43.3839416   2.0096526  30.0996512
  42.1639149   1.2424463  43.8467829  41.5337809   1.9240744  44.0803225
  42.0575237   1.1307545  42.9020967  37.4584121   0.9096260  34.7733753
  36.6683175   1.1653788  34.2973863  37.9495369   1.7244597  34.8785793
  51.4747931   8.2501499  37.5239034  52.2965375   7.8481686  37.2421715
  51.4710334   8.1469733  38.4755149  39.4098867   1.2740839  31.7317229
  38.6130030   1.3859533  32.2500725  39.1824459   1.6127491  30.8658120
  45.2404534   7.7985542  39.6799744  45.3048967   8.2605949  40.5157916
  44.5315458   7.1682907  39.8082054  35.7421824   1.1626750  37.2048743
  35.9929863   2.0473760  37.4706319  36.2781373   0.9831351  36.4323835
  44.9552552   9.4653649  29.5478724  44.8198227  10.3105185  29.9763572
  45.4962364   9.6672927  28.7844658  38.4081949   6.9829088  30.1206649
  38.9206470   7.7772338  30.2712214  39.0604662   6.2855378  30.0540251
  40.2176834  10.0994844  32.2029403  40.3943462  11.0212808  32.0150387
  41.0133668   9.7853263  32.6323782  39.5029191   2.1459476  42.0791566
  39.3882706   1.2444733  42.3798665  38.6473708   2.3923172  41.7276382
  46.5821028  10.0877216  43.6779066  46.1384883   9.3013595  43.3599971
  47.2438242  10.2756366  43.0122957  41.3408150  11.6173018  38.2039745
  41.8915575  11.4890081  37.4316739  40.5019625  11.9167907  37.8534638
  48.6802266  10.3680016  41.7060468  48.6620742  11.1888897  41.2140737
  49.6022186  10.2434091  41.9310609  45.1375321   7.8824145  42.5483976
  45.6703657   7.1212434  42.3183284  44.6089402   7.5897797  43.2908131
  36.3730866   5.3117742  30.8966220  37.2106088   5.7214750  30.6799928
  36.5509134   4.3717184  30.8666414  53.2429572   5.7325177  28.5203226
  52.4659015   5.3936337  28.0758388  53.9221053   5.7377800  27.8458191
  46.5028033   7.0110138  30.0602788  45.9749395   6.2762897  29.7476026
  46.0015536   7.7884814  29.8142756  51.4820879   5.2059158  35.1769834
  50.8244554   5.8958420  35.2649963  52.2861278   5.5955590  35.5203821
  44.6480633   4.8290348  23.0637761  43.7407695   4.5979602  23.2628910
  45.1451665   4.0327967  23.2511743  47.5548712  13.5387855  25.9834447
  46.8810411  13.8419552  26.5919405  47.9414534  14.3416936  25.6339904
  45.8268867   4.9302943  27.5861751  44.9180086   4.6461976  27.6834221
  45.8563951   5.3502022  26.7265058  51.0588134   8.5409532  31.3552919
  50.6050461   7.7000442  31.4118109  50.4282101   9.1770931  31.6927699
  49.5021074  10.3786029  32.2902737  49.7944048  10.9391086  31.5715103
  50.0119694  10.6714590  33.0455896  36.3957037   2.6508457  31.5676953
  36.1981437   2.0577818  30.8428020  35.8403701   2.3460667  32.2852892
  44.3753761   2.5431564  33.6871547  44.4302371   1.5905400  33.6114023
  43.5644963   2.6991003  34.1712845  45.5244955   6.4711687  24.9249830
  45.0864385   5.7547546  24.4655467  46.2655396   6.6987801  24.3634921
  44.4654699  11.1566380  33.3796190  44.4230878  11.3827227  32.4504722
  45.3817398  10.9229755  33.5281991  53.6687449   6.8145411  35.9937420
  54.1023956   6.7220700  36.8420474  54.3819030   6.7902911  35.3557436
  42.5820499   8.0329409  33.1758153  43.3761098   7.5379729  32.9740728
  41.8712192   7.5047272  32.8125858  47.4015344  10.4147505  37.5270520
  47.4552366  10.9838441  38.2948236  46.5330125  10.5849390  37.1624558
  38.8903263   2.1772491  29.2517906  37.9600851   2.1156947  29.4687868
  38.9860735   1.6548444  28.4554547  54.5302999   6.8569111  38.5270305
  54.7238889   7.7614922  38.7729580  54.4303617   6.3976530  39.3608890
  49.5918107   7.0075854  44.1011186  49.4403614   6.7786406  43.1841270
  49.5822787   7.9646456  44.1142531  46.3603444   4.5807767  39.0857452
  47.2895504   4.7318926  38.9126420  45.9394474   4.6691788  38.2306099
  45.1591775   8.6058431  36.8555990  45.0202861   8.2377216  37.7281928
  44.3706372   9.1206071  36.6839948  45.7539927  13.7067528  28.1981526
  45.9291683  13.2355571  29.0127149  45.0672715  14.3333294  28.4262787
  46.7096991   7.9840034  34.2444828  46.3746823   7.9440804  35.1402478
  46.2100936   7.3184750  33.7715238  40.6841235   3.3907664  39.7697409
  40.5461033   2.6587903  40.3708948  41.5946158   3.3016564  39.4881597
  49.6456182   5.3296068  24.5181887  49.0285353   4.6042896  24.4214940
  49.1772671   6.0905429  24.1748962  43.3123535   3.1027623  39.2581089
  44.0223154   2.4620816  39.2167707  43.2692843   3.3540518  40.1807269
  51.3010314  10.0394977  42.1787668  51.2422860   9.3554197  41.5118251
  51.7029832  10.7813967  41.7268294  40.3201013  16.8556891  34.9721387
  40.5597611  17.4875415  35.6500405  39.4770209  16.5044931  35.2586746
  51.3027721   8.0034561  40.4101647  50.4154500   7.6660482  40.5328046
  51.8726272   7.2717592  40.6470413  32.9556868   4.3358652  33.7344699
  33.6427908   4.0220382  33.1465714  32.8004997   5.2400017  33.4611950
  44.8328875  12.6636013  37.3762891  44.7599046  13.4690984  37.8882195
  44.3906268  12.8627979  36.5510912  44.6218654  11.9007783  30.8865712
  43.8386176  12.4429463  30.9803937  45.3211399  12.4181763  31.2859953
  47.2927558  12.5622847  39.5321049  48.0055530  13.1970312  39.4596951
  46.8017587  12.6586713  38.7161051  49.0145085   6.4674100  31.1038341
  48.0801364   6.5875562  30.9343045  49.1921754   5.5646566  30.8398351
  42.3439472  10.3117290  40.3526620  43.0448931  10.9453773  40.5056014
  41.8734587  10.6532022  39.5922259  50.4693868   8.6535240  28.6374527
  50.7453711   8.5391835  29.5468401  49.5998366   8.2552725  28.5986700
  47.1047932  12.9021591  32.2807341  47.2870326  12.0843247  32.7435093
  47.9280918  13.1189283  31.8432231  47.4390097  11.8289776  29.5422389
  47.9677863  11.3182231  28.9292551  47.7018317  11.5132306  30.4067922
  46.1928331   3.6081709  44.6645208  45.5168968   3.5075838  45.3347583
  47.0155965   3.4520923  45.1281205  37.9407190   9.8453645  37.2857723
  38.5260627   9.0997333  37.4185627  37.7432028  10.1557602  38.1694387
  40.7945845  12.8804893  32.3020165  40.1256220  13.3651021  31.8184205
  40.6558715  13.1274113  33.2163544  32.5324844   2.4159246  36.0062166
  32.5708944   1.8822836  36.7999284  32.0265137   1.8894451  35.3873143
  44.9351114  14.9148636  38.9002824  45.4869422  15.0780258  39.6651909
  45.2757307  15.5053074  38.2282848  49.7861988   9.7409894  44.7551478
  50.3301892  10.3539852  44.2606433  49.2048833  10.2989472  45.2718491
  36.1633422   1.1423348  29.0816097  36.4586863   0.2334026  29.0283151
  35.2621458   1.1211087  28.7597100  48.0719501  12.8630612  35.8866506
  47.9470640  12.0620352  35.3777451  48.7298592  13.3576805  35.3980476
  50.1354409  10.6639632  37.5146056  49.1884745  10.5444983  37.4424383
  50.4837182   9.7762130  37.5972317  47.1400843  10.4592348  33.7150408
  46.9925805   9.5309056  33.8957978  47.9654336  10.4812439  33.2307483
  50.7434964  11.2820907  34.8015281  51.6681512  11.0763768  34.6639732
  50.5750268  11.0337308  35.7104622  41.8761578   1.2715899  35.2853270
  41.7306159   1.5856202  36.1777551  41.3986782   1.8900799  34.7324168
  50.5330281  11.8006574  30.1577372  50.7067158  11.2352997  29.4051225
  51.0259172  12.6007469  29.9756862  36.3507240   3.8121243  38.2240931
  35.8060708   4.5881051  38.3561205  37.2286590   4.1592048  38.0660052
  51.5205453  11.1173339  27.2574270  52.2156358  11.7380031  27.4761585
  51.8628603  10.2668690  27.5326648  37.1373262   2.9391140  41.1171088
  36.3954998   3.0873775  41.7035718  36.8166006   3.1999405  40.2537837
  53.4196876   8.5673044  28.7861601  53.9448200   8.9060317  28.0610921
  53.3319229   7.6320060  28.6024736  45.0816925  12.4807118  40.9151478
  45.3904051  12.2356265  41.7874177  45.8792407  12.6853756  40.4270348
  45.1037537  14.6345028  33.1456854  44.6642527  14.1421406  33.8389711
  45.8545654  14.0917995  32.9048930  37.5829876  10.8256568  33.1481483
  38.4087896  10.5260340  32.7680126  37.2323928  10.0564191  33.5971271
  42.5511409  10.1783037  35.2179156  41.9291418   9.5153742  34.9181384
  43.2216276  10.2044169  34.5352804  35.7838481   8.7442895  34.1070416
  34.9470389   8.3165069  33.9254417  35.7562126   8.9375338  35.0441207
  53.1090782   9.2005948  44.0912799  52.3186326   9.1830087  43.5517299
  52.8724137   9.7394242  44.8461836  53.2288657   6.0498414  41.4045528
  53.2786662   5.8848422  42.3461051  53.1202581   5.1825673  41.0143409
  42.1124916   8.7286960  28.6937617  42.2613036   9.4122424  28.0404289
  42.9191359   8.7092050  29.2087072  54.7306854   8.4695356  41.6487549
  54.4391662   8.8325336  42.4851010  54.1178985   7.7562364  41.4700881
  39.8677549   4.7552138  29.6998686  39.6223591   3.8514468  29.8978896
  40.0373463   4.7569288  28.7578164  39.1373196   0.4880495  27.1984847
  38.4442441   0.5624850  26.5424883  38.8924948  -0.2759161  27.7206364
  45.6120321  11.2235090  26.1649364  45.0394289  11.8425278  25.7119836
  46.1853115  11.7734452  26.6989286  48.8317581  11.5072241  27.2957946
  49.7648254  11.4417802  27.4990822  48.7440794  12.3428507  26.8372479
  51.4605598  10.8238111  24.2561894  51.3819229  10.4897975  25.1497652
  52.2815265  11.3159879  24.2553366  45.8805813   6.6113649  44.9666074
  46.8008822   6.7892248  45.1606120  45.8455396   5.6669695  44.8145773
  35.0987978   1.8052243  33.8919348  34.7790762   0.9517551  33.5993722
  34.5521406   2.0200821  34.6477316  38.8767885   4.5214684  37.6088855
  39.0953895   5.4531792  37.6276889  39.2893659   4.1622658  38.3943659
  34.9676238   5.4255155  35.8612470  34.2739709   5.0109107  35.3482424
  35.7149229   5.4675691  35.2645889  43.6127020   3.5245029  45.8156665
  43.1294102   4.3245389  46.0220554  43.6987959   3.5352974  44.8624109
  36.8812980   5.3573408  33.7378485  36.8583668   5.4561096  32.7860368
  37.1913617   6.2038559  34.0595651  39.5400358   7.4149563  37.8525099
  40.4943611   7.3833506  37.7855031  39.3412882   6.9540187  38.6675325
  40.1299740   5.9850679  40.4195897  40.9492629   6.4794758  40.4430734
  40.4036548   5.0682648  40.3913464  37.8950587  12.9569183  34.8695297
  37.7605055  12.1969584  34.3033295  37.4782649  13.6810083  34.4024086
  49.0309550   8.1406106  23.8771872  49.7345400   8.3456109  24.4929528
  48.3072198   8.7082868  24.1420956  41.0519713  13.8538500  35.0813740
  40.9352097  14.7983932  34.9792430  40.2312159  13.5512061  35.4699539
  50.9396247   8.5788636  25.9270332  51.7741851   8.1469834  25.7447807
  50.7780590   8.4070649  26.8547227  50.5942139   5.0820749  27.2926672
  50.5390943   4.9165020  26.3515116  49.9688195   5.7896782  27.4488861
  35.3834654   0.3188813  41.1188094  36.0293518  -0.1912233  41.6075319
  35.1751805   1.0557495  41.6931519  47.9088046   7.3869661  46.6180234
  48.7779206   7.5610313  46.2566869  47.4294798   8.2064078  46.4955964
  42.0774227  14.5066762  38.2969668  42.9801473  14.5390372  38.6136163
  41.8511597  13.5767213  38.3116004  43.8327829  13.2597748  34.9579747
  42.8823460  13.2599610  34.8444119  44.1360315  12.5130483  34.4415781
  59.5680522  19.0958287  36.0225509  60.2058932  18.9765034  35.3188849
  59.4501365  20.0439131  36.0813461  56.3770229  19.0485715  35.9587034
  56.0388740  18.9326779  35.0707569  57.2459997  18.6476880  35.9388040
  52.2357044  20.9021191  31.9483925  51.6721909  20.8111128  31.1800212
  52.1209439  20.0821096  32.4286417  56.8590012  20.2020567  41.9173239
  56.8478652  19.8073365  41.0453743  57.0210651  19.4686639  42.5107011
  49.7821476  22.3972383  34.7868145  50.5742768  22.0563207  34.3714444
  50.0218126  22.5067358  35.7070298  57.8156603  24.5692159  27.2598390
  57.1644583  25.1546239  26.8732403  58.6100966  25.0998354  27.3193427
  51.7412230  21.6581296  27.6585524  52.5143106  21.1110283  27.5198400
  52.0937629  22.5225545  27.8699985  53.5797273  22.9857678  40.8652423
  53.2887139  23.8903309  40.7499090  54.2154257  23.0274206  41.5796493
  54.5053479  20.3634527  37.4553783  55.1017052  20.1390549  36.7410746
  54.5628451  19.6219272  38.0579231  54.0778508  17.8173962  25.2903974
  54.3304029  17.2955483  24.5287437  53.1403067  17.6540108  25.3930657
  59.1221791  16.8209741  33.0978717  59.9084880  16.4029164  32.7469134
  59.3860495  17.7255833  33.2660365  59.2931868  22.2582591  27.7967374
  58.6577701  22.3317217  28.5088279  58.9629274  22.8476190  27.1186453
  64.5230218  16.7584974  34.0011696  65.2555390  16.1884191  34.2349525
  63.7669574  16.3706574  34.4418201  53.7974797  19.7202068  27.4928349
  53.6811055  19.0446972  28.1609433  53.9077057  19.2334442  26.6760502
  56.1406338  19.1812215  31.1975038  55.7764545  18.6542836  31.9087960
  56.9973453  18.7910684  31.0241523  62.0455638  10.4706548  38.4606304
  61.7138963  11.3401959  38.2367519  61.4501252  10.1542832  39.1400335
  55.7811825  14.2102115  26.1936387  55.9486227  15.0782351  26.5606858
  55.5908994  14.3729397  25.2697676  58.5387158  22.6719094  37.8602217
  58.2387881  23.5744133  37.7518024  58.1938217  22.4051277  38.7123370
  51.9899639  19.1232891  33.8938921  51.0650136  18.9909105  34.1016613
  52.2384052  19.9027110  34.3908864  61.9384302  15.1901634  35.5399654
  61.0301179  15.1217042  35.2458415  61.8871897  15.6673579  36.3681480
  55.7601045  16.6659772  27.1783053  55.6400671  17.1116823  28.0168534
  55.0653634  17.0145090  26.6196592  49.3508450  18.7666164  34.7282710
  49.4800831  19.0200643  35.6422122  48.6705902  19.3593872  34.4087365
  53.5207938  29.4363414  30.8273185  53.4431967  30.3871239  30.9061665
  52.9169581  29.0909287  31.4848111  56.0125167  16.6091280  43.4834552
  55.2358501  17.1685200  43.4737416  56.6515730  17.0948063  44.0049422
  63.8045948  13.3918072  37.3177528  63.1620328  13.6850606  36.6717323
  63.3000876  13.2770993  38.1230725  61.4586112  17.1381246  28.0063387
  62.3703968  17.3708632  27.8311085  60.9495759  17.7218290  27.4438466
  54.2671540  19.4176733  43.0452519  55.0086224  19.9561777  42.7687342
  53.5608525  20.0443022  43.2024070  59.7426879  21.5605873  41.6424680
  60.1510235  21.1188284  40.8979312  59.0204141  20.9858501  41.8958873
  56.0957949  16.4978480  39.0158237  56.9419144  16.9217894  39.1592886
  56.0356587  15.8412105  39.7096800  60.0655694  22.1207064  35.3976969
  59.4364556  22.2852778  34.6953037  59.6781356  22.5348674  36.1687933
  63.9444926  23.0561502  32.7521333  63.2595964  23.4360403  32.2018366
  64.0288775  23.6656829  33.4853280  59.2457395  14.1582849  40.6739411
  59.0018327  14.9124909  40.1373686  59.5217325  14.5368196  41.5086658
  61.1995857  20.7021461  39.3516676  61.4112753  21.3453221  38.6751057
  61.1525606  19.8683777  38.8838606  58.8022086  13.3139282  36.2553248
  57.9406565  13.6120535  36.5469986  58.8284521  13.5309680  35.3234281
  55.6183656  21.8581472  32.6627054  56.0822001  22.1369175  31.8731676
  55.3540454  20.9564917  32.4800145  52.5107737  21.4052954  35.6006817
  53.0809094  21.8340222  34.9624302  53.1015849  21.1235538  36.2991003
  54.5552542  17.9804625  29.4716619  55.2576585  18.4325668  29.9390545
  54.2233170  17.3388443  30.0996512  53.0032903  16.5716381  43.8467829
  52.3731564  17.2532662  44.0803225  52.8968991  16.4599463  42.9020967
  48.2977876  16.2388177  34.7733753  47.5076930  16.4945706  34.2973863
  48.7889123  17.0536515  34.8785793  62.3141685  23.5793416  37.5239034
  63.1359129  23.1773604  37.2421715  62.3104088  23.4761651  38.4755149
  50.2492621  16.6032756  31.7317229  49.4523784  16.7151451  32.2500725
  50.0218213  16.9419409  30.8658120  56.0798289  23.1277460  39.6799744
  56.1442721  23.5897867  40.5157916  55.3709213  22.4974825  39.8082054
  46.5815579  16.4918668  37.2048743  46.8323617  17.3765678  37.4706319
  47.1175127  16.3123269  36.4323835  55.7946306  24.7945567  29.5478724
  55.6591981  25.6397103  29.9763572  56.3356119  24.9964845  28.7844658
  52.2813646  10.8737147  46.2093080  51.8880592  10.3203346  46.8840724
  53.0979786  11.1847725  46.5999597  49.2475704  22.3121005  30.1206649
  49.7600224  23.1064255  30.2712214  49.8998417  21.6147296  30.0540251
  51.0570589  25.4286761  32.2029403  51.2337217  26.3504726  32.0150387
  51.8527422  25.1145181  32.6323782  55.1981607  12.2895026  43.8013336
  55.9391320  12.8902179  43.7217799  55.4299530  11.5472664  43.2431379
  50.3422945  17.4751393  42.0791566  50.2276460  16.5736651  42.3798665
  49.4867463  17.7215090  41.7276382  57.4214783  25.4169134  43.6779066
  56.9778637  24.6305512  43.3599971  58.0831996  25.6048284  43.0122957
  52.1801904  26.9464935  38.2039745  52.7309329  26.8181999  37.4316739
  51.3413380  27.2459824  37.8534638  59.5196021  25.6971934  41.7060468
  59.5014496  26.5180815  41.2140737  60.4415941  25.5726009  41.9310609
  55.9769075  23.2116063  42.5483976  56.5097412  22.4504351  42.3183284
  55.4483156  22.9189715  43.2908131  59.1438770   8.3176129  38.0777618
  58.8003039   9.2077771  38.0016728  59.5117733   8.1277787  37.2147203
  47.2124621  20.6409659  30.8966220  48.0499843  21.0506668  30.6799928
  47.3902888  19.7009102  30.8666414  59.1089053  18.3084740  26.5850053
  58.5935676  19.0789345  26.8238440  58.8366361  17.6349876  27.2083114
  56.6936164  13.1534441  31.6435291  55.8377760  12.7641291  31.4640930
  57.1063116  13.2326402  30.7835077  58.2235310  10.6880784  36.0426851
  57.7200106  10.6510919  35.2294656  58.5165917  11.5973527  36.1023508
  54.4678196  10.7719514  35.0493033  55.3331193  10.5762323  34.6898922
  54.5355705  10.5429866  35.9762390  64.0823327  21.0617095  28.5203226
  63.3052770  20.7228254  28.0758388  64.7614808  21.0669718  27.8458191
  58.8975356  16.1811832  28.4109834  58.5925491  16.4957981  29.2619977
  59.8505798  16.2593252  28.4537167  57.3421788  22.3402056  30.0602788
  56.8143149  21.6054815  29.7476026  56.8409290  23.1176732  29.8142756
  62.3214634  20.5351076  35.1769834  61.6638308  21.2250337  35.2649963
  63.1255033  20.9247508  35.5203821  52.0740515  13.0021722  32.4209400
  52.6484267  12.7796903  31.6882593  52.6611498  13.0710416  33.1738001
  61.1320093  18.8895449  33.2273776  61.6451974  19.5225441  33.7295486
  61.7821316  18.2896644  32.8617136  52.4010102  15.0326183  26.4405285
  51.5647415  15.3700869  26.7614560  52.2614872  14.8975163  25.5032422
  54.3763183   9.8762971  31.1484469  53.7227595   9.5611988  30.5241084
  54.3343657   9.2538711  31.8744292  55.4874388  20.1582266  23.0637761
  54.5801450  19.9271519  23.2628910  55.9845420  19.3619885  23.2511743
  58.3942467  28.8679773  25.9834447  57.7204166  29.1711470  26.5919405
  58.7808289  29.6708853  25.6339904  57.6100923  16.3644904  35.4732117
  56.6923485  16.5859851  35.3153805  58.0261067  16.4391215  34.6143824
  58.3935971  17.7636320  30.6034797  59.1407790  18.2757717  30.2941919
  58.6627561  17.4420373  31.4639190  56.6662621  20.2594861  27.5861751
  55.7573841  19.9753893  27.6834221  56.6957705  20.6793939  26.7265058
  61.8981889  23.8701450  31.3552919  61.4444216  23.0292360  31.4118109
  61.2675855  24.5062849  31.6927699  60.8414808  14.7993436  32.5853586
  60.1037565  14.2870822  32.9163829  61.0941582  14.3593818  31.7736863
  60.3414828  25.7077947  32.2902737  60.6337802  26.2683004  31.5715103
  60.8513449  26.0006508  33.0455896  47.2350792  17.9800375  31.5676953
  47.0375192  17.3869736  30.8428020  46.6797456  17.6752585  32.2852892
  55.2147515  17.8723481  33.6871547  55.2696125  16.9197318  33.6114023
  54.4038717  18.0282920  34.1712845  56.3638709  21.8003604  24.9249830
  55.9258139  21.0839463  24.4655467  57.1049150  22.0279719  24.3634921
  53.1539875  16.4900541  31.4461925  52.3407741  16.7894712  31.8527118
  53.6498870  16.0956230  32.1636408  55.3048453  26.4858298  33.3796190
  55.2624632  26.7119144  32.4504722  56.2211152  26.2521673  33.5281991
  58.7514087  16.9542365  40.2776819  59.1063475  17.1813839  41.1371285
  59.3986218  17.2860742  39.6554075  64.4811824  20.0760801  30.9826148
  64.3429723  20.2662397  30.0547338  64.1248043  20.8380184  31.4394199
  52.6453950  14.0618897  37.0623160  53.2853329  13.9207656  36.3646124
  51.8131481  13.7753410  36.6861762  64.5081204  22.1437328  35.9937420
  64.9417710  22.0512617  36.8420474  65.2212784  22.1194829  35.3557436
  53.4214254  23.3621327  33.1758153  54.2154852  22.8671647  32.9740728
  52.7105946  22.8339190  32.8125858  58.2409098  25.7439422  37.5270520
  58.2946121  26.3130359  38.2948236  57.3723880  25.9141308  37.1624558
  49.7297017  17.5064409  29.2517906  48.7994606  17.4448864  29.4687868
  49.8254489  16.9840361  28.4554547  49.6482567  14.0319222  31.8396147
  49.9089384  14.9464555  31.7305308  50.4699739  13.5643664  31.9892760
  51.1207492  15.4456979  39.0094972  51.7930545  15.2374341  38.3607621
  50.2937278  15.2479065  38.5700204  65.3696753  22.1861029  38.5270305
  65.5632643  23.0906840  38.7729580  65.2697371  21.7268448  39.3608890
  57.0233064  12.0718920  41.0260633  56.3760979  12.7708869  40.9325109
  57.7934079  12.5055064  41.3936881  60.4311862  22.3367772  44.1011186
  60.2797368  22.1078323  43.1841270  60.4216541  23.2938373  44.1142531
  57.1997198  19.9099685  39.0857452  58.1289258  20.0610844  38.9126420
  56.7788228  19.9983705  38.2306099  55.9985530  23.9350349  36.8555990
  55.8596616  23.5669133  37.7281928  55.2100126  24.4497988  36.6839948
  56.5933682  29.0359445  28.1981526  56.7685438  28.5647489  29.0127149
  55.9066470  29.6625212  28.4262787  57.5490745  23.3131952  34.2444828
  57.2140578  23.2732722  35.1402478  57.0494691  22.6476668  33.7715238
  51.5234989  18.7199582  39.7697409  51.3854787  17.9879821  40.3708948
  52.4339913  18.6308482  39.4881597  60.4849937  20.6587986  24.5181887
  59.8679107  19.9334814  24.4214940  60.0166425  21.4197346  24.1748962
  54.1517290  18.4319541  39.2581089  54.8616908  17.7912733  39.2167707
  54.1086598  18.6832436  40.1807269  62.1404068  25.3686894  42.1787668
  62.0816615  24.6846114  41.5118251  62.5423587  26.1105884  41.7268294
  52.8646224  15.4184759  41.0776728  52.3283581  14.9675497  41.7298324
  52.2762932  15.5530668  40.3347192  52.2748483  14.8773410  23.6403192
  51.3977949  14.7562211  23.2765438  52.7506236  14.0859489  23.3882080
  62.1421476  23.3326478  40.4101647  61.2548254  22.9952400  40.5328046
  62.7120027  22.6009510  40.6470413  43.7950623  19.6650570  33.7344699
  44.4821663  19.3512300  33.1465714  43.6398752  20.5691935  33.4611950
  48.5985345  14.5540767  38.1629722  48.5143534  13.9466436  37.4280132
  47.7768051  15.0449785  38.1639219  55.6722629  27.9927931  37.3762891
  55.5992801  28.7982902  37.8882195  55.2300022  28.1919896  36.5510912
  55.4612409  27.2299701  30.8865712  54.6779931  27.7721381  30.9803937
  56.1605154  27.7473680  31.2859953  58.7709059  13.0394330  33.5299918
  59.2677758  12.2864292  33.2100988  57.9996040  13.0758647  32.9643127
  66.6238816  18.7434696  35.1718209  66.6128692  19.6259411  34.8012142
  65.7556196  18.3906246  34.9772746  58.1321313  27.8914765  39.5321049
  58.8449285  28.5262229  39.4596951  57.6411341  27.9878631  38.7161051
  59.8538840  21.7966017  31.1038341  58.9195118  21.9167480  30.9343045
  60.0315508  20.8938484  30.8398351  55.3544028  15.1811713  33.2571602
  54.9841815  14.6282753  33.9452508  55.8503120  14.5769847  32.7046602
  63.2411391  17.6383337  31.6388375  63.7071843  18.4711328  31.5648678
  63.6918891  17.1728318  32.3433634  53.1833226  25.6409208  40.3526620
  53.8842686  26.2745691  40.5056014  52.7128341  25.9823940  39.5922259
  61.3087622  23.9827158  28.6374527  61.5847466  23.8683752  29.5468401
  60.4392121  23.5844643  28.5986700  61.2128054  10.0063924  35.6779276
  60.2991133  10.2368150  35.8461483  61.6421155  10.0902368  36.5293309
  60.9834512  18.1953816  38.1779170  60.3305962  18.4429723  37.5231623
  61.3614892  17.3817954  37.8441648  57.9441686  28.2313509  32.2807341
  58.1264081  27.4135165  32.7435093  58.7674672  28.4481201  31.8432231
  58.2783852  27.1581694  29.5422389  58.8071618  26.6474148  28.9292551
  58.5412071  26.8424224  30.4067922  57.0322085  18.9373627  44.6645208
  56.3562722  18.8367756  45.3347583  57.8549719  18.7812840  45.1281205
  48.7800944  25.1745563  37.2857723  49.3654381  24.4289251  37.4185627
  48.5825783  25.4849520  38.1694387  51.6339599  28.2096811  32.3020165
  50.9649975  28.6942938  31.8184205  51.4952469  28.4566031  33.2163544
  43.3718599  17.7451163  36.0062166  43.4102698  17.2114754  36.7999284
  42.8658892  17.2186369  35.3873143  55.7744868  30.2440554  38.9002824
  56.3263176  30.4072176  39.6651909  56.1151061  30.8344992  38.2282848
  50.7509361  12.5915704  39.5024708  50.8150688  13.4530535  39.0902106
  50.6876481  11.9789706  38.7697067  50.2261634  14.6638836  43.1497742
  50.8533673  14.2815914  43.7635267  49.3689553  14.4453038  43.5153435
  60.6255742  25.0701812  44.7551478  61.1695646  25.6831770  44.2606433
  60.0442587  25.6281390  45.2718491  47.0027177  16.4715266  29.0816097
  47.2980618  15.5625944  29.0283151  46.1015212  16.4503005  28.7597100
  58.9113255  28.1922530  35.8866506  58.7864395  27.3912269  35.3777451
  59.5692346  28.6868723  35.3980476  50.5321424  14.5471262  35.0643646
  49.8108009  15.1607230  34.9251119  51.3214679  15.0829027  34.9860292
  60.9748164  25.9931550  37.5146056  60.0278499  25.8736901  37.4424383
  61.3230937  25.1054048  37.5972317  53.3347737  11.8825689  41.3384298
  53.8582139  12.1287985  42.1010607  53.1160070  12.7145723  40.9187435
  48.7315018  14.1529363  29.2055422  48.4027724  13.2726742  29.0230528
  49.0854389  14.0977032  30.0931812  57.9794597  25.7884266  33.7150408
  57.8319559  24.8600973  33.8957978  58.8048090  25.8104357  33.2307483
  51.8456841  14.4402333  29.5730900  52.1852914  14.9688254  28.8509509
  52.2928962  14.7782739  30.3489467  61.5828719  26.6112825  34.8015281
  62.5075266  26.4055686  34.6639732  61.4144022  26.3629226  35.7104622
  54.5400282  12.8239384  39.0233968  54.1997102  12.0247197  39.4254648
  53.8339288  13.1241095  38.4510801  55.1916754   9.9088696  37.4761291
  56.0142823   9.4349174  37.3540182  55.4354817  10.6879180  37.9759978
  53.8324988  12.9376955  27.7724193  54.5533351  13.3158207  27.2687910
  53.2090293  13.6565831  27.8759171  57.9756111  13.6422104  28.7082525
  58.1919726  14.5246741  28.4071353  57.4950178  13.2508317  27.9788167
  52.7155333  16.6007817  35.2853270  52.5699913  16.9148120  36.1777551
  52.2380536  17.2192717  34.7324168  54.5751716  13.5910365  35.3334159
  54.5613284  12.6951458  34.9966457  55.2924144  13.5981029  35.9672445
  56.4277846  14.0247705  37.3787287  56.1695624  14.9464776  37.3771617
  55.8962887  13.6278140  38.0687751  61.3724035  27.1298492  30.1577372
  61.5460913  26.5644915  29.4051225  61.8652926  27.9299387  29.9756862
  47.1900995  19.1413161  38.2240931  46.6454463  19.9172969  38.3561205
  48.0680345  19.4883966  38.0660052  53.9788611  12.4724745  30.6021730
  54.1004523  11.5441391  30.8012617  53.6890654  12.4863431  29.6900045
  56.8479802  10.1579655  33.7388449  56.8701499  10.2218989  32.7840429
  57.2647861   9.3184164  33.9328956  67.2263426  19.8934915  31.7767672
  67.6694572  19.1442240  31.3786795  66.3489937  19.8845051  31.3941404
  62.3599208  26.4465256  27.2574270  63.0550112  27.0671949  27.4761585
  62.7022358  25.5960608  27.5326648  47.9767017  18.2683057  41.1171088
  47.2348753  18.4165693  41.7035718  47.6559761  18.5291323  40.2537837
  64.2590631  23.8964962  28.7861601  64.7841955  24.2352235  28.0610921
  64.1712983  22.9611977  28.6024736  55.9210679  27.8099036  40.9151478
  56.2297806  27.5648182  41.7874177  56.7186161  28.0145674  40.4270348
  55.9431291  29.9636945  33.1456854  55.5036282  29.4713324  33.8389711
  56.6939408  29.4209913  32.9048930  48.4223630  26.1548486  33.1481483
  49.2481650  25.8552258  32.7680126  48.0717682  25.3856109  33.5971271
  53.3905164  25.5074954  35.2179156  52.7685173  24.8445659  34.9181384
  54.0610030  25.5336086  34.5352804  46.6232235  24.0734813  34.1070416
  45.7864144  23.6456987  33.9254417  46.5955881  24.2667256  35.0441207
  53.4629691  13.9856742  44.8111662  53.5117847  14.8618865  44.4289432
  54.0052205  13.4434135  44.2383305  63.9484537  24.5297866  44.0912799
  63.1580080  24.5122005  43.5517299  63.7117891  25.0686159  44.8461836
  64.0682412  21.3790332  41.4045528  64.1180417  21.2140339  42.3461051
  63.9596335  20.5117591  41.0143409  52.9518670  24.0578878  28.6937617
  53.1006791  24.7414342  28.0404289  53.7585114  24.0383968  29.2087072
  61.3586174  17.3621260  42.7204834  62.2596037  17.2227725  42.4288832
  61.4334149  17.5275715  43.6603012  55.6928979  14.7388115  41.5658021
  54.8232289  15.0321681  41.2940609  55.9288460  15.3228560  42.2865284
  65.5700609  23.7987274  41.6487549  65.2785417  24.1617254  42.4851010
  64.9572740  23.0854282  41.4700881  66.7696291  21.3640153  34.1690120
  67.6043182  21.8029957  34.3327680  66.9055420  20.8878807  33.3498365
  63.8187797  18.9219888  40.1167607  64.2941918  19.1147534  39.3086459
  62.8953362  18.9779074  39.8710991  50.7071303  20.0844055  29.6998686
  50.4617345  19.1806385  29.8978896  50.8767218  20.0861206  28.7578164
  58.3968013  10.9567732  39.0823441  58.9149957  11.6928759  38.7569930
  58.0423146  11.2631725  39.9170200  49.9766951  15.8172413  27.1984847
  49.2836196  15.8916768  26.5424883  49.7318703  15.0532757  27.7206364
  58.6480607   7.3768014  34.6024338  58.9282361   6.7091203  35.2284764
  59.4331214   7.5697110  34.0899002  56.4514076  26.5527008  26.1649364
  55.8788043  27.1717195  25.7119836  57.0246870  27.1026370  26.6989286
  62.5189466  15.7985648  38.3495913  63.4706889  15.8983746  38.3708137
  62.3492916  15.0063917  38.8593997  60.5403845  12.8841231  38.5355314
  59.9453777  13.1646244  37.8401802  60.2553542  13.3735132  39.3072055
  59.6711336  26.8364158  27.2957946  60.6042009  26.7709720  27.4990822
  59.5834549  27.6720425  26.8372479  62.2999352  26.1530029  24.2561894
  62.2212984  25.8189892  25.1497652  63.1209019  26.6451797  24.2553366
  64.9977544  19.0191768  37.4638213  64.9653864  18.0807769  37.6497896
  65.6078167  19.0975805  36.7304037  56.8360874  17.8887821  23.5065417
  57.7819979  17.7594029  23.5753835  56.4575119  17.1502483  23.9834845
  65.1472032  15.8102811  37.5096496  64.6311081  15.0261268  37.3226425
  66.0311981  15.4821528  37.6743015  62.8082759   9.5543827  33.4692308
  62.6107580   9.2458915  34.3535640  63.4182465  10.2805466  33.5990238
  68.8969391  18.2215637  37.2018701  68.1702554  18.0871602  36.5935192
  68.4816677  18.5292466  38.0075419  56.7199567  21.9405567  44.9666074
  57.6402576  22.1184166  45.1606120  56.6849150  20.9961612  44.8145773
  55.0203792  15.8137797  23.4420302  54.1135247  15.5170910  23.5183015
  55.2979773  15.5167615  22.5754588  45.9381732  17.1344161  33.8919348
  45.6184516  16.2809469  33.5993722  45.3915160  17.3492739  34.6477316
  49.7161640  19.8506602  37.6088855  49.9347649  20.7823710  37.6276889
  50.1287413  19.4914576  38.3943659  56.6365857  10.3574687  29.5964543
  55.8266586  10.0121772  29.9719789  57.3250274  10.0482231  30.1852155
  58.5656406   9.4352734  31.2188840  59.1187444   9.8548187  31.8778863
  58.8026492   8.5088482  31.2611796  54.5889505  15.4239807  46.9991604
  54.4886232  16.3734164  46.9303695  54.3711047  15.0958046  46.1267674
  53.7902576  12.6724733  23.5832281  54.6521740  12.9979631  23.8428098
  53.9752920  11.8856228  23.0705347  45.8069992  20.7547072  35.8612470
  45.1133463  20.3401025  35.3482424  46.5542983  20.7967609  35.2645889
  61.9435213  11.5453259  30.7267504  61.3633882  12.2038063  30.3445556
  61.6771145  10.7230604  30.3154921  60.3938779  10.9458317  32.9288824
  60.8938557  11.0574851  32.1203143  61.0374387  10.6419370  33.5689633
  54.4520775  18.8536946  45.8156665  53.9687857  19.6537306  46.0220554
  54.5381714  18.8644891  44.8624109  47.7206735  20.6865326  33.7378485
  47.6977423  20.7853013  32.7860368  48.0307371  21.5330477  34.0595651
  50.3794112  22.7441481  37.8525099  51.3337366  22.7125423  37.7855031
  50.1806636  22.2832105  38.6675325  50.9693495  21.3142597  40.4195897
  51.7886384  21.8086676  40.4430734  51.2430302  20.3974565  40.3913464
  60.7260091  13.7053349  29.7823852  59.8385946  13.9903000  29.5644047
  61.1414080  13.5447113  28.9351129  64.0774627  13.7299870  33.4978191
  64.8535017  14.2196323  33.7702808  63.3522761  14.1557925  33.9550061
  66.5147186  14.4427490  34.5552132  67.1091676  14.2023226  33.8445440
  66.5873769  13.7234620  35.1825668  48.7344341  28.2861101  34.8695297
  48.5998809  27.5261501  34.3033295  48.3176403  29.0102000  34.4024086
  59.8703304  23.4698024  23.8771872  60.5739154  23.6748027  24.4929528
  59.1465953  24.0374786  24.1420956  60.7001114  19.2207885  29.9974142
  60.6436316  19.6776437  29.1581775  61.2529457  18.4598570  29.8196985
  64.5105920  15.0097617  30.8224262  64.2542855  14.6094253  31.6532470
  63.8858788  15.7241411  30.6974401  68.8218258  17.7493690  33.3295553
  68.2617816  17.8186880  34.1027115  68.2161762  17.5734675  32.6095050
  51.8913467  29.1830418  35.0813740  51.7745851  30.1275850  34.9792430
  51.0705913  28.8803979  35.4699539  61.7790002  23.9080553  25.9270332
  62.6135606  23.4761752  25.7447807  61.6174345  23.7362567  26.8547227
  61.4335894  20.4112667  27.2926672  61.3784698  20.2456938  26.3515116
  60.8081949  21.1188699  27.4488861  46.2228409  15.6480731  41.1188094
  46.8687272  15.1379685  41.6075319  46.0145560  16.3849413  41.6931519
  58.7481801  22.7161578  46.6180234  59.6172961  22.8902231  46.2566869
  58.2688552  23.5355995  46.4955964  54.7432019   9.9120776  26.8711990
  54.7310689  10.8562615  27.0280261  55.6355441   9.7290921  26.5771451
  52.9167981  29.8358679  38.2969668  53.8195228  29.8682290  38.6136163
  52.6905351  28.9059130  38.3116004  54.6721583  28.5889666  34.9579747
  53.7217214  28.5891528  34.8444119  54.9754069  27.8422401  34.4415781
  50.5625900  12.7948348  45.2163108  51.4257361  12.4385153  45.4266433
  49.9891310  12.4562243  45.9038512  67.2163983  34.3777632  35.9587034
  66.8782495  34.2618697  35.0707569  68.0853751  33.9768798  35.9388040
  63.0750799  36.2313109  31.9483925  62.5115664  36.1403046  31.1800212
  62.9603194  35.4113013  32.4286417  67.6983766  35.5312484  41.9173239
  67.6872407  35.1365282  41.0453743  67.8604405  34.7978557  42.5107011
  60.6215231  37.7264300  34.7868145  61.4136523  37.3855125  34.3714444
  60.8611881  37.8359276  35.7070298  62.5805985  36.9873214  27.6585524
  63.3536861  36.4402201  27.5198400  62.9331383  37.8517463  27.8699985
  64.4191027  38.3149596  40.8652423  64.1280893  39.2195227  40.7499090
  65.0548011  38.3566124  41.5796493  65.3447234  35.6926445  37.4553783
  65.9410806  35.4682467  36.7410746  65.4022206  34.9511190  38.0579231
  64.9172262  33.1465880  25.2903974  65.1697783  32.6247401  24.5287437
  63.9796821  32.9832025  25.3930657  64.6368551  35.0493986  27.4928349
  64.5204809  34.3738889  28.1609433  64.7470811  34.5626360  26.6760502
  66.9800092  34.5104133  31.1975038  66.6158299  33.9834754  31.9087960
  67.8367208  34.1202602  31.0241523  66.6205579  29.5394033  26.1936387
  66.7879981  30.4074269  26.5606858  66.4302748  29.7021314  25.2697676
  62.8293394  34.4524808  33.8938921  61.9043890  34.3201022  34.1016613
  63.0777807  35.2319028  34.3908864  66.5994800  31.9951690  27.1783053
  66.4794425  32.4408741  28.0168534  65.9047388  32.3437008  26.6196592
  60.1902205  34.0958082  34.7282710  60.3194586  34.3492561  35.6422122
  59.5099656  34.6885790  34.4087365  64.3601692  44.7655332  30.8273185
  64.2825722  45.7163157  30.9061665  63.7563336  44.4201204  31.4848111
  66.8518922  31.9383197  43.4834552  66.0752256  32.4977117  43.4737416
  67.4909485  32.4239980  44.0049422  65.1065294  34.7468651  43.0452519
  65.8479978  35.2853695  42.7687342  64.4002280  35.3734939  43.2024070
  66.9351704  31.8270398  39.0158237  67.7812899  32.2509811  39.1592886
  66.8750341  31.1704022  39.7096800  66.4577410  37.1873390  32.6627054
  66.9215756  37.4661093  31.8731676  66.1934208  36.2856834  32.4800145
  63.3501491  36.7344871  35.6006817  63.9202848  37.1632140  34.9624302
  63.9409603  36.4527456  36.2991003  65.3946296  33.3096542  29.4716619
  66.0970340  33.7617586  29.9390545  65.0626925  32.6680361  30.0996512
  63.8426658  31.9008299  43.8467829  63.2125318  32.5824580  44.0803225
  63.7362746  31.7891380  42.9020967  59.1371630  31.5680095  34.7733753
  58.3470684  31.8237623  34.2973863  59.6282878  32.3828433  34.8785793
  61.0886376  31.9324674  31.7317229  60.2917539  32.0443368  32.2500725
  60.8611968  32.2711326  30.8658120  66.9192043  38.4569377  39.6799744
  66.9836476  38.9189785  40.5157916  66.2102967  37.8266742  39.8082054
  57.4209333  31.8210585  37.2048743  57.6717372  32.7057595  37.4706319
  57.9568882  31.6415187  36.4323835  66.6340061  40.1237485  29.5478724
  66.4985736  40.9689021  29.9763572  67.1749873  40.3256762  28.7844658
  63.1207401  26.2029065  46.2093080  62.7274346  25.6495263  46.8840724
  63.9373541  26.5139643  46.5999597  60.0869458  37.6412923  30.1206649
  60.5993979  38.4356173  30.2712214  60.7392171  36.9439213  30.0540251
  61.8964343  40.7578679  32.2029403  62.0730971  41.6796644  32.0150387
  62.6921177  40.4437098  32.6323782  66.0375362  27.6186944  43.8013336
  66.7785075  28.2194097  43.7217799  66.2693284  26.8764582  43.2431379
  61.1816700  32.8043311  42.0791566  61.0670215  31.9028568  42.3798665
  60.3261217  33.0507008  41.7276382  68.2608537  40.7461051  43.6779066
  67.8172391  39.9597430  43.3599971  68.9225751  40.9340202  43.0122957
  63.0195658  42.2756853  38.2039745  63.5703084  42.1473916  37.4316739
  62.1807134  42.5751742  37.8534638  66.8162830  38.5407981  42.5483976
  67.3491166  37.7796269  42.3183284  66.2876911  38.2481633  43.2908131
  58.0518375  35.9701577  30.8966220  58.8893597  36.3798586  30.6799928
  58.2296643  35.0301019  30.8666414  67.5329918  28.4826359  31.6435291
  66.6771515  28.0933209  31.4640930  67.9456870  28.5618319  30.7835077
  65.3071951  26.1011432  35.0493033  66.1724948  25.9054240  34.6898922
  65.3749460  25.8721783  35.9762390  68.1815542  37.6693973  30.0602788
  67.6536904  36.9346733  29.7476026  67.6803045  38.4468650  29.8142756
  62.9134270  28.3313640  32.4209400  63.4878022  28.1088821  31.6882593
  63.5005252  28.4002334  33.1738001  63.2403857  30.3618101  26.4405285
  62.4041169  30.6992787  26.7614560  63.1008627  30.2267080  25.5032422
  65.2156938  25.2054888  31.1484469  64.5621350  24.8903906  30.5241084
  65.1737412  24.5830629  31.8744292  66.3268142  35.4874183  23.0637761
  65.4195204  35.2563437  23.2628910  66.8239174  34.6911803  23.2511743
  68.4494678  31.6936822  35.4732117  67.5317239  31.9151769  35.3153805
  68.8654822  31.7683132  34.6143824  67.5056376  35.5886778  27.5861751
  66.5967595  35.3045811  27.6834221  67.5351460  36.0085857  26.7265058
  58.0744546  33.3092292  31.5676953  57.8768946  32.7161653  30.8428020
  57.5191210  33.0044503  32.2852892  66.0541270  33.2015399  33.6871547
  66.1089880  32.2489235  33.6114023  65.2432472  33.3574838  34.1712845
  67.2032464  37.1295522  24.9249830  66.7651894  36.4131381  24.4655467
  67.9442905  37.3571637  24.3634921  63.9933630  31.8192459  31.4461925
  63.1801495  32.1186629  31.8527118  64.4892624  31.4248147  32.1636408
  66.1442208  41.8150216  33.3796190  66.1018387  42.0411062  32.4504722
  67.0604907  41.5813590  33.5281991  63.4847705  29.3910814  37.0623160
  64.1247084  29.2499573  36.3646124  62.6525235  29.1045328  36.6861762
  64.2608008  38.6913245  33.1758153  65.0548607  38.1963565  32.9740728
  63.5499701  38.1631108  32.8125858  69.0802853  41.0731340  37.5270520
  69.1339875  41.6422276  38.2948236  68.2117634  41.2433225  37.1624558
  60.5690772  32.8356326  29.2517906  59.6388360  32.7740782  29.4687868
  60.6648244  32.3132279  28.4554547  60.4876321  29.3611139  31.8396147
  60.7483138  30.2756472  31.7305308  61.3093493  28.8935582  31.9892760
  61.9601246  30.7748896  39.0094972  62.6324300  30.5666259  38.3607621
  61.1331033  30.5770982  38.5700204  67.8626818  27.4010837  41.0260633
  67.2154733  28.1000787  40.9325109  68.6327834  27.8346981  41.3936881
  68.0390953  35.2391602  39.0857452  68.9683013  35.3902762  38.9126420
  67.6181983  35.3275623  38.2306099  66.8379284  39.2642267  36.8555990
  66.6990370  38.8961051  37.7281928  66.0493881  39.7789906  36.6839948
  67.4327436  44.3651363  28.1981526  67.6079192  43.8939406  29.0127149
  66.7460224  44.9917129  28.4262787  68.3884500  38.6423869  34.2444828
  68.0534332  38.6024639  35.1402478  67.8888445  37.9768585  33.7715238
  62.3628744  34.0491499  39.7697409  62.2248542  33.3171738  40.3708948
  63.2733667  33.9600399  39.4881597  64.9911044  33.7611459  39.2581089
  65.7010663  33.1204651  39.2167707  64.9480352  34.0124354  40.1807269
  63.7039978  30.7476677  41.0776728  63.1677335  30.2967415  41.7298324
  63.1156687  30.8822585  40.3347192  61.9988522  47.5140726  34.9721387
  62.2385120  48.1459250  35.6500405  61.1557718  47.1628766  35.2586746
  63.1142237  30.2065328  23.6403192  62.2371704  30.0854129  23.2765438
  63.5899990  29.4151406  23.3882080  54.6344377  34.9942488  33.7344699
  55.3215417  34.6804218  33.1465714  54.4792506  35.8983852  33.4611950
  59.4379099  29.8832684  38.1629722  59.3537288  29.2758354  37.4280132
  58.6161806  30.3741703  38.1639219  66.5116384  43.3219848  37.3762891
  66.4386555  44.1274820  37.8882195  66.0693777  43.5211814  36.5510912
  66.3006163  42.5591618  30.8865712  65.5173685  43.1013299  30.9803937
  66.9998908  43.0765598  31.2859953  66.1937782  30.5103631  33.2571602
  65.8235570  29.9574671  33.9452508  66.6896875  29.9061764  32.7046602
  64.0226981  40.9701126  40.3526620  64.7236440  41.6037609  40.5056014
  63.5522096  41.3115857  39.5922259  67.8715840  34.2665544  44.6645208
  67.1956477  34.1659674  45.3347583  68.6943474  34.1104758  45.1281205
  59.6194699  40.5037481  37.2857723  60.2048136  39.7581169  37.4185627
  59.4219537  40.8141438  38.1694387  62.4733354  43.5388728  32.3020165
  61.8043729  44.0234856  31.8184205  62.3346224  43.7857949  33.2163544
  54.2112353  33.0743081  36.0062166  54.2496453  32.5406672  36.7999284
  53.7052646  32.5478287  35.3873143  66.6138623  45.5732472  38.9002824
  67.1656931  45.7364093  39.6651909  66.9544816  46.1636910  38.2282848
  61.5903116  27.9207622  39.5024708  61.6544442  28.7822452  39.0902106
  61.5270236  27.3081623  38.7697067  61.0655388  29.9930754  43.1497742
  61.6927427  29.6107831  43.7635267  60.2083307  29.7744956  43.5153435
  57.8420931  31.8007183  29.0816097  58.1374372  30.8917862  29.0283151
  56.9408967  31.7794923  28.7597100  61.3715178  29.8763180  35.0643646
  60.6501764  30.4899147  34.9251119  62.1608434  30.4120945  34.9860292
  64.1741492  27.2117606  41.3384298  64.6975893  27.4579903  42.1010607
  63.9553825  28.0437641  40.9187435  59.5708773  29.4821281  29.2055422
  59.2421479  28.6018660  29.0230528  59.9248143  29.4268950  30.0931812
  62.6850596  29.7694251  29.5730900  63.0246668  30.2980172  28.8509509
  63.1322716  30.1074657  30.3489467  65.3794037  28.1531301  39.0233968
  65.0390857  27.3539114  39.4254648  64.6733043  28.4533012  38.4510801
  66.0310508  25.2380614  37.4761291  66.8536578  24.7641092  37.3540182
  66.2748572  26.0171098  37.9759978  64.6718743  28.2668872  27.7724193
  65.3927105  28.6450125  27.2687910  64.0484047  28.9857749  27.8759171
  68.8149866  28.9714021  28.7082525  69.0313480  29.8538659  28.4071353
  68.3343933  28.5800235  27.9788167  63.5549087  31.9299734  35.2853270
  63.4093668  32.2440038  36.1777551  63.0774291  32.5484635  34.7324168
  65.4145470  28.9202282  35.3334159  65.4007039  28.0243376  34.9966457
  66.1317898  28.9272946  35.9672445  67.2671601  29.3539623  37.3787287
  67.0089379  30.2756693  37.3771617  66.7356641  28.9570057  38.0687751
  58.0294749  34.4705079  38.2240931  57.4848217  35.2464887  38.3561205
  58.9074099  34.8175883  38.0660052  64.8182366  27.8016663  30.6021730
  64.9398277  26.8733309  30.8012617  64.5284408  27.8155349  29.6900045
  67.6873556  25.4871573  33.7388449  67.7095253  25.5510906  32.7840429
  68.1041615  24.6476082  33.9328956  58.8160771  33.5974975  41.1171088
  58.0742507  33.7457610  41.7035718  58.4953515  33.8583241  40.2537837
  66.7604434  43.1390953  40.9151478  67.0691560  42.8940100  41.7874177
  67.5579916  43.3437592  40.4270348  66.7825046  45.2928863  33.1456854
  66.3430036  44.8005242  33.8389711  67.5333163  44.7501831  32.9048930
  59.2617385  41.4840404  33.1481483  60.0875405  41.1844176  32.7680126
  58.9111437  40.7148026  33.5971271  64.2298918  40.8366872  35.2179156
  63.6078927  40.1737577  34.9181384  64.9003785  40.8628004  34.5352804
  57.4625990  39.4026730  34.1070416  56.6257898  38.9748905  33.9254417
  57.4349635  39.5959174  35.0441207  64.3023446  29.3148660  44.8111662
  64.3511601  30.1910783  44.4289432  64.8445960  28.7726053  44.2383305
  63.7912425  39.3870795  28.6937617  63.9400545  40.0706260  28.0404289
  64.5978868  39.3675885  29.2087072  66.5322734  30.0680032  41.5658021
  65.6626043  30.3613599  41.2940609  66.7682214  30.6520477  42.2865284
  61.5465058  35.4135973  29.6998686  61.3011100  34.5098303  29.8978896
  61.7160972  35.4153123  28.7578164  60.8160705  31.1464331  27.1984847
  60.1229950  31.2208686  26.5424883  60.5712457  30.3824674  27.7206364
  67.2907830  41.8818926  26.1649364  66.7181798  42.5009113  25.7119836
  67.8640624  42.4318288  26.6989286  67.6754629  33.2179739  23.5065417
  68.6213734  33.0885947  23.5753835  67.2968874  32.4794401  23.9834845
  67.5593322  37.2697485  44.9666074  68.4796331  37.4476084  45.1606120
  67.5242905  36.3253530  44.8145773  65.8597546  31.1429715  23.4420302
  64.9529002  30.8462828  23.5183015  66.1373527  30.8459533  22.5754588
  56.7775487  32.4636078  33.8919348  56.4578271  31.6101387  33.5993722
  56.2308915  32.6784657  34.6477316  60.5555394  35.1798519  37.6088855
  60.7741404  36.1115627  37.6276889  60.9681168  34.8206494  38.3943659
  67.4759612  25.6866605  29.5964543  66.6660340  25.3413690  29.9719789
  68.1644029  25.3774148  30.1852155  65.4283259  30.7531725  46.9991604
  65.3279986  31.7026082  46.9303695  65.2104801  30.4249964  46.1267674
  64.6296331  28.0016650  23.5832281  65.4915495  28.3271549  23.8428098
  64.8146675  27.2148146  23.0705347  56.6463747  36.0838990  35.8612470
  55.9527218  35.6692943  35.3482424  57.3936738  36.1259526  35.2645889
  65.2914529  34.1828864  45.8156665  64.8081611  34.9829224  46.0220554
  65.3775468  34.1936809  44.8624109  58.5600489  36.0157244  33.7378485
  58.5371177  36.1144931  32.7860368  58.8701126  36.8622394  34.0595651
  61.2187867  38.0733399  37.8525099  62.1731120  38.0417341  37.7855031
  61.0200390  37.6124022  38.6675325  61.8087249  36.6434515  40.4195897
  62.6280138  37.1378593  40.4430734  62.0824057  35.7266483  40.3913464
  59.5738096  43.6153018  34.8695297  59.4392564  42.8553419  34.3033295
  59.1570158  44.3393918  34.4024086  62.7307222  44.5122335  35.0813740
  62.6139606  45.4567768  34.9792430  61.9099668  44.2095897  35.4699539
  57.0622163  30.9772649  41.1188094  57.7081027  30.4671603  41.6075319
  56.8539314  31.7141330  41.6931519  65.5825774  25.2412693  26.8711990
  65.5704444  26.1854533  27.0280261  66.4749196  25.0582839  26.5771451
  63.7561736  45.1650597  38.2969668  64.6588982  45.1974207  38.6136163
  63.5299106  44.2351048  38.3116004  65.5115338  43.9181584  34.9579747
  64.5610969  43.9183445  34.8444119  65.8147824  43.1714318  34.4415781
  61.4019654  28.1240266  45.2163108  62.2651116  27.7677071  45.4266433
  60.8285065  27.7854161  45.9038512  68.2603088  47.1502503  37.2048743
  68.5111126  48.0349513  37.4706319  68.7962636  46.9707105  36.4323835
  68.9138301  48.6384210  31.5676953  68.7162701  48.0453571  30.8428020
  68.3584965  48.3336420  32.2852892  65.4738132  50.3234405  33.7344699
  66.1609172  50.0096135  33.1465714  65.3186260  51.2275770  33.4611950
  65.0506108  48.4034999  36.0062166  65.0890207  47.8698589  36.7999284
  64.5446401  47.8770204  35.3873143  68.6814686  47.1299101  29.0816097
  68.9768127  46.2209779  29.0283151  67.7802721  47.1086840  28.7597100
  68.3019744  54.7318648  34.1070416  67.4651653  54.3040822  33.9254417
  68.2743390  54.9251091  35.0441207  67.6169241  47.7927996  33.8919348
  67.2972025  46.9393304  33.5993722  67.0702669  48.0076574  34.6477316
  67.4857501  51.4130908  35.8612470  66.7920972  50.9984860  35.3482424
  68.2330492  51.4551444  35.2645889  67.9015918  46.3064566  41.1188094
  68.5474781  45.7963520  41.6075319  67.6933069  47.0433248  41.6931519
  53.5207939   6.4425537  17.5518491  53.4431968   7.3933362  17.6306972
  52.9169582   6.0971409  18.2093418  51.1594768   9.1910931  21.6966693
  51.3991367   9.8229455  22.3745712  50.3163965   8.8398971  21.9832053
  51.6339601   5.2158933  19.0265472  50.9649976   5.7005061  18.5429512
  51.4952470   5.4628154  19.9408850  55.7744869   7.2502677  25.6248130
  56.3263177   7.4134298  26.3897215  56.1151063   7.8407115  24.9528155
  55.9431293   6.9699068  19.8702161  55.5036283   6.4775447  20.5635018
  56.6939410   6.4272036  19.6294236  48.7344342   5.2923223  21.5940604
  48.5998810   4.5323624  21.0278602  48.3176405   6.0164123  21.1269392
  51.8913468   6.1892540  21.8059046  51.7745852   7.1337973  21.7037736
  51.0705915   5.8866102  22.1944845  52.9167982   6.8420802  25.0214975
  53.8195229   6.8744412  25.3381470  52.6905353   5.9121253  25.0361310
  67.2163984  11.3839755  22.6832340  66.8782496  11.2680820  21.7952875
  68.0853752  10.9830920  22.6633347  63.0750800  13.2375231  18.6729231
  62.5115665  13.1465168  17.9045519  62.9603195  12.4175136  19.1531724
  67.6983767  12.5374607  28.6418546  67.6872408  12.1427405  27.7699050
  67.8604407  11.8040679  29.2352317  60.6215232  14.7326423  21.5113452
  61.4136524  14.3917248  21.0959751  60.8611882  14.8421398  22.4315605
  62.5805986  13.9935336  14.3830831  63.3536862  13.4464323  14.2443706
  62.9331385  14.8579586  14.5945292  64.4191028  15.3211719  27.5897730
  64.1280894  16.2257349  27.4744396  65.0548013  15.3628246  28.3041799
  65.3447235  12.6988567  24.1799090  65.9410807  12.4744590  23.4656052
  65.4022207  11.9573313  24.7824537  62.8293395  11.4586931  20.6184228
  61.9043891  11.3263145  20.8261920  63.0777808  12.2381150  21.1154170
  60.1902206  11.1020204  21.4528017  60.3194587  11.3554683  22.3667429
  59.5099657  11.6947912  21.1332672  64.3601693  21.7717454  17.5518491
  64.2825723  22.7225280  17.6306972  63.7563337  21.4263327  18.2093418
  65.1065295  11.7530773  29.7697825  65.8479980  12.2915817  29.4932649
  64.4002281  12.3797062  29.9269377  66.4577412  14.1935512  19.3872361
  66.9215757  14.4723215  18.5976983  66.1934210  13.2918957  19.2045451
  63.3501493  13.7406994  22.3252124  63.9202850  14.1694262  21.6869608
  63.9409604  13.4589579  23.0236310  63.8426659   8.9070421  30.5713135
  63.2125320   9.5886702  30.8048532  63.7362747   8.7953503  29.6266273
  59.1371632   8.5742217  21.4979059  58.3470686   8.8299746  21.0219170
  59.6282879   9.3890555  21.6031100  61.0886377   8.9386797  18.4562536
  60.2917540   9.0505491  18.9746032  60.8611969   9.2773449  17.5903427
  66.9192045  15.4631500  26.4045051  66.9836477  15.9251907  27.2403223
  66.2102968  14.8328865  26.5327361  57.4209335   8.8272708  23.9294050
  57.6717373   9.7119718  24.1951626  57.9568883   8.6477309  23.1569142
  66.6340062  17.1299607  16.2724031  66.4985737  17.9751143  16.7008879
  67.1749875  17.3318885  15.5089965  60.0869460  14.6475045  16.8451956
  60.5993980  15.4418296  16.9957521  60.7392172  13.9501336  16.7785558
  61.8964344  17.7640802  18.9274709  62.0730973  18.6858766  18.7395693
  62.6921178  17.4499221  19.3569089  61.1816701   9.8105434  28.8036872
  61.0670216   8.9090691  29.1043971  60.3261219  10.0569130  28.4521689
  68.2608539  17.7523174  30.4024373  67.8172393  16.9659552  30.0845278
  68.9225752  17.9402324  29.7368264  63.0195660  19.2818976  24.9285052
  63.5703085  19.1536039  24.1562046  62.1807136  19.5813865  24.5779944
  66.8162831  15.5470103  29.2729283  67.3491168  14.7858392  29.0428591
  66.2876912  15.2543755  30.0153437  58.0518376  12.9763700  17.6211527
  58.8893598  13.3860708  17.4045234  58.2296644  12.0363142  17.5911720
  58.0744547  10.3154415  18.2922260  57.8768947   9.7223776  17.5673327
  57.5191211  10.0106625  19.0098199  66.0541271  10.2077522  20.4116853
  66.1089881   9.2551358  20.3359330  65.2432473  10.3636961  20.8958152
  66.1442209  18.8212338  20.1041497  66.1018388  19.0473185  19.1750029
  67.0604908  18.5875713  20.2527298  64.2608010  15.6975367  19.9003459
  65.0548608  15.2025687  19.6986034  63.5499702  15.1693230  19.5371165
  69.0802854  18.0793463  24.2515827  69.1339876  18.6484399  25.0193543
  68.2117636  18.2495348  23.8869864  60.5690773   9.8418449  15.9763212
  59.6388361   9.7802904  16.1933174  60.6648245   9.3194402  15.1799853
  68.0390954  12.2453725  25.8102759  68.9683014  12.3964884  25.6371726
  67.6181984  12.3337746  24.9551405  66.8379286  16.2704389  23.5801297
  66.6990371  15.9023174  24.4527235  66.0493882  16.7852029  23.4085254
  67.4327438  21.3713486  14.9226833  67.6079193  20.9001529  15.7372456
  66.7460226  21.9979252  15.1508094  68.3884501  15.6485992  20.9690134
  68.0534333  15.6086762  21.8647784  67.8888447  14.9830708  20.4960545
  62.3628745  11.0553622  26.4942716  62.2248543  10.3233861  27.0954255
  63.2733668  10.9662522  26.2126903  64.9911046  10.7673581  25.9826395
  65.7010664  10.1266773  25.9413014  64.9480354  11.0186476  26.9052576
  61.9988523  24.5202848  21.6966693  62.2385121  25.1521373  22.3745712
  61.1557719  24.1690888  21.9832053  54.6344379  12.0004610  20.4590005
  55.3215418  11.6866340  19.8711021  54.4792507  12.9045975  20.1857257
  66.5116385  20.3281971  24.1008197  66.4386556  21.1336942  24.6127502
  66.0693778  20.5273937  23.2756219  66.3006164  19.5653741  17.6111019
  65.5173686  20.1075421  17.7049243  66.9998910  20.0827721  18.0105260
  64.0226982  17.9763248  27.0771927  64.7236441  18.6099731  27.2301321
  63.5522097  18.3177980  26.3167566  67.8715841  11.2727667  31.3890514
  67.1956478  11.1721796  32.0592889  68.6943475  11.1166881  31.8526511
  59.6194700  17.5099603  24.0103029  60.2048137  16.7643291  24.1430934
  59.4219538  17.8203560  24.8939693  62.4733355  20.5450851  19.0265472
  61.8043730  21.0296978  18.5429512  62.3346225  20.7920071  19.9408850
  54.2112355  10.0805204  22.7307473  54.2496454   9.5468794  23.5244591
  53.7052648   9.5540409  22.1118450  66.6138624  22.5794594  25.6248130
  67.1656932  22.7426216  26.3897215  66.9544817  23.1699032  24.9528155
  57.8420932   8.8069306  15.8061404  58.1374373   7.8979984  15.7528458
  56.9408968   8.7857045  15.4842406  63.5549088   8.9361857  22.0098576
  63.4093669   9.2502160  22.9022858  63.0774292   9.5546757  21.4569475
  58.0294751  11.4767201  24.9486238  57.4848219  12.2527009  25.0806512
  58.9074100  11.8238006  24.7905359  58.8160772  10.6037098  27.8416395
  58.0742508  10.7519733  28.4281025  58.4953517  10.8645363  26.9783144
  66.7604435  20.1453076  27.6396785  67.0691562  19.9002223  28.5119484
  67.5579917  20.3499714  27.1515655  66.7825047  22.2990986  19.8702161
  66.3430037  21.8067364  20.5635018  67.5333164  21.7563953  19.6294236
  59.2617386  18.4902526  19.8726789  60.0875406  18.1906298  19.4925433
  58.9111438  17.7210149  20.3216578  64.2298919  17.8428995  21.9424463
  63.6078929  17.1799700  21.6426691  64.9003786  17.8690127  21.2598111
  57.4625991  16.4088853  20.8315723  56.6257899  15.9811027  20.6499724
  57.4349637  16.6021296  21.7686514  63.7912426  16.3932918  15.4182923
  63.9400547  17.0768382  14.7649596  64.5978870  16.3738008  15.9332379
  61.5465059  12.4198096  16.4243992  61.3011101  11.5160426  16.6224202
  61.7160974  12.4215246  15.4823470  67.5593323  14.2759607  31.6911380
  68.4796332  14.4538206  31.8851427  67.5242906  13.3315653  31.5391079
  56.7775488   9.4698201  20.6164655  56.4578272   8.6163509  20.3239029
  56.2308916   9.6846779  21.3722622  60.5555395  12.1860642  24.3334161
  60.7741405  13.1177750  24.3522195  60.9681169  11.8268616  25.1188965
  56.6463748  13.0901112  22.5857776  55.9527219  12.6755065  22.0727731
  57.3936739  13.1321649  21.9891195  65.2914531  11.1890987  32.5401972
  64.8081612  11.9891347  32.7465861  65.3775470  11.1998931  31.5869416
  58.5600490  13.0219366  20.4623791  58.5371178  13.1207054  19.5105674
  58.8701127  13.8684517  20.7840957  61.2187868  15.0795521  24.5770406
  62.1731122  15.0479464  24.5100337  61.0200392  14.6186145  25.3920632
  61.8087250  13.6496637  27.1441203  62.6280139  14.1440716  27.1676041
  62.0824058  12.7328605  27.1158771  59.5738097  20.6215141  21.5940604
  59.4392565  19.8615542  21.0278602  59.1570159  21.3456041  21.1269392
  62.7307223  21.5184458  21.8059046  62.6139607  22.4629890  21.7037736
  61.9099669  21.2158019  22.1944845  57.0622165   7.9834771  27.8433400
  57.7081028   7.4733725  28.3320626  56.8539316   8.7203453  28.4176826
  63.7561737  22.1712720  25.0214975  64.6588984  22.2036330  25.3381470
  63.5299107  21.2413171  25.0361310  65.5115339  20.9243706  21.6825053
  64.5610970  20.9245568  21.5689426  65.8147825  20.1776441  21.1661088
  68.2603089  24.1564626  23.9294050  68.5111127  25.0411635  24.1951626
  68.7962637  23.9769227  23.1569142  68.9138302  25.6446333  18.2922260
  68.7162702  25.0515693  17.5673327  68.3584966  25.3398543  19.0098199
  65.4738133  27.3296528  20.4590005  66.1609173  27.0158258  19.8711021
  65.3186262  28.2337893  20.1857257  65.0506109  25.4097121  22.7307473
  65.0890209  24.8760712  23.5244591  64.5446402  24.8832327  22.1118450
  68.6814687  24.1361223  15.8061404  68.9768128  23.2271902  15.7528458
  67.7802723  24.1148963  15.4842406  68.3019746  31.7380771  20.8315723
  67.4651654  31.3102945  20.6499724  68.2743391  31.9313214  21.7686514
  67.6169242  24.7990119  20.6164655  67.2972027  23.9455427  20.3239029
  67.0702670  25.0138697  21.3722622  67.4857502  28.4193030  22.5857776
  66.7920974  28.0046983  22.0727731  68.2330493  28.4613567  21.9891195
  67.9015919  23.3126689  27.8433400  68.5474783  22.8025643  28.3320626
  67.6933070  24.0495371  28.4176826   5.3711747  34.4250206  62.5734893
   6.0090157  34.3056954  61.8698233   5.2532590  35.3731050  62.6322845
   2.1801454  34.3777634  62.5096417   1.8419965  34.2618699  61.6216952
   3.0491222  33.9768799  62.4897424   3.6187828  39.8984078  53.8107773
   2.9675808  40.4838159  53.4241787   4.4132191  40.4290273  53.8702811
   4.9253016  32.1501660  59.6488101   5.7116105  31.7321083  59.2978518
   5.1891720  33.0547752  59.8169749   5.0963093  37.5874510  54.3476758
   4.4608926  37.6609137  55.0597662   4.7660500  38.1768109  53.6695837
  10.3261443  32.0876893  60.5521079  11.0586615  31.5176110  60.7858909
   9.5700799  31.6998494  60.9927585   1.9437563  34.5104135  57.7484422
   1.5795770  33.9834756  58.4597343   2.8004679  34.1202604  57.5750907
   1.5843050  29.5394034  52.7445770   1.7517452  30.4074271  53.1116241
   1.3940219  29.7021316  51.8207059   7.7415527  30.5193553  62.0909038
   6.8332404  30.4508962  61.7967799   7.6903122  30.9965498  62.9190863
   1.5632270  31.9951692  53.7292437   1.4431896  32.4408743  54.5677917
   0.8684859  32.3437010  53.1705975   7.2617337  32.4673165  54.5572771
   8.1735193  32.7000552  54.3820469   6.7526984  33.0510209  53.9947850
   5.8686919  37.4498984  61.9486353   5.2395781  37.6144698  61.2462420
   5.4812581  37.8640593  62.7197317   9.7476151  38.3853421  59.3030716
   9.0627189  38.7652323  58.7527750   9.8320000  38.9948748  60.0362664
   7.0027082  36.0313380  65.9026060   7.2143978  36.6745140  65.2260441
   6.9556831  35.1975697  65.4347990   1.4214881  37.1873392  59.2136438
   1.8853226  37.4661095  58.4241060   1.1571679  36.2856836  59.0309528
   8.1172910  38.9085336  64.0748417   8.9390354  38.5065523  63.7931099
   8.1135313  38.8053570  65.0264533  16.2078903  35.2524084  60.4233389
  15.4542612  34.6831482  60.2677393  16.3426445  35.2186749  61.3704023
   1.5977531  40.1237487  56.0988108   1.4623206  40.9689022  56.5272956
   2.1387344  40.3256764  55.3354042   4.9120278  33.6376660  53.1359437
   4.3966901  34.4081264  53.3747824   4.6397586  32.9641796  53.7592498
   2.4967389  28.4826360  58.1944675   1.6408985  28.0933211  58.0150314
   2.9094341  28.5618321  57.3344460   9.8854552  36.3909014  55.0712610
   9.1083995  36.0520174  54.6267772  10.5646033  36.3961637  54.3967575
   4.7006581  31.5103752  54.9619218   4.3956717  31.8249901  55.8129361
   5.6537023  31.5885172  55.0046551   3.1453013  37.6693975  56.6112172
   2.6174374  36.9346735  56.2985409   2.6440516  38.4468651  56.3652140
   8.1245859  35.8642995  61.7279218   7.4669533  36.5542257  61.8159347
   8.9286258  36.2539427  62.0713204   6.9351318  34.2187368  59.7783160
   7.4483199  34.8517360  60.2804870   7.5852541  33.6188564  59.4126520
   4.1973692  44.1971692  52.5343831   3.5235391  44.5003389  53.1428789
   4.5839514  45.0000773  52.1849288   3.4132148  31.6936824  62.0241500
   2.4954710  31.9151771  61.8663188   3.8292292  31.7683134  61.1653208
   4.1967196  33.0928239  57.1544181   4.9439015  33.6049637  56.8451303
   4.4658786  32.7712292  58.0148574   2.4693846  35.5886780  54.1371135
   1.5605066  35.3045813  54.2343605   2.4988930  36.0085859  53.2774442
   7.7013114  39.1993370  57.9062302   7.2475441  38.3584280  57.9627493
   7.0707081  39.8354768  58.2437083   6.6446033  30.1285356  59.1362970
   5.9068790  29.6162742  59.4673212   6.8972807  29.6885737  58.3246247
   6.1446053  41.0369866  58.8412121   6.4369027  41.5974923  58.1224486
   6.6544674  41.3298427  59.5965280   2.1669934  37.1295524  51.4759213
   1.7289364  36.4131383  51.0164851   2.9080375  37.3571639  50.9144305
  10.2843049  35.4052721  57.5335532  10.1460948  35.5954317  56.6056721
   9.9279268  36.1672104  57.9903583  10.3112429  37.4729248  62.5446804
  10.7448935  37.3804537  63.3929858  11.0244009  37.4486748  61.9066820
  11.1727978  37.5152948  65.0779689  11.3663868  38.4198759  65.3238964
  11.0728596  37.0560368  65.9118274   2.3964907  44.3651365  54.7490910
   2.5716663  43.8939408  55.5636533   1.7097695  44.9917131  54.9772171
   3.3521970  38.6423871  60.7954211   3.0171803  38.6024641  61.6911861
   2.8525916  37.9768587  60.3224622   6.2881162  35.9879905  51.0691271
   5.6710332  35.2626734  50.9724324   5.8197650  36.7489266  50.7258345
   4.5740284  28.3686250  60.0809301   5.0708983  27.6156212  59.7610371
   3.8027265  28.4050566  59.5152511  12.4270041  34.0726615  61.7227593
  12.4159918  34.9551331  61.3521526  11.5587421  33.7198166  61.5282130
   5.6570065  37.1257937  57.6547725   4.7226343  37.2459399  57.4852429
   5.8346733  36.2230404  57.3907734   9.0442616  32.9675256  58.1897759
   9.5103068  33.8003248  58.1158061   9.4950116  32.5020238  58.8943017
   7.1118847  39.3119077  55.1883911   7.3878691  39.1975672  56.0977785
   6.2423346  38.9136562  55.1496084   3.7472911  43.5605428  58.8316724
   3.9295306  42.7427084  59.2944477   4.5705897  43.7773120  58.3941614
   4.0815077  42.4873613  56.0931773   4.6102843  41.9766068  55.4801935
   4.3443296  42.1716144  56.9577306   3.7825822  41.1176185  60.2659792
   3.6350784  40.1892893  60.4467362   4.6079316  41.1396276  59.7816867
   7.3859944  41.9404744  61.3524664   8.3106491  41.7347605  61.2149116
   7.2175247  41.6921145  62.2614006   3.7787336  28.9714023  55.2591909
   3.9950951  29.8538661  54.9580737   3.2981403  28.5800236  54.5297551
   7.1755260  42.4590412  56.7086756   7.3492138  41.8936834  55.9560608
   7.6684151  43.2591306  56.5266246  13.0294651  35.2226834  58.3277056
  13.4725797  34.4734160  57.9296179  12.1521162  35.2136971  57.9450788
   8.1630433  41.7757176  53.8083654   8.8581337  42.3963869  54.0270969
   8.5053583  40.9252527  54.0836032  10.0621856  39.2256881  55.3370985
  10.5873180  39.5644154  54.6120305   9.9744208  38.2903897  55.1534120
  12.5727516  36.6932073  60.7199503  13.4074407  37.1321877  60.8837064
  12.7086645  36.2170726  59.9007749   2.2545301  41.8818928  52.7158748
   1.6819268  42.5009115  52.2629220   2.8278095  42.4318289  53.2498670
   5.4742561  42.1656078  53.8467330   6.4073234  42.1001639  54.0500206
   5.3865774  43.0012345  53.3881863   8.1030577  41.4821948  50.8071278
   8.0244209  41.1481812  51.7007035   8.9240244  41.9743716  50.8062750
  10.8008769  34.3483687  64.0147596  10.7685089  33.4099688  64.2007280
  11.4109392  34.4267724  63.2813421   2.6392100  33.2179740  50.0574800
   3.5851204  33.0885948  50.1263218   2.2606344  32.4794402  50.5344228
  10.9503257  31.1394731  64.0605879  10.4342306  30.3553187  63.8735808
  11.8343206  30.8113447  64.2252399  16.6185319  35.4099694  63.1553633
  17.3488707  35.1484982  63.7161336  16.0092264  34.6728416  63.1955701
  14.7000616  33.5507557  63.7528084  13.9733779  33.4163522  63.1444576
  14.2847903  33.8584385  64.5584802   2.4397082  25.6866606  56.1473927
   1.6297811  25.3413691  56.5229173   3.1281499  25.3774150  56.7361538
   4.3687631  24.7644653  57.7698223   4.9218669  25.1840107  58.4288246
   4.6057717  23.8380401  57.8121179   7.7466438  26.8745178  57.2776888
   7.1665107  27.5329982  56.8954940   7.4802370  26.0522523  56.8664305
   6.1970004  26.2750236  59.4798208   6.6969782  26.3866771  58.6712527
   6.8405612  25.9711289  60.1199016   6.5291316  29.0345269  56.3333236
   5.6417171  29.3194919  56.1153431   6.9445305  28.8739032  55.4860513
   9.8805852  29.0591790  60.0487575  10.6566242  29.5488242  60.3212192
   9.1553986  29.4849844  60.5059445  12.3178411  29.7719409  61.1061516
  12.9122901  29.5315145  60.3954824  12.3904994  29.0526540  61.7335052
   5.6734529  38.7989944  50.4281256   6.3770379  39.0039946  51.0438911
   4.9497178  39.3666705  50.6930339   6.5032340  34.5499805  56.5483526
   6.4467541  35.0068356  55.7091158   7.0560682  33.7890489  56.3706369
  10.3137145  30.3389537  57.3733646  10.0574080  29.9386172  58.2041853
   9.6890013  31.0533331  57.2483785  14.6249483  33.0785610  59.8804937
  14.0649041  33.1478799  60.6536499  14.0192987  32.9026595  59.1604433
   7.5821227  39.2372473  52.4779716   8.4166831  38.8053671  52.2957191
   7.4205570  39.0654486  53.4056610   7.2367119  35.7404586  53.8436055
   7.1815923  35.5748857  52.9024499   6.6113174  36.4480619  53.9998245
  16.2105502  49.7542124  62.5734893  16.8483912  49.6348871  61.8698233
  16.0926345  50.7022968  62.6322845  13.0195208  49.7069552  62.5096417
  12.6813720  49.5910617  61.6216952  13.8884976  49.3060717  62.4897424
   8.8782024  51.5605028  58.4993308   8.3146889  51.4694965  57.7309596
   8.7634419  50.7404933  58.9795801  14.4581582  55.2275996  53.8107773
  13.8069562  55.8130076  53.4241787  15.2525945  55.7582191  53.8702811
   8.3837210  52.3165133  54.2094908   9.1568086  51.7694120  54.0707783
   8.7362608  53.1809383  54.4209369  10.7203487  48.4757799  51.8413357
  10.9729008  47.9539321  51.0796820   9.7828047  48.3123945  51.9440041
  15.7646770  47.4793578  59.6488101  16.5509859  47.0613001  59.2978518
  16.0285475  48.3839670  59.8169749  15.9356848  52.9166428  54.3476758
  15.3002681  52.9901054  55.0597662  15.6054254  53.5060027  53.6695837
  21.1655197  47.4168811  60.5521079  21.8980369  46.8468028  60.7858909
  20.4094553  47.0290411  60.9927585  10.4399776  50.3785905  54.0437732
  10.3236034  49.7030809  54.7118817  10.5502036  49.8918279  53.2269885
  12.7831317  49.8396052  57.7484422  12.4189524  49.3126673  58.4597343
  13.6398433  49.4494521  57.5750907  18.6880618  41.1290385  65.0115688
  18.3563943  41.9985796  64.7876903  18.0926231  40.8126669  65.6909718
  12.4236804  44.8685952  52.7445770  12.5911206  45.7366188  53.1116241
  12.2333973  45.0313234  51.8207059  18.5809281  45.8485471  62.0909038
  17.6726158  45.7800880  61.7967799  18.5296877  46.3257416  62.9190863
  12.4026025  47.3243610  53.7292437  12.2825650  47.7700660  54.5677917
  11.7078613  47.6728927  53.1705975  20.4470927  44.0501910  63.8686912
  19.8045308  44.3434443  63.2226706  19.9425856  43.9354830  64.6740108
  18.1011091  47.7965083  54.5572771  19.0128947  48.0292469  54.3820469
  17.5920738  48.3802127  53.9947850  16.7080673  52.7790901  61.9486353
  16.0789536  52.9436615  61.2462420  16.3206335  53.1932511  62.7197317
  20.5869905  53.7145339  59.3030716  19.9020943  54.0944240  58.7527750
  20.6713755  54.3240666  60.0362664  15.8882374  44.8166686  67.2248794
  15.6443306  45.5708746  66.6883070  16.1642305  45.1952033  68.0596041
  17.8420837  51.3605298  65.9026060  18.0537732  52.0037058  65.2260441
  17.7950585  50.5267615  65.4347990  15.4447066  43.9723119  62.8062632
  14.5831545  44.2704372  63.0979370  15.4709501  44.1893518  61.8743665
  12.2608635  52.5165309  59.2136438  12.7246981  52.7953012  58.4241060
  11.9965433  51.6148754  59.0309528  11.1977521  48.6388462  56.0226003
  11.9001565  49.0909505  56.4899929  10.8658150  47.9972281  56.6505896
  18.9566665  54.2377253  64.0748417  19.7784109  53.8357441  63.7931099
  18.9529068  54.1345488  65.0264533   6.8917601  47.2616594  58.2826613
   6.0948764  47.3735288  58.8010109   6.6643193  47.6003246  57.4167504
  27.0472658  50.5816002  60.4233389  26.2936366  50.0123400  60.2677393
  27.1820199  50.5478666  61.3704023  12.4371286  55.4529404  56.0988108
  12.3016961  56.2980940  56.5272956  12.9781098  55.6548682  55.3354042
  15.7863750  38.9759966  64.6287001  15.4428019  39.8661608  64.5526112
  16.1542712  38.7861624  63.7656586  15.7514032  48.9668577  53.1359437
  15.2360656  49.7373182  53.3747824  15.4791341  48.2933713  53.7592498
  13.3361143  43.8118278  58.1944675  12.4802740  43.4225128  58.0150314
  13.7488095  43.8910239  57.3344460  14.8660290  41.3464621  62.5936235
  14.3625086  41.3094756  61.7804040  15.1590897  42.2557364  62.6532891
  11.1103176  41.4303351  61.6002416  11.9756173  41.2346160  61.2408306
  11.1780685  41.2013703  62.5271773  20.7248306  51.7200932  55.0712610
  19.9477749  51.3812091  54.6267772  21.4039787  51.7253555  54.3967575
  15.5400335  46.8395669  54.9619218  15.2350471  47.1541819  55.8129361
  16.4930778  46.9177089  55.0046551  13.9846767  52.9985893  56.6112172
  13.4568129  52.2638652  56.2985409  13.4834270  53.7760569  56.3652140
  18.9639613  51.1934913  61.7279218  18.3063288  51.8834175  61.8159347
  19.7680013  51.5831345  62.0713204   8.7165495  43.6605559  58.9718783
   9.2909247  43.4380740  58.2391976   9.3036477  43.7294253  59.7247385
  17.7745072  49.5479286  59.7783160  18.2876954  50.1809278  60.2804870
  18.4246296  48.9480481  59.4126520   9.0435082  45.6910020  52.9914669
   8.2072394  46.0284707  53.3123943   8.9039852  45.5559000  52.0541805
  11.0188163  40.5346808  57.6993853  10.3652575  40.2195825  57.0750467
  10.9768637  39.9122548  58.4253676  12.1299367  50.8166103  49.6147145
  11.2226429  50.5855356  49.8138294  12.6270399  50.0203722  49.8021126
  15.0367446  59.5263610  52.5343831  14.3629145  59.8295307  53.1428789
  15.4233268  60.3292690  52.1849288  14.2525903  47.0228741  62.0241500
  13.3348464  47.2443688  61.8663188  14.6686047  47.0975052  61.1653208
  15.0360951  48.4220157  57.1544181  15.7832770  48.9341554  56.8451303
  15.3052540  48.1004210  58.0148574  13.3087601  50.9178698  54.1371135
  12.3998820  50.6337731  54.2343605  13.3382685  51.3377776  53.2774442
  18.5406868  54.5285287  57.9062302  18.0869195  53.6876197  57.9627493
  17.9100835  55.1646686  58.2437083  17.4839788  45.4577273  59.1362970
  16.7462545  44.9454660  59.4673212  17.7366561  45.0177655  58.3246247
  16.9839808  56.3661784  58.8412121  17.2762782  56.9266841  58.1224486
  17.4938428  56.6590345  59.5965280  17.5851415  38.2353525  59.7304739
  17.8910292  37.3750889  59.4430654  18.3104020  38.8271146  59.5303733
  11.8572495  48.5307318  60.2380930  11.9121105  47.5781155  60.1623407
  11.0463697  48.6866758  60.7222229  13.0063689  52.4587441  51.4759213
  12.5683119  51.7423300  51.0164851  13.7474130  52.6863556  50.9144305
   9.7964855  47.1484378  57.9971309   8.9832720  47.4478549  58.4036501
  10.2923849  46.7540067  58.7145791  21.1236803  50.7344639  57.5335532
  20.9854702  50.9246234  56.6056721  20.7673022  51.4964021  57.9903583
   9.2878930  44.7202734  63.6132544   9.9278309  44.5791493  62.9155507
   8.4556460  44.4337247  63.2371146  21.1506183  52.8021166  62.5446804
  21.5842690  52.7096455  63.3929858  21.8637764  52.7778666  61.9066820
   6.3721997  48.1648246  55.8027289   5.4419585  48.1032701  56.0197251
   6.4679469  47.6424199  55.0063930   6.2907546  44.6903059  58.3905531
   6.5514363  45.6048392  58.2814691   7.1124718  44.2227501  58.5402144
  22.0121733  52.8444866  65.0779689  22.2057623  53.7490677  65.3238964
  21.9122351  52.3852285  65.9118274  13.6658043  42.7302757  67.5770016
  13.0185958  43.4292706  67.4834493  14.4359059  43.1638901  67.9446264
  13.2358661  59.6943283  54.7490910  13.4110417  59.2231326  55.5636533
  12.5491450  60.3209049  54.9772171  14.1915725  53.9715789  60.7954211
  13.8565557  53.9316559  61.6911861  13.6919670  53.3060505  60.3224622
  17.1274916  51.3171823  51.0691271  16.5104087  50.5918651  50.9724324
  16.6591405  52.0781183  50.7258345   8.9173462  45.5357247  50.1912575
   8.0402929  45.4146048  49.8274822   9.3931215  44.7443326  49.9391464
  12.1037388  57.8883538  57.4375096  11.3204910  58.4305218  57.5313320
  12.8030133  58.4057517  57.8369337  15.4134038  43.6978167  60.0809301
  15.9102738  42.9448130  59.7610371  14.6421020  43.7342484  59.5152511
  23.2663796  49.4018533  61.7227593  23.2553672  50.2843248  61.3521526
  22.3981175  49.0490084  61.5282130  16.4963819  52.4549854  57.6547725
  15.5620098  52.5751317  57.4852429  16.6740488  51.5522321  57.3907734
  11.9969007  45.8395550  59.8080986  11.6266795  45.2866591  60.4961891
  12.4928100  45.2353684  59.2555986  19.8836370  48.2967174  58.1897759
  20.3496823  49.1295165  58.1158061  20.3343871  47.8312155  58.8943017
  17.9512602  54.6410995  55.1883911  18.2272445  54.5267590  56.0977785
  17.0817100  54.2428480  55.1496084  17.8553033  40.6647761  62.2288660
  16.9416113  40.8951988  62.3970867  18.2846135  40.7486205  63.0802692
  17.6259492  48.8537653  64.7288554  16.9730942  49.1013560  64.0741007
  18.0039872  48.0401791  64.3951031  14.5866666  58.8897346  58.8316724
  14.7689060  58.0719002  59.2944477  15.4099652  59.1065038  58.3941614
  14.9208831  57.8165531  56.0931773  15.4496597  57.3057986  55.4801935
  15.1837051  57.5008061  56.9577306   3.6452156  47.1299103  55.6325481
   3.9405597  46.2209781  55.5792535   2.7440192  47.1086842  55.3106483
   5.3739998  44.8113200  55.7564806   5.0452704  43.9310579  55.5739912
   5.7279368  44.7560869  56.6441195  14.6219577  56.4468103  60.2659792
  14.4744539  55.5184810  60.4467362  15.4473070  56.4688194  59.7816867
   8.4881821  45.0986170  56.1240284   8.8277893  45.6272091  55.4018892
   8.9353941  45.4366576  56.8998850  18.2253698  57.2696662  61.3524664
  19.1500246  57.0639523  61.2149116  18.0569002  57.0213063  62.2614006
  11.1825262  43.4823221  65.5743352  10.8422082  42.6831034  65.9764032
  10.4764268  43.7824932  65.0020185  11.8341733  40.5672533  64.0270675
  12.6567803  40.0933011  63.9049565  12.0779797  41.3463017  64.5269361
  10.4749968  43.5960792  54.3233577  11.1958330  43.9742044  53.8197293
   9.8515272  44.3149669  54.4268555  14.6181091  44.3005941  55.2591909
  14.8344705  45.1830579  54.9580737  14.1375158  43.9092154  54.5297551
  11.2176695  44.2494202  61.8843543  11.2038264  43.3535295  61.5475841
  11.9349123  44.2564866  62.5181829  13.0702826  44.6831542  63.9296670
  12.8120604  45.6048613  63.9281001  12.5387866  44.2861977  64.6197135
  18.0149015  57.7882329  56.7086756  18.1885892  57.2228752  55.9560608
  18.5077906  58.5883224  56.5266246  10.6213591  43.1308582  57.1531113
  10.7429502  42.2025228  57.3522001  10.3315633  43.1447268  56.2409429
  13.4904781  40.8163493  60.2897833  13.5126478  40.8802826  59.3349813
  13.9072840  39.9768001  60.4838339  23.8688406  50.5518752  58.3277056
  24.3119552  49.8026077  57.9296179  22.9914916  50.5428889  57.9450788
  19.0024187  57.1049094  53.8083654  19.6975092  57.7255786  54.0270969
  19.3447337  56.2544445  54.0836032  20.9015610  54.5548799  55.3370985
  21.4266934  54.8936072  54.6120305  20.8137963  53.6195814  55.1534120
  20.7107391  52.0374169  67.9554911  20.7605396  51.8724177  68.8970434
  20.6021315  51.1701428  67.5652792   9.5943650  54.7162715  55.2447000
   9.7431770  55.3998179  54.5913673  10.4010093  54.6967805  55.7596456
  23.4121270  52.0223990  60.7199503  24.2468162  52.4613795  60.8837064
  23.5480399  51.5462644  59.9007749  20.4612776  49.5803725  66.6676991
  20.9366898  49.7731372  65.8595842  19.5378342  49.6362911  66.4220375
   7.3496283  50.7427892  56.2508069   7.1042325  49.8390222  56.4488279
   7.5192198  50.7445043  55.3087547  15.0392993  41.6151569  65.6332825
  15.5574937  42.3512596  65.3079313  14.6848126  41.9215562  66.4679584
   6.6191930  46.4756250  53.7494231   5.9261175  46.5500605  53.0934267
   6.3743682  45.7116594  54.2715748  15.2905587  38.0351851  61.1533721
  15.5707341  37.3675040  61.7794148  16.0756194  38.2280947  60.6408385
  13.0939056  57.2110845  52.7158748  12.5213023  57.8301032  52.2629220
  13.6671849  57.7610207  53.2498670  19.1614445  46.4569485  64.9005297
  20.1131868  46.5567583  64.9217521  18.9917896  45.6647754  65.4103381
  17.1828825  43.5425069  65.0864697  16.5878757  43.8230081  64.3911186
  16.8978522  44.0318970  65.8581439  16.3136315  57.4947995  53.8467330
  17.2466988  57.4293557  54.0500206  16.2259528  58.3304262  53.3881863
  18.9424332  56.8113866  50.8071278  18.8637963  56.4773729  51.7007035
  19.7633999  57.3035634  50.8062750  21.6402523  49.6775605  64.0147596
  21.6078843  48.7391606  64.2007280  22.2503147  49.7559642  63.2813421
  13.4785854  48.5471658  50.0574800  14.4244959  48.4177866  50.1263218
  13.1000099  47.8086320  50.5344228  21.7897012  46.4686649  64.0605879
  21.2736060  45.6845105  63.8735808  22.6736960  46.1405365  64.2252399
  19.4507739  40.2127664  60.0201692  19.2532560  39.9042752  60.9045024
  20.0607444  40.9389303  60.1499622  27.4579073  50.7391612  63.1553633
  28.1882461  50.4776900  63.7161336  26.8486018  50.0020334  63.1955701
  25.5394370  48.8799475  63.7528084  24.8127534  48.7455439  63.1444576
  25.1241657  49.1876303  64.5584802  11.6628771  46.4721634  49.9929685
  10.7560227  46.1754747  50.0692399  11.9404752  46.1751453  49.1263972
  13.2790837  41.0158524  56.1473927  12.4691565  40.6705609  56.5229173
  13.9675254  40.7066068  56.7361538  15.2081385  40.0936571  57.7698223
  15.7612424  40.5132024  58.4288246  15.4451472  39.1672319  57.8121179
  10.4327556  43.3308570  50.1341665  11.2946720  43.6563468  50.3937482
  10.6177900  42.5440066  49.6214730  18.5860192  42.2037096  57.2776888
  18.0058861  42.8621900  56.8954940  18.3196125  41.3814441  56.8664305
  17.0363759  41.6042154  59.4798208  17.5363537  41.7158688  58.6712527
  17.6799367  41.3003207  60.1199016  17.3685070  44.3637187  56.3333236
  16.4810925  44.6486837  56.1153431  17.7839059  44.2030950  55.4860513
  20.7199606  44.3883707  60.0487575  21.4959997  44.8780160  60.3212192
  19.9947741  44.8141762  60.5059445  23.1572165  45.1011327  61.1061516
  23.7516656  44.8607063  60.3954824  23.2298749  44.3818457  61.7335052
  16.5128284  54.1281861  50.4281256  17.2164134  54.3331864  51.0438911
  15.7890933  54.6958623  50.6930339  17.3426094  49.8791722  56.5483526
  17.2861295  50.3360274  55.7091158  17.8954436  49.1182407  56.3706369
  21.1530900  45.6681454  57.3733646  20.8967834  45.2678090  58.2041853
  20.5283768  46.3825248  57.2483785  25.4643238  48.4077528  59.8804937
  24.9042796  48.4770717  60.6536499  24.8586741  48.2318512  59.1604433
  18.4214981  54.5664390  52.4779716  19.2560585  54.1345589  52.2957191
  18.2599324  54.3946404  53.4056610  18.0760873  51.0696504  53.8436055
  18.0209677  50.9040775  52.9024499  17.4506929  51.7772537  53.9998245
  11.3856999  40.5704613  53.4221374  11.3735669  41.5146453  53.5789644
  12.2780421  40.3874758  53.1280835  15.2009118  37.1647389  57.6767310
  14.4341514  36.6105876  57.8223993  15.6119823  37.2369258  58.5381462
  23.8588963  65.0361470  62.5096417  23.5207474  64.9202534  61.6216952
  24.7278731  64.6352635  62.4897424  21.5597242  63.8049717  51.8413357
  21.8122763  63.2831238  51.0796820  20.6221801  63.6415862  51.9440041
  26.6040525  62.8085495  59.6488101  27.3903614  62.3904919  59.2978518
  26.8679229  63.7131588  59.8169749  32.0048952  62.7460729  60.5521079
  32.7374124  62.1759945  60.7858909  31.2488308  62.3582329  60.9927585
  21.2793531  65.7077823  54.0437732  21.1629789  65.0322726  54.7118817
  21.3895791  65.2210197  53.2269885  23.6225072  65.1687970  57.7484422
  23.2583279  64.6418591  58.4597343  24.4792187  64.7786439  57.5750907
  29.5274372  56.4582303  65.0115688  29.1957697  57.3277714  64.7876903
  28.9319986  56.1418587  65.6909718  23.2630559  60.1977870  52.7445770
  23.4304961  61.0658106  53.1116241  23.0727728  60.3605151  51.8207059
  29.4203036  61.1777389  62.0909038  28.5119913  61.1092797  61.7967799
  29.3690631  61.6549334  62.9190863  23.2419779  62.6535527  53.7292437
  23.1219405  63.0992578  54.5677917  22.5472368  63.0020845  53.1705975
  28.9404846  63.1257000  54.5572771  29.8522702  63.3584387  54.3820469
  28.4314493  63.7094045  53.9947850  26.2840820  59.3015036  62.8062632
  25.4225299  59.5996290  63.0979370  26.3103255  59.5185435  61.8743665
  22.0371276  63.9680379  56.0226003  22.7395319  64.4201423  56.4899929
  21.7051904  63.3264198  56.6505896  17.7311355  62.5908511  58.2826613
  16.9342518  62.7027205  58.8010109  17.5036947  62.9295163  57.4167504
  26.6257504  54.3051884  64.6287001  26.2821773  55.1953526  64.5526112
  26.9936467  54.1153541  63.7656586  26.5907787  64.2960495  53.1359437
  26.0754410  65.0665100  53.3747824  26.3185095  63.6225631  53.7592498
  24.1754898  59.1410196  58.1944675  23.3196494  58.7517046  58.0150314
  24.5881850  59.2202157  57.3344460  25.7054044  56.6756539  62.5936235
  25.2018840  56.6386674  61.7804040  25.9984651  57.5849282  62.6532891
  21.9496930  56.7595269  61.6002416  22.8149927  56.5638077  61.2408306
  22.0174439  56.5305620  62.5271773  31.5642061  67.0492850  55.0712610
  30.7871504  66.7104009  54.6267772  32.2433542  67.0545473  54.3967575
  26.3794090  62.1687587  54.9619218  26.0744225  62.4833736  55.8129361
  27.3324532  62.2469007  55.0046551  19.5559249  58.9897477  58.9718783
  20.1303001  58.7672658  58.2391976  20.1430232  59.0586171  59.7247385
  28.6138827  64.8771204  59.7783160  29.1270708  65.5101195  60.2804870
  29.2640050  64.2772399  59.4126520  19.8828836  61.0201938  52.9914669
  19.0466149  61.3576624  53.3123943  19.7433606  60.8850917  52.0541805
  21.8581917  55.8638726  57.6993853  21.2046329  55.5487743  57.0750467
  21.8162391  55.2414466  58.4253676  22.9693122  66.1458021  49.6147145
  22.0620184  65.9147274  49.8138294  23.4664154  65.3495640  49.8021126
  25.0919657  62.3520659  62.0241500  24.1742219  62.5735606  61.8663188
  25.5079801  62.4266970  61.1653208  25.8754705  63.7512075  57.1544181
  26.6226524  64.2633472  56.8451303  26.1446295  63.4296127  58.0148574
  24.1481355  66.2470615  54.1371135  23.2392575  65.9629648  54.2343605
  24.1776439  66.6669694  53.2774442  28.3233542  60.7869191  59.1362970
  27.5856299  60.2746577  59.4673212  28.5760316  60.3469573  58.3246247
  28.4245170  53.5645443  59.7304739  28.7304046  52.7042806  59.4430654
  29.1497774  54.1563063  59.5303733  22.6966249  63.8599236  60.2380930
  22.7514859  62.9073072  60.1623407  21.8857451  64.0158675  60.7222229
  20.6358609  62.4776296  57.9971309  19.8226475  62.7770466  58.4036501
  21.1317604  62.0831985  58.7145791  31.9630558  66.0636556  57.5335532
  31.8248457  66.2538152  56.6056721  31.6066777  66.8255939  57.9903583
  20.1272684  60.0494651  63.6132544  20.7672063  59.9083410  62.9155507
  19.2950215  59.7629165  63.2371146  17.2115751  63.4940164  55.8027289
  16.2813340  63.4324619  56.0197251  17.3073223  62.9716116  55.0063930
  17.1301301  60.0194976  58.3905531  17.3908118  60.9340310  58.2814691
  17.9518473  59.5519419  58.5402144  27.9668671  66.6463741  51.0691271
  27.3497841  65.9210569  50.9724324  27.4985159  67.4073101  50.7258345
  19.7567217  60.8649165  50.1912575  18.8796683  60.7437966  49.8274822
  20.2324970  60.0735243  49.9391464  26.2527793  59.0270085  60.0809301
  26.7496492  58.2740047  59.7610371  25.4814774  59.0634402  59.5152511
  27.3357574  67.7841772  57.6547725  26.4013852  67.9043235  57.4852429
  27.5134242  66.8814239  57.3907734  22.8362762  61.1687468  59.8080986
  22.4660549  60.6158508  60.4961891  23.3321854  60.5645601  59.2555986
  30.7230125  63.6259091  58.1897759  31.1890577  64.4587083  58.1158061
  31.1737625  63.1604073  58.8943017  28.6946788  55.9939678  62.2288660
  27.7809867  56.2243905  62.3970867  29.1239889  56.0778122  63.0802692
  14.4845911  62.4591020  55.6325481  14.7799352  61.5501699  55.5792535
  13.5833946  62.4378760  55.3106483  16.2133752  60.1405118  55.7564806
  15.8846458  59.2602497  55.5739912  16.5673123  60.0852787  56.6441195
  19.3275575  60.4278088  56.1240284  19.6671648  60.9564009  55.4018892
  19.7747696  60.7658494  56.8998850  22.0219016  58.8115139  65.5743352
  21.6815836  58.0122952  65.9764032  21.3158022  59.1116849  65.0020185
  22.6735488  55.8964451  64.0270675  23.4961557  55.4224929  63.9049565
  22.9173551  56.6754935  64.5269361  21.3143722  58.9252709  54.3233577
  22.0352085  59.3033962  53.8197293  20.6909027  59.6441586  54.4268555
  25.4574845  59.6297858  55.2591909  25.6738460  60.5122496  54.9580737
  24.9768912  59.2384072  54.5297551  22.0570450  59.5786120  61.8843543
  22.0432018  58.6827213  61.5475841  22.7742878  59.5856783  62.5181829
  23.9096580  60.0123460  63.9296670  23.6514358  60.9340530  63.9281001
  23.3781621  59.6153894  64.6197135  21.4607346  58.4600500  57.1531113
  21.5823257  57.5317146  57.3522001  21.1709388  58.4739186  56.2409429
  24.3298536  56.1455410  60.2897833  24.3520233  56.2094743  59.3349813
  24.7466595  55.3059919  60.4838339  34.7082160  65.8810670  58.3277056
  35.1513306  65.1317995  57.9296179  33.8308671  65.8720806  57.9450788
  25.8786747  56.9443487  65.6332825  26.3968691  57.6804513  65.3079313
  25.5241880  57.2507480  66.4679584  17.4585685  61.8048168  53.7494231
  16.7654930  61.8792523  53.0934267  17.2137437  61.0408511  54.2715748
  26.1299341  53.3643769  61.1533721  26.4101095  52.6966958  61.7794148
  26.9149948  53.5572865  60.6408385  24.3179608  63.8763576  50.0574800
  25.2638713  63.7469784  50.1263218  23.9393853  63.1378238  50.5344228
  30.2901493  55.5419582  60.0201692  30.0926314  55.2334670  60.9045024
  30.9001199  56.2681221  60.1499622  22.5022526  61.8013552  49.9929685
  21.5953981  61.5046665  50.0692399  22.7798507  61.5043370  49.1263972
  24.1184591  56.3450442  56.1473927  23.3085320  55.9997527  56.5229173
  24.8069008  56.0357986  56.7361538  26.0475140  55.4228489  57.7698223
  26.6006178  55.8423942  58.4288246  26.2845226  54.4964237  57.8121179
  21.2721310  58.6600487  50.1341665  22.1340474  58.9855386  50.3937482
  21.4571654  57.8731983  49.6214730  29.4253947  57.5329014  57.2776888
  28.8452616  58.1913818  56.8954940  29.1589879  56.7106358  56.8664305
  27.8757513  56.9334072  59.4798208  28.3757291  57.0450606  58.6712527
  28.5193121  56.6295124  60.1199016  28.2078825  59.6929104  56.3333236
  27.3204680  59.9778755  56.1153431  28.6232814  59.5322868  55.4860513
  31.5593361  59.7175625  60.0487575  32.3353751  60.2072078  60.3212192
  30.8341495  60.1433679  60.5059445  33.9965920  60.4303244  61.1061516
  34.5910410  60.1898980  60.3954824  34.0692503  59.7110375  61.7335052
  28.1819849  65.2083640  56.5483526  28.1255050  65.6652192  55.7091158
  28.7348191  64.4474325  56.3706369  31.9924654  60.9973372  57.3733646
  31.7361589  60.5970008  58.2041853  31.3677522  61.7117166  57.2483785
  28.9154628  66.3988421  53.8436055  28.8603432  66.2332693  52.9024499
  28.2900683  67.1064454  53.9998245  22.2250753  55.8996530  53.4221374
  22.2129423  56.8438370  53.5789644  23.1174175  55.7166676  53.1280835
  26.0402873  52.4939307  57.6767310  25.2735269  51.9397794  57.8223993
  26.4513578  52.5661176  58.5381462   5.3711749  11.4312329  49.2980199
   6.0090158  11.3119076  48.5943539   5.2532591  12.3793173  49.3568151
   2.1801455  11.3839757  49.2341724   1.8419966  11.2680822  48.3462259
   3.0491223  10.9830922  49.2142730   3.6187829  16.9046201  40.5353080
   2.9675809  17.4900281  40.1487094   4.4132192  17.4352396  40.5948117
   4.9253017   9.1563783  46.3733407   5.7116106   8.7383206  46.0223824
   5.1891721  10.0609875  46.5415056   5.0963094  14.5936633  41.0722064
   4.4608927  14.6671259  41.7842969   4.7660501  15.1830232  40.3941143
  10.3261444   9.0939016  47.2766386  11.0586616   8.5238233  47.5104215
   9.5700800   8.7060616  47.7172891   1.9437564  11.5166257  44.4729728
   1.5795771  10.9896878  45.1842650   2.8004680  11.1264726  44.2996214
   4.3418384  15.0073136  51.1356907   4.0419107  15.9098175  51.0272714
   3.9969444  14.7405319  51.9878060   7.7415528   7.5255676  48.8154345
   6.8332405   7.4571085  48.5213105   7.6903124   8.0027621  49.6436170
   7.2617338   9.4735288  41.2818078   8.1735194   9.7062674  41.1065775
   6.7526985  10.0572332  40.7193156   5.8686920  14.4561106  48.6731659
   5.2395783  14.6206820  47.9707727   5.4812582  14.8702716  49.4442623
   9.7476152  15.3915544  46.0276023   9.0627190  15.7714445  45.4773056
   9.8320001  16.0010871  46.7607971   7.0027084  13.0375503  52.6271366
   7.2143979  13.6807263  51.9505748   6.9556832  12.2037820  52.1593297
   1.4214882  14.1935514  45.9381744   1.8853228  14.4723217  45.1486367
   1.1571680  13.2918959  45.7554835   8.1172912  15.9147458  50.7993724
   8.9390355  15.5127646  50.5176405   8.1135314  15.8115693  51.7509840
  16.2078905  12.2586207  47.1478695  15.4542613  11.6893605  46.9922700
  16.3426446  12.2248871  48.0949330   1.5977533  17.1299609  42.8233415
   1.4623208  17.9751145  43.2518262   2.1387345  17.3318887  42.0599348
   5.3227247  18.0325976  54.9815158   5.3045723  18.8534857  54.4895427
   6.2447167  17.9080051  55.2065299   4.9120279  10.6438782  39.8604743
   4.3966902  11.4143387  40.0993131   4.6397587   9.9703918  40.4837805
   9.8854553  13.3971137  41.7957917   9.1083996  13.0582296  41.3513079
  10.5646034  13.4023760  41.1212882   4.7006582   8.5165874  41.6864524
   4.3956718   8.8312023  42.5374668   5.6537024   8.5947294  41.7291857
   3.1453014  14.6756098  43.3357478   2.6174376  13.9408857  43.0230716
   2.6440517  15.4530774  43.0897447   8.1245860  12.8705118  48.4524525
   7.4669534  13.5604379  48.5404653   8.9286259  13.2601550  48.7958511
   6.9351319  11.2249491  46.5028466   7.4483201  11.8579483  47.0050176
   7.5852543  10.6250686  46.1371826   4.1973693  21.2033815  39.2589138
   3.5235392  21.5065512  39.8674095   4.5839515  22.0062895  38.9094595
   4.1967197  10.0990362  43.8789487   4.9439016  10.6111759  43.5696609
   4.4658787   9.7774415  44.7393881   2.4693848  12.5948903  40.8616441
   1.5605067  12.3107936  40.9588911   2.4988931  13.0147981  40.0019748
   7.7013115  16.2055492  44.6307609   7.2475442  15.3646402  44.6872800
   7.0707082  16.8416891  44.9682389   6.6446035   7.1347478  45.8608277
   5.9068791   6.6224864  46.1918519   6.8972808   6.6947860  45.0491553
   6.1446054  18.0431989  45.5657427   6.4369029  18.6037046  44.8469793
   6.6544675  18.3360550  46.3210586   2.1669935  14.1357646  38.2004520
   1.7289365  13.4193505  37.7410157   2.9080376  14.3633761  37.6389611
   1.1079680  18.8212340  46.6550880   1.0655858  19.0473186  45.7259412
   2.0242378  18.5875715  46.8036682  10.2843050  12.4114843  44.2580839
  10.1460949  12.6016439  43.3302028   9.9279269  13.1734226  44.7148890
  10.3112430  14.4791370  49.2692110  10.7448937  14.3866660  50.1175164
  11.0244011  14.4548871  48.6312126   4.0440325  18.0793465  50.8025211
   4.0977347  18.6484401  51.5702927   3.1755106  18.2495350  50.4379248
  11.1727979  14.5215071  51.8024996  11.3663869  15.4260882  52.0484270
  11.0728598  14.0622490  52.6363581   1.8016756  16.2704391  50.1310680
   1.6627842  15.9023175  51.0036618   1.0131353  16.7852030  49.9594638
   2.3964908  21.3713487  41.4736217   2.5716664  20.9001531  42.2881839
   1.7097696  21.9979254  41.7017477   3.3521971  15.6485994  47.5199518
   3.0171804  15.6086764  48.4157168   2.8525917  14.9830710  47.0469928
   6.2881163  12.9942028  37.7936578   5.6710334  12.2688856  37.6969630
   5.8197652  13.7551388  37.4503652   7.9435295  17.7040936  55.4542358
   7.8847841  17.0200157  54.7872941   8.3454813  18.4459926  55.0022984
   7.9452702  15.6680520  53.6856338   7.0579481  15.3306442  53.8082737
   8.5151253  14.9363552  53.9225103   1.4753855  20.3281973  50.6517581
   1.4024027  21.1336944  51.1636885   1.0331248  20.5273938  49.8265602
  12.4270043  11.0788738  48.4472899  12.4159919  11.9613453  48.0766832
  11.5587422  10.7260289  48.2527436   3.9352539  20.2268807  52.8075740
   4.6480511  20.8616272  52.7351641   3.4442568  20.3232673  51.9915741
   5.6570066  14.1320059  44.3793031   4.7226345  14.2521522  44.2097736
   5.8346734  13.2292526  44.1153041   9.0442617   9.9737379  44.9143065
   9.5103069  10.8065370  44.8403368   9.4950118   9.5082360  45.6188324
   7.1118848  16.3181200  41.9129217   7.3878692  16.2037795  42.8223091
   6.2423347  15.9198685  41.8741390   3.7472912  20.5667551  45.5562031
   3.9295307  19.7489207  46.0189783   4.5705898  20.7835243  45.1186921
   4.0815078  19.4935736  42.8177080   4.6102844  18.9828191  42.2047242
   4.3443297  19.1778266  43.6822613   1.5776094  22.5794596  52.1757514
   2.1294402  22.7426218  52.9406599   1.9182288  23.1699034  51.5037539
   4.7144482  20.5276572  49.1621196   4.5895621  19.7266312  48.6532141
   5.3723573  21.0222765  48.6735166   6.7779390  18.3285592  50.7900746
   5.8309726  18.2090943  50.7179073   7.1262163  17.4408090  50.8727007
   3.7825823  18.1238308  46.9905098   3.6350786  17.1955015  47.1712668
   4.6079317  18.1458399  46.5062174   7.3859945  18.9466867  48.0769971
   8.3106493  18.7409728  47.9394422   7.2175248  18.6983268  48.9859313
   7.1755261  19.4652534  43.4332062   7.3492139  18.8998957  42.6805915
   7.6684153  20.2653429  43.2511552  13.0294653  12.2288957  45.0522362
  13.4725799  11.4796282  44.6541485  12.1521163  12.2199093  44.6696094
   8.1630434  18.7819299  40.5328961   8.8581338  19.4025991  40.7516275
   8.5053584  17.9314650  40.8081339  10.0621857  16.2319004  42.0616292
  10.5873181  16.5706277  41.3365612   9.9744209  15.2966019  41.8779426
   1.7462518  22.2990987  46.4211545   1.3067508  21.8067366  47.1144401
   2.4970635  21.7563955  46.1803620  11.3731835  16.1341316  54.9242240
  11.0816643  16.4971296  55.7605701  10.7603966  15.4208324  54.7455572
  12.5727517  13.6994195  47.4444810  13.4074409  14.1383999  47.6082370
  12.7086646  13.2232849  46.6253056   2.2545302  18.8881050  39.4404054
   1.6819269  19.5071237  38.9874526   2.8278096  19.4380412  39.9743976
   5.4742562  19.1718200  40.5712637   6.4073235  19.1063762  40.7745512
   5.3865775  20.0074467  40.1127169   8.1030579  18.4884071  37.5316584
   8.0244210  18.1543934  38.4252342   8.9240246  18.9805839  37.5308057
  10.8008770  11.3545810  50.7392903  10.7685090  10.4161811  50.9252587
  11.4109394  11.4329847  50.0058728   2.6392101  10.2241863  36.7820107
   3.5851205  10.0948071  36.8508525   2.2606346   9.4856525  37.2589535
  10.9503258   8.1456853  50.7851186  10.4342307   7.3615310  50.5981115
  11.8343207   7.8175570  50.9497705  16.6185320  12.4161817  49.8798940
  17.3488708  12.1547105  50.4406643  16.0092265  11.6790539  49.9201008
  14.7000617  10.5569679  50.4773391  13.9733780  10.4225644  49.8689882
  14.2847904  10.8646508  51.2830109   9.8805853   6.0653912  46.7732882
  10.6566243   6.5550365  47.0457499   9.1553987   6.4911967  47.2304751
  12.3178412   6.7781532  47.8306822  12.9122903   6.5377268  47.1200131
  12.3904996   6.0588662  48.4580359   5.6734531  15.8052066  37.1526563
   6.3770381  16.0102069  37.7684218   4.9497179  16.3728828  37.4175646
   6.5032341  11.5561927  43.2728833   6.4467542  12.0130479  42.4336465
   7.0560683  10.7952612  43.0951675  10.3137147   7.3451659  44.0978952
  10.0574081   6.9448295  44.9287160   9.6890015   8.0595453  43.9729091
  14.6249485  10.0847732  46.6050244  14.0649043  10.1540922  47.3781806
  14.0192988   9.9088717  45.8849740   7.5821228  16.2434595  39.2025023
   8.4166832  15.8115794  39.0202497   7.4205571  16.0716609  40.1301917
   7.2367120  12.7466709  40.5681362   7.1815924  12.5810980  39.6269806
   6.6113175  13.4542742  40.7243552  16.2105503  26.7604246  49.2980199
  16.8483913  26.6410994  48.5943539  16.0926346  27.7085090  49.3568151
  13.0195209  26.7131675  49.2341724  12.6813721  26.5972739  48.3462259
  13.8884977  26.3122840  49.2142730   8.8782025  28.5667151  45.2238615
   8.3146890  28.4757088  44.4554903   8.7634420  27.7467055  45.7041107
  13.5014992  27.8666526  55.1927930  13.4903633  27.4719325  54.3208433
  13.6635632  27.1332599  55.7861701   6.4246457  30.0618343  48.0622835
   7.2167749  29.7209167  47.6469135   6.6643107  30.1713318  48.9824989
  14.4581584  32.2338119  40.5353080  13.8069563  32.8192199  40.1487094
  15.2525947  32.7644314  40.5948117   8.3837211  29.3227256  40.9340214
   9.1568087  28.7756243  40.7953090   8.7362610  30.1871505  41.1454676
  10.2222253  30.6503638  54.1407114   9.9312119  31.5549269  54.0253780
  10.8579238  30.6920166  54.8551183  11.1478460  28.0280487  50.7308473
  11.7442033  27.8036509  50.0165436  11.2053432  27.2865232  51.3333921
  10.7203489  25.4819922  38.5658664  10.9729009  24.9601443  37.8042127
   9.7828048  25.3186067  38.6685348  15.7646771  24.4855700  46.3733407
  16.5509861  24.0675123  46.0223824  16.0285476  25.3901792  46.5415056
  15.9356849  29.9228551  41.0722064  15.3002682  29.9963177  41.7842969
  15.6054255  30.5122149  40.3941143  21.1655199  24.4230933  47.2766386
  21.8980371  23.8530150  47.5104215  20.4094554  24.0352534  47.7172891
  10.4399777  27.3848028  40.7683039  10.3236036  26.7092931  41.4364123
  10.5502037  26.8980402  39.9515192  12.7831318  26.8458175  44.4729728
  12.4189526  26.3188796  45.1842650  13.6398434  26.4556644  44.2996214
  18.6880619  18.1352508  51.7360994  18.3563944  19.0047919  51.5122209
  18.0926232  17.8188792  52.4155025  12.4236805  21.8748075  39.4691077
  12.5911208  22.7428311  39.8361548  12.2333974  22.0375356  38.5452366
  15.1812139  30.3365054  51.1356907  14.8812862  31.2390092  51.0272714
  14.8363198  30.0697237  51.9878060   8.6324620  26.7878850  47.1693612
   7.7075116  26.6555065  47.3771303   8.8809033  27.5673070  47.6663554
  18.5809282  22.8547594  48.8154345  17.6726160  22.7863002  48.5213105
  18.5296878  23.3319539  49.6436170  12.4026026  24.3305732  40.4537744
  12.2825651  24.7762783  41.2923224  11.7078615  24.6791050  39.8951282
   5.9933431  26.4312124  48.0037401   6.1225812  26.6846603  48.9176812
   5.3130882  27.0239832  47.6842056  10.1632918  37.1009374  44.1027875
  10.0856948  38.0517199  44.1816355   9.5594562  36.7555246  44.7602801
  12.6550148  24.2737239  56.7589242  11.8783482  24.8331159  56.7492106
  13.2940711  24.7594022  57.2804112  20.4470929  21.0564032  50.5932218
  19.8045309  21.3496565  49.9472013  19.9425857  20.9416952  51.3985415
  10.9096520  27.0822693  56.3207209  11.6511205  27.6207737  56.0442032
  10.2033506  27.7088981  56.4778761  16.3851860  29.2251833  54.9179370
  16.7935216  28.7834244  54.1734003  15.6629122  28.6504461  55.1713563
  12.7382930  24.1624440  52.2912927  13.5844125  24.5863853  52.4347576
  12.6781568  23.5058064  52.9851490  16.7080675  29.7853024  48.6731659
  16.0789537  29.9498738  47.9707727  16.3206337  30.1994633  49.4442623
  15.8882375  21.8228808  53.9494101  15.6443307  22.5770869  53.4128377
  16.1642306  22.2014156  54.7841348  17.8420838  28.3667421  52.6271366
  18.0537733  29.0099181  51.9505748  17.7950586  27.5329737  52.1593297
  15.4447067  20.9785241  49.5307939  14.5831546  21.2766495  49.8224676
  15.4709502  21.1955640  48.5988971  12.2608637  29.5227432  45.9381744
  12.7246982  29.8015135  45.1486367  11.9965435  28.6210876  45.7554835
   9.1532718  29.0698913  48.8761508   9.7234075  29.4986182  48.2378992
   9.7440829  28.7881498  49.5745693  11.1977523  25.6450584  42.7471309
  11.9001566  26.0971628  43.2145236  10.8658151  25.0034403  43.3751203
   9.6457884  24.2362341  57.1222519   9.0156545  24.9178622  57.3557916
   9.5393972  24.1245422  56.1775657   4.9402857  23.9034137  48.0488443
   4.1501911  24.1591665  47.5728554   5.4314104  24.7182475  48.1540484
  18.9566666  31.2439376  50.7993724  19.7784110  30.8419563  50.5176405
  18.9529069  31.1407610  51.7509840   6.8917602  24.2678716  45.0071920
   6.0948765  24.3797410  45.5255415   6.6643194  24.6065368  44.1412810
  12.7223270  30.7923419  52.9554434  12.7867702  31.2543827  53.7912606
  12.0134193  30.1620784  53.0836744   3.2240560  24.1564627  50.4803434
   3.4748598  25.0411637  50.7461010   3.7600108  23.9769229  49.7078526
  27.0472659  27.5878125  47.1478695  26.2936368  27.0185523  46.9922700
  27.1820200  27.5540789  48.0949330  12.4371287  32.4591527  42.8233415
  12.3016962  33.3043063  43.2518262  12.9781100  32.6610805  42.0599348
   5.8900685  29.9766965  43.3961340   6.4025205  30.7710215  43.5466904
   6.5423397  29.2793255  43.3294941   7.6995569  33.0932721  45.4784093
   7.8762198  34.0150686  45.2905077   8.4952403  32.7791140  45.9078473
  11.8406588  19.9540986  57.0768026  12.5816301  20.5548139  56.9972489
  12.0724511  19.2118624  56.5186069   6.9847926  25.1397353  55.3546256
   6.8701441  24.2382610  55.6553355   6.1292444  25.3861050  55.0031073
  14.0639764  33.0815093  56.9533757  13.6203618  32.2951472  56.6354661
  14.7256977  33.2694244  56.2877647   8.8226885  34.6110895  51.4794435
   9.3734310  34.4827958  50.7071429   7.9838361  34.9105784  51.1289328
  16.1621002  33.3617893  54.9815158  16.1439477  34.1826774  54.4895427
  17.0840922  33.2371969  55.2065299  12.6194056  30.8762023  55.8238666
  13.1522393  30.1150311  55.5937974  12.0908137  30.5835675  56.5662821
  15.7863751  15.9822089  51.3532308  15.4428020  16.8723730  51.2771419
  16.1542713  15.7923746  50.4901893   3.8549601  28.3055619  44.1720910
   4.6924823  28.7152628  43.9554618   4.0327869  27.3655061  44.1421104
  13.3361145  20.8180401  44.9189982  12.4802741  20.4287251  44.7395620
  13.7488096  20.8972361  44.0589767  14.8660291  18.3526744  49.3181541
  14.3625087  18.3156879  48.5049347  15.1590898  19.2619487  49.3778198
  11.1103177  18.4365474  48.3247723  11.9756174  18.2408282  47.9653613
  11.1780686  18.2075825  49.2517080  13.9846769  30.0048015  43.3357478
  13.4568130  29.2700775  43.0230716  13.4834271  30.7822692  43.0897447
  18.9639615  28.1997036  48.4524525  18.3063289  28.8896297  48.5404653
  19.7680014  28.5893468  48.7958511   8.7165496  20.6667682  45.6964090
   9.2909248  20.4442863  44.9637283   9.3036479  20.7356376  46.4492691
  17.7745073  26.5541408  46.5028466  18.2876955  27.1871400  47.0050176
  18.4246297  25.9542604  46.1371826   9.0435083  22.6972143  39.7159975
   8.2072396  23.0346829  40.0369250   8.9039853  22.5621122  38.7787112
  11.0188164  17.5408930  44.4239159  10.3652576  17.2257948  43.7995774
  10.9768638  16.9184671  45.1498982  12.1299369  27.8228226  36.3392451
  11.2226430  27.5917479  36.5383600  12.6270401  27.0265845  36.5266433
  15.0367448  36.5325733  39.2589138  14.3629146  36.8357429  39.8674095
  15.4233270  37.3354813  38.9094595  14.2525904  24.0290864  48.7486807
  13.3348466  24.2505811  48.5908495  14.6686048  24.1037174  47.8898514
  13.3087602  27.9240820  40.8616441  12.3998821  27.6399853  40.9588911
  13.3382686  28.3439899  40.0019748  18.5406870  31.5347410  44.6307609
  18.0869197  30.6938320  44.6872800  17.9100836  32.1708808  44.9682389
  17.4839789  22.4639396  45.8608277  16.7462546  21.9516782  46.1918519
  17.7366563  22.0239778  45.0491553  16.9839809  33.3723907  45.5657427
  17.2762783  33.9328964  44.8469793  17.4938429  33.6652468  46.3210586
  17.5851416  15.2415648  46.4550046  17.8910293  14.3813011  46.1675961
  18.3104021  15.8333268  46.2549040   3.8775773  25.6446335  44.8431644
   3.6800172  25.0515695  44.1182710   3.3222437  25.3398545  45.5607582
  11.8572496  25.5369441  46.9626237  11.9121106  24.5843277  46.8868713
  11.0463698  25.6928880  47.4467535  13.0063690  29.4649564  38.2004520
  12.5683120  28.7485423  37.7410157  13.7474131  29.6925679  37.6389611
   9.7964856  24.1546501  44.7216616   8.9832722  24.4540671  45.1281808
  10.2923850  23.7602190  45.4391098  11.9473434  34.1504258  46.6550880
  11.9049613  34.3765104  45.7259412  12.8636133  33.9167632  46.8036682
  15.3939068  24.6188325  53.5531510  15.7488456  24.8459798  54.4125975
  16.0411199  24.9506702  52.9308765   9.2878931  21.7264856  50.3377851
   9.9278310  21.5853615  49.6400814   8.4556461  21.4399370  49.9616453
  21.1506184  29.8083288  49.2692110  21.5842691  29.7158577  50.1175164
  21.8637765  29.7840789  48.6312126  10.0639235  31.0267287  46.4512843
  10.8579833  30.5317607  46.2495418   9.3530927  30.4985150  46.0880549
  14.8834079  33.4085382  50.8025211  14.9371102  33.9776319  51.5702927
  14.0148861  33.5787267  50.4379248   6.3721998  25.1710368  42.5272596
   5.4419586  25.1094824  42.7442558   6.4679470  24.6486321  41.7309237
   6.2907547  21.6965181  45.1150837   6.5514365  22.6110515  45.0059998
   7.1124720  21.2289624  45.2647450   7.7632473  23.1102938  52.2849662
   8.4355526  22.9020301  51.6362311   6.9362259  22.9125024  51.8454894
  22.0121734  29.8506989  51.8024996  22.2057624  30.7552799  52.0484270
  21.9122352  29.3914408  52.6363581  13.6658045  19.7364879  54.3015323
  13.0185960  20.4354829  54.2079799  14.4359060  20.1701023  54.6691571
  17.0736843  30.0013732  57.3765876  16.9222349  29.7724283  56.4595960
  17.0641522  30.9584333  57.3897221  13.8422179  27.5745644  52.3612143
  14.7714239  27.7256804  52.1881110  13.4213209  27.6629665  51.5060789
  12.6410511  31.5996309  50.1310680  12.5021596  31.2315093  51.0036618
  11.8525107  32.1143948  49.9594638  13.2358663  36.7005405  41.4736217
  13.4110418  36.2293448  42.2881839  12.5491451  37.3271171  41.7017477
  14.1915726  30.9777911  47.5199518  13.8565559  30.9378681  48.4157168
  13.6919672  30.3122627  47.0469928   8.1659970  26.3845541  53.0452099
   8.0279768  25.6525780  53.6463638   9.0764893  26.2954442  52.7636287
  10.7942271  26.0965501  52.5335779  11.5041889  25.4558693  52.4922397
  10.7511579  26.3478396  53.4561960  18.7829049  33.0332854  55.4542358
  18.7241595  32.3492074  54.7872941  19.1848568  33.7751844  55.0022984
   9.5071205  23.0830719  54.3531418   8.9708562  22.6321457  55.0053015
   8.9187913  23.2176627  53.6101883   7.8019748  39.8494768  48.2476077
   8.0416346  40.4813292  48.9255095   6.9588944  39.4982808  48.5341436
   8.9173463  22.5419370  36.9157882   8.0402930  22.4208171  36.5520129
   9.3931217  21.7505448  36.6636771  18.7846456  30.9972438  53.6856338
  17.8973235  30.6598360  53.8082737  19.3545008  30.2655469  53.9225103
   5.2410326  22.2186726  51.4384413   5.1568514  21.6112396  50.7034823
   4.4193032  22.7095745  51.4393909  12.3147610  35.6573890  50.6517581
  12.2417781  36.4628862  51.1636885  11.8725003  35.8565856  49.8265602
  12.1037390  34.8945660  44.1620402  11.3204911  35.4367341  44.2558627
  12.8030135  35.4119640  44.5614644  15.4134040  20.7040290  46.8054608
  15.9102739  19.9510252  46.4855678  14.6421021  20.7404606  46.2397817
  23.2663797  26.4080655  48.4472899  23.2553673  27.2905371  48.0766832
  22.3981176  26.0552206  48.2527436  14.7746293  35.5560724  52.8075740
  15.4874266  36.1908189  52.7351641  14.2836322  35.6524590  51.9915741
  16.4963820  29.4611977  44.3793031  15.5620099  29.5813440  44.2097736
  16.6740489  28.5584444  44.1153041  11.9969008  22.8457673  46.5326292
  11.6266796  22.2928713  47.2207198  12.4928101  22.2415806  45.9801292
   9.8258207  33.3055168  53.6281310  10.5267666  33.9391651  53.7810705
   9.3553322  33.6469899  52.8676950  17.9512603  31.6473118  41.9129217
  18.2272447  31.5329712  42.8223091  17.0817102  31.2490602  41.8741390
  17.8553034  17.6709883  48.9533967  16.9416114  17.9014110  49.1216174
  18.2846136  17.7548327  49.8047999  17.6259493  25.8599775  51.4533861
  16.9730943  26.1075683  50.7986313  18.0039873  25.0463913  51.1196338
  14.5866667  35.8959468  45.5562031  14.7689061  35.0781124  46.0189783
  15.4099653  36.1127161  45.1186921  14.9208832  34.8227654  42.8177080
  15.4496599  34.3120108  42.2047242  15.1837052  34.5070184  43.6822613
  13.6747066  26.6019586  57.9399898  12.9987703  26.5013716  58.6102273
  14.4974700  26.4458800  58.4035895   5.4225925  32.8391523  50.5612413
   6.0079362  32.0935211  50.6940317   5.2250763  33.1495480  51.4449077
   8.2764580  35.8742770  45.5774855   7.6074955  36.3588898  45.0938895
   8.1377450  36.1211991  46.4918234  12.4169849  37.9086514  52.1757514
  12.9688157  38.0718135  52.9406599  12.7576042  38.4990952  51.5037539
   7.3934342  20.2561664  52.7779399   7.4575669  21.1176495  52.3656796
   7.3301462  19.6435665  52.0451757   6.8686615  22.3284796  56.4252433
   7.4958653  21.9461873  57.0389957   6.0114533  22.1098998  56.7908125
  17.2680723  32.7347771  58.0306168  17.8120627  33.3477730  57.5361123
  16.6867568  33.2927350  58.5473181   3.6452157  24.1361225  42.3570788
   3.9405598  23.2271904  42.3037841   2.7440193  24.1148965  42.0351790
  15.5538236  35.8568489  49.1621196  15.4289376  35.0558229  48.6532141
  16.2117327  36.3514683  48.6735166   7.1746404  22.2117222  48.3398336
   6.4532990  22.8253190  48.2005809   7.9639660  22.7474987  48.2614982
  17.6173144  33.6577509  50.7900746  16.6703480  33.5382861  50.7179073
  17.9655918  32.7700007  50.8727007   9.9772718  19.5471648  54.6138988
  10.5007120  19.7933945  55.3765297   9.7585051  20.3791683  54.1942125
   5.3739999  21.8175323  42.4810113   5.0452705  20.9372702  42.2985219
   5.7279370  21.7622992  43.3686502  14.6219578  33.4530226  46.9905098
  14.4744540  32.5246933  47.1712668  15.4473071  33.4750316  46.5062174
   8.4881822  22.1048293  42.8485590   8.8277895  22.6334214  42.1264199
   8.9353943  22.4428699  43.6244157  18.2253700  34.2758784  48.0769971
  19.1500247  34.0701646  47.9394422  18.0569003  34.0275186  48.9859313
  11.1825263  20.4885343  52.2988658  10.8422083  19.6893157  52.7009338
  10.4764269  20.7887054  51.7265492  11.8341735  17.5734656  50.7515981
  12.6567804  17.0995134  50.6294872  12.0779798  18.3525140  51.2514668
  10.4749969  20.6022914  41.0478883  11.1958332  20.9804167  40.5442600
   9.8515273  21.3211791  41.1513861  14.6181092  21.3068063  41.9837216
  14.8344706  22.1892701  41.6826044  14.1375159  20.9154277  41.2542858
   9.3580313  24.2653777  48.5607960   9.2124894  24.5794080  49.4532242
   8.8805517  24.8838677  48.0078859  11.2176696  21.2556324  48.6088850
  11.2038265  20.3597418  48.2721148  11.9349124  21.2626988  49.2427136
  13.0702827  21.6893665  50.6541977  12.8120605  22.6110735  50.6526308
  12.5387867  21.2924099  51.3442441  18.0149016  34.7944452  43.4332062
  18.1885893  34.2290874  42.6805915  18.5077907  35.5945347  43.2511552
   3.8325976  26.8059121  51.4995621   3.2879444  27.5818929  51.6315896
   4.7105325  27.1529925  51.3414743  10.6213592  20.1370705  43.8776420
  10.7429503  19.2087351  44.0767307  10.3315635  20.1509391  42.9654735
  13.4904783  17.8225615  47.0143140  13.5126479  17.8864948  46.0595119
  13.9072842  16.9830124  47.2083646   4.6191997  25.9329017  54.3925778
   3.8773734  26.0811653  54.9790409   4.2984742  26.1937283  53.5292528
  12.5635660  35.4744995  54.1906168  12.8722787  35.2294142  55.0628868
  13.3611142  35.6791634  53.7025038  12.5856272  37.6282905  46.4211545
  12.1461262  37.1359284  47.1144401  13.3364389  37.0855873  46.1803620
   5.0648611  33.8194446  46.4236173   5.8906631  33.5198218  46.0434816
   4.7142663  33.0502068  46.8725961  10.0330144  33.1720914  48.4933846
   9.4110154  32.5091619  48.1936074  10.7035011  33.1982046  47.8107494
   3.2657216  31.7380772  47.3825106   2.4289125  31.3102947  47.2009108
   3.2380862  31.9313216  48.3195898  10.1054672  21.6502702  58.0866352
  10.1542827  22.5264825  57.7044122  10.6477186  21.1080095  57.5137996
  20.5909517  32.1943825  57.3667489  19.8005061  32.1767964  56.8271989
  20.3542872  32.7332119  58.1216526  20.7107393  29.0436292  54.6800218
  20.7605397  28.8786299  55.6215741  20.6021316  28.1763551  54.2898099
   9.5943651  31.7224837  41.9692307   9.7431772  32.4060302  41.3158980
  10.4010095  31.7029928  42.4841763  18.0011155  25.0267220  55.9959525
  18.9021018  24.8873685  55.7043523  18.0759129  25.1921675  56.9357702
  12.3353960  22.4034075  54.8412711  11.4657270  22.6967641  54.5695300
  12.5713441  22.9874520  55.5619975  22.2125589  31.4633233  54.9242240
  21.9210398  31.8263214  55.7605701  21.5997721  30.7500242  54.7455572
  20.4612778  26.5865848  53.3922298  20.9366899  26.7793494  52.5841149
  19.5378343  26.6425034  53.1465681   7.3496284  27.7490015  42.9753376
   7.1042326  26.8452345  43.1733586   7.5192199  27.7507166  42.0332854
  15.0392994  18.6213691  52.3578131  15.5574938  19.3574718  52.0324620
  14.6848127  18.9277685  53.1924891   6.6191932  23.4818373  40.4739537
   5.9261177  23.5562728  39.8179573   6.3743684  22.7178716  40.9961054
  15.2905588  15.0413974  47.8779028  15.5707342  14.3737163  48.5039455
  16.0756195  15.2343070  47.3653692  13.0939057  34.2172968  39.4404054
  12.5213024  34.8363155  38.9874526  13.6671850  34.7672330  39.9743976
  19.1614447  23.4631608  51.6250603  20.1131870  23.5629706  51.6462827
  18.9917897  22.6709877  52.1348688  17.1828826  20.5487191  51.8110004
  16.5878758  20.8292204  51.1156493  16.8978523  21.0381092  52.5826745
  16.3136317  34.5010118  40.5712637  17.2466990  34.4355680  40.7745512
  16.2259529  35.3366385  40.1127169  18.9424333  33.8175988  37.5316584
  18.8637965  33.4835852  38.4252342  19.7634000  34.3097756  37.5308057
  21.6402524  26.6837728  50.7392903  21.6078845  25.7453728  50.9252587
  22.2503148  26.7621764  50.0058728  13.4785855  25.5533781  36.7820107
  14.4244960  25.4239989  36.8508525  13.1000100  24.8148443  37.2589535
  21.7897013  23.4748771  50.7851186  21.2736062  22.6907228  50.5981115
  22.6736961  23.1467488  50.9497705  19.4507740  17.2189787  46.7446999
  19.2532561  16.9104875  47.6290331  20.0607445  17.9451426  46.8744929
  27.4579074  27.7453735  49.8798940  28.1882463  27.4839023  50.4406643
  26.8486020  27.0082456  49.9201008  25.5394371  25.8861597  50.4773391
  24.8127535  25.7517562  49.8689882  25.1241658  26.1938426  51.2830109
  13.3624548  29.6051527  58.2420764  14.2827557  29.7830126  58.4360810
  13.3274131  28.6607572  58.0900463  11.6628772  23.4783757  36.7174992
  10.7560228  23.1816870  36.7937706  11.9404753  23.1813575  35.8509278
   2.5806713  24.7990120  47.1674038   2.2609497  23.9455429  46.8748412
   2.0340141  25.0138699  47.9232006   6.3586620  27.5152561  50.8843545
   6.5772630  28.4469669  50.9031579   6.7712394  27.1560536  51.6698349
  13.2790838  18.0220647  42.8719233  12.4691566  17.6767732  43.2474479
  13.9675255  17.7128190  43.4606845  15.2081386  17.0998694  44.4943530
  15.7612425  17.5194147  45.1533553  15.4451473  16.1734442  44.5366486
  11.2314486  23.0885767  60.2746294  11.1311213  24.0380124  60.2058385
  11.0136028  22.7604006  59.4022364  10.4327557  20.3370692  36.8586971
  11.2946721  20.6625591  37.1182789  10.6177901  19.5502188  36.3460037
   2.4494973  28.4193032  49.1367160   1.7558444  28.0046985  48.6237114
   3.1967964  28.4613568  48.5400579  18.5860194  19.2099219  44.0022194
  18.0058863  19.8684023  43.6200247  18.3196126  18.3876563  43.5909612
  17.0363760  18.6104276  46.2043515  17.5363538  18.7220811  45.3957833
  17.6799368  18.3065329  46.8444323  11.0945756  26.5182906  59.0911356
  10.6112837  27.3183266  59.2975245  11.1806695  26.5290851  58.1378800
   4.3631715  28.3511286  47.0133175   4.3402403  28.4498973  46.0615058
   4.6732352  29.1976437  47.3350341   7.0219093  30.4087441  51.1279789
   7.9762347  30.3771383  51.0609721   6.8231617  29.9478064  51.9430015
   7.6118475  28.9788557  53.6950587   8.4311364  29.4732635  53.7185424
   7.8855283  28.0620525  53.6668155  20.7199608  21.3945830  46.7732882
  21.4959998  21.8842283  47.0457499  19.9947742  21.8203884  47.2304751
  23.1572166  22.1073449  47.8306822  23.7516657  21.8669185  47.1200131
  23.2298750  21.3880580  48.4580359   5.3769322  35.9507060  48.1449987
   5.2423790  35.1907461  47.5787985   4.9601384  36.6747960  47.6778776
   8.5338448  36.8476377  48.3568430   8.4170832  37.7921810  48.2547120
   7.7130894  36.5449939  48.7454229   2.8653390  23.3126691  54.3942784
   3.5112253  22.8025645  54.8830009   2.6570541  24.0495372  54.9686209
  15.3906782  30.3807538  59.8934925  16.2597941  30.5548190  59.5321560
  14.9113533  31.2001955  59.7710654  11.3857000  17.5766735  40.1466680
  11.3735670  18.5208575  40.3034951  12.2780422  17.3936881  39.8526141
   9.5592962  37.5004639  51.5724358  10.4620209  37.5328249  51.8890853
   9.3330332  36.5705090  51.5870694  11.3146564  36.2535626  48.2334437
  10.3642195  36.2537487  48.1198809  11.6179050  35.5068360  47.7170472
  15.2009120  14.1709512  44.4012617  14.4341515  13.6167999  44.5469299
  15.6119824  14.2431381  45.2626769  27.0499257  42.0896164  49.2980199
  27.6877667  41.9702911  48.5943539  26.9320100  43.0377008  49.3568151
  23.8588964  42.0423592  49.2341724  23.5207475  41.9264657  48.3462259
  24.7278732  41.6414757  49.2142730  19.7175779  43.8959069  45.2238615
  19.1540645  43.8049006  44.4554903  19.6028175  43.0758973  45.7041107
  24.3408747  43.1958444  55.1927930  24.3297388  42.8011242  54.3208433
  24.5029386  42.4624517  55.7861701  17.2640211  45.3910260  48.0622835
  18.0561503  45.0501085  47.6469135  17.5036862  45.5005235  48.9824989
  25.2975338  47.5630036  40.5353080  24.6463318  48.1484117  40.1487094
  26.0919701  48.0936231  40.5948117  19.2230965  44.6519173  40.9340214
  19.9961841  44.1048161  40.7953090  19.5756364  45.5163423  41.1454676
  21.0616008  45.9795556  54.1407114  20.7705874  46.8841187  54.0253780
  21.6972992  46.0212083  54.8551183  21.9872215  43.3572404  50.7308473
  22.5835787  43.1328427  50.0165436  22.0447186  42.6157150  51.3333921
  21.5597243  40.8111840  38.5658664  21.8122764  40.2893361  37.8042127
  20.6221802  40.6477985  38.6685348  26.6040526  39.8147618  46.3733407
  27.3903615  39.3967041  46.0223824  26.8679230  40.7193710  46.5415056
  32.0048953  39.7522851  47.2766386  32.7374125  39.1822068  47.5104215
  31.2488309  39.3644452  47.7172891  21.2793532  42.7139946  40.7683039
  21.1629790  42.0384849  41.4364123  21.3895792  42.2272319  39.9515192
  23.6225073  42.1750093  44.4729728  23.2583280  41.6480714  45.1842650
  24.4792189  41.7848562  44.2996214  29.5274373  33.4644425  51.7360994
  29.1957698  34.3339836  51.5122209  28.9319987  33.1480709  52.4155025
  26.0205893  45.6656971  51.1356907  25.7206616  46.5682010  51.0272714
  25.6756953  45.3989154  51.9878060  19.4718374  42.1170768  47.1693612
  18.5468871  41.9846982  47.3771303  19.7202788  42.8964987  47.6663554
  29.4203037  38.1839511  48.8154345  28.5119914  38.1154920  48.5213105
  29.3690633  38.6611456  49.6436170  16.8327186  41.7604042  48.0037401
  16.9619567  42.0138521  48.9176812  16.1524637  42.3531750  47.6842056
  21.0026673  52.4301292  44.1027875  20.9250702  53.3809117  44.1816355
  20.3988316  52.0847164  44.7602801  23.4943903  39.6029157  56.7589242
  22.7177237  40.1623077  56.7492106  24.1334466  40.0885940  57.2804112
  31.2864683  36.3855950  50.5932218  30.6439063  36.6788483  49.9472013
  30.7819612  36.2708870  51.3985415  21.7490275  42.4114610  56.3207209
  22.4904959  42.9499654  56.0442032  21.0427260  43.0380899  56.4778761
  27.2245615  44.5543751  54.9179370  27.6328971  44.1126161  54.1734003
  26.5022876  43.9796378  55.1713563  23.5776685  39.4916358  52.2912927
  24.4237880  39.9155771  52.4347576  23.5175322  38.8349982  52.9851490
  27.5474429  45.1144941  48.6731659  26.9183292  45.2790656  47.9707727
  27.1600091  45.5286551  49.4442623  31.4263661  46.0499379  46.0276023
  30.7414699  46.4298281  45.4773056  31.5107510  46.6594706  46.7607971
  26.7276130  37.1520726  53.9494101  26.4837062  37.9062787  53.4128377
  27.0036060  37.5306074  54.7841348  28.6814593  43.6959338  52.6271366
  28.8931488  44.3391098  51.9505748  28.6344341  42.8621655  52.1593297
  26.2840822  36.3077159  49.5307939  25.4225301  36.6058413  49.8224676
  26.3103256  36.5247558  48.5988971  23.1002391  44.8519350  45.9381744
  23.5640737  45.1307053  45.1486367  22.8359189  43.9502794  45.7554835
  19.9926472  44.3990831  48.8761508  20.5627829  44.8278099  48.2378992
  20.5834584  44.1173416  49.5745693  22.0371277  40.9742502  42.7471309
  22.7395320  41.4263546  43.2145236  21.7051906  40.3326321  43.3751203
  20.4851639  39.5654259  57.1222519  19.8550299  40.2470539  57.3557916
  20.3787727  39.4537340  56.1775657  15.7796611  39.2326055  48.0488443
  14.9895665  39.4883583  47.5728554  16.2707858  40.0474392  48.1540484
  29.7960421  46.5731294  50.7993724  30.6177864  46.1711481  50.5176405
  29.7922823  46.4699528  51.7509840  17.7311356  39.5970634  45.0071920
  16.9342520  39.7089328  45.5255415  17.5036949  39.9357286  44.1412810
  23.5617024  46.1215337  52.9554434  23.6261457  46.5835744  53.7912606
  22.8527948  45.4912702  53.0836744  14.0634314  39.4856545  50.4803434
  14.3142352  40.3703555  50.7461010  14.5993862  39.3061147  49.7078526
  23.2765042  47.7883445  42.8233415  23.1410716  48.6334980  43.2518262
  23.8174854  47.9902722  42.0599348  19.7632381  33.8675024  59.4847770
  19.3699327  33.3141223  60.1595414  20.5798522  34.1785603  59.8754287
  16.7294439  45.3058883  43.3961340  17.2418960  46.1002133  43.5466904
  17.3817152  44.6085173  43.3294941  18.5389324  48.4224639  45.4784093
  18.7155952  49.3442604  45.2905077  19.3346157  48.1083058  45.9078473
  22.6800342  35.2832903  57.0768026  23.4210056  35.8840057  56.9972489
  22.9118265  34.5410541  56.5186069  17.8241680  40.4689271  55.3546256
  17.7095195  39.5674528  55.6553355  16.9686198  40.7152968  55.0031073
  24.9033518  48.4107011  56.9533757  24.4597372  47.6243390  56.6354661
  25.5650732  48.5986162  56.2877647  19.6620639  49.9402813  51.4794435
  20.2128064  49.8119876  50.7071429  18.8232115  50.2397702  51.1289328
  27.0014756  48.6909811  54.9815158  26.9833232  49.5118692  54.4895427
  27.9234676  48.5663886  55.2065299  23.4587810  46.2053940  55.8238666
  23.9916147  45.4442229  55.5937974  22.9301891  45.9127592  56.5662821
  26.6257505  31.3114006  51.3532308  26.2821775  32.2015648  51.2771419
  26.9936468  31.1215664  50.4901893  14.6943356  43.6347537  44.1720910
  15.5318578  44.0444545  43.9554618  14.8721624  42.6946979  44.1421104
  24.1754899  36.1472318  44.9189982  23.3196495  35.7579169  44.7395620
  24.5881851  36.2264279  44.0589767  25.7054046  33.6818662  49.3181541
  25.2018841  33.6448797  48.5049347  25.9984653  34.5911404  49.3778198
  21.9496932  33.7657391  48.3247723  22.8149928  33.5700200  47.9653613
  22.0174440  33.5367743  49.2517080  24.8240523  45.3339933  43.3357478
  24.2961885  44.5992693  43.0230716  24.3228026  46.1114609  43.0897447
  29.8033369  43.5288953  48.4524525  29.1457043  44.2188215  48.5404653
  30.6073768  43.9185385  48.7958511  19.5559251  35.9959599  45.6964090
  20.1303003  35.7734781  44.9637283  20.1430233  36.0648294  46.4492691
  28.6138828  41.8833326  46.5028466  29.1270710  42.5163318  47.0050176
  29.2640052  41.2834522  46.1371826  25.8761202  51.8617650  39.2589138
  25.2022901  52.1649347  39.8674095  26.2627024  52.6646731  38.9094595
  25.0919659  39.3582782  48.7486807  24.1742220  39.5797729  48.5908495
  25.5079802  39.4329092  47.8898514  29.3800624  46.8639328  44.6307609
  28.9262951  46.0230237  44.6872800  28.7494591  47.5000726  44.9682389
  28.3233544  37.7931314  45.8608277  27.5856300  37.2808700  46.1918519
  28.5760317  37.3531695  45.0491553  27.8233563  48.7015824  45.5657427
  28.1156538  49.2620881  44.8469793  28.3332184  48.9944385  46.3210586
  14.7169527  40.9738252  44.8431644  14.5193927  40.3807613  44.1182710
  14.1616191  40.6690462  45.5607582  22.6966251  40.8661359  46.9626237
  22.7514860  39.9135195  46.8868713  21.8857453  41.0220798  47.4467535
  20.6358611  39.4838418  44.7216616  19.8226476  39.7832589  45.1281808
  21.1317605  39.0894107  45.4391098  22.7867188  49.4796175  46.6550880
  22.7443367  49.7057022  45.7259412  23.7029887  49.2459550  46.8036682
  26.2332822  39.9480243  53.5531510  26.5882210  40.1751716  54.4125975
  26.8804954  40.2798620  52.9308765  20.1272685  37.0556774  50.3377851
  20.7672065  36.9145533  49.6400814  19.2950216  36.7691287  49.9616453
  31.9899939  45.1375206  49.2692110  32.4236445  45.0450495  50.1175164
  32.7031520  45.1132706  48.6312126  20.9032989  46.3559204  46.4512843
  21.6973588  45.8609525  46.2495418  20.1924682  45.8277068  46.0880549
  25.7227834  48.7377300  50.8025211  25.7764856  49.3068236  51.5702927
  24.8542615  48.9079185  50.4379248  17.2115753  40.5002286  42.5272596
  16.2813341  40.4386742  42.7442558  17.3073225  39.9778239  41.7309237
  17.1301302  37.0257099  45.1150837  17.3908119  37.9402432  45.0059998
  17.9518474  36.5581542  45.2647450  18.6026227  38.4394856  52.2849662
  19.2749281  38.2312218  51.6362311  17.7756014  38.2416942  51.8454894
  32.8515488  45.1798906  51.8024996  33.0451378  46.0844717  52.0484270
  32.7516107  44.7206326  52.6363581  24.5051799  35.0656797  54.3015323
  23.8579714  35.7646747  54.2079799  25.2752815  35.4992941  54.6691571
  27.9130597  45.3305649  57.3765876  27.7616103  45.1016201  56.4595960
  27.9035277  46.2876251  57.3897221  24.6815933  42.9037562  52.3612143
  25.6107993  43.0548722  52.1881110  24.2606963  42.9921583  51.5060789
  23.4804265  46.9288226  50.1310680  23.3415351  46.5607011  51.0036618
  22.6918861  47.4435866  49.9594638  24.0752417  52.0297323  41.4736217
  24.2504173  51.5585366  42.2881839  23.3885205  52.6563089  41.7017477
  25.0309480  46.3069829  47.5199518  24.6959313  46.2670599  48.4157168
  24.5313426  45.6414545  47.0469928  19.0053724  41.7137459  53.0452099
  18.8673522  40.9817698  53.6463638  19.9158648  41.6246359  52.7636287
  21.6336025  41.4257418  52.5335779  22.3435644  40.7850611  52.4922397
  21.5905333  41.6770313  53.4561960  29.6222804  48.3624772  55.4542358
  29.5635350  47.6783992  54.7872941  30.0242322  49.1043762  55.0022984
  20.3464959  38.4122636  54.3531418  19.8102316  37.9613375  55.0053015
  19.7581667  38.5468545  53.6101883  18.6413503  55.1786686  48.2476077
  18.8810101  55.8105210  48.9255095  17.7982699  54.8274726  48.5341436
  19.7567218  37.8711288  36.9157882  18.8796684  37.7500088  36.5520129
  20.2324971  37.0797366  36.6636771  29.6240211  46.3264356  53.6856338
  28.7366990  45.9890277  53.8082737  30.1938762  45.5947387  53.9225103
  11.2769358  42.6588447  47.0099389  11.9640398  42.3450177  46.4220404
  11.1217487  43.5629812  46.7366640  16.0804080  37.5478644  51.4384413
  15.9962269  36.9404314  50.7034823  15.2586787  38.0387662  51.4393909
  23.1541364  50.9865808  50.6517581  23.0811536  51.7920780  51.1636885
  22.7118757  51.1857774  49.8265602  22.9431144  50.2237578  44.1620402
  22.1598666  50.7659258  44.2558627  23.6423889  50.7411558  44.5614644
  26.2527794  36.0332208  46.8054608  26.7496494  35.2802170  46.4855678
  25.4814776  36.0696524  46.2397817  34.1057552  41.7372573  48.4472899
  34.0947428  42.6197288  48.0766832  33.2374931  41.3844124  48.2527436
  25.6140048  50.8852642  52.8075740  26.3268020  51.5200107  52.7351641
  25.1230077  50.9816508  51.9915741  27.3357575  44.7903895  44.3793031
  26.4013854  44.9105357  44.2097736  27.5134243  43.8876362  44.1153041
  22.8362763  38.1749591  46.5326292  22.4660550  37.6220631  47.2207198
  23.3321855  37.5707724  45.9801292  30.7230126  40.6321214  44.9143065
  31.1890578  41.4649206  44.8403368  31.1737627  40.1666196  45.6188324
  20.6651961  48.6347086  53.6281310  21.3661421  49.2683568  53.7810705
  20.1947076  48.9761817  52.8676950  28.6946789  33.0001801  48.9533967
  27.7809869  33.2306028  49.1216174  29.1239890  33.0840245  49.8047999
  28.4653247  41.1891693  51.4533861  27.8124698  41.4367600  50.7986313
  28.8433627  40.3755831  51.1196338  25.4260421  51.2251386  45.5562031
  25.6082816  50.4073042  46.0189783  26.2493407  51.4419078  45.1186921
  25.7602587  50.1519571  42.8177080  26.2890353  49.6412026  42.2047242
  26.0230806  49.8362101  43.6822613  24.5140820  41.9311504  57.9399898
  23.8381457  41.8305633  58.6102273  25.3368454  41.7750718  58.4035895
  16.2619679  48.1683441  50.5612413  16.8473116  47.4227128  50.6940317
  16.0644518  48.4787397  51.4449077  19.1158335  51.2034688  45.5774855
  18.4468710  51.6880816  45.0938895  18.9771204  51.4503908  46.4918234
  10.8537334  40.7389041  49.2816856  10.8921434  40.2052631  50.0753974
  10.3477627  40.2124246  48.6627833  23.2563603  53.2378431  52.1757514
  23.8081911  53.4010053  52.9406599  23.5969797  53.8282869  51.5037539
  18.2328097  35.5853581  52.7779399  18.2969423  36.4468412  52.3656796
  18.1695217  34.9727583  52.0451757  17.7080369  37.6576714  56.4252433
  18.3352408  37.2753791  57.0389957  16.8508288  37.4390916  56.7908125
  28.1074478  48.0639689  58.0306168  28.6514382  48.6769647  57.5361123
  27.5261322  48.6219267  58.5473181  14.4845912  39.4653143  42.3570788
  14.7799353  38.5563821  42.3037841  13.5833948  39.4440882  42.0351790
  26.3931991  51.1860407  49.1621196  26.2683130  50.3850147  48.6532141
  27.0511082  51.6806600  48.6735166  18.0140159  37.5409140  48.3398336
  17.2926745  38.1545107  48.2005809  18.8033415  38.0766904  48.2614982
  28.4566899  48.9869427  50.7900746  27.5097234  48.8674778  50.7179073
  28.8049672  48.0991925  50.8727007  20.8166472  34.8763566  54.6138988
  21.3400874  35.1225863  55.3765297  20.5978806  35.7083601  54.1942125
  16.2133753  37.1467241  42.4810113  15.8846460  36.2664620  42.2985219
  16.5673124  37.0914909  43.3686502  25.4613332  48.7822143  46.9905098
  25.3138295  47.8538851  47.1712668  26.2866826  48.8042234  46.5062174
  19.3275577  37.4340210  42.8485590  19.6671649  37.9626132  42.1264199
  19.7747697  37.7720617  43.6244157  29.0647454  49.6050702  48.0769971
  29.9894002  49.3993563  47.9394422  28.8962757  49.3567103  48.9859313
  22.0219017  35.8177261  52.2988658  21.6815838  35.0185074  52.7009338
  21.3158024  36.1178972  51.7265492  22.6735489  32.9026574  50.7515981
  23.4961559  32.4287052  50.6294872  22.9173553  33.6817057  51.2514668
  20.1974068  39.5945694  48.5607960  20.0518649  39.9085997  49.4532242
  19.7199272  40.2130595  48.0078859  22.0570451  36.5848242  48.6088850
  22.0432020  35.6889335  48.2721148  22.7742879  36.5918906  49.2427136
  23.9096582  37.0185582  50.6541977  23.6514359  37.9402653  50.6526308
  23.3781622  36.6216017  51.3442441  28.8542770  50.1236369  43.4332062
  29.0279648  49.5582792  42.6805915  29.3471662  50.9237264  43.2511552
  14.6719730  42.1351039  51.4995621  14.1273198  42.9110847  51.6315896
  15.5499080  42.4821843  51.3414743  24.3298537  33.1517533  47.0143140
  24.3520234  33.2156866  46.0595119  24.7466596  32.3122042  47.2083646
  15.4585752  41.2620935  54.3925778  14.7167488  41.4103570  54.9790409
  15.1378496  41.5229200  53.5292528  23.4029415  50.8036913  54.1906168
  23.7116541  50.5586060  55.0628868  24.2004897  51.0083552  53.7025038
  23.4250027  52.9574823  46.4211545  22.9855017  52.4651201  47.1144401
  24.1758144  52.4147790  46.1803620  15.9042366  49.1486364  46.4236173
  16.7300386  48.8490135  46.0434816  15.5536418  48.3793986  46.8725961
  20.8723899  48.5012832  48.4933846  20.2503908  47.8383537  48.1936074
  21.5428766  48.5273964  47.8107494  14.1050971  47.0672690  47.3825106
  13.2682879  46.6394864  47.2009108  14.0774616  47.2605133  48.3195898
  20.9448426  36.9794620  58.0866352  20.9936582  37.8556743  57.7044122
  21.4870941  36.4372013  57.5137996  31.4303272  47.5235743  57.3667489
  30.6398816  47.5059882  56.8271989  31.1936627  48.0624037  58.1216526
  31.5501147  44.3728209  54.6800218  31.5999152  44.2078217  55.6215741
  31.4415070  43.5055468  54.2898099  20.4337406  47.0516755  41.9692307
  20.5825526  47.7352220  41.3158980  21.2403849  47.0321845  42.4841763
  28.8404909  40.3559137  55.9959525  29.7414772  40.2165602  55.7043523
  28.9152884  40.5213592  56.9357702  23.1747715  37.7325992  54.8412711
  22.3051024  38.0259558  54.5695300  23.4107195  38.3166437  55.5619975
  33.0519344  46.7925151  54.9242240  32.7604152  47.1555132  55.7605701
  32.4391475  46.0792159  54.7455572  34.2515026  44.3578031  47.4444810
  35.0861918  44.7967835  47.6082370  34.3874155  43.8816684  46.6253056
  31.3006532  41.9157766  53.3922298  31.7760654  42.1085412  52.5841149
  30.3772097  41.9716951  53.1465681  18.1890039  43.0781933  42.9753376
  17.9436081  42.1744263  43.1733586  18.3585953  43.0799083  42.0332854
  25.8786749  33.9505609  52.3578131  26.3968692  34.6866636  52.0324620
  25.5241881  34.2569602  53.1924891  17.4585686  38.8110290  40.4739537
  16.7654931  38.8854645  39.8179573  17.2137438  38.0470634  40.9961054
  26.1299343  30.3705892  47.8779028  26.4101097  29.7029081  48.5039455
  26.9149950  30.5634987  47.3653692  23.9332811  49.5464886  39.4404054
  23.3606778  50.1655073  38.9874526  24.5065605  50.0964247  39.9743976
  30.0008201  38.7923526  51.6250603  30.9525624  38.8921623  51.6462827
  29.8311652  38.0001794  52.1348688  28.0222581  35.8779109  51.8110004
  27.4272513  36.1584122  51.1156493  27.7372277  36.3673010  52.5826745
  32.4796279  42.0129645  50.7392903  32.4472599  41.0745646  50.9252587
  33.0896903  42.0913682  50.0058728  32.6290767  38.8040689  50.7851186
  32.1129816  38.0199145  50.5981115  33.5130716  38.4759405  50.9497705
  38.2972829  43.0745652  49.8798940  39.0276217  42.8130940  50.4406643
  37.6879774  42.3374374  49.9201008  36.3788126  41.2153515  50.4773391
  35.6521289  41.0809480  49.8689882  35.9635413  41.5230343  51.2830109
  24.2018302  44.9343444  58.2420764  25.1221312  45.1122043  58.4360810
  24.1667885  43.9899490  58.0900463  13.4200467  40.1282038  47.1674038
  13.1003252  39.2747346  46.8748412  12.8733895  40.3430616  47.9232006
  17.1980375  42.8444479  50.8843545  17.4166385  43.7761587  50.9031579
  17.6106149  42.4852454  51.6698349  22.0708240  38.4177685  60.2746294
  21.9704967  39.3672042  60.2058385  21.8529782  38.0895924  59.4022364
  13.2888727  43.7484950  49.1367160  12.5952199  43.3338902  48.6237114
  14.0361718  43.7905486  48.5400579  27.8757514  33.9396194  46.2043515
  28.3757293  34.0512729  45.3957833  28.5193122  33.6357247  46.8444323
  21.9339510  41.8474824  59.0911356  21.4506592  42.6475184  59.2975245
  22.0200449  41.8582769  58.1378800  15.2025470  43.6803203  47.0133175
  15.1796158  43.7790891  46.0615058  15.5126106  44.5268354  47.3350341
  17.8612848  45.7379358  51.1279789  18.8156101  45.7063301  51.0609721
  17.6625371  45.2769982  51.9430015  18.4512230  44.3080474  53.6950587
  19.2705119  44.8024553  53.7185424  18.7249038  43.3912443  53.6668155
  16.2163076  51.2798978  48.1449987  16.0817544  50.5199379  47.5787985
  15.7995139  52.0039878  47.6778776  19.3732202  52.1768295  48.3568430
  19.2564587  53.1213727  48.2547120  18.5524649  51.8741856  48.7454229
  13.7047144  38.6418608  54.3942784  14.3506008  38.1317562  54.8830009
  13.4964295  39.3787290  54.9686209  26.2300536  45.7099456  59.8934925
  27.0991696  45.8840108  59.5321560  25.7507288  46.5293873  59.7710654
  20.3986716  52.8296557  51.5724358  21.3013963  52.8620167  51.8890853
  20.1724087  51.8997008  51.5870694  22.1540318  51.5827543  48.2334437
  21.2035950  51.5829405  48.1198809  22.4572805  50.8360278  47.7170472
  18.0444635  35.7886225  58.4917798  18.9076097  35.4323030  58.7021123
  17.4710046  35.4500120  59.1793203  37.8893012  57.4188082  49.2980199
  38.5271422  57.2994829  48.5943539  37.7713855  58.3668926  49.3568151
  34.6982718  57.3715510  49.2341724  34.3601230  57.2556575  48.3462259
  35.5672486  56.9706675  49.2142730  30.5569534  59.2250986  45.2238615
  29.9934399  59.1340923  44.4554903  30.4421929  58.4050891  45.7041107
  35.1802501  58.5250362  55.1927930  35.1691142  58.1303160  54.3208433
  35.3423141  57.7916434  55.7861701  28.1033966  60.7202178  48.0622835
  28.8955258  60.3793003  47.6469135  28.3430616  60.8297153  48.9824989
  36.1369093  62.8921954  40.5353080  35.4857072  63.4776034  40.1487094
  36.9313455  63.4228149  40.5948117  30.0624720  59.9811091  40.9340214
  30.8355596  59.4340078  40.7953090  30.4150119  60.8455340  41.1454676
  31.9009762  61.3087473  54.1407114  31.6099628  62.2133104  54.0253780
  32.5366747  61.3504001  54.8551183  32.8265969  58.6864322  50.7308473
  33.4229542  58.4620344  50.0165436  32.8840941  57.9449067  51.3333921
  32.3990998  56.1403757  38.5658664  32.6516518  55.6185279  37.8042127
  31.4615557  55.9769903  38.6685348  37.4434280  55.1439536  46.3733407
  38.2297370  54.7258959  46.0223824  37.7072985  56.0485628  46.5415056
  37.6144358  60.5812386  41.0722064  36.9790191  60.6547012  41.7842969
  37.2841764  61.1705985  40.3941143  42.8442708  55.0814769  47.2766386
  43.5767880  54.5113986  47.5104215  42.0882063  54.6936369  47.7172891
  32.1187286  58.0431863  40.7683039  32.0023544  57.3676767  41.4364123
  32.2289546  57.5564237  39.9515192  34.4618827  57.5042010  44.4729728
  34.0977035  56.9772631  45.1842650  35.3185943  57.1140479  44.2996214
  40.3668128  48.7936343  51.7360994  40.0351453  49.6631754  51.5122209
  39.7713741  48.4772627  52.4155025  36.8599647  60.9948889  51.1356907
  36.5600371  61.8973928  51.0272714  36.5150707  60.7281072  51.9878060
  30.3112129  57.4462686  47.1693612  29.3862625  57.3138900  47.3771303
  30.5596542  58.2256905  47.6663554  40.2596791  53.5131429  48.8154345
  39.3513669  53.4446838  48.5213105  40.2084387  53.9903374  49.6436170
  34.0813535  54.9889568  40.4537744  33.9613160  55.4346618  41.2923224
  33.3866124  55.3374885  39.8951282  27.6720940  57.0895959  48.0037401
  27.8013321  57.3430438  48.9176812  26.9918391  57.6823667  47.6842056
  31.8420427  67.7593209  44.1027875  31.7644457  68.7101034  44.1816355
  31.2382071  67.4139082  44.7602801  34.3337657  54.9321075  56.7589242
  33.5570991  55.4914995  56.7492106  34.9728220  55.4177858  57.2804112
  42.1258438  51.7147867  50.5932218  41.4832818  52.0080401  49.9472013
  41.6213366  51.6000788  51.3985415  39.7798601  55.4611041  41.2818078
  40.6916457  55.6938427  41.1065775  39.2708248  56.0448085  40.7193156
  32.5884029  57.7406528  56.3207209  33.3298714  58.2791572  56.0442032
  31.8821015  58.3672817  56.4778761  38.0639369  59.8835669  54.9179370
  38.4722725  59.4418079  54.1734003  37.3416631  59.3088296  55.1713563
  34.4170439  54.8208275  52.2912927  35.2631634  55.2447689  52.4347576
  34.3569077  54.1641900  52.9851490  38.3868184  60.4436859  48.6731659
  37.7577046  60.6082573  47.9707727  37.9993846  60.8578469  49.4442623
  42.2657416  61.3791297  46.0276023  41.5808454  61.7590198  45.4773056
  42.3501265  61.9886624  46.7607971  37.5669884  52.4812644  53.9494101
  37.3230816  53.2354704  53.4128377  37.8429815  52.8597991  54.7841348
  39.5208347  59.0251256  52.6271366  39.7325242  59.6683016  51.9505748
  39.4738095  58.1913573  52.1593297  37.1234576  51.6369077  49.5307939
  36.2619055  51.9350330  49.8224676  37.1497011  51.8539476  48.5988971
  33.9396146  60.1811267  45.9381744  34.4034491  60.4598970  45.1486367
  33.6752944  59.2794712  45.7554835  30.8320227  59.7282749  48.8761508
  31.4021584  60.1570017  48.2378992  31.4228338  59.4465333  49.5745693
  32.8765032  56.3034420  42.7471309  33.5789075  56.7555463  43.2145236
  32.5445660  55.6618238  43.3751203  31.3245393  54.8946176  57.1222519
  30.6944054  55.5762457  57.3557916  31.2181481  54.7829258  56.1775657
  26.6190366  54.5617972  48.0488443  25.8289420  54.8175501  47.5728554
  27.1101613  55.3766310  48.1540484  40.6354175  61.9023211  50.7993724
  41.4571619  61.5003399  50.5176405  40.6316578  61.7991446  51.7509840
  28.5705111  54.9262552  45.0071920  27.7736274  55.0381246  45.5255415
  28.3430703  55.2649204  44.1412810  34.4010779  61.4507255  52.9554434
  34.4655211  61.9127662  53.7912606  33.6921702  60.8204620  53.0836744
  24.9028069  54.8148463  50.4803434  25.1536107  55.6995473  50.7461010
  25.4387617  54.6353064  49.7078526  48.7260168  58.2461960  47.1478695
  47.9723877  57.6769358  46.9922700  48.8607709  58.2124624  48.0949330
  34.1158796  63.1175362  42.8233415  33.9804471  63.9626898  43.2518262
  34.6568609  63.3194640  42.0599348  30.6026136  49.1966942  59.4847770
  30.2093081  48.6433141  60.1595414  31.4192276  49.5077521  59.8754287
  27.5688194  60.6350800  43.3961340  28.0812714  61.4294051  43.5466904
  28.2210906  59.9377091  43.3294941  29.3783078  63.7516557  45.4784093
  29.5549707  64.6734521  45.2905077  30.1739912  63.4374976  45.9078473
  33.5194097  50.6124821  57.0768026  34.2603810  51.2131974  56.9972489
  33.7512020  49.8702459  56.5186069  28.6635435  55.7981188  55.3546256
  28.5488950  54.8966446  55.6553355  27.8079953  56.0444885  55.0031073
  35.7427273  63.7398929  56.9533757  35.2991127  62.9535307  56.6354661
  36.4044486  63.9278079  56.2877647  30.5014394  65.2694730  51.4794435
  31.0521819  65.1411794  50.7071429  29.6625870  65.5689619  51.1289328
  37.8408511  64.0201729  54.9815158  37.8226986  64.8410610  54.4895427
  38.7628431  63.8955804  55.2065299  34.2981565  61.5345858  55.8238666
  34.8309902  60.7734146  55.5937974  33.7695646  61.2419510  56.5662821
  37.4651260  46.6405924  51.3532308  37.1215529  47.5307566  51.2771419
  37.8330222  46.4507582  50.4901893  25.5337110  58.9639455  44.1720910
  26.3712332  59.3736463  43.9554618  25.7115378  58.0238897  44.1421104
  37.4301542  56.6314535  39.8604743  36.9148166  57.4019140  40.0993131
  37.1578851  55.9579671  40.4837805  36.5447800  49.0110579  49.3181541
  36.0412596  48.9740714  48.5049347  36.8378407  49.9203322  49.3778198
  32.7890686  49.0949309  48.3247723  33.6543683  48.8992118  47.9653613
  32.8568195  48.8659661  49.2517080  42.4035817  59.3846890  41.7957917
  41.6265259  59.0458049  41.3513079  43.0827298  59.3899513  41.1212882
  35.6634278  60.6631851  43.3357478  35.1355639  59.9284610  43.0230716
  35.1621780  61.4406527  43.0897447  40.6427124  58.8580871  48.4524525
  39.9850798  59.5480133  48.5404653  41.4467523  59.2477303  48.7958511
  30.3953005  51.3251517  45.6964090  30.9696757  51.1026698  44.9637283
  30.9823988  51.3940211  46.4492691  39.4532582  57.2125244  46.5028466
  39.9664464  57.8455236  47.0050176  40.1033806  56.6126439  46.1371826
  30.7222592  53.3555978  39.7159975  29.8859904  53.6930664  40.0369250
  30.5827362  53.2204958  38.7787112  32.6975673  48.1992766  44.4239159
  32.0440085  47.8841783  43.7995774  32.6556147  47.5768506  45.1498982
[truncated: 426,686 more chars]
