# Supplementary material for: Selection of a promiscuous minimalist cAMP phosphodiesterase from a library of de novo designed proteins
Source: Nat Chem. 2024 May 3;16(7):1200–8. doi: 10.1038/s41557-024-01490-4 (PMC11230910; doi:10.1038/s41557-024-01490-4)
Supplement: Supplementary file 3 — MD input files, scripts and final structures derived from MD, AlphaFold2, EMSfold and MultiSFold. [file 41557_2024_1490_MOESM3_ESM.zip › Computational_Data/1_MD/1_Topology/cAMPase/cAMPase.pdb]

CRYST1   76.564   76.564   76.564 109.47 109.47 109.47 P 1           1
ATOM      1  N   MET     1      28.224  36.904  52.025  1.00  0.00           N  
ATOM      2  H1  MET     1      29.198  36.728  52.223  1.00  0.00           H  
ATOM      3  H2  MET     1      27.704  36.050  52.169  1.00  0.00           H  
ATOM      4  H3  MET     1      27.944  37.752  52.498  1.00  0.00           H  
ATOM      5  CA  MET     1      28.095  37.198  50.598  1.00  0.00           C  
ATOM      6  HA  MET     1      27.432  36.472  50.129  1.00  0.00           H  
ATOM      7  CB  MET     1      27.511  38.601  50.391  1.00  0.00           C  
ATOM      8  HB2 MET     1      28.105  39.291  50.990  1.00  0.00           H  
ATOM      9  HB3 MET     1      27.623  38.846  49.335  1.00  0.00           H  
ATOM     10  CG  MET     1      26.047  38.720  50.786  1.00  0.00           C  
ATOM     11  HG2 MET     1      25.489  37.937  50.273  1.00  0.00           H  
ATOM     12  HG3 MET     1      25.969  38.575  51.863  1.00  0.00           H  
ATOM     13  SD  MET     1      25.339  40.353  50.344  1.00  0.00           S  
ATOM     14  CE  MET     1      23.604  40.087  50.825  1.00  0.00           C  
ATOM     15  HE1 MET     1      23.552  39.856  51.889  1.00  0.00           H  
ATOM     16  HE2 MET     1      23.028  40.990  50.622  1.00  0.00           H  
ATOM     17  HE3 MET     1      23.191  39.257  50.252  1.00  0.00           H  
ATOM     18  C   MET     1      29.445  37.089  49.891  1.00  0.00           C  
ATOM     19  O   MET     1      29.503  36.752  48.707  1.00  0.00           O  
ATOM     20  N   TYR     2      30.586  37.312  50.547  1.00  0.00           N  
ATOM     21  H   TYR     2      30.404  37.502  51.522  1.00  0.00           H  
ATOM     22  CA  TYR     2      31.970  37.356  50.080  1.00  0.00           C  
ATOM     23  HA  TYR     2      32.015  37.832  49.101  1.00  0.00           H  
ATOM     24  CB  TYR     2      32.838  38.158  51.054  1.00  0.00           C  
ATOM     25  HB2 TYR     2      32.631  37.784  52.057  1.00  0.00           H  
ATOM     26  HB3 TYR     2      33.880  37.960  50.801  1.00  0.00           H  
ATOM     27  CG  TYR     2      32.583  39.641  51.009  1.00  0.00           C  
ATOM     28  CD1 TYR     2      33.215  40.453  50.067  1.00  0.00           C  
ATOM     29  HD1 TYR     2      33.903  39.999  49.353  1.00  0.00           H  
ATOM     30  CE1 TYR     2      32.979  41.822  50.029  1.00  0.00           C  
ATOM     31  HE1 TYR     2      33.478  42.445  49.286  1.00  0.00           H  
ATOM     32  CZ  TYR     2      32.111  42.391  50.931  1.00  0.00           C  
ATOM     33  OH  TYR     2      31.876  43.749  50.896  1.00  0.00           O  
ATOM     34  HH  TYR     2      32.370  44.197  50.205  1.00  0.00           H  
ATOM     35  CE2 TYR     2      31.468  41.610  51.880  1.00  0.00           C  
ATOM     36  HE2 TYR     2      30.780  42.057  52.598  1.00  0.00           H  
ATOM     37  CD2 TYR     2      31.710  40.239  51.910  1.00  0.00           C  
ATOM     38  HD2 TYR     2      31.211  39.613  52.650  1.00  0.00           H  
ATOM     39  C   TYR     2      32.533  35.946  49.921  1.00  0.00           C  
ATOM     40  O   TYR     2      33.587  35.760  49.301  1.00  0.00           O  
ATOM     41  N   GLY     3      31.915  35.018  50.385  1.00  0.00           N  
ATOM     42  H   GLY     3      31.046  35.145  50.883  1.00  0.00           H  
ATOM     43  CA  GLY     3      32.428  33.670  50.230  1.00  0.00           C  
ATOM     44  HA2 GLY     3      33.401  33.619  50.717  1.00  0.00           H  
ATOM     45  HA3 GLY     3      31.738  32.987  50.726  1.00  0.00           H  
ATOM     46  C   GLY     3      32.579  33.251  48.779  1.00  0.00           C  
ATOM     47  O   GLY     3      33.603  32.681  48.395  1.00  0.00           O  
ATOM     48  N   LYS     4      31.580  33.584  48.057  1.00  0.00           N  
ATOM     49  H   LYS     4      30.770  34.062  48.426  1.00  0.00           H  
ATOM     50  CA  LYS     4      31.580  33.209  46.646  1.00  0.00           C  
ATOM     51  HA  LYS     4      31.829  32.152  46.546  1.00  0.00           H  
ATOM     52  CB  LYS     4      30.203  33.448  46.027  1.00  0.00           C  
ATOM     53  HB2 LYS     4      29.851  34.413  46.391  1.00  0.00           H  
ATOM     54  HB3 LYS     4      30.341  33.495  44.947  1.00  0.00           H  
ATOM     55  CG  LYS     4      29.179  32.379  46.360  1.00  0.00           C  
ATOM     56  HG2 LYS     4      29.605  31.408  46.108  1.00  0.00           H  
ATOM     57  HG3 LYS     4      28.977  32.420  47.430  1.00  0.00           H  
ATOM     58  CD  LYS     4      27.881  32.579  45.590  1.00  0.00           C  
ATOM     59  HD2 LYS     4      27.466  33.548  45.866  1.00  0.00           H  
ATOM     60  HD3 LYS     4      28.110  32.572  44.525  1.00  0.00           H  
ATOM     61  CE  LYS     4      26.867  31.487  45.897  1.00  0.00           C  
ATOM     62  HE2 LYS     4      27.310  30.525  45.638  1.00  0.00           H  
ATOM     63  HE3 LYS     4      26.651  31.511  46.966  1.00  0.00           H  
ATOM     64  NZ  LYS     4      25.601  31.675  45.130  1.00  0.00           N  
ATOM     65  HZ1 LYS     4      25.801  31.652  44.140  1.00  0.00           H  
ATOM     66  HZ2 LYS     4      24.955  30.933  45.360  1.00  0.00           H  
ATOM     67  HZ3 LYS     4      25.190  32.565  45.370  1.00  0.00           H  
ATOM     68  C   LYS     4      32.644  33.981  45.872  1.00  0.00           C  
ATOM     69  O   LYS     4      33.270  33.439  44.958  1.00  0.00           O  
ATOM     70  N   LEU     5      32.816  35.220  46.349  1.00  0.00           N  
ATOM     71  H   LEU     5      32.279  35.630  47.100  1.00  0.00           H  
ATOM     72  CA  LEU     5      33.823  36.043  45.690  1.00  0.00           C  
ATOM     73  HA  LEU     5      33.650  36.046  44.614  1.00  0.00           H  
ATOM     74  CB  LEU     5      33.756  37.481  46.199  1.00  0.00           C  
ATOM     75  HB2 LEU     5      32.754  37.562  46.622  1.00  0.00           H  
ATOM     76  HB3 LEU     5      34.495  37.594  46.992  1.00  0.00           H  
ATOM     77  CG  LEU     5      33.958  38.581  45.152  1.00  0.00           C  
ATOM     78  HG  LEU     5      34.071  38.120  44.171  1.00  0.00           H  
ATOM     79  CD1 LEU     5      32.761  39.527  45.135  1.00  0.00           C  
ATOM     80 HD11 LEU     5      32.647  39.988  46.116  1.00  0.00           H  
ATOM     81 HD12 LEU     5      32.920  40.302  44.386  1.00  0.00           H  
ATOM     82 HD13 LEU     5      31.858  38.967  44.891  1.00  0.00           H  
ATOM     83  CD2 LEU     5      35.246  39.351  45.425  1.00  0.00           C  
ATOM     84 HD21 LEU     5      36.094  38.667  45.386  1.00  0.00           H  
ATOM     85 HD22 LEU     5      35.372  40.128  44.671  1.00  0.00           H  
ATOM     86 HD23 LEU     5      35.194  39.809  46.412  1.00  0.00           H  
ATOM     87  C   LEU     5      35.223  35.477  45.911  1.00  0.00           C  
ATOM     88  O   LEU     5      36.056  35.487  45.007  1.00  0.00           O  
ATOM     89  N   ASN     6      35.372  34.997  47.202  1.00  0.00           N  
ATOM     90  H   ASN     6      34.696  35.102  47.945  1.00  0.00           H  
ATOM     91  CA  ASN     6      36.644  34.356  47.511  1.00  0.00           C  
ATOM     92  HA  ASN     6      37.463  35.047  47.312  1.00  0.00           H  
ATOM     93  CB  ASN     6      36.698  33.948  48.981  1.00  0.00           C  
ATOM     94  HB2 ASN     6      36.162  34.692  49.570  1.00  0.00           H  
ATOM     95  HB3 ASN     6      36.211  32.979  49.093  1.00  0.00           H  
ATOM     96  CG  ASN     6      38.115  33.841  49.509  1.00  0.00           C  
ATOM     97  OD1 ASN     6      38.908  34.780  49.390  1.00  0.00           O  
ATOM     98  ND2 ASN     6      38.449  32.697  50.098  1.00  0.00           N  
ATOM     99 HD21 ASN     6      39.381  32.575  50.466  1.00  0.00           H  
ATOM    100 HD22 ASN     6      37.768  31.954  50.173  1.00  0.00           H  
ATOM    101  C   ASN     6      36.895  33.146  46.616  1.00  0.00           C  
ATOM    102  O   ASN     6      38.009  32.938  46.139  1.00  0.00           O  
ATOM    103  N   ASP     7      35.833  32.440  46.382  1.00  0.00           N  
ATOM    104  H   ASP     7      34.934  32.646  46.793  1.00  0.00           H  
ATOM    105  CA  ASP     7      35.952  31.259  45.534  1.00  0.00           C  
ATOM    106  HA  ASP     7      36.769  30.630  45.888  1.00  0.00           H  
ATOM    107  CB  ASP     7      34.655  30.441  45.567  1.00  0.00           C  
ATOM    108  HB2 ASP     7      33.982  30.922  46.277  1.00  0.00           H  
ATOM    109  HB3 ASP     7      34.212  30.471  44.571  1.00  0.00           H  
ATOM    110  CG  ASP     7      34.875  29.000  45.978  1.00  0.00           C  
ATOM    111  OD1 ASP     7      35.092  28.138  45.098  1.00  0.00           O  
ATOM    112  OD2 ASP     7      34.826  28.720  47.194  1.00  0.00           O  
ATOM    113  C   ASP     7      36.295  31.649  44.097  1.00  0.00           C  
ATOM    114  O   ASP     7      37.096  30.980  43.447  1.00  0.00           O  
ATOM    115  N   LEU     8      35.698  32.752  43.679  1.00  0.00           N  
ATOM    116  H   LEU     8      35.051  33.256  44.268  1.00  0.00           H  
ATOM    117  CA  LEU     8      35.928  33.245  42.323  1.00  0.00           C  
ATOM    118  HA  LEU     8      35.764  32.441  41.606  1.00  0.00           H  
ATOM    119  CB  LEU     8      34.968  34.394  41.999  1.00  0.00           C  
ATOM    120  HB2 LEU     8      34.614  34.720  42.977  1.00  0.00           H  
ATOM    121  HB3 LEU     8      35.542  35.196  41.534  1.00  0.00           H  
ATOM    122  CG  LEU     8      33.770  34.046  41.113  1.00  0.00           C  
ATOM    123  HG  LEU     8      34.059  33.260  40.416  1.00  0.00           H  
ATOM    124  CD1 LEU     8      32.599  33.563  41.970  1.00  0.00           C  
ATOM    125 HD11 LEU     8      32.309  34.349  42.667  1.00  0.00           H  
ATOM    126 HD12 LEU     8      31.754  33.319  41.327  1.00  0.00           H  
ATOM    127 HD13 LEU     8      32.898  32.675  42.528  1.00  0.00           H  
ATOM    128  CD2 LEU     8      33.363  35.248  40.267  1.00  0.00           C  
ATOM    129 HD21 LEU     8      34.198  35.545  39.632  1.00  0.00           H  
ATOM    130 HD22 LEU     8      32.510  34.982  39.644  1.00  0.00           H  
ATOM    131 HD23 LEU     8      33.091  36.077  40.920  1.00  0.00           H  
ATOM    132  C   LEU     8      37.370  33.711  42.148  1.00  0.00           C  
ATOM    133  O   LEU     8      37.986  33.465  41.108  1.00  0.00           O  
ATOM    134  N   LEU     9      37.935  34.295  43.160  1.00  0.00           N  
ATOM    135  H   LEU     9      37.381  34.460  43.989  1.00  0.00           H  
ATOM    136  CA  LEU     9      39.317  34.764  43.147  1.00  0.00           C  
ATOM    137  HA  LEU     9      39.491  35.379  42.264  1.00  0.00           H  
ATOM    138  CB  LEU     9      39.608  35.604  44.393  1.00  0.00           C  
ATOM    139  HB2 LEU     9      38.667  36.119  44.586  1.00  0.00           H  
ATOM    140  HB3 LEU     9      39.826  34.925  45.217  1.00  0.00           H  
ATOM    141  CG  LEU     9      40.735  36.632  44.268  1.00  0.00           C  
ATOM    142  HG  LEU     9      41.205  36.528  43.291  1.00  0.00           H  
ATOM    143  CD1 LEU     9      40.181  38.043  44.418  1.00  0.00           C  
ATOM    144 HD11 LEU     9      39.711  38.148  45.396  1.00  0.00           H  
ATOM    145 HD12 LEU     9      40.993  38.764  44.328  1.00  0.00           H  
ATOM    146 HD13 LEU     9      39.442  38.229  43.639  1.00  0.00           H  
ATOM    147  CD2 LEU     9      41.821  36.364  45.307  1.00  0.00           C  
ATOM    148 HD21 LEU     9      42.233  35.367  45.154  1.00  0.00           H  
ATOM    149 HD22 LEU     9      42.614  37.104  45.204  1.00  0.00           H  
ATOM    150 HD23 LEU     9      41.392  36.429  46.307  1.00  0.00           H  
ATOM    151  C   LEU     9      40.289  33.591  43.073  1.00  0.00           C  
ATOM    152  O   LEU     9      41.279  33.645  42.341  1.00  0.00           O  
ATOM    153  N   GLU    10      39.996  32.557  43.829  1.00  0.00           N  
ATOM    154  H   GLU    10      39.221  32.594  44.476  1.00  0.00           H  
ATOM    155  CA  GLU    10      40.817  31.351  43.802  1.00  0.00           C  
ATOM    156  HA  GLU    10      41.855  31.608  44.016  1.00  0.00           H  
ATOM    157  CB  GLU    10      40.336  30.346  44.849  1.00  0.00           C  
ATOM    158  HB2 GLU    10      39.246  30.370  44.841  1.00  0.00           H  
ATOM    159  HB3 GLU    10      40.679  29.361  44.531  1.00  0.00           H  
ATOM    160  CG  GLU    10      40.840  30.628  46.257  1.00  0.00           C  
ATOM    161  HG2 GLU    10      41.924  30.724  46.203  1.00  0.00           H  
ATOM    162  HG3 GLU    10      40.407  31.576  46.578  1.00  0.00           H  
ATOM    163  CD  GLU    10      40.476  29.541  47.258  1.00  0.00           C  
ATOM    164  OE1 GLU    10      41.374  28.777  47.670  1.00  0.00           O  
ATOM    165  OE2 GLU    10      39.284  29.455  47.628  1.00  0.00           O  
ATOM    166  C   GLU    10      40.813  30.710  42.418  1.00  0.00           C  
ATOM    167  O   GLU    10      41.856  30.270  41.930  1.00  0.00           O  
ATOM    168  N   ASP    11      39.590  30.757  41.874  1.00  0.00           N  
ATOM    169  H   ASP    11      38.759  31.117  42.322  1.00  0.00           H  
ATOM    170  CA  ASP    11      39.463  30.183  40.541  1.00  0.00           C  
ATOM    171  HA  ASP    11      39.851  29.165  40.539  1.00  0.00           H  
ATOM    172  CB  ASP    11      37.997  30.148  40.107  1.00  0.00           C  
ATOM    173  HB2 ASP    11      37.384  30.286  40.998  1.00  0.00           H  
ATOM    174  HB3 ASP    11      37.834  30.980  39.422  1.00  0.00           H  
ATOM    175  CG  ASP    11      37.611  28.848  39.425  1.00  0.00           C  
ATOM    176  OD1 ASP    11      37.671  28.773  38.177  1.00  0.00           O  
ATOM    177  OD2 ASP    11      37.245  27.891  40.139  1.00  0.00           O  
ATOM    178  C   ASP    11      40.293  30.972  39.524  1.00  0.00           C  
ATOM    179  O   ASP    11      40.960  30.386  38.672  1.00  0.00           O  
ATOM    180  N   LEU    12      40.245  32.267  39.708  1.00  0.00           N  
ATOM    181  H   LEU    12      39.676  32.699  40.422  1.00  0.00           H  
ATOM    182  CA  LEU    12      41.008  33.132  38.814  1.00  0.00           C  
ATOM    183  HA  LEU    12      40.747  32.914  37.778  1.00  0.00           H  
ATOM    184  CB  LEU    12      40.697  34.604  39.098  1.00  0.00           C  
ATOM    185  HB2 LEU    12      40.658  34.659  40.186  1.00  0.00           H  
ATOM    186  HB3 LEU    12      41.533  35.203  38.734  1.00  0.00           H  
ATOM    187  CG  LEU    12      39.391  35.145  38.513  1.00  0.00           C  
ATOM    188  HG  LEU    12      38.618  34.382  38.602  1.00  0.00           H  
ATOM    189  CD1 LEU    12      38.955  36.400  39.262  1.00  0.00           C  
ATOM    190 HD11 LEU    12      39.727  37.164  39.173  1.00  0.00           H  
ATOM    191 HD12 LEU    12      38.024  36.774  38.835  1.00  0.00           H  
ATOM    192 HD13 LEU    12      38.801  36.161  40.314  1.00  0.00           H  
ATOM    193  CD2 LEU    12      39.552  35.435  37.024  1.00  0.00           C  
ATOM    194 HD21 LEU    12      39.820  34.516  36.502  1.00  0.00           H  
ATOM    195 HD22 LEU    12      38.613  35.819  36.625  1.00  0.00           H  
ATOM    196 HD23 LEU    12      40.338  36.176  36.880  1.00  0.00           H  
ATOM    197  C   LEU    12      42.504  32.880  38.959  1.00  0.00           C  
ATOM    198  O   LEU    12      43.232  32.842  37.963  1.00  0.00           O  
ATOM    199  N   GLN    13      42.986  32.710  40.124  1.00  0.00           N  
ATOM    200  H   GLN    13      42.359  32.820  40.909  1.00  0.00           H  
ATOM    201  CA  GLN    13      44.391  32.420  40.396  1.00  0.00           C  
ATOM    202  HA  GLN    13      45.017  33.199  39.962  1.00  0.00           H  
ATOM    203  CB  GLN    13      44.650  32.368  41.902  1.00  0.00           C  
ATOM    204  HB2 GLN    13      43.935  31.665  42.330  1.00  0.00           H  
ATOM    205  HB3 GLN    13      45.661  31.988  42.044  1.00  0.00           H  
ATOM    206  CG  GLN    13      44.513  33.717  42.597  1.00  0.00           C  
ATOM    207  HG2 GLN    13      45.206  34.418  42.132  1.00  0.00           H  
ATOM    208  HG3 GLN    13      43.492  34.076  42.468  1.00  0.00           H  
ATOM    209  CD  GLN    13      44.817  33.648  44.079  1.00  0.00           C  
ATOM    210  OE1 GLN    13      45.324  32.637  44.574  1.00  0.00           O  
ATOM    211  NE2 GLN    13      44.508  34.720  44.800  1.00  0.00           N  
ATOM    212 HE21 GLN    13      44.690  34.726  45.793  1.00  0.00           H  
ATOM    213 HE22 GLN    13      44.093  35.524  44.351  1.00  0.00           H  
ATOM    214  C   GLN    13      44.816  31.108  39.746  1.00  0.00           C  
ATOM    215  O   GLN    13      45.939  30.988  39.247  1.00  0.00           O  
ATOM    216  N   GLU    14      43.919  30.198  39.772  1.00  0.00           N  
ATOM    217  H   GLU    14      43.029  30.325  40.232  1.00  0.00           H  
ATOM    218  CA  GLU    14      44.207  28.902  39.166  1.00  0.00           C  
ATOM    219  HA  GLU    14      45.155  28.520  39.543  1.00  0.00           H  
ATOM    220  CB  GLU    14      43.104  27.893  39.503  1.00  0.00           C  
ATOM    221  HB2 GLU    14      42.189  28.459  39.681  1.00  0.00           H  
ATOM    222  HB3 GLU    14      42.971  27.253  38.630  1.00  0.00           H  
ATOM    223  CG  GLU    14      43.410  27.034  40.716  1.00  0.00           C  
ATOM    224  HG2 GLU    14      44.415  26.634  40.584  1.00  0.00           H  
ATOM    225  HG3 GLU    14      43.389  27.680  41.594  1.00  0.00           H  
ATOM    226  CD  GLU    14      42.428  25.887  40.908  1.00  0.00           C  
ATOM    227  OE1 GLU    14      42.683  24.782  40.388  1.00  0.00           O  
ATOM    228  OE2 GLU    14      41.397  26.104  41.577  1.00  0.00           O  
ATOM    229  C   GLU    14      44.360  29.024  37.651  1.00  0.00           C  
ATOM    230  O   GLU    14      45.227  28.387  37.058  1.00  0.00           O  
ATOM    231  N   VAL    15      43.443  29.807  37.090  1.00  0.00           N  
ATOM    232  H   VAL    15      42.681  30.222  37.608  1.00  0.00           H  
ATOM    233  CA  VAL    15      43.505  30.036  35.651  1.00  0.00           C  
ATOM    234  HA  VAL    15      43.475  29.100  35.093  1.00  0.00           H  
ATOM    235  CB  VAL    15      42.348  30.937  35.166  1.00  0.00           C  
ATOM    236  HB  VAL    15      42.328  31.842  35.773  1.00  0.00           H  
ATOM    237  CG1 VAL    15      42.533  31.314  33.698  1.00  0.00           C  
ATOM    238 HG11 VAL    15      42.552  30.409  33.090  1.00  0.00           H  
ATOM    239 HG12 VAL    15      41.707  31.949  33.378  1.00  0.00           H  
ATOM    240 HG13 VAL    15      43.472  31.853  33.577  1.00  0.00           H  
ATOM    241  CG2 VAL    15      41.004  30.242  35.380  1.00  0.00           C  
ATOM    242 HG21 VAL    15      40.869  30.032  36.441  1.00  0.00           H  
ATOM    243 HG22 VAL    15      40.200  30.891  35.034  1.00  0.00           H  
ATOM    244 HG23 VAL    15      40.984  29.308  34.820  1.00  0.00           H  
ATOM    245  C   VAL    15      44.849  30.662  35.286  1.00  0.00           C  
ATOM    246  O   VAL    15      45.490  30.247  34.312  1.00  0.00           O  
ATOM    247  N   LEU    16      45.246  31.594  36.125  1.00  0.00           N  
ATOM    248  H   LEU    16      44.678  31.881  36.909  1.00  0.00           H  
ATOM    249  CA  LEU    16      46.517  32.273  35.907  1.00  0.00           C  
ATOM    250  HA  LEU    16      46.539  32.705  34.906  1.00  0.00           H  
ATOM    251  CB  LEU    16      46.705  33.400  36.931  1.00  0.00           C  
ATOM    252  HB2 LEU    16      45.761  33.412  37.477  1.00  0.00           H  
ATOM    253  HB3 LEU    16      47.511  33.115  37.607  1.00  0.00           H  
ATOM    254  CG  LEU    16      46.982  34.792  36.365  1.00  0.00           C  
ATOM    255  HG  LEU    16      46.372  34.943  35.475  1.00  0.00           H  
ATOM    256  CD1 LEU    16      46.645  35.860  37.399  1.00  0.00           C  
ATOM    257 HD11 LEU    16      47.255  35.710  38.290  1.00  0.00           H  
ATOM    258 HD12 LEU    16      46.847  36.847  36.983  1.00  0.00           H  
ATOM    259 HD13 LEU    16      45.590  35.788  37.666  1.00  0.00           H  
ATOM    260  CD2 LEU    16      48.434  34.910  35.918  1.00  0.00           C  
ATOM    261 HD21 LEU    16      48.638  34.168  35.146  1.00  0.00           H  
ATOM    262 HD22 LEU    16      48.612  35.908  35.518  1.00  0.00           H  
ATOM    263 HD23 LEU    16      49.092  34.737  36.770  1.00  0.00           H  
ATOM    264  C   LEU    16      47.682  31.292  35.996  1.00  0.00           C  
ATOM    265  O   LEU    16      48.601  31.340  35.175  1.00  0.00           O  
ATOM    266  N   LYS    17      47.674  30.455  36.950  1.00  0.00           N  
ATOM    267  H   LYS    17      46.940  30.516  37.642  1.00  0.00           H  
ATOM    268  CA  LYS    17      48.708  29.442  37.126  1.00  0.00           C  
ATOM    269  HA  LYS    17      49.683  29.922  37.213  1.00  0.00           H  
ATOM    270  CB  LYS    17      48.451  28.624  38.394  1.00  0.00           C  
ATOM    271  HB2 LYS    17      47.377  28.446  38.450  1.00  0.00           H  
ATOM    272  HB3 LYS    17      48.971  27.673  38.273  1.00  0.00           H  
ATOM    273  CG  LYS    17      48.921  29.299  39.673  1.00  0.00           C  
ATOM    274  HG2 LYS    17      49.991  29.487  39.592  1.00  0.00           H  
ATOM    275  HG3 LYS    17      48.392  30.246  39.778  1.00  0.00           H  
ATOM    276  CD  LYS    17      48.650  28.429  40.892  1.00  0.00           C  
ATOM    277  HD2 LYS    17      47.577  28.251  40.958  1.00  0.00           H  
ATOM    278  HD3 LYS    17      49.168  27.479  40.761  1.00  0.00           H  
ATOM    279  CE  LYS    17      49.134  29.098  42.176  1.00  0.00           C  
ATOM    280  HE2 LYS    17      50.204  29.285  42.082  1.00  0.00           H  
ATOM    281  HE3 LYS    17      48.609  30.047  42.287  1.00  0.00           H  
ATOM    282  NZ  LYS    17      48.882  28.248  43.374  1.00  0.00           N  
ATOM    283  HZ1 LYS    17      49.369  27.369  43.272  1.00  0.00           H  
ATOM    284  HZ2 LYS    17      49.215  28.724  44.201  1.00  0.00           H  
ATOM    285  HZ3 LYS    17      47.891  28.075  43.462  1.00  0.00           H  
ATOM    286  C   LYS    17      48.790  28.515  35.914  1.00  0.00           C  
ATOM    287  O   LYS    17      49.881  28.170  35.464  1.00  0.00           O  
ATOM    288  N   ASN    18      47.562  28.142  35.500  1.00  0.00           N  
ATOM    289  H   ASN    18      46.697  28.389  35.959  1.00  0.00           H  
ATOM    290  CA  ASN    18      47.501  27.257  34.335  1.00  0.00           C  
ATOM    291  HA  ASN    18      48.121  26.377  34.504  1.00  0.00           H  
ATOM    292  CB  ASN    18      46.062  26.801  34.090  1.00  0.00           C  
ATOM    293  HB2 ASN    18      45.385  27.624  34.318  1.00  0.00           H  
ATOM    294  HB3 ASN    18      45.959  26.527  33.040  1.00  0.00           H  
ATOM    295  CG  ASN    18      45.678  25.606  34.942  1.00  0.00           C  
ATOM    296  OD1 ASN    18      46.537  24.851  35.400  1.00  0.00           O  
ATOM    297  ND2 ASN    18      44.381  25.431  35.165  1.00  0.00           N  
ATOM    298 HD21 ASN    18      44.068  24.652  35.726  1.00  0.00           H  
ATOM    299 HD22 ASN    18      43.712  26.079  34.772  1.00  0.00           H  
ATOM    300  C   ASN    18      48.062  27.935  33.088  1.00  0.00           C  
ATOM    301  O   ASN    18      48.725  27.296  32.277  1.00  0.00           O  
ATOM    302  N   LEU    19      47.713  29.197  32.997  1.00  0.00           N  
ATOM    303  H   LEU    19      47.078  29.641  33.644  1.00  0.00           H  
ATOM    304  CA  LEU    19      48.232  29.986  31.885  1.00  0.00           C  
ATOM    305  HA  LEU    19      47.940  29.528  30.940  1.00  0.00           H  
ATOM    306  CB  LEU    19      47.675  31.411  31.932  1.00  0.00           C  
ATOM    307  HB2 LEU    19      46.638  31.280  32.241  1.00  0.00           H  
ATOM    308  HB3 LEU    19      48.217  31.960  32.702  1.00  0.00           H  
ATOM    309  CG  LEU    19      47.720  32.195  30.621  1.00  0.00           C  
ATOM    310  HG  LEU    19      48.492  31.770  29.980  1.00  0.00           H  
ATOM    311  CD1 LEU    19      46.373  32.123  29.911  1.00  0.00           C  
ATOM    312 HD11 LEU    19      45.601  32.549  30.551  1.00  0.00           H  
ATOM    313 HD12 LEU    19      46.423  32.687  28.979  1.00  0.00           H  
ATOM    314 HD13 LEU    19      46.132  31.083  29.693  1.00  0.00           H  
ATOM    315  CD2 LEU    19      48.112  33.649  30.882  1.00  0.00           C  
ATOM    316 HD21 LEU    19      49.097  33.682  31.349  1.00  0.00           H  
ATOM    317 HD22 LEU    19      48.140  34.193  29.938  1.00  0.00           H  
ATOM    318 HD23 LEU    19      47.381  34.110  31.546  1.00  0.00           H  
ATOM    319  C   LEU    19      49.757  30.025  31.917  1.00  0.00           C  
ATOM    320  O   LEU    19      50.407  29.859  30.880  1.00  0.00           O  
ATOM    321  N   HIE    20      50.256  30.250  33.127  1.00  0.00           N  
ATOM    322  H   HIE    20      49.658  30.431  33.921  1.00  0.00           H  
ATOM    323  CA  HIE    20      51.703  30.299  33.325  1.00  0.00           C  
ATOM    324  HA  HIE    20      52.138  31.062  32.679  1.00  0.00           H  
ATOM    325  CB  HIE    20      52.033  30.643  34.778  1.00  0.00           C  
ATOM    326  HB2 HIE    20      51.278  31.318  35.182  1.00  0.00           H  
ATOM    327  HB3 HIE    20      52.072  29.738  35.384  1.00  0.00           H  
ATOM    328  CG  HIE    20      53.355  31.329  34.946  1.00  0.00           C  
ATOM    329  ND1 HIE    20      53.859  31.676  36.178  1.00  0.00           N  
ATOM    330  CE1 HIE    20      55.034  32.263  36.017  1.00  0.00           C  
ATOM    331  HE1 HIE    20      55.601  32.617  36.878  1.00  0.00           H  
ATOM    332  NE2 HIE    20      55.306  32.304  34.721  1.00  0.00           N  
ATOM    333  HE2 HIE    20      56.136  32.695  34.299  1.00  0.00           H  
ATOM    334  CD2 HIE    20      54.272  31.723  34.032  1.00  0.00           C  
ATOM    335  HD2 HIE    20      54.311  31.658  32.945  1.00  0.00           H  
ATOM    336  C   HIE    20      52.350  28.975  32.932  1.00  0.00           C  
ATOM    337  O   HIE    20      53.439  28.966  32.355  1.00  0.00           O  
ATOM    338  N   LYS    21      51.709  27.962  33.332  1.00  0.00           N  
ATOM    339  H   LYS    21      50.872  28.040  33.892  1.00  0.00           H  
ATOM    340  CA  LYS    21      52.220  26.625  33.029  1.00  0.00           C  
ATOM    341  HA  LYS    21      53.258  26.546  33.352  1.00  0.00           H  
ATOM    342  CB  LYS    21      51.400  25.558  33.757  1.00  0.00           C  
ATOM    343  HB2 LYS    21      50.355  25.862  33.698  1.00  0.00           H  
ATOM    344  HB3 LYS    21      51.536  24.623  33.212  1.00  0.00           H  
ATOM    345  CG  LYS    21      51.787  25.357  35.209  1.00  0.00           C  
ATOM    346  HG2 LYS    21      52.848  25.111  35.251  1.00  0.00           H  
ATOM    347  HG3 LYS    21      51.609  26.289  35.745  1.00  0.00           H  
ATOM    348  CD  LYS    21      50.982  24.239  35.857  1.00  0.00           C  
ATOM    349  HD2 LYS    21      49.930  24.526  35.856  1.00  0.00           H  
ATOM    350  HD3 LYS    21      51.111  23.333  35.264  1.00  0.00           H  
ATOM    351  CE  LYS    21      51.436  23.978  37.291  1.00  0.00           C  
ATOM    352  HE2 LYS    21      52.480  23.665  37.270  1.00  0.00           H  
ATOM    353  HE3 LYS    21      51.347  24.906  37.855  1.00  0.00           H  
ATOM    354  NZ  LYS    21      50.612  22.917  37.946  1.00  0.00           N  
ATOM    355  HZ1 LYS    21      50.695  22.056  37.424  1.00  0.00           H  
ATOM    356  HZ2 LYS    21      50.939  22.771  38.890  1.00  0.00           H  
ATOM    357  HZ3 LYS    21      49.645  23.207  37.966  1.00  0.00           H  
ATOM    358  C   LYS    21      52.215  26.358  31.530  1.00  0.00           C  
ATOM    359  O   LYS    21      53.116  25.704  31.008  1.00  0.00           O  
ATOM    360  N   ASN    22      51.054  26.720  30.910  1.00  0.00           N  
ATOM    361  H   ASN    22      50.253  27.076  31.411  1.00  0.00           H  
ATOM    362  CA  ASN    22      50.936  26.518  29.470  1.00  0.00           C  
ATOM    363  HA  ASN    22      51.148  25.477  29.225  1.00  0.00           H  
ATOM    364  CB  ASN    22      49.521  26.855  28.995  1.00  0.00           C  
ATOM    365  HB2 ASN    22      49.175  27.743  29.523  1.00  0.00           H  
ATOM    366  HB3 ASN    22      49.554  27.058  27.925  1.00  0.00           H  
ATOM    367  CG  ASN    22      48.537  25.728  29.245  1.00  0.00           C  
ATOM    368  OD1 ASN    22      48.727  24.608  28.777  1.00  0.00           O  
ATOM    369  ND2 ASN    22      47.477  26.022  29.989  1.00  0.00           N  
ATOM    370 HD21 ASN    22      46.790  25.309  30.187  1.00  0.00           H  
ATOM    371 HD22 ASN    22      47.364  26.956  30.354  1.00  0.00           H  
ATOM    372  C   ASN    22      51.963  27.341  28.700  1.00  0.00           C  
ATOM    373  O   ASN    22      52.406  26.945  27.624  1.00  0.00           O  
ATOM    374  N   ASP    23      52.052  28.611  29.057  1.00  0.00           N  
ATOM    375  H   ASP    23      51.424  29.074  29.698  1.00  0.00           H  
ATOM    376  CA  ASP    23      53.107  29.404  28.427  1.00  0.00           C  
ATOM    377  HA  ASP    23      52.816  29.666  27.410  1.00  0.00           H  
ATOM    378  CB  ASP    23      53.348  30.698  29.217  1.00  0.00           C  
ATOM    379  HB2 ASP    23      52.397  31.228  29.269  1.00  0.00           H  
ATOM    380  HB3 ASP    23      53.671  30.432  30.223  1.00  0.00           H  
ATOM    381  CG  ASP    23      54.389  31.593  28.572  1.00  0.00           C  
ATOM    382  OD1 ASP    23      55.510  31.709  29.107  1.00  0.00           O  
ATOM    383  OD2 ASP    23      54.080  32.198  27.523  1.00  0.00           O  
ATOM    384  C   ASP    23      54.404  28.608  28.317  1.00  0.00           C  
ATOM    385  O   ASP    23      55.115  28.706  27.314  1.00  0.00           O  
ATOM    386  N   ARG    24      54.605  27.838  29.391  1.00  0.00           N  
ATOM    387  H   ARG    24      53.991  27.776  30.190  1.00  0.00           H  
ATOM    388  CA  ARG    24      55.845  27.079  29.414  1.00  0.00           C  
ATOM    389  HA  ARG    24      56.636  27.651  28.931  1.00  0.00           H  
ATOM    390  CB  ARG    24      56.267  26.780  30.859  1.00  0.00           C  
ATOM    391  HB2 ARG    24      55.536  27.256  31.513  1.00  0.00           H  
ATOM    392  HB3 ARG    24      56.222  25.699  30.990  1.00  0.00           H  
ATOM    393  CG  ARG    24      57.659  27.275  31.212  1.00  0.00           C  
ATOM    394  HG2 ARG    24      58.359  26.891  30.470  1.00  0.00           H  
ATOM    395  HG3 ARG    24      57.656  28.364  31.179  1.00  0.00           H  
ATOM    396  CD  ARG    24      58.085  26.811  32.596  1.00  0.00           C  
ATOM    397  HD2 ARG    24      57.522  27.365  33.347  1.00  0.00           H  
ATOM    398  HD3 ARG    24      57.874  25.747  32.697  1.00  0.00           H  
ATOM    399  NE  ARG    24      59.514  27.031  32.823  1.00  0.00           N  
ATOM    400  HE  ARG    24      60.069  27.280  32.017  1.00  0.00           H  
ATOM    401  CZ  ARG    24      60.117  26.927  33.998  1.00  0.00           C  
ATOM    402  NH1 ARG    24      59.434  26.595  35.091  1.00  0.00           N  
ATOM    403 HH11 ARG    24      58.442  26.419  35.028  1.00  0.00           H  
ATOM    404 HH12 ARG    24      59.911  26.521  35.978  1.00  0.00           H  
ATOM    405  NH2 ARG    24      61.416  27.155  34.088  1.00  0.00           N  
ATOM    406 HH21 ARG    24      61.940  27.407  33.262  1.00  0.00           H  
ATOM    407 HH22 ARG    24      61.879  27.077  34.982  1.00  0.00           H  
ATOM    408  C   ARG    24      55.712  25.775  28.629  1.00  0.00           C  
ATOM    409  O   ARG    24      56.677  25.301  28.030  1.00  0.00           O  
ATOM    410  N   SER    25      54.499  25.119  28.830  1.00  0.00           N  
ATOM    411  H   SER    25      53.699  25.504  29.312  1.00  0.00           H  
ATOM    412  CA  SER    25      54.417  23.743  28.339  1.00  0.00           C  
ATOM    413  HA  SER    25      55.400  23.274  28.379  1.00  0.00           H  
ATOM    414  CB  SER    25      53.452  22.931  29.205  1.00  0.00           C  
ATOM    415  HB2 SER    25      52.654  23.586  29.554  1.00  0.00           H  
ATOM    416  HB3 SER    25      53.026  22.130  28.601  1.00  0.00           H  
ATOM    417  OG  SER    25      54.128  22.373  30.323  1.00  0.00           O  
ATOM    418  HG  SER    25      53.507  21.868  30.853  1.00  0.00           H  
ATOM    419  C   SER    25      53.969  23.706  26.885  1.00  0.00           C  
ATOM    420  O   SER    25      54.102  22.683  26.217  1.00  0.00           O  
ATOM    421  N   GLY    26      53.878  24.585  26.102  1.00  0.00           N  
ATOM    422  H   GLY    26      54.183  25.464  26.493  1.00  0.00           H  
ATOM    423  CA  GLY    26      53.409  24.568  24.725  1.00  0.00           C  
ATOM    424  HA2 GLY    26      53.925  25.361  24.184  1.00  0.00           H  
ATOM    425  HA3 GLY    26      53.671  23.603  24.291  1.00  0.00           H  
ATOM    426  C   GLY    26      51.914  24.777  24.599  1.00  0.00           C  
ATOM    427  O   GLY    26      51.195  24.805  25.609  1.00  0.00           O  
ATOM    428  N   LYS    27      51.275  25.175  23.385  1.00  0.00           N  
ATOM    429  H   LYS    27      52.045  25.023  22.749  1.00  0.00           H  
ATOM    430  CA  LYS    27      50.028  25.707  22.846  1.00  0.00           C  
ATOM    431  HA  LYS    27      49.868  26.718  23.219  1.00  0.00           H  
ATOM    432  CB  LYS    27      50.077  25.751  21.319  1.00  0.00           C  
ATOM    433  HB2 LYS    27      50.556  24.831  20.984  1.00  0.00           H  
ATOM    434  HB3 LYS    27      49.047  25.774  20.963  1.00  0.00           H  
ATOM    435  CG  LYS    27      50.833  26.948  20.762  1.00  0.00           C  
ATOM    436  HG2 LYS    27      50.313  27.858  21.062  1.00  0.00           H  
ATOM    437  HG3 LYS    27      51.839  26.950  21.182  1.00  0.00           H  
ATOM    438  CD  LYS    27      50.918  26.890  19.235  1.00  0.00           C  
ATOM    439  HD2 LYS    27      51.549  26.045  18.958  1.00  0.00           H  
ATOM    440  HD3 LYS    27      49.914  26.737  18.840  1.00  0.00           H  
ATOM    441  CE  LYS    27      51.503  28.172  18.656  1.00  0.00           C  
ATOM    442  HE2 LYS    27      50.722  28.933  18.661  1.00  0.00           H  
ATOM    443  HE3 LYS    27      52.324  28.491  19.298  1.00  0.00           H  
ATOM    444  NZ  LYS    27      52.002  27.985  17.273  1.00  0.00           N  
ATOM    445  HZ1 LYS    27      51.241  27.690  16.677  1.00  0.00           H  
ATOM    446  HZ2 LYS    27      52.379  28.858  16.930  1.00  0.00           H  
ATOM    447  HZ3 LYS    27      52.726  27.281  17.268  1.00  0.00           H  
ATOM    448  C   LYS    27      48.828  24.886  23.310  1.00  0.00           C  
ATOM    449  O   LYS    27      47.683  25.252  23.056  1.00  0.00           O  
ATOM    450  N   ASP    28      49.041  23.601  23.915  1.00  0.00           N  
ATOM    451  H   ASP    28      49.884  23.241  24.338  1.00  0.00           H  
ATOM    452  CA  ASP    28      47.878  22.719  23.830  1.00  0.00           C  
ATOM    453  HA  ASP    28      47.424  22.804  22.843  1.00  0.00           H  
ATOM    454  CB  ASP    28      48.287  21.266  24.056  1.00  0.00           C  
ATOM    455  HB2 ASP    28      49.017  21.256  24.866  1.00  0.00           H  
ATOM    456  HB3 ASP    28      47.404  20.703  24.358  1.00  0.00           H  
ATOM    457  CG  ASP    28      48.892  20.631  22.825  1.00  0.00           C  
ATOM    458  OD1 ASP    28      48.142  20.083  21.983  1.00  0.00           O  
ATOM    459  OD2 ASP    28      50.139  20.656  22.683  1.00  0.00           O  
ATOM    460  C   ASP    28      46.806  23.134  24.848  1.00  0.00           C  
ATOM    461  O   ASP    28      45.613  22.984  24.581  1.00  0.00           O  
ATOM    462  N   ASN    29      47.137  23.732  26.030  1.00  0.00           N  
ATOM    463  H   ASN    29      48.075  24.047  26.232  1.00  0.00           H  
ATOM    464  CA  ASN    29      46.125  23.864  27.069  1.00  0.00           C  
ATOM    465  HA  ASN    29      45.258  23.254  26.818  1.00  0.00           H  
ATOM    466  CB  ASN    29      46.675  23.401  28.420  1.00  0.00           C  
ATOM    467  HB2 ASN    29      47.762  23.472  28.398  1.00  0.00           H  
ATOM    468  HB3 ASN    29      46.284  24.054  29.201  1.00  0.00           H  
ATOM    469  CG  ASN    29      46.288  21.968  28.746  1.00  0.00           C  
ATOM    470  OD1 ASN    29      45.830  21.218  27.876  1.00  0.00           O  
ATOM    471  ND2 ASN    29      46.468  21.580  30.002  1.00  0.00           N  
ATOM    472 HD21 ASN    29      46.228  20.638  30.275  1.00  0.00           H  
ATOM    473 HD22 ASN    29      46.844  22.228  30.679  1.00  0.00           H  
ATOM    474  C   ASN    29      45.615  25.293  27.168  1.00  0.00           C  
ATOM    475  O   ASN    29      45.061  25.688  28.195  1.00  0.00           O  
ATOM    476  N   ILE    30      45.824  26.013  26.101  1.00  0.00           N  
ATOM    477  H   ILE    30      46.279  25.674  25.265  1.00  0.00           H  
ATOM    478  CA  ILE    30      45.411  27.417  26.146  1.00  0.00           C  
ATOM    479  HA  ILE    30      45.685  27.874  27.097  1.00  0.00           H  
ATOM    480  CB  ILE    30      46.043  28.221  24.987  1.00  0.00           C  
ATOM    481  HB  ILE    30      46.121  27.578  24.110  1.00  0.00           H  
ATOM    482  CG2 ILE    30      45.178  29.445  24.648  1.00  0.00           C  
ATOM    483 HG21 ILE    30      45.100  30.089  25.524  1.00  0.00           H  
ATOM    484 HG22 ILE    30      45.638  30.000  23.830  1.00  0.00           H  
ATOM    485 HG23 ILE    30      44.183  29.116  24.350  1.00  0.00           H  
ATOM    486  CG1 ILE    30      47.470  28.645  25.351  1.00  0.00           C  
ATOM    487 HG12 ILE    30      47.424  29.125  26.328  1.00  0.00           H  
ATOM    488 HG13 ILE    30      48.068  27.736  25.421  1.00  0.00           H  
ATOM    489  CD1 ILE    30      48.108  29.596  24.346  1.00  0.00           C  
ATOM    490 HD11 ILE    30      47.510  30.505  24.276  1.00  0.00           H  
ATOM    491 HD12 ILE    30      49.116  29.849  24.675  1.00  0.00           H  
ATOM    492 HD13 ILE    30      48.154  29.116  23.369  1.00  0.00           H  
ATOM    493  C   ILE    30      43.888  27.505  26.084  1.00  0.00           C  
ATOM    494  O   ILE    30      43.293  28.427  26.645  1.00  0.00           O  
ATOM    495  N   HIE    31      43.339  26.464  25.308  1.00  0.00           N  
ATOM    496  H   HIE    31      43.868  25.768  24.802  1.00  0.00           H  
ATOM    497  CA  HIE    31      41.885  26.446  25.193  1.00  0.00           C  
ATOM    498  HA  HIE    31      41.530  27.419  24.852  1.00  0.00           H  
ATOM    499  CB  HIE    31      41.439  25.386  24.190  1.00  0.00           C  
ATOM    500  HB2 HIE    31      42.075  25.420  23.305  1.00  0.00           H  
ATOM    501  HB3 HIE    31      41.494  24.394  24.638  1.00  0.00           H  
ATOM    502  CG  HIE    31      40.034  25.563  23.713  1.00  0.00           C  
ATOM    503  ND1 HIE    31      39.698  26.411  22.679  1.00  0.00           N  
ATOM    504  CE1 HIE    31      38.390  26.359  22.477  1.00  0.00           C  
ATOM    505  HE1 HIE    31      37.927  26.960  21.695  1.00  0.00           H  
ATOM    506  NE2 HIE    31      37.866  25.511  23.344  1.00  0.00           N  
ATOM    507  HE2 HIE    31      36.888  25.271  23.428  1.00  0.00           H  
ATOM    508  CD2 HIE    31      38.877  24.996  24.128  1.00  0.00           C  
ATOM    509  HD2 HIE    31      38.646  24.269  24.907  1.00  0.00           H  
ATOM    510  C   HIE    31      41.228  26.198  26.550  1.00  0.00           C  
ATOM    511  O   HIE    31      40.215  26.810  26.874  1.00  0.00           O  
ATOM    512  N   ASP    32      41.822  25.299  27.302  1.00  0.00           N  
ATOM    513  H   ASP    32      42.620  24.776  26.969  1.00  0.00           H  
ATOM    514  CA  ASP    32      41.298  24.992  28.631  1.00  0.00           C  
ATOM    515  HA  ASP    32      40.237  24.754  28.563  1.00  0.00           H  
ATOM    516  CB  ASP    32      42.031  23.793  29.233  1.00  0.00           C  
ATOM    517  HB2 ASP    32      42.689  23.392  28.462  1.00  0.00           H  
ATOM    518  HB3 ASP    32      42.629  24.150  30.071  1.00  0.00           H  
ATOM    519  CG  ASP    32      41.089  22.702  29.711  1.00  0.00           C  
ATOM    520  OD1 ASP    32      40.727  22.691  30.907  1.00  0.00           O  
ATOM    521  OD2 ASP    32      40.713  21.840  28.882  1.00  0.00           O  
ATOM    522  C   ASP    32      41.414  26.198  29.558  1.00  0.00           C  
ATOM    523  O   ASP    32      40.501  26.479  30.336  1.00  0.00           O  
ATOM    524  N   VAL    33      42.575  26.925  29.398  1.00  0.00           N  
ATOM    525  H   VAL    33      43.287  26.632  28.745  1.00  0.00           H  
ATOM    526  CA  VAL    33      42.829  28.110  30.213  1.00  0.00           C  
ATOM    527  HA  VAL    33      42.635  27.919  31.268  1.00  0.00           H  
ATOM    528  CB  VAL    33      44.284  28.604  30.059  1.00  0.00           C  
ATOM    529  HB  VAL    33      44.477  28.809  29.006  1.00  0.00           H  
ATOM    530  CG1 VAL    33      44.512  29.875  30.876  1.00  0.00           C  
ATOM    531 HG11 VAL    33      44.320  29.670  31.929  1.00  0.00           H  
ATOM    532 HG12 VAL    33      45.543  30.206  30.753  1.00  0.00           H  
ATOM    533 HG13 VAL    33      43.837  30.657  30.529  1.00  0.00           H  
ATOM    534  CG2 VAL    33      45.266  27.511  30.477  1.00  0.00           C  
ATOM    535 HG21 VAL    33      45.122  26.633  29.849  1.00  0.00           H  
ATOM    536 HG22 VAL    33      46.286  27.876  30.362  1.00  0.00           H  
ATOM    537 HG23 VAL    33      45.091  27.244  31.519  1.00  0.00           H  
ATOM    538  C   VAL    33      41.852  29.219  29.831  1.00  0.00           C  
ATOM    539  O   VAL    33      41.321  29.911  30.699  1.00  0.00           O  
ATOM    540  N   ASP    34      41.574  29.262  28.536  1.00  0.00           N  
ATOM    541  H   ASP    34      42.031  28.645  27.881  1.00  0.00           H  
ATOM    542  CA  ASP    34      40.635  30.252  28.016  1.00  0.00           C  
ATOM    543  HA  ASP    34      40.934  31.249  28.339  1.00  0.00           H  
ATOM    544  CB  ASP    34      40.613  30.221  26.488  1.00  0.00           C  
ATOM    545  HB2 ASP    34      41.630  30.417  26.149  1.00  0.00           H  
ATOM    546  HB3 ASP    34      40.310  29.223  26.170  1.00  0.00           H  
ATOM    547  CG  ASP    34      39.670  31.252  25.886  1.00  0.00           C  
ATOM    548  OD1 ASP    34      38.584  30.869  25.404  1.00  0.00           O  
ATOM    549  OD2 ASP    34      40.030  32.447  25.884  1.00  0.00           O  
ATOM    550  C   ASP    34      39.230  30.019  28.567  1.00  0.00           C  
ATOM    551  O   ASP    34      38.573  30.957  29.024  1.00  0.00           O  
ATOM    552  N   ASN    35      38.765  28.754  28.493  1.00  0.00           N  
ATOM    553  H   ASN    35      39.322  28.045  28.038  1.00  0.00           H  
ATOM    554  CA  ASN    35      37.445  28.382  28.994  1.00  0.00           C  
ATOM    555  HA  ASN    35      36.687  29.023  28.543  1.00  0.00           H  
ATOM    556  CB  ASN    35      37.126  26.930  28.646  1.00  0.00           C  
ATOM    557  HB2 ASN    35      37.759  26.631  27.810  1.00  0.00           H  
ATOM    558  HB3 ASN    35      37.347  26.304  29.510  1.00  0.00           H  
ATOM    559  CG  ASN    35      35.677  26.720  28.255  1.00  0.00           C  
ATOM    560  OD1 ASN    35      34.933  27.689  28.048  1.00  0.00           O  
ATOM    561  ND2 ASN    35      35.260  25.470  28.157  1.00  0.00           N  
ATOM    562 HD21 ASN    35      34.302  25.279  27.899  1.00  0.00           H  
ATOM    563 HD22 ASN    35      35.901  24.711  28.340  1.00  0.00           H  
ATOM    564  C   ASN    35      37.338  28.600  30.501  1.00  0.00           C  
ATOM    565  O   ASN    35      36.316  29.085  30.993  1.00  0.00           O  
ATOM    566  N   HIE    36      38.408  28.225  31.178  1.00  0.00           N  
ATOM    567  H   HIE    36      39.203  27.791  30.730  1.00  0.00           H  
ATOM    568  CA  HIE    36      38.436  28.388  32.626  1.00  0.00           C  
ATOM    569  HA  HIE    36      37.559  27.912  33.067  1.00  0.00           H  
ATOM    570  CB  HIE    36      39.691  27.741  33.215  1.00  0.00           C  
ATOM    571  HB2 HIE    36      39.898  26.797  32.711  1.00  0.00           H  
ATOM    572  HB3 HIE    36      40.546  28.407  33.103  1.00  0.00           H  
ATOM    573  CG  HIE    36      39.578  27.431  34.674  1.00  0.00           C  
ATOM    574  ND1 HIE    36      39.305  26.168  35.151  1.00  0.00           N  
ATOM    575  CE1 HIE    36      39.267  26.202  36.473  1.00  0.00           C  
ATOM    576  HE1 HIE    36      39.062  25.296  37.043  1.00  0.00           H  
ATOM    577  NE2 HIE    36      39.507  27.436  36.868  1.00  0.00           N  
ATOM    578  HE2 HIE    36      39.542  27.758  37.825  1.00  0.00           H  
ATOM    579  CD2 HIE    36      39.703  28.227  35.765  1.00  0.00           C  
ATOM    580  HD2 HIE    36      39.913  29.290  35.887  1.00  0.00           H  
ATOM    581  C   HIE    36      38.375  29.863  33.014  1.00  0.00           C  
ATOM    582  O   HIE    36      37.632  30.239  33.920  1.00  0.00           O  
ATOM    583  N   LEU    37      39.110  30.682  32.343  1.00  0.00           N  
ATOM    584  H   LEU    37      39.726  30.324  31.627  1.00  0.00           H  
ATOM    585  CA  LEU    37      39.120  32.116  32.609  1.00  0.00           C  
ATOM    586  HA  LEU    37      39.338  32.294  33.662  1.00  0.00           H  
ATOM    587  CB  LEU    37      40.189  32.814  31.763  1.00  0.00           C  
ATOM    588  HB2 LEU    37      40.785  31.991  31.369  1.00  0.00           H  
ATOM    589  HB3 LEU    37      39.689  33.326  30.941  1.00  0.00           H  
ATOM    590  CG  LEU    37      41.100  33.797  32.497  1.00  0.00           C  
ATOM    591  HG  LEU    37      40.983  33.656  33.571  1.00  0.00           H  
ATOM    592  CD1 LEU    37      42.556  33.563  32.109  1.00  0.00           C  
ATOM    593 HD11 LEU    37      42.673  33.704  31.035  1.00  0.00           H  
ATOM    594 HD12 LEU    37      43.192  34.271  32.640  1.00  0.00           H  
ATOM    595 HD13 LEU    37      42.844  32.546  32.375  1.00  0.00           H  
ATOM    596  CD2 LEU    37      40.685  35.233  32.199  1.00  0.00           C  
ATOM    597 HD21 LEU    37      39.658  35.391  32.527  1.00  0.00           H  
ATOM    598 HD22 LEU    37      41.345  35.920  32.729  1.00  0.00           H  
ATOM    599 HD23 LEU    37      40.756  35.418  31.127  1.00  0.00           H  
ATOM    600  C   LEU    37      37.751  32.734  32.325  1.00  0.00           C  
ATOM    601  O   LEU    37      37.262  33.553  33.103  1.00  0.00           O  
ATOM    602  N   GLN    38      37.149  32.357  31.245  1.00  0.00           N  
ATOM    603  H   GLN    38      37.620  31.732  30.606  1.00  0.00           H  
ATOM    604  CA  GLN    38      35.826  32.847  30.881  1.00  0.00           C  
ATOM    605  HA  GLN    38      35.847  33.934  30.796  1.00  0.00           H  
ATOM    606  CB  GLN    38      35.381  32.260  29.541  1.00  0.00           C  
ATOM    607  HB2 GLN    38      36.269  32.178  28.914  1.00  0.00           H  
ATOM    608  HB3 GLN    38      34.985  31.264  29.741  1.00  0.00           H  
ATOM    609  CG  GLN    38      34.327  33.088  28.822  1.00  0.00           C  
ATOM    610  HG2 GLN    38      33.397  33.032  29.387  1.00  0.00           H  
ATOM    611  HG3 GLN    38      34.665  34.124  28.782  1.00  0.00           H  
ATOM    612  CD  GLN    38      34.065  32.609  27.405  1.00  0.00           C  
ATOM    613  OE1 GLN    38      34.989  32.201  26.698  1.00  0.00           O  
ATOM    614  NE2 GLN    38      32.809  32.657  26.988  1.00  0.00           N  
ATOM    615 HE21 GLN    38      32.578  32.351  26.053  1.00  0.00           H  
ATOM    616 HE22 GLN    38      32.087  33.001  27.605  1.00  0.00           H  
ATOM    617  C   GLN    38      34.800  32.516  31.963  1.00  0.00           C  
ATOM    618  O   GLN    38      33.957  33.351  32.303  1.00  0.00           O  
ATOM    619  N   ASN    39      34.855  31.337  32.455  1.00  0.00           N  
ATOM    620  H   ASN    39      35.508  30.665  32.078  1.00  0.00           H  
ATOM    621  CA  ASN    39      33.945  30.902  33.511  1.00  0.00           C  
ATOM    622  HA  ASN    39      32.913  31.059  33.198  1.00  0.00           H  
ATOM    623  CB  ASN    39      34.145  29.414  33.810  1.00  0.00           C  
ATOM    624  HB2 ASN    39      35.212  29.194  33.784  1.00  0.00           H  
ATOM    625  HB3 ASN    39      33.754  29.201  34.805  1.00  0.00           H  
ATOM    626  CG  ASN    39      33.442  28.517  32.811  1.00  0.00           C  
ATOM    627  OD1 ASN    39      32.458  28.918  32.181  1.00  0.00           O  
ATOM    628  ND2 ASN    39      33.936  27.297  32.658  1.00  0.00           N  
ATOM    629 HD21 ASN    39      33.505  26.659  32.004  1.00  0.00           H  
ATOM    630 HD22 ASN    39      34.742  27.011  33.195  1.00  0.00           H  
ATOM    631  C   ASN    39      34.122  31.727  34.782  1.00  0.00           C  
ATOM    632  O   ASN    39      33.141  32.111  35.418  1.00  0.00           O  
ATOM    633  N   VAL    40      35.420  32.015  35.105  1.00  0.00           N  
ATOM    634  H   VAL    40      36.188  31.670  34.547  1.00  0.00           H  
ATOM    635  CA  VAL    40      35.730  32.789  36.302  1.00  0.00           C  
ATOM    636  HA  VAL    40      35.207  32.399  37.176  1.00  0.00           H  
ATOM    637  CB  VAL    40      37.248  32.797  36.597  1.00  0.00           C  
ATOM    638  HB  VAL    40      37.776  33.162  35.716  1.00  0.00           H  
ATOM    639  CG1 VAL    40      37.562  33.698  37.789  1.00  0.00           C  
ATOM    640 HG11 VAL    40      37.034  33.334  38.670  1.00  0.00           H  
ATOM    641 HG12 VAL    40      38.635  33.690  37.979  1.00  0.00           H  
ATOM    642 HG13 VAL    40      37.241  34.717  37.569  1.00  0.00           H  
ATOM    643  CG2 VAL    40      37.748  31.375  36.851  1.00  0.00           C  
ATOM    644 HG21 VAL    40      37.561  30.761  35.971  1.00  0.00           H  
ATOM    645 HG22 VAL    40      38.818  31.398  37.057  1.00  0.00           H  
ATOM    646 HG23 VAL    40      37.223  30.953  37.707  1.00  0.00           H  
ATOM    647  C   VAL    40      35.218  34.217  36.143  1.00  0.00           C  
ATOM    648  O   VAL    40      34.623  34.778  37.068  1.00  0.00           O  
ATOM    649  N   ILE    41      35.421  34.747  34.994  1.00  0.00           N  
ATOM    650  H   ILE    41      35.926  34.244  34.278  1.00  0.00           H  
ATOM    651  CA  ILE    41      34.976  36.105  34.702  1.00  0.00           C  
ATOM    652  HA  ILE    41      35.358  36.808  35.443  1.00  0.00           H  
ATOM    653  CB  ILE    41      35.418  36.554  33.290  1.00  0.00           C  
ATOM    654  HB  ILE    41      35.159  35.774  32.575  1.00  0.00           H  
ATOM    655  CG2 ILE    41      34.723  37.859  32.896  1.00  0.00           C  
ATOM    656 HG21 ILE    41      34.982  38.640  33.611  1.00  0.00           H  
ATOM    657 HG22 ILE    41      35.048  38.158  31.899  1.00  0.00           H  
ATOM    658 HG23 ILE    41      33.643  37.711  32.896  1.00  0.00           H  
ATOM    659  CG1 ILE    41      36.945  36.708  33.236  1.00  0.00           C  
ATOM    660 HG12 ILE    41      37.198  37.618  33.779  1.00  0.00           H  
ATOM    661 HG13 ILE    41      37.375  35.847  33.749  1.00  0.00           H  
ATOM    662  CD1 ILE    41      37.506  36.788  31.822  1.00  0.00           C  
ATOM    663 HD11 ILE    41      37.076  37.649  31.309  1.00  0.00           H  
ATOM    664 HD12 ILE    41      38.590  36.896  31.866  1.00  0.00           H  
ATOM    665 HD13 ILE    41      37.253  35.878  31.278  1.00  0.00           H  
ATOM    666  C   ILE    41      33.456  36.189  34.830  1.00  0.00           C  
ATOM    667  O   ILE    41      32.930  37.135  35.421  1.00  0.00           O  
ATOM    668  N   GLU    42      32.718  35.180  34.327  1.00  0.00           N  
ATOM    669  H   GLU    42      33.191  34.438  33.831  1.00  0.00           H  
ATOM    670  CA  GLU    42      31.261  35.136  34.415  1.00  0.00           C  
ATOM    671  HA  GLU    42      30.838  36.052  34.002  1.00  0.00           H  
ATOM    672  CB  GLU    42      30.712  33.945  33.626  1.00  0.00           C  
ATOM    673  HB2 GLU    42      31.281  33.066  33.930  1.00  0.00           H  
ATOM    674  HB3 GLU    42      29.668  33.819  33.916  1.00  0.00           H  
ATOM    675  CG  GLU    42      30.802  34.111  32.116  1.00  0.00           C  
ATOM    676  HG2 GLU    42      30.343  35.067  31.862  1.00  0.00           H  
ATOM    677  HG3 GLU    42      31.859  34.135  31.849  1.00  0.00           H  
ATOM    678  CD  GLU    42      30.110  32.998  31.347  1.00  0.00           C  
ATOM    679  OE1 GLU    42      29.049  33.254  30.732  1.00  0.00           O  
ATOM    680  OE2 GLU    42      30.630  31.859  31.360  1.00  0.00           O  
ATOM    681  C   GLU    42      30.797  35.064  35.868  1.00  0.00           C  
ATOM    682  O   GLU    42      29.831  35.730  36.247  1.00  0.00           O  
ATOM    683  N   ASP    43      31.522  34.243  36.618  1.00  0.00           N  
ATOM    684  H   ASP    43      32.277  33.689  36.239  1.00  0.00           H  
ATOM    685  CA  ASP    43      31.189  34.085  38.029  1.00  0.00           C  
ATOM    686  HA  ASP    43      30.136  33.826  38.133  1.00  0.00           H  
ATOM    687  CB  ASP    43      32.031  32.970  38.655  1.00  0.00           C  
ATOM    688  HB2 ASP    43      32.262  32.252  37.869  1.00  0.00           H  
ATOM    689  HB3 ASP    43      32.955  33.416  39.023  1.00  0.00           H  
ATOM    690  CG  ASP    43      31.322  32.260  39.797  1.00  0.00           C  
ATOM    691  OD1 ASP    43      31.594  32.580  40.975  1.00  0.00           O  
ATOM    692  OD2 ASP    43      30.488  31.373  39.516  1.00  0.00           O  
ATOM    693  C   ASP    43      31.397  35.392  38.791  1.00  0.00           C  
ATOM    694  O   ASP    43      30.578  35.758  39.639  1.00  0.00           O  
ATOM    695  N   ILE    44      32.451  36.044  38.473  1.00  0.00           N  
ATOM    696  H   ILE    44      33.123  35.681  37.812  1.00  0.00           H  
ATOM    697  CA  ILE    44      32.733  37.325  39.113  1.00  0.00           C  
ATOM    698  HA  ILE    44      32.646  37.246  40.196  1.00  0.00           H  
ATOM    699  CB  ILE    44      34.140  37.843  38.746  1.00  0.00           C  
ATOM    700  HB  ILE    44      34.231  37.883  37.661  1.00  0.00           H  
ATOM    701  CG2 ILE    44      34.370  39.241  39.330  1.00  0.00           C  
ATOM    702 HG21 ILE    44      34.280  39.202  40.415  1.00  0.00           H  
ATOM    703 HG22 ILE    44      35.367  39.589  39.060  1.00  0.00           H  
ATOM    704 HG23 ILE    44      33.626  39.929  38.929  1.00  0.00           H  
ATOM    705  CG1 ILE    44      35.213  36.864  39.238  1.00  0.00           C  
ATOM    706 HG12 ILE    44      35.216  36.908  40.327  1.00  0.00           H  
ATOM    707 HG13 ILE    44      34.911  35.867  38.916  1.00  0.00           H  
ATOM    708  CD1 ILE    44      36.611  37.164  38.714  1.00  0.00           C  
ATOM    709 HD11 ILE    44      36.914  38.160  39.035  1.00  0.00           H  
ATOM    710 HD12 ILE    44      37.313  36.427  39.106  1.00  0.00           H  
ATOM    711 HD13 ILE    44      36.609  37.119  37.625  1.00  0.00           H  
ATOM    712  C   ILE    44      31.670  38.348  38.706  1.00  0.00           C  
ATOM    713  O   ILE    44      31.196  39.122  39.541  1.00  0.00           O  
ATOM    714  N   HIE    45      31.298  38.283  37.423  1.00  0.00           N  
ATOM    715  H   HIE    45      31.761  37.662  36.775  1.00  0.00           H  
ATOM    716  CA  HIE    45      30.244  39.153  36.912  1.00  0.00           C  
ATOM    717  HA  HIE    45      30.518  40.196  37.072  1.00  0.00           H  
ATOM    718  CB  HIE    45      30.038  38.926  35.412  1.00  0.00           C  
ATOM    719  HB2 HIE    45      31.002  38.926  34.903  1.00  0.00           H  
ATOM    720  HB3 HIE    45      29.535  37.976  35.235  1.00  0.00           H  
ATOM    721  CG  HIE    45      29.208  39.977  34.755  1.00  0.00           C  
ATOM    722  ND1 HIE    45      28.405  39.718  33.661  1.00  0.00           N  
ATOM    723  CE1 HIE    45      27.791  40.828  33.298  1.00  0.00           C  
ATOM    724  HE1 HIE    45      27.111  40.831  32.445  1.00  0.00           H  
ATOM    725  NE2 HIE    45      28.159  41.800  34.118  1.00  0.00           N  
ATOM    726  HE2 HIE    45      27.846  42.759  34.084  1.00  0.00           H  
ATOM    727  CD2 HIE    45      29.048  41.290  35.040  1.00  0.00           C  
ATOM    728  HD2 HIE    45      29.471  41.940  35.806  1.00  0.00           H  
ATOM    729  C   HIE    45      28.933  38.929  37.657  1.00  0.00           C  
ATOM    730  O   HIE    45      28.270  39.887  38.064  1.00  0.00           O  
ATOM    731  N   ASP    46      28.604  37.694  37.818  1.00  0.00           N  
ATOM    732  H   ASP    46      29.169  36.948  37.438  1.00  0.00           H  
ATOM    733  CA  ASP    46      27.366  37.341  38.511  1.00  0.00           C  
ATOM    734  HA  ASP    46      26.522  37.841  38.037  1.00  0.00           H  
ATOM    735  CB  ASP    46      27.133  35.831  38.456  1.00  0.00           C  
ATOM    736  HB2 ASP    46      27.388  35.494  37.451  1.00  0.00           H  
ATOM    737  HB3 ASP    46      27.803  35.361  39.177  1.00  0.00           H  
ATOM    738  CG  ASP    46      25.694  35.444  38.773  1.00  0.00           C  
ATOM    739  OD1 ASP    46      25.412  35.040  39.919  1.00  0.00           O  
ATOM    740  OD2 ASP    46      24.846  35.542  37.862  1.00  0.00           O  
ATOM    741  C   ASP    46      27.399  37.816  39.962  1.00  0.00           C  
ATOM    742  O   ASP    46      26.399  38.298  40.489  1.00  0.00           O  
ATOM    743  N   PHE    47      28.545  37.667  40.585  1.00  0.00           N  
ATOM    744  H   PHE    47      29.327  37.222  40.125  1.00  0.00           H  
ATOM    745  CA  PHE    47      28.708  38.087  41.971  1.00  0.00           C  
ATOM    746  HA  PHE    47      27.943  37.620  42.590  1.00  0.00           H  
ATOM    747  CB  PHE    47      30.086  37.676  42.501  1.00  0.00           C  
ATOM    748  HB2 PHE    47      30.191  36.592  42.471  1.00  0.00           H  
ATOM    749  HB3 PHE    47      30.869  38.133  41.896  1.00  0.00           H  
ATOM    750  CG  PHE    47      30.341  38.094  43.923  1.00  0.00           C  
ATOM    751  CD1 PHE    47      31.067  39.246  44.207  1.00  0.00           C  
ATOM    752  HD1 PHE    47      31.451  39.847  43.384  1.00  0.00           H  
ATOM    753  CE1 PHE    47      31.303  39.634  45.521  1.00  0.00           C  
ATOM    754  HE1 PHE    47      31.875  40.538  45.730  1.00  0.00           H  
ATOM    755  CZ  PHE    47      30.809  38.865  46.570  1.00  0.00           C  
ATOM    756  HZ  PHE    47      30.988  39.162  47.603  1.00  0.00           H  
ATOM    757  CE2 PHE    47      30.086  37.719  46.294  1.00  0.00           C  
ATOM    758  HE2 PHE    47      29.700  37.118  47.117  1.00  0.00           H  
ATOM    759  CD2 PHE    47      29.852  37.331  44.981  1.00  0.00           C  
ATOM    760  HD2 PHE    47      29.281  36.426  44.774  1.00  0.00           H  
ATOM    761  C   PHE    47      28.524  39.588  42.108  1.00  0.00           C  
ATOM    762  O   PHE    47      27.848  40.054  43.027  1.00  0.00           O  
ATOM    763  N   MET    48      29.159  40.259  41.235  1.00  0.00           N  
ATOM    764  H   MET    48      29.755  39.826  40.544  1.00  0.00           H  
ATOM    765  CA  MET    48      29.064  41.716  41.253  1.00  0.00           C  
ATOM    766  HA  MET    48      29.391  42.097  42.220  1.00  0.00           H  
ATOM    767  CB  MET    48      29.954  42.321  40.163  1.00  0.00           C  
ATOM    768  HB2 MET    48      29.710  41.818  39.228  1.00  0.00           H  
ATOM    769  HB3 MET    48      29.699  43.378  40.085  1.00  0.00           H  
ATOM    770  CG  MET    48      31.443  42.178  40.441  1.00  0.00           C  
ATOM    771  HG2 MET    48      31.646  42.593  41.428  1.00  0.00           H  
ATOM    772  HG3 MET    48      31.690  41.117  40.434  1.00  0.00           H  
ATOM    773  SD  MET    48      32.476  43.047  39.197  1.00  0.00           S  
ATOM    774  CE  MET    48      32.060  44.773  39.589  1.00  0.00           C  
ATOM    775  HE1 MET    48      32.336  44.988  40.621  1.00  0.00           H  
ATOM    776  HE2 MET    48      32.606  45.440  38.921  1.00  0.00           H  
ATOM    777  HE3 MET    48      30.989  44.928  39.460  1.00  0.00           H  
ATOM    778  C   MET    48      27.623  42.166  41.056  1.00  0.00           C  
ATOM    779  O   MET    48      27.161  43.098  41.728  1.00  0.00           O  
ATOM    780  N   GLN    49      26.977  41.574  40.177  1.00  0.00           N  
ATOM    781  H   GLN    49      27.417  40.883  39.587  1.00  0.00           H  
ATOM    782  CA  GLN    49      25.571  41.903  39.931  1.00  0.00           C  
ATOM    783  HA  GLN    49      25.472  42.967  39.714  1.00  0.00           H  
ATOM    784  CB  GLN    49      25.038  41.109  38.736  1.00  0.00           C  
ATOM    785  HB2 GLN    49      25.855  40.487  38.370  1.00  0.00           H  
ATOM    786  HB3 GLN    49      24.233  40.473  39.103  1.00  0.00           H  
ATOM    787  CG  GLN    49      24.517  41.983  37.599  1.00  0.00           C  
ATOM    788  HG2 GLN    49      23.714  42.608  37.991  1.00  0.00           H  
ATOM    789  HG3 GLN    49      25.328  42.617  37.240  1.00  0.00           H  
ATOM    790  CD  GLN    49      23.980  41.178  36.435  1.00  0.00           C  
ATOM    791  OE1 GLN    49      24.377  40.020  36.231  1.00  0.00           O  
ATOM    792  NE2 GLN    49      23.089  41.773  35.659  1.00  0.00           N  
ATOM    793 HE21 GLN    49      22.700  41.277  34.869  1.00  0.00           H  
ATOM    794 HE22 GLN    49      22.801  42.720  35.860  1.00  0.00           H  
ATOM    795  C   GLN    49      24.722  41.632  41.164  1.00  0.00           C  
ATOM    796  O   GLN    49      23.834  42.422  41.498  1.00  0.00           O  
ATOM    797  N   ALA    50      25.060  40.500  41.818  1.00  0.00           N  
ATOM    798  H   ALA    50      25.779  39.869  41.494  1.00  0.00           H  
ATOM    799  CA  ALA    50      24.311  40.139  43.023  1.00  0.00           C  
ATOM    800  HA  ALA    50      23.244  40.226  42.813  1.00  0.00           H  
ATOM    801  CB  ALA    50      24.613  38.698  43.425  1.00  0.00           C  
ATOM    802  HB1 ALA    50      25.675  38.597  43.647  1.00  0.00           H  
ATOM    803  HB2 ALA    50      24.031  38.437  44.309  1.00  0.00           H  
ATOM    804  HB3 ALA    50      24.348  38.029  42.606  1.00  0.00           H  
ATOM    805  C   ALA    50      24.629  41.085  44.172  1.00  0.00           C  
ATOM    806  O   ALA    50      23.732  41.506  44.908  1.00  0.00           O  
ATOM    807  N   ALA    51      25.909  41.354  44.278  1.00  0.00           N  
ATOM    808  H   ALA    51      26.611  40.937  43.683  1.00  0.00           H  
ATOM    809  CA  ALA    51      26.349  42.258  45.336  1.00  0.00           C  
ATOM    810  HA  ALA    51      25.958  41.908  46.292  1.00  0.00           H  
ATOM    811  CB  ALA    51      27.878  42.281  45.412  1.00  0.00           C  
ATOM    812  HB1 ALA    51      28.284  42.638  44.466  1.00  0.00           H  
ATOM    813  HB2 ALA    51      28.192  42.947  46.216  1.00  0.00           H  
ATOM    814  HB3 ALA    51      28.248  41.274  45.609  1.00  0.00           H  
ATOM    815  C   ALA    51      25.814  43.674  45.108  1.00  0.00           C  
ATOM    816  O   ALA    51      25.396  44.337  46.058  1.00  0.00           O  
ATOM    817  N   ALA    52      25.918  44.105  43.880  1.00  0.00           N  
ATOM    818  H   ALA    52      26.401  43.587  43.160  1.00  0.00           H  
ATOM    819  CA  ALA    52      25.363  45.409  43.540  1.00  0.00           C  
ATOM    820  HA  ALA    52      25.859  46.172  44.141  1.00  0.00           H  
ATOM    821  CB  ALA    52      25.600  45.721  42.060  1.00  0.00           C  
ATOM    822  HB1 ALA    52      25.102  44.971  41.446  1.00  0.00           H  
ATOM    823  HB2 ALA    52      25.197  46.706  41.827  1.00  0.00           H  
ATOM    824  HB3 ALA    52      26.670  45.708  41.852  1.00  0.00           H  
ATOM    825  C   ALA    52      23.870  45.472  43.853  1.00  0.00           C  
ATOM    826  O   ALA    52      23.380  46.487  44.363  1.00  0.00           O  
ATOM    827  N   ALA    53      23.299  44.394  43.531  1.00  0.00           N  
ATOM    828  H   ALA    53      23.737  43.615  43.060  1.00  0.00           H  
ATOM    829  CA  ALA    53      21.873  44.316  43.815  1.00  0.00           C  
ATOM    830  HA  ALA    53      21.382  45.186  43.378  1.00  0.00           H  
ATOM    831  CB  ALA    53      21.269  43.054  43.198  1.00  0.00           C  
ATOM    832  HB1 ALA    53      21.743  42.173  43.632  1.00  0.00           H  
ATOM    833  HB2 ALA    53      20.198  43.026  43.401  1.00  0.00           H  
ATOM    834  HB3 ALA    53      21.434  43.060  42.121  1.00  0.00           H  
ATOM    835  C   ALA    53      21.609  44.348  45.321  1.00  0.00           C  
ATOM    836  O   ALA    53      20.659  44.980  45.773  1.00  0.00           O  
ATOM    837  N   ALA    54      22.460  43.584  45.908  1.00  0.00           N  
ATOM    838  H   ALA    54      23.156  42.997  45.472  1.00  0.00           H  
ATOM    839  CA  ALA    54      22.332  43.543  47.367  1.00  0.00           C  
ATOM    840  HA  ALA    54      21.290  43.352  47.624  1.00  0.00           H  
ATOM    841  CB  ALA    54      23.194  42.413  47.939  1.00  0.00           C  
ATOM    842  HB1 ALA    54      24.241  42.596  47.697  1.00  0.00           H  
ATOM    843  HB2 ALA    54      23.073  42.376  49.022  1.00  0.00           H  
ATOM    844  HB3 ALA    54      22.882  41.463  47.506  1.00  0.00           H  
ATOM    845  C   ALA    54      22.720  44.872  47.994  1.00  0.00           C  
ATOM    846  O   ALA    54      22.092  45.315  48.962  1.00  0.00           O  
ATOM    847  N   ALA    55      23.761  45.373  47.445  1.00  0.00           N  
ATOM    848  H   ALA    55      24.324  44.926  46.735  1.00  0.00           H  
ATOM    849  CA  ALA    55      24.184  46.680  47.943  1.00  0.00           C  
ATOM    850  HA  ALA    55      24.302  46.634  49.026  1.00  0.00           H  
ATOM    851  CB  ALA    55      25.522  47.069  47.322  1.00  0.00           C  
ATOM    852  HB1 ALA    55      25.417  47.128  46.239  1.00  0.00           H  
ATOM    853  HB2 ALA    55      25.834  48.039  47.710  1.00  0.00           H  
ATOM    854  HB3 ALA    55      26.271  46.319  47.574  1.00  0.00           H  
ATOM    855  C   ALA    55      23.131  47.736  47.646  1.00  0.00           C  
ATOM    856  O   ALA    55      22.929  48.670  48.441  1.00  0.00           O  
ATOM    857  N   ASN    56      22.744  47.692  46.451  1.00  0.00           N  
ATOM    858  H   ASN    56      23.128  47.147  45.692  1.00  0.00           H  
ATOM    859  CA  ASN    56      21.653  48.614  46.157  1.00  0.00           C  
ATOM    860  HA  ASN    56      21.952  49.633  46.399  1.00  0.00           H  
ATOM    861  CB  ASN    56      21.293  48.550  44.673  1.00  0.00           C  
ATOM    862  HB2 ASN    56      21.490  47.542  44.308  1.00  0.00           H  
ATOM    863  HB3 ASN    56      20.231  48.774  44.567  1.00  0.00           H  
ATOM    864  CG  ASN    56      22.083  49.534  43.832  1.00  0.00           C  
ATOM    865  OD1 ASN    56      21.771  50.718  43.780  1.00  0.00           O  
ATOM    866  ND2 ASN    56      23.125  49.036  43.166  1.00  0.00           N  
ATOM    867 HD21 ASN    56      23.689  49.644  42.589  1.00  0.00           H  
ATOM    868 HD22 ASN    56      23.346  48.053  43.242  1.00  0.00           H  
ATOM    869  C   ASN    56      20.426  48.330  47.015  1.00  0.00           C  
ATOM    870  O   ASN    56      19.632  49.233  47.291  1.00  0.00           O  
ATOM    871  N   CYS    57      20.175  47.029  47.246  1.00  0.00           N  
ATOM    872  H   CYS    57      20.691  46.250  46.862  1.00  0.00           H  
ATOM    873  CA  CYS    57      19.020  46.745  48.087  1.00  0.00           C  
ATOM    874  HA  CYS    57      18.137  47.240  47.683  1.00  0.00           H  
ATOM    875  CB  CYS    57      18.756  45.242  48.139  1.00  0.00           C  
ATOM    876  HB2 CYS    57      19.681  44.685  47.987  1.00  0.00           H  
ATOM    877  HB3 CYS    57      18.319  44.963  49.098  1.00  0.00           H  
ATOM    878  SG  CYS    57      17.604  44.656  46.873  1.00  0.00           S  
ATOM    879  HG  CYS    57      17.639  43.377  47.235  1.00  0.00           H  
ATOM    880  C   CYS    57      19.219  47.285  49.492  1.00  0.00           C  
ATOM    881  O   CYS    57      18.266  47.429  50.244  1.00  0.00           O  
ATOM    882  N   ARG    58      20.416  47.494  49.915  1.00  0.00           N  
ATOM    883  H   ARG    58      21.243  47.208  49.410  1.00  0.00           H  
ATOM    884  CA  ARG    58      20.585  48.125  51.218  1.00  0.00           C  
ATOM    885  HA  ARG    58      19.872  47.701  51.926  1.00  0.00           H  
ATOM    886  CB  ARG    58      22.000  47.897  51.754  1.00  0.00           C  
ATOM    887  HB2 ARG    58      22.630  47.647  50.900  1.00  0.00           H  
ATOM    888  HB3 ARG    58      22.335  48.839  52.189  1.00  0.00           H  
ATOM    889  CG  ARG    58      22.098  46.796  52.795  1.00  0.00           C  
ATOM    890  HG2 ARG    58      21.360  46.990  53.572  1.00  0.00           H  
ATOM    891  HG3 ARG    58      21.875  45.844  52.312  1.00  0.00           H  
ATOM    892  CD  ARG    58      23.485  46.735  53.417  1.00  0.00           C  
ATOM    893  HD2 ARG    58      23.895  45.735  53.277  1.00  0.00           H  
ATOM    894  HD3 ARG    58      24.129  47.463  52.925  1.00  0.00           H  
ATOM    895  NE  ARG    58      23.450  47.031  54.847  1.00  0.00           N  
ATOM    896  HE  ARG    58      22.549  47.259  55.241  1.00  0.00           H  
ATOM    897  CZ  ARG    58      24.510  47.019  55.650  1.00  0.00           C  
ATOM    898  NH1 ARG    58      25.717  46.718  55.173  1.00  0.00           N  
ATOM    899 HH11 ARG    58      25.829  46.497  54.194  1.00  0.00           H  
ATOM    900 HH12 ARG    58      26.515  46.713  55.793  1.00  0.00           H  
ATOM    901  NH2 ARG    58      24.365  47.309  56.935  1.00  0.00           N  
ATOM    902 HH21 ARG    58      23.450  47.537  57.298  1.00  0.00           H  
ATOM    903 HH22 ARG    58      25.170  47.300  57.545  1.00  0.00           H  
ATOM    904  C   ARG    58      20.287  49.619  51.147  1.00  0.00           C  
ATOM    905  O   ARG    58      20.363  50.327  52.157  1.00  0.00           O  
ATOM    906  N   LYS    59      19.836  50.095  50.109  1.00  0.00           N  
ATOM    907  H   LYS    59      19.863  49.726  49.169  1.00  0.00           H  
ATOM    908  CA  LYS    59      19.235  51.408  50.320  1.00  0.00           C  
ATOM    909  HA  LYS    59      19.840  51.980  51.023  1.00  0.00           H  
ATOM    910  CB  LYS    59      19.150  52.184  49.002  1.00  0.00           C  
ATOM    911  HB2 LYS    59      19.044  51.451  48.202  1.00  0.00           H  
ATOM    912  HB3 LYS    59      18.255  52.803  49.049  1.00  0.00           H  
ATOM    913  CG  LYS    59      20.361  53.064  48.726  1.00  0.00           C  
ATOM    914  HG2 LYS    59      20.451  53.795  49.530  1.00  0.00           H  
ATOM    915  HG3 LYS    59      21.251  52.435  48.706  1.00  0.00           H  
ATOM    916  CD  LYS    59      20.225  53.792  47.393  1.00  0.00           C  
ATOM    917  HD2 LYS    59      20.266  53.054  46.591  1.00  0.00           H  
ATOM    918  HD3 LYS    59      19.260  54.297  47.372  1.00  0.00           H  
ATOM    919  CE  LYS    59      21.339  54.815  47.198  1.00  0.00           C  
ATOM    920  HE2 LYS    59      21.324  55.500  48.046  1.00  0.00           H  
ATOM    921  HE3 LYS    59      22.291  54.284  47.179  1.00  0.00           H  
ATOM    922  NZ  LYS    59      21.176  55.587  45.934  1.00  0.00           N  
ATOM    923  HZ1 LYS    59      20.294  56.080  45.952  1.00  0.00           H  
ATOM    924  HZ2 LYS    59      21.931  56.251  45.844  1.00  0.00           H  
ATOM    925  HZ3 LYS    59      21.190  54.952  45.148  1.00  0.00           H  
ATOM    926  C   LYS    59      17.842  51.293  50.937  1.00  0.00           C  
ATOM    927  O   LYS    59      17.132  50.315  50.696  1.00  0.00           O  
ATOM    928  OXT LYS    59      17.422  52.164  51.696  1.00  0.00           O  
TER     929      LYS    59 
ATOM    929  N   MET    60      30.946  51.749  45.518  1.00  0.00           N  
ATOM    930  H1  MET    60      30.556  51.492  44.623  1.00  0.00           H  
ATOM    931  H2  MET    60      31.386  52.654  45.433  1.00  0.00           H  
ATOM    932  H3  MET    60      30.251  51.591  46.233  1.00  0.00           H  
ATOM    933  CA  MET    60      32.033  50.818  45.824  1.00  0.00           C  
ATOM    934  HA  MET    60      32.968  51.367  45.942  1.00  0.00           H  
ATOM    935  CB  MET    60      31.743  50.064  47.124  1.00  0.00           C  
ATOM    936  HB2 MET    60      30.706  49.731  47.080  1.00  0.00           H  
ATOM    937  HB3 MET    60      32.402  49.196  47.149  1.00  0.00           H  
ATOM    938  CG  MET    60      31.955  50.900  48.379  1.00  0.00           C  
ATOM    939  HG2 MET    60      32.990  51.241  48.392  1.00  0.00           H  
ATOM    940  HG3 MET    60      31.289  51.762  48.333  1.00  0.00           H  
ATOM    941  SD  MET    60      31.612  49.954  49.916  1.00  0.00           S  
ATOM    942  CE  MET    60      31.924  51.232  51.153  1.00  0.00           C  
ATOM    943  HE1 MET    60      31.246  52.070  50.989  1.00  0.00           H  
ATOM    944  HE2 MET    60      31.760  50.822  52.149  1.00  0.00           H  
ATOM    945  HE3 MET    60      32.955  51.577  51.067  1.00  0.00           H  
ATOM    946  C   MET    60      32.247  49.836  44.687  1.00  0.00           C  
ATOM    947  O   MET    60      33.361  49.339  44.486  1.00  0.00           O  
ATOM    948  N   TYR    61      31.217  49.495  43.900  1.00  0.00           N  
ATOM    949  H   TYR    61      30.371  49.994  44.134  1.00  0.00           H  
ATOM    950  CA  TYR    61      31.164  48.510  42.820  1.00  0.00           C  
ATOM    951  HA  TYR    61      31.750  47.632  43.090  1.00  0.00           H  
ATOM    952  CB  TYR    61      29.716  48.073  42.570  1.00  0.00           C  
ATOM    953  HB2 TYR    61      29.112  48.978  42.492  1.00  0.00           H  
ATOM    954  HB3 TYR    61      29.697  47.541  41.620  1.00  0.00           H  
ATOM    955  CG  TYR    61      29.154  47.187  43.655  1.00  0.00           C  
ATOM    956  CD1 TYR    61      29.374  45.812  43.649  1.00  0.00           C  
ATOM    957  HD1 TYR    61      29.965  45.376  42.843  1.00  0.00           H  
ATOM    958  CE1 TYR    61      28.854  44.998  44.645  1.00  0.00           C  
ATOM    959  HE1 TYR    61      29.036  43.924  44.628  1.00  0.00           H  
ATOM    960  CZ  TYR    61      28.110  45.557  45.667  1.00  0.00           C  
ATOM    961  OH  TYR    61      27.594  44.752  46.654  1.00  0.00           O  
ATOM    962  HH  TYR    61      27.811  43.825  46.534  1.00  0.00           H  
ATOM    963  CE2 TYR    61      27.877  46.915  45.695  1.00  0.00           C  
ATOM    964  HE2 TYR    61      27.286  47.355  46.498  1.00  0.00           H  
ATOM    965  CD2 TYR    61      28.401  47.724  44.692  1.00  0.00           C  
ATOM    966  HD2 TYR    61      28.222  48.799  44.710  1.00  0.00           H  
ATOM    967  C   TYR    61      31.763  49.077  41.541  1.00  0.00           C  
ATOM    968  O   TYR    61      32.004  48.334  40.579  1.00  0.00           O  
ATOM    969  N   GLY    62      31.990  50.274  41.487  1.00  0.00           N  
ATOM    970  H   GLY    62      31.779  50.900  42.250  1.00  0.00           H  
ATOM    971  CA  GLY    62      32.586  50.830  40.283  1.00  0.00           C  
ATOM    972  HA2 GLY    62      31.889  50.677  39.459  1.00  0.00           H  
ATOM    973  HA3 GLY    62      32.732  51.898  40.441  1.00  0.00           H  
ATOM    974  C   GLY    62      33.919  50.195  39.927  1.00  0.00           C  
ATOM    975  O   GLY    62      34.166  49.867  38.766  1.00  0.00           O  
ATOM    976  N   LYS    63      34.681  50.020  40.944  1.00  0.00           N  
ATOM    977  H   LYS    63      34.418  50.294  41.880  1.00  0.00           H  
ATOM    978  CA  LYS    63      36.010  49.455  40.737  1.00  0.00           C  
ATOM    979  HA  LYS    63      36.513  49.982  39.926  1.00  0.00           H  
ATOM    980  CB  LYS    63      36.856  49.589  42.005  1.00  0.00           C  
ATOM    981  HB2 LYS    63      36.216  49.325  42.847  1.00  0.00           H  
ATOM    982  HB3 LYS    63      37.670  48.869  41.927  1.00  0.00           H  
ATOM    983  CG  LYS    63      37.430  50.980  42.223  1.00  0.00           C  
ATOM    984  HG2 LYS    63      37.969  51.275  41.322  1.00  0.00           H  
ATOM    985  HG3 LYS    63      36.604  51.671  42.394  1.00  0.00           H  
ATOM    986  CD  LYS    63      38.376  51.015  43.416  1.00  0.00           C  
ATOM    987  HD2 LYS    63      37.814  50.744  44.309  1.00  0.00           H  
ATOM    988  HD3 LYS    63      39.167  50.284  43.249  1.00  0.00           H  
ATOM    989  CE  LYS    63      38.992  52.392  43.604  1.00  0.00           C  
ATOM    990  HE2 LYS    63      39.540  52.650  42.698  1.00  0.00           H  
ATOM    991  HE3 LYS    63      38.187  53.110  43.758  1.00  0.00           H  
ATOM    992  NZ  LYS    63      39.920  52.427  44.772  1.00  0.00           N  
ATOM    993  HZ1 LYS    63      40.667  51.763  44.629  1.00  0.00           H  
ATOM    994  HZ2 LYS    63      40.308  53.355  44.865  1.00  0.00           H  
ATOM    995  HZ3 LYS    63      39.413  52.189  45.612  1.00  0.00           H  
ATOM    996  C   LYS    63      35.927  47.993  40.316  1.00  0.00           C  
ATOM    997  O   LYS    63      36.732  47.524  39.508  1.00  0.00           O  
ATOM    998  N   LEU    64      34.875  47.362  40.880  1.00  0.00           N  
ATOM    999  H   LEU    64      34.239  47.778  41.545  1.00  0.00           H  
ATOM   1000  CA  LEU    64      34.692  45.961  40.534  1.00  0.00           C  
ATOM   1001  HA  LEU    64      35.627  45.421  40.685  1.00  0.00           H  
ATOM   1002  CB  LEU    64      33.612  45.322  41.409  1.00  0.00           C  
ATOM   1003  HB2 LEU    64      33.193  46.165  41.959  1.00  0.00           H  
ATOM   1004  HB3 LEU    64      32.849  44.902  40.753  1.00  0.00           H  
ATOM   1005  CG  LEU    64      34.080  44.252  42.396  1.00  0.00           C  
ATOM   1006  HG  LEU    64      35.147  44.379  42.579  1.00  0.00           H  
ATOM   1007  CD1 LEU    64      33.318  44.378  43.715  1.00  0.00           C  
ATOM   1008 HD11 LEU    64      32.251  44.251  43.533  1.00  0.00           H  
ATOM   1009 HD12 LEU    64      33.662  43.610  44.408  1.00  0.00           H  
ATOM   1010 HD13 LEU    64      33.498  45.363  44.146  1.00  0.00           H  
ATOM   1011  CD2 LEU    64      33.903  42.859  41.798  1.00  0.00           C  
ATOM   1012 HD21 LEU    64      34.490  42.778  40.884  1.00  0.00           H  
ATOM   1013 HD22 LEU    64      34.241  42.110  42.514  1.00  0.00           H  
ATOM   1014 HD23 LEU    64      32.850  42.693  41.569  1.00  0.00           H  
ATOM   1015  C   LEU    64      34.326  45.802  39.058  1.00  0.00           C  
ATOM   1016  O   LEU    64      34.789  44.878  38.391  1.00  0.00           O  
ATOM   1017  N   ASN    65      33.450  46.797  38.658  1.00  0.00           N  
ATOM   1018  H   ASN    65      33.011  47.476  39.263  1.00  0.00           H  
ATOM   1019  CA  ASN    65      33.094  46.799  37.244  1.00  0.00           C  
ATOM   1020  HA  ASN    65      32.657  45.838  36.971  1.00  0.00           H  
ATOM   1021  CB  ASN    65      32.071  47.902  36.951  1.00  0.00           C  
ATOM   1022  HB2 ASN    65      31.432  48.031  37.825  1.00  0.00           H  
ATOM   1023  HB3 ASN    65      32.607  48.830  36.754  1.00  0.00           H  
ATOM   1024  CG  ASN    65      31.197  47.584  35.755  1.00  0.00           C  
ATOM   1025  OD1 ASN    65      30.596  46.507  35.671  1.00  0.00           O  
ATOM   1026  ND2 ASN    65      31.113  48.520  34.812  1.00  0.00           N  
ATOM   1027 HD21 ASN    65      30.544  48.359  33.993  1.00  0.00           H  
ATOM   1028 HD22 ASN    65      31.619  49.388  34.920  1.00  0.00           H  
ATOM   1029  C   ASN    65      34.323  46.966  36.355  1.00  0.00           C  
ATOM   1030  O   ASN    65      34.445  46.300  35.325  1.00  0.00           O  
ATOM   1031  N   ASP    66      35.190  47.807  36.828  1.00  0.00           N  
ATOM   1032  H   ASP    66      35.043  48.337  37.675  1.00  0.00           H  
ATOM   1033  CA  ASP    66      36.412  48.045  36.067  1.00  0.00           C  
ATOM   1034  HA  ASP    66      36.162  48.286  35.034  1.00  0.00           H  
ATOM   1035  CB  ASP    66      37.202  49.214  36.666  1.00  0.00           C  
ATOM   1036  HB2 ASP    66      36.519  49.791  37.289  1.00  0.00           H  
ATOM   1037  HB3 ASP    66      37.993  48.795  37.288  1.00  0.00           H  
ATOM   1038  CG  ASP    66      37.813  50.119  35.613  1.00  0.00           C  
ATOM   1039  OD1 ASP    66      39.007  49.947  35.275  1.00  0.00           O  
ATOM   1040  OD2 ASP    66      37.097  51.014  35.113  1.00  0.00           O  
ATOM   1041  C   ASP    66      37.283  46.790  36.021  1.00  0.00           C  
ATOM   1042  O   ASP    66      37.878  46.478  34.988  1.00  0.00           O  
ATOM   1043  N   LEU    67      37.269  46.093  37.139  1.00  0.00           N  
ATOM   1044  H   LEU    67      36.745  46.397  37.947  1.00  0.00           H  
ATOM   1045  CA  LEU    67      38.060  44.874  37.246  1.00  0.00           C  
ATOM   1046  HA  LEU    67      39.087  45.070  36.938  1.00  0.00           H  
ATOM   1047  CB  LEU    67      38.071  44.370  38.694  1.00  0.00           C  
ATOM   1048  HB2 LEU    67      37.261  44.923  39.170  1.00  0.00           H  
ATOM   1049  HB3 LEU    67      37.828  43.308  38.686  1.00  0.00           H  
ATOM   1050  CG  LEU    67      39.367  44.591  39.477  1.00  0.00           C  
ATOM   1051  HG  LEU    67      40.209  44.568  38.786  1.00  0.00           H  
ATOM   1052  CD1 LEU    67      39.331  45.939  40.190  1.00  0.00           C  
ATOM   1053 HD11 LEU    67      38.489  45.963  40.882  1.00  0.00           H  
ATOM   1054 HD12 LEU    67      40.259  46.083  40.743  1.00  0.00           H  
ATOM   1055 HD13 LEU    67      39.219  46.737  39.456  1.00  0.00           H  
ATOM   1056  CD2 LEU    67      39.588  43.457  40.474  1.00  0.00           C  
ATOM   1057 HD21 LEU    67      39.655  42.510  39.939  1.00  0.00           H  
ATOM   1058 HD22 LEU    67      40.514  43.631  41.022  1.00  0.00           H  
ATOM   1059 HD23 LEU    67      38.754  43.421  41.175  1.00  0.00           H  
ATOM   1060  C   LEU    67      37.514  43.792  36.324  1.00  0.00           C  
ATOM   1061  O   LEU    67      38.286  43.066  35.692  1.00  0.00           O  
ATOM   1062  N   LEU    68      36.226  43.711  36.171  1.00  0.00           N  
ATOM   1063  H   LEU    68      35.648  44.335  36.716  1.00  0.00           H  
ATOM   1064  CA  LEU    68      35.569  42.746  35.297  1.00  0.00           C  
ATOM   1065  HA  LEU    68      35.940  41.744  35.508  1.00  0.00           H  
ATOM   1066  CB  LEU    68      34.054  42.764  35.522  1.00  0.00           C  
ATOM   1067  HB2 LEU    68      33.951  43.075  36.561  1.00  0.00           H  
ATOM   1068  HB3 LEU    68      33.624  43.525  34.871  1.00  0.00           H  
ATOM   1069  CG  LEU    68      33.320  41.440  35.311  1.00  0.00           C  
ATOM   1070  HG  LEU    68      34.023  40.700  34.928  1.00  0.00           H  
ATOM   1071  CD1 LEU    68      32.730  40.946  36.627  1.00  0.00           C  
ATOM   1072 HD11 LEU    68      32.026  41.685  37.011  1.00  0.00           H  
ATOM   1073 HD12 LEU    68      32.210  40.002  36.462  1.00  0.00           H  
ATOM   1074 HD13 LEU    68      33.530  40.796  37.352  1.00  0.00           H  
ATOM   1075  CD2 LEU    68      32.231  41.593  34.253  1.00  0.00           C  
ATOM   1076 HD21 LEU    68      32.681  41.902  33.310  1.00  0.00           H  
ATOM   1077 HD22 LEU    68      31.719  40.641  34.117  1.00  0.00           H  
ATOM   1078 HD23 LEU    68      31.513  42.348  34.577  1.00  0.00           H  
ATOM   1079  C   LEU    68      35.880  43.036  33.833  1.00  0.00           C  
ATOM   1080  O   LEU    68      36.130  42.115  33.053  1.00  0.00           O  
ATOM   1081  N   GLU    69      35.860  44.309  33.476  1.00  0.00           N  
ATOM   1082  H   GLU    69      35.569  45.021  34.130  1.00  0.00           H  
ATOM   1083  CA  GLU    69      36.199  44.716  32.115  1.00  0.00           C  
ATOM   1084  HA  GLU    69      35.563  44.190  31.402  1.00  0.00           H  
ATOM   1085  CB  GLU    69      35.988  46.222  31.939  1.00  0.00           C  
ATOM   1086  HB2 GLU    69      36.369  46.708  32.838  1.00  0.00           H  
ATOM   1087  HB3 GLU    69      36.582  46.532  31.080  1.00  0.00           H  
ATOM   1088  CG  GLU    69      34.537  46.623  31.724  1.00  0.00           C  
ATOM   1089  HG2 GLU    69      34.139  46.010  30.915  1.00  0.00           H  
ATOM   1090  HG3 GLU    69      33.999  46.403  32.646  1.00  0.00           H  
ATOM   1091  CD  GLU    69      34.367  48.088  31.378  1.00  0.00           C  
ATOM   1092  OE1 GLU    69      34.112  48.410  30.195  1.00  0.00           O  
ATOM   1093  OE2 GLU    69      34.484  48.929  32.298  1.00  0.00           O  
ATOM   1094  C   GLU    69      37.635  44.340  31.768  1.00  0.00           C  
ATOM   1095  O   GLU    69      37.908  43.869  30.662  1.00  0.00           O  
ATOM   1096  N   ASP    70      38.456  44.564  32.815  1.00  0.00           N  
ATOM   1097  H   ASP    70      38.188  44.973  33.699  1.00  0.00           H  
ATOM   1098  CA  ASP    70      39.863  44.227  32.606  1.00  0.00           C  
ATOM   1099  HA  ASP    70      40.231  44.724  31.709  1.00  0.00           H  
ATOM   1100  CB  ASP    70      40.706  44.681  33.799  1.00  0.00           C  
ATOM   1101  HB2 ASP    70      40.271  45.605  34.179  1.00  0.00           H  
ATOM   1102  HB3 ASP    70      40.646  43.909  34.566  1.00  0.00           H  
ATOM   1103  CG  ASP    70      42.162  44.920  33.435  1.00  0.00           C  
ATOM   1104  OD1 ASP    70      43.009  44.041  33.706  1.00  0.00           O  
ATOM   1105  OD2 ASP    70      42.465  45.996  32.878  1.00  0.00           O  
ATOM   1106  C   ASP    70      40.037  42.727  32.379  1.00  0.00           C  
ATOM   1107  O   ASP    70      40.799  42.310  31.503  1.00  0.00           O  
ATOM   1108  N   LEU    71      39.270  41.979  33.133  1.00  0.00           N  
ATOM   1109  H   LEU    71      38.658  42.374  33.832  1.00  0.00           H  
ATOM   1110  CA  LEU    71      39.326  40.524  33.003  1.00  0.00           C  
ATOM   1111  HA  LEU    71      40.357  40.185  33.101  1.00  0.00           H  
ATOM   1112  CB  LEU    71      38.486  39.856  34.092  1.00  0.00           C  
ATOM   1113  HB2 LEU    71      37.592  40.477  34.150  1.00  0.00           H  
ATOM   1114  HB3 LEU    71      38.213  38.859  33.745  1.00  0.00           H  
ATOM   1115  CG  LEU    71      39.128  39.755  35.477  1.00  0.00           C  
ATOM   1116  HG  LEU    71      39.671  40.677  35.685  1.00  0.00           H  
ATOM   1117  CD1 LEU    71      38.057  39.544  36.544  1.00  0.00           C  
ATOM   1118 HD11 LEU    71      37.513  38.622  36.336  1.00  0.00           H  
ATOM   1119 HD12 LEU    71      38.528  39.474  37.524  1.00  0.00           H  
ATOM   1120 HD13 LEU    71      37.363  40.385  36.534  1.00  0.00           H  
ATOM   1121  CD2 LEU    71      40.153  38.626  35.512  1.00  0.00           C  
ATOM   1122 HD21 LEU    71      40.932  38.820  34.774  1.00  0.00           H  
ATOM   1123 HD22 LEU    71      40.599  38.570  36.505  1.00  0.00           H  
ATOM   1124 HD23 LEU    71      39.662  37.681  35.281  1.00  0.00           H  
ATOM   1125  C   LEU    71      38.842  40.084  31.628  1.00  0.00           C  
ATOM   1126  O   LEU    71      39.429  39.193  31.011  1.00  0.00           O  
ATOM   1127  N   GLN    72      37.813  40.650  31.126  1.00  0.00           N  
ATOM   1128  H   GLN    72      37.323  41.320  31.701  1.00  0.00           H  
ATOM   1129  CA  GLN    72      37.274  40.350  29.802  1.00  0.00           C  
ATOM   1130  HA  GLN    72      37.043  39.287  29.731  1.00  0.00           H  
ATOM   1131  CB  GLN    72      35.994  41.146  29.548  1.00  0.00           C  
ATOM   1132  HB2 GLN    72      36.225  42.195  29.732  1.00  0.00           H  
ATOM   1133  HB3 GLN    72      35.732  41.010  28.499  1.00  0.00           H  
ATOM   1134  CG  GLN    72      34.821  40.724  30.424  1.00  0.00           C  
ATOM   1135  HG2 GLN    72      34.622  39.668  30.242  1.00  0.00           H  
ATOM   1136  HG3 GLN    72      35.090  40.867  31.471  1.00  0.00           H  
ATOM   1137  CD  GLN    72      33.557  41.514  30.135  1.00  0.00           C  
ATOM   1138  OE1 GLN    72      33.290  41.880  28.988  1.00  0.00           O  
ATOM   1139  NE2 GLN    72      32.780  41.785  31.178  1.00  0.00           N  
ATOM   1140 HE21 GLN    72      31.926  42.308  31.046  1.00  0.00           H  
ATOM   1141 HE22 GLN    72      33.048  41.468  32.099  1.00  0.00           H  
ATOM   1142  C   GLN    72      38.299  40.644  28.711  1.00  0.00           C  
ATOM   1143  O   GLN    72      38.394  39.907  27.728  1.00  0.00           O  
ATOM   1144  N   GLU    73      39.013  41.690  28.948  1.00  0.00           N  
ATOM   1145  H   GLU    73      38.865  42.292  29.746  1.00  0.00           H  
ATOM   1146  CA  GLU    73      40.048  42.061  27.983  1.00  0.00           C  
ATOM   1147  HA  GLU    73      39.623  42.088  26.980  1.00  0.00           H  
ATOM   1148  CB  GLU    73      40.621  43.441  28.309  1.00  0.00           C  
ATOM   1149  HB2 GLU    73      40.639  43.535  29.394  1.00  0.00           H  
ATOM   1150  HB3 GLU    73      41.640  43.467  27.924  1.00  0.00           H  
ATOM   1151  CG  GLU    73      39.826  44.594  27.714  1.00  0.00           C  
ATOM   1152  HG2 GLU    73      39.534  44.304  26.705  1.00  0.00           H  
ATOM   1153  HG3 GLU    73      38.933  44.731  28.324  1.00  0.00           H  
ATOM   1154  CD  GLU    73      40.608  45.898  27.660  1.00  0.00           C  
ATOM   1155  OE1 GLU    73      41.238  46.187  26.615  1.00  0.00           O  
ATOM   1156  OE2 GLU    73      40.593  46.635  28.673  1.00  0.00           O  
ATOM   1157  C   GLU    73      41.165  41.024  27.946  1.00  0.00           C  
ATOM   1158  O   GLU    73      41.672  40.684  26.877  1.00  0.00           O  
ATOM   1159  N   VAL    74      41.540  40.603  29.152  1.00  0.00           N  
ATOM   1160  H   VAL    74      41.165  40.985  30.008  1.00  0.00           H  
ATOM   1161  CA  VAL    74      42.576  39.581  29.247  1.00  0.00           C  
ATOM   1162  HA  VAL    74      43.494  39.894  28.749  1.00  0.00           H  
ATOM   1163  CB  VAL    74      42.904  39.239  30.717  1.00  0.00           C  
ATOM   1164  HB  VAL    74      41.976  39.004  31.238  1.00  0.00           H  
ATOM   1165  CG1 VAL    74      43.851  38.043  30.798  1.00  0.00           C  
ATOM   1166 HG11 VAL    74      44.779  38.278  30.277  1.00  0.00           H  
ATOM   1167 HG12 VAL    74      44.068  37.821  31.843  1.00  0.00           H  
ATOM   1168 HG13 VAL    74      43.383  37.176  30.332  1.00  0.00           H  
ATOM   1169  CG2 VAL    74      43.508  40.452  31.425  1.00  0.00           C  
ATOM   1170 HG21 VAL    74      42.797  41.278  31.403  1.00  0.00           H  
ATOM   1171 HG22 VAL    74      43.733  40.194  32.460  1.00  0.00           H  
ATOM   1172 HG23 VAL    74      44.425  40.750  30.917  1.00  0.00           H  
ATOM   1173  C   VAL    74      42.131  38.324  28.501  1.00  0.00           C  
ATOM   1174  O   VAL    74      42.911  37.730  27.754  1.00  0.00           O  
ATOM   1175  N   LEU    75      40.844  37.990  28.692  1.00  0.00           N  
ATOM   1176  H   LEU    75      40.256  38.523  29.317  1.00  0.00           H  
ATOM   1177  CA  LEU    75      40.274  36.821  28.035  1.00  0.00           C  
ATOM   1178  HA  LEU    75      40.864  35.937  28.275  1.00  0.00           H  
ATOM   1179  CB  LEU    75      38.837  36.592  28.505  1.00  0.00           C  
ATOM   1180  HB2 LEU    75      38.701  37.334  29.291  1.00  0.00           H  
ATOM   1181  HB3 LEU    75      38.167  36.816  27.675  1.00  0.00           H  
ATOM   1182  CG  LEU    75      38.516  35.201  29.057  1.00  0.00           C  
ATOM   1183  HG  LEU    75      39.393  34.814  29.576  1.00  0.00           H  
ATOM   1184  CD1 LEU    75      37.341  35.271  30.027  1.00  0.00           C  
ATOM   1185 HD11 LEU    75      36.464  35.658  29.509  1.00  0.00           H  
ATOM   1186 HD12 LEU    75      37.126  34.274  30.411  1.00  0.00           H  
ATOM   1187 HD13 LEU    75      37.593  35.932  30.857  1.00  0.00           H  
ATOM   1188  CD2 LEU    75      38.220  34.227  27.921  1.00  0.00           C  
ATOM   1189 HD21 LEU    75      39.090  34.156  27.267  1.00  0.00           H  
ATOM   1190 HD22 LEU    75      37.995  33.244  28.334  1.00  0.00           H  
ATOM   1191 HD23 LEU    75      37.365  34.585  27.348  1.00  0.00           H  
ATOM   1192  C   LEU    75      40.300  36.979  26.516  1.00  0.00           C  
ATOM   1193  O   LEU    75      40.640  36.039  25.797  1.00  0.00           O  
ATOM   1194  N   LYS    76      39.943  38.116  26.053  1.00  0.00           N  
ATOM   1195  H   LYS    76      39.599  38.824  26.686  1.00  0.00           H  
ATOM   1196  CA  LYS    76      39.957  38.414  24.622  1.00  0.00           C  
ATOM   1197  HA  LYS    76      39.336  37.693  24.090  1.00  0.00           H  
ATOM   1198  CB  LYS    76      39.413  39.814  24.358  1.00  0.00           C  
ATOM   1199  HB2 LYS    76      39.780  40.456  25.159  1.00  0.00           H  
ATOM   1200  HB3 LYS    76      39.831  40.146  23.407  1.00  0.00           H  
ATOM   1201  CG  LYS    76      37.894  39.894  24.300  1.00  0.00           C  
ATOM   1202  HG2 LYS    76      37.544  39.233  23.506  1.00  0.00           H  
ATOM   1203  HG3 LYS    76      37.494  39.555  25.256  1.00  0.00           H  
ATOM   1204  CD  LYS    76      37.419  41.314  24.025  1.00  0.00           C  
ATOM   1205  HD2 LYS    76      37.779  41.959  24.827  1.00  0.00           H  
ATOM   1206  HD3 LYS    76      37.844  41.642  23.077  1.00  0.00           H  
ATOM   1207  CE  LYS    76      35.899  41.394  23.954  1.00  0.00           C  
ATOM   1208  HE2 LYS    76      35.557  40.731  23.159  1.00  0.00           H  
ATOM   1209  HE3 LYS    76      35.493  41.056  24.908  1.00  0.00           H  
ATOM   1210  NZ  LYS    76      35.431  42.782  23.679  1.00  0.00           N  
ATOM   1211  HZ1 LYS    76      35.807  43.095  22.795  1.00  0.00           H  
ATOM   1212  HZ2 LYS    76      34.422  42.796  23.639  1.00  0.00           H  
ATOM   1213  HZ3 LYS    76      35.747  43.396  24.416  1.00  0.00           H  
ATOM   1214  C   LYS    76      41.363  38.275  24.048  1.00  0.00           C  
ATOM   1215  O   LYS    76      41.544  37.732  22.954  1.00  0.00           O  
ATOM   1216  N   ASN    77      42.279  38.839  24.843  1.00  0.00           N  
ATOM   1217  H   ASN    77      42.069  39.343  25.693  1.00  0.00           H  
ATOM   1218  CA  ASN    77      43.671  38.770  24.403  1.00  0.00           C  
ATOM   1219  HA  ASN    77      43.759  39.160  23.388  1.00  0.00           H  
ATOM   1220  CB  ASN    77      44.562  39.605  25.326  1.00  0.00           C  
ATOM   1221  HB2 ASN    77      44.176  39.539  26.343  1.00  0.00           H  
ATOM   1222  HB3 ASN    77      45.573  39.197  25.294  1.00  0.00           H  
ATOM   1223  CG  ASN    77      44.617  41.068  24.922  1.00  0.00           C  
ATOM   1224  OD1 ASN    77      44.358  41.415  23.767  1.00  0.00           O  
ATOM   1225  ND2 ASN    77      44.950  41.927  25.875  1.00  0.00           N  
ATOM   1226 HD21 ASN    77      45.002  42.914  25.666  1.00  0.00           H  
ATOM   1227 HD22 ASN    77      45.149  41.591  26.807  1.00  0.00           H  
ATOM   1228  C   ASN    77      44.166  37.328  24.345  1.00  0.00           C  
ATOM   1229  O   ASN    77      44.922  36.965  23.434  1.00  0.00           O  
ATOM   1230  N   LEU    78      43.758  36.594  25.347  1.00  0.00           N  
ATOM   1231  H   LEU    78      43.236  36.979  26.121  1.00  0.00           H  
ATOM   1232  CA  LEU    78      44.103  35.181  25.381  1.00  0.00           C  
ATOM   1233  HA  LEU    78      45.187  35.066  25.370  1.00  0.00           H  
ATOM   1234  CB  LEU    78      43.555  34.524  26.649  1.00  0.00           C  
ATOM   1235  HB2 LEU    78      43.709  35.274  27.425  1.00  0.00           H  
ATOM   1236  HB3 LEU    78      42.486  34.363  26.508  1.00  0.00           H  
ATOM   1237  CG  LEU    78      44.218  33.207  27.073  1.00  0.00           C  
ATOM   1238  HG  LEU    78      44.624  32.712  26.191  1.00  0.00           H  
ATOM   1239  CD1 LEU    78      45.344  33.480  28.067  1.00  0.00           C  
ATOM   1240 HD11 LEU    78      44.938  33.976  28.949  1.00  0.00           H  
ATOM   1241 HD12 LEU    78      45.807  32.538  28.360  1.00  0.00           H  
ATOM   1242 HD13 LEU    78      46.091  34.123  27.601  1.00  0.00           H  
ATOM   1243  CD2 LEU    78      43.185  32.263  27.678  1.00  0.00           C  
ATOM   1244 HD21 LEU    78      42.412  32.050  26.940  1.00  0.00           H  
ATOM   1245 HD22 LEU    78      43.671  31.334  27.973  1.00  0.00           H  
ATOM   1246 HD23 LEU    78      42.733  32.731  28.552  1.00  0.00           H  
ATOM   1247  C   LEU    78      43.563  34.458  24.149  1.00  0.00           C  
ATOM   1248  O   LEU    78      44.271  33.660  23.537  1.00  0.00           O  
ATOM   1249  N   HIE    79      42.304  34.799  23.865  1.00  0.00           N  
ATOM   1250  H   HIE    79      41.768  35.431  24.442  1.00  0.00           H  
ATOM   1251  CA  HIE    79      41.653  34.203  22.702  1.00  0.00           C  
ATOM   1252  HA  HIE    79      41.657  33.117  22.790  1.00  0.00           H  
ATOM   1253  CB  HIE    79      40.200  34.683  22.604  1.00  0.00           C  
ATOM   1254  HB2 HIE    79      39.778  34.818  23.600  1.00  0.00           H  
ATOM   1255  HB3 HIE    79      40.147  35.624  22.057  1.00  0.00           H  
ATOM   1256  CG  HIE    79      39.305  33.716  21.885  1.00  0.00           C  
ATOM   1257  ND1 HIE    79      37.939  33.874  21.840  1.00  0.00           N  
ATOM   1258  CE1 HIE    79      37.410  32.880  21.141  1.00  0.00           C  
ATOM   1259  HE1 HIE    79      36.333  32.820  20.986  1.00  0.00           H  
ATOM   1260  NE2 HIE    79      38.389  32.091  20.736  1.00  0.00           N  
ATOM   1261  HE2 HIE    79      38.284  31.253  20.183  1.00  0.00           H  
ATOM   1262  CD2 HIE    79      39.589  32.593  21.190  1.00  0.00           C  
ATOM   1263  HD2 HIE    79      40.520  32.075  20.957  1.00  0.00           H  
ATOM   1264  C   HIE    79      42.405  34.548  21.420  1.00  0.00           C  
ATOM   1265  O   HIE    79      42.521  33.703  20.526  1.00  0.00           O  
ATOM   1266  N   LYS    80      42.797  35.757  21.356  1.00  0.00           N  
ATOM   1267  H   LYS    80      42.584  36.426  22.081  1.00  0.00           H  
ATOM   1268  CA  LYS    80      43.527  36.218  20.182  1.00  0.00           C  
ATOM   1269  HA  LYS    80      42.968  35.973  19.278  1.00  0.00           H  
ATOM   1270  CB  LYS    80      43.725  37.732  20.238  1.00  0.00           C  
ATOM   1271  HB2 LYS    80      43.988  37.982  21.266  1.00  0.00           H  
ATOM   1272  HB3 LYS    80      44.562  37.970  19.582  1.00  0.00           H  
ATOM   1273  CG  LYS    80      42.504  38.540  19.816  1.00  0.00           C  
ATOM   1274  HG2 LYS    80      42.213  38.225  18.813  1.00  0.00           H  
ATOM   1275  HG3 LYS    80      41.693  38.327  20.512  1.00  0.00           H  
ATOM   1276  CD  LYS    80      42.792  40.034  19.814  1.00  0.00           C  
ATOM   1277  HD2 LYS    80      43.043  40.338  20.830  1.00  0.00           H  
ATOM   1278  HD3 LYS    80      43.643  40.220  19.159  1.00  0.00           H  
ATOM   1279  CE  LYS    80      41.594  40.833  19.327  1.00  0.00           C  
ATOM   1280  HE2 LYS    80      41.389  40.548  18.295  1.00  0.00           H  
ATOM   1281  HE3 LYS    80      40.737  40.579  19.950  1.00  0.00           H  
ATOM   1282  NZ  LYS    80      41.841  42.306  19.396  1.00  0.00           N  
ATOM   1283  HZ1 LYS    80      42.635  42.541  18.818  1.00  0.00           H  
ATOM   1284  HZ2 LYS    80      41.025  42.800  19.066  1.00  0.00           H  
ATOM   1285  HZ3 LYS    80      42.031  42.570  20.352  1.00  0.00           H  
ATOM   1286  C   LYS    80      44.876  35.519  20.057  1.00  0.00           C  
ATOM   1287  O   LYS    80      45.325  35.220  18.953  1.00  0.00           O  
ATOM   1288  N   ASN    81      45.565  35.444  21.236  1.00  0.00           N  
ATOM   1289  H   ASN    81      45.240  35.869  22.093  1.00  0.00           H  
ATOM   1290  CA  ASN    81      46.864  34.779  21.243  1.00  0.00           C  
ATOM   1291  HA  ASN    81      47.508  35.222  20.483  1.00  0.00           H  
ATOM   1292  CB  ASN    81      47.540  34.933  22.607  1.00  0.00           C  
ATOM   1293  HB2 ASN    81      46.783  34.831  23.385  1.00  0.00           H  
ATOM   1294  HB3 ASN    81      48.284  34.145  22.720  1.00  0.00           H  
ATOM   1295  CG  ASN    81      48.225  36.272  22.772  1.00  0.00           C  
ATOM   1296  OD1 ASN    81      49.098  36.635  21.989  1.00  0.00           O  
ATOM   1297  ND2 ASN    81      47.826  37.017  23.804  1.00  0.00           N  
ATOM   1298 HD21 ASN    81      48.247  37.921  23.964  1.00  0.00           H  
ATOM   1299 HD22 ASN    81      47.103  36.674  24.421  1.00  0.00           H  
ATOM   1300  C   ASN    81      46.739  33.298  20.875  1.00  0.00           C  
ATOM   1301  O   ASN    81      47.654  32.728  20.275  1.00  0.00           O  
ATOM   1302  N   ASP    82      45.825  32.617  21.521  1.00  0.00           N  
ATOM   1303  H   ASP    82      45.297  32.984  22.299  1.00  0.00           H  
ATOM   1304  CA  ASP    82      45.597  31.233  21.122  1.00  0.00           C  
ATOM   1305  HA  ASP    82      46.396  30.600  21.508  1.00  0.00           H  
ATOM   1306  CB  ASP    82      44.262  30.730  21.679  1.00  0.00           C  
ATOM   1307  HB2 ASP    82      44.278  30.877  22.759  1.00  0.00           H  
ATOM   1308  HB3 ASP    82      43.471  31.340  21.242  1.00  0.00           H  
ATOM   1309  CG  ASP    82      44.001  29.265  21.372  1.00  0.00           C  
ATOM   1310  OD1 ASP    82      43.128  28.966  20.525  1.00  0.00           O  
ATOM   1311  OD2 ASP    82      44.671  28.409  21.980  1.00  0.00           O  
ATOM   1312  C   ASP    82      45.615  31.084  19.605  1.00  0.00           C  
ATOM   1313  O   ASP    82      46.132  30.090  19.075  1.00  0.00           O  
ATOM   1314  N   ARG    83      45.043  32.119  19.004  1.00  0.00           N  
ATOM   1315  H   ARG    83      44.626  32.909  19.476  1.00  0.00           H  
ATOM   1316  CA  ARG    83      44.964  32.062  17.544  1.00  0.00           C  
ATOM   1317  HA  ARG    83      44.816  31.031  17.223  1.00  0.00           H  
ATOM   1318  CB  ARG    83      43.795  32.906  17.036  1.00  0.00           C  
ATOM   1319  HB2 ARG    83      43.154  33.119  17.891  1.00  0.00           H  
ATOM   1320  HB3 ARG    83      44.211  33.837  16.653  1.00  0.00           H  
ATOM   1321  CG  ARG    83      42.973  32.228  15.942  1.00  0.00           C  
ATOM   1322  HG2 ARG    83      43.643  31.960  15.125  1.00  0.00           H  
ATOM   1323  HG3 ARG    83      42.528  31.324  16.357  1.00  0.00           H  
ATOM   1324  CD  ARG    83      41.875  33.139  15.417  1.00  0.00           C  
ATOM   1325  HD2 ARG    83      41.095  33.231  16.173  1.00  0.00           H  
ATOM   1326  HD3 ARG    83      42.295  34.123  15.208  1.00  0.00           H  
ATOM   1327  NE  ARG    83      41.281  32.614  14.194  1.00  0.00           N  
ATOM   1328  HE  ARG    83      41.744  31.827  13.762  1.00  0.00           H  
ATOM   1329  CZ  ARG    83      40.180  33.096  13.620  1.00  0.00           C  
ATOM   1330  NH1 ARG    83      39.531  34.126  14.151  1.00  0.00           N  
ATOM   1331 HH11 ARG    83      39.873  34.552  15.000  1.00  0.00           H  
ATOM   1332 HH12 ARG    83      38.697  34.479  13.702  1.00  0.00           H  
ATOM   1333  NH2 ARG    83      39.732  32.541  12.499  1.00  0.00           N  
ATOM   1334 HH21 ARG    83      40.228  31.761  12.092  1.00  0.00           H  
ATOM   1335 HH22 ARG    83      38.897  32.902  12.059  1.00  0.00           H  
ATOM   1336  C   ARG    83      46.267  32.529  16.902  1.00  0.00           C  
ATOM   1337  O   ARG    83      46.649  32.043  15.839  1.00  0.00           O  
ATOM   1338  N   SER    84      46.817  33.642  17.519  1.00  0.00           N  
ATOM   1339  H   SER    84      46.510  34.040  18.395  1.00  0.00           H  
ATOM   1340  CA  SER    84      47.900  34.309  16.798  1.00  0.00           C  
ATOM   1341  HA  SER    84      47.759  34.183  15.725  1.00  0.00           H  
ATOM   1342  CB  SER    84      47.918  35.803  17.115  1.00  0.00           C  
ATOM   1343  HB2 SER    84      47.938  35.932  18.197  1.00  0.00           H  
ATOM   1344  HB3 SER    84      48.816  36.243  16.681  1.00  0.00           H  
ATOM   1345  OG  SER    84      46.771  36.446  16.583  1.00  0.00           O  
ATOM   1346  HG  SER    84      46.803  37.382  16.794  1.00  0.00           H  
ATOM   1347  C   SER    84      49.252  33.690  17.143  1.00  0.00           C  
ATOM   1348  O   SER    84      50.242  33.913  16.435  1.00  0.00           O  
ATOM   1349  N   GLY    85      49.501  32.718  17.740  1.00  0.00           N  
ATOM   1350  H   GLY    85      48.661  32.230  18.017  1.00  0.00           H  
ATOM   1351  CA  GLY    85      50.783  32.150  18.116  1.00  0.00           C  
ATOM   1352  HA2 GLY    85      50.667  31.067  18.164  1.00  0.00           H  
ATOM   1353  HA3 GLY    85      51.501  32.404  17.336  1.00  0.00           H  
ATOM   1354  C   GLY    85      51.302  32.649  19.443  1.00  0.00           C  
ATOM   1355  O   GLY    85      50.721  33.566  20.035  1.00  0.00           O  
ATOM   1356  N   LYS    86      52.358  32.041  20.199  1.00  0.00           N  
ATOM   1357  H   LYS    86      52.729  31.452  19.468  1.00  0.00           H  
ATOM   1358  CA  LYS    86      52.976  31.976  21.519  1.00  0.00           C  
ATOM   1359  HA  LYS    86      52.268  31.561  22.236  1.00  0.00           H  
ATOM   1360  CB  LYS    86      54.218  31.087  21.489  1.00  0.00           C  
ATOM   1361  HB2 LYS    86      54.817  31.400  20.634  1.00  0.00           H  
ATOM   1362  HB3 LYS    86      54.771  31.277  22.409  1.00  0.00           H  
ATOM   1363  CG  LYS    86      53.914  29.596  21.378  1.00  0.00           C  
ATOM   1364  HG2 LYS    86      53.299  29.305  22.231  1.00  0.00           H  
ATOM   1365  HG3 LYS    86      53.358  29.425  20.456  1.00  0.00           H  
ATOM   1366  CD  LYS    86      55.183  28.765  21.364  1.00  0.00           C  
ATOM   1367  HD2 LYS    86      55.717  28.967  20.436  1.00  0.00           H  
ATOM   1368  HD3 LYS    86      55.801  29.066  22.210  1.00  0.00           H  
ATOM   1369  CE  LYS    86      54.881  27.277  21.462  1.00  0.00           C  
ATOM   1370  HE2 LYS    86      54.696  27.033  22.508  1.00  0.00           H  
ATOM   1371  HE3 LYS    86      53.983  27.072  20.878  1.00  0.00           H  
ATOM   1372  NZ  LYS    86      56.011  26.442  20.948  1.00  0.00           N  
ATOM   1373  HZ1 LYS    86      56.842  26.631  21.489  1.00  0.00           H  
ATOM   1374  HZ2 LYS    86      55.771  25.464  21.030  1.00  0.00           H  
ATOM   1375  HZ3 LYS    86      56.182  26.666  19.978  1.00  0.00           H  
ATOM   1376  C   LYS    86      53.346  33.369  22.019  1.00  0.00           C  
ATOM   1377  O   LYS    86      53.762  33.529  23.173  1.00  0.00           O  
ATOM   1378  N   ASP    87      53.357  34.475  21.097  1.00  0.00           N  
ATOM   1379  H   ASP    87      52.882  34.554  20.209  1.00  0.00           H  
ATOM   1380  CA  ASP    87      54.233  35.571  21.514  1.00  0.00           C  
ATOM   1381  HA  ASP    87      55.155  35.166  21.931  1.00  0.00           H  
ATOM   1382  CB  ASP    87      54.587  36.466  20.321  1.00  0.00           C  
ATOM   1383  HB2 ASP    87      53.666  36.674  19.776  1.00  0.00           H  
ATOM   1384  HB3 ASP    87      54.994  37.397  20.715  1.00  0.00           H  
ATOM   1385  CG  ASP    87      55.597  35.829  19.381  1.00  0.00           C  
ATOM   1386  OD1 ASP    87      56.813  35.892  19.664  1.00  0.00           O  
ATOM   1387  OD2 ASP    87      55.170  35.261  18.355  1.00  0.00           O  
ATOM   1388  C   ASP    87      53.588  36.396  22.621  1.00  0.00           C  
ATOM   1389  O   ASP    87      54.286  36.930  23.486  1.00  0.00           O  
ATOM   1390  N   ASN    88      52.234  36.493  22.706  1.00  0.00           N  
ATOM   1391  H   ASN    88      51.588  35.952  22.151  1.00  0.00           H  
ATOM   1392  CA  ASN    88      51.690  37.503  23.620  1.00  0.00           C  
ATOM   1393  HA  ASN    88      52.492  38.150  23.976  1.00  0.00           H  
ATOM   1394  CB  ASN    88      50.650  38.363  22.905  1.00  0.00           C  
ATOM   1395  HB2 ASN    88      50.312  37.834  22.014  1.00  0.00           H  
ATOM   1396  HB3 ASN    88      49.805  38.522  23.575  1.00  0.00           H  
ATOM   1397  CG  ASN    88      51.198  39.713  22.487  1.00  0.00           C  
ATOM   1398  OD1 ASN    88      52.410  39.887  22.319  1.00  0.00           O  
ATOM   1399  ND2 ASN    88      50.312  40.689  22.315  1.00  0.00           N  
ATOM   1400 HD21 ASN    88      50.625  41.608  22.037  1.00  0.00           H  
ATOM   1401 HD22 ASN    88      49.330  40.507  22.463  1.00  0.00           H  
ATOM   1402  C   ASN    88      51.085  36.860  24.862  1.00  0.00           C  
ATOM   1403  O   ASN    88      50.249  37.463  25.533  1.00  0.00           O  
ATOM   1404  N   ILE    89      51.512  35.682  25.127  1.00  0.00           N  
ATOM   1405  H   ILE    89      52.195  35.200  24.561  1.00  0.00           H  
ATOM   1406  CA  ILE    89      50.945  34.981  26.269  1.00  0.00           C  
ATOM   1407  HA  ILE    89      49.863  35.105  26.309  1.00  0.00           H  
ATOM   1408  CB  ILE    89      51.290  33.474  26.239  1.00  0.00           C  
ATOM   1409  HB  ILE    89      52.326  33.354  25.922  1.00  0.00           H  
ATOM   1410  CG2 ILE    89      51.107  32.852  27.624  1.00  0.00           C  
ATOM   1411 HG21 ILE    89      50.071  32.971  27.941  1.00  0.00           H  
ATOM   1412 HG22 ILE    89      51.354  31.791  27.582  1.00  0.00           H  
ATOM   1413 HG23 ILE    89      51.764  33.350  28.336  1.00  0.00           H  
ATOM   1414  CG1 ILE    89      50.436  32.753  25.191  1.00  0.00           C  
ATOM   1415 HG12 ILE    89      49.392  32.962  25.428  1.00  0.00           H  
ATOM   1416 HG13 ILE    89      50.682  33.186  24.222  1.00  0.00           H  
ATOM   1417  CD1 ILE    89      50.654  31.245  25.145  1.00  0.00           C  
ATOM   1418 HD11 ILE    89      50.408  30.812  26.115  1.00  0.00           H  
ATOM   1419 HD12 ILE    89      50.014  30.808  24.379  1.00  0.00           H  
ATOM   1420 HD13 ILE    89      51.698  31.036  24.909  1.00  0.00           H  
ATOM   1421  C   ILE    89      51.445  35.609  27.567  1.00  0.00           C  
ATOM   1422  O   ILE    89      50.741  35.614  28.578  1.00  0.00           O  
ATOM   1423  N   HIE    90      52.769  36.099  27.417  1.00  0.00           N  
ATOM   1424  H   HIE    90      53.345  36.008  26.592  1.00  0.00           H  
ATOM   1425  CA  HIE    90      53.345  36.734  28.594  1.00  0.00           C  
ATOM   1426  HA  HIE    90      53.274  36.060  29.447  1.00  0.00           H  
ATOM   1427  CB  HIE    90      54.817  37.073  28.359  1.00  0.00           C  
ATOM   1428  HB2 HIE    90      55.288  36.300  27.752  1.00  0.00           H  
ATOM   1429  HB3 HIE    90      54.903  38.035  27.853  1.00  0.00           H  
ATOM   1430  CG  HIE    90      55.621  37.178  29.617  1.00  0.00           C  
ATOM   1431  ND1 HIE    90      55.948  36.078  30.382  1.00  0.00           N  
ATOM   1432  CE1 HIE    90      56.653  36.479  31.428  1.00  0.00           C  
ATOM   1433  HE1 HIE    90      57.005  35.755  32.162  1.00  0.00           H  
ATOM   1434  NE2 HIE    90      56.800  37.792  31.363  1.00  0.00           N  
ATOM   1435  HE2 HIE    90      57.298  38.373  32.023  1.00  0.00           H  
ATOM   1436  CD2 HIE    90      56.157  38.251  30.236  1.00  0.00           C  
ATOM   1437  HD2 HIE    90      56.158  39.316  30.004  1.00  0.00           H  
ATOM   1438  C   HIE    90      52.573  37.998  28.970  1.00  0.00           C  
ATOM   1439  O   HIE    90      52.350  38.263  30.153  1.00  0.00           O  
ATOM   1440  N   ASP    91      52.187  38.755  27.965  1.00  0.00           N  
ATOM   1441  H   ASP    91      52.445  38.527  27.015  1.00  0.00           H  
ATOM   1442  CA  ASP    91      51.418  39.973  28.199  1.00  0.00           C  
ATOM   1443  HA  ASP    91      51.935  40.601  28.925  1.00  0.00           H  
ATOM   1444  CB  ASP    91      51.254  40.760  26.902  1.00  0.00           C  
ATOM   1445  HB2 ASP    91      51.671  40.162  26.091  1.00  0.00           H  
ATOM   1446  HB3 ASP    91      50.186  40.901  26.737  1.00  0.00           H  
ATOM   1447  CG  ASP    91      51.945  42.117  26.937  1.00  0.00           C  
ATOM   1448  OD1 ASP    91      51.298  43.117  27.313  1.00  0.00           O  
ATOM   1449  OD2 ASP    91      53.138  42.178  26.594  1.00  0.00           O  
ATOM   1450  C   ASP    91      50.047  39.654  28.790  1.00  0.00           C  
ATOM   1451  O   ASP    91      49.577  40.346  29.698  1.00  0.00           O  
ATOM   1452  N   VAL    92      49.430  38.531  28.246  1.00  0.00           N  
ATOM   1453  H   VAL    92      49.862  38.022  27.488  1.00  0.00           H  
ATOM   1454  CA  VAL    92      48.114  38.092  28.717  1.00  0.00           C  
ATOM   1455  HA  VAL    92      47.403  38.917  28.744  1.00  0.00           H  
ATOM   1456  CB  VAL    92      47.539  36.973  27.818  1.00  0.00           C  
ATOM   1457  HB  VAL    92      48.244  36.143  27.789  1.00  0.00           H  
ATOM   1458  CG1 VAL    92      46.196  36.482  28.368  1.00  0.00           C  
ATOM   1459 HG11 VAL    92      45.490  37.312  28.397  1.00  0.00           H  
ATOM   1460 HG12 VAL    92      45.805  35.695  27.724  1.00  0.00           H  
ATOM   1461 HG13 VAL    92      46.337  36.090  29.375  1.00  0.00           H  
ATOM   1462  CG2 VAL    92      47.383  37.466  26.382  1.00  0.00           C  
ATOM   1463 HG21 VAL    92      48.355  37.766  25.993  1.00  0.00           H  
ATOM   1464 HG22 VAL    92      46.976  36.665  25.765  1.00  0.00           H  
ATOM   1465 HG23 VAL    92      46.705  38.319  26.362  1.00  0.00           H  
ATOM   1466  C   VAL    92      48.217  37.613  30.159  1.00  0.00           C  
ATOM   1467  O   VAL    92      47.352  37.912  30.981  1.00  0.00           O  
ATOM   1468  N   ASP    93      49.354  36.957  30.417  1.00  0.00           N  
ATOM   1469  H   ASP    93      50.032  36.763  29.694  1.00  0.00           H  
ATOM   1470  CA  ASP    93      49.610  36.448  31.762  1.00  0.00           C  
ATOM   1471  HA  ASP    93      48.771  35.834  32.090  1.00  0.00           H  
ATOM   1472  CB  ASP    93      50.878  35.593  31.779  1.00  0.00           C  
ATOM   1473  HB2 ASP    93      50.738  34.781  31.065  1.00  0.00           H  
ATOM   1474  HB3 ASP    93      51.708  36.222  31.456  1.00  0.00           H  
ATOM   1475  CG  ASP    93      51.185  35.014  33.150  1.00  0.00           C  
ATOM   1476  OD1 ASP    93      52.121  35.503  33.822  1.00  0.00           O  
ATOM   1477  OD2 ASP    93      50.490  34.063  33.558  1.00  0.00           O  
ATOM   1478  C   ASP    93      49.730  37.591  32.767  1.00  0.00           C  
ATOM   1479  O   ASP    93      49.118  37.552  33.839  1.00  0.00           O  
ATOM   1480  N   ASN    94      50.564  38.609  32.443  1.00  0.00           N  
ATOM   1481  H   ASN    94      51.105  38.543  31.593  1.00  0.00           H  
ATOM   1482  CA  ASN    94      50.762  39.775  33.300  1.00  0.00           C  
ATOM   1483  HA  ASN    94      51.076  39.456  34.294  1.00  0.00           H  
ATOM   1484  CB  ASN    94      51.844  40.689  32.714  1.00  0.00           C  
ATOM   1485  HB2 ASN    94      52.406  40.136  31.962  1.00  0.00           H  
ATOM   1486  HB3 ASN    94      51.356  41.545  32.247  1.00  0.00           H  
ATOM   1487  CG  ASN    94      52.810  41.196  33.764  1.00  0.00           C  
ATOM   1488  OD1 ASN    94      52.704  40.846  34.942  1.00  0.00           O  
ATOM   1489  ND2 ASN    94      53.766  42.018  33.351  1.00  0.00           N  
ATOM   1490 HD21 ASN    94      54.435  42.383  34.013  1.00  0.00           H  
ATOM   1491 HD22 ASN    94      53.820  42.275  32.375  1.00  0.00           H  
ATOM   1492  C   ASN    94      49.466  40.555  33.496  1.00  0.00           C  
ATOM   1493  O   ASN    94      49.171  41.003  34.606  1.00  0.00           O  
ATOM   1494  N   HIE    95      48.743  40.688  32.395  1.00  0.00           N  
ATOM   1495  H   HIE    95      49.056  40.344  31.498  1.00  0.00           H  
ATOM   1496  CA  HIE    95      47.477  41.406  32.455  1.00  0.00           C  
ATOM   1497  HA  HIE    95      47.631  42.390  32.898  1.00  0.00           H  
ATOM   1498  CB  HIE    95      46.897  41.587  31.050  1.00  0.00           C  
ATOM   1499  HB2 HIE    95      47.689  41.845  30.347  1.00  0.00           H  
ATOM   1500  HB3 HIE    95      46.407  40.670  30.724  1.00  0.00           H  
ATOM   1501  CG  HIE    95      45.873  42.674  30.959  1.00  0.00           C  
ATOM   1502  ND1 HIE    95      46.206  43.992  30.737  1.00  0.00           N  
ATOM   1503  CE1 HIE    95      45.099  44.716  30.707  1.00  0.00           C  
ATOM   1504  HE1 HIE    95      45.150  45.793  30.544  1.00  0.00           H  
ATOM   1505  NE2 HIE    95      44.064  43.916  30.898  1.00  0.00           N  
ATOM   1506  HE2 HIE    95      43.093  44.194  30.922  1.00  0.00           H  
ATOM   1507  CD2 HIE    95      44.520  42.632  31.061  1.00  0.00           C  
ATOM   1508  HD2 HIE    95      43.814  41.821  31.233  1.00  0.00           H  
ATOM   1509  C   HIE    95      46.477  40.682  33.348  1.00  0.00           C  
ATOM   1510  O   HIE    95      45.797  41.309  34.166  1.00  0.00           O  
ATOM   1511  N   LEU    96      46.385  39.389  33.225  1.00  0.00           N  
ATOM   1512  H   LEU    96      46.932  38.921  32.517  1.00  0.00           H  
ATOM   1513  CA  LEU    96      45.482  38.587  34.042  1.00  0.00           C  
ATOM   1514  HA  LEU    96      44.467  38.974  33.958  1.00  0.00           H  
ATOM   1515  CB  LEU    96      45.491  37.128  33.578  1.00  0.00           C  
ATOM   1516  HB2 LEU    96      45.822  37.187  32.542  1.00  0.00           H  
ATOM   1517  HB3 LEU    96      46.234  36.590  34.167  1.00  0.00           H  
ATOM   1518  CG  LEU    96      44.155  36.389  33.645  1.00  0.00           C  
ATOM   1519  HG  LEU    96      43.355  37.113  33.799  1.00  0.00           H  
ATOM   1520  CD1 LEU    96      43.907  35.625  32.348  1.00  0.00           C  
ATOM   1521 HD11 LEU    96      44.707  34.900  32.193  1.00  0.00           H  
ATOM   1522 HD12 LEU    96      42.952  35.103  32.410  1.00  0.00           H  
ATOM   1523 HD13 LEU    96      43.885  36.324  31.512  1.00  0.00           H  
ATOM   1524  CD2 LEU    96      44.126  35.444  34.843  1.00  0.00           C  
ATOM   1525 HD21 LEU    96      44.259  36.016  35.761  1.00  0.00           H  
ATOM   1526 HD22 LEU    96      43.167  34.926  34.874  1.00  0.00           H  
ATOM   1527 HD23 LEU    96      44.930  34.714  34.750  1.00  0.00           H  
ATOM   1528  C   LEU    96      45.870  38.667  35.514  1.00  0.00           C  
ATOM   1529  O   LEU    96      45.004  38.810  36.382  1.00  0.00           O  
ATOM   1530  N   GLN    97      47.122  38.577  35.807  1.00  0.00           N  
ATOM   1531  H   GLN    97      47.783  38.388  35.067  1.00  0.00           H  
ATOM   1532  CA  GLN    97      47.623  38.675  37.175  1.00  0.00           C  
ATOM   1533  HA  GLN    97      47.169  37.898  37.790  1.00  0.00           H  
ATOM   1534  CB  GLN    97      49.142  38.499  37.209  1.00  0.00           C  
ATOM   1535  HB2 GLN    97      49.451  38.153  36.222  1.00  0.00           H  
ATOM   1536  HB3 GLN    97      49.578  39.478  37.403  1.00  0.00           H  
ATOM   1537  CG  GLN    97      49.620  37.512  38.265  1.00  0.00           C  
ATOM   1538  HG2 GLN    97      49.432  37.938  39.250  1.00  0.00           H  
ATOM   1539  HG3 GLN    97      49.060  36.583  38.157  1.00  0.00           H  
ATOM   1540  CD  GLN    97      51.103  37.201  38.145  1.00  0.00           C  
ATOM   1541  OE1 GLN    97      51.638  37.082  37.040  1.00  0.00           O  
ATOM   1542  NE2 GLN    97      51.777  37.066  39.286  1.00  0.00           N  
ATOM   1543 HE21 GLN    97      52.765  36.859  39.263  1.00  0.00           H  
ATOM   1544 HE22 GLN    97      51.296  37.170  40.168  1.00  0.00           H  
ATOM   1545  C   GLN    97      47.232  40.007  37.807  1.00  0.00           C  
ATOM   1546  O   GLN    97      46.848  40.057  38.977  1.00  0.00           O  
ATOM   1547  N   ASN    98      47.373  41.044  37.067  1.00  0.00           N  
ATOM   1548  H   ASN    98      47.780  40.959  36.146  1.00  0.00           H  
ATOM   1549  CA  ASN    98      47.022  42.377  37.547  1.00  0.00           C  
ATOM   1550  HA  ASN    98      47.549  42.584  38.479  1.00  0.00           H  
ATOM   1551  CB  ASN    98      47.412  43.439  36.519  1.00  0.00           C  
ATOM   1552  HB2 ASN    98      47.173  43.064  35.524  1.00  0.00           H  
ATOM   1553  HB3 ASN    98      46.836  44.344  36.714  1.00  0.00           H  
ATOM   1554  CG  ASN    98      48.885  43.782  36.567  1.00  0.00           C  
ATOM   1555  OD1 ASN    98      49.540  43.621  37.597  1.00  0.00           O  
ATOM   1556  ND2 ASN    98      49.416  44.262  35.448  1.00  0.00           N  
ATOM   1557 HD21 ASN    98      50.395  44.508  35.423  1.00  0.00           H  
ATOM   1558 HD22 ASN    98      48.839  44.378  34.627  1.00  0.00           H  
ATOM   1559  C   ASN    98      45.533  42.478  37.878  1.00  0.00           C  
ATOM   1560  O   ASN    98      45.161  43.062  38.895  1.00  0.00           O  
ATOM   1561  N   VAL    99      44.703  41.854  36.974  1.00  0.00           N  
ATOM   1562  H   VAL    99      45.068  41.397  36.151  1.00  0.00           H  
ATOM   1563  CA  VAL    99      43.257  41.885  37.165  1.00  0.00           C  
ATOM   1564  HA  VAL    99      42.900  42.897  37.357  1.00  0.00           H  
ATOM   1565  CB  VAL    99      42.511  41.324  35.931  1.00  0.00           C  
ATOM   1566  HB  VAL    99      42.891  40.326  35.712  1.00  0.00           H  
ATOM   1567  CG1 VAL    99      41.010  41.250  36.197  1.00  0.00           C  
ATOM   1568 HG11 VAL    99      40.629  42.248  36.416  1.00  0.00           H  
ATOM   1569 HG12 VAL    99      40.503  40.853  35.318  1.00  0.00           H  
ATOM   1570 HG13 VAL    99      40.823  40.596  37.049  1.00  0.00           H  
ATOM   1571  CG2 VAL    99      42.798  42.185  34.699  1.00  0.00           C  
ATOM   1572 HG21 VAL    99      43.869  42.185  34.496  1.00  0.00           H  
ATOM   1573 HG22 VAL    99      42.266  41.777  33.839  1.00  0.00           H  
ATOM   1574 HG23 VAL    99      42.463  43.206  34.882  1.00  0.00           H  
ATOM   1575  C   VAL    99      42.883  41.089  38.411  1.00  0.00           C  
ATOM   1576  O   VAL    99      42.064  41.538  39.218  1.00  0.00           O  
ATOM   1577  N   ILE   100      43.492  39.979  38.565  1.00  0.00           N  
ATOM   1578  H   ILE   100      44.141  39.657  37.861  1.00  0.00           H  
ATOM   1579  CA  ILE   100      43.239  39.120  39.717  1.00  0.00           C  
ATOM   1580  HA  ILE   100      42.175  38.903  39.815  1.00  0.00           H  
ATOM   1581  CB  ILE   100      44.027  37.796  39.620  1.00  0.00           C  
ATOM   1582  HB  ILE   100      45.064  38.019  39.371  1.00  0.00           H  
ATOM   1583  CG2 ILE   100      43.974  37.037  40.948  1.00  0.00           C  
ATOM   1584 HG21 ILE   100      42.937  36.812  41.198  1.00  0.00           H  
ATOM   1585 HG22 ILE   100      44.535  36.107  40.859  1.00  0.00           H  
ATOM   1586 HG23 ILE   100      44.412  37.651  41.736  1.00  0.00           H  
ATOM   1587  CG1 ILE   100      43.482  36.933  38.474  1.00  0.00           C  
ATOM   1588 HG12 ILE   100      42.527  36.524  38.806  1.00  0.00           H  
ATOM   1589 HG13 ILE   100      43.317  37.594  37.623  1.00  0.00           H  
ATOM   1590  CD1 ILE   100      44.404  35.795  38.062  1.00  0.00           C  
ATOM   1591 HD11 ILE   100      44.569  35.133  38.912  1.00  0.00           H  
ATOM   1592 HD12 ILE   100      43.947  35.233  37.247  1.00  0.00           H  
ATOM   1593 HD13 ILE   100      45.359  36.203  37.730  1.00  0.00           H  
ATOM   1594  C   ILE   100      43.602  39.861  41.003  1.00  0.00           C  
ATOM   1595  O   ILE   100      42.851  39.824  41.979  1.00  0.00           O  
ATOM   1596  N   GLU   101      44.735  40.577  41.015  1.00  0.00           N  
ATOM   1597  H   GLU   101      45.336  40.554  40.204  1.00  0.00           H  
ATOM   1598  CA  GLU   101      45.168  41.352  42.177  1.00  0.00           C  
ATOM   1599  HA  GLU   101      45.222  40.705  43.053  1.00  0.00           H  
ATOM   1600  CB  GLU   101      46.551  41.956  41.930  1.00  0.00           C  
ATOM   1601  HB2 GLU   101      46.528  42.429  40.948  1.00  0.00           H  
ATOM   1602  HB3 GLU   101      46.715  42.716  42.695  1.00  0.00           H  
ATOM   1603  CG  GLU   101      47.681  40.938  41.977  1.00  0.00           C  
ATOM   1604  HG2 GLU   101      47.587  40.387  42.913  1.00  0.00           H  
ATOM   1605  HG3 GLU   101      47.546  40.254  41.139  1.00  0.00           H  
ATOM   1606  CD  GLU   101      49.065  41.571  41.898  1.00  0.00           C  
ATOM   1607  OE1 GLU   101      49.800  41.557  42.917  1.00  0.00           O  
ATOM   1608  OE2 GLU   101      49.415  42.086  40.815  1.00  0.00           O  
ATOM   1609  C   GLU   101      44.169  42.452  42.511  1.00  0.00           C  
ATOM   1610  O   GLU   101      43.859  42.686  43.682  1.00  0.00           O  
ATOM   1611  N   ASP   102      43.702  43.100  41.451  1.00  0.00           N  
ATOM   1612  H   ASP   102      44.032  42.899  40.518  1.00  0.00           H  
ATOM   1613  CA  ASP   102      42.731  44.173  41.624  1.00  0.00           C  
ATOM   1614  HA  ASP   102      43.115  44.906  42.333  1.00  0.00           H  
ATOM   1615  CB  ASP   102      42.459  44.878  40.290  1.00  0.00           C  
ATOM   1616  HB2 ASP   102      43.298  44.666  39.628  1.00  0.00           H  
ATOM   1617  HB3 ASP   102      41.548  44.452  39.869  1.00  0.00           H  
ATOM   1618  CG  ASP   102      42.295  46.379  40.433  1.00  0.00           C  
ATOM   1619  OD1 ASP   102      41.144  46.859  40.530  1.00  0.00           O  
ATOM   1620  OD2 ASP   102      43.326  47.089  40.448  1.00  0.00           O  
ATOM   1621  C   ASP   102      41.424  43.646  42.212  1.00  0.00           C  
ATOM   1622  O   ASP   102      40.835  44.270  43.091  1.00  0.00           O  
ATOM   1623  N   ILE   103      41.010  42.538  41.720  1.00  0.00           N  
ATOM   1624  H   ILE   103      41.484  42.092  40.948  1.00  0.00           H  
ATOM   1625  CA  ILE   103      39.795  41.919  42.235  1.00  0.00           C  
ATOM   1626  HA  ILE   103      38.975  42.636  42.268  1.00  0.00           H  
ATOM   1627  CB  ILE   103      39.377  40.698  41.386  1.00  0.00           C  
ATOM   1628  HB  ILE   103      40.216  40.005  41.326  1.00  0.00           H  
ATOM   1629  CG2 ILE   103      38.173  39.991  42.014  1.00  0.00           C  
ATOM   1630 HG21 ILE   103      37.334  40.683  42.073  1.00  0.00           H  
ATOM   1631 HG22 ILE   103      37.894  39.134  41.401  1.00  0.00           H  
ATOM   1632 HG23 ILE   103      38.434  39.650  43.016  1.00  0.00           H  
ATOM   1633  CG1 ILE   103      39.070  41.130  39.948  1.00  0.00           C  
ATOM   1634 HG12 ILE   103      38.157  41.725  39.977  1.00  0.00           H  
ATOM   1635 HG13 ILE   103      39.899  41.753  39.613  1.00  0.00           H  
ATOM   1636  CD1 ILE   103      38.886  39.968  38.980  1.00  0.00           C  
ATOM   1637 HD11 ILE   103      38.056  39.344  39.313  1.00  0.00           H  
ATOM   1638 HD12 ILE   103      38.671  40.354  37.984  1.00  0.00           H  
ATOM   1639 HD13 ILE   103      39.798  39.372  38.949  1.00  0.00           H  
ATOM   1640  C   ILE   103      40.003  41.506  43.690  1.00  0.00           C  
ATOM   1641  O   ILE   103      39.119  41.695  44.529  1.00  0.00           O  
ATOM   1642  N   HIE   104      41.216  40.969  43.946  1.00  0.00           N  
ATOM   1643  H   HIE   104      41.876  40.780  43.205  1.00  0.00           H  
ATOM   1644  CA  HIE   104      41.581  40.594  45.310  1.00  0.00           C  
ATOM   1645  HA  HIE   104      40.871  39.861  45.693  1.00  0.00           H  
ATOM   1646  CB  HIE   104      42.983  39.979  45.342  1.00  0.00           C  
ATOM   1647  HB2 HIE   104      43.081  39.222  44.564  1.00  0.00           H  
ATOM   1648  HB3 HIE   104      43.735  40.753  45.192  1.00  0.00           H  
ATOM   1649  CG  HIE   104      43.313  39.307  46.638  1.00  0.00           C  
ATOM   1650  ND1 HIE   104      44.594  39.222  47.120  1.00  0.00           N  
ATOM   1651  CE1 HIE   104      44.584  38.578  48.280  1.00  0.00           C  
ATOM   1652  HE1 HIE   104      45.508  38.407  48.832  1.00  0.00           H  
ATOM   1653  NE2 HIE   104      43.335  38.245  48.556  1.00  0.00           N  
ATOM   1654  HE2 HIE   104      43.023  37.745  49.376  1.00  0.00           H  
ATOM   1655  CD2 HIE   104      42.517  38.689  47.544  1.00  0.00           C  
ATOM   1656  HD2 HIE   104      41.443  38.508  47.591  1.00  0.00           H  
ATOM   1657  C   HIE   104      41.513  41.795  46.247  1.00  0.00           C  
ATOM   1658  O   HIE   104      40.955  41.703  47.345  1.00  0.00           O  
ATOM   1659  N   ASP   105      42.062  42.861  45.815  1.00  0.00           N  
ATOM   1660  H   ASP   105      42.539  42.871  44.925  1.00  0.00           H  
ATOM   1661  CA  ASP   105      42.067  44.085  46.618  1.00  0.00           C  
ATOM   1662  HA  ASP   105      42.497  43.882  47.599  1.00  0.00           H  
ATOM   1663  CB  ASP   105      42.901  45.170  45.934  1.00  0.00           C  
ATOM   1664  HB2 ASP   105      43.775  44.689  45.494  1.00  0.00           H  
ATOM   1665  HB3 ASP   105      42.291  45.608  45.144  1.00  0.00           H  
ATOM   1666  CG  ASP   105      43.351  46.261  46.889  1.00  0.00           C  
ATOM   1667  OD1 ASP   105      42.694  47.329  46.946  1.00  0.00           O  
ATOM   1668  OD2 ASP   105      44.363  46.063  47.591  1.00  0.00           O  
ATOM   1669  C   ASP   105      40.645  44.591  46.862  1.00  0.00           C  
ATOM   1670  O   ASP   105      40.327  45.053  47.956  1.00  0.00           O  
ATOM   1671  N   PHE   106      39.838  44.510  45.836  1.00  0.00           N  
ATOM   1672  H   PHE   106      40.166  44.175  44.942  1.00  0.00           H  
ATOM   1673  CA  PHE   106      38.453  44.953  45.942  1.00  0.00           C  
ATOM   1674  HA  PHE   106      38.422  45.985  46.292  1.00  0.00           H  
ATOM   1675  CB  PHE   106      37.756  44.878  44.581  1.00  0.00           C  
ATOM   1676  HB2 PHE   106      38.260  45.528  43.866  1.00  0.00           H  
ATOM   1677  HB3 PHE   106      37.767  43.853  44.209  1.00  0.00           H  
ATOM   1678  CG  PHE   106      36.315  45.308  44.612  1.00  0.00           C  
ATOM   1679  CD1 PHE   106      35.295  44.366  44.690  1.00  0.00           C  
ATOM   1680  HD1 PHE   106      35.550  43.307  44.730  1.00  0.00           H  
ATOM   1681  CE1 PHE   106      33.961  44.762  44.717  1.00  0.00           C  
ATOM   1682  HE1 PHE   106      33.170  44.014  44.779  1.00  0.00           H  
ATOM   1683  CZ  PHE   106      33.639  46.108  44.666  1.00  0.00           C  
ATOM   1684  HZ  PHE   106      32.596  46.422  44.687  1.00  0.00           H  
ATOM   1685  CE2 PHE   106      34.647  47.054  44.587  1.00  0.00           C  
ATOM   1686  HE2 PHE   106      34.394  48.114  44.545  1.00  0.00           H  
ATOM   1687  CD2 PHE   106      35.978  46.656  44.562  1.00  0.00           C  
ATOM   1688  HD2 PHE   106      36.769  47.403  44.502  1.00  0.00           H  
ATOM   1689  C   PHE   106      37.692  44.118  46.966  1.00  0.00           C  
ATOM   1690  O   PHE   106      36.949  44.652  47.784  1.00  0.00           O  
ATOM   1691  N   MET   107      37.886  42.855  46.828  1.00  0.00           N  
ATOM   1692  H   MET   107      38.452  42.465  46.089  1.00  0.00           H  
ATOM   1693  CA  MET   107      37.220  41.938  47.746  1.00  0.00           C  
ATOM   1694  HA  MET   107      36.143  42.097  47.707  1.00  0.00           H  
ATOM   1695  CB  MET   107      37.516  40.481  47.365  1.00  0.00           C  
ATOM   1696  HB2 MET   107      38.598  40.381  47.275  1.00  0.00           H  
ATOM   1697  HB3 MET   107      37.160  39.852  48.181  1.00  0.00           H  
ATOM   1698  CG  MET   107      36.859  40.047  46.068  1.00  0.00           C  
ATOM   1699  HG2 MET   107      35.790  40.247  46.143  1.00  0.00           H  
ATOM   1700  HG3 MET   107      37.283  40.637  45.256  1.00  0.00           H  
ATOM   1701  SD  MET   107      37.117  38.262  45.717  1.00  0.00           S  
ATOM   1702  CE  MET   107      36.123  37.529  47.049  1.00  0.00           C  
ATOM   1703  HE1 MET   107      35.087  37.853  46.951  1.00  0.00           H  
ATOM   1704  HE2 MET   107      36.171  36.442  46.982  1.00  0.00           H  
ATOM   1705  HE3 MET   107      36.514  37.851  48.014  1.00  0.00           H  
ATOM   1706  C   MET   107      37.651  42.195  49.184  1.00  0.00           C  
ATOM   1707  O   MET   107      36.824  42.187  50.097  1.00  0.00           O  
ATOM   1708  N   GLN   108      38.871  42.389  49.371  1.00  0.00           N  
ATOM   1709  H   GLN   108      39.526  42.313  48.606  1.00  0.00           H  
ATOM   1710  CA  GLN   108      39.392  42.680  50.702  1.00  0.00           C  
ATOM   1711  HA  GLN   108      39.105  41.885  51.391  1.00  0.00           H  
ATOM   1712  CB  GLN   108      40.921  42.777  50.677  1.00  0.00           C  
ATOM   1713  HB2 GLN   108      41.260  42.302  49.756  1.00  0.00           H  
ATOM   1714  HB3 GLN   108      41.178  43.835  50.656  1.00  0.00           H  
ATOM   1715  CG  GLN   108      41.597  42.114  51.868  1.00  0.00           C  
ATOM   1716  HG2 GLN   108      41.308  42.645  52.775  1.00  0.00           H  
ATOM   1717  HG3 GLN   108      41.256  41.080  51.929  1.00  0.00           H  
ATOM   1718  CD  GLN   108      43.108  42.121  51.763  1.00  0.00           C  
ATOM   1719  OE1 GLN   108      43.669  42.481  50.720  1.00  0.00           O  
ATOM   1720  NE2 GLN   108      43.779  41.727  52.835  1.00  0.00           N  
ATOM   1721 HE21 GLN   108      44.789  41.713  52.818  1.00  0.00           H  
ATOM   1722 HE22 GLN   108      43.278  41.444  53.665  1.00  0.00           H  
ATOM   1723  C   GLN   108      38.800  43.980  51.255  1.00  0.00           C  
ATOM   1724  O   GLN   108      38.453  44.056  52.431  1.00  0.00           O  
ATOM   1725  N   ALA   109      38.696  44.942  50.322  1.00  0.00           N  
ATOM   1726  H   ALA   109      39.022  44.840  49.371  1.00  0.00           H  
ATOM   1727  CA  ALA   109      38.137  46.232  50.729  1.00  0.00           C  
ATOM   1728  HA  ALA   109      38.623  46.550  51.651  1.00  0.00           H  
ATOM   1729  CB  ALA   109      38.390  47.286  49.655  1.00  0.00           C  
ATOM   1730  HB1 ALA   109      37.901  46.985  48.729  1.00  0.00           H  
ATOM   1731  HB2 ALA   109      37.988  48.244  49.984  1.00  0.00           H  
ATOM   1732  HB3 ALA   109      39.463  47.381  49.485  1.00  0.00           H  
ATOM   1733  C   ALA   109      36.646  46.116  51.018  1.00  0.00           C  
ATOM   1734  O   ALA   109      36.146  46.670  51.998  1.00  0.00           O  
ATOM   1735  N   ALA   110      36.003  45.400  50.107  1.00  0.00           N  
ATOM   1736  H   ALA   110      36.449  45.023  49.283  1.00  0.00           H  
ATOM   1737  CA  ALA   110      34.567  45.202  50.267  1.00  0.00           C  
ATOM   1738  HA  ALA   110      34.093  46.175  50.394  1.00  0.00           H  
ATOM   1739  CB  ALA   110      33.979  44.531  49.031  1.00  0.00           C  
ATOM   1740  HB1 ALA   110      34.438  43.551  48.896  1.00  0.00           H  
ATOM   1741  HB2 ALA   110      32.903  44.413  49.159  1.00  0.00           H  
ATOM   1742  HB3 ALA   110      34.175  45.147  48.154  1.00  0.00           H  
ATOM   1743  C   ALA   110      34.263  44.379  51.514  1.00  0.00           C  
ATOM   1744  O   ALA   110      33.320  44.674  52.250  1.00  0.00           O  
ATOM   1745  N   ALA   111      35.028  43.347  51.665  1.00  0.00           N  
ATOM   1746  H   ALA   111      35.704  43.060  50.971  1.00  0.00           H  
ATOM   1747  CA  ALA   111      34.873  42.523  52.865  1.00  0.00           C  
ATOM   1748  HA  ALA   111      33.854  42.138  52.909  1.00  0.00           H  
ATOM   1749  CB  ALA   111      35.841  41.337  52.814  1.00  0.00           C  
ATOM   1750  HB1 ALA   111      36.866  41.706  52.779  1.00  0.00           H  
ATOM   1751  HB2 ALA   111      35.707  40.720  53.702  1.00  0.00           H  
ATOM   1752  HB3 ALA   111      35.639  40.741  51.924  1.00  0.00           H  
ATOM   1753  C   ALA   111      35.105  43.344  54.127  1.00  0.00           C  
ATOM   1754  O   ALA   111      34.391  43.185  55.112  1.00  0.00           O  
ATOM   1755  N   ALA   112      36.078  44.139  54.005  1.00  0.00           N  
ATOM   1756  H   ALA   112      36.682  44.184  53.197  1.00  0.00           H  
ATOM   1757  CA  ALA   112      36.371  45.009  55.136  1.00  0.00           C  
ATOM   1758  HA  ALA   112      36.479  44.401  56.035  1.00  0.00           H  
ATOM   1759  CB  ALA   112      37.680  45.766  54.896  1.00  0.00           C  
ATOM   1760  HB1 ALA   112      37.584  46.385  54.005  1.00  0.00           H  
ATOM   1761  HB2 ALA   112      37.898  46.399  55.757  1.00  0.00           H  
ATOM   1762  HB3 ALA   112      38.493  45.052  54.757  1.00  0.00           H  
ATOM   1763  C   ALA   112      35.233  45.993  55.381  1.00  0.00           C  
ATOM   1764  O   ALA   112      34.885  46.287  56.538  1.00  0.00           O  
ATOM   1765  N   ALA   113      34.817  46.458  54.261  1.00  0.00           N  
ATOM   1766  H   ALA   113      35.207  46.260  53.350  1.00  0.00           H  
ATOM   1767  CA  ALA   113      33.713  47.401  54.349  1.00  0.00           C  
ATOM   1768  HA  ALA   113      33.958  48.164  55.088  1.00  0.00           H  
ATOM   1769  CB  ALA   113      33.483  48.082  53.003  1.00  0.00           C  
ATOM   1770  HB1 ALA   113      33.227  47.332  52.254  1.00  0.00           H  
ATOM   1771  HB2 ALA   113      32.666  48.799  53.092  1.00  0.00           H  
ATOM   1772  HB3 ALA   113      34.391  48.603  52.698  1.00  0.00           H  
ATOM   1773  C   ALA   113      32.434  46.707  54.813  1.00  0.00           C  
ATOM   1774  O   ALA   113      31.661  47.275  55.593  1.00  0.00           O  
ATOM   1775  N   ALA   114      32.297  45.566  54.258  1.00  0.00           N  
ATOM   1776  H   ALA   114      32.898  45.182  53.543  1.00  0.00           H  
ATOM   1777  CA  ALA   114      31.130  44.793  54.668  1.00  0.00           C  
ATOM   1778  HA  ALA   114      30.240  45.412  54.555  1.00  0.00           H  
ATOM   1779  CB  ALA   114      30.974  43.553  53.800  1.00  0.00           C  
ATOM   1780  HB1 ALA   114      31.854  42.919  53.910  1.00  0.00           H  
ATOM   1781  HB2 ALA   114      30.087  43.001  54.110  1.00  0.00           H  
ATOM   1782  HB3 ALA   114      30.869  43.850  52.756  1.00  0.00           H  
ATOM   1783  C   ALA   114      31.230  44.395  56.135  1.00  0.00           C  
ATOM   1784  O   ALA   114      30.216  44.349  56.843  1.00  0.00           O  
ATOM   1785  N   ASN   115      32.328  43.896  56.413  1.00  0.00           N  
ATOM   1786  H   ASN   115      33.065  43.638  55.772  1.00  0.00           H  
ATOM   1787  CA  ASN   115      32.509  43.600  57.831  1.00  0.00           C  
ATOM   1788  HA  ASN   115      31.714  42.938  58.174  1.00  0.00           H  
ATOM   1789  CB  ASN   115      33.858  42.912  58.069  1.00  0.00           C  
ATOM   1790  HB2 ASN   115      34.567  43.261  57.319  1.00  0.00           H  
ATOM   1791  HB3 ASN   115      34.216  43.185  59.062  1.00  0.00           H  
ATOM   1792  CG  ASN   115      33.769  41.407  57.986  1.00  0.00           C  
ATOM   1793  OD1 ASN   115      33.349  40.744  58.945  1.00  0.00           O  
ATOM   1794  ND2 ASN   115      34.157  40.846  56.845  1.00  0.00           N  
ATOM   1795 HD21 ASN   115      34.116  39.842  56.740  1.00  0.00           H  
ATOM   1796 HD22 ASN   115      34.490  41.426  56.089  1.00  0.00           H  
ATOM   1797  C   ASN   115      32.398  44.861  58.689  1.00  0.00           C  
ATOM   1798  O   ASN   115      32.010  44.780  59.855  1.00  0.00           O  
ATOM   1799  N   CYS   116      32.945  45.979  58.160  1.00  0.00           N  
ATOM   1800  H   CYS   116      33.455  46.024  57.290  1.00  0.00           H  
ATOM   1801  CA  CYS   116      32.820  47.198  58.953  1.00  0.00           C  
ATOM   1802  HA  CYS   116      33.219  47.029  59.953  1.00  0.00           H  
ATOM   1803  CB  CYS   116      33.596  48.346  58.303  1.00  0.00           C  
ATOM   1804  HB2 CYS   116      33.620  48.228  57.220  1.00  0.00           H  
ATOM   1805  HB3 CYS   116      33.143  49.305  58.553  1.00  0.00           H  
ATOM   1806  SG  CYS   116      35.315  48.454  58.831  1.00  0.00           S  
ATOM   1807  HG  CYS   116      35.623  49.512  58.086  1.00  0.00           H  
ATOM   1808  C   CYS   116      31.359  47.598  59.126  1.00  0.00           C  
ATOM   1809  O   CYS   116      31.032  48.408  59.977  1.00  0.00           O  
ATOM   1810  N   ARG   117      30.478  47.157  58.313  1.00  0.00           N  
ATOM   1811  H   ARG   117      30.714  46.646  57.474  1.00  0.00           H  
ATOM   1812  CA  ARG   117      29.073  47.443  58.575  1.00  0.00           C  
ATOM   1813  HA  ARG   117      28.961  48.479  58.896  1.00  0.00           H  
ATOM   1814  CB  ARG   117      28.236  47.231  57.310  1.00  0.00           C  
ATOM   1815  HB2 ARG   117      28.840  46.650  56.613  1.00  0.00           H  
ATOM   1816  HB3 ARG   117      27.356  46.654  57.595  1.00  0.00           H  
ATOM   1817  CG  ARG   117      27.799  48.527  56.644  1.00  0.00           C  
ATOM   1818  HG2 ARG   117      27.316  49.155  57.393  1.00  0.00           H  
ATOM   1819  HG3 ARG   117      28.684  49.034  56.261  1.00  0.00           H  
ATOM   1820  CD  ARG   117      26.827  48.265  55.498  1.00  0.00           C  
ATOM   1821  HD2 ARG   117      27.259  48.626  54.565  1.00  0.00           H  
ATOM   1822  HD3 ARG   117      26.636  47.194  55.420  1.00  0.00           H  
ATOM   1823  NE  ARG   117      25.547  48.955  55.724  1.00  0.00           N  
ATOM   1824  HE  ARG   117      25.443  49.472  56.585  1.00  0.00           H  
ATOM   1825  CZ  ARG   117      24.530  48.939  54.866  1.00  0.00           C  
ATOM   1826  NH1 ARG   117      24.613  48.283  53.720  1.00  0.00           N  
ATOM   1827 HH11 ARG   117      25.460  47.784  53.487  1.00  0.00           H  
ATOM   1828 HH12 ARG   117      23.829  48.284  53.083  1.00  0.00           H  
ATOM   1829  NH2 ARG   117      23.417  49.589  55.163  1.00  0.00           N  
ATOM   1830 HH21 ARG   117      23.346  50.091  56.036  1.00  0.00           H  
ATOM   1831 HH22 ARG   117      22.642  49.579  54.515  1.00  0.00           H  
ATOM   1832  C   ARG   117      28.540  46.568  59.703  1.00  0.00           C  
ATOM   1833  O   ARG   117      27.376  46.677  60.082  1.00  0.00           O  
ATOM   1834  N   LYS   118      29.331  45.857  60.341  1.00  0.00           N  
ATOM   1835  H   LYS   118      30.254  45.528  60.099  1.00  0.00           H  
ATOM   1836  CA  LYS   118      28.754  45.425  61.607  1.00  0.00           C  
ATOM   1837  HA  LYS   118      27.706  45.162  61.462  1.00  0.00           H  
ATOM   1838  CB  LYS   118      29.489  44.209  62.144  1.00  0.00           C  
ATOM   1839  HB2 LYS   118      30.516  44.266  61.784  1.00  0.00           H  
ATOM   1840  HB3 LYS   118      29.482  44.281  63.232  1.00  0.00           H  
ATOM   1841  CG  LYS   118      28.873  42.879  61.718  1.00  0.00           C  
ATOM   1842  HG2 LYS   118      27.847  42.845  62.083  1.00  0.00           H  
ATOM   1843  HG3 LYS   118      28.873  42.836  60.629  1.00  0.00           H  
ATOM   1844  CD  LYS   118      29.653  41.687  62.276  1.00  0.00           C  
ATOM   1845  HD2 LYS   118      30.636  41.669  61.803  1.00  0.00           H  
ATOM   1846  HD3 LYS   118      29.770  41.826  63.350  1.00  0.00           H  
ATOM   1847  CE  LYS   118      28.940  40.373  62.010  1.00  0.00           C  
ATOM   1848  HE2 LYS   118      27.943  40.427  62.447  1.00  0.00           H  
ATOM   1849  HE3 LYS   118      28.857  40.237  60.932  1.00  0.00           H  
ATOM   1850  NZ  LYS   118      29.677  39.223  62.599  1.00  0.00           N  
ATOM   1851  HZ1 LYS   118      29.754  39.348  63.598  1.00  0.00           H  
ATOM   1852  HZ2 LYS   118      29.177  38.367  62.404  1.00  0.00           H  
ATOM   1853  HZ3 LYS   118      30.601  39.172  62.194  1.00  0.00           H  
ATOM   1854  C   LYS   118      28.790  46.549  62.644  1.00  0.00           C  
ATOM   1855  O   LYS   118      29.700  47.377  62.630  1.00  0.00           O  
ATOM   1856  OXT LYS   118      27.906  46.644  63.492  1.00  0.00           O  
TER    1857      LYS   118 
ATOM   1857 Na+  Na+   119      37.127  50.893  31.807  1.00  0.00          NA  
ATOM   1858 Na+  Na+   120      52.127  41.893  37.807  1.00  0.00          NA  
ATOM   1859 Na+  Na+   121      34.127  29.893  38.807  1.00  0.00          NA  
ATOM   1860 Na+  Na+   122      57.127  32.893  26.807  1.00  0.00          NA  
ATOM   1861 Na+  Na+   123      39.127  24.893  39.807  1.00  0.00          NA  
ATOM   1862 Na+  Na+   124      45.127  42.893  47.807  1.00  0.00          NA  
ATOM   1863 Na+  Na+   125      55.127  39.893  23.807  1.00  0.00          NA  
ATOM   1864 Na+  Na+   126      40.127  47.893  31.807  1.00  0.00          NA  
ATOM   1865  O   WAT   127      35.733  36.757  81.884  1.00  0.00           O  
ATOM   1866  H1  WAT   127      35.985  36.235  81.123  1.00  0.00           H  
ATOM   1867  H2  WAT   127      34.795  36.593  81.987  1.00  0.00           H  
ATOM   1868  O   WAT   128      40.764  37.248  83.179  1.00  0.00           O  
ATOM   1869  H1  WAT   128      40.248  38.018  83.418  1.00  0.00           H  
ATOM   1870  H2  WAT   128      40.491  36.574  83.802  1.00  0.00           H  
ATOM   1871  O   WAT   129      37.142  39.097  79.658  1.00  0.00           O  
ATOM   1872  H1  WAT   129      36.235  38.866  79.857  1.00  0.00           H  
ATOM   1873  H2  WAT   129      37.639  38.301  79.845  1.00  0.00           H  
ATOM   1874  O   WAT   130      38.019  40.740  81.519  1.00  0.00           O  
ATOM   1875  H1  WAT   130      37.581  40.023  81.059  1.00  0.00           H  
ATOM   1876  H2  WAT   130      38.760  40.967  80.957  1.00  0.00           H  
ATOM   1877  O   WAT   131      42.140  39.598  81.112  1.00  0.00           O  
ATOM   1878  H1  WAT   131      41.523  38.873  81.015  1.00  0.00           H  
ATOM   1879  H2  WAT   131      41.671  40.359  80.769  1.00  0.00           H  
ATOM   1880  O   WAT   132      38.491  36.828  80.100  1.00  0.00           O  
ATOM   1881  H1  WAT   132      39.437  36.699  80.169  1.00  0.00           H  
ATOM   1882  H2  WAT   132      38.112  36.089  80.577  1.00  0.00           H  
ATOM   1883  O   WAT   133      36.675  34.753  80.036  1.00  0.00           O  
ATOM   1884  H1  WAT   133      35.768  34.456  80.112  1.00  0.00           H  
ATOM   1885  H2  WAT   133      36.953  34.456  79.169  1.00  0.00           H  
ATOM   1886  O   WAT   134      39.470  20.515  70.578  1.00  0.00           O  
ATOM   1887  H1  WAT   134      38.819  21.100  70.192  1.00  0.00           H  
ATOM   1888  H2  WAT   134      40.265  21.045  70.638  1.00  0.00           H  
ATOM   1889  O   WAT   135      35.733  13.763  68.609  1.00  0.00           O  
ATOM   1890  H1  WAT   135      35.985  13.241  67.847  1.00  0.00           H  
ATOM   1891  H2  WAT   135      34.795  13.599  68.711  1.00  0.00           H  
ATOM   1892  O   WAT   136      40.948  18.204  71.115  1.00  0.00           O  
ATOM   1893  H1  WAT   136      40.313  18.277  71.827  1.00  0.00           H  
ATOM   1894  H2  WAT   136      40.618  18.793  70.437  1.00  0.00           H  
ATOM   1895  O   WAT   137      35.176  25.382  74.146  1.00  0.00           O  
ATOM   1896  H1  WAT   137      35.098  26.333  74.225  1.00  0.00           H  
ATOM   1897  H2  WAT   137      34.572  25.036  74.803  1.00  0.00           H  
ATOM   1898  O   WAT   138      43.113  13.084  71.325  1.00  0.00           O  
ATOM   1899  H1  WAT   138      44.025  13.316  71.150  1.00  0.00           H  
ATOM   1900  H2  WAT   138      42.604  13.667  70.762  1.00  0.00           H  
ATOM   1901  O   WAT   139      45.599  19.002  76.071  1.00  0.00           O  
ATOM   1902  H1  WAT   139      44.914  19.381  75.520  1.00  0.00           H  
ATOM   1903  H2  WAT   139      45.684  19.611  76.804  1.00  0.00           H  
ATOM   1904  O   WAT   140      37.449  20.740  72.866  1.00  0.00           O  
ATOM   1905  H1  WAT   140      37.314  21.585  73.295  1.00  0.00           H  
ATOM   1906  H2  WAT   140      37.990  20.942  72.103  1.00  0.00           H  
ATOM   1907  O   WAT   141      40.764  14.254  69.903  1.00  0.00           O  
ATOM   1908  H1  WAT   141      40.248  15.024  70.142  1.00  0.00           H  
ATOM   1909  H2  WAT   141      40.491  13.580  70.527  1.00  0.00           H  
ATOM   1910  O   WAT   142      45.737  17.007  71.839  1.00  0.00           O  
ATOM   1911  H1  WAT   142      44.960  16.668  71.394  1.00  0.00           H  
ATOM   1912  H2  WAT   142      46.416  17.012  71.164  1.00  0.00           H  
ATOM   1913  O   WAT   143      37.142  16.104  66.382  1.00  0.00           O  
ATOM   1914  H1  WAT   143      36.235  15.873  66.581  1.00  0.00           H  
ATOM   1915  H2  WAT   143      37.639  15.307  66.570  1.00  0.00           H  
ATOM   1916  O   WAT   144      40.049  24.813  69.302  1.00  0.00           O  
ATOM   1917  H1  WAT   144      39.375  25.117  69.910  1.00  0.00           H  
ATOM   1918  H2  WAT   144      40.436  25.616  68.952  1.00  0.00           H  
ATOM   1919  O   WAT   145      38.321  16.205  70.905  1.00  0.00           O  
ATOM   1920  H1  WAT   145      37.412  15.921  71.002  1.00  0.00           H  
ATOM   1921  H2  WAT   145      38.351  16.625  70.045  1.00  0.00           H  
ATOM   1922  O   WAT   146      43.553  19.816  74.674  1.00  0.00           O  
ATOM   1923  H1  WAT   146      43.099  18.975  74.730  1.00  0.00           H  
ATOM   1924  H2  WAT   146      42.922  20.452  75.011  1.00  0.00           H  
ATOM   1925  O   WAT   147      41.996  21.653  75.609  1.00  0.00           O  
ATOM   1926  H1  WAT   147      42.289  22.214  74.890  1.00  0.00           H  
ATOM   1927  H2  WAT   147      42.506  21.946  76.364  1.00  0.00           H  
ATOM   1928  O   WAT   148      38.019  17.746  68.243  1.00  0.00           O  
ATOM   1929  H1  WAT   148      37.581  17.029  67.784  1.00  0.00           H  
ATOM   1930  H2  WAT   148      38.760  17.973  67.682  1.00  0.00           H  
ATOM   1931  O   WAT   149      46.136  16.021  74.301  1.00  0.00           O  
ATOM   1932  H1  WAT   149      45.998  16.212  73.373  1.00  0.00           H  
ATOM   1933  H2  WAT   149      45.780  16.783  74.758  1.00  0.00           H  
ATOM   1934  O   WAT   150      38.248  24.981  71.517  1.00  0.00           O  
ATOM   1935  H1  WAT   150      38.423  24.510  72.331  1.00  0.00           H  
ATOM   1936  H2  WAT   150      37.561  25.608  71.745  1.00  0.00           H  
ATOM   1937  O   WAT   151      42.140  16.604  67.837  1.00  0.00           O  
ATOM   1938  H1  WAT   151      41.523  15.879  67.740  1.00  0.00           H  
ATOM   1939  H2  WAT   151      41.671  17.365  67.493  1.00  0.00           H  
ATOM   1940  O   WAT   152      37.116  23.175  74.205  1.00  0.00           O  
ATOM   1941  H1  WAT   152      36.333  23.718  74.299  1.00  0.00           H  
ATOM   1942  H2  WAT   152      37.815  23.693  74.604  1.00  0.00           H  
ATOM   1943  O   WAT   153      42.964  19.928  71.956  1.00  0.00           O  
ATOM   1944  H1  WAT   153      43.240  19.814  72.865  1.00  0.00           H  
ATOM   1945  H2  WAT   153      42.094  19.530  71.917  1.00  0.00           H  
ATOM   1946  O   WAT   154      39.599  24.177  75.599  1.00  0.00           O  
ATOM   1947  H1  WAT   154      39.781  23.359  76.062  1.00  0.00           H  
ATOM   1948  H2  WAT   154      40.422  24.394  75.162  1.00  0.00           H  
ATOM   1949  O   WAT   155      39.933  23.104  72.861  1.00  0.00           O  
ATOM   1950  H1  WAT   155      40.462  22.593  72.248  1.00  0.00           H  
ATOM   1951  H2  WAT   155      40.196  22.788  73.725  1.00  0.00           H  
ATOM   1952  O   WAT   156      43.027  23.075  73.476  1.00  0.00           O  
ATOM   1953  H1  WAT   156      43.201  22.510  72.724  1.00  0.00           H  
ATOM   1954  H2  WAT   156      43.520  23.875  73.294  1.00  0.00           H  
ATOM   1955  O   WAT   157      48.881  15.839  75.095  1.00  0.00           O  
ATOM   1956  H1  WAT   157      49.324  15.090  74.697  1.00  0.00           H  
ATOM   1957  H2  WAT   157      48.004  15.830  74.713  1.00  0.00           H  
ATOM   1958  O   WAT   158      44.015  22.392  70.576  1.00  0.00           O  
ATOM   1959  H1  WAT   158      44.710  23.013  70.795  1.00  0.00           H  
ATOM   1960  H2  WAT   158      44.357  21.541  70.851  1.00  0.00           H  
ATOM   1961  O   WAT   159      45.914  19.842  72.105  1.00  0.00           O  
ATOM   1962  H1  WAT   159      46.439  20.181  71.380  1.00  0.00           H  
ATOM   1963  H2  WAT   159      45.826  18.907  71.921  1.00  0.00           H  
ATOM   1964  O   WAT   160      34.607  20.003  72.012  1.00  0.00           O  
ATOM   1965  H1  WAT   160      34.756  20.687  71.359  1.00  0.00           H  
ATOM   1966  H2  WAT   160      35.413  19.984  72.527  1.00  0.00           H  
ATOM   1967  O   WAT   161      38.106  22.498  69.483  1.00  0.00           O  
ATOM   1968  H1  WAT   161      37.534  23.117  69.030  1.00  0.00           H  
ATOM   1969  H2  WAT   161      38.680  23.048  70.017  1.00  0.00           H  
ATOM   1970  O   WAT   162      41.326  22.782  70.614  1.00  0.00           O  
ATOM   1971  H1  WAT   162      42.259  22.716  70.818  1.00  0.00           H  
ATOM   1972  H2  WAT   162      41.238  23.617  70.156  1.00  0.00           H  
ATOM   1973  O   WAT   163      43.955  22.098  67.575  1.00  0.00           O  
ATOM   1974  H1  WAT   163      43.876  21.764  68.468  1.00  0.00           H  
ATOM   1975  H2  WAT   163      44.776  22.591  67.574  1.00  0.00           H  
ATOM   1976  O   WAT   164      38.491  13.834  66.825  1.00  0.00           O  
ATOM   1977  H1  WAT   164      39.437  13.705  66.894  1.00  0.00           H  
ATOM   1978  H2  WAT   164      38.112  13.096  67.302  1.00  0.00           H  
ATOM   1979  O   WAT   165      36.675  11.759  66.760  1.00  0.00           O  
ATOM   1980  H1  WAT   165      35.768  11.463  66.837  1.00  0.00           H  
ATOM   1981  H2  WAT   165      36.953  11.462  65.894  1.00  0.00           H  
ATOM   1982  O   WAT   166      41.525  19.415  67.196  1.00  0.00           O  
ATOM   1983  H1  WAT   166      42.229  19.620  67.811  1.00  0.00           H  
ATOM   1984  H2  WAT   166      40.801  19.983  67.461  1.00  0.00           H  
ATOM   1985  O   WAT   167      43.434  19.853  69.245  1.00  0.00           O  
ATOM   1986  H1  WAT   167      44.268  19.422  69.063  1.00  0.00           H  
ATOM   1987  H2  WAT   167      43.272  19.682  70.173  1.00  0.00           H  
ATOM   1988  O   WAT   168      43.088  16.357  70.611  1.00  0.00           O  
ATOM   1989  H1  WAT   168      43.033  16.191  69.670  1.00  0.00           H  
ATOM   1990  H2  WAT   168      42.463  17.064  70.767  1.00  0.00           H  
ATOM   1991  O   WAT   169      52.062  30.370  79.341  1.00  0.00           O  
ATOM   1992  H1  WAT   169      52.700  30.251  78.637  1.00  0.00           H  
ATOM   1993  H2  WAT   169      51.944  31.319  79.400  1.00  0.00           H  
ATOM   1994  O   WAT   170      48.871  30.323  79.277  1.00  0.00           O  
ATOM   1995  H1  WAT   170      48.533  30.207  78.389  1.00  0.00           H  
ATOM   1996  H2  WAT   170      49.740  29.922  79.257  1.00  0.00           H  
ATOM   1997  O   WAT   171      44.730  32.177  75.267  1.00  0.00           O  
ATOM   1998  H1  WAT   171      44.166  32.086  74.498  1.00  0.00           H  
ATOM   1999  H2  WAT   171      44.615  31.357  75.747  1.00  0.00           H  
ATOM   2000  O   WAT   172      42.276  33.672  78.105  1.00  0.00           O  
ATOM   2001  H1  WAT   172      43.068  33.331  77.690  1.00  0.00           H  
ATOM   2002  H2  WAT   172      42.516  33.781  79.025  1.00  0.00           H  
ATOM   2003  O   WAT   173      50.310  35.844  70.578  1.00  0.00           O  
ATOM   2004  H1  WAT   173      49.659  36.429  70.192  1.00  0.00           H  
ATOM   2005  H2  WAT   173      51.104  36.374  70.638  1.00  0.00           H  
ATOM   2006  O   WAT   174      44.235  32.933  70.977  1.00  0.00           O  
ATOM   2007  H1  WAT   174      45.009  32.386  70.838  1.00  0.00           H  
ATOM   2008  H2  WAT   174      44.588  33.797  71.188  1.00  0.00           H  
ATOM   2009  O   WAT   175      47.000  31.638  80.774  1.00  0.00           O  
ATOM   2010  H1  WAT   175      47.596  31.414  80.059  1.00  0.00           H  
ATOM   2011  H2  WAT   175      47.057  30.897  81.376  1.00  0.00           H  
ATOM   2012  O   WAT   176      46.572  29.092  68.609  1.00  0.00           O  
ATOM   2013  H1  WAT   176      46.825  28.570  67.847  1.00  0.00           H  
ATOM   2014  H2  WAT   176      45.635  28.929  68.711  1.00  0.00           H  
ATOM   2015  O   WAT   177      51.616  28.096  76.416  1.00  0.00           O  
ATOM   2016  H1  WAT   177      52.403  27.678  76.065  1.00  0.00           H  
ATOM   2017  H2  WAT   177      51.880  29.000  76.584  1.00  0.00           H  
ATOM   2018  O   WAT   178      51.787  33.533  71.115  1.00  0.00           O  
ATOM   2019  H1  WAT   178      51.152  33.606  71.827  1.00  0.00           H  
ATOM   2020  H2  WAT   178      51.457  34.122  70.437  1.00  0.00           H  
ATOM   2021  O   WAT   179      57.017  28.033  77.320  1.00  0.00           O  
ATOM   2022  H1  WAT   179      57.750  27.463  77.553  1.00  0.00           H  
ATOM   2023  H2  WAT   179      56.261  27.645  77.760  1.00  0.00           H  
ATOM   2024  O   WAT   180      46.292  30.995  70.811  1.00  0.00           O  
ATOM   2025  H1  WAT   180      46.175  30.319  71.479  1.00  0.00           H  
ATOM   2026  H2  WAT   180      46.402  30.508  69.994  1.00  0.00           H  
ATOM   2027  O   WAT   181      48.635  30.456  74.516  1.00  0.00           O  
ATOM   2028  H1  WAT   181      48.271  29.929  75.227  1.00  0.00           H  
ATOM   2029  H2  WAT   181      49.492  30.066  74.343  1.00  0.00           H  
ATOM   2030  O   WAT   182      48.275  25.485  69.512  1.00  0.00           O  
ATOM   2031  H1  WAT   182      48.443  26.353  69.879  1.00  0.00           H  
ATOM   2032  H2  WAT   182      48.085  25.648  68.588  1.00  0.00           H  
ATOM   2033  O   WAT   183      44.484  30.398  77.212  1.00  0.00           O  
ATOM   2034  H1  WAT   183      43.559  30.266  77.420  1.00  0.00           H  
ATOM   2035  H2  WAT   183      44.733  31.177  77.709  1.00  0.00           H  
ATOM   2036  O   WAT   184      54.433  26.465  78.858  1.00  0.00           O  
ATOM   2037  H1  WAT   184      53.524  26.396  78.564  1.00  0.00           H  
ATOM   2038  H2  WAT   184      54.381  26.942  79.687  1.00  0.00           H  
ATOM   2039  O   WAT   185      48.254  27.941  70.497  1.00  0.00           O  
ATOM   2040  H1  WAT   185      48.134  28.386  71.335  1.00  0.00           H  
ATOM   2041  H2  WAT   185      47.560  28.289  69.938  1.00  0.00           H  
ATOM   2042  O   WAT   186      41.845  30.041  78.047  1.00  0.00           O  
ATOM   2043  H1  WAT   186      41.974  30.295  78.961  1.00  0.00           H  
ATOM   2044  H2  WAT   186      41.165  30.634  77.727  1.00  0.00           H  
ATOM   2045  O   WAT   187      46.015  40.711  74.146  1.00  0.00           O  
ATOM   2046  H1  WAT   187      45.937  41.662  74.225  1.00  0.00           H  
ATOM   2047  H2  WAT   187      45.411  40.366  74.803  1.00  0.00           H  
ATOM   2048  O   WAT   188      53.953  28.413  71.325  1.00  0.00           O  
ATOM   2049  H1  WAT   188      54.865  28.645  71.150  1.00  0.00           H  
ATOM   2050  H2  WAT   188      53.444  28.996  70.762  1.00  0.00           H  
ATOM   2051  O   WAT   189      52.560  33.395  78.716  1.00  0.00           O  
ATOM   2052  H1  WAT   189      51.931  33.560  78.014  1.00  0.00           H  
ATOM   2053  H2  WAT   189      52.172  33.809  79.487  1.00  0.00           H  
ATOM   2054  O   WAT   190      56.439  34.331  76.071  1.00  0.00           O  
ATOM   2055  H1  WAT   190      55.754  34.711  75.520  1.00  0.00           H  
ATOM   2056  H2  WAT   190      56.523  34.940  76.804  1.00  0.00           H  
ATOM   2057  O   WAT   191      51.296  24.589  79.574  1.00  0.00           O  
ATOM   2058  H1  WAT   191      50.435  24.887  79.865  1.00  0.00           H  
ATOM   2059  H2  WAT   191      51.323  24.806  78.642  1.00  0.00           H  
ATOM   2060  O   WAT   192      48.113  33.133  75.981  1.00  0.00           O  
ATOM   2061  H1  WAT   192      48.576  33.412  75.192  1.00  0.00           H  
ATOM   2062  H2  WAT   192      47.848  32.231  75.798  1.00  0.00           H  
ATOM   2063  O   WAT   193      45.005  32.680  78.919  1.00  0.00           O  
ATOM   2064  H1  WAT   193      45.575  33.109  78.281  1.00  0.00           H  
ATOM   2065  H2  WAT   193      45.596  32.398  79.618  1.00  0.00           H  
ATOM   2066  O   WAT   194      47.049  29.255  72.790  1.00  0.00           O  
ATOM   2067  H1  WAT   194      47.752  29.707  73.257  1.00  0.00           H  
ATOM   2068  H2  WAT   194      46.718  28.613  73.418  1.00  0.00           H  
ATOM   2069  O   WAT   195      40.792  27.513  78.092  1.00  0.00           O  
ATOM   2070  H1  WAT   195      40.002  27.769  77.616  1.00  0.00           H  
ATOM   2071  H2  WAT   195      41.283  28.328  78.197  1.00  0.00           H  
ATOM   2072  O   WAT   196      42.743  27.878  75.050  1.00  0.00           O  
ATOM   2073  H1  WAT   196      41.947  27.990  75.568  1.00  0.00           H  
ATOM   2074  H2  WAT   196      42.516  28.217  74.184  1.00  0.00           H  
ATOM   2075  O   WAT   197      48.289  36.069  72.866  1.00  0.00           O  
ATOM   2076  H1  WAT   197      48.153  36.914  73.295  1.00  0.00           H  
ATOM   2077  H2  WAT   197      48.830  36.271  72.103  1.00  0.00           H  
ATOM   2078  O   WAT   198      41.742  33.587  73.439  1.00  0.00           O  
ATOM   2079  H1  WAT   198      42.254  34.381  73.590  1.00  0.00           H  
ATOM   2080  H2  WAT   198      42.394  32.889  73.372  1.00  0.00           H  
ATOM   2081  O   WAT   199      43.551  36.703  75.521  1.00  0.00           O  
ATOM   2082  H1  WAT   199      43.728  37.625  75.333  1.00  0.00           H  
ATOM   2083  H2  WAT   199      44.347  36.389  75.951  1.00  0.00           H  
ATOM   2084  O   WAT   200      44.674  38.221  81.522  1.00  0.00           O  
ATOM   2085  H1  WAT   200      45.225  38.093  80.750  1.00  0.00           H  
ATOM   2086  H2  WAT   200      43.836  38.521  81.172  1.00  0.00           H  
ATOM   2087  O   WAT   201      39.707  31.916  74.215  1.00  0.00           O  
ATOM   2088  H1  WAT   201      40.544  32.325  73.998  1.00  0.00           H  
ATOM   2089  H2  WAT   201      39.884  30.976  74.185  1.00  0.00           H  
ATOM   2090  O   WAT   202      51.603  29.583  69.903  1.00  0.00           O  
ATOM   2091  H1  WAT   202      51.088  30.354  70.142  1.00  0.00           H  
ATOM   2092  H2  WAT   202      51.331  28.910  70.527  1.00  0.00           H  
ATOM   2093  O   WAT   203      49.188  24.428  74.962  1.00  0.00           O  
ATOM   2094  H1  WAT   203      48.332  24.039  74.783  1.00  0.00           H  
ATOM   2095  H2  WAT   203      49.601  24.507  74.102  1.00  0.00           H  
ATOM   2096  O   WAT   204      50.718  21.963  79.361  1.00  0.00           O  
ATOM   2097  H1  WAT   204      50.214  21.926  78.548  1.00  0.00           H  
ATOM   2098  H2  WAT   204      51.011  22.872  79.421  1.00  0.00           H  
ATOM   2099  O   WAT   205      56.577  32.336  71.839  1.00  0.00           O  
ATOM   2100  H1  WAT   205      55.799  31.997  71.394  1.00  0.00           H  
ATOM   2101  H2  WAT   205      57.256  32.342  71.164  1.00  0.00           H  
ATOM   2102  O   WAT   206      51.392  27.456  71.729  1.00  0.00           O  
ATOM   2103  H1  WAT   206      51.087  27.770  72.580  1.00  0.00           H  
ATOM   2104  H2  WAT   206      52.345  27.534  71.772  1.00  0.00           H  
ATOM   2105  O   WAT   207      49.836  33.615  73.379  1.00  0.00           O  
ATOM   2106  H1  WAT   207      49.309  32.880  73.066  1.00  0.00           H  
ATOM   2107  H2  WAT   207      49.335  34.392  73.133  1.00  0.00           H  
ATOM   2108  O   WAT   208      54.816  31.810  78.495  1.00  0.00           O  
ATOM   2109  H1  WAT   208      54.158  32.500  78.583  1.00  0.00           H  
ATOM   2110  H2  WAT   208      55.620  32.199  78.839  1.00  0.00           H  
ATOM   2111  O   WAT   209      44.568  24.277  75.739  1.00  0.00           O  
ATOM   2112  H1  WAT   209      45.143  24.054  75.007  1.00  0.00           H  
ATOM   2113  H2  WAT   209      45.155  24.346  76.492  1.00  0.00           H  
ATOM   2114  O   WAT   210      53.626  30.164  76.546  1.00  0.00           O  
ATOM   2115  H1  WAT   210      54.139  30.797  77.048  1.00  0.00           H  
ATOM   2116  H2  WAT   210      54.276  29.564  76.180  1.00  0.00           H  
ATOM   2117  O   WAT   211      44.895  26.307  69.759  1.00  0.00           O  
ATOM   2118  H1  WAT   211      44.059  26.645  70.080  1.00  0.00           H  
ATOM   2119  H2  WAT   211      44.756  26.172  68.822  1.00  0.00           H  
ATOM   2120  O   WAT   212      46.871  21.151  74.467  1.00  0.00           O  
ATOM   2121  H1  WAT   212      46.217  20.836  73.843  1.00  0.00           H  
ATOM   2122  H2  WAT   212      46.829  20.528  75.193  1.00  0.00           H  
ATOM   2123  O   WAT   213      47.982  31.433  66.382  1.00  0.00           O  
ATOM   2124  H1  WAT   213      47.074  31.202  66.581  1.00  0.00           H  
ATOM   2125  H2  WAT   213      48.479  30.637  66.570  1.00  0.00           H  
ATOM   2126  O   WAT   214      50.888  40.143  69.302  1.00  0.00           O  
ATOM   2127  H1  WAT   214      50.215  40.446  69.910  1.00  0.00           H  
ATOM   2128  H2  WAT   214      51.275  40.945  68.952  1.00  0.00           H  
ATOM   2129  O   WAT   215      50.104  27.639  78.792  1.00  0.00           O  
ATOM   2130  H1  WAT   215      49.187  27.861  78.634  1.00  0.00           H  
ATOM   2131  H2  WAT   215      50.520  27.714  77.933  1.00  0.00           H  
ATOM   2132  O   WAT   216      50.888  29.038  73.922  1.00  0.00           O  
ATOM   2133  H1  WAT   216      51.635  29.550  73.613  1.00  0.00           H  
ATOM   2134  H2  WAT   216      51.157  28.717  74.782  1.00  0.00           H  
ATOM   2135  O   WAT   217      49.160  31.534  70.905  1.00  0.00           O  
ATOM   2136  H1  WAT   217      48.252  31.250  71.002  1.00  0.00           H  
ATOM   2137  H2  WAT   217      49.190  31.954  70.045  1.00  0.00           H  
ATOM   2138  O   WAT   218      54.392  35.145  74.674  1.00  0.00           O  
ATOM   2139  H1  WAT   218      53.939  34.304  74.730  1.00  0.00           H  
ATOM   2140  H2  WAT   218      53.762  35.781  75.011  1.00  0.00           H  
ATOM   2141  O   WAT   219      53.336  26.074  75.904  1.00  0.00           O  
ATOM   2142  H1  WAT   219      52.598  25.562  76.235  1.00  0.00           H  
ATOM   2143  H2  WAT   219      53.588  25.634  75.092  1.00  0.00           H  
ATOM   2144  O   WAT   220      52.836  36.982  75.609  1.00  0.00           O  
ATOM   2145  H1  WAT   220      53.128  37.543  74.890  1.00  0.00           H  
ATOM   2146  H2  WAT   220      53.346  37.275  76.364  1.00  0.00           H  
ATOM   2147  O   WAT   221      39.729  29.255  74.886  1.00  0.00           O  
ATOM   2148  H1  WAT   221      39.532  28.662  74.161  1.00  0.00           H  
ATOM   2149  H2  WAT   221      39.174  28.950  75.604  1.00  0.00           H  
ATOM   2150  O   WAT   222      47.709  29.147  77.006  1.00  0.00           O  
ATOM   2151  H1  WAT   222      47.764  28.194  76.930  1.00  0.00           H  
ATOM   2152  H2  WAT   222      46.898  29.303  77.490  1.00  0.00           H  
ATOM   2153  O   WAT   223      48.858  33.075  68.243  1.00  0.00           O  
ATOM   2154  H1  WAT   223      48.420  32.359  67.784  1.00  0.00           H  
ATOM   2155  H2  WAT   223      49.599  33.303  67.682  1.00  0.00           H  
ATOM   2156  O   WAT   224      45.648  27.765  74.765  1.00  0.00           O  
ATOM   2157  H1  WAT   224      44.835  28.064  75.171  1.00  0.00           H  
ATOM   2158  H2  WAT   224      46.144  27.370  75.482  1.00  0.00           H  
ATOM   2159  O   WAT   225      47.799  37.760  76.698  1.00  0.00           O  
ATOM   2160  H1  WAT   225      47.757  37.987  75.769  1.00  0.00           H  
ATOM   2161  H2  WAT   225      48.715  37.527  76.847  1.00  0.00           H  
ATOM   2162  O   WAT   226      56.975  31.351  74.301  1.00  0.00           O  
ATOM   2163  H1  WAT   226      56.837  31.541  73.373  1.00  0.00           H  
ATOM   2164  H2  WAT   226      56.619  32.113  74.758  1.00  0.00           H  
ATOM   2165  O   WAT   227      45.916  34.637  76.494  1.00  0.00           O  
ATOM   2166  H1  WAT   227      46.710  34.142  76.292  1.00  0.00           H  
ATOM   2167  H2  WAT   227      45.205  34.109  76.131  1.00  0.00           H  
ATOM   2168  O   WAT   228      42.224  28.781  72.570  1.00  0.00           O  
ATOM   2169  H1  WAT   228      41.294  28.719  72.787  1.00  0.00           H  
ATOM   2170  H2  WAT   228      42.320  28.259  71.774  1.00  0.00           H  
ATOM   2171  O   WAT   229      42.142  25.307  75.158  1.00  0.00           O  
ATOM   2172  H1  WAT   229      42.403  26.221  75.049  1.00  0.00           H  
ATOM   2173  H2  WAT   229      42.964  24.839  75.308  1.00  0.00           H  
ATOM   2174  O   WAT   230      49.694  31.185  82.404  1.00  0.00           O  
ATOM   2175  H1  WAT   230      50.623  31.336  82.231  1.00  0.00           H  
ATOM   2176  H2  WAT   230      49.273  31.273  81.549  1.00  0.00           H  
ATOM   2177  O   WAT   231      48.493  35.210  80.174  1.00  0.00           O  
ATOM   2178  H1  WAT   231      48.354  34.842  81.047  1.00  0.00           H  
ATOM   2179  H2  WAT   231      47.704  35.724  80.002  1.00  0.00           H  
ATOM   2180  O   WAT   232      49.088  40.311  71.517  1.00  0.00           O  
ATOM   2181  H1  WAT   232      49.263  39.839  72.331  1.00  0.00           H  
ATOM   2182  H2  WAT   232      48.401  40.937  71.745  1.00  0.00           H  
ATOM   2183  O   WAT   233      50.043  34.588  77.563  1.00  0.00           O  
ATOM   2184  H1  WAT   233      49.708  34.548  78.459  1.00  0.00           H  
ATOM   2185  H2  WAT   233      49.544  33.922  77.090  1.00  0.00           H  
ATOM   2186  O   WAT   234      52.979  31.933  67.837  1.00  0.00           O  
ATOM   2187  H1  WAT   234      52.362  31.208  67.740  1.00  0.00           H  
ATOM   2188  H2  WAT   234      52.511  32.694  67.493  1.00  0.00           H  
ATOM   2189  O   WAT   235      44.769  26.152  66.959  1.00  0.00           O  
ATOM   2190  H1  WAT   235      43.892  26.031  66.595  1.00  0.00           H  
ATOM   2191  H2  WAT   235      45.245  25.361  66.707  1.00  0.00           H  
ATOM   2192  O   WAT   236      36.289  30.940  77.053  1.00  0.00           O  
ATOM   2193  H1  WAT   236      36.976  30.626  76.465  1.00  0.00           H  
ATOM   2194  H2  WAT   236      36.134  31.844  76.780  1.00  0.00           H  
ATOM   2195  O   WAT   237      47.955  38.505  74.205  1.00  0.00           O  
ATOM   2196  H1  WAT   237      47.172  39.047  74.299  1.00  0.00           H  
ATOM   2197  H2  WAT   237      48.655  39.022  74.604  1.00  0.00           H  
ATOM   2198  O   WAT   238      51.265  24.314  76.848  1.00  0.00           O  
ATOM   2199  H1  WAT   238      51.762  23.561  76.529  1.00  0.00           H  
ATOM   2200  H2  WAT   238      50.494  24.350  76.283  1.00  0.00           H  
ATOM   2201  O   WAT   239      52.348  33.071  74.422  1.00  0.00           O  
ATOM   2202  H1  WAT   239      51.414  33.191  74.253  1.00  0.00           H  
ATOM   2203  H2  WAT   239      52.526  32.168  74.158  1.00  0.00           H  
ATOM   2204  O   WAT   240      47.849  26.456  76.576  1.00  0.00           O  
ATOM   2205  H1  WAT   240      47.478  25.903  77.264  1.00  0.00           H  
ATOM   2206  H2  WAT   240      48.345  25.852  76.023  1.00  0.00           H  
ATOM   2207  O   WAT   241      55.735  28.913  74.957  1.00  0.00           O  
ATOM   2208  H1  WAT   241      56.201  29.746  74.883  1.00  0.00           H  
ATOM   2209  H2  WAT   241      56.186  28.447  75.662  1.00  0.00           H  
ATOM   2210  O   WAT   242      53.803  35.257  71.956  1.00  0.00           O  
ATOM   2211  H1  WAT   242      54.079  35.143  72.865  1.00  0.00           H  
ATOM   2212  H2  WAT   242      52.933  34.859  71.917  1.00  0.00           H  
ATOM   2213  O   WAT   243      53.478  29.470  81.496  1.00  0.00           O  
ATOM   2214  H1  WAT   243      52.825  29.718  80.842  1.00  0.00           H  
ATOM   2215  H2  WAT   243      53.856  28.656  81.163  1.00  0.00           H  
ATOM   2216  O   WAT   244      50.438  39.506  75.599  1.00  0.00           O  
ATOM   2217  H1  WAT   244      50.621  38.688  76.062  1.00  0.00           H  
ATOM   2218  H2  WAT   244      51.262  39.723  75.162  1.00  0.00           H  
ATOM   2219  O   WAT   245      50.773  38.433  72.861  1.00  0.00           O  
ATOM   2220  H1  WAT   245      51.301  37.922  72.248  1.00  0.00           H  
ATOM   2221  H2  WAT   245      51.035  38.117  73.725  1.00  0.00           H  
ATOM   2222  O   WAT   246      41.274  36.449  80.604  1.00  0.00           O  
ATOM   2223  H1  WAT   246      41.860  35.704  80.737  1.00  0.00           H  
ATOM   2224  H2  WAT   246      41.077  36.760  81.488  1.00  0.00           H  
ATOM   2225  O   WAT   247      44.128  39.484  75.620  1.00  0.00           O  
ATOM   2226  H1  WAT   247      43.459  39.969  75.137  1.00  0.00           H  
ATOM   2227  H2  WAT   247      43.989  39.731  76.535  1.00  0.00           H  
ATOM   2228  O   WAT   248      39.497  27.746  72.400  1.00  0.00           O  
ATOM   2229  H1  WAT   248      39.792  26.837  72.347  1.00  0.00           H  
ATOM   2230  H2  WAT   248      38.596  27.725  72.078  1.00  0.00           H  
ATOM   2231  O   WAT   249      43.026  25.822  78.383  1.00  0.00           O  
ATOM   2232  H1  WAT   249      42.305  26.435  78.244  1.00  0.00           H  
ATOM   2233  H2  WAT   249      43.816  26.358  78.304  1.00  0.00           H  
ATOM   2234  O   WAT   250      41.226  25.428  72.524  1.00  0.00           O  
ATOM   2235  H1  WAT   250      40.897  24.547  72.341  1.00  0.00           H  
ATOM   2236  H2  WAT   250      41.580  25.372  73.412  1.00  0.00           H  
ATOM   2237  O   WAT   251      50.474  37.063  77.033  1.00  0.00           O  
ATOM   2238  H1  WAT   251      50.326  36.135  77.214  1.00  0.00           H  
ATOM   2239  H2  WAT   251      51.299  37.085  76.549  1.00  0.00           H  
ATOM   2240  O   WAT   252      44.340  25.715  72.892  1.00  0.00           O  
ATOM   2241  H1  WAT   252      44.680  26.243  72.169  1.00  0.00           H  
ATOM   2242  H2  WAT   252      44.787  26.053  73.667  1.00  0.00           H  
ATOM   2243  O   WAT   253      46.327  24.212  71.091  1.00  0.00           O  
ATOM   2244  H1  WAT   253      47.048  24.590  70.587  1.00  0.00           H  
ATOM   2245  H2  WAT   253      45.703  24.931  71.194  1.00  0.00           H  
ATOM   2246  O   WAT   254      50.470  24.917  72.027  1.00  0.00           O  
ATOM   2247  H1  WAT   254      50.686  25.799  71.726  1.00  0.00           H  
ATOM   2248  H2  WAT   254      49.989  24.525  71.297  1.00  0.00           H  
ATOM   2249  O   WAT   255      45.210  27.875  78.604  1.00  0.00           O  
ATOM   2250  H1  WAT   255      45.064  28.189  79.496  1.00  0.00           H  
ATOM   2251  H2  WAT   255      44.732  28.494  78.051  1.00  0.00           H  
ATOM   2252  O   WAT   256      47.069  24.866  78.652  1.00  0.00           O  
ATOM   2253  H1  WAT   256      47.056  23.970  78.315  1.00  0.00           H  
ATOM   2254  H2  WAT   256      47.787  24.873  79.286  1.00  0.00           H  
ATOM   2255  O   WAT   257      53.867  38.404  73.476  1.00  0.00           O  
ATOM   2256  H1  WAT   257      54.040  37.839  72.724  1.00  0.00           H  
ATOM   2257  H2  WAT   257      54.360  39.205  73.294  1.00  0.00           H  
ATOM   2258  O   WAT   258      46.473  23.747  73.921  1.00  0.00           O  
ATOM   2259  H1  WAT   258      46.595  22.819  74.120  1.00  0.00           H  
ATOM   2260  H2  WAT   258      46.183  23.761  73.008  1.00  0.00           H  
ATOM   2261  O   WAT   259      49.342  21.433  77.057  1.00  0.00           O  
ATOM   2262  H1  WAT   259      49.364  21.497  76.102  1.00  0.00           H  
ATOM   2263  H2  WAT   259      49.759  20.593  77.251  1.00  0.00           H  
ATOM   2264  O   WAT   260      59.721  31.168  75.095  1.00  0.00           O  
ATOM   2265  H1  WAT   260      60.164  30.419  74.697  1.00  0.00           H  
ATOM   2266  H2  WAT   260      58.843  31.159  74.713  1.00  0.00           H  
ATOM   2267  O   WAT   261      54.854  37.721  70.576  1.00  0.00           O  
ATOM   2268  H1  WAT   261      55.549  38.342  70.795  1.00  0.00           H  
ATOM   2269  H2  WAT   261      55.196  36.871  70.851  1.00  0.00           H  
ATOM   2270  O   WAT   262      56.753  35.171  72.105  1.00  0.00           O  
ATOM   2271  H1  WAT   262      57.278  35.510  71.380  1.00  0.00           H  
ATOM   2272  H2  WAT   262      56.666  34.236  71.921  1.00  0.00           H  
ATOM   2273  O   WAT   263      48.437  41.238  76.464  1.00  0.00           O  
ATOM   2274  H1  WAT   263      47.998  40.746  77.157  1.00  0.00           H  
ATOM   2275  H2  WAT   263      49.188  40.696  76.223  1.00  0.00           H  
ATOM   2276  O   WAT   264      40.917  37.429  76.467  1.00  0.00           O  
ATOM   2277  H1  WAT   264      41.742  37.130  76.086  1.00  0.00           H  
ATOM   2278  H2  WAT   264      40.566  36.660  76.916  1.00  0.00           H  
ATOM   2279  O   WAT   265      45.885  36.782  78.536  1.00  0.00           O  
ATOM   2280  H1  WAT   265      45.263  36.119  78.237  1.00  0.00           H  
ATOM   2281  H2  WAT   265      46.555  36.808  77.854  1.00  0.00           H  
ATOM   2282  O   WAT   266      39.117  35.348  77.425  1.00  0.00           O  
ATOM   2283  H1  WAT   266      38.281  34.920  77.244  1.00  0.00           H  
ATOM   2284  H2  WAT   266      39.090  35.541  78.363  1.00  0.00           H  
ATOM   2285  O   WAT   267      45.446  35.332  72.012  1.00  0.00           O  
ATOM   2286  H1  WAT   267      45.595  36.016  71.359  1.00  0.00           H  
ATOM   2287  H2  WAT   267      46.253  35.313  72.527  1.00  0.00           H  
ATOM   2288  O   WAT   268      59.264  32.639  77.487  1.00  0.00           O  
ATOM   2289  H1  WAT   268      60.099  33.078  77.651  1.00  0.00           H  
ATOM   2290  H2  WAT   268      59.400  32.162  76.668  1.00  0.00           H  
ATOM   2291  O   WAT   269      43.201  31.359  73.018  1.00  0.00           O  
ATOM   2292  H1  WAT   269      42.956  30.455  73.216  1.00  0.00           H  
ATOM   2293  H2  WAT   269      43.371  31.361  72.076  1.00  0.00           H  
ATOM   2294  O   WAT   270      42.471  27.092  70.517  1.00  0.00           O  
ATOM   2295  H1  WAT   270      41.778  27.166  69.861  1.00  0.00           H  
ATOM   2296  H2  WAT   270      42.226  26.328  71.039  1.00  0.00           H  
ATOM   2297  O   WAT   271      48.946  37.827  69.483  1.00  0.00           O  
ATOM   2298  H1  WAT   271      48.373  38.446  69.030  1.00  0.00           H  
ATOM   2299  H2  WAT   271      49.519  38.377  70.017  1.00  0.00           H  
ATOM   2300  O   WAT   272      52.165  38.111  70.614  1.00  0.00           O  
ATOM   2301  H1  WAT   272      53.098  38.046  70.818  1.00  0.00           H  
ATOM   2302  H2  WAT   272      52.078  38.947  70.156  1.00  0.00           H  
ATOM   2303  O   WAT   273      54.794  37.428  67.575  1.00  0.00           O  
ATOM   2304  H1  WAT   273      54.716  37.094  68.468  1.00  0.00           H  
ATOM   2305  H2  WAT   273      55.615  37.920  67.574  1.00  0.00           H  
ATOM   2306  O   WAT   274      49.330  29.163  66.825  1.00  0.00           O  
ATOM   2307  H1  WAT   274      50.276  29.034  66.894  1.00  0.00           H  
ATOM   2308  H2  WAT   274      48.952  28.425  67.302  1.00  0.00           H  
ATOM   2309  O   WAT   275      47.515  27.088  66.760  1.00  0.00           O  
ATOM   2310  H1  WAT   275      46.608  26.792  66.837  1.00  0.00           H  
ATOM   2311  H2  WAT   275      47.792  26.791  65.894  1.00  0.00           H  
ATOM   2312  O   WAT   276      38.432  28.409  77.210  1.00  0.00           O  
ATOM   2313  H1  WAT   276      38.113  27.556  76.918  1.00  0.00           H  
ATOM   2314  H2  WAT   276      37.886  28.624  77.966  1.00  0.00           H  
ATOM   2315  O   WAT   277      42.210  31.125  80.927  1.00  0.00           O  
ATOM   2316  H1  WAT   277      42.429  32.057  80.946  1.00  0.00           H  
ATOM   2317  H2  WAT   277      42.623  30.766  81.713  1.00  0.00           H  
ATOM   2318  O   WAT   278      49.131  21.632  72.915  1.00  0.00           O  
ATOM   2319  H1  WAT   278      48.321  21.287  73.290  1.00  0.00           H  
ATOM   2320  H2  WAT   278      49.819  21.323  73.504  1.00  0.00           H  
ATOM   2321  O   WAT   279      51.060  20.710  74.537  1.00  0.00           O  
ATOM   2322  H1  WAT   279      51.613  21.129  75.196  1.00  0.00           H  
ATOM   2323  H2  WAT   279      51.297  19.783  74.580  1.00  0.00           H  
ATOM   2324  O   WAT   280      46.284  23.947  66.902  1.00  0.00           O  
ATOM   2325  H1  WAT   280      47.146  24.273  67.161  1.00  0.00           H  
ATOM   2326  H2  WAT   280      46.470  23.160  66.389  1.00  0.00           H  
ATOM   2327  O   WAT   281      38.301  32.029  79.180  1.00  0.00           O  
ATOM   2328  H1  WAT   281      37.608  31.615  78.667  1.00  0.00           H  
ATOM   2329  H2  WAT   281      39.049  32.071  78.583  1.00  0.00           H  
ATOM   2330  O   WAT   282      54.438  22.820  74.045  1.00  0.00           O  
ATOM   2331  H1  WAT   282      53.858  23.478  73.663  1.00  0.00           H  
ATOM   2332  H2  WAT   282      54.171  21.998  73.634  1.00  0.00           H  
ATOM   2333  O   WAT   283      52.888  22.220  76.247  1.00  0.00           O  
ATOM   2334  H1  WAT   283      53.388  22.332  75.439  1.00  0.00           H  
ATOM   2335  H2  WAT   283      53.532  21.917  76.887  1.00  0.00           H  
ATOM   2336  O   WAT   284      40.215  31.961  77.056  1.00  0.00           O  
ATOM   2337  H1  WAT   284      40.192  32.060  76.104  1.00  0.00           H  
ATOM   2338  H2  WAT   284      40.525  32.808  77.378  1.00  0.00           H  
ATOM   2339  O   WAT   285      42.874  34.019  81.171  1.00  0.00           O  
ATOM   2340  H1  WAT   285      43.828  33.987  81.104  1.00  0.00           H  
ATOM   2341  H2  WAT   285      42.675  33.558  81.986  1.00  0.00           H  
ATOM   2342  O   WAT   286      53.220  24.980  73.101  1.00  0.00           O  
ATOM   2343  H1  WAT   286      52.333  25.265  72.883  1.00  0.00           H  
ATOM   2344  H2  WAT   286      53.636  24.819  72.254  1.00  0.00           H  
ATOM   2345  O   WAT   287      41.229  39.561  78.188  1.00  0.00           O  
ATOM   2346  H1  WAT   287      41.094  38.801  77.622  1.00  0.00           H  
ATOM   2347  H2  WAT   287      40.812  40.285  77.721  1.00  0.00           H  
ATOM   2348  O   WAT   288      52.365  34.744  67.196  1.00  0.00           O  
ATOM   2349  H1  WAT   288      53.068  34.949  67.811  1.00  0.00           H  
ATOM   2350  H2  WAT   288      51.641  35.312  67.461  1.00  0.00           H  
ATOM   2351  O   WAT   289      53.194  30.495  73.316  1.00  0.00           O  
ATOM   2352  H1  WAT   289      53.138  30.952  72.477  1.00  0.00           H  
ATOM   2353  H2  WAT   289      53.747  29.734  73.138  1.00  0.00           H  
ATOM   2354  O   WAT   290      57.005  26.284  74.141  1.00  0.00           O  
ATOM   2355  H1  WAT   290      56.748  25.884  74.972  1.00  0.00           H  
ATOM   2356  H2  WAT   290      56.380  26.999  74.016  1.00  0.00           H  
ATOM   2357  O   WAT   291      44.386  40.458  78.400  1.00  0.00           O  
ATOM   2358  H1  WAT   291      44.269  41.402  78.298  1.00  0.00           H  
ATOM   2359  H2  WAT   291      43.565  40.155  78.788  1.00  0.00           H  
ATOM   2360  O   WAT   292      54.273  35.183  69.245  1.00  0.00           O  
ATOM   2361  H1  WAT   292      55.108  34.751  69.063  1.00  0.00           H  
ATOM   2362  H2  WAT   292      54.112  35.011  70.173  1.00  0.00           H  
ATOM   2363  O   WAT   293      53.928  31.686  70.611  1.00  0.00           O  
ATOM   2364  H1  WAT   293      53.873  31.520  69.670  1.00  0.00           H  
ATOM   2365  H2  WAT   293      53.302  32.393  70.767  1.00  0.00           H  
ATOM   2366  O   WAT   294      47.237  21.187  70.190  1.00  0.00           O  
ATOM   2367  H1  WAT   294      47.225  22.131  70.346  1.00  0.00           H  
ATOM   2368  H2  WAT   294      48.130  21.004  69.896  1.00  0.00           H  
ATOM   2369  O   WAT   295      47.166  39.864  78.276  1.00  0.00           O  
ATOM   2370  H1  WAT   295      46.216  39.864  78.163  1.00  0.00           H  
ATOM   2371  H2  WAT   295      47.470  39.117  77.760  1.00  0.00           H  
ATOM   2372  O   WAT   296      51.053  17.781  74.444  1.00  0.00           O  
ATOM   2373  H1  WAT   296      50.286  17.227  74.590  1.00  0.00           H  
ATOM   2374  H2  WAT   296      51.464  17.853  75.306  1.00  0.00           H  
ATOM   2375  O   WAT   297      57.411  44.421  68.609  1.00  0.00           O  
ATOM   2376  H1  WAT   297      57.664  43.899  67.847  1.00  0.00           H  
ATOM   2377  H2  WAT   297      56.474  44.258  68.711  1.00  0.00           H  
ATOM   2378  O   WAT   298      57.131  46.324  70.811  1.00  0.00           O  
ATOM   2379  H1  WAT   298      57.015  45.648  71.479  1.00  0.00           H  
ATOM   2380  H2  WAT   298      57.241  45.837  69.994  1.00  0.00           H  
ATOM   2381  O   WAT   299      59.115  40.814  69.512  1.00  0.00           O  
ATOM   2382  H1  WAT   299      59.282  41.682  69.879  1.00  0.00           H  
ATOM   2383  H2  WAT   299      58.924  40.977  68.588  1.00  0.00           H  
ATOM   2384  O   WAT   300      59.094  43.270  70.497  1.00  0.00           O  
ATOM   2385  H1  WAT   300      58.974  43.715  71.335  1.00  0.00           H  
ATOM   2386  H2  WAT   300      58.399  43.618  69.938  1.00  0.00           H  
ATOM   2387  O   WAT   301      53.583  43.207  75.050  1.00  0.00           O  
ATOM   2388  H1  WAT   301      52.786  43.319  75.568  1.00  0.00           H  
ATOM   2389  H2  WAT   301      53.355  43.546  74.184  1.00  0.00           H  
ATOM   2390  O   WAT   302      62.442  44.912  69.903  1.00  0.00           O  
ATOM   2391  H1  WAT   302      61.927  45.683  70.142  1.00  0.00           H  
ATOM   2392  H2  WAT   302      62.170  44.239  70.527  1.00  0.00           H  
ATOM   2393  O   WAT   303      55.735  41.636  69.759  1.00  0.00           O  
ATOM   2394  H1  WAT   303      54.898  41.974  70.080  1.00  0.00           H  
ATOM   2395  H2  WAT   303      55.595  41.501  68.822  1.00  0.00           H  
ATOM   2396  O   WAT   304      57.710  36.480  74.467  1.00  0.00           O  
ATOM   2397  H1  WAT   304      57.056  36.165  73.843  1.00  0.00           H  
ATOM   2398  H2  WAT   304      57.668  35.858  75.193  1.00  0.00           H  
ATOM   2399  O   WAT   305      58.821  46.762  66.382  1.00  0.00           O  
ATOM   2400  H1  WAT   305      57.914  46.531  66.581  1.00  0.00           H  
ATOM   2401  H2  WAT   305      59.318  45.966  66.570  1.00  0.00           H  
ATOM   2402  O   WAT   306      50.569  44.584  74.886  1.00  0.00           O  
ATOM   2403  H1  WAT   306      50.371  43.991  74.161  1.00  0.00           H  
ATOM   2404  H2  WAT   306      50.013  44.279  75.604  1.00  0.00           H  
ATOM   2405  O   WAT   307      59.697  48.404  68.243  1.00  0.00           O  
ATOM   2406  H1  WAT   307      59.259  47.688  67.784  1.00  0.00           H  
ATOM   2407  H2  WAT   307      60.439  48.632  67.682  1.00  0.00           H  
ATOM   2408  O   WAT   308      53.063  44.110  72.570  1.00  0.00           O  
ATOM   2409  H1  WAT   308      52.133  44.049  72.787  1.00  0.00           H  
ATOM   2410  H2  WAT   308      53.159  43.588  71.774  1.00  0.00           H  
ATOM   2411  O   WAT   309      52.982  40.636  75.158  1.00  0.00           O  
ATOM   2412  H1  WAT   309      53.243  41.550  75.049  1.00  0.00           H  
ATOM   2413  H2  WAT   309      53.804  40.168  75.308  1.00  0.00           H  
ATOM   2414  O   WAT   310      63.819  47.263  67.837  1.00  0.00           O  
ATOM   2415  H1  WAT   310      63.201  46.537  67.740  1.00  0.00           H  
ATOM   2416  H2  WAT   310      63.350  48.024  67.493  1.00  0.00           H  
ATOM   2417  O   WAT   311      55.608  41.481  66.959  1.00  0.00           O  
ATOM   2418  H1  WAT   311      54.731  41.360  66.595  1.00  0.00           H  
ATOM   2419  H2  WAT   311      56.084  40.690  66.707  1.00  0.00           H  
ATOM   2420  O   WAT   312      50.336  43.075  72.400  1.00  0.00           O  
ATOM   2421  H1  WAT   312      50.632  42.166  72.347  1.00  0.00           H  
ATOM   2422  H2  WAT   312      49.435  43.054  72.078  1.00  0.00           H  
ATOM   2423  O   WAT   313      52.065  40.757  72.524  1.00  0.00           O  
ATOM   2424  H1  WAT   313      51.736  39.876  72.341  1.00  0.00           H  
ATOM   2425  H2  WAT   313      52.419  40.702  73.412  1.00  0.00           H  
ATOM   2426  O   WAT   314      55.179  41.044  72.892  1.00  0.00           O  
ATOM   2427  H1  WAT   314      55.519  41.573  72.169  1.00  0.00           H  
ATOM   2428  H2  WAT   314      55.626  41.382  73.667  1.00  0.00           H  
ATOM   2429  O   WAT   315      57.166  39.541  71.091  1.00  0.00           O  
ATOM   2430  H1  WAT   315      57.887  39.920  70.587  1.00  0.00           H  
ATOM   2431  H2  WAT   315      56.543  40.260  71.194  1.00  0.00           H  
ATOM   2432  O   WAT   316      61.309  40.246  72.027  1.00  0.00           O  
ATOM   2433  H1  WAT   316      61.526  41.128  71.726  1.00  0.00           H  
ATOM   2434  H2  WAT   316      60.829  39.855  71.297  1.00  0.00           H  
ATOM   2435  O   WAT   317      57.312  39.076  73.921  1.00  0.00           O  
ATOM   2436  H1  WAT   317      57.434  38.148  74.120  1.00  0.00           H  
ATOM   2437  H2  WAT   317      57.023  39.090  73.008  1.00  0.00           H  
ATOM   2438  O   WAT   318      54.041  46.688  73.018  1.00  0.00           O  
ATOM   2439  H1  WAT   318      53.795  45.784  73.216  1.00  0.00           H  
ATOM   2440  H2  WAT   318      54.210  46.690  72.076  1.00  0.00           H  
ATOM   2441  O   WAT   319      53.310  42.421  70.517  1.00  0.00           O  
ATOM   2442  H1  WAT   319      52.617  42.495  69.861  1.00  0.00           H  
ATOM   2443  H2  WAT   319      53.065  41.657  71.039  1.00  0.00           H  
ATOM   2444  O   WAT   320      60.170  44.493  66.825  1.00  0.00           O  
ATOM   2445  H1  WAT   320      61.116  44.363  66.894  1.00  0.00           H  
ATOM   2446  H2  WAT   320      59.791  43.754  67.302  1.00  0.00           H  
ATOM   2447  O   WAT   321      58.354  42.418  66.760  1.00  0.00           O  
ATOM   2448  H1  WAT   321      57.447  42.121  66.837  1.00  0.00           H  
ATOM   2449  H2  WAT   321      58.632  42.121  65.894  1.00  0.00           H  
ATOM   2450  O   WAT   322      59.970  36.961  72.915  1.00  0.00           O  
ATOM   2451  H1  WAT   322      59.160  36.616  73.290  1.00  0.00           H  
ATOM   2452  H2  WAT   322      60.659  36.652  73.504  1.00  0.00           H  
ATOM   2453  O   WAT   323      61.899  36.039  74.537  1.00  0.00           O  
ATOM   2454  H1  WAT   323      62.452  36.459  75.196  1.00  0.00           H  
ATOM   2455  H2  WAT   323      62.136  35.113  74.580  1.00  0.00           H  
ATOM   2456  O   WAT   324      57.124  39.276  66.902  1.00  0.00           O  
ATOM   2457  H1  WAT   324      57.986  39.602  67.161  1.00  0.00           H  
ATOM   2458  H2  WAT   324      57.309  38.489  66.389  1.00  0.00           H  
ATOM   2459  O   WAT   325      58.077  36.516  70.190  1.00  0.00           O  
ATOM   2460  H1  WAT   325      58.065  37.460  70.346  1.00  0.00           H  
ATOM   2461  H2  WAT   325      58.969  36.333  69.896  1.00  0.00           H  
ATOM   2462  O   WAT   326      61.892  33.110  74.444  1.00  0.00           O  
ATOM   2463  H1  WAT   326      61.125  32.556  74.590  1.00  0.00           H  
ATOM   2464  H2  WAT   326      62.303  33.182  75.306  1.00  0.00           H  
ATOM   2465  O   WAT   327      35.176   2.388  60.870  1.00  0.00           O  
ATOM   2466  H1  WAT   327      35.098   3.339  60.949  1.00  0.00           H  
ATOM   2467  H2  WAT   327      34.572   2.043  61.528  1.00  0.00           H  
ATOM   2468  O   WAT   328      37.449  -2.254  59.591  1.00  0.00           O  
ATOM   2469  H1  WAT   328      37.314  -1.409  60.019  1.00  0.00           H  
ATOM   2470  H2  WAT   328      37.990  -2.052  58.827  1.00  0.00           H  
ATOM   2471  O   WAT   329      40.049   1.820  56.026  1.00  0.00           O  
ATOM   2472  H1  WAT   329      39.375   2.123  56.635  1.00  0.00           H  
ATOM   2473  H2  WAT   329      40.436   2.623  55.677  1.00  0.00           H  
ATOM   2474  O   WAT   330      38.248   1.988  58.241  1.00  0.00           O  
ATOM   2475  H1  WAT   330      38.423   1.516  59.056  1.00  0.00           H  
ATOM   2476  H2  WAT   330      37.561   2.614  58.469  1.00  0.00           H  
ATOM   2477  O   WAT   331      37.116   0.182  60.930  1.00  0.00           O  
ATOM   2478  H1  WAT   331      36.333   0.724  61.023  1.00  0.00           H  
ATOM   2479  H2  WAT   331      37.815   0.699  61.329  1.00  0.00           H  
ATOM   2480  O   WAT   332      39.599   1.183  62.324  1.00  0.00           O  
ATOM   2481  H1  WAT   332      39.781   0.365  62.786  1.00  0.00           H  
ATOM   2482  H2  WAT   332      40.422   1.400  61.886  1.00  0.00           H  
ATOM   2483  O   WAT   333      39.933   0.110  59.585  1.00  0.00           O  
ATOM   2484  H1  WAT   333      40.462  -0.401  58.972  1.00  0.00           H  
ATOM   2485  H2  WAT   333      40.196  -0.206  60.450  1.00  0.00           H  
ATOM   2486  O   WAT   334      38.106  -0.496  56.208  1.00  0.00           O  
ATOM   2487  H1  WAT   334      37.534   0.123  55.755  1.00  0.00           H  
ATOM   2488  H2  WAT   334      38.680   0.054  56.742  1.00  0.00           H  
ATOM   2489  O   WAT   335      41.326  -0.212  57.339  1.00  0.00           O  
ATOM   2490  H1  WAT   335      42.259  -0.277  57.542  1.00  0.00           H  
ATOM   2491  H2  WAT   335      41.238   0.624  56.880  1.00  0.00           H  
ATOM   2492  O   WAT   336      52.062   7.377  66.066  1.00  0.00           O  
ATOM   2493  H1  WAT   336      52.700   7.257  65.362  1.00  0.00           H  
ATOM   2494  H2  WAT   336      51.944   8.325  66.124  1.00  0.00           H  
ATOM   2495  O   WAT   337      48.871   7.329  66.002  1.00  0.00           O  
ATOM   2496  H1  WAT   337      48.533   7.213  65.114  1.00  0.00           H  
ATOM   2497  H2  WAT   337      49.740   6.929  65.982  1.00  0.00           H  
ATOM   2498  O   WAT   338      44.730   9.183  61.991  1.00  0.00           O  
ATOM   2499  H1  WAT   338      44.166   9.092  61.223  1.00  0.00           H  
ATOM   2500  H2  WAT   338      44.615   8.363  62.472  1.00  0.00           H  
ATOM   2501  O   WAT   339      42.276  10.678  64.830  1.00  0.00           O  
ATOM   2502  H1  WAT   339      43.068  10.337  64.414  1.00  0.00           H  
ATOM   2503  H2  WAT   339      42.516  10.788  65.750  1.00  0.00           H  
ATOM   2504  O   WAT   340      50.310  12.850  57.303  1.00  0.00           O  
ATOM   2505  H1  WAT   340      49.659  13.435  56.916  1.00  0.00           H  
ATOM   2506  H2  WAT   340      51.104  13.381  57.362  1.00  0.00           H  
ATOM   2507  O   WAT   341      44.235   9.939  57.702  1.00  0.00           O  
ATOM   2508  H1  WAT   341      45.009   9.392  57.563  1.00  0.00           H  
ATOM   2509  H2  WAT   341      44.588  10.803  57.913  1.00  0.00           H  
ATOM   2510  O   WAT   342      46.074  11.267  70.908  1.00  0.00           O  
ATOM   2511  H1  WAT   342      45.783  12.171  70.793  1.00  0.00           H  
ATOM   2512  H2  WAT   342      46.710  11.308  71.623  1.00  0.00           H  
ATOM   2513  O   WAT   343      47.000   8.644  67.498  1.00  0.00           O  
ATOM   2514  H1  WAT   343      47.596   8.420  66.784  1.00  0.00           H  
ATOM   2515  H2  WAT   343      47.057   7.903  68.101  1.00  0.00           H  
ATOM   2516  O   WAT   344      46.572   6.098  55.333  1.00  0.00           O  
ATOM   2517  H1  WAT   344      46.825   5.576  54.572  1.00  0.00           H  
ATOM   2518  H2  WAT   344      45.635   5.935  55.436  1.00  0.00           H  
ATOM   2519  O   WAT   345      51.616   5.102  63.141  1.00  0.00           O  
ATOM   2520  H1  WAT   345      52.403   4.684  62.790  1.00  0.00           H  
ATOM   2521  H2  WAT   345      51.880   6.006  63.309  1.00  0.00           H  
ATOM   2522  O   WAT   346      51.787  10.539  57.840  1.00  0.00           O  
ATOM   2523  H1  WAT   346      51.152  10.613  58.552  1.00  0.00           H  
ATOM   2524  H2  WAT   346      51.457  11.128  57.162  1.00  0.00           H  
ATOM   2525  O   WAT   347      46.292   8.001  57.536  1.00  0.00           O  
ATOM   2526  H1  WAT   347      46.175   7.326  58.204  1.00  0.00           H  
ATOM   2527  H2  WAT   347      46.402   7.514  56.719  1.00  0.00           H  
ATOM   2528  O   WAT   348      48.635   7.462  61.240  1.00  0.00           O  
ATOM   2529  H1  WAT   348      48.271   6.935  61.952  1.00  0.00           H  
ATOM   2530  H2  WAT   348      49.492   7.072  61.067  1.00  0.00           H  
ATOM   2531  O   WAT   349      48.275   2.491  56.237  1.00  0.00           O  
ATOM   2532  H1  WAT   349      48.443   3.359  56.604  1.00  0.00           H  
ATOM   2533  H2  WAT   349      48.085   2.654  55.313  1.00  0.00           H  
ATOM   2534  O   WAT   350      51.033  10.953  67.903  1.00  0.00           O  
ATOM   2535  H1  WAT   350      50.733  11.855  67.795  1.00  0.00           H  
ATOM   2536  H2  WAT   350      50.688  10.686  68.755  1.00  0.00           H  
ATOM   2537  O   WAT   351      44.484   7.404  63.937  1.00  0.00           O  
ATOM   2538  H1  WAT   351      43.559   7.272  64.145  1.00  0.00           H  
ATOM   2539  H2  WAT   351      44.733   8.184  64.434  1.00  0.00           H  
ATOM   2540  O   WAT   352      48.254   4.947  57.221  1.00  0.00           O  
ATOM   2541  H1  WAT   352      48.134   5.393  58.060  1.00  0.00           H  
ATOM   2542  H2  WAT   352      47.560   5.295  56.663  1.00  0.00           H  
ATOM   2543  O   WAT   353      41.845   7.047  64.771  1.00  0.00           O  
ATOM   2544  H1  WAT   353      41.974   7.301  65.685  1.00  0.00           H  
ATOM   2545  H2  WAT   353      41.165   7.640  64.452  1.00  0.00           H  
ATOM   2546  O   WAT   354      46.015  17.717  60.870  1.00  0.00           O  
ATOM   2547  H1  WAT   354      45.937  18.668  60.949  1.00  0.00           H  
ATOM   2548  H2  WAT   354      45.411  17.372  61.528  1.00  0.00           H  
ATOM   2549  O   WAT   355      53.953   5.419  58.049  1.00  0.00           O  
ATOM   2550  H1  WAT   355      54.865   5.652  57.874  1.00  0.00           H  
ATOM   2551  H2  WAT   355      53.444   6.003  57.487  1.00  0.00           H  
ATOM   2552  O   WAT   356      52.237   9.841  71.685  1.00  0.00           O  
ATOM   2553  H1  WAT   356      52.645   9.400  70.941  1.00  0.00           H  
ATOM   2554  H2  WAT   356      51.515   9.267  71.939  1.00  0.00           H  
ATOM   2555  O   WAT   357      52.560  10.402  65.441  1.00  0.00           O  
ATOM   2556  H1  WAT   357      51.931  10.566  64.738  1.00  0.00           H  
ATOM   2557  H2  WAT   357      52.172  10.816  66.212  1.00  0.00           H  
ATOM   2558  O   WAT   358      56.439  11.337  62.795  1.00  0.00           O  
ATOM   2559  H1  WAT   358      55.754  11.717  62.245  1.00  0.00           H  
ATOM   2560  H2  WAT   358      56.523  11.947  63.528  1.00  0.00           H  
ATOM   2561  O   WAT   359      53.694   8.983  69.395  1.00  0.00           O  
ATOM   2562  H1  WAT   359      53.905   9.626  68.718  1.00  0.00           H  
ATOM   2563  H2  WAT   359      53.647   8.149  68.927  1.00  0.00           H  
ATOM   2564  O   WAT   360      48.113  10.139  62.706  1.00  0.00           O  
ATOM   2565  H1  WAT   360      48.576  10.418  61.916  1.00  0.00           H  
ATOM   2566  H2  WAT   360      47.848   9.237  62.523  1.00  0.00           H  
ATOM   2567  O   WAT   361      45.005   9.686  65.644  1.00  0.00           O  
ATOM   2568  H1  WAT   361      45.575  10.115  65.005  1.00  0.00           H  
ATOM   2569  H2  WAT   361      45.596   9.404  66.342  1.00  0.00           H  
ATOM   2570  O   WAT   362      47.049   6.261  59.515  1.00  0.00           O  
ATOM   2571  H1  WAT   362      47.752   6.713  59.982  1.00  0.00           H  
ATOM   2572  H2  WAT   362      46.718   5.620  60.143  1.00  0.00           H  
ATOM   2573  O   WAT   363      40.792   4.520  64.816  1.00  0.00           O  
ATOM   2574  H1  WAT   363      40.002   4.775  64.340  1.00  0.00           H  
ATOM   2575  H2  WAT   363      41.283   5.334  64.922  1.00  0.00           H  
ATOM   2576  O   WAT   364      54.808  11.860  67.567  1.00  0.00           O  
ATOM   2577  H1  WAT   364      55.630  11.458  67.285  1.00  0.00           H  
ATOM   2578  H2  WAT   364      54.805  11.757  68.518  1.00  0.00           H  
ATOM   2579  O   WAT   365      42.743   4.884  61.775  1.00  0.00           O  
ATOM   2580  H1  WAT   365      41.947   4.996  62.293  1.00  0.00           H  
ATOM   2581  H2  WAT   365      42.516   5.223  60.909  1.00  0.00           H  
ATOM   2582  O   WAT   366      48.574  11.409  69.723  1.00  0.00           O  
ATOM   2583  H1  WAT   366      48.638  11.871  70.559  1.00  0.00           H  
ATOM   2584  H2  WAT   366      47.865  10.778  69.851  1.00  0.00           H  
ATOM   2585  O   WAT   367      48.289  13.075  59.591  1.00  0.00           O  
ATOM   2586  H1  WAT   367      48.153  13.921  60.019  1.00  0.00           H  
ATOM   2587  H2  WAT   367      48.830  13.277  58.827  1.00  0.00           H  
ATOM   2588  O   WAT   368      41.742  10.593  60.164  1.00  0.00           O  
ATOM   2589  H1  WAT   368      42.254  11.387  60.314  1.00  0.00           H  
ATOM   2590  H2  WAT   368      42.394   9.896  60.097  1.00  0.00           H  
ATOM   2591  O   WAT   369      43.551  13.709  62.246  1.00  0.00           O  
ATOM   2592  H1  WAT   369      43.728  14.631  62.058  1.00  0.00           H  
ATOM   2593  H2  WAT   369      44.347  13.395  62.675  1.00  0.00           H  
ATOM   2594  O   WAT   370      49.916  13.698  73.721  1.00  0.00           O  
ATOM   2595  H1  WAT   370      49.472  12.911  73.403  1.00  0.00           H  
ATOM   2596  H2  WAT   370      50.577  13.886  73.055  1.00  0.00           H  
ATOM   2597  O   WAT   371      44.674  15.227  68.247  1.00  0.00           O  
ATOM   2598  H1  WAT   371      45.225  15.099  67.475  1.00  0.00           H  
ATOM   2599  H2  WAT   371      43.836  15.527  67.896  1.00  0.00           H  
ATOM   2600  O   WAT   372      52.014  13.978  71.749  1.00  0.00           O  
ATOM   2601  H1  WAT   372      51.996  14.799  71.257  1.00  0.00           H  
ATOM   2602  H2  WAT   372      52.936  13.853  71.974  1.00  0.00           H  
ATOM   2603  O   WAT   373      39.707   8.922  60.940  1.00  0.00           O  
ATOM   2604  H1  WAT   373      40.544   9.331  60.723  1.00  0.00           H  
ATOM   2605  H2  WAT   373      39.884   7.982  60.910  1.00  0.00           H  
ATOM   2606  O   WAT   374      51.603   6.589  56.628  1.00  0.00           O  
ATOM   2607  H1  WAT   374      51.088   7.360  56.867  1.00  0.00           H  
ATOM   2608  H2  WAT   374      51.331   5.916  57.251  1.00  0.00           H  
ATOM   2609  O   WAT   375      56.577   9.343  58.563  1.00  0.00           O  
ATOM   2610  H1  WAT   375      55.799   9.004  58.119  1.00  0.00           H  
ATOM   2611  H2  WAT   375      57.256   9.348  57.889  1.00  0.00           H  
ATOM   2612  O   WAT   376      51.392   4.462  58.454  1.00  0.00           O  
ATOM   2613  H1  WAT   376      51.087   4.777  59.305  1.00  0.00           H  
ATOM   2614  H2  WAT   376      52.345   4.540  58.497  1.00  0.00           H  
ATOM   2615  O   WAT   377      49.836  10.621  60.103  1.00  0.00           O  
ATOM   2616  H1  WAT   377      49.309   9.886  59.791  1.00  0.00           H  
ATOM   2617  H2  WAT   377      49.335  11.398  59.857  1.00  0.00           H  
ATOM   2618  O   WAT   378      54.816   8.816  65.220  1.00  0.00           O  
ATOM   2619  H1  WAT   378      54.158   9.506  65.308  1.00  0.00           H  
ATOM   2620  H2  WAT   378      55.620   9.206  65.563  1.00  0.00           H  
ATOM   2621  O   WAT   379      44.568   1.283  62.464  1.00  0.00           O  
ATOM   2622  H1  WAT   379      45.143   1.061  61.731  1.00  0.00           H  
ATOM   2623  H2  WAT   379      45.155   1.352  63.217  1.00  0.00           H  
ATOM   2624  O   WAT   380      53.626   7.170  63.270  1.00  0.00           O  
ATOM   2625  H1  WAT   380      54.139   7.803  63.773  1.00  0.00           H  
ATOM   2626  H2  WAT   380      54.276   6.570  62.905  1.00  0.00           H  
ATOM   2627  O   WAT   381      44.895   3.313  56.483  1.00  0.00           O  
ATOM   2628  H1  WAT   381      44.059   3.651  56.804  1.00  0.00           H  
ATOM   2629  H2  WAT   381      44.756   3.178  55.546  1.00  0.00           H  
ATOM   2630  O   WAT   382      47.982   8.439  53.107  1.00  0.00           O  
ATOM   2631  H1  WAT   382      47.074   8.208  53.306  1.00  0.00           H  
ATOM   2632  H2  WAT   382      48.479   7.643  53.294  1.00  0.00           H  
ATOM   2633  O   WAT   383      50.888  17.149  56.026  1.00  0.00           O  
ATOM   2634  H1  WAT   383      50.215  17.452  56.635  1.00  0.00           H  
ATOM   2635  H2  WAT   383      51.275  17.952  55.677  1.00  0.00           H  
ATOM   2636  O   WAT   384      50.104   4.645  65.516  1.00  0.00           O  
ATOM   2637  H1  WAT   384      49.187   4.867  65.358  1.00  0.00           H  
ATOM   2638  H2  WAT   384      50.520   4.720  64.657  1.00  0.00           H  
ATOM   2639  O   WAT   385      50.888   6.044  60.646  1.00  0.00           O  
ATOM   2640  H1  WAT   385      51.635   6.557  60.337  1.00  0.00           H  
ATOM   2641  H2  WAT   385      51.157   5.723  61.507  1.00  0.00           H  
ATOM   2642  O   WAT   386      49.160   8.540  57.629  1.00  0.00           O  
ATOM   2643  H1  WAT   386      48.252   8.256  57.726  1.00  0.00           H  
ATOM   2644  H2  WAT   386      49.190   8.960  56.769  1.00  0.00           H  
ATOM   2645  O   WAT   387      54.392  12.151  61.398  1.00  0.00           O  
ATOM   2646  H1  WAT   387      53.939  11.310  61.455  1.00  0.00           H  
ATOM   2647  H2  WAT   387      53.762  12.787  61.736  1.00  0.00           H  
ATOM   2648  O   WAT   388      52.836  13.989  62.333  1.00  0.00           O  
ATOM   2649  H1  WAT   388      53.128  14.549  61.614  1.00  0.00           H  
ATOM   2650  H2  WAT   388      53.346  14.281  63.089  1.00  0.00           H  
ATOM   2651  O   WAT   389      39.729   6.261  61.611  1.00  0.00           O  
ATOM   2652  H1  WAT   389      39.532   5.668  60.886  1.00  0.00           H  
ATOM   2653  H2  WAT   389      39.174   5.956  62.328  1.00  0.00           H  
ATOM   2654  O   WAT   390      47.709   6.153  63.730  1.00  0.00           O  
ATOM   2655  H1  WAT   390      47.764   5.201  63.654  1.00  0.00           H  
ATOM   2656  H2  WAT   390      46.898   6.309  64.214  1.00  0.00           H  
ATOM   2657  O   WAT   391      48.858  10.081  54.968  1.00  0.00           O  
ATOM   2658  H1  WAT   391      48.420   9.365  54.508  1.00  0.00           H  
ATOM   2659  H2  WAT   391      49.599  10.309  54.406  1.00  0.00           H  
ATOM   2660  O   WAT   392      45.648   4.771  61.489  1.00  0.00           O  
ATOM   2661  H1  WAT   392      44.835   5.070  61.896  1.00  0.00           H  
ATOM   2662  H2  WAT   392      46.144   4.376  62.207  1.00  0.00           H  
ATOM   2663  O   WAT   393      47.799  14.767  63.423  1.00  0.00           O  
ATOM   2664  H1  WAT   393      47.757  14.993  62.493  1.00  0.00           H  
ATOM   2665  H2  WAT   393      48.715  14.533  63.571  1.00  0.00           H  
ATOM   2666  O   WAT   394      56.975   8.357  61.026  1.00  0.00           O  
ATOM   2667  H1  WAT   394      56.837   8.547  60.098  1.00  0.00           H  
ATOM   2668  H2  WAT   394      56.619   9.119  61.482  1.00  0.00           H  
ATOM   2669  O   WAT   395      57.002  10.425  66.037  1.00  0.00           O  
ATOM   2670  H1  WAT   395      57.436  10.332  66.885  1.00  0.00           H  
ATOM   2671  H2  WAT   395      57.715  10.400  65.399  1.00  0.00           H  
ATOM   2672  O   WAT   396      45.916  11.643  63.219  1.00  0.00           O  
ATOM   2673  H1  WAT   396      46.710  11.148  63.017  1.00  0.00           H  
ATOM   2674  H2  WAT   396      45.205  11.115  62.856  1.00  0.00           H  
ATOM   2675  O   WAT   397      50.735  14.025  67.570  1.00  0.00           O  
ATOM   2676  H1  WAT   397      50.789  14.594  68.338  1.00  0.00           H  
ATOM   2677  H2  WAT   397      49.867  14.195  67.205  1.00  0.00           H  
ATOM   2678  O   WAT   398      42.224   5.787  59.295  1.00  0.00           O  
ATOM   2679  H1  WAT   398      41.294   5.726  59.512  1.00  0.00           H  
ATOM   2680  H2  WAT   398      42.320   5.265  58.498  1.00  0.00           H  
ATOM   2681  O   WAT   399      42.142   2.313  61.883  1.00  0.00           O  
ATOM   2682  H1  WAT   399      42.403   3.227  61.773  1.00  0.00           H  
ATOM   2683  H2  WAT   399      42.964   1.845  62.032  1.00  0.00           H  
ATOM   2684  O   WAT   400      49.694   8.191  69.129  1.00  0.00           O  
ATOM   2685  H1  WAT   400      50.623   8.342  68.956  1.00  0.00           H  
ATOM   2686  H2  WAT   400      49.273   8.279  68.274  1.00  0.00           H  
ATOM   2687  O   WAT   401      48.493  12.216  66.899  1.00  0.00           O  
ATOM   2688  H1  WAT   401      48.354  11.848  67.771  1.00  0.00           H  
ATOM   2689  H2  WAT   401      47.704  12.731  66.727  1.00  0.00           H  
ATOM   2690  O   WAT   402      49.088  17.317  58.241  1.00  0.00           O  
ATOM   2691  H1  WAT   402      49.263  16.846  59.056  1.00  0.00           H  
ATOM   2692  H2  WAT   402      48.401  17.943  58.469  1.00  0.00           H  
ATOM   2693  O   WAT   403      50.043  11.594  64.287  1.00  0.00           O  
ATOM   2694  H1  WAT   403      49.708  11.554  65.183  1.00  0.00           H  
ATOM   2695  H2  WAT   403      49.544  10.928  63.814  1.00  0.00           H  
ATOM   2696  O   WAT   404      52.979   8.940  54.561  1.00  0.00           O  
ATOM   2697  H1  WAT   404      52.362   8.214  54.464  1.00  0.00           H  
ATOM   2698  H2  WAT   404      52.511   9.701  54.218  1.00  0.00           H  
ATOM   2699  O   WAT   405      54.635  13.650  72.222  1.00  0.00           O  
ATOM   2700  H1  WAT   405      54.576  12.965  71.555  1.00  0.00           H  
ATOM   2701  H2  WAT   405      55.037  14.391  71.770  1.00  0.00           H  
ATOM   2702  O   WAT   406      43.654  20.466  65.015  1.00  0.00           O  
ATOM   2703  H1  WAT   406      43.893  21.098  65.693  1.00  0.00           H  
ATOM   2704  H2  WAT   406      42.811  20.115  65.302  1.00  0.00           H  
ATOM   2705  O   WAT   407      44.769   3.158  53.683  1.00  0.00           O  
ATOM   2706  H1  WAT   407      43.892   3.037  53.319  1.00  0.00           H  
ATOM   2707  H2  WAT   407      45.245   2.367  53.431  1.00  0.00           H  
ATOM   2708  O   WAT   408      36.289   7.946  63.777  1.00  0.00           O  
ATOM   2709  H1  WAT   408      36.976   7.632  63.190  1.00  0.00           H  
ATOM   2710  H2  WAT   408      36.134   8.850  63.504  1.00  0.00           H  
ATOM   2711  O   WAT   409      48.166  16.274  67.419  1.00  0.00           O  
ATOM   2712  H1  WAT   409      48.093  17.079  67.931  1.00  0.00           H  
ATOM   2713  H2  WAT   409      47.724  16.473  66.594  1.00  0.00           H  
ATOM   2714  O   WAT   410      47.955  15.511  60.930  1.00  0.00           O  
ATOM   2715  H1  WAT   410      47.172  16.053  61.023  1.00  0.00           H  
ATOM   2716  H2  WAT   410      48.655  16.028  61.329  1.00  0.00           H  
ATOM   2717  O   WAT   411      50.626  16.172  69.575  1.00  0.00           O  
ATOM   2718  H1  WAT   411      51.339  16.807  69.503  1.00  0.00           H  
ATOM   2719  H2  WAT   411      50.135  16.269  68.759  1.00  0.00           H  
ATOM   2720  O   WAT   412      52.348  10.077  61.147  1.00  0.00           O  
ATOM   2721  H1  WAT   412      51.414  10.198  60.977  1.00  0.00           H  
ATOM   2722  H2  WAT   412      52.526   9.175  60.883  1.00  0.00           H  
ATOM   2723  O   WAT   413      47.849   3.462  63.300  1.00  0.00           O  
ATOM   2724  H1  WAT   413      47.478   2.909  63.988  1.00  0.00           H  
ATOM   2725  H2  WAT   413      48.345   2.858  62.748  1.00  0.00           H  
ATOM   2726  O   WAT   414      55.735   5.919  61.682  1.00  0.00           O  
ATOM   2727  H1  WAT   414      56.201   6.752  61.608  1.00  0.00           H  
ATOM   2728  H2  WAT   414      56.186   5.454  62.386  1.00  0.00           H  
ATOM   2729  O   WAT   415      45.678  13.922  70.396  1.00  0.00           O  
ATOM   2730  H1  WAT   415      46.378  14.555  70.549  1.00  0.00           H  
ATOM   2731  H2  WAT   415      45.207  14.263  69.635  1.00  0.00           H  
ATOM   2732  O   WAT   416      53.803  12.264  58.680  1.00  0.00           O  
ATOM   2733  H1  WAT   416      54.079  12.149  59.590  1.00  0.00           H  
ATOM   2734  H2  WAT   416      52.933  11.865  58.642  1.00  0.00           H  
ATOM   2735  O   WAT   417      53.478   6.476  68.221  1.00  0.00           O  
ATOM   2736  H1  WAT   417      52.825   6.724  67.566  1.00  0.00           H  
ATOM   2737  H2  WAT   417      53.856   5.663  67.887  1.00  0.00           H  
ATOM   2738  O   WAT   418      50.438  16.512  62.324  1.00  0.00           O  
ATOM   2739  H1  WAT   418      50.621  15.694  62.786  1.00  0.00           H  
ATOM   2740  H2  WAT   418      51.262  16.729  61.886  1.00  0.00           H  
ATOM   2741  O   WAT   419      50.773  15.439  59.585  1.00  0.00           O  
ATOM   2742  H1  WAT   419      51.301  14.928  58.972  1.00  0.00           H  
ATOM   2743  H2  WAT   419      51.035  15.123  60.450  1.00  0.00           H  
ATOM   2744  O   WAT   420      41.274  13.455  67.329  1.00  0.00           O  
ATOM   2745  H1  WAT   420      41.860  12.710  67.462  1.00  0.00           H  
ATOM   2746  H2  WAT   420      41.077  13.766  68.212  1.00  0.00           H  
ATOM   2747  O   WAT   421      44.128  16.491  62.345  1.00  0.00           O  
ATOM   2748  H1  WAT   421      43.459  16.975  61.861  1.00  0.00           H  
ATOM   2749  H2  WAT   421      43.989  16.737  63.259  1.00  0.00           H  
ATOM   2750  O   WAT   422      48.269  18.525  68.943  1.00  0.00           O  
ATOM   2751  H1  WAT   422      48.821  18.688  69.708  1.00  0.00           H  
ATOM   2752  H2  WAT   422      48.609  19.115  68.271  1.00  0.00           H  
ATOM   2753  O   WAT   423      39.497   4.752  59.125  1.00  0.00           O  
ATOM   2754  H1  WAT   423      39.792   3.843  59.071  1.00  0.00           H  
ATOM   2755  H2  WAT   423      38.596   4.731  58.803  1.00  0.00           H  
ATOM   2756  O   WAT   424      51.406  16.473  65.930  1.00  0.00           O  
ATOM   2757  H1  WAT   424      51.281  15.672  65.421  1.00  0.00           H  
ATOM   2758  H2  WAT   424      52.063  16.968  65.441  1.00  0.00           H  
ATOM   2759  O   WAT   425      43.026   2.828  65.107  1.00  0.00           O  
ATOM   2760  H1  WAT   425      42.305   3.442  64.968  1.00  0.00           H  
ATOM   2761  H2  WAT   425      43.816   3.364  65.029  1.00  0.00           H  
ATOM   2762  O   WAT   426      53.469  14.274  67.558  1.00  0.00           O  
ATOM   2763  H1  WAT   426      52.522  14.155  67.485  1.00  0.00           H  
ATOM   2764  H2  WAT   426      53.817  13.386  67.640  1.00  0.00           H  
ATOM   2765  O   WAT   427      41.226   2.434  59.248  1.00  0.00           O  
ATOM   2766  H1  WAT   427      40.897   1.553  59.066  1.00  0.00           H  
ATOM   2767  H2  WAT   427      41.580   2.379  60.136  1.00  0.00           H  
ATOM   2768  O   WAT   428      50.474  14.069  63.758  1.00  0.00           O  
ATOM   2769  H1  WAT   428      50.326  13.141  63.939  1.00  0.00           H  
ATOM   2770  H2  WAT   428      51.299  14.091  63.274  1.00  0.00           H  
ATOM   2771  O   WAT   429      44.340   2.721  59.616  1.00  0.00           O  
ATOM   2772  H1  WAT   429      44.680   3.250  58.894  1.00  0.00           H  
ATOM   2773  H2  WAT   429      44.787   3.059  60.392  1.00  0.00           H  
ATOM   2774  O   WAT   430      54.077  14.892  64.844  1.00  0.00           O  
ATOM   2775  H1  WAT   430      55.002  14.686  64.707  1.00  0.00           H  
ATOM   2776  H2  WAT   430      53.909  14.644  65.753  1.00  0.00           H  
ATOM   2777  O   WAT   431      46.327   1.219  57.815  1.00  0.00           O  
ATOM   2778  H1  WAT   431      47.048   1.597  57.312  1.00  0.00           H  
ATOM   2779  H2  WAT   431      45.703   1.937  57.919  1.00  0.00           H  
ATOM   2780  O   WAT   432      45.210   4.882  65.328  1.00  0.00           O  
ATOM   2781  H1  WAT   432      45.064   5.196  66.221  1.00  0.00           H  
ATOM   2782  H2  WAT   432      44.732   5.500  64.775  1.00  0.00           H  
ATOM   2783  O   WAT   433      53.867  15.411  60.201  1.00  0.00           O  
ATOM   2784  H1  WAT   433      54.040  14.845  59.448  1.00  0.00           H  
ATOM   2785  H2  WAT   433      54.360  16.211  60.019  1.00  0.00           H  
ATOM   2786  O   WAT   434      59.721   8.174  61.820  1.00  0.00           O  
ATOM   2787  H1  WAT   434      60.164   7.425  61.422  1.00  0.00           H  
ATOM   2788  H2  WAT   434      58.843   8.165  61.437  1.00  0.00           H  
ATOM   2789  O   WAT   435      54.854  14.727  57.300  1.00  0.00           O  
ATOM   2790  H1  WAT   435      55.549  15.348  57.519  1.00  0.00           H  
ATOM   2791  H2  WAT   435      55.196  13.877  57.576  1.00  0.00           H  
ATOM   2792  O   WAT   436      56.753  12.177  58.829  1.00  0.00           O  
ATOM   2793  H1  WAT   436      57.278  12.516  58.104  1.00  0.00           H  
ATOM   2794  H2  WAT   436      56.666  11.242  58.645  1.00  0.00           H  
ATOM   2795  O   WAT   437      48.415  16.091  70.958  1.00  0.00           O  
ATOM   2796  H1  WAT   437      48.724  15.846  71.830  1.00  0.00           H  
ATOM   2797  H2  WAT   437      49.213  16.295  70.470  1.00  0.00           H  
ATOM   2798  O   WAT   438      48.437  18.245  63.189  1.00  0.00           O  
ATOM   2799  H1  WAT   438      47.998  17.752  63.882  1.00  0.00           H  
ATOM   2800  H2  WAT   438      49.188  17.702  62.948  1.00  0.00           H  
ATOM   2801  O   WAT   439      40.917  14.436  63.191  1.00  0.00           O  
ATOM   2802  H1  WAT   439      41.742  14.136  62.811  1.00  0.00           H  
ATOM   2803  H2  WAT   439      40.566  13.666  63.640  1.00  0.00           H  
ATOM   2804  O   WAT   440      45.885  13.788  65.261  1.00  0.00           O  
ATOM   2805  H1  WAT   440      45.263  13.125  64.961  1.00  0.00           H  
ATOM   2806  H2  WAT   440      46.555  13.814  64.578  1.00  0.00           H  
ATOM   2807  O   WAT   441      39.117  12.354  64.150  1.00  0.00           O  
ATOM   2808  H1  WAT   441      38.281  11.927  63.968  1.00  0.00           H  
ATOM   2809  H2  WAT   441      39.090  12.548  65.087  1.00  0.00           H  
ATOM   2810  O   WAT   442      45.446  12.339  58.737  1.00  0.00           O  
ATOM   2811  H1  WAT   442      45.595  13.022  58.083  1.00  0.00           H  
ATOM   2812  H2  WAT   442      46.253  12.319  59.252  1.00  0.00           H  
ATOM   2813  O   WAT   443      59.264   9.645  64.212  1.00  0.00           O  
ATOM   2814  H1  WAT   443      60.099  10.084  64.376  1.00  0.00           H  
ATOM   2815  H2  WAT   443      59.400   9.169  63.393  1.00  0.00           H  
ATOM   2816  O   WAT   444      43.201   8.365  59.743  1.00  0.00           O  
ATOM   2817  H1  WAT   444      42.956   7.461  59.941  1.00  0.00           H  
ATOM   2818  H2  WAT   444      43.371   8.367  58.801  1.00  0.00           H  
ATOM   2819  O   WAT   445      42.471   4.098  57.241  1.00  0.00           O  
ATOM   2820  H1  WAT   445      41.778   4.172  56.585  1.00  0.00           H  
ATOM   2821  H2  WAT   445      42.226   3.334  57.764  1.00  0.00           H  
ATOM   2822  O   WAT   446      48.946  14.834  56.208  1.00  0.00           O  
ATOM   2823  H1  WAT   446      48.373  15.453  55.755  1.00  0.00           H  
ATOM   2824  H2  WAT   446      49.519  15.383  56.742  1.00  0.00           H  
ATOM   2825  O   WAT   447      52.165  15.117  57.339  1.00  0.00           O  
ATOM   2826  H1  WAT   447      53.098  15.052  57.542  1.00  0.00           H  
ATOM   2827  H2  WAT   447      52.078  15.953  56.880  1.00  0.00           H  
ATOM   2828  O   WAT   448      54.794  14.434  54.299  1.00  0.00           O  
ATOM   2829  H1  WAT   448      54.716  14.100  55.193  1.00  0.00           H  
ATOM   2830  H2  WAT   448      55.615  14.926  54.298  1.00  0.00           H  
ATOM   2831  O   WAT   449      49.330   6.170  53.549  1.00  0.00           O  
ATOM   2832  H1  WAT   449      50.276   6.040  53.618  1.00  0.00           H  
ATOM   2833  H2  WAT   449      48.952   5.431  54.026  1.00  0.00           H  
ATOM   2834  O   WAT   450      47.515   4.095  53.485  1.00  0.00           O  
ATOM   2835  H1  WAT   450      46.608   3.798  53.561  1.00  0.00           H  
ATOM   2836  H2  WAT   450      47.792   3.798  52.618  1.00  0.00           H  
ATOM   2837  O   WAT   451      38.432   5.415  63.935  1.00  0.00           O  
ATOM   2838  H1  WAT   451      38.113   4.562  63.642  1.00  0.00           H  
ATOM   2839  H2  WAT   451      37.886   5.630  64.691  1.00  0.00           H  
ATOM   2840  O   WAT   452      42.210   8.131  67.652  1.00  0.00           O  
ATOM   2841  H1  WAT   452      42.429   9.063  67.671  1.00  0.00           H  
ATOM   2842  H2  WAT   452      42.623   7.772  68.437  1.00  0.00           H  
ATOM   2843  O   WAT   453      38.301   9.036  65.904  1.00  0.00           O  
ATOM   2844  H1  WAT   453      37.608   8.621  65.391  1.00  0.00           H  
ATOM   2845  H2  WAT   453      39.049   9.078  65.308  1.00  0.00           H  
ATOM   2846  O   WAT   454      40.215   8.967  63.781  1.00  0.00           O  
ATOM   2847  H1  WAT   454      40.192   9.066  62.829  1.00  0.00           H  
ATOM   2848  H2  WAT   454      40.525   9.814  64.103  1.00  0.00           H  
ATOM   2849  O   WAT   455      42.874  11.025  67.895  1.00  0.00           O  
ATOM   2850  H1  WAT   455      43.828  10.993  67.828  1.00  0.00           H  
ATOM   2851  H2  WAT   455      42.675  10.564  68.710  1.00  0.00           H  
ATOM   2852  O   WAT   456      41.229  16.567  64.912  1.00  0.00           O  
ATOM   2853  H1  WAT   456      41.094  15.807  64.346  1.00  0.00           H  
ATOM   2854  H2  WAT   456      40.812  17.291  64.445  1.00  0.00           H  
ATOM   2855  O   WAT   457      52.365  11.751  53.920  1.00  0.00           O  
ATOM   2856  H1  WAT   457      53.068  11.956  54.536  1.00  0.00           H  
ATOM   2857  H2  WAT   457      51.641  12.318  54.185  1.00  0.00           H  
ATOM   2858  O   WAT   458      53.194   7.502  60.040  1.00  0.00           O  
ATOM   2859  H1  WAT   458      53.138   7.958  59.201  1.00  0.00           H  
ATOM   2860  H2  WAT   458      53.747   6.741  59.863  1.00  0.00           H  
ATOM   2861  O   WAT   459      44.386  17.464  65.124  1.00  0.00           O  
ATOM   2862  H1  WAT   459      44.269  18.408  65.022  1.00  0.00           H  
ATOM   2863  H2  WAT   459      43.565  17.161  65.513  1.00  0.00           H  
ATOM   2864  O   WAT   460      54.273  12.189  55.970  1.00  0.00           O  
ATOM   2865  H1  WAT   460      55.108  11.757  55.788  1.00  0.00           H  
ATOM   2866  H2  WAT   460      54.112  12.017  56.898  1.00  0.00           H  
ATOM   2867  O   WAT   461      53.928   8.692  57.336  1.00  0.00           O  
ATOM   2868  H1  WAT   461      53.873   8.527  56.394  1.00  0.00           H  
ATOM   2869  H2  WAT   461      53.302   9.400  57.492  1.00  0.00           H  
ATOM   2870  O   WAT   462      45.411  18.117  68.340  1.00  0.00           O  
ATOM   2871  H1  WAT   462      46.314  18.149  68.657  1.00  0.00           H  
ATOM   2872  H2  WAT   462      45.185  17.187  68.355  1.00  0.00           H  
ATOM   2873  O   WAT   463      47.166  16.870  65.001  1.00  0.00           O  
ATOM   2874  H1  WAT   463      46.216  16.870  64.887  1.00  0.00           H  
ATOM   2875  H2  WAT   463      47.470  16.123  64.485  1.00  0.00           H  
ATOM   2876  O   WAT   464      62.902  22.706  66.066  1.00  0.00           O  
ATOM   2877  H1  WAT   464      63.539  22.587  65.362  1.00  0.00           H  
ATOM   2878  H2  WAT   464      62.784  23.654  66.124  1.00  0.00           H  
ATOM   2879  O   WAT   465      59.711  22.659  66.002  1.00  0.00           O  
ATOM   2880  H1  WAT   465      59.372  22.543  65.114  1.00  0.00           H  
ATOM   2881  H2  WAT   465      60.580  22.258  65.982  1.00  0.00           H  
ATOM   2882  O   WAT   466      55.569  24.512  61.991  1.00  0.00           O  
ATOM   2883  H1  WAT   466      55.006  24.421  61.223  1.00  0.00           H  
ATOM   2884  H2  WAT   466      55.455  23.692  62.472  1.00  0.00           H  
ATOM   2885  O   WAT   467      60.193  23.812  71.960  1.00  0.00           O  
ATOM   2886  H1  WAT   467      60.181  23.417  71.088  1.00  0.00           H  
ATOM   2887  H2  WAT   467      60.355  23.079  72.554  1.00  0.00           H  
ATOM   2888  O   WAT   468      53.116  26.007  64.830  1.00  0.00           O  
ATOM   2889  H1  WAT   468      53.908  25.666  64.414  1.00  0.00           H  
ATOM   2890  H2  WAT   468      53.355  26.117  65.750  1.00  0.00           H  
ATOM   2891  O   WAT   469      61.149  28.179  57.303  1.00  0.00           O  
ATOM   2892  H1  WAT   469      60.498  28.765  56.916  1.00  0.00           H  
ATOM   2893  H2  WAT   469      61.944  28.710  57.362  1.00  0.00           H  
ATOM   2894  O   WAT   470      55.075  25.268  57.702  1.00  0.00           O  
ATOM   2895  H1  WAT   470      55.848  24.721  57.563  1.00  0.00           H  
ATOM   2896  H2  WAT   470      55.427  26.133  57.913  1.00  0.00           H  
ATOM   2897  O   WAT   471      56.913  26.596  70.908  1.00  0.00           O  
ATOM   2898  H1  WAT   471      56.622  27.500  70.793  1.00  0.00           H  
ATOM   2899  H2  WAT   471      57.549  26.637  71.623  1.00  0.00           H  
ATOM   2900  O   WAT   472      57.839  23.973  67.498  1.00  0.00           O  
ATOM   2901  H1  WAT   472      58.435  23.749  66.784  1.00  0.00           H  
ATOM   2902  H2  WAT   472      57.896  23.232  68.101  1.00  0.00           H  
ATOM   2903  O   WAT   473      57.411  21.427  55.333  1.00  0.00           O  
ATOM   2904  H1  WAT   473      57.664  20.906  54.572  1.00  0.00           H  
ATOM   2905  H2  WAT   473      56.474  21.264  55.436  1.00  0.00           H  
ATOM   2906  O   WAT   474      62.456  20.431  63.141  1.00  0.00           O  
ATOM   2907  H1  WAT   474      63.242  20.013  62.790  1.00  0.00           H  
ATOM   2908  H2  WAT   474      62.720  21.336  63.309  1.00  0.00           H  
ATOM   2909  O   WAT   475      62.627  25.868  57.840  1.00  0.00           O  
ATOM   2910  H1  WAT   475      61.991  25.942  58.552  1.00  0.00           H  
ATOM   2911  H2  WAT   475      62.297  26.458  57.162  1.00  0.00           H  
ATOM   2912  O   WAT   476      67.857  20.369  64.044  1.00  0.00           O  
ATOM   2913  H1  WAT   476      68.589  19.798  64.278  1.00  0.00           H  
ATOM   2914  H2  WAT   476      67.101  19.981  64.485  1.00  0.00           H  
ATOM   2915  O   WAT   477      57.131  23.330  57.536  1.00  0.00           O  
ATOM   2916  H1  WAT   477      57.015  22.655  58.204  1.00  0.00           H  
ATOM   2917  H2  WAT   477      57.241  22.843  56.719  1.00  0.00           H  
ATOM   2918  O   WAT   478      59.474  22.791  61.240  1.00  0.00           O  
ATOM   2919  H1  WAT   478      59.110  22.264  61.952  1.00  0.00           H  
ATOM   2920  H2  WAT   478      60.331  22.401  61.067  1.00  0.00           H  
ATOM   2921  O   WAT   479      59.115  17.820  56.237  1.00  0.00           O  
ATOM   2922  H1  WAT   479      59.282  18.688  56.604  1.00  0.00           H  
ATOM   2923  H2  WAT   479      58.924  17.983  55.313  1.00  0.00           H  
ATOM   2924  O   WAT   480      61.872  26.282  67.903  1.00  0.00           O  
ATOM   2925  H1  WAT   480      61.572  27.184  67.795  1.00  0.00           H  
ATOM   2926  H2  WAT   480      61.527  26.015  68.755  1.00  0.00           H  
ATOM   2927  O   WAT   481      55.324  22.733  63.937  1.00  0.00           O  
ATOM   2928  H1  WAT   481      54.399  22.601  64.145  1.00  0.00           H  
ATOM   2929  H2  WAT   481      55.572  23.513  64.434  1.00  0.00           H  
ATOM   2930  O   WAT   482      65.272  18.800  65.583  1.00  0.00           O  
ATOM   2931  H1  WAT   482      64.364  18.732  65.289  1.00  0.00           H  
ATOM   2932  H2  WAT   482      65.221  19.277  66.411  1.00  0.00           H  
ATOM   2933  O   WAT   483      59.094  20.276  57.221  1.00  0.00           O  
ATOM   2934  H1  WAT   483      58.974  20.722  58.060  1.00  0.00           H  
ATOM   2935  H2  WAT   483      58.399  20.625  56.663  1.00  0.00           H  
ATOM   2936  O   WAT   484      52.684  22.377  64.771  1.00  0.00           O  
ATOM   2937  H1  WAT   484      52.814  22.630  65.685  1.00  0.00           H  
ATOM   2938  H2  WAT   484      52.004  22.969  64.452  1.00  0.00           H  
ATOM   2939  O   WAT   485      56.854  33.046  60.870  1.00  0.00           O  
ATOM   2940  H1  WAT   485      56.777  33.997  60.949  1.00  0.00           H  
ATOM   2941  H2  WAT   485      56.251  32.701  61.528  1.00  0.00           H  
ATOM   2942  O   WAT   486      64.792  20.748  58.049  1.00  0.00           O  
ATOM   2943  H1  WAT   486      65.704  20.981  57.874  1.00  0.00           H  
ATOM   2944  H2  WAT   486      64.283  21.332  57.487  1.00  0.00           H  
ATOM   2945  O   WAT   487      57.601  23.028  73.088  1.00  0.00           O  
ATOM   2946  H1  WAT   487      58.342  23.566  72.812  1.00  0.00           H  
ATOM   2947  H2  WAT   487      56.894  23.654  73.245  1.00  0.00           H  
ATOM   2948  O   WAT   488      63.076  25.171  71.685  1.00  0.00           O  
ATOM   2949  H1  WAT   488      63.485  24.729  70.941  1.00  0.00           H  
ATOM   2950  H2  WAT   488      62.354  24.596  71.939  1.00  0.00           H  
ATOM   2951  O   WAT   489      59.429  20.108  69.059  1.00  0.00           O  
ATOM   2952  H1  WAT   489      60.275  20.532  69.202  1.00  0.00           H  
ATOM   2953  H2  WAT   489      59.369  19.451  69.753  1.00  0.00           H  
ATOM   2954  O   WAT   490      63.399  25.731  65.441  1.00  0.00           O  
ATOM   2955  H1  WAT   490      62.770  25.895  64.738  1.00  0.00           H  
ATOM   2956  H2  WAT   490      63.012  26.145  66.212  1.00  0.00           H  
ATOM   2957  O   WAT   491      67.278  26.666  62.795  1.00  0.00           O  
ATOM   2958  H1  WAT   491      66.593  27.046  62.245  1.00  0.00           H  
ATOM   2959  H2  WAT   491      67.362  27.276  63.528  1.00  0.00           H  
ATOM   2960  O   WAT   492      64.533  24.312  69.395  1.00  0.00           O  
ATOM   2961  H1  WAT   492      64.745  24.955  68.718  1.00  0.00           H  
ATOM   2962  H2  WAT   492      64.486  23.478  68.927  1.00  0.00           H  
ATOM   2963  O   WAT   493      62.136  16.924  66.298  1.00  0.00           O  
ATOM   2964  H1  WAT   493      61.274  17.222  66.590  1.00  0.00           H  
ATOM   2965  H2  WAT   493      62.162  17.141  65.366  1.00  0.00           H  
ATOM   2966  O   WAT   494      58.952  25.468  62.706  1.00  0.00           O  
ATOM   2967  H1  WAT   494      59.416  25.747  61.916  1.00  0.00           H  
ATOM   2968  H2  WAT   494      58.688  24.567  62.523  1.00  0.00           H  
ATOM   2969  O   WAT   495      55.844  25.015  65.644  1.00  0.00           O  
ATOM   2970  H1  WAT   495      56.414  25.444  65.005  1.00  0.00           H  
ATOM   2971  H2  WAT   495      56.435  24.734  66.342  1.00  0.00           H  
ATOM   2972  O   WAT   496      57.889  21.590  59.515  1.00  0.00           O  
ATOM   2973  H1  WAT   496      58.591  22.043  59.982  1.00  0.00           H  
ATOM   2974  H2  WAT   496      57.557  20.949  60.143  1.00  0.00           H  
ATOM   2975  O   WAT   497      56.337  20.182  73.890  1.00  0.00           O  
ATOM   2976  H1  WAT   497      55.707  20.863  74.123  1.00  0.00           H  
ATOM   2977  H2  WAT   497      56.230  20.070  72.945  1.00  0.00           H  
ATOM   2978  O   WAT   498      51.631  19.849  64.816  1.00  0.00           O  
ATOM   2979  H1  WAT   498      50.841  20.105  64.340  1.00  0.00           H  
ATOM   2980  H2  WAT   498      52.122  20.664  64.922  1.00  0.00           H  
ATOM   2981  O   WAT   499      65.648  27.189  67.567  1.00  0.00           O  
ATOM   2982  H1  WAT   499      66.469  26.787  67.285  1.00  0.00           H  
ATOM   2983  H2  WAT   499      65.644  27.086  68.518  1.00  0.00           H  
ATOM   2984  O   WAT   500      53.583  20.213  61.775  1.00  0.00           O  
ATOM   2985  H1  WAT   500      52.786  20.325  62.293  1.00  0.00           H  
ATOM   2986  H2  WAT   500      53.355  20.552  60.909  1.00  0.00           H  
ATOM   2987  O   WAT   501      59.413  26.738  69.723  1.00  0.00           O  
ATOM   2988  H1  WAT   501      59.478  27.200  70.559  1.00  0.00           H  
ATOM   2989  H2  WAT   501      58.705  26.107  69.851  1.00  0.00           H  
ATOM   2990  O   WAT   502      49.915  20.102  67.248  1.00  0.00           O  
ATOM   2991  H1  WAT   502      50.166  20.987  67.514  1.00  0.00           H  
ATOM   2992  H2  WAT   502      50.451  19.922  66.475  1.00  0.00           H  
ATOM   2993  O   WAT   503      59.128  28.405  59.591  1.00  0.00           O  
ATOM   2994  H1  WAT   503      58.993  29.250  60.019  1.00  0.00           H  
ATOM   2995  H2  WAT   503      59.669  28.606  58.827  1.00  0.00           H  
ATOM   2996  O   WAT   504      52.581  25.922  60.164  1.00  0.00           O  
ATOM   2997  H1  WAT   504      53.094  26.716  60.314  1.00  0.00           H  
ATOM   2998  H2  WAT   504      53.233  25.225  60.097  1.00  0.00           H  
ATOM   2999  O   WAT   505      54.391  29.039  62.246  1.00  0.00           O  
ATOM   3000  H1  WAT   505      54.567  29.960  62.058  1.00  0.00           H  
ATOM   3001  H2  WAT   505      55.186  28.725  62.675  1.00  0.00           H  
ATOM   3002  O   WAT   506      53.676  21.085  72.122  1.00  0.00           O  
ATOM   3003  H1  WAT   506      53.561  20.184  72.423  1.00  0.00           H  
ATOM   3004  H2  WAT   506      52.820  21.332  71.771  1.00  0.00           H  
ATOM   3005  O   WAT   507      60.755  29.027  73.721  1.00  0.00           O  
ATOM   3006  H1  WAT   507      60.311  28.241  73.403  1.00  0.00           H  
ATOM   3007  H2  WAT   507      61.417  29.215  73.055  1.00  0.00           H  
ATOM   3008  O   WAT   508      55.514  30.557  68.247  1.00  0.00           O  
ATOM   3009  H1  WAT   508      56.065  30.428  67.475  1.00  0.00           H  
ATOM   3010  H2  WAT   508      54.675  30.856  67.896  1.00  0.00           H  
ATOM   3011  O   WAT   509      62.853  29.307  71.749  1.00  0.00           O  
ATOM   3012  H1  WAT   509      62.835  30.128  71.257  1.00  0.00           H  
ATOM   3013  H2  WAT   509      63.775  29.183  71.974  1.00  0.00           H  
ATOM   3014  O   WAT   510      59.310  26.822  72.591  1.00  0.00           O  
ATOM   3015  H1  WAT   510      59.843  26.060  72.361  1.00  0.00           H  
ATOM   3016  H2  WAT   510      58.782  26.529  73.334  1.00  0.00           H  
ATOM   3017  O   WAT   511      50.546  24.251  60.940  1.00  0.00           O  
ATOM   3018  H1  WAT   511      51.384  24.661  60.723  1.00  0.00           H  
ATOM   3019  H2  WAT   511      50.724  23.311  60.910  1.00  0.00           H  
ATOM   3020  O   WAT   512      62.442  21.918  56.628  1.00  0.00           O  
ATOM   3021  H1  WAT   512      61.927  22.689  56.867  1.00  0.00           H  
ATOM   3022  H2  WAT   512      62.170  21.245  57.251  1.00  0.00           H  
ATOM   3023  O   WAT   513      60.027  16.763  61.686  1.00  0.00           O  
ATOM   3024  H1  WAT   513      59.171  16.374  61.507  1.00  0.00           H  
ATOM   3025  H2  WAT   513      60.440  16.843  60.826  1.00  0.00           H  
ATOM   3026  O   WAT   514      61.557  14.298  66.086  1.00  0.00           O  
ATOM   3027  H1  WAT   514      61.054  14.261  65.272  1.00  0.00           H  
ATOM   3028  H2  WAT   514      61.850  15.207  66.145  1.00  0.00           H  
ATOM   3029  O   WAT   515      57.801  14.382  65.092  1.00  0.00           O  
ATOM   3030  H1  WAT   515      58.667  14.186  64.733  1.00  0.00           H  
ATOM   3031  H2  WAT   515      57.869  14.153  66.019  1.00  0.00           H  
ATOM   3032  O   WAT   516      67.416  24.672  58.563  1.00  0.00           O  
ATOM   3033  H1  WAT   516      66.639  24.333  58.119  1.00  0.00           H  
ATOM   3034  H2  WAT   516      68.095  24.677  57.889  1.00  0.00           H  
ATOM   3035  O   WAT   517      62.231  19.791  58.454  1.00  0.00           O  
ATOM   3036  H1  WAT   517      61.926  20.106  59.305  1.00  0.00           H  
ATOM   3037  H2  WAT   517      63.184  19.869  58.497  1.00  0.00           H  
ATOM   3038  O   WAT   518      60.676  25.950  60.103  1.00  0.00           O  
ATOM   3039  H1  WAT   518      60.148  25.215  59.791  1.00  0.00           H  
ATOM   3040  H2  WAT   518      60.175  26.728  59.857  1.00  0.00           H  
ATOM   3041  O   WAT   519      65.655  24.145  65.220  1.00  0.00           O  
ATOM   3042  H1  WAT   519      64.997  24.835  65.308  1.00  0.00           H  
ATOM   3043  H2  WAT   519      66.459  24.535  65.563  1.00  0.00           H  
ATOM   3044  O   WAT   520      55.408  16.612  62.464  1.00  0.00           O  
ATOM   3045  H1  WAT   520      55.982  16.390  61.731  1.00  0.00           H  
ATOM   3046  H2  WAT   520      55.995  16.681  63.217  1.00  0.00           H  
ATOM   3047  O   WAT   521      64.466  22.500  63.270  1.00  0.00           O  
ATOM   3048  H1  WAT   521      64.979  23.133  63.773  1.00  0.00           H  
ATOM   3049  H2  WAT   521      65.116  21.900  62.905  1.00  0.00           H  
ATOM   3050  O   WAT   522      55.735  18.643  56.483  1.00  0.00           O  
ATOM   3051  H1  WAT   522      54.898  18.980  56.804  1.00  0.00           H  
ATOM   3052  H2  WAT   522      55.595  18.508  55.546  1.00  0.00           H  
ATOM   3053  O   WAT   523      57.710  13.486  61.191  1.00  0.00           O  
ATOM   3054  H1  WAT   523      57.056  13.171  60.567  1.00  0.00           H  
ATOM   3055  H2  WAT   523      57.668  12.864  61.917  1.00  0.00           H  
ATOM   3056  O   WAT   524      58.821  23.768  53.107  1.00  0.00           O  
ATOM   3057  H1  WAT   524      57.914  23.537  53.306  1.00  0.00           H  
ATOM   3058  H2  WAT   524      59.318  22.972  53.294  1.00  0.00           H  
ATOM   3059  O   WAT   525      61.728  32.478  56.026  1.00  0.00           O  
ATOM   3060  H1  WAT   525      61.054  32.781  56.635  1.00  0.00           H  
ATOM   3061  H2  WAT   525      62.114  33.281  55.677  1.00  0.00           H  
ATOM   3062  O   WAT   526      60.944  19.975  65.516  1.00  0.00           O  
ATOM   3063  H1  WAT   526      60.026  20.196  65.358  1.00  0.00           H  
ATOM   3064  H2  WAT   526      61.360  20.049  64.657  1.00  0.00           H  
ATOM   3065  O   WAT   527      61.727  21.374  60.646  1.00  0.00           O  
ATOM   3066  H1  WAT   527      62.474  21.886  60.337  1.00  0.00           H  
ATOM   3067  H2  WAT   527      61.996  21.052  61.507  1.00  0.00           H  
ATOM   3068  O   WAT   528      60.000  23.869  57.629  1.00  0.00           O  
ATOM   3069  H1  WAT   528      59.091  23.585  57.726  1.00  0.00           H  
ATOM   3070  H2  WAT   528      60.029  24.289  56.769  1.00  0.00           H  
ATOM   3071  O   WAT   529      65.232  27.480  61.398  1.00  0.00           O  
ATOM   3072  H1  WAT   529      64.778  26.639  61.455  1.00  0.00           H  
ATOM   3073  H2  WAT   529      64.601  28.116  61.736  1.00  0.00           H  
ATOM   3074  O   WAT   530      64.175  18.409  62.628  1.00  0.00           O  
ATOM   3075  H1  WAT   530      63.437  17.897  62.959  1.00  0.00           H  
ATOM   3076  H2  WAT   530      64.428  17.969  61.817  1.00  0.00           H  
ATOM   3077  O   WAT   531      63.675  29.318  62.333  1.00  0.00           O  
ATOM   3078  H1  WAT   531      63.967  29.878  61.614  1.00  0.00           H  
ATOM   3079  H2  WAT   531      64.185  29.611  63.089  1.00  0.00           H  
ATOM   3080  O   WAT   532      50.569  21.590  61.611  1.00  0.00           O  
ATOM   3081  H1  WAT   532      50.371  20.997  60.886  1.00  0.00           H  
ATOM   3082  H2  WAT   532      50.013  21.285  62.328  1.00  0.00           H  
ATOM   3083  O   WAT   533      58.548  21.482  63.730  1.00  0.00           O  
ATOM   3084  H1  WAT   533      58.603  20.530  63.654  1.00  0.00           H  
ATOM   3085  H2  WAT   533      57.737  21.638  64.214  1.00  0.00           H  
ATOM   3086  O   WAT   534      59.697  25.410  54.968  1.00  0.00           O  
ATOM   3087  H1  WAT   534      59.259  24.694  54.508  1.00  0.00           H  
ATOM   3088  H2  WAT   534      60.439  25.638  54.406  1.00  0.00           H  
ATOM   3089  O   WAT   535      56.488  20.100  61.489  1.00  0.00           O  
ATOM   3090  H1  WAT   535      55.674  20.399  61.896  1.00  0.00           H  
ATOM   3091  H2  WAT   535      56.983  19.706  62.207  1.00  0.00           H  
ATOM   3092  O   WAT   536      58.638  30.096  63.423  1.00  0.00           O  
ATOM   3093  H1  WAT   536      58.596  30.322  62.493  1.00  0.00           H  
ATOM   3094  H2  WAT   536      59.555  29.862  63.571  1.00  0.00           H  
ATOM   3095  O   WAT   537      67.815  23.686  61.026  1.00  0.00           O  
ATOM   3096  H1  WAT   537      67.677  23.876  60.098  1.00  0.00           H  
ATOM   3097  H2  WAT   537      67.458  24.448  61.482  1.00  0.00           H  
ATOM   3098  O   WAT   538      55.979  17.672  67.105  1.00  0.00           O  
ATOM   3099  H1  WAT   538      56.619  17.531  66.408  1.00  0.00           H  
ATOM   3100  H2  WAT   538      55.147  17.385  66.729  1.00  0.00           H  
ATOM   3101  O   WAT   539      67.842  25.754  66.037  1.00  0.00           O  
ATOM   3102  H1  WAT   539      68.275  25.661  66.885  1.00  0.00           H  
ATOM   3103  H2  WAT   539      68.555  25.729  65.399  1.00  0.00           H  
ATOM   3104  O   WAT   540      56.755  26.972  63.219  1.00  0.00           O  
ATOM   3105  H1  WAT   540      57.549  26.477  63.017  1.00  0.00           H  
ATOM   3106  H2  WAT   540      56.044  26.444  62.856  1.00  0.00           H  
ATOM   3107  O   WAT   541      61.574  29.354  67.570  1.00  0.00           O  
ATOM   3108  H1  WAT   541      61.628  29.923  68.338  1.00  0.00           H  
ATOM   3109  H2  WAT   541      60.706  29.524  67.205  1.00  0.00           H  
ATOM   3110  O   WAT   542      53.063  21.116  59.295  1.00  0.00           O  
ATOM   3111  H1  WAT   542      52.133  21.055  59.512  1.00  0.00           H  
ATOM   3112  H2  WAT   542      53.159  20.594  58.498  1.00  0.00           H  
ATOM   3113  O   WAT   543      52.982  17.642  61.883  1.00  0.00           O  
ATOM   3114  H1  WAT   543      53.243  18.556  61.773  1.00  0.00           H  
ATOM   3115  H2  WAT   543      53.804  17.174  62.032  1.00  0.00           H  
ATOM   3116  O   WAT   544      54.454  19.056  69.052  1.00  0.00           O  
ATOM   3117  H1  WAT   544      55.127  18.847  68.404  1.00  0.00           H  
ATOM   3118  H2  WAT   544      53.627  18.858  68.613  1.00  0.00           H  
ATOM   3119  O   WAT   545      60.533  23.520  69.129  1.00  0.00           O  
ATOM   3120  H1  WAT   545      61.463  23.671  68.956  1.00  0.00           H  
ATOM   3121  H2  WAT   545      60.112  23.608  68.274  1.00  0.00           H  
ATOM   3122  O   WAT   546      59.332  27.545  66.899  1.00  0.00           O  
ATOM   3123  H1  WAT   546      59.193  27.177  67.771  1.00  0.00           H  
ATOM   3124  H2  WAT   546      58.544  28.060  66.727  1.00  0.00           H  
ATOM   3125  O   WAT   547      59.927  32.646  58.241  1.00  0.00           O  
ATOM   3126  H1  WAT   547      60.102  32.175  59.056  1.00  0.00           H  
ATOM   3127  H2  WAT   547      59.240  33.273  58.469  1.00  0.00           H  
ATOM   3128  O   WAT   548      60.883  26.923  64.287  1.00  0.00           O  
ATOM   3129  H1  WAT   548      60.548  26.883  65.183  1.00  0.00           H  
ATOM   3130  H2  WAT   548      60.383  26.258  63.814  1.00  0.00           H  
ATOM   3131  O   WAT   549      54.857  22.330  69.813  1.00  0.00           O  
ATOM   3132  H1  WAT   549      54.719  21.598  70.414  1.00  0.00           H  
ATOM   3133  H2  WAT   549      55.768  22.241  69.531  1.00  0.00           H  
ATOM   3134  O   WAT   550      63.819  24.269  54.561  1.00  0.00           O  
ATOM   3135  H1  WAT   550      63.201  23.543  54.464  1.00  0.00           H  
ATOM   3136  H2  WAT   550      63.350  25.030  54.218  1.00  0.00           H  
ATOM   3137  O   WAT   551      57.485  22.042  69.301  1.00  0.00           O  
ATOM   3138  H1  WAT   551      58.195  21.401  69.260  1.00  0.00           H  
ATOM   3139  H2  WAT   551      57.442  22.293  70.224  1.00  0.00           H  
ATOM   3140  O   WAT   552      65.474  28.979  72.222  1.00  0.00           O  
ATOM   3141  H1  WAT   552      65.415  28.295  71.555  1.00  0.00           H  
ATOM   3142  H2  WAT   552      65.876  29.721  71.770  1.00  0.00           H  
ATOM   3143  O   WAT   553      56.198  19.028  71.121  1.00  0.00           O  
ATOM   3144  H1  WAT   553      55.662  18.578  71.773  1.00  0.00           H  
ATOM   3145  H2  WAT   553      55.610  19.163  70.378  1.00  0.00           H  
ATOM   3146  O   WAT   554      54.493  35.795  65.015  1.00  0.00           O  
ATOM   3147  H1  WAT   554      54.733  36.427  65.693  1.00  0.00           H  
ATOM   3148  H2  WAT   554      53.650  35.444  65.302  1.00  0.00           H  
ATOM   3149  O   WAT   555      55.608  18.487  53.683  1.00  0.00           O  
ATOM   3150  H1  WAT   555      54.731  18.366  53.319  1.00  0.00           H  
ATOM   3151  H2  WAT   555      56.084  17.696  53.431  1.00  0.00           H  
ATOM   3152  O   WAT   556      47.129  23.275  63.777  1.00  0.00           O  
ATOM   3153  H1  WAT   556      47.816  22.961  63.190  1.00  0.00           H  
ATOM   3154  H2  WAT   556      46.973  24.179  63.504  1.00  0.00           H  
ATOM   3155  O   WAT   557      51.932  18.164  68.206  1.00  0.00           O  
ATOM   3156  H1  WAT   557      51.848  17.557  67.471  1.00  0.00           H  
ATOM   3157  H2  WAT   557      51.110  18.655  68.207  1.00  0.00           H  
ATOM   3158  O   WAT   558      59.006  31.603  67.419  1.00  0.00           O  
ATOM   3159  H1  WAT   558      58.933  32.408  67.931  1.00  0.00           H  
ATOM   3160  H2  WAT   558      58.564  31.802  66.594  1.00  0.00           H  
ATOM   3161  O   WAT   559      58.795  30.840  60.930  1.00  0.00           O  
ATOM   3162  H1  WAT   559      58.012  31.382  61.023  1.00  0.00           H  
ATOM   3163  H2  WAT   559      59.494  31.357  61.329  1.00  0.00           H  
ATOM   3164  O   WAT   560      62.104  16.649  63.573  1.00  0.00           O  
ATOM   3165  H1  WAT   560      62.601  15.896  63.253  1.00  0.00           H  
ATOM   3166  H2  WAT   560      61.333  16.686  63.007  1.00  0.00           H  
ATOM   3167  O   WAT   561      61.466  31.501  69.575  1.00  0.00           O  
ATOM   3168  H1  WAT   561      62.179  32.136  69.503  1.00  0.00           H  
ATOM   3169  H2  WAT   561      60.975  31.598  68.759  1.00  0.00           H  
ATOM   3170  O   WAT   562      63.187  25.407  61.147  1.00  0.00           O  
ATOM   3171  H1  WAT   562      62.253  25.527  60.977  1.00  0.00           H  
ATOM   3172  H2  WAT   562      63.365  24.504  60.883  1.00  0.00           H  
ATOM   3173  O   WAT   563      58.688  18.791  63.300  1.00  0.00           O  
ATOM   3174  H1  WAT   563      58.318  18.238  63.988  1.00  0.00           H  
ATOM   3175  H2  WAT   563      59.184  18.187  62.748  1.00  0.00           H  
ATOM   3176  O   WAT   564      66.575  21.248  61.682  1.00  0.00           O  
ATOM   3177  H1  WAT   564      67.041  22.081  61.608  1.00  0.00           H  
ATOM   3178  H2  WAT   564      67.025  20.783  62.386  1.00  0.00           H  
ATOM   3179  O   WAT   565      56.517  29.251  70.396  1.00  0.00           O  
ATOM   3180  H1  WAT   565      57.218  29.885  70.549  1.00  0.00           H  
ATOM   3181  H2  WAT   565      56.046  29.592  69.635  1.00  0.00           H  
ATOM   3182  O   WAT   566      64.642  27.593  58.680  1.00  0.00           O  
ATOM   3183  H1  WAT   566      64.918  27.478  59.590  1.00  0.00           H  
ATOM   3184  H2  WAT   566      63.773  27.194  58.642  1.00  0.00           H  
ATOM   3185  O   WAT   567      64.317  21.805  68.221  1.00  0.00           O  
ATOM   3186  H1  WAT   567      63.664  22.053  67.566  1.00  0.00           H  
ATOM   3187  H2  WAT   567      64.695  20.992  67.887  1.00  0.00           H  
ATOM   3188  O   WAT   568      61.278  31.841  62.324  1.00  0.00           O  
ATOM   3189  H1  WAT   568      61.460  31.024  62.786  1.00  0.00           H  
ATOM   3190  H2  WAT   568      62.101  32.058  61.886  1.00  0.00           H  
ATOM   3191  O   WAT   569      61.612  30.768  59.585  1.00  0.00           O  
ATOM   3192  H1  WAT   569      62.141  30.257  58.972  1.00  0.00           H  
ATOM   3193  H2  WAT   569      61.875  30.452  60.450  1.00  0.00           H  
ATOM   3194  O   WAT   570      52.114  28.785  67.329  1.00  0.00           O  
ATOM   3195  H1  WAT   570      52.699  28.039  67.462  1.00  0.00           H  
ATOM   3196  H2  WAT   570      51.916  29.095  68.212  1.00  0.00           H  
ATOM   3197  O   WAT   571      54.968  31.820  62.345  1.00  0.00           O  
ATOM   3198  H1  WAT   571      54.299  32.304  61.861  1.00  0.00           H  
ATOM   3199  H2  WAT   571      54.829  32.067  63.259  1.00  0.00           H  
ATOM   3200  O   WAT   572      46.705  21.355  66.049  1.00  0.00           O  
ATOM   3201  H1  WAT   572      46.744  20.821  66.843  1.00  0.00           H  
ATOM   3202  H2  WAT   572      46.199  20.829  65.430  1.00  0.00           H  
ATOM   3203  O   WAT   573      59.108  33.854  68.943  1.00  0.00           O  
ATOM   3204  H1  WAT   573      59.660  34.017  69.708  1.00  0.00           H  
ATOM   3205  H2  WAT   573      59.449  34.445  68.271  1.00  0.00           H  
ATOM   3206  O   WAT   574      54.085  16.202  69.545  1.00  0.00           O  
ATOM   3207  H1  WAT   574      54.149  17.063  69.133  1.00  0.00           H  
ATOM   3208  H2  WAT   574      54.021  15.589  68.813  1.00  0.00           H  
ATOM   3209  O   WAT   575      53.560  18.274  73.193  1.00  0.00           O  
ATOM   3210  H1  WAT   575      54.187  17.892  73.806  1.00  0.00           H  
ATOM   3211  H2  WAT   575      52.703  18.055  73.558  1.00  0.00           H  
ATOM   3212  O   WAT   576      50.336  20.082  59.125  1.00  0.00           O  
ATOM   3213  H1  WAT   576      50.632  19.173  59.071  1.00  0.00           H  
ATOM   3214  H2  WAT   576      49.435  20.060  58.803  1.00  0.00           H  
ATOM   3215  O   WAT   577      62.245  31.802  65.930  1.00  0.00           O  
ATOM   3216  H1  WAT   577      62.120  31.001  65.421  1.00  0.00           H  
ATOM   3217  H2  WAT   577      62.903  32.297  65.441  1.00  0.00           H  
ATOM   3218  O   WAT   578      53.866  18.157  65.107  1.00  0.00           O  
ATOM   3219  H1  WAT   578      53.144  18.771  64.968  1.00  0.00           H  
ATOM   3220  H2  WAT   578      54.655  18.693  65.029  1.00  0.00           H  
ATOM   3221  O   WAT   579      64.308  29.603  67.558  1.00  0.00           O  
ATOM   3222  H1  WAT   579      63.361  29.484  67.485  1.00  0.00           H  
ATOM   3223  H2  WAT   579      64.657  28.715  67.640  1.00  0.00           H  
ATOM   3224  O   WAT   580      52.065  17.763  59.248  1.00  0.00           O  
ATOM   3225  H1  WAT   580      51.736  16.883  59.066  1.00  0.00           H  
ATOM   3226  H2  WAT   580      52.419  17.708  60.136  1.00  0.00           H  
ATOM   3227  O   WAT   581      61.313  29.398  63.758  1.00  0.00           O  
ATOM   3228  H1  WAT   581      61.166  28.470  63.939  1.00  0.00           H  
ATOM   3229  H2  WAT   581      62.138  29.420  63.274  1.00  0.00           H  
ATOM   3230  O   WAT   582      55.179  18.050  59.616  1.00  0.00           O  
ATOM   3231  H1  WAT   582      55.519  18.579  58.894  1.00  0.00           H  
ATOM   3232  H2  WAT   582      55.626  18.388  60.392  1.00  0.00           H  
ATOM   3233  O   WAT   583      64.916  30.221  64.844  1.00  0.00           O  
ATOM   3234  H1  WAT   583      65.841  30.016  64.707  1.00  0.00           H  
ATOM   3235  H2  WAT   583      64.748  29.973  65.753  1.00  0.00           H  
ATOM   3236  O   WAT   584      57.874  16.434  69.066  1.00  0.00           O  
ATOM   3237  H1  WAT   584      57.533  15.635  69.468  1.00  0.00           H  
ATOM   3238  H2  WAT   584      57.168  16.734  68.494  1.00  0.00           H  
ATOM   3239  O   WAT   585      58.525  13.519  67.519  1.00  0.00           O  
ATOM   3240  H1  WAT   585      59.348  13.045  67.397  1.00  0.00           H  
ATOM   3241  H2  WAT   585      58.769  14.298  68.019  1.00  0.00           H  
ATOM   3242  O   WAT   586      57.166  16.548  57.815  1.00  0.00           O  
ATOM   3243  H1  WAT   586      57.887  16.926  57.312  1.00  0.00           H  
ATOM   3244  H2  WAT   586      56.543  17.267  57.919  1.00  0.00           H  
ATOM   3245  O   WAT   587      61.309  17.252  58.751  1.00  0.00           O  
ATOM   3246  H1  WAT   587      61.526  18.135  58.450  1.00  0.00           H  
ATOM   3247  H2  WAT   587      60.829  16.861  58.022  1.00  0.00           H  
ATOM   3248  O   WAT   588      56.049  20.211  65.328  1.00  0.00           O  
ATOM   3249  H1  WAT   588      55.904  20.525  66.221  1.00  0.00           H  
ATOM   3250  H2  WAT   588      55.572  20.829  64.775  1.00  0.00           H  
ATOM   3251  O   WAT   589      57.909  17.201  65.376  1.00  0.00           O  
ATOM   3252  H1  WAT   589      57.895  16.305  65.040  1.00  0.00           H  
ATOM   3253  H2  WAT   589      58.626  17.208  66.010  1.00  0.00           H  
ATOM   3254  O   WAT   590      59.761  17.635  67.422  1.00  0.00           O  
ATOM   3255  H1  WAT   590      59.503  18.556  67.420  1.00  0.00           H  
ATOM   3256  H2  WAT   590      59.230  17.238  68.112  1.00  0.00           H  
ATOM   3257  O   WAT   591      64.706  30.740  60.201  1.00  0.00           O  
ATOM   3258  H1  WAT   591      64.880  30.175  59.448  1.00  0.00           H  
ATOM   3259  H2  WAT   591      65.199  31.540  60.019  1.00  0.00           H  
ATOM   3260  O   WAT   592      50.524  22.751  68.267  1.00  0.00           O  
ATOM   3261  H1  WAT   592      49.979  23.527  68.399  1.00  0.00           H  
ATOM   3262  H2  WAT   592      51.402  23.098  68.109  1.00  0.00           H  
ATOM   3263  O   WAT   593      57.312  16.082  60.645  1.00  0.00           O  
ATOM   3264  H1  WAT   593      57.434  15.154  60.844  1.00  0.00           H  
ATOM   3265  H2  WAT   593      57.023  16.096  59.733  1.00  0.00           H  
ATOM   3266  O   WAT   594      60.182  13.768  63.782  1.00  0.00           O  
ATOM   3267  H1  WAT   594      60.204  13.832  62.827  1.00  0.00           H  
ATOM   3268  H2  WAT   594      60.598  12.928  63.976  1.00  0.00           H  
ATOM   3269  O   WAT   595      70.560  23.504  61.820  1.00  0.00           O  
ATOM   3270  H1  WAT   595      71.003  22.754  61.422  1.00  0.00           H  
ATOM   3271  H2  WAT   595      69.683  23.495  61.437  1.00  0.00           H  
ATOM   3272  O   WAT   596      65.694  30.057  57.300  1.00  0.00           O  
ATOM   3273  H1  WAT   596      66.389  30.677  57.519  1.00  0.00           H  
ATOM   3274  H2  WAT   596      66.036  29.206  57.576  1.00  0.00           H  
ATOM   3275  O   WAT   597      51.310  21.878  71.160  1.00  0.00           O  
ATOM   3276  H1  WAT   597      50.568  22.027  71.747  1.00  0.00           H  
ATOM   3277  H2  WAT   597      50.990  22.139  70.297  1.00  0.00           H  
ATOM   3278  O   WAT   598      67.593  27.507  58.829  1.00  0.00           O  
ATOM   3279  H1  WAT   598      68.118  27.845  58.104  1.00  0.00           H  
ATOM   3280  H2  WAT   598      67.505  26.571  58.645  1.00  0.00           H  
ATOM   3281  O   WAT   599      59.255  31.420  70.958  1.00  0.00           O  
ATOM   3282  H1  WAT   599      59.563  31.175  71.830  1.00  0.00           H  
ATOM   3283  H2  WAT   599      60.052  31.625  70.470  1.00  0.00           H  
ATOM   3284  O   WAT   600      59.277  33.574  63.189  1.00  0.00           O  
ATOM   3285  H1  WAT   600      58.837  33.081  63.882  1.00  0.00           H  
ATOM   3286  H2  WAT   600      60.028  33.031  62.948  1.00  0.00           H  
ATOM   3287  O   WAT   601      51.756  29.765  63.191  1.00  0.00           O  
ATOM   3288  H1  WAT   601      52.582  29.465  62.811  1.00  0.00           H  
ATOM   3289  H2  WAT   601      51.405  28.996  63.640  1.00  0.00           H  
ATOM   3290  O   WAT   602      56.724  29.118  65.261  1.00  0.00           O  
ATOM   3291  H1  WAT   602      56.102  28.455  64.961  1.00  0.00           H  
ATOM   3292  H2  WAT   602      57.395  29.144  64.578  1.00  0.00           H  
ATOM   3293  O   WAT   603      49.957  27.683  64.150  1.00  0.00           O  
ATOM   3294  H1  WAT   603      49.120  27.256  63.968  1.00  0.00           H  
ATOM   3295  H2  WAT   603      49.929  27.877  65.087  1.00  0.00           H  
ATOM   3296  O   WAT   604      56.285  27.668  58.737  1.00  0.00           O  
ATOM   3297  H1  WAT   604      56.434  28.351  58.083  1.00  0.00           H  
ATOM   3298  H2  WAT   604      57.092  27.648  59.252  1.00  0.00           H  
ATOM   3299  O   WAT   605      70.103  24.974  64.212  1.00  0.00           O  
ATOM   3300  H1  WAT   605      70.938  25.413  64.376  1.00  0.00           H  
ATOM   3301  H2  WAT   605      70.239  24.498  63.393  1.00  0.00           H  
ATOM   3302  O   WAT   606      54.041  23.694  59.743  1.00  0.00           O  
ATOM   3303  H1  WAT   606      53.795  22.791  59.941  1.00  0.00           H  
ATOM   3304  H2  WAT   606      54.210  23.696  58.801  1.00  0.00           H  
ATOM   3305  O   WAT   607      53.310  19.427  57.241  1.00  0.00           O  
ATOM   3306  H1  WAT   607      52.617  19.502  56.585  1.00  0.00           H  
ATOM   3307  H2  WAT   607      53.065  18.663  57.764  1.00  0.00           H  
ATOM   3308  O   WAT   608      59.785  30.163  56.208  1.00  0.00           O  
ATOM   3309  H1  WAT   608      59.212  30.782  55.755  1.00  0.00           H  
ATOM   3310  H2  WAT   608      60.358  30.713  56.742  1.00  0.00           H  
ATOM   3311  O   WAT   609      63.005  30.446  57.339  1.00  0.00           O  
ATOM   3312  H1  WAT   609      63.938  30.381  57.542  1.00  0.00           H  
ATOM   3313  H2  WAT   609      62.917  31.282  56.880  1.00  0.00           H  
ATOM   3314  O   WAT   610      65.634  29.763  54.299  1.00  0.00           O  
ATOM   3315  H1  WAT   610      65.555  29.429  55.193  1.00  0.00           H  
ATOM   3316  H2  WAT   610      66.454  30.255  54.298  1.00  0.00           H  
ATOM   3317  O   WAT   611      60.170  21.499  53.549  1.00  0.00           O  
ATOM   3318  H1  WAT   611      61.116  21.369  53.618  1.00  0.00           H  
ATOM   3319  H2  WAT   611      59.791  20.760  54.026  1.00  0.00           H  
ATOM   3320  O   WAT   612      58.354  19.424  53.485  1.00  0.00           O  
ATOM   3321  H1  WAT   612      57.447  19.127  53.561  1.00  0.00           H  
ATOM   3322  H2  WAT   612      58.632  19.127  52.618  1.00  0.00           H  
ATOM   3323  O   WAT   613      49.272  20.744  63.935  1.00  0.00           O  
ATOM   3324  H1  WAT   613      48.952  19.891  63.642  1.00  0.00           H  
ATOM   3325  H2  WAT   613      48.725  20.959  64.691  1.00  0.00           H  
ATOM   3326  O   WAT   614      53.050  23.461  67.652  1.00  0.00           O  
ATOM   3327  H1  WAT   614      53.268  24.392  67.671  1.00  0.00           H  
ATOM   3328  H2  WAT   614      53.462  23.101  68.437  1.00  0.00           H  
ATOM   3329  O   WAT   615      59.970  13.967  59.639  1.00  0.00           O  
ATOM   3330  H1  WAT   615      59.160  13.622  60.015  1.00  0.00           H  
ATOM   3331  H2  WAT   615      60.659  13.658  60.228  1.00  0.00           H  
ATOM   3332  O   WAT   616      61.899  13.045  61.262  1.00  0.00           O  
ATOM   3333  H1  WAT   616      62.452  13.465  61.921  1.00  0.00           H  
ATOM   3334  H2  WAT   616      62.136  12.119  61.304  1.00  0.00           H  
ATOM   3335  O   WAT   617      57.124  16.282  53.626  1.00  0.00           O  
ATOM   3336  H1  WAT   617      57.986  16.608  53.886  1.00  0.00           H  
ATOM   3337  H2  WAT   617      57.309  15.496  53.113  1.00  0.00           H  
ATOM   3338  O   WAT   618      49.141  24.365  65.904  1.00  0.00           O  
ATOM   3339  H1  WAT   618      48.447  23.950  65.391  1.00  0.00           H  
ATOM   3340  H2  WAT   618      49.888  24.407  65.308  1.00  0.00           H  
ATOM   3341  O   WAT   619      65.277  15.155  60.770  1.00  0.00           O  
ATOM   3342  H1  WAT   619      64.697  15.814  60.388  1.00  0.00           H  
ATOM   3343  H2  WAT   619      65.011  14.333  60.358  1.00  0.00           H  
ATOM   3344  O   WAT   620      63.727  14.556  62.972  1.00  0.00           O  
ATOM   3345  H1  WAT   620      64.227  14.667  62.163  1.00  0.00           H  
ATOM   3346  H2  WAT   620      64.371  14.252  63.612  1.00  0.00           H  
ATOM   3347  O   WAT   621      51.054  24.297  63.781  1.00  0.00           O  
ATOM   3348  H1  WAT   621      51.031  24.395  62.829  1.00  0.00           H  
ATOM   3349  H2  WAT   621      51.364  25.143  64.103  1.00  0.00           H  
ATOM   3350  O   WAT   622      53.713  26.354  67.895  1.00  0.00           O  
ATOM   3351  H1  WAT   622      54.667  26.323  67.828  1.00  0.00           H  
ATOM   3352  H2  WAT   622      53.514  25.893  68.710  1.00  0.00           H  
ATOM   3353  O   WAT   623      54.303  24.924  70.463  1.00  0.00           O  
ATOM   3354  H1  WAT   623      55.122  25.419  70.486  1.00  0.00           H  
ATOM   3355  H2  WAT   623      54.577  24.007  70.434  1.00  0.00           H  
ATOM   3356  O   WAT   624      64.060  17.315  59.825  1.00  0.00           O  
ATOM   3357  H1  WAT   624      63.172  17.600  59.607  1.00  0.00           H  
ATOM   3358  H2  WAT   624      64.475  17.155  58.978  1.00  0.00           H  
ATOM   3359  O   WAT   625      52.068  31.896  64.912  1.00  0.00           O  
ATOM   3360  H1  WAT   625      51.933  31.136  64.346  1.00  0.00           H  
ATOM   3361  H2  WAT   625      51.651  32.620  64.445  1.00  0.00           H  
ATOM   3362  O   WAT   626      63.204  27.080  53.920  1.00  0.00           O  
ATOM   3363  H1  WAT   626      63.908  27.285  54.536  1.00  0.00           H  
ATOM   3364  H2  WAT   626      62.480  27.647  54.185  1.00  0.00           H  
ATOM   3365  O   WAT   627      64.034  22.831  60.040  1.00  0.00           O  
ATOM   3366  H1  WAT   627      63.977  23.288  59.201  1.00  0.00           H  
ATOM   3367  H2  WAT   627      64.587  22.070  59.863  1.00  0.00           H  
ATOM   3368  O   WAT   628      67.844  18.620  60.865  1.00  0.00           O  
ATOM   3369  H1  WAT   628      67.588  18.219  61.696  1.00  0.00           H  
ATOM   3370  H2  WAT   628      67.219  19.334  60.740  1.00  0.00           H  
ATOM   3371  O   WAT   629      55.225  32.793  65.124  1.00  0.00           O  
ATOM   3372  H1  WAT   629      55.108  33.738  65.022  1.00  0.00           H  
ATOM   3373  H2  WAT   629      54.404  32.490  65.513  1.00  0.00           H  
ATOM   3374  O   WAT   630      65.113  27.518  55.970  1.00  0.00           O  
ATOM   3375  H1  WAT   630      65.947  27.086  55.788  1.00  0.00           H  
ATOM   3376  H2  WAT   630      64.951  27.346  56.898  1.00  0.00           H  
ATOM   3377  O   WAT   631      64.767  24.021  57.336  1.00  0.00           O  
ATOM   3378  H1  WAT   631      64.712  23.856  56.394  1.00  0.00           H  
ATOM   3379  H2  WAT   631      64.142  24.729  57.492  1.00  0.00           H  
ATOM   3380  O   WAT   632      49.556  19.258  71.162  1.00  0.00           O  
ATOM   3381  H1  WAT   632      50.202  18.748  71.650  1.00  0.00           H  
ATOM   3382  H2  WAT   632      49.348  19.995  71.736  1.00  0.00           H  
ATOM   3383  O   WAT   633      58.077  13.522  56.914  1.00  0.00           O  
ATOM   3384  H1  WAT   633      58.065  14.466  57.071  1.00  0.00           H  
ATOM   3385  H2  WAT   633      58.969  13.339  56.620  1.00  0.00           H  
ATOM   3386  O   WAT   634      56.250  33.446  68.340  1.00  0.00           O  
ATOM   3387  H1  WAT   634      57.153  33.478  68.657  1.00  0.00           H  
ATOM   3388  H2  WAT   634      56.024  32.516  68.355  1.00  0.00           H  
ATOM   3389  O   WAT   635      58.006  32.199  65.001  1.00  0.00           O  
ATOM   3390  H1  WAT   635      57.055  32.199  64.887  1.00  0.00           H  
ATOM   3391  H2  WAT   635      58.309  31.452  64.485  1.00  0.00           H  
ATOM   3392  O   WAT   636      61.892  10.116  61.169  1.00  0.00           O  
ATOM   3393  H1  WAT   636      61.125   9.562  61.314  1.00  0.00           H  
ATOM   3394  H2  WAT   636      62.303  10.189  62.030  1.00  0.00           H  
ATOM   3395  O   WAT   637      73.741  38.035  66.066  1.00  0.00           O  
ATOM   3396  H1  WAT   637      74.379  37.916  65.362  1.00  0.00           H  
ATOM   3397  H2  WAT   637      73.623  38.983  66.124  1.00  0.00           H  
ATOM   3398  O   WAT   638      70.550  37.988  66.002  1.00  0.00           O  
ATOM   3399  H1  WAT   638      70.212  37.872  65.114  1.00  0.00           H  
ATOM   3400  H2  WAT   638      71.419  37.587  65.982  1.00  0.00           H  
ATOM   3401  O   WAT   639      66.409  39.841  61.991  1.00  0.00           O  
ATOM   3402  H1  WAT   639      65.845  39.750  61.223  1.00  0.00           H  
ATOM   3403  H2  WAT   639      66.294  39.021  62.472  1.00  0.00           H  
ATOM   3404  O   WAT   640      63.955  41.336  64.830  1.00  0.00           O  
ATOM   3405  H1  WAT   640      64.747  40.996  64.414  1.00  0.00           H  
ATOM   3406  H2  WAT   640      64.195  41.446  65.750  1.00  0.00           H  
ATOM   3407  O   WAT   641      71.989  43.508  57.303  1.00  0.00           O  
ATOM   3408  H1  WAT   641      71.337  44.094  56.916  1.00  0.00           H  
ATOM   3409  H2  WAT   641      72.783  44.039  57.362  1.00  0.00           H  
ATOM   3410  O   WAT   642      65.914  40.597  57.702  1.00  0.00           O  
ATOM   3411  H1  WAT   642      66.687  40.050  57.563  1.00  0.00           H  
ATOM   3412  H2  WAT   642      66.267  41.462  57.913  1.00  0.00           H  
ATOM   3413  O   WAT   643      68.678  39.303  67.498  1.00  0.00           O  
ATOM   3414  H1  WAT   643      69.275  39.078  66.784  1.00  0.00           H  
ATOM   3415  H2  WAT   643      68.736  38.561  68.101  1.00  0.00           H  
ATOM   3416  O   WAT   644      68.251  36.757  55.333  1.00  0.00           O  
ATOM   3417  H1  WAT   644      68.503  36.235  54.572  1.00  0.00           H  
ATOM   3418  H2  WAT   644      67.313  36.593  55.436  1.00  0.00           H  
ATOM   3419  O   WAT   645      73.295  35.760  63.141  1.00  0.00           O  
ATOM   3420  H1  WAT   645      74.081  35.342  62.790  1.00  0.00           H  
ATOM   3421  H2  WAT   645      73.559  36.665  63.309  1.00  0.00           H  
ATOM   3422  O   WAT   646      73.466  41.197  57.840  1.00  0.00           O  
ATOM   3423  H1  WAT   646      72.831  41.271  58.552  1.00  0.00           H  
ATOM   3424  H2  WAT   646      73.136  41.787  57.162  1.00  0.00           H  
ATOM   3425  O   WAT   647      67.970  38.659  57.536  1.00  0.00           O  
ATOM   3426  H1  WAT   647      67.854  37.984  58.204  1.00  0.00           H  
ATOM   3427  H2  WAT   647      68.081  38.173  56.719  1.00  0.00           H  
ATOM   3428  O   WAT   648      70.314  38.120  61.240  1.00  0.00           O  
ATOM   3429  H1  WAT   648      69.949  37.593  61.952  1.00  0.00           H  
ATOM   3430  H2  WAT   648      71.170  37.730  61.067  1.00  0.00           H  
ATOM   3431  O   WAT   649      69.954  33.149  56.237  1.00  0.00           O  
ATOM   3432  H1  WAT   649      70.122  34.017  56.604  1.00  0.00           H  
ATOM   3433  H2  WAT   649      69.764  33.312  55.313  1.00  0.00           H  
ATOM   3434  O   WAT   650      66.163  38.062  63.937  1.00  0.00           O  
ATOM   3435  H1  WAT   650      65.238  37.930  64.145  1.00  0.00           H  
ATOM   3436  H2  WAT   650      66.411  38.842  64.434  1.00  0.00           H  
ATOM   3437  O   WAT   651      69.933  35.605  57.221  1.00  0.00           O  
ATOM   3438  H1  WAT   651      69.813  36.051  58.060  1.00  0.00           H  
ATOM   3439  H2  WAT   651      69.238  35.954  56.663  1.00  0.00           H  
ATOM   3440  O   WAT   652      63.524  37.706  64.771  1.00  0.00           O  
ATOM   3441  H1  WAT   652      63.653  37.959  65.685  1.00  0.00           H  
ATOM   3442  H2  WAT   652      62.844  38.299  64.452  1.00  0.00           H  
ATOM   3443  O   WAT   653      67.694  48.376  60.870  1.00  0.00           O  
ATOM   3444  H1  WAT   653      67.616  49.326  60.949  1.00  0.00           H  
ATOM   3445  H2  WAT   653      67.090  48.030  61.528  1.00  0.00           H  
ATOM   3446  O   WAT   654      70.269  35.437  69.059  1.00  0.00           O  
ATOM   3447  H1  WAT   654      71.115  35.861  69.202  1.00  0.00           H  
ATOM   3448  H2  WAT   654      70.209  34.780  69.753  1.00  0.00           H  
ATOM   3449  O   WAT   655      74.239  41.060  65.441  1.00  0.00           O  
ATOM   3450  H1  WAT   655      73.609  41.224  64.738  1.00  0.00           H  
ATOM   3451  H2  WAT   655      73.851  41.474  66.212  1.00  0.00           H  
ATOM   3452  O   WAT   656      72.975  32.253  66.298  1.00  0.00           O  
ATOM   3453  H1  WAT   656      72.114  32.551  66.590  1.00  0.00           H  
ATOM   3454  H2  WAT   656      73.001  32.470  65.366  1.00  0.00           H  
ATOM   3455  O   WAT   657      69.791  40.797  62.706  1.00  0.00           O  
ATOM   3456  H1  WAT   657      70.255  41.076  61.916  1.00  0.00           H  
ATOM   3457  H2  WAT   657      69.527  39.896  62.523  1.00  0.00           H  
ATOM   3458  O   WAT   658      66.684  40.345  65.644  1.00  0.00           O  
ATOM   3459  H1  WAT   658      67.254  40.773  65.005  1.00  0.00           H  
ATOM   3460  H2  WAT   658      67.275  40.063  66.342  1.00  0.00           H  
ATOM   3461  O   WAT   659      68.728  36.920  59.515  1.00  0.00           O  
ATOM   3462  H1  WAT   659      69.431  37.372  59.982  1.00  0.00           H  
ATOM   3463  H2  WAT   659      68.396  36.278  60.143  1.00  0.00           H  
ATOM   3464  O   WAT   660      62.471  35.178  64.816  1.00  0.00           O  
ATOM   3465  H1  WAT   660      61.681  35.434  64.340  1.00  0.00           H  
ATOM   3466  H2  WAT   660      62.962  35.993  64.922  1.00  0.00           H  
ATOM   3467  O   WAT   661      64.422  35.542  61.775  1.00  0.00           O  
ATOM   3468  H1  WAT   661      63.625  35.654  62.293  1.00  0.00           H  
ATOM   3469  H2  WAT   661      64.195  35.881  60.909  1.00  0.00           H  
ATOM   3470  O   WAT   662      60.755  35.431  67.248  1.00  0.00           O  
ATOM   3471  H1  WAT   662      61.005  36.316  67.514  1.00  0.00           H  
ATOM   3472  H2  WAT   662      61.290  35.252  66.475  1.00  0.00           H  
ATOM   3473  O   WAT   663      69.968  43.734  59.591  1.00  0.00           O  
ATOM   3474  H1  WAT   663      69.832  44.579  60.019  1.00  0.00           H  
ATOM   3475  H2  WAT   663      70.509  43.936  58.827  1.00  0.00           H  
ATOM   3476  O   WAT   664      63.421  41.251  60.164  1.00  0.00           O  
ATOM   3477  H1  WAT   664      63.933  42.046  60.314  1.00  0.00           H  
ATOM   3478  H2  WAT   664      64.073  40.554  60.097  1.00  0.00           H  
ATOM   3479  O   WAT   665      65.230  44.368  62.246  1.00  0.00           O  
ATOM   3480  H1  WAT   665      65.407  45.290  62.058  1.00  0.00           H  
ATOM   3481  H2  WAT   665      66.026  44.054  62.675  1.00  0.00           H  
ATOM   3482  O   WAT   666      64.515  36.414  72.122  1.00  0.00           O  
ATOM   3483  H1  WAT   666      64.401  35.513  72.423  1.00  0.00           H  
ATOM   3484  H2  WAT   666      63.660  36.661  71.771  1.00  0.00           H  
ATOM   3485  O   WAT   667      66.353  45.886  68.247  1.00  0.00           O  
ATOM   3486  H1  WAT   667      66.904  45.757  67.475  1.00  0.00           H  
ATOM   3487  H2  WAT   667      65.514  46.185  67.896  1.00  0.00           H  
ATOM   3488  O   WAT   668      61.385  39.580  60.940  1.00  0.00           O  
ATOM   3489  H1  WAT   668      62.223  39.990  60.723  1.00  0.00           H  
ATOM   3490  H2  WAT   668      61.563  38.640  60.910  1.00  0.00           H  
ATOM   3491  O   WAT   669      73.282  37.248  56.628  1.00  0.00           O  
ATOM   3492  H1  WAT   669      72.767  38.018  56.867  1.00  0.00           H  
ATOM   3493  H2  WAT   669      73.010  36.574  57.251  1.00  0.00           H  
ATOM   3494  O   WAT   670      70.867  32.093  61.686  1.00  0.00           O  
ATOM   3495  H1  WAT   670      70.011  31.703  61.507  1.00  0.00           H  
ATOM   3496  H2  WAT   670      71.279  32.172  60.826  1.00  0.00           H  
ATOM   3497  O   WAT   671      72.396  29.627  66.086  1.00  0.00           O  
ATOM   3498  H1  WAT   671      71.893  29.590  65.272  1.00  0.00           H  
ATOM   3499  H2  WAT   671      72.690  30.537  66.145  1.00  0.00           H  
ATOM   3500  O   WAT   672      68.641  29.711  65.092  1.00  0.00           O  
ATOM   3501  H1  WAT   672      69.506  29.515  64.733  1.00  0.00           H  
ATOM   3502  H2  WAT   672      68.709  29.482  66.019  1.00  0.00           H  
ATOM   3503  O   WAT   673      73.070  35.120  58.454  1.00  0.00           O  
ATOM   3504  H1  WAT   673      72.766  35.435  59.305  1.00  0.00           H  
ATOM   3505  H2  WAT   673      74.024  35.199  58.497  1.00  0.00           H  
ATOM   3506  O   WAT   674      71.515  41.279  60.103  1.00  0.00           O  
ATOM   3507  H1  WAT   674      70.987  40.545  59.791  1.00  0.00           H  
ATOM   3508  H2  WAT   674      71.014  42.057  59.857  1.00  0.00           H  
ATOM   3509  O   WAT   675      66.247  31.941  62.464  1.00  0.00           O  
ATOM   3510  H1  WAT   675      66.821  31.719  61.731  1.00  0.00           H  
ATOM   3511  H2  WAT   675      66.834  32.010  63.217  1.00  0.00           H  
ATOM   3512  O   WAT   676      75.305  37.829  63.270  1.00  0.00           O  
ATOM   3513  H1  WAT   676      75.818  38.462  63.773  1.00  0.00           H  
ATOM   3514  H2  WAT   676      75.955  37.229  62.905  1.00  0.00           H  
ATOM   3515  O   WAT   677      66.574  33.972  56.483  1.00  0.00           O  
ATOM   3516  H1  WAT   677      65.738  34.309  56.804  1.00  0.00           H  
ATOM   3517  H2  WAT   677      66.434  33.837  55.546  1.00  0.00           H  
ATOM   3518  O   WAT   678      68.549  28.816  61.191  1.00  0.00           O  
ATOM   3519  H1  WAT   678      67.896  28.500  60.567  1.00  0.00           H  
ATOM   3520  H2  WAT   678      68.507  28.193  61.917  1.00  0.00           H  
ATOM   3521  O   WAT   679      69.660  39.097  53.107  1.00  0.00           O  
ATOM   3522  H1  WAT   679      68.753  38.866  53.306  1.00  0.00           H  
ATOM   3523  H2  WAT   679      70.158  38.301  53.294  1.00  0.00           H  
ATOM   3524  O   WAT   680      72.567  47.807  56.026  1.00  0.00           O  
ATOM   3525  H1  WAT   680      71.893  48.110  56.635  1.00  0.00           H  
ATOM   3526  H2  WAT   680      72.954  48.610  55.677  1.00  0.00           H  
ATOM   3527  O   WAT   681      71.783  35.304  65.516  1.00  0.00           O  
ATOM   3528  H1  WAT   681      70.865  35.525  65.358  1.00  0.00           H  
ATOM   3529  H2  WAT   681      72.199  35.378  64.657  1.00  0.00           H  
ATOM   3530  O   WAT   682      72.567  36.703  60.646  1.00  0.00           O  
ATOM   3531  H1  WAT   682      73.314  37.215  60.337  1.00  0.00           H  
ATOM   3532  H2  WAT   682      72.836  36.381  61.507  1.00  0.00           H  
ATOM   3533  O   WAT   683      70.839  39.199  57.629  1.00  0.00           O  
ATOM   3534  H1  WAT   683      69.930  38.915  57.726  1.00  0.00           H  
ATOM   3535  H2  WAT   683      70.869  39.619  56.769  1.00  0.00           H  
ATOM   3536  O   WAT   684      76.071  42.809  61.398  1.00  0.00           O  
ATOM   3537  H1  WAT   684      75.617  41.968  61.455  1.00  0.00           H  
ATOM   3538  H2  WAT   684      75.441  43.445  61.736  1.00  0.00           H  
ATOM   3539  O   WAT   685      75.014  33.739  62.628  1.00  0.00           O  
ATOM   3540  H1  WAT   685      74.277  33.226  62.959  1.00  0.00           H  
ATOM   3541  H2  WAT   685      75.267  33.299  61.817  1.00  0.00           H  
ATOM   3542  O   WAT   686      74.514  44.647  62.333  1.00  0.00           O  
ATOM   3543  H1  WAT   686      74.807  45.208  61.614  1.00  0.00           H  
ATOM   3544  H2  WAT   686      75.024  44.940  63.089  1.00  0.00           H  
ATOM   3545  O   WAT   687      61.408  36.919  61.611  1.00  0.00           O  
ATOM   3546  H1  WAT   687      61.210  36.326  60.886  1.00  0.00           H  
ATOM   3547  H2  WAT   687      60.853  36.614  62.328  1.00  0.00           H  
ATOM   3548  O   WAT   688      69.388  36.812  63.730  1.00  0.00           O  
ATOM   3549  H1  WAT   688      69.443  35.859  63.654  1.00  0.00           H  
ATOM   3550  H2  WAT   688      68.577  36.967  64.214  1.00  0.00           H  
ATOM   3551  O   WAT   689      70.537  40.740  54.968  1.00  0.00           O  
ATOM   3552  H1  WAT   689      70.099  40.023  54.508  1.00  0.00           H  
ATOM   3553  H2  WAT   689      71.278  40.967  54.406  1.00  0.00           H  
ATOM   3554  O   WAT   690      67.327  35.429  61.489  1.00  0.00           O  
ATOM   3555  H1  WAT   690      66.514  35.729  61.896  1.00  0.00           H  
ATOM   3556  H2  WAT   690      67.823  35.035  62.207  1.00  0.00           H  
ATOM   3557  O   WAT   691      69.478  45.425  63.423  1.00  0.00           O  
ATOM   3558  H1  WAT   691      69.435  45.651  62.493  1.00  0.00           H  
ATOM   3559  H2  WAT   691      70.394  45.191  63.571  1.00  0.00           H  
ATOM   3560  O   WAT   692      66.818  33.001  67.105  1.00  0.00           O  
ATOM   3561  H1  WAT   692      67.458  32.860  66.408  1.00  0.00           H  
ATOM   3562  H2  WAT   692      65.986  32.715  66.729  1.00  0.00           H  
ATOM   3563  O   WAT   693      67.594  42.301  63.219  1.00  0.00           O  
ATOM   3564  H1  WAT   693      68.388  41.806  63.017  1.00  0.00           H  
ATOM   3565  H2  WAT   693      66.884  41.773  62.856  1.00  0.00           H  
ATOM   3566  O   WAT   694      63.903  36.446  59.295  1.00  0.00           O  
ATOM   3567  H1  WAT   694      62.972  36.384  59.512  1.00  0.00           H  
ATOM   3568  H2  WAT   694      63.998  35.923  58.498  1.00  0.00           H  
ATOM   3569  O   WAT   695      63.821  32.971  61.883  1.00  0.00           O  
ATOM   3570  H1  WAT   695      64.082  33.886  61.773  1.00  0.00           H  
ATOM   3571  H2  WAT   695      64.643  32.504  62.032  1.00  0.00           H  
ATOM   3572  O   WAT   696      65.294  34.385  69.052  1.00  0.00           O  
ATOM   3573  H1  WAT   696      65.966  34.177  68.404  1.00  0.00           H  
ATOM   3574  H2  WAT   696      64.467  34.187  68.613  1.00  0.00           H  
ATOM   3575  O   WAT   697      71.373  38.849  69.129  1.00  0.00           O  
ATOM   3576  H1  WAT   697      72.302  39.000  68.956  1.00  0.00           H  
ATOM   3577  H2  WAT   697      70.952  38.938  68.274  1.00  0.00           H  
ATOM   3578  O   WAT   698      70.172  42.874  66.899  1.00  0.00           O  
ATOM   3579  H1  WAT   698      70.033  42.506  67.771  1.00  0.00           H  
ATOM   3580  H2  WAT   698      69.383  43.389  66.727  1.00  0.00           H  
ATOM   3581  O   WAT   699      70.766  47.975  58.241  1.00  0.00           O  
ATOM   3582  H1  WAT   699      70.942  47.504  59.056  1.00  0.00           H  
ATOM   3583  H2  WAT   699      70.080  48.602  58.469  1.00  0.00           H  
ATOM   3584  O   WAT   700      71.722  42.252  64.287  1.00  0.00           O  
ATOM   3585  H1  WAT   700      71.387  42.212  65.183  1.00  0.00           H  
ATOM   3586  H2  WAT   700      71.222  41.587  63.814  1.00  0.00           H  
ATOM   3587  O   WAT   701      65.696  37.659  69.813  1.00  0.00           O  
ATOM   3588  H1  WAT   701      65.558  36.927  70.414  1.00  0.00           H  
ATOM   3589  H2  WAT   701      66.607  37.570  69.531  1.00  0.00           H  
ATOM   3590  O   WAT   702      74.658  39.598  54.561  1.00  0.00           O  
ATOM   3591  H1  WAT   702      74.041  38.873  54.464  1.00  0.00           H  
ATOM   3592  H2  WAT   702      74.190  40.359  54.218  1.00  0.00           H  
ATOM   3593  O   WAT   703      68.325  37.371  69.301  1.00  0.00           O  
ATOM   3594  H1  WAT   703      69.035  36.730  69.260  1.00  0.00           H  
ATOM   3595  H2  WAT   703      68.282  37.622  70.224  1.00  0.00           H  
ATOM   3596  O   WAT   704      67.038  34.358  71.121  1.00  0.00           O  
ATOM   3597  H1  WAT   704      66.501  33.907  71.773  1.00  0.00           H  
ATOM   3598  H2  WAT   704      66.449  34.492  70.378  1.00  0.00           H  
ATOM   3599  O   WAT   705      66.448  33.817  53.683  1.00  0.00           O  
ATOM   3600  H1  WAT   705      65.571  33.695  53.319  1.00  0.00           H  
ATOM   3601  H2  WAT   705      66.924  33.025  53.431  1.00  0.00           H  
ATOM   3602  O   WAT   706      57.968  38.604  63.777  1.00  0.00           O  
ATOM   3603  H1  WAT   706      58.655  38.290  63.190  1.00  0.00           H  
ATOM   3604  H2  WAT   706      57.813  39.508  63.504  1.00  0.00           H  
ATOM   3605  O   WAT   707      62.771  33.493  68.206  1.00  0.00           O  
ATOM   3606  H1  WAT   707      62.687  32.886  67.471  1.00  0.00           H  
ATOM   3607  H2  WAT   707      61.950  33.984  68.207  1.00  0.00           H  
ATOM   3608  O   WAT   708      69.634  46.169  60.930  1.00  0.00           O  
ATOM   3609  H1  WAT   708      68.851  46.711  61.023  1.00  0.00           H  
ATOM   3610  H2  WAT   708      70.333  46.687  61.329  1.00  0.00           H  
ATOM   3611  O   WAT   709      72.944  31.979  63.573  1.00  0.00           O  
ATOM   3612  H1  WAT   709      73.441  31.226  63.253  1.00  0.00           H  
ATOM   3613  H2  WAT   709      72.173  32.015  63.007  1.00  0.00           H  
ATOM   3614  O   WAT   710      74.027  40.736  61.147  1.00  0.00           O  
ATOM   3615  H1  WAT   710      73.092  40.856  60.977  1.00  0.00           H  
ATOM   3616  H2  WAT   710      74.205  39.833  60.883  1.00  0.00           H  
ATOM   3617  O   WAT   711      69.527  34.120  63.300  1.00  0.00           O  
ATOM   3618  H1  WAT   711      69.157  33.567  63.988  1.00  0.00           H  
ATOM   3619  H2  WAT   711      70.023  33.516  62.748  1.00  0.00           H  
ATOM   3620  O   WAT   712      75.482  42.922  58.680  1.00  0.00           O  
ATOM   3621  H1  WAT   712      75.758  42.808  59.590  1.00  0.00           H  
ATOM   3622  H2  WAT   712      74.612  42.524  58.642  1.00  0.00           H  
ATOM   3623  O   WAT   713      75.156  37.135  68.221  1.00  0.00           O  
ATOM   3624  H1  WAT   713      74.504  37.382  67.566  1.00  0.00           H  
ATOM   3625  H2  WAT   713      75.534  36.321  67.887  1.00  0.00           H  
ATOM   3626  O   WAT   714      72.117  47.171  62.324  1.00  0.00           O  
ATOM   3627  H1  WAT   714      72.299  46.353  62.786  1.00  0.00           H  
ATOM   3628  H2  WAT   714      72.940  47.387  61.886  1.00  0.00           H  
ATOM   3629  O   WAT   715      72.451  46.097  59.585  1.00  0.00           O  
ATOM   3630  H1  WAT   715      72.980  45.587  58.972  1.00  0.00           H  
ATOM   3631  H2  WAT   715      72.714  45.782  60.450  1.00  0.00           H  
ATOM   3632  O   WAT   716      62.953  44.114  67.329  1.00  0.00           O  
ATOM   3633  H1  WAT   716      63.538  43.368  67.462  1.00  0.00           H  
ATOM   3634  H2  WAT   716      62.756  44.424  68.212  1.00  0.00           H  
ATOM   3635  O   WAT   717      65.807  47.149  62.345  1.00  0.00           O  
ATOM   3636  H1  WAT   717      65.138  47.633  61.861  1.00  0.00           H  
ATOM   3637  H2  WAT   717      65.668  47.396  63.259  1.00  0.00           H  
ATOM   3638  O   WAT   718      57.545  36.684  66.049  1.00  0.00           O  
ATOM   3639  H1  WAT   718      57.583  36.151  66.843  1.00  0.00           H  
ATOM   3640  H2  WAT   718      57.039  36.158  65.430  1.00  0.00           H  
ATOM   3641  O   WAT   719      64.924  31.531  69.545  1.00  0.00           O  
ATOM   3642  H1  WAT   719      64.988  32.392  69.133  1.00  0.00           H  
ATOM   3643  H2  WAT   719      64.861  30.918  68.813  1.00  0.00           H  
ATOM   3644  O   WAT   720      64.399  33.603  73.193  1.00  0.00           O  
ATOM   3645  H1  WAT   720      65.026  33.221  73.806  1.00  0.00           H  
ATOM   3646  H2  WAT   720      63.542  33.385  73.558  1.00  0.00           H  
ATOM   3647  O   WAT   721      61.176  35.411  59.125  1.00  0.00           O  
ATOM   3648  H1  WAT   721      61.471  34.502  59.071  1.00  0.00           H  
ATOM   3649  H2  WAT   721      60.274  35.390  58.803  1.00  0.00           H  
ATOM   3650  O   WAT   722      64.705  33.486  65.107  1.00  0.00           O  
ATOM   3651  H1  WAT   722      63.984  34.100  64.968  1.00  0.00           H  
ATOM   3652  H2  WAT   722      65.494  34.022  65.029  1.00  0.00           H  
ATOM   3653  O   WAT   723      62.904  33.092  59.248  1.00  0.00           O  
ATOM   3654  H1  WAT   723      62.576  32.212  59.066  1.00  0.00           H  
ATOM   3655  H2  WAT   723      63.258  33.037  60.136  1.00  0.00           H  
ATOM   3656  O   WAT   724      72.152  44.728  63.758  1.00  0.00           O  
ATOM   3657  H1  WAT   724      72.005  43.799  63.939  1.00  0.00           H  
ATOM   3658  H2  WAT   724      72.978  44.750  63.274  1.00  0.00           H  
ATOM   3659  O   WAT   725      66.019  33.379  59.616  1.00  0.00           O  
ATOM   3660  H1  WAT   725      66.358  33.908  58.894  1.00  0.00           H  
ATOM   3661  H2  WAT   725      66.466  33.717  60.392  1.00  0.00           H  
ATOM   3662  O   WAT   726      68.713  31.763  69.066  1.00  0.00           O  
ATOM   3663  H1  WAT   726      68.373  30.964  69.468  1.00  0.00           H  
ATOM   3664  H2  WAT   726      68.007  32.063  68.494  1.00  0.00           H  
ATOM   3665  O   WAT   727      69.365  28.848  67.519  1.00  0.00           O  
ATOM   3666  H1  WAT   727      70.187  28.374  67.397  1.00  0.00           H  
ATOM   3667  H2  WAT   727      69.608  29.627  68.019  1.00  0.00           H  
ATOM   3668  O   WAT   728      68.005  31.877  57.815  1.00  0.00           O  
ATOM   3669  H1  WAT   728      68.726  32.255  57.312  1.00  0.00           H  
ATOM   3670  H2  WAT   728      67.382  32.596  57.919  1.00  0.00           H  
ATOM   3671  O   WAT   729      72.149  32.581  58.751  1.00  0.00           O  
ATOM   3672  H1  WAT   729      72.365  33.464  58.450  1.00  0.00           H  
ATOM   3673  H2  WAT   729      71.668  32.190  58.022  1.00  0.00           H  
ATOM   3674  O   WAT   730      66.888  35.540  65.328  1.00  0.00           O  
ATOM   3675  H1  WAT   730      66.743  35.854  66.221  1.00  0.00           H  
ATOM   3676  H2  WAT   730      66.411  36.158  64.775  1.00  0.00           H  
ATOM   3677  O   WAT   731      68.748  32.530  65.376  1.00  0.00           O  
ATOM   3678  H1  WAT   731      68.734  31.634  65.040  1.00  0.00           H  
ATOM   3679  H2  WAT   731      69.465  32.537  66.010  1.00  0.00           H  
ATOM   3680  O   WAT   732      70.601  32.964  67.422  1.00  0.00           O  
ATOM   3681  H1  WAT   732      70.343  33.886  67.420  1.00  0.00           H  
ATOM   3682  H2  WAT   732      70.069  32.567  68.112  1.00  0.00           H  
ATOM   3683  O   WAT   733      75.545  46.069  60.201  1.00  0.00           O  
ATOM   3684  H1  WAT   733      75.719  45.504  59.448  1.00  0.00           H  
ATOM   3685  H2  WAT   733      76.038  46.869  60.019  1.00  0.00           H  
ATOM   3686  O   WAT   734      61.363  38.081  68.267  1.00  0.00           O  
ATOM   3687  H1  WAT   734      60.818  38.857  68.399  1.00  0.00           H  
ATOM   3688  H2  WAT   734      62.241  38.428  68.109  1.00  0.00           H  
ATOM   3689  O   WAT   735      68.152  31.412  60.645  1.00  0.00           O  
ATOM   3690  H1  WAT   735      68.273  30.483  60.844  1.00  0.00           H  
ATOM   3691  H2  WAT   735      67.862  31.426  59.733  1.00  0.00           H  
ATOM   3692  O   WAT   736      71.021  29.097  63.782  1.00  0.00           O  
ATOM   3693  H1  WAT   736      71.043  29.161  62.827  1.00  0.00           H  
ATOM   3694  H2  WAT   736      71.438  28.258  63.976  1.00  0.00           H  
ATOM   3695  O   WAT   737      62.150  37.208  71.160  1.00  0.00           O  
ATOM   3696  H1  WAT   737      61.408  37.356  71.747  1.00  0.00           H  
ATOM   3697  H2  WAT   737      61.829  37.468  70.297  1.00  0.00           H  
ATOM   3698  O   WAT   738      70.116  48.903  63.189  1.00  0.00           O  
ATOM   3699  H1  WAT   738      69.677  48.411  63.882  1.00  0.00           H  
ATOM   3700  H2  WAT   738      70.867  48.360  62.948  1.00  0.00           H  
ATOM   3701  O   WAT   739      62.595  45.094  63.191  1.00  0.00           O  
ATOM   3702  H1  WAT   739      63.421  44.794  62.811  1.00  0.00           H  
ATOM   3703  H2  WAT   739      62.245  44.325  63.640  1.00  0.00           H  
ATOM   3704  O   WAT   740      67.563  44.447  65.261  1.00  0.00           O  
ATOM   3705  H1  WAT   740      66.941  43.784  64.961  1.00  0.00           H  
ATOM   3706  H2  WAT   740      68.234  44.473  64.578  1.00  0.00           H  
ATOM   3707  O   WAT   741      60.796  43.013  64.150  1.00  0.00           O  
ATOM   3708  H1  WAT   741      59.959  42.585  63.968  1.00  0.00           H  
ATOM   3709  H2  WAT   741      60.769  43.206  65.087  1.00  0.00           H  
ATOM   3710  O   WAT   742      67.125  42.997  58.737  1.00  0.00           O  
ATOM   3711  H1  WAT   742      67.274  43.681  58.083  1.00  0.00           H  
ATOM   3712  H2  WAT   742      67.931  42.978  59.252  1.00  0.00           H  
ATOM   3713  O   WAT   743      64.880  39.024  59.743  1.00  0.00           O  
ATOM   3714  H1  WAT   743      64.635  38.120  59.941  1.00  0.00           H  
ATOM   3715  H2  WAT   743      65.050  39.025  58.801  1.00  0.00           H  
ATOM   3716  O   WAT   744      64.150  34.756  57.241  1.00  0.00           O  
ATOM   3717  H1  WAT   744      63.457  34.831  56.585  1.00  0.00           H  
ATOM   3718  H2  WAT   744      63.905  33.992  57.764  1.00  0.00           H  
ATOM   3719  O   WAT   745      70.624  45.492  56.208  1.00  0.00           O  
ATOM   3720  H1  WAT   745      70.052  46.111  55.755  1.00  0.00           H  
ATOM   3721  H2  WAT   745      71.198  46.042  56.742  1.00  0.00           H  
ATOM   3722  O   WAT   746      73.844  45.776  57.339  1.00  0.00           O  
ATOM   3723  H1  WAT   746      74.777  45.710  57.542  1.00  0.00           H  
ATOM   3724  H2  WAT   746      73.756  46.611  56.880  1.00  0.00           H  
ATOM   3725  O   WAT   747      71.009  36.828  53.549  1.00  0.00           O  
ATOM   3726  H1  WAT   747      71.955  36.699  53.618  1.00  0.00           H  
ATOM   3727  H2  WAT   747      70.630  36.089  54.026  1.00  0.00           H  
ATOM   3728  O   WAT   748      69.193  34.753  53.485  1.00  0.00           O  
ATOM   3729  H1  WAT   748      68.286  34.456  53.561  1.00  0.00           H  
ATOM   3730  H2  WAT   748      69.471  34.456  52.618  1.00  0.00           H  
ATOM   3731  O   WAT   749      60.111  36.074  63.935  1.00  0.00           O  
ATOM   3732  H1  WAT   749      59.791  35.220  63.642  1.00  0.00           H  
ATOM   3733  H2  WAT   749      59.564  36.288  64.691  1.00  0.00           H  
ATOM   3734  O   WAT   750      63.889  38.790  67.652  1.00  0.00           O  
ATOM   3735  H1  WAT   750      64.108  39.722  67.671  1.00  0.00           H  
ATOM   3736  H2  WAT   750      64.302  38.431  68.437  1.00  0.00           H  
ATOM   3737  O   WAT   751      70.810  29.297  59.639  1.00  0.00           O  
ATOM   3738  H1  WAT   751      70.000  28.951  60.015  1.00  0.00           H  
ATOM   3739  H2  WAT   751      71.498  28.987  60.228  1.00  0.00           H  
ATOM   3740  O   WAT   752      72.739  28.374  61.262  1.00  0.00           O  
ATOM   3741  H1  WAT   752      73.292  28.794  61.921  1.00  0.00           H  
ATOM   3742  H2  WAT   752      72.976  27.448  61.304  1.00  0.00           H  
ATOM   3743  O   WAT   753      67.963  31.612  53.626  1.00  0.00           O  
ATOM   3744  H1  WAT   753      68.825  31.937  53.886  1.00  0.00           H  
ATOM   3745  H2  WAT   753      68.148  30.825  53.113  1.00  0.00           H  
ATOM   3746  O   WAT   754      59.980  39.694  65.904  1.00  0.00           O  
ATOM   3747  H1  WAT   754      59.286  39.279  65.391  1.00  0.00           H  
ATOM   3748  H2  WAT   754      60.727  39.736  65.308  1.00  0.00           H  
ATOM   3749  O   WAT   755      74.567  29.885  62.972  1.00  0.00           O  
ATOM   3750  H1  WAT   755      75.067  29.997  62.163  1.00  0.00           H  
ATOM   3751  H2  WAT   755      75.210  29.581  63.612  1.00  0.00           H  
ATOM   3752  O   WAT   756      61.894  39.626  63.781  1.00  0.00           O  
ATOM   3753  H1  WAT   756      61.871  39.725  62.829  1.00  0.00           H  
ATOM   3754  H2  WAT   756      62.204  40.472  64.103  1.00  0.00           H  
ATOM   3755  O   WAT   757      64.552  41.683  67.895  1.00  0.00           O  
ATOM   3756  H1  WAT   757      65.507  41.652  67.828  1.00  0.00           H  
ATOM   3757  H2  WAT   757      64.354  41.222  68.710  1.00  0.00           H  
ATOM   3758  O   WAT   758      65.142  40.253  70.463  1.00  0.00           O  
ATOM   3759  H1  WAT   758      65.962  40.748  70.486  1.00  0.00           H  
ATOM   3760  H2  WAT   758      65.416  39.337  70.434  1.00  0.00           H  
ATOM   3761  O   WAT   759      74.899  32.645  59.825  1.00  0.00           O  
ATOM   3762  H1  WAT   759      74.012  32.930  59.607  1.00  0.00           H  
ATOM   3763  H2  WAT   759      75.314  32.484  58.978  1.00  0.00           H  
ATOM   3764  O   WAT   760      62.907  47.225  64.912  1.00  0.00           O  
ATOM   3765  H1  WAT   760      62.773  46.465  64.346  1.00  0.00           H  
ATOM   3766  H2  WAT   760      62.491  47.949  64.445  1.00  0.00           H  
ATOM   3767  O   WAT   761      74.043  42.409  53.920  1.00  0.00           O  
ATOM   3768  H1  WAT   761      74.747  42.614  54.536  1.00  0.00           H  
ATOM   3769  H2  WAT   761      73.320  42.977  54.185  1.00  0.00           H  
ATOM   3770  O   WAT   762      74.873  38.160  60.040  1.00  0.00           O  
ATOM   3771  H1  WAT   762      74.817  38.617  59.201  1.00  0.00           H  
ATOM   3772  H2  WAT   762      75.426  37.399  59.863  1.00  0.00           H  
ATOM   3773  O   WAT   763      66.064  48.122  65.124  1.00  0.00           O  
ATOM   3774  H1  WAT   763      65.948  49.067  65.022  1.00  0.00           H  
ATOM   3775  H2  WAT   763      65.244  47.820  65.513  1.00  0.00           H  
ATOM   3776  O   WAT   764      75.607  39.350  57.336  1.00  0.00           O  
ATOM   3777  H1  WAT   764      75.551  39.185  56.394  1.00  0.00           H  
ATOM   3778  H2  WAT   764      74.981  40.058  57.492  1.00  0.00           H  
ATOM   3779  O   WAT   765      60.396  34.587  71.162  1.00  0.00           O  
ATOM   3780  H1  WAT   765      61.042  34.077  71.650  1.00  0.00           H  
ATOM   3781  H2  WAT   765      60.188  35.324  71.736  1.00  0.00           H  
ATOM   3782  O   WAT   766      68.916  28.851  56.914  1.00  0.00           O  
ATOM   3783  H1  WAT   766      68.904  29.795  57.071  1.00  0.00           H  
ATOM   3784  H2  WAT   766      69.809  28.668  56.620  1.00  0.00           H  
ATOM   3785  O   WAT   767      68.845  47.528  65.001  1.00  0.00           O  
ATOM   3786  H1  WAT   767      67.895  47.528  64.887  1.00  0.00           H  
ATOM   3787  H2  WAT   767      69.148  46.781  64.485  1.00  0.00           H  
ATOM   3788  O   WAT   768      72.731  25.446  61.169  1.00  0.00           O  
ATOM   3789  H1  WAT   768      71.965  24.891  61.314  1.00  0.00           H  
ATOM   3790  H2  WAT   768      73.142  25.518  62.030  1.00  0.00           H  
ATOM   3791  O   WAT   769      75.262  50.872  61.775  1.00  0.00           O  
ATOM   3792  H1  WAT   769      74.465  50.984  62.293  1.00  0.00           H  
ATOM   3793  H2  WAT   769      75.034  51.210  60.909  1.00  0.00           H  
ATOM   3794  O   WAT   770      72.247  52.248  61.611  1.00  0.00           O  
ATOM   3795  H1  WAT   770      72.050  51.655  60.886  1.00  0.00           H  
ATOM   3796  H2  WAT   770      71.692  51.944  62.328  1.00  0.00           H  
ATOM   3797  O   WAT   771      74.742  51.775  59.295  1.00  0.00           O  
ATOM   3798  H1  WAT   771      73.812  51.713  59.512  1.00  0.00           H  
ATOM   3799  H2  WAT   771      74.838  51.252  58.498  1.00  0.00           H  
ATOM   3800  O   WAT   772      74.661  48.300  61.883  1.00  0.00           O  
ATOM   3801  H1  WAT   772      74.921  49.215  61.773  1.00  0.00           H  
ATOM   3802  H2  WAT   772      75.482  47.833  62.032  1.00  0.00           H  
ATOM   3803  O   WAT   773      72.015  50.740  59.125  1.00  0.00           O  
ATOM   3804  H1  WAT   773      72.310  49.831  59.071  1.00  0.00           H  
ATOM   3805  H2  WAT   773      71.114  50.719  58.803  1.00  0.00           H  
ATOM   3806  O   WAT   774      73.744  48.421  59.248  1.00  0.00           O  
ATOM   3807  H1  WAT   774      73.415  47.541  59.066  1.00  0.00           H  
ATOM   3808  H2  WAT   774      74.098  48.366  60.136  1.00  0.00           H  
ATOM   3809  O   WAT   775      75.719  54.353  59.743  1.00  0.00           O  
ATOM   3810  H1  WAT   775      75.474  53.449  59.941  1.00  0.00           H  
ATOM   3811  H2  WAT   775      75.889  54.355  58.801  1.00  0.00           H  
ATOM   3812  O   WAT   776      74.989  50.086  57.241  1.00  0.00           O  
ATOM   3813  H1  WAT   776      74.296  50.160  56.585  1.00  0.00           H  
ATOM   3814  H2  WAT   776      74.744  49.322  57.764  1.00  0.00           H  
ATOM   3815  O   WAT   777      56.854  10.053  47.595  1.00  0.00           O  
ATOM   3816  H1  WAT   777      56.777  11.003  47.674  1.00  0.00           H  
ATOM   3817  H2  WAT   777      56.251   9.707  48.252  1.00  0.00           H  
ATOM   3818  O   WAT   778      59.128   5.411  46.315  1.00  0.00           O  
ATOM   3819  H1  WAT   778      58.993   6.256  46.744  1.00  0.00           H  
ATOM   3820  H2  WAT   778      59.669   5.613  45.552  1.00  0.00           H  
ATOM   3821  O   WAT   779      54.391   6.045  48.970  1.00  0.00           O  
ATOM   3822  H1  WAT   779      54.567   6.967  48.783  1.00  0.00           H  
ATOM   3823  H2  WAT   779      55.186   5.731  49.400  1.00  0.00           H  
ATOM   3824  O   WAT   780      55.514   7.563  54.971  1.00  0.00           O  
ATOM   3825  H1  WAT   780      56.065   7.434  54.199  1.00  0.00           H  
ATOM   3826  H2  WAT   780      54.675   7.862  54.621  1.00  0.00           H  
ATOM   3827  O   WAT   781      61.728   9.484  42.751  1.00  0.00           O  
ATOM   3828  H1  WAT   781      61.054   9.787  43.359  1.00  0.00           H  
ATOM   3829  H2  WAT   781      62.114  10.287  42.401  1.00  0.00           H  
ATOM   3830  O   WAT   782      58.638   7.102  50.147  1.00  0.00           O  
ATOM   3831  H1  WAT   782      58.596   7.328  49.218  1.00  0.00           H  
ATOM   3832  H2  WAT   782      59.555   6.868  50.296  1.00  0.00           H  
ATOM   3833  O   WAT   783      61.574   6.360  54.295  1.00  0.00           O  
ATOM   3834  H1  WAT   783      61.628   6.929  55.062  1.00  0.00           H  
ATOM   3835  H2  WAT   783      60.706   6.530  53.930  1.00  0.00           H  
ATOM   3836  O   WAT   784      59.927   9.652  44.966  1.00  0.00           O  
ATOM   3837  H1  WAT   784      60.102   9.181  45.780  1.00  0.00           H  
ATOM   3838  H2  WAT   784      59.240  10.279  45.194  1.00  0.00           H  
ATOM   3839  O   WAT   785      54.493  12.801  51.740  1.00  0.00           O  
ATOM   3840  H1  WAT   785      54.733  13.433  52.418  1.00  0.00           H  
ATOM   3841  H2  WAT   785      53.650  12.450  52.026  1.00  0.00           H  
ATOM   3842  O   WAT   786      59.006   8.609  54.144  1.00  0.00           O  
ATOM   3843  H1  WAT   786      58.933   9.415  54.656  1.00  0.00           H  
ATOM   3844  H2  WAT   786      58.564   8.808  53.319  1.00  0.00           H  
ATOM   3845  O   WAT   787      58.795   7.846  47.654  1.00  0.00           O  
ATOM   3846  H1  WAT   787      58.012   8.388  47.748  1.00  0.00           H  
ATOM   3847  H2  WAT   787      59.494   8.364  48.053  1.00  0.00           H  
ATOM   3848  O   WAT   788      61.466   8.508  56.300  1.00  0.00           O  
ATOM   3849  H1  WAT   788      62.179   9.142  56.227  1.00  0.00           H  
ATOM   3850  H2  WAT   788      60.975   8.604  55.484  1.00  0.00           H  
ATOM   3851  O   WAT   789      56.517   6.257  57.120  1.00  0.00           O  
ATOM   3852  H1  WAT   789      57.218   6.891  57.273  1.00  0.00           H  
ATOM   3853  H2  WAT   789      56.046   6.599  56.360  1.00  0.00           H  
ATOM   3854  O   WAT   790      61.278   8.848  49.048  1.00  0.00           O  
ATOM   3855  H1  WAT   790      61.460   8.030  49.511  1.00  0.00           H  
ATOM   3856  H2  WAT   790      62.101   9.064  48.611  1.00  0.00           H  
ATOM   3857  O   WAT   791      61.612   7.774  46.310  1.00  0.00           O  
ATOM   3858  H1  WAT   791      62.141   7.264  45.697  1.00  0.00           H  
ATOM   3859  H2  WAT   791      61.875   7.459  47.174  1.00  0.00           H  
ATOM   3860  O   WAT   792      52.114   5.791  54.053  1.00  0.00           O  
ATOM   3861  H1  WAT   792      52.699   5.045  54.186  1.00  0.00           H  
ATOM   3862  H2  WAT   792      51.916   6.101  54.937  1.00  0.00           H  
ATOM   3863  O   WAT   793      54.968   8.826  49.070  1.00  0.00           O  
ATOM   3864  H1  WAT   793      54.299   9.311  48.586  1.00  0.00           H  
ATOM   3865  H2  WAT   793      54.829   9.073  49.984  1.00  0.00           H  
ATOM   3866  O   WAT   794      59.108  10.860  55.668  1.00  0.00           O  
ATOM   3867  H1  WAT   794      59.660  11.023  56.433  1.00  0.00           H  
ATOM   3868  H2  WAT   794      59.449  11.451  54.996  1.00  0.00           H  
ATOM   3869  O   WAT   795      62.245   8.808  52.654  1.00  0.00           O  
ATOM   3870  H1  WAT   795      62.120   8.007  52.145  1.00  0.00           H  
ATOM   3871  H2  WAT   795      62.903   9.303  52.166  1.00  0.00           H  
ATOM   3872  O   WAT   796      59.255   8.426  57.683  1.00  0.00           O  
ATOM   3873  H1  WAT   796      59.563   8.181  58.555  1.00  0.00           H  
ATOM   3874  H2  WAT   796      60.052   8.631  57.195  1.00  0.00           H  
ATOM   3875  O   WAT   797      59.277  10.580  49.913  1.00  0.00           O  
ATOM   3876  H1  WAT   797      58.837  10.088  50.606  1.00  0.00           H  
ATOM   3877  H2  WAT   797      60.028  10.037  49.672  1.00  0.00           H  
ATOM   3878  O   WAT   798      51.756   6.771  49.916  1.00  0.00           O  
ATOM   3879  H1  WAT   798      52.582   6.471  49.535  1.00  0.00           H  
ATOM   3880  H2  WAT   798      51.405   6.002  50.365  1.00  0.00           H  
ATOM   3881  O   WAT   799      56.724   6.124  51.985  1.00  0.00           O  
ATOM   3882  H1  WAT   799      56.102   5.461  51.686  1.00  0.00           H  
ATOM   3883  H2  WAT   799      57.395   6.150  51.303  1.00  0.00           H  
ATOM   3884  O   WAT   800      49.957   4.690  50.875  1.00  0.00           O  
ATOM   3885  H1  WAT   800      49.120   4.262  50.693  1.00  0.00           H  
ATOM   3886  H2  WAT   800      49.929   4.883  51.812  1.00  0.00           H  
ATOM   3887  O   WAT   801      59.785   7.169  42.932  1.00  0.00           O  
ATOM   3888  H1  WAT   801      59.212   7.788  42.479  1.00  0.00           H  
ATOM   3889  H2  WAT   801      60.358   7.719  43.466  1.00  0.00           H  
ATOM   3890  O   WAT   802      63.005   7.453  44.063  1.00  0.00           O  
ATOM   3891  H1  WAT   802      63.938   7.387  44.267  1.00  0.00           H  
ATOM   3892  H2  WAT   802      62.917   8.288  43.605  1.00  0.00           H  
ATOM   3893  O   WAT   803      52.068   8.902  51.637  1.00  0.00           O  
ATOM   3894  H1  WAT   803      51.933   8.142  51.071  1.00  0.00           H  
ATOM   3895  H2  WAT   803      51.651   9.626  51.170  1.00  0.00           H  
ATOM   3896  O   WAT   804      55.225   9.799  51.849  1.00  0.00           O  
ATOM   3897  H1  WAT   804      55.108  10.744  51.747  1.00  0.00           H  
ATOM   3898  H2  WAT   804      54.404   9.497  52.237  1.00  0.00           H  
ATOM   3899  O   WAT   805      56.250  10.452  55.064  1.00  0.00           O  
ATOM   3900  H1  WAT   805      57.153  10.484  55.381  1.00  0.00           H  
ATOM   3901  H2  WAT   805      56.024   9.522  55.079  1.00  0.00           H  
ATOM   3902  O   WAT   806      58.006   9.205  51.725  1.00  0.00           O  
ATOM   3903  H1  WAT   806      57.055   9.205  51.612  1.00  0.00           H  
ATOM   3904  H2  WAT   806      58.309   8.458  51.209  1.00  0.00           H  
ATOM   3905  O   WAT   807      73.741  15.041  52.790  1.00  0.00           O  
ATOM   3906  H1  WAT   807      74.379  14.922  52.086  1.00  0.00           H  
ATOM   3907  H2  WAT   807      73.623  15.989  52.849  1.00  0.00           H  
ATOM   3908  O   WAT   808      70.550  14.994  52.726  1.00  0.00           O  
ATOM   3909  H1  WAT   808      70.212  14.878  51.838  1.00  0.00           H  
ATOM   3910  H2  WAT   808      71.419  14.593  52.706  1.00  0.00           H  
ATOM   3911  O   WAT   809      66.409  16.848  48.716  1.00  0.00           O  
ATOM   3912  H1  WAT   809      65.845  16.757  47.948  1.00  0.00           H  
ATOM   3913  H2  WAT   809      66.294  16.028  49.196  1.00  0.00           H  
ATOM   3914  O   WAT   810      71.032  16.147  58.685  1.00  0.00           O  
ATOM   3915  H1  WAT   810      71.021  15.753  57.813  1.00  0.00           H  
ATOM   3916  H2  WAT   810      71.194  15.414  59.278  1.00  0.00           H  
ATOM   3917  O   WAT   811      63.955  18.343  51.554  1.00  0.00           O  
ATOM   3918  H1  WAT   811      64.747  18.002  51.139  1.00  0.00           H  
ATOM   3919  H2  WAT   811      64.195  18.452  52.475  1.00  0.00           H  
ATOM   3920  O   WAT   812      71.989  20.515  44.027  1.00  0.00           O  
ATOM   3921  H1  WAT   812      71.337  21.100  43.641  1.00  0.00           H  
ATOM   3922  H2  WAT   812      72.783  21.045  44.087  1.00  0.00           H  
ATOM   3923  O   WAT   813      65.914  17.604  44.426  1.00  0.00           O  
ATOM   3924  H1  WAT   813      66.687  17.056  44.287  1.00  0.00           H  
ATOM   3925  H2  WAT   813      66.267  18.468  44.637  1.00  0.00           H  
ATOM   3926  O   WAT   814      67.753  18.931  57.633  1.00  0.00           O  
ATOM   3927  H1  WAT   814      67.462  19.836  57.517  1.00  0.00           H  
ATOM   3928  H2  WAT   814      68.388  18.973  58.347  1.00  0.00           H  
ATOM   3929  O   WAT   815      68.678  16.309  54.223  1.00  0.00           O  
ATOM   3930  H1  WAT   815      69.275  16.084  53.509  1.00  0.00           H  
ATOM   3931  H2  WAT   815      68.736  15.567  54.825  1.00  0.00           H  
ATOM   3932  O   WAT   816      68.251  13.763  42.058  1.00  0.00           O  
ATOM   3933  H1  WAT   816      68.503  13.241  41.296  1.00  0.00           H  
ATOM   3934  H2  WAT   816      67.313  13.599  42.161  1.00  0.00           H  
ATOM   3935  O   WAT   817      73.295  12.766  49.865  1.00  0.00           O  
ATOM   3936  H1  WAT   817      74.081  12.348  49.514  1.00  0.00           H  
ATOM   3937  H2  WAT   817      73.559  13.671  50.034  1.00  0.00           H  
ATOM   3938  O   WAT   818      73.466  18.204  44.564  1.00  0.00           O  
ATOM   3939  H1  WAT   818      72.831  18.277  45.276  1.00  0.00           H  
ATOM   3940  H2  WAT   818      73.136  18.793  43.886  1.00  0.00           H  
ATOM   3941  O   WAT   819      67.970  15.666  44.260  1.00  0.00           O  
ATOM   3942  H1  WAT   819      67.854  14.990  44.928  1.00  0.00           H  
ATOM   3943  H2  WAT   819      68.081  15.179  43.444  1.00  0.00           H  
ATOM   3944  O   WAT   820      70.314  15.127  47.965  1.00  0.00           O  
ATOM   3945  H1  WAT   820      69.949  14.600  48.676  1.00  0.00           H  
ATOM   3946  H2  WAT   820      71.170  14.736  47.792  1.00  0.00           H  
ATOM   3947  O   WAT   821      69.954  10.156  42.961  1.00  0.00           O  
ATOM   3948  H1  WAT   821      70.122  11.024  43.328  1.00  0.00           H  
ATOM   3949  H2  WAT   821      69.764  10.318  42.037  1.00  0.00           H  
ATOM   3950  O   WAT   822      72.712  18.617  54.628  1.00  0.00           O  
ATOM   3951  H1  WAT   822      72.412  19.520  54.519  1.00  0.00           H  
ATOM   3952  H2  WAT   822      72.367  18.351  55.480  1.00  0.00           H  
ATOM   3953  O   WAT   823      66.163  15.069  50.661  1.00  0.00           O  
ATOM   3954  H1  WAT   823      65.238  14.936  50.869  1.00  0.00           H  
ATOM   3955  H2  WAT   823      66.411  15.848  51.158  1.00  0.00           H  
ATOM   3956  O   WAT   824      69.933  12.611  43.946  1.00  0.00           O  
ATOM   3957  H1  WAT   824      69.813  13.057  44.784  1.00  0.00           H  
ATOM   3958  H2  WAT   824      69.238  12.960  43.387  1.00  0.00           H  
ATOM   3959  O   WAT   825      63.524  14.712  51.496  1.00  0.00           O  
ATOM   3960  H1  WAT   825      63.653  14.965  52.410  1.00  0.00           H  
ATOM   3961  H2  WAT   825      62.844  15.305  51.176  1.00  0.00           H  
ATOM   3962  O   WAT   826      67.694  25.382  47.595  1.00  0.00           O  
ATOM   3963  H1  WAT   826      67.616  26.333  47.674  1.00  0.00           H  
ATOM   3964  H2  WAT   826      67.090  25.036  48.252  1.00  0.00           H  
ATOM   3965  O   WAT   827      68.440  15.363  59.813  1.00  0.00           O  
ATOM   3966  H1  WAT   827      69.182  15.902  59.536  1.00  0.00           H  
ATOM   3967  H2  WAT   827      67.734  15.990  59.970  1.00  0.00           H  
ATOM   3968  O   WAT   828      73.916  17.506  58.410  1.00  0.00           O  
ATOM   3969  H1  WAT   828      74.324  17.064  57.665  1.00  0.00           H  
ATOM   3970  H2  WAT   828      73.193  16.931  58.663  1.00  0.00           H  
ATOM   3971  O   WAT   829      70.269  12.443  55.783  1.00  0.00           O  
ATOM   3972  H1  WAT   829      71.115  12.867  55.927  1.00  0.00           H  
ATOM   3973  H2  WAT   829      70.209  11.787  56.477  1.00  0.00           H  
ATOM   3974  O   WAT   830      74.239  18.066  52.165  1.00  0.00           O  
ATOM   3975  H1  WAT   830      73.609  18.231  51.463  1.00  0.00           H  
ATOM   3976  H2  WAT   830      73.851  18.480  52.936  1.00  0.00           H  
ATOM   3977  O   WAT   831      75.373  16.648  56.119  1.00  0.00           O  
ATOM   3978  H1  WAT   831      75.584  17.291  55.443  1.00  0.00           H  
ATOM   3979  H2  WAT   831      75.326  15.814  55.651  1.00  0.00           H  
ATOM   3980  O   WAT   832      69.791  17.804  49.430  1.00  0.00           O  
ATOM   3981  H1  WAT   832      70.255  18.082  48.641  1.00  0.00           H  
ATOM   3982  H2  WAT   832      69.527  16.902  49.247  1.00  0.00           H  
ATOM   3983  O   WAT   833      66.684  17.351  52.368  1.00  0.00           O  
ATOM   3984  H1  WAT   833      67.254  17.779  51.730  1.00  0.00           H  
ATOM   3985  H2  WAT   833      67.275  17.069  53.067  1.00  0.00           H  
ATOM   3986  O   WAT   834      68.728  13.926  46.239  1.00  0.00           O  
ATOM   3987  H1  WAT   834      69.431  14.378  46.707  1.00  0.00           H  
ATOM   3988  H2  WAT   834      68.396  13.284  46.867  1.00  0.00           H  
ATOM   3989  O   WAT   835      67.176  12.517  60.614  1.00  0.00           O  
ATOM   3990  H1  WAT   835      66.546  13.199  60.848  1.00  0.00           H  
ATOM   3991  H2  WAT   835      67.070  12.405  59.670  1.00  0.00           H  
ATOM   3992  O   WAT   836      62.471  12.184  51.541  1.00  0.00           O  
ATOM   3993  H1  WAT   836      61.681  12.440  51.065  1.00  0.00           H  
ATOM   3994  H2  WAT   836      62.962  12.999  51.646  1.00  0.00           H  
ATOM   3995  O   WAT   837      64.422  12.549  48.499  1.00  0.00           O  
ATOM   3996  H1  WAT   837      63.625  12.661  49.018  1.00  0.00           H  
ATOM   3997  H2  WAT   837      64.195  12.887  47.633  1.00  0.00           H  
ATOM   3998  O   WAT   838      70.253  19.073  56.447  1.00  0.00           O  
ATOM   3999  H1  WAT   838      70.317  19.535  57.283  1.00  0.00           H  
ATOM   4000  H2  WAT   838      69.544  18.443  56.576  1.00  0.00           H  
ATOM   4001  O   WAT   839      60.755  12.437  53.972  1.00  0.00           O  
ATOM   4002  H1  WAT   839      61.005  13.322  54.238  1.00  0.00           H  
ATOM   4003  H2  WAT   839      61.290  12.258  53.200  1.00  0.00           H  
ATOM   4004  O   WAT   840      69.968  20.740  46.315  1.00  0.00           O  
ATOM   4005  H1  WAT   840      69.832  21.585  46.744  1.00  0.00           H  
ATOM   4006  H2  WAT   840      70.509  20.942  45.552  1.00  0.00           H  
ATOM   4007  O   WAT   841      63.421  18.258  46.888  1.00  0.00           O  
ATOM   4008  H1  WAT   841      63.933  19.052  47.039  1.00  0.00           H  
ATOM   4009  H2  WAT   841      64.073  17.560  46.822  1.00  0.00           H  
ATOM   4010  O   WAT   842      65.230  21.374  48.970  1.00  0.00           O  
ATOM   4011  H1  WAT   842      65.407  22.296  48.783  1.00  0.00           H  
ATOM   4012  H2  WAT   842      66.026  21.060  49.400  1.00  0.00           H  
ATOM   4013  O   WAT   843      64.515  13.421  58.847  1.00  0.00           O  
ATOM   4014  H1  WAT   843      64.401  12.519  59.147  1.00  0.00           H  
ATOM   4015  H2  WAT   843      63.660  13.667  58.495  1.00  0.00           H  
ATOM   4016  O   WAT   844      71.594  21.362  60.445  1.00  0.00           O  
ATOM   4017  H1  WAT   844      71.151  20.576  60.127  1.00  0.00           H  
ATOM   4018  H2  WAT   844      72.256  21.550  59.780  1.00  0.00           H  
ATOM   4019  O   WAT   845      66.353  22.892  54.971  1.00  0.00           O  
ATOM   4020  H1  WAT   845      66.904  22.764  54.199  1.00  0.00           H  
ATOM   4021  H2  WAT   845      65.514  23.191  54.621  1.00  0.00           H  
ATOM   4022  O   WAT   846      73.693  21.643  58.474  1.00  0.00           O  
ATOM   4023  H1  WAT   846      73.674  22.463  57.982  1.00  0.00           H  
ATOM   4024  H2  WAT   846      74.615  21.518  58.699  1.00  0.00           H  
ATOM   4025  O   WAT   847      70.150  19.157  59.316  1.00  0.00           O  
ATOM   4026  H1  WAT   847      70.683  18.396  59.086  1.00  0.00           H  
ATOM   4027  H2  WAT   847      69.621  18.864  60.058  1.00  0.00           H  
ATOM   4028  O   WAT   848      61.385  16.586  47.664  1.00  0.00           O  
ATOM   4029  H1  WAT   848      62.223  16.996  47.447  1.00  0.00           H  
ATOM   4030  H2  WAT   848      61.563  15.646  47.634  1.00  0.00           H  
ATOM   4031  O   WAT   849      73.282  14.254  43.352  1.00  0.00           O  
ATOM   4032  H1  WAT   849      72.767  15.024  43.591  1.00  0.00           H  
ATOM   4033  H2  WAT   849      73.010  13.580  43.976  1.00  0.00           H  
ATOM   4034  O   WAT   850      73.070  12.127  45.178  1.00  0.00           O  
ATOM   4035  H1  WAT   850      72.766  12.441  46.029  1.00  0.00           H  
ATOM   4036  H2  WAT   850      74.024  12.205  45.221  1.00  0.00           H  
ATOM   4037  O   WAT   851      71.515  18.286  46.828  1.00  0.00           O  
ATOM   4038  H1  WAT   851      70.987  17.551  46.515  1.00  0.00           H  
ATOM   4039  H2  WAT   851      71.014  19.063  46.582  1.00  0.00           H  
ATOM   4040  O   WAT   852      66.247   8.948  49.188  1.00  0.00           O  
ATOM   4041  H1  WAT   852      66.821   8.725  48.456  1.00  0.00           H  
ATOM   4042  H2  WAT   852      66.834   9.016  49.941  1.00  0.00           H  
ATOM   4043  O   WAT   853      75.305  14.835  49.995  1.00  0.00           O  
ATOM   4044  H1  WAT   853      75.818  15.468  50.497  1.00  0.00           H  
ATOM   4045  H2  WAT   853      75.955  14.235  49.629  1.00  0.00           H  
ATOM   4046  O   WAT   854      66.574  10.978  43.208  1.00  0.00           O  
ATOM   4047  H1  WAT   854      65.738  11.316  43.529  1.00  0.00           H  
ATOM   4048  H2  WAT   854      66.434  10.843  42.271  1.00  0.00           H  
ATOM   4049  O   WAT   855      69.660  16.104  39.831  1.00  0.00           O  
ATOM   4050  H1  WAT   855      68.753  15.873  40.030  1.00  0.00           H  
ATOM   4051  H2  WAT   855      70.158  15.307  40.019  1.00  0.00           H  
ATOM   4052  O   WAT   856      72.567  24.813  42.751  1.00  0.00           O  
ATOM   4053  H1  WAT   856      71.893  25.117  43.359  1.00  0.00           H  
ATOM   4054  H2  WAT   856      72.954  25.616  42.401  1.00  0.00           H  
ATOM   4055  O   WAT   857      71.783  12.310  52.241  1.00  0.00           O  
ATOM   4056  H1  WAT   857      70.865  12.531  52.083  1.00  0.00           H  
ATOM   4057  H2  WAT   857      72.199  12.385  51.382  1.00  0.00           H  
ATOM   4058  O   WAT   858      72.567  13.709  47.371  1.00  0.00           O  
ATOM   4059  H1  WAT   858      73.314  14.221  47.062  1.00  0.00           H  
ATOM   4060  H2  WAT   858      72.836  13.387  48.231  1.00  0.00           H  
ATOM   4061  O   WAT   859      70.839  16.205  44.354  1.00  0.00           O  
ATOM   4062  H1  WAT   859      69.930  15.921  44.451  1.00  0.00           H  
ATOM   4063  H2  WAT   859      70.869  16.625  43.494  1.00  0.00           H  
ATOM   4064  O   WAT   860      76.071  19.816  48.123  1.00  0.00           O  
ATOM   4065  H1  WAT   860      75.617  18.975  48.179  1.00  0.00           H  
ATOM   4066  H2  WAT   860      75.441  20.452  48.460  1.00  0.00           H  
ATOM   4067  O   WAT   861      74.514  21.653  49.058  1.00  0.00           O  
ATOM   4068  H1  WAT   861      74.807  22.214  48.339  1.00  0.00           H  
ATOM   4069  H2  WAT   861      75.024  21.946  49.813  1.00  0.00           H  
ATOM   4070  O   WAT   862      61.408  13.925  48.335  1.00  0.00           O  
ATOM   4071  H1  WAT   862      61.210  13.332  47.610  1.00  0.00           H  
ATOM   4072  H2  WAT   862      60.853  13.621  49.053  1.00  0.00           H  
ATOM   4073  O   WAT   863      69.388  13.818  50.455  1.00  0.00           O  
ATOM   4074  H1  WAT   863      69.443  12.865  50.379  1.00  0.00           H  
ATOM   4075  H2  WAT   863      68.577  13.974  50.939  1.00  0.00           H  
ATOM   4076  O   WAT   864      70.537  17.746  41.692  1.00  0.00           O  
ATOM   4077  H1  WAT   864      70.099  17.029  41.233  1.00  0.00           H  
ATOM   4078  H2  WAT   864      71.278  17.973  41.131  1.00  0.00           H  
ATOM   4079  O   WAT   865      67.327  12.435  48.214  1.00  0.00           O  
ATOM   4080  H1  WAT   865      66.514  12.735  48.620  1.00  0.00           H  
ATOM   4081  H2  WAT   865      67.823  12.041  48.931  1.00  0.00           H  
ATOM   4082  O   WAT   866      69.478  22.431  50.147  1.00  0.00           O  
ATOM   4083  H1  WAT   866      69.435  22.657  49.218  1.00  0.00           H  
ATOM   4084  H2  WAT   866      70.394  22.198  50.296  1.00  0.00           H  
ATOM   4085  O   WAT   867      66.818  10.007  53.830  1.00  0.00           O  
ATOM   4086  H1  WAT   867      67.458   9.866  53.132  1.00  0.00           H  
ATOM   4087  H2  WAT   867      65.986   9.721  53.454  1.00  0.00           H  
ATOM   4088  O   WAT   868      67.594  19.308  49.943  1.00  0.00           O  
ATOM   4089  H1  WAT   868      68.388  18.813  49.742  1.00  0.00           H  
ATOM   4090  H2  WAT   868      66.884  18.779  49.580  1.00  0.00           H  
ATOM   4091  O   WAT   869      72.414  21.689  54.295  1.00  0.00           O  
ATOM   4092  H1  WAT   869      72.468  22.258  55.062  1.00  0.00           H  
ATOM   4093  H2  WAT   869      71.545  21.860  53.930  1.00  0.00           H  
ATOM   4094  O   WAT   870      63.903  13.452  46.019  1.00  0.00           O  
ATOM   4095  H1  WAT   870      62.972  13.390  46.236  1.00  0.00           H  
ATOM   4096  H2  WAT   870      63.998  12.929  45.223  1.00  0.00           H  
ATOM   4097  O   WAT   871      63.821   9.977  48.607  1.00  0.00           O  
ATOM   4098  H1  WAT   871      64.082  10.892  48.498  1.00  0.00           H  
ATOM   4099  H2  WAT   871      64.643   9.510  48.757  1.00  0.00           H  
ATOM   4100  O   WAT   872      65.294  11.391  55.777  1.00  0.00           O  
ATOM   4101  H1  WAT   872      65.966  11.183  55.128  1.00  0.00           H  
ATOM   4102  H2  WAT   872      64.467  11.193  55.338  1.00  0.00           H  
ATOM   4103  O   WAT   873      71.373  15.855  55.853  1.00  0.00           O  
ATOM   4104  H1  WAT   873      72.302  16.007  55.680  1.00  0.00           H  
ATOM   4105  H2  WAT   873      70.952  15.944  54.998  1.00  0.00           H  
ATOM   4106  O   WAT   874      70.172  19.880  53.623  1.00  0.00           O  
ATOM   4107  H1  WAT   874      70.033  19.512  54.496  1.00  0.00           H  
ATOM   4108  H2  WAT   874      69.383  20.395  53.451  1.00  0.00           H  
ATOM   4109  O   WAT   875      70.766  24.981  44.966  1.00  0.00           O  
ATOM   4110  H1  WAT   875      70.942  24.510  45.780  1.00  0.00           H  
ATOM   4111  H2  WAT   875      70.080  25.608  45.194  1.00  0.00           H  
ATOM   4112  O   WAT   876      71.722  19.259  51.012  1.00  0.00           O  
ATOM   4113  H1  WAT   876      71.387  19.219  51.908  1.00  0.00           H  
ATOM   4114  H2  WAT   876      71.222  18.593  50.539  1.00  0.00           H  
ATOM   4115  O   WAT   877      65.696  14.665  56.537  1.00  0.00           O  
ATOM   4116  H1  WAT   877      65.558  13.933  57.138  1.00  0.00           H  
ATOM   4117  H2  WAT   877      66.607  14.576  56.256  1.00  0.00           H  
ATOM   4118  O   WAT   878      74.658  16.604  41.286  1.00  0.00           O  
ATOM   4119  H1  WAT   878      74.041  15.879  41.189  1.00  0.00           H  
ATOM   4120  H2  WAT   878      74.190  17.365  40.942  1.00  0.00           H  
ATOM   4121  O   WAT   879      68.325  14.377  56.026  1.00  0.00           O  
ATOM   4122  H1  WAT   879      69.035  13.737  55.984  1.00  0.00           H  
ATOM   4123  H2  WAT   879      68.282  14.629  56.948  1.00  0.00           H  
ATOM   4124  O   WAT   880      67.038  11.364  57.845  1.00  0.00           O  
ATOM   4125  H1  WAT   880      66.501  10.913  58.497  1.00  0.00           H  
ATOM   4126  H2  WAT   880      66.449  11.498  57.102  1.00  0.00           H  
ATOM   4127  O   WAT   881      65.332  28.130  51.740  1.00  0.00           O  
ATOM   4128  H1  WAT   881      65.572  28.762  52.418  1.00  0.00           H  
ATOM   4129  H2  WAT   881      64.489  27.779  52.026  1.00  0.00           H  
ATOM   4130  O   WAT   882      66.448  10.823  40.408  1.00  0.00           O  
ATOM   4131  H1  WAT   882      65.571  10.702  40.044  1.00  0.00           H  
ATOM   4132  H2  WAT   882      66.924  10.031  40.156  1.00  0.00           H  
ATOM   4133  O   WAT   883      57.968  15.610  50.502  1.00  0.00           O  
ATOM   4134  H1  WAT   883      58.655  15.297  49.914  1.00  0.00           H  
ATOM   4135  H2  WAT   883      57.813  16.515  50.229  1.00  0.00           H  
ATOM   4136  O   WAT   884      62.771  10.499  54.930  1.00  0.00           O  
ATOM   4137  H1  WAT   884      62.687   9.892  54.195  1.00  0.00           H  
ATOM   4138  H2  WAT   884      61.950  10.990  54.931  1.00  0.00           H  
ATOM   4139  O   WAT   885      69.845  23.938  54.144  1.00  0.00           O  
ATOM   4140  H1  WAT   885      69.772  24.744  54.656  1.00  0.00           H  
ATOM   4141  H2  WAT   885      69.403  24.137  53.319  1.00  0.00           H  
ATOM   4142  O   WAT   886      69.634  23.175  47.654  1.00  0.00           O  
ATOM   4143  H1  WAT   886      68.851  23.718  47.748  1.00  0.00           H  
ATOM   4144  H2  WAT   886      70.333  23.693  48.053  1.00  0.00           H  
ATOM   4145  O   WAT   887      72.305  23.837  56.300  1.00  0.00           O  
ATOM   4146  H1  WAT   887      73.018  24.472  56.227  1.00  0.00           H  
ATOM   4147  H2  WAT   887      71.814  23.933  55.484  1.00  0.00           H  
ATOM   4148  O   WAT   888      74.027  17.742  47.871  1.00  0.00           O  
ATOM   4149  H1  WAT   888      73.092  17.862  47.702  1.00  0.00           H  
ATOM   4150  H2  WAT   888      74.205  16.839  47.607  1.00  0.00           H  
ATOM   4151  O   WAT   889      69.527  11.127  50.025  1.00  0.00           O  
ATOM   4152  H1  WAT   889      69.157  10.574  50.713  1.00  0.00           H  
ATOM   4153  H2  WAT   889      70.023  10.522  49.472  1.00  0.00           H  
ATOM   4154  O   WAT   890      67.356  21.586  57.120  1.00  0.00           O  
ATOM   4155  H1  WAT   890      68.057  22.220  57.273  1.00  0.00           H  
ATOM   4156  H2  WAT   890      66.886  21.928  56.360  1.00  0.00           H  
ATOM   4157  O   WAT   891      75.482  19.928  45.405  1.00  0.00           O  
ATOM   4158  H1  WAT   891      75.758  19.814  46.314  1.00  0.00           H  
ATOM   4159  H2  WAT   891      74.612  19.530  45.366  1.00  0.00           H  
ATOM   4160  O   WAT   892      75.156  14.141  54.945  1.00  0.00           O  
ATOM   4161  H1  WAT   892      74.504  14.388  54.291  1.00  0.00           H  
ATOM   4162  H2  WAT   892      75.534  13.327  54.612  1.00  0.00           H  
ATOM   4163  O   WAT   893      72.117  24.177  49.048  1.00  0.00           O  
ATOM   4164  H1  WAT   893      72.299  23.359  49.511  1.00  0.00           H  
ATOM   4165  H2  WAT   893      72.940  24.394  48.611  1.00  0.00           H  
ATOM   4166  O   WAT   894      72.451  23.104  46.310  1.00  0.00           O  
ATOM   4167  H1  WAT   894      72.980  22.593  45.697  1.00  0.00           H  
ATOM   4168  H2  WAT   894      72.714  22.788  47.174  1.00  0.00           H  
ATOM   4169  O   WAT   895      62.953  21.120  54.053  1.00  0.00           O  
ATOM   4170  H1  WAT   895      63.538  20.374  54.186  1.00  0.00           H  
ATOM   4171  H2  WAT   895      62.756  21.430  54.937  1.00  0.00           H  
ATOM   4172  O   WAT   896      65.807  24.155  49.070  1.00  0.00           O  
ATOM   4173  H1  WAT   896      65.138  24.640  48.586  1.00  0.00           H  
ATOM   4174  H2  WAT   896      65.668  24.402  49.984  1.00  0.00           H  
ATOM   4175  O   WAT   897      57.545  13.691  52.774  1.00  0.00           O  
ATOM   4176  H1  WAT   897      57.583  13.157  53.567  1.00  0.00           H  
ATOM   4177  H2  WAT   897      57.039  13.164  52.155  1.00  0.00           H  
ATOM   4178  O   WAT   898      69.947  26.189  55.668  1.00  0.00           O  
ATOM   4179  H1  WAT   898      70.499  26.353  56.433  1.00  0.00           H  
ATOM   4180  H2  WAT   898      70.288  26.780  54.996  1.00  0.00           H  
ATOM   4181  O   WAT   899      64.924   8.537  56.270  1.00  0.00           O  
ATOM   4182  H1  WAT   899      64.988   9.398  55.858  1.00  0.00           H  
ATOM   4183  H2  WAT   899      64.861   7.924  55.537  1.00  0.00           H  
ATOM   4184  O   WAT   900      64.399  10.609  59.917  1.00  0.00           O  
ATOM   4185  H1  WAT   900      65.026  10.227  60.531  1.00  0.00           H  
ATOM   4186  H2  WAT   900      63.542  10.391  60.283  1.00  0.00           H  
ATOM   4187  O   WAT   901      61.176  12.417  45.849  1.00  0.00           O  
ATOM   4188  H1  WAT   901      61.471  11.508  45.796  1.00  0.00           H  
ATOM   4189  H2  WAT   901      60.274  12.396  45.527  1.00  0.00           H  
ATOM   4190  O   WAT   902      73.084  24.138  52.654  1.00  0.00           O  
ATOM   4191  H1  WAT   902      72.959  23.337  52.145  1.00  0.00           H  
ATOM   4192  H2  WAT   902      73.742  24.632  52.166  1.00  0.00           H  
ATOM   4193  O   WAT   903      64.705  10.493  51.832  1.00  0.00           O  
ATOM   4194  H1  WAT   903      63.984  11.106  51.693  1.00  0.00           H  
ATOM   4195  H2  WAT   903      65.494  11.028  51.754  1.00  0.00           H  
ATOM   4196  O   WAT   904      75.148  21.939  54.282  1.00  0.00           O  
ATOM   4197  H1  WAT   904      74.201  21.819  54.210  1.00  0.00           H  
ATOM   4198  H2  WAT   904      75.496  21.051  54.365  1.00  0.00           H  
ATOM   4199  O   WAT   905      62.904  10.098  45.973  1.00  0.00           O  
ATOM   4200  H1  WAT   905      62.576   9.218  45.791  1.00  0.00           H  
ATOM   4201  H2  WAT   905      63.258  10.043  46.861  1.00  0.00           H  
ATOM   4202  O   WAT   906      72.152  21.734  50.483  1.00  0.00           O  
ATOM   4203  H1  WAT   906      72.005  20.806  50.663  1.00  0.00           H  
ATOM   4204  H2  WAT   906      72.978  21.756  49.998  1.00  0.00           H  
ATOM   4205  O   WAT   907      66.019  10.386  46.341  1.00  0.00           O  
ATOM   4206  H1  WAT   907      66.358  10.914  45.618  1.00  0.00           H  
ATOM   4207  H2  WAT   907      66.466  10.724  47.116  1.00  0.00           H  
ATOM   4208  O   WAT   908      68.005   8.883  44.540  1.00  0.00           O  
ATOM   4209  H1  WAT   908      68.726   9.261  44.036  1.00  0.00           H  
ATOM   4210  H2  WAT   908      67.382   9.602  44.643  1.00  0.00           H  
ATOM   4211  O   WAT   909      66.888  12.546  52.053  1.00  0.00           O  
ATOM   4212  H1  WAT   909      66.743  12.860  52.945  1.00  0.00           H  
ATOM   4213  H2  WAT   909      66.411  13.165  51.500  1.00  0.00           H  
ATOM   4214  O   WAT   910      70.601   9.970  54.146  1.00  0.00           O  
ATOM   4215  H1  WAT   910      70.343  10.892  54.145  1.00  0.00           H  
ATOM   4216  H2  WAT   910      70.069   9.573  54.836  1.00  0.00           H  
ATOM   4217  O   WAT   911      75.545  23.075  46.925  1.00  0.00           O  
ATOM   4218  H1  WAT   911      75.719  22.510  46.173  1.00  0.00           H  
ATOM   4219  H2  WAT   911      76.038  23.875  46.743  1.00  0.00           H  
ATOM   4220  O   WAT   912      61.363  15.087  54.992  1.00  0.00           O  
ATOM   4221  H1  WAT   912      60.818  15.863  55.124  1.00  0.00           H  
ATOM   4222  H2  WAT   912      62.241  15.434  54.833  1.00  0.00           H  
ATOM   4223  O   WAT   913      62.150  14.214  57.885  1.00  0.00           O  
ATOM   4224  H1  WAT   913      61.408  14.362  58.471  1.00  0.00           H  
ATOM   4225  H2  WAT   913      61.829  14.475  57.021  1.00  0.00           H  
ATOM   4226  O   WAT   914      70.094  23.755  57.683  1.00  0.00           O  
ATOM   4227  H1  WAT   914      70.403  23.510  58.555  1.00  0.00           H  
ATOM   4228  H2  WAT   914      70.892  23.960  57.195  1.00  0.00           H  
ATOM   4229  O   WAT   915      70.116  25.909  49.913  1.00  0.00           O  
ATOM   4230  H1  WAT   915      69.677  25.417  50.606  1.00  0.00           H  
ATOM   4231  H2  WAT   915      70.867  25.366  49.672  1.00  0.00           H  
ATOM   4232  O   WAT   916      62.595  22.100  49.916  1.00  0.00           O  
ATOM   4233  H1  WAT   916      63.421  21.801  49.535  1.00  0.00           H  
ATOM   4234  H2  WAT   916      62.245  21.331  50.365  1.00  0.00           H  
ATOM   4235  O   WAT   917      67.563  21.453  51.985  1.00  0.00           O  
ATOM   4236  H1  WAT   917      66.941  20.790  51.686  1.00  0.00           H  
ATOM   4237  H2  WAT   917      68.234  21.479  51.303  1.00  0.00           H  
ATOM   4238  O   WAT   918      60.796  20.019  50.875  1.00  0.00           O  
ATOM   4239  H1  WAT   918      59.959  19.591  50.693  1.00  0.00           H  
ATOM   4240  H2  WAT   918      60.769  20.212  51.812  1.00  0.00           H  
ATOM   4241  O   WAT   919      67.125  20.003  45.461  1.00  0.00           O  
ATOM   4242  H1  WAT   919      67.274  20.687  44.808  1.00  0.00           H  
ATOM   4243  H2  WAT   919      67.931  19.984  45.976  1.00  0.00           H  
ATOM   4244  O   WAT   920      64.880  16.030  46.467  1.00  0.00           O  
ATOM   4245  H1  WAT   920      64.635  15.126  46.665  1.00  0.00           H  
ATOM   4246  H2  WAT   920      65.050  16.032  45.525  1.00  0.00           H  
ATOM   4247  O   WAT   921      64.150  11.763  43.966  1.00  0.00           O  
ATOM   4248  H1  WAT   921      63.457  11.837  43.310  1.00  0.00           H  
ATOM   4249  H2  WAT   921      63.905  10.999  44.488  1.00  0.00           H  
ATOM   4250  O   WAT   922      70.624  22.498  42.932  1.00  0.00           O  
ATOM   4251  H1  WAT   922      70.052  23.117  42.479  1.00  0.00           H  
ATOM   4252  H2  WAT   922      71.198  23.048  43.466  1.00  0.00           H  
ATOM   4253  O   WAT   923      73.844  22.782  44.063  1.00  0.00           O  
ATOM   4254  H1  WAT   923      74.777  22.716  44.267  1.00  0.00           H  
ATOM   4255  H2  WAT   923      73.756  23.617  43.605  1.00  0.00           H  
ATOM   4256  O   WAT   924      71.009  13.834  40.274  1.00  0.00           O  
ATOM   4257  H1  WAT   924      71.955  13.705  40.343  1.00  0.00           H  
ATOM   4258  H2  WAT   924      70.630  13.096  40.751  1.00  0.00           H  
ATOM   4259  O   WAT   925      69.193  11.759  40.210  1.00  0.00           O  
ATOM   4260  H1  WAT   925      68.286  11.463  40.286  1.00  0.00           H  
ATOM   4261  H2  WAT   925      69.471  11.462  39.343  1.00  0.00           H  
ATOM   4262  O   WAT   926      60.111  13.080  50.659  1.00  0.00           O  
ATOM   4263  H1  WAT   926      59.791  12.226  50.367  1.00  0.00           H  
ATOM   4264  H2  WAT   926      59.564  13.295  51.415  1.00  0.00           H  
ATOM   4265  O   WAT   927      63.889  15.796  54.376  1.00  0.00           O  
ATOM   4266  H1  WAT   927      64.108  16.728  54.395  1.00  0.00           H  
ATOM   4267  H2  WAT   927      64.302  15.437  55.162  1.00  0.00           H  
ATOM   4268  O   WAT   928      59.980  16.700  52.629  1.00  0.00           O  
ATOM   4269  H1  WAT   928      59.286  16.286  52.116  1.00  0.00           H  
ATOM   4270  H2  WAT   928      60.727  16.742  52.032  1.00  0.00           H  
ATOM   4271  O   WAT   929      61.894  16.632  50.505  1.00  0.00           O  
ATOM   4272  H1  WAT   929      61.871  16.731  49.554  1.00  0.00           H  
ATOM   4273  H2  WAT   929      62.204  17.478  50.827  1.00  0.00           H  
ATOM   4274  O   WAT   930      64.552  18.690  54.620  1.00  0.00           O  
ATOM   4275  H1  WAT   930      65.507  18.658  54.553  1.00  0.00           H  
ATOM   4276  H2  WAT   930      64.354  18.229  55.435  1.00  0.00           H  
ATOM   4277  O   WAT   931      65.142  17.260  57.187  1.00  0.00           O  
ATOM   4278  H1  WAT   931      65.962  17.754  57.211  1.00  0.00           H  
ATOM   4279  H2  WAT   931      65.416  16.343  57.159  1.00  0.00           H  
ATOM   4280  O   WAT   932      62.907  24.232  51.637  1.00  0.00           O  
ATOM   4281  H1  WAT   932      62.773  23.472  51.071  1.00  0.00           H  
ATOM   4282  H2  WAT   932      62.491  24.956  51.170  1.00  0.00           H  
ATOM   4283  O   WAT   933      74.043  19.415  40.645  1.00  0.00           O  
ATOM   4284  H1  WAT   933      74.747  19.620  41.260  1.00  0.00           H  
ATOM   4285  H2  WAT   933      73.320  19.983  40.910  1.00  0.00           H  
ATOM   4286  O   WAT   934      74.873  15.166  46.765  1.00  0.00           O  
ATOM   4287  H1  WAT   934      74.817  15.623  45.926  1.00  0.00           H  
ATOM   4288  H2  WAT   934      75.426  14.405  46.587  1.00  0.00           H  
ATOM   4289  O   WAT   935      66.064  25.128  51.849  1.00  0.00           O  
ATOM   4290  H1  WAT   935      65.948  26.073  51.747  1.00  0.00           H  
ATOM   4291  H2  WAT   935      65.244  24.826  52.237  1.00  0.00           H  
ATOM   4292  O   WAT   936      75.607  16.357  44.060  1.00  0.00           O  
ATOM   4293  H1  WAT   936      75.551  16.191  43.119  1.00  0.00           H  
ATOM   4294  H2  WAT   936      74.981  17.064  44.216  1.00  0.00           H  
ATOM   4295  O   WAT   937      60.396  11.593  57.886  1.00  0.00           O  
ATOM   4296  H1  WAT   937      61.042  11.083  58.375  1.00  0.00           H  
ATOM   4297  H2  WAT   937      60.188  12.330  58.461  1.00  0.00           H  
ATOM   4298  O   WAT   938      67.090  25.781  55.064  1.00  0.00           O  
ATOM   4299  H1  WAT   938      67.992  25.814  55.381  1.00  0.00           H  
ATOM   4300  H2  WAT   938      66.863  24.851  55.079  1.00  0.00           H  
ATOM   4301  O   WAT   939      68.845  24.534  51.725  1.00  0.00           O  
ATOM   4302  H1  WAT   939      67.895  24.535  51.612  1.00  0.00           H  
ATOM   4303  H2  WAT   939      69.148  23.788  51.209  1.00  0.00           H  
ATOM   4304  O   WAT   940      74.794  33.672  51.554  1.00  0.00           O  
ATOM   4305  H1  WAT   940      75.587  33.331  51.139  1.00  0.00           H  
ATOM   4306  H2  WAT   940      75.034  33.781  52.475  1.00  0.00           H  
ATOM   4307  O   WAT   941      74.363  30.041  51.496  1.00  0.00           O  
ATOM   4308  H1  WAT   941      74.492  30.295  52.410  1.00  0.00           H  
ATOM   4309  H2  WAT   941      73.683  30.634  51.176  1.00  0.00           H  
ATOM   4310  O   WAT   942      73.310  27.513  51.541  1.00  0.00           O  
ATOM   4311  H1  WAT   942      72.520  27.769  51.065  1.00  0.00           H  
ATOM   4312  H2  WAT   942      73.801  28.328  51.646  1.00  0.00           H  
ATOM   4313  O   WAT   943      75.262  27.878  48.499  1.00  0.00           O  
ATOM   4314  H1  WAT   943      74.465  27.990  49.018  1.00  0.00           H  
ATOM   4315  H2  WAT   943      75.034  28.217  47.633  1.00  0.00           H  
ATOM   4316  O   WAT   944      71.594  27.766  53.972  1.00  0.00           O  
ATOM   4317  H1  WAT   944      71.845  28.651  54.238  1.00  0.00           H  
ATOM   4318  H2  WAT   944      72.130  27.587  53.200  1.00  0.00           H  
ATOM   4319  O   WAT   945      74.260  33.587  46.888  1.00  0.00           O  
ATOM   4320  H1  WAT   945      74.772  34.381  47.039  1.00  0.00           H  
ATOM   4321  H2  WAT   945      74.912  32.889  46.822  1.00  0.00           H  
ATOM   4322  O   WAT   946      75.355  28.750  58.847  1.00  0.00           O  
ATOM   4323  H1  WAT   946      75.240  27.848  59.147  1.00  0.00           H  
ATOM   4324  H2  WAT   946      74.499  28.996  58.495  1.00  0.00           H  
ATOM   4325  O   WAT   947      72.225  31.916  47.664  1.00  0.00           O  
ATOM   4326  H1  WAT   947      73.062  32.325  47.447  1.00  0.00           H  
ATOM   4327  H2  WAT   947      72.403  30.976  47.634  1.00  0.00           H  
ATOM   4328  O   WAT   948      72.247  29.255  48.335  1.00  0.00           O  
ATOM   4329  H1  WAT   948      72.050  28.662  47.610  1.00  0.00           H  
ATOM   4330  H2  WAT   948      71.692  28.950  49.053  1.00  0.00           H  
ATOM   4331  O   WAT   949      74.742  28.781  46.019  1.00  0.00           O  
ATOM   4332  H1  WAT   949      73.812  28.719  46.236  1.00  0.00           H  
ATOM   4333  H2  WAT   949      74.838  28.259  45.223  1.00  0.00           H  
ATOM   4334  O   WAT   950      74.661  25.307  48.607  1.00  0.00           O  
ATOM   4335  H1  WAT   950      74.921  26.221  48.498  1.00  0.00           H  
ATOM   4336  H2  WAT   950      75.482  24.839  48.757  1.00  0.00           H  
ATOM   4337  O   WAT   951      68.807  30.940  50.502  1.00  0.00           O  
ATOM   4338  H1  WAT   951      69.495  30.626  49.914  1.00  0.00           H  
ATOM   4339  H2  WAT   951      68.652  31.844  50.229  1.00  0.00           H  
ATOM   4340  O   WAT   952      73.611  25.829  54.930  1.00  0.00           O  
ATOM   4341  H1  WAT   952      73.527  25.221  54.195  1.00  0.00           H  
ATOM   4342  H2  WAT   952      72.789  26.320  54.931  1.00  0.00           H  
ATOM   4343  O   WAT   953      73.792  36.449  54.053  1.00  0.00           O  
ATOM   4344  H1  WAT   953      74.378  35.704  54.186  1.00  0.00           H  
ATOM   4345  H2  WAT   953      73.595  36.760  54.937  1.00  0.00           H  
ATOM   4346  O   WAT   954      68.384  29.020  52.774  1.00  0.00           O  
ATOM   4347  H1  WAT   954      68.423  28.486  53.567  1.00  0.00           H  
ATOM   4348  H2  WAT   954      67.878  28.493  52.155  1.00  0.00           H  
ATOM   4349  O   WAT   955      75.763  23.866  56.270  1.00  0.00           O  
ATOM   4350  H1  WAT   955      75.827  24.728  55.858  1.00  0.00           H  
ATOM   4351  H2  WAT   955      75.700  23.254  55.537  1.00  0.00           H  
ATOM   4352  O   WAT   956      75.238  25.938  59.917  1.00  0.00           O  
ATOM   4353  H1  WAT   956      75.866  25.556  60.531  1.00  0.00           H  
ATOM   4354  H2  WAT   956      74.381  25.720  60.283  1.00  0.00           H  
ATOM   4355  O   WAT   957      72.015  27.746  45.849  1.00  0.00           O  
ATOM   4356  H1  WAT   957      72.310  26.837  45.796  1.00  0.00           H  
ATOM   4357  H2  WAT   957      71.114  27.725  45.527  1.00  0.00           H  
ATOM   4358  O   WAT   958      73.744  25.428  45.973  1.00  0.00           O  
ATOM   4359  H1  WAT   958      73.415  24.547  45.791  1.00  0.00           H  
ATOM   4360  H2  WAT   958      74.098  25.372  46.861  1.00  0.00           H  
ATOM   4361  O   WAT   959      72.202  30.416  54.992  1.00  0.00           O  
ATOM   4362  H1  WAT   959      71.658  31.192  55.124  1.00  0.00           H  
ATOM   4363  H2  WAT   959      73.080  30.763  54.833  1.00  0.00           H  
ATOM   4364  O   WAT   960      72.989  29.543  57.885  1.00  0.00           O  
ATOM   4365  H1  WAT   960      72.247  29.691  58.471  1.00  0.00           H  
ATOM   4366  H2  WAT   960      72.668  29.804  57.021  1.00  0.00           H  
ATOM   4367  O   WAT   961      73.435  37.429  49.916  1.00  0.00           O  
ATOM   4368  H1  WAT   961      74.261  37.130  49.535  1.00  0.00           H  
ATOM   4369  H2  WAT   961      73.084  36.660  50.365  1.00  0.00           H  
ATOM   4370  O   WAT   962      71.636  35.348  50.875  1.00  0.00           O  
ATOM   4371  H1  WAT   962      70.799  34.920  50.693  1.00  0.00           H  
ATOM   4372  H2  WAT   962      71.608  35.541  51.812  1.00  0.00           H  
ATOM   4373  O   WAT   963      75.719  31.359  46.467  1.00  0.00           O  
ATOM   4374  H1  WAT   963      75.474  30.455  46.665  1.00  0.00           H  
ATOM   4375  H2  WAT   963      75.889  31.361  45.525  1.00  0.00           H  
ATOM   4376  O   WAT   964      74.989  27.092  43.966  1.00  0.00           O  
ATOM   4377  H1  WAT   964      74.296  27.166  43.310  1.00  0.00           H  
ATOM   4378  H2  WAT   964      74.744  26.328  44.488  1.00  0.00           H  
ATOM   4379  O   WAT   965      70.951  28.409  50.659  1.00  0.00           O  
ATOM   4380  H1  WAT   965      70.631  27.556  50.367  1.00  0.00           H  
ATOM   4381  H2  WAT   965      70.404  28.624  51.415  1.00  0.00           H  
ATOM   4382  O   WAT   966      74.729  31.125  54.376  1.00  0.00           O  
ATOM   4383  H1  WAT   966      74.947  32.057  54.395  1.00  0.00           H  
ATOM   4384  H2  WAT   966      75.141  30.766  55.162  1.00  0.00           H  
ATOM   4385  O   WAT   967      70.819  32.029  52.629  1.00  0.00           O  
ATOM   4386  H1  WAT   967      70.126  31.615  52.116  1.00  0.00           H  
ATOM   4387  H2  WAT   967      71.567  32.071  52.032  1.00  0.00           H  
ATOM   4388  O   WAT   968      72.733  31.961  50.505  1.00  0.00           O  
ATOM   4389  H1  WAT   968      72.710  32.060  49.554  1.00  0.00           H  
ATOM   4390  H2  WAT   968      73.043  32.808  50.827  1.00  0.00           H  
ATOM   4391  O   WAT   969      73.747  39.561  51.637  1.00  0.00           O  
ATOM   4392  H1  WAT   969      73.612  38.801  51.071  1.00  0.00           H  
ATOM   4393  H2  WAT   969      73.330  40.285  51.170  1.00  0.00           H  
ATOM   4394  O   WAT   970      71.235  26.923  57.886  1.00  0.00           O  
ATOM   4395  H1  WAT   970      71.881  26.413  58.375  1.00  0.00           H  
ATOM   4396  H2  WAT   970      71.027  27.660  58.461  1.00  0.00           H  
ATOM   4397  O   WAT   971      73.792  13.455  40.778  1.00  0.00           O  
ATOM   4398  H1  WAT   971      74.378  12.710  40.911  1.00  0.00           H  
ATOM   4399  H2  WAT   971      73.595  13.766  41.661  1.00  0.00           H  
ATOM   4400  O   WAT   972      73.435  14.436  36.640  1.00  0.00           O  
ATOM   4401  H1  WAT   972      74.261  14.136  36.260  1.00  0.00           H  
ATOM   4402  H2  WAT   972      73.084  13.666  37.089  1.00  0.00           H  
ATOM   4403  O   WAT   973      71.636  12.354  37.599  1.00  0.00           O  
ATOM   4404  H1  WAT   973      70.799  11.927  37.417  1.00  0.00           H  
ATOM   4405  H2  WAT   973      71.608  12.548  38.536  1.00  0.00           H  
ATOM   4406  O   WAT   974      73.747  16.567  38.362  1.00  0.00           O  
ATOM   4407  H1  WAT   974      73.612  15.807  37.795  1.00  0.00           H  
ATOM   4408  H2  WAT   974      73.330  17.291  37.894  1.00  0.00           H  
ATOM   4409  O   WAT   975      17.792  35.844  70.578  1.00  0.00           O  
ATOM   4410  H1  WAT   975      17.141  36.429  70.192  1.00  0.00           H  
ATOM   4411  H2  WAT   975      18.586  36.374  70.638  1.00  0.00           H  
ATOM   4412  O   WAT   976      14.054  29.092  68.609  1.00  0.00           O  
ATOM   4413  H1  WAT   976      14.306  28.570  67.847  1.00  0.00           H  
ATOM   4414  H2  WAT   976      13.116  28.929  68.711  1.00  0.00           H  
ATOM   4415  O   WAT   977      19.269  33.533  71.115  1.00  0.00           O  
ATOM   4416  H1  WAT   977      18.634  33.606  71.827  1.00  0.00           H  
ATOM   4417  H2  WAT   977      18.939  34.122  70.437  1.00  0.00           H  
ATOM   4418  O   WAT   978      13.497  40.711  74.146  1.00  0.00           O  
ATOM   4419  H1  WAT   978      13.419  41.662  74.225  1.00  0.00           H  
ATOM   4420  H2  WAT   978      12.893  40.366  74.803  1.00  0.00           H  
ATOM   4421  O   WAT   979      21.435  28.413  71.325  1.00  0.00           O  
ATOM   4422  H1  WAT   979      22.346  28.645  71.150  1.00  0.00           H  
ATOM   4423  H2  WAT   979      20.926  28.996  70.762  1.00  0.00           H  
ATOM   4424  O   WAT   980      23.921  34.331  76.071  1.00  0.00           O  
ATOM   4425  H1  WAT   980      23.236  34.711  75.520  1.00  0.00           H  
ATOM   4426  H2  WAT   980      24.005  34.940  76.804  1.00  0.00           H  
ATOM   4427  O   WAT   981      15.771  36.069  72.866  1.00  0.00           O  
ATOM   4428  H1  WAT   981      15.635  36.914  73.295  1.00  0.00           H  
ATOM   4429  H2  WAT   981      16.312  36.271  72.103  1.00  0.00           H  
ATOM   4430  O   WAT   982      19.085  29.583  69.903  1.00  0.00           O  
ATOM   4431  H1  WAT   982      18.570  30.354  70.142  1.00  0.00           H  
ATOM   4432  H2  WAT   982      18.813  28.910  70.527  1.00  0.00           H  
ATOM   4433  O   WAT   983      24.058  32.336  71.839  1.00  0.00           O  
ATOM   4434  H1  WAT   983      23.281  31.997  71.394  1.00  0.00           H  
ATOM   4435  H2  WAT   983      24.738  32.342  71.164  1.00  0.00           H  
ATOM   4436  O   WAT   984      15.464  31.433  66.382  1.00  0.00           O  
ATOM   4437  H1  WAT   984      14.556  31.202  66.581  1.00  0.00           H  
ATOM   4438  H2  WAT   984      15.961  30.637  66.570  1.00  0.00           H  
ATOM   4439  O   WAT   985      18.370  40.143  69.302  1.00  0.00           O  
ATOM   4440  H1  WAT   985      17.697  40.446  69.910  1.00  0.00           H  
ATOM   4441  H2  WAT   985      18.757  40.945  68.952  1.00  0.00           H  
ATOM   4442  O   WAT   986      16.642  31.534  70.905  1.00  0.00           O  
ATOM   4443  H1  WAT   986      15.733  31.250  71.002  1.00  0.00           H  
ATOM   4444  H2  WAT   986      16.672  31.954  70.045  1.00  0.00           H  
ATOM   4445  O   WAT   987      21.874  35.145  74.674  1.00  0.00           O  
ATOM   4446  H1  WAT   987      21.421  34.304  74.730  1.00  0.00           H  
ATOM   4447  H2  WAT   987      21.244  35.781  75.011  1.00  0.00           H  
ATOM   4448  O   WAT   988      20.318  36.982  75.609  1.00  0.00           O  
ATOM   4449  H1  WAT   988      20.610  37.543  74.890  1.00  0.00           H  
ATOM   4450  H2  WAT   988      20.827  37.275  76.364  1.00  0.00           H  
ATOM   4451  O   WAT   989      16.340  33.075  68.243  1.00  0.00           O  
ATOM   4452  H1  WAT   989      15.902  32.359  67.784  1.00  0.00           H  
ATOM   4453  H2  WAT   989      17.081  33.303  67.682  1.00  0.00           H  
ATOM   4454  O   WAT   990      24.457  31.351  74.301  1.00  0.00           O  
ATOM   4455  H1  WAT   990      24.319  31.541  73.373  1.00  0.00           H  
ATOM   4456  H2  WAT   990      24.101  32.113  74.758  1.00  0.00           H  
ATOM   4457  O   WAT   991      16.569  40.311  71.517  1.00  0.00           O  
ATOM   4458  H1  WAT   991      16.745  39.839  72.331  1.00  0.00           H  
ATOM   4459  H2  WAT   991      15.883  40.937  71.745  1.00  0.00           H  
ATOM   4460  O   WAT   992      20.461  31.933  67.837  1.00  0.00           O  
ATOM   4461  H1  WAT   992      19.844  31.208  67.740  1.00  0.00           H  
ATOM   4462  H2  WAT   992      19.993  32.694  67.493  1.00  0.00           H  
ATOM   4463  O   WAT   993      15.437  38.505  74.205  1.00  0.00           O  
ATOM   4464  H1  WAT   993      14.654  39.047  74.299  1.00  0.00           H  
ATOM   4465  H2  WAT   993      16.137  39.022  74.604  1.00  0.00           H  
ATOM   4466  O   WAT   994      21.285  35.257  71.956  1.00  0.00           O  
ATOM   4467  H1  WAT   994      21.561  35.143  72.865  1.00  0.00           H  
ATOM   4468  H2  WAT   994      20.415  34.859  71.917  1.00  0.00           H  
ATOM   4469  O   WAT   995      17.920  39.506  75.599  1.00  0.00           O  
ATOM   4470  H1  WAT   995      18.102  38.688  76.062  1.00  0.00           H  
ATOM   4471  H2  WAT   995      18.744  39.723  75.162  1.00  0.00           H  
ATOM   4472  O   WAT   996      18.254  38.433  72.861  1.00  0.00           O  
ATOM   4473  H1  WAT   996      18.783  37.922  72.248  1.00  0.00           H  
ATOM   4474  H2  WAT   996      18.517  38.117  73.725  1.00  0.00           H  
ATOM   4475  O   WAT   997      21.348  38.404  73.476  1.00  0.00           O  
ATOM   4476  H1  WAT   997      21.522  37.839  72.724  1.00  0.00           H  
ATOM   4477  H2  WAT   997      21.841  39.205  73.294  1.00  0.00           H  
ATOM   4478  O   WAT   998      27.202  31.168  75.095  1.00  0.00           O  
ATOM   4479  H1  WAT   998      27.646  30.419  74.697  1.00  0.00           H  
ATOM   4480  H2  WAT   998      26.325  31.159  74.713  1.00  0.00           H  
ATOM   4481  O   WAT   999      22.336  37.721  70.576  1.00  0.00           O  
ATOM   4482  H1  WAT   999      23.031  38.342  70.795  1.00  0.00           H  
ATOM   4483  H2  WAT   999      22.678  36.871  70.851  1.00  0.00           H  
ATOM   4484  O   WAT  1000      24.235  35.171  72.105  1.00  0.00           O  
ATOM   4485  H1  WAT  1000      24.760  35.510  71.380  1.00  0.00           H  
ATOM   4486  H2  WAT  1000      24.147  34.236  71.921  1.00  0.00           H  
ATOM   4487  O   WAT  1001      12.928  35.332  72.012  1.00  0.00           O  
ATOM   4488  H1  WAT  1001      13.077  36.016  71.359  1.00  0.00           H  
ATOM   4489  H2  WAT  1001      13.735  35.313  72.527  1.00  0.00           H  
ATOM   4490  O   WAT  1002      16.427  37.827  69.483  1.00  0.00           O  
ATOM   4491  H1  WAT  1002      15.855  38.446  69.030  1.00  0.00           H  
ATOM   4492  H2  WAT  1002      17.001  38.377  70.017  1.00  0.00           H  
ATOM   4493  O   WAT  1003      19.647  38.111  70.614  1.00  0.00           O  
ATOM   4494  H1  WAT  1003      20.580  38.046  70.818  1.00  0.00           H  
ATOM   4495  H2  WAT  1003      19.560  38.947  70.156  1.00  0.00           H  
ATOM   4496  O   WAT  1004      22.276  37.428  67.575  1.00  0.00           O  
ATOM   4497  H1  WAT  1004      22.197  37.094  68.468  1.00  0.00           H  
ATOM   4498  H2  WAT  1004      23.097  37.920  67.574  1.00  0.00           H  
ATOM   4499  O   WAT  1005      16.812  29.163  66.825  1.00  0.00           O  
ATOM   4500  H1  WAT  1005      17.758  29.034  66.894  1.00  0.00           H  
ATOM   4501  H2  WAT  1005      16.434  28.425  67.302  1.00  0.00           H  
ATOM   4502  O   WAT  1006      14.996  27.088  66.760  1.00  0.00           O  
ATOM   4503  H1  WAT  1006      14.090  26.792  66.837  1.00  0.00           H  
ATOM   4504  H2  WAT  1006      15.274  26.791  65.894  1.00  0.00           H  
ATOM   4505  O   WAT  1007      19.846  34.744  67.196  1.00  0.00           O  
ATOM   4506  H1  WAT  1007      20.550  34.949  67.811  1.00  0.00           H  
ATOM   4507  H2  WAT  1007      19.123  35.312  67.461  1.00  0.00           H  
ATOM   4508  O   WAT  1008      21.755  35.183  69.245  1.00  0.00           O  
ATOM   4509  H1  WAT  1008      22.590  34.751  69.063  1.00  0.00           H  
ATOM   4510  H2  WAT  1008      21.594  35.011  70.173  1.00  0.00           H  
ATOM   4511  O   WAT  1009      21.410  31.686  70.611  1.00  0.00           O  
ATOM   4512  H1  WAT  1009      21.355  31.520  69.670  1.00  0.00           H  
ATOM   4513  H2  WAT  1009      20.784  32.393  70.767  1.00  0.00           H  
ATOM   4514  O   WAT  1010      30.384  45.700  79.341  1.00  0.00           O  
ATOM   4515  H1  WAT  1010      31.021  45.580  78.637  1.00  0.00           H  
ATOM   4516  H2  WAT  1010      30.266  46.648  79.400  1.00  0.00           H  
ATOM   4517  O   WAT  1011      27.192  45.652  79.277  1.00  0.00           O  
ATOM   4518  H1  WAT  1011      26.854  45.536  78.389  1.00  0.00           H  
ATOM   4519  H2  WAT  1011      28.061  45.251  79.257  1.00  0.00           H  
ATOM   4520  O   WAT  1012      23.051  47.506  75.267  1.00  0.00           O  
ATOM   4521  H1  WAT  1012      22.488  47.415  74.498  1.00  0.00           H  
ATOM   4522  H2  WAT  1012      22.936  46.686  75.747  1.00  0.00           H  
ATOM   4523  O   WAT  1013      20.598  49.001  78.105  1.00  0.00           O  
ATOM   4524  H1  WAT  1013      21.390  48.660  77.690  1.00  0.00           H  
ATOM   4525  H2  WAT  1013      20.837  49.111  79.025  1.00  0.00           H  
ATOM   4526  O   WAT  1014      28.631  51.173  70.578  1.00  0.00           O  
ATOM   4527  H1  WAT  1014      27.980  51.758  70.192  1.00  0.00           H  
ATOM   4528  H2  WAT  1014      29.426  51.704  70.638  1.00  0.00           H  
ATOM   4529  O   WAT  1015      22.557  48.262  70.977  1.00  0.00           O  
ATOM   4530  H1  WAT  1015      23.330  47.715  70.838  1.00  0.00           H  
ATOM   4531  H2  WAT  1015      22.909  49.126  71.188  1.00  0.00           H  
ATOM   4532  O   WAT  1016      25.321  46.967  80.774  1.00  0.00           O  
ATOM   4533  H1  WAT  1016      25.917  46.743  80.059  1.00  0.00           H  
ATOM   4534  H2  WAT  1016      25.378  46.226  81.376  1.00  0.00           H  
ATOM   4535  O   WAT  1017      24.893  44.421  68.609  1.00  0.00           O  
ATOM   4536  H1  WAT  1017      25.146  43.899  67.847  1.00  0.00           H  
ATOM   4537  H2  WAT  1017      23.956  44.258  68.711  1.00  0.00           H  
ATOM   4538  O   WAT  1018      29.938  43.425  76.416  1.00  0.00           O  
ATOM   4539  H1  WAT  1018      30.724  43.007  76.065  1.00  0.00           H  
ATOM   4540  H2  WAT  1018      30.202  44.329  76.584  1.00  0.00           H  
ATOM   4541  O   WAT  1019      30.109  48.862  71.115  1.00  0.00           O  
ATOM   4542  H1  WAT  1019      29.473  48.936  71.827  1.00  0.00           H  
ATOM   4543  H2  WAT  1019      29.778  49.451  70.437  1.00  0.00           H  
ATOM   4544  O   WAT  1020      35.338  43.362  77.320  1.00  0.00           O  
ATOM   4545  H1  WAT  1020      36.071  42.792  77.553  1.00  0.00           H  
ATOM   4546  H2  WAT  1020      34.582  42.974  77.760  1.00  0.00           H  
ATOM   4547  O   WAT  1021      24.613  46.324  70.811  1.00  0.00           O  
ATOM   4548  H1  WAT  1021      24.497  45.648  71.479  1.00  0.00           H  
ATOM   4549  H2  WAT  1021      24.723  45.837  69.994  1.00  0.00           H  
ATOM   4550  O   WAT  1022      26.956  45.785  74.516  1.00  0.00           O  
ATOM   4551  H1  WAT  1022      26.592  45.258  75.227  1.00  0.00           H  
ATOM   4552  H2  WAT  1022      27.813  45.395  74.343  1.00  0.00           H  
ATOM   4553  O   WAT  1023      26.597  40.814  69.512  1.00  0.00           O  
ATOM   4554  H1  WAT  1023      26.764  41.682  69.879  1.00  0.00           H  
ATOM   4555  H2  WAT  1023      26.406  40.977  68.588  1.00  0.00           H  
ATOM   4556  O   WAT  1024      22.805  45.727  77.212  1.00  0.00           O  
ATOM   4557  H1  WAT  1024      21.880  45.595  77.420  1.00  0.00           H  
ATOM   4558  H2  WAT  1024      23.054  46.507  77.709  1.00  0.00           H  
ATOM   4559  O   WAT  1025      32.754  41.794  78.858  1.00  0.00           O  
ATOM   4560  H1  WAT  1025      31.846  41.726  78.564  1.00  0.00           H  
ATOM   4561  H2  WAT  1025      32.703  42.271  79.687  1.00  0.00           H  
ATOM   4562  O   WAT  1026      26.576  43.270  70.497  1.00  0.00           O  
ATOM   4563  H1  WAT  1026      26.456  43.715  71.335  1.00  0.00           H  
ATOM   4564  H2  WAT  1026      25.881  43.618  69.938  1.00  0.00           H  
ATOM   4565  O   WAT  1027      20.166  45.370  78.047  1.00  0.00           O  
ATOM   4566  H1  WAT  1027      20.296  45.624  78.961  1.00  0.00           H  
ATOM   4567  H2  WAT  1027      19.486  45.963  77.727  1.00  0.00           H  
ATOM   4568  O   WAT  1028      24.336  56.040  74.146  1.00  0.00           O  
ATOM   4569  H1  WAT  1028      24.259  56.991  74.225  1.00  0.00           H  
ATOM   4570  H2  WAT  1028      23.732  55.695  74.803  1.00  0.00           H  
ATOM   4571  O   WAT  1029      34.620  39.996  80.636  1.00  0.00           O  
ATOM   4572  H1  WAT  1029      33.977  40.289  79.990  1.00  0.00           H  
ATOM   4573  H2  WAT  1029      34.116  39.881  81.441  1.00  0.00           H  
ATOM   4574  O   WAT  1030      32.274  43.742  71.325  1.00  0.00           O  
ATOM   4575  H1  WAT  1030      33.186  43.975  71.150  1.00  0.00           H  
ATOM   4576  H2  WAT  1030      31.765  44.326  70.762  1.00  0.00           H  
ATOM   4577  O   WAT  1031      30.881  48.725  78.716  1.00  0.00           O  
ATOM   4578  H1  WAT  1031      30.252  48.889  78.014  1.00  0.00           H  
ATOM   4579  H2  WAT  1031      30.494  49.139  79.487  1.00  0.00           H  
ATOM   4580  O   WAT  1032      34.760  49.660  76.071  1.00  0.00           O  
ATOM   4581  H1  WAT  1032      34.075  50.040  75.520  1.00  0.00           H  
ATOM   4582  H2  WAT  1032      34.844  50.269  76.804  1.00  0.00           H  
ATOM   4583  O   WAT  1033      29.618  39.918  79.574  1.00  0.00           O  
ATOM   4584  H1  WAT  1033      28.756  40.216  79.865  1.00  0.00           H  
ATOM   4585  H2  WAT  1033      29.644  40.135  78.642  1.00  0.00           H  
ATOM   4586  O   WAT  1034      26.434  48.462  75.981  1.00  0.00           O  
ATOM   4587  H1  WAT  1034      26.898  48.741  75.192  1.00  0.00           H  
ATOM   4588  H2  WAT  1034      26.170  47.560  75.798  1.00  0.00           H  
ATOM   4589  O   WAT  1035      23.326  48.009  78.919  1.00  0.00           O  
ATOM   4590  H1  WAT  1035      23.896  48.438  78.281  1.00  0.00           H  
ATOM   4591  H2  WAT  1035      23.917  47.727  79.618  1.00  0.00           H  
ATOM   4592  O   WAT  1036      25.371  44.584  72.790  1.00  0.00           O  
ATOM   4593  H1  WAT  1036      26.073  45.036  73.257  1.00  0.00           H  
ATOM   4594  H2  WAT  1036      25.039  43.943  73.418  1.00  0.00           H  
ATOM   4595  O   WAT  1037      19.113  42.843  78.092  1.00  0.00           O  
ATOM   4596  H1  WAT  1037      18.323  43.098  77.616  1.00  0.00           H  
ATOM   4597  H2  WAT  1037      19.604  43.657  78.197  1.00  0.00           H  
ATOM   4598  O   WAT  1038      21.065  43.207  75.050  1.00  0.00           O  
ATOM   4599  H1  WAT  1038      20.268  43.319  75.568  1.00  0.00           H  
ATOM   4600  H2  WAT  1038      20.837  43.546  74.184  1.00  0.00           H  
ATOM   4601  O   WAT  1039      41.220  46.527  77.191  1.00  0.00           O  
ATOM   4602  H1  WAT  1039      40.467  45.958  77.035  1.00  0.00           H  
ATOM   4603  H2  WAT  1039      41.355  46.493  78.138  1.00  0.00           H  
ATOM   4604  O   WAT  1040      26.610  51.398  72.866  1.00  0.00           O  
ATOM   4605  H1  WAT  1040      26.475  52.244  73.295  1.00  0.00           H  
ATOM   4606  H2  WAT  1040      27.151  51.600  72.103  1.00  0.00           H  
ATOM   4607  O   WAT  1041      20.063  48.916  73.439  1.00  0.00           O  
ATOM   4608  H1  WAT  1041      20.575  49.710  73.590  1.00  0.00           H  
ATOM   4609  H2  WAT  1041      20.715  48.219  73.372  1.00  0.00           H  
ATOM   4610  O   WAT  1042      21.873  52.032  75.521  1.00  0.00           O  
ATOM   4611  H1  WAT  1042      22.049  52.954  75.333  1.00  0.00           H  
ATOM   4612  H2  WAT  1042      22.668  51.718  75.951  1.00  0.00           H  
ATOM   4613  O   WAT  1043      18.028  47.245  74.215  1.00  0.00           O  
ATOM   4614  H1  WAT  1043      18.865  47.654  73.998  1.00  0.00           H  
ATOM   4615  H2  WAT  1043      18.206  46.305  74.185  1.00  0.00           H  
ATOM   4616  O   WAT  1044      29.924  44.912  69.903  1.00  0.00           O  
ATOM   4617  H1  WAT  1044      29.409  45.683  70.142  1.00  0.00           H  
ATOM   4618  H2  WAT  1044      29.652  44.239  70.527  1.00  0.00           H  
ATOM   4619  O   WAT  1045      27.509  39.757  74.962  1.00  0.00           O  
ATOM   4620  H1  WAT  1045      26.653  39.368  74.783  1.00  0.00           H  
ATOM   4621  H2  WAT  1045      27.922  39.836  74.102  1.00  0.00           H  
ATOM   4622  O   WAT  1046      29.039  37.292  79.361  1.00  0.00           O  
ATOM   4623  H1  WAT  1046      28.535  37.255  78.548  1.00  0.00           H  
ATOM   4624  H2  WAT  1046      29.332  38.201  79.421  1.00  0.00           H  
ATOM   4625  O   WAT  1047      34.898  47.666  71.839  1.00  0.00           O  
ATOM   4626  H1  WAT  1047      34.121  47.327  71.394  1.00  0.00           H  
ATOM   4627  H2  WAT  1047      35.577  47.671  71.164  1.00  0.00           H  
ATOM   4628  O   WAT  1048      29.713  42.785  71.729  1.00  0.00           O  
ATOM   4629  H1  WAT  1048      29.408  43.100  72.580  1.00  0.00           H  
ATOM   4630  H2  WAT  1048      30.666  42.863  71.772  1.00  0.00           H  
ATOM   4631  O   WAT  1049      28.158  48.944  73.379  1.00  0.00           O  
ATOM   4632  H1  WAT  1049      27.630  48.209  73.066  1.00  0.00           H  
ATOM   4633  H2  WAT  1049      27.656  49.721  73.133  1.00  0.00           H  
ATOM   4634  O   WAT  1050      33.137  47.139  78.495  1.00  0.00           O  
ATOM   4635  H1  WAT  1050      32.479  47.829  78.583  1.00  0.00           H  
ATOM   4636  H2  WAT  1050      33.941  47.529  78.839  1.00  0.00           H  
ATOM   4637  O   WAT  1051      22.890  39.606  75.739  1.00  0.00           O  
ATOM   4638  H1  WAT  1051      23.464  39.383  75.007  1.00  0.00           H  
ATOM   4639  H2  WAT  1051      23.477  39.675  76.492  1.00  0.00           H  
ATOM   4640  O   WAT  1052      31.947  45.493  76.546  1.00  0.00           O  
ATOM   4641  H1  WAT  1052      32.461  46.126  77.048  1.00  0.00           H  
ATOM   4642  H2  WAT  1052      32.598  44.893  76.180  1.00  0.00           H  
ATOM   4643  O   WAT  1053      23.216  41.636  69.759  1.00  0.00           O  
ATOM   4644  H1  WAT  1053      22.380  41.974  70.080  1.00  0.00           H  
ATOM   4645  H2  WAT  1053      23.077  41.501  68.822  1.00  0.00           H  
ATOM   4646  O   WAT  1054      25.192  36.480  74.467  1.00  0.00           O  
ATOM   4647  H1  WAT  1054      24.538  36.165  73.843  1.00  0.00           H  
ATOM   4648  H2  WAT  1054      25.150  35.858  75.193  1.00  0.00           H  
ATOM   4649  O   WAT  1055      29.210  55.472  69.302  1.00  0.00           O  
ATOM   4650  H1  WAT  1055      28.536  55.775  69.910  1.00  0.00           H  
ATOM   4651  H2  WAT  1055      29.596  56.275  68.952  1.00  0.00           H  
ATOM   4652  O   WAT  1056      28.426  42.968  78.792  1.00  0.00           O  
ATOM   4653  H1  WAT  1056      27.508  43.190  78.634  1.00  0.00           H  
ATOM   4654  H2  WAT  1056      28.842  43.043  77.933  1.00  0.00           H  
ATOM   4655  O   WAT  1057      29.209  44.367  73.922  1.00  0.00           O  
ATOM   4656  H1  WAT  1057      29.956  44.880  73.613  1.00  0.00           H  
ATOM   4657  H2  WAT  1057      29.478  44.046  74.782  1.00  0.00           H  
ATOM   4658  O   WAT  1058      27.482  46.863  70.905  1.00  0.00           O  
ATOM   4659  H1  WAT  1058      26.573  46.579  71.002  1.00  0.00           H  
ATOM   4660  H2  WAT  1058      27.511  47.283  70.045  1.00  0.00           H  
ATOM   4661  O   WAT  1059      32.714  50.474  74.674  1.00  0.00           O  
ATOM   4662  H1  WAT  1059      32.260  49.633  74.730  1.00  0.00           H  
ATOM   4663  H2  WAT  1059      32.083  51.110  75.011  1.00  0.00           H  
ATOM   4664  O   WAT  1060      31.657  41.403  75.904  1.00  0.00           O  
ATOM   4665  H1  WAT  1060      30.919  40.891  76.235  1.00  0.00           H  
ATOM   4666  H2  WAT  1060      31.910  40.963  75.092  1.00  0.00           H  
ATOM   4667  O   WAT  1061      31.157  52.312  75.609  1.00  0.00           O  
ATOM   4668  H1  WAT  1061      31.449  52.872  74.890  1.00  0.00           H  
ATOM   4669  H2  WAT  1061      31.667  52.604  76.364  1.00  0.00           H  
ATOM   4670  O   WAT  1062      31.758  34.181  76.498  1.00  0.00           O  
ATOM   4671  H1  WAT  1062      32.064  33.321  76.211  1.00  0.00           H  
ATOM   4672  H2  WAT  1062      32.483  34.773  76.298  1.00  0.00           H  
ATOM   4673  O   WAT  1063      18.051  44.584  74.886  1.00  0.00           O  
ATOM   4674  H1  WAT  1063      17.853  43.991  74.161  1.00  0.00           H  
ATOM   4675  H2  WAT  1063      17.495  44.279  75.604  1.00  0.00           H  
ATOM   4676  O   WAT  1064      26.030  44.476  77.006  1.00  0.00           O  
ATOM   4677  H1  WAT  1064      26.085  43.524  76.930  1.00  0.00           H  
ATOM   4678  H2  WAT  1064      25.219  44.632  77.490  1.00  0.00           H  
ATOM   4679  O   WAT  1065      27.179  48.404  68.243  1.00  0.00           O  
ATOM   4680  H1  WAT  1065      26.741  47.688  67.784  1.00  0.00           H  
ATOM   4681  H2  WAT  1065      27.920  48.632  67.682  1.00  0.00           H  
ATOM   4682  O   WAT  1066      23.969  43.094  74.765  1.00  0.00           O  
ATOM   4683  H1  WAT  1066      23.156  43.393  75.171  1.00  0.00           H  
ATOM   4684  H2  WAT  1066      24.465  42.699  75.482  1.00  0.00           H  
ATOM   4685  O   WAT  1067      26.120  53.090  76.698  1.00  0.00           O  
ATOM   4686  H1  WAT  1067      26.078  53.316  75.769  1.00  0.00           H  
ATOM   4687  H2  WAT  1067      27.037  52.856  76.847  1.00  0.00           H  
ATOM   4688  O   WAT  1068      35.297  46.680  74.301  1.00  0.00           O  
ATOM   4689  H1  WAT  1068      35.158  46.870  73.373  1.00  0.00           H  
ATOM   4690  H2  WAT  1068      34.940  47.442  74.758  1.00  0.00           H  
ATOM   4691  O   WAT  1069      24.237  49.966  76.494  1.00  0.00           O  
ATOM   4692  H1  WAT  1069      25.031  49.471  76.292  1.00  0.00           H  
ATOM   4693  H2  WAT  1069      23.526  49.438  76.131  1.00  0.00           H  
ATOM   4694  O   WAT  1070      20.545  44.110  72.570  1.00  0.00           O  
ATOM   4695  H1  WAT  1070      19.615  44.049  72.787  1.00  0.00           H  
ATOM   4696  H2  WAT  1070      20.641  43.588  71.774  1.00  0.00           H  
ATOM   4697  O   WAT  1071      20.464  40.636  75.158  1.00  0.00           O  
ATOM   4698  H1  WAT  1071      20.724  41.550  75.049  1.00  0.00           H  
ATOM   4699  H2  WAT  1071      21.285  40.168  75.308  1.00  0.00           H  
ATOM   4700  O   WAT  1072      28.015  46.514  82.404  1.00  0.00           O  
ATOM   4701  H1  WAT  1072      28.944  46.665  82.231  1.00  0.00           H  
ATOM   4702  H2  WAT  1072      27.594  46.602  81.549  1.00  0.00           H  
ATOM   4703  O   WAT  1073      26.814  50.539  80.174  1.00  0.00           O  
ATOM   4704  H1  WAT  1073      26.675  50.171  81.047  1.00  0.00           H  
ATOM   4705  H2  WAT  1073      26.025  51.054  80.002  1.00  0.00           H  
ATOM   4706  O   WAT  1074      27.409  55.640  71.517  1.00  0.00           O  
ATOM   4707  H1  WAT  1074      27.584  55.169  72.331  1.00  0.00           H  
ATOM   4708  H2  WAT  1074      26.722  56.266  71.745  1.00  0.00           H  
ATOM   4709  O   WAT  1075      28.365  49.917  77.563  1.00  0.00           O  
ATOM   4710  H1  WAT  1075      28.030  49.877  78.459  1.00  0.00           H  
ATOM   4711  H2  WAT  1075      27.865  49.251  77.090  1.00  0.00           H  
ATOM   4712  O   WAT  1076      31.300  47.263  67.837  1.00  0.00           O  
ATOM   4713  H1  WAT  1076      30.683  46.537  67.740  1.00  0.00           H  
ATOM   4714  H2  WAT  1076      30.832  48.024  67.493  1.00  0.00           H  
ATOM   4715  O   WAT  1077      23.090  41.481  66.959  1.00  0.00           O  
ATOM   4716  H1  WAT  1077      22.213  41.360  66.595  1.00  0.00           H  
ATOM   4717  H2  WAT  1077      23.566  40.690  66.707  1.00  0.00           H  
ATOM   4718  O   WAT  1078      26.277  53.834  74.205  1.00  0.00           O  
ATOM   4719  H1  WAT  1078      25.493  54.376  74.299  1.00  0.00           H  
ATOM   4720  H2  WAT  1078      26.976  54.351  74.604  1.00  0.00           H  
ATOM   4721  O   WAT  1079      29.586  39.643  76.848  1.00  0.00           O  
ATOM   4722  H1  WAT  1079      30.083  38.890  76.529  1.00  0.00           H  
ATOM   4723  H2  WAT  1079      28.815  39.680  76.283  1.00  0.00           H  
ATOM   4724  O   WAT  1080      37.439  45.347  78.490  1.00  0.00           O  
ATOM   4725  H1  WAT  1080      37.428  46.230  78.120  1.00  0.00           H  
ATOM   4726  H2  WAT  1080      36.571  44.994  78.296  1.00  0.00           H  
ATOM   4727  O   WAT  1081      30.669  48.400  74.422  1.00  0.00           O  
ATOM   4728  H1  WAT  1081      29.735  48.521  74.253  1.00  0.00           H  
ATOM   4729  H2  WAT  1081      30.847  47.498  74.158  1.00  0.00           H  
ATOM   4730  O   WAT  1082      26.170  41.785  76.576  1.00  0.00           O  
ATOM   4731  H1  WAT  1082      25.800  41.232  77.264  1.00  0.00           H  
ATOM   4732  H2  WAT  1082      26.666  41.181  76.023  1.00  0.00           H  
ATOM   4733  O   WAT  1083      34.057  44.242  74.957  1.00  0.00           O  
ATOM   4734  H1  WAT  1083      34.523  45.075  74.883  1.00  0.00           H  
ATOM   4735  H2  WAT  1083      34.507  43.777  75.662  1.00  0.00           H  
ATOM   4736  O   WAT  1084      32.124  50.587  71.956  1.00  0.00           O  
ATOM   4737  H1  WAT  1084      32.400  50.472  72.865  1.00  0.00           H  
ATOM   4738  H2  WAT  1084      31.255  50.188  71.917  1.00  0.00           H  
ATOM   4739  O   WAT  1085      32.028  36.610  78.996  1.00  0.00           O  
ATOM   4740  H1  WAT  1085      31.115  36.841  79.165  1.00  0.00           H  
ATOM   4741  H2  WAT  1085      32.458  36.694  79.848  1.00  0.00           H  
ATOM   4742  O   WAT  1086      31.799  44.799  81.496  1.00  0.00           O  
ATOM   4743  H1  WAT  1086      31.146  45.047  80.842  1.00  0.00           H  
ATOM   4744  H2  WAT  1086      32.177  43.986  81.163  1.00  0.00           H  
ATOM   4745  O   WAT  1087      28.760  54.835  75.599  1.00  0.00           O  
ATOM   4746  H1  WAT  1087      28.942  54.017  76.062  1.00  0.00           H  
ATOM   4747  H2  WAT  1087      29.583  55.052  75.162  1.00  0.00           H  
ATOM   4748  O   WAT  1088      29.094  53.762  72.861  1.00  0.00           O  
ATOM   4749  H1  WAT  1088      29.623  53.251  72.248  1.00  0.00           H  
ATOM   4750  H2  WAT  1088      29.357  53.446  73.725  1.00  0.00           H  
ATOM   4751  O   WAT  1089      22.449  54.813  75.620  1.00  0.00           O  
ATOM   4752  H1  WAT  1089      21.780  55.298  75.137  1.00  0.00           H  
ATOM   4753  H2  WAT  1089      22.311  55.060  76.535  1.00  0.00           H  
ATOM   4754  O   WAT  1090      17.818  43.075  72.400  1.00  0.00           O  
ATOM   4755  H1  WAT  1090      18.114  42.166  72.347  1.00  0.00           H  
ATOM   4756  H2  WAT  1090      16.917  43.054  72.078  1.00  0.00           H  
ATOM   4757  O   WAT  1091      21.348  41.151  78.383  1.00  0.00           O  
ATOM   4758  H1  WAT  1091      20.626  41.765  78.244  1.00  0.00           H  
ATOM   4759  H2  WAT  1091      22.137  41.687  78.304  1.00  0.00           H  
ATOM   4760  O   WAT  1092      19.547  40.757  72.524  1.00  0.00           O  
ATOM   4761  H1  WAT  1092      19.218  39.876  72.341  1.00  0.00           H  
ATOM   4762  H2  WAT  1092      19.901  40.702  73.412  1.00  0.00           H  
ATOM   4763  O   WAT  1093      28.795  52.392  77.033  1.00  0.00           O  
ATOM   4764  H1  WAT  1093      28.647  51.464  77.214  1.00  0.00           H  
ATOM   4765  H2  WAT  1093      29.620  52.414  76.549  1.00  0.00           H  
ATOM   4766  O   WAT  1094      22.661  41.044  72.892  1.00  0.00           O  
ATOM   4767  H1  WAT  1094      23.001  41.573  72.169  1.00  0.00           H  
ATOM   4768  H2  WAT  1094      23.108  41.382  73.667  1.00  0.00           H  
ATOM   4769  O   WAT  1095      24.648  39.541  71.091  1.00  0.00           O  
ATOM   4770  H1  WAT  1095      25.369  39.920  70.587  1.00  0.00           H  
ATOM   4771  H2  WAT  1095      24.024  40.260  71.194  1.00  0.00           H  
ATOM   4772  O   WAT  1096      28.791  40.246  72.027  1.00  0.00           O  
ATOM   4773  H1  WAT  1096      29.007  41.128  71.726  1.00  0.00           H  
ATOM   4774  H2  WAT  1096      28.310  39.855  71.297  1.00  0.00           H  
ATOM   4775  O   WAT  1097      23.531  43.205  78.604  1.00  0.00           O  
ATOM   4776  H1  WAT  1097      23.385  43.519  79.496  1.00  0.00           H  
ATOM   4777  H2  WAT  1097      23.054  43.823  78.051  1.00  0.00           H  
ATOM   4778  O   WAT  1098      25.391  40.195  78.652  1.00  0.00           O  
ATOM   4779  H1  WAT  1098      25.377  39.299  78.315  1.00  0.00           H  
ATOM   4780  H2  WAT  1098      26.108  40.202  79.286  1.00  0.00           H  
ATOM   4781  O   WAT  1099      32.188  53.734  73.476  1.00  0.00           O  
ATOM   4782  H1  WAT  1099      32.362  53.168  72.724  1.00  0.00           H  
ATOM   4783  H2  WAT  1099      32.681  54.534  73.294  1.00  0.00           H  
ATOM   4784  O   WAT  1100      24.794  39.076  73.921  1.00  0.00           O  
ATOM   4785  H1  WAT  1100      24.916  38.148  74.120  1.00  0.00           H  
ATOM   4786  H2  WAT  1100      24.505  39.090  73.008  1.00  0.00           H  
ATOM   4787  O   WAT  1101      27.663  36.762  77.057  1.00  0.00           O  
ATOM   4788  H1  WAT  1101      27.686  36.826  76.102  1.00  0.00           H  
ATOM   4789  H2  WAT  1101      28.080  35.922  77.251  1.00  0.00           H  
ATOM   4790  O   WAT  1102      38.042  46.497  75.095  1.00  0.00           O  
ATOM   4791  H1  WAT  1102      38.485  45.748  74.697  1.00  0.00           H  
ATOM   4792  H2  WAT  1102      37.164  46.488  74.713  1.00  0.00           H  
ATOM   4793  O   WAT  1103      33.175  53.050  70.576  1.00  0.00           O  
ATOM   4794  H1  WAT  1103      33.870  53.671  70.795  1.00  0.00           H  
ATOM   4795  H2  WAT  1103      33.518  52.200  70.851  1.00  0.00           H  
ATOM   4796  O   WAT  1104      35.075  50.500  72.105  1.00  0.00           O  
ATOM   4797  H1  WAT  1104      35.600  50.839  71.380  1.00  0.00           H  
ATOM   4798  H2  WAT  1104      34.987  49.565  71.921  1.00  0.00           H  
ATOM   4799  O   WAT  1105      26.759  56.567  76.464  1.00  0.00           O  
ATOM   4800  H1  WAT  1105      26.319  56.075  77.157  1.00  0.00           H  
ATOM   4801  H2  WAT  1105      27.509  56.025  76.223  1.00  0.00           H  
ATOM   4802  O   WAT  1106      24.206  52.111  78.536  1.00  0.00           O  
ATOM   4803  H1  WAT  1106      23.584  51.448  78.237  1.00  0.00           H  
ATOM   4804  H2  WAT  1106      24.876  52.137  77.854  1.00  0.00           H  
ATOM   4805  O   WAT  1107      23.767  50.662  72.012  1.00  0.00           O  
ATOM   4806  H1  WAT  1107      23.916  51.345  71.359  1.00  0.00           H  
ATOM   4807  H2  WAT  1107      24.574  50.642  72.527  1.00  0.00           H  
ATOM   4808  O   WAT  1108      37.585  47.968  77.487  1.00  0.00           O  
ATOM   4809  H1  WAT  1108      38.420  48.407  77.651  1.00  0.00           H  
ATOM   4810  H2  WAT  1108      37.721  47.492  76.668  1.00  0.00           H  
ATOM   4811  O   WAT  1109      21.523  46.688  73.018  1.00  0.00           O  
ATOM   4812  H1  WAT  1109      21.277  45.784  73.216  1.00  0.00           H  
ATOM   4813  H2  WAT  1109      21.692  46.690  72.076  1.00  0.00           H  
ATOM   4814  O   WAT  1110      20.792  42.421  70.517  1.00  0.00           O  
ATOM   4815  H1  WAT  1110      20.099  42.495  69.861  1.00  0.00           H  
ATOM   4816  H2  WAT  1110      20.547  41.657  71.039  1.00  0.00           H  
ATOM   4817  O   WAT  1111      27.267  53.157  69.483  1.00  0.00           O  
ATOM   4818  H1  WAT  1111      26.694  53.776  69.030  1.00  0.00           H  
ATOM   4819  H2  WAT  1111      27.840  53.706  70.017  1.00  0.00           H  
ATOM   4820  O   WAT  1112      33.334  42.402  81.668  1.00  0.00           O  
ATOM   4821  H1  WAT  1112      34.286  42.502  81.689  1.00  0.00           H  
ATOM   4822  H2  WAT  1112      33.165  41.610  82.178  1.00  0.00           H  
ATOM   4823  O   WAT  1113      30.487  53.440  70.614  1.00  0.00           O  
ATOM   4824  H1  WAT  1113      31.420  53.375  70.818  1.00  0.00           H  
ATOM   4825  H2  WAT  1113      30.399  54.276  70.156  1.00  0.00           H  
ATOM   4826  O   WAT  1114      33.115  52.757  67.575  1.00  0.00           O  
ATOM   4827  H1  WAT  1114      33.037  52.423  68.468  1.00  0.00           H  
ATOM   4828  H2  WAT  1114      33.936  53.249  67.574  1.00  0.00           H  
ATOM   4829  O   WAT  1115      35.813  45.623  80.782  1.00  0.00           O  
ATOM   4830  H1  WAT  1115      35.781  44.685  80.968  1.00  0.00           H  
ATOM   4831  H2  WAT  1115      36.423  45.701  80.049  1.00  0.00           H  
ATOM   4832  O   WAT  1116      27.652  44.493  66.825  1.00  0.00           O  
ATOM   4833  H1  WAT  1116      28.597  44.363  66.894  1.00  0.00           H  
ATOM   4834  H2  WAT  1116      27.273  43.754  67.302  1.00  0.00           H  
ATOM   4835  O   WAT  1117      35.963  42.414  80.828  1.00  0.00           O  
ATOM   4836  H1  WAT  1117      35.447  41.630  80.641  1.00  0.00           H  
ATOM   4837  H2  WAT  1117      36.847  42.086  80.993  1.00  0.00           H  
ATOM   4838  O   WAT  1118      33.624  36.158  76.788  1.00  0.00           O  
ATOM   4839  H1  WAT  1118      33.426  35.850  77.672  1.00  0.00           H  
ATOM   4840  H2  WAT  1118      34.234  36.884  76.917  1.00  0.00           H  
ATOM   4841  O   WAT  1119      25.836  42.418  66.760  1.00  0.00           O  
ATOM   4842  H1  WAT  1119      24.929  42.121  66.837  1.00  0.00           H  
ATOM   4843  H2  WAT  1119      26.113  42.121  65.894  1.00  0.00           H  
ATOM   4844  O   WAT  1120      16.754  43.738  77.210  1.00  0.00           O  
ATOM   4845  H1  WAT  1120      16.434  42.885  76.918  1.00  0.00           H  
ATOM   4846  H2  WAT  1120      16.207  43.953  77.966  1.00  0.00           H  
ATOM   4847  O   WAT  1121      27.452  36.961  72.915  1.00  0.00           O  
ATOM   4848  H1  WAT  1121      26.642  36.616  73.290  1.00  0.00           H  
ATOM   4849  H2  WAT  1121      28.140  36.652  73.504  1.00  0.00           H  
ATOM   4850  O   WAT  1122      29.381  36.039  74.537  1.00  0.00           O  
ATOM   4851  H1  WAT  1122      29.934  36.459  75.196  1.00  0.00           H  
ATOM   4852  H2  WAT  1122      29.618  35.113  74.580  1.00  0.00           H  
ATOM   4853  O   WAT  1123      24.606  39.276  66.902  1.00  0.00           O  
ATOM   4854  H1  WAT  1123      25.468  39.602  67.161  1.00  0.00           H  
ATOM   4855  H2  WAT  1123      24.791  38.489  66.389  1.00  0.00           H  
ATOM   4856  O   WAT  1124      32.759  38.149  74.045  1.00  0.00           O  
ATOM   4857  H1  WAT  1124      32.179  38.808  73.663  1.00  0.00           H  
ATOM   4858  H2  WAT  1124      32.493  37.327  73.634  1.00  0.00           H  
ATOM   4859  O   WAT  1125      31.209  37.550  76.247  1.00  0.00           O  
ATOM   4860  H1  WAT  1125      31.709  37.661  75.439  1.00  0.00           H  
ATOM   4861  H2  WAT  1125      31.853  37.246  76.887  1.00  0.00           H  
ATOM   4862  O   WAT  1126      18.536  47.290  77.056  1.00  0.00           O  
ATOM   4863  H1  WAT  1126      18.513  47.389  76.104  1.00  0.00           H  
ATOM   4864  H2  WAT  1126      18.846  48.137  77.378  1.00  0.00           H  
ATOM   4865  O   WAT  1127      31.541  40.309  73.101  1.00  0.00           O  
ATOM   4866  H1  WAT  1127      30.654  40.594  72.883  1.00  0.00           H  
ATOM   4867  H2  WAT  1127      31.957  40.149  72.254  1.00  0.00           H  
ATOM   4868  O   WAT  1128      34.893  40.334  76.816  1.00  0.00           O  
ATOM   4869  H1  WAT  1128      35.669  40.823  77.089  1.00  0.00           H  
ATOM   4870  H2  WAT  1128      34.168  40.760  77.273  1.00  0.00           H  
ATOM   4871  O   WAT  1129      37.330  41.047  77.874  1.00  0.00           O  
ATOM   4872  H1  WAT  1129      37.925  40.806  77.163  1.00  0.00           H  
ATOM   4873  H2  WAT  1129      37.403  40.327  78.501  1.00  0.00           H  
ATOM   4874  O   WAT  1130      30.686  50.074  67.196  1.00  0.00           O  
ATOM   4875  H1  WAT  1130      31.389  50.279  67.811  1.00  0.00           H  
ATOM   4876  H2  WAT  1130      29.962  50.641  67.461  1.00  0.00           H  
ATOM   4877  O   WAT  1131      31.516  45.825  73.316  1.00  0.00           O  
ATOM   4878  H1  WAT  1131      31.459  46.281  72.477  1.00  0.00           H  
ATOM   4879  H2  WAT  1131      32.068  45.064  73.138  1.00  0.00           H  
ATOM   4880  O   WAT  1132      35.326  41.614  74.141  1.00  0.00           O  
ATOM   4881  H1  WAT  1132      35.070  41.213  74.972  1.00  0.00           H  
ATOM   4882  H2  WAT  1132      34.701  42.328  74.016  1.00  0.00           H  
ATOM   4883  O   WAT  1133      39.637  44.353  76.648  1.00  0.00           O  
ATOM   4884  H1  WAT  1133      39.077  44.422  77.421  1.00  0.00           H  
ATOM   4885  H2  WAT  1133      39.032  44.177  75.928  1.00  0.00           H  
ATOM   4886  O   WAT  1134      32.594  50.512  69.245  1.00  0.00           O  
ATOM   4887  H1  WAT  1134      33.429  50.080  69.063  1.00  0.00           H  
ATOM   4888  H2  WAT  1134      32.433  50.340  70.173  1.00  0.00           H  
ATOM   4889  O   WAT  1135      32.249  47.015  70.611  1.00  0.00           O  
ATOM   4890  H1  WAT  1135      32.194  46.849  69.670  1.00  0.00           H  
ATOM   4891  H2  WAT  1135      31.624  47.723  70.767  1.00  0.00           H  
ATOM   4892  O   WAT  1136      25.559  36.516  70.190  1.00  0.00           O  
ATOM   4893  H1  WAT  1136      25.547  37.460  70.346  1.00  0.00           H  
ATOM   4894  H2  WAT  1136      26.451  36.333  69.896  1.00  0.00           H  
ATOM   4895  O   WAT  1137      25.488  55.193  78.276  1.00  0.00           O  
ATOM   4896  H1  WAT  1137      24.537  55.193  78.163  1.00  0.00           H  
ATOM   4897  H2  WAT  1137      25.791  54.446  77.760  1.00  0.00           H  
ATOM   4898  O   WAT  1138      29.374  33.110  74.444  1.00  0.00           O  
ATOM   4899  H1  WAT  1138      28.607  32.556  74.590  1.00  0.00           H  
ATOM   4900  H2  WAT  1138      29.785  33.182  75.306  1.00  0.00           H  
ATOM   4901  O   WAT  1139      35.733  59.750  68.609  1.00  0.00           O  
ATOM   4902  H1  WAT  1139      35.985  59.229  67.847  1.00  0.00           H  
ATOM   4903  H2  WAT  1139      34.795  59.587  68.711  1.00  0.00           H  
ATOM   4904  O   WAT  1140      35.452  61.653  70.811  1.00  0.00           O  
ATOM   4905  H1  WAT  1140      35.336  60.978  71.479  1.00  0.00           H  
ATOM   4906  H2  WAT  1140      35.563  61.166  69.994  1.00  0.00           H  
ATOM   4907  O   WAT  1141      37.436  56.143  69.512  1.00  0.00           O  
ATOM   4908  H1  WAT  1141      37.603  57.011  69.879  1.00  0.00           H  
ATOM   4909  H2  WAT  1141      37.246  56.306  68.588  1.00  0.00           H  
ATOM   4910  O   WAT  1142      37.415  58.599  70.497  1.00  0.00           O  
ATOM   4911  H1  WAT  1142      37.295  59.045  71.335  1.00  0.00           H  
ATOM   4912  H2  WAT  1142      36.720  58.948  69.938  1.00  0.00           H  
ATOM   4913  O   WAT  1143      31.904  58.536  75.050  1.00  0.00           O  
ATOM   4914  H1  WAT  1143      31.107  58.648  75.568  1.00  0.00           H  
ATOM   4915  H2  WAT  1143      31.677  58.875  74.184  1.00  0.00           H  
ATOM   4916  O   WAT  1144      40.764  60.241  69.903  1.00  0.00           O  
ATOM   4917  H1  WAT  1144      40.248  61.012  70.142  1.00  0.00           H  
ATOM   4918  H2  WAT  1144      40.491  59.568  70.527  1.00  0.00           H  
ATOM   4919  O   WAT  1145      34.056  56.966  69.759  1.00  0.00           O  
ATOM   4920  H1  WAT  1145      33.220  57.303  70.080  1.00  0.00           H  
ATOM   4921  H2  WAT  1145      33.916  56.831  68.822  1.00  0.00           H  
ATOM   4922  O   WAT  1146      36.031  51.809  74.467  1.00  0.00           O  
ATOM   4923  H1  WAT  1146      35.378  51.494  73.843  1.00  0.00           H  
ATOM   4924  H2  WAT  1146      35.989  51.187  75.193  1.00  0.00           H  
ATOM   4925  O   WAT  1147      37.142  62.091  66.382  1.00  0.00           O  
ATOM   4926  H1  WAT  1147      36.235  61.860  66.581  1.00  0.00           H  
ATOM   4927  H2  WAT  1147      37.639  61.295  66.570  1.00  0.00           H  
ATOM   4928  O   WAT  1148      28.890  59.913  74.886  1.00  0.00           O  
ATOM   4929  H1  WAT  1148      28.692  59.320  74.161  1.00  0.00           H  
ATOM   4930  H2  WAT  1148      28.335  59.608  75.604  1.00  0.00           H  
ATOM   4931  O   WAT  1149      38.019  63.733  68.243  1.00  0.00           O  
ATOM   4932  H1  WAT  1149      37.581  63.017  67.784  1.00  0.00           H  
ATOM   4933  H2  WAT  1149      38.760  63.961  67.682  1.00  0.00           H  
ATOM   4934  O   WAT  1150      31.385  59.439  72.570  1.00  0.00           O  
ATOM   4935  H1  WAT  1150      30.454  59.378  72.787  1.00  0.00           H  
ATOM   4936  H2  WAT  1150      31.480  58.917  71.774  1.00  0.00           H
[truncated: 2,070,125 more chars]
