# Supplementary material for: Selection of a promiscuous minimalist cAMP phosphodiesterase from a library of de novo designed proteins
Source: Nat Chem. 2024 May 3;16(7):1200–8. doi: 10.1038/s41557-024-01490-4 (PMC11230910; doi:10.1038/s41557-024-01490-4)
Supplement: Supplementary file 3 — MD input files, scripts and final structures derived from MD, AlphaFold2, EMSfold and MultiSFold. [file 41557_2024_1490_MOESM3_ESM.zip › Computational_Data/1_MD/1_Topology/cAMPase/cAMPase.rst7]

default_name
 30493
  28.2237162  36.9042549  52.0250786  29.1984453  36.7283140  52.2226866
  27.7039876  36.0503338  52.1693051  27.9443294  37.7515628  52.4984833
  28.0952973  37.1984567  50.5983835  27.4321193  36.4717108  50.1291985
  27.5105086  38.6005067  50.3914168  28.1052200  39.2908168  50.9896555
  27.6233469  38.8456257  49.3353466  26.0470623  38.7201244  50.7855038
  25.4887825  37.9368905  50.2726986  25.9691929  38.5750768  51.8630007
  25.3385708  40.3528782  50.3443078  23.6038838  40.0871536  50.8248113
  23.5523987  39.8556230  51.8886918  23.0276912  40.9898322  50.6216508
  23.1908994  39.2565918  50.2523498  29.4445059  37.0888032  49.8913438
  29.5034860  36.7516482  48.7067523  30.5861869  37.3117904  50.5471067
  30.4035632  37.5016756  51.5221408  31.9700905  37.3560158  50.0800993
  32.0146061  37.8322474  49.1006499  32.8380701  38.1577061  51.0538313
  32.6313394  37.7836993  52.0565679  33.8797461  37.9604686  50.8006348
  32.5832785  39.6411309  51.0093546  33.2154817  40.4534298  50.0665526
  33.9032363  39.9991965  49.3532748  32.9790579  41.8221660  50.0286454
  33.4778800  42.4447098  49.2858685  32.1109698  42.3905104  50.9309075
  31.8763261  43.7491850  50.8960978  32.3695263  44.1974343  50.2051378
  31.4678957  41.6096772  51.8804722  30.7799165  42.0569918  52.5978944
  31.7103720  40.2387145  51.9099289  31.2111541  39.6127276  52.6495382
  32.5328404  35.9458529  49.9214864  33.5865881  35.7603507  49.3009038
  31.9154669  35.0177734  50.3850892  31.0458408  35.1452472  50.8826835
  32.4276936  33.6696963  50.2299058  33.4014308  33.6194916  50.7171578
  31.7381827  32.9865119  50.7258222  32.5793872  33.2512323  48.7786047
  33.6033915  32.6813863  48.3952500  31.5804882  33.5843658  48.0574043
  30.7703605  34.0618169  48.4259594  31.5803250  33.2089668  46.6463389
  31.8287431  32.1524110  46.5459519  30.2029491  33.4479951  46.0271209
  29.8508418  34.4133733  46.3906655  30.3405995  33.4953486  44.9468848
  29.1794413  32.3789036  46.3597064  29.6049436  31.4075361  46.1077266
  28.9772516  32.4198150  47.4300090  27.8809856  32.5787988  45.5902945
  27.4657369  33.5481803  45.8659157  28.1102114  32.5720119  44.5246919
  26.8667393  31.4871264  45.8974767  27.3095093  30.5254301  45.6382556
  26.6507242  31.5109861  46.9655907  25.6006857  31.6745487  45.1299443
  25.8005685  31.6520410  44.1401766  24.9546723  30.9330093  45.3599138
  25.1900224  32.5654330  45.3703187  32.6444441  33.9807068  45.8717468
  33.2703208  33.4389803  44.9578597  32.8157719  35.2198990  46.3489959
  32.2789094  35.6299286  47.0998312  33.8228771  36.0429047  45.6897565
  33.6503136  36.0457429  44.6135070  33.7557304  37.4811826  46.1985294
  32.7544969  37.5623946  46.6216550  34.4949931  37.5941192  46.9915213
  33.9580317  38.5807276  45.1522427  34.0711463  38.1204993  44.1706644
  32.7606939  39.5266784  45.1352105  32.6472119  39.9876709  46.1163866
  32.9203946  40.3023016  44.3862077  31.8580263  38.9666945  44.8908548
  35.2460931  39.3508082  45.4248206  36.0939705  38.6669061  45.3863319
  35.3720692  40.1276850  44.6707028  35.1940381  39.8089392  46.4124973
  35.2228878  35.4773218  45.9112513  36.0556796  35.4871643  45.0065138
  35.3724249  34.9973004  47.2022773  34.6961165  35.1023809  47.9450185
  36.6444543  34.3558732  47.5114901  37.4631880  35.0472189  47.3119521
  36.6981005  33.9475277  48.9813275  36.1621057  34.6923225  49.5696213
  36.2114898  32.9785350  49.0925171  38.1152275  33.8413858  49.5092763
  38.9077187  34.7801776  49.3901558  38.4487207  32.6970279  50.0975597
  39.3810487  32.5753120  50.4664084  37.7682596  31.9544775  50.1730080
  36.8949619  33.1459287  46.6162800  38.0091511  32.9378448  46.1387774
  35.8334943  32.4395056  46.3824835  34.9340532  32.6455107  46.7931743
  35.9522723  31.2587040  45.5339957  36.7691699  30.6300718  45.8883953
  34.6547676  30.4409679  45.5666009  33.9824903  30.9221850  46.2769337
  34.2123858  30.4709669  44.5708608  34.8754345  28.9997139  45.9775147
  35.0920643  28.1376918  45.0984377  34.8260488  28.7195093  47.1944800
  36.2946700  31.6488876  44.0965206  37.0964945  30.9799493  43.4466591
  35.6977373  32.7519086  43.6787097  35.0510769  33.2562090  44.2682950
  35.9277470  33.2448199  42.3231305  35.7636926  32.4408412  41.6056324
  34.9678460  34.3941295  41.9985793  34.6137441  34.7202330  42.9765198
  35.5416637  35.1962797  41.5344799  33.7702546  34.0462033  41.1130985
  34.0591283  33.2595873  40.4160418  32.5990710  33.5627454  41.9700714
  32.3093124  34.3490498  42.6671109  31.7537786  33.3187008  41.3266246
  32.8983676  32.6754904  42.5280145  33.3632514  35.2481198  40.2671889
  34.1977843  35.5454720  39.6321803  32.5097576  34.9819335  39.6436550
  33.0909039  36.0772151  40.9202792  37.3699282  33.7112950  42.1478951
  37.9859949  33.4654985  41.1084246  37.9349348  34.2949691  43.1602834
  37.3812536  34.4600291  43.9887107  39.3174486  34.7642367  43.1468905
  39.4908456  35.3791969  42.2637956  39.6082397  35.6044424  44.3927769
  38.6671428  36.1191942  44.5863398  39.8261149  34.9247345  45.2165654
  40.7346006  36.6316677  44.2683127  41.2051412  36.5281132  43.2905761
  40.1809382  38.0434412  44.4182179  39.7106166  38.1479082  45.3959618
  40.9933762  38.7644257  44.3275169  39.4422259  38.2292587  43.6385536
  41.8209420  36.3637891  45.3074778  42.2333812  35.3665869  45.1539165
  42.6140272  37.1043288  45.2039488  41.3919653  36.4289639  46.3073929
  40.2892024  33.5908531  43.0732797  41.2789156  33.6450378  42.3411992
  39.9958731  32.5568864  43.8292935  39.2211219  32.5939183  44.4762004
  40.8170902  31.3508498  43.8016661  41.8545008  31.6075167  44.0161431
  40.3358988  30.3458178  44.8487341  39.2461999  30.3702638  44.8411216
  40.6789444  29.3612024  44.5310042  40.8396429  30.6281679  46.2573228
  41.9240669  30.7239323  46.2029662  40.4073387  31.5759811  46.5780442
  40.4763152  29.5408743  47.2580639  41.3743967  28.7767718  47.6697349
  39.2836830  29.4551120  47.6284073  40.8134840  30.7100189  42.4181879
  41.8560758  30.2701027  41.9296584  39.5899652  30.7573322  41.8742382
  38.7589622  31.1170332  42.3216179  39.4632991  30.1832957  40.5405171
  39.8513170  29.1646986  40.5394058  37.9968839  30.1481662  40.1072629
  37.3839262  30.2864414  40.9979155  37.8341365  30.9801120  39.4220772
  37.6113019  28.8483881  39.4249517  37.6714959  28.7728733  38.1765562
  37.2449220  27.8907668  40.1390609  40.2929990  30.9720091  39.5235008
  40.9597920  30.3859342  38.6719039  40.2448281  32.2666550  39.7075157
  39.6762466  32.6985842  40.4218347  41.0077398  33.1315714  38.8137001
  40.7468653  32.9140411  37.7779761  40.6971975  34.6044899  39.0977207
  40.6579928  34.6589627  40.1856522  41.5328213  35.2026665  38.7343783
  39.3914897  35.1451637  38.5131963  38.6184644  34.3818843  38.6022879
  38.9551150  36.4000726  39.2622535  39.7274846  37.1640209  39.1732199
  38.0244201  36.7735873  38.8351766  38.8011423  36.1607054  40.3144398
  39.5521735  35.4348022  37.0240128  39.8201049  34.5164544  36.5015672
  38.6134502  35.8187502  36.6246585  40.3379352  36.1764383  36.8803001
  42.5042887  32.8801186  38.9586203  43.2318936  32.8419441  37.9625587
  42.9855707  32.7099614  40.1244446  42.3589708  32.8203190  40.9088508
  44.3908971  32.4203314  40.3963253  45.0174825  33.1993398  39.9620031
  44.6498695  32.3680240  41.9022596  43.9347439  31.6651954  42.3297249
  45.6614550  31.9876182  42.0439855  44.5129519  33.7170677  42.5971032
  45.2055465  34.4184386  42.1318157  43.4918010  34.0756156  42.4675022
  44.8170383  33.6477767  44.0787624  45.3237490  32.6374866  44.5742584
  44.5083887  34.7200153  44.7996263  44.6904614  34.7263963  45.7930599
  44.0930643  35.5239501  44.3509662  44.8163624  31.1076887  39.7459027
  45.9392043  30.9877792  39.2473430  43.9191333  30.1981091  39.7724888
  43.0289108  30.3246844  40.2324691  44.2065339  28.9016873  39.1656441
  45.1552000  28.5202176  39.5432850  43.1036936  27.8925561  39.5032407
  42.1894045  28.4588756  39.6806017  42.9709852  27.2533654  38.6303582
  43.4099117  27.0342234  40.7163525  44.4149538  26.6335370  40.5842862
  43.3892613  27.6800755  41.5941611  42.4277311  25.8870065  40.9076529
  42.6826241  24.7816746  40.3884721  41.3967938  26.1036094  41.5770866
  44.3596526  29.0235835  37.6508620  45.2272364  28.3872255  37.0577389
  43.4425091  29.8073871  37.0904143  42.6809384  30.2217868  37.6084706
  43.5050385  30.0361897  35.6505027  43.4745611  29.1001505  35.0928281
  42.3477868  30.9373412  35.1659663  42.3282070  31.8422728  35.7732674
  42.5329185  31.3138514  33.6982677  42.5521337  30.4093958  33.0902449
  41.7065124  31.9485582  33.3784228  43.4724950  31.8528323  33.5766235
  41.0041820  30.2422765  35.3804382  40.8687672  30.0315710  36.4412719
  40.1996079  30.8907890  35.0337514  40.9842646  29.3078933  34.8195174
  44.8489602  30.6620148  35.2855157  45.4902901  30.2469166  34.3124132
  45.2455912  31.5935018  36.1249594  44.6775202  31.8806802  36.9091299
  46.5168988  32.2730544  35.9068145  46.5385473  32.7048046  34.9062035
  46.7045785  33.3999432  36.9312514  45.7611430  33.4115455  37.4770480
  47.5111303  33.1152044  37.6068978  46.9823243  34.7920362  36.3650894
  46.3720781  34.9430362  35.4746403  46.6447641  35.8601844  37.3992047
  47.2549884  35.7101070  38.2898235  46.8473611  36.8468490  36.9826136
  45.5902566  35.7883668  37.6655813  48.4341247  34.9095220  35.9181795
  48.6383722  34.1675803  35.1462308  48.6120391  35.9077314  35.5181473
  49.0920968  34.7374258  36.7699744  47.6816098  31.2920458  35.9956271
  48.6005746  31.3399399  35.1746529  47.6735811  30.4554014  36.9500257
  46.9399922  30.5159893  37.6416005  48.7083124  29.4418019  37.1261545
  49.6829758  29.9219937  37.2130237  48.4514599  28.6238515  38.3937163
  47.3774565  28.4463856  38.4495896  48.9705358  27.6729748  38.2733263
  48.9206212  29.2986349  39.6731959  49.9911014  29.4873801  39.5922755
  48.3920948  30.2460949  39.7784643  48.6499353  28.4289642  40.8924085
  47.5765536  28.2511990  40.9583654  49.1676252  27.4788357  40.7606800
  49.1343038  29.0982456  42.1759460  50.2040567  29.2850048  42.0818696
  48.6087698  30.0467444  42.2866851  48.8821416  28.2479631  43.3742068
  49.3693758  27.3691834  43.2719880  49.2153179  28.7235254  44.2006050
  47.8909003  28.0751442  43.4618052  48.7899829  28.5146178  35.9141076
  49.8813870  28.1700240  35.4640619  47.5619346  28.1415705  35.4997938
  46.6971389  28.3892952  35.9589890  47.5005659  27.2566478  34.3345098
  48.1208080  26.3765017  34.5040441  46.0621074  26.8007779  34.0897599
  45.3851042  27.6238739  34.3184055  45.9589748  26.5271777  33.0397091
  45.6778434  25.6059440  34.9420734  46.5374335  24.8508977  35.4001168
  44.3807316  25.4313285  35.1645515  44.0681535  24.6517709  35.7255192
  43.7124651  26.0788471  34.7718172  48.0623170  27.9349019  33.0878237
  48.7251006  27.2958477  32.2772526  47.7129839  29.1965518  32.9971433
  47.0776583  29.6412927  33.6441875  48.2324828  29.9855421  31.8852097
  47.9402360  29.5282500  30.9399188  47.6752127  31.4109889  31.9321294
  46.6382538  31.2796788  32.2412787  48.2167047  31.9600911  32.7024367
  47.7201802  32.1950512  30.6213776  48.4922054  31.7700069  29.9799611
  46.3733843  32.1233377  29.9107954  45.6008780  32.5486509  30.5514525
  46.4230520  32.6870186  28.9791851  46.1318735  31.0829935  29.6929496
  48.1124902  33.6489005  30.8821384  49.0970231  33.6820196  31.3487189
  48.1398278  34.1932970  29.9382176  47.3808248  34.1097872  31.5457258
  49.7570679  30.0254090  31.9168923  50.4068752  29.8594593  30.8804324
  50.2564074  30.2499950  33.1271432  49.6583732  30.4308683  33.9207043
  51.7027977  30.2992333  33.3245989  52.1381225  31.0617432  32.6787119
  52.0329210  30.6432228  34.7781472  51.2782092  31.3178966  35.1822817
  52.0721537  29.7380007  35.3840628  53.3548357  31.3289275  34.9457315
  53.8590337  31.6762455  36.1780110  55.0344067  32.2630049  36.0173723
  55.6013382  32.6170089  36.8784000  55.3063069  32.3035264  34.7214053
  56.1362641  32.6950092  34.2994905  54.2718336  31.7234720  34.0318991
  54.3106001  31.6578794  32.9445648  52.3502878  28.9747390  32.9322897
  53.4393941  28.9664025  32.3548478  51.7089352  27.9623051  33.3319525
  50.8721149  28.0396320  33.8921772  52.2201629  26.6249513  33.0294497
  53.2584106  26.5459993  33.3517965  51.3999060  25.5575876  33.7567250
  50.3550525  25.8624982  33.6983307  51.5362209  24.6233793  33.2119562
  51.7870964  25.3565006  35.2093229  52.8481652  25.1105982  35.2513456
  51.6093315  26.2891649  35.7447098  50.9815402  24.2387880  35.8566116
  49.9301081  24.5261701  35.8556465  51.1106073  23.3329075  35.2643096
  51.4363854  23.9777752  37.2913287  52.4803103  23.6649298  37.2701317
  51.3472800  24.9063399  37.8551788  50.6120858  22.9170612  37.9456764
  50.6948562  22.0564321  37.4235976  50.9394761  22.7708833  38.8898944
  49.6447889  23.2069416  37.9658039  52.2145570  26.3584100  31.5295959
  53.1158914  25.7038176  31.0082878  51.0541233  26.7198233  30.9104434
  50.2526641  27.0764984  31.4109884  50.9364572  26.5177888  29.4704844
  51.1476200  25.4768802  29.2254972  49.5213702  26.8546698  28.9951508
  49.1749716  27.7431397  29.5230982  49.5539472  27.0582670  27.9248299
  48.5367398  25.7278776  29.2445187  48.7269061  24.6078997  28.7772700
  47.4773286  26.0215428  29.9888699  46.7895888  25.3087687  30.1865231
  47.3640055  26.9563693  30.3540522  51.9625718  27.3412144  28.6996678
  52.4058253  26.9445648  27.6239768  52.0522980  28.6113554  29.0567114
  51.4238356  29.0740757  29.6978231  53.1071522  29.4037799  28.4269478
  52.8162378  29.6655075  27.4096147  53.3476913  30.6983193  29.2169212
  52.3965366  31.2280797  29.2694363  53.6706452  30.4318985  30.2233111
  54.3891124  31.5926368  28.5723466  55.5098620  31.7093762  29.1067989
  54.0799820  32.1983822  27.5225081  54.4036411  28.6080377  28.3167305
  55.1148057  28.7064899  27.3141966  54.6051551  27.8377866  29.3905812
  53.9907235  27.7762156  30.1898197  55.8446229  27.0789159  29.4141776
  56.6362900  27.6513969  28.9308267  56.2674197  26.7803333  30.8589147
  55.5363876  27.2561878  31.5125613  56.2219919  25.6992158  30.9901443
  57.6591398  27.2747003  31.2119904  58.3590411  26.8912952  30.4695354
  57.6558655  28.3641949  31.1789344  58.0846632  26.8114117  32.5956907
  57.5221619  27.3654184  33.3472011  57.8743303  25.7466998  32.6969235
  59.5141200  27.0308880  32.8234984  60.0693432  27.2796715  32.0173139
  60.1169588  26.9267734  33.9983965  59.4341072  26.5951053  35.0907005
  58.4415150  26.4192233  35.0280396  59.9113553  26.5206816  35.9777151
  61.4162096  27.1550189  34.0880357  61.9397858  27.4067952  33.2618537
  61.8791066  27.0765393  34.9822762  55.7120196  25.7754202  28.6289635
  56.6770131  25.3014193  28.0304079  54.4988923  25.1190921  28.8303552
  53.6990237  25.5040809  29.3121156  54.4166646  23.7433175  28.3389490
  55.3998180  23.2743652  28.3788526  53.4519348  22.9308966  29.2051480
  52.6538662  23.5864771  29.5535730  53.0257220  22.1296965  28.6013922
  54.1278493  22.3726701  30.3231659  53.5067633  21.8677237  30.8531481
  53.9690860  23.7058939  26.8846386  54.1016929  22.6826612  26.2171918
  53.8775520  24.5848481  26.1019701  54.1826186  25.4644790  26.4934840
  53.4094287  24.5683497  24.7251777  53.9254541  25.3611720  24.1836522
  53.6707098  23.6031496  24.2913341  51.9141762  24.7772610  24.5985478
  51.1946883  24.8053125  25.6093620  51.2745072  25.1747823  23.3848162
  52.0447420  25.0227003  22.7494354  50.0279999  25.7065901  22.8456203
  49.8677409  26.7181768  23.2185929  50.0769661  25.7510821  21.3187625
  50.5558849  24.8310571  20.9836656  49.0470047  25.7744439  20.9627654
  50.8329698  26.9479148  20.7616380  50.3129190  27.8576135  21.0617985
  51.8387785  26.9495859  21.1816954  50.9182546  26.8897057  19.2354279
  51.5492948  26.0453836  18.9579257  49.9139375  26.7373869  18.8401487
  51.5027013  28.1722711  18.6560302  50.7219517  28.9328692  18.6606207
  52.3236069  28.4911053  19.2983369  52.0019618  27.9853931  17.2726572
  51.2413533  27.6903686  16.6772289  52.3789121  28.8575537  16.9301016
  52.7257294  27.2809500  17.2682492  48.8282697  24.8858250  23.3103332
  47.6828127  25.2520104  23.0557775  49.0408053  23.6005490  23.9149058
  49.8842754  23.2409606  24.3384074  47.8782219  22.7192885  23.8298893
  47.4239668  22.8037699  22.8426636  48.2867971  21.2655809  24.0562024
  49.0168514  21.2564643  24.8655458  47.4035043  20.7027168  24.3579935
  48.8917812  20.6310507  22.8254304  48.1421735  20.0833096  21.9825834
  50.1387567  20.6562398  22.6826209  46.8055389  23.1340658  24.8480739
  45.6126348  22.9838735  24.5805610  47.1366380  23.7322048  26.0299292
  48.0748996  24.0465314  26.2323232  46.1250304  23.8644705  27.0690176
  45.2578975  23.2536313  26.8179096  46.6746667  23.4014093  28.4199011
  47.7621450  23.4723301  28.3984427  46.2838654  24.0538946  29.2006939
  46.2877191  21.9680549  28.7459497  45.8304825  21.2179782  27.8758913
  46.4677835  21.5798634  30.0019853  46.2278573  20.6376597  30.2754580
  46.8439390  22.2283808  30.6787666  45.6153717  25.2932971  27.1683179
  45.0607210  25.6882792  28.1954302  45.8239174  26.0127281  26.1005044
  46.2788530  25.6743287  25.2646702  45.4105092  27.4170644  26.1459708
  45.6848884  27.8740602  27.0967443  46.0425691  28.2212188  24.9866448
  46.1206230  27.5782435  24.1099517  45.1783165  29.4451025  24.6482334
  45.1001807  30.0888284  25.5243683  45.6376912  29.9999371  23.8301661
  44.1829065  29.1162808  24.3496793  47.4695979  28.6446077  25.3506940
  47.4241297  29.1251358  26.3279996  48.0677446  27.7360732  25.4205858
  48.1075859  29.5962458  24.3464500  47.5102098  30.5052717  24.2763542
  49.1158166  29.8490670  24.6745530  48.1538226  29.1162094  23.3689393
  43.8877267  27.5050802  26.0837799  43.2931676  28.4273762  26.6449347
  43.3389148  26.4636962  25.3083099  43.8679167  25.7683479  24.8016076
  41.8845618  26.4460638  25.1929131  41.5300139  27.4189335  24.8524437
  41.4391742  25.3863020  24.1895139  42.0749540  25.4203516  23.3047971
  41.4942900  24.3943479  24.6379439  40.0339333  25.5625998  23.7131295
  39.6976516  26.4113832  22.6793329  38.3903159  26.3587010  22.4772964
  37.9267430  26.9598884  21.6951372  37.8660184  25.5106844  23.3440812
  36.8884394  25.2712202  23.4283190  38.8768826  24.9955773  24.1278307
  38.6461136  24.2687294  24.9066369  41.2282289  26.1981858  26.5495747
  40.2152933  26.8100762  26.8742799  41.8220667  25.2988053  27.3016713
  42.6195042  24.7758066  26.9690077  41.2981509  24.9922842  28.6306439
  40.2367006  24.7539555  28.5626592  42.0306054  23.7928505  29.2326922
  42.6890390  23.3923040  28.4618959  42.6286614  24.1496707  30.0712078
  41.0894332  22.7017497  29.7108711  40.7270196  22.6906822  30.9069141
  40.7125142  21.8398215  28.8820113  41.4138937  26.1977161  29.5580135
  40.5008953  26.4789184  30.3356061  42.5752732  26.9248662  29.3981719
  43.2874644  26.6317282  28.7447554  42.8287296  28.1097195  30.2128053
  42.6354425  27.9192947  31.2684935  44.2839221  28.6038116  30.0587832
  44.4770321  28.8094035  29.0059111  44.5122324  29.8749182  30.8758741
  44.3197507  29.6699793  31.9289894  45.5434819  30.2059618  30.7532566
  43.8365350  30.6567160  30.5289924  45.2656437  27.5112905  30.4771317
  45.1215728  26.6325165  29.8485603  46.2863993  27.8759923  30.3624578
  45.0906242  27.2445000  31.5193849  41.8515641  29.2193197  29.8308511
  41.3210163  29.9113684  30.6985035  41.5737933  29.2620861  28.5362024
  42.0309522  28.6445051  27.8806881  40.6347784  30.2519380  28.0155007
  40.9335263  31.2489540  28.3392412  40.6126039  30.2207709  26.4877995
  41.6297642  30.4169177  26.1486676  40.3102202  29.2229795  26.1698742
  39.6701577  31.2516711  25.8857820  38.5837776  30.8693958  25.4036599
  40.0295900  32.4465567  25.8843771  39.2295588  30.0186273  28.5672334
  38.5727146  30.9566123  29.0240263  38.7647532  28.7540178  28.4934317
  39.3218461  28.0449714  28.0384592  37.4450052  28.3818748  28.9935003
  36.6871819  29.0225697  28.5425978  37.1257809  26.9295560  28.6459920
  37.7586797  26.6312057  27.8102136  37.3472918  26.3035524  29.5103719
  35.6770118  26.7201570  28.2550786  34.9327317  27.6890933  28.0484644
  35.2601617  25.4696754  28.1569936  34.3024897  25.2785741  27.8992253
  35.9012365  24.7110349  28.3402650  37.3382725  28.6001786  30.5009835
  36.3157613  29.0854469  30.9932482  38.4084567  28.2254234  31.1780584
  39.2025708  27.7911120  30.7298891  38.4356061  28.3875132  32.6258377
  37.5592532  27.9123922  33.0667060  39.6908103  27.7406259  33.2149542
  39.8979987  26.7965622  32.7110534  40.5460297  28.4070570  33.1028405
  39.5778259  27.4310662  34.6743230  39.3054584  26.1684423  35.1514130
  39.2672745  26.2017240  36.4727325  39.0623509  25.2955809  37.0428289
  39.5065853  27.4363568  36.8676923  39.5418717  27.7575216  37.8246186
  39.7027170  28.2273685  35.7647916  39.9133107  29.2898688  35.8866305
  38.3748513  29.8632319  33.0143014  37.6315114  30.2387721  33.9197937
  39.1101431  30.6820021  32.3425526  39.7264265  30.3235570  31.6271428
  39.1199186  32.1161472  32.6087088  39.3380881  32.2937191  33.6617850
  40.1885252  32.8139166  31.7633338  40.7847001  31.9908516  31.3693306
  39.6889193  33.3261377  30.9410665  41.0999375  33.7971024  32.4968181
  40.9832493  33.6561241  33.5713459  42.5557924  33.5629812  32.1090014
  42.6733648  33.7042434  31.0346083  43.1921259  34.2710818  32.6398253
  42.8441461  32.5460076  32.3749286  40.6854780  35.2334571  32.1987955
  39.6580731  35.3912220  32.5268945  41.3452387  35.9200448  32.7292806
  40.7563411  35.4176288  31.1268076  37.7506163  32.7335512  32.3251448
  37.2619215  33.5532805  33.1031033  37.1489670  32.3572457  31.2445393
  37.6200187  31.7323629  30.6060010  35.8257474  32.8473785  30.8813673
  35.8470579  33.9337845  30.7955364  35.3808294  32.2598494  29.5411180
  36.2688688  32.1783706  28.9143434  34.9853819  31.2640225  29.7412432
  34.3271566  33.0883508  28.8217618  33.3966988  33.0318878  29.3867051
  34.6652084  34.1238424  28.7820110  34.0645573  32.6089916  27.4052618
  34.9890577  32.2008876  26.6976241  32.8087341  32.6574888  26.9876767
  32.5782043  32.3505739  26.0534601  32.0872963  33.0011648  27.6053462
  34.7999396  32.5163014  31.9634890  33.9574587  33.3508679  32.3027377
  34.8553667  31.3372711  32.4546432  35.5083825  30.6649321  32.0783057
  33.9450638  30.9021680  33.5111682  32.9129333  31.0590099  33.1977892
  34.1449284  29.4140560  33.8095938  35.2122689  29.1944003  33.7843971
  33.7540857  29.2011540  34.8045886  33.4423502  28.5168971  32.8113234
  32.4583356  28.9183802  32.1812316  33.9363259  27.2969999  32.6578149
  33.5046108  26.6592006  32.0044132  34.7422932  27.0105688  33.1949134
  34.1221221  31.7271823  34.7824328  33.1412240  32.1109753  35.4183329
  35.4203468  32.0151113  35.1049472  36.1877052  31.6695503  34.5465137
  35.7298301  32.7887978  36.3022250  35.2074989  32.3992266  37.1760120
  37.2477677  32.7968137  36.5968131  37.7759961  33.1620259  35.7160782
  37.5618097  33.6983950  37.7885106  37.0342641  33.3335182  38.6697946
  38.6350745  33.6895612  37.9785767  37.2405818  34.7166043  37.5690477
  37.7482791  31.3754737  36.8512165  37.5609776  30.7607258  35.9708160
  38.8184326  31.3979494  37.0570464  37.2229220  30.9525294  37.7074985
  35.2183761  34.2173337  36.1426978  34.6233984  34.7775838  37.0676817
  35.4210717  34.7467370  34.9936670  35.9264951  34.2442446  34.2780220
  34.9762058  36.1048714  34.7018119  35.3576195  36.8076382  35.4425828
  35.4181486  36.5541125  33.2904899  35.1591670  35.7738943  32.5747465
  34.7228526  37.8594920  32.8956509  34.9817438  38.6403579  33.6107204
  35.0480148  38.1579105  31.8989982  33.6430120  37.7110217  32.8956918
  36.9445379  36.7077045  33.2359903  37.1976011  37.6180241  33.7794771
  37.3746703  35.8474741  33.7489127  37.5057663  36.7882409  31.8220488
  37.0764157  37.6485591  31.3086186  38.5895354  36.8958605  31.8663406
  37.2534827  35.8780093  31.2780532  33.4556692  36.1887471  34.8298835
  32.9298917  37.1347260  35.4206898  32.7178846  35.1801228  34.3272158
  33.1906377  34.4380624  33.8312821  31.2605776  35.1356860  34.4147421
  30.8381331  36.0516417  34.0016260  30.7115453  33.9450491  33.6262510
  31.2808473  33.0663963  33.9295062  29.6682736  33.8190927  33.9157664
  30.8021053  34.1114879  32.1155154  30.3429521  35.0669719  31.8618830
  31.8586985  34.1345157  31.8487200  30.1102373  32.9976721  31.3474321
  29.0488266  33.2538724  30.7315435  30.6296923  31.8594482  31.3599937
  30.7971135  35.0638453  35.8678948  29.8312839  35.7302044  36.2468972
  31.5219307  34.2426293  36.6178284  32.2770825  33.6891066  36.2390703
  31.1893175  34.0847706  38.0285556  30.1355589  33.8263716  38.1330634
  32.0308376  32.9701386  38.6554913  32.2621449  32.2516989  37.8690814
  32.9551564  33.4157411  39.0231504  31.3220344  32.2604158  39.7969805
  31.5943685  32.5795245  40.9749978  30.4884091  31.3732307  39.5162588
  31.3968329  35.3920898  38.7905627  30.5778506  35.7579376  39.6386331
  32.4510177  36.0443890  38.4730802  33.1228434  35.6811218  37.8121819
  32.7329079  37.3253405  39.1128288  32.6459657  37.2461366  40.1964648
  34.1404457  37.8428851  38.7463168  34.2307704  37.8830253  37.6608074
  34.3699686  39.2412313  39.3296993  34.2802555  39.2017994  40.4152854
  35.3674455  39.5885766  39.0604564  33.6256920  39.9293515  38.9288974
  35.2132385  36.8635644  39.2375810  35.2162075  36.9082560  40.3266607
  34.9113349  35.8667389  38.9161891  36.6114099  37.1637396  38.7137132
  36.9142086  38.1602903  39.0351154  37.3127918  36.4272987  39.1059090
  36.6093353  37.1187754  37.6246430  31.6698047  38.3475126  38.7064403
  31.1964325  39.1218866  39.5406936  31.2979175  38.2830361  37.4229307
  31.7613669  37.6616439  36.7754852  30.2444873  39.1534847  36.9123289
  30.5184283  40.1963094  37.0722425  30.0382750  38.9262215  35.4119294
  31.0022084  38.9263821  34.9030761  29.5348546  37.9757368  35.2351619
  29.2084793  39.9774183  34.7546042  28.4053870  39.7183770  33.6605904
  27.7908806  40.8280319  33.2976717  27.1114608  40.8308965  32.4453341
  28.1590469  41.7995273  34.1181394  27.8463277  42.7592886  34.0840094
  29.0484830  41.2901468  35.0396691  29.4707682  41.9397707  35.8063276
  28.9329117  38.9294157  37.6572103  28.2701636  39.8874692  38.0637796
  28.6041368  37.6938446  37.8177938  29.1694006  36.9479360  37.4380617
  27.3663157  37.3412704  38.5112585  26.5219622  37.8414252  38.0369046
  27.1334509  35.8313858  38.4562604  27.3877003  35.4944839  37.4512959
  27.8027463  35.3612010  39.1767254  25.6937878  35.4437888  38.7726267
  25.4119684  35.0404096  39.9193525  24.8462928  35.5422898  37.8618228
  27.3985095  37.8159675  39.9620594  26.3986475  38.2976337  40.4890089
  28.5453474  37.6667800  40.5852598  29.3265550  37.2218296  40.1250065
  28.7081502  38.0874891  41.9709409  27.9429886  37.6195522  42.5903455
  30.0861383  37.6762262  42.5007170  30.1909899  36.5916966  42.4707019
  30.8694333  38.1333332  41.8960667  30.3413757  38.0940315  43.9229549
  31.0666727  39.2459363  44.2073413  31.4513370  39.8472979  43.3836316
  31.3034959  39.6340235  45.5210308  31.8751447  40.5381778  45.7303710
  30.8089471  38.8653659  46.5697419  30.9878228  39.1616755  47.6033298
  30.0862818  37.7187516  46.2942485  29.6998162  37.1176563  47.1173091
  29.8515740  37.3311143  44.9811272  29.2813963  36.4255637  44.7738216
  28.5236936  39.5884526  42.1083059  27.8475271  40.0540316  43.0268271
  29.1590151  40.2585442  41.2347884  29.7550121  39.8258644  40.5436479
  29.0641517  41.7160653  41.2525130  29.3905124  42.0969288  42.2202582
  29.9542762  42.3207861  40.1632362  29.7095460  41.8179715  39.2276167
  29.6989584  43.3775534  40.0847787  31.4426430  42.1785000  40.4405069
  31.6464487  42.5928175  41.4278797  31.6904801  41.1170674  40.4342202
  32.4761080  43.0467706  39.1967760  32.0599199  44.7731347  39.5889922
  32.3355587  44.9883313  40.6213742  32.6057210  45.4397141  38.9212545
  30.9886775  44.9275363  39.4597587  27.6230112  42.1662269  41.0555186
  27.1614869  43.0981309  41.7280038  26.9771274  41.5741608  40.1766348
  27.4174344  40.8827820  39.5865293  25.5711268  41.9030731  39.9307242
  25.4724128  42.9667443  39.7140258  25.0383498  41.1091524  38.7359993
  25.8550220  40.4866594  38.3704203  24.2332040  40.4726264  39.1029802
  24.5173332  41.9830086  37.5992592  23.7144456  42.6075065  37.9910178
  25.3276377  42.6171549  37.2395825  23.9797723  41.1777046  36.4348745
  24.3770453  40.0204965  36.2309710  23.0887648  41.7726377  35.6591366
  22.7003088  41.2771196  34.8694119  22.8009851  42.7196821  35.8601124
  24.7222871  41.6318585  41.1637027  23.8342786  42.4218538  41.4982984
  25.0603087  40.5003474  41.8182315  25.7786659  39.8686536  41.4941555
  24.3105464  40.1394633  43.0226086  23.2444432  40.2264959  42.8129696
  24.6126337  38.6978422  43.4246011  25.6750297  38.5969935  43.6465117
  24.0309571  38.4371604  44.3087943  24.3478854  38.0287208  42.6058923
  24.6290164  41.0852425  44.1716336  23.7320910  41.5057497  44.9075871
  25.9094077  41.3540430  44.2782613  26.6105832  40.9374076  43.6825539
  26.3487756  42.2575140  45.3362769  25.9578984  41.9077057  46.2917601
  27.8778174  42.2806573  45.4121234  28.2837085  42.6375513  44.4655617
  28.1922123  42.9465196  46.2157922  28.2476170  41.2744006  45.6090879
  25.8135266  43.6736764  45.1079405  25.3955094  44.3374699  46.0577178
  25.9183517  44.1047700  43.8801596  26.4011512  43.5873069  43.1595793
  25.3631730  45.4088101  43.5402330  25.8586666  46.1716503  44.1407828
  25.6003412  45.7209081  42.0600330  25.1024893  44.9706919  41.4456885
  25.1973027  46.7064498  41.8268637  26.6702990  45.7080646  41.8523687
  23.8697860  45.4716128  43.8531743  23.3801830  46.4872940  44.3632465
  23.2991985  44.3938958  43.5307073  23.7369337  43.6148578  43.0599770
  21.8727428  44.3158371  43.8150960  21.3824863  45.1858622  43.3782846
  21.2687544  43.0535089  43.1981921  21.7432558  42.1734831  43.6323614
  20.1981720  43.0257669  43.4011305  21.4337422  43.0602953  42.1207728
  21.6092673  44.3484012  45.3210237  20.6594847  44.9798861  45.7734855
  22.4597532  43.5841923  45.9082072  23.1558194  42.9966492  45.4718767
  22.3319363  43.5432835  47.3667590  21.2903134  43.3515591  47.6243683
  23.1938535  42.4130171  47.9389360  24.2408405  42.5956721  47.6969533
  23.0728829  42.3755699  49.0215550  22.8818544  41.4626259  47.5059090
  22.7195484  44.8716612  47.9942346  22.0919220  45.3152062  48.9624386
  23.7607708  45.3732416  47.4448258  24.3237269  44.9261837  46.7353760
  24.1835409  46.6797312  47.9429035  24.3017670  46.6339795  49.0255062
  25.5215938  47.0689416  47.3224620  25.4169318  47.1277566  46.2390937
  25.8339966  48.0386567  47.7099633  26.2713463  46.3189256  47.5743476
  23.1311675  47.7356663  47.6458307  22.9292255  48.6696096  48.4414534
  22.7442709  47.6921269  46.4509008  23.1281624  47.1467684  45.6924084
  21.6526154  48.6135664  46.1566315  21.9516531  49.6333596  46.3989074
  21.2926267  48.5497501  44.6734347  21.4895753  47.5420398  44.3076063
  20.2312071  48.7735277  44.5666076  22.0827946  49.5342038  43.8316666
  21.7712900  50.7179673  43.7797252  23.1253979  49.0359972  43.1657330
  23.6891829  49.6435850  42.5885993  23.3464036  48.0533982  43.2416052
  20.4264446  48.3295283  47.0146929  19.6320673  49.2333551  47.2907432
  20.1750495  47.0291812  47.2464624  20.6907382  46.2504691  46.8620514
  19.0201865  46.7449259  48.0873736  18.1372326  47.2398558  47.6829778
  18.7562449  45.2417652  48.1392259  19.6811090  44.6854700  47.9867091
  18.3190641  44.9629670  49.0979983  17.6040664  44.6562360  46.8732776
  17.6385255  43.3768325  47.2349925  19.2187971  47.2850252  49.4916231
  18.2655064  47.4291169  50.2444122  20.4155693  47.4941763  49.9145287
  21.2425901  47.2081293  49.4102341  20.5845118  48.1250287  51.2183557
  19.8720367  47.7006108  51.9257084  21.9999916  47.8971550  51.7537664
  22.6303340  47.6474322  50.9002992  22.3347413  48.8388338  52.1888340
  22.0982858  46.7956123  52.7948215  21.3596600  46.9899130  53.5724976
  21.8748694  45.8443806  52.3117632  23.4847951  46.7345912  53.4168749
  23.8952027  45.7345276  53.2770990  24.1292268  47.4632361  52.9250581
  23.4499657  47.0305207  54.8468908  22.5486505  47.2592096  55.2411392
  24.5096117  47.0191998  55.6503560  25.7172015  46.7179870  55.1734035
  25.8292886  46.4965044  54.1943826  26.5146581  46.7125971  55.7931885
  24.3648553  47.3089303  56.9348741  23.4504278  47.5370689  57.2980205
  25.1695840  47.3003548  57.5451502  20.2868833  49.6191728  51.1471190
  20.3632216  50.3270607  52.1574720  19.8362418  50.0952616  50.1090171
  19.8627719  49.7259756  49.1693239  19.2347930  51.4081741  50.3197332
  19.8399378  51.9804191  51.0228938  19.1504215  52.1841188  49.0023846
  19.0437214  51.4514160  48.2024715  18.2545035  52.8031794  49.0492332
  20.3612391  53.0644776  48.7255219  20.4505787  53.7945080  49.5299937
  21.2508230  52.4348907  48.7064730  20.2251935  53.7916525  47.3927690
  20.2657875  53.0542209  46.5911171  19.2597984  54.2973034  47.3720558
  21.3393928  54.8154700  47.1983656  21.3240286  55.5004761  48.0460868
  22.2907100  54.2837652  47.1787468  21.1756416  55.5868500  45.9337620
  20.2943838  56.0799571  45.9519227  21.9312917  56.2509945  45.8442918
  21.1902797  54.9523369  45.1480915  17.8415239  51.2933594  50.9373210
  17.1316886  50.3150373  50.6955490  17.4217470  52.1644632  51.6958757
  30.9463112  51.7486012  45.5181857  30.5558624  51.4916021  44.6228633
  31.3860394  52.6538318  45.4327638  30.2506226  51.5905577  46.2331258
  32.0334906  50.8179308  45.8241065  32.9677733  51.3669376  45.9416075
  31.7426732  50.0639044  47.1235135  30.7057833  49.7306489  47.0799326
  32.4018609  49.1962053  47.1493989  31.9546581  50.8998674  48.3792779
  32.9897451  51.2412308  48.3921874  31.2889474  51.7617099  48.3328155
  31.6115445  49.9539686  49.9161467  31.9241334  51.2324040  51.1528319
  31.2463932  52.0702772  50.9893212  31.7603416  50.8224047  52.1494128
  32.9546016  51.5772362  51.0672321  32.2471613  49.8361545  44.6865490
  33.3606025  49.3391880  44.4862670  31.2167885  49.4954822  43.8996345
  30.3706013  49.9944003  44.1344692  31.1637262  48.5096680  42.8202510
  31.7504160  47.6315860  43.0901885  29.7158354  48.0734294  42.5704369
  29.1123049  48.9776639  42.4916336  29.6968125  47.5405324  41.6197745
  29.1539658  47.1868599  43.6551300  29.3739031  45.8115177  43.6487703
  29.9654999  45.3763870  42.8433053  28.8542548  44.9982105  44.6449988
  29.0358478  43.9235767  44.6280281  28.1101117  45.5573241  45.6668662
  27.5938962  44.7521867  46.6544073  27.8113484  43.8248930  46.5342384
  27.8771953  46.9147007  45.6952889  27.2863863  47.3553998  46.4983017
  28.4005579  47.7240667  44.6918722  28.2221493  48.7992083  44.7103378
  31.7634757  49.0774730  41.5406546  32.0035946  48.3341391  40.5787322
  31.9897348  50.2735787  41.4867387  31.7785994  50.9003210  42.2500966
  32.5857112  50.8296629  40.2832632  31.8889249  50.6768177  39.4591113
  32.7322265  51.8981799  40.4410734  33.9191187  50.1951814  39.9273102
  34.1661483  49.8667007  38.7661316  34.6810599  50.0203090  40.9442882
  34.4176857  50.2940302  41.8801355  36.0104320  49.4547634  40.7370953
  36.5127546  49.9818298  39.9259405  36.8557055  49.5894001  42.0048598
  36.2163562  49.3246436  42.8470211  37.6695736  48.8685786  41.9265328
  37.4299988  50.9798182  42.2226256  37.9692805  51.2745906  41.3224116
  36.6043403  51.6706073  42.3935070  38.3764708  51.0153224  43.4156264
  37.8135905  50.7439242  44.3087153  39.1669762  50.2836557  43.2486995
  38.9922966  52.3917825  43.6042164  39.5397595  52.6497482  42.6976633
  38.1867696  53.1097546  43.7582996  39.9199524  52.4274557  44.7720991
  40.6666833  51.7625437  44.6293238  40.3083875  53.3551067  44.8652747
  39.4127637  52.1888648  45.6122973  35.9265810  47.9927571  40.3164737
  36.7315436  47.5244446  39.5084336  34.8754500  47.3618442  40.8801985
  34.2389162  47.7784097  41.5445759  34.6919001  45.9607769  40.5343536
  35.6266056  45.4206458  40.6849628  33.6117784  45.3220520  41.4092946
  33.1929677  46.1647237  41.9593865  32.8493803  44.9021775  40.7531280
  34.0801210  44.2520119  42.3958636  35.1471150  44.3785920  42.5791727
  33.3184841  44.3778509  43.7149651  32.2513858  44.2509144  43.5325178
  33.6619270  43.6099252  44.4081014  33.4981883  45.3625868  44.1463606
  33.9028853  42.8593007  41.7981530  34.4902739  42.7784376  40.8835300
  34.2413236  42.1103228  42.5141090  32.8502718  42.6928560  41.5692430
  34.3255314  45.8024035  39.0582462  34.7888192  44.8777969  38.3910183
  33.4501506  46.7968899  38.6577536  33.0113423  47.4759750  39.2630552
  33.0935682  46.7986086  37.2437490  32.6567429  45.8378148  36.9714290
  32.0710697  47.9020872  36.9509321  31.4320943  48.0305425  37.8246077
  32.6071198  48.8304740  36.7538326  31.1973550  47.5841551  35.7546375
  30.5960533  46.5071211  35.6709238  31.1134667  48.5203533  34.8119575
  30.5442189  48.3588888  33.9934308  31.6194528  49.3878164  34.9195994
  34.3229572  46.9659891  36.3551813  34.4449605  46.3000235  35.3247251
  35.1899065  47.8073681  36.8279246  35.0428832  48.3369214  37.6753069
  36.4121577  48.0447336  36.0671581  36.1618426  48.2861739  35.0341295
  37.2019853  49.2140998  36.6659279  36.5186655  49.7914144  37.2887288
  37.9930199  48.7947136  37.2876027  37.8128064  50.1188353  35.6134022
  39.0072072  49.9473051  35.2747194  37.0973959  51.0144719  35.1127137
  37.2828618  46.7899443  36.0206043  37.8776084  46.4775692  34.9882568
  37.2687434  46.0931407  37.1386380  36.7446315  46.3966391  37.9469045
  38.0598780  44.8735591  37.2460423  39.0867360  45.0699236  36.9376550
  38.0709919  44.3702221  38.6942320  37.2609751  44.9233876  39.1696053
  37.8284766  43.3075781  38.6856258  39.3667453  44.5908717  39.4769369
  40.2091259  44.5681438  38.7855766  39.3308468  45.9394371  40.1902978
  38.4889424  45.9627493  40.8822170  40.2590552  46.0833512  40.7433065
  39.2188644  46.7368168  39.4556237  39.5880470  43.4573834  40.4742813
  39.6547037  42.5099677  39.9394357  40.5142043  43.6305857  41.0223094
  38.7535372  43.4207738  41.1745328  37.5137790  43.7915172  36.3237098
  38.2859863  43.0658894  35.6917121  36.2260937  43.7109538  36.1709023
  35.6482029  44.3347612  36.7158848  35.5687900  42.7461797  35.2969517
  35.9404951  41.7435257  35.5081848  34.0543350  42.7639551  35.5215829
  33.9510790  43.0750590  36.5611269  33.6243337  43.5251819  34.8706354
  33.3198713  41.4397237  35.3109427  34.0226961  40.6998866  34.9278249
  32.7295456  40.9456383  36.6273306  32.0262256  41.6847912  37.0108575
  32.2097395  40.0020177  36.4615522  33.5301213  40.7964440  37.3518442
  32.2306576  41.5934326  34.2531758  32.6807739  41.9017347  33.3095421
  31.7188111  40.6407862  34.1168697  31.5133063  42.3477206  34.5765265
  35.8804237  43.0364386  33.8331203  36.1295819  42.1146441  33.0527306
  35.8603302  44.3090906  33.4759718  35.5686041  45.0211541  34.1301589
  36.1989649  44.7162236  32.1147630  35.5632264  44.1902825  31.4024978
  35.9882561  46.2222014  31.9393586  36.3694678  46.7075190  32.8378261
  36.5821204  46.5324910  31.0796228  34.5374989  46.6229657  31.7239953
  34.1390959  46.0101481  30.9153974  33.9987329  46.4025846  32.6455498
  34.3671441  48.0881844  31.3778301  34.1119968  48.4103535  30.1948741
  34.4840350  48.9288856  32.2975072  37.6351139  44.3404292  31.7681458
  37.9081474  43.8689330  30.6620884  38.4559834  44.5640206  32.8152419
  38.1879395  44.9733468  33.6988163  39.8625500  44.2270926  32.6060629
  40.2314454  44.7243642  31.7089919  40.7064583  44.6809442  33.7986872
  40.2706371  45.6048873  34.1788032  40.6457690  43.9087775  34.5656131
  42.1624397  44.9200832  33.4352581  43.0093914  44.0405286  33.7062963
  42.4649142  45.9960812  32.8776674  40.0374911  42.7265885  32.3788078
  40.7985669  42.3098370  31.5032664  39.2702070  41.9787754  33.1328462
  38.6583777  42.3740899  33.8324822  39.3258955  40.5244167  33.0032765
  40.3569688  40.1847741  33.1014087  38.4855592  39.8557493  34.0915727
  37.5918520  40.4770266  34.1498926  38.2126182  38.8591571  33.7445752
  39.1276013  39.7550530  35.4768334  39.6710867  40.6766234  35.6852383
  38.0567543  39.5440552  36.5435779  37.5131141  38.6223700  36.3360914
  38.5283895  39.4742831  37.5237783  37.3628619  40.3846017  36.5338255
  40.1529327  38.6263045  35.5116069  40.9322007  38.8197822  34.7744454
  40.5987765  38.5702104  36.5046718  39.6615714  37.6811626  35.2805876
  38.8415169  40.0840946  31.6282860  39.4294353  39.1929898  31.0108461
  37.8128234  40.6498902  31.1259683  37.3230520  41.3201601  31.7012609
  37.2744958  40.3495072  29.8023254  37.0433035  39.2866742  29.7313655
  35.9943433  41.1459746  29.5484526  36.2248716  42.1954255  29.7317795
  35.7318099  41.0100851  28.4993052  34.8212633  40.7236370  30.4239383
  34.6215627  39.6677199  30.2415662  35.0896520  40.8666185  31.4706598
  33.5566500  41.5137902  30.1348140  33.2898048  41.8804939  28.9883111
  32.7804328  41.7853997  31.1780979  31.9263671  42.3080394  31.0457314
  33.0479123  41.4680130  32.0988703  38.2988764  40.6435555  28.7108320
  38.3943668  39.9068677  27.7277090  39.0133358  41.6903674  28.9480480
  38.8647406  42.2920426  29.7455476  40.0484783  42.0609941  27.9828951
  39.6231376  42.0881241  26.9796760  40.6205685  43.4410993  28.3085395
  40.6393250  43.5348503  29.3943379  41.6403488  43.4667189  27.9244930
  39.8259858  44.5942669  27.7139439  39.5341597  44.3041241  26.7046098
  38.9334458  44.7311476  28.3244643  40.6083079  45.8983716  27.6602765
  41.2376923  46.1868502  26.6146621  40.5934129  46.6347777  28.6726792
  41.1653570  41.0238926  27.9457249  41.6719942  40.6844554  26.8774001
  41.5402209  40.6028544  29.1519583  41.1653180  40.9853030  30.0082761
  42.5759486  39.5809137  29.2465063  43.4938079  39.8935088  28.7485928
  42.9036901  39.2393342  30.7166161  41.9759940  39.0039692  31.2382314
  43.8509979  38.0430248  30.7979175  44.7791647  38.2778221  30.2768824
  44.0676811  37.8208474  31.8428032  43.3828181  37.1758687  30.3321390
  43.5079665  40.4517753  31.4247351  42.7968760  41.2775964  31.4030094
  43.7330365  40.1939196  32.4596039  44.4254941  40.7496037  30.9172490
  42.1310709  38.3238196  28.5012499  42.9108661  37.7304092  27.7539396
  40.8442459  37.9898581  28.6918993  40.2562283  38.5225188  29.3168851
  40.2736731  36.8214089  28.0346702  40.8642401  35.9372412  28.2746226
  38.8365168  36.5917648  28.5052882  38.7007207  37.3344589  29.2914587
  38.1671570  36.8160357  27.6747702  38.5159972  35.2012602  29.0569630
  39.3929361  34.8141747  29.5758501  37.3413673  35.2712543  30.0271746
  36.4638733  35.6578408  29.5088563  37.1261800  34.2738503  30.4105548
  37.5933442  35.9321692  30.8565114  38.2204074  34.2272951  27.9207462
  39.0899992  34.1556200  27.2674681  37.9948438  33.2441025  28.3337288
  37.3648664  34.5852289  27.3480056  40.3004678  36.9793981  26.5163463
  40.6396584  36.0389832  25.7974175  39.9433657  38.1164314  26.0534302
  39.5985743  38.8241915  26.6861181  39.9574438  38.4138175  24.6216903
  39.3362938  37.6929708  24.0900402  39.4132843  39.8143273  24.3579618
  39.7800070  40.4562154  25.1589571  39.8307238  40.1460655  23.4072809
  37.8940890  39.8935310  24.2999517  37.5440881  39.2334974  23.5062542
  37.4940604  39.5553562  25.2558372  37.4186543  41.3139895  24.0250452
  37.7791372  41.9588024  24.8265236  37.8440280  41.6418405  23.0765356
  35.8989939  41.3937466  23.9542493  35.5572576  40.7310471  23.1591732
  35.4928547  41.0560168  24.9077108  35.4309252  42.7822898  23.6789451
  35.8068031  43.0952693  22.7952826  34.4217939  42.7957296  23.6392797
  35.7471181  43.3964447  24.4157863  41.3634567  38.2749691  24.0483476
  41.5442043  37.7318054  22.9536511  42.2785681  38.8386960  24.8431635
  42.0692529  39.3431122  25.6927815  43.6712249  38.7704019  24.4027220
  43.7587460  39.1597530  23.3884020  44.5624074  39.6050591  25.3255737
  44.1758791  39.5385237  26.3425634  45.5728112  39.1973933  25.2940668
  44.6165491  41.0676306  24.9218556  44.3581779  41.4145297  23.7665226
  44.9495626  41.9273020  25.8754761  45.0019597  42.9139304  25.6659080
  45.1492071  41.5913199  26.8067971  44.1664811  37.3281161  24.3448152
  44.9221037  36.9654670  23.4344285  43.7584318  36.5942313  25.3466789
  43.2358039  36.9785923  26.1207758  44.1031712  35.1807594  25.3810569
  45.1870082  35.0655617  25.3698327  43.5547265  34.5236669  26.6494484
  43.7091886  35.2740043  27.4248415  42.4859811  34.3628869  26.5079102
  44.2176762  33.2072352  27.0731416  44.6238228  32.7115902  26.1913923
  45.3435349  33.4804854  28.0665572  44.9380572  33.9757369  28.9488341
  45.8065217  32.5383296  28.3599623  46.0912819  34.1228296  27.6014027
  43.1852644  32.2634848  27.6775512  42.4116923  32.0498790  26.9399482
  43.6712763  31.3337232  27.9732489  42.7332533  32.7307946  28.5524264
  43.5633590  34.4581847  24.1490055  44.2705630  33.6596856  23.5368661
  42.3039613  34.7994116  23.8649778  41.7675398  35.4310385  24.4423847
  41.6534271  34.2034517  22.7020302  41.6566355  33.1170479  22.7904361
  40.2002976  34.6827629  22.6040286  39.7781125  34.8175825  23.5998612
  40.1466682  35.6238885  22.0567566  39.3045921  33.7162749  21.8850866
  37.9387354  33.8736623  21.8402126  37.4104219  32.8800542  21.1406785
  36.3331651  32.8203608  20.9855873  38.3888050  32.0910435  20.7363586
  38.2835546  31.2526602  20.1830633  39.5891923  32.5928832  21.1904140
  40.5195822  32.0752622  20.9568666  42.4045476  34.5476055  21.4196066
  42.5212325  33.7026787  20.5259773  42.7967000  35.7567144  21.3555272
  42.5844095  36.4264676  22.0811047  43.5268733  36.2180086  20.1815487
  42.9677293  35.9734962  19.2784036  43.7252738  37.7323268  20.2381485
  43.9879311  37.9822201  21.2660901  44.5624240  37.9699066  19.5817680
  42.5036578  38.5399887  19.8155714  42.2128012  38.2252138  18.8133638
  41.6927434  38.3274854  20.5122508  42.7919951  40.0339920  19.8138986
  43.0425387  40.3381449  20.8301751  43.6432619  40.2203368  19.1591317
  41.5937158  40.8334626  19.3267668  41.3888195  40.5480757  18.2949372
  40.7366819  40.5793862  19.9504954  41.8410525  42.3057726  19.3963497
  42.6348970  42.5414763  18.8181157  41.0248849  42.8002539  19.0655042
  42.0305131  42.5704941  20.3524492  44.8764947  35.5194944  20.0570259
  45.3245435  35.2203695  18.9531579  45.5646581  35.4441022  21.2364771
  45.2398766  35.8691642  22.0931793  46.8638518  34.7791567  21.2431953
  47.5081319  35.2215920  20.4834233  47.5397704  34.9327576  22.6072575
  46.7827410  34.8305325  23.3847893  48.2843151  34.1446865  22.7199395
  48.2246373  36.2723063  22.7721861  49.0982604  36.6348474  21.9888467
  47.8255486  37.0168062  23.8040743  48.2473288  37.9205021  23.9638708
  47.1033346  36.6735674  24.4210789  46.7385066  33.2976828  20.8745470
  47.6541712  32.7276454  20.2751935  45.8252518  32.6169146  21.5205736
  45.2969183  32.9841789  22.2990850  45.5974361  31.2327329  21.1220085
  46.3963674  30.5998336  21.5083329  44.2621547  30.7302397  21.6792572
  44.2784666  30.8772665  22.7591721  43.4712457  31.3396621  21.2420303
  44.0007751  29.2645487  21.3716134  43.1283700  28.9658756  20.5247717
  44.6712730  28.4085279  21.9799841  45.6154054  31.0839895  19.6048089
  46.1317041  30.0901646  19.0748459  45.0427845  32.1190424  19.0042242
  44.6260236  32.9089462  19.4758827  44.9642897  32.0624375  17.5444196
  44.8161286  31.0314545  17.2231384  43.7946523  32.9055716  17.0357673
  43.1540380  33.1188947  17.8914575  44.2106707  33.8374123  16.6527507
  42.9732027  32.2279124  15.9419800  43.6434880  31.9596994  15.1253526
  42.5275083  31.3240450  16.3572899  41.8751908  33.1389427  15.4173930
  41.0947086  33.2312559  16.1726578  42.2953069  34.1226229  15.2076902
  41.2812217  32.6140424  14.1935199  41.7437658  31.8265814  13.7621761
  40.1801358  33.0963032  13.6202988  39.5308017  34.1260636  14.1507115
  39.8734050  34.5518921  15.0000601  38.6973116  34.4787162  13.7023478
  39.7318048  32.5412866  12.4993216  40.2275752  31.7611147  12.0923283
  38.8973215  32.9021433  12.0594140  46.2673650  32.5288926  16.9015320
  46.6491181  32.0425930  15.8389017  46.8172369  33.6422655  17.5192761
  46.5096307  34.0395643  18.3954218  47.8997180  34.3092297  16.7979839
  47.7590032  34.1829959  15.7245019  47.9181464  35.8025118  17.1153452
  47.9375831  35.9316206  18.1974969  48.8156863  36.2430325  16.6812212
  46.7713140  36.4456881  16.5832880  46.8028693  37.3817875  16.7938159
  49.2517704  33.6903320  17.1434285  50.2417962  33.9131781  16.4350604
  49.5009868  32.7179855  17.7403443  48.6614305  32.2295587  18.0172627
  50.7830236  32.1502325  18.1158893  50.6671107  31.0674985  18.1643712
  51.5014079  32.4036650  17.3362770  51.3019993  32.6485812  19.4428595
  50.7205369  33.5662179  20.0346209  52.3582824  32.0409913  20.1993681
  52.7286732  31.4515495  19.4676111  52.9759060  31.9755502  21.5191551
  52.2678037  31.5605393  22.2364112  54.2180292  31.0869531  21.4894879
  54.8169810  31.3999082  20.6342598  54.7714880  31.2770601  22.4090763
  53.9135591  29.5955503  21.3784532  53.2992219  29.3052934  22.2307686
  53.3581155  29.4253892  20.4561573  55.1831131  28.7650084  21.3643789
  55.7165407  28.9672266  20.4355831  55.8008507  29.0660237  22.2104815
  54.8806936  27.2765595  21.4615966  54.6961268  27.0334480  22.5079868
  53.9832766  27.0718081  20.8777998  56.0107862  26.4415217  20.9477791
  56.8423433  26.6307817  21.4888827  55.7711781  25.4637681  21.0295464
  56.1816917  26.6663346  19.9780629  53.3464607  33.3693510  22.0193127
  53.7617373  33.5289575  23.1733401  53.3567750  34.4752773  21.0966636
  52.8815726  34.5541020  20.2089313  54.2327182  35.5706455  21.5143742
  55.1547436  35.1655762  21.9313720  54.5865760  36.4658979  20.3207742
  53.6656423  36.6744173  19.7762560  54.9938689  37.3970180  20.7147639
  55.5969814  35.8288752  19.3812691  56.8128122  35.8916074  19.6643416
  55.1699307  35.2612690  18.3547040  53.5882616  36.3959453  22.6214090
  54.2859059  36.9299239  23.4855724  52.2343865  36.4931310  22.7062970
  51.5875806  35.9518439  22.1506445  51.6901284  37.5029828  23.6197993
  52.4916579  38.1501574  23.9759097  50.6499596  38.3627801  22.9045913
  50.3119247  37.8335070  22.0136920  49.8050272  38.5218493  23.5745811
  51.1982034  39.7134942  22.4869777  52.4098542  39.8874438  22.3191986
  50.3118140  40.6892471  22.3147653  50.6247976  41.6083743  22.0366535
  49.3295030  40.5069259  22.4628357  51.0853094  36.8600317  24.8616020
  50.2491781  37.4631955  25.5328590  51.5121490  35.6817345  25.1274826
  52.1954012  35.1995357  24.5611345  50.9449788  34.9814476  26.2692345
  49.8627773  35.1053788  26.3089863  51.2902909  33.4735360  26.2389688
  52.3262895  33.3541298  25.9218737  51.1066782  32.8520681  27.6238998
  50.0707413  32.9706816  27.9414944  51.3542774  31.7913709  27.5824654
  51.7639371  33.3504993  28.3364139  50.4356839  32.7532751  25.1914707
  49.3921902  32.9618109  25.4275519  50.6816566  33.1856690  24.2216086
  50.6542881  31.2454886  25.1453274  50.4080596  30.8122980  26.1147691
  50.0138277  30.8082508  24.3793426  51.6975272  31.0361562  24.9088279
  51.4453425  35.6092866  27.5665083  50.7405854  35.6137504  28.5781122
  52.7693553  36.0985178  27.4172034  53.3445812  36.0084650  26.5919125
  53.3448999  36.7343725  28.5936775  53.2744462  36.0601990  29.4472732
  54.8169805  37.0731312  28.3589563  55.2879172  36.3001962  27.7515936
  54.9028940  38.0347331  27.8529517  55.6206279  37.1780104  29.6169357
  55.9480450  36.0784826  30.3824177  56.6529340  36.4786494  31.4276086
  57.0052154  35.7546475  32.1623317  56.8002553  37.7922746  31.3633482
  57.2982520  38.3727551  32.0230008  56.1568264  38.2512330  30.2364115
  56.1576937  39.3161561  30.0039477  52.5730063  37.9977107  28.9695630
  52.3501571  38.2626610  30.1526098  52.1869686  38.7548759  27.9647393
  52.4452255  38.5270634  27.0152636  51.4182297  39.9728889  28.1993320
  51.9345403  40.6011138  28.9251806  51.2542434  40.7604813  26.9016511
  51.6705066  40.1621959  26.0911706  50.1860191  40.9014099  26.7369213
  51.9451874  42.1167976  26.9374096  51.2978482  43.1168921  27.3131712
  53.1382218  42.1779735  26.5938308  50.0471922  39.6536679  28.7903712
  49.5768161  40.3456318  29.6980657  49.4300412  38.5311592  28.2455385
  49.8620719  38.0217368  27.4879518  48.1144243  38.0917749  28.7165806
  47.4030232  38.9171543  28.7440841  47.5385487  36.9728593  27.8181373
  48.2441979  36.1426097  27.7890840  46.1960797  36.4823348  28.3680313
  45.4897202  37.3119858  28.3969527  45.8048017  35.6949913  27.7237547
  46.3368388  36.0903941  29.3753402  47.3825293  37.4660341  26.3824428
  48.3553411  37.7663312  25.9931345  46.9760335  36.6651927  25.7647747
  46.7046161  38.3193431  26.3624871  48.2170390  37.6126077  30.1587342
  47.3515454  37.9123686  30.9806084  49.3536538  36.9570488  30.4165738
  50.0321119  36.7631607  29.6939388  49.6100675  36.4482526  31.7619081
  48.7713479  35.8344127  32.0903121  50.8778513  35.5930668  31.7792113
  50.7380399  34.7814285  31.0652119  51.7075898  36.2216993  31.4560157
  51.1854821  35.0141576  33.1495253  52.1210079  35.5034740  33.8216532
  50.4896081  34.0626333  33.5578741  49.7299797  37.5914824  32.7669921
  49.1177868  37.5517659  33.8385458  50.5639551  38.6093584  32.4431504
  51.1046213  38.5430349  31.5926326  50.7617779  39.7753901  33.3002883
  51.0760095  39.4562066  34.2940084  51.8438785  40.6888934  32.7143489
  52.4057898  40.1357994  31.9617255  51.3565000  41.5445928  32.2470794
  52.8100079  41.1959578  33.7635808  52.7039374  40.8459639  34.9423587
  53.7658093  42.0181862  33.3505066  54.4347933  42.3833931  34.0132163
  53.8200395  42.2751230  32.3752409  49.4656573  40.5551786  33.4956781
  49.1709464  41.0029418  34.6061895  48.7432126  40.6879791  32.3948849
  49.0563575  40.3438534  31.4984379  47.4766398  41.4061482  32.4551378
  47.6305492  42.3901788  32.8979637  46.8965737  41.5873206  31.0499887
  47.6886251  41.8449617  30.3468707  46.4067196  40.6696533  30.7243667
  45.8730597  42.6743602  30.9587524  46.2059771  43.9922070  30.7369762
  45.0990038  44.7162185  30.7070524  45.1503833  45.7926989  30.5438065
  44.0638305  43.9163512  30.8981061  43.0929245  44.1935678  30.9224453
  44.5201533  42.6322208  31.0605697  43.8135219  41.8205038  31.2334533
  46.4774008  40.6817422  33.3484567  45.7974679  41.3087360  34.1655429
  46.3845828  39.3885462  33.2253189  46.9321280  38.9209771  32.5170303
  45.4823274  38.5869919  34.0421633  44.4666819  38.9735472  33.9576744
  45.4906818  37.1283815  33.5782908  45.8220563  37.1865281  32.5415125
  46.2335240  36.5901020  34.1669679  44.1550504  36.3889641  33.6450797
  43.3546071  37.1126395  33.7989798  43.9068838  35.6246936  32.3475891
  44.7067298  34.9004565  32.1932325  42.9519253  35.1028654  32.4096401
  43.8845024  36.3241342  31.5118964  44.1256103  35.4437699  34.8425513
  44.2592741  36.0156081  35.7608293  43.1669724  34.9259543  34.8738834
  44.9295240  34.7135791  34.7495830  45.8697241  38.6674590  35.5139778
  45.0044670  38.8100983  36.3819146  47.1217529  38.5765898  35.8067621
  47.7829448  38.3882601  35.0668591  47.6233366  38.6750147  37.1754028
  47.1688670  37.8978905  37.7899226  49.1418532  38.4987963  37.2089040
  49.4506955  38.1532416  36.2223405  49.5784275  39.4784471  37.4032932
  49.6202778  37.5119385  38.2645604  49.4318765  37.9375198  39.2502005
  49.0600748  36.5830828  38.1573141  51.1025417  37.2014206  38.1451224
  51.6380657  37.0821466  37.0395996  51.7766643  37.0657154  39.2855583
  52.7650099  36.8589325  39.2628627  51.2964971  37.1702008  40.1679548
  47.2324362  40.0069952  37.8067908  46.8484086  40.0566512  38.9771532
  47.3732501  41.0443526  37.0667947  47.7799803  40.9591010  36.1462503
  47.0216923  42.3773283  37.5474108  47.5487944  42.5843050  38.4787663
  47.4115754  43.4386611  36.5193962  47.1732454  43.0639634  35.5239567
  46.8362645  44.3438498  36.7136918  48.8847917  43.7824055  36.5668803
  49.5395080  43.6213151  37.5972707  49.4162640  44.2617330  35.4478360
  50.3954577  44.5079849  35.4225452  48.8387299  44.3777310  34.6274095
  45.5333752  42.4779867  37.8783868  45.1605484  43.0620719  38.8954948
  44.7034912  41.8536048  36.9744505  45.0684315  41.3969628  36.1508026
  43.2569033  41.8847155  37.1646545  42.9003828  42.8966573  37.3569199
  42.5110930  41.3239235  35.9308289  42.8907614  40.3258843  35.7120395
  41.0096763  41.2497491  36.1973078  40.6291754  42.2475514  36.4157351
  40.5031624  40.8528450  35.3175287  40.8232049  40.5958173  37.0491900
  42.7980822  42.1845161  34.6985860  43.8691390  42.1845679  34.4962512
  42.2664009  41.7773445  33.8385709  42.4634343  43.2055469  34.8819103
  42.8828023  41.0887819  38.4113109  42.0635041  41.5375748  39.2177762
  43.4924402  39.9793873  38.5651238  44.1407195  39.6574032  37.8607378
  43.2391737  39.1200648  39.7165758  42.1754275  38.9034372  39.8146362
  44.0270582  37.7955556  39.6199614  45.0643764  38.0192664  39.3709136
  43.9738247  37.0369383  40.9483830  42.9367826  36.8124524  41.1978833
  44.5349987  36.1067849  40.8589450  44.4117300  37.6506025  41.7356278
  43.4815895  36.9326081  38.4743303  42.5270436  36.5237850  38.8057008
  43.3173390  37.5937662  37.6234536  44.4044618  35.7949695  38.0616342
  44.5688182  35.1330868  38.9119271  43.9473576  35.2328164  37.2473008
  45.3591151  36.2030684  37.7296820  43.6022171  39.8609837  41.0026208
  42.8514669  39.8243819  41.9786122  44.7347190  40.5771887  41.0152648
  45.3358509  40.5538538  40.2039724  45.1680448  41.3516408  42.1767869
  45.2216261  40.7053678  43.0528917  46.5508595  41.9562027  41.9302239
  46.5284800  42.4289675  40.9483421  46.7146049  42.7155455  42.6948715
  47.6809648  40.9377154  41.9769082  47.5865938  40.3871605  42.9129019
  47.5461022  40.2541088  41.1386998  49.0646734  41.5710400  41.8978351
  49.7998876  41.5571356  42.9168075  49.4152337  42.0859281  40.8152222
  44.1688414  42.4516160  42.5110100  43.8589364  42.6860714  43.6815122
  43.7015406  43.1004754  41.4509579  44.0315584  42.8990664  40.5178866
  42.7307746  44.1728679  41.6237141  43.1153106  44.9055922  42.3331832
  42.4587563  44.8782613  40.2899584  43.2980033  44.6659522  39.6276227
  41.5478862  44.4521033  39.8694766  42.2951506  46.3787363  40.4328008
  41.1444535  46.8591495  40.5297001  43.3256952  47.0892109  40.4476537
  41.4239320  43.6463146  42.2120489  40.8349400  44.2696479  43.0912105
  41.0098655  42.5381862  41.7198930  41.4841898  42.0921737  40.9477605
  39.7948101  41.9190173  42.2351836  38.9747427  42.6363027  42.2682058
  39.3768576  40.6982644  41.3855607  40.2157329  40.0047983  41.3264557
  38.1733466  39.9905154  42.0142280  37.3338722  40.6832636  42.0732466
  37.8941657  39.1335581  41.4012167  38.4340493  39.6501900  43.0163817
  39.0696080  41.1295227  39.9476814  38.1573362  41.7253219  39.9774181
  39.8991420  41.7526071  39.6134082  38.8855339  39.9676058  38.9797868
  38.0558170  39.3442886  39.3131717  38.6712699  40.3544159  37.9835097
  39.7976228  39.3715723  38.9491637  40.0028833  41.5063353  43.6896749
  39.1193726  41.6953764  44.5289991  41.2164430  40.9691042  43.9457700
  41.8762070  40.7802363  43.2047304  41.5807958  40.5935531  45.3099952
  40.8705141  39.8607072  45.6927952  42.9828703  39.9792605  45.3423814
  43.0812280  39.2222433  44.5643391  43.7353466  40.7534788  45.1924961
  43.3125029  39.3070375  46.6377792  44.5941630  39.2216126  47.1204012
  44.5839503  38.5782055  48.2801787  45.5084333  38.4065246  48.8315007
  43.3349761  38.2450527  48.5563013  43.0225213  37.7449103  49.3762583
  42.5169278  38.6892614  47.5437913  41.4431693  38.5079542  47.5914539
  41.5133837  41.7948867  46.2466645  40.9553271  41.7026622  47.3447923
  42.0620668  42.8607750  45.8153005  42.5386478  42.8705193  44.9248652
  42.0668499  44.0846647  46.6184555  42.4969731  43.8816300  47.5992053
  42.9006842  45.1696995  45.9339982  43.7745127  44.6890970  45.4940617
  42.2911269  45.6077423  45.1436447  43.3508574  46.2610253  46.8893160
  42.6939290  47.3291526  46.9459827  44.3626522  46.0628644  47.5911738
  40.6452235  44.5911465  46.8621120  40.3269656  45.0532699  47.9556434
  39.8379179  44.5104487  45.8361926  40.1664486  44.1752669  44.9418661
  38.4526364  44.9534038  45.9420362  38.4221311  45.9852595  46.2919539
  37.7557088  44.8775785  44.5805398  38.2599816  45.5281113  43.8659664
  37.7669897  43.8528893  44.2090768  36.3145686  45.3081298  44.6120130
  35.2951287  44.3657544  44.6901158  35.5502071  43.3067795  44.7302043
  33.9613066  44.7616894  44.7172826  33.1704793  44.0141104  44.7790772
  33.6393580  46.1075047  44.6656953  32.5960492  46.4224049  44.6867817
  34.6470864  47.0544209  44.5871200  34.3943256  48.1138762  44.5450906
  35.9780583  46.6561754  44.5618339  36.7694518  47.4033278  44.5021725
  37.6919367  44.1178911  46.9662494  36.9491186  44.6524011  47.7844359
  37.8859924  42.8548047  46.8283498  38.4524234  42.4645573  46.0887809
  37.2202796  41.9380753  47.7462647  36.1425599  42.0965502  47.7074689
  37.5158400  40.4808990  47.3647673  38.5975003  40.3805672  47.2750801
  37.1595180  39.8518527  48.1805095  36.8590629  40.0472145  46.0684453
  35.7900543  40.2467309  46.1427054  37.2826866  40.6373326  45.2557919
  37.1173851  38.2623800  45.7171383  36.1233121  37.5288763  47.0489552
  35.0873774  37.8533597  46.9507270  36.1709468  36.4419669  46.9821753
  36.5142913  37.8505529  48.0142328  37.6511545  42.1945602  49.1843840
  36.8243435  42.1872592  50.0965223  38.8707316  42.3885800  49.3707015
  39.5260055  42.3125132  48.6058948  39.3922984  42.6798246  50.7023796
  39.1049240  41.8852790  51.3910105  40.9205649  42.7765536  50.6771048
  41.2603228  42.3022067  49.7564209  41.1781576  43.8354711  50.6561339
  41.5967465  42.1140521  51.8678731  41.3082316  42.6453756  52.7748215
  41.2563277  41.0803846  51.9290994  43.1083769  42.1206091  51.7629664
  43.6688666  42.4809510  50.7198394  43.7794054  41.7273860  52.8354319
  44.7891600  41.7129883  52.8184050  43.2781363  41.4438132  53.6651410
  38.7996011  43.9795577  51.2552429  38.4528032  44.0564145  52.4309033
  38.6962244  44.9422237  50.3219255  39.0218162  44.8403694  49.3712862
  38.1366436  46.2320793  50.7294040  38.6232382  46.5504724  51.6513317
  38.3902481  47.2855320  49.6553238  37.9014375  46.9852084  48.7285175
  37.9880696  48.2439736  49.9835651  39.4626775  47.3811038  49.4854398
  36.6463842  46.1156208  51.0177363  36.1462655  46.6696650  51.9975038
  36.0032309  45.4003840  50.1065178  36.4494495  45.0230198  49.2827553
  34.5674806  45.2020285  50.2673132  34.0928922  46.1750180  50.3944218
  33.9790393  44.5306935  49.0314268  34.4379213  43.5512985  48.8961024
  32.9029854  44.4126823  49.1590267  34.1749087  45.1474469  48.1543010
  34.2628655  44.3787921  51.5144841  33.3198265  44.6741695  52.2501407
  35.0281472  43.3467235  51.6647313  35.7042702  43.0602147  50.9712835
  34.8729543  42.5225564  52.8649753  33.8538038  42.1384962  52.9088980
  35.8408207  41.3370625  52.8136632  36.8660247  41.7056067  52.7785627
  35.7074137  40.7197193  53.7020269  35.6389577  40.7407956  51.9238225
  35.1053747  43.3437976  54.1267113  34.3912400  43.1850559  55.1123531
  36.0776556  44.1386274  54.0048325  36.6816274  44.1839903  53.1965877
  36.3711354  45.0086424  55.1361580  36.4794627  44.4013079  56.0347732
  37.6804952  45.7655842  54.8963584  37.5844826  46.3853040  54.0048266
  37.8975653  46.3987137  55.7566653  38.4927817  45.0523025  54.7566474
  35.2326471  45.9933878  55.3814552  34.8845276  46.2868718  56.5383826
  34.8171577  46.4575015  54.2606858  35.2067841  46.2603149  53.3499674
  33.7125064  47.4013153  54.3490606  33.9582805  48.1641684  55.0878092
  33.4826436  48.0824126  53.0025527  33.2266273  47.3322462  52.2543509
  32.6662195  48.7990422  53.0919618  34.3907027  48.6030197  52.6984206
  32.4336333  46.7067051  54.8131955  31.6614547  47.2748716  55.5926107
  32.2968489  45.5662931  54.2576251  32.8984890  45.1822746  53.5430215
  31.1303653  44.7932623  54.6681336  30.2404205  45.4123158  54.5546864
  30.9740554  43.5529801  53.7997027  31.8535901  42.9186077  53.9096591
  30.0872081  43.0006566  54.1104132  30.8692766  43.8502485  52.7562698
  31.2296105  44.3945084  56.1348506  30.2161233  44.3491741  56.8428382
  32.3282863  43.8964463  56.4127743  33.0647641  43.6375629  55.7719318
  32.5090268  43.6004209  57.8309178  31.7142627  42.9377985  58.1735267
  33.8578866  42.9117157  58.0692795  34.5671293  43.2606839  57.3187496
  34.2161282  43.1849893  59.0617938  33.7686853  41.4067027  57.9859601
  33.3488101  40.7444714  58.9452101  34.1566239  40.8456326  56.8450986
  34.1159144  39.8419362  56.7400465  34.4903188  41.4255876  56.0885269
  32.3982627  44.8609776  58.6885098  32.0098761  44.7798896  59.8554059
  32.9450070  45.9787022  58.1599745  33.4552601  46.0238828  57.2895149
  32.8197865  47.1978768  58.9527935  33.2193282  47.0292558  59.9528098
  33.5963910  48.3461325  58.3028741  33.6197590  48.2275577  57.2195952
  33.1426443  49.3050680  58.5531873  35.3150548  48.4539054  58.8306779
  35.6230896  49.5119578  58.0860048  31.3591863  47.5981008  59.1264763
  31.0317264  48.4082667  59.9769939  30.4778708  47.1570236  58.3129015
  30.7143845  46.6460379  57.4744183  29.0727254  47.4431793  58.5745795
  28.9612310  48.4786098  58.8963742  28.2355691  47.2309173  57.3098866
  28.8398358  46.6503722  56.6128010  27.3555623  46.6542104  57.5946626
  27.7985348  48.5265233  56.6441614  27.3160552  49.1545603  57.3930831
  28.6836907  49.0340596  56.2607452  26.8266015  48.2646314  55.4981321
  27.2586791  48.6257020  54.5648390  26.6364132  47.1942221  55.4196980
  25.5474887  48.9553186  55.7236166  25.4433811  49.4723606  56.5849694
  24.5304536  48.9392052  54.8659512  24.6130249  48.2825957  53.7197039
  25.4597696  47.7836662  53.4869104  23.8289094  48.2835079  53.0831023
  23.4167162  49.5888368  55.1629507  23.3463269  50.0911888  56.0363281
  22.6420794  49.5793785  54.5149174  28.5404800  46.5684444  59.7032880
  27.3757189  46.6769791  60.0818086  29.3306216  45.8569454  60.3414051
  30.2542084  45.5278495  60.0989538  28.7536099  45.4245011  61.6069491
  27.7056382  45.1618655  61.4624606  29.4888930  44.2091064  62.1442267
  30.5159360  44.2659669  61.7836038  29.4817811  44.2805451  63.2318599
  28.8734804  42.8794732  61.7181645  27.8470059  42.8446966  62.0831873
  28.8729243  42.8358174  60.6290383  29.6533030  41.6870157  62.2756192
  30.6355840  41.6691664  61.8034915  29.7698199  41.8261461  63.3504057
  28.9404613  40.3727519  62.0100324  27.9432775  40.4268710  62.4468345
  28.8573388  40.2372769  60.9316835  29.6774288  39.2225304  62.5985605
  29.7541860  39.3476575  63.5978359  29.1771669  38.3670120  62.4038137
  30.6013183  39.1719473  62.1936301  28.7904209  46.5485866  62.6444165
  29.6996003  47.3771078  62.6304687  27.9058698  46.6440925  63.4922888
  37.1265464  50.8925395  31.8073699  52.1265464  41.8925395  37.8073699
  34.1265464  29.8925395  38.8073699  57.1265464  32.8925395  26.8073699
  39.1265464  24.8925395  39.8073699  45.1265464  42.8925395  47.8073699
  55.1265464  39.8925395  23.8073699  40.1265464  47.8925395  31.8073699
  35.7326851  36.7566016  81.8842890  35.9852372  36.2347538  81.1226353
  34.7951410  36.5932162  81.9869574  40.7637396  37.2476794  83.1788969
  40.2484020  38.0181399  83.4177356  40.4914705  36.5741930  83.8022031
  37.1422731  39.0974320  79.6576677  36.2349793  38.8663573  79.8567826
  37.6393763  38.3011939  79.8450659  38.0187053  40.7395658  81.5188746
  37.5806483  40.0231517  81.0594383  38.7597493  40.9671773  80.9573837
  42.1398280  39.5980040  81.1120804  41.5227451  38.8726868  81.0153856
  41.6714769  40.3589400  80.7687878  38.4909218  36.8279875  80.1004333
  39.4368323  36.6986083  80.1692751  38.1123463  36.0894537  80.5773761
  36.6752135  34.7529851  80.0359218  35.7683590  34.4562964  80.1121932
  36.9528116  34.4559670  79.1693504  39.4704948  20.5146336  70.5782612
  38.8192927  21.1000416  70.1916626  40.2649310  21.0452531  70.6377650
  35.7326853  13.7628139  68.6088197  35.9852373  13.2409660  67.8471660
  34.7951412  13.5994284  68.7114880  40.9480213  18.2036768  71.1151597
  40.3126046  18.2771394  71.8272501  40.6177619  18.7930366  70.4370676
  35.1756282  25.3817591  74.1457407  35.0980312  26.3325416  74.2245888
  34.5717926  25.0363463  74.8032334  43.1134456  13.0835422  71.3247610
  44.0252312  13.3162809  71.1495308  42.6044103  13.6672467  70.7622689
  45.5993270  19.0015679  76.0705555  44.9144309  19.3814580  75.5202589
  45.6837120  19.6111005  76.8037503  37.4494651  20.7399744  72.8662947
  37.3140326  21.5851280  73.2947795  37.9904464  20.9419022  72.1028881
  40.7637397  14.2538917  69.9034276  40.2484021  15.0243521  70.1422663
  40.4914706  13.5804053  70.5267337  45.7371672  17.0071272  71.8387449
  44.9601114  16.6682431  71.3942611  46.4163153  17.0123895  71.1642414
  37.1422733  16.1036443  66.3821984  36.2349794  15.8725696  66.5813133
  37.6393765  15.3074062  66.5695965  40.0490812  24.8133950  69.3018670
  39.3752510  25.1165646  69.9103628  40.4356633  25.6163030  68.9524127
  38.3210966  16.2049037  70.9045974  37.4122185  15.9208070  71.0018444
  38.3506050  16.6248116  70.0449281  43.5530233  19.8155627  74.6737142
  43.0992561  18.9746537  74.7302332  42.9224200  20.4517025  75.0111922
  41.9963173  21.6532124  75.6086960  42.2886147  22.2137181  74.8899325
  42.5061793  21.9460685  76.3640119  38.0187054  17.7457781  68.2434053
  37.5806484  17.0293640  67.7839690  38.7597495  17.9733896  67.6819144
  46.1360169  16.0214978  74.3010371  45.9978067  16.2116574  73.3731560
  45.7796387  16.7834361  74.7578422  38.2482027  24.9813622  71.5165749
  38.4233782  24.5101665  72.3311372  37.5614815  25.6079388  71.7447010
  42.1398281  16.6042163  67.8366110  41.5227452  15.8788991  67.7399163
  41.6714770  17.3651523  67.4933184  37.1160753  23.1753877  74.2049935
  36.3328275  23.7175558  74.2988159  37.8153499  23.6927857  74.6044176
  42.9635967  19.9281335  71.9558750  43.2395811  19.8137929  72.8652624
  42.0940465  19.5298819  71.9170923  39.5990031  24.1767685  75.5991564
  39.7812425  23.3589341  76.0619316  40.4223017  24.3935378  75.1616454
  39.9332196  23.1035871  72.8606612  40.4619963  22.5928325  72.2476774
  40.1960416  22.7878401  73.7252145  43.0272380  23.0752669  73.4761595
  43.2009257  22.5099091  72.7235447  43.5201271  23.8753564  73.2941085
  48.8811771  15.8389092  75.0951895  49.3242917  15.0896417  74.6971018
  48.0038281  15.8299228  74.7125627  44.0147552  22.3919433  70.5758493
  44.7098457  23.0126126  70.7945808  44.3570702  21.5414784  70.8510871
  45.9138975  19.8419139  72.1045824  46.4390299  20.1806412  71.3795144
  45.8261328  18.9066154  71.9208959  34.6067015  20.0033054  72.0121839
  34.7555136  20.6868519  71.3588512  35.4133459  19.9838145  72.5271295
  38.1062421  22.4981185  69.4833587  37.5336388  23.1171372  69.0304059
  38.6795214  23.0480547  70.0173509  41.3259680  22.7818335  70.6142169
  42.2590354  22.7163897  70.8175045  41.2382893  23.6174602  70.1556702
  43.9547697  22.0984205  67.5746117  43.8761329  21.7644069  68.4681875
  44.7757364  22.5905973  67.5737589  38.4909219  13.8341998  66.8249639
  39.4368324  13.7048206  66.8938057  38.1123464  13.0956660  67.3019068
  36.6752136  11.7591974  66.7604525  35.7683592  11.4625087  66.8367238
  36.9528117  11.4621792  65.8938811  41.5251649  19.4152201  67.1956095
  42.2287499  19.6202203  67.8113751  40.8014298  19.9828963  67.4605179
  43.4338346  19.8534730  69.2454555  44.2683950  19.4215928  69.0632030
  43.2722689  19.6816744  70.1731450  43.0884239  16.3566843  70.6110894
  43.0333042  16.1911115  69.6699338  42.4630294  17.0642876  70.7673084
  52.0622621  30.3704381  79.3409732  52.7001031  30.2511128  78.6373072
  51.9443464  31.3185225  79.3997684  48.8712328  30.3231809  79.2771257
  48.5330839  30.2072874  78.3891791  49.7402096  29.9222974  79.2572263
  44.7299143  32.1767286  75.2668147  44.1664009  32.0857223  74.4984435
  44.6151538  31.3567190  75.7470640  42.2763575  33.6718477  78.1052368
  43.0684867  33.3309302  77.6898667  42.5160225  33.7813452  79.0254521
  50.3098702  35.8438253  70.5782612  49.6586682  36.4292334  70.1916626
  51.1043065  36.3744448  70.6377650  44.2354329  32.9327390  70.9769747
  45.0085205  32.3856378  70.8382623  44.5879728  33.7971640  71.1884208
  46.9995579  31.6380621  80.7738006  47.5959151  31.4136644  80.0594969
  47.0570550  30.8965367  81.3763454  46.5720607  29.0920057  68.6088197
  46.8246128  28.5701578  67.8471660  45.6345166  28.9286202  68.7114880
  51.6163890  28.0955835  76.4162940  52.4026979  27.6775258  76.0653357
  51.8802594  29.0001927  76.5844588  51.7873967  33.5328685  71.1151597
  51.1519800  33.6063312  71.8272501  51.4571374  34.1222284  70.4370676
  57.0172317  28.0331068  77.3195918  57.7497489  27.4630285  77.5533748
  56.2611673  27.6452669  77.7602424  46.2916896  30.9948163  70.8112572
  46.1753154  30.3193066  71.4793656  46.4019156  30.5080536  69.9944725
  48.6348437  30.4558310  74.5159261  48.2706644  29.9288931  75.2272182
  49.4915553  30.0656779  74.3425746  48.2753924  25.4848209  69.5120609
  48.4428326  26.3528446  69.8791080  48.0851093  25.6475491  68.5881899
  44.4841738  30.3978985  77.2123144  43.5592235  30.2655199  77.4200836
  44.7326152  31.1773204  77.7093087  54.4326401  26.4647728  78.8583877
  53.5243278  26.3963137  78.5642638  54.3813997  26.9419673  79.6865703
  48.2543145  27.9405867  70.4967276  48.1342770  28.3862918  71.3352756
  47.5595733  28.2891185  69.9380814  41.8450549  30.0412259  78.0466933
  41.9742931  30.2946738  78.9606345  41.1648001  30.6339967  77.7271588
  46.0150037  40.7109509  74.1457407  45.9374066  41.6617334  74.2245888
  45.4111680  40.3655381  74.8032334  53.9528211  28.4127340  71.3247610
  54.8646067  28.6454727  71.1495308  53.4437858  28.9964384  70.7622689
  52.5597793  33.3953158  78.7161192  51.9306656  33.5598873  78.0137260
  52.1723455  33.8094768  79.4872156  56.4387025  34.3307596  76.0705555
  55.7538063  34.7106498  75.5202589  56.5230874  34.9402923  76.8037503
  51.2964186  24.5885376  79.5737471  50.4348665  24.8866630  79.8654209
  51.3226620  24.8055775  78.6418504  48.1125755  33.1327567  75.9811277
  48.5764100  33.4115270  75.1915899  47.8482553  32.2311011  75.7984367
  45.0049836  32.6799048  78.9191040  45.5751193  33.1086316  78.2808525
  45.5957948  32.3981633  79.6175226  47.0494641  29.2550719  72.7900842
  47.7518684  29.7071763  73.2574768  46.7175270  28.6134538  73.4180735
  40.7919975  27.5134272  78.0917975  40.0019029  27.7691800  77.6158086
  41.2831222  28.3282609  78.1970016  42.7434720  27.8778851  75.0501452
  41.9465884  27.9897545  75.5684948  42.5160313  28.2165503  74.1842343
  48.2888406  36.0691662  72.8662947  48.1534080  36.9143197  73.2947795
  48.8298218  36.2710939  72.1028881  41.7417803  33.5867100  73.4390872
  42.2542324  34.3810350  73.5896437  42.3940516  32.8893390  73.3724474
  43.5512688  36.7032856  75.5213625  43.7279316  37.6250821  75.3334609
  44.3469521  36.3891275  75.9508005  44.6744003  38.2211030  81.5223968
  45.2251428  38.0928093  80.7500962  43.8355479  38.5205919  81.1718861
  39.7066720  31.9155754  74.2150443  40.5441942  32.3252762  73.9984150
  39.8844988  30.9755196  74.1850637  51.6031152  29.5830835  69.9034276
  51.0877775  30.3535439  70.1422663  51.3308460  28.9095971  70.5267337
  49.1878263  24.4280535  74.9619514  48.3319859  24.0387386  74.7825153
  49.6005215  24.5072496  74.1019300  50.7177410  21.9626879  79.3611074
  50.2142205  21.9257014  78.5478879  51.0108016  22.8719621  79.4207731
  56.5765426  32.3363189  71.8387449  55.7994869  31.9974349  71.3942611
  57.2556907  32.3415812  71.1642414  51.3917455  27.4557927  71.7294057
  51.0867591  27.7704076  72.5804200  52.3447897  27.5339347  71.7721390
  49.8363887  33.6148150  73.3787011  49.3085249  32.8800910  73.0660248
  49.3351390  34.3922826  73.1326979  54.8156733  31.8097170  78.4954057
  54.1580407  32.4996432  78.5834186  55.6197132  32.1993602  78.8388044
  44.5682615  24.2767816  75.7393622  45.1426366  24.0542998  75.0066815
  45.1553597  24.3456511  76.4922224  53.6262192  30.1641543  76.5457999
  54.1394074  30.7971535  77.0479709  54.2763416  29.5642739  76.1801359
  44.8952202  26.3072277  69.7589508  44.0589514  26.6446964  70.0798782
  44.7556971  26.1721257  68.8216645  46.8705282  21.1509065  74.4668692
  46.2169695  20.8358082  73.8425307  46.8285756  20.5284806  75.1928515
  47.9816487  31.4328360  66.3821984  47.0743549  31.2017614  66.5813133
  48.4787519  30.6365979  66.5695965  50.8884566  40.1425867  69.3018670
  50.2146265  40.4457564  69.9103628  51.2750388  40.9454948  68.9524127
  50.1043023  27.6390999  78.7916339  49.1865584  27.8605946  78.6338028
  50.5203166  27.7137309  77.9328047  50.8878070  29.0382414  73.9219020
  51.6349889  29.5503812  73.6126142  51.1569660  28.7166467  74.7823413
  49.1604721  31.5340955  70.9045974  48.2515940  31.2499988  71.0018444
  49.1899804  31.9540034  70.0449281  54.3923988  35.1447545  74.6737142
  53.9386315  34.3038454  74.7302332  53.7617955  35.7808943  75.0111922
  53.3356908  26.0739531  75.9037809  52.5979664  25.5616917  76.2348052
  53.5883681  25.6339912  75.0921086  52.8356927  36.9824041  75.6086960
  53.1279902  37.5429098  74.8899325  53.3455548  37.2752602  76.3640119
  39.7292891  29.2546469  74.8861176  39.5317291  28.6615830  74.1612243
  39.1739555  28.9498679  75.6037115  47.7089615  29.1469576  77.0055769
  47.7638224  28.1943412  76.9298246  46.8980817  29.3029015  77.4897068
  48.8580808  33.0749699  68.2434053  48.4200238  32.3585558  67.7839690
  49.5991249  33.3025814  67.6819144  45.6481975  27.7646635  74.7646148
  44.8349840  28.0640806  75.1711340  46.1440969  27.3702324  75.4820630
  47.7990552  37.7604392  76.6980413  47.7566731  37.9865239  75.7688945
  48.7153251  37.5267767  76.8466214  56.9753923  31.3506896  74.3010371
  56.8371822  31.5408492  73.3731560  56.6190142  32.1126279  74.7578422
  45.9156353  34.6367421  76.4942376  46.7096952  34.1417742  76.2924951
  45.2048046  34.1085285  76.1310081  42.2239117  28.7810503  72.5702128
  41.2936705  28.7194959  72.7872090  42.3196589  28.2586456  71.7738770
  42.1424666  25.3065316  75.1580370  42.4031483  26.2210649  75.0489530
  42.9641838  24.8389759  75.3076983  49.6939297  31.1845779  82.4041675
  50.6231357  31.3356939  82.2310642  49.2730327  31.2729800  81.5490322
  48.4927629  35.2096443  80.1740213  48.3538715  34.8415228  81.0466151
  47.7042225  35.7244083  80.0024171  49.0875781  40.3105540  71.5165749
  49.2627537  39.8393583  72.3311372  48.4008569  40.9371306  71.7447010
  50.0432844  34.5878046  77.5629050  49.7082677  34.5478816  78.4586700
  49.5436790  33.9222762  77.0899461  52.9792036  31.9334080  67.8366110
  52.3621207  31.2080909  67.7399163  52.5108524  32.6943441  67.4933184
  44.7690582  26.1519505  66.9587414  43.8920048  26.0308305  66.5949661
  45.2448335  25.3605583  66.7066303  36.2892722  30.9396664  77.0528922
  36.9763762  30.6258394  76.4649937  36.1340851  31.8438029  76.7796173
  47.9554508  38.5045795  74.2049935  47.1722030  39.0467475  74.2988159
  48.6547253  39.0219775  74.6044176  51.2651158  24.3140425  76.8484140
  51.7619858  23.5610387  76.5285211  50.4938140  24.3504741  76.2827350
  52.3480939  33.0712112  74.4222564  51.4137217  33.1913574  74.2527268
  52.5257607  32.1684579  74.1582574  47.8486127  26.4557808  76.5755825
  47.4783914  25.9028848  77.2636730  48.3445219  25.8515941  76.0230825
  55.7353490  28.9129431  74.9572598  56.2013942  29.7457423  74.8832901
  56.1860991  28.4474413  75.6617856  53.8029721  35.2573252  71.9558750
  54.0789565  35.1429847  72.8652624  52.9334220  34.8590737  71.9170923
  53.4776611  29.4699910  81.4963393  52.8248062  29.7175817  80.8415846
  53.8556991  28.6564048  81.1625871  50.4383785  39.5059603  75.5991564
  50.6206180  38.6881259  76.0619316  51.2616771  39.7227295  75.1616454
  50.7725951  38.4327788  72.8606612  51.3013717  37.9220243  72.2476774
  51.0354170  38.1170318  73.7252145  41.2743043  36.4491658  80.6041946
  41.8596480  35.7035345  80.7369850  41.0767882  36.7595614  81.4878609
  44.1281699  39.4842905  75.6204388  43.4592074  39.9689033  75.1368428
  43.9894568  39.7312125  76.5347766  39.4969276  27.7461360  72.4000320
  39.7922717  26.8372038  72.3467374  38.5957311  27.7249099  72.0781322
  43.0263523  25.8217357  78.3827869  42.3050108  26.4353324  78.2435342
  43.8156778  26.3575121  78.3044515  41.2257117  25.4275458  72.5239645
  40.8969823  24.5472837  72.3414751  41.5796488  25.3723126  73.4116034
  50.4736696  37.0630360  77.0334631  50.3261659  36.1347068  77.2142201
  51.2990190  37.0850451  76.5491706  44.3398940  25.7148427  72.8915123
  44.6795013  26.2434349  72.1693731  44.7871061  26.0528834  73.6673689
  46.3267088  24.2123049  71.0908416  47.0475450  24.5904302  70.5872133
  45.7032392  24.9311926  71.1943394  50.4698210  24.9168198  72.0266748
  50.6861825  25.7992836  71.7255576  49.9892278  24.5254411  71.2972390
  45.2097432  27.8753911  78.6037493  45.0642013  28.1894214  79.4961774
  44.7322636  28.4938812  78.0508391  47.0693815  24.8656459  78.6518382
  47.0555384  23.9697552  78.3150680  47.7866243  24.8727123  79.2856668
  53.8666134  38.4044586  73.4761595  54.0403012  37.8391009  72.7235447
  54.3595025  39.2045481  73.2941085  46.4730711  23.7470839  73.9205952
  46.5946622  22.8187486  74.1196840  46.1832753  23.7609525  73.0084268
  49.3421901  21.4325750  77.0572672  49.3643598  21.4965083  76.1024652
  49.7589960  20.5930259  77.2513178  59.7205525  31.1681009  75.0951895
  60.1636671  30.4188335  74.6971018  58.8432036  31.1591146  74.7125627
  54.8541307  37.7211351  70.5758493  55.5492211  38.3418044  70.7945808
  55.1964457  36.8706702  70.8510871  56.7532730  35.1711056  72.1045824
  57.2784054  35.5098329  71.3795144  56.6655082  34.2358072  71.9208959
  48.4373391  41.2383040  76.4641077  47.9978381  40.7459418  77.1573934
  49.1881508  40.6956007  76.2233152  40.9165730  37.4294581  76.4665705
  41.7423749  37.1298352  76.0864349  40.5659782  36.6602203  76.9155494
  45.8847263  36.7821049  78.5363379  45.2627272  36.1191754  78.2365607
  46.5552130  36.8082181  77.8537027  39.1174335  35.3480907  77.4254639
  38.2806243  34.9203081  77.2438640  39.0897980  35.5413350  78.3625430
  45.4460770  35.3324972  72.0121839  45.5948890  36.0160437  71.3588512
  46.2527213  35.3130062  72.5271295  59.2638390  32.6386248  77.4874342
  60.0985281  33.0776052  77.6511903  59.3997519  32.1624901  76.6682588
  43.2013403  31.3590150  73.0182908  42.9559445  30.4552480  73.2163118
  43.3709317  31.3607300  72.0762386  42.4709050  27.0918507  70.5169070
  41.7778295  27.1662862  69.8609106  42.2260802  26.3278851  71.0390587
  48.9456175  37.8273103  69.4833587  48.3730142  38.4463290  69.0304059
  49.5188969  38.3772464  70.0173509  52.1653435  38.1110253  70.6142169
  53.0984108  38.0455814  70.8175045  52.0776648  38.9466520  70.1556702
  54.7941452  37.4276123  67.5746117  54.7155083  37.0935987  68.4681875
  55.6151118  37.9197891  67.5737589  49.3302974  29.1633915  66.8249639
  50.2762078  29.0340123  66.8938057  48.9517219  28.4248577  67.3019068
  47.5145891  27.0883892  66.7604525  46.6077346  26.7917004  66.8367238
  47.7921872  26.7913710  65.8938811  38.4323831  28.4090255  77.2103571
  38.1126616  27.5555563  76.9177945  37.8857259  28.6238833  77.9661538
  42.2103739  31.1252696  80.9273077  42.4289749  32.0569804  80.9461111
  42.6229513  30.7660671  81.7127881  49.1307957  21.6320781  72.9148766
  48.3208685  21.2867866  73.2904012  49.8192373  21.3228325  73.5036377
  51.0598505  20.7098828  74.5373063  51.6129543  21.1294282  75.1963086
  51.2968591  19.7834576  74.5796019  46.2844675  23.9470827  66.9016504
  47.1463839  24.2725725  67.1612321  46.4695020  23.1602323  66.3889570
  38.3012091  32.0293167  79.1796693  37.6075563  31.6147119  78.6666647
  39.0485082  32.0713703  78.5830111  54.4377312  22.8199353  74.0451727
  53.8575981  23.4784157  73.6629779  54.1713245  21.9976698  73.6339144
  52.8880878  22.2204411  76.2473047  53.3880657  22.3320946  75.4387366
  53.5316486  21.9165464  76.8873856  40.2148834  31.9611420  77.0562707
  40.1919522  32.0599108  76.1044591  40.5249470  32.8076571  77.3779874
  42.8736212  34.0187575  81.1709322  43.8279465  33.9871518  81.1039253
  42.6748735  33.5578199  81.9859548  53.2202190  24.9799444  73.1008075
  52.3328045  25.2649094  72.8828270  53.6356179  24.8193207  72.2535352
  41.2286440  39.5607195  78.1879520  41.0940908  38.8007596  77.6217518
  40.8118503  40.2848095  77.7208309  52.3645403  34.7444118  67.1956095
  53.0681254  34.9494121  67.8113751  51.6408052  35.3120880  67.4605179
  53.1943214  30.4953980  73.3158365  53.1378415  30.9522531  72.4765998
  53.7471556  29.7344664  73.1381208  57.0048020  26.2843712  74.1408485
  56.7484954  25.8840347  74.9716692  56.3800888  26.9987506  74.0158624
  44.3855566  40.4576512  78.3997962  44.2687950  41.4021944  78.2976653
  43.5648013  40.1550073  78.7883762  54.2732101  35.1826648  69.2454555
  55.1077705  34.7507846  69.0632030  54.1116444  35.0108661  70.1731450
  53.9277993  31.6858761  70.6110894  53.8726797  31.5203032  69.6699338
  53.3024048  32.3934794  70.7673084  47.2374118  21.1866870  70.1896213
  47.2252788  22.1308710  70.3464484  48.1297540  21.0037015  69.8955674
  47.1663682  39.8635760  78.2763969  46.2159313  39.8637622  78.1628342
  47.4696169  39.1168495  77.7600004  51.0526238  17.7809647  74.4442150
  50.2858634  17.2268133  74.5898832  51.4636943  17.8531515  75.3056301
  57.4114362  44.4211974  68.6088197  57.6639882  43.8993496  67.8471660
  56.4738921  44.2578120  68.7114880  57.1310650  46.3240080  70.8112572
  57.0146908  45.6484984  71.4793656  57.2412910  45.8372454  69.9944725
  59.1147678  40.8140127  69.5120609  59.2822081  41.6820363  69.8791080
  58.9244847  40.9767409  68.5881899  59.0936899  43.2697785  70.4967276
  58.9736524  43.7154835  71.3352756  58.3989487  43.6183102  69.9380814
  53.5828475  43.2070769  75.0501452  52.7859638  43.3189463  75.5684948
  53.3554067  43.5457421  74.1842343  62.4424906  44.9122752  69.9034276
  61.9271530  45.6827357  70.1422663  62.1702215  44.2387888  70.5267337
  55.7345956  41.6364195  69.7589508  54.8983268  41.9738881  70.0798782
  55.5950726  41.5013175  68.8216645  57.7099037  36.4800983  74.4668692
  57.0563449  36.1650000  73.8425307  57.6679511  35.8576723  75.1928515
  58.8210242  46.7620278  66.3821984  57.9137303  46.5309531  66.5813133
  59.3181274  45.9657897  66.5695965  50.5686645  44.5838387  74.8861176
  50.3711045  43.9907748  74.1612243  50.0133309  44.2790597  75.6037115
  59.6974563  48.4041616  68.2434053  59.2593993  47.6877475  67.7839690
  60.4385004  48.6317731  67.6819144  53.0632871  44.1102421  72.5702128
  52.1330459  44.0486876  72.7872090  53.1590343  43.5878374  71.7738770
  52.9818420  40.6357234  75.1580370  53.2425237  41.5502567  75.0489530
  53.8035593  40.1681676  75.3076983  63.8185790  47.2625998  67.8366110
  63.2014961  46.5372826  67.7399163  63.3502279  48.0235358  67.4933184
  55.6084336  41.4811422  66.9587414  54.7313803  41.3600223  66.5949661
  56.0842089  40.6897501  66.7066303  50.3363030  43.0753278  72.4000320
  50.6316471  42.1663956  72.3467374  49.4351066  43.0541017  72.0781322
  52.0650872  40.7567375  72.5239645  51.7363578  39.8764754  72.3414751
  52.4190242  40.7015044  73.4116034  55.1792695  41.0440345  72.8915123
  55.5188767  41.5726266  72.1693731  55.6264815  41.3820751  73.6673689
  57.1660842  39.5414967  71.0908416  57.8869205  39.9196219  70.5872133
  56.5426146  40.2603843  71.1943394  61.3091965  40.2460116  72.0266748
  61.5255579  41.1284754  71.7255576  60.8286032  39.8546329  71.2972390
  57.3124465  39.0762757  73.9205952  57.4340376  38.1479403  74.1196840
  57.0226508  39.0901443  73.0084268  54.0407157  46.6882067  73.0182908
  53.7953199  45.7844397  73.2163118  54.2103072  46.6899218  72.0762386
  53.3102805  42.4210425  70.5169070  52.6172050  42.4954780  69.8609106
  53.0654557  41.6570769  71.0390587  60.1696728  44.4925833  66.8249639
  61.1155833  44.3632041  66.8938057  59.7910973  43.7540495  67.3019068
  58.3539645  42.4175809  66.7604525  57.4471101  42.1208922  66.8367238
  58.6315626  42.1205627  65.8938811  59.9701711  36.9612699  72.9148766
  59.1602439  36.6159784  73.2904012  60.6586128  36.6520243  73.5036377
  61.8992259  36.0390746  74.5373063  62.4523298  36.4586199  75.1963086
  62.1362346  35.1126494  74.5796019  57.1238430  39.2762745  66.9016504
  57.9857594  39.6017643  67.1612321  57.3088774  38.4894241  66.3889570
  58.0767873  36.5158788  70.1896213  58.0646543  37.4600628  70.3464484
  58.9691295  36.3328933  69.8955674  61.8919992  33.1101564  74.4442150
  61.1252388  32.5560051  74.5898832  62.3030697  33.1823433  75.3056301
  35.1756283   2.3879714  60.8702714  35.0980313   3.3387539  60.9491195
  34.5717927   2.0425586  61.5277640  37.4494652  -2.2538134  59.5908254
  37.3140327  -1.4086598  60.0193102  37.9904465  -2.0518856  58.8274188
  40.0490813   1.8196072  56.0263977  39.3752512   2.1227769  56.6348935
  40.4356635   2.6225153  55.6769434  38.2482028   1.9875745  58.2411056
  38.4233784   1.5163788  59.0556679  37.5614816   2.6141511  58.4692317
  37.1160755   0.1816000  60.9295242  36.3328277   0.7237680  61.0233466
  37.8153500   0.6989980  61.3289483  39.5990032   1.1829808  62.3236870
  39.7812427   0.3651464  62.7864622  40.4223018   1.3997500  61.8861760
  39.9332197   0.1097993  59.5851919  40.4619964  -0.4009552  58.9722081
  40.1960417  -0.2059477  60.4497452  38.1062422  -0.4956693  56.2078893
  37.5336389   0.1233495  55.7549365  38.6795216   0.0542669  56.7418815
  41.3259682  -0.2119542  57.3387476  42.2590355  -0.2773981  57.5420351
  41.2382895   0.6236724  56.8802008  52.0622623   7.3766504  66.0655038
  52.7001033   7.2573251  65.3618379  51.9443466   8.3247348  66.1242991
  48.8712329   7.3293932  66.0016563  48.5330840   7.2134996  65.1137098
  49.7402097   6.9285097  65.9817569  44.7299145   9.1829408  61.9913454
  44.1664010   9.0919345  61.2229742  44.6151540   8.3629313  62.4715947
  42.2763577  10.6780600  64.8297675  43.0684869  10.3371424  64.4143974
  42.5160227  10.7875575  65.7499828  50.3098703  12.8500376  57.3027919
  49.6586683  13.4354456  56.9161933  51.1043066  13.3806571  57.3622956
  44.2354331   9.9389513  57.7015053  45.0085207   9.3918500  57.5627929
  44.5879729  10.8033762  57.9129515  46.0739373  11.2665895  70.9081953
  45.7829239  12.1711526  70.7928619  46.7096357  11.3082423  71.6226022
  46.9995580   8.6442744  67.4983312  47.5959152   8.4198766  66.7840275
  47.0570551   7.9027489  68.1008760  46.5720608   6.0982179  55.3333503
  46.8246129   5.5763700  54.5716966  45.6345167   5.9348325  55.4360187
  51.6163891   5.1017958  63.1408246  52.4026980   4.6837381  62.7898664
  51.8802595   6.0064050  63.3089895  51.7873969  10.5390808  57.8396903
  51.1519802  10.6125434  58.5517808  51.4571375  11.1284407  57.1615983
  46.2916897   8.0010285  57.5357878  46.1753155   7.3255189  58.2038963
  46.4019157   7.5142659  56.7190031  48.6348438   7.4620432  61.2404567
  48.2706645   6.9351053  61.9517489  49.4915554   7.0718901  61.0671053
  48.2753925   2.4910332  56.2365916  48.4428327   3.3590568  56.6036387
  48.0851094   2.6537614  55.3127205  51.0329258  10.9527311  67.9031746
  50.7329981  11.8552350  67.7947554  50.6880318  10.6859494  68.7552899
  44.4841740   7.4041108  63.9368451  43.5592236   7.2717322  64.1446143
  44.7326153   8.1835327  64.4338393  48.2543146   4.9467989  57.2212583
  48.1342771   5.3925040  58.0598063  47.5595734   5.2953307  56.6626121
  41.8450551   7.0474381  64.7712240  41.9742932   7.3008860  65.6851652
  41.1648002   7.6402089  64.4516895  46.0150038  17.7171631  60.8702714
  45.9374068  18.6679456  60.9491195  45.4111682  17.3717504  61.5277640
  53.9528212   5.4189463  58.0492917  54.8646068   5.6516849  57.8740614
  53.4437859   6.0026507  57.4867995  52.2368980   9.8414090  71.6854209
  52.6452336   9.3996501  70.9408842  51.5146241   9.2666718  71.9388402
  52.5597794  10.4015281  65.4406498  51.9306657  10.5660995  64.7382566
  52.1723456  10.8156891  66.2117462  56.4387026  11.3369719  62.7950862
  55.7538064  11.7168620  62.2447895  56.5230876  11.9465046  63.5282810
  53.6937958   8.9829678  69.3946206  53.9054853   9.6261438  68.7180587
  53.6467706   8.1491994  68.9268136  48.1125756  10.1389689  62.7056583
  48.5764102  10.4177392  61.9161206  47.8482554   9.2373134  62.5229674
  45.0049837   9.6861171  65.6436347  45.5751194  10.1148439  65.0053831
  45.5957949   9.4043755  66.3420532  47.0494642   6.2612842  59.5146149
  47.7518686   6.7133885  59.9820075  46.7175271   5.6196660  60.1426042
  40.7919976   4.5196394  64.8163282  40.0019030   4.7753923  64.3403393
  41.2831224   5.3344732  64.9215323  54.8083786  11.8601633  67.5668563
  55.6301230  11.4581821  67.2851245  54.8046189  11.7569868  68.5184679
  42.7434722   4.8840973  61.7746759  41.9465885   4.9959668  62.2930254
  42.5160314   5.2227626  60.9087649  48.5740389  11.4085677  69.7229273
  48.6384822  11.8706084  70.5587445  47.8651313  10.7783042  69.8511583
  48.2888407  13.0753784  59.5908254  48.1534082  13.9205320  60.0193102
  48.8298219  13.2773062  58.8274188  41.7417804  10.5929222  60.1636179
  42.2542325  11.3872472  60.3141744  42.3940517   9.8955513  60.0969780
  43.5512689  13.7094978  62.2458932  43.7279317  14.6312943  62.0579916
  44.3469523  13.3953398  62.6753312  49.9156883  13.6977351  73.7208596
  49.4720737  12.9113729  73.4029500  50.5774097  13.8856501  73.0552487
  44.6744004  15.2273152  68.2469274  45.2251430  15.0990216  67.4746268
  43.8355480  15.5268041  67.8964167  52.0138121  13.9780151  71.7489997
  51.9956597  14.7989032  71.2570266  52.9358041  13.8534226  71.9740138
  39.7066721   8.9217876  60.9395749  40.5441943   9.3314885  60.7229457
  39.8844989   7.9817319  60.9095943  51.6031153   6.5892957  56.6279582
  51.0877777   7.3597562  56.8667970  51.3308462   5.9158093  57.2512644
  56.5765427   9.3425312  58.5632756  55.7994870   9.0036471  58.1187918
  57.2556908   9.3477935  57.8887721  51.3917456   4.4620049  58.4539364
  51.0867592   4.7766198  59.3049507  52.3447898   4.5401469  58.4966697
  49.8363888  10.6210273  60.1032317  49.3085250   9.8863032  59.7905555
  49.3351391  11.3984949  59.8572286  54.8156734   8.8159293  65.2199364
  54.1580409   9.5058554  65.3079492  55.6197133   9.2055725  65.5633350
  44.5682616   1.2829939  62.4638929  45.1426368   1.0605120  61.7312122
  45.1553598   1.3518633  63.2167530  53.6262193   7.1703666  63.2703306
  54.1394075   7.8033658  63.7725015  54.2763417   6.5704861  62.9046666
  44.8952203   3.3134400  56.4834814  44.0589515   3.6509086  56.8044089
  44.7556973   3.1783380  55.5461951  47.9816488   8.4390483  53.1067291
  47.0743550   8.2079736  53.3058440  48.4787520   7.6428102  53.2941272
  50.8884567  17.1487990  56.0263977  50.2146266  17.4519687  56.6348935
  51.2750389  17.9517070  55.6769434  50.1043024   4.6453121  65.5161646
  49.1865585   4.8668068  65.3583334  50.5203168   4.7199432  64.6573353
  50.8878072   6.0444537  60.6464326  51.6349891   6.5565934  60.3371448
  51.1569661   5.7228590  61.5068720  49.1604722   8.5403078  57.6291281
  48.2515941   8.2562110  57.7263750  49.1899806   8.9602156  56.7694587
  54.3923989  12.1509667  61.3982448  53.9386316  11.3100577  61.4547639
  53.7617956  12.7871066  61.7357228  52.8356928  13.9886164  62.3332266
  53.1279903  14.5491221  61.6144632  53.3455549  14.2814725  63.0885425
  39.7292892   6.2608592  61.6106483  39.5317292   5.6677953  60.8857549
  39.1739556   5.9560802  62.3282422  47.7089616   6.1531698  63.7301076
  47.7638226   5.2005535  63.6543553  46.8980818   6.3091137  64.2142374
  48.8580810  10.0811821  54.9679359  48.4200240   9.3647680  54.5084997
  49.5991250  10.3087936  54.4064451  45.6481976   4.7708758  61.4891455
  44.8349841   5.0702929  61.8956647  46.1440970   4.3764447  62.2065937
  47.7990554  14.7666515  63.4225720  47.7566732  14.9927361  62.4934252
  48.7153253  14.5329890  63.5711521  56.9753924   8.3569018  61.0255678
  56.8371823   8.5470614  60.0976867  56.6190143   9.1188401  61.4823729
  57.0023304  10.4245545  66.0366949  57.4359811  10.3320834  66.8850003
  57.7154885  10.4003046  65.3986965  45.9156354  11.6429544  63.2187682
  46.7096953  11.1479864  63.0170257  45.2048047  11.1147407  62.8555388
  50.7351199  14.0247639  67.5700050  50.7888221  14.5938576  68.3377766
  49.8665980  14.1949525  67.2054087  42.2239118   5.7872626  59.2947435
  41.2936706   5.7257081  59.5117397  42.3196590   5.2648578  58.4984076
  42.1424667   2.3127439  61.8825677  42.4031484   3.2272772  61.7734837
  42.9641839   1.8451881  62.0322289  49.6939299   8.1907902  69.1286982
  50.6231359   8.3419061  68.9555949  49.2730329   8.2791922  68.2735628
  48.4927630  12.2158566  66.8985519  48.3538716  11.8477350  67.7711457
  47.7042227  12.7306205  66.7269477  49.0875782  17.3167662  58.2411056
  49.2627538  16.8455706  59.0556679  48.4008570  17.9433429  58.4692317
  50.0432846  11.5940169  64.2874357  49.7082678  11.5540939  65.1832007
  49.5436791  10.9284885  63.8144767  52.9792037   8.9396203  54.5611417
  52.3621208   8.2143031  54.4644469  52.5108526   9.7005563  54.2178491
  54.6346169  13.6495111  72.2217197  54.5758715  12.9654331  71.5547780
  55.0365687  14.3914101  71.7697823  43.6536868  20.4657025  65.0150916
  43.8933466  21.0975549  65.6929935  42.8106064  20.1145065  65.3016275
  44.7690583   3.1581627  53.6832721  43.8920049   3.0370428  53.3194968
  45.2448336   2.3667706  53.4311610  36.2892723   7.9458787  63.7774228
  36.9763763   7.6320517  63.1895244  36.1340852   8.8500152  63.5041480
  48.1664730  16.2736148  67.4192420  48.0934901  17.0791119  67.9311725
  47.7242123  16.4728113  66.5940441  47.9554509  15.5107918  60.9295242
  47.1722031  16.0529598  61.0233466  48.6547254  16.0281897  61.3289483
  50.6263413  16.1722982  69.5750579  51.3391385  16.8070446  69.5026480
  50.1353442  16.2686848  68.7590581  52.3480940  10.0774234  61.1467870
  51.4137219  10.1975697  60.9772575  52.5257608   9.1746701  60.8827880
  47.8486128   3.4619930  63.3001132  47.4783916   2.9090970  63.9882037
  48.3445221   2.8578064  62.7476132  55.7353491   5.9191554  61.6817905
  56.2013944   6.7519545  61.6078207  56.1860992   5.4536535  62.3863163
  45.6775327  13.9217425  70.3956150  46.3784786  14.5553908  70.5485544
  45.2070442  14.2632157  69.6351789  53.8029722  12.2635375  58.6804057
  54.0789566  12.1491969  59.5897931  52.9334221  11.8652860  58.6416230
  53.4776613   6.4762033  68.2208700  52.8248063   6.7237940  67.5661153
  53.8556992   5.6626171  67.8871177  50.4383786  16.5121726  62.3236870
  50.6206181  15.6943382  62.7864622  51.2616772  16.7289418  61.8861760
  50.7725952  15.4389911  59.5851919  51.3013718  14.9282365  58.9722081
  51.0354172  15.1232441  60.4497452  41.2743045  13.4553780  67.3287252
  41.8596481  12.7097468  67.4615156  41.0767883  13.7657737  68.2123916
  44.1281700  16.4905028  62.3449695  43.4592075  16.9751155  61.8613735
  43.9894570  16.7374248  63.2593073  48.2686968  18.5248771  68.9432353
  48.8205277  18.6880393  69.7081438  48.6093162  19.1153209  68.2712378
  39.4969277   4.7523483  59.1245627  39.7922718   3.8434161  59.0712680
  38.5957313   4.7311222  58.8026629  51.4055356  16.4730747  65.9296035
  51.2806495  15.6720486  65.4206981  52.0634447  16.9676940  65.4410005
  43.0263524   2.8279479  65.1073175  42.3050110   3.4415447  64.9680649
  43.8156780   3.3637244  65.0289821  53.4690264  14.2739767  67.5575585
  52.5220600  14.1545118  67.4853912  53.8173037  13.3862265  67.6401847
  41.2257119   2.4337580  59.2484952  40.8969825   1.5534959  59.0660058
  41.5796489   2.3785249  60.1361341  50.4736697  14.0692483  63.7579937
  50.3261660  13.1409190  63.9387507  51.2990191  14.0912574  63.2737013
  44.3398942   2.7210550  59.6160430  44.6795014   3.2496471  58.8939038
  44.7871062   3.0590956  60.3918996  54.0770819  14.8921042  64.8444810
  55.0017367  14.6863903  64.7069261  53.9086123  14.6437443  65.7534152
  46.3267089   1.2185172  57.8153722  47.0475451   1.5966424  57.3117439
  45.7032393   1.9374048  57.9188700  45.2097433   4.8816034  65.3282799
  45.0642014   5.1956337  66.2207081  44.7322637   5.5000934  64.7753698
  53.8666136  15.4106709  60.2006902  54.0403013  14.8453132  59.4480754
  54.3595027  16.2107604  60.0186392  59.7205527   8.1743132  61.8197201
  60.1636673   7.4250457  61.4216325  58.8432037   8.1653268  61.4370933
  54.8541308  14.7273473  57.3003800  55.5492213  15.3480166  57.5191115
  55.1964458  13.8768825  57.5756178  56.7532731  12.1773179  58.8291131
  57.2784055  12.5160452  58.1040451  56.6655084  11.2420194  58.6454265
  48.4152780  16.0907253  70.9581007  48.7239906  15.8456399  71.8303707
  49.2128262  16.2953891  70.4699878  48.4373392  18.2445162  63.1886384
  47.9978382  17.7521541  63.8819241  49.1881509  17.7018130  62.9478459
  40.9165731  14.4356703  63.1911012  41.7423751  14.1360475  62.8109655
  40.5659783  13.6664326  63.6400801  45.8847264  13.7883171  65.2608686
  45.2627273  13.1253876  64.9610913  46.5552131  13.8144303  64.5782333
  39.1174336  12.3543030  64.1499946  38.2806244  11.9265204  63.9683947
  39.0897981  12.5475473  65.0870737  45.4460771  12.3387095  58.7367146
  45.5948891  13.0222559  58.0833819  46.2527214  12.3192185  59.2516602
  59.2638391   9.6448370  64.2119649  60.0985283  10.0838174  64.3757209
  59.3997520   9.1687024  63.3927895  43.2013404   8.3652272  59.7428215
  42.9559446   7.4614602  59.9408425  43.3709318   8.3669423  58.8007693
  42.4709051   4.0980630  57.2414376  41.7778296   4.1724985  56.5854412
  42.2260803   3.3340974  57.7635893  48.9456176  14.8335225  56.2078893
  48.3730144  15.4525412  55.7549365  49.5188970  15.3834587  56.7418815
  52.1653436  15.1172375  57.3387476  53.0984109  15.0517937  57.5420351
  52.0776649  15.9528642  56.8802008  54.7941453  14.4338246  54.2991423
  54.7155084  14.0998109  55.1927181  55.6151120  14.9260014  54.2982896
  49.3302975   6.1696038  53.5494946  50.2762080   6.0402246  53.6183364
  48.9517220   5.4310700  54.0264374  47.5145892   4.0946014  53.4849831
  46.6077347   3.7979127  53.5612545  47.7921873   3.7975832  52.6184117
  38.4323832   5.4152378  63.9348878  38.1126617   4.5617686  63.6423252
  37.8857261   5.6300956  64.6906845  42.2103740   8.1314819  67.6518384
  42.4289750   9.0631927  67.6706418  42.6229514   7.7722793  68.4373188
  38.3012092   9.0355289  65.9041999  37.6075564   8.6209242  65.3911954
  39.0485083   9.0775826  65.3075418  40.2148835   8.9673543  63.7808014
  40.1919523   9.0661230  62.8289897  40.5249471   9.8138694  64.1025180
  42.8736213  11.0249698  67.8954628  43.8279466  10.9933640  67.8284560
  42.6748736  10.5640322  68.7104854  41.2286442  16.5669318  64.9124826
  41.0940910  15.8069718  64.3462824  40.8118504  17.2910217  64.4453615
  52.3645405  11.7506241  53.9201402  53.0681255  11.9556244  54.5359057
  51.6408053  12.3183003  54.1850485  53.1943215   7.5016102  60.0403672
  53.1378416   7.9584654  59.2011304  53.7471557   6.7406787  59.8626515
  44.3855568  17.4638635  65.1243269  44.2687952  18.4084067  65.0221959
  43.5648014  17.1612196  65.5129068  54.2732102  12.1888770  55.9699862
  55.1077706  11.7569969  55.7877337  54.1116445  12.0170784  56.8976756
  53.9277994   8.6920884  57.3356201  53.8726798   8.5265155  56.3944645
  53.3024050   9.3996916  57.4918391  45.4110082  18.1166896  68.3399197
  46.3137328  18.1490507  68.6565692  45.1847452  17.1867347  68.3545533
  47.1663684  16.8697883  65.0009276  46.2159315  16.8699745  64.8873648
  47.4696170  16.1230618  64.4845311  62.9016377  22.7058421  66.0655038
  63.5394787  22.5865169  65.3618379  62.7837220  23.6539265  66.1242991
  59.7106083  22.6585849  66.0016563  59.3724595  22.5426914  65.1137098
  60.5795852  22.2577015  65.9817569  55.5692899  24.5121326  61.9913454
  55.0057764  24.4211263  61.2229742  55.4545294  23.6921230  62.4715947
  60.1925866  23.8120701  71.9602769  60.1814507  23.4173499  71.0883272
  60.3546506  23.0786774  72.5536540  53.1157331  26.0072517  64.8297675
  53.9078623  25.6663342  64.4143974  53.3553981  26.1167493  65.7499828
  61.1492458  28.1792294  57.3027919  60.4980438  28.7646374  56.9161933
  61.9436821  28.7098488  57.3622956  55.0748085  25.2681431  57.7015053
  55.8478961  24.7210418  57.5627929  55.4273484  26.1325680  57.9129515
  56.9133128  26.5957813  70.9081953  56.6222994  27.5003444  70.7928619
  57.5490112  26.6374341  71.6226022  57.8389334  23.9734662  67.4983312
  58.4352907  23.7490684  66.7840275  57.8964306  23.2319407  68.1008760
  57.4114363  21.4274097  55.3333503  57.6639884  20.9055618  54.5716966
  56.4738922  21.2640242  55.4360187  62.4557646  20.4309875  63.1408246
  63.2420735  20.0129298  62.7898664  62.7196350  21.3355967  63.3089895
  62.6267723  25.8682726  57.8396903  61.9913556  25.9417352  58.5517808
  62.2965129  26.4576324  57.1615983  67.8566073  20.3685108  64.0441225
  68.5891245  19.7984325  64.2779054  67.1005428  19.9806709  64.4847731
  57.1310652  23.3302203  57.5357878  57.0146910  22.6547106  58.2038963
  57.2412911  22.8434577  56.7190031  59.4742193  22.7912350  61.2404567
  59.1100400  22.2642971  61.9517489  60.3309308  22.4010819  61.0671053
  59.1147679  17.8202250  56.2365916  59.2822082  18.6882486  56.6036387
  58.9244849  17.9829531  55.3127205  61.8723013  26.2819229  67.9031746
  61.5723736  27.1844267  67.7947554  61.5274072  26.0151412  68.7552899
  55.3235494  22.7333025  63.9368451  54.3985991  22.6009239  64.1446143
  55.5719907  23.5127245  64.4338393  65.2720156  18.8001769  65.5829184
  64.3637034  18.7317177  65.2887945  65.2207752  19.2773714  66.4111009
  59.0936900  20.2759907  57.2212583  58.9736526  20.7216958  58.0598063
  58.3989489  20.6245225  56.6626121  52.6844305  22.3766299  64.7712240
  52.8136686  22.6300778  65.6851652  52.0041756  22.9694007  64.4516895
  56.8543792  33.0463549  60.8702714  56.7767822  33.9971374  60.9491195
  56.2505436  32.7009421  61.5277640  64.7921967  20.7481380  58.0492917
  65.7039823  20.9808767  57.8740614  64.2831614  21.3318424  57.4867995
  57.6007395  23.0276868  73.0882048  58.3422079  23.5661912  72.8116872
  56.8944380  23.6543156  73.2453600  63.0762734  25.1706008  71.6854209
  63.4846090  24.7288419  70.9408842  62.3539996  24.5958636  71.9388402
  59.4293804  20.1078615  69.0587766  60.2754999  20.5318028  69.2022415
  59.3692442  19.4512239  69.7526329  63.3991549  25.7307199  65.4406498
  62.7700411  25.8952913  64.7382566  63.0117211  26.1448808  66.2117462
  67.2780781  26.6661637  62.7950862  66.5931819  27.0460538  62.2447895
  67.3624630  27.2756963  63.5282810  64.5331712  24.3121596  69.3946206
  64.7448608  24.9553356  68.7180587  64.4861461  23.4783912  68.9268136
  62.1357941  16.9239416  66.2982778  61.2742420  17.2220670  66.5899515
  62.1620376  17.1409815  65.3663810  58.9519511  25.4681607  62.7056583
  59.4157856  25.7469310  61.9161206  58.6876309  24.5665051  62.5229674
  55.8443592  25.0153088  65.6436347  56.4144949  25.4440357  65.0053831
  56.4351704  24.7335673  66.3420532  57.8888397  21.5904759  59.5146149
  58.5912440  22.0425803  59.9820075  57.5569025  20.9488578  60.1426042
  56.3368758  20.1816516  73.8897358  55.7067419  20.8632797  74.1232755
  56.2304846  20.0699597  72.9450496  51.6313731  19.8488312  64.8163282
  50.8412785  20.1045840  64.3403393  52.1224978  20.6636650  64.9215323
  65.6477540  27.1893551  67.5668563  66.4694984  26.7873738  67.2851245
  65.6439943  27.0861785  68.5184679  53.5828476  20.2132891  61.7746759
  52.7859639  20.3251585  62.2930254  53.3554068  20.5519543  60.9087649
  59.4134144  26.7377594  69.7229273  59.4778576  27.1998002  70.5587445
  58.7045068  26.1074959  69.8511583  49.9151434  20.1018802  67.2478273
  50.1659472  20.9865812  67.5135849  50.4510982  19.9223404  66.4753365
  59.1282161  28.4045702  59.5908254  58.9927836  29.2497238  60.0193102
  59.6691974  28.6064979  58.8274188  52.5811559  25.9221140  60.1636179
  53.0936079  26.7164390  60.3141744  53.2334272  25.2247430  60.0969780
  54.3906443  29.0386896  62.2458932  54.5673072  29.9604861  62.0579916
  55.1863277  28.7245315  62.6753312  53.6758800  21.0851528  72.1221095
  53.5612315  20.1836785  72.4228194  52.8203318  21.3315225  71.7705912
  60.7550638  29.0269268  73.7208596  60.3114492  28.2405647  73.4029500
  61.4167851  29.2148419  73.0552487  55.5137759  30.5565070  68.2469274
  56.0645184  30.4282133  67.4746268  54.6749235  30.8559959  67.8964167
  62.8531876  29.3072068  71.7489997  62.8350351  30.1280949  71.2570266
  63.7751796  29.1826143  71.9740138  59.3104930  26.8216198  72.5913505
  59.8433267  26.0604486  72.3612813  58.7819011  26.5289850  73.3337660
  50.5460476  24.2509794  60.9395749  51.3835698  24.6606803  60.7229457
  50.7238743  23.3109236  60.9095943  62.4424908  21.9184875  56.6279582
  61.9271531  22.6889479  56.8667970  62.1702216  21.2450011  57.2512644
  60.0272019  16.7634576  61.6864821  59.1713615  16.3741426  61.5070459
  60.4398970  16.8426536  60.8264606  61.5571165  14.2980919  66.0856380
  61.0535961  14.2611054  65.2724186  61.8501772  15.2073662  66.1453037
  57.8014051  14.3819649  65.0922562  58.6667048  14.1862457  64.7328452
  57.8691560  14.1530000  66.0191919  67.4159182  24.6717229  58.5632756
  66.6388625  24.3328389  58.1187918  68.0950663  24.6769853  57.8887721
  62.2311211  19.7911967  58.4539364  61.9261346  20.1058116  59.3049507
  63.1841653  19.8693387  58.4966697  60.6757643  25.9502190  60.1032317
  60.1479004  25.2154950  59.7905555  60.1745145  26.7276867  59.8572286
  65.6550489  24.1451211  65.2199364  64.9974163  24.8350472  65.3079492
  66.4590888  24.5347643  65.5633350  55.4076370  16.6121857  62.4638929
  55.9820122  16.3897038  61.7312122  55.9947353  16.6810551  63.2167530
  64.4655948  22.4995583  63.2703306  64.9787829  23.1325575  63.7725015
  65.1157171  21.8996779  62.9046666  55.7345957  18.6426318  56.4834814
  54.8983270  18.9801004  56.8044089  55.5950727  18.5075297  55.5461951
  57.7099038  13.4863105  61.1913998  57.0563450  13.1712123  60.5670613
  57.6679512  12.8638846  61.9173821  58.8210243  23.7682400  53.1067291
  57.9137305  23.5371654  53.3058440  59.3181275  22.9720020  53.2941272
  61.7278322  32.4779908  56.0263977  61.0540021  32.7811604  56.6348935
  62.1144144  33.2808988  55.6769434  60.9436778  19.9745039  65.5161646
  60.0259340  20.1959986  65.3583334  61.3596922  20.0491349  64.6573353
  61.7271826  21.3736455  60.6464326  62.4743645  21.8857852  60.3371448
  61.9963416  21.0520507  61.5068720  59.9998476  23.8694995  57.6291281
  59.0909696  23.5854028  57.7263750  60.0293560  24.2894074  56.7694587
  65.2317744  27.4801585  61.3982448  64.7780071  26.6392495  61.4547639
  64.6011710  28.1162983  61.7357228  64.1750663  18.4093571  62.6283116
  63.4373420  17.8970957  62.9593358  64.4277437  17.9693952  61.8166393
  63.6750683  29.3178082  62.3332266  63.9673657  29.8783139  61.6144632
  64.1849304  29.6106643  63.0885425  50.5686647  21.5900509  61.6106483
  50.3711047  20.9969870  60.8857549  50.0133311  21.2852720  62.3282422
  58.5483370  21.4823616  63.7301076  58.6031980  20.5297452  63.6543553
  57.7374572  21.6383055  64.2142374  59.6974564  25.4103739  54.9679359
  59.2593994  24.6939598  54.5084997  60.4385005  25.6379854  54.4064451
  56.4875730  20.1000676  61.4891455  55.6743596  20.3994846  61.8956647
  56.9834724  19.7056364  62.2065937  58.6384308  30.0958433  63.4225720
  58.5960487  30.3219279  62.4934252  59.5547007  29.8621807  63.5711521
  67.8147679  23.6860936  61.0255678  67.6765577  23.8762532  60.0976867
  67.4583898  24.4480319  61.4823729  55.9789805  17.6719031  67.1052690
  56.6189184  17.5307790  66.4075653  55.1467336  17.3853545  66.7291292
  67.8417059  25.7537463  66.0366949  68.2753565  25.6612752  66.8850003
  68.5548639  25.7294964  65.3986965  56.7550109  26.9721462  63.2187682
  57.5490707  26.4771782  63.0170257  56.0441801  26.4439325  62.8555388
  61.5744953  29.3539557  67.5700050  61.6281976  29.9230493  68.3377766
  60.7059735  29.5241442  67.2054087  53.0632872  21.1164543  59.2947435
  52.1330461  21.0548999  59.5117397  53.1590344  20.5940496  58.4984076
  52.9818421  17.6419356  61.8825677  53.2425239  18.5564689  61.7734837
  53.8035594  17.1743799  62.0322289  54.4543347  19.0557113  69.0524501
  55.1266400  18.8474476  68.4037150  53.6273133  18.8579199  68.6129733
  60.5333053  23.5199819  69.1286982  61.4625113  23.6710979  68.9555949
  60.1124083  23.6083840  68.2735628  59.3321385  27.5450484  66.8985519
  59.1932471  27.1769268  67.7711457  58.5435981  28.0598123  66.7269477
  59.9269537  32.6459580  58.2411056  60.1021293  32.1747623  59.0556679
  59.2402325  33.2725346  58.4692317  60.8826600  26.9232086  64.2874357
  60.5476433  26.8832856  65.1832007  60.3830546  26.2576802  63.8144767
  54.8570844  22.3299716  69.8126938  54.7190642  21.5979955  70.4138477
  55.7675768  22.2408616  69.5311126  63.8185792  24.2688121  54.5611417
  63.2014962  23.5434949  54.4644469  63.3502280  25.0297481  54.2178491
  57.4853145  22.0419676  69.3010618  58.1952763  21.4012868  69.2597236
  57.4422453  22.2932571  70.2236799  65.4739923  28.9787029  72.2217197
  65.4152470  28.2946249  71.5547780  65.8759442  29.7206019  71.7697823
  56.1982079  19.0284894  71.1206257  55.6619436  18.5775632  71.7727854
  55.6098787  19.1630802  70.3776722  54.4930622  35.7948943  65.0150916
  54.7327220  36.4267467  65.6929935  53.6499819  35.4436983  65.3016275
  55.6084338  18.4873545  53.6832721  54.7313804  18.3662346  53.3194968
  56.0842091  17.6959623  53.4311610  47.1286478  23.2750705  63.7774228
  47.8157518  22.9612435  63.1895244  46.9734606  24.1792069  63.5041480
  51.9321200  18.1640901  68.2059252  51.8479389  17.5566571  67.4709662
  51.1103906  18.6549920  68.2068748  59.0058484  31.6028065  67.4192420
  58.9328656  32.4083037  67.9311725  58.5635877  31.8020031  66.5940441
  58.7948264  30.8399835  60.9295242  58.0115786  31.3821516  61.0233466
  59.4941009  31.3573815  61.3289483  62.1044914  16.6494465  63.5729447
  62.6013613  15.8964427  63.2530517  61.3331895  16.6858781  63.0072656
  61.4657168  31.5014899  69.5750579  62.1785140  32.1362364  69.5026480
  60.9747196  31.5978765  68.7590581  63.1874694  25.4066152  61.1467870
  62.2530973  25.5267614  60.9772575  63.3651363  24.5038619  60.8827880
  58.6879883  18.7911848  63.3001132  58.3177670  18.2382888  63.9882037
  59.1838975  18.1869981  62.7476132  66.5747246  21.2483471  61.6817905
  67.0407698  22.0811463  61.6078207  67.0254746  20.7828453  62.3863163
  56.5169081  29.2509343  70.3956150  57.2178541  29.8845826  70.5485544
  56.0464196  29.5924074  69.6351789  64.6423477  27.5927293  58.6804057
  64.9183321  27.4783887  59.5897931  63.7727976  27.1944777  58.6416230
  64.3170367  21.8053950  68.2208700  63.6641817  22.0529858  67.5661153
  64.6950747  20.9918088  67.8871177  61.2777541  31.8413643  62.3236870
  61.4599935  31.0235299  62.7864622  62.1010527  32.0581336  61.8861760
  61.6119706  30.7681829  59.5851919  62.1407473  30.2574283  58.9722081
  61.8747926  30.4524359  60.4497452  52.1136799  28.7845698  67.3287252
  52.6990236  28.0389386  67.4615156  51.9161638  29.0949655  68.2123916
  54.9675454  31.8196945  62.3449695  54.2985830  32.3043073  61.8613735
  54.8288324  32.0666166  63.2593073  46.7054454  21.3551298  66.0491695
  46.7438553  20.8214889  66.8428813  46.1994747  20.8286504  65.4302673
  59.1080723  33.8540689  68.9432353  59.6599031  34.0172310  69.7081438
  59.4486916  34.4445127  68.2712378  54.0845216  16.2015839  69.5454238
  54.1486543  17.0630669  69.1331635  54.0212336  15.5889840  68.8126596
  53.5597489  18.2738971  73.1927272  54.1869528  17.8916048  73.8064796
  52.7025408  18.0553173  73.5582964  50.3363031  20.0815400  59.1245627
  50.6316473  19.1726079  59.0712680  49.4351067  20.0603140  58.8026629
  62.2449110  31.8022664  65.9296035  62.1200250  31.0012404  65.4206981
  62.9028201  32.2968858  65.4410005  53.8657278  18.1571397  65.1073175
  53.1443864  18.7707364  64.9680649  54.6550534  18.6929162  65.0289821
  64.3084019  29.6031684  67.5575585  63.3614354  29.4837036  67.4853912
  64.6566792  28.7154182  67.6401847  52.0650873  17.7629498  59.2484952
  51.7363579  16.8826877  59.0660058  52.4190244  17.7077167  60.1361341
  61.3130452  29.3984401  63.7579937  61.1655414  28.4701108  63.9387507
  62.1383945  29.4204491  63.2737013  55.1792696  18.0502468  59.6160430
  55.5188769  18.5788389  58.8939038  55.6264817  18.3882874  60.3918996
  64.9164574  30.2212959  64.8444810  65.8411121  30.0155821  64.7069261
  64.7479877  29.9729360  65.7534152  57.8736137  16.4339518  69.0663498
  57.5332957  15.6347331  69.4684177  57.1675143  16.7341229  68.4940331
  58.5252609  13.5188831  67.5190821  59.3478678  13.0449309  67.3969711
  58.7690672  14.2979315  68.0189507  57.1660843  16.5477089  57.8153722
  57.8869206  16.9258342  57.3117439  56.5426147  17.2665966  57.9188700
  61.3091966  17.2522238  58.7512055  61.5255581  18.1346876  58.4500883
  60.8286033  16.8608452  58.0217697  56.0491188  20.2107951  65.3282799
  55.9035768  20.5248255  66.2207081  55.5716391  20.8292852  64.7753698
  57.9087571  17.2010499  65.3763689  57.8949139  16.3051593  65.0395987
  58.6259999  17.2081163  66.0101975  59.7613701  17.6347840  67.4216816
  59.5031479  18.5564910  67.4201147  59.2298742  17.2378274  68.1117280
  64.7059890  30.7398627  60.2006902  64.8796768  30.1745049  59.4480754
  65.1988781  31.5399522  60.0186392  50.5236850  22.7513296  68.2670460
  49.9790318  23.5273104  68.3990735  51.4016200  23.0984100  68.1089582
  57.3124466  16.0824880  60.6451259  57.4340378  15.1541526  60.8442146
  57.0226509  16.0963566  59.7329574  60.1815657  13.7679790  63.7817979
  60.2037354  13.8319123  62.8269958  60.5983716  12.9284299  63.9758485
  70.5599281  23.5035050  61.8197201  71.0030427  22.7542375  61.4216325
  69.6825791  23.4945186  61.4370933  65.6935062  30.0565391  57.3003800
  66.3885967  30.6772084  57.5191115  66.0358213  29.2060742  57.5756178
  51.3102872  21.8783192  71.1600617  50.5684608  22.0265827  71.7465248
  50.9895616  22.1391458  70.2967367  67.5926486  27.5065097  58.8291131
  68.1177810  27.8452369  58.1040451  67.5048838  26.5712112  58.6454265
  59.2546534  31.4199170  70.9581007  59.5633661  31.1748317  71.8303707
  60.0522016  31.6245809  70.4699878  59.2767146  33.5737080  63.1886384
  58.8372137  33.0813459  63.8819241  60.0275263  33.0310048  62.9478459
  51.7559485  29.7648621  63.1911012  52.5817505  29.4652393  62.8109655
  51.4053537  28.9956243  63.6400801  56.7241018  29.1175089  65.2608686
  56.1021028  28.4545794  64.9610913  57.3945885  29.1436221  64.5782333
  49.9568090  27.6834947  64.1499946  49.1199999  27.2557122  63.9683947
  49.9291736  27.8767391  65.0870737  56.2854525  27.6679012  58.7367146
  56.4342646  28.3514477  58.0833819  57.0920969  27.6484102  59.2516602
  70.1032146  24.9740288  64.2119649  70.9379037  25.4130092  64.3757209
  70.2391275  24.4978941  63.3927895  54.0407158  23.6944190  59.7428215
  53.7953200  22.7906520  59.9408425  54.2103073  23.6961340  58.8007693
  53.3102806  19.4272548  57.2414376  52.6172051  19.5016903  56.5854412
  53.0654558  18.6632891  57.7635893  59.7849931  30.1627143  56.2078893
  59.2123898  30.7817330  55.7549365  60.3582725  30.7126505  56.7418815
  63.0047191  30.4464293  57.3387476  63.9377864  30.3809855  57.5420351
  62.9170404  31.2820560  56.8802008  65.6335207  29.7630163  54.2991423
  65.5548839  29.4290027  55.1927181  66.4544874  30.2551931  54.2982896
  60.1696729  21.4987956  53.5494946  61.1155834  21.3694164  53.6183364
  59.7910974  20.7602618  54.0264374  58.3539647  19.4237932  53.4849831
  57.4471102  19.1271045  53.5612545  58.6315628  19.1267750  52.6184117
  49.2717587  20.7444295  63.9348878  48.9520371  19.8909604  63.6423252
  48.7251015  20.9592874  64.6906845  53.0497495  23.4606736  67.6518384
  53.2683504  24.3923844  67.6706418  53.4623268  23.1014711  68.4373188
  59.9701712  13.9674822  59.6394073  59.1602441  13.6221907  60.0149319
  60.6586129  13.6582365  60.2281684  61.8992261  13.0452869  61.2618369
  62.4523299  13.4648322  61.9208392  62.1362347  12.1188617  61.3041325
  57.1238431  16.2824867  53.6261810  57.9857595  16.6079766  53.8857628
  57.3088775  15.4956363  53.1134876  49.1405847  24.3647207  65.9041999
  48.4469318  23.9501160  65.3911954  49.8878838  24.4067743  65.3075418
  65.2771068  15.1553394  60.7697033  64.6969737  15.8138198  60.3875086
  65.0107000  14.3330738  60.3584451  63.7274634  14.5558451  62.9718354
  64.2274412  14.6674986  62.1632673  64.3710242  14.2519504  63.6119162
  51.0542589  24.2965461  63.7808014  51.0313278  24.3953148  62.8289897
  51.3643226  25.1430611  64.1025180  53.7129967  26.3541616  67.8954628
  54.6673221  26.3225558  67.8284560  53.5142491  25.8932239  68.7104854
  54.3029349  24.9242732  70.4625426  55.1222238  25.4186810  70.4860263
  54.5766157  24.0074700  70.4342994  64.0595946  17.3153484  59.8253382
  63.1721801  17.6003135  59.6073576  64.4749935  17.1547247  58.9780659
  52.0680196  31.8961235  64.9124826  51.9334664  31.1361636  64.3462824
  51.6512258  32.6202135  64.4453615  63.2039159  27.0798159  53.9201402
  63.9075009  27.2848161  54.5359057  62.4801808  27.6474921  54.1850485
  64.0336969  22.8308020  60.0403672  63.9772171  23.2876571  59.2011304
  64.5865312  22.0698705  59.8626515  67.8441775  18.6197752  60.8653791
  67.5878710  18.2194388  61.6961999  67.2194643  19.3341546  60.7403930
  55.2249322  32.7930552  65.1243269  55.1081706  33.7375985  65.0221959
  54.4041768  32.4904114  65.5129068  65.1125857  27.5180688  55.9699862
  65.9471461  27.0861886  55.7877337  64.9510199  27.3462702  56.8976756
  64.7671749  24.0212801  57.3356201  64.7120553  23.8557073  56.3944645
  64.1417804  24.7288834  57.4918391  49.5564264  19.2580866  71.1617623
  50.2023127  18.7479820  71.6504848  49.3481415  19.9949547  71.7361048
  58.0767874  13.5220910  56.9141519  58.0646544  14.4662750  57.0709790
  58.9691296  13.3391056  56.6200981  56.2503836  33.4458814  68.3399197
  57.1531083  33.4782424  68.6565692  56.0241206  32.5159265  68.3545533
  58.0057438  32.1989801  65.0009276  57.0553069  32.1991662  64.8873648
  58.3089924  31.4522535  64.4845311  61.8919994  10.1163687  61.1687456
  61.1252389   9.5622174  61.3144139  62.3030699  10.1885556  62.0301608
  73.7410132  38.0350339  66.0655038  74.3788542  37.9157086  65.3618379
  73.6230975  38.9831183  66.1242991  70.5499838  37.9877767  66.0016563
  70.2118349  37.8718832  65.1137098  71.4189606  37.5868932  65.9817569
  66.4086654  39.8413244  61.9913454  65.8451519  39.7503180  61.2229742
  66.2939049  39.0213148  62.4715947  63.9551086  41.3364435  64.8297675
  64.7472377  40.9955260  64.4143974  64.1947736  41.4459410  65.7499828
  71.9886212  43.5084211  57.3027919  71.3374192  44.0938292  56.9161933
  72.7830575  44.0390406  57.3622956  65.9141840  40.5973348  57.7015053
  66.6872716  40.0502335  57.5627929  66.2667238  41.4617598  57.9129515
  68.6783089  39.3026579  67.4983312  69.2746661  39.0782602  66.7840275
  68.7358060  38.5611325  68.1008760  68.2508117  36.7566015  55.3333503
  68.5033638  36.2347536  54.5716966  67.3132676  36.5932160  55.4360187
  73.2951400  35.7601793  63.1408246  74.0814489  35.3421216  62.7898664
  73.5590104  36.6647885  63.3089895  73.4661478  41.1974643  57.8396903
  72.8307310  41.2709270  58.5517808  73.1358884  41.7868242  57.1615983
  67.9704406  38.6594120  57.5357878  67.8540664  37.9839024  58.2038963
  68.0806666  38.1726494  56.7190031  70.3135947  38.1204268  61.2404567
  69.9494154  37.5934889  61.9517489  71.1703063  37.7302737  61.0671053
  69.9541434  33.1494167  56.2365916  70.1215836  34.0174404  56.6036387
  69.7638603  33.3121449  55.3127205  66.1629249  38.0624943  63.9368451
  65.2379745  37.9301157  64.1446143  66.4113662  38.8419162  64.4338393
  69.9330655  35.6051825  57.2212583  69.8130280  36.0508876  58.0598063
  69.2383243  35.9537142  56.6626121  63.5238060  37.7058217  64.7712240
  63.6530441  37.9592696  65.6851652  62.8435511  38.2985925  64.4516895
  67.6937547  48.3755467  60.8702714  67.6161577  49.3263292  60.9491195
  67.0899191  48.0301339  61.5277640  70.2687559  35.4370533  69.0587766
  71.1148754  35.8609946  69.2022415  70.2086196  34.7804157  69.7526329
  74.2385303  41.0599116  65.4406498  73.6094166  41.2244831  64.7382566
  73.8510965  41.4740726  66.2117462  72.9751696  32.2531334  66.2982778
  72.1136175  32.5512588  66.5899515  73.0014130  32.4701733  65.3663810
  69.7913265  40.7973525  62.7056583  70.2551611  41.0761227  61.9161206
  69.5270063  39.8956969  62.5229674  66.6837346  40.3445006  65.6436347
  67.2538703  40.7732274  65.0053831  67.2745458  40.0627591  66.3420532
  68.7282151  36.9196677  59.5146149  69.4306195  37.3717721  59.9820075
  68.3962780  36.2780496  60.1426042  62.4707485  35.1780230  64.8163282
  61.6806539  35.4337758  64.3403393  62.9618733  35.9928567  64.9215323
  64.4222231  35.5424809  61.7746759  63.6253394  35.6543503  62.2930254
  64.1947823  35.8811461  60.9087649  60.7545188  35.4310720  67.2478273
  61.0053227  36.3157730  67.5135849  61.2904737  35.2515322  66.4753365
  69.9675916  43.7337619  59.5908254  69.8321591  44.5789155  60.0193102
  70.5085728  43.9356897  58.8274188  63.4205313  41.2513058  60.1636179
  63.9329834  42.0456308  60.3141744  64.0728026  40.5539348  60.0969780
  65.2300198  44.3678814  62.2458932  65.4066826  45.2896779  62.0579916
  66.0257031  44.0537233  62.6753312  64.5152555  36.4143446  72.1221095
  64.4006070  35.5128703  72.4228194  63.6597072  36.6607142  71.7705912
  66.3531513  45.8856988  68.2469274  66.9038939  45.7574051  67.4746268
  65.5142989  46.1851877  67.8964167  61.3854230  39.5801712  60.9395749
  62.2229452  39.9898720  60.7229457  61.5632498  38.6401154  60.9095943
  73.2818662  37.2476792  56.6279582  72.7665286  38.0181397  56.8667970
  73.0095971  36.5741929  57.2512644  70.8665773  32.0926493  61.6864821
  70.0107370  31.7033344  61.5070459  71.2792725  32.1718454  60.8264606
  72.3964920  29.6272837  66.0856380  71.8929715  29.5902972  65.2724186
  72.6895527  30.5365579  66.1453037  68.6407806  29.7111566  65.0922562
  69.5060802  29.5154375  64.7328452  68.7085315  29.4821918  66.0191919
  73.0704965  35.1203885  58.4539364  72.7655101  35.4350034  59.3049507
  74.0235407  35.1985304  58.4966697  71.5151397  41.2794108  60.1032317
  70.9872759  40.5446867  59.7905555  71.0138900  42.0568784  59.8572286
  66.2470125  31.9413774  62.4638929  66.8213877  31.7188956  61.7312122
  66.8341107  32.0102469  63.2167530  75.3049702  37.8287501  63.2703306
  75.8181584  38.4617493  63.7725015  75.9550926  37.2288697  62.9046666
  66.5739712  33.9718235  56.4834814  65.7377024  34.3092922  56.8044089
  66.4344482  33.8367215  55.5461951  68.5492793  28.8155023  61.1913998
  67.8957205  28.5004040  60.5670613  68.5073267  28.1930764  61.9173821
  69.6603997  39.0974318  53.1067291  68.7531059  38.8663572  53.3058440
  70.1575029  38.3011937  53.2941272  72.5672076  47.8071825  56.0263977
  71.8933775  48.1103522  56.6348935  72.9537898  48.6100906  55.6769434
  71.7830533  35.3036957  65.5161646  70.8653094  35.5251904  65.3583334
  72.1990676  35.3783267  64.6573353  72.5665581  36.7028372  60.6464326
  73.3137400  37.2149770  60.3371448  72.8357170  36.3812425  61.5068720
  70.8392231  39.1986913  57.6291281  69.9303450  38.9145946  57.7263750
  70.8687315  39.6185992  56.7694587  76.0711498  42.8093503  61.3982448
  75.6173825  41.9684412  61.4547639  75.4405465  43.4454901  61.7357228
  75.0144418  33.7385489  62.6283116  74.2767175  33.2262875  62.9593358
  75.2671191  33.2985870  61.8166393  74.5144437  44.6469999  62.3332266
  74.8067412  45.2075056  61.6144632  75.0243058  44.9398560  63.0885425
  61.4080401  36.9192427  61.6106483  61.2104801  36.3261788  60.8857549
  60.8527065  36.6144637  62.3282422  69.3877125  36.8115534  63.7301076
  69.4425735  35.8589370  63.6543553  68.5768327  36.9674973  64.2142374
  70.5368319  40.7395657  54.9679359  70.0987749  40.0231516  54.5084997
  71.2778759  40.9671772  54.4064451  67.3269485  35.4292593  61.4891455
  66.5137350  35.7286764  61.8956647  67.8228479  35.0348282  62.2065937
  69.4778063  45.4250350  63.4225720  69.4354241  45.6511197  62.4934252
  70.3940762  45.1913725  63.5711521  66.8183560  33.0010949  67.1052690
  67.4582939  32.8599708  66.4075653  65.9861090  32.7145462  66.7291292
  67.5943863  42.3013379  63.2187682  68.3884462  41.8063699  63.0170257
  66.8835556  41.7731242  62.8555388  63.9026627  36.4456461  59.2947435
  62.9724215  36.3840917  59.5117397  63.9984099  35.9232414  58.4984076
  63.8212176  32.9711274  61.8825677  64.0818993  33.8856607  61.7734837
  64.6429348  32.5035716  62.0322289  65.2937101  34.3849031  69.0524501
  65.9660155  34.1766393  68.4037150  64.4666888  34.1871117  68.6129733
  71.3726808  38.8491737  69.1286982  72.3018868  39.0002896  68.9555949
  70.9517838  38.9375758  68.2735628  70.1715139  42.8742401  66.8985519
  70.0326225  42.5061186  67.7711457  69.3829736  43.3890041  66.7269477
  70.7663291  47.9751498  58.2411056  70.9415047  47.5039541  59.0556679
  70.0796079  48.6017264  58.4692317  71.7220355  42.2524004  64.2874357
  71.3870187  42.2124774  65.1832007  71.2224300  41.5868720  63.8144767
  65.6964599  37.6591634  69.8126938  65.5584396  36.9271873  70.4138477
  66.6069522  37.5700534  69.5311126  74.6579546  39.5980038  54.5611417
  74.0408717  38.8726867  54.4644469  74.1896035  40.3589399  54.2178491
  68.3246899  37.3711593  69.3010618  69.0346518  36.7304786  69.2597236
  68.2816207  37.6224488  70.2236799  67.0375833  34.3576811  71.1206257
  66.5013190  33.9067550  71.7727854  66.4492542  34.4922720  70.3776722
  66.4478092  33.8165463  53.6832721  65.5707558  33.6954263  53.3194968
  66.9235845  33.0251541  53.4311610  57.9680232  38.6042622  63.7774228
  58.6551272  38.2904352  63.1895244  57.8128361  39.5083987  63.5041480
  62.7714954  33.4932819  68.2059252  62.6873143  32.8858488  67.4709662
  61.9497661  33.9841837  68.2068748  69.6342018  46.1691753  60.9295242
  68.8509540  46.7113433  61.0233466  70.3334763  46.6865733  61.3289483
  72.9438668  31.9786382  63.5729447  73.4407368  31.2256345  63.2530517
  72.1725650  32.0150699  63.0072656  74.0268449  40.7358070  61.1467870
  73.0924728  40.8559532  60.9772575  74.2045117  39.8330536  60.8827880
  69.5273637  34.1203765  63.3001132  69.1571425  33.5674806  63.9882037
  70.0232729  33.5161899  62.7476132  75.4817231  42.9219210  58.6804057
  75.7577075  42.8075805  59.5897931  74.6121730  42.5236695  58.6416230
  75.1564122  37.1345868  68.2208700  74.5035572  37.3821775  67.5661153
  75.5344501  36.3210006  67.8871177  72.1171295  47.1705561  62.3236870
  72.2993690  46.3527217  62.7864622  72.9404281  47.3873253  61.8861760
  72.4513461  46.0973746  59.5851919  72.9801227  45.5866201  58.9722081
  72.7141681  45.7816276  60.4497452  62.9530554  44.1137616  67.3287252
  63.5383990  43.3681303  67.4615156  62.7555392  44.4241572  68.2123916
  65.8069209  47.1488863  62.3449695  65.1379584  47.6334991  61.8613735
  65.6682079  47.3958083  63.2593073  57.5448208  36.6843216  66.0491695
  57.5832308  36.1506806  66.8428813  57.0388501  36.1578421  65.4302673
  64.9238971  31.5307756  69.5454238  64.9880297  32.3922587  69.1331635
  64.8606091  30.9181758  68.8126596  64.3991243  33.6030889  73.1927272
  65.0263282  33.2207966  73.8064796  63.5419162  33.3845091  73.5582964
  61.1756786  35.4107318  59.1245627  61.4710227  34.5017996  59.0712680
  60.2744822  35.3895057  58.8026629  64.7051033  33.4863314  65.1073175
  63.9837619  34.0999282  64.9680649  65.4944289  34.0221079  65.0289821
  62.9044628  33.0921416  59.2484952  62.5757334  32.2118794  59.0660058
  63.2583998  33.0369084  60.1361341  72.1524206  44.7276318  63.7579937
  72.0049169  43.7993026  63.9387507  72.9777700  44.7496409  63.2737013
  66.0186451  33.3794385  59.6160430  66.3582523  33.9080307  58.8939038
  66.4658571  33.7174791  60.3918996  68.7129892  31.7631436  69.0663498
  68.3726712  30.9639249  69.4684177  68.0068898  32.0633147  68.4940331
  69.3646363  28.8480748  67.5190821  70.1872433  28.3741227  67.3969711
  69.6084427  29.6271232  68.0189507  68.0054598  31.8769007  57.8153722
  68.7262960  32.2550260  57.3117439  67.3819902  32.5957884  57.9188700
  72.1485721  32.5814156  58.7512055  72.3649335  33.4638794  58.4500883
  71.6679788  32.1900369  58.0217697  66.8884942  35.5399869  65.3282799
  66.7429523  35.8540172  66.2207081  66.4110146  36.1584769  64.7753698
  68.7481325  32.5302417  65.3763689  68.7342894  31.6343510  65.0395987
  69.4653753  32.5373081  66.0101975  70.6007456  32.9639757  67.4216816
  70.3425234  33.8856828  67.4201147  70.0692496  32.5670192  68.1117280
  75.5453644  46.0690544  60.2006902  75.7190522  45.5036967  59.4480754
  76.0382536  46.8691439  60.0186392  61.3630604  38.0805214  68.2670460
  60.8184072  38.8565021  68.3990735  62.2409954  38.4276018  68.1089582
  68.1518221  31.4116797  60.6451259  68.2734132  30.4833444  60.8442146
  67.8620263  31.4255483  59.7329574  71.0209411  29.0971708  63.7817979
  71.0431108  29.1611041  62.8269958  71.4377470  28.2576216  63.9758485
  62.1496626  37.2075110  71.1600617  61.4078362  37.3557745  71.7465248
  61.8289370  37.4683375  70.2967367  70.1160901  48.9028998  63.1886384
  69.6765891  48.4105376  63.8819241  70.8669018  48.3601965  62.9478459
  62.5953240  45.0940539  63.1911012  63.4211260  44.7944310  62.8109655
  62.2447292  44.3248161  63.6400801  67.5634773  44.4467007  65.2608686
  66.9414782  43.7837712  64.9610913  68.2339640  44.4728139  64.5782333
  60.7961845  43.0126865  64.1499946  59.9593753  42.5849039  63.9683947
  60.7685490  43.2059308  65.0870737  67.1248280  42.9970930  58.7367146
  67.2736400  43.6806394  58.0833819  67.9314723  42.9776020  59.2516602
  64.8800913  39.0236108  59.7428215  64.6346955  38.1198438  59.9408425
  65.0496827  39.0253258  58.8007693  64.1496560  34.7564465  57.2414376
  63.4565805  34.8308820  56.5854412  63.9048312  33.9924809  57.7635893
  70.6243685  45.4919061  56.2078893  70.0517653  46.1109248  55.7549365
  71.1976479  46.0418422  56.7418815  73.8440945  45.7756211  57.3387476
  74.7771618  45.7101772  57.5420351  73.7564158  46.6112478  56.8802008
  71.0090484  36.8279873  53.5494946  71.9549589  36.6986081  53.6183364
  70.6304729  36.0894535  54.0264374  69.1933401  34.7529850  53.4849831
  68.2864856  34.4562962  53.5612545  69.4709382  34.4559668  52.6184117
  60.1111341  36.0736213  63.9348878  59.7914126  35.2201521  63.6423252
  59.5644770  36.2884791  64.6906845  63.8891249  38.7898654  67.6518384
  64.1077259  39.7215762  67.6706418  64.3017023  38.4306628  68.4373188
  70.8095467  29.2966739  59.6394073  69.9996195  28.9513824  60.0149319
  71.4979884  28.9874283  60.2281684  72.7386015  28.3744786  61.2618369
  73.2917054  28.7940240  61.9208392  72.9756101  27.4480534  61.3041325
  67.9632186  31.6116785  53.6261810  68.8251350  31.9371683  53.8857628
  68.1482530  30.8248281  53.1134876  59.9799601  39.6939125  65.9041999
  59.2863073  39.2793077  65.3911954  60.7272592  39.7359661  65.3075418
  74.5668389  29.8850369  62.9718354  75.0668167  29.9966904  62.1632673
  75.2103996  29.5811422  63.6119162  61.8936344  39.6257378  63.7808014
  61.8707032  39.7245066  62.8289897  62.2036980  40.4722529  64.1025180
  64.5523722  41.6833533  67.8954628  65.5066975  41.6517476  67.8284560
  64.3536245  41.2224157  68.7104854  65.1423104  40.2534649  70.4625426
  65.9615993  40.7478728  70.4860263  65.4159912  39.3366618  70.4342994
  74.8989700  32.6445402  59.8253382  74.0115555  32.9295052  59.6073576
  75.3143689  32.4839165  58.9780659  62.9073951  47.2253153  64.9124826
  62.7728419  46.4653554  64.3462824  62.4906013  47.9494053  64.4453615
  74.0432914  42.4090076  53.9201402  74.7468764  42.6140079  54.5359057
  73.3195562  42.9766838  54.1850485  74.8730724  38.1599938  60.0403672
  74.8165925  38.6168489  59.2011304  75.4259066  37.3990622  59.8626515
  66.0643077  48.1222470  65.1243269  65.9475461  49.0667902  65.0221959
  65.2435523  47.8196031  65.5129068  75.6065503  39.3504719  57.3356201
  75.5514307  39.1848990  56.3944645  74.9811559  40.0580752  57.4918391
  60.3958018  34.5872783  71.1617623  61.0416882  34.0771737  71.6504848
  60.1875169  35.3241465  71.7361048  68.9161629  28.8512828  56.9141519
  68.9040299  29.7954668  57.0709790  69.8085051  28.6682973  56.6200981
  68.8451193  47.5281718  65.0009276  67.8946824  47.5283580  64.8873648
  69.1483679  46.7814453  64.4845311  72.7313748  25.4455605  61.1687456
  71.9646144  24.8914091  61.3144139  73.1424453  25.5177473  62.0301608
  75.2615985  50.8716726  61.7746759  74.4647148  50.9835421  62.2930254
  75.0341577  51.2103379  60.9087649  72.2474156  52.2484345  61.6106483
  72.0498555  51.6553706  60.8857549  71.6920820  51.9436555  62.3282422
  74.7420381  51.7748379  59.2947435  73.8117969  51.7132834  59.5117397
  74.8377853  51.2524331  58.4984076  74.6605930  48.3003192  61.8825677
  74.9212748  49.2148525  61.7734837  75.4823103  47.8327634  62.0322289
  72.0150540  50.7399236  59.1245627  72.3103982  49.8309914  59.0712680
  71.1138576  50.7186975  58.8026629  73.7438382  48.4213333  59.2484952
  73.4151088  47.5410712  59.0660058  74.0977753  48.3661002  60.1361341
  75.7194667  54.3528025  59.7428215  75.4740709  53.4490355  59.9408425
  75.8890582  54.3545176  58.8007693  74.9890315  50.0856383  57.2414376
  74.2959560  50.1600738  56.5854412  74.7442067  49.3216727  57.7635893
  56.8543794  10.0525671  47.5948021  56.7767823  11.0033497  47.6736501
  56.2505437   9.7071544  48.2522947  59.1282163   5.4107824  46.3153560
  58.9927837   6.2559360  46.7438408  59.6691975   5.6127102  45.5519494
  54.3906445   6.0449019  48.9704239  54.5673073   6.9666983  48.7825223
  55.1863278   5.7307438  49.3998618  55.5137760   7.5627193  54.9714581
  56.0645185   7.4344256  54.1991575  54.6749236   7.8622082  54.6209474
  61.7278323   9.4842030  42.7509283  61.0540022   9.7873727  43.3594241
  62.1144145  10.2871111  42.4014740  58.6384309   7.1020555  50.1471026
  58.5960488   7.3281402  49.2179558  59.5547008   6.8683930  50.2956827
  61.5744955   6.3601680  54.2945357  61.6281977   6.9292616  55.0623072
  60.7059736   6.5303565  53.9299394  59.9269538   9.6521703  44.9656363
  60.1021294   9.1809746  45.7801985  59.2402326  10.2787469  45.1937623
  54.4930623  12.8011065  51.7396223  54.7327222  13.4329590  52.4175241
  53.6499820  12.4499105  52.0261582  59.0058485   8.6090188  54.1437727
  58.9328657   9.4145159  54.6557031  58.5635878   8.8082154  53.3185748
  58.7948265   7.8461958  47.6540548  58.0115787   8.3883638  47.7478773
  59.4941010   8.3635938  48.0534789  61.4657169   8.5077022  56.2995885
  62.1785141   9.1424487  56.2271787  60.9747197   8.6040888  55.4835887
  56.5169082   6.2571465  57.1201456  57.2178542   6.8907948  57.2730850
  56.0464197   6.5986197  56.3597095  61.2777542   8.8475766  49.0482177
  61.4599937   8.0297422  49.5109929  62.1010528   9.0643458  48.6107067
  61.6119708   7.7743951  46.3097225  62.1407474   7.2636406  45.6967387
  61.8747927   7.4586481  47.1742758  52.1136800   5.7907820  54.0532559
  52.6990237   5.0451508  54.1860463  51.9161639   6.1011777  54.9369223
  54.9675456   8.8259068  49.0695001  54.2985831   9.3105195  48.5859041
  54.8288325   9.0728288  49.9838380  59.1080724  10.8602811  55.6677660
  59.6599032  11.0234433  56.4326745  59.4486918  11.4507249  54.9957684
  62.2449112   8.8084787  52.6541342  62.1200251   8.0074527  52.1452287
  62.9028203   9.3030980  52.1655312  59.2546536   8.4261293  57.6826314
  59.5633662   8.1810440  58.5549014  60.0522018   8.6307931  57.1945184
  59.2767148  10.5799203  49.9131690  58.8372138  10.0875581  50.6064547
  60.0275265  10.0372170  49.6723766  51.7559487   6.7710743  49.9156319
  52.5817506   6.4714515  49.5354962  51.4053539   6.0018366  50.3646107
  56.7241020   6.1237212  51.9853992  56.1021029   5.4607917  51.6856220
  57.3945887   6.1498344  51.3027640  49.9568092   4.6897070  50.8745252
  49.1200000   4.2619244  50.6929253  49.9291737   4.8829513  51.8116043
  59.7849932   7.1689265  42.9324200  59.2123899   7.7879453  42.4794672
  60.3582726   7.7188627  43.4664122  63.0047192   7.4526416  44.0632782
  63.9377865   7.3871977  44.2665658  62.9170405   8.2882682  43.6047315
  52.0680197   8.9023358  51.6370133  51.9334665   8.1423759  51.0708131
  51.6512260   9.6264258  51.1698922  55.2249323   9.7992675  51.8488576
  55.1081707  10.7438107  51.7467266  54.4041770   9.4966236  52.2374375
  56.2503837  10.4520937  55.0644504  57.1531084  10.4844547  55.3810999
  56.0241207   9.5221388  55.0790840  58.0057439   9.2051923  51.7254583
  57.0553070   9.2053785  51.6118955  58.3089926   8.4584658  51.2090617
  73.7410133  15.0412462  52.7900345  74.3788543  14.9219209  52.0863685
  73.6230976  15.9893306  52.8488297  70.5499839  14.9939890  52.7261870
  70.2118351  14.8780954  51.8382405  71.4189607  14.5931055  52.7062876
  66.4086655  16.8475366  48.7158761  65.8451520  16.7565303  47.9475048
  66.2939050  16.0275271  49.1961253  71.0319622  16.1474741  58.6848075
  71.0208263  15.7527540  57.8128579  71.1940262  15.4140814  59.2781847
  63.9551087  18.3426558  51.5542981  64.7472379  18.0017382  51.1389280
  64.1947737  18.4521533  52.4745135  71.9886214  20.5146334  44.0273226
  71.3374193  21.1000414  43.6407239  72.7830576  21.0452529  44.0868263
  65.9141841  17.6035471  44.4260360  66.6872717  17.0564458  44.2873236
  66.2667240  18.4679720  44.6374821  67.7526883  18.9311853  57.6327259
  67.4616749  19.8357484  57.5173926  68.3883868  18.9728381  58.3471329
  68.6783090  16.3088702  54.2228619  69.2746662  16.0844724  53.5085582
  68.7358062  15.5673447  54.8254067  68.2508119  13.7628137  42.0578810
  68.5033639  13.2409658  41.2962273  67.3132678  13.5994283  42.1605494
  73.2951401  12.7663915  49.8653553  74.0814491  12.3483339  49.5143970
  73.5590106  13.6710008  50.0335202  73.4661479  18.2036766  44.5642210
  72.8307312  18.2771392  45.2763115  73.1358885  18.7930365  43.8861289
  67.9704407  15.6656243  44.2603185  67.8540665  14.9901146  44.9284269
  68.0806667  15.1788617  43.4435338  70.3135948  15.1266390  47.9649874
  69.9494155  14.5997011  48.6762796  71.1703064  14.7364859  47.7916360
  69.9541435  10.1556290  42.9611223  70.1215838  11.0236526  43.3281694
  69.7638604  10.3183572  42.0372512  72.7116768  18.6173269  54.6277053
  72.4117492  19.5198308  54.5192860  72.3667828  18.3505452  55.4798206
  66.1629250  15.0687066  50.6613757  65.2379746  14.9363280  50.8691449
  66.4113663  15.8481285  51.1583700  69.9330656  12.6113947  43.9457889
  69.8130281  13.0570998  44.7843370  69.2383244  12.9599265  43.3871428
  63.5238061  14.7120339  51.4957546  63.6530442  14.9654818  52.4096958
  62.8435512  15.3048047  51.1762202  67.6937548  25.3817589  47.5948021
  67.6161578  26.3325414  47.6736501  67.0899192  25.0363462  48.2522947
  68.4401150  15.3630908  59.8127355  69.1815835  15.9015952  59.5362178
  67.7338136  15.9897197  59.9698906  73.9156490  17.5060048  58.4099516
  74.3239846  17.0642459  57.6654148  73.1933751  16.9312676  58.6633709
  70.2687560  12.4432655  55.7833073  71.1148755  12.8672069  55.9267722
  70.2086198  11.7866279  56.4771636  74.2385305  18.0661239  52.1651805
  73.6094167  18.2306953  51.4627873  73.8510967  18.4802849  52.9362769
  75.3725468  16.6475636  56.1191512  75.5842363  17.2907396  55.4425893
  75.3255216  15.8137952  55.6513442  69.7913266  17.8035647  49.4301890
  70.2551612  18.0823350  48.6406513  69.5270065  16.9019092  49.2474981
  66.6837348  17.3507129  52.3681653  67.2538705  17.7794397  51.7299138
  67.2745459  17.0689713  53.0665839  68.7282153  13.9258799  46.2391455
  69.4306196  14.3779843  46.7065382  68.3962781  13.2842618  46.8671348
  67.1762514  12.5170556  60.6142665  66.5461175  13.1986837  60.8478061
  67.0698602  12.4053638  59.6695803  62.4707486  12.1842352  51.5408589
  61.6806540  12.4399881  51.0648699  62.9618734  12.9990690  51.6460629
  64.4222232  12.5486931  48.4992065  63.6253395  12.6605626  49.0175561
  64.1947824  12.8873584  47.6332956  70.2527899  19.0731635  56.4474580
  70.3172332  19.5352042  57.2832752  69.5438823  18.4429000  56.5756890
  60.7545189  12.4372843  53.9723580  61.0053228  13.3219852  54.2381155
  61.2904738  12.2577444  53.1998671  69.9675917  20.7399742  46.3153560
  69.8321592  21.5851278  46.7438408  70.5085730  20.9419020  45.5519494
  63.4205315  18.2575180  46.8881485  63.9329835  19.0518430  47.0387050
  64.0728027  17.5601471  46.8215087  65.2300199  21.3740936  48.9704239
  65.4066828  22.2958901  48.7825223  66.0257033  21.0599356  49.3998618
  64.5152556  13.4205568  58.8466402  64.4006071  12.5190826  59.1473501
  63.6597074  13.6669265  58.4951218  71.5944394  21.3623309  60.4453902
  71.1508248  20.5759687  60.1274807  72.2561607  21.5502459  59.7797793
  66.3531515  22.8919110  54.9714581  66.9038940  22.7636174  54.1991575
  65.5142991  23.1913999  54.6209474  73.6925632  21.6426109  58.4735304
  73.6744107  22.4634990  57.9815573  74.6145552  21.5180184  58.6985445
  70.1498686  19.1570238  59.3158812  70.6827023  18.3958526  59.0858120
  69.6212767  18.8643890  60.0582967  61.3854231  16.5863834  47.6641056
  62.2229453  16.9960843  47.4474764  61.5632499  15.6463277  47.6341250
  73.2818663  14.2538915  43.3524889  72.7665287  15.0243520  43.5913276
  73.0095972  13.5804051  43.9757950  73.0704967  12.1266007  45.1784670
  72.7655102  12.4412156  46.0294813  74.0235409  12.2047427  45.2212003
  71.5151398  18.2856230  46.8277624  70.9872760  17.5508990  46.5150862
  71.0138901  19.0630907  46.5817592  66.2470126   8.9475897  49.1884236
  66.8213878   8.7251078  48.4557429  66.8341108   9.0164591  49.9412837
  75.3049703  14.8349624  49.9948612  75.8181585  15.4679616  50.4970322
  75.9550927  14.2350819  49.6291972  66.5739713  10.9780358  43.2080121
  65.7377025  11.3155044  43.5289396  66.4344483  10.8429338  42.2707258
  69.6603999  16.1036441  39.8312597  68.7531060  15.8725694  40.0303746
  70.1575031  15.3074060  40.0186579  72.5672078  24.8133948  42.7509283
  71.8933776  25.1165645  43.3594241  72.9537899  25.6163028  42.4014740
  71.7830534  12.3099079  52.2406953  70.8653095  12.5314026  52.0828641
  72.1990678  12.3845390  51.3818660  72.5665582  13.7090495  47.3709633
  73.3137401  14.2211892  47.0616755  72.8357171  13.3874548  48.2314027
  70.8392232  16.2049036  44.3536587  69.9303451  15.9208068  44.4509057
  70.8687316  16.6248114  43.4939894  76.0711499  19.8155625  48.1227755
  75.6173827  18.9746535  48.1792945  75.4405466  20.4517023  48.4602535
  74.5144439  21.6532122  49.0577573  74.8067413  22.2137179  48.3389939
  75.0243059  21.9460683  49.8130732  61.4080402  13.9254550  48.3351789
  61.2104802  13.3323910  47.6102856  60.8527066  13.6206760  49.0527728
  69.3877126  13.8177656  50.4546383  69.4425736  12.8651493  50.3788859
  68.5768328  13.9737095  50.9387681  70.5368320  17.7457779  41.6924666
  70.0987750  17.0293638  41.2330303  71.2778761  17.9733894  41.1309757
  67.3269486  12.4354716  48.2136761  66.5137352  12.7348887  48.6201954
  67.8228480  12.0410405  48.9311244  69.4778064  22.4312473  50.1471026
  69.4354243  22.6573319  49.2179558  70.3940763  22.1975847  50.2956827
  66.8183561  10.0073071  53.8297996  67.4582940   9.8661831  53.1320960
  65.9861091   9.7207585  53.4536598  67.5943865  19.3075502  49.9432989
  68.3884463  18.8125822  49.7415564  66.8835557  18.7793365  49.5800694
  72.4138709  21.6893597  54.2945357  72.4675731  22.2584534  55.0623072
  71.5453491  21.8595482  53.9299394  63.9026628  13.4518584  46.0192742
  62.9724216  13.3903039  46.2362704  63.9984100  12.9294536  45.2229383
  63.8212177   9.9773396  48.6070983  64.0818994  10.8918730  48.4980144
  64.6429350   9.5097839  48.7567596  65.2937103  11.3911154  55.7769808
  65.9660156  11.1828516  55.1282457  64.4666889  11.1933240  55.3375040
  71.3726809  15.8553859  55.8532288  72.3018869  16.0065019  55.6801256
  70.9517839  15.9437880  54.9980935  70.1715141  19.8804524  53.6230826
  70.0326226  19.5123308  54.4956764  69.3829737  20.3952163  53.4514784
  70.7663293  24.9813620  44.9656363  70.9415048  24.5101664  45.7801985
  70.0796081  25.6079387  45.1937623  71.7220356  19.2586127  51.0119664
  71.3870188  19.2186897  51.9077314  71.2224302  18.5930843  50.5390074
  65.6964600  14.6653757  56.5372245  65.5584398  13.9333995  57.1383784
  66.6069523  14.5762657  56.2556433  74.6579547  16.6042161  41.2856723
  74.0408718  15.8788989  41.1889776  74.1896036  17.3651521  40.9423798
  68.3246900  14.3773716  56.0255925  69.0346519  13.7366908  55.9842543
  68.2816209  14.6286611  56.9482105  67.0375834  11.3638934  57.8451564
  66.5013191  10.9129672  58.4973160  66.4492543  11.4984843  57.1022028
  65.3324378  28.1302983  51.7396223  65.5720976  28.7621507  52.4175241
  64.4893574  27.7791023  52.0261582  66.4478093  10.8227585  40.4078028
  65.5707560  10.7016386  40.0440274  66.9235846  10.0313664  40.1556916
  57.9680234  15.6104745  50.5019535  58.6551273  15.2966475  49.9140550
  57.8128362  16.5146110  50.2286786  62.7714956  10.4994942  54.9304559
  62.6873144   9.8920611  54.1954968  61.9497662  10.9903960  54.9314055
  69.8452240  23.9382106  54.1437727  69.7722411  24.7437077  54.6557031
  69.4029633  24.1374071  53.3185748  69.6342019  23.1753876  47.6540548
  68.8509541  23.7175556  47.7478773  70.3334765  23.6927855  48.0534789
  72.3050923  23.8368940  56.2995885  73.0178896  24.4716404  56.2271787
  71.8140952  23.9332806  55.4835887  74.0268450  17.7420192  47.8713177
  73.0924729  17.8621655  47.7017881  74.2045119  16.8392659  47.6073187
  69.5273638  11.1265888  50.0246438  69.1571426  10.5736928  50.7127344
  70.0232731  10.5224022  49.4721438  67.3562837  21.5863383  57.1201456
  68.0572296  22.2199866  57.2730850  66.8857952  21.9278115  56.3597095
  75.4817233  19.9281333  45.4049363  75.7577077  19.8137927  46.3143237
  74.6121731  19.5298818  45.3661536  75.1564123  14.1407991  54.9454006
  74.5035573  14.3883898  54.2906459  75.5344503  13.3272129  54.6116484
  72.1171297  24.1767684  49.0482177  72.2993691  23.3589340  49.5109929
  72.9404283  24.3935376  48.6107067  72.4513462  23.1035869  46.3097225
  72.9801229  22.5928323  45.6967387  72.7141682  22.7878399  47.1742758
  62.9530555  21.1199738  54.0532559  63.5383992  20.3743426  54.1860463
  62.7555393  21.4303695  54.9369223  65.8069210  24.1550986  49.0695001
  65.1379585  24.6397113  48.5859041  65.6682080  24.4020206  49.9838380
  57.5448210  13.6905338  52.7737002  57.5832309  13.1568929  53.5674120
  57.0388502  13.1640544  52.1547979  69.9474479  26.1894729  55.6677660
  70.4992787  26.3526351  56.4326745  70.2880672  26.7799167  54.9957684
  64.9238972   8.5369879  56.2699544  64.9880298   9.3984710  55.8576942
  64.8606092   7.9243880  55.5371903  64.3991244  10.6093011  59.9172579
  65.0263283  10.2270089  60.5310103  63.5419163  10.3907213  60.2828271
  61.1756787  12.4169440  45.8490933  61.4710228  11.5080119  45.7957987
  60.2744823  12.3957180  45.5271936  73.0842866  24.1376705  52.6541342
  72.9594005  23.3366444  52.1452287  73.7421957  24.6322898  52.1655312
  64.7051034  10.4925437  51.8318482  63.9837620  11.1061405  51.6925955
  65.4944290  11.0283202  51.7535128  75.1477774  21.9385725  54.2820892
  74.2008110  21.8191076  54.2099219  75.4960547  21.0508223  54.3647153
  62.9044629  10.0983538  45.9730259  62.5757335   9.2180917  45.7905364
  63.2584000  10.0431207  46.8606648  72.1524208  21.7338441  50.4825244
  72.0049170  20.8055148  50.6632814  72.9777701  21.7558532  49.9982319
  66.0186452  10.3856508  46.3405736  66.3582524  10.9142429  45.6184345
  66.4658572  10.7236914  47.1164303  68.0054599   8.8831130  44.5399029
  68.7262962   9.2612382  44.0362746  67.3819903   9.6020006  44.6434007
  66.8884943  12.5461992  52.0528106  66.7429524  12.8602295  52.9452387
  66.4110147  13.1646892  51.4999005  70.6007457   9.9701880  54.1462123
  70.3425235  10.8918951  54.1446453  70.0692497   9.5732314  54.8362587
  75.5453646  23.0752667  46.9252208  75.7190523  22.5099090  46.1726061
  76.0382537  23.8753562  46.7431698  61.3630606  15.0867336  54.9915767
  60.8184074  15.8627144  55.1236041  62.2409955  15.4338141  54.8334888
  62.1496627  14.2137232  57.8845924  61.4078363  14.3619868  58.4710554
  61.8289372  14.4745498  57.0212673  70.0940290  23.7553211  57.6826314
  70.4027416  23.5102357  58.5549014  70.8915772  23.9599849  57.1945184
  70.1160902  25.9091120  49.9131690  69.6765892  25.4167499  50.6064547
  70.8669019  25.3664088  49.6723766  62.5953241  22.1002661  49.9156319
  63.4211261  21.8006433  49.5354962  62.2447293  21.3310284  50.3646107
  67.5634774  21.4529129  51.9853992  66.9414784  20.7899834  51.6856220
  68.2339641  21.4790261  51.3027640  60.7961846  20.0188988  50.8745252
  59.9593754  19.5911162  50.6929253  60.7685492  20.2121431  51.8116043
  67.1248281  20.0033053  45.4612453  67.2736402  20.6868517  44.8079125
  67.9314725  19.9838143  45.9761908  64.8800914  16.0298230  46.4673522
  64.6346956  15.1260560  46.6653732  65.0496829  16.0315381  45.5253000
  64.1496562  11.7626588  43.9659683  63.4565807  11.8370943  43.3099719
  63.9048314  10.9986932  44.4881200  70.6243687  22.4981183  42.9324200
  70.0517654  23.1171370  42.4794672  71.1976480  23.0480545  43.4664122
  73.8440946  22.7818333  44.0632782  74.7771620  22.7163895  44.2665658
  73.7564159  23.6174600  43.6047315  71.0090485  13.8341996  40.2740253
  71.9549590  13.7048204  40.3428671  70.6304730  13.0956658  40.7509681
  69.1933402  11.7591972  40.2095138  68.2864858  11.4625085  40.2857851
  69.4709383  11.4621790  39.3429424  60.1111343  13.0798336  50.6594184
  59.7914127  12.2263644  50.3668558  59.5644771  13.2946914  51.4152152
  63.8891250  15.7960777  54.3763691  64.1077260  16.7277884  54.3951725
  64.3017024  15.4368751  55.1618495  59.9799603  16.7001247  52.6287306
  59.2863074  16.2855200  52.1157260  60.7272594  16.7421784  52.0320725
  61.8936345  16.6319501  50.5053321  61.8707033  16.7307188  49.5535204
  62.2036982  17.4784652  50.8270487  64.5523723  18.6895656  54.6199935
  65.5066977  18.6579598  54.5529867  64.3536247  18.2286280  55.4350161
  65.1423105  17.2596772  57.1870733  65.9615994  17.7540851  57.2105570
  65.4159913  16.3428740  57.1588300  62.9073952  24.2315275  51.6370133
  62.7728420  23.4715676  51.0708131  62.4906014  24.9556175  51.1698922
  74.0432915  19.4152199  40.6446708  74.7468765  19.6202201  41.2604364
  73.3195564  19.9828961  40.9095792  74.8730725  15.1662060  46.7648978
  74.8165927  15.6230612  45.9256611  75.4259068  14.4052745  46.5871821
  66.0643078  25.1284592  51.8488576  65.9475462  26.0730025  51.7467266
  65.2435524  24.8258154  52.2374375  75.6065505  16.3566842  44.0601508
  75.5514308  16.1911113  43.1189952  74.9811560  17.0642874  44.2163697
  60.3958019  11.5934906  57.8862930  61.0416883  11.0833860  58.3750155
  60.1875171  12.3303588  58.4606355  67.0897592  25.7812854  55.0644504
  67.9924839  25.8136465  55.3810999  66.8634962  24.8513305  55.0790840
  68.8451194  24.5343841  51.7254583  67.8946825  24.5345703  51.6118955
  69.1483680  23.7876575  51.2090617  74.7944841  33.6718475  51.5542981
  75.5866133  33.3309300  51.1389280  75.0341491  33.7813450  52.4745135
  74.3631815  30.0412257  51.4957546  74.4924197  30.2946736  52.4096958
  73.6829267  30.6339965  51.1762202  73.3101241  27.5134270  51.5408589
  72.5200295  27.7691798  51.0648699  73.8012488  28.3282608  51.6460629
  75.2615986  27.8778849  48.4992065  74.4647150  27.9897543  49.0175561
  75.0341579  28.2165501  47.6332956  71.5938944  27.7664760  53.9723580
  71.8446982  28.6511770  54.2381155  72.1298492  27.5869362  53.1998671
  74.2599069  33.5867098  46.8881485  74.7723590  34.3810348  47.0387050
  74.9121782  32.8893388  46.8215087  75.3546310  28.7497486  58.8466402
  75.2399825  27.8482743  59.1473501  74.4990828  28.9961183  58.4951218
  72.2247986  31.9155752  47.6641056  73.0623208  32.3252760  47.4474764
  72.4026253  30.9755194  47.6341250  72.2474157  29.2546467  48.3351789
  72.0498557  28.6615828  47.6102856  71.6920821  28.9498678  49.0527728
  74.7420383  28.7810501  46.0192742  73.8117971  28.7194957  46.2362704
  74.8377855  28.2586454  45.2229383  74.6605932  25.3065314  48.6070983
  74.9212749  26.2210647  48.4980144  75.4823104  24.8389757  48.7567596
  68.8073988  30.9396663  50.5019535  69.4945028  30.6258393  49.9140550
  68.6522117  31.8438027  50.2286786  73.6108710  25.8286859  54.9304559
  73.5266899  25.2212529  54.1954968  72.7891417  26.3195878  54.9314055
  73.7924309  36.4491656  54.0532559  74.3777746  35.7035344  54.1860463
  73.5949148  36.7595613  54.9369223  68.3841964  29.0197256  52.7737002
  68.4226064  28.4860847  53.5674120  67.8782257  28.4932462  52.1547979
  75.7632726  23.8661797  56.2699544  75.8274053  24.7276627  55.8576942
  75.6999847  23.2535798  55.5371903  75.2384999  25.9384929  59.9172579
  75.8657038  25.5562006  60.5310103  74.3812918  25.7199131  60.2828271
  72.0150542  27.7461358  45.8490933  72.3103983  26.8372037  45.7957987
  71.1138577  27.7249098  45.5271936  73.7438383  25.4275456  45.9730259
  73.4151089  24.5472835  45.7905364  74.0977754  25.3723125  46.8606648
  72.2024360  30.4159254  54.9915767  71.6577828  31.1919062  55.1236041
  73.0803710  30.7630058  54.8334888  72.9890382  29.5429150  57.8845924
  72.2472118  29.6911785  58.4710554  72.6683126  29.8037416  57.0212673
  73.4346996  37.4294579  49.9156319  74.2605015  37.1298351  49.5354962
  73.0841048  36.6602201  50.3646107  71.6355601  35.3480905  50.8745252
  70.7987509  34.9203080  50.6929253  71.6079246  35.5413349  51.8116043
  75.7194669  31.3590148  46.4673522  75.4740711  30.4552478  46.6653732
  75.8890583  31.3607298  45.5253000  74.9890316  27.0918506  43.9659683
  74.2959561  27.1662861  43.3099719  74.7442068  26.3278849  44.4881200
  70.9505097  28.4090253  50.6594184  70.6307882  27.5555562  50.3668558
  70.4038525  28.6238831  51.4152152  74.7285005  31.1252694  54.3763691
  74.9471015  32.0569802  54.3951725  75.1410779  30.7660669  55.1618495
  70.8193357  32.0293165  52.6287306  70.1256829  31.6147118  52.1157260
  71.5666348  32.0713701  52.0320725  72.7330100  31.9611419  50.5053321
  72.7100788  32.0599106  49.5535204  73.0430736  32.8076569  50.8270487
  73.7467706  39.5607193  51.6370133  73.6122174  38.8007594  51.0708131
  73.3299769  40.2848093  51.1698922  71.2351774  26.9226824  57.8862930
  71.8810638  26.4125778  58.3750155  71.0268925  27.6595505  58.4606355
  73.7924311  13.4553778  40.7777865  74.3777747  12.7097466  40.9105770
  73.5949149  13.7657735  41.6614529  73.4346997  14.4356701  36.6401625
  74.2605017  14.1360473  36.2600269  73.0841049  13.6664324  37.0891414
  71.6355602  12.3543028  37.5990559  70.7987510  11.9265202  37.4174560
  71.6079247  12.5475471  38.5361350  73.7467708  16.5669316  38.3615440
  73.6122176  15.8069717  37.7953438  73.3299770  17.2910216  37.8944229
  17.7917439  35.8438253  70.5782609  17.1405418  36.4292334  70.1916623
  18.5861801  36.3744448  70.6377647  14.0539344  29.0920057  68.6088194
  14.3064864  28.5701578  67.8471657  13.1163903  28.9286202  68.7114877
  19.2692704  33.5328685  71.1151594  18.6338537  33.6063312  71.8272498
  18.9390110  34.1222284  70.4370673  13.4968773  40.7109509  74.1457404
  13.4192803  41.6617334  74.2245885  12.8930417  40.3655381  74.8032331
  21.4346947  28.4127340  71.3247607  22.3464803  28.6454727  71.1495305
  20.9256594  28.9964384  70.7622686  23.9205762  34.3307596  76.0705552
  23.2356800  34.7106498  75.5202586  24.0049611  34.9402923  76.8037500
  15.7707142  36.0691662  72.8662944  15.6352817  36.9143197  73.2947792
  16.3116955  36.2710939  72.1028878  19.0849888  29.5830835  69.9034273
  18.5696512  30.3535439  70.1422660  18.8127197  28.9095971  70.5267334
  24.0584163  32.3363189  71.8387446  23.2813605  31.9974349  71.3942608
  24.7375644  32.3415812  71.1642411  15.4635224  31.4328360  66.3821981
  14.5562285  31.2017614  66.5813130  15.9606256  30.6365979  66.5695962
  18.3703303  40.1425867  69.3018667  17.6965001  40.4457564  69.9103625
  18.7569125  40.9454948  68.9524124  16.6423457  31.5340955  70.9045971
  15.7334676  31.2499988  71.0018441  16.6718541  31.9540034  70.0449278
  21.8742725  35.1447545  74.6737138  21.4205052  34.3038454  74.7302329
  21.2436691  35.7808943  75.0111919  20.3175664  36.9824041  75.6086957
  20.6098638  37.5429098  74.8899322  20.8274284  37.2752602  76.3640116
  16.3399545  33.0749699  68.2434049  15.9018975  32.3585558  67.7839687
  17.0809986  33.3025814  67.6819141  24.4572660  31.3506896  74.3010368
  24.3190558  31.5408492  73.3731557  24.1008878  32.1126279  74.7578419
  16.5694518  40.3105540  71.5165746  16.7446273  39.8393583  72.3311369
  15.8827306  40.9371306  71.7447007  20.4610773  31.9334080  67.8366107
  19.8439943  31.2080909  67.7399160  19.9927261  32.6943441  67.4933181
  15.4373244  38.5045795  74.2049932  14.6540766  39.0467475  74.2988156
  16.1365990  39.0219775  74.6044173  21.2848458  35.2573252  71.9558747
  21.5608302  35.1429847  72.8652621  20.4152956  34.8590737  71.9170920
  17.9202522  39.5059603  75.5991560  18.1024916  38.6881259  76.0619313
  18.7435508  39.7227295  75.1616450  18.2544687  38.4327788  72.8606609
  18.7832454  37.9220243  72.2476771  18.5172907  38.1170318  73.7252142
  21.3484871  38.4044586  73.4761592  21.5221748  37.8391009  72.7235444
  21.8413762  39.2045481  73.2941082  27.2024262  31.1681009  75.0951892
  27.6455408  30.4188335  74.6971015  26.3250772  31.1591146  74.7125624
  22.3360043  37.7211351  70.5758490  23.0310948  38.3418044  70.7945805
  22.6783193  36.8706702  70.8510868  24.2351466  35.1711056  72.1045821
  24.7602790  35.5098329  71.3795141  24.1473819  34.2358072  71.9208956
  12.9279506  35.3324972  72.0121836  13.0767627  36.0160437  71.3588509
  13.7345950  35.3130062  72.5271292  16.4274912  37.8273103  69.4833584
  15.8548879  38.4463290  69.0304056  17.0007705  38.3772464  70.0173506
  19.6472171  38.1110253  70.6142166  20.5802845  38.0455814  70.8175042
  19.5595384  38.9466520  70.1556699  22.2760188  37.4276123  67.5746114
  22.1973820  37.0935987  68.4681872  23.0969855  37.9197891  67.5737586
  16.8121710  29.1633915  66.8249636  17.7580815  29.0340123  66.8938054
  16.4335955  28.4248577  67.3019064  14.9964627  27.0883892  66.7604521
  14.0896083  26.7917004  66.8367235  15.2740608  26.7913710  65.8938808
  19.8464140  34.7444118  67.1956092  20.5499990  34.9494121  67.8113748
  19.1226789  35.3120880  67.4605175  21.7550837  35.1826648  69.2454552
  22.5896441  34.7507846  69.0632027  21.5935180  35.0108661  70.1731446
  21.4096730  31.6858761  70.6110891  21.3545533  31.5203032  69.6699335
  20.7842785  32.3934794  70.7673081  30.3835112  45.6996299  79.3409729
  31.0213522  45.5803046  78.6373069  30.2655955  46.6477143  79.3997681
  27.1924819  45.6523727  79.2771253  26.8543330  45.5364792  78.3891788
  28.0614587  45.2514892  79.2572260  23.0511634  47.5059203  75.2668144
  22.4876500  47.4149140  74.4984432  22.9364029  46.6859108  75.7470637
  20.5976066  49.0010395  78.1052365  21.3897358  48.6601220  77.6898664
  20.8372717  49.1105370  79.0254518  28.6311193  51.1730171  70.5782609
  27.9799173  51.7584251  70.1916623  29.4255556  51.7036366  70.6377647
  22.5566820  48.2619308  70.9769744  23.3297696  47.7148295  70.8382619
  22.9092219  49.1263557  71.1884205  25.3208070  46.9672539  80.7738003
  25.9171642  46.7428561  80.0594966  25.3783041  46.2257284  81.3763450
  24.8933098  44.4211974  68.6088194  25.1458619  43.8993496  67.8471657
  23.9557657  44.2578120  68.7114877  29.9376381  43.4247753  76.4162937
  30.7239470  43.0067176  76.0653354  30.2015085  44.3293845  76.5844585
  30.1086458  48.8620603  71.1151594  29.4732291  48.9355229  71.8272498
  29.7783865  49.4514202  70.4370673  35.3384808  43.3622986  77.3195915
  36.0709980  42.7922203  77.5533745  34.5824164  42.9744586  77.7602421
  24.6129387  46.3240080  70.8112569  24.4965645  45.6484984  71.4793653
  24.7231647  45.8372454  69.9944722  26.9560928  45.7850227  74.5159258
  26.5919135  45.2580848  75.2272179  27.8128044  45.3948696  74.3425743
  26.5966415  40.8140127  69.5120606  26.7640817  41.6820363  69.8791077
  26.4063584  40.9767409  68.5881896  22.8054229  45.7270903  77.2123141
  21.8804726  45.5947117  77.4200833  23.0538643  46.5065122  77.7093083
  32.7538892  41.7939646  78.8583874  31.8455769  41.7255055  78.5642635
  32.7026488  42.2711591  79.6865699  26.5755636  43.2697785  70.4967273
  26.4555261  43.7154835  71.3352753  25.8808224  43.6183102  69.9380811
  20.1663040  45.3704176  78.0466930  20.2955422  45.6238655  78.9606342
  19.4860492  45.9631884  77.7271585  24.3362528  56.0401426  74.1457404
  24.2586557  56.9909251  74.2245885  23.7324171  55.6947299  74.8032331
  34.6200538  39.9956084  80.6361748  33.9774918  40.2888618  79.9901542
  34.1155467  39.8809005  81.4414945  32.2740702  43.7419258  71.3247607
  33.1858558  43.9746644  71.1495305  31.7650349  44.3256302  70.7622686
  30.8810284  48.7245076  78.7161189  30.2519147  48.8890790  78.0137256
  30.4935946  49.1386686  79.4872153  34.7599516  49.6599514  76.0705552
  34.0750554  50.0398415  75.5202586  34.8443365  50.2694841  76.8037500
  29.6176677  39.9177294  79.5737468  28.7561156  40.2158547  79.8654206
  29.6439111  40.1347693  78.6418501  26.4338246  48.4619484  75.9811274
  26.8976592  48.7407187  75.1915896  26.1695044  47.5602929  75.7984364
  23.3262327  48.0090966  78.9191037  23.8963684  48.4378234  78.2808521
  23.9170439  47.7273550  79.6175223  25.3707132  44.5842637  72.7900839
  26.0731175  45.0363680  73.2574765  25.0387761  43.9426455  73.4180732
  19.1132466  42.8426189  78.0917972  18.3231520  43.0983718  77.6158083
  19.6043713  43.6574527  78.1970013  21.0647211  43.2070769  75.0501449
  20.2678375  43.3189463  75.5684945  20.8372804  43.5457421  74.1842340
  41.2202269  46.5270177  77.1908225  40.4665977  45.9577575  77.0352229
  41.3549810  46.4932841  78.1378859  26.6100897  51.3983579  72.8662944
  26.4746571  52.2435115  73.2947792  27.1510709  51.6002857  72.1028878
  20.0630294  48.9159017  73.4390869  20.5754815  49.7102268  73.5896434
  20.7153007  48.2185308  73.3724471  21.8725179  52.0324774  75.5213622
  22.0491807  52.9542738  75.3334606  22.6682012  51.7183193  75.9508002
  18.0279211  47.2447672  74.2150440  18.8654433  47.6544680  73.9984147
  18.2057479  46.3047114  74.1850634  29.9243643  44.9122752  69.9034273
  29.4090266  45.6827357  70.1422660  29.6520951  44.2387888  70.5267334
  27.5090754  39.7572453  74.9619511  26.6532350  39.3679303  74.7825150
  27.9217706  39.8364414  74.1019297  29.0389901  37.2918796  79.3611071
  28.5354696  37.2548931  78.5478876  29.3320507  38.2011539  79.4207727
  34.8977917  47.6655107  71.8387446  34.1207360  47.3266266  71.3942608
  35.5769398  47.6707730  71.1642411  29.7129946  42.7849844  71.7294054
  29.4080082  43.0995993  72.5804197  30.6660388  42.8631264  71.7721387
  28.1576378  48.9440068  73.3787008  27.6297740  48.2092827  73.0660245
  27.6563881  49.7214744  73.1326976  33.1369224  47.1389088  78.4954054
  32.4792898  47.8288350  78.5834183  33.9409623  47.5285520  78.8388040
  22.8895106  39.6059734  75.7393619  23.4638857  39.3834915  75.0066812
  23.4766088  39.6748428  76.4922221  31.9474683  45.4933461  76.5457996
  32.4606565  46.1263453  77.0479706  32.5975907  44.8934656  76.1801356
  23.2164693  41.6364195  69.7589505  22.3802005  41.9738881  70.0798779
  23.0769462  41.5013175  68.8216642  25.1917773  36.4800983  74.4668689
  24.5382186  36.1650000  73.8425304  25.1498247  35.8576723  75.1928512
  29.2097057  55.4717785  69.3018667  28.5358756  55.7749482  69.9103625
  29.5962879  56.2746865  68.9524124  28.4255514  42.9682916  78.7916336
  27.5078075  43.1897863  78.6338024  28.8415657  43.0429227  77.9328044
  29.2090561  44.3674332  73.9219017  29.9562380  44.8795729  73.6126139
  29.4782151  44.0458385  74.7823410  27.4817212  46.8632873  70.9045971
  26.5728431  46.5791906  71.0018441  27.5112295  47.2831951  70.0449278
  32.7136479  50.4739462  74.6737138  32.2598806  49.6330372  74.7302329
  32.0830446  51.1100861  75.0111919  31.6569399  41.4031448  75.9037806
  30.9192155  40.8908834  76.2348048  31.9096172  40.9631830  75.0921083
  31.1569418  52.3115959  75.6086957  31.4492393  52.8721016  74.8899322
  31.6668039  52.6044520  76.3640116  31.7581026  34.1807700  76.4979575
  32.0639903  33.3205064  76.2105490  32.4833631  34.7725320  76.2978569
  18.0505382  44.5838387  74.8861173  17.8529782  43.9907748  74.1612240
  17.4952046  44.2790597  75.6037112  26.0302106  44.4761493  77.0055766
  26.0850715  43.5235330  76.9298243  25.2193308  44.6320932  77.4897065
  27.1793299  48.4041616  68.2434049  26.7412729  47.6877475  67.7839687
  27.9203740  48.6317731  67.6819141  23.9694466  43.0938553  74.7646145
  23.1562331  43.3932724  75.1711337  24.4653460  42.6994242  75.4820627
  26.1203043  53.0896310  76.6980410  26.0779222  53.3157156  75.7688942
  27.0365742  52.8559685  76.8466211  35.2966414  46.6798813  74.3010368
  35.1584313  46.8700409  73.3731557  34.9402633  47.4418196  74.7578419
  24.2368844  49.9659339  76.4942373  25.0309443  49.4709659  76.2924947
  23.5260537  49.4377202  76.1310078  20.5451608  44.1102421  72.5702125
  19.6149196  44.0486876  72.7872087  20.6409080  43.5878374  71.7738766
  20.4637157  40.6357234  75.1580367  20.7243974  41.5502567  75.0489527
  21.2854329  40.1681676  75.3076980  28.0151788  46.5137697  82.4041672
  28.9443848  46.6648856  82.2310639  27.5942818  46.6021717  81.5490319
  26.8140120  50.5388361  80.1740210  26.6751206  50.1707145  81.0466148
  26.0254716  51.0536000  80.0024167  27.4088272  55.6397457  71.5165746
  27.5840028  55.1685501  72.3311369  26.7221060  56.2663224  71.7447007
  28.3645335  49.9169964  77.5629047  28.0295168  49.8770734  78.4586697
  27.8649281  49.2514680  77.0899458  31.3004527  47.2625998  67.8366107
  30.6833698  46.5372826  67.7399160  30.8321015  48.0235358  67.4933181
  23.0903073  41.4811422  66.9587411  22.2132539  41.3600223  66.5949658
  23.5660826  40.6897501  66.7066300  26.2766999  53.8337713  74.2049932
  25.4934521  54.3759393  74.2988156  26.9759744  54.3511692  74.6044173
  29.5863649  39.6432342  76.8484137  30.0832349  38.8902305  76.5285207
  28.8150631  39.6796659  76.2827347  37.4393406  45.3472708  78.4902429
  37.4283283  46.2297423  78.1196362  36.5710786  44.9944259  78.2956966
  30.6693430  48.4004029  74.4222561  29.7349708  48.5205492  74.2527265
  30.8470098  47.4976496  74.1582570  26.1698618  41.7849725  76.5755822
  25.7996405  41.2320766  77.2636727  26.6657710  41.1807859  76.0230822
  34.0565981  44.2421349  74.9572595  34.5226433  45.0749340  74.8832897
  34.5073482  43.7766330  75.6617853  32.1242212  50.5865170  71.9558747
  32.4002056  50.4721765  72.8652621  31.2546711  50.1882655  71.9170920
  32.0282644  36.6101936  78.9963496  31.1145724  36.8406163  79.1645703
  32.4575745  36.6940380  79.8477528  31.7989102  44.7991828  81.4963390
  31.1460553  45.0467735  80.8415843  32.1769482  43.9855966  81.1625867
  28.7596276  54.8351521  75.5991560  28.9418671  54.0173177  76.0619313
  29.5829262  55.0519213  75.1616450  29.0938442  53.7619706  72.8606609
  29.6226208  53.2512161  72.2476771  29.3566661  53.4462236  73.7252142
  22.4494190  54.8134823  75.6204385  21.7804565  55.2980950  75.1368425
  22.3107059  55.0604043  76.5347763  17.8181767  43.0753278  72.4000317
  18.1135208  42.1663956  72.3467371  16.9169803  43.0541017  72.0781319
  21.3476014  41.1509274  78.3827866  20.6262600  41.7645242  78.2435339
  22.1369270  41.6867039  78.3044512  19.5469608  40.7567375  72.5239642
  19.2182314  39.8764754  72.3414748  19.9008979  40.7015044  73.4116031
  28.7949187  52.3922278  77.0334628  28.6474150  51.4638985  77.2142198
  29.6202681  52.4142369  76.5491703  22.6611431  41.0440345  72.8915120
  23.0007504  41.5726266  72.1693728  23.1083552  41.3820751  73.6673686
  24.6479579  39.5414967  71.0908413  25.3687941  39.9196219  70.5872129
  24.0244883  40.2603843  71.1943391  28.7910702  40.2460116  72.0266745
  29.0074316  41.1284754  71.7255573  28.3104769  39.8546329  71.2972387
  23.5309923  43.2045829  78.6037490  23.3854504  43.5186132  79.4961771
  23.0535127  43.8230729  78.0508388  25.3906306  40.1948377  78.6518379
  25.3767875  39.2989470  78.3150677  26.1078734  40.2019041  79.2856665
  32.1878625  53.7336504  73.4761592  32.3615503  53.1682927  72.7235444
  32.6807516  54.5337399  73.2941082  24.7943202  39.0762757  73.9205949
  24.9159113  38.1479403  74.1196837  24.5045244  39.0901443  73.0084265
  27.6634392  36.7617668  77.0572669  27.6856089  36.8257001  76.1024649
  28.0802451  35.9222176  77.2513175  38.0418016  46.4972927  75.0951892
  38.4849162  45.7480252  74.6971015  37.1644527  46.4883063  74.7125624
  33.1753798  53.0503269  70.5758490  33.8704702  53.6709961  70.7945805
  33.5176948  52.1998620  70.8510868  35.0745221  50.5002974  72.1045821
  35.5996545  50.8390247  71.3795141  34.9867573  49.5649989  71.9208956
  26.7585882  56.5674957  76.4641074  26.3190872  56.0751336  77.1573931
  27.5093999  56.0247925  76.2233149  24.2059754  52.1112966  78.5363376
  23.5839763  51.4483671  78.2365604  24.8764621  52.1374098  77.8537024
  23.7673261  50.6616890  72.0121836  23.9161381  51.3452354  71.3588509
  24.5739704  50.6421980  72.5271292  37.5850881  47.9678165  77.4874339
  38.4197773  48.4067969  77.6511900  37.7210010  47.4916819  76.6682585
  21.5225894  46.6882067  73.0182905  21.2771936  45.7844397  73.2163115
  21.6921808  46.6899218  72.0762383  20.7921541  42.4210425  70.5169067
  20.0990786  42.4954780  69.8609103  20.5473293  41.6570769  71.0390584
  27.2668666  53.1565020  69.4833584  26.6942633  53.7755207  69.0304056
  27.8401460  53.7064382  70.0173506  33.3344056  42.4023660  81.6680133
  34.2861479  42.5021758  81.6892357  33.1647506  41.6101929  82.1778217
  30.4865926  53.4402170  70.6142166  31.4196599  53.3747732  70.8175042
  30.3989139  54.2758437  70.1556699  33.1153943  52.7568041  67.5746114
  33.0367574  52.4227904  68.4681872  33.9363609  53.2489809  67.5737586
  35.8132134  45.6229780  80.7822432  35.7808454  44.6845781  80.9682116
  36.4232757  45.7013817  80.0488257  27.6515465  44.4925833  66.8249636
  28.5974569  44.3632041  66.8938054  27.2729710  43.7540495  67.3019064
  35.9626622  42.4140823  80.8280715  35.4465671  41.6299280  80.6410644
  36.8466571  42.0859540  80.9927235  33.6237349  36.1581839  76.7876528
  33.4262170  35.8496927  77.6719860  34.2337055  36.8843478  76.9174458
  25.8358382  42.4175809  66.7604521  24.9289837  42.1208922  66.8367235
  26.1134363  42.1205627  65.8938808  16.7536322  43.7382173  77.2103568
  16.4339107  42.8847481  76.9177942  16.2069750  43.9530751  77.9661535
  27.4520448  36.9612699  72.9148763  26.6421176  36.6159784  73.2904009
  28.1404865  36.6520243  73.5036374  29.3810996  36.0390746  74.5373059
  29.9342034  36.4586199  75.1963083  29.6181082  35.1126494  74.5796015
  24.6057166  39.2762745  66.9016501  25.4676330  39.6017643  67.1612318
  24.7907511  38.4894241  66.3889566  32.7589803  38.1491271  74.0451724
  32.1788472  38.8076075  73.6629776  32.4925736  37.3268616  73.6339141
  31.2093369  37.5496329  76.2473044  31.7093148  37.6612863  75.4387363
  31.8528977  37.2457382  76.8873852  18.5361325  47.2903338  77.0562704
  18.5132013  47.3891025  76.1044587  18.8461961  48.1368489  77.3779870
  31.5414681  40.3091361  73.1008072  30.6540536  40.5941012  72.8828267
  31.9568670  40.1485125  72.2535349  34.8929217  40.3337882  76.8162411
  35.6689607  40.8234335  77.0887028  34.1677351  40.7595937  77.2734281
  37.3301776  41.0465502  77.8736352  37.9246267  40.8061238  77.1629660
  37.4028359  40.3272632  78.5009888  30.6857894  50.0736036  67.1956092
  31.3893745  50.2786039  67.8113748  29.9620543  50.6412798  67.4605175
  31.5155705  45.8245897  73.3158362  31.4590906  46.2814449  72.4765995
  32.0684047  45.0636582  73.1381205  35.3260511  41.6135629  74.1408482
  35.0697445  41.2132265  74.9716689  34.7013379  42.3279423  74.0158621
  39.6372848  44.3531703  76.6479773  39.0772406  44.4224892  77.4211335
  39.0316352  44.1772687  75.9279269  32.5944592  50.5118565  69.2454552
  33.4290196  50.0799764  69.0632027  32.4328935  50.3400579  70.1731446
  32.2490484  47.0150679  70.6110891  32.1939288  46.8494950  69.6699335
  31.6236539  47.7226712  70.7673081  25.5586609  36.5158788  70.1896210
  25.5465279  37.4600628  70.3464481  26.4510031  36.3328933  69.8955671
  25.4876173  55.1927678  78.2763966  24.5371804  55.1929540  78.1628339
  25.7908660  54.4460413  77.7600001  29.3738729  33.1101564  74.4442146
  28.6071125  32.5560051  74.5898829  29.7849434  33.1823433  75.3056298
  35.7326853  59.7503892  68.6088194  35.9852373  59.2285413  67.8471657
  34.7951412  59.5870037  68.7114877  35.4523141  61.6531998  70.8112569
  35.3359399  60.9776901  71.4793653  35.5625401  61.1664372  69.9944722
  37.4360169  56.1432045  69.5120606  37.6034572  57.0112281  69.8791077
  37.2457338  56.3059326  68.5881896  37.4149390  58.5989702  70.4967273
  37.2949015  59.0446753  71.3352753  36.7201979  58.9475020  69.9380811
  31.9040966  58.5362686  75.0501449  31.1072129  58.6481380  75.5684945
  31.6766558  58.8749338  74.1842340  40.7637397  60.2414670  69.9034273
  40.2484021  61.0119275  70.1422660  40.4914706  59.5679806  70.5267334
  34.0558447  56.9656113  69.7589505  33.2195759  57.3030799  70.0798779
  33.9163217  56.8305092  68.8216642  36.0311528  51.8092900  74.4668689
  35.3775940  51.4941918  73.8425304  35.9892002  51.1868641  75.1928512
  37.1422733  62.0912196  66.3821981  36.2349794  61.8601449  66.5813130
  37.6393765  61.2949815  66.5695962  28.8899136  59.9130305  74.8861173
  28.6923536  59.3199665  74.1612240  28.3345800  59.6082515  75.6037112
  38.0187054  63.7333534  68.2434049  37.5806484  63.0169393  67.7839687
  38.7597495  63.9609649  67.6819141  31.3845362  59.4394338  72.5702125
  30.4542950  59.3778794  72.7872087  31.4802834  58.9170291  71.7738766
  31.3030911  55.9649151  75.1580367  31.5637729  56.8794485  75.0489527
  32.1248084  55.4973594  75.3076980  42.1398281  62.5917916  67.8366107
  41.5227452  61.8664744  67.7399160  41.6714770  63.3527276  67.4933181
  33.9296827  56.8103340  66.9587411  33.0526294  56.6892141  66.5949658
  34.4054580  56.0189418  66.7066300  28.6575521  58.4045195  72.4000317
  28.9528962  57.4955874  72.3467371  27.7563557  58.3832935  72.0781319
  30.3863363  56.0859293  72.5239642  30.0576069  55.2056672  72.3414748
  30.7402734  56.0306962  73.4116031  33.5005186  56.3732263  72.8915120
  33.8401258  56.9018184  72.1693728  33.9477306  56.7112669  73.6673686
  35.4873333  54.8706884  71.0908413  36.2081696  55.2488137  70.5872129
  34.8638637  55.5895761  71.1943391  39.6304456  55.5752033  72.0266745
  39.8468070  56.4576671  71.7255573  39.1498523  55.1838247  71.2972387
  35.6336956  54.4054675  73.9205949  35.7552867  53.4771321  74.1196837
  35.3438999  54.4193361  73.0084265  32.3619648  62.0173985  73.0182905
  32.1165690  61.1136315  73.2163115  32.5315563  62.0191136  72.0762383
  31.6315296  57.7502343  70.5169067  30.9384541  57.8246698  69.8609103
  31.3867048  56.9862686  71.0390584  38.4909219  59.8217751  66.8249636
  39.4368324  59.6923959  66.8938054  38.1123464  59.0832413  67.3019064
  36.6752136  57.7467727  66.7604521  35.7683592  57.4500840  66.8367235
  36.9528117  57.4497545  65.8938808  38.2914202  52.2904617  72.9148763
  37.4814930  51.9451702  73.2904009  38.9798619  51.9812161  73.5036374
  40.2204750  51.3682664  74.5373059  40.7735789  51.7878117  75.1963083
  40.4574837  50.4418412  74.5796015  35.4450921  54.6054662  66.9016501
  36.3070085  54.9309561  67.1612318  35.6301265  53.8186158  66.3889566
  36.3980364  51.8450705  70.1896210  36.3859034  52.7892545  70.3464481
  37.2903786  51.6620851  69.8955671  40.2132483  48.4393482  74.4442146
  39.4464879  47.8851969  74.5898829  40.6243188  48.5115351  75.3056298
  17.7917440  12.8500376  57.3027916  17.1405420  13.4354456  56.9161930
  18.5861803  13.3806571  57.3622953  14.0539345   6.0982179  55.3333500
  14.3064866   5.5763700  54.5716963  13.1163904   5.9348325  55.4360184
  19.2692705  10.5390808  57.8396900  18.6338538  10.6125434  58.5517805
  18.9390111  11.1284407  57.1615979  13.4968775  17.7171631  60.8702711
  13.4192804  18.6679456  60.9491192  12.8930418  17.3717504  61.5277637
  21.4346949   5.4189463  58.0492914  22.3464805   5.6516849  57.8740611
  20.9256596   6.0026507  57.4867992  23.9205763  11.3369719  62.7950859
  23.2356801  11.7168620  62.2447892  24.0049612  11.9465046  63.5282807
  15.7707143  13.0753784  59.5908251  15.6352818  13.9205320  60.0193098
  16.3116956  13.2773062  58.8274184  19.0849890   6.5892957  56.6279579
  18.5696513   7.3597562  56.8667967  18.8127198   5.9158093  57.2512641
  24.0584164   9.3425312  58.5632753  23.2813607   9.0036471  58.1187915
  24.7375645   9.3477935  57.8887718  15.4635225   8.4390483  53.1067287
  14.5562287   8.2079736  53.3058436  15.9606257   7.6428102  53.2941269
  18.3703304  17.1487990  56.0263974  17.6965003  17.4519687  56.6348931
  18.7569126  17.9517070  55.6769431  16.6423458   8.5403078  57.6291278
  15.7334678   8.2562110  57.7263747  16.6718542   8.9602156  56.7694584
  21.8742726  12.1509667  61.3982445  21.4205053  11.3100577  61.4547636
  21.2436692  12.7871066  61.7357225  20.3175665  13.9886164  62.3332263
  20.6098639  14.5491221  61.6144629  20.8274286  14.2814725  63.0885422
  16.3399546  10.0811821  54.9679356  15.9018976   9.3647680  54.5084993
  17.0809987  10.3087936  54.4064448  24.4572661   8.3569018  61.0255675
  24.3190560   8.5470614  60.0976864  24.1008880   9.1188401  61.4823726
  16.5694519  17.3167662  58.2411053  16.7446275  16.8455706  59.0556675
  15.8827307  17.9433429  58.4692314  20.4610774   8.9396203  54.5611414
  19.8439944   8.2143031  54.4644466  19.9927262   9.7005563  54.2178488
  15.4373246  15.5107918  60.9295238  14.6540768  16.0529598  61.0233463
  16.1365991  16.0281897  61.3289480  21.2848459  12.2635375  58.6804053
  21.5608303  12.1491969  59.5897928  20.4152958  11.8652860  58.6416227
  17.9202523  16.5121726  62.3236867  18.1024918  15.6943382  62.7864619
  18.7435509  16.7289418  61.8861757  18.2544688  15.4389911  59.5851916
  18.7832455  14.9282365  58.9722078  18.5172908  15.1232441  60.4497449
  21.3484872  15.4106709  60.2006899  21.5221750  14.8453132  59.4480751
  21.8413763  16.2107604  60.0186388  27.2024263   8.1743132  61.8197198
  27.6455409   7.4250457  61.4216322  26.3250773   8.1653268  61.4370930
  22.3360045  14.7273473  57.3003797  23.0310949  15.3480166  57.5191111
  22.6783195  13.8768825  57.5756175  24.2351468  12.1773179  58.8291128
  24.7602792  12.5160452  58.1040448  24.1473820  11.2420194  58.6454262
  12.9279507  12.3387095  58.7367143  13.0767628  13.0222559  58.0833816
  13.7345951  12.3192185  59.2516599  16.4274913  14.8335225  56.2078890
  15.8548880  15.4525412  55.7549362  17.0007707  15.3834587  56.7418812
  19.6472173  15.1172375  57.3387473  20.5802846  15.0517937  57.5420348
  19.5595386  15.9528642  56.8802005  22.2760189  14.4338246  54.2991420
  22.1973821  14.0998109  55.1927178  23.0969856  14.9260014  54.2982893
  16.8121711   6.1696038  53.5494943  17.7580816   6.0402246  53.6183361
  16.4335956   5.4310700  54.0264371  14.9964629   4.0946014  53.4849828
  14.0896084   3.7979127  53.5612542  15.2740610   3.7975832  52.6184114
  19.8464141  11.7506241  53.9201399  20.5499991  11.9556244  54.5359054
  19.1226790  12.3183003  54.1850482  21.7550839  12.1888770  55.9699859
  22.5896443  11.7569969  55.7877333  21.5935182  12.0170784  56.8976753
  21.4096731   8.6920884  57.3356198  21.3545535   8.5265155  56.3944642
  20.7842786   9.3996916  57.4918388  30.3835114  22.7058421  66.0655035
  31.0213524  22.5865169  65.3618375  30.2655957  23.6539265  66.1242988
  27.1924820  22.6585849  66.0016560  26.8543332  22.5426914  65.1137095
  28.0614588  22.2577015  65.9817566  23.0511636  24.5121326  61.9913451
  22.4876501  24.4211263  61.2229739  22.9364031  23.6921230  62.4715944
  20.5976068  26.0072517  64.8297671  21.3897360  25.6663342  64.4143971
  20.8372718  26.1167493  65.7499825  28.6311194  28.1792294  57.3027916
  27.9799174  28.7646374  56.9161930  29.4255557  28.7098488  57.3622953
  22.5566822  25.2681431  57.7015050  23.3297698  24.7210418  57.5627926
  22.9092220  26.1325680  57.9129512  24.3951864  26.5957813  70.9081950
  24.1041730  27.5003444  70.7928616  25.0308848  26.6374341  71.6226019
  25.3208071  23.9734662  67.4983309  25.9171643  23.7490684  66.7840272
  25.3783043  23.2319407  68.1008757  24.8933099  21.4274097  55.3333500
  25.1458620  20.9055618  54.5716963  23.9557658  21.2640242  55.4360184
  29.9376382  20.4309875  63.1408243  30.7239471  20.0129298  62.7898660
  30.2015087  21.3355967  63.3089892  30.1086460  25.8682726  57.8396900
  29.4732293  25.9417352  58.5517805  29.7783866  26.4576324  57.1615979
  35.3384809  20.3685108  64.0441222  36.0709981  19.7984325  64.2779051
  34.5824165  19.9806709  64.4847727  24.6129388  23.3302203  57.5357875
  24.4965646  22.6547106  58.2038959  24.7231648  22.8434577  56.7190028
  26.9560929  22.7912350  61.2404564  26.5919136  22.2642971  61.9517486
  27.8128045  22.4010819  61.0671050  26.5966416  17.8202250  56.2365913
  26.7640818  18.6882486  56.6036384  26.4063585  17.9829531  55.3127202
  29.3541749  26.2819229  67.9031743  29.0542472  27.1844267  67.7947550
  29.0092809  26.0151412  68.7552896  22.8054231  22.7333025  63.9368448
  21.8804727  22.6009239  64.1446139  23.0538644  23.5127245  64.4338390
  32.7538893  18.8001769  65.5829181  31.8455770  18.7317177  65.2887942
  32.7026489  19.2773714  66.4111006  26.5755637  20.2759907  57.2212580
  26.4555262  20.7216958  58.0598060  25.8808225  20.6245225  56.6626118
  20.1663042  22.3766299  64.7712237  20.2955423  22.6300778  65.6851648
  19.4860493  22.9694007  64.4516892  24.3362529  33.0463549  60.8702711
  24.2586559  33.9971374  60.9491192  23.7324173  32.7009421  61.5277637
  34.6200539  17.0018207  67.3607054  33.9774920  17.2950740  66.7146849
  34.1155468  16.8871127  68.1660251  32.2740703  20.7481380  58.0492914
  33.1858559  20.9808767  57.8740611  31.7650350  21.3318424  57.4867992
  30.5581471  25.1706008  71.6854206  30.9664827  24.7288419  70.9408839
  29.8358732  24.5958636  71.9388399  30.8810285  25.7307199  65.4406495
  30.2519148  25.8952913  64.7382563  30.4935947  26.1448808  66.2117459
  34.7599517  26.6661637  62.7950859  34.0750555  27.0460538  62.2447892
  34.8443367  27.2756963  63.5282807  32.0150449  24.3121596  69.3946203
  32.2267344  24.9553356  68.7180584  31.9680197  23.4783912  68.9268133
  29.6176678  16.9239416  66.2982775  28.7561157  17.2220670  66.5899512
  29.6439112  17.1409815  65.3663807  26.4338247  25.4681607  62.7056580
  26.8976593  25.7469310  61.9161203  26.1695045  24.5665051  62.5229671
  23.3262328  25.0153088  65.6436344  23.8963685  25.4440357  65.0053828
  23.9170440  24.7335673  66.3420529  25.3707133  21.5904759  59.5146145
  26.0731177  22.0425803  59.9820072  25.0387762  20.9488578  60.1426039
  19.1132467  19.8488312  64.8163279  18.3231521  20.1045840  64.3403390
  19.6043715  20.6636650  64.9215320  33.1296277  27.1893551  67.5668560
  33.9513721  26.7873738  67.2851241  33.1258680  27.0861785  68.5184676
  21.0647213  20.2132891  61.7746756  20.2678376  20.3251585  62.2930251
  20.8372805  20.5519543  60.9087646  26.8952880  26.7377594  69.7229270
  26.9597313  27.1998002  70.5587442  26.1863804  26.1074959  69.8511580
  41.2202270  23.5332300  63.9153531  40.4665978  22.9639698  63.7597536
  41.3549811  23.4994964  64.8624166  26.6100898  28.4045702  59.5908251
  26.4746573  29.2497238  60.0193098  27.1510710  28.6064979  58.8274184
  20.0630295  25.9221140  60.1636176  20.5754816  26.7164390  60.3141740
  20.7153008  25.2247430  60.0969777  21.8725180  29.0386896  62.2458929
  22.0491808  29.9604861  62.0579913  22.6682014  28.7245315  62.6753309
  28.2369374  29.0269268  73.7208593  27.7933228  28.2405647  73.4029497
  28.8986588  29.2148419  73.0552484  22.9956495  30.5565070  68.2469271
  23.5463921  30.4282133  67.4746265  22.1567971  30.8559959  67.8964164
  30.3350612  29.3072068  71.7489994  30.3169088  30.1280949  71.2570263
  31.2570532  29.1826143  71.9740135  18.0279212  24.2509794  60.9395746
  18.8654434  24.6606803  60.7229454  18.2057480  23.3109236  60.9095940
  29.9243644  21.9184875  56.6279579  29.4090268  22.6889479  56.8667967
  29.6520953  21.2450011  57.2512641  27.5090755  16.7634576  61.6864818
  26.6532352  16.3741426  61.5070456  27.9217707  16.8426536  60.8264603
  29.0389902  14.2980919  66.0856377  28.5354697  14.2611054  65.2724183
  29.3320509  15.2073662  66.1453034  34.8977918  24.6717229  58.5632753
  34.1207361  24.3328389  58.1187915  35.5769399  24.6769853  57.8887718
  29.7129947  19.7911967  58.4539360  29.4080083  20.1058116  59.3049504
  30.6660390  19.8693387  58.4966693  28.1576379  25.9502190  60.1032314
  27.6297741  25.2154950  59.7905552  27.6563882  26.7276867  59.8572283
  33.1369225  24.1451211  65.2199361  32.4792900  24.8350472  65.3079489
  33.9409624  24.5347643  65.5633347  22.8895107  16.6121857  62.4638926
  23.4638859  16.3897038  61.7312119  23.4766089  16.6810551  63.2167527
  31.9474684  22.4995583  63.2703302  32.4606566  23.1325575  63.7725012
  32.5975908  21.8996779  62.9046662  23.2164694  18.6426318  56.4834811
  22.3802006  18.9801004  56.8044086  23.0769464  18.5075297  55.5461948
  25.1917775  13.4863105  61.1913995  24.5382187  13.1712123  60.5670610
  25.1498249  12.8638846  61.9173818  26.3028979  23.7682400  53.1067287
  25.3956041  23.5371654  53.3058436  26.8000011  22.9720020  53.2941269
  29.2097058  32.4779908  56.0263974  28.5358757  32.7811604  56.6348931
  29.5962880  33.2808988  55.6769431  28.4255515  19.9745039  65.5161643
  27.5078076  20.1959986  65.3583331  28.8415659  20.0491349  64.6573350
  29.2090563  21.3736455  60.6464323  29.9562382  21.8857852  60.3371445
  29.4782152  21.0520507  61.5068717  27.4817213  23.8694995  57.6291278
  26.5728432  23.5854028  57.7263747  27.5112297  24.2894074  56.7694584
  32.7136480  27.4801585  61.3982445  32.2598807  26.6392495  61.4547636
  32.0830447  28.1162983  61.7357225  31.6569400  18.4093571  62.6283113
  30.9192157  17.8970957  62.9593355  31.9096173  17.9693952  61.8166389
  31.1569419  29.3178082  62.3332263  31.4492394  29.8783139  61.6144629
  31.6668040  29.6106643  63.0885422  31.7581027  11.1869823  63.2224882
  32.0639904  10.3267186  62.9350797  32.4833632  11.7787443  63.0223876
  18.0505383  21.5900509  61.6106480  17.8529783  20.9969870  60.8857546
  17.4952047  21.2852720  62.3282419  26.0302107  21.4823616  63.7301073
  26.0850717  20.5297452  63.6543549  25.2193309  21.6383055  64.2142371
  27.1793301  25.4103739  54.9679356  26.7412731  24.6939598  54.5084993
  27.9203742  25.6379854  54.4064448  23.9694467  20.1000676  61.4891452
  23.1562332  20.3994846  61.8956644  24.4653461  19.7056364  62.2065934
  26.1203045  30.0958433  63.4225716  26.0779223  30.3219279  62.4934248
  27.0365744  29.8621807  63.5711518  35.2966415  23.6860936  61.0255675
  35.1584314  23.8762532  60.0976864  34.9402634  24.4480319  61.4823726
  35.3235795  25.7537463  66.0366946  35.7572302  25.6612752  66.8850000
  36.0367376  25.7294964  65.3986962  24.2368845  26.9721462  63.2187679
  25.0309444  26.4771782  63.0170254  23.5260538  26.4439325  62.8555385
  29.0563690  29.3539557  67.5700047  29.1100712  29.9230493  68.3377763
  28.1878471  29.5241442  67.2054084  20.5451609  21.1164543  59.2947432
  19.6149197  21.0548999  59.5117394  20.6409081  20.5940496  58.4984073
  20.4637158  17.6419356  61.8825674  20.7243975  18.5564689  61.7734834
  21.2854330  17.1743799  62.0322286  36.1851345  25.7961164  68.5699832
  36.3787235  26.7006974  68.8159107  36.0851963  25.3368583  69.4038417
  31.2466453  25.9467906  74.1440712  31.0951960  25.7178458  73.2270796
  31.2371133  26.9038508  74.1572057  28.0151790  23.5199819  69.1286979
  28.9443850  23.6710979  68.9555946  27.5942820  23.6083840  68.2735625
  26.8140121  27.5450484  66.8985516  26.6751207  27.1769268  67.7711454
  26.0254718  28.0598123  66.7269474  27.4088273  32.6459580  58.2411053
  27.5840029  32.1747623  59.0556675  26.7221061  33.2725346  58.4692314
  28.3645337  26.9232086  64.2874354  28.0295169  26.8832856  65.1832004
  27.8649282  26.2576802  63.8144764  31.3004528  24.2688121  54.5611414
  30.6833699  23.5434949  54.4644466  30.8321017  25.0297481  54.2178488
  32.9558660  28.9787029  72.2217194  32.8971206  28.2946249  71.5547777
  33.3578178  29.7206019  71.7697820  21.9749359  35.7948943  65.0150913
  22.2145957  36.4267467  65.6929932  21.1318555  35.4436983  65.3016272
  23.0903074  18.4873545  53.6832718  22.2132540  18.3662346  53.3194965
  23.5660827  17.6959623  53.4311607  32.9576067  26.9426613  70.4531174
  32.0702846  26.6052535  70.5757573  33.5274618  26.2109644  70.6899939
  14.6105214  23.2750705  63.7774225  15.2976254  22.9612435  63.1895240
  14.4553343  24.1792069  63.5041477  26.4877221  31.6028065  67.4192417
  26.4147392  32.4083037  67.9311721  26.0454614  31.8020031  66.5940438
  26.2767000  30.8399835  60.9295238  25.4934522  31.3821516  61.0233463
  26.9759745  31.3573815  61.3289480  29.5863650  16.6494465  63.5729444
  30.0832350  15.8964427  63.2530514  28.8150632  16.6858781  63.0072653
  37.4393408  22.3534830  65.2147735  37.4283284  23.2359546  64.8441668
  36.5710787  22.0006381  65.0202272  28.9475904  31.5014899  69.5750576
  29.6603876  32.1362364  69.5026477  28.4565933  31.5978765  68.7590577
  30.6693431  25.4066152  61.1467867  29.7349710  25.5267614  60.9772572
  30.8470099  24.5038619  60.8827877  26.1698619  18.7911848  63.3001128
  25.7996407  18.2382888  63.9882034  26.6657712  18.1869981  62.7476129
  34.0565982  21.2483471  61.6817901  34.5226435  22.0811463  61.6078204
  34.5073483  20.7828453  62.3863160  23.9987818  29.2509343  70.3956146
  24.6997277  29.8845826  70.5485541  23.5282933  29.5924074  69.6351786
  32.1242213  27.5927293  58.6804053  32.4002057  27.4783887  59.5897928
  31.2546712  27.1944777  58.6416227  32.0282645  13.6164058  65.7208803
  31.1145725  13.8468285  65.8891010  32.4575747  13.7002502  66.5722835
  31.7989104  21.8053950  68.2208697  31.1460554  22.0529858  67.5661150
  32.1769483  20.9918088  67.8871174  28.7596277  31.8413643  62.3236867
  28.9418672  31.0235299  62.7864619  29.5829263  32.0581336  61.8861757
  29.0938443  30.7681829  59.5851916  29.6226209  30.2574283  58.9722078
  29.3566663  30.4524359  60.4497449  19.5955536  28.7845698  67.3287249
  20.1808973  28.0389386  67.4615153  19.3980374  29.0949655  68.2123913
  22.4494191  31.8196945  62.3449691  21.7804566  32.3043073  61.8613732
  22.3107061  32.0666166  63.2593070  26.5899460  33.8540689  68.9432350
  27.1417768  34.0172310  69.7081435  26.9305653  34.4445127  68.2712375
  31.4410334  28.6801946  74.7981004  31.9850238  29.2931905  74.3035959
  30.8597179  29.2381525  75.3148017  17.8181768  20.0815400  59.1245624
  18.1135209  19.1726079  59.0712677  16.9169804  20.0603140  58.8026626
  29.7267847  31.8022664  65.9296032  29.6018986  31.0012404  65.4206978
  30.3846938  32.2968858  65.4410002  21.3476015  18.1571397  65.1073172
  20.6262601  18.7707364  64.9680646  22.1369271  18.6929162  65.0289818
  31.7902755  29.6031684  67.5575582  30.8433091  29.4837036  67.4853909
  32.1385528  28.7154182  67.6401844  19.5469610  17.7629498  59.2484949
  19.2182316  16.8826877  59.0660055  19.9008980  17.7077167  60.1361338
  28.7949188  29.3984401  63.7579934  28.6474151  28.4701108  63.9387504
  29.6202682  29.4204491  63.2737010  22.6611433  18.0502468  59.6160426
  23.0007505  18.5788389  58.8939035  23.1083553  18.3882874  60.3918993
  32.3983310  30.2212959  64.8444807  33.3229858  30.0155821  64.7069258
  32.2298614  29.9729360  65.7534149  24.6479580  16.5477089  57.8153719
  25.3687942  16.9258342  57.3117436  24.0244884  17.2665966  57.9188697
  28.7910703  17.2522238  58.7512052  29.0074317  18.1346876  58.4500880
  28.3104770  16.8608452  58.0217694  23.5309924  20.2107951  65.3282796
  23.3854505  20.5248255  66.2207078  23.0535128  20.8292852  64.7753695
  25.3906307  17.2010499  65.3763686  25.3767876  16.3051593  65.0395984
  26.1078735  17.2081163  66.0101972  32.1878627  30.7398627  60.2006899
  32.3615504  30.1745049  59.4480751  32.6807518  31.5399522  60.0186388
  24.7943203  16.0824880  60.6451256  24.9159114  15.1541526  60.8442143
  24.5045245  16.0963566  59.7329571  27.6634393  13.7679790  63.7817976
  27.6856090  13.8319123  62.8269955  28.0802452  12.9284299  63.9758482
  38.0418018  23.5035050  61.8197198  38.4849164  22.7542375  61.4216322
  37.1644528  23.4945186  61.4370930  33.1753799  30.0565391  57.3003797
  33.8704704  30.6772084  57.5191111  33.5176949  29.2060742  57.5756175
  35.0745222  27.5065097  58.8291128  35.5996546  27.8452369  58.1040448
  34.9867575  26.5712112  58.6454262  26.7365271  31.4199170  70.9581004
  27.0452397  31.1748317  71.8303704  27.5340753  31.6245809  70.4699874
  26.7585883  33.5737080  63.1886381  26.3190873  33.0813459  63.8819237
  27.5094000  33.0310048  62.9478456  19.2378222  29.7648621  63.1911009
  20.0636242  29.4652393  62.8109652  18.8872274  28.9956243  63.6400798
  24.2059755  29.1175089  65.2608682  23.5839764  28.4545794  64.9610910
  24.8764622  29.1436221  64.5782330  17.4386827  27.6834947  64.1499942
  16.6018735  27.2557122  63.9683944  17.4110472  27.8767391  65.0870734
  34.7639128  28.1398000  74.1342326  33.9734672  28.1222139  73.5946825
  34.5272483  28.6786294  74.8891362  34.8837003  24.9890467  71.4475054
  34.9335008  24.8240474  72.3890577  34.7750927  24.1217726  71.0572935
  23.7673262  27.6679012  58.7367143  23.9161382  28.3514477  58.0833816
  24.5739705  27.6484102  59.2516599  36.3855200  27.4087408  71.6917076
  36.0940008  27.7717389  72.5280537  35.7727331  26.6954417  71.5130408
  37.5850882  24.9740288  64.2119646  38.4197774  25.4130092  64.3757206
  37.7210011  24.4978941  63.3927892  34.6342388  22.5320023  70.1597134
  35.1096510  22.7247669  69.3515985  33.7107954  22.5879209  69.9140517
  21.5225895  23.6944190  59.7428212  21.2771937  22.7906520  59.9408422
  21.6921809  23.6961340  58.8007690  20.7921542  19.4272548  57.2414373
  20.0990787  19.5016903  56.5854409  20.5473294  18.6632891  57.7635890
  27.2668667  30.1627143  56.2078890  26.6942635  30.7817330  55.7549362
  27.8401461  30.7126505  56.7418812  33.3344057  19.4085783  68.3925439
  34.2861480  19.5083881  68.4137663  33.1647508  18.6164051  68.9023524
  30.4865927  30.4464293  57.3387473  31.4196600  30.3809855  57.5420348
  30.3989140  31.2820560  56.8802005  33.1153944  29.7630163  54.2991420
  33.0367575  29.4290027  55.1927178  33.9363611  30.2551931  54.2982893
  35.8132135  22.6291903  67.5067739  35.7808455  21.6907903  67.6927423
  36.4232759  22.7075939  66.7733564  27.6515466  21.4987956  53.5494943
  28.5974571  21.3694164  53.6183361  27.2729711  20.7602618  54.0264371
  35.9626624  19.4202946  67.5526022  35.4465672  18.6361403  67.3655951
  36.8466572  19.0921663  67.7172542  33.6237350  13.1643962  63.5121835
  33.4262172  12.8559050  64.3965167  34.2337056  13.8905601  63.6419765
  41.6308685  23.6907909  66.6473776  42.3612073  23.4293198  67.2081479
  41.0215630  22.9536631  66.6875844  39.7123982  21.8315772  67.2448227
  38.9857146  21.6971737  66.6364718  39.2971269  22.1392601  68.0504945
  25.8358383  19.4237932  53.4849828  24.9289839  19.1271045  53.5612542
  26.1134364  19.1267750  52.6184114  16.7536323  20.7444295  63.9348875
  16.4339108  19.8909604  63.6423249  16.2069752  20.9592874  64.6906842
  20.5316231  23.4606736  67.6518381  20.7502241  24.3923844  67.6706415
  20.9442005  23.1014711  68.4373185  27.4520449  13.9674822  59.6394069
  26.6421177  13.6221907  60.0149316  28.1404866  13.6582365  60.2281681
  29.3810997  13.0452869  61.2618366  29.9342036  13.4648322  61.9208389
  29.6181083  12.1188617  61.3041322  24.6057168  16.2824867  53.6261807
  25.4676332  16.6079766  53.8857625  24.7907512  15.4956363  53.1134873
  16.6224583  24.3647207  65.9041996  15.9288055  23.9501160  65.3911951
  17.3697574  24.4067743  65.3075415  32.7589804  15.1553394  60.7697030
  32.1788473  15.8138198  60.3875083  32.4925737  14.3330738  60.3584448
  31.2093371  14.5558451  62.9718351  31.7093149  14.6674986  62.1632669
  31.8528979  14.2519504  63.6119159  18.5361326  24.2965461  63.7808011
  18.5132014  24.3953148  62.8289894  18.8461963  25.1430611  64.1025177
  21.1948704  26.3541616  67.8954625  22.1491957  26.3225558  67.8284557
  20.9961227  25.8932239  68.7104851  31.5414682  17.3153484  59.8253379
  30.6540537  17.6003135  59.6073573  31.9568671  17.1547247  58.9780655
  34.8929218  17.3400005  63.5407718  35.6689608  17.8296457  63.8132335
  34.1677353  17.7658059  63.9979587  37.3301777  18.0527624  64.5981658
  37.9246268  17.8123360  63.8874967  37.4028361  17.3334755  65.2255195
  19.5498933  31.8961235  64.9124823  19.4153401  31.1361636  64.3462821
  19.1330995  32.6202135  64.4453612  30.6857896  27.0798159  53.9201399
  31.3893746  27.2848161  54.5359054  29.9620544  27.6474921  54.1850482
  31.5155706  22.8308020  60.0403669  31.4590907  23.2876571  59.2011301
  32.0684048  22.0698705  59.8626511  35.3260512  18.6197752  60.8653788
  35.0697446  18.2194388  61.6961996  34.7013380  19.3341546  60.7403927
  39.6372850  21.3593825  63.3725080  39.0772408  21.4287014  64.1456642
  39.0316353  21.1834810  62.6524576  22.7068059  32.7930552  65.1243266
  22.5900443  33.7375985  65.0221956  21.8860505  32.4904114  65.5129065
  32.5944593  27.5180688  55.9699859  33.4290197  27.0861886  55.7877333
  32.4328936  27.3462702  56.8976753  32.2490485  24.0212801  57.3356198
  32.1939289  23.8557073  56.3944642  31.6236541  24.7288834  57.4918388
  25.5586611  13.5220910  56.9141516  25.5465281  14.4662750  57.0709787
  26.4510033  13.3391056  56.6200978  23.7322573  33.4458814  68.3399194
  24.6349819  33.4782424  68.6565689  23.5059943  32.5159265  68.3545530
  25.4876175  32.1989801  65.0009273  24.5371806  32.1991662  64.8873645
  25.7908661  31.4522535  64.4845308  29.3738730  10.1163687  61.1687453
  28.6071126   9.5622174  61.3144135  29.7849435  10.1885556  62.0301605
  41.2228868  38.0350339  66.0655035  41.8607278  37.9157086  65.3618375
  41.1049711  38.9831183  66.1242988  38.0318574  37.9877767  66.0016560
  37.6937086  37.8718832  65.1137095  38.9008343  37.5868932  65.9817566
  38.5138357  39.1412619  71.9602766  38.5026998  38.7465417  71.0883269
  38.6758997  38.4078691  72.5536537  35.2345619  41.9249731  70.9081950
  34.9435485  42.8295362  70.7928616  35.8702603  41.9666258  71.6226019
  36.1601825  39.3026579  67.4983309  36.7565398  39.0782602  66.7840272
  36.2176797  38.5611325  68.1008757  35.7326854  36.7566015  55.3333500
  35.9852375  36.2347536  54.5716963  34.7951413  36.5932160  55.4360184
  40.7770137  35.7601793  63.1408243  41.5633226  35.3421216  62.7898660
  41.0408841  36.6647885  63.3089892  40.9480214  41.1974643  57.8396900
  40.3126047  41.2709270  58.5517805  40.6177620  41.7868242  57.1615979
  46.1778564  35.6977026  64.0441222  46.9103736  35.1276243  64.2779051
  45.4217920  35.3098627  64.4847727  37.7954684  38.1204268  61.2404564
  37.4312891  37.5934889  61.9517486  38.6521799  37.7302737  61.0671050
  43.7003984  29.4098600  68.5035831  43.3687309  30.2794011  68.2797046
  43.1049598  29.0934884  69.1829861  37.4360171  33.1494167  56.2365913
  37.6034573  34.0174404  56.6036384  37.2457340  33.3121449  55.3127202
  40.1935504  41.6111146  67.9031743  39.8936227  42.5136185  67.7947550
  39.8486563  41.3443329  68.7552896  33.6447985  38.0624943  63.9368448
  32.7198482  37.9301157  64.1446139  33.8932398  38.8419162  64.4338390
  43.5932647  34.1293686  65.5829181  42.6849525  34.0609095  65.2887942
  43.5420243  34.6065631  66.4111006  37.4149391  35.6051825  57.2212580
  37.2949017  36.0508876  58.0598060  36.7201980  35.9537142  56.6626118
  37.6673513  35.5483332  73.5264078  36.8906847  36.1077252  73.5166942
  38.3064076  36.0340115  74.0478948  45.4594294  32.3310125  67.3607054
  44.8168674  32.6242658  66.7146849  44.9549222  32.2163045  68.1660251
  43.1134458  36.0773298  58.0492914  44.0252314  36.3100685  57.8740611
  42.6044105  36.6610342  57.4867992  35.9219886  38.3568785  73.0882045
  36.6634570  38.8953829  72.8116868  35.2156871  38.9835074  73.2453597
  41.3975225  40.4997926  71.6854206  41.8058581  40.0580336  70.9408839
  40.6752487  39.9250553  71.9388399  37.7506295  35.4370533  69.0587763
  38.5967490  35.8609946  69.2022412  37.6904933  34.7804157  69.7526326
  41.7204040  41.0599116  65.4406495  41.0912902  41.2244831  64.7382563
  41.3329702  41.4740726  66.2117459  45.5993272  41.9953554  62.7950859
  44.9144310  42.3752456  62.2447892  45.6837121  42.6048881  63.5282807
  40.9005741  33.0974901  70.7168937  40.6566672  33.8516961  70.1803213
  41.1765671  33.4760249  71.5516184  42.8544203  39.6413513  69.3946203
  43.0661099  40.2845273  68.7180584  42.8073952  38.8075830  68.9268133
  40.4570432  32.2531334  66.2982775  39.5954911  32.5512588  66.5899512
  40.4832867  32.4701733  65.3663807  37.2732002  40.7973525  62.7056580
  37.7370347  41.0761227  61.9161203  37.0088800  39.8956969  62.5229671
  34.1656083  40.3445006  65.6436344  34.7357440  40.7732274  65.0053828
  34.7564195  40.0627591  66.3420529  36.2100888  36.9196677  59.5146145
  36.9124931  37.3717721  59.9820072  35.8781516  36.2780496  60.1426039
  34.6581249  35.5108433  73.8897355  34.0279910  36.1924714  74.1232752
  34.5517337  35.3991515  72.9450493  29.9526222  35.1780230  64.8163279
  29.1625276  35.4337758  64.3403390  30.4437469  35.9928567  64.9215320
  43.9690031  42.5185469  67.5668560  44.7907475  42.1165656  67.2851241
  43.9652434  42.4153703  68.5184676  31.9040967  35.5424809  61.7746756
  31.1072130  35.6543503  62.2930251  31.6766559  35.8811461  60.9087646
  37.7346635  42.0669512  69.7229270  37.7991067  42.5289919  70.5587442
  37.0257559  41.4366877  69.8511580  28.2363925  35.4310720  67.2478270
  28.4871963  36.3157730  67.5135846  28.7723473  35.2515322  66.4753362
  52.0596024  38.8624217  63.9153531  51.3059733  38.2931615  63.7597536
  52.1943566  38.8286882  64.8624166  37.4494652  43.7337619  59.5908251
  37.3140327  44.5789155  60.0193098  37.9904465  43.9356897  58.8274184
  33.9361992  29.8129199  76.2522606  33.5428938  29.2595398  76.9270250
  34.7528132  30.1239778  76.6429123  36.8529953  31.2287078  73.8442862
  37.5939666  31.8294232  73.7647325  37.0847876  30.4864716  73.2860905
  31.9971291  36.4143446  72.1221092  31.8824806  35.5128703  72.4228191
  31.1415809  36.6607142  71.7705909  39.0763129  44.3561186  73.7208593
  38.6326983  43.5697565  73.4029497  39.7380342  44.5440337  73.0552484
  33.8350250  45.8856988  68.2469271  34.3857675  45.7574051  67.4746265
  32.9961726  46.1851877  67.8964164  41.1744367  44.6363986  71.7489994
  41.1562842  45.4572867  71.2570263  42.0964287  44.5118061  71.9740135
  37.6317421  42.1508115  72.5913502  38.1645758  41.3896404  72.3612810
  37.1031502  41.8581767  73.3337657  40.7987116  27.2568181  68.1207144
  40.4551385  28.1469823  68.0446255  41.1666079  27.0669839  67.2576729
  40.7637399  37.2476792  56.6279579  40.2484022  38.0181397  56.8667967
  40.4914707  36.5741929  57.2512641  38.3484510  32.0926493  61.6864818
  37.4926106  31.7033344  61.5070456  38.7611461  32.1718454  60.8264603
  39.8783656  29.6272837  66.0856377  39.3748452  29.5902972  65.2724183
  40.1714263  30.5365579  66.1453034  36.1226542  29.7111566  65.0922559
  36.9879539  29.5154375  64.7328449  36.1904051  29.4821918  66.0191916
  45.7371673  40.0009147  58.5632753  44.9601116  39.6620307  58.1187915
  46.4163154  40.0061770  57.8887718  40.5523702  35.1203885  58.4539360
  40.2473837  35.4350034  59.3049504  41.5054144  35.1985304  58.4966693
  38.9970134  41.2794108  60.1032314  38.4691495  40.5446867  59.7905552
  38.4957636  42.0568784  59.8572283  43.9762980  39.4743128  65.2199361
  43.3186654  40.1642390  65.3079489  44.7803379  39.8639560  65.5633347
  33.7288861  31.9413774  62.4638926  34.3032613  31.7188956  61.7312119
  34.3159844  32.0102469  63.2167527  42.7868439  37.8287501  63.2703302
  43.3000320  38.4617493  63.7725012  43.4369662  37.2288697  62.9046662
  34.0558448  33.9718235  56.4834811  33.2195761  34.3092922  56.8044086
  33.9163218  33.8367215  55.5461948  36.0311529  28.8155023  61.1913995
  35.3775941  28.5004040  60.5670610  35.9892003  28.1930764  61.9173818
  39.2649269  35.3036957  65.5161643  38.3471831  35.5251904  65.3583331
  39.6809413  35.3783267  64.6573350  40.0484317  36.7028372  60.6464323
  40.7956136  37.2149770  60.3371445  40.3175907  36.3812425  61.5068717
  38.3210967  39.1986913  57.6291278  37.4122187  38.9145946  57.7263747
  38.3506051  39.6185992  56.7694584  43.5530235  42.8093503  61.3982445
  43.0992562  41.9684412  61.4547636  42.9224201  43.4454901  61.7357225
  42.4963154  33.7385489  62.6283113  41.7585911  33.2262875  62.9593355
  42.7489928  33.2985870  61.8166389  41.9963174  44.6469999  62.3332263
  42.2886148  45.2075056  61.6144629  42.5061795  44.9398560  63.0885422
  42.5974782  26.5161741  63.2224882  42.9033658  25.6559104  62.9350797
  43.3227386  27.1079361  63.0223876  36.8695861  36.8115534  63.7301073
  36.9244471  35.8589370  63.6543549  36.0587063  36.9674973  64.2142371
  34.8088221  35.4292593  61.4891452  33.9956087  35.7286764  61.8956644
  35.3047215  35.0348282  62.2065934  36.9596799  45.4250350  63.4225716
  36.9172978  45.6511197  62.4934248  37.8759498  45.1913725  63.5711518
  40.4062433  35.8934418  70.3206346  40.7611821  36.1205891  71.1800811
  41.0534564  36.2252795  69.6983601  46.1360170  39.0152854  61.0255675
  45.9978069  39.2054450  60.0976864  45.7796389  39.7772237  61.4823726
  34.3002296  33.0010949  67.1052687  34.9401675  32.8599708  66.4075650
  33.4679827  32.7145462  66.7291289  46.1629550  41.0829381  66.0366946
  46.5966056  40.9904670  66.8850000  46.8761130  41.0586881  65.3986962
  35.0762600  42.3013379  63.2187679  35.8703198  41.8063699  63.0170254
  34.3654292  41.7731242  62.8555385  39.8957444  44.6831475  67.5700047
  39.9494467  45.2522411  68.3377763  39.0272226  44.8533360  67.2054084
  31.3845363  36.4456461  59.2947432  30.4542952  36.3840917  59.5117394
  31.4802835  35.9232414  58.4984073  31.3030912  32.9711274  61.8825674
  31.5637730  33.8856607  61.7734834  32.1248085  32.5035716  62.0322286
  32.7755838  34.3849031  69.0524498  33.4478891  34.1766393  68.4037147
  31.9485624  34.1871117  68.6129730  47.0245099  41.1253081  68.5699832
  47.2180989  42.0298892  68.8159107  46.9245717  40.6660500  69.4038417
  38.6781410  31.0110972  71.0690159  38.0309325  31.7100922  70.9754635
  39.4482425  31.4447116  71.4366407  42.0860208  41.2759824  74.1440712
  41.9345714  41.0470376  73.2270796  42.0764887  42.2330426  74.1572057
  38.8545544  38.8491737  69.1286979  39.7837604  39.0002896  68.9555946
  38.4336574  38.9375758  68.2735625  37.6533876  42.8742401  66.8985516
  37.5144962  42.5061186  67.7711454  36.8648472  43.3890041  66.7269474
  39.2039091  42.2524004  64.2874354  38.8688924  42.2124774  65.1832004
  38.7043037  41.5868720  63.8144764  33.1783335  37.6591634  69.8126935
  33.0403133  36.9271873  70.4138474  34.0888259  37.5700534  69.5311123
  35.8065636  37.3711593  69.3010615  36.5165254  36.7304786  69.2597233
  35.7634944  37.6224488  70.2236796  43.7952414  44.3078947  72.2217194
  43.7364961  43.6238167  71.5547777  44.1971933  45.0497937  71.7697820
  34.5194570  34.3576811  71.1206254  33.9831927  33.9067550  71.7727851
  33.9311278  34.4922720  70.3776719  32.8143113  51.1240861  65.0150913
  33.0539711  51.7559385  65.6929932  31.9712310  50.7728901  65.3016272
  43.7969822  42.2718531  70.4531174  42.9096600  41.9344452  70.5757573
  44.3668373  41.5401562  70.6899939  25.4498969  38.6042622  63.7774225
  26.1370009  38.2904352  63.1895240  25.2947097  39.5083987  63.5041477
  30.2533691  33.4932819  68.2059249  30.1691880  32.8858488  67.4709659
  29.4316397  33.9841837  68.2068745  37.3270975  46.9319983  67.4192417
  37.2541147  47.7374954  67.9311721  36.8848368  47.1311949  66.5940438
  40.4257405  31.9786382  63.5729444  40.9226104  31.2256345  63.2530514
  39.6544386  32.0150699  63.0072653  48.2787162  37.6826748  65.2147735
  48.2677038  38.5651463  64.8441668  47.4104542  37.3298299  65.0202272
  39.7869659  46.8306817  69.5750576  40.4997631  47.4654282  69.5026477
  39.2959687  46.9270683  68.7590577  41.5087185  40.7358070  61.1467867
  40.5743464  40.8559532  60.9772572  41.6863854  39.8330536  60.8827877
  37.0092374  34.1203765  63.3001128  36.6390161  33.5674806  63.9882034
  37.5051466  33.5161899  62.7476129  44.8959737  36.5775389  61.6817901
  45.3620189  37.4103381  61.6078204  45.3467237  36.1120371  62.3863160
  34.8381572  44.5801260  70.3956146  35.5391032  45.2137743  70.5485541
  34.3676687  44.9215992  69.6351786  42.9635968  42.9219210  58.6804053
  43.2395812  42.8075805  59.5897928  42.0940467  42.5236695  58.6416227
  42.8676400  28.9455976  65.7208803  41.9539479  29.1760203  65.8891010
  43.2969501  29.0294420  66.5722835  42.6382858  37.1345868  68.2208697
  41.9854308  37.3821775  67.5661150  43.0163238  36.3210006  67.8871174
  39.5990032  47.1705561  62.3236867  39.7812427  46.3527217  62.7864619
  40.4223018  47.3873253  61.8861757  39.9332197  46.0973746  59.5851916
  40.4619964  45.5866201  58.9722078  40.1960417  45.7816276  60.4497449
  38.6870431  37.8765679  74.7074734  38.0111068  37.7759808  75.3777109
  39.5098065  37.7204893  75.1710731  30.4349290  44.1137616  67.3287249
  31.0202727  43.3681303  67.4615153  30.2374129  44.4241572  68.2123913
  25.0266945  36.6843216  66.0491692  25.0651044  36.1506806  66.8428810
  24.5207238  36.1578421  65.4302669  37.4293214  49.1832606  68.9432350
  37.9811522  49.3464228  69.7081435  37.7699407  49.7737044  68.2712375
  32.4057707  31.5307756  69.5454235  32.4699034  32.3922587  69.1331632
  32.3424827  30.9181758  68.8126593  31.8809980  33.6030889  73.1927269
  32.5082019  33.2207966  73.8064793  31.0237899  33.3845091  73.5582961
  42.2804088  44.0093864  74.7981004  42.8243992  44.6223822  74.3035959
  41.6990933  44.5673442  75.3148017  28.6575523  35.4107318  59.1245624
  28.9528964  34.5017996  59.0712677  27.7563558  35.3895057  58.8026626
  40.5661601  47.1314582  65.9296032  40.4412741  46.3304322  65.4206978
  41.2240692  47.6260775  65.4410002  32.1869770  33.4863314  65.1073172
  31.4656355  34.0999282  64.9680646  32.9763025  34.0221079  65.0289818
  42.6296510  44.9323602  67.5575582  41.6826845  44.8128953  67.4853909
  42.9779283  44.0446100  67.6401844  34.9896083  30.8217741  71.3813824
  35.5130485  31.0680038  72.1440133  34.7708416  31.6537776  70.9616961
  30.3863364  33.0921416  59.2484949  30.0576070  32.2118794  59.0660055
  30.7402735  33.0369084  60.1361338  39.6342943  44.7276318  63.7579934
  39.4867905  43.7993026  63.9387504  40.4596436  44.7496409  63.2737010
  33.5005187  33.3794385  59.6160426  33.8401260  33.9080307  58.8939035
  33.9477308  33.7174791  60.3918993  43.2377065  45.5504877  64.8444807
  44.1623612  45.3447738  64.7069258  43.0692368  45.3021278  65.7534149
  36.1948628  31.7631436  69.0663495  35.8545448  30.9639249  69.4684174
  35.4887634  32.0633147  68.4940328  36.8465100  28.8480748  67.5190818
  37.6691169  28.3741227  67.3969708  37.0903163  29.6271232  68.0189504
  35.4873334  31.8769007  57.8153719  36.2081697  32.2550260  57.3117436
  34.8638639  32.5957884  57.9188697  39.6304457  32.5814156  58.7512052
  39.8468072  33.4638794  58.4500880  39.1498524  32.1900369  58.0217694
  34.3703679  35.5399869  65.3282796  34.2248259  35.8540172  66.2207078
  33.8928882  36.1584769  64.7753695  36.2300062  32.5302417  65.3763686
  36.2161630  31.6343510  65.0395984  36.9472490  32.5373081  66.0101972
  38.0826192  32.9639757  67.4216813  37.8243970  33.8856828  67.4201144
  37.5511233  32.5670192  68.1117277  43.0272381  46.0690544  60.2006899
  43.2009259  45.5036967  59.4480751  43.5201272  46.8691439  60.0186388
  28.8449341  38.0805214  68.2670457  28.3002809  38.8565021  68.3990732
  29.7228691  38.4276018  68.1089579  35.6336957  31.4116797  60.6451256
  35.7552869  30.4833444  60.8442143  35.3439000  31.4255483  59.7329571
  38.5028148  29.0971708  63.7817976  38.5249845  29.1611041  62.8269955
  38.9196207  28.2576216  63.9758482  48.8811772  38.8326967  61.8197198
  49.3242918  38.0834293  61.4216322  48.0038282  38.8237104  61.4370930
  44.0147553  45.3857309  57.3003797  44.7098458  46.0064002  57.5191111
  44.3570704  44.5352660  57.5756175  29.6315363  37.2075110  71.1600614
  28.8897099  37.3557745  71.7465245  29.3108107  37.4683375  70.2967364
  45.9138977  42.8357014  58.8291128  46.4390301  43.1744287  58.1040448
  45.8261329  41.9004030  58.6454262  37.5759025  46.7491088  70.9581004
  37.8846152  46.5040235  71.8303704  38.3734507  46.9537726  70.4699874
  37.5979637  48.9028998  63.1886381  37.1584628  48.4105376  63.8819237
  38.3487754  48.3601965  62.9478456  35.0453510  44.4467007  65.2608682
  34.4233519  43.7837712  64.9610910  35.7158376  44.4728139  64.5782330
  35.1178037  32.9248795  74.8541188  35.1666192  33.8010918  74.4718958
  35.6600551  32.3826188  74.2812832  45.6032883  43.4689918  74.1342326
  44.8128426  43.4514057  73.5946825  45.3666237  44.0078212  74.8891362
  45.7230758  40.3182384  71.4475054  45.7728763  40.1532392  72.3890577
  45.6144681  39.4509643  71.0572935  43.0134520  36.3013312  72.7634361
  43.9144383  36.1619777  72.4718359  43.0882495  36.4667767  73.7032538
  37.3477325  33.6780167  71.6087547  36.4780635  33.9713733  71.3370136
  37.5836806  34.2620612  72.3294811  47.2248955  42.7379326  71.6917076
  46.9333763  43.1009306  72.5280537  46.6121086  42.0246334  71.5130408
  48.4244637  40.3032206  64.2119646  49.2591528  40.7422010  64.3757206
  48.5603766  39.8270859  63.3927892  45.4736143  37.8611941  70.1597134
  45.9490264  38.0539587  69.3515985  44.5501708  37.9171126  69.9140517
  40.0516359  29.8959784  69.1252968  40.5698303  30.6320811  68.7999456
  39.6971492  30.2023777  69.9599727  31.6315297  34.7564465  57.2414373
  30.9384542  34.8308820  56.5854409  31.3867049  33.9924809  57.7635890
  40.3028953  26.3160067  64.6453864  40.5830707  25.6483256  65.2714291
  41.0879560  26.5089162  64.1328528  44.1737812  34.7377701  68.3925439
  45.1255235  34.8375798  68.4137663  44.0041262  33.9455969  68.9023524
  42.1952191  31.8233284  68.5784840  41.6002123  32.1038297  67.8831329
  41.9101888  32.3127185  69.3501581  41.3259682  45.7756211  57.3387473
  42.2590355  45.7101772  57.5420348  41.2382895  46.6112478  56.8802005
  43.9547698  45.0922081  54.2991420  43.8761330  44.7581945  55.1927178
  44.7757365  45.5843849  54.2982893  46.6525890  37.9583820  67.5067739
  46.6202210  37.0199821  67.6927423  47.2626513  38.0367857  66.7733564
  38.4909220  36.8279873  53.5494943  39.4368325  36.6986081  53.6183361
  38.1123465  36.0894535  54.0264371  46.8020378  34.7494864  67.5526022
  46.2859427  33.9653320  67.3655951  47.6860327  34.4213580  67.7172542
  44.4631105  28.4935879  63.5121835  44.2655926  28.1850967  64.3965167
  45.0730811  29.2197518  63.6419765  52.4702439  39.0199827  66.6473776
  53.2005828  38.7585115  67.2081479  51.8609385  38.2828549  66.6875844
  50.5517737  37.1607690  67.2448227  49.8250900  37.0263655  66.6364718
  50.1365023  37.4684518  68.0504945  38.3747913  40.8797619  75.0095600
  39.2950922  41.0576218  75.2035646  38.3397496  39.9353665  74.8575299
  36.6752138  34.7529850  53.4849828  35.7683593  34.4562962  53.5612542
  36.9528119  34.4559668  52.6184114  27.5930078  36.0736213  63.9348875
  27.2732862  35.2201521  63.6423249  27.0463506  36.2884791  64.6906842
  31.3709986  38.7898654  67.6518381  31.5895995  39.7215762  67.6706415
  31.7835759  38.4306628  68.4373185  38.2914203  29.2966739  59.6394069
  37.4814932  28.9513824  60.0149316  38.9798620  28.9874283  60.2281681
  40.2204752  28.3744786  61.2618366  40.7735790  28.7940240  61.9208389
  40.4574838  27.4480534  61.3041322  36.2437851  34.3631860  77.0421130
  36.1434578  35.3126217  76.9733221  36.0259393  34.0350099  76.1697200
  35.4450922  31.6116785  53.6261807  36.3070086  31.9371683  53.8857625
  35.6301266  30.8248281  53.1134873  27.4618338  39.6939125  65.9041996
  26.7681809  39.2793077  65.3911951  28.2091329  39.7359661  65.3075415
  43.5983559  30.4845311  60.7697030  43.0182228  31.1430115  60.3875083
  43.3319491  29.6622656  60.3584448  42.0487125  29.8850369  62.9718351
  42.5486903  29.9966904  62.1632669  42.6922733  29.5811422  63.6119159
  36.1069121  37.7928999  75.8586192  35.6236203  38.5929359  76.0650081
  36.1930060  37.8036944  74.9053636  32.0342458  41.6833533  67.8954625
  32.9885712  41.6517476  67.8284557  31.8354982  41.2224157  68.7104851
  32.6241841  40.2534649  70.4625423  33.4434730  40.7478728  70.4860260
  32.8978648  39.3366618  70.4342991  42.3808437  32.6445402  59.8253379
  41.4934292  32.9295052  59.6073573  42.7962426  32.4839165  58.9780655
  45.7322973  32.6691923  63.5407718  46.5083363  33.1588375  63.8132335
  45.0071107  33.0949977  63.9979587  48.1695531  33.3819542  64.5981658
  48.7640022  33.1415278  63.8874967  48.2422115  32.6626673  65.2255195
  42.3549460  38.1599938  60.0403669  42.2984662  38.6168489  59.2011301
  42.9077803  37.3990622  59.8626511  46.1654266  33.9489670  60.8653788
  45.9091201  33.5486305  61.6961996  45.5407134  34.6633463  60.7403927
  50.4766604  36.6885743  63.3725080  49.9166162  36.7578932  64.1456642
  49.8710108  36.5126727  62.6524576  33.5461813  48.1222470  65.1243266
  33.4294197  49.0667902  65.0221956  32.7254259  47.8196031  65.5129065
  43.0884240  39.3504719  57.3356198  43.0333044  39.1848990  56.3944642
  42.4630295  40.0580752  57.4918388  27.8776755  34.5872783  71.1617620
  28.5235618  34.0771737  71.6504845  27.6693906  35.3241465  71.7361045
  40.4030147  41.6553631  76.6609761  41.2721307  41.8294283  76.2996396
  39.9236898  42.4748048  76.5385490  36.3980365  28.8512828  56.9141516
  36.3859035  29.7954668  57.0709787  37.2903787  28.6682973  56.6200978
  34.5716327  48.7750732  68.3399194  35.4743574  48.8074342  68.6565689
  34.3453697  47.8451183  68.3545530  36.3269929  47.5281718  65.0009273
  35.3765560  47.5283580  64.8873645  36.6302415  46.7814453  64.4845308
  40.2132485  25.4455605  61.1687453  39.4464880  24.8914091  61.3144135
  40.6243190  25.5177473  62.0301605  32.2174246  31.7340400  75.2592634
  33.0805707  31.3777205  75.4695959  31.6439656  31.3954295  75.9468039
  52.0622623  53.3642257  66.0655035  52.7001033  53.2449004  65.3618375
  51.9443466  54.3123101  66.1242988  48.8712329  53.3169685  66.0016560
  48.5330840  53.2010750  65.1137095  49.7402097  52.9160850  65.9817566
  44.7299145  55.1705161  61.9913451  44.1664010  55.0795098  61.2229739
  44.6151540  54.3505066  62.4715944  42.2763577  56.6656353  64.8297671
  43.0684869  56.3247177  64.4143971  42.5160227  56.7751328  65.7499825
  50.3098703  58.8376129  57.3027916  49.6586683  59.4230209  56.9161930
  51.1043066  59.3682324  57.3622953  44.2354331  55.9265266  57.7015050
  45.0085207  55.3794253  57.5627926  44.5879729  56.7909515  57.9129512
  46.9995580  54.6318497  67.4983309  47.5959152  54.4074519  66.7840272
  47.0570551  53.8903242  68.1008757  46.5720608  52.0857932  55.3333500
  46.8246129  51.5639453  54.5716963  45.6345167  51.9224078  55.4360184
  51.6163891  51.0893711  63.1408243  52.4026980  50.6713134  62.7898660
  51.8802595  51.9939803  63.3089892  51.7873969  56.5266561  57.8396900
  51.1519802  56.6001187  58.5517805  51.4571375  57.1160160  57.1615979
  57.0172318  51.0268944  64.0441222  57.7497490  50.4568161  64.2779051
  56.2611674  50.6390544  64.4847727  46.2916897  53.9886038  57.5357875
  46.1753155  53.3130942  58.2038959  46.4019157  53.5018412  56.7190028
  48.6348438  53.4496185  61.2404564  48.2706645  52.9226806  61.9517486
  49.4915554  53.0594654  61.0671050  54.5397739  44.7390518  68.5035831
  54.2081063  45.6085929  68.2797046  53.9443352  44.4226802  69.1829861
  48.2753925  48.4786085  56.2365913  48.4428327  49.3466321  56.6036384
  48.0851094  48.6413367  55.3127202  44.4841740  53.3916861  63.9368448
  43.5592236  53.2593075  64.1446139  44.7326153  54.1711080  64.4338390
  54.4326402  49.4585604  65.5829181  53.5243279  49.3901012  65.2887942
  54.3813998  49.9357549  66.4111006  48.2543146  50.9343742  57.2212580
  48.1342771  51.3800793  58.0598060  47.5595734  51.2829060  56.6626118
  41.8450551  53.0350134  64.7712237  41.9742932  53.2884613  65.6851648
  41.1648002  53.6277842  64.4516892  46.0150038  63.7047384  60.8702711
  45.9374068  64.6555209  60.9491192  45.4111682  63.3593257  61.5277637
  56.2988048  47.6602042  67.3607054  55.6562429  47.9534576  66.7146849
  55.7942977  47.5454963  68.1660251  53.9528212  51.4065216  58.0492914
  54.8646068  51.6392602  57.8740611  53.4437859  51.9902260  57.4867992
  48.5900050  50.7662450  69.0587763  49.4361245  51.1901864  69.2022412
  48.5298687  50.1096075  69.7526326  52.5597794  56.3891034  65.4406495
  51.9306657  56.5536748  64.7382563  52.1723456  56.8032644  66.2117459
  56.4387026  57.3245472  62.7950859  55.7538064  57.7044373  62.2447892
  56.5230876  57.9340799  63.5282807  51.7399495  48.4266819  70.7168937
  51.4960427  49.1808879  70.1803213  52.0159426  48.8052166  71.5516184
  51.2964187  47.5823252  66.2982775  50.4348666  47.8804505  66.5899512
  51.3226621  47.7993651  65.3663807  48.1125756  56.1265442  62.7056580
  48.5764102  56.4053145  61.9161203  47.8482554  55.2248887  62.5229671
  45.0049837  55.6736924  65.6436344  45.5751194  56.1024192  65.0053828
  45.5957949  55.3919508  66.3420529  47.0494642  52.2488595  59.5146145
  47.7518686  52.7009638  59.9820072  46.7175271  51.6072413  60.1426039
  40.7919976  50.5072147  64.8163279  40.0019030  50.7629676  64.3403390
  41.2831224  51.3220485  64.9215320  42.7434722  50.8716726  61.7746756
  41.9465885  50.9835421  62.2930251  42.5160314  51.2103379  60.9087646
  39.0757679  50.7602638  67.2478270  39.3265718  51.6449648  67.5135846
  39.6117228  50.5807239  66.4753362  62.8989779  54.1916135  63.9153531
  62.1453487  53.6223533  63.7597536  63.0337320  54.1578799  64.8624166
  48.2888407  59.0629537  59.5908251  48.1534082  59.9081073  60.0193098
  48.8298219  59.2648815  58.8274184  44.7755747  45.1421117  76.2522606
  44.3822692  44.5887316  76.9270250  45.5921887  45.4531695  76.6429123
  41.7417804  56.5804975  60.1636176  42.2542325  57.3748225  60.3141740
  42.3940517  55.8831266  60.0969777  43.5512689  59.6970731  62.2458929
  43.7279317  60.6188696  62.0579913  44.3469523  59.3829151  62.6753309
  47.6923708  46.5578996  73.8442862  48.4333421  47.1586149  73.7647325
  47.9241630  45.8156634  73.2860905  42.8365046  51.7435363  72.1221092
  42.7218561  50.8420621  72.4228191  41.9809563  51.9899060  71.7705909
  44.6744004  61.2148905  68.2469271  45.2251430  61.0865969  67.4746265
  43.8355480  61.5143794  67.8964164  51.6380870  42.5860099  68.1207144
  51.2945140  43.4761741  68.0446255  52.0059833  42.3961757  67.2576729
  39.7066721  54.9093630  60.9395746  40.5441943  55.3190638  60.7229454
  39.8844989  53.9693072  60.9095940  51.6031153  52.5768710  56.6279579
  51.0877777  53.3473315  56.8667967  51.3308462  51.9033846  57.2512641
  49.1878264  47.4218411  61.6864818  48.3319861  47.0325261  61.5070456
  49.6005216  47.5010372  60.8264603  50.7177411  44.9564754  66.0856377
  50.2142206  44.9194889  65.2724183  51.0108018  45.8657497  66.1453034
  46.9620297  45.0403484  65.0922559  47.8273294  44.8446293  64.7328449
  47.0297806  44.8113836  66.0191916  56.5765427  55.3301065  58.5632753
  55.7994870  54.9912224  58.1187915  57.2556908  55.3353688  57.8887718
  51.3917456  50.4495802  58.4539360  51.0867592  50.7641951  59.3049504
  52.3447898  50.5277222  58.4966693  49.8363888  56.6086026  60.1032314
  49.3085250  55.8738785  59.7905552  49.3351391  57.3860702  59.8572283
  54.8156734  54.8035046  65.2199361  54.1580409  55.4934307  65.3079489
  55.6197133  55.1931478  65.5633347  44.5682616  47.2705692  62.4638926
  45.1426368  47.0480873  61.7312119  45.1553598  47.3394386  63.2167527
  53.6262193  53.1579419  63.2703302  54.1394075  53.7909411  63.7725012
  54.2763417  52.5580614  62.9046662  44.8952203  49.3010153  56.4834811
  44.0589515  49.6384839  56.8044086  44.7556973  49.1659133  55.5461948
  46.8705284  44.1446941  61.1913995  46.2169696  43.8295958  60.5670610
  46.8285758  43.5222681  61.9173818  47.9816488  54.4266236  53.1067287
  47.0743550  54.1955489  53.3058436  48.4787520  53.6303855  53.2941269
  50.8884567  63.1363743  56.0263974  50.2146266  63.4395440  56.6348931
  51.2750389  63.9392823  55.6769431  50.1043024  50.6328874  65.5161643
  49.1865585  50.8543821  65.3583331  50.5203168  50.7075185  64.6573350
  50.8878072  52.0320290  60.6464323  51.6349891  52.5441687  60.3371445
  51.1569661  51.7104343  61.5068717  49.1604722  54.5278831  57.6291278
  48.2515941  54.2437864  57.7263747  49.1899806  54.9477909  56.7694584
  54.3923989  58.1385420  61.3982445  53.9386316  57.2976330  61.4547636
  53.7617956  58.7746819  61.7357225  53.3356909  49.0677406  62.6283113
  52.5979666  48.5554792  62.9593355  53.5883682  48.6277788  61.8166389
  52.8356928  59.9761917  62.3332263  53.1279903  60.5366974  61.6144629
  53.3455549  60.2690478  63.0885422  53.4368536  41.8453658  63.2224882
  53.7427413  40.9851022  62.9350797  54.1621141  42.4371278  63.0223876
  39.7292892  52.2484345  61.6106480  39.5317292  51.6553706  60.8857546
  39.1739556  51.9436555  62.3282419  47.7089616  52.1407451  63.7301073
  47.7638226  51.1881288  63.6543549  46.8980818  52.2966890  64.2142371
  48.8580810  56.0687574  54.9679356  48.4200240  55.3523433  54.5084993
  49.5991250  56.2963689  54.4064448  45.6481976  50.7584511  61.4891452
  44.8349841  51.0578682  61.8956644  46.1440970  50.3640200  62.2065934
  47.7990554  60.7542268  63.4225716  47.7566732  60.9803114  62.4934248
  48.7153253  60.5205643  63.5711518  51.2456187  51.2226336  70.3206346
  51.6005575  51.4497809  71.1800811  51.8928319  51.5544712  69.6983601
  56.9753924  54.3444771  61.0255675  56.8371823  54.5346367  60.0976864
  56.6190143  55.1064154  61.4823726  45.1396051  48.3302867  67.1052687
  45.7795430  48.1891626  66.4075650  44.3073581  48.0437380  66.7291289
  45.9156354  57.6305297  63.2187679  46.7096953  57.1355617  63.0170254
  45.2048047  57.1023160  62.8555385  42.2239118  51.7748379  59.2947432
  41.2936706  51.7132834  59.5117394  42.3196590  51.2524331  58.4984073
  42.1424667  48.3003192  61.8825674  42.4031484  49.2148525  61.7734834
  42.9641839  47.8327634  62.0322286  43.6149592  49.7140949  69.0524498
  44.2872646  49.5058311  68.4037147  42.7879379  49.5163035  68.6129730
  49.5175164  46.3402890  71.0690159  48.8703079  47.0392839  70.9754635
  50.2876180  46.7739034  71.4366407  49.6939299  54.1783655  69.1286979
  50.6231359  54.3294814  68.9555946  49.2730329  54.2667675  68.2735625
  48.4927630  58.2034319  66.8985516  48.3538716  57.8353103  67.7711454
  47.7042227  58.7181958  66.7269474  49.0875782  63.3043415  58.2411053
  49.2627538  62.8331459  59.0556675  48.4008570  63.9309182  58.4692314
  50.0432846  57.5815922  64.2874354  49.7082678  57.5416692  65.1832004
  49.5436791  56.9160638  63.8144764  44.0177090  52.9883552  69.8126935
  43.8796887  52.2563791  70.4138474  44.9282013  52.8992452  69.5311123
  52.9792037  54.9271956  54.5611414  52.3621208  54.2018784  54.4644466
  52.5108526  55.6881316  54.2178488  46.6459390  52.7003511  69.3010615
  47.3559009  52.0596703  69.2597233  46.6028698  52.9516406  70.2236796
  45.3588324  49.6868729  71.1206254  44.8225681  49.2359467  71.7727851
  44.7705033  49.8214638  70.3776719  44.7690583  49.1457380  53.6832718
  43.8920049  49.0246181  53.3194965  45.2448336  48.3543459  53.4311607
  36.2892723  53.9334540  63.7774225  36.9763763  53.6196270  63.1895240
  36.1340852  54.8375905  63.5041477  41.0927445  48.8224737  68.2059249
  41.0085634  48.2150406  67.4709659  40.2710152  49.3133755  68.2068745
  47.9554509  61.4983671  60.9295238  47.1722031  62.0405351  61.0233463
  48.6547254  62.0157650  61.3289480  51.2651159  47.3078300  63.5729444
  51.7619859  46.5548262  63.2530514  50.4938141  47.3442617  63.0072653
  59.1180917  53.0118666  65.2147735  59.1070793  53.8943381  64.8441668
  58.2498296  52.6590217  65.0202272  52.3480940  56.0649987  61.1467867
  51.4137219  56.1851450  60.9772572  52.5257608  55.1622454  60.8827877
  47.8486128  49.4495683  63.3001128  47.4783916  48.8966724  63.9882034
  48.3445221  48.8453817  62.7476129  55.7353491  51.9067307  61.6817901
  56.2013944  52.7395298  61.6078204  56.1860992  51.4412288  62.3863160
  53.8029722  58.2511128  58.6804053  54.0789566  58.1367723  59.5897928
  52.9334221  57.8528613  58.6416227  53.7070154  44.2747894  65.7208803
  52.7933234  44.5052120  65.8891010  54.1363256  44.3586338  66.5722835
  53.4776613  52.4637786  68.2208697  52.8248063  52.7113693  67.5661150
  53.8556992  51.6501924  67.8871174  50.4383786  62.4997479  62.3236867
  50.6206181  61.6819135  62.7864619  51.2616772  62.7165171  61.8861757
  50.7725952  61.4265664  59.5851916  51.3013718  60.9158118  58.9722078
  51.0354172  61.1108194  60.4497449  41.2743045  59.4429533  67.3287249
  41.8596481  58.6973221  67.4615153  41.0767883  59.7533490  68.2123913
  44.1281700  62.4780781  62.3449691  43.4592075  62.9626908  61.8613732
  43.9894570  62.7250001  63.2593070  35.8660699  52.0135133  66.0491692
  35.9044799  51.4798724  66.8428810  35.3600992  51.4870339  65.4302669
  43.2451462  46.8599674  69.5454235  43.3092788  47.7214505  69.1331632
  43.1818582  46.2473676  68.8126593  42.7203734  48.9322806  73.1927269
  43.3475773  48.5499884  73.8064793  41.8631653  48.7137008  73.5582961
  39.4969277  50.7399236  59.1245624  39.7922718  49.8309914  59.0712677
  38.5957313  50.7186975  58.8026626  43.0263524  48.8155232  65.1073172
  42.3050110  49.4291200  64.9680646  43.8156780  49.3512997  65.0289818
  45.8289838  46.1509659  71.3813824  46.3524239  46.3971955  72.1440133
  45.6102171  46.9829693  70.9616961  41.2257119  48.4213333  59.2484949
  40.8969825  47.5410712  59.0660055  41.5796489  48.3661002  60.1361338
  50.4736697  60.0568236  63.7579934  50.3261660  59.1284943  63.9387504
  51.2990191  60.0788327  63.2737010  44.3398942  48.7086303  59.6160426
  44.6795014  49.2372224  58.8939035  44.7871062  49.0466709  60.3918993
  47.0342383  47.0923354  69.0663495  46.6939203  46.2931167  69.4684174
  46.3281389  47.3925065  68.4940328  47.6858854  44.1772666  67.5190818
  48.5084924  43.7033144  67.3969708  47.9296918  44.9563150  68.0189504
  46.3267089  47.2060925  57.8153719  47.0475451  47.5842177  57.3117436
  45.7032393  47.9249801  57.9188697  50.4698212  47.9106074  58.7512052
  50.6861826  48.7930711  58.4500880  49.9892279  47.5192287  58.0217694
  45.2097433  50.8691787  65.3282796  45.0642014  51.1832090  66.2207078
  44.7322637  51.4876687  64.7753695  47.0693816  47.8594335  65.3763686
  47.0555385  46.9635428  65.0395984  47.7866244  47.8664999  66.0101972
  48.9219947  48.2931675  67.4216813  48.6637725  49.2148746  67.4201144
  48.3904987  47.8962110  68.1117277  53.8666136  61.3982462  60.2006899
  54.0403013  60.8328885  59.4480751  54.3595027  62.1983357  60.0186388
  39.6843095  53.4097131  68.2670457  39.1396563  54.1856939  68.3990732
  40.5622445  53.7567936  68.1089579  46.4730712  46.7408715  60.6451256
  46.5946623  45.8125361  60.8442143  46.1832754  46.7547401  59.7329571
  49.3421902  44.4263626  63.7817976  49.3643599  44.4902959  62.8269955
  49.7589961  43.5868134  63.9758482  59.7205527  54.1618885  61.8197198
  60.1636673  53.4126210  61.4216322  58.8432037  54.1529021  61.4370930
  54.8541308  60.7149227  57.3003797  55.5492213  61.3355919  57.5191111
  55.1964458  59.8644578  57.5756175  40.4709117  52.5367027  71.1600614
  39.7290853  52.6849663  71.7465245  40.1501861  52.7975293  70.2967364
  56.7532731  58.1648932  58.8291128  57.2784055  58.5036205  58.1040448
  56.6655084  57.2295947  58.6454262  48.4373392  64.2320915  63.1886381
  47.9978382  63.7397294  63.8819237  49.1881509  63.6893883  62.9478456
  40.9165731  60.4232456  63.1911009  41.7423751  60.1236228  62.8109652
  40.5659783  59.6540079  63.6400798  45.8847264  59.7758924  65.2608682
  45.2627273  59.1129629  64.9610910  46.5552131  59.8020056  64.5782330
  39.1174336  58.3418783  64.1499942  38.2806244  57.9140957  63.9683944
  39.0897981  58.5351226  65.0870734  45.9571791  48.2540712  74.8541188
  46.0059947  49.1302835  74.4718958  46.4994306  47.7118105  74.2812832
  45.4460771  58.3262848  58.7367143  45.5948891  59.0098312  58.0833816
  46.2527214  58.3067938  59.2516599  48.1871080  49.0072085  71.6087547
  47.3174389  49.3005651  71.3370136  48.4230560  49.5912530  72.3294811
  59.2638391  55.6324123  64.2119646  60.0985283  56.0713927  64.3757206
  59.3997520  55.1562777  63.3927892  43.2013404  54.3528025  59.7428212
  42.9559446  53.4490355  59.9408422  43.3709318  54.3545176  58.8007690
  50.8910114  45.2251702  69.1252968  51.4092058  45.9612729  68.7999456
  50.5365247  45.5315695  69.9599727  42.4709051  50.0856383  57.2414373
  41.7778296  50.1600738  56.5854409  42.2260803  49.3216727  57.7635890
  51.1422708  41.6451984  64.6453864  51.4224462  40.9775173  65.2714291
  51.9273315  41.8381080  64.1328528  48.9456176  60.8210978  56.2078890
  48.3730144  61.4401165  55.7549362  49.5188970  61.3710340  56.7418812
  55.0131566  50.0669618  68.3925439  55.9648989  50.1667716  68.4137663
  54.8435017  49.2747887  68.9023524  53.0345946  47.1525202  68.5784840
  52.4395878  47.4330214  67.8831329  52.7495642  47.6419102  69.3501581
  52.1653436  61.1048128  57.3387473  53.0984109  61.0393690  57.5420348
  52.0776649  61.9404395  56.8802005  54.7941453  60.4213999  54.2991420
  54.7155084  60.0873862  55.1927178  55.6151120  60.9135767  54.2982893
  57.4919644  53.2875738  67.5067739  57.4595964  52.3491739  67.6927423
  58.1020268  53.3659775  66.7733564  49.3302975  52.1571791  53.5494943
  50.2762080  52.0277999  53.6183361  48.9517220  51.4186453  54.0264371
  57.6414133  50.0786781  67.5526022  57.1253181  49.2945238  67.3655951
  58.5254081  49.7505498  67.7172542  55.3024859  43.8227797  63.5121835
  55.1049681  43.5142885  64.3965167  55.9124565  44.5489436  63.6419765
  47.5145892  50.0821767  53.4849828  46.6077347  49.7854880  53.5612542
  47.7921873  49.7851585  52.6184114  38.4323832  51.4028131  63.9348875
  38.1126617  50.5493439  63.6423249  37.8857261  51.6176709  64.6906842
  42.2103740  54.1190572  67.6518381  42.4289750  55.0507680  67.6706415
  42.6229514  53.7598546  68.4373185  49.1307958  44.6258657  59.6394069
  48.3208686  44.2805742  60.0149316  49.8192375  44.3166201  60.2281681
  51.0598506  43.7036704  61.2618366  51.6129545  44.1232157  61.9208389
  51.2968592  42.7772452  61.3041322  46.2844677  46.9408703  53.6261807
  47.1463841  47.2663601  53.8857625  46.4695021  46.1540198  53.1134873
  38.3012092  55.0231042  65.9041996  37.6075564  54.6084995  65.3911951
  39.0485083  55.0651579  65.3075415  54.4377313  45.8137229  60.7697030
  53.8575982  46.4722033  60.3875083  54.1713246  44.9914574  60.3584448
  52.8880880  45.2142287  62.9718351  53.3880658  45.3258821  62.1632669
  53.5316487  44.9103340  63.6119159  40.2148835  54.9549296  63.7808011
  40.1919523  55.0536983  62.8289894  40.5249471  55.8014447  64.1025177
  42.8736213  57.0125451  67.8954625  43.8279466  56.9809393  67.8284557
  42.6748736  56.5516075  68.7104851  43.4635595  55.5826567  70.4625423
  44.2828484  56.0770646  70.4860260  43.7372403  54.6658535  70.4342991
  53.2202191  47.9737319  59.8253379  52.3328046  48.2586970  59.6073573
  53.6356180  47.8131083  58.9780655  56.5716727  47.9983840  63.5407718
  57.3477117  48.4880293  63.8132335  55.8464862  48.4241895  63.9979587
  59.0089286  48.7111460  64.5981658  59.6033777  48.4707196  63.8874967
  59.0815870  47.9918590  65.2255195  41.2286442  62.5545071  64.9124823
  41.0940910  61.7945471  64.3462821  40.8118504  63.2785970  64.4453612
  52.3645405  57.7381994  53.9201399  53.0681255  57.9431997  54.5359054
  51.6408053  58.3058756  54.1850482  53.1943215  53.4891855  60.0403669
  53.1378416  53.9460407  59.2011301  53.7471557  52.7282540  59.8626511
  57.0048021  49.2781587  60.8653788  56.7484955  48.8778223  61.6961996
  56.3800889  49.9925381  60.7403927  61.3160359  52.0177660  63.3725080
  60.7559917  52.0870850  64.1456642  60.7103862  51.8418645  62.6524576
  44.3855568  63.4514388  65.1243266  44.2687952  64.3959820  65.0221956
  43.5648014  63.1487949  65.5129065  54.2732102  58.1764523  55.9699859
  55.1077706  57.7445722  55.7877333  54.1116445  58.0046537  56.8976753
  53.9277994  54.6796637  57.3356198  53.8726798  54.5140908  56.3944642
  53.3024050  55.3872669  57.4918388  38.7170509  49.9164701  71.1617620
  39.3629373  49.4063655  71.6504845  38.5087660  50.6533383  71.7361045
  47.2374120  44.1804746  56.9141516  47.2252790  45.1246586  57.0709787
  48.1297542  43.9974891  56.6200978  47.1663684  62.8573636  65.0009273
  46.2159315  62.8575498  64.8873645  47.4696170  62.1106371  64.4845308
  51.0526239  40.7747522  61.1687453  50.2858635  40.2206009  61.3144135
  51.4636944  40.8469391  62.0301605  43.0568000  47.0632318  75.2592634
  43.9199462  46.7069123  75.4695959  42.4833411  46.7246213  75.9468039
  57.4114363  67.4149850  55.3333500  57.6639884  66.8931371  54.5716963
  56.4738922  67.2515995  55.4360184  57.1310652  69.3177956  57.5357875
  57.0146910  68.6422859  58.2038959  57.2412911  68.8310330  56.7190028
  59.1147679  63.8078003  56.2365913  59.2822082  64.6758239  56.6036384
  58.9244849  63.9705284  55.3127202  59.0936900  66.2635660  57.2212580
  58.9736526  66.7092711  58.0598060  58.3989489  66.6120978  56.6626118
  53.5828476  66.2008644  61.7746756  52.7859639  66.3127338  62.2930251
  53.3554068  66.5395296  60.9087646  62.4424908  67.9060628  56.6279579
  61.9271531  68.6765232  56.8667967  62.1702216  67.2325764  57.2512641
  55.7345957  64.6302071  56.4834811  54.8983270  64.9676757  56.8044086
  55.5950727  64.4951050  55.5461948  57.7099038  59.4738858  61.1913995
  57.0563450  59.1587876  60.5670610  57.6679512  58.8514599  61.9173818
  58.8210243  69.7558154  53.1067287  57.9137305  69.5247407  53.3058436
  59.3181275  68.9595773  53.2941269  50.5686647  67.5776263  61.6106480
  50.3711047  66.9845623  60.8857546  50.0133311  67.2728473  62.3282419
  59.6974564  71.3979492  54.9679356  59.2593994  70.6815351  54.5084993
  60.4385005  71.6255607  54.4064448  53.0632872  67.1040296  59.2947432
  52.1330461  67.0424752  59.5117394  53.1590344  66.5816249  58.4984073
  52.9818421  63.6295109  61.8825674  53.2425239  64.5440442  61.7734834
  53.8035594  63.1619552  62.0322286  63.8185792  70.2563874  54.5611414
  63.2014962  69.5310702  54.4644466  63.3502280  71.0173234  54.2178488
  55.6084338  64.4749298  53.6832718  54.7313804  64.3538099  53.3194965
  56.0842091  63.6835376  53.4311607  50.3363031  66.0691153  59.1245624
  50.6316473  65.1601832  59.0712677  49.4351067  66.0478893  58.8026626
  52.0650873  63.7505251  59.2484949  51.7363579  62.8702630  59.0660055
  52.4190244  63.6952920  60.1361338  55.1792696  64.0378221  59.6160426
  55.5188769  64.5664142  58.8939035  55.6264817  64.3758627  60.3918993
  57.1660843  62.5352842  57.8153719  57.8869206  62.9134095  57.3117436
  56.5426147  63.2541719  57.9188697  61.3091966  63.2397991  58.7512052
  61.5255581  64.1222629  58.4500880  60.8286033  62.8484205  58.0217694
  57.3124466  62.0700633  60.6451256  57.4340378  61.1417279  60.8442143
  57.0226509  62.0839319  59.7329571  54.0407158  69.6819943  59.7428212
  53.7953200  68.7782273  59.9408422  54.2103073  69.6837094  58.8007690
  53.3102806  65.4148301  57.2414373  52.6172051  65.4892656  56.5854409
  53.0654558  64.6508644  57.7635890  60.1696729  67.4863709  53.5494943
  61.1155834  67.3569917  53.6183361  59.7910974  66.7478371  54.0264371
  58.3539647  65.4113685  53.4849828  57.4471102  65.1146798  53.5612542
  58.6315628  65.1143503  52.6184114  59.9701712  59.9550575  59.6394069
  59.1602441  59.6097660  60.0149316  60.6586129  59.6458118  60.2281681
  61.8992261  59.0328622  61.2618366  62.4523299  59.4524075  61.9208389
  62.1362347  58.1064370  61.3041322  57.1238431  62.2700620  53.6261807
  57.9857595  62.5955519  53.8857625  57.3088775  61.4832116  53.1134873
  58.0767874  59.5096663  56.9141516  58.0646544  60.4538503  57.0709787
  58.9691296  59.3266809  56.6200978  61.8919994  56.1039440  61.1687453
  61.1252389  55.5497927  61.3144135  62.3030699  56.1761309  62.0301605
  30.3835115  -0.2879456  52.7900342  31.0213525  -0.4072709  52.0863682
  30.2655958   0.6601388  52.8488294  27.1924821  -0.3352028  52.7261867
  26.8543333  -0.4510963  51.8382402  28.0614589  -0.7360863  52.7062873
  23.0511637   1.5183448  48.7158758  22.4876502   1.4273385  47.9475045
  22.9364032   0.6983353  49.1961250  20.5976069   3.0134640  51.5542978
  21.3897361   2.6725465  51.1389277  20.8372719   3.1229615  52.4745131
  28.6311196   5.1854416  44.0273223  27.9799175   5.7708497  43.6407236
  29.4255558   5.7160611  44.0868260  22.5566823   2.2743553  44.4260357
  23.3297699   1.7272540  44.2873233  22.9092222   3.1387803  44.6374818
  24.3951865   3.6019936  57.6327256  24.1041731   4.5065566  57.5173923
  25.0308850   3.6436463  58.3471326  25.3208072   0.9796784  54.2228616
  25.9171644   0.7552807  53.5085579  25.3783044   0.2381530  54.8254064
  24.8933101  -1.5663781  42.0578807  25.1458621  -2.0882259  41.2962270
  23.9557660  -1.7297635  42.1605490  29.9376383  -2.5628002  49.8653550
  30.7239473  -2.9808579  49.5143967  30.2015088  -1.6581910  50.0335198
  30.1086461   2.8744848  44.5642207  29.4732294   2.9479475  45.2763111
  29.7783867   3.4638447  43.8861286  24.6129389   0.3364325  44.2603182
  24.4965647  -0.3390771  44.9284266  24.7231649  -0.1503301  43.4435335
  26.9560930  -0.2025527  47.9649871  26.5919138  -0.7294907  48.6762792
  27.8128046  -0.5927058  47.7916356  26.5966417  -5.1735628  42.9611220
  26.7640820  -4.3055391  43.3281691  26.4063586  -5.0108346  42.0372509
  29.3541750   3.2881351  54.6277050  29.0542474   4.1906390  54.5192857
  29.0092810   3.0213534  55.4798203  22.8054232  -0.2604852  50.6613754
  21.8804728  -0.3928638  50.8691446  23.0538645   0.5189367  51.1583697
  26.5755638  -2.7177970  43.9457886  26.4555263  -2.2720920  44.7843367
  25.8808227  -2.3692653  43.3871424  20.1663043  -0.6171579  51.4957543
  20.2955424  -0.3637100  52.4096955  19.4860494  -0.0243871  51.1762198
  24.3362530  10.0525671  47.5948018  24.2586560  11.0033497  47.6736498
  23.7324174   9.7071544  48.2522944  32.2740704  -2.2456497  44.7738220
  33.1858560  -2.0129110  44.5985918  31.7650351  -1.6619453  44.2113299
  30.5581472   2.1768131  58.4099513  30.9664828   1.7350541  57.6654145
  29.8358733   1.6020758  58.6633706  30.8810287   2.7369321  52.1651802
  30.2519149   2.9015035  51.4627870  30.4935949   3.1510931  52.9362766
  34.7599519   3.6723759  49.5196166  34.0750557   4.0522661  48.9693199
  34.8443368   4.2819086  50.2528113  32.0150450   1.3183718  56.1191509
  32.2267345   1.9615478  55.4425890  31.9680198   0.4846035  55.6513439
  26.4338248   2.4743729  49.4301887  26.8976594   2.7531432  48.6406509
  26.1695047   1.5727174  49.2474978  23.3262330   2.0215211  52.3681650
  23.8963687   2.4502479  51.7299135  23.9170441   1.7397796  53.0665836
  25.3707135  -1.4033118  46.2391452  26.0731178  -0.9512075  46.7065378
  25.0387763  -2.0449299  46.8671345  33.1296278   4.1955674  54.2913866
  33.9513722   3.7935861  54.0096548  33.1258681   4.0923908  55.2429982
  26.8952882   3.7439717  56.4474577  26.9597314   4.2060124  57.2832749
  26.1863805   3.1137082  56.5756887  41.2202271   0.5394422  50.6398838
  40.4665980  -0.0298180  50.4842842  41.3549812   0.5057087  51.5869473
  26.6100899   5.4107824  46.3153557  26.4746574   6.2559360  46.7438405
  27.1510712   5.6127102  45.5519491  20.0630297   2.9283262  46.8881482
  20.5754817   3.7226513  47.0387047  20.7153009   2.2309553  46.8215084
  21.8725181   6.0449019  48.9704236  22.0491810   6.9666983  48.7825219
  22.6682015   5.7307438  49.3998615  28.2369376   6.0331391  60.4453899
  27.7933230   5.2467769  60.1274804  28.8986589   6.2210541  59.7797790
  22.9956497   7.5627193  54.9714578  23.5463922   7.4344256  54.1991572
  22.1567973   7.8622082  54.6209471  30.3350614   6.3134191  58.4735301
  30.3169089   7.1343072  57.9815570  31.2570534   6.1888266  58.6985442
  18.0279213   1.2571917  47.6641053  18.8654435   1.6668925  47.4474761
  18.2057481   0.3171359  47.6341247  29.9243645  -1.0753003  43.3524886
  29.4090269  -0.3048398  43.5913273  29.6520954  -1.7487866  43.9757947
  34.8977920   1.6779352  45.2878059  34.1207362   1.3390512  44.8433221
  35.5769401   1.6831975  44.6133024  29.7129949  -3.2025911  45.1784667
  29.4080084  -2.8879761  46.0294810  30.6660391  -3.1244491  45.2212000
  28.1576380   2.9564313  46.8277621  27.6297742   2.2217072  46.5150859
  27.6563883   3.7338989  46.5817589  33.1369226   1.1513333  51.9444667
  32.4792901   1.8412595  52.0324796  33.9409626   1.5409765  52.2878654
  31.9474685  -0.4942294  49.9948609  32.4606567   0.1387698  50.4970319
  32.5975909  -1.0941098  49.6291969  23.2164695  -4.3511560  43.2080118
  22.3802007  -4.0136873  43.5289393  23.0769465  -4.4862580  42.2707255
  26.3028981   0.7744523  39.8312594  25.3956042   0.5433777  40.0303743
  26.8000013  -0.0217858  40.0186576  29.2097060   9.4842030  42.7509280
  28.5358758   9.7873727  43.3594238  29.5962882  10.2871111  42.4014737
  28.4255516  -3.0192838  52.2406950  27.5078078  -2.7977891  52.0828638
  28.8415660  -2.9446528  51.3818657  29.2090564  -1.6201423  47.3709630
  29.9562383  -1.1080026  47.0616752  29.4782153  -1.9417370  48.2314023
  27.4817214   0.8757118  44.3536584  26.5728433   0.5916151  44.4509054
  27.5112298   1.2956197  43.4939891  32.7136482   4.4863707  48.1227752
  32.2598809   3.6454617  48.1792942  32.0830448   5.1225106  48.4602532
  31.1569421   6.3240204  49.0577570  31.4492395   6.8845261  48.3389936
  31.6668041   6.6168765  49.8130729  26.0302108  -1.5114261  50.4546380
  26.0850718  -2.4640425  50.3788856  25.2193310  -1.3554822  50.9387678
  27.1793302   2.4165862  41.6924663  26.7412732   1.7001721  41.2330300
  27.9203743   2.6441976  41.1309754  23.9694468  -2.8937202  48.2136758
  23.1562334  -2.5943031  48.6201951  24.4653462  -3.2881513  48.9311241
  26.1203046   7.1020555  50.1471023  26.0779225   7.3281402  49.2179555
  27.0365745   6.8683930  50.2956824  35.2966417   0.6923059  47.7500981
  35.1584315   0.8824655  46.8222171  34.9402635   1.4542441  48.2069032
  35.3235796   2.7599586  52.7612253  35.7572303   2.6674875  53.6095307
  36.0367377   2.7357086  52.1232269  24.2368847   3.9783584  49.9432986
  25.0309445   3.4833904  49.7415561  23.5260539   3.4501447  49.5800691
  29.0563691   6.3601680  54.2945353  29.1100713   6.9292616  55.0623069
  28.1878473   6.5303565  53.9299391  20.5451610  -1.8773334  46.0192738
  19.6149198  -1.9388879  46.2362701  20.6409082  -2.3997381  45.2229380
  36.1851346   2.8023286  55.2945138  36.3787236   3.7069097  55.5404413
  36.0851964   2.3430705  56.1283723  31.2466455   2.9530029  60.8686019
  31.0951961   2.7240581  59.9516103  31.2371134   3.9100630  60.8817364
  28.0151791   0.5261942  55.8532285  28.9443851   0.6773101  55.6801253
  27.5942821   0.6145963  54.9980932  26.8140123   4.5512606  53.6230823
  26.6751208   4.1831391  54.4956761  26.0254719   5.0660246  53.4514781
  27.4088275   9.6521703  44.9656359  27.5840030   9.1809746  45.7801982
  26.7221063  10.2787469  45.1937620  28.3645338   3.9294209  51.0119661
  28.0295170   3.8894979  51.9077311  27.8649284   3.2638925  50.5390071
  31.3004530   1.2750243  41.2856720  30.6833700   0.5497071  41.1889773
  30.8321018   2.0359604  40.9423795  32.9558661   5.9849152  58.9462501
  32.8971207   5.3008372  58.2793084  33.3578180   6.7268142  58.4943127
  21.9749360  12.8011065  51.7396220  22.2145958  13.4329590  52.4175238
  21.1318556  12.4499105  52.0261579  32.9576068   3.9488736  57.1776480
  32.0702847   3.6114657  57.3002879  33.5274620   3.2171767  57.4145246
  26.4877222   8.6090188  54.1437724  26.4147393   9.4145159  54.6557028
  26.0454615   8.8082154  53.3185745  26.2767001   7.8461958  47.6540545
  25.4934523   8.3883638  47.7478770  26.9759747   8.3635938  48.0534786
  37.4393409  -0.6403047  51.9393042  37.4283285   0.2421668  51.5686975
  36.5710788  -0.9931496  51.7447579  28.9475905   8.5077022  56.2995882
  29.6603878   9.1424487  56.2271784  28.4565934   8.6040888  55.4835884
  30.6693432   2.4128275  47.8713174  29.7349711   2.5329737  47.7017878
  30.8470101   1.5100741  47.6073184  26.1698620  -4.2026030  50.0246435
  25.7996408  -4.7554989  50.7127341  26.6657713  -4.8067896  49.4721435
  34.0565984  -1.7454406  48.4063208  34.5226436  -0.9126415  48.3323511
  34.5073484  -2.2109425  49.1108467  23.9987819   6.2571465  57.1201453
  24.6997278   6.8907948  57.2730847  23.5282934   6.5986197  56.3597092
  32.1242215   4.5989415  45.4049360  32.4002059   4.4846010  46.3143234
  31.2546713   4.2006900  45.3661533  31.7989105  -1.1883927  54.9454003
  31.1460555  -0.9408020  54.2906456  32.1769485  -2.0019789  54.6116481
  28.7596279   8.8475766  49.0482174  28.9418673   8.0297422  49.5109926
  29.5829265   9.0643458  48.6107064  29.0938444   7.7743951  46.3097222
  29.6226211   7.2636406  45.6967384  29.3566664   7.4586481  47.1742755
  19.5955537   5.7907820  54.0532556  20.1808974   5.0451508  54.1860460
  19.3980375   6.1011777  54.9369220  22.4494192   8.8259068  49.0694998
  21.7804567   9.3105195  48.5859038  22.3107062   9.0728288  49.9838377
  26.5899461  10.8602811  55.6677656  27.1417769  11.0234433  56.4326742
  26.9305654  11.4507249  54.9957681  31.4410335   5.6864069  61.5226311
  31.9850239   6.2994027  61.0281266  30.8597180   6.2443647  62.0393324
  29.7267848   8.8084787  52.6541339  29.6018987   8.0074527  52.1452284
  30.3846939   9.3030980  52.1655309  31.7902756   6.6093807  54.2820889
  30.8433092   6.4899158  54.2099215  32.1385530   5.7216305  54.3647150
  28.7949190   6.4046523  50.4825241  28.6474152   5.4763231  50.6632811
  29.6202683   6.4266614  49.9982316  32.3983312   7.2275082  51.5690114
  33.3229859   7.0217943  51.4314565  32.2298615   6.9791483  52.4779455
  23.5309925  -2.7829926  52.0528103  23.3854506  -2.4689623  52.9452384
  23.0535129  -2.1645026  51.4999001  32.1878628   7.7460749  46.9252205
  32.3615505   7.1807172  46.1726058  32.6807519   8.5461644  46.7431695
  38.0418019   0.5097172  48.5442505  38.4849165  -0.2395502  48.1461628
  37.1644529   0.5007309  48.1616237  33.1753800   7.0627514  44.0249103
  33.8704705   7.6834206  44.2436418  33.5176950   6.2122865  44.3001481
  35.0745223   4.5127219  45.5536434  35.5996547   4.8514492  44.8285754
  34.9867576   3.5774235  45.3699569  26.7365272   8.4261293  57.6826311
  27.0452399   8.1810440  58.5549010  27.5340754   8.6307931  57.1945181
  26.7585884  10.5799203  49.9131687  26.3190874  10.0875581  50.6064544
  27.5094001  10.0372170  49.6723763  19.2378223   6.7710743  49.9156315
  20.0636243   6.4714515  49.5354959  18.8872275   6.0018366  50.3646104
  24.2059756   6.1237212  51.9853989  23.5839766   5.4607917  51.6856217
  24.8764623   6.1498344  51.3027637  17.4386828   4.6897070  50.8745249
  16.6018736   4.2619244  50.6929250  17.4110474   4.8829513  51.8116040
  34.7639129   5.1460123  60.8587632  33.9734673   5.1284262  60.3192132
  34.5272484   5.6848417  61.6136669  34.8837004   1.9952589  58.1720361
  34.9335009   1.8302597  59.1135884  34.7750928   1.1279848  57.7818241
  23.7673263   4.6741135  45.4612450  23.9161384   5.3576599  44.8079122
  24.5739707   4.6546225  45.9761905  36.3855201   4.4149531  58.4162382
  36.0940010   4.7779511  59.2525843  35.7727333   3.7016539  58.2375714
  37.5850884   1.9802411  50.9364952  38.4197775   2.4192215  51.1002513
  37.7210012   1.5041064  50.1173198  34.6342390  -0.4617855  56.8842440
  35.1096511  -0.2690208  56.0761292  33.7107955  -0.4058669  56.6385824
  21.5225896   0.7006313  46.4673519  21.2771938  -0.2031357  46.6653729
  21.6921811   0.7023463  45.5252997  27.2668669   7.1689265  42.9324197
  26.6942636   7.7879453  42.4794669  27.8401462   7.7188627  43.4664119
  30.4865928   7.4526416  44.0632779  31.4196602   7.3871977  44.2665655
  30.3989141   8.2882682  43.6047312  33.1153945   6.7692286  41.0236727
  33.0367577   6.4352150  41.9172485  33.9363612   7.2614054  41.0228199
  35.8132136  -0.3645975  54.2313045  35.7808456  -1.3029974  54.4172729
  36.4232760  -0.2861938  53.4978870  27.6515467  -1.4949922  40.2740250
  28.5974572  -1.6243714  40.3428668  27.2729712  -2.2335260  40.7509678
  41.6308686   0.6970032  53.3719082  42.3612075   0.4355320  53.9326786
  41.0215632  -0.0401246  53.4121150  39.7123983  -1.1622105  53.9693533
  38.9857147  -1.2966140  53.3610025  39.2971270  -0.8545277  54.7750252
  25.8358384  -3.5699945  40.2095135  24.9289840  -3.8666833  40.2857848
  26.1134365  -3.8670127  39.3429421  20.5316232   0.4668859  54.3763688
  20.7502242   1.3985967  54.3951721  20.9442006   0.1076833  55.1618492
  16.6224585   1.3709329  52.6287303  15.9288056   0.9563282  52.1157257
  17.3697576   1.4129866  52.0320722  18.5361327   1.3027583  50.5053318
  18.5132015   1.4015271  49.5535201  18.8461964   2.1492734  50.8270484
  21.1948705   3.3603738  54.6199932  22.1491959   3.3287681  54.5529864
  20.9961229   2.8994362  55.4350158  19.5498934   8.9023358  51.6370130
  19.4153402   8.1423759  51.0708128  19.1330996   9.6264258  51.1698919
  30.6857897   4.0860281  40.6446705  31.3893747   4.2910284  41.2604361
  29.9620546   4.6537043  40.9095789  31.5155707  -0.1629857  46.7648975
  31.4590909   0.2938694  45.9256608  32.0684050  -0.9239173  46.5871818
  22.7068060   9.7992675  51.8488573  22.5900444  10.7438107  51.7467263
  21.8860506   9.4966236  52.2374372  32.5944594   4.5242811  42.6945165
  33.4290198   4.0924009  42.5122640  32.4328937   4.3524824  43.6222060
  32.2490487   1.0274924  44.0601505  32.1939290   0.8619195  43.1189949
  31.6236542   1.7350957  44.2163694  23.7322574  10.4520937  55.0644501
  24.6349821  10.4844547  55.3810996  23.5059944   9.5221388  55.0790837
  25.4876176   9.2051923  51.7254580  24.5371807   9.2053785  51.6118952
  25.7908662   8.4584658  51.2090614  41.2228869  15.0412462  52.7900342
  41.8607279  14.9219209  52.0863682  41.1049712  15.9893306  52.8488294
  38.0318576  14.9939890  52.7261867  37.6937087  14.8780954  51.8382402
  38.9008344  14.5931055  52.7062873  33.8905391  16.8475366  48.7158758
  33.3270257  16.7565303  47.9475045  33.7757786  16.0275271  49.1961250
  38.5138359  16.1474741  58.6848072  38.5026999  15.7527540  57.8128576
  38.6758998  15.4140814  59.2781844  31.4369823  18.3426558  51.5542978
  32.2291115  18.0017382  51.1389277  31.6766474  18.4521533  52.4745131
  39.4704950  20.5146334  44.0273223  38.8192930  21.1000414  43.6407236
  40.2649313  21.0452529  44.0868260  33.3960577  17.6035471  44.4260357
  34.1691453  17.0564458  44.2873233  33.7485976  18.4679720  44.6374818
  35.2345620  18.9311853  57.6327256  34.9435486  19.8357484  57.5173923
  35.8702604  18.9728381  58.3471326  36.1601827  16.3088702  54.2228616
  36.7565399  16.0844724  53.5085579  36.2176798  15.5673447  54.8254064
  35.7326855  13.7628137  42.0578807  35.9852376  13.2409658  41.2962270
  34.7951414  13.5994283  42.1605490  40.7770138  12.7663915  49.8653550
  41.5633227  12.3483339  49.5143967  41.0408842  13.6710008  50.0335198
  40.9480215  18.2036766  44.5642207  40.3126048  18.2771392  45.2763111
  40.6177622  18.7930365  43.8861286  46.1778565  12.7039149  50.7686529
  46.9103737  12.1338365  51.0024358  45.4217921  12.3160749  51.2093034
  35.4523144  15.6656243  44.2603182  35.3359402  14.9901146  44.9284266
  35.5625404  15.1788617  43.4435335  37.7954685  15.1266390  47.9649871
  37.4312892  14.5997011  48.6762792  38.6521801  14.7364859  47.7916356
  43.7003985   6.4160723  55.2281137  43.3687310   7.2856134  55.0042352
  43.1049599   6.0997007  55.9075168  37.4360172  10.1556290  42.9611220
  37.6034574  11.0236526  43.3281691  37.2457341  10.3183572  42.0372509
  40.1935505  18.6173269  54.6277050  39.8936228  19.5198308  54.5192857
  39.8486564  18.3505452  55.4798203  33.6447986  15.0687066  50.6613754
  32.7198483  14.9363280  50.8691446  33.8932400  15.8481285  51.1583697
  43.5932649  11.1355809  52.3074487  42.6849526  11.0671217  52.0133248
  43.5420245  11.6127754  53.1356313  37.4149393  12.6113947  43.9457886
  37.2949018  13.0570998  44.7843367  36.7201981  12.9599265  43.3871424
  31.0056797  14.7120339  51.4957543  31.1349179  14.9654818  52.4096955
  30.3254249  15.3048047  51.1762198  37.6673515  12.5545455  60.2509384
  36.8906849  13.1139375  60.2412249  38.3064078  13.0402238  60.7724255
  45.4594295   9.3372247  54.0852361  44.8168675   9.6304781  53.4392156
  44.9549224   9.2225168  54.8905558  43.1134459  13.0835421  44.7738220
  44.0252315  13.3162807  44.5985918  42.6044106  13.6672465  44.2113299
  35.9219887  15.3630908  59.8127351  36.6634571  15.9015952  59.5362175
  35.2156872  15.9897197  59.9698903  41.3975226  17.5060048  58.4099513
  41.8058582  17.0642459  57.6654145  40.6752488  16.9312676  58.6633706
  37.7506297  12.4432655  55.7833070  38.5967492  12.8672069  55.9267719
  37.6904934  11.7866279  56.4771633  41.7204041  18.0661239  52.1651802
  41.0912904  18.2306953  51.4627870  41.3329703  18.4802849  52.9362766
  45.5993273  19.0015677  49.5196166  44.9144311  19.3814578  48.9693199
  45.6837122  19.6111004  50.2528113  40.9005742  10.1037024  57.4414244
  40.6566674  10.8579084  56.9048519  41.1765672  10.4822371  58.2761491
  42.8544205  16.6475636  56.1191509  43.0661100  17.2907396  55.4425890
  42.8073953  15.8137952  55.6513439  40.4570434   9.2593457  53.0228081
  39.5954913   9.5574710  53.3144819  40.4832868   9.4763855  52.0909114
  37.2732003  17.8035647  49.4301887  37.7370349  18.0823350  48.6406509
  37.0088801  16.9019092  49.2474978  34.1656084  17.3507129  52.3681650
  34.7357441  17.7794397  51.7299135  34.7564196  17.0689713  53.0665836
  36.2100889  13.9258799  46.2391452  36.9124932  14.3779843  46.7065378
  35.8781518  13.2842618  46.8671345  34.6581251  12.5170556  60.6142661
  34.0279911  13.1986837  60.8478058  34.5517338  12.4053638  59.6695800
  29.9526223  12.1842352  51.5408586  29.1625277  12.4399881  51.0648696
  30.4437470  12.9990690  51.6460626  43.9690033  19.5247591  54.2913866
  44.7907476  19.1227779  54.0096548  43.9652435  19.4215825  55.2429982
  31.9040968  12.5486931  48.4992062  31.1072132  12.6605626  49.0175558
  31.6766561  12.8873584  47.6332953  37.7346636  19.0731635  56.4474577
  37.7991069  19.5352042  57.2832749  37.0257560  18.4429000  56.5756887
  28.2363926  12.4372843  53.9723576  28.4871964  13.3219852  54.2381152
  28.7723474  12.2577444  53.1998668  52.0596026  15.8686340  50.6398838
  51.3059734  15.2993738  50.4842842  52.1943567  15.8349004  51.5869473
  37.4494654  20.7399742  46.3153557  37.3140328  21.5851278  46.7438405
  37.9904466  20.9419020  45.5519491  33.9361993   6.8191322  62.9767913
  33.5428939   6.2657520  63.6515557  34.7528134   7.1301900  63.3674430
  30.9024051  18.2575180  46.8881482  31.4148572  19.0518430  47.0387047
  31.5546764  17.5601471  46.8215084  32.7118936  21.3740936  48.9704236
  32.8885564  22.2958901  48.7825219  33.5075769  21.0599356  49.3998615
  36.8529954   8.2349201  60.5688169  37.5939668   8.8356354  60.4892632
  37.0847877   7.4926839  60.0106212  31.9971292  13.4205568  58.8466399
  31.8824807  12.5190826  59.1473498  31.1415810  13.6669265  58.4951215
  39.0763130  21.3623309  60.4453899  38.6326984  20.5759687  60.1274804
  39.7380344  21.5502459  59.7797790  33.8350251  22.8919110  54.9714578
  34.3857676  22.7636174  54.1991572  32.9961727  23.1913999  54.6209471
  41.1744368  21.6426109  58.4735301  41.1562843  22.4634990  57.9815570
  42.0964288  21.5180184  58.6985442  37.6317422  19.1570238  59.3158809
  38.1645759  18.3958526  59.0858117  37.1031503  18.8643890  60.0582964
  40.7987117   4.2630304  54.8452451  40.4551387   5.1531946  54.7691561
  41.1666080   4.0731962  53.9822036  28.8672968  16.5863834  47.6641053
  29.7048190  16.9960843  47.4474761  29.0451236  15.6463277  47.6341247
  40.7637400  14.2538915  43.3524886  40.2484023  15.0243520  43.5913273
  40.4914708  13.5804051  43.9757947  38.3484511   9.0988616  48.4110124
  37.4926107   8.7095466  48.2315763  38.7611463   9.1780577  47.5509910
  39.8783658   6.6334959  52.8101684  39.3748453   6.5965094  51.9969489
  40.1714264   7.5427702  52.8698341  36.1226543   6.7173689  51.8167866
  36.9879540   6.5216498  51.4573755  36.1904052   6.4884041  52.7437223
  45.7371674  17.0071270  45.2878059  44.9601117  16.6682429  44.8433221
  46.4163155  17.0123893  44.6133024  40.5523703  12.1266007  45.1784667
  40.2473839  12.4412156  46.0294810  41.5054145  12.2047427  45.2212000
  38.9970135  18.2856230  46.8277621  38.4691497  17.5508990  46.5150859
  38.4957638  19.0630907  46.5817589  43.9762981  16.4805251  51.9444667
  43.3186655  17.1704512  52.0324796  44.7803380  16.8701683  52.2878654
  33.7288863   8.9475897  49.1884233  34.3032614   8.7251078  48.4557426
  34.3159845   9.0164591  49.9412834  42.7868440  14.8349624  49.9948609
  43.3000322  15.4679616  50.4970319  43.4369664  14.2350819  49.6291969
  34.0558450  10.9780358  43.2080118  33.2195762  11.3155044  43.5289393
  33.9163219  10.8429338  42.2707255  36.0311530   5.8217146  47.9159302
  35.3775943   5.5066163  47.2915917  35.9892004   5.1992886  48.6419125
  37.1422735  16.1036441  39.8312594  36.2349797  15.8725694  40.0303743
  37.6393767  15.3074060  40.0186576  39.2649271  12.3099079  52.2406950
  38.3471832  12.5314026  52.0828638  39.6809414  12.3845390  51.3818657
  40.0484318  13.7090495  47.3709630  40.7956137  14.2211892  47.0616752
  40.3175908  13.3874548  48.2314023  38.3210969  16.2049036  44.3536584
  37.4122188  15.9208068  44.4509054  38.3506052  16.6248114  43.4939891
  43.5530236  19.8155625  48.1227752  43.0992563  18.9746535  48.1792942
  42.9224203  20.4517023  48.4602532  42.4963156  10.7447611  49.3528419
  41.7585912  10.2324997  49.6838662  42.7489929  10.3047993  48.5411696
  41.9963175  21.6532122  49.0577570  42.2886150  22.2137179  48.3389936
  42.5061796  21.9460683  49.8130729  42.5974783   3.5223863  49.9470188
  42.9033660   2.6621227  49.6596104  43.3227388   4.1141483  49.7469182
  28.8899139  13.9254550  48.3351786  28.6923539  13.3323910  47.6102853
  28.3345803  13.6206760  49.0527725  36.8695863  13.8177656  50.4546380
  36.9244472  12.8651493  50.3788856  36.0587065  13.9737095  50.9387678
  38.0187056  17.7457779  41.6924663  37.5806486  17.0293638  41.2330300
  38.7597497  17.9733894  41.1309754  34.8088223  12.4354716  48.2136758
  33.9956088  12.7348887  48.6201951  35.3047217  12.0410405  48.9311241
  36.9596800  22.4312473  50.1471023  36.9172979  22.6573319  49.2179555
  37.8759499  22.1975847  50.2956824  40.4062434  12.8996540  57.0451652
  40.7611822  13.1268014  57.9046118  41.0534565  13.2314917  56.4228908
  46.1360171  16.0214976  47.7500981  45.9978070  16.2116572  46.8222171
  45.7796390  16.7834359  48.2069032  34.3002297  10.0073071  53.8297993
  34.9401677   9.8661831  53.1320957  33.4679828   9.7207585  53.4536595
  46.1629551  18.0891503  52.7612253  46.5966057  17.9966792  53.6095307
  46.8761131  18.0649004  52.1232269  35.0762601  19.3075502  49.9432986
  35.8703200  18.8125822  49.7415561  34.3654294  18.7793365  49.5800691
  39.8957446  21.6893597  54.2945353  39.9494468  22.2584534  55.0623069
  39.0272227  21.8595482  53.9299391  31.3845365  13.4518584  46.0192738
  30.4542953  13.3903039  46.2362701  31.4802837  12.9294536  45.2229380
  31.3030914   9.9773396  48.6070980  31.5637731  10.8918730  48.4980141
  32.1248086   9.5097839  48.7567593  32.7755839  11.3911154  55.7769805
  33.4478892  11.1828516  55.1282454  31.9485626  11.1933240  55.3375037
  47.0245100  18.1315204  55.2945138  47.2180990  19.0361014  55.5404413
  46.9245718  17.6722623  56.1283723  38.6781411   8.0173095  57.7935466
  38.0309326   8.7163044  57.6999942  39.4482426   8.4509238  58.1611714
  42.0860209  18.2821947  60.8686019  41.9345715  18.0532498  59.9516103
  42.0764888  19.2392548  60.8817364  38.8545545  15.8553859  55.8532285
  39.7837605  16.0065019  55.6801253  38.4336575  15.9437880  54.9980932
  37.6533877  19.8804524  53.6230823  37.5144963  19.5123308  54.4956761
  36.8648473  20.3952163  53.4514781  38.2482029  24.9813620  44.9656359
  38.4233785  24.5101664  45.7801982  37.5614817  25.6079387  45.1937620
  39.2039092  19.2586127  51.0119661  38.8688925  19.2186897  51.9077311
  38.7043038  18.5930843  50.5390071  33.1783336  14.6653757  56.5372242
  33.0403134  13.9333995  57.1383781  34.0888260  14.5762657  56.2556430
  42.1398284  16.6042161  41.2856720  41.5227455  15.8788989  41.1889773
  41.6714772  17.3651521  40.9423795  35.8065637  14.3773716  56.0255922
  36.5165256  13.7366908  55.9842540  35.7634945  14.6286611  56.9482102
  43.7952416  21.3141069  58.9462501  43.7364962  20.6300289  58.2793084
  44.1971934  22.0560059  58.4943127  34.5194571  11.3638934  57.8451561
  33.9831928  10.9129672  58.4973157  33.9311279  11.4984843  57.1022025
  32.8143114  28.1302983  51.7396220  33.0539713  28.7621507  52.4175238
  31.9712311  27.7791023  52.0261579  33.9296830  10.8227585  40.4078025
  33.0526296  10.7016386  40.0440271  34.4054583  10.0313664  40.1556913
  43.7969823  19.2780653  57.1776480  42.9096602  18.9406575  57.3002879
  44.3668374  18.5463684  57.4145246  25.4498970  15.6104745  50.5019532
  26.1370010  15.2966475  49.9140547  25.2947099  16.5146110  50.2286783
  30.2533692  10.4994942  54.9304555  30.1691881   9.8920611  54.1954965
  29.4316399  10.9903960  54.9314052  37.3270976  23.9382106  54.1437724
  37.2541148  24.7437077  54.6557028  36.8848369  24.1374071  53.3185745
  37.1160756  23.1753876  47.6540545  36.3328278  23.7175556  47.7478770
  37.8153501  23.6927855  48.0534786  40.4257406   8.9848505  50.2974751
  40.9226106   8.2318467  49.9775821  39.6544388   9.0212822  49.7317960
  48.2787163  14.6888871  51.9393042  48.2677040  15.5713586  51.5686975
  47.4104543  14.3360421  51.7447579  39.7869660  23.8368940  56.2995882
  40.4997632  24.4716404  56.2271784  39.2959688  23.9332806  55.4835884
  41.5087187  17.7420192  47.8713174  40.5743465  17.8621655  47.7017878
  41.6863855  16.8392659  47.6073184  37.0092375  11.1265888  50.0246435
  36.6390162  10.5736928  50.7127341  37.5051467  10.5224022  49.4721435
  44.8959738  13.5837512  48.4063208  45.3620190  14.4165503  48.3323511
  45.3467239  13.1182493  49.1108467  34.8381573  21.5863383  57.1201453
  35.5391033  22.2199866  57.2730847  34.3676688  21.9278115  56.3597092
  42.9635969  19.9281333  45.4049360  43.2395813  19.8137927  46.3143234
  42.0940468  19.5298818  45.3661533  42.8676401   5.9518099  52.4454109
  41.9539481   6.1822325  52.6136316  43.2969502   6.0356543  53.2968142
  42.6382859  14.1407991  54.9454003  41.9854310  14.3883898  54.2906456
  43.0163239  13.3272129  54.6116481  39.5990033  24.1767684  49.0482174
  39.7812428  23.3589340  49.5109926  40.4223019  24.3935376  48.6107064
  39.9332199  23.1035869  46.3097222  40.4619965  22.5928323  45.6967384
  40.1960418  22.7878399  47.1742755  38.6870432  14.8827802  61.4320041
  38.0111069  14.7821931  62.1022416  39.5098066  14.7267015  61.8956038
  30.4349291  21.1199738  54.0532556  31.0202728  20.3743426  54.1860460
  30.2374130  21.4303695  54.9369220  33.2887947  24.1550986  49.0694998
  32.6198322  24.6397113  48.5859038  33.1500816  24.4020206  49.9838377
  25.0266946  13.6905338  52.7736999  25.0651046  13.1568929  53.5674117
  24.5207239  13.1640544  52.1547976  37.4293215  26.1894729  55.6677656
  37.9811523  26.3526351  56.4326742  37.7699409  26.7799167  54.9957681
  32.4057708   8.5369879  56.2699541  32.4699035   9.3984710  55.8576939
  32.3424829   7.9243880  55.5371900  31.8809981  10.6093011  59.9172575
  32.5082020  10.2270089  60.5310100  31.0237900  10.3907213  60.2828268
  42.2804090  21.0155987  61.5226311  42.8243994  21.6285945  61.0281266
  41.6990934  21.5735565  62.0393324  28.6575524  12.4169440  45.8490930
  28.9528965  11.5080119  45.7957984  27.7563560  12.3957180  45.5271933
  40.5661603  24.1376705  52.6541339  40.4412742  23.3366444  52.1452284
  41.2240694  24.6322898  52.1655309  32.1869771  10.4925437  51.8318479
  31.4656357  11.1061405  51.6925952  32.9763027  11.0283202  51.7535125
  42.6296511  21.9385725  54.2820889  41.6826846  21.8191076  54.2099215
  42.9779284  21.0508223  54.3647150  34.9896084   7.8279864  58.1059131
  35.5130486   8.0742160  58.8685440  34.7708418   8.6599898  57.6862268
  30.3863365  10.0983538  45.9730255  30.0576071   9.2180917  45.7905361
  30.7402736  10.0431207  46.8606645  39.6342944  21.7338441  50.4825241
  39.4867907  20.8055148  50.6632811  40.4596438  21.7558532  49.9982316
  33.5005188  10.3856508  46.3405733  33.8401261  10.9142429  45.6184341
  33.9477309  10.7236914  47.1164300  43.2377066  22.5567000  51.5690114
  44.1623614  22.3509861  51.4314565  43.0692369  22.3083401  52.4779455
  36.1948629   8.7693559  55.7908801  35.8545450   7.9701372  56.1929481
  35.4887636   9.0695270  55.2185634  36.8465101   5.8542871  54.2436124
  37.6691170   5.3803349  54.1215015  37.0903165   6.6333355  54.7434810
  35.4873336   8.8831130  44.5399026  36.2081698   9.2612382  44.0362743
  34.8638640   9.6020006  44.6434004  39.6304459   9.5876279  45.4757358
  39.8468073  10.4700916  45.1746186  39.1498526   9.1962492  44.7463000
  34.3703680  12.5461992  52.0528103  34.2248261  12.8602295  52.9452384
  33.8928884  13.1646892  51.4999001  36.2300063   9.5364540  52.1008992
  36.2161632   8.6405633  51.7641290  36.9472491   9.5435203  52.7347278
  38.0826194   9.9701880  54.1462120  37.8243971  10.8918951  54.1446450
  37.5511234   9.5732314  54.8362584  43.0272382  23.0752667  46.9252205
  43.2009260  22.5099090  46.1726058  43.5201273  23.8753562  46.7431695
  28.8449342  15.0867336  54.9915764  28.3002810  15.8627144  55.1236038
  29.7228692  15.4338141  54.8334885  35.6336959   8.4178920  47.3696562
  35.7552870   7.4895566  47.5687450  35.3439001   8.4317606  46.4574878
  38.5028149   6.1033830  50.5063282  38.5249846   6.1673164  49.5515262
  38.9196208   5.2638339  50.7003788  48.8811773  15.8389090  48.5442505
  49.3242919  15.0896415  48.1461628  48.0038284  15.8299226  48.1616237
  44.0147555  22.3919431  44.0249103  44.7098459  23.0126124  44.2436418
  44.3570705  21.5414783  44.3001481  29.6315364  14.2137232  57.8845921
  28.8897100  14.3619868  58.4710551  29.3108108  14.4745498  57.0212670
  45.9138978  19.8419137  45.5536434  46.4390302  20.1806410  44.8285754
  45.8261330  18.9066152  45.3699569  37.5759027  23.7553211  57.6826311
  37.8846153  23.5102357  58.5549010  38.3734509  23.9599849  57.1945181
  37.5979639  25.9091120  49.9131687  37.1584629  25.4167499  50.6064544
  38.3487756  25.3664088  49.6723763  30.0771978  22.1002661  49.9156315
  30.9029998  21.8006433  49.5354959  29.7266030  21.3310284  50.3646104
  35.0453511  21.4529129  51.9853989  34.4233520  20.7899834  51.6856217
  35.7158378  21.4790261  51.3027637  28.2780583  20.0188988  50.8745249
  27.4412491  19.5911162  50.6929250  28.2504228  20.2121431  51.8116040
  35.1178038   9.9310917  61.5786495  35.1666194  10.8073040  61.1964265
  35.6600552   9.3888310  61.0058138  45.6032884  20.4752041  60.8587632
  44.8128428  20.4576179  60.3192132  45.3666239  21.0140334  61.6136669
  45.7230759  17.3244507  58.1720361  45.7728764  17.1594514  59.1135884
  45.6144682  16.4571766  57.7818241  34.6067018  20.0033053  45.4612450
  34.7555138  20.6868517  44.8079122  35.4133461  19.9838143  45.9761905
  43.0134521  13.3075435  59.4879667  43.9144384  13.1681900  59.1963665
  43.0882496  13.4729890  60.4277845  37.3477327  10.6842290  58.3332854
  36.4780636  10.9775856  58.0615442  37.5836807  11.2682735  59.0540117
  47.2248956  19.7441448  58.4162382  46.9333764  20.1071429  59.2525843
  46.6121087  19.0308457  58.2375714  48.4244638  17.3094328  50.9364952
  49.2591530  17.7484132  51.1002513  48.5603767  16.8332981  50.1173198
  45.4736144  14.8674063  56.8842440  45.9490266  15.0601709  56.0761292
  44.5501709  14.9233249  56.6385824  32.3619651  16.0298230  46.4673519
  32.1165693  15.1260560  46.6653729  32.5315565  16.0315381  45.5252997
  40.0516361   6.9021907  55.8498274  40.5698304   7.6382934  55.5244763
  39.6971493   7.2085900  56.6845033  31.6315298  11.7626588  43.9659680
  30.9384543  11.8370943  43.3099716  31.3867050  10.9986932  44.4881197
  40.3028955   3.3222189  51.3699171  40.5830708   2.6545378  51.9959597
  41.0879562   3.5151285  50.8573835  38.1062423  22.4981183  42.9324197
  37.5336390  23.1171370  42.4794669  38.6795217  23.0480545  43.4664119
  44.1737813  11.7439823  55.1170746  45.1255236  11.8437921  55.1382970
  44.0041263  10.9518092  55.6268830  42.1952193   8.8295406  55.3030147
  41.6002125   9.1100419  54.6076635  41.9101889   9.3189307  56.0746888
  41.3259683  22.7818333  44.0632779  42.2590356  22.7163895  44.2665655
  41.2382896  23.6174600  43.6047312  46.6525891  14.9645943  54.2313045
  46.6202211  14.0261944  54.4172729  47.2626514  15.0429980  53.4978870
  38.4909222  13.8341996  40.2740250  39.4368326  13.7048204  40.3428668
  38.1123467  13.0956658  40.7509678  46.8020379  11.7556986  54.2771329
  46.2859428  10.9715443  54.0901258  47.6860328  11.4275703  54.4417848
  44.4631106   5.4998002  50.2367141  44.2655927   5.1913090  51.1210473
  45.0730812   6.2259641  50.3665071  52.4702441  16.0261950  53.3719082
  53.2005829  15.7647238  53.9326786  51.8609386  15.2890672  53.4121150
  50.5517738  14.1669812  53.9693533  49.8250901  14.0325777  53.3610025
  50.1365025  14.4746641  54.7750252  38.3747914  17.8859742  61.7340907
  39.2950924  18.0638341  61.9280953  38.3397497  16.9415787  61.5820606
  36.6752139  11.7591972  40.2095135  35.7683594  11.4625085  40.2857848
  36.9528120  11.4621790  39.3429421  27.5930079  13.0798336  50.6594181
  27.2732864  12.2263644  50.3668555  27.0463507  13.2946914  51.4152148
  31.3709987  15.7960777  54.3763688  31.5895997  16.7277884  54.3951721
  31.7835761  15.4368751  55.1618492  38.2914205   6.3028862  46.3639376
  37.4814933   5.9575947  46.7394622  38.9798622   5.9936406  46.9526988
  40.2204753   5.3806909  47.9863673  40.7735791   5.8002362  48.6453696
  40.4574839   4.4542657  48.0286629  36.2437852  11.3693982  63.7666437
  36.1434579  12.3188339  63.6978528  36.0259394  11.0412221  62.8942507
  35.4450923   8.6178907  40.3507114  36.3070087   8.9433806  40.6102931
  35.6301268   7.8310403  39.8380180  27.4618339  16.7001247  52.6287303
  26.7681811  16.2855200  52.1157257  28.2091330  16.7421784  52.0320722
  43.5983560   7.4907434  47.4942337  43.0182229   8.1492238  47.1120389
  43.3319493   6.6684779  47.0829754  42.0487126   6.8912492  49.6963657
  42.5486905   7.0029026  48.8877976  42.6922734   6.5873544  50.3364466
  36.1069122  14.7991121  62.5831498  35.6236204  15.5991481  62.7895387
  36.1930061  14.8099066  61.6298942  29.3755082  16.6319501  50.5053318
  29.3525770  16.7307188  49.5535201  29.6855718  17.4784652  50.8270484
  32.0342460  18.6895656  54.6199932  32.9885713  18.6579598  54.5529864
  31.8354983  18.2286280  55.4350158  32.6241842  17.2596772  57.1870730
  33.4434731  17.7540851  57.2105567  32.8978649  16.3428740  57.1588297
  42.3808438   9.6507524  46.5498685  41.4934293   9.9357175  46.3318880
  42.7962427   9.4901288  45.7025962  45.7322974   9.6754045  50.2653024
  46.5083364  10.1650498  50.5377641  45.0071108  10.1012100  50.7224894
  48.1695533  10.3881665  51.3226965  48.7640024  10.1477400  50.6120273
  48.2422116   9.6688795  51.9500501  30.3892688  24.2315275  51.6370130
  30.2547156  23.4715676  51.0708128  29.9724751  24.9556175  51.1698919
  41.5251651  19.4152199  40.6446705  42.2287502  19.6202201  41.2604361
  40.8014300  19.9828961  40.9095789  42.3549462  15.1662060  46.7648975
  42.2984663  15.6230612  45.9256608  42.9077804  14.4052745  46.5871818
  46.1654268  10.9551792  47.5899095  45.9091202  10.5548428  48.4207303
  45.5407136  11.6695586  47.4649234  50.4766605  13.6947865  50.0970386
  49.9166163  13.7641055  50.8701948  49.8710109  13.5188850  49.3769883
  33.5461814  25.1284592  51.8488573  33.4294198  26.0730025  51.7467263
  32.7254261  24.8258154  52.2374372  43.4338349  19.8534728  42.6945165
  44.2683953  19.4215927  42.5122640  43.2722692  19.6816742  43.6222060
  43.0884241  16.3566842  44.0601505  43.0333045  16.1911113  43.1189949
  42.4630296  17.0642874  44.2163694  27.8776756  11.5934906  57.8862927
  28.5235620  11.0833860  58.3750152  27.6693907  12.3303588  58.4606352
  40.4030148  18.6615753  63.3855067  41.2721308  18.8356406  63.0241702
  39.9236900  19.4810170  63.2630797  36.3980366   5.8574951  43.6386823
  36.3859036   6.8016790  43.7955094  37.2903788   5.6745096  43.3446284
  34.5716328  25.7812854  55.0644501  35.4743575  25.8136465  55.3810996
  34.3453698  24.8513305  55.0790837  36.3269930  24.5343841  51.7254580
  35.3765561  24.5345703  51.6118952  36.6302417  23.7876575  51.2090614
  40.2132486   2.4517727  47.8932760  39.4464882   1.8976214  48.0389442
  40.6243191   2.5239596  48.7546911  32.2174247   8.7402523  61.9837941
  33.0805709   8.3839328  62.1941266  31.6439658   8.4016418  62.6713345
  52.0622624  30.3704379  52.7900342  52.7001034  30.2511127  52.0863682
  51.9443467  31.3185223  52.8488294  48.8712330  30.3231807  52.7261867
  48.5330842  30.2072872  51.8382402  49.7402098  29.9222973  52.7062873
  44.7299146  32.1767284  48.7158758  44.1664011  32.0857221  47.9475045
  44.6151541  31.3567188  49.1961250  49.3532113  31.4766659  58.6848072
  49.3420754  31.0819457  57.8128576  49.5152753  30.7432732  59.2781844
  42.2763578  33.6718475  51.5542978  43.0684870  33.3309300  51.1389277
  42.5160228  33.7813450  52.4745131  50.3098705  35.8438252  44.0273223
  49.6586684  36.4292332  43.6407236  51.1043067  36.3744446  44.0868260
  46.0739374  34.2603771  57.6327256  45.7829240  35.1649402  57.5173923
  46.7096359  34.3020299  58.3471326  46.9995581  31.6380619  54.2228616
  47.5959153  31.4136642  53.5085579  47.0570553  30.8965365  54.8254064
  51.6163892  28.0955833  49.8653550  52.4026982  27.6775256  49.5143967
  51.8802597  29.0001925  50.0335198  51.7873970  33.5328683  44.5642207
  51.1519803  33.6063310  45.2763111  51.4571376  34.1222282  43.8861286
  57.0172320  28.0331066  50.7686529  57.7497491  27.4630283  51.0024358
  56.2611675  27.6452667  51.2093034  48.6348439  30.4558308  47.9649871
  48.2706647  29.9288929  48.6762792  49.4915555  30.0656777  47.7916356
  54.5397740  21.7452640  55.2281137  54.2081065  22.6148051  55.0042352
  53.9443353  21.4288924  55.9075168  51.0329259  33.9465186  54.6277050
  50.7329983  34.8490225  54.5192857  50.6880319  33.6797370  55.4798203
  44.4841741  30.3978983  50.6613754  43.5592237  30.2655197  50.8691446
  44.7326154  31.1773203  51.1583697  54.4326403  26.4647727  52.3074487
  53.5243281  26.3963135  52.0133248  54.3813999  26.9419672  53.1356313
  41.8450552  30.0412257  51.4957543  41.9742933  30.2946736  52.4096955
  41.1648003  30.6339965  51.1762198  48.5067269  27.8837372  60.2509384
  47.7300603  28.4431292  60.2412249  49.1457832  28.3694155  60.7724255
  56.2988050  24.6664165  54.0852361  55.6562430  24.9596698  53.4392156
  55.7942978  24.5517085  54.8905558  53.9528213  28.4127338  44.7738220
  54.8646069  28.6454725  44.5985918  53.4437860  28.9964382  44.2113299
  46.7613641  30.6922826  59.8127351  47.5028326  31.2307870  59.5362175
  46.0550627  31.3189114  59.9698903  52.2368981  32.8351966  58.4099513
  52.6452337  32.3934377  57.6654145  51.5146242  32.2604594  58.6633706
  48.5900051  27.7724573  55.7833070  49.4361246  28.1963986  55.9267719
  48.5298689  27.1158197  56.4771633  52.5597796  33.3953157  52.1651802
  51.9306658  33.5598871  51.4627870  52.1723458  33.8094766  52.9362766
  56.4387027  34.3307595  49.5196166  55.7538066  34.7106496  48.9693199
  56.5230877  34.9402921  50.2528113  51.7399496  25.4328941  57.4414244
  51.4960428  26.1871002  56.9048519  52.0159427  25.8114289  58.2761491
  53.6937959  31.9767554  56.1191509  53.9054854  32.6199313  55.4425890
  53.6467707  31.1429870  55.6513439  51.2964188  24.5885374  53.0228081
  50.4348667  24.8866628  53.3144819  51.3226623  24.8055773  52.0909114
  48.1125757  33.1327565  49.4301887  48.5764103  33.4115268  48.6406509
  47.8482556  32.2311009  49.2474978  45.0049839  32.6799046  52.3681650
  45.5751196  33.1086315  51.7299135  45.5957950  32.3981631  53.0665836
  45.4975005  27.8462474  60.6142661  44.8673666  28.5278755  60.8478058
  45.3911093  27.7345555  59.6695800  40.7919977  27.5134270  51.5408586
  40.0019031  27.7691798  51.0648696  41.2831225  28.3282608  51.6460626
  54.8083787  34.8539509  54.2913866  55.6301231  34.4519696  54.0096548
  54.8046190  34.7507743  55.2429982  48.5740390  34.4023552  56.4474577
  48.6384823  34.8643960  57.2832749  47.8651314  33.7720917  56.5756887
  39.0757680  27.7664760  53.9723576  39.3265719  28.6511770  54.2381152
  39.6117229  27.5869362  53.1998668  62.8989780  31.1978257  50.6398838
  62.1453488  30.6285656  50.4842842  63.0337321  31.1640922  51.5869473
  48.2888408  36.0691660  46.3153557  48.1534083  36.9143195  46.7438405
  48.8298221  36.2710937  45.5519491  44.7755748  22.1483240  62.9767913
  44.3822693  21.5949438  63.6515557  45.5921888  22.4593818  63.3674430
  47.6923709  23.5641119  60.5688169  48.4333422  24.1648272  60.4892632
  47.9241632  22.8218756  60.0106212  42.8365047  28.7497486  58.8466399
  42.7218562  27.8482743  59.1473498  41.9809565  28.9961183  58.4951215
  49.9156885  36.6915226  60.4453899  49.4720739  35.9051605  60.1274804
  50.5774098  36.8794377  59.7797790  44.6744006  38.2211028  54.9714578
  45.2251431  38.0928091  54.1991572  43.8355482  38.5205917  54.6209471
  52.0138123  36.9718026  58.4735301  51.9956598  37.7926907  57.9815570
  52.9358043  36.8472101  58.6985442  48.4711177  34.4862156  59.3158809
  49.0039514  33.7250444  59.0858117  47.9425258  34.1935808  60.0582964
  51.6380872  19.5922222  54.8452451  51.2945141  20.4823863  54.7691561
  52.0059834  19.4023879  53.9822036  49.1878265  24.4280534  48.4110124
  48.3319862  24.0387384  48.2315763  49.6005217  24.5072494  47.5509910
  50.7177412  21.9626877  52.8101684  50.2142208  21.9257012  51.9969489
  51.0108019  22.8719620  52.8698341  46.9620298  22.0465607  51.8167866
  47.8273295  21.8508415  51.4573755  47.0297807  21.8175958  52.7437223
  56.5765429  32.3363187  45.2878059  55.7994871  31.9974347  44.8433221
  57.2556910  32.3415811  44.6133024  49.8363889  33.6148148  46.8277621
  49.3085251  32.8800908  46.5150859  49.3351392  34.3922825  46.5817589
  54.8156735  31.8097169  51.9444667  54.1580410  32.4996430  52.0324796
  55.6197135  32.1993601  52.2878654  44.5682617  24.2767814  49.1884233
  45.1426369  24.0542996  48.4557426  45.1553600  24.3456509  49.9412834
  53.6262194  30.1641541  49.9948609  54.1394076  30.7971533  50.4970319
  54.2763418  29.5642737  49.6291969  46.8705285  21.1509063  47.9159302
  46.2169697  20.8358081  47.2915917  46.8285759  20.5284804  48.6419125
  50.1043025  27.6390997  52.2406950  49.1865587  27.8605944  52.0828638
  50.5203169  27.7137307  51.3818657  50.8878073  29.0382413  47.3709630
  51.6349892  29.5503810  47.0616752  51.1569662  28.7166465  48.2314023
  54.3923990  35.1447543  48.1227752  53.9386318  34.3038453  48.1792942
  53.7617957  35.7808941  48.4602532  53.3356910  26.0739529  49.3528419
  52.5979667  25.5616915  49.6838662  53.5883684  25.6339910  48.5411696
  52.8356930  36.9824039  49.0577570  53.1279904  37.5429097  48.3389936
  53.3455550  37.2752600  49.8130729  53.4368537  18.8515781  49.9470188
  53.7427414  17.9913144  49.6596104  54.1621142  19.4433401  49.7469182
  47.7089617  29.1469574  50.4546380  47.7638227  28.1943410  50.3788856
  46.8980819  29.3029013  50.9387678  48.8580811  33.0749697  41.6924663
  48.4200241  32.3585556  41.2330300  49.5991252  33.3025812  41.1309754
  45.6481977  27.7646634  48.2136758  44.8349843  28.0640804  48.6201951
  46.1440971  27.3702322  48.9311241  51.2456189  28.2288458  57.0451652
  51.6005576  28.4559931  57.9046118  51.8928320  28.5606835  56.4228908
  56.9753926  31.3506894  47.7500981  56.8371824  31.5408490  46.8222171
  56.6190144  32.1126277  48.2069032  45.1396052  25.3364989  53.8297993
  45.7795431  25.1953748  53.1320957  44.3073582  25.0499503  53.4536595
  57.0023305  33.4183421  52.7612253  57.4359812  33.3258710  53.6095307
  57.7154886  33.3940921  52.1232269  45.9156356  34.6367420  49.9432986
  46.7096954  34.1417740  49.7415561  45.2048048  34.1085283  49.5800691
  50.7351200  37.0185515  54.2945353  50.7888222  37.5876451  55.0623069
  49.8665982  37.1887400  53.9299391  42.1424668  25.3065314  48.6070980
  42.4031486  26.2210647  48.4980141  42.9641841  24.8389757  48.7567593
  43.6149594  26.7203071  55.7769805  44.2872647  26.5120433  55.1282454
  42.7879380  26.5225157  55.3375037  57.8638855  33.4607122  55.2945138
  58.0574745  34.3652932  55.5404413  57.7639473  33.0014541  56.1283723
  49.5175166  23.3465012  57.7935466  48.8703081  24.0454962  57.6999942
  50.2876181  23.7801156  58.1611714  52.9253964  33.6113864  60.8686019
  52.7739470  33.3824416  59.9516103  52.9158643  34.5684466  60.8817364
  49.6939300  31.1845777  55.8532285  50.6231360  31.3356937  55.6801253
  49.2730330  31.2729798  54.9980932  48.4927632  35.2096442  53.6230823
  48.3538717  34.8415226  54.4956761  47.7042228  35.7244081  53.4514781
  50.0432847  34.5878044  51.0119661  49.7082679  34.5478814  51.9077311
  49.5436793  33.9222760  50.5390071  44.0177091  29.9945674  56.5372242
  43.8796889  29.2625913  57.1383781  44.9282014  29.9054574  56.2556430
  52.9792038  31.9334079  41.2856720  52.3621209  31.2080907  41.1889773
  52.5108527  32.6943439  40.9423795  46.6459391  29.7065634  56.0255922
  47.3559010  29.0658826  55.9842540  46.6028700  29.9578528  56.9482102
  54.6346170  36.6432987  58.9462501  54.5758716  35.9592207  58.2793084
  55.0365689  37.3851977  58.4943127  45.3588325  26.6930852  57.8451561
  44.8225682  26.2421590  58.4973157  44.7705034  26.8276760  57.1022025
  54.6363577  34.6072571  57.1776480  53.7490356  34.2698493  57.3002879
  55.2062128  33.8755602  57.4145246  41.0927447  25.8286859  54.9304555
  41.0085635  25.2212529  54.1954965  40.2710153  26.3195878  54.9314052
  48.1664731  39.2674023  54.1437724  48.0934902  40.0728995  54.6557028
  47.7242124  39.4665989  53.3185745  51.2651161  24.3140423  50.2974751
  51.7619860  23.5610385  49.9775821  50.4938142  24.3504739  49.7317960
  59.1180918  30.0180788  51.9393042  59.1070794  30.9005504  51.5686975
  58.2498297  29.6652339  51.7447579  50.6263414  39.1660857  56.2995882
  51.3391387  39.8008322  56.2271784  50.1353443  39.2624723  55.4835884
  52.3480941  33.0712110  47.8713174  51.4137220  33.1913572  47.7017878
  52.5257610  32.1684577  47.6073184  47.8486129  26.4557806  50.0246435
  47.4783917  25.9028846  50.7127341  48.3445222  25.8515939  49.4721435
  55.7353493  28.9129429  48.4063208  56.2013945  29.7457421  48.3323511
  56.1860993  28.4474411  49.1108467  45.6775328  36.9155301  57.1201453
  46.3784787  37.5491784  57.2730847  45.2070443  37.2570032  56.3597092
  53.8029724  35.2573251  45.4049360  54.0789568  35.1429845  46.3143234
  52.9334222  34.8590735  45.3661533  53.7070155  21.2810016  52.4454109
  52.7933235  21.5114243  52.6136316  54.1363257  21.3648460  53.2968142
  53.4776614  29.4699908  54.9454003  52.8248064  29.7175816  54.2906456
  53.8556994  28.6564046  54.6116481  50.4383788  39.5059601  49.0482174
  50.6206182  38.6881257  49.5109926  51.2616774  39.7227294  48.6107064
  50.7725953  38.4327787  46.3097222  51.3013720  37.9220241  45.6967384
  51.0354173  38.1170317  47.1742755  49.5264187  30.2119719  61.4320041
  48.8504824  30.1113849  62.1022416  50.3491821  30.0558933  61.8956038
  41.2743046  36.4491656  54.0532556  41.8596483  35.7035344  54.1860460
  41.0767884  36.7595613  54.9369220  35.8660701  29.0197256  52.7736999
  35.9044800  28.4860847  53.5674117  35.3600993  28.4932462  52.1547976
  48.2686970  41.5186647  55.6677656  48.8205278  41.6818268  56.4326742
  48.6093163  42.1091085  54.9957681  43.2451463  23.8661797  56.2699541
  43.3092789  24.7276627  55.8576939  43.1818583  23.2535798  55.5371900
  42.7203735  25.9384929  59.9172575  43.3475774  25.5562006  60.5310100
  41.8631654  25.7199131  60.2828268  53.1197844  36.3447904  61.5226311
  53.6637748  36.9577862  61.0281266  52.5384689  36.9027483  62.0393324
  51.4055357  39.4668622  52.6541339  51.2806496  38.6658362  52.1452284
  52.0634448  39.9614816  52.1655309  43.0263525  25.8217355  51.8318479
  42.3050111  26.4353322  51.6925952  43.8156781  26.3575120  51.7535125
  53.4690265  37.2677642  54.2820889  52.5220601  37.1482994  54.2099215
  53.8173039  36.3800140  54.3647150  45.8289839  23.1571781  58.1059131
  46.3524241  23.4034078  58.8685440  45.6102172  23.9891816  57.6862268
  41.2257120  25.4275456  45.9730255  40.8969826  24.5472835  45.7905361
  41.5796491  25.3723125  46.8606645  50.4736699  37.0630359  50.4825241
  50.3261661  36.1347066  50.6632811  51.2990192  37.0850449  49.9982316
  44.3398943  25.7148426  46.3405733  44.6795015  26.2434347  45.6184341
  44.7871063  26.0528832  47.1164300  54.0770821  37.8858917  51.5690114
  55.0017368  37.6801779  51.4314565  53.9086124  37.6375318  52.4779455
  47.0342384  24.0985476  55.7908801  46.6939204  23.2993289  56.1929481
  46.3281390  24.3987187  55.2185634  47.6858856  21.1834789  54.2436124
  48.5084925  20.7095267  54.1215015  47.9296919  21.9625273  54.7434810
  46.3267090  24.2123047  44.5399026  47.0475453  24.5904300  44.0362743
  45.7032394  24.9311924  44.6434004  50.4698213  24.9168196  45.4757358
  50.6861827  25.7992834  45.1746186  49.9892280  24.5254410  44.7463000
  45.2097434  27.8753909  52.0528103  45.0642015  28.1894212  52.9452384
  44.7322638  28.4938810  51.4999001  47.0693817  24.8656457  52.1008992
  47.0555386  23.9697551  51.7641290  47.7866245  24.8727121  52.7347278
  48.9219948  25.2993798  54.1462120  48.6637726  26.2210868  54.1446450
  48.3904988  24.9024232  54.8362584  53.8666137  38.4044585  46.9252205
  54.0403014  37.8391007  46.1726058  54.3595028  39.2045480  46.7431695
  39.6843097  30.4159254  54.9915764  39.1396565  31.1919062  55.1236038
  40.5622446  30.7630058  54.8334885  46.4730713  23.7470838  47.3696562
  46.5946624  22.8187484  47.5687450  46.1832756  23.7609524  46.4574878
  49.3421904  21.4325748  50.5063282  49.3643600  21.4965081  49.5515262
  49.7589963  20.5930257  50.7003788  59.7205528  31.1681008  48.5442505
  60.1636674  30.4188333  48.1461628  58.8432038  31.1591144  48.1616237
  54.8541309  37.7211349  44.0249103  55.5492214  38.3418042  44.2436418
  55.1964459  36.8706700  44.3001481  40.4709118  29.5429150  57.8845921
  39.7290854  29.6911785  58.4710551  40.1501863  29.8037416  57.0212670
  56.7532732  35.1711055  45.5536434  57.2784056  35.5098327  44.8285754
  56.6655085  34.2358070  45.3699569  48.4152781  39.0845128  57.6826311
  48.7239908  38.8394275  58.5549010  49.2128263  39.2891767  57.1945181
  48.4373393  41.2383038  49.9131687  47.9978383  40.7459417  50.6064544
  49.1881510  40.6956006  49.6723763  45.8847265  36.7821047  51.9853989
  45.2627275  36.1191752  51.6856217  46.5552132  36.8082179  51.3027637
  45.9571793  25.2602835  61.5786495  46.0059948  26.1364958  61.1964265
  46.4994307  24.7180228  61.0058138  56.4426638  35.8043958  60.8587632
  55.6522182  35.7868097  60.3192132  56.2059993  36.3432252  61.6136669
  56.5624513  32.6536425  58.1720361  56.6122518  32.4886432  59.1135884
  56.4538437  31.7863684  57.7818241  53.8528276  28.6367353  59.4879667
  54.7538139  28.4973818  59.1963665  53.9276250  28.8021808  60.4277845
  48.1871081  26.0134207  58.3332854  47.3174391  26.3067773  58.0615442
  48.4230562  26.5974652  59.0540117  58.0642710  35.0733366  58.4162382
  57.7727519  35.4363347  59.2525843  57.4514842  34.3600374  58.2375714
  59.2638393  32.6386246  50.9364952  60.0985284  33.0776050  51.1002513
  59.3997521  32.1624899  50.1173198  56.3129899  30.1965981  56.8842440
  56.7884020  30.3893627  56.0761292  55.3895464  30.2525167  56.6385824
  50.8910115  22.2313824  55.8498274  51.4092059  22.9674851  55.5244763
  50.5365248  22.5377818  56.6845033  51.1422709  18.6514107  51.3699171
  51.4224463  17.9837296  51.9959597  51.9273316  18.8443203  50.8573835
  55.0131568  27.0731741  55.1170746  55.9648990  27.1729839  55.1382970
  54.8435018  26.2810009  55.6268830  53.0345947  24.1587324  55.3030147
  52.4395879  24.4392337  54.6076635  52.7495644  24.6481225  56.0746888
  52.1653437  38.1110251  44.0632779  53.0984111  38.0455813  44.2665655
  52.0776650  38.9466518  43.6047312  57.4919645  30.2937861  54.2313045
  57.4595965  29.3553861  54.4172729  58.1020269  30.3721897  53.4978870
  57.6414134  27.0848904  54.2771329  57.1253182  26.3007361  54.0901258
  58.5254082  26.7567621  54.4417848  55.3024861  20.8289920  50.2367141
  55.1049682  20.5205008  51.1210473  55.9124566  21.5551558  50.3665071
  63.3096195  31.3553867  53.3719082  64.0399584  31.0939156  53.9326786
  62.7003141  30.6182589  53.4121150  61.3911492  29.4961730  53.9693533
  60.6644656  29.3617695  53.3610025  60.9758779  29.8038559  54.7750252
  49.2141669  33.2151660  61.7340907  50.1344678  33.3930259  61.9280953
  49.1791252  32.2707705  61.5820606  42.2103741  31.1252694  54.3763688
  42.4289751  32.0569802  54.3951721  42.6229515  30.7660669  55.1618492
  49.1307959  21.6320780  46.3639376  48.3208687  21.2867865  46.7394622
  49.8192376  21.3228323  46.9526988  51.0598507  20.7098826  47.9863673
  51.6129546  21.1294280  48.6453696  51.2968594  19.7834575  48.0286629
  47.0831607  26.6985900  63.7666437  46.9828333  27.6480257  63.6978528
  46.8653149  26.3704139  62.8942507  46.2844678  23.9470825  40.3507114
  47.1463842  24.2725723  40.6102931  46.4695022  23.1602321  39.8380180
  54.4377314  22.8199352  47.4942337  53.8575983  23.4784156  47.1120389
  54.1713247  21.9976696  47.0829754  52.8880881  22.2204409  49.6963657
  53.3880659  22.3320944  48.8877976  53.5316489  21.9165462  50.3364466
  46.9462877  30.1283039  62.5831498  46.4629958  30.9283399  62.7895387
  47.0323816  30.1390984  61.6298942  42.8736214  34.0187574  54.6199932
  43.8279468  33.9871516  54.5529864  42.6748738  33.5578197  55.4350158
  43.4635596  32.5888690  57.1870730  44.2828485  33.0832768  57.2105567
  43.7372404  31.6720658  57.1588297  53.2202192  24.9799442  46.5498685
  52.3328047  25.2649093  46.3318880  53.6356182  24.8193205  45.7025962
  56.5716729  25.0045963  50.2653024  57.3477119  25.4942415  50.5377641
  55.8464863  25.4304017  50.7224894  59.0089287  25.7173582  51.3226965
  59.6033778  25.4769318  50.6120273  59.0815871  24.9980713  51.9500501
  53.1943216  30.4953978  46.7648975  53.1378418  30.9522529  45.9256608
  53.7471559  29.7344663  46.5871818  57.0048022  26.2843710  47.5899095
  56.7484956  25.8840345  48.4207303  56.3800890  26.9987504  47.4649234
  61.3160360  29.0239783  50.0970386  60.7559918  29.0932972  50.8701948
  60.7103863  28.8480768  49.3769883  54.2732103  35.1826646  42.6945165
  55.1077707  34.7507844  42.5122640  54.1116446  35.0108660  43.6222060
  53.9277996  31.6858759  44.0601505  53.8726799  31.5203031  43.1189949
  53.3024051  32.3934792  44.2163694  38.7170511  26.9226824  57.8862927
  39.3629374  26.4125778  58.3750152  38.5087662  27.6595505  58.4606352
  51.2423903  33.9907671  63.3855067  52.1115062  34.1648323  63.0241702
  50.7630654  34.8102088  63.2630797  47.2374121  21.1866868  43.6386823
  47.2252791  22.1308708  43.7955094  48.1297543  21.0037014  43.3446284
  47.1663685  39.8635759  51.7254580  46.2159316  39.8637620  51.6118952
  47.4696171  39.1168493  51.2090614  51.0526240  17.7809645  47.8932760
  50.2858636  17.2268132  48.0389442  51.4636945  17.8531514  48.7546911
  43.0568002  24.0694441  61.9837941  43.9199463  23.7131245  62.1941266
  42.4833412  23.7308335  62.6713345  62.9016378  45.6996297  52.7900342
  63.5394788  45.5803044  52.0863682  62.7837221  46.6477141  52.8488294
  59.7106085  45.6523725  52.7261867  59.3724596  45.5364790  51.8382402
  60.5795853  45.2514890  52.7062873  55.5692900  47.5059202  48.7158758
  55.0057766  47.4149138  47.9475045  55.4545295  46.6859106  49.1961250
  60.1925868  46.8058577  58.6848072  60.1814508  46.4111375  57.8128576
  60.3546507  46.0724649  59.2781844  53.1157332  49.0010393  51.5542978
  53.9078624  48.6601218  51.1389277  53.3553983  49.1105368  52.4745131
  61.1492459  51.1730169  44.0273223  60.4980439  51.7584250  43.6407236
  61.9436822  51.7036364  44.0868260  55.0748086  48.2619306  44.4260357
  55.8478962  47.7148293  44.2873233  55.4273485  49.1263556  44.6374818
  56.9133129  49.5895689  57.6327256  56.6222995  50.4941319  57.5173923
  57.5490113  49.6312216  58.3471326  57.8389336  46.9672537  54.2228616
  58.4352908  46.7428560  53.5085579  57.8964307  46.2257283  54.8254064
  57.4114364  44.4211972  42.0578807  57.6639885  43.8993494  41.2962270
  56.4738923  44.2578118  42.1605490  62.4557647  43.4247751  49.8653550
  63.2420736  43.0067174  49.5143967  62.7196351  44.3293843  50.0335198
  62.6267724  48.8620601  44.5642207  61.9913557  48.9355228  45.2763111
  62.2965131  49.4514200  43.8861286  67.8566074  43.3622984  50.7686529
  68.5891246  42.7922201  51.0024358  67.1005430  42.9744584  51.2093034
  57.1310653  46.3240078  44.2603182  57.0146911  45.6484982  44.9284266
  57.2412913  45.8372452  43.4435335  59.4742194  45.7850226  47.9649871
  59.1100401  45.2580847  48.6762792  60.3309310  45.3948695  47.7916356
  65.3791494  37.0744558  55.2281137  65.0474819  37.9439969  55.0042352
  64.7837108  36.7580842  55.9075168  59.1147681  40.8140125  42.9611220
  59.2822083  41.6820362  43.3281691  58.9244850  40.9767407  42.0372509
  61.8723014  49.2757104  54.6277050  61.5723737  50.1782143  54.5192857
  61.5274073  49.0089287  55.4798203  55.3235495  45.7270901  50.6613754
  54.3985992  45.5947115  50.8691446  55.5719909  46.5065120  51.1583697
  65.2720158  41.7939644  52.3074487  64.3637035  41.7255053  52.0133248
  65.2207754  42.2711589  53.1356313  59.0936902  43.2697783  43.9457886
  58.9736527  43.7154833  44.7843367  58.3989490  43.6183100  43.3871424
  52.6844306  45.3704175  51.4957543  52.8136688  45.6238653  52.4096955
  52.0041758  45.9631883  51.1762198  56.8543794  56.0401424  47.5948018
  56.7767823  56.9909250  47.6736498  56.2505437  55.6947297  48.2522944
  59.3461023  43.2129290  60.2509384  58.5694358  43.7723210  60.2412249
  59.9851587  43.6986073  60.7724255  67.1381804  39.9956083  54.0852361
  66.4956184  40.2888616  53.4392156  66.6336733  39.8809003  54.8905558
  64.7921968  43.7419256  44.7738220  65.7039824  43.9746643  44.5985918
  64.2831615  44.3256300  44.2113299  57.6007396  46.0214743  59.8127351
  58.3422080  46.5599787  59.5362175  56.8944381  46.6481032  59.9698903
  63.0762735  48.1643884  58.4099513  63.4846091  47.7226294  57.6654145
  62.3539997  47.5896511  58.6633706  59.4293805  43.1016491  55.7833070
  60.2755001  43.5255904  55.9267719  59.3692443  42.4450115  56.4771633
  63.3991550  48.7245074  52.1651802  62.7700413  48.8890788  51.4627870
  63.0117212  49.1386684  52.9362766  67.2780782  49.6599512  49.5196166
  66.5931820  50.0398414  48.9693199  67.3624631  50.2694839  50.2528113
  62.5793251  40.7620859  57.4414244  62.3354183  41.5162919  56.9048519
  62.8553181  41.1406206  58.2761491  64.5331714  47.3059471  56.1191509
  64.7448609  47.9491231  55.4425890  64.4861462  46.4721788  55.6513439
  62.1357943  39.9177292  53.0228081  61.2742422  40.2158545  53.3144819
  62.1620377  40.1347691  52.0909114  58.9519512  48.4619482  49.4301887
  59.4157857  48.7407185  48.6406509  58.6876310  47.5602927  49.2474978
  55.8443593  48.0090964  52.3681650  56.4144950  48.4378232  51.7299135
  56.4351705  47.7273549  53.0665836  57.8888398  44.5842635  46.2391452
  58.5912441  45.0363678  46.7065378  57.5569027  43.9426454  46.8671345
  56.3368760  43.1754391  60.6142661  55.7067420  43.8570672  60.8478058
  56.2304847  43.0637473  59.6695800  51.6313732  42.8426187  51.5408586
  50.8412786  43.0983716  51.0648696  52.1224979  43.6574525  51.6460626
  65.6477542  50.1831427  54.2913866  66.4694985  49.7811614  54.0096548
  65.6439944  50.0799661  55.2429982  53.5828477  43.2070767  48.4992062
  52.7859641  43.3189461  49.0175558  53.3554070  43.5457419  47.6332953
  59.4134145  49.7315470  56.4474577  59.4778578  50.1935877  57.2832749
  58.7045069  49.1012835  56.5756887  49.9151435  43.0956678  53.9723576
  50.1659473  43.9803688  54.2381152  50.4510983  42.9161279  53.1998668
  73.7383535  46.5270175  50.6398838  72.9847243  45.9577573  50.4842842
  73.8731076  46.4932840  51.5869473  59.1282163  51.3983577  46.3153557
  58.9927837  52.2435113  46.7438405  59.6691975  51.6002855  45.5519491
  55.6149502  37.4775157  62.9767913  55.2216448  36.9241356  63.6515557
  56.4315643  37.7885736  63.3674430  52.5811560  48.9159015  46.8881482
  53.0936081  49.7102266  47.0387047  53.2334273  48.2185306  46.8215084
  54.3906445  52.0324772  48.9704236  54.5673073  52.9542736  48.7825219
  55.1863278  51.7183191  49.3998615  58.5317463  38.8933036  60.5688169
  59.2727177  39.4940190  60.4892632  58.7635386  38.1510674  60.0106212
  53.6758801  44.0789404  58.8466399  53.5612316  43.1774661  59.1473498
  52.8203319  44.3253100  58.4951215  60.7550639  52.0207144  60.4453899
  60.3114493  51.2343523  60.1274804  61.4167853  52.2086294  59.7797790
  55.5137760  53.5502946  54.9714578  56.0645185  53.4220009  54.1991572
  54.6749236  53.8497835  54.6209471  62.8531877  52.3009944  58.4735301
  62.8350352  53.1218825  57.9815570  63.7751797  52.1764019  58.6985442
  59.3104931  49.8154073  59.3158809  59.8433268  49.0542362  59.0858117
  58.7819012  49.5227725  60.0582964  62.4774626  34.9214139  54.8452451
  62.1338896  35.8115781  54.7691561  62.8453589  34.7315797  53.9822036
  50.5460477  47.2447670  47.6641053  51.3835699  47.6544678  47.4474761
  50.7238745  46.3047112  47.6341247  62.4424909  44.9122750  43.3524886
  61.9271532  45.6827355  43.5913273  62.1702217  44.2387887  43.9757947
  60.0272020  39.7572451  48.4110124  59.1713616  39.3679302  48.2315763
  60.4398972  39.8364412  47.5509910  61.5571167  37.2918794  52.8101684
  61.0535962  37.2548930  51.9969489  61.8501773  38.2011537  52.8698341
  57.8014052  37.3757524  51.8167866  58.6667049  37.1800333  51.4573755
  57.8691561  37.1467876  52.7437223  67.4159183  47.6655105  45.2878059
  66.6388626  47.3266265  44.8433221  68.0950664  47.6707728  44.6133024
  62.2311212  42.7849843  45.1784667  61.9261348  43.0995992  46.0294810
  63.1841654  42.8631262  45.2212000  60.6757644  48.9440066  46.8277621
  60.1479006  48.2092825  46.5150859  60.1745147  49.7214742  46.5817589
  65.6550490  47.1389086  51.9444667  64.9974164  47.8288348  52.0324796
  66.4590889  47.5285518  52.2878654  55.4076372  39.6059732  49.1884233
  55.9820123  39.3834914  48.4557426  55.9947354  39.6748427  49.9412834
  64.4655949  45.4933459  49.9948609  64.9787831  46.1263451  50.4970319
  65.1157173  44.8934655  49.6291969  55.7345959  41.6364193  43.2080118
  54.8983271  41.9738880  43.5289393  55.5950728  41.5013173  42.2707255
  57.7099039  36.4800981  47.9159302  57.0563452  36.1649998  47.2915917
  57.6679513  35.8576721  48.6419125  58.8210244  46.7620276  39.8312594
  57.9137306  46.5309530  40.0303743  59.3181276  45.9657895  40.0186576
  61.7278323  55.4717783  42.7509280  61.0540022  55.7749480  43.3594238
  62.1144145  56.2746864  42.4014737  60.9436780  42.9682915  52.2406950
  60.0259341  43.1897862  52.0828638  61.3596923  43.0429225  51.3818657
  61.7271827  44.3674330  47.3709630  62.4743646  44.8795727  47.0616752
  61.9963417  44.0458383  48.2314023  59.9998478  46.8632871  44.3536584
  59.0909697  46.5791904  44.4509054  60.0293561  47.2831950  43.4939891
  65.2317745  50.4739460  48.1227752  64.7780072  49.6330370  48.1792942
  64.6011712  51.1100859  48.4602532  64.1750665  41.4031447  49.3528419
  63.4373421  40.8908833  49.6838662  64.4277438  40.9631828  48.5411696
  63.6750684  52.3115957  49.0577570  63.9673659  52.8721014  48.3389936
  64.1849305  52.6044518  49.8130729  64.2762292  34.1807699  49.9470188
  64.5821169  33.3205062  49.6596104  65.0014897  34.7725319  49.7469182
  50.5686648  44.5838385  48.3351786  50.3711048  43.9907746  47.6102853
  50.0133312  44.2790595  49.0527725  58.5483372  44.4761492  50.4546380
  58.6031981  43.5235328  50.3788856  57.7374574  44.6320931  50.9387678
  59.6974565  48.4041615  41.6924663  59.2593995  47.6877474  41.2330300
  60.4385006  48.6317729  41.1309754  56.4875732  43.0938551  48.2136758
  55.6743597  43.3932722  48.6201951  56.9834726  42.6994240  48.9311241
  58.6384309  53.0896308  50.1471023  58.5960488  53.3157155  49.2179555
  59.5547008  52.8559683  50.2956824  62.0849943  43.5580376  57.0451652
  62.4399331  43.7851849  57.9046118  62.7322074  43.8898753  56.4228908
  67.8147680  46.6798812  47.7500981  67.6765579  46.8700408  46.8222171
  67.4583899  47.4418195  48.2069032  55.9789806  40.6656907  53.8297993
  56.6189186  40.5245666  53.1320957  55.1467337  40.3791420  53.4536595
  67.8417060  48.7475339  52.7612253  68.2753566  48.6550628  53.6095307
  68.5548640  48.7232839  52.1232269  56.7550110  49.9659337  49.9432986
  57.5490709  49.4709657  49.7415561  56.0441803  49.4377200  49.5800691
  61.5744955  52.3477433  54.2945353  61.6281977  52.9168369  55.0623069
  60.7059736  52.5179318  53.9299391  53.0632874  44.1102419  46.0192738
  52.1330462  44.0486874  46.2362701  53.1590346  43.5878372  45.2229380
  52.9818423  40.6357232  48.6070980  53.2425240  41.5502565  48.4980141
  53.8035595  40.1681674  48.7567593  54.4543348  42.0494989  55.7769805
  55.1266401  41.8412351  55.1282454  53.6273135  41.8517075  55.3375037
  68.7032609  48.7899039  55.2945138  68.8968499  49.6944850  55.5404413
  68.6033227  48.3306458  56.1283723  60.3568920  38.6756930  57.7935466
  59.7096835  39.3746880  57.6999942  61.1269935  39.1093074  58.1611714
  63.7647718  48.9405782  60.8686019  63.6133224  48.7116334  59.9516103
  63.7552397  49.8976384  60.8817364  60.5333054  46.5137695  55.8532285
  61.4625114  46.6648854  55.6801253  60.1124084  46.6021716  54.9980932
  59.3321386  50.5388359  53.6230823  59.1932472  50.1707144  54.4956761
  58.5435982  51.0535999  53.4514781  59.9269538  55.6397456  44.9656359
  60.1021294  55.1685499  45.7801982  59.2402326  56.2663222  45.1937620
  60.8826601  49.9169962  51.0119661  60.5476434  49.8770732  51.9077311
  60.3830547  49.2514678  50.5390071  54.8570845  45.3237592  56.5372242
  54.7190643  44.5917831  57.1383781  55.7675769  45.2346492  56.2556430
  63.8185793  47.2625996  41.2856720  63.2014964  46.5372824  41.1889773
  63.3502281  48.0235357  40.9423795  57.4853146  45.0357551  56.0255922
  58.1952764  44.3950743  55.9842540  57.4422454  45.2870446  56.9482102
  65.4739925  51.9724905  58.9462501  65.4152471  51.2884125  58.2793084
  65.8759443  52.7143895  58.4943127  56.1982080  42.0222769  57.8451561
  55.6619437  41.5713508  58.4973157  55.6098788  42.1568678  57.1022025
  54.4930623  58.7886818  51.7396220  54.7327222  59.4205343  52.4175238
  53.6499820  58.4374859  52.0261579  55.6084339  41.4811421  40.4078025
  54.7313805  41.3600221  40.0440271  56.0842092  40.6897499  40.1556913
  65.4757332  49.9364489  57.1776480  64.5884111  49.5990410  57.3002879
  66.0455883  49.2047520  57.4145246  47.1286479  46.2688580  50.5019532
  47.8157519  45.9550310  49.9140547  46.9734608  47.1729945  50.2286783
  51.9321201  41.1578777  54.9304555  51.8479390  40.5504446  54.1954965
  51.1103908  41.6487795  54.9314052  59.0058485  54.5965941  54.1437724
  58.9328657  55.4020912  54.6557028  58.5635878  54.7957907  53.3185745
  58.7948265  53.8337711  47.6540545  58.0115787  54.3759391  47.7478770
  59.4941010  54.3511691  48.0534786  62.1044915  39.6432340  50.2974751
  62.6013615  38.8902303  49.9775821  61.3331897  39.6796657  49.7317960
  69.9574672  45.3472706  51.9393042  69.9464549  46.2297421  51.5686975
  69.0892052  44.9944257  51.7447579  61.4657169  54.4952775  56.2995882
  62.1785141  55.1300240  56.2271784  60.9747197  54.5916641  55.4835884
  63.1874696  48.4004028  47.8713174  62.2530974  48.5205490  47.7017878
  63.3651364  47.4976494  47.6073184  58.6879884  41.7849723  50.0246435
  58.3177671  41.2320764  50.7127341  59.1838976  41.1807857  49.4721435
  66.5747247  44.2421347  48.4063208  67.0407699  45.0749339  48.3323511
  67.0254748  43.7766328  49.1108467  56.5169082  52.2447218  57.1201453
  57.2178542  52.8783701  57.2730847  56.0464197  52.5861950  56.3597092
  64.6423478  50.5865168  45.4049360  64.9183322  50.4721763  46.3143234
  63.7727977  50.1882653  45.3661533  64.5463910  36.6101934  52.4454109
  63.6326990  36.8406161  52.6136316  64.9757011  36.6940378  53.2968142
  64.3170368  44.7991826  54.9454003  63.6641819  45.0467733  54.2906456
  64.6950748  43.9855964  54.6116481  61.2777542  54.8351519  49.0482174
  61.4599937  54.0173175  49.5109926  62.1010528  55.0519211  48.6107064
  61.6119708  53.7619704  46.3097222  62.1407474  53.2512159  45.6967384
  61.8747927  53.4462234  47.1742755  60.3657941  45.5411637  61.4320041
  59.6898578  45.4405766  62.1022416  61.1885575  45.3850851  61.8956038
  52.1136800  51.7783573  54.0532556  52.6990237  51.0327261  54.1860460
  51.9161639  52.0887530  54.9369220  54.9675456  54.8134821  49.0694998
  54.2985831  55.2980948  48.5859038  54.8288325  55.0604041  49.9838377
  46.7054455  44.3489174  52.7736999  46.7438555  43.8152764  53.5674117
  46.1994748  43.8224379  52.1547976  59.1080724  56.8478564  55.6677656
  59.6599032  57.0110186  56.4326742  59.4486918  57.4383002  54.9957681
  54.0845217  39.1953714  56.2699541  54.1486544  40.0568545  55.8576939
  54.0212338  38.5827716  55.5371900  53.5597490  41.2676847  59.9172575
  54.1869529  40.8853924  60.5310100  52.7025409  41.0491049  60.2828268
  63.9591599  51.6739822  61.5226311  64.5031503  52.2869780  61.0281266
  63.3778443  52.2319400  62.0393324  62.2449112  54.7960540  52.6541339
  62.1200251  53.9950280  52.1452284  62.9028203  55.2906733  52.1655309
  53.8657280  41.1509272  51.8318479  53.1443865  41.7645240  51.6925952
  54.6550536  41.6867037  51.7535125  64.3084020  52.5969560  54.2820889
  63.3614355  52.4774911  54.2099215  64.6566793  51.7092058  54.3647150
  56.6683593  38.4863699  58.1059131  57.1917995  38.7325995  58.8685440
  56.4495927  39.3183734  57.6862268  52.0650874  40.7567373  45.9730255
  51.7363580  39.8764752  45.7905361  52.4190245  40.7015042  46.8606645
  61.3130453  52.3922276  50.4825241  61.1655416  51.4638984  50.6632811
  62.1383947  52.4142367  49.9982316  55.1792697  41.0440343  46.3405733
  55.5188770  41.5726265  45.6184341  55.6264818  41.3820749  47.1164300
  64.9164575  53.2150835  51.5690114  65.8411123  53.0093696  51.4314565
  64.7479878  52.9667236  52.4779455  57.8736138  39.4277394  55.7908801
  57.5332959  38.6285207  56.1929481  57.1675145  39.7279105  55.2185634
  58.5252610  36.5126706  54.2436124  59.3478679  36.0387185  54.1215015
  58.7690674  37.2917190  54.7434810  57.1660845  39.5414965  44.5399026
  57.8869207  39.9196218  44.0362743  56.5426149  40.2603842  44.6434004
  61.3091968  40.2460114  45.4757358  61.5255582  41.1284752  45.1746186
  60.8286035  39.8546327  44.7463000  56.0491189  43.2045827  52.0528103
  55.9035770  43.5186130  52.9452384  55.5716393  43.8230727  51.4999001
  57.9087572  40.1948375  52.1008992  57.8949141  39.2989468  51.7641290
  58.6260000  40.2019039  52.7347278  59.7613702  40.6285715  54.1462120
  59.5031480  41.5502786  54.1446450  59.2298743  40.2316150  54.8362584
  64.7059891  53.7336502  46.9252205  64.8796769  53.1682925  46.1726058
  65.1988782  54.5337397  46.7431695  50.5236851  45.7451171  54.9915764
  49.9790319  46.5210979  55.1236038  51.4016201  46.0921976  54.8334885
  57.3124468  39.0762755  47.3696562  57.4340379  38.1479402  47.5687450
  57.0226510  39.0901441  46.4574878  60.1815658  36.7617666  50.5063282
  60.2037355  36.8256999  49.5515262  60.5983717  35.9222174  50.7003788
  70.5599282  46.4972925  48.5442505  71.0030428  45.7480251  48.1461628
  69.6825793  46.4883062  48.1616237  65.6935064  53.0503267  44.0249103
  66.3885968  53.6709959  44.2436418  66.0358214  52.1998618  44.3001481
  51.3102873  44.8721068  57.8845921  50.5684609  45.0203703  58.4710551
  50.9895617  45.1329333  57.0212670  67.5926487  50.5002972  45.5536434
  68.1177811  50.8390245  44.8285754  67.5048839  49.5649988  45.3699569
  59.2546536  54.4137046  57.6826311  59.5633662  54.1686193  58.5549010
  60.0522018  54.6183684  57.1945181  59.2767148  56.5674956  49.9131687
  58.8372138  56.0751334  50.6064544  60.0275265  56.0247923  49.6723763
  51.7559487  52.7586496  49.9156315  52.5817506  52.4590268  49.5354959
  51.4053539  51.9894119  50.3646104  56.7241020  52.1112965  51.9853989
  56.1021029  51.4483670  51.6856217  57.3945887  52.1374097  51.3027637
  49.9568092  50.6772823  50.8745249  49.1200000  50.2494997  50.6929250
  49.9291737  50.8705266  51.8116040  56.7965547  40.5894753  61.5786495
  56.8453703  41.4656876  61.1964265  57.3388061  40.0472146  61.0058138
  67.2820393  51.1335876  60.8587632  66.4915937  51.1160015  60.3192132
  67.0453747  51.6724170  61.6136669  67.4018268  47.9828342  58.1720361
  67.4516273  47.8178350  59.1135884  67.2932191  47.1155601  57.7818241
  56.2854527  50.6616888  45.4612450  56.4342647  51.3452352  44.8079122
  57.0920970  50.6421978  45.9761905  64.6922030  43.9659270  59.4879667
  65.5931893  43.8265735  59.1963665  64.7670005  44.1313725  60.4277845
  59.0264836  41.3426125  58.3332854  58.1568145  41.6359691  58.0615442
  59.2624316  41.9266570  59.0540117  68.9036465  50.4025284  58.4162382
  68.6121273  50.7655264  59.2525843  68.2908596  49.6892292  58.2375714
  70.1032147  47.9678164  50.9364952  70.9379038  48.4067968  51.1002513
  70.2391276  47.4916817  50.1173198  67.1523653  45.5257898  56.8842440
  67.6277775  45.7185545  56.0761292  66.2289218  45.5817084  56.6385824
  54.0407160  46.6882066  46.4673519  53.7953202  45.7844396  46.6653729
  54.2103074  46.6899216  45.5252997  61.7303870  37.5605742  55.8498274
  62.2485813  38.2966769  55.5244763  61.3759002  37.8669735  56.6845033
  53.3102807  42.4210423  43.9659680  52.6172052  42.4954778  43.3099716
  53.0654559  41.6570767  44.4881197  61.9816464  33.9806025  51.3699171
  62.2618217  33.3129214  51.9959597  62.7667071  34.1735120  50.8573835
  59.7849932  53.1565018  42.9324197  59.2123899  53.7755206  42.4794669
  60.3582726  53.7064380  43.4664119  65.8525322  42.4023659  55.1170746
  66.8042745  42.5021756  55.1382970  65.6828772  41.6101927  55.6268830
  63.8739702  39.4879242  55.3030147  63.2789634  39.7684255  54.6076635
  63.5889398  39.9773143  56.0746888  63.0047192  53.4402169  44.0632779
  63.9377865  53.3747730  44.2665655  62.9170405  54.2758435  43.6047312
  65.6335209  52.7568039  41.0236727  65.5548840  52.4227903  41.9172485
  66.4544875  53.2489807  41.0228199  68.3313400  45.6229778  54.2313045
  68.2989720  44.6845779  54.4172729  68.9414023  45.7013815  53.4978870
  60.1696731  44.4925831  40.2740250  61.1155835  44.3632039  40.3428668
  59.7910976  43.7540493  40.7509678  68.4807888  42.4140822  54.2771329
  67.9646937  41.6299278  54.0901258  69.3647837  42.0859538  54.4417848
  66.1418615  36.1581837  50.2367141  65.9443436  35.8496925  51.1210473
  66.7518321  36.8843476  50.3665071  74.1489950  46.6845785  53.3719082
  74.8793338  46.4231073  53.9326786  73.5396895  45.9474507  53.4121150
  72.2305247  44.8253648  53.9693533  71.5038410  44.6909613  53.3610025
  71.8152534  45.1330476  54.7750252  60.0535423  48.5443577  61.7340907
  60.9738433  48.7222176  61.9280953  60.0185006  47.5999623  61.5820606
  58.3539648  42.4175808  40.2095135  57.4471103  42.1208920  40.2857848
  58.6315629  42.1205626  39.3429421  49.2717588  43.7382171  50.6594181
  48.9520373  42.8847479  50.3668555  48.7251016  43.9530749  51.4152148
  53.0497496  46.4544612  54.3763688  53.2683506  47.3861720  54.3951721
  53.4623270  46.0952586  55.1618492  59.9701714  36.9612697  46.3639376
  59.1602442  36.6159782  46.7394622  60.6586130  36.6520241  46.9526988
  61.8992262  36.0390744  47.9863673  62.4523300  36.4586198  48.6453696
  62.1362348  35.1126492  48.0286629  57.9225361  42.0277818  63.7666437
  57.8222088  42.9772175  63.6978528  57.7046903  41.6996057  62.8942507
  57.1238432  39.2762743  40.3507114  57.9857596  39.6017641  40.6102931
  57.3088777  38.4894239  39.8380180  49.1405848  47.3585083  52.6287303
  48.4469320  46.9439035  52.1157257  49.8878839  47.4005619  52.0320722
  65.2771069  38.1491269  47.4942337  64.6969738  38.8076073  47.1120389
  65.0107002  37.3268614  47.0829754  63.7274635  37.5496327  49.6963657
  64.2274414  37.6612862  48.8877976  64.3710243  37.2457380  50.3364466
  57.7856631  45.4574957  62.5831498  57.3023713  46.2575317  62.7895387
  57.8717570  45.4682901  61.6298942  51.0542591  47.2903336  50.5053318
  51.0313279  47.3891024  49.5535201  51.3643227  48.1368487  50.8270484
  53.7129969  49.3479491  54.6199932  54.6673222  49.3163434  54.5529864
  53.5142492  48.8870115  55.4350158  54.3029351  47.9180607  57.1870730
  55.1222240  48.4124686  57.2105567  54.5766158  47.0012576  57.1588297
  64.0595947  40.3091360  46.5498685  63.1721802  40.5941010  46.3318880
  64.4749936  40.1485123  45.7025962  67.4110483  40.3337881  50.2653024
  68.1870873  40.8234333  50.5377641  66.6858617  40.7595935  50.7224894
  69.8483042  41.0465500  51.3226965  70.4427533  40.8061236  50.6120273
  69.9209625  40.3272630  51.9500501  52.0680197  54.8899111  51.6370130
  51.9334665  54.1299512  51.0708128  51.6512260  55.6140011  51.1698919
  63.2039160  50.0736034  40.6446705  63.9075011  50.2786037  41.2604361
  62.4801809  50.6412796  40.9095789  64.0336971  45.8245896  46.7648975
  63.9772172  46.2814447  45.9256608  64.5865313  45.0636580  46.5871818
  67.8441777  41.6135627  47.5899095  67.5878711  41.2132263  48.4207303
  67.2194645  42.3279421  47.4649234  72.1554114  44.3531701  50.0970386
  71.5953672  44.4224890  50.8701948  71.5497618  44.1772685  49.3769883
  55.2249323  55.7868428  51.8488573  55.1081707  56.7313860  51.7467263
  54.4041770  55.4841989  52.2374372  65.1125858  50.5118564  42.6945165
  65.9471462  50.0799762  42.5122640  64.9510201  50.3400577  43.6222060
  64.7671750  47.0150677  44.0601505  64.7120554  46.8494948  43.1189949
  64.1417805  47.7226710  44.2163694  49.5564265  42.2518741  57.8862927
  50.2023129  41.7417695  58.3750152  49.3481416  42.9887423  58.4606352
  62.0817657  49.3199589  63.3855067  62.9508817  49.4940241  63.0241702
  61.6024409  50.1394006  63.2630797  58.0767875  36.5158786  43.6386823
  58.0646545  37.4600626  43.7955094  58.9691297  36.3328931  43.3446284
  56.2503837  56.4396690  55.0644501  57.1531084  56.4720300  55.3810996
  56.0241207  55.5097141  55.0790837  58.0057439  55.1927676  51.7254580
  57.0553070  55.1929538  51.6118952  58.3089926  54.4460411  51.2090614
  61.8919995  33.1101563  47.8932760  61.1252391  32.5560049  48.0389442
  62.3030700  33.1823431  48.7546911  53.8961756  39.3986358  61.9837941
  54.7593218  39.0423163  62.1941266  53.3227167  39.0600253  62.6713345
  73.7410133  61.0288215  52.7900342  74.3788543  60.9094962  52.0863682
  73.6230976  61.9769059  52.8488294  70.5499839  60.9815643  52.7261867
  70.2118351  60.8656707  51.8382402  71.4189607  60.5806808  52.7062873
  66.4086655  62.8351119  48.7158758  65.8451520  62.7441056  47.9475045
  66.2939050  62.0151024  49.1961250  63.9551087  64.3302311  51.5542978
  64.7472379  63.9893135  51.1389277  64.1947737  64.4397286  52.4745131
  71.9886214  66.5022087  44.0273223  71.3374193  67.0876167  43.6407236
  72.7830576  67.0328282  44.0868260  65.9141841  63.5911224  44.4260357
  66.6872717  63.0440211  44.2873233  66.2667240  64.4555473  44.6374818
  68.6783090  62.2964455  54.2228616  69.2746662  62.0720477  53.5085579
  68.7358062  61.5549200  54.8254064  68.2508119  59.7503890  42.0578807
  68.5033639  59.2285411  41.2962270  67.3132678  59.5870036  42.1605490
  73.2951401  58.7539669  49.8653550  74.0814491  58.3359092  49.5143967
  73.5590106  59.6585761  50.0335198  73.4661479  64.1912519  44.5642207
  72.8307312  64.2647145  45.2763111  73.1358885  64.7806118  43.8861286
  67.9704407  61.6531996  44.2603182  67.8540665  60.9776899  44.9284266
  68.0806667  61.1664370  43.4435335  70.3135948  61.1142143  47.9649871
  69.9494155  60.5872764  48.6762792  71.1703064  60.7240612  47.7916356
  69.9541435  56.1432043  42.9611220  70.1215838  57.0112279  43.3281691
  69.7638604  56.3059325  42.0372509  66.1629250  61.0562819  50.6613754
  65.2379746  60.9239033  50.8691446  66.4113663  61.8357038  51.1583697
  69.9330656  58.5989700  43.9457886  69.8130281  59.0446751  44.7843367
  69.2383244  58.9475018  43.3871424  63.5238061  60.6996092  51.4957543
  63.6530442  60.9530571  52.4096955  62.8435512  61.2923800  51.1762198
  70.2687560  58.4308408  55.7833070  71.1148755  58.8547822  55.9267719
  70.2086198  57.7742032  56.4771633  74.2385305  64.0536992  52.1651802
  73.6094167  64.2182706  51.4627870  73.8510967  64.4678602  52.9362766
  73.4187005  56.0912777  57.4414244  73.1747937  56.8454837  56.9048519
  73.6946936  56.4698124  58.2761491  72.9751697  55.2469210  53.0228081
  72.1136176  55.5450463  53.3144819  73.0014132  55.4639608  52.0909114
  69.7913266  63.7911400  49.4301887  70.2551612  64.0699103  48.6406509
  69.5270065  62.8894845  49.2474978  66.6837348  63.3382882  52.3681650
  67.2538705  63.7670150  51.7299135  67.2745459  63.0565466  53.0665836
  68.7282153  59.9134553  46.2391452  69.4306196  60.3655596  46.7065378
  68.3962781  59.2718371  46.8671345  62.4707486  58.1718105  51.5408586
  61.6806540  58.4275634  51.0648696  62.9618734  58.9866443  51.6460626
  64.4222232  58.5362684  48.4992062  63.6253395  58.6481379  49.0175558
  64.1947824  58.8749337  47.6332953  60.7545189  58.4248596  53.9723576
  61.0053228  59.3095606  54.2381152  61.2904738  58.2453197  53.1998668
  69.9675917  66.7275495  46.3153557  69.8321592  67.5727031  46.7438405
  70.5085730  66.9294773  45.5519491  66.4543257  52.8067075  62.9767913
  66.0610202  52.2533274  63.6515557  67.2709397  53.1177653  63.3674430
  63.4205315  64.2450933  46.8881482  63.9329835  65.0394183  47.0387047
  64.0728027  63.5477224  46.8215084  65.2300199  67.3616689  48.9704236
  65.4066828  68.2834654  48.7825219  66.0257033  67.0475109  49.3998615
  69.3711218  54.2224954  60.5688169  70.1120931  54.8232107  60.4892632
  69.6029141  53.4802592  60.0106212  64.5152556  59.4081321  58.8466399
  64.4006071  58.5066579  59.1473498  63.6597074  59.6545018  58.4951215
  66.3531515  68.8794863  54.9714578  66.9038940  68.7511927  54.1991572
  65.5142991  69.1789752  54.6209471  73.3168381  50.2506057  54.8452451
  72.9732650  51.1407699  54.7691561  73.6847343  50.0607715  53.9822036
  61.3854231  62.5739587  47.6641053  62.2229453  62.9836596  47.4474761
  61.5632499  61.6339030  47.6341247  73.2818663  60.2414668  43.3524886
  72.7665287  61.0119273  43.5913273  73.0095972  59.5679804  43.9757947
  70.8665774  55.0864369  48.4110124  70.0107371  54.6971219  48.2315763
  71.2792726  55.1656330  47.5509910  72.3964921  52.6210712  52.8101684
  71.8929717  52.5840847  51.9969489  72.6895528  53.5303455  52.8698341
  68.6407807  52.7049442  51.8167866  69.5060804  52.5092251  51.4573755
  68.7085316  52.4759794  52.7437223  73.0704967  58.1141760  45.1784667
  72.7655102  58.4287909  46.0294810  74.0235409  58.1923180  45.2212000
  71.5151398  64.2731984  46.8277621  70.9872760  63.5384743  46.5150859
  71.0138901  65.0506660  46.5817589  66.2470126  54.9351650  49.1884233
  66.8213878  54.7126831  48.4557426  66.8341108  55.0040344  49.9412834
  75.3049703  60.8225377  49.9948609  75.8181585  61.4555369  50.4970319
  75.9550927  60.2226572  49.6291969  66.5739713  56.9656111  43.2080118
  65.7377025  57.3030797  43.5289393  66.4344483  56.8305091  42.2707255
  68.5492794  51.8092899  47.9159302  67.8957206  51.4941916  47.2915917
  68.5073268  51.1868639  48.6419125  69.6603999  62.0912194  39.8312594
  68.7531060  61.8601447  40.0303743  70.1575031  61.2949813  40.0186576
  71.7830534  58.2974832  52.2406950  70.8653095  58.5189779  52.0828638
  72.1990678  58.3721143  51.3818657  72.5665582  59.6966248  47.3709630
  73.3137401  60.2087645  47.0616752  72.8357171  59.3750301  48.2314023
  70.8392232  62.1924789  44.3536584  69.9303451  61.9083821  44.4509054
  70.8687316  62.6123867  43.4939891  75.0144419  56.7323364  49.3528419
  74.2767176  56.2200750  49.6838662  75.2671193  56.2923746  48.5411696
  75.1156046  49.5099616  49.9470188  75.4214923  48.6496980  49.6596104
  75.8408651  50.1017236  49.7469182  61.4080402  59.9130303  48.3351786
  61.2104802  59.3199663  47.6102853  60.8527066  59.6082513  49.0527725
  69.3877126  59.8053409  50.4546380  69.4425736  58.8527246  50.3788856
  68.5768328  59.9612848  50.9387678  70.5368320  63.7333532  41.6924663
  70.0987750  63.0169391  41.2330300  71.2778761  63.9609647  41.1309754
  67.3269486  58.4230469  48.2136758  66.5137352  58.7224640  48.6201951
  67.8228480  58.0286158  48.9311241  69.4778064  68.4188226  50.1471023
  69.4354243  68.6449072  49.2179555  70.3940763  68.1851601  50.2956824
  72.9243698  58.8872293  57.0451652  73.2793085  59.1143767  57.9046118
  73.5715829  59.2190670  56.4228908  66.8183561  55.9948825  53.8297993
  67.4582940  55.8537584  53.1320957  65.9861091  55.7083338  53.4536595
  67.5943865  65.2951255  49.9432986  68.3884463  64.8001575  49.7415561
  66.8835557  64.7669118  49.5800691  63.9026628  59.4394337  46.0192738
  62.9724216  59.3778792  46.2362701  63.9984100  58.9170289  45.2229380
  63.8212177  55.9649150  48.6070980  64.0818994  56.8794483  48.4980141
  64.6429350  55.4973592  48.7567593  65.2937103  57.3786907  55.7769805
  65.9660156  57.1704269  55.1282454  64.4666889  57.1808993  55.3375037
  71.1962675  54.0048848  57.7935466  70.5490590  54.7038797  57.6999942
  71.9663690  54.4384992  58.1611714  71.3726809  61.8429613  55.8532285
  72.3018869  61.9940772  55.6801253  70.9517839  61.9313633  54.9980932
  70.1715141  65.8680277  53.6230823  70.0326226  65.4999061  54.4956761
  69.3829737  66.3827916  53.4514781  71.7220356  65.2461880  51.0119661
  71.3870188  65.2062650  51.9077311  71.2224302  64.5806596  50.5390071
  65.6964600  60.6529510  56.5372242  65.5584398  59.9209748  57.1383781
  66.6069523  60.5638410  56.2556430  74.6579547  62.5917914  41.2856720
  74.0408718  61.8664742  41.1889773  74.1896036  63.3527274  40.9423795
  68.3246900  60.3649469  56.0255922  69.0346519  59.7242661  55.9842540
  68.2816209  60.6162364  56.9482102  67.0375834  57.3514687  57.8451561
  66.5013191  56.9005425  58.4973157  66.4492543  57.4860596  57.1022025
  66.4478093  56.8103338  40.4078025  65.5707560  56.6892139  40.0440271
  66.9235846  56.0189417  40.1556913  57.9680234  61.5980498  50.5019532
  58.6551273  61.2842228  49.9140547  57.8128362  62.5021863  50.2286783
  62.7714956  56.4870695  54.9304555  62.6873144  55.8796364  54.1954965
  61.9497662  56.9779713  54.9314052  72.9438670  54.9724258  50.2974751
  73.4407369  54.2194220  49.9775821  72.1725651  55.0088575  49.7317960
  74.0268450  63.7295945  47.8713174  73.0924729  63.8497408  47.7017878
  74.2045119  62.8268412  47.6073184  69.5273638  57.1141641  50.0246435
  69.1571426  56.5612681  50.7127341  70.0232731  56.5099775  49.4721435
  75.3857664  51.9393852  52.4454109  74.4720744  52.1698078  52.6136316
  75.8150766  52.0232296  53.2968142  75.1564123  60.1283744  54.9454003
  74.5035573  60.3759651  54.2906456  75.5344503  59.3147882  54.6116481
  62.9530555  67.1075491  54.0532556  63.5383992  66.3619179  54.1860460
  62.7555393  67.4179448  54.9369220  65.8069210  70.1426739  49.0694998
  65.1379585  70.6272866  48.5859038  65.6682080  70.3895959  49.9838377
  57.5448210  59.6781091  52.7736999  57.5832309  59.1444682  53.5674117
  57.0388502  59.1516297  52.1547976  64.9238972  54.5245632  56.2699541
  64.9880298  55.3860463  55.8576939  64.8606092  53.9119634  55.5371900
  64.3991244  56.5968764  59.9172575  65.0263283  56.2145842  60.5310100
  63.5419163  56.3782966  60.2828268  61.1756787  58.4045194  45.8490930
  61.4710228  57.4955872  45.7957984  60.2744823  58.3832933  45.5271933
  64.7051034  56.4801190  51.8318479  63.9837620  57.0937158  51.6925952
  65.4944290  57.0158955  51.7535125  67.5077348  53.8155617  58.1059131
  68.0311750  54.0617913  58.8685440  67.2889681  54.6475651  57.6862268
  62.9044629  56.0859291  45.9730255  62.5757335  55.2056670  45.7905361
  63.2584000  56.0306960  46.8606645  66.0186452  56.3732261  46.3405733
  66.3582524  56.9018182  45.6184341  66.4658572  56.7112667  47.1164300
  68.7129893  54.7569312  55.7908801  68.3726713  53.9577125  56.1929481
  68.0068899  55.0571023  55.2185634  69.3646365  51.8418624  54.2436124
  70.1872434  51.3679102  54.1215015  69.6084428  52.6209108  54.7434810
  68.0054599  54.8706883  44.5399026  68.7262962  55.2488135  44.0362743
  67.3819903  55.5895759  44.6434004  72.1485722  55.5752032  45.4757358
  72.3649336  56.4576669  45.1746186  71.6679789  55.1838245  44.7463000
  66.8884943  58.5337745  52.0528103  66.7429524  58.8478048  52.9452384
  66.4110147  59.1522645  51.4999001  68.7481326  55.5240293  52.1008992
  68.7342895  54.6281386  51.7641290  69.4653754  55.5310956  52.7347278
  70.6007457  55.9577633  54.1462120  70.3425235  56.8794704  54.1446450
  70.0692497  55.5608067  54.8362584  61.3630606  61.0743089  54.9915764
  60.8184074  61.8502897  55.1236038  62.2409955  61.4213894  54.8334885
  68.1518222  54.4054673  47.3696562  68.2734133  53.4771319  47.5687450
  67.8620265  54.4193359  46.4574878  71.0209413  52.0909583  50.5063282
  71.0431109  52.1548917  49.5515262  71.4377472  51.2514092  50.7003788
  62.1496627  60.2012985  57.8845921  61.4078363  60.3495621  58.4710551
  61.8289372  60.4621251  57.0212670  62.5953241  68.0878414  49.9156315
  63.4211261  67.7882186  49.5354959  62.2447293  67.3186037  50.3646104
  67.5634774  67.4404882  51.9853989  66.9414784  66.7775587  51.6856217
  68.2339641  67.4666014  51.3027637  60.7961846  66.0064741  50.8745249
  59.9593754  65.5786915  50.6929250  60.7685492  66.1997184  51.8116040
  67.6359302  55.9186670  61.5786495  67.6847457  56.7948793  61.1964265
  68.1781816  55.3764063  61.0058138  67.1248281  65.9908806  45.4612450
  67.2736402  66.6744270  44.8079122  67.9314725  65.9713896  45.9761905
  69.8658590  56.6718043  58.3332854  68.9961900  56.9651609  58.0615442
  70.1018071  57.2558488  59.0540117  64.8800914  62.0173983  46.4673519
  64.6346956  61.1136313  46.6653729  65.0496829  62.0191134  45.5252997
  72.5697624  52.8897660  55.8498274  73.0879568  53.6258687  55.5244763
  72.2152757  53.1961653  56.6845033  64.1496562  57.7502341  43.9659680
  63.4565807  57.8246696  43.3099716  63.9048314  56.9862685  44.4881197
  72.8210218  49.3097942  51.3699171  73.1011972  48.6421131  51.9959597
  73.6060825  49.5027038  50.8573835  74.7133456  54.8171159  55.3030147
  74.1183388  55.0976172  54.6076635  74.4283153  55.3065060  56.0746888
  71.0090485  59.8217749  40.2740250  71.9549590  59.6923957  40.3428668
  70.6304730  59.0832411  40.7509678  69.1933402  57.7467725  40.2095135
  68.2864858  57.4500838  40.2857848  69.4709383  57.4497543  39.3429421
  60.1111343  59.0674089  50.6594181  59.7914127  58.2139397  50.3668555
  59.5644771  59.2822667  51.4152148  63.8891250  61.7836530  54.3763688
  64.1077260  62.7153638  54.3951721  64.3017024  61.4244504  55.1618492
  70.8095468  52.2904615  46.3639376  69.9996196  51.9451700  46.7394622
  71.4979885  51.9812159  46.9526988  72.7386016  51.3682662  47.9863673
  73.2917055  51.7878115  48.6453696  72.9756103  50.4418410  48.0286629
  67.9632187  54.6054661  40.3507114  68.8251351  54.9309559  40.6102931
  68.1482531  53.8186156  39.8380180  59.9799603  62.6877000  52.6287303
  59.2863074  62.2730953  52.1157257  60.7272594  62.7297537  52.0320722
  74.5668390  52.8788245  49.6963657  75.0668168  52.9904779  48.8877976
  75.2103998  52.5749298  50.3364466  61.8936345  62.6195254  50.5053318
  61.8707033  62.7182941  49.5535201  62.2036982  63.4660405  50.8270484
  64.5523723  64.6771409  54.6199932  65.5066977  64.6455351  54.5529864
  64.3536247  64.2162033  55.4350158  65.1423105  63.2472525  57.1870730
  65.9615994  63.7416604  57.2105567  65.4159913  62.3304493  57.1588297
  74.8989701  55.6383277  46.5498685  74.0115556  55.9232928  46.3318880
  75.3143691  55.4777041  45.7025962  62.9073952  70.2191028  51.6370130
  62.7728420  69.4591429  51.0708128  62.4906014  70.9431928  51.1698919
  74.0432915  65.4027952  40.6446705  74.7468765  65.6077955  41.2604361
  73.3195564  65.9704714  40.9095789  74.8730725  61.1537813  46.7648975
  74.8165927  61.6106365  45.9256608  75.4259068  60.3928498  46.5871818
  66.0643078  71.1160346  51.8488573  65.9475462  72.0605778  51.7467263
  65.2435524  70.8133907  52.2374372  75.6065505  62.3442595  44.0601505
  75.5514308  62.1786866  43.1189949  74.9811560  63.0518627  44.2163694
  60.3958019  57.5810659  57.8862927  61.0416883  57.0709613  58.3750152
  60.1875171  58.3179341  58.4606352  68.9161630  51.8450704  43.6386823
  68.9040300  52.7892543  43.7955094  69.8085052  51.6620849  43.3446284
  72.7313749  48.4393480  47.8932760  71.9646145  47.8851967  48.0389442
  73.1424454  48.5115349  48.7546911  64.7355510  54.7278276  61.9837941
  65.5986972  54.3715081  62.1941266  64.1620921  54.3892171  62.6713345
  35.1756286   2.3879712  34.3193324  35.0980316   3.3387537  34.3981805
  34.5717930   2.0425584  34.9768251  37.4494655  -2.2538135  33.0398864
  37.3140330  -1.4086600  33.4683712  37.9904467  -2.0518858  32.2764798
  32.7118937  -1.6196941  35.6949542  32.8885565  -0.6978976  35.5070526
  33.5075771  -1.9338522  36.1243922  33.8350252  -0.1018767  41.6959885
  34.3857678  -0.2301704  40.9236878  32.9961728   0.1976122  41.3454777
  40.0490815   1.8196071  29.4754587  39.3752514   2.1227767  30.0839545
  40.4356637   2.6225151  29.1260044  36.9596802  -0.5625405  36.8716330
  36.9172980  -0.3364558  35.9424862  37.8759501  -0.7962030  37.0202131
  39.8957447  -1.3044280  41.0190660  39.9494469  -0.7353344  41.7868376
  39.0272228  -1.1342395  40.6544697  38.2482030   1.9875743  31.6901666
  38.4233786   1.5163786  32.5047289  37.5614818   2.6141509  31.9182927
  32.8143116   5.1365106  38.4641526  33.0539714   5.7683630  39.1420545
  31.9712312   4.7853146  38.7506885  37.3270978   0.9444228  40.8683030
  37.2541149   1.7499200  41.3802335  36.8848371   1.1436194  40.0431052
  37.1160757   0.1815998  34.3785852  36.3328279   0.7237678  34.4724076
  37.8153502   0.6989978  34.7780093  39.7869661   0.8431062  43.0241189
  40.4997633   1.4778527  42.9517090  39.2959690   0.9394928  42.2081191
  34.8381575  -1.4074494  43.8446760  35.5391034  -0.7738011  43.9976154
  34.3676690  -1.0659763  43.0842399  39.5990034   1.1829806  35.7727480
  39.7812429   0.3651462  36.2355233  40.4223020   1.3997499  35.3352370
  39.9332200   0.1097991  33.0342529  40.4619966  -0.4009554  32.4212691
  40.1960420  -0.2059478  33.8988062  30.4349293  -1.8738139  40.7777862
  31.0202730  -2.6194451  40.9105767  30.2374131  -1.5634183  41.6614526
  33.2887948   1.1613108  35.7940305  32.6198323   1.6459236  35.3104345
  33.1500818   1.4082329  36.7083683  37.4293217   3.1956852  42.3922963
  37.9811525   3.3588473  43.1572048  37.7699410   3.7861289  41.7202988
  40.5661604   1.1438827  39.3786645  40.4412743   0.3428567  38.8697591
  41.2240695   1.6385021  38.8900615  37.5759028   0.7615333  44.4071617
  37.8846154   0.5164480  45.2794317  38.3734510   0.9661972  43.9190488
  37.5979640   2.9153243  36.6376994  37.1584630   2.4229622  37.3309851
  38.3487757   2.3726211  36.3969069  30.0771979  -0.8935216  36.6401622
  30.9029999  -1.1931444  36.2600266  29.7266031  -1.6627594  37.0891411
  35.0453512  -1.5408748  38.7099296  34.4233521  -2.2038043  38.4101524
  35.7158379  -1.5147616  38.0272943  28.2780584  -2.9748890  37.5990556
  27.4412492  -3.4026715  37.4174557  28.2504229  -2.7816446  38.5361347
  38.1062424  -0.4956694  29.6569504  37.5336392   0.1233493  29.2039976
  38.6795218   0.0542667  30.1909426  41.3259684  -0.2119544  30.7878086
  42.2590357  -0.2773982  30.9910961  41.2382897   0.6236723  30.3292619
  30.3892690   1.2377398  38.3615437  30.2547158   0.4777799  37.7953435
  29.9724752   1.9618298  37.8944225  33.5461816   2.1346715  38.5733879
  33.4294200   3.0792148  38.4712569  32.7254262   1.8320277  38.9619678
  34.5716330   2.7874977  41.7889808  35.4743576   2.8198587  42.1056303
  34.3453700   1.8575428  41.8036143  36.3269932   1.5405964  38.4499886
  35.3765563   1.5407825  38.3364259  36.6302418   0.7938698  37.9335921
  52.0622625   7.3766502  39.5145649  52.7001035   7.2573249  38.8108989
  51.9443468   8.3247346  39.5733601  48.8712331   7.3293930  39.4507173
  48.5330843   7.2134995  38.5627708  49.7402100   6.9285095  39.4308179
  44.7299147   9.1829406  35.4404064  44.1664012   9.0919343  34.6720352
  44.6151542   8.3629311  35.9206557  49.3532114   8.4828782  45.4093379
  49.3420755   8.0881580  44.5373883  49.5152754   7.7494854  46.0027150
  42.2763579  10.6780598  38.2788285  43.0684871  10.3371423  37.8634584
  42.5160229  10.7875573  39.1990438  50.3098706  12.8500374  30.7518529
  49.6586686  13.4354455  30.3652543  51.1043069  13.3806569  30.8113567
  44.2354333   9.9389511  31.1505664  45.0085209   9.3918498  31.0118539
  44.5879732  10.8033761  31.3620125  46.0739376  11.2665894  44.3572563
  45.7829242  12.1711524  44.2419229  46.7096360  11.3082421  45.0716632
  46.9995582   8.6442742  40.9473922  47.5959155   8.4198764  40.2330885
  47.0570554   7.9027488  41.5499370  46.5720611   6.0982177  28.7824113
  46.8246132   5.5763699  28.0207576  45.6345170   5.9348323  28.8850797
  51.6163894   5.1017956  36.5898857  52.4026983   4.6837379  36.2389274
  51.8802598   6.0064048  36.7580505  51.7873971  10.5390806  31.2887514
  51.1519804  10.6125433  32.0008418  51.4571377  11.1284405  30.6106593
  46.2916900   8.0010283  30.9848488  46.1753158   7.3255187  31.6529573
  46.4019159   7.5142657  30.1680641  48.6348441   7.4620430  34.6895178
  48.2706648   6.9351051  35.4008099  49.4915556   7.0718900  34.5161663
  48.2753928   2.4910330  29.6856526  48.4428330   3.3590567  30.0526997
  48.0851097   2.6537612  28.7617815  51.0329261  10.9527309  41.3522357
  50.7329984  11.8552348  41.2438164  50.6880320  10.6859492  42.2043509
  44.4841742   7.4041106  37.3859061  43.5592239   7.2717320  37.5936753
  44.7326155   8.1835325  37.8829003  48.2543148   4.9467988  30.6703193
  48.1342774   5.3925038  31.5088673  47.5595737   5.2953305  30.1116731
  41.8450553   7.0474379  38.2202850  41.9742934   7.3008858  39.1342262
  41.1648005   7.6402087  37.9007505  46.0150041  17.7171629  34.3193324
  45.9374070  18.6679454  34.3981805  45.4111684  17.3717502  34.9768251
  48.5067270   4.8899495  46.9754691  47.7300604   5.4493415  46.9657556
  49.1457833   5.3756278  47.4969561  53.9528215   5.4189461  31.4983527
  54.8646071   5.6516848  31.3231225  53.4437862   6.0026505  30.9358606
  46.7613643   7.6984948  46.5372658  47.5028327   8.2369992  46.2607482
  46.0550628   8.3251237  46.6944210  52.2368982   9.8414089  45.1344820
  52.6452338   9.3996499  44.3899452  51.5146244   9.2666716  45.3879013
  48.5900052   4.7786695  42.5078377  49.4361247   5.2026109  42.6513026
  48.5298690   4.1220320  43.2016940  52.5597797  10.4015279  38.8897109
  51.9306659  10.5660993  38.1873176  52.1723459  10.8156889  39.6608073
  56.4387029  11.3369717  36.2441472  55.7538067  11.7168618  35.6938506
  56.5230878  11.9465044  36.9773420  53.6937960   8.9829676  42.8436816
  53.9054856   9.6261436  42.1671197  53.6467709   8.1491993  42.3758746
  48.1125759  10.1389687  36.1547194  48.5764104  10.4177390  35.3651816
  47.8482557   9.2373132  35.9720284  45.0049840   9.6861169  39.0926957
  45.5751197  10.1148437  38.4544441  45.5957952   9.4043754  39.7911143
  47.0494645   6.2612840  32.9636759  47.7518688   6.7133883  33.4310685
  46.7175273   5.6196659  33.5916652  45.4975006   4.8524596  47.3387968
  44.8673667   5.5340877  47.5723365  45.3911094   4.7407678  46.3941106
  40.7919979   4.5196392  38.2653892  40.0019033   4.7753921  37.7894003
  41.2831226   5.3344730  38.3705933  54.8083788  11.8601632  41.0159173
  55.6301232  11.4581819  40.7341855  54.8046191  11.7569866  41.9675289
  42.7434724   4.8840972  35.2237369  41.9465887   4.9959666  35.7420865
  42.5160316   5.2227624  34.3578260  48.5740392  11.4085675  43.1719884
  48.6384824  11.8706082  44.0078055  47.8651316  10.7783040  43.3002193
  39.0757682   4.7726883  40.6968883  39.3265720   5.6573893  40.9626459
  39.6117230   4.5931484  39.9243975  62.8989781   8.2040380  37.3644145
  62.1453490   7.6347778  37.2088149  63.0337323   8.1703045  38.3114779
  48.2888409  13.0753782  33.0398864  48.1534084  13.9205318  33.4683712
  48.8298222  13.2773060  32.2764798  41.7417807  10.5929220  33.6126789
  42.2542327  11.3872471  33.7632354  42.3940520   9.8955511  33.5460391
  43.5512692  13.7094977  35.6949542  43.7279320  14.6312941  35.5070526
  44.3469525  13.3953396  36.1243922  42.8365048   5.7559609  45.5711705
  42.7218563   4.8544866  45.8718804  41.9809566   6.0023305  45.2196522
  49.9156886  13.6977349  47.1699206  49.4720740  12.9113727  46.8520111
  50.5774099  13.8856499  46.5043097  44.6744007  15.2273150  41.6959885
  45.2251432  15.0990214  40.9236878  43.8355483  15.5268039  41.3454777
  52.0138124  13.9780149  45.1980607  51.9956599  14.7989030  44.7060876
  52.9358044  13.8534224  45.4230748  48.4711178  11.4924278  46.0404116
  49.0039515  10.7312566  45.8103424  47.9425259  11.1997930  46.7828270
  39.7066724   8.9217875  34.3886360  40.5441946   9.3314883  34.1720067
  39.8844991   7.9817317  34.3586553  51.6031156   6.5892955  30.0770193
  51.0877779   7.3597560  30.3158580  51.3308464   5.9158092  30.7003254
  56.5765430   9.3425310  32.0123366  55.7994873   9.0036469  31.5678528
  57.2556911   9.3477933  31.3378331  51.3917459   4.4620047  31.9029974
  51.0867594   4.7766197  32.7540117  52.3447901   4.5401467  31.9457307
  49.8363891  10.6210271  33.5522928  49.3085252   9.8863030  33.2396165
  49.3351393  11.3984947  33.3062896  54.8156737   8.8159291  38.6689974
  54.1580411   9.5058553  38.7570103  55.6197136   9.2055723  39.0123960
  44.5682618   1.2829937  35.9129539  45.1426370   1.0605119  35.1802732
  45.1553601   1.3518632  36.6658141  53.6262196   7.1703664  36.7193916
  54.1394077   7.8033656  37.2215625  54.2763419   6.5704859  36.3537276
  44.8952205   3.3134398  29.9325424  44.0589518   3.6509085  30.2534699
  44.7556975   3.1783378  28.9952561  47.9816491   8.4390481  26.5557901
  47.0743553   8.2079734  26.7549050  48.4787523   7.6428100  26.7431882
  50.8884570  17.1487988  29.4754587  50.2146269  17.4519685  30.0839545
  51.2750392  17.9517069  29.1260044  50.1043026   4.6453119  38.9652256
  49.1865588   4.8668066  38.8073944  50.5203170   4.7199430  38.1063964
  50.8878074   6.0444535  34.0954937  51.6349893   6.5565932  33.7862059
  51.1569664   5.7228588  34.9559330  49.1604724   8.5403076  31.0781891
  48.2515944   8.2562109  31.1754361  49.1899808   8.9602154  30.2185198
  54.3923992  12.1509665  34.8473058  53.9386319  11.3100575  34.9038249
  53.7617958  12.7871064  35.1847839  52.8356931  13.9886162  35.7822877
  53.1279905  14.5491219  35.0635242  53.3455552  14.2814723  36.5376036
  39.7292895   6.2608590  35.0597093  39.5317295   5.6677951  34.3348160
  39.1739559   5.9560800  35.7773032  47.7089618   6.1531696  37.1791686
  47.7638228   5.2005533  37.1034163  46.8980820   6.3091136  37.6632985
  48.8580812  10.0811820  28.4169969  48.4200242   9.3647678  27.9575607
  49.5991253  10.3087934  27.8555061  45.6481978   4.7708756  34.9382065
  44.8349844   5.0702927  35.3447257  46.1440972   4.3764445  35.6556547
  47.7990556  14.7666513  36.8716330  47.7566735  14.9927359  35.9424862
  48.7153255  14.5329888  37.0202131  51.2456190   5.2350581  43.7696959
  51.6005578   5.4622054  44.6291425  51.8928321   5.5668958  43.1474214
  56.9753927   8.3569017  34.4746288  56.8371826   8.5470613  33.5467477
  56.6190146   9.1188399  34.9314339  45.1396053   2.3427112  40.5543300
  45.7795432   2.2015871  39.8566263  44.3073584   2.0561625  40.1781902
  57.0023307  10.4245544  39.4857559  57.4359813  10.3320833  40.3340614
  57.7154887  10.4003044  38.8477575  45.9156357  11.6429542  36.6678292
  46.7096955  11.1479862  36.4660867  45.2048049  11.1147405  36.3045998
  50.7351201  14.0247638  41.0190660  50.7888224  14.5938574  41.7868376
  49.8665983  14.1949523  40.6544697  42.2239120   5.7872624  32.7438045
  41.2936709   5.7257079  32.9608007  42.3196592   5.2648577  31.9474686
  42.1424669   2.3127437  35.3316287  42.4031487   3.2272770  35.2225447
  42.9641842   1.8451879  35.4812900  43.6149595   3.7265194  42.5015111
  44.2872648   3.5182556  41.8527760  42.7879381   3.5287280  42.0620344
  57.8638856  10.4669244  42.0190445  58.0574746  11.3715055  42.2649720
  57.7639474  10.0076663  42.8529030  52.9253965  10.6175987  47.5931325
  52.7739471  10.3886539  46.6761409  52.9158644  11.5746588  47.6062670
  49.6939301   8.1907900  42.5777592  50.6231361   8.3419059  42.4046559
  49.2730331   8.2791921  41.7226238  48.4927633  12.2158564  40.3476130
  48.3538719  11.8477349  41.2202068  47.7042229  12.7306204  40.1760087
  49.0875785  17.3167661  31.6901666  49.2627541  16.8455704  32.5047289
  48.4008573  17.9433427  31.9182927  50.0432848  11.5940167  37.7364967
  49.7082681  11.5540937  38.6322617  49.5436794  10.9284883  37.2635378
  44.0177092   7.0007797  43.2617548  43.8796890   6.2688036  43.8629088
  44.9282016   6.9116697  42.9801736  52.9792040   8.9396201  28.0102027
  52.3621210   8.2143029  27.9135080  52.5108528   9.7005561  27.6669101
  46.6459393   6.7127756  42.7501228  47.3559011   6.0720948  42.7087847
  46.6028701   6.9640651  43.6727409  54.6346171  13.6495110  45.6707807
  54.5758718  12.9654330  45.0038390  55.0365690  14.3914100  45.2188433
  45.3588327   3.6992974  44.5696868  44.8225684   3.2483713  45.2218464
  44.7705035   3.8338883  43.8267332  43.6536870  20.4657023  38.4641526
  43.8933468  21.0975548  39.1420545  42.8106067  20.1145063  38.7506885
  44.7690586   3.1581626  27.1323331  43.8920052   3.0370426  26.7685578
  45.2448339   2.3667704  26.8802220  54.6363579  11.6134694  43.9021787
  53.7490357  11.2760615  44.0248186  55.2062130  10.8817725  44.1390552
  36.2892726   7.9458785  37.2264838  36.9763766   7.6320515  36.6385854
  36.1340854   8.8500150  36.9532090  41.0927448   2.8348982  41.6549862
  41.0085637   2.2274651  40.9200272  40.2710154   3.3258000  41.6559358
  48.1664732  16.2736146  40.8683030  48.0934904  17.0791117  41.3802335
  47.7242125  16.4728112  40.0431052  47.9554512  15.5107916  34.3785852
  47.1722034  16.0529596  34.4724076  48.6547257  16.0281896  34.7780093
  59.1180919   7.0242911  38.6638349  59.1070795   7.9067626  38.2932282
  58.2498299   6.6714462  38.4692886  50.6263416  16.1722980  43.0241189
  51.3391388  16.8070445  42.9517090  50.1353444  16.2686846  42.2081191
  52.3480943  10.0774233  34.5958481  51.4137221  10.1975695  34.4263185
  52.5257611   9.1746699  34.3318490  47.8486131   3.4619928  36.7491742
  47.4783918   2.9090969  37.4372647  48.3445223   2.8578062  36.1966742
  55.7353494   5.9191552  35.1308515  56.2013946   6.7519543  35.0568817
  56.1860994   5.4536533  35.8353773  45.6775329  13.9217423  43.8446760
  46.3784789  14.5553906  43.9976154  45.2070444  14.2632155  43.0842399
  53.8029725  12.2635373  32.1294667  54.0789569  12.1491968  33.0388541
  52.9334224  11.8652858  32.0906840  53.4776615   6.4762031  41.6699310
  52.8248065   6.7237938  41.0151763  53.8556995   5.6626169  41.3361787
  50.4383789  16.5121724  35.7727480  50.6206184  15.6943380  36.2355233
  51.2616775  16.7289416  35.3352370  50.7725954  15.4389909  33.0342529
  51.3013721  14.9282364  32.4212691  51.0354174  15.1232439  33.8988062
  49.5264188   7.2181842  48.1565347  48.8504825   7.1175971  48.8267722
  50.3491822   7.0621056  48.6201344  41.2743047  13.4553778  40.7777862
  41.8596484  12.7097466  40.9105767  41.0767886  13.7657735  41.6614526
  44.1281702  16.4905026  35.7940305  43.4592078  16.9751153  35.3104345
  43.9894572  16.7374246  36.7083683  35.8660702   6.0259379  39.4982306
  35.9044801   5.4922969  40.2919424  35.3600995   5.4994584  38.8793283
  48.2686971  18.5248769  42.3922963  48.8205279  18.6880391  43.1572048
  48.6093164  19.1153207  41.7202988  43.2451464   0.8723919  42.9944848
  43.3092791   1.7338750  42.5822246  43.1818584   0.2597921  42.2617206
  42.7203737   2.9447052  46.6417882  43.3475776   2.5624129  47.2555406
  41.8631656   2.7261254  47.0073575  53.1197845  13.3510027  48.2471618
  53.6637749  13.9639985  47.7526572  52.5384690  13.9089605  48.7638631
  39.4969280   4.7523481  32.5736237  39.7922721   3.8434159  32.5203291
  38.5957315   4.7311220  32.2517239  51.4055358  16.4730745  39.3786645
  51.2806498  15.6720485  38.8697591  52.0634449  16.9676938  38.8900615
  43.0263527   2.8279477  38.5563786  42.3050112   3.4415445  38.4171259
  43.8156782   3.3637242  38.4780431  53.4690267  14.2739765  41.0066195
  52.5220602  14.1545116  40.9344522  53.8173040  13.3862263  41.0892457
  41.2257121   2.4337578  32.6975562  40.8969827   1.5534957  32.5150668
  41.5796492   2.3785247  33.5851951  50.4736700  14.0692481  37.2070548
  50.3261662  13.1409189  37.3878118  51.2990193  14.0912572  36.7227623
  44.3398944   2.7210548  33.0651040  44.6795017   3.2496469  32.3429648
  44.7871065   3.0590954  33.8409606  54.0770822  14.8921040  38.2935420
  55.0017369  14.6863901  38.1559871  53.9086125  14.6437441  39.2024762
  46.3267091   1.2185170  31.2644333  47.0475454   1.5966423  30.7608049
  45.7032396   1.9374047  31.3679310  45.2097436   4.8816032  38.7773409
  45.0642016   5.1956335  39.6697691  44.7322639   5.5000932  38.2244308
  48.9219949   2.3055920  40.8707426  48.6637727   3.2272991  40.8691757
  48.3904990   1.9086355  41.5607891  53.8666138  15.4106707  33.6497512
  54.0403016  14.8453130  32.8971364  54.3595029  16.2107602  33.4677002
  39.6843098   7.4221376  41.7161071  39.1396566   8.1981184  41.8481345
  40.5622448   7.7692181  41.5580192  59.7205529   8.1743130  35.2687812
  60.1636675   7.4250455  34.8706935  58.8432039   8.1653267  34.8861544
  54.8541311  14.7273472  30.7494410  55.5492215  15.3480164  30.9681725
  55.1964461  13.8768823  31.0246788  40.4709120   6.5491273  44.6091227
  39.7290856   6.6973908  45.1955858  40.1501864   6.8099538  43.7457977
  56.7532734  12.1773177  32.2781741  57.2784058  12.5160450  31.5531061
  56.6655086  11.2420193  32.0944875  48.4152782  16.0907251  44.4071617
  48.7239909  15.8456398  45.2794317  49.2128264  16.2953889  43.9190488
  48.4373394  18.2445161  36.6376994  47.9978385  17.7521539  37.3309851
  49.1881511  17.7018128  36.3969069  40.9165733  14.4356701  36.6401622
  41.7423753  14.1360473  36.2600266  40.5659785  13.6664324  37.0891411
  45.8847267  13.7883170  38.7099296  45.2627276  13.1253875  38.4101524
  46.5552133  13.8144302  38.0272943  39.1174338  12.3543028  37.5990556
  38.2806247  11.9265202  37.4174557  39.0897984  12.5475471  38.5361347
  45.9571794   2.2664958  48.3031802  46.0059949   3.1427080  47.9209571
  46.4994308   1.7242351  47.7303445  56.4426640  12.8106081  47.5832939
  55.6522183  12.7930220  47.0437438  56.2059994  13.3494375  48.3381975
  56.5624515   9.6598547  44.8965667  56.6122520   9.4948555  45.8381190
  56.4538438   8.7925806  44.5063548  45.4460773  12.3387093  32.1857756
  45.5948894  13.0222557  31.5324429  46.2527217  12.3192183  32.7007212
  53.8528277   5.6429475  46.2124974  54.7538140   5.5035940  45.9208972
  53.9276252   5.8083930  47.1523152  48.1871082   3.0196330  45.0578160
  47.3174392   3.3129896  44.7860749  48.4230563   3.6036775  45.7785424
  58.0642712  12.0795489  45.1407689  57.7727520  12.4425469  45.9771150
  57.4514843  11.3662497  44.9621021  59.2638394   9.6448369  37.6610259
  60.0985285  10.0838173  37.8247819  59.3997523   9.1687022  36.8418505
  56.3129900   7.2028103  43.6087747  56.7884021   7.3955750  42.8006598
  55.3895465   7.2587289  43.3631131  43.2013406   8.3652271  33.1918825
  42.9559448   7.4614601  33.3899035  43.3709321   8.3669421  32.2498303
  42.4709054   4.0980628  30.6904987  41.7778299   4.1724983  30.0345023
  42.2260806   3.3340972  31.2126504  48.9456179  14.8335223  29.6569504
  48.3730146  15.4525411  29.2039976  49.5188973  15.3834585  30.1909426
  52.1653439  15.1172374  30.7878086  53.0984112  15.0517935  30.9910961
  52.0776652  15.9528640  30.3292619  54.7941455  14.4338244  27.7482034
  54.7155087  14.0998107  28.6417791  55.6151122  14.9260012  27.7473506
  57.4919647   7.2999983  40.9558352  57.4595967   6.3615984  41.1418036
  58.1020270   7.3784020  40.2224177  49.3302977   6.1696036  26.9985556
  50.2762082   6.0402244  27.0673974  48.9517222   5.4310698  27.4754984
  63.3096196   8.3615990  40.0964389  64.0399585   8.1001278  40.6572092
  62.7003142   7.6244712  40.1366457  61.3911494   6.5023853  40.6938840
  60.6644657   6.3679818  40.0855332  60.9758780   6.8100681  41.4995558
  49.2141670  10.2213782  48.4586213  50.1344679  10.3992381  48.6526260
  49.1791253   9.2769828  48.3065912  47.5145895   4.0946013  26.9340441
  46.6077350   3.7979125  27.0103155  47.7921876   3.7975831  26.0674728
  38.4323835   5.4152376  37.3839488  38.1126619   4.5617684  37.0913862
  37.8857263   5.6300954  38.1397455  42.2103743   8.1314817  41.1008994
  42.4289752   9.0631925  41.1197028  42.6229516   7.7722791  41.8863798
  47.0831608   3.7048023  50.4911743  46.9828335   4.6542380  50.4223834
  46.8653150   3.3766262  49.6187813  38.3012095   9.0355287  39.3532609
  37.6075566   8.6209240  38.8402564  39.0485086   9.0775824  38.7566028
  46.9462878   7.1345162  49.3076805  46.4629960   7.9345522  49.5140694
  47.0323817   7.1453106  48.3544249  40.2148838   8.9673541  37.2298624
  40.1919526   9.0661228  36.2780507  40.5249474   9.8138692  37.5515790
  42.8736215  11.0249696  41.3445239  43.8279469  10.9933639  41.2775170
  42.6748739  10.5640320  42.1595465  43.4635598   9.5950812  43.9116036
  44.2828487  10.0894891  43.9350874  43.7372405   8.6782780  43.8833604
  41.2286444  16.5669316  38.3615437  41.0940912  15.8069717  37.7953435
  40.8118506  17.2910216  37.8944225  52.3645407  11.7506239  27.3692012
  53.0681257  11.9556242  27.9849667  51.6408056  12.3183001  27.6341095
  53.1943217   7.5016101  33.4894282  53.1378419   7.9584652  32.6501914
  53.7471560   6.7406785  33.3117125  44.3855570  17.4638633  38.5733879
  44.2687954  18.4084065  38.4712569  43.5648016  17.1612194  38.9619678
  54.2732105  12.1888768  29.4190472  55.1077709  11.7569967  29.2367947
  54.1116448  12.0170782  30.3467366  53.9277997   8.6920882  30.7846811
  53.8726801   8.5265153  29.8435255  53.3024052   9.3996915  30.9409001
  38.7170512   3.9288946  44.6108233  39.3629375   3.4187900  45.0995459
  38.5087663   4.6657628  45.1851659  51.2423904  10.9969794  50.1100374
  52.1115064  11.1710446  49.7487009  50.7630655  11.8164210  49.9876103
  45.4110084  18.1166895  41.7889808  46.3137331  18.1490505  42.1056303
  45.1847454  17.1867346  41.8036143  47.1663686  16.8697881  38.4499886
  46.2159317  16.8699743  38.3364259  47.4696172  16.1230616  37.9335921
  43.0568003   1.0756563  48.7083248  43.9199464   0.7193368  48.9186572
  42.4833413   0.7370458  49.3958652  62.9016380  22.7058420  39.5145649
  63.5394790  22.5865167  38.8108989  62.7837223  23.6539264  39.5733601
  59.7106086  22.6585848  39.4507173  59.3724597  22.5426912  38.5627708
  60.5795854  22.2577013  39.4308179  60.1925869  23.8120699  45.4093379
  60.1814510  23.4173498  44.5373883  60.3546508  23.0786772  46.0027150
  56.9133130  26.5957811  44.3572563  56.6222996  27.5003442  44.2419229
  57.5490114  26.6374339  45.0716632  57.8389337  23.9734660  40.9473922
  58.4352909  23.7490682  40.2330885  57.8964308  23.2319405  41.5499370
  62.4557648  20.4309873  36.5898857  63.2420737  20.0129297  36.2389274
  62.7196353  21.3355966  36.7580505  67.8566075  20.3685107  37.4931835
  68.5891247  19.7984323  37.7269665  67.1005431  19.9806707  37.9338341
  59.4742195  22.7912348  34.6895178  59.1100402  22.2642969  35.4008099
  60.3309311  22.4010817  34.5161663  65.3791496  14.0806681  41.9526444
  65.0474820  14.9502092  41.7287659  64.7837109  13.7642965  42.6320474
  59.1147682  17.8202248  29.6856526  59.2822084  18.6882484  30.0526997
  58.9244851  17.9829530  28.7617815  61.8723015  26.2819227  41.3522357
  61.5723738  27.1844266  41.2438164  61.5274075  26.0151410  42.2043509
  55.3235497  22.7333024  37.3859061  54.3985993  22.6009238  37.5936753
  55.5719910  23.5127243  37.8829003  65.2720159  18.8001767  39.0319794
  64.3637036  18.7317175  38.7378555  65.2207755  19.2773712  39.8601619
  59.0936903  20.2759905  30.6703193  58.9736528  20.7216956  31.5088673
  58.3989491  20.6245223  30.1116731  59.3461025  20.2191413  46.9754691
  58.5694359  20.7785333  46.9657556  59.9851588  20.7048195  47.4969561
  67.1381805  17.0018205  40.8097668  66.4956186  17.2950738  40.1637462
  66.6336734  16.8871126  41.6150864  64.7921969  20.7481379  31.4983527
  65.7039825  20.9808765  31.3231225  64.2831616  21.3318423  30.9358606
  57.6007397  23.0276866  46.5372658  58.3422081  23.5661910  46.2607482
  56.8944383  23.6543155  46.6944210  63.0762737  25.1706006  45.1344820
  63.4846093  24.7288417  44.3899452  62.3539998  24.5958634  45.3879013
  59.4293807  20.1078613  42.5078377  60.2755002  20.5318027  42.6513026
  59.3692444  19.4512237  43.2016940  63.3991551  25.7307197  38.8897109
  62.7700414  25.8952911  38.1873176  63.0117213  26.1448807  39.6608073
  67.2780783  26.6661635  36.2441472  66.5931821  27.0460536  35.6938506
  67.3624633  27.2756961  36.9773420  62.5793252  17.7682981  44.1659550
  62.3354184  18.5225042  43.6293826  62.8553183  18.1468329  45.0006797
  64.5331715  24.3121594  42.8436816  64.7448610  24.9553354  42.1671197
  64.4861463  23.4783910  42.3758746  62.1357944  16.9239414  39.7473388
  61.2742423  17.2220668  40.0390126  62.1620378  17.1409813  38.8154421
  55.8443594  25.0153087  39.0926957  56.4144951  25.4440355  38.4544441
  56.4351706  24.7335671  39.7911143  57.8888399  21.5904757  32.9636759
  58.5912443  22.0425801  33.4310685  57.5569028  20.9488576  33.5916652
  56.3368761  20.1816514  47.3387968  55.7067421  20.8632795  47.5723365
  56.2304849  20.0699596  46.3941106  65.6477543  27.1893549  41.0159173
  66.4694987  26.7873737  40.7341855  65.6439946  27.0861783  41.9675289
  53.5828479  20.2132889  35.2237369  52.7859642  20.3251584  35.7420865
  53.3554071  20.5519542  34.3578260  59.4134146  26.7377593  43.1719884
  59.4778579  27.1998000  44.0078055  58.7045070  26.1074957  43.3002193
  49.9151436  20.1018801  40.6968883  50.1659475  20.9865810  40.9626459
  50.4510985  19.9223402  39.9243975  73.7383536  23.5332298  37.3644145
  72.9847244  22.9639696  37.2088149  73.8731077  23.4994962  38.3114779
  55.6149504  14.4837280  49.7013219  55.2216449  13.9303478  50.3760863
  56.4315644  14.7947858  50.0919737  58.5317465  15.8995159  47.2933476
  59.2727178  16.5002312  47.2137938  58.7635387  15.1572797  46.7351518
  53.6758803  21.0851526  45.5711705  53.5612318  20.1836783  45.8718804
  52.8203320  21.3315223  45.2196522  60.7550640  29.0269267  47.1699206
  60.3114494  28.2405645  46.8520111  61.4167854  29.2148417  46.5043097
  55.5137761  30.5565068  41.6959885  56.0645187  30.4282132  40.9236878
  54.6749237  30.8559957  41.3454777  62.8531878  29.3072066  45.1980607
  62.8350354  30.1280948  44.7060876  63.7751798  29.1826142  45.4230748
  59.3104933  26.8216196  46.0404116  59.8433269  26.0604484  45.8103424
  58.7819014  26.5289848  46.7828270  62.4774627  11.9276262  41.5697757
  62.1338897  12.8177904  41.4936868  62.8453590  11.7377920  40.7067342
  62.4424910  21.9184873  30.0770193  61.9271534  22.6889478  30.3158580
  62.1702219  21.2450009  30.7003254  60.0272021  16.7634574  35.1355431
  59.1713618  16.3741424  34.9561070  60.4398973  16.8426535  34.2755216
  61.5571168  14.2980917  39.5346991  61.0535963  14.2611052  38.7214796
  61.8501775  15.2073660  39.5943647  57.8014054  14.3819647  38.5413172
  58.6667051  14.1862455  38.1819062  57.8691563  14.1529999  39.4682529
  67.4159184  24.6717228  32.0123366  66.6388627  24.3328387  31.5678528
  68.0950665  24.6769851  31.3378331  62.2311213  19.7911965  31.9029974
  61.9261349  20.1058114  32.7540117  63.1841655  19.8693385  31.9457307
  65.6550491  24.1451209  38.6689974  64.9974166  24.8350470  38.7570103
  66.4590890  24.5347641  39.0123960  55.4076373  16.6121855  35.9129539
  55.9820125  16.3897036  35.1802732  55.9947355  16.6810549  36.6658141
  64.4655950  22.4995582  36.7193916  64.9787832  23.1325573  37.2215625
  65.1157174  21.8996777  36.3537276  55.7345960  18.6426316  29.9325424
  54.8983272  18.9801002  30.2534699  55.5950730  18.5075296  28.9952561
  57.7099041  13.4863104  34.6404609  57.0563453  13.1712121  34.0161223
  57.6679515  12.8638844  35.3664432  61.7278324  32.4779906  29.4754587
  61.0540023  32.7811603  30.0839545  62.1144146  33.2808986  29.1260044
  60.9436781  19.9745037  38.9652256  60.0259342  20.1959984  38.8073944
  61.3596925  20.0491348  38.1063964  61.7271829  21.3736453  34.0954937
  62.4743648  21.8857850  33.7862059  61.9963418  21.0520506  34.9559330
  59.9998479  23.8694994  31.0781891  59.0909698  23.5854026  31.1754361
  60.0293563  24.2894072  30.2185198  65.2317746  27.4801583  34.8473058
  64.7780073  26.6392493  34.9038249  64.6011713  28.1162981  35.1847839
  64.1750666  18.4093569  36.0773726  63.4373423  17.8970955  36.4083968
  64.4277439  17.9693951  35.2657003  64.2762293  11.1869821  36.6715495
  64.5821170  10.3267185  36.3841410  65.0014898  11.7787441  36.4714489
  58.5483373  21.4823614  37.1791686  58.6031983  20.5297451  37.1034163
  57.7374575  21.6383053  37.6632985  56.4875733  20.1000674  34.9382065
  55.6743598  20.3994844  35.3447257  56.9834727  19.7056363  35.6556547
  58.6384311  30.0958431  36.8716330  58.5960489  30.3219277  35.9424862
  59.5547010  29.8621805  37.0202131  62.0849944  20.5642498  43.7696959
  62.4399332  20.7913972  44.6291425  62.7322076  20.8960875  43.1474214
  67.8147681  23.6860934  34.4746288  67.6765580  23.8762530  33.5467477
  67.4583900  24.4480317  34.9314339  55.9789808  17.6719029  40.5543300
  56.6189187  17.5307789  39.8566263  55.1467338  17.3853543  40.1781902
  67.8417061  25.7537461  39.4857559  68.2753568  25.6612750  40.3340614
  68.5548642  25.7294962  38.8477575  61.5744956  29.3539555  41.0190660
  61.6281978  29.9230492  41.7868376  60.7059737  29.5241440  40.6544697
  52.9818424  17.6419354  35.3316287  53.2425241  18.5564688  35.2225447
  53.8035596  17.1743797  35.4812900  54.4543349  19.0557112  42.5015111
  55.1266403  18.8474474  41.8527760  53.6273136  18.8579198  42.0620344
  68.7032611  25.7961162  42.0190445  68.8968501  26.7006972  42.2649720
  68.6033229  25.3368581  42.8529030  60.3568921  15.6819053  44.5180772
  59.7096836  16.3809002  44.4245249  61.1269937  16.1155196  44.8857020
  63.7647719  25.9467905  47.5931325  63.6133226  25.7178456  46.6761409
  63.7552399  26.9038506  47.6062670  60.5333056  23.5199817  42.5777592
  61.4625116  23.6710977  42.4046559  60.1124086  23.6083838  41.7226238
  59.3321387  27.5450482  40.3476130  59.1932473  27.1769266  41.2202068
  58.5435984  28.0598121  40.1760087  59.9269539  32.6459578  31.6901666
  60.1021295  32.1747622  32.5047289  59.2402327  33.2725345  31.9182927
  54.8570847  22.3299715  43.2617548  54.7190644  21.5979953  43.8629088
  55.7675770  22.2408615  42.9801736  63.8185794  24.2688119  28.0102027
  63.2014965  23.5434947  27.9135080  63.3502283  25.0297479  27.6669101
  57.4853147  22.0419674  42.7501228  58.1952766  21.4012866  42.7087847
  57.4422455  22.2932569  43.6727409  65.4739926  28.9787027  45.6707807
  65.4152472  28.2946247  45.0038390  65.8759444  29.7206017  45.2188433
  56.1982081  19.0284892  44.5696868  55.6619438  18.5775630  45.2218464
  55.6098790  19.1630801  43.8267332  55.6084340  18.4873543  27.1323331
  54.7313806  18.3662344  26.7685578  56.0842093  17.6959621  26.8802220
  65.4757333  26.9426611  43.9021787  64.5884112  26.6052533  44.0248186
  66.0455884  26.2109642  44.1390552  51.9321202  18.1640899  41.6549862
  51.8479391  17.5566569  40.9200272  51.1103909  18.6549918  41.6559358
  59.0058487  31.6028064  40.8683030  58.9328658  32.4083035  41.3802335
  58.5635880  31.8020029  40.0431052  58.7948266  30.8399834  34.3785852
  58.0115788  31.3821514  34.4724076  59.4941011  31.3573813  34.7780093
  62.1044916  16.6494463  37.0220057  62.6013616  15.8964425  36.7021127
  61.3331898  16.6858780  36.4563266  69.9574674  22.3534829  38.6638349
  69.9464550  23.2359544  38.2932282  69.0892053  22.0006379  38.4692886
  61.4657170  31.5014898  43.0241189  62.1785142  32.1362362  42.9517090
  60.9747199  31.5978764  42.2081191  58.6879885  18.7911846  36.7491742
  58.3177673  18.2382886  37.4372647  59.1838978  18.1869979  36.1966742
  66.5747248  21.2483470  35.1308515  67.0407701  22.0811461  35.0568817
  67.0254749  20.7828451  35.8353773  56.5169084  29.2509341  43.8446760
  57.2178543  29.8845824  43.9976154  56.0464199  29.5924073  43.0842399
  64.6423479  27.5927291  32.1294667  64.9183323  27.4783885  33.0388541
  63.7727978  27.1944776  32.0906840  64.5463911  13.6164057  39.1699416
  63.6326991  13.8468283  39.3381623  64.9757013  13.7002501  40.0213448
  64.3170370  21.8053948  41.6699310  63.6641820  22.0529856  41.0151763
  64.6950749  20.9918087  41.3361787  61.2777543  31.8413642  35.7727480
  61.4599938  31.0235298  36.2355233  62.1010529  32.0581334  35.3352370
  61.6119709  30.7681827  33.0342529  62.1407475  30.2574281  32.4212691
  61.8747929  30.4524357  33.8988062  60.3657943  22.5473760  48.1565347
  59.6898580  22.4467889  48.8267722  61.1885576  22.3912973  48.6201344
  46.7054456  21.3551296  39.4982306  46.7438556  20.8214887  40.2919424
  46.1994749  20.8286502  38.8793283  59.1080725  33.8540687  42.3922963
  59.6599034  34.0172308  43.1572048  59.4486919  34.4445125  41.7202988
  54.0845219  16.2015837  42.9944848  54.1486545  17.0630668  42.5822246
  54.0212339  15.5889838  42.2617206  53.5597491  18.2738969  46.6417882
  54.1869530  17.8916047  47.2555406  52.7025410  18.0553171  47.0073575
  63.9591600  28.6801944  48.2471618  64.5031504  29.2931903  47.7526572
  63.3778445  29.2381523  48.7638631  50.3363034  20.0815398  32.5736237
  50.6316475  19.1726077  32.5203291  49.4351070  20.0603138  32.2517239
  62.2449113  31.8022663  39.3786645  62.1200252  31.0012402  38.8697591
  62.9028204  32.2968856  38.8900615  53.8657281  18.1571395  38.5563786
  53.1443867  18.7707363  38.4171259  54.6550537  18.6929160  38.4780431
  64.3084021  29.6031683  41.0066195  63.3614357  29.4837034  40.9344522
  64.6566794  28.7154181  41.0892457  56.6683595  15.4925822  44.8304437
  57.1917996  15.7388118  45.5930747  56.4495928  16.3245856  44.4107575
  52.0650876  17.7629496  32.6975562  51.7363582  16.8826875  32.5150668
  52.4190246  17.7077165  33.5851951  61.3130454  29.3984399  37.2070548
  61.1655417  28.4701106  37.3878118  62.1383948  29.4204490  36.7227623
  55.1792699  18.0502466  33.0651040  55.5188771  18.5788387  32.3429648
  55.6264819  18.3882872  33.8409606  64.9164576  30.2212958  38.2935420
  65.8411124  30.0155819  38.1559871  64.7479880  29.9729359  39.2024762
  57.8736140  16.4339517  42.5154108  57.5332960  15.6347330  42.9174788
  57.1675146  16.7341227  41.9430941  58.5252611  13.5188829  40.9681431
  59.3478681  13.0449307  40.8460321  58.7690675  14.2979313  41.4680117
  57.1660846  16.5477087  31.2644333  57.8869208  16.9258340  30.7608049
  56.5426150  17.2665964  31.3679310  61.3091969  17.2522236  32.2002665
  61.5255583  18.1346874  31.8991493  60.8286036  16.8608450  31.4708307
  56.0491190  20.2107950  38.7773409  55.9035771  20.5248253  39.6697691
  55.5716394  20.8292850  38.2244308  57.9087573  17.2010498  38.8254299
  57.8949142  16.3051591  38.4886597  58.6260001  17.2081161  39.4592585
  59.7613704  17.6347838  40.8707426  59.5031482  18.5564909  40.8691757
  59.2298744  17.2378272  41.5607891  64.7059893  30.7398625  33.6497512
  64.8796770  30.1745047  32.8971364  65.1988784  31.5399520  33.4677002
  50.5236852  22.7513294  41.7161071  49.9790320  23.5273102  41.8481345
  51.4016202  23.0984099  41.5580192  57.3124469  16.0824878  34.0941869
  57.4340380  15.1541524  34.2932757  57.0226511  16.0963564  33.1820185
  60.1815659  13.7679788  37.2308589  60.2037356  13.8319121  36.2760569
  60.5983718  12.9284297  37.4249095  70.5599284  23.5035048  35.2687812
  71.0030430  22.7542373  34.8706935  69.6825794  23.4945184  34.8861544
  65.6935065  30.0565389  30.7494410  66.3885970  30.6772082  30.9681725
  66.0358215  29.2060741  31.0246788  51.3102874  21.8783190  44.6091227
  50.5684610  22.0265826  45.1955858  50.9895618  22.1391456  43.7457977
  67.5926488  27.5065095  32.2781741  68.1177812  27.8452368  31.5531061
  67.5048841  26.5712110  32.0944875  59.2546537  31.4199169  44.4071617
  59.5633663  31.1748315  45.2794317  60.0522019  31.6245807  43.9190488
  59.2767149  33.5737078  36.6376994  58.8372139  33.0813457  37.3309851
  60.0275266  33.0310046  36.3969069  56.7241021  29.1175087  38.7099296
  56.1021030  28.4545792  38.4101524  57.3945888  29.1436219  38.0272943
  56.7965549  17.5956875  48.3031802  56.8453704  18.4718998  47.9209571
  57.3388063  17.0534268  47.7303445  67.2820394  28.1397999  47.5832939
  66.4915938  28.1222137  47.0437438  67.0453749  28.6786292  48.3381975
  67.4018269  24.9890465  44.8965667  67.4516274  24.8240472  45.8381190
  67.2932193  24.1217724  44.5063548  64.6922032  20.9721393  46.2124974
  65.5931894  20.8327858  45.9208972  64.7670006  21.1375848  47.1523152
  59.0264837  18.3488248  45.0578160  58.1568146  18.6421814  44.7860749
  59.2624317  18.9328693  45.7785424  68.9036466  27.4087406  45.1407689
  68.6121274  27.7717387  45.9771150  68.2908597  26.6954415  44.9621021
  70.1032148  24.9740286  37.6610259  70.9379040  25.4130090  37.8247819
  70.2391277  24.4978939  36.8418505  67.1523654  22.5320021  43.6087747
  67.6277776  22.7247667  42.8006598  66.2289220  22.5879207  43.3631131
  61.7303871  14.5667865  42.5743581  62.2485815  15.3028892  42.2490069
  61.3759004  14.8731858  43.4090340  61.9816465  10.9868147  38.0944477
  62.2618219  10.3191336  38.7204904  62.7667072  11.1797243  37.5819141
  65.8525323  19.4085781  41.8416052  66.8042746  19.5083879  41.8628277
  65.6828774  18.6164050  42.3514137  63.8739703  16.4941364  42.0275453
  63.2789635  16.7746377  41.3321942  63.5889399  16.9835265  42.7992195
  63.0047193  30.4464291  30.7878086  63.9377866  30.3809853  30.9910961
  62.9170406  31.2820558  30.3292619  65.6335210  29.7630162  27.7482034
  65.5548841  29.4290025  28.6417791  66.4544877  30.2551929  27.7473506
  68.3313401  22.6291901  40.9558352  68.2989721  21.6907902  41.1418036
  68.9414025  22.7075938  40.2224177  60.1696732  21.4987954  26.9985556
  61.1155837  21.3694162  27.0673974  59.7910977  20.7602616  27.4754984
  68.4807890  19.4202944  41.0016635  67.9646938  18.6361401  40.8146564
  69.3647838  19.0921661  41.1663155  66.1418616  13.1643960  36.9612448
  65.9443438  12.8559048  37.8455780  66.7518322  13.8905599  37.0910378
  74.1489951  23.6907908  40.0964389  74.8793339  23.4293196  40.6572092
  73.5396896  22.9536630  40.1366457  72.2305248  21.8315770  40.6938840
  71.5038412  21.6971735  40.0855332  71.8152535  22.1392599  41.4995558
  60.0535424  25.5505700  48.4586213  60.9738434  25.7284299  48.6526260
  60.0185008  24.6061745  48.3065912  58.3539649  19.4237930  26.9340441
  57.4471104  19.1271043  27.0103155  58.6315630  19.1267748  26.0674728
  53.0497497  23.4606735  41.1008994  53.2683507  24.3923842  41.1197028
  53.4623271  23.1014709  41.8863798  59.9701715  13.9674820  33.0884683
  59.1602443  13.6221905  33.4639929  60.6586132  13.6582364  33.6772294
  61.8992263  13.0452867  34.7108979  62.4523302  13.4648320  35.3699002
  62.1362349  12.1188615  34.7531935  57.9225362  19.0339940  50.4911743
  57.8222089  19.9834297  50.4223834  57.7046904  18.7058179  49.6187813
  57.1238434  16.2824865  27.0752421  57.9857598  16.6079764  27.3348238
  57.3088778  15.4956361  26.5625486  65.2771070  15.1553392  34.2187644
  64.6969739  15.8138196  33.8365696  65.0107003  14.3330736  33.8075061
  63.7274637  14.5558450  36.4208964  64.2274415  14.6674984  35.6123283
  64.3710244  14.2519502  37.0609772  57.7856632  22.4637079  49.3076805
  57.3023714  23.2637439  49.5140694  57.8717571  22.4745024  48.3544249
  53.7129970  26.3541614  41.3445239  54.6673223  26.3225556  41.2775170
  53.5142493  25.8932238  42.1595465  54.3029352  24.9242730  43.9116036
  55.1222241  25.4186809  43.9350874  54.5766160  24.0074698  43.8833604
  64.0595948  17.3153482  33.2743992  63.1721803  17.6003133  33.0564187
  64.4749937  17.1547246  32.4271269  67.4110484  17.3400003  36.9898331
  68.1870874  17.8296456  37.2622948  66.6858619  17.7658057  37.4470201
  69.8483043  18.0527622  38.0472272  70.4427534  17.8123358  37.3365580
  69.9209627  17.3334753  38.6745808  63.2039162  27.0798157  27.3692012
  63.9075012  27.2848159  27.9849667  62.4801810  27.6474919  27.6341095
  64.0336972  22.8308018  33.4894282  63.9772173  23.2876570  32.6501914
  64.5865314  22.0698703  33.3117125  67.8441778  18.6197750  34.3144402
  67.5878712  18.2194386  35.1452609  67.2194646  19.3341544  34.1894541
  72.1554116  21.3593823  36.8215693  71.5953674  21.4287013  37.5947255
  71.5497619  21.1834808  36.1015189  65.1125859  27.5180686  29.4190472
  65.9471463  27.0861885  29.2367947  64.9510202  27.3462700  30.3467366
  64.7671751  24.0212799  30.7846811  64.7120555  23.8557071  29.8435255
  64.1417807  24.7288832  30.9409001  49.5564266  19.2580864  44.6108233
  50.2023130  18.7479818  45.0995459  49.3481417  19.9949545  45.1851659
  62.0817658  26.3261711  50.1100374  62.9508818  26.5002364  49.7487009
  61.6024410  27.1456128  49.9876103  58.0767877  13.5220908  30.3632130
  58.0646547  14.4662748  30.5200400  58.9691299  13.3391054  30.0691591
  56.2503839  33.4458812  41.7889808  57.1531085  33.4782423  42.1056303
  56.0241209  32.5159263  41.8036143  61.8919996  10.1163685  34.6178066
  61.1252392   9.5622172  34.7634749  62.3030701  10.1885554  35.4792218
  53.8961757  16.4048481  48.7083248  54.7593219  16.0485286  48.9186572
  53.3227168  16.0662376  49.3958652  73.7410134  38.0350337  39.5145649
  74.3788544  37.9157085  38.8108989  73.6230977  38.9831181  39.5733601
  70.5499840  37.9877765  39.4507173  70.2118352  37.8718830  38.5627708
  71.4189609  37.5868930  39.4308179  66.4086656  39.8413242  35.4404064
  65.8451521  39.7503179  34.6720352  66.2939051  39.0213146  35.9206557
  71.0319623  39.1412617  45.4093379  71.0208264  38.7465415  44.5373883
  71.1940263  38.4078690  46.0027150  63.9551088  41.3364433  38.2788285
  64.7472380  40.9955258  37.8634584  64.1947738  41.4459408  39.1990438
  71.9886215  43.5084209  30.7518529  71.3374195  44.0938290  30.3652543
  72.7830578  44.0390404  30.8113567  65.9141842  40.5973347  31.1505664
  66.6872718  40.0502334  31.0118539  66.2667241  41.4617596  31.3620125
  67.7526885  41.9249729  44.3572563  67.4616751  42.8295360  44.2419229
  68.3883869  41.9666257  45.0716632  68.6783091  39.3026577  40.9473922
  69.2746664  39.0782600  40.2330885  68.7358063  38.5611323  41.5499370
  68.2508120  36.7566013  28.7824113  68.5033641  36.2347534  28.0207576
  67.3132679  36.5932158  28.8850797  73.2951403  35.7601791  36.5898857
  74.0814492  35.3421214  36.2389274  73.5590107  36.6647883  36.7580505
  73.4661480  41.1974641  31.2887514  72.8307313  41.2709268  32.0008418
  73.1358886  41.7868240  30.6106593  67.9704409  38.6594119  30.9848488
  67.8540667  37.9839022  31.6529573  68.0806668  38.1726493  30.1680641
  70.3135950  38.1204266  34.6895178  69.9494157  37.5934887  35.4008099
  71.1703065  37.7302735  34.5161663  69.9541436  33.1494165  29.6856526
  70.1215839  34.0174402  30.0526997  69.7638606  33.3121447  28.7617815
  72.7116770  41.6111144  41.3522357  72.4117493  42.5136183  41.2438164
  72.3667829  41.3443328  42.2043509  66.1629251  38.0624941  37.3859061
  65.2379748  37.9301155  37.5936753  66.4113664  38.8419160  37.8829003
  69.9330657  35.6051823  30.6703193  69.8130283  36.0508874  31.5088673
  69.2383246  35.9537141  30.1116731  63.5238062  37.7058215  38.2202850
  63.6530443  37.9592694  39.1342262  62.8435514  38.2985923  37.9007505
  67.6937549  48.3755465  34.3193324  67.6161579  49.3263290  34.3981805
  67.0899193  48.0301337  34.9768251  70.1854779  35.5483330  46.9754691
  69.4088113  36.1077250  46.9657556  70.8245342  36.0340113  47.4969561
  68.4401152  38.3568784  46.5372658  69.1815836  38.8953828  46.2607482
  67.7338137  38.9835072  46.6944210  73.9156491  40.4997924  45.1344820
  74.3239847  40.0580335  44.3899452  73.1933753  39.9250552  45.3879013
  70.2687561  35.4370531  42.5078377  71.1148756  35.8609944  42.6513026
  70.2086199  34.7804155  43.2016940  74.2385306  41.0599115  38.8897109
  73.6094168  41.2244829  38.1873176  73.8510968  41.4740724  39.6608073
  73.4187007  33.0974899  44.1659550  73.1747938  33.8516960  43.6293826
  73.6946937  33.4760247  45.0006797  75.3725469  39.6413512  42.8436816
  75.5842365  40.2845271  42.1671197  75.3255218  38.8075828  42.3758746
  72.9751698  32.2531332  39.7473388  72.1136177  32.5512586  40.0390126
  73.0014133  32.4701731  38.8154421  69.7913268  40.7973523  36.1547194
  70.2551613  41.0761226  35.3651816  69.5270066  39.8956967  35.9720284
  66.6837349  40.3445004  39.0926957  67.2538706  40.7732273  38.4544441
  67.2745461  40.0627589  39.7911143  68.7282154  36.9196675  32.9636759
  69.4306197  37.3717719  33.4310685  68.3962782  36.2780494  33.5916652
  67.1762515  35.5108432  47.3387968  66.5461176  36.1924713  47.5723365
  67.0698603  35.3991513  46.3941106  62.4707488  35.1780228  38.2653892
  61.6806542  35.4337756  37.7894003  62.9618735  35.9928566  38.3705933
  64.4222233  35.5424807  35.2237369  63.6253396  35.6543501  35.7420865
  64.1947825  35.8811459  34.3578260  70.2527901  42.0669510  43.1719884
  70.3172333  42.5289917  44.0078055  69.5438825  41.4366875  43.3002193
  60.7545191  35.4310718  40.6968883  61.0053229  36.3157728  40.9626459
  61.2904739  35.2515320  39.9243975  69.9675918  43.7337618  33.0398864
  69.8321593  44.5789153  33.4683712  70.5085731  43.9356895  32.2764798
  66.4543258  29.8129198  49.7013219  66.0610204  29.2595396  50.3760863
  67.2709398  30.1239776  50.0919737  63.4205316  41.2513056  33.6126789
  63.9329836  42.0456306  33.7632354  64.0728029  40.5539346  33.5460391
  65.2300200  44.3678812  35.6949542  65.4066829  45.2896777  35.5070526
  66.0257034  44.0537231  36.1243922  69.3711219  31.2287077  47.2933476
  70.1120932  31.8294230  47.2137938  69.6029142  30.4864714  46.7351518
  64.5152557  36.4143444  45.5711705  64.4006072  35.5128701  45.8718804
  63.6597075  36.6607141  45.2196522  71.5944395  44.3561184  47.1699206
  71.1508249  43.5697563  46.8520111  72.2561608  44.5440335  46.5043097
  66.3531516  45.8856986  41.6959885  66.9038941  45.7574049  40.9236878
  65.5142992  46.1851875  41.3454777  73.6925633  44.6363984  45.1980607
  73.6744108  45.4572865  44.7060876  74.6145553  44.5118059  45.4230748
  70.1498687  42.1508114  46.0404116  70.6827024  41.3896402  45.8103424
  69.6212768  41.8581765  46.7828270  73.3168382  27.2568180  41.5697757
  72.9732651  28.1469821  41.4936868  73.6847345  27.0669837  40.7067342
  61.3854233  39.5801710  34.3886360  62.2229455  39.9898718  34.1720067
  61.5632500  38.6401152  34.3586553  73.2818665  37.2476791  30.0770193
  72.7665288  38.0181395  30.3158580  73.0095973  36.5741927  30.7003254
  70.8665776  32.0926491  35.1355431  70.0107372  31.7033342  34.9561070
  71.2792727  32.1718452  34.2755216  72.3964922  29.6272835  39.5346991
  71.8929718  29.5902970  38.7214796  72.6895529  30.5365577  39.5943647
  68.6407808  29.7111564  38.5413172  69.5060805  29.5154373  38.1819062
  68.7085317  29.4821916  39.4682529  73.0704968  35.1203883  31.9029974
  72.7655103  35.4350032  32.7540117  74.0235410  35.1985303  31.9457307
  71.5151400  41.2794106  33.5522928  70.9872761  40.5446866  33.2396165
  71.0138902  42.0568782  33.3062896  66.2470127  31.9413772  35.9129539
  66.8213879  31.7188954  35.1802732  66.8341110  32.0102467  36.6658141
  75.3049705  37.8287499  36.7193916  75.8181586  38.4617491  37.2215625
  75.9550928  37.2288695  36.3537276  66.5739714  33.9718233  29.9325424
  65.7377027  34.3092920  30.2534699  66.4344484  33.8367213  28.9952561
  68.5492795  28.8155021  34.6404609  67.8957207  28.5004038  34.0161223
  68.5073269  28.1930762  35.3664432  69.6604000  39.0974316  26.5557901
  68.7531062  38.8663570  26.7549050  70.1575032  38.3011936  26.7431882
  72.5672079  47.8071824  29.4754587  71.8933778  48.1103520  30.0839545
  72.9537901  48.6100904  29.1260044  71.7830535  35.3036955  38.9652256
  70.8653097  35.5251902  38.8073944  72.1990679  35.3783265  38.1063964
  72.5665583  36.7028371  34.0954937  73.3137402  37.2149768  33.7862059
  72.8357173  36.3812423  34.9559330  70.8392233  39.1986911  31.0781891
  69.9303453  38.9145944  31.1754361  70.8687317  39.6185990  30.2185198
  76.0711501  42.8093501  34.8473058  75.6173828  41.9684411  34.9038249
  75.4405467  43.4454899  35.1847839  75.0144420  33.7385487  36.0773726
  74.2767177  33.2262873  36.4083968  75.2671194  33.2985868  35.2657003
  74.5144440  44.6469997  35.7822877  74.8067414  45.2075055  35.0635242
  75.0243061  44.9398558  36.5376036  75.1156048  26.5161739  36.6715495
  75.4214924  25.6559102  36.3841410  75.8408652  27.1079359  36.4714489
  61.4080404  36.9192425  35.0597093  61.2104804  36.3261786  34.3348160
  60.8527068  36.6144636  35.7773032  69.3877127  36.8115532  37.1791686
  69.4425737  35.8589368  37.1034163  68.5768329  36.9674971  37.6632985
  70.5368321  40.7395655  28.4169969  70.0987751  40.0231514  27.9575607
  71.2778762  40.9671770  27.8555061  67.3269487  35.4292592  34.9382065
  66.5137353  35.7286762  35.3447257  67.8228481  35.0348280  35.6556547
  69.4778065  45.4250349  36.8716330  69.4354244  45.6511195  35.9424862
  70.3940764  45.1913723  37.0202131  72.9243699  35.8934416  43.7696959
  73.2793087  36.1205889  44.6291425  73.5715830  36.2252793  43.1474214
  66.8183562  33.0010947  40.5543300  67.4582941  32.8599706  39.8566263
  65.9861093  32.7145461  40.1781902  67.5943866  42.3013378  36.6678292
  68.3884464  41.8063698  36.4660867  66.8835558  41.7731241  36.3045998
  72.4138710  44.6831473  41.0190660  72.4675733  45.2522409  41.7868376
  71.5453492  44.8533358  40.6544697  63.9026629  36.4456459  32.7438045
  62.9724218  36.3840915  32.9608007  63.9984101  35.9232412  31.9474686
  63.8212178  32.9711272  35.3316287  64.0818996  33.8856605  35.2225447
  64.6429351  32.5035715  35.4812900  65.2937104  34.3849029  42.5015111
  65.9660157  34.1766391  41.8527760  64.4666890  34.1871115  42.0620344
  71.1962676  31.0110970  44.5180772  70.5490591  31.7100920  44.4245249
  71.9663691  31.4447114  44.8857020  74.6041474  41.2759822  47.5931325
  74.4526980  41.0470374  46.6761409  74.5946153  42.2330424  47.6062670
  71.3726810  38.8491735  42.5777592  72.3018870  39.0002895  42.4046559
  70.9517840  38.9375756  41.7226238  70.1715142  42.8742400  40.3476130
  70.0326228  42.5061184  41.2202068  69.3829738  43.3890039  40.1760087
  70.7663294  47.9751496  31.6901666  70.9415050  47.5039539  32.5047289
  70.0796082  48.6017262  31.9182927  71.7220357  42.2524002  37.7364967
  71.3870190  42.2124772  38.6322617  71.2224303  41.5868718  37.2635378
  65.6964601  37.6591632  43.2617548  65.5584399  36.9271871  43.8629088
  66.6069525  37.5700532  42.9801736  74.6579549  39.5980037  28.0102027
  74.0408719  38.8726865  27.9135080  74.1896037  40.3589397  27.6669101
  68.3246902  37.3711592  42.7501228  69.0346520  36.7304784  42.7087847
  68.2816210  37.6224486  43.6727409  67.0375836  34.3576809  44.5696868
  66.5013193  33.9067548  45.2218464  66.4492544  34.4922718  43.8267332
  65.3324379  51.1240859  38.4641526  65.5720977  51.7559383  39.1420545
  64.4893576  50.7728899  38.7506885  66.4478095  33.8165461  27.1323331
  65.5707561  33.6954262  26.7685578  66.9235848  33.0251539  26.8802220
  57.9680235  38.6042621  37.2264838  58.6551275  38.2904351  36.6385854
  57.8128363  39.5083985  36.9532090  62.7714957  33.4932817  41.6549862
  62.6873146  32.8858487  40.9200272  61.9497663  33.9841835  41.6559358
  69.8452241  46.9319981  40.8683030  69.7722413  47.7374953  41.3802335
  69.4029634  47.1311947  40.0431052  69.6342021  46.1691751  34.3785852
  68.8509543  46.7113431  34.4724076  70.3334766  46.6865731  34.7780093
  72.9438671  31.9786381  37.0220057  73.4407370  31.2256343  36.7021127
  72.1725652  32.0150697  36.4563266  72.3050925  46.8306815  43.0241189
  73.0178897  47.4654280  42.9517090  71.8140953  46.9270681  42.2081191
  74.0268451  40.7358068  34.5958481  73.0924730  40.8559530  34.4263185
  74.2045120  39.8330535  34.3318490  69.5273640  34.1203764  36.7491742
  69.1571427  33.5674804  37.4372647  70.0232732  33.5161897  36.1966742
  67.3562838  44.5801259  43.8446760  68.0572298  45.2137742  43.9976154
  66.8857953  44.9215990  43.0842399  75.4817234  42.9219208  32.1294667
  75.7577078  42.8075803  33.0388541  74.6121733  42.5236693  32.0906840
  75.3857666  28.9455974  39.1699416  74.4720745  29.1760201  39.3381623
  75.8150767  29.0294418  40.0213448  75.1564124  37.1345866  41.6699310
  74.5035574  37.3821774  41.0151763  75.5344504  36.3210004  41.3361787
  72.1171298  47.1705559  35.7727480  72.2993692  46.3527215  36.2355233
  72.9404284  47.3873252  35.3352370  72.4513463  46.0973744  33.0342529
  72.9801230  45.5866199  32.4212691  72.7141683  45.7816275  33.8988062
  71.2051697  37.8765677  48.1565347  70.5292334  37.7759807  48.8267722
  72.0279331  37.7204891  48.6201344  62.9530556  44.1137614  40.7777862
  63.5383993  43.3681302  40.9105767  62.7555395  44.4241570  41.6614526
  65.8069211  47.1488861  35.7940305  65.1379587  47.6334989  35.3104345
  65.6682081  47.3958082  36.7083683  57.5448211  36.6843214  39.4982306
  57.5832310  36.1506805  40.2919424  57.0388504  36.1578419  38.8793283
  69.9474480  49.1832605  42.3922963  70.4992788  49.3464226  43.1572048
  70.2880673  49.7737042  41.7202988  64.9238973  31.5307754  42.9944848
  64.9880300  32.3922585  42.5822246  64.8606093  30.9181756  42.2617206
  64.3991246  33.6030887  46.6417882  65.0263285  33.2207964  47.2555406
  63.5419165  33.3845089  47.0073575  74.7985354  44.0093862  48.2471618
  75.3425258  44.6223820  47.7526572  74.2172199  44.5673441  48.7638631
  61.1756788  35.4107316  32.5736237  61.4710230  34.5017995  32.5203291
  60.2744824  35.3895056  32.2517239  73.0842867  47.1314580  39.3786645
  72.9594007  46.3304320  38.8697591  73.7421958  47.6260774  38.8900615
  64.7051035  33.4863313  38.5563786  63.9837621  34.0999280  38.4171259
  65.4944291  34.0221078  38.4780431  75.1477776  44.9323600  41.0066195
  74.2008111  44.8128951  40.9344522  75.4960549  44.0446098  41.0892457
  67.5077349  30.8217739  44.8304437  68.0311751  31.0680036  45.5930747
  67.2889682  31.6537774  44.4107575  62.9044630  33.0921414  32.6975562
  62.5757336  32.2118793  32.5150668  63.2584001  33.0369082  33.5851951
  72.1524209  44.7276316  37.2070548  72.0049171  43.7993024  37.3878118
  72.9777702  44.7496407  36.7227623  66.0186453  33.3794384  33.0651040
  66.3582526  33.9080305  32.3429648  66.4658574  33.7174790  33.8409606
  68.7129894  31.7631434  42.5154108  68.3726714  30.9639247  42.9174788
  68.0068900  32.0633145  41.9430941  69.3646366  28.8480747  40.9681431
  70.1872435  28.3741225  40.8460321  69.6084429  29.6271230  41.4680117
  68.0054600  31.8769005  31.2644333  68.7262963  32.2550258  30.7608049
  67.3819904  32.5957882  31.3679310  72.1485723  32.5814154  32.2002665
  72.3649338  33.4638792  31.8991493  71.6679790  32.1900368  31.4708307
  66.8884945  35.5399867  38.7773409  66.7429525  35.8540170  39.6697691
  66.4110148  36.1584768  38.2244308  68.7481328  32.5302415  38.8254299
  68.7342896  31.6343509  38.4886597  69.4653756  32.5373079  39.4592585
  70.6007458  32.9639756  40.8707426  70.3425236  33.8856826  40.8691757
  70.0692499  32.5670190  41.5607891  75.5453647  46.0690543  33.6497512
  75.7190525  45.5036965  32.8971364  76.0382538  46.8691438  33.4677002
  61.3630607  38.0805212  41.7161071  60.8184075  38.8565020  41.8481345
  62.2409957  38.4276016  41.5580192  68.1518223  31.4116796  34.0941869
  68.2734135  30.4833442  34.2932757  67.8620266  31.4255482  33.1820185
  71.0209414  29.0971706  37.2308589  71.0431111  29.1611039  36.2760569
  71.4377473  28.2576215  37.4249095  62.1496629  37.2075108  44.6091227
  61.4078365  37.3557743  45.1955858  61.8289373  37.4683374  43.7457977
  70.0940291  46.7491086  44.4071617  70.4027418  46.5040233  45.2794317
  70.8915773  46.9537725  43.9190488  70.1160903  48.9028996  36.6376994
  69.6765894  48.4105375  37.3309851  70.8669020  48.3601964  36.3969069
  62.5953242  45.0940537  36.6401622  63.4211262  44.7944309  36.2600266
  62.2447294  44.3248159  37.0891411  67.5634776  44.4467005  38.7099296
  66.9414785  43.7837710  38.4101524  68.2339642  44.4728137  38.0272943
  60.7961847  43.0126863  37.5990556  59.9593756  42.5849038  37.4174557
  60.7685493  43.2059307  38.5361347  67.6359303  32.9248793  48.3031802
  67.6847458  33.8010916  47.9209571  68.1781817  32.3826186  47.7303445
  67.1248282  42.9970928  32.1857756  67.2736403  43.6806393  31.5324429
  67.9314726  42.9776018  32.7007212  69.8658591  33.6780165  45.0578160
  68.9961901  33.9713731  44.7860749  70.1018072  34.2620610  45.7785424
  64.8800915  39.0236106  33.1918825  64.6346957  38.1198436  33.3899035
  65.0496830  39.0253256  32.2498303  72.5697625  29.8959782  42.5743581
  73.0879569  30.6320809  42.2490069  72.2152758  30.2023776  43.4090340
  64.1496563  34.7564464  30.6904987  63.4565808  34.8308819  30.0345023
  63.9048315  33.9924807  31.2126504  72.8210219  26.3160065  38.0944477
  73.1011973  25.6483254  38.7204904  73.6060826  26.5089160  37.5819141
  70.6243688  45.4919059  29.6569504  70.0517655  46.1109246  29.2039976
  71.1976482  46.0418420  30.1909426  74.7133457  31.8233282  42.0275453
  74.1183389  32.1038295  41.3321942  74.4283154  32.3127183  42.7992195
  73.8440948  45.7756209  30.7878086  74.7771621  45.7101771  30.9910961
  73.7564161  46.6112476  30.3292619  71.0090486  36.8279872  26.9985556
  71.9549591  36.6986080  27.0673974  70.6304731  36.0894533  27.4754984
  70.8929179  40.8797618  48.4586213  71.8132188  41.0576217  48.6526260
  70.8578762  39.9353663  48.3065912  69.1933404  34.7529848  26.9340441
  68.2864859  34.4562961  27.0103155  69.4709385  34.4559666  26.0674728
  60.1111344  36.0736211  37.3839488  59.7914128  35.2201519  37.0913862
  59.5644772  36.2884789  38.1397455  63.8891252  38.7898652  41.1008994
[truncated: 713,102 more chars]
