# Supplementary material for: Selection of a promiscuous minimalist cAMP phosphodiesterase from a library of de novo designed proteins
Source: Nat Chem. 2024 May 3;16(7):1200–8. doi: 10.1038/s41557-024-01490-4 (PMC11230910; doi:10.1038/s41557-024-01490-4)
Supplement: Supplementary file 3 — MD input files, scripts and final structures derived from MD, AlphaFold2, EMSfold and MultiSFold. [file 41557_2024_1490_MOESM3_ESM.zip › Computational_Data/1_MD/4_Equilibrate/1p68_eq_last.pdb]

CRYST1   66.223   66.223   66.223 109.47 109.47 109.47               1
MODEL     1
ATOM      1  N   MET     1      -9.239 -18.151   1.495  1.00  0.00           N  
ATOM      2  CA  MET     1      -9.709 -17.764   0.116  1.00  0.00           C  
ATOM      3  CB  MET     1     -11.104 -17.178   0.080  1.00  0.00           C  
ATOM      4  CG  MET     1     -11.583 -16.696  -1.305  1.00  0.00           C  
ATOM      5  SD  MET     1     -13.102 -15.900  -1.254  1.00  0.00           S  
ATOM      6  CE  MET     1     -13.288 -15.267  -2.923  1.00  0.00           C  
ATOM      7  C   MET     1      -8.778 -16.813  -0.669  1.00  0.00           C  
ATOM      8  O   MET     1      -8.765 -15.601  -0.383  1.00  0.00           O  
ATOM      9  N   TYR     2      -7.836 -17.280  -1.465  1.00  0.00           N  
ATOM     10  CA  TYR     2      -6.870 -16.444  -2.316  1.00  0.00           C  
ATOM     11  CB  TYR     2      -5.758 -17.350  -2.877  1.00  0.00           C  
ATOM     12  CG  TYR     2      -4.886 -17.993  -1.876  1.00  0.00           C  
ATOM     13  CD1 TYR     2      -4.995 -19.389  -1.681  1.00  0.00           C  
ATOM     14  CE1 TYR     2      -4.130 -20.034  -0.698  1.00  0.00           C  
ATOM     15  CZ  TYR     2      -3.239 -19.203   0.095  1.00  0.00           C  
ATOM     16  OH  TYR     2      -2.379 -19.778   0.952  1.00  0.00           O  
ATOM     17  CE2 TYR     2      -3.142 -17.814  -0.119  1.00  0.00           C  
ATOM     18  CD2 TYR     2      -3.900 -17.261  -1.178  1.00  0.00           C  
ATOM     19  C   TYR     2      -7.647 -15.564  -3.391  1.00  0.00           C  
ATOM     20  O   TYR     2      -8.681 -15.993  -3.905  1.00  0.00           O  
ATOM     21  N   GLY     3      -7.019 -14.366  -3.636  1.00  0.00           N  
ATOM     22  CA  GLY     3      -7.593 -13.354  -4.538  1.00  0.00           C  
ATOM     23  C   GLY     3      -8.788 -12.474  -4.025  1.00  0.00           C  
ATOM     24  O   GLY     3      -9.171 -11.565  -4.757  1.00  0.00           O  
ATOM     25  N   LYS     4      -9.382 -12.794  -2.869  1.00  0.00           N  
ATOM     26  CA  LYS     4     -10.718 -12.214  -2.403  1.00  0.00           C  
ATOM     27  CB  LYS     4     -10.957 -12.688  -0.963  1.00  0.00           C  
ATOM     28  CG  LYS     4     -12.202 -12.219  -0.300  1.00  0.00           C  
ATOM     29  CD  LYS     4     -12.332 -12.800   1.097  1.00  0.00           C  
ATOM     30  CE  LYS     4     -13.768 -12.701   1.606  1.00  0.00           C  
ATOM     31  NZ  LYS     4     -13.859 -13.062   3.020  1.00  0.00           N  
ATOM     32  C   LYS     4     -10.888 -10.697  -2.522  1.00  0.00           C  
ATOM     33  O   LYS     4     -11.962 -10.232  -2.939  1.00  0.00           O  
ATOM     34  N   LEU     5      -9.826  -9.889  -2.226  1.00  0.00           N  
ATOM     35  CA  LEU     5      -9.793  -8.406  -2.232  1.00  0.00           C  
ATOM     36  CB  LEU     5      -9.217  -7.985  -0.887  1.00  0.00           C  
ATOM     37  CG  LEU     5     -10.188  -8.202   0.307  1.00  0.00           C  
ATOM     38  CD1 LEU     5      -9.466  -7.541   1.428  1.00  0.00           C  
ATOM     39  CD2 LEU     5     -11.577  -7.563   0.156  1.00  0.00           C  
ATOM     40  C   LEU     5      -9.118  -7.772  -3.542  1.00  0.00           C  
ATOM     41  O   LEU     5      -8.889  -6.562  -3.524  1.00  0.00           O  
ATOM     42  N   ASN     6      -8.916  -8.509  -4.617  1.00  0.00           N  
ATOM     43  CA  ASN     6      -8.158  -8.110  -5.806  1.00  0.00           C  
ATOM     44  CB  ASN     6      -8.055  -9.283  -6.704  1.00  0.00           C  
ATOM     45  CG  ASN     6      -6.885  -9.073  -7.659  1.00  0.00           C  
ATOM     46  OD1 ASN     6      -5.822  -8.744  -7.206  1.00  0.00           O  
ATOM     47  ND2 ASN     6      -7.008  -9.335  -8.946  1.00  0.00           N  
ATOM     48  C   ASN     6      -8.781  -6.813  -6.439  1.00  0.00           C  
ATOM     49  O   ASN     6      -8.039  -5.955  -6.918  1.00  0.00           O  
ATOM     50  N   ASP     7     -10.102  -6.774  -6.565  1.00  0.00           N  
ATOM     51  CA  ASP     7     -10.902  -5.724  -7.040  1.00  0.00           C  
ATOM     52  CB  ASP     7     -12.338  -6.195  -7.262  1.00  0.00           C  
ATOM     53  CG  ASP     7     -13.160  -4.989  -7.868  1.00  0.00           C  
ATOM     54  OD1 ASP     7     -14.202  -4.638  -7.202  1.00  0.00           O  
ATOM     55  OD2 ASP     7     -12.742  -4.447  -8.906  1.00  0.00           O  
ATOM     56  C   ASP     7     -10.834  -4.449  -6.157  1.00  0.00           C  
ATOM     57  O   ASP     7     -10.915  -3.336  -6.653  1.00  0.00           O  
ATOM     58  N   LEU     8     -10.628  -4.569  -4.846  1.00  0.00           N  
ATOM     59  CA  LEU     8     -10.486  -3.447  -3.905  1.00  0.00           C  
ATOM     60  CB  LEU     8     -10.934  -3.890  -2.507  1.00  0.00           C  
ATOM     61  CG  LEU     8     -11.161  -2.764  -1.508  1.00  0.00           C  
ATOM     62  CD1 LEU     8     -11.756  -3.324  -0.219  1.00  0.00           C  
ATOM     63  CD2 LEU     8      -9.839  -2.200  -0.984  1.00  0.00           C  
ATOM     64  C   LEU     8      -9.079  -2.886  -4.023  1.00  0.00           C  
ATOM     65  O   LEU     8      -8.916  -1.642  -3.973  1.00  0.00           O  
ATOM     66  N   LEU     9      -8.069  -3.756  -4.150  1.00  0.00           N  
ATOM     67  CA  LEU     9      -6.705  -3.318  -4.362  1.00  0.00           C  
ATOM     68  CB  LEU     9      -5.825  -4.589  -4.342  1.00  0.00           C  
ATOM     69  CG  LEU     9      -4.322  -4.453  -4.612  1.00  0.00           C  
ATOM     70  CD1 LEU     9      -3.513  -3.645  -3.577  1.00  0.00           C  
ATOM     71  CD2 LEU     9      -3.732  -5.871  -4.589  1.00  0.00           C  
ATOM     72  C   LEU     9      -6.595  -2.582  -5.742  1.00  0.00           C  
ATOM     73  O   LEU     9      -6.015  -1.478  -5.789  1.00  0.00           O  
ATOM     74  N   GLU    10      -7.159  -3.099  -6.810  1.00  0.00           N  
ATOM     75  CA  GLU    10      -7.214  -2.410  -8.071  1.00  0.00           C  
ATOM     76  CB  GLU    10      -7.807  -3.421  -9.033  1.00  0.00           C  
ATOM     77  CG  GLU    10      -7.834  -2.967 -10.507  1.00  0.00           C  
ATOM     78  CD  GLU    10      -9.047  -2.104 -10.886  1.00  0.00           C  
ATOM     79  OE1 GLU    10      -8.819  -1.042 -11.580  1.00  0.00           O  
ATOM     80  OE2 GLU    10     -10.127  -2.400 -10.390  1.00  0.00           O  
ATOM     81  C   GLU    10      -7.811  -1.012  -8.009  1.00  0.00           C  
ATOM     82  O   GLU    10      -7.205  -0.006  -8.582  1.00  0.00           O  
ATOM     83  N   ASP    11      -8.916  -0.762  -7.273  1.00  0.00           N  
ATOM     84  CA  ASP    11      -9.372   0.580  -6.987  1.00  0.00           C  
ATOM     85  CB  ASP    11     -10.767   0.479  -6.341  1.00  0.00           C  
ATOM     86  CG  ASP    11     -11.913  -0.114  -7.251  1.00  0.00           C  
ATOM     87  OD1 ASP    11     -12.923  -0.487  -6.737  1.00  0.00           O  
ATOM     88  OD2 ASP    11     -11.774  -0.150  -8.525  1.00  0.00           O  
ATOM     89  C   ASP    11      -8.381   1.490  -6.280  1.00  0.00           C  
ATOM     90  O   ASP    11      -8.335   2.689  -6.566  1.00  0.00           O  
ATOM     91  N   LEU    12      -7.596   0.945  -5.383  1.00  0.00           N  
ATOM     92  CA  LEU    12      -6.433   1.708  -4.859  1.00  0.00           C  
ATOM     93  CB  LEU    12      -6.007   0.993  -3.518  1.00  0.00           C  
ATOM     94  CG  LEU    12      -4.667   1.401  -3.050  1.00  0.00           C  
ATOM     95  CD1 LEU    12      -4.782   2.929  -2.670  1.00  0.00           C  
ATOM     96  CD2 LEU    12      -4.302   0.609  -1.778  1.00  0.00           C  
ATOM     97  C   LEU    12      -5.388   1.965  -5.918  1.00  0.00           C  
ATOM     98  O   LEU    12      -4.920   3.059  -5.871  1.00  0.00           O  
ATOM     99  N   GLN    13      -5.051   1.128  -6.894  1.00  0.00           N  
ATOM    100  CA  GLN    13      -4.009   1.291  -7.880  1.00  0.00           C  
ATOM    101  CB  GLN    13      -3.831  -0.099  -8.667  1.00  0.00           C  
ATOM    102  CG  GLN    13      -2.609  -0.110  -9.643  1.00  0.00           C  
ATOM    103  CD  GLN    13      -1.282   0.345  -8.954  1.00  0.00           C  
ATOM    104  OE1 GLN    13      -0.537   1.184  -9.412  1.00  0.00           O  
ATOM    105  NE2 GLN    13      -0.867  -0.263  -7.849  1.00  0.00           N  
ATOM    106  C   GLN    13      -4.386   2.394  -8.883  1.00  0.00           C  
ATOM    107  O   GLN    13      -3.544   3.122  -9.336  1.00  0.00           O  
ATOM    108  N   GLU    14      -5.725   2.590  -9.076  1.00  0.00           N  
ATOM    109  CA  GLU    14      -6.210   3.802  -9.691  1.00  0.00           C  
ATOM    110  CB  GLU    14      -7.734   3.648  -9.921  1.00  0.00           C  
ATOM    111  CG  GLU    14      -8.315   4.524 -11.014  1.00  0.00           C  
ATOM    112  CD  GLU    14      -9.736   5.003 -10.771  1.00  0.00           C  
ATOM    113  OE1 GLU    14     -10.295   5.544 -11.741  1.00  0.00           O  
ATOM    114  OE2 GLU    14     -10.287   4.917  -9.651  1.00  0.00           O  
ATOM    115  C   GLU    14      -5.901   5.112  -8.984  1.00  0.00           C  
ATOM    116  O   GLU    14      -5.322   6.009  -9.632  1.00  0.00           O  
ATOM    117  N   VAL    15      -6.226   5.192  -7.655  1.00  0.00           N  
ATOM    118  CA  VAL    15      -5.976   6.339  -6.721  1.00  0.00           C  
ATOM    119  CB  VAL    15      -6.638   6.095  -5.372  1.00  0.00           C  
ATOM    120  CG1 VAL    15      -6.216   7.341  -4.392  1.00  0.00           C  
ATOM    121  CG2 VAL    15      -8.137   6.040  -5.516  1.00  0.00           C  
ATOM    122  C   VAL    15      -4.458   6.681  -6.694  1.00  0.00           C  
ATOM    123  O   VAL    15      -3.969   7.806  -6.906  1.00  0.00           O  
ATOM    124  N   LEU    16      -3.573   5.693  -6.414  1.00  0.00           N  
ATOM    125  CA  LEU    16      -2.073   5.819  -6.457  1.00  0.00           C  
ATOM    126  CB  LEU    16      -1.417   4.467  -6.255  1.00  0.00           C  
ATOM    127  CG  LEU    16      -1.650   3.615  -4.989  1.00  0.00           C  
ATOM    128  CD1 LEU    16      -0.839   2.358  -5.149  1.00  0.00           C  
ATOM    129  CD2 LEU    16      -1.116   4.407  -3.742  1.00  0.00           C  
ATOM    130  C   LEU    16      -1.487   6.503  -7.728  1.00  0.00           C  
ATOM    131  O   LEU    16      -0.449   7.153  -7.552  1.00  0.00           O  
ATOM    132  N   LYS    17      -2.169   6.382  -8.880  1.00  0.00           N  
ATOM    133  CA  LYS    17      -1.778   6.887 -10.238  1.00  0.00           C  
ATOM    134  CB  LYS    17      -1.935   5.755 -11.306  1.00  0.00           C  
ATOM    135  CG  LYS    17      -0.852   4.734 -11.020  1.00  0.00           C  
ATOM    136  CD  LYS    17      -0.000   4.430 -12.305  1.00  0.00           C  
ATOM    137  CE  LYS    17       0.998   3.309 -12.158  1.00  0.00           C  
ATOM    138  NZ  LYS    17       2.360   3.838 -11.580  1.00  0.00           N  
ATOM    139  C   LYS    17      -2.592   8.104 -10.665  1.00  0.00           C  
ATOM    140  O   LYS    17      -2.290   8.628 -11.710  1.00  0.00           O  
ATOM    141  N   ASN    18      -3.620   8.526  -9.936  1.00  0.00           N  
ATOM    142  CA  ASN    18      -4.185   9.865  -9.903  1.00  0.00           C  
ATOM    143  CB  ASN    18      -5.651   9.839  -9.444  1.00  0.00           C  
ATOM    144  CG  ASN    18      -6.782   9.461 -10.434  1.00  0.00           C  
ATOM    145  OD1 ASN    18      -6.487   9.080 -11.530  1.00  0.00           O  
ATOM    146  ND2 ASN    18      -7.996   9.529 -10.012  1.00  0.00           N  
ATOM    147  C   ASN    18      -3.305  10.837  -9.127  1.00  0.00           C  
ATOM    148  O   ASN    18      -3.539  12.048  -9.211  1.00  0.00           O  
ATOM    149  N   LEU    19      -2.366  10.309  -8.346  1.00  0.00           N  
ATOM    150  CA  LEU    19      -1.743  11.079  -7.254  1.00  0.00           C  
ATOM    151  CB  LEU    19      -0.974  10.090  -6.323  1.00  0.00           C  
ATOM    152  CG  LEU    19      -0.339  10.763  -5.059  1.00  0.00           C  
ATOM    153  CD1 LEU    19      -1.427  11.477  -4.308  1.00  0.00           C  
ATOM    154  CD2 LEU    19       0.057   9.601  -4.144  1.00  0.00           C  
ATOM    155  C   LEU    19      -0.797  12.161  -7.762  1.00  0.00           C  
ATOM    156  O   LEU    19      -0.774  13.273  -7.238  1.00  0.00           O  
ATOM    157  N   HIE    20       0.065  11.826  -8.800  1.00  0.00           N  
ATOM    158  CA  HIE    20       0.913  12.870  -9.389  1.00  0.00           C  
ATOM    159  CB  HIE    20       2.142  12.401 -10.210  1.00  0.00           C  
ATOM    160  CG  HIE    20       1.653  11.752 -11.489  1.00  0.00           C  
ATOM    161  ND1 HIE    20       1.057  10.457 -11.394  1.00  0.00           N  
ATOM    162  CE1 HIE    20       0.579  10.212 -12.627  1.00  0.00           C  
ATOM    163  NE2 HIE    20       0.977  11.138 -13.482  1.00  0.00           N  
ATOM    164  CD2 HIE    20       1.563  12.192 -12.820  1.00  0.00           C  
ATOM    165  C   HIE    20       0.263  13.917 -10.246  1.00  0.00           C  
ATOM    166  O   HIE    20       0.722  15.088 -10.364  1.00  0.00           O  
ATOM    167  N   LYS    21      -0.825  13.540 -10.952  1.00  0.00           N  
ATOM    168  CA  LYS    21      -1.428  14.158 -12.144  1.00  0.00           C  
ATOM    169  CB  LYS    21      -2.345  13.095 -12.801  1.00  0.00           C  
ATOM    170  CG  LYS    21      -2.821  13.274 -14.259  1.00  0.00           C  
ATOM    171  CD  LYS    21      -3.523  11.986 -14.764  1.00  0.00           C  
ATOM    172  CE  LYS    21      -3.746  12.038 -16.255  1.00  0.00           C  
ATOM    173  NZ  LYS    21      -4.361  10.811 -16.710  1.00  0.00           N  
ATOM    174  C   LYS    21      -2.094  15.549 -11.954  1.00  0.00           C  
ATOM    175  O   LYS    21      -2.013  16.360 -12.865  1.00  0.00           O  
ATOM    176  N   ASN    22      -2.467  15.848 -10.754  1.00  0.00           N  
ATOM    177  CA  ASN    22      -2.691  17.199 -10.274  1.00  0.00           C  
ATOM    178  CB  ASN    22      -4.220  17.577 -10.327  1.00  0.00           C  
ATOM    179  CG  ASN    22      -4.839  17.621 -11.734  1.00  0.00           C  
ATOM    180  OD1 ASN    22      -5.058  18.629 -12.334  1.00  0.00           O  
ATOM    181  ND2 ASN    22      -5.282  16.433 -12.198  1.00  0.00           N  
ATOM    182  C   ASN    22      -2.004  17.513  -8.951  1.00  0.00           C  
ATOM    183  O   ASN    22      -2.466  18.394  -8.204  1.00  0.00           O  
ATOM    184  N   TRP    23      -0.913  16.841  -8.532  1.00  0.00           N  
ATOM    185  CA  TRP    23       0.052  17.391  -7.563  1.00  0.00           C  
ATOM    186  CB  TRP    23       0.973  16.367  -6.945  1.00  0.00           C  
ATOM    187  CG  TRP    23       1.879  16.760  -5.820  1.00  0.00           C  
ATOM    188  CD1 TRP    23       3.198  16.855  -5.934  1.00  0.00           C  
ATOM    189  NE1 TRP    23       3.779  17.259  -4.808  1.00  0.00           N  
ATOM    190  CE2 TRP    23       2.865  17.555  -3.881  1.00  0.00           C  
ATOM    191  CZ2 TRP    23       2.878  18.063  -2.530  1.00  0.00           C  
ATOM    192  CH2 TRP    23       1.693  18.329  -1.877  1.00  0.00           C  
ATOM    193  CZ3 TRP    23       0.467  18.088  -2.468  1.00  0.00           C  
ATOM    194  CE3 TRP    23       0.378  17.463  -3.755  1.00  0.00           C  
ATOM    195  CD2 TRP    23       1.571  17.192  -4.482  1.00  0.00           C  
ATOM    196  C   TRP    23       0.849  18.604  -8.153  1.00  0.00           C  
ATOM    197  O   TRP    23       1.489  18.339  -9.181  1.00  0.00           O  
ATOM    198  N   HIE    24       0.843  19.783  -7.493  1.00  0.00           N  
ATOM    199  CA  HIE    24       1.682  20.924  -7.906  1.00  0.00           C  
ATOM    200  CB  HIE    24       1.405  22.029  -6.922  1.00  0.00           C  
ATOM    201  CG  HIE    24       2.237  21.791  -5.655  1.00  0.00           C  
ATOM    202  ND1 HIE    24       3.508  22.322  -5.509  1.00  0.00           N  
ATOM    203  CE1 HIE    24       3.882  22.151  -4.225  1.00  0.00           C  
ATOM    204  NE2 HIE    24       2.936  21.431  -3.622  1.00  0.00           N  
ATOM    205  CD2 HIE    24       1.906  21.126  -4.483  1.00  0.00           C  
ATOM    206  C   HIE    24       3.124  20.613  -8.197  1.00  0.00           C  
ATOM    207  O   HIE    24       3.786  21.250  -9.028  1.00  0.00           O  
ATOM    208  N   GLY    25       3.728  19.640  -7.558  1.00  0.00           N  
ATOM    209  CA  GLY    25       5.166  19.299  -7.812  1.00  0.00           C  
ATOM    210  C   GLY    25       5.338  18.259  -8.900  1.00  0.00           C  
ATOM    211  O   GLY    25       6.404  18.020  -9.389  1.00  0.00           O  
ATOM    212  N   GLY    26       4.294  17.712  -9.535  1.00  0.00           N  
ATOM    213  CA  GLY    26       4.465  16.707 -10.590  1.00  0.00           C  
ATOM    214  C   GLY    26       4.994  15.368 -10.099  1.00  0.00           C  
ATOM    215  O   GLY    26       5.047  15.140  -8.887  1.00  0.00           O  
ATOM    216  N   LYS    27       5.342  14.457 -10.998  1.00  0.00           N  
ATOM    217  CA  LYS    27       5.619  13.045 -10.732  1.00  0.00           C  
ATOM    218  CB  LYS    27       5.329  12.330 -12.041  1.00  0.00           C  
ATOM    219  CG  LYS    27       5.317  10.807 -11.913  1.00  0.00           C  
ATOM    220  CD  LYS    27       4.858  10.029 -13.114  1.00  0.00           C  
ATOM    221  CE  LYS    27       5.383   8.622 -13.171  1.00  0.00           C  
ATOM    222  NZ  LYS    27       5.477   7.984 -11.862  1.00  0.00           N  
ATOM    223  C   LYS    27       7.050  12.772 -10.216  1.00  0.00           C  
ATOM    224  O   LYS    27       7.218  11.938  -9.322  1.00  0.00           O  
ATOM    225  N   ASP    28       8.045  13.504 -10.780  1.00  0.00           N  
ATOM    226  CA  ASP    28       9.431  13.464 -10.236  1.00  0.00           C  
ATOM    227  CB  ASP    28      10.354  14.392 -11.027  1.00  0.00           C  
ATOM    228  CG  ASP    28      10.822  13.889 -12.431  1.00  0.00           C  
ATOM    229  OD1 ASP    28      11.266  14.696 -13.239  1.00  0.00           O  
ATOM    230  OD2 ASP    28      10.857  12.671 -12.714  1.00  0.00           O  
ATOM    231  C   ASP    28       9.462  13.893  -8.781  1.00  0.00           C  
ATOM    232  O   ASP    28      10.096  13.155  -8.017  1.00  0.00           O  
ATOM    233  N   ASN    29       8.693  14.817  -8.288  1.00  0.00           N  
ATOM    234  CA  ASN    29       8.650  15.241  -6.856  1.00  0.00           C  
ATOM    235  CB  ASN    29       7.857  16.544  -6.645  1.00  0.00           C  
ATOM    236  CG  ASN    29       7.861  17.081  -5.222  1.00  0.00           C  
ATOM    237  OD1 ASN    29       6.778  17.132  -4.662  1.00  0.00           O  
ATOM    238  ND2 ASN    29       8.972  17.507  -4.617  1.00  0.00           N  
ATOM    239  C   ASN    29       8.204  14.169  -5.911  1.00  0.00           C  
ATOM    240  O   ASN    29       8.600  14.228  -4.743  1.00  0.00           O  
ATOM    241  N   LEU    30       7.591  13.048  -6.332  1.00  0.00           N  
ATOM    242  CA  LEU    30       6.955  12.013  -5.416  1.00  0.00           C  
ATOM    243  CB  LEU    30       5.440  11.947  -5.734  1.00  0.00           C  
ATOM    244  CG  LEU    30       4.830  13.263  -5.434  1.00  0.00           C  
ATOM    245  CD1 LEU    30       3.578  13.423  -6.207  1.00  0.00           C  
ATOM    246  CD2 LEU    30       4.581  13.485  -3.978  1.00  0.00           C  
ATOM    247  C   LEU    30       7.598  10.666  -5.638  1.00  0.00           C  
ATOM    248  O   LEU    30       7.444   9.824  -4.716  1.00  0.00           O  
ATOM    249  N   HIE    31       8.432  10.543  -6.655  1.00  0.00           N  
ATOM    250  CA  HIE    31       9.120   9.303  -7.041  1.00  0.00           C  
ATOM    251  CB  HIE    31      10.220   9.592  -8.063  1.00  0.00           C  
ATOM    252  CG  HIE    31      11.017   8.345  -8.488  1.00  0.00           C  
ATOM    253  ND1 HIE    31      10.545   7.377  -9.418  1.00  0.00           N  
ATOM    254  CE1 HIE    31      11.326   6.293  -9.349  1.00  0.00           C  
ATOM    255  NE2 HIE    31      12.296   6.544  -8.471  1.00  0.00           N  
ATOM    256  CD2 HIE    31      12.176   7.815  -7.968  1.00  0.00           C  
ATOM    257  C   HIE    31       9.725   8.568  -5.851  1.00  0.00           C  
ATOM    258  O   HIE    31       9.570   7.370  -5.668  1.00  0.00           O  
ATOM    259  N   ASP    32      10.379   9.393  -5.012  1.00  0.00           N  
ATOM    260  CA  ASP    32      11.164   8.931  -3.842  1.00  0.00           C  
ATOM    261  CB  ASP    32      11.632  10.259  -3.145  1.00  0.00           C  
ATOM    262  CG  ASP    32      12.402  11.311  -3.923  1.00  0.00           C  
ATOM    263  OD1 ASP    32      11.780  11.899  -4.866  1.00  0.00           O  
ATOM    264  OD2 ASP    32      13.285  11.906  -3.307  1.00  0.00           O  
ATOM    265  C   ASP    32      10.292   8.151  -2.862  1.00  0.00           C  
ATOM    266  O   ASP    32      10.835   7.309  -2.135  1.00  0.00           O  
ATOM    267  N   VAL    33       8.970   8.480  -2.747  1.00  0.00           N  
ATOM    268  CA  VAL    33       8.114   7.792  -1.857  1.00  0.00           C  
ATOM    269  CB  VAL    33       7.301   8.770  -1.013  1.00  0.00           C  
ATOM    270  CG1 VAL    33       8.167   9.190   0.146  1.00  0.00           C  
ATOM    271  CG2 VAL    33       6.732  10.022  -1.699  1.00  0.00           C  
ATOM    272  C   VAL    33       7.084   6.891  -2.575  1.00  0.00           C  
ATOM    273  O   VAL    33       6.823   5.739  -2.172  1.00  0.00           O  
ATOM    274  N   ASP    34       6.610   7.285  -3.706  1.00  0.00           N  
ATOM    275  CA  ASP    34       5.822   6.608  -4.786  1.00  0.00           C  
ATOM    276  CB  ASP    34       5.824   7.575  -5.978  1.00  0.00           C  
ATOM    277  CG  ASP    34       5.078   6.998  -7.204  1.00  0.00           C  
ATOM    278  OD1 ASP    34       5.665   7.066  -8.327  1.00  0.00           O  
ATOM    279  OD2 ASP    34       3.927   6.529  -7.076  1.00  0.00           O  
ATOM    280  C   ASP    34       6.302   5.235  -5.269  1.00  0.00           C  
ATOM    281  O   ASP    34       5.528   4.291  -5.244  1.00  0.00           O  
ATOM    282  N   ASN    35       7.511   5.196  -5.800  1.00  0.00           N  
ATOM    283  CA  ASN    35       8.125   3.979  -6.314  1.00  0.00           C  
ATOM    284  CB  ASN    35       9.465   4.320  -7.030  1.00  0.00           C  
ATOM    285  CG  ASN    35      10.787   4.070  -6.198  1.00  0.00           C  
ATOM    286  OD1 ASN    35      11.360   3.050  -6.230  1.00  0.00           O  
ATOM    287  ND2 ASN    35      11.407   5.126  -5.753  1.00  0.00           N  
ATOM    288  C   ASN    35       8.227   2.948  -5.227  1.00  0.00           C  
ATOM    289  O   ASN    35       7.950   1.831  -5.436  1.00  0.00           O  
ATOM    290  N   HIE    36       8.633   3.318  -3.987  1.00  0.00           N  
ATOM    291  CA  HIE    36       8.722   2.459  -2.797  1.00  0.00           C  
ATOM    292  CB  HIE    36       9.398   3.135  -1.630  1.00  0.00           C  
ATOM    293  CG  HIE    36       9.912   2.277  -0.497  1.00  0.00           C  
ATOM    294  ND1 HIE    36      10.598   2.784   0.592  1.00  0.00           N  
ATOM    295  CE1 HIE    36      10.871   1.782   1.408  1.00  0.00           C  
ATOM    296  NE2 HIE    36      10.390   0.678   0.857  1.00  0.00           N  
ATOM    297  CD2 HIE    36       9.838   0.914  -0.370  1.00  0.00           C  
ATOM    298  C   HIE    36       7.339   1.915  -2.315  1.00  0.00           C  
ATOM    299  O   HIE    36       7.219   0.715  -2.199  1.00  0.00           O  
ATOM    300  N   LEU    37       6.309   2.748  -2.205  1.00  0.00           N  
ATOM    301  CA  LEU    37       4.970   2.215  -1.954  1.00  0.00           C  
ATOM    302  CB  LEU    37       4.068   3.415  -1.735  1.00  0.00           C  
ATOM    303  CG  LEU    37       2.719   3.150  -1.059  1.00  0.00           C  
ATOM    304  CD1 LEU    37       2.919   2.875   0.420  1.00  0.00           C  
ATOM    305  CD2 LEU    37       1.652   4.188  -1.297  1.00  0.00           C  
ATOM    306  C   LEU    37       4.396   1.302  -3.096  1.00  0.00           C  
ATOM    307  O   LEU    37       3.664   0.361  -2.854  1.00  0.00           O  
ATOM    308  N   GLN    38       4.625   1.609  -4.351  1.00  0.00           N  
ATOM    309  CA  GLN    38       4.440   0.549  -5.471  1.00  0.00           C  
ATOM    310  CB  GLN    38       4.737   1.198  -6.798  1.00  0.00           C  
ATOM    311  CG  GLN    38       3.747   2.269  -7.087  1.00  0.00           C  
ATOM    312  CD  GLN    38       2.361   1.702  -7.599  1.00  0.00           C  
ATOM    313  OE1 GLN    38       1.948   0.550  -7.481  1.00  0.00           O  
ATOM    314  NE2 GLN    38       1.648   2.519  -8.343  1.00  0.00           N  
ATOM    315  C   GLN    38       5.248  -0.742  -5.305  1.00  0.00           C  
ATOM    316  O   GLN    38       4.551  -1.797  -5.500  1.00  0.00           O  
ATOM    317  N   ASN    39       6.535  -0.770  -4.889  1.00  0.00           N  
ATOM    318  CA  ASN    39       7.297  -2.008  -4.565  1.00  0.00           C  
ATOM    319  CB  ASN    39       8.776  -1.781  -4.363  1.00  0.00           C  
ATOM    320  CG  ASN    39       9.539  -1.042  -5.449  1.00  0.00           C  
ATOM    321  OD1 ASN    39       9.136  -0.936  -6.589  1.00  0.00           O  
ATOM    322  ND2 ASN    39      10.725  -0.530  -5.092  1.00  0.00           N  
ATOM    323  C   ASN    39       6.656  -2.793  -3.396  1.00  0.00           C  
ATOM    324  O   ASN    39       6.643  -4.030  -3.448  1.00  0.00           O  
ATOM    325  N   VAL    40       5.984  -2.107  -2.423  1.00  0.00           N  
ATOM    326  CA  VAL    40       5.180  -2.712  -1.357  1.00  0.00           C  
ATOM    327  CB  VAL    40       4.956  -1.745  -0.193  1.00  0.00           C  
ATOM    328  CG1 VAL    40       3.951  -2.171   0.888  1.00  0.00           C  
ATOM    329  CG2 VAL    40       6.185  -1.317   0.485  1.00  0.00           C  
ATOM    330  C   VAL    40       3.920  -3.360  -2.024  1.00  0.00           C  
ATOM    331  O   VAL    40       3.695  -4.564  -1.933  1.00  0.00           O  
ATOM    332  N   ILE    41       3.143  -2.529  -2.733  1.00  0.00           N  
ATOM    333  CA  ILE    41       1.875  -2.807  -3.252  1.00  0.00           C  
ATOM    334  CB  ILE    41       1.254  -1.527  -3.838  1.00  0.00           C  
ATOM    335  CG2 ILE    41       0.065  -1.903  -4.724  1.00  0.00           C  
ATOM    336  CG1 ILE    41       0.835  -0.550  -2.720  1.00  0.00           C  
ATOM    337  CD1 ILE    41      -0.539  -0.655  -2.147  1.00  0.00           C  
ATOM    338  C   ILE    41       1.938  -4.058  -4.177  1.00  0.00           C  
ATOM    339  O   ILE    41       1.056  -4.945  -4.081  1.00  0.00           O  
ATOM    340  N   GLU    42       2.893  -4.163  -5.048  1.00  0.00           N  
ATOM    341  CA  GLU    42       2.994  -5.201  -6.022  1.00  0.00           C  
ATOM    342  CB  GLU    42       4.004  -4.636  -7.088  1.00  0.00           C  
ATOM    343  CG  GLU    42       4.109  -5.466  -8.421  1.00  0.00           C  
ATOM    344  CD  GLU    42       5.162  -6.600  -8.254  1.00  0.00           C  
ATOM    345  OE1 GLU    42       6.235  -6.381  -7.615  1.00  0.00           O  
ATOM    346  OE2 GLU    42       4.892  -7.747  -8.693  1.00  0.00           O  
ATOM    347  C   GLU    42       3.344  -6.639  -5.401  1.00  0.00           C  
ATOM    348  O   GLU    42       3.289  -7.686  -6.073  1.00  0.00           O  
ATOM    349  N   ASP    43       3.693  -6.644  -4.123  1.00  0.00           N  
ATOM    350  CA  ASP    43       3.929  -7.852  -3.271  1.00  0.00           C  
ATOM    351  CB  ASP    43       5.202  -7.764  -2.484  1.00  0.00           C  
ATOM    352  CG  ASP    43       6.471  -7.927  -3.308  1.00  0.00           C  
ATOM    353  OD1 ASP    43       6.387  -7.912  -4.575  1.00  0.00           O  
ATOM    354  OD2 ASP    43       7.559  -7.915  -2.787  1.00  0.00           O  
ATOM    355  C   ASP    43       2.762  -8.069  -2.351  1.00  0.00           C  
ATOM    356  O   ASP    43       2.530  -9.276  -2.077  1.00  0.00           O  
ATOM    357  N   ILE    44       1.928  -7.056  -2.014  1.00  0.00           N  
ATOM    358  CA  ILE    44       0.615  -7.270  -1.422  1.00  0.00           C  
ATOM    359  CB  ILE    44      -0.056  -5.985  -0.997  1.00  0.00           C  
ATOM    360  CG2 ILE    44      -1.573  -6.068  -0.689  1.00  0.00           C  
ATOM    361  CG1 ILE    44       0.717  -5.395   0.197  1.00  0.00           C  
ATOM    362  CD1 ILE    44       0.188  -4.008   0.579  1.00  0.00           C  
ATOM    363  C   ILE    44      -0.193  -8.107  -2.363  1.00  0.00           C  
ATOM    364  O   ILE    44      -0.849  -9.126  -1.982  1.00  0.00           O  
ATOM    365  N   HIE    45      -0.112  -7.767  -3.669  1.00  0.00           N  
ATOM    366  CA  HIE    45      -0.643  -8.458  -4.854  1.00  0.00           C  
ATOM    367  CB  HIE    45      -0.173  -7.698  -6.103  1.00  0.00           C  
ATOM    368  CG  HIE    45      -1.042  -7.970  -7.332  1.00  0.00           C  
ATOM    369  ND1 HIE    45      -1.369  -6.981  -8.229  1.00  0.00           N  
ATOM    370  CE1 HIE    45      -2.351  -7.482  -9.012  1.00  0.00           C  
ATOM    371  NE2 HIE    45      -2.651  -8.721  -8.649  1.00  0.00           N  
ATOM    372  CD2 HIE    45      -1.831  -9.050  -7.617  1.00  0.00           C  
ATOM    373  C   HIE    45      -0.258  -9.908  -4.908  1.00  0.00           C  
ATOM    374  O   HIE    45      -1.061 -10.843  -4.914  1.00  0.00           O  
ATOM    375  N   ASP    46       1.024 -10.190  -4.763  1.00  0.00           N  
ATOM    376  CA  ASP    46       1.620 -11.589  -4.841  1.00  0.00           C  
ATOM    377  CB  ASP    46       3.100 -11.484  -4.937  1.00  0.00           C  
ATOM    378  CG  ASP    46       3.524 -10.788  -6.235  1.00  0.00           C  
ATOM    379  OD1 ASP    46       2.769 -10.797  -7.210  1.00  0.00           O  
ATOM    380  OD2 ASP    46       4.710 -10.519  -6.329  1.00  0.00           O  
ATOM    381  C   ASP    46       1.244 -12.331  -3.551  1.00  0.00           C  
ATOM    382  O   ASP    46       0.736 -13.454  -3.617  1.00  0.00           O  
ATOM    383  N   PHE    47       1.226 -11.768  -2.327  1.00  0.00           N  
ATOM    384  CA  PHE    47       0.690 -12.444  -1.183  1.00  0.00           C  
ATOM    385  CB  PHE    47       1.005 -11.609   0.092  1.00  0.00           C  
ATOM    386  CG  PHE    47       1.012 -12.355   1.459  1.00  0.00           C  
ATOM    387  CD1 PHE    47       2.210 -12.548   2.205  1.00  0.00           C  
ATOM    388  CE1 PHE    47       2.186 -13.094   3.457  1.00  0.00           C  
ATOM    389  CZ  PHE    47       0.971 -13.560   4.060  1.00  0.00           C  
ATOM    390  CE2 PHE    47      -0.244 -13.477   3.317  1.00  0.00           C  
ATOM    391  CD2 PHE    47      -0.203 -12.800   2.022  1.00  0.00           C  
ATOM    392  C   PHE    47      -0.803 -12.856  -1.261  1.00  0.00           C  
ATOM    393  O   PHE    47      -1.167 -13.974  -0.974  1.00  0.00           O  
ATOM    394  N   MET    48      -1.622 -11.907  -1.800  1.00  0.00           N  
ATOM    395  CA  MET    48      -3.019 -12.103  -1.924  1.00  0.00           C  
ATOM    396  CB  MET    48      -3.665 -10.866  -2.522  1.00  0.00           C  
ATOM    397  CG  MET    48      -5.209 -10.943  -2.475  1.00  0.00           C  
ATOM    398  SD  MET    48      -6.219  -9.623  -3.223  1.00  0.00           S  
ATOM    399  CE  MET    48      -5.511  -8.370  -2.028  1.00  0.00           C  
ATOM    400  C   MET    48      -3.377 -13.340  -2.741  1.00  0.00           C  
ATOM    401  O   MET    48      -4.398 -13.990  -2.375  1.00  0.00           O  
ATOM    402  N   GLN    49      -2.527 -13.685  -3.722  1.00  0.00           N  
ATOM    403  CA  GLN    49      -2.485 -14.915  -4.563  1.00  0.00           C  
ATOM    404  CB  GLN    49      -1.756 -14.565  -5.906  1.00  0.00           C  
ATOM    405  CG  GLN    49      -2.437 -13.472  -6.722  1.00  0.00           C  
ATOM    406  CD  GLN    49      -2.209 -13.536  -8.250  1.00  0.00           C  
ATOM    407  OE1 GLN    49      -1.357 -14.309  -8.758  1.00  0.00           O  
ATOM    408  NE2 GLN    49      -3.004 -12.863  -9.095  1.00  0.00           N  
ATOM    409  C   GLN    49      -2.038 -16.242  -4.040  1.00  0.00           C  
ATOM    410  O   GLN    49      -2.558 -17.241  -4.443  1.00  0.00           O  
ATOM    411  N   GLY    50      -1.063 -16.226  -3.160  1.00  0.00           N  
ATOM    412  CA  GLY    50      -0.559 -17.512  -2.591  1.00  0.00           C  
ATOM    413  C   GLY    50       0.299 -17.564  -1.369  1.00  0.00           C  
ATOM    414  O   GLY    50       0.991 -18.511  -1.107  1.00  0.00           O  
ATOM    415  N   GLY    51       0.241 -16.429  -0.629  1.00  0.00           N  
ATOM    416  CA  GLY    51       1.090 -16.265   0.546  1.00  0.00           C  
ATOM    417  C   GLY    51       0.601 -17.059   1.854  1.00  0.00           C  
ATOM    418  O   GLY    51      -0.318 -17.861   1.788  1.00  0.00           O  
ATOM    419  N   GLY    52       1.415 -16.910   2.968  1.00  0.00           N  
ATOM    420  CA  GLY    52       1.345 -17.672   4.143  1.00  0.00           C  
ATOM    421  C   GLY    52       2.045 -17.128   5.350  1.00  0.00           C  
ATOM    422  O   GLY    52       2.391 -15.994   5.349  1.00  0.00           O  
ATOM    423  N   SER    53       2.162 -17.990   6.383  1.00  0.00           N  
ATOM    424  CA  SER    53       2.609 -17.581   7.743  1.00  0.00           C  
ATOM    425  CB  SER    53       2.269 -18.667   8.760  1.00  0.00           C  
ATOM    426  OG  SER    53       3.028 -19.853   8.573  1.00  0.00           O  
ATOM    427  C   SER    53       4.084 -17.294   7.957  1.00  0.00           C  
ATOM    428  O   SER    53       4.899 -17.946   7.289  1.00  0.00           O  
ATOM    429  N   GLY    54       4.412 -16.421   8.941  1.00  0.00           N  
ATOM    430  CA  GLY    54       5.867 -16.181   9.258  1.00  0.00           C  
ATOM    431  C   GLY    54       6.475 -15.118   8.280  1.00  0.00           C  
ATOM    432  O   GLY    54       5.964 -14.853   7.191  1.00  0.00           O  
ATOM    433  N   GLY    55       7.605 -14.510   8.670  1.00  0.00           N  
ATOM    434  CA  GLY    55       8.395 -13.519   7.907  1.00  0.00           C  
ATOM    435  C   GLY    55       7.559 -12.428   7.275  1.00  0.00           C  
ATOM    436  O   GLY    55       6.828 -11.694   8.035  1.00  0.00           O  
ATOM    437  N   LYS    56       7.609 -12.311   5.959  1.00  0.00           N  
ATOM    438  CA  LYS    56       7.317 -11.149   5.143  1.00  0.00           C  
ATOM    439  CB  LYS    56       7.478 -11.628   3.612  1.00  0.00           C  
ATOM    440  CG  LYS    56       7.210 -10.476   2.614  1.00  0.00           C  
ATOM    441  CD  LYS    56       7.737 -10.867   1.233  1.00  0.00           C  
ATOM    442  CE  LYS    56       7.464  -9.740   0.295  1.00  0.00           C  
ATOM    443  NZ  LYS    56       7.600 -10.175  -1.131  1.00  0.00           N  
ATOM    444  C   LYS    56       6.036 -10.295   5.482  1.00  0.00           C  
ATOM    445  O   LYS    56       6.264  -9.090   5.583  1.00  0.00           O  
ATOM    446  N   LEU    57       4.888 -10.780   5.873  1.00  0.00           N  
ATOM    447  CA  LEU    57       3.713  -9.955   6.118  1.00  0.00           C  
ATOM    448  CB  LEU    57       2.468 -10.905   6.371  1.00  0.00           C  
ATOM    449  CG  LEU    57       1.144 -10.139   6.515  1.00  0.00           C  
ATOM    450  CD1 LEU    57       0.644  -9.562   5.151  1.00  0.00           C  
ATOM    451  CD2 LEU    57      -0.021 -10.942   7.023  1.00  0.00           C  
ATOM    452  C   LEU    57       3.955  -8.905   7.201  1.00  0.00           C  
ATOM    453  O   LEU    57       3.668  -7.703   6.924  1.00  0.00           O  
ATOM    454  N   GLN    58       4.712  -9.262   8.228  1.00  0.00           N  
ATOM    455  CA  GLN    58       5.056  -8.325   9.240  1.00  0.00           C  
ATOM    456  CB  GLN    58       5.472  -9.080  10.561  1.00  0.00           C  
ATOM    457  CG  GLN    58       5.529  -8.201  11.795  1.00  0.00           C  
ATOM    458  CD  GLN    58       6.292  -8.812  12.923  1.00  0.00           C  
ATOM    459  OE1 GLN    58       7.453  -8.496  13.176  1.00  0.00           O  
ATOM    460  NE2 GLN    58       5.885  -9.876  13.546  1.00  0.00           N  
ATOM    461  C   GLN    58       6.173  -7.369   8.759  1.00  0.00           C  
ATOM    462  O   GLN    58       6.206  -6.134   9.049  1.00  0.00           O  
ATOM    463  N   GLU    59       7.112  -7.936   8.020  1.00  0.00           N  
ATOM    464  CA  GLU    59       8.148  -7.115   7.438  1.00  0.00           C  
ATOM    465  CB  GLU    59       9.151  -7.966   6.557  1.00  0.00           C  
ATOM    466  CG  GLU    59       9.861  -8.945   7.508  1.00  0.00           C  
ATOM    467  CD  GLU    59      10.601  -8.451   8.720  1.00  0.00           C  
ATOM    468  OE1 GLU    59      10.252  -8.933   9.827  1.00  0.00           O  
ATOM    469  OE2 GLU    59      11.385  -7.526   8.757  1.00  0.00           O  
ATOM    470  C   GLU    59       7.591  -6.017   6.493  1.00  0.00           C  
ATOM    471  O   GLU    59       7.968  -4.872   6.670  1.00  0.00           O  
ATOM    472  N   MET    60       6.686  -6.310   5.525  1.00  0.00           N  
ATOM    473  CA  MET    60       6.014  -5.276   4.687  1.00  0.00           C  
ATOM    474  CB  MET    60       5.013  -6.002   3.746  1.00  0.00           C  
ATOM    475  CG  MET    60       5.637  -6.823   2.576  1.00  0.00           C  
ATOM    476  SD  MET    60       4.627  -8.055   1.748  1.00  0.00           S  
ATOM    477  CE  MET    60       3.344  -6.998   1.141  1.00  0.00           C  
ATOM    478  C   MET    60       5.136  -4.299   5.527  1.00  0.00           C  
ATOM    479  O   MET    60       5.277  -3.121   5.209  1.00  0.00           O  
ATOM    480  N   MET    61       4.457  -4.757   6.603  1.00  0.00           N  
ATOM    481  CA  MET    61       3.719  -3.841   7.609  1.00  0.00           C  
ATOM    482  CB  MET    61       2.875  -4.662   8.572  1.00  0.00           C  
ATOM    483  CG  MET    61       1.744  -3.971   9.318  1.00  0.00           C  
ATOM    484  SD  MET    61       0.828  -2.682   8.420  1.00  0.00           S  
ATOM    485  CE  MET    61      -0.817  -3.272   8.708  1.00  0.00           C  
ATOM    486  C   MET    61       4.677  -2.875   8.414  1.00  0.00           C  
ATOM    487  O   MET    61       4.236  -1.834   8.791  1.00  0.00           O  
ATOM    488  N   LYS    62       5.919  -3.235   8.576  1.00  0.00           N  
ATOM    489  CA  LYS    62       6.980  -2.411   9.226  1.00  0.00           C  
ATOM    490  CB  LYS    62       8.126  -3.321   9.872  1.00  0.00           C  
ATOM    491  CG  LYS    62       7.724  -3.939  11.153  1.00  0.00           C  
ATOM    492  CD  LYS    62       8.900  -4.687  11.782  1.00  0.00           C  
ATOM    493  CE  LYS    62       9.292  -5.954  10.973  1.00  0.00           C  
ATOM    494  NZ  LYS    62      10.538  -6.593  11.507  1.00  0.00           N  
ATOM    495  C   LYS    62       7.519  -1.414   8.232  1.00  0.00           C  
ATOM    496  O   LYS    62       7.516  -0.207   8.583  1.00  0.00           O  
ATOM    497  N   GLU    63       7.900  -1.851   7.035  1.00  0.00           N  
ATOM    498  CA  GLU    63       8.146  -1.023   5.845  1.00  0.00           C  
ATOM    499  CB  GLU    63       8.398  -1.938   4.634  1.00  0.00           C  
ATOM    500  CG  GLU    63       9.006  -1.084   3.468  1.00  0.00           C  
ATOM    501  CD  GLU    63      10.533  -0.954   3.575  1.00  0.00           C  
ATOM    502  OE1 GLU    63      11.006  -0.121   4.360  1.00  0.00           O  
ATOM    503  OE2 GLU    63      11.241  -1.796   2.988  1.00  0.00           O  
ATOM    504  C   GLU    63       6.971  -0.007   5.614  1.00  0.00           C  
ATOM    505  O   GLU    63       7.248   1.169   5.509  1.00  0.00           O  
ATOM    506  N   PHE    64       5.720  -0.375   5.584  1.00  0.00           N  
ATOM    507  CA  PHE    64       4.605   0.484   5.286  1.00  0.00           C  
ATOM    508  CB  PHE    64       3.388  -0.377   5.169  1.00  0.00           C  
ATOM    509  CG  PHE    64       2.098   0.454   4.985  1.00  0.00           C  
ATOM    510  CD1 PHE    64       2.108   1.515   4.023  1.00  0.00           C  
ATOM    511  CE1 PHE    64       1.067   2.497   3.957  1.00  0.00           C  
ATOM    512  CZ  PHE    64      -0.017   2.351   4.828  1.00  0.00           C  
ATOM    513  CE2 PHE    64       0.014   1.343   5.806  1.00  0.00           C  
ATOM    514  CD2 PHE    64       1.037   0.392   5.894  1.00  0.00           C  
ATOM    515  C   PHE    64       4.416   1.632   6.358  1.00  0.00           C  
ATOM    516  O   PHE    64       4.021   2.710   5.930  1.00  0.00           O  
ATOM    517  N   GLN    65       4.658   1.379   7.632  1.00  0.00           N  
ATOM    518  CA  GLN    65       4.723   2.480   8.650  1.00  0.00           C  
ATOM    519  CB  GLN    65       4.773   1.902  10.055  1.00  0.00           C  
ATOM    520  CG  GLN    65       3.447   1.434  10.773  1.00  0.00           C  
ATOM    521  CD  GLN    65       2.317   2.500  10.665  1.00  0.00           C  
ATOM    522  OE1 GLN    65       1.289   2.263  10.098  1.00  0.00           O  
ATOM    523  NE2 GLN    65       2.606   3.682  11.180  1.00  0.00           N  
ATOM    524  C   GLN    65       5.962   3.401   8.416  1.00  0.00           C  
ATOM    525  O   GLN    65       5.874   4.566   8.659  1.00  0.00           O  
ATOM    526  N   GLN    66       7.103   2.879   7.935  1.00  0.00           N  
ATOM    527  CA  GLN    66       8.271   3.642   7.660  1.00  0.00           C  
ATOM    528  CB  GLN    66       9.518   2.794   7.622  1.00  0.00           C  
ATOM    529  CG  GLN    66      10.765   3.722   7.410  1.00  0.00           C  
ATOM    530  CD  GLN    66      12.037   2.925   7.174  1.00  0.00           C  
ATOM    531  OE1 GLN    66      12.595   2.808   6.084  1.00  0.00           O  
ATOM    532  NE2 GLN    66      12.604   2.413   8.185  1.00  0.00           N  
ATOM    533  C   GLN    66       8.167   4.529   6.431  1.00  0.00           C  
ATOM    534  O   GLN    66       8.566   5.701   6.562  1.00  0.00           O  
ATOM    535  N   VAL    67       7.617   3.993   5.323  1.00  0.00           N  
ATOM    536  CA  VAL    67       7.427   4.764   4.071  1.00  0.00           C  
ATOM    537  CB  VAL    67       7.396   3.718   2.917  1.00  0.00           C  
ATOM    538  CG1 VAL    67       6.119   2.911   2.956  1.00  0.00           C  
ATOM    539  CG2 VAL    67       7.570   4.452   1.604  1.00  0.00           C  
ATOM    540  C   VAL    67       6.208   5.755   4.067  1.00  0.00           C  
ATOM    541  O   VAL    67       6.263   6.814   3.411  1.00  0.00           O  
ATOM    542  N   LEU    68       5.128   5.430   4.785  1.00  0.00           N  
ATOM    543  CA  LEU    68       4.003   6.316   5.162  1.00  0.00           C  
ATOM    544  CB  LEU    68       2.949   5.442   5.886  1.00  0.00           C  
ATOM    545  CG  LEU    68       1.689   6.255   6.288  1.00  0.00           C  
ATOM    546  CD1 LEU    68       0.823   6.608   5.067  1.00  0.00           C  
ATOM    547  CD2 LEU    68       0.972   5.260   7.246  1.00  0.00           C  
ATOM    548  C   LEU    68       4.431   7.456   6.148  1.00  0.00           C  
ATOM    549  O   LEU    68       3.906   8.568   5.967  1.00  0.00           O  
ATOM    550  N   ASP    69       5.444   7.257   7.023  1.00  0.00           N  
ATOM    551  CA  ASP    69       6.013   8.457   7.717  1.00  0.00           C  
ATOM    552  CB  ASP    69       7.252   8.115   8.647  1.00  0.00           C  
ATOM    553  CG  ASP    69       6.736   7.296   9.869  1.00  0.00           C  
ATOM    554  OD1 ASP    69       5.486   7.180  10.031  1.00  0.00           O  
ATOM    555  OD2 ASP    69       7.569   6.796  10.630  1.00  0.00           O  
ATOM    556  C   ASP    69       6.441   9.423   6.658  1.00  0.00           C  
ATOM    557  O   ASP    69       6.200  10.618   6.888  1.00  0.00           O  
ATOM    558  N   GLU    70       7.237   8.993   5.675  1.00  0.00           N  
ATOM    559  CA  GLU    70       7.711   9.881   4.566  1.00  0.00           C  
ATOM    560  CB  GLU    70       8.859   9.140   3.787  1.00  0.00           C  
ATOM    561  CG  GLU    70      10.073   8.646   4.580  1.00  0.00           C  
ATOM    562  CD  GLU    70      10.710   9.804   5.386  1.00  0.00           C  
ATOM    563  OE1 GLU    70      10.979  10.914   4.854  1.00  0.00           O  
ATOM    564  OE2 GLU    70      10.959   9.680   6.611  1.00  0.00           O  
ATOM    565  C   GLU    70       6.569  10.417   3.677  1.00  0.00           C  
ATOM    566  O   GLU    70       6.580  11.592   3.327  1.00  0.00           O  
ATOM    567  N   LEU    71       5.630   9.543   3.288  1.00  0.00           N  
ATOM    568  CA  LEU    71       4.593  10.031   2.370  1.00  0.00           C  
ATOM    569  CB  LEU    71       3.722   8.802   1.982  1.00  0.00           C  
ATOM    570  CG  LEU    71       2.754   9.034   0.819  1.00  0.00           C  
ATOM    571  CD1 LEU    71       3.338   9.341  -0.561  1.00  0.00           C  
ATOM    572  CD2 LEU    71       1.883   7.692   0.672  1.00  0.00           C  
ATOM    573  C   LEU    71       3.781  11.173   2.975  1.00  0.00           C  
ATOM    574  O   LEU    71       3.173  11.952   2.248  1.00  0.00           O  
ATOM    575  N   ASN    72       3.639  11.245   4.318  1.00  0.00           N  
ATOM    576  CA  ASN    72       3.065  12.432   5.079  1.00  0.00           C  
ATOM    577  CB  ASN    72       2.740  12.024   6.560  1.00  0.00           C  
ATOM    578  CG  ASN    72       1.518  11.192   6.692  1.00  0.00           C  
ATOM    579  OD1 ASN    72       0.405  11.665   7.039  1.00  0.00           O  
ATOM    580  ND2 ASN    72       1.577   9.896   6.692  1.00  0.00           N  
ATOM    581  C   ASN    72       3.847  13.723   5.047  1.00  0.00           C  
ATOM    582  O   ASN    72       3.335  14.820   4.945  1.00  0.00           O  
ATOM    583  N   ASN    73       5.139  13.530   5.236  1.00  0.00           N  
ATOM    584  CA  ASN    73       6.007  14.734   5.125  1.00  0.00           C  
ATOM    585  CB  ASN    73       7.386  14.418   5.693  1.00  0.00           C  
ATOM    586  CG  ASN    73       8.298  15.685   5.798  1.00  0.00           C  
ATOM    587  OD1 ASN    73       8.255  16.462   6.787  1.00  0.00           O  
ATOM    588  ND2 ASN    73       9.029  16.054   4.761  1.00  0.00           N  
ATOM    589  C   ASN    73       6.041  15.221   3.629  1.00  0.00           C  
ATOM    590  O   ASN    73       6.174  16.406   3.371  1.00  0.00           O  
ATOM    591  N   HIE    74       5.973  14.376   2.630  1.00  0.00           N  
ATOM    592  CA  HIE    74       5.934  14.791   1.171  1.00  0.00           C  
ATOM    593  CB  HIE    74       6.238  13.554   0.252  1.00  0.00           C  
ATOM    594  CG  HIE    74       7.659  13.155   0.095  1.00  0.00           C  
ATOM    595  ND1 HIE    74       8.463  12.408   1.004  1.00  0.00           N  
ATOM    596  CE1 HIE    74       9.646  12.241   0.371  1.00  0.00           C  
ATOM    597  NE2 HIE    74       9.650  12.879  -0.846  1.00  0.00           N  
ATOM    598  CD2 HIE    74       8.443  13.513  -1.016  1.00  0.00           C  
ATOM    599  C   HIE    74       4.624  15.416   0.652  1.00  0.00           C  
ATOM    600  O   HIE    74       4.757  16.237  -0.276  1.00  0.00           O  
ATOM    601  N   LEU    75       3.470  15.025   1.181  1.00  0.00           N  
ATOM    602  CA  LEU    75       2.104  15.496   0.814  1.00  0.00           C  
ATOM    603  CB  LEU    75       1.298  14.311   0.293  1.00  0.00           C  
ATOM    604  CG  LEU    75       1.865  13.647  -0.994  1.00  0.00           C  
ATOM    605  CD1 LEU    75       1.258  12.262  -1.160  1.00  0.00           C  
ATOM    606  CD2 LEU    75       1.573  14.449  -2.268  1.00  0.00           C  
ATOM    607  C   LEU    75       1.509  16.395   1.904  1.00  0.00           C  
ATOM    608  O   LEU    75       0.496  16.070   2.570  1.00  0.00           O  
ATOM    609  N   GLN    76       2.231  17.494   2.259  1.00  0.00           N  
ATOM    610  CA  GLN    76       1.815  18.392   3.346  1.00  0.00           C  
ATOM    611  CB  GLN    76       2.867  19.516   3.453  1.00  0.00           C  
ATOM    612  CG  GLN    76       4.255  19.040   4.005  1.00  0.00           C  
ATOM    613  CD  GLN    76       4.328  18.778   5.493  1.00  0.00           C  
ATOM    614  OE1 GLN    76       3.337  18.940   6.229  1.00  0.00           O  
ATOM    615  NE2 GLN    76       5.462  18.432   6.060  1.00  0.00           N  
ATOM    616  C   GLN    76       0.399  18.818   3.216  1.00  0.00           C  
ATOM    617  O   GLN    76      -0.008  19.395   2.216  1.00  0.00           O  
ATOM    618  N   GLY    77      -0.445  18.539   4.235  1.00  0.00           N  
ATOM    619  CA  GLY    77      -1.822  18.992   4.179  1.00  0.00           C  
ATOM    620  C   GLY    77      -2.725  18.074   3.337  1.00  0.00           C  
ATOM    621  O   GLY    77      -3.878  18.413   3.221  1.00  0.00           O  
ATOM    622  N   GLY    78      -2.188  17.080   2.707  1.00  0.00           N  
ATOM    623  CA  GLY    78      -3.050  16.090   2.003  1.00  0.00           C  
ATOM    624  C   GLY    78      -3.614  14.981   2.916  1.00  0.00           C  
ATOM    625  O   GLY    78      -3.617  13.844   2.519  1.00  0.00           O  
ATOM    626  N   LYS    79      -4.099  15.302   4.113  1.00  0.00           N  
ATOM    627  CA  LYS    79      -4.753  14.420   5.127  1.00  0.00           C  
ATOM    628  CB  LYS    79      -5.064  15.329   6.426  1.00  0.00           C  
ATOM    629  CG  LYS    79      -5.734  14.575   7.577  1.00  0.00           C  
ATOM    630  CD  LYS    79      -6.009  15.381   8.806  1.00  0.00           C  
ATOM    631  CE  LYS    79      -6.337  14.393   9.916  1.00  0.00           C  
ATOM    632  NZ  LYS    79      -5.197  13.710  10.458  1.00  0.00           N  
ATOM    633  C   LYS    79      -5.866  13.518   4.546  1.00  0.00           C  
ATOM    634  O   LYS    79      -5.864  12.283   4.651  1.00  0.00           O  
ATOM    635  N   HIE    80      -6.790  14.109   3.731  1.00  0.00           N  
ATOM    636  CA  HIE    80      -7.882  13.500   2.972  1.00  0.00           C  
ATOM    637  CB  HIE    80      -8.587  14.540   2.092  1.00  0.00           C  
ATOM    638  CG  HIE    80      -7.733  15.246   1.141  1.00  0.00           C  
ATOM    639  ND1 HIE    80      -6.912  16.352   1.429  1.00  0.00           N  
ATOM    640  CE1 HIE    80      -6.300  16.702   0.239  1.00  0.00           C  
ATOM    641  NE2 HIE    80      -6.871  15.985  -0.753  1.00  0.00           N  
ATOM    642  CD2 HIE    80      -7.623  14.947  -0.196  1.00  0.00           C  
ATOM    643  C   HIE    80      -7.475  12.321   2.097  1.00  0.00           C  
ATOM    644  O   HIE    80      -8.208  11.304   2.088  1.00  0.00           O  
ATOM    645  N   THR    81      -6.354  12.428   1.329  1.00  0.00           N  
ATOM    646  CA  THR    81      -5.893  11.459   0.372  1.00  0.00           C  
ATOM    647  CB  THR    81      -5.374  12.220  -0.898  1.00  0.00           C  
ATOM    648  CG2 THR    81      -3.959  12.700  -0.693  1.00  0.00           C  
ATOM    649  OG1 THR    81      -5.419  11.414  -2.106  1.00  0.00           O  
ATOM    650  C   THR    81      -4.882  10.502   0.885  1.00  0.00           C  
ATOM    651  O   THR    81      -5.011   9.317   0.552  1.00  0.00           O  
ATOM    652  N   VAL    82      -4.031  10.902   1.870  1.00  0.00           N  
ATOM    653  CA  VAL    82      -2.991   9.968   2.473  1.00  0.00           C  
ATOM    654  CB  VAL    82      -1.776  10.717   2.967  1.00  0.00           C  
ATOM    655  CG1 VAL    82      -0.831   9.766   3.787  1.00  0.00           C  
ATOM    656  CG2 VAL    82      -0.942  11.190   1.729  1.00  0.00           C  
ATOM    657  C   VAL    82      -3.630   8.980   3.457  1.00  0.00           C  
ATOM    658  O   VAL    82      -3.247   7.831   3.608  1.00  0.00           O  
ATOM    659  N   HIE    83      -4.678   9.464   4.185  1.00  0.00           N  
ATOM    660  CA  HIE    83      -5.492   8.681   5.137  1.00  0.00           C  
ATOM    661  CB  HIE    83      -6.455   9.589   5.976  1.00  0.00           C  
ATOM    662  CG  HIE    83      -7.182   8.883   7.023  1.00  0.00           C  
ATOM    663  ND1 HIE    83      -6.796   8.814   8.356  1.00  0.00           N  
ATOM    664  CE1 HIE    83      -7.800   8.110   8.943  1.00  0.00           C  
ATOM    665  NE2 HIE    83      -8.702   7.666   8.112  1.00  0.00           N  
ATOM    666  CD2 HIE    83      -8.345   8.161   6.855  1.00  0.00           C  
ATOM    667  C   HIE    83      -6.395   7.688   4.433  1.00  0.00           C  
ATOM    668  O   HIE    83      -6.413   6.593   4.975  1.00  0.00           O  
ATOM    669  N   HIE    84      -7.005   7.999   3.293  1.00  0.00           N  
ATOM    670  CA  HIE    84      -7.850   7.021   2.450  1.00  0.00           C  
ATOM    671  CB  HIE    84      -8.554   7.802   1.299  1.00  0.00           C  
ATOM    672  CG  HIE    84      -9.016   6.904   0.200  1.00  0.00           C  
ATOM    673  ND1 HIE    84      -8.264   6.420  -0.866  1.00  0.00           N  
ATOM    674  CE1 HIE    84      -9.150   5.776  -1.702  1.00  0.00           C  
ATOM    675  NE2 HIE    84     -10.374   5.743  -1.190  1.00  0.00           N  
ATOM    676  CD2 HIE    84     -10.268   6.403   0.077  1.00  0.00           C  
ATOM    677  C   HIE    84      -7.031   5.818   1.999  1.00  0.00           C  
ATOM    678  O   HIE    84      -7.487   4.692   1.995  1.00  0.00           O  
ATOM    679  N   ILE    85      -5.740   6.042   1.760  1.00  0.00           N  
ATOM    680  CA  ILE    85      -4.718   5.011   1.346  1.00  0.00           C  
ATOM    681  CB  ILE    85      -3.548   5.775   0.655  1.00  0.00           C  
ATOM    682  CG2 ILE    85      -2.198   5.074   0.710  1.00  0.00           C  
ATOM    683  CG1 ILE    85      -3.999   6.179  -0.767  1.00  0.00           C  
ATOM    684  CD1 ILE    85      -2.994   7.062  -1.547  1.00  0.00           C  
ATOM    685  C   ILE    85      -4.284   4.121   2.541  1.00  0.00           C  
ATOM    686  O   ILE    85      -4.308   2.900   2.494  1.00  0.00           O  
ATOM    687  N   GLU    86      -4.009   4.722   3.628  1.00  0.00           N  
ATOM    688  CA  GLU    86      -3.906   4.001   4.929  1.00  0.00           C  
ATOM    689  CB  GLU    86      -3.639   5.006   6.079  1.00  0.00           C  
ATOM    690  CG  GLU    86      -3.172   4.292   7.340  1.00  0.00           C  
ATOM    691  CD  GLU    86      -3.341   5.173   8.550  1.00  0.00           C  
ATOM    692  OE1 GLU    86      -2.488   6.108   8.699  1.00  0.00           O  
ATOM    693  OE2 GLU    86      -4.269   4.894   9.397  1.00  0.00           O  
ATOM    694  C   GLU    86      -5.158   3.274   5.335  1.00  0.00           C  
ATOM    695  O   GLU    86      -5.115   2.079   5.656  1.00  0.00           O  
ATOM    696  N   GLN    87      -6.356   3.849   5.221  1.00  0.00           N  
ATOM    697  CA  GLN    87      -7.562   3.041   5.549  1.00  0.00           C  
ATOM    698  CB  GLN    87      -8.802   3.952   5.664  1.00  0.00           C  
ATOM    699  CG  GLN    87     -10.138   3.334   6.087  1.00  0.00           C  
ATOM    700  CD  GLN    87     -11.233   4.363   6.099  1.00  0.00           C  
ATOM    701  OE1 GLN    87     -11.166   5.483   5.656  1.00  0.00           O  
ATOM    702  NE2 GLN    87     -12.360   4.119   6.635  1.00  0.00           N  
ATOM    703  C   GLN    87      -7.893   1.837   4.680  1.00  0.00           C  
ATOM    704  O   GLN    87      -8.428   0.732   5.039  1.00  0.00           O  
ATOM    705  N   ASN    88      -7.478   1.981   3.440  1.00  0.00           N  
ATOM    706  CA  ASN    88      -7.587   0.960   2.403  1.00  0.00           C  
ATOM    707  CB  ASN    88      -7.425   1.610   1.036  1.00  0.00           C  
ATOM    708  CG  ASN    88      -8.756   1.959   0.442  1.00  0.00           C  
ATOM    709  OD1 ASN    88      -9.464   1.139  -0.052  1.00  0.00           O  
ATOM    710  ND2 ASN    88      -9.222   3.166   0.616  1.00  0.00           N  
ATOM    711  C   ASN    88      -6.458  -0.101   2.500  1.00  0.00           C  
ATOM    712  O   ASN    88      -6.664  -1.264   2.157  1.00  0.00           O  
ATOM    713  N   ILE    89      -5.256   0.309   2.835  1.00  0.00           N  
ATOM    714  CA  ILE    89      -4.144  -0.640   2.919  1.00  0.00           C  
ATOM    715  CB  ILE    89      -2.783   0.007   2.767  1.00  0.00           C  
ATOM    716  CG2 ILE    89      -1.751  -0.954   3.183  1.00  0.00           C  
ATOM    717  CG1 ILE    89      -2.655   0.489   1.244  1.00  0.00           C  
ATOM    718  CD1 ILE    89      -1.467   1.336   0.931  1.00  0.00           C  
ATOM    719  C   ILE    89      -4.325  -1.503   4.094  1.00  0.00           C  
ATOM    720  O   ILE    89      -4.236  -2.733   3.908  1.00  0.00           O  
ATOM    721  N   LYS    90      -4.725  -1.007   5.306  1.00  0.00           N  
ATOM    722  CA  LYS    90      -5.190  -1.863   6.439  1.00  0.00           C  
ATOM    723  CB  LYS    90      -5.739  -0.861   7.511  1.00  0.00           C  
ATOM    724  CG  LYS    90      -4.498  -0.249   8.284  1.00  0.00           C  
ATOM    725  CD  LYS    90      -4.993   0.962   9.106  1.00  0.00           C  
ATOM    726  CE  LYS    90      -3.792   1.485   9.964  1.00  0.00           C  
ATOM    727  NZ  LYS    90      -4.147   2.598  10.854  1.00  0.00           N  
ATOM    728  C   LYS    90      -6.265  -2.851   6.081  1.00  0.00           C  
ATOM    729  O   LYS    90      -6.164  -4.037   6.404  1.00  0.00           O  
ATOM    730  N   GLU    91      -7.356  -2.435   5.326  1.00  0.00           N  
ATOM    731  CA  GLU    91      -8.484  -3.355   4.986  1.00  0.00           C  
ATOM    732  CB  GLU    91      -9.510  -2.706   4.102  1.00  0.00           C  
ATOM    733  CG  GLU    91     -10.548  -3.642   3.486  1.00  0.00           C  
ATOM    734  CD  GLU    91     -11.483  -4.307   4.437  1.00  0.00           C  
ATOM    735  OE1 GLU    91     -11.613  -3.966   5.622  1.00  0.00           O  
ATOM    736  OE2 GLU    91     -12.230  -5.229   3.994  1.00  0.00           O  
ATOM    737  C   GLU    91      -7.940  -4.637   4.321  1.00  0.00           C  
ATOM    738  O   GLU    91      -8.350  -5.718   4.727  1.00  0.00           O  
ATOM    739  N   ILE    92      -7.031  -4.470   3.406  1.00  0.00           N  
ATOM    740  CA  ILE    92      -6.328  -5.521   2.713  1.00  0.00           C  
ATOM    741  CB  ILE    92      -5.612  -4.948   1.472  1.00  0.00           C  
ATOM    742  CG2 ILE    92      -4.828  -6.096   0.742  1.00  0.00           C  
ATOM    743  CG1 ILE    92      -6.608  -4.249   0.440  1.00  0.00           C  
ATOM    744  CD1 ILE    92      -5.845  -3.550  -0.643  1.00  0.00           C  
ATOM    745  C   ILE    92      -5.370  -6.327   3.667  1.00  0.00           C  
ATOM    746  O   ILE    92      -5.400  -7.549   3.571  1.00  0.00           O  
ATOM    747  N   PHE    93      -4.533  -5.757   4.590  1.00  0.00           N  
ATOM    748  CA  PHE    93      -3.746  -6.579   5.469  1.00  0.00           C  
ATOM    749  CB  PHE    93      -2.852  -5.768   6.385  1.00  0.00           C  
ATOM    750  CG  PHE    93      -1.564  -5.399   5.680  1.00  0.00           C  
ATOM    751  CD1 PHE    93      -0.491  -6.143   6.029  1.00  0.00           C  
ATOM    752  CE1 PHE    93       0.785  -5.703   5.690  1.00  0.00           C  
ATOM    753  CZ  PHE    93       0.993  -4.489   4.956  1.00  0.00           C  
ATOM    754  CE2 PHE    93      -0.136  -3.683   4.681  1.00  0.00           C  
ATOM    755  CD2 PHE    93      -1.437  -4.203   4.958  1.00  0.00           C  
ATOM    756  C   PHE    93      -4.622  -7.449   6.418  1.00  0.00           C  
ATOM    757  O   PHE    93      -4.280  -8.564   6.622  1.00  0.00           O  
ATOM    758  N   HIE    94      -5.788  -6.980   6.839  1.00  0.00           N  
ATOM    759  CA  HIE    94      -6.775  -7.724   7.580  1.00  0.00           C  
ATOM    760  CB  HIE    94      -8.023  -6.858   7.782  1.00  0.00           C  
ATOM    761  CG  HIE    94      -8.858  -7.493   8.858  1.00  0.00           C  
ATOM    762  ND1 HIE    94      -9.857  -8.469   8.630  1.00  0.00           N  
ATOM    763  CE1 HIE    94     -10.429  -8.636   9.836  1.00  0.00           C  
ATOM    764  NE2 HIE    94      -9.788  -7.916  10.815  1.00  0.00           N  
ATOM    765  CD2 HIE    94      -8.769  -7.167  10.182  1.00  0.00           C  
ATOM    766  C   HIE    94      -7.039  -9.135   6.896  1.00  0.00           C  
ATOM    767  O   HIE    94      -6.858 -10.229   7.469  1.00  0.00           O  
ATOM    768  N   HIE    95      -7.367  -9.114   5.597  1.00  0.00           N  
ATOM    769  CA  HIE    95      -7.559 -10.364   4.778  1.00  0.00           C  
ATOM    770  CB  HIE    95      -8.110 -10.122   3.424  1.00  0.00           C  
ATOM    771  CG  HIE    95      -8.237 -11.298   2.505  1.00  0.00           C  
ATOM    772  ND1 HIE    95      -7.480 -11.481   1.344  1.00  0.00           N  
ATOM    773  CE1 HIE    95      -7.666 -12.735   0.956  1.00  0.00           C  
ATOM    774  NE2 HIE    95      -8.504 -13.342   1.825  1.00  0.00           N  
ATOM    775  CD2 HIE    95      -8.856 -12.467   2.784  1.00  0.00           C  
ATOM    776  C   HIE    95      -6.287 -11.167   4.597  1.00  0.00           C  
ATOM    777  O   HIE    95      -6.224 -12.404   4.626  1.00  0.00           O  
ATOM    778  N   LEU    96      -5.082 -10.480   4.430  1.00  0.00           N  
ATOM    779  CA  LEU    96      -3.785 -11.227   4.364  1.00  0.00           C  
ATOM    780  CB  LEU    96      -2.610 -10.313   4.017  1.00  0.00           C  
ATOM    781  CG  LEU    96      -2.630  -9.442   2.713  1.00  0.00           C  
ATOM    782  CD1 LEU    96      -1.288  -8.704   2.558  1.00  0.00           C  
ATOM    783  CD2 LEU    96      -2.987 -10.006   1.377  1.00  0.00           C  
ATOM    784  C   LEU    96      -3.517 -11.959   5.654  1.00  0.00           C  
ATOM    785  O   LEU    96      -3.018 -13.077   5.610  1.00  0.00           O  
ATOM    786  N   GLU    97      -3.937 -11.353   6.850  1.00  0.00           N  
ATOM    787  CA  GLU    97      -3.825 -11.947   8.137  1.00  0.00           C  
ATOM    788  CB  GLU    97      -4.044 -10.961   9.325  1.00  0.00           C  
ATOM    789  CG  GLU    97      -3.017 -10.980  10.419  1.00  0.00           C  
ATOM    790  CD  GLU    97      -3.448 -10.412  11.722  1.00  0.00           C  
ATOM    791  OE1 GLU    97      -4.321  -9.579  11.723  1.00  0.00           O  
ATOM    792  OE2 GLU    97      -2.732 -10.786  12.624  1.00  0.00           O  
ATOM    793  C   GLU    97      -4.840 -13.088   8.363  1.00  0.00           C  
ATOM    794  O   GLU    97      -4.500 -14.170   8.910  1.00  0.00           O  
ATOM    795  N   GLU    98      -6.009 -13.009   7.706  1.00  0.00           N  
ATOM    796  CA  GLU    98      -6.869 -14.201   7.481  1.00  0.00           C  
ATOM    797  CB  GLU    98      -8.214 -13.789   6.784  1.00  0.00           C  
ATOM    798  CG  GLU    98      -9.154 -12.980   7.718  1.00  0.00           C  
ATOM    799  CD  GLU    98      -9.867 -13.912   8.715  1.00  0.00           C  
ATOM    800  OE1 GLU    98      -9.756 -13.768   9.954  1.00  0.00           O  
ATOM    801  OE2 GLU    98     -10.645 -14.810   8.321  1.00  0.00           O  
ATOM    802  C   GLU    98      -6.170 -15.414   6.831  1.00  0.00           C  
ATOM    803  O   GLU    98      -6.434 -16.526   7.262  1.00  0.00           O  
ATOM    804  N   LEU    99      -5.439 -15.185   5.742  1.00  0.00           N  
ATOM    805  CA  LEU    99      -4.694 -16.248   5.014  1.00  0.00           C  
ATOM    806  CB  LEU    99      -4.168 -15.778   3.706  1.00  0.00           C  
ATOM    807  CG  LEU    99      -5.218 -15.290   2.646  1.00  0.00           C  
ATOM    808  CD1 LEU    99      -4.394 -14.606   1.594  1.00  0.00           C  
ATOM    809  CD2 LEU    99      -5.996 -16.316   1.863  1.00  0.00           C  
ATOM    810  C   LEU    99      -3.547 -16.804   5.886  1.00  0.00           C  
ATOM    811  O   LEU    99      -3.160 -17.984   5.810  1.00  0.00           O  
ATOM    812  N   VAL   100      -3.058 -16.032   6.858  1.00  0.00           N  
ATOM    813  CA  VAL   100      -2.106 -16.539   7.848  1.00  0.00           C  
ATOM    814  CB  VAL   100      -1.268 -15.337   8.369  1.00  0.00           C  
ATOM    815  CG1 VAL   100      -0.367 -15.687   9.535  1.00  0.00           C  
ATOM    816  CG2 VAL   100      -0.374 -14.826   7.279  1.00  0.00           C  
ATOM    817  C   VAL   100      -2.639 -17.346   8.988  1.00  0.00           C  
ATOM    818  O   VAL   100      -2.173 -18.369   9.315  1.00  0.00           O  
ATOM    819  N   HIE   101      -3.783 -16.935   9.482  1.00  0.00           N  
ATOM    820  CA  HIE   101      -4.388 -17.556  10.674  1.00  0.00           C  
ATOM    821  CB  HIE   101      -5.477 -16.590  11.216  1.00  0.00           C  
ATOM    822  CG  HIE   101      -5.095 -15.228  11.764  1.00  0.00           C  
ATOM    823  ND1 HIE   101      -5.947 -14.210  12.270  1.00  0.00           N  
ATOM    824  CE1 HIE   101      -5.063 -13.333  12.773  1.00  0.00           C  
ATOM    825  NE2 HIE   101      -3.820 -13.662  12.569  1.00  0.00           N  
ATOM    826  CD2 HIE   101      -3.788 -14.914  11.944  1.00  0.00           C  
ATOM    827  C   HIE   101      -5.057 -18.897  10.393  1.00  0.00           C  
ATOM    828  O   HIE   101      -4.924 -19.873  11.152  1.00  0.00           O  
ATOM    829  N   ARG   102      -5.715 -19.005   9.229  1.00  0.00           N  
ATOM    830  CA  ARG   102      -6.644 -20.071   8.977  1.00  0.00           C  
ATOM    831  CB  ARG   102      -8.100 -19.641   8.724  1.00  0.00           C  
ATOM    832  CG  ARG   102      -8.630 -18.802   9.859  1.00  0.00           C  
ATOM    833  CD  ARG   102     -10.116 -18.617   9.649  1.00  0.00           C  
ATOM    834  NE  ARG   102     -10.554 -17.273  10.144  1.00  0.00           N  
ATOM    835  CZ  ARG   102     -11.195 -16.982  11.230  1.00  0.00           C  
ATOM    836  NH1 ARG   102     -11.593 -17.857  12.127  1.00  0.00           N  
ATOM    837  NH2 ARG   102     -11.358 -15.697  11.399  1.00  0.00           N  
ATOM    838  C   ARG   102      -6.178 -21.007   7.878  1.00  0.00           C  
ATOM    839  O   ARG   102      -5.521 -21.982   8.172  1.00  0.00           O  
ATOM    840  OXT ARG   102      -6.385 -20.771   6.618  1.00  0.00           O  
TER     841      ARG   102 
ENDMDL
MODEL     2
ATOM      1  N   MET     1      -6.176 -17.772  -5.380  1.00  0.00           N  
ATOM      2  CA  MET     1      -7.082 -17.135  -4.388  1.00  0.00           C  
ATOM      3  CB  MET     1      -6.394 -16.931  -2.975  1.00  0.00           C  
ATOM      4  CG  MET     1      -7.281 -16.301  -1.938  1.00  0.00           C  
ATOM      5  SD  MET     1      -7.103 -14.476  -1.978  1.00  0.00           S  
ATOM      6  CE  MET     1      -8.321 -13.948  -0.702  1.00  0.00           C  
ATOM      7  C   MET     1      -7.783 -15.876  -4.872  1.00  0.00           C  
ATOM      8  O   MET     1      -7.137 -15.162  -5.676  1.00  0.00           O  
ATOM      9  N   TYR     2      -9.009 -15.501  -4.449  1.00  0.00           N  
ATOM     10  CA  TYR     2      -9.759 -14.303  -4.898  1.00  0.00           C  
ATOM     11  CB  TYR     2     -10.425 -14.593  -6.249  1.00  0.00           C  
ATOM     12  CG  TYR     2     -11.601 -13.713  -6.632  1.00  0.00           C  
ATOM     13  CD1 TYR     2     -12.973 -14.091  -6.427  1.00  0.00           C  
ATOM     14  CE1 TYR     2     -13.998 -13.208  -6.730  1.00  0.00           C  
ATOM     15  CZ  TYR     2     -13.747 -11.960  -7.312  1.00  0.00           C  
ATOM     16  OH  TYR     2     -14.711 -11.059  -7.545  1.00  0.00           O  
ATOM     17  CE2 TYR     2     -12.444 -11.566  -7.524  1.00  0.00           C  
ATOM     18  CD2 TYR     2     -11.385 -12.425  -7.157  1.00  0.00           C  
ATOM     19  C   TYR     2     -10.796 -13.922  -3.771  1.00  0.00           C  
ATOM     20  O   TYR     2     -11.362 -14.777  -3.236  1.00  0.00           O  
ATOM     21  N   GLY     3     -10.827 -12.683  -3.400  1.00  0.00           N  
ATOM     22  CA  GLY     3     -11.876 -12.246  -2.437  1.00  0.00           C  
ATOM     23  C   GLY     3     -11.809 -10.739  -2.011  1.00  0.00           C  
ATOM     24  O   GLY     3     -11.672  -9.836  -2.854  1.00  0.00           O  
ATOM     25  N   LYS     4     -11.929 -10.507  -0.707  1.00  0.00           N  
ATOM     26  CA  LYS     4     -11.941  -9.161  -0.092  1.00  0.00           C  
ATOM     27  CB  LYS     4     -12.275  -9.214   1.421  1.00  0.00           C  
ATOM     28  CG  LYS     4     -13.561  -9.901   1.788  1.00  0.00           C  
ATOM     29  CD  LYS     4     -14.012  -9.913   3.292  1.00  0.00           C  
ATOM     30  CE  LYS     4     -15.248 -10.742   3.371  1.00  0.00           C  
ATOM     31  NZ  LYS     4     -15.809 -10.616   4.725  1.00  0.00           N  
ATOM     32  C   LYS     4     -10.602  -8.405  -0.256  1.00  0.00           C  
ATOM     33  O   LYS     4     -10.584  -7.194  -0.477  1.00  0.00           O  
ATOM     34  N   LEU     5      -9.443  -9.150  -0.208  1.00  0.00           N  
ATOM     35  CA  LEU     5      -8.103  -8.674  -0.594  1.00  0.00           C  
ATOM     36  CB  LEU     5      -7.184  -9.942  -0.531  1.00  0.00           C  
ATOM     37  CG  LEU     5      -5.742  -9.698  -1.051  1.00  0.00           C  
ATOM     38  CD1 LEU     5      -4.984  -8.765  -0.164  1.00  0.00           C  
ATOM     39  CD2 LEU     5      -4.989 -10.985  -1.046  1.00  0.00           C  
ATOM     40  C   LEU     5      -8.065  -7.958  -1.924  1.00  0.00           C  
ATOM     41  O   LEU     5      -7.596  -6.858  -2.047  1.00  0.00           O  
ATOM     42  N   ASN     6      -8.737  -8.542  -2.924  1.00  0.00           N  
ATOM     43  CA  ASN     6      -8.805  -8.184  -4.349  1.00  0.00           C  
ATOM     44  CB  ASN     6      -9.140  -9.336  -5.353  1.00  0.00           C  
ATOM     45  CG  ASN     6      -8.298 -10.546  -5.053  1.00  0.00           C  
ATOM     46  OD1 ASN     6      -8.497 -11.181  -4.040  1.00  0.00           O  
ATOM     47  ND2 ASN     6      -7.392 -10.978  -5.960  1.00  0.00           N  
ATOM     48  C   ASN     6      -9.797  -6.996  -4.563  1.00  0.00           C  
ATOM     49  O   ASN     6      -9.442  -6.087  -5.347  1.00  0.00           O  
ATOM     50  N   ASP     7     -10.950  -6.979  -3.916  1.00  0.00           N  
ATOM     51  CA  ASP     7     -11.696  -5.718  -3.773  1.00  0.00           C  
ATOM     52  CB  ASP     7     -12.922  -6.014  -2.821  1.00  0.00           C  
ATOM     53  CG  ASP     7     -13.784  -7.251  -3.183  1.00  0.00           C  
ATOM     54  OD1 ASP     7     -14.467  -7.723  -2.221  1.00  0.00           O  
ATOM     55  OD2 ASP     7     -13.899  -7.618  -4.395  1.00  0.00           O  
ATOM     56  C   ASP     7     -10.852  -4.541  -3.338  1.00  0.00           C  
ATOM     57  O   ASP     7     -10.756  -3.568  -4.113  1.00  0.00           O  
ATOM     58  N   LEU     8     -10.207  -4.606  -2.203  1.00  0.00           N  
ATOM     59  CA  LEU     8      -9.327  -3.597  -1.631  1.00  0.00           C  
ATOM     60  CB  LEU     8      -8.815  -4.107  -0.296  1.00  0.00           C  
ATOM     61  CG  LEU     8      -9.748  -3.946   0.870  1.00  0.00           C  
ATOM     62  CD1 LEU     8      -9.312  -4.690   2.147  1.00  0.00           C  
ATOM     63  CD2 LEU     8      -9.789  -2.535   1.258  1.00  0.00           C  
ATOM     64  C   LEU     8      -8.214  -3.216  -2.664  1.00  0.00           C  
ATOM     65  O   LEU     8      -8.171  -2.048  -2.998  1.00  0.00           O  
ATOM     66  N   LEU     9      -7.542  -4.139  -3.334  1.00  0.00           N  
ATOM     67  CA  LEU     9      -6.547  -3.769  -4.396  1.00  0.00           C  
ATOM     68  CB  LEU     9      -5.863  -5.107  -4.909  1.00  0.00           C  
ATOM     69  CG  LEU     9      -4.893  -5.815  -3.983  1.00  0.00           C  
ATOM     70  CD1 LEU     9      -4.397  -7.053  -4.790  1.00  0.00           C  
ATOM     71  CD2 LEU     9      -3.716  -4.932  -3.546  1.00  0.00           C  
ATOM     72  C   LEU     9      -7.227  -2.928  -5.515  1.00  0.00           C  
ATOM     73  O   LEU     9      -6.683  -1.882  -5.876  1.00  0.00           O  
ATOM     74  N   GLU    10      -8.397  -3.350  -6.031  1.00  0.00           N  
ATOM     75  CA  GLU    10      -9.161  -2.574  -7.019  1.00  0.00           C  
ATOM     76  CB  GLU    10     -10.276  -3.482  -7.675  1.00  0.00           C  
ATOM     77  CG  GLU    10     -10.844  -2.786  -8.920  1.00  0.00           C  
ATOM     78  CD  GLU    10      -9.894  -2.588 -10.049  1.00  0.00           C  
ATOM     79  OE1 GLU    10      -9.011  -3.389 -10.235  1.00  0.00           O  
ATOM     80  OE2 GLU    10     -10.021  -1.527 -10.719  1.00  0.00           O  
ATOM     81  C   GLU    10      -9.736  -1.216  -6.531  1.00  0.00           C  
ATOM     82  O   GLU    10      -9.718  -0.202  -7.310  1.00  0.00           O  
ATOM     83  N   ASP    11     -10.130  -1.073  -5.211  1.00  0.00           N  
ATOM     84  CA  ASP    11     -10.446   0.223  -4.688  1.00  0.00           C  
ATOM     85  CB  ASP    11     -11.159   0.179  -3.336  1.00  0.00           C  
ATOM     86  CG  ASP    11     -11.720   1.601  -3.077  1.00  0.00           C  
ATOM     87  OD1 ASP    11     -11.326   2.112  -1.977  1.00  0.00           O  
ATOM     88  OD2 ASP    11     -12.460   2.253  -3.847  1.00  0.00           O  
ATOM     89  C   ASP    11      -9.206   1.127  -4.558  1.00  0.00           C  
ATOM     90  O   ASP    11      -9.243   2.283  -4.940  1.00  0.00           O  
ATOM     91  N   LEU    12      -8.062   0.554  -4.155  1.00  0.00           N  
ATOM     92  CA  LEU    12      -6.816   1.278  -3.937  1.00  0.00           C  
ATOM     93  CB  LEU    12      -5.852   0.331  -3.212  1.00  0.00           C  
ATOM     94  CG  LEU    12      -4.370   0.906  -2.951  1.00  0.00           C  
ATOM     95  CD1 LEU    12      -4.312   1.985  -1.897  1.00  0.00           C  
ATOM     96  CD2 LEU    12      -3.549  -0.361  -2.580  1.00  0.00           C  
ATOM     97  C   LEU    12      -6.308   1.851  -5.314  1.00  0.00           C  
ATOM     98  O   LEU    12      -5.795   2.941  -5.451  1.00  0.00           O  
ATOM     99  N   GLN    13      -6.422   1.061  -6.410  1.00  0.00           N  
ATOM    100  CA  GLN    13      -6.153   1.414  -7.800  1.00  0.00           C  
ATOM    101  CB  GLN    13      -6.416   0.103  -8.683  1.00  0.00           C  
ATOM    102  CG  GLN    13      -6.139   0.392 -10.194  1.00  0.00           C  
ATOM    103  CD  GLN    13      -5.703  -0.759 -11.053  1.00  0.00           C  
ATOM    104  OE1 GLN    13      -6.159  -0.974 -12.177  1.00  0.00           O  
ATOM    105  NE2 GLN    13      -4.670  -1.495 -10.604  1.00  0.00           N  
ATOM    106  C   GLN    13      -7.002   2.602  -8.295  1.00  0.00           C  
ATOM    107  O   GLN    13      -6.534   3.388  -9.160  1.00  0.00           O  
ATOM    108  N   GLU    14      -8.288   2.783  -7.826  1.00  0.00           N  
ATOM    109  CA  GLU    14      -9.140   3.900  -8.204  1.00  0.00           C  
ATOM    110  CB  GLU    14     -10.592   3.600  -7.697  1.00  0.00           C  
ATOM    111  CG  GLU    14     -11.648   4.641  -8.168  1.00  0.00           C  
ATOM    112  CD  GLU    14     -11.568   5.099  -9.623  1.00  0.00           C  
ATOM    113  OE1 GLU    14     -11.710   6.365  -9.833  1.00  0.00           O  
ATOM    114  OE2 GLU    14     -11.478   4.350 -10.618  1.00  0.00           O  
ATOM    115  C   GLU    14      -8.514   5.243  -7.560  1.00  0.00           C  
ATOM    116  O   GLU    14      -8.691   6.336  -8.087  1.00  0.00           O  
ATOM    117  N   VAL    15      -7.945   5.137  -6.375  1.00  0.00           N  
ATOM    118  CA  VAL    15      -7.292   6.283  -5.664  1.00  0.00           C  
ATOM    119  CB  VAL    15      -7.413   6.178  -4.084  1.00  0.00           C  
ATOM    120  CG1 VAL    15      -7.059   4.855  -3.574  1.00  0.00           C  
ATOM    121  CG2 VAL    15      -6.675   7.351  -3.330  1.00  0.00           C  
ATOM    122  C   VAL    15      -5.897   6.523  -6.206  1.00  0.00           C  
ATOM    123  O   VAL    15      -5.585   7.727  -6.406  1.00  0.00           O  
ATOM    124  N   LEU    16      -5.034   5.553  -6.385  1.00  0.00           N  
ATOM    125  CA  LEU    16      -3.674   5.701  -7.007  1.00  0.00           C  
ATOM    126  CB  LEU    16      -3.049   4.275  -7.041  1.00  0.00           C  
ATOM    127  CG  LEU    16      -2.317   3.958  -5.690  1.00  0.00           C  
ATOM    128  CD1 LEU    16      -1.903   2.431  -5.743  1.00  0.00           C  
ATOM    129  CD2 LEU    16      -1.069   4.857  -5.376  1.00  0.00           C  
ATOM    130  C   LEU    16      -3.680   6.378  -8.372  1.00  0.00           C  
ATOM    131  O   LEU    16      -2.647   7.025  -8.730  1.00  0.00           O  
ATOM    132  N   LYS    17      -4.832   6.366  -9.050  1.00  0.00           N  
ATOM    133  CA  LYS    17      -5.257   7.049 -10.265  1.00  0.00           C  
ATOM    134  CB  LYS    17      -6.711   6.893 -10.519  1.00  0.00           C  
ATOM    135  CG  LYS    17      -7.163   7.945 -11.562  1.00  0.00           C  
ATOM    136  CD  LYS    17      -8.716   8.003 -11.757  1.00  0.00           C  
ATOM    137  CE  LYS    17      -9.391   6.662 -12.117  1.00  0.00           C  
ATOM    138  NZ  LYS    17     -10.799   6.842 -12.349  1.00  0.00           N  
ATOM    139  C   LYS    17      -4.904   8.574 -10.110  1.00  0.00           C  
ATOM    140  O   LYS    17      -4.310   9.211 -10.988  1.00  0.00           O  
ATOM    141  N   ASN    18      -5.121   9.136  -8.873  1.00  0.00           N  
ATOM    142  CA  ASN    18      -4.997  10.630  -8.585  1.00  0.00           C  
ATOM    143  CB  ASN    18      -6.295  11.018  -7.818  1.00  0.00           C  
ATOM    144  CG  ASN    18      -7.540  10.453  -8.462  1.00  0.00           C  
ATOM    145  OD1 ASN    18      -7.735  10.584  -9.675  1.00  0.00           O  
ATOM    146  ND2 ASN    18      -8.505   9.917  -7.708  1.00  0.00           N  
ATOM    147  C   ASN    18      -3.727  10.998  -7.730  1.00  0.00           C  
ATOM    148  O   ASN    18      -3.773  12.110  -7.202  1.00  0.00           O  
ATOM    149  N   LEU    19      -2.674  10.170  -7.660  1.00  0.00           N  
ATOM    150  CA  LEU    19      -1.449  10.405  -6.833  1.00  0.00           C  
ATOM    151  CB  LEU    19      -0.494   9.241  -6.961  1.00  0.00           C  
ATOM    152  CG  LEU    19       0.807   9.175  -6.157  1.00  0.00           C  
ATOM    153  CD1 LEU    19       0.713   9.626  -4.666  1.00  0.00           C  
ATOM    154  CD2 LEU    19       1.498   7.811  -6.153  1.00  0.00           C  
ATOM    155  C   LEU    19      -0.761  11.740  -7.156  1.00  0.00           C  
ATOM    156  O   LEU    19      -0.270  12.369  -6.283  1.00  0.00           O  
ATOM    157  N   HIE    20      -0.620  12.088  -8.432  1.00  0.00           N  
ATOM    158  CA  HIE    20      -0.047  13.380  -8.818  1.00  0.00           C  
ATOM    159  CB  HIE    20      -0.010  13.249 -10.369  1.00  0.00           C  
ATOM    160  CG  HIE    20      -1.323  13.343 -10.941  1.00  0.00           C  
ATOM    161  ND1 HIE    20      -2.229  12.277 -10.925  1.00  0.00           N  
ATOM    162  CE1 HIE    20      -3.328  12.789 -11.554  1.00  0.00           C  
ATOM    163  NE2 HIE    20      -3.127  14.065 -11.998  1.00  0.00           N  
ATOM    164  CD2 HIE    20      -1.831  14.391 -11.658  1.00  0.00           C  
ATOM    165  C   HIE    20      -0.876  14.583  -8.495  1.00  0.00           C  
ATOM    166  O   HIE    20      -0.362  15.683  -8.612  1.00  0.00           O  
ATOM    167  N   LYS    21      -2.176  14.416  -8.242  1.00  0.00           N  
ATOM    168  CA  LYS    21      -3.143  15.466  -8.342  1.00  0.00           C  
ATOM    169  CB  LYS    21      -4.565  14.960  -8.257  1.00  0.00           C  
ATOM    170  CG  LYS    21      -5.652  15.995  -8.497  1.00  0.00           C  
ATOM    171  CD  LYS    21      -5.818  16.467  -9.916  1.00  0.00           C  
ATOM    172  CE  LYS    21      -7.017  17.433  -9.971  1.00  0.00           C  
ATOM    173  NZ  LYS    21      -6.983  18.327 -11.157  1.00  0.00           N  
ATOM    174  C   LYS    21      -2.910  16.670  -7.434  1.00  0.00           C  
ATOM    175  O   LYS    21      -3.033  17.838  -7.846  1.00  0.00           O  
ATOM    176  N   ASN    22      -2.588  16.420  -6.164  1.00  0.00           N  
ATOM    177  CA  ASN    22      -2.206  17.552  -5.218  1.00  0.00           C  
ATOM    178  CB  ASN    22      -3.272  17.729  -4.123  1.00  0.00           C  
ATOM    179  CG  ASN    22      -4.696  18.000  -4.692  1.00  0.00           C  
ATOM    180  OD1 ASN    22      -5.509  17.098  -4.740  1.00  0.00           O  
ATOM    181  ND2 ASN    22      -5.056  19.222  -4.957  1.00  0.00           N  
ATOM    182  C   ASN    22      -0.825  17.271  -4.623  1.00  0.00           C  
ATOM    183  O   ASN    22      -0.628  17.652  -3.488  1.00  0.00           O  
ATOM    184  N   TRP    23       0.139  16.664  -5.435  1.00  0.00           N  
ATOM    185  CA  TRP    23       1.610  16.494  -5.025  1.00  0.00           C  
ATOM    186  CB  TRP    23       2.214  15.506  -6.023  1.00  0.00           C  
ATOM    187  CG  TRP    23       3.554  15.077  -5.659  1.00  0.00           C  
ATOM    188  CD1 TRP    23       4.768  15.507  -6.114  1.00  0.00           C  
ATOM    189  NE1 TRP    23       5.695  14.932  -5.336  1.00  0.00           N  
ATOM    190  CE2 TRP    23       5.204  13.844  -4.658  1.00  0.00           C  
ATOM    191  CZ2 TRP    23       5.831  12.825  -3.913  1.00  0.00           C  
ATOM    192  CH2 TRP    23       5.012  11.867  -3.255  1.00  0.00           C  
ATOM    193  CZ3 TRP    23       3.609  11.938  -3.372  1.00  0.00           C  
ATOM    194  CE3 TRP    23       2.973  12.932  -4.254  1.00  0.00           C  
ATOM    195  CD2 TRP    23       3.853  13.882  -4.835  1.00  0.00           C  
ATOM    196  C   TRP    23       2.255  17.783  -5.031  1.00  0.00           C  
ATOM    197  O   TRP    23       2.270  18.421  -6.108  1.00  0.00           O  
ATOM    198  N   HIE    24       2.653  18.314  -3.894  1.00  0.00           N  
ATOM    199  CA  HIE    24       3.373  19.670  -3.839  1.00  0.00           C  
ATOM    200  CB  HIE    24       2.880  20.603  -2.669  1.00  0.00           C  
ATOM    201  CG  HIE    24       3.494  20.146  -1.359  1.00  0.00           C  
ATOM    202  ND1 HIE    24       3.031  19.121  -0.556  1.00  0.00           N  
ATOM    203  CE1 HIE    24       3.850  19.008   0.496  1.00  0.00           C  
ATOM    204  NE2 HIE    24       4.798  19.921   0.339  1.00  0.00           N  
ATOM    205  CD2 HIE    24       4.547  20.741  -0.734  1.00  0.00           C  
ATOM    206  C   HIE    24       4.908  19.482  -3.857  1.00  0.00           C  
ATOM    207  O   HIE    24       5.687  20.360  -4.099  1.00  0.00           O  
ATOM    208  N   GLY    25       5.361  18.251  -3.663  1.00  0.00           N  
ATOM    209  CA  GLY    25       6.737  17.817  -3.796  1.00  0.00           C  
ATOM    210  C   GLY    25       7.401  17.906  -5.148  1.00  0.00           C  
ATOM    211  O   GLY    25       6.763  18.236  -6.165  1.00  0.00           O  
ATOM    212  N   GLY    26       8.673  17.558  -5.197  1.00  0.00           N  
ATOM    213  CA  GLY    26       9.315  17.423  -6.553  1.00  0.00           C  
ATOM    214  C   GLY    26       8.654  16.480  -7.539  1.00  0.00           C  
ATOM    215  O   GLY    26       8.094  15.471  -7.153  1.00  0.00           O  
ATOM    216  N   LYS    27       8.921  16.735  -8.833  1.00  0.00           N  
ATOM    217  CA  LYS    27       8.669  15.825  -9.982  1.00  0.00           C  
ATOM    218  CB  LYS    27       8.979  16.557 -11.269  1.00  0.00           C  
ATOM    219  CG  LYS    27       7.757  17.313 -11.775  1.00  0.00           C  
ATOM    220  CD  LYS    27       8.216  18.043 -13.074  1.00  0.00           C  
ATOM    221  CE  LYS    27       8.338  17.052 -14.197  1.00  0.00           C  
ATOM    222  NZ  LYS    27       7.069  16.799 -14.917  1.00  0.00           N  
ATOM    223  C   LYS    27       9.363  14.467  -9.764  1.00  0.00           C  
ATOM    224  O   LYS    27       8.766  13.379  -9.849  1.00  0.00           O  
ATOM    225  N   ASP    28      10.610  14.508  -9.364  1.00  0.00           N  
ATOM    226  CA  ASP    28      11.504  13.399  -9.031  1.00  0.00           C  
ATOM    227  CB  ASP    28      12.951  13.861  -8.599  1.00  0.00           C  
ATOM    228  CG  ASP    28      13.887  14.422  -9.722  1.00  0.00           C  
ATOM    229  OD1 ASP    28      14.702  15.319  -9.424  1.00  0.00           O  
ATOM    230  OD2 ASP    28      13.853  13.859 -10.854  1.00  0.00           O  
ATOM    231  C   ASP    28      10.923  12.510  -7.890  1.00  0.00           C  
ATOM    232  O   ASP    28      11.082  11.285  -7.909  1.00  0.00           O  
ATOM    233  N   ASN    29      10.429  13.119  -6.812  1.00  0.00           N  
ATOM    234  CA  ASN    29       9.930  12.358  -5.593  1.00  0.00           C  
ATOM    235  CB  ASN    29       9.784  13.203  -4.265  1.00  0.00           C  
ATOM    236  CG  ASN    29      11.071  13.955  -4.020  1.00  0.00           C  
ATOM    237  OD1 ASN    29      11.304  15.000  -4.656  1.00  0.00           O  
ATOM    238  ND2 ASN    29      11.959  13.399  -3.165  1.00  0.00           N  
ATOM    239  C   ASN    29       8.661  11.593  -5.867  1.00  0.00           C  
ATOM    240  O   ASN    29       8.600  10.388  -5.488  1.00  0.00           O  
ATOM    241  N   LEU    30       7.717  12.263  -6.660  1.00  0.00           N  
ATOM    242  CA  LEU    30       6.459  11.603  -7.104  1.00  0.00           C  
ATOM    243  CB  LEU    30       5.739  12.626  -8.049  1.00  0.00           C  
ATOM    244  CG  LEU    30       4.466  12.040  -8.699  1.00  0.00           C  
ATOM    245  CD1 LEU    30       3.407  11.612  -7.679  1.00  0.00           C  
ATOM    246  CD2 LEU    30       3.868  13.179  -9.529  1.00  0.00           C  
ATOM    247  C   LEU    30       6.714  10.278  -7.918  1.00  0.00           C  
ATOM    248  O   LEU    30       6.044   9.270  -7.681  1.00  0.00           O  
ATOM    249  N   HIE    31       7.699  10.213  -8.767  1.00  0.00           N  
ATOM    250  CA  HIE    31       8.288   8.918  -9.272  1.00  0.00           C  
ATOM    251  CB  HIE    31       9.390   9.261 -10.343  1.00  0.00           C  
ATOM    252  CG  HIE    31       9.821   7.988 -11.172  1.00  0.00           C  
ATOM    253  ND1 HIE    31       9.007   7.154 -11.959  1.00  0.00           N  
ATOM    254  CE1 HIE    31       9.775   6.268 -12.522  1.00  0.00           C  
ATOM    255  NE2 HIE    31      11.060   6.486 -12.193  1.00  0.00           N  
ATOM    256  CD2 HIE    31      11.114   7.597 -11.363  1.00  0.00           C  
ATOM    257  C   HIE    31       8.814   7.957  -8.254  1.00  0.00           C  
ATOM    258  O   HIE    31       8.358   6.827  -8.192  1.00  0.00           O  
ATOM    259  N   ASP    32       9.659   8.348  -7.340  1.00  0.00           N  
ATOM    260  CA  ASP    32      10.232   7.461  -6.294  1.00  0.00           C  
ATOM    261  CB  ASP    32      11.333   8.172  -5.506  1.00  0.00           C  
ATOM    262  CG  ASP    32      12.715   8.386  -6.208  1.00  0.00           C  
ATOM    263  OD1 ASP    32      13.454   9.094  -5.481  1.00  0.00           O  
ATOM    264  OD2 ASP    32      13.155   7.730  -7.211  1.00  0.00           O  
ATOM    265  C   ASP    32       9.269   6.828  -5.309  1.00  0.00           C  
ATOM    266  O   ASP    32       9.438   5.669  -4.950  1.00  0.00           O  
ATOM    267  N   VAL    33       8.301   7.552  -4.752  1.00  0.00           N  
ATOM    268  CA  VAL    33       7.364   6.966  -3.739  1.00  0.00           C  
ATOM    269  CB  VAL    33       6.550   8.127  -3.102  1.00  0.00           C  
ATOM    270  CG1 VAL    33       5.238   7.805  -2.465  1.00  0.00           C  
ATOM    271  CG2 VAL    33       7.447   8.723  -1.996  1.00  0.00           C  
ATOM    272  C   VAL    33       6.418   5.975  -4.420  1.00  0.00           C  
ATOM    273  O   VAL    33       6.210   4.894  -3.842  1.00  0.00           O  
ATOM    274  N   ASP    34       5.851   6.389  -5.586  1.00  0.00           N  
ATOM    275  CA  ASP    34       5.031   5.502  -6.391  1.00  0.00           C  
ATOM    276  CB  ASP    34       4.678   6.301  -7.624  1.00  0.00           C  
ATOM    277  CG  ASP    34       4.006   5.399  -8.672  1.00  0.00           C  
ATOM    278  OD1 ASP    34       3.620   4.227  -8.507  1.00  0.00           O  
ATOM    279  OD2 ASP    34       3.807   5.974  -9.766  1.00  0.00           O  
ATOM    280  C   ASP    34       5.681   4.125  -6.624  1.00  0.00           C  
ATOM    281  O   ASP    34       5.151   3.039  -6.505  1.00  0.00           O  
ATOM    282  N   ASN    35       6.955   4.154  -7.030  1.00  0.00           N  
ATOM    283  CA  ASN    35       7.835   2.941  -7.118  1.00  0.00           C  
ATOM    284  CB  ASN    35       9.031   3.463  -7.787  1.00  0.00           C  
ATOM    285  CG  ASN    35      10.118   2.372  -8.026  1.00  0.00           C  
ATOM    286  OD1 ASN    35      11.308   2.636  -7.840  1.00  0.00           O  
ATOM    287  ND2 ASN    35       9.752   1.248  -8.640  1.00  0.00           N  
ATOM    288  C   ASN    35       8.152   2.270  -5.760  1.00  0.00           C  
ATOM    289  O   ASN    35       8.264   1.047  -5.677  1.00  0.00           O  
ATOM    290  N   HIE    36       8.260   2.987  -4.620  1.00  0.00           N  
ATOM    291  CA  HIE    36       8.461   2.335  -3.313  1.00  0.00           C  
ATOM    292  CB  HIE    36       9.112   3.296  -2.199  1.00  0.00           C  
ATOM    293  CG  HIE    36       9.505   2.673  -0.901  1.00  0.00           C  
ATOM    294  ND1 HIE    36       9.837   3.452   0.191  1.00  0.00           N  
ATOM    295  CE1 HIE    36      10.313   2.585   1.163  1.00  0.00           C  
ATOM    296  NE2 HIE    36      10.209   1.334   0.652  1.00  0.00           N  
ATOM    297  CD2 HIE    36       9.776   1.378  -0.615  1.00  0.00           C  
ATOM    298  C   HIE    36       7.191   1.593  -2.798  1.00  0.00           C  
ATOM    299  O   HIE    36       7.270   0.415  -2.395  1.00  0.00           O  
ATOM    300  N   LEU    37       5.986   2.250  -2.892  1.00  0.00           N  
ATOM    301  CA  LEU    37       4.663   1.767  -2.550  1.00  0.00           C  
ATOM    302  CB  LEU    37       3.664   2.909  -2.507  1.00  0.00           C  
ATOM    303  CG  LEU    37       2.231   2.519  -2.060  1.00  0.00           C  
ATOM    304  CD1 LEU    37       2.150   2.387  -0.494  1.00  0.00           C  
ATOM    305  CD2 LEU    37       1.269   3.632  -2.547  1.00  0.00           C  
ATOM    306  C   LEU    37       4.295   0.612  -3.505  1.00  0.00           C  
ATOM    307  O   LEU    37       3.740  -0.365  -3.136  1.00  0.00           O  
ATOM    308  N   GLN    38       4.596   0.799  -4.844  1.00  0.00           N  
ATOM    309  CA  GLN    38       4.403  -0.218  -5.894  1.00  0.00           C  
ATOM    310  CB  GLN    38       4.728   0.330  -7.254  1.00  0.00           C  
ATOM    311  CG  GLN    38       4.676  -0.566  -8.476  1.00  0.00           C  
ATOM    312  CD  GLN    38       3.321  -1.153  -8.652  1.00  0.00           C  
ATOM    313  OE1 GLN    38       2.593  -0.748  -9.559  1.00  0.00           O  
ATOM    314  NE2 GLN    38       2.845  -2.048  -7.835  1.00  0.00           N  
ATOM    315  C   GLN    38       5.234  -1.502  -5.574  1.00  0.00           C  
ATOM    316  O   GLN    38       4.694  -2.625  -5.490  1.00  0.00           O  
ATOM    317  N   ASN    39       6.497  -1.409  -5.045  1.00  0.00           N  
ATOM    318  CA  ASN    39       7.283  -2.578  -4.610  1.00  0.00           C  
ATOM    319  CB  ASN    39       8.764  -2.205  -4.347  1.00  0.00           C  
ATOM    320  CG  ASN    39       9.691  -2.308  -5.475  1.00  0.00           C  
ATOM    321  OD1 ASN    39       9.901  -3.383  -6.069  1.00  0.00           O  
ATOM    322  ND2 ASN    39      10.175  -1.260  -5.950  1.00  0.00           N  
ATOM    323  C   ASN    39       6.725  -3.225  -3.258  1.00  0.00           C  
ATOM    324  O   ASN    39       6.904  -4.432  -3.033  1.00  0.00           O  
ATOM    325  N   VAL    40       5.973  -2.447  -2.449  1.00  0.00           N  
ATOM    326  CA  VAL    40       5.227  -3.086  -1.301  1.00  0.00           C  
ATOM    327  CB  VAL    40       4.810  -2.156  -0.141  1.00  0.00           C  
ATOM    328  CG1 VAL    40       4.092  -2.876   1.060  1.00  0.00           C  
ATOM    329  CG2 VAL    40       5.964  -1.319   0.409  1.00  0.00           C  
ATOM    330  C   VAL    40       4.036  -3.864  -1.812  1.00  0.00           C  
ATOM    331  O   VAL    40       3.889  -5.061  -1.528  1.00  0.00           O  
ATOM    332  N   ILE    41       3.252  -3.152  -2.670  1.00  0.00           N  
ATOM    333  CA  ILE    41       1.999  -3.803  -3.308  1.00  0.00           C  
ATOM    334  CB  ILE    41       1.261  -2.753  -4.269  1.00  0.00           C  
ATOM    335  CG2 ILE    41       0.267  -3.383  -5.241  1.00  0.00           C  
ATOM    336  CG1 ILE    41       0.499  -1.763  -3.296  1.00  0.00           C  
ATOM    337  CD1 ILE    41       0.044  -0.512  -4.016  1.00  0.00           C  
ATOM    338  C   ILE    41       2.363  -5.094  -4.039  1.00  0.00           C  
ATOM    339  O   ILE    41       1.708  -6.099  -4.005  1.00  0.00           O  
ATOM    340  N   GLU    42       3.503  -5.112  -4.691  1.00  0.00           N  
ATOM    341  CA  GLU    42       4.219  -6.194  -5.303  1.00  0.00           C  
ATOM    342  CB  GLU    42       5.498  -5.579  -5.919  1.00  0.00           C  
ATOM    343  CG  GLU    42       6.153  -6.554  -6.902  1.00  0.00           C  
ATOM    344  CD  GLU    42       5.308  -6.893  -8.098  1.00  0.00           C  
ATOM    345  OE1 GLU    42       4.601  -7.900  -8.218  1.00  0.00           O  
ATOM    346  OE2 GLU    42       5.374  -6.101  -9.105  1.00  0.00           O  
ATOM    347  C   GLU    42       4.622  -7.387  -4.384  1.00  0.00           C  
ATOM    348  O   GLU    42       4.469  -8.492  -4.782  1.00  0.00           O  
ATOM    349  N   ASP    43       5.174  -7.073  -3.206  1.00  0.00           N  
ATOM    350  CA  ASP    43       5.382  -8.032  -2.121  1.00  0.00           C  
ATOM    351  CB  ASP    43       5.968  -7.252  -0.941  1.00  0.00           C  
ATOM    352  CG  ASP    43       6.918  -8.035  -0.021  1.00  0.00           C  
ATOM    353  OD1 ASP    43       7.264  -9.216  -0.395  1.00  0.00           O  
ATOM    354  OD2 ASP    43       7.507  -7.479   0.949  1.00  0.00           O  
ATOM    355  C   ASP    43       4.001  -8.681  -1.736  1.00  0.00           C  
ATOM    356  O   ASP    43       4.003  -9.894  -1.604  1.00  0.00           O  
ATOM    357  N   ILE    44       2.947  -7.900  -1.593  1.00  0.00           N  
ATOM    358  CA  ILE    44       1.575  -8.376  -1.428  1.00  0.00           C  
ATOM    359  CB  ILE    44       0.539  -7.184  -1.167  1.00  0.00           C  
ATOM    360  CG2 ILE    44      -0.804  -7.847  -1.096  1.00  0.00           C  
ATOM    361  CG1 ILE    44       1.004  -6.413   0.048  1.00  0.00           C  
ATOM    362  CD1 ILE    44       0.190  -5.114   0.097  1.00  0.00           C  
ATOM    363  C   ILE    44       1.107  -9.259  -2.636  1.00  0.00           C  
ATOM    364  O   ILE    44       0.700 -10.420  -2.386  1.00  0.00           O  
ATOM    365  N   HIE    45       1.311  -8.911  -3.894  1.00  0.00           N  
ATOM    366  CA  HIE    45       1.039  -9.840  -4.982  1.00  0.00           C  
ATOM    367  CB  HIE    45       1.109  -9.136  -6.313  1.00  0.00           C  
ATOM    368  CG  HIE    45      -0.130  -8.514  -6.818  1.00  0.00           C  
ATOM    369  ND1 HIE    45      -1.303  -9.103  -7.155  1.00  0.00           N  
ATOM    370  CE1 HIE    45      -2.176  -8.129  -7.348  1.00  0.00           C  
ATOM    371  NE2 HIE    45      -1.602  -6.921  -7.215  1.00  0.00           N  
ATOM    372  CD2 HIE    45      -0.293  -7.142  -6.954  1.00  0.00           C  
ATOM    373  C   HIE    45       1.950 -11.090  -4.822  1.00  0.00           C  
ATOM    374  O   HIE    45       1.446 -12.179  -5.104  1.00  0.00           O  
ATOM    375  N   ASP    46       3.192 -10.968  -4.362  1.00  0.00           N  
ATOM    376  CA  ASP    46       4.003 -12.163  -4.083  1.00  0.00           C  
ATOM    377  CB  ASP    46       5.475 -11.767  -3.820  1.00  0.00           C  
ATOM    378  CG  ASP    46       6.356 -13.007  -3.873  1.00  0.00           C  
ATOM    379  OD1 ASP    46       6.539 -13.561  -5.032  1.00  0.00           O  
ATOM    380  OD2 ASP    46       6.641 -13.587  -2.840  1.00  0.00           O  
ATOM    381  C   ASP    46       3.499 -13.064  -2.931  1.00  0.00           C  
ATOM    382  O   ASP    46       3.625 -14.273  -2.974  1.00  0.00           O  
ATOM    383  N   PHE    47       2.883 -12.532  -1.897  1.00  0.00           N  
ATOM    384  CA  PHE    47       2.242 -13.215  -0.723  1.00  0.00           C  
ATOM    385  CB  PHE    47       1.905 -12.068   0.253  1.00  0.00           C  
ATOM    386  CG  PHE    47       1.528 -12.450   1.704  1.00  0.00           C  
ATOM    387  CD1 PHE    47       2.415 -12.166   2.728  1.00  0.00           C  
ATOM    388  CE1 PHE    47       2.012 -12.363   4.017  1.00  0.00           C  
ATOM    389  CZ  PHE    47       0.762 -12.910   4.344  1.00  0.00           C  
ATOM    390  CE2 PHE    47      -0.076 -13.266   3.316  1.00  0.00           C  
ATOM    391  CD2 PHE    47       0.312 -13.051   1.933  1.00  0.00           C  
ATOM    392  C   PHE    47       0.987 -13.946  -1.135  1.00  0.00           C  
ATOM    393  O   PHE    47       0.775 -15.087  -0.659  1.00  0.00           O  
ATOM    394  N   MET    48       0.099 -13.362  -2.015  1.00  0.00           N  
ATOM    395  CA  MET    48      -1.029 -14.010  -2.792  1.00  0.00           C  
ATOM    396  CB  MET    48      -2.019 -12.981  -3.381  1.00  0.00           C  
ATOM    397  CG  MET    48      -3.228 -13.601  -4.123  1.00  0.00           C  
ATOM    398  SD  MET    48      -4.631 -12.616  -4.637  1.00  0.00           S  
ATOM    399  CE  MET    48      -3.878 -11.073  -5.235  1.00  0.00           C  
ATOM    400  C   MET    48      -0.471 -14.979  -3.893  1.00  0.00           C  
ATOM    401  O   MET    48      -1.148 -16.022  -4.027  1.00  0.00           O  
ATOM    402  N   GLN    49       0.691 -14.757  -4.549  1.00  0.00           N  
ATOM    403  CA  GLN    49       1.168 -15.825  -5.456  1.00  0.00           C  
ATOM    404  CB  GLN    49       2.334 -15.297  -6.361  1.00  0.00           C  
ATOM    405  CG  GLN    49       1.827 -14.384  -7.488  1.00  0.00           C  
ATOM    406  CD  GLN    49       1.559 -15.147  -8.721  1.00  0.00           C  
ATOM    407  OE1 GLN    49       0.937 -16.223  -8.680  1.00  0.00           O  
ATOM    408  NE2 GLN    49       1.917 -14.734  -9.906  1.00  0.00           N  
ATOM    409  C   GLN    49       1.658 -17.062  -4.715  1.00  0.00           C  
ATOM    410  O   GLN    49       1.663 -18.163  -5.208  1.00  0.00           O  
ATOM    411  N   GLY    50       2.187 -16.900  -3.490  1.00  0.00           N  
ATOM    412  CA  GLY    50       2.418 -18.033  -2.680  1.00  0.00           C  
ATOM    413  C   GLY    50       3.198 -17.771  -1.381  1.00  0.00           C  
ATOM    414  O   GLY    50       3.802 -16.741  -1.247  1.00  0.00           O  
ATOM    415  N   GLY    51       3.185 -18.745  -0.462  1.00  0.00           N  
ATOM    416  CA  GLY    51       4.028 -18.819   0.751  1.00  0.00           C  
ATOM    417  C   GLY    51       4.057 -17.542   1.677  1.00  0.00           C  
ATOM    418  O   GLY    51       5.104 -17.273   2.260  1.00  0.00           O  
ATOM    419  N   GLY    52       2.940 -16.785   1.822  1.00  0.00           N  
ATOM    420  CA  GLY    52       2.914 -15.578   2.608  1.00  0.00           C  
ATOM    421  C   GLY    52       2.995 -15.960   4.105  1.00  0.00           C  
ATOM    422  O   GLY    52       2.368 -17.023   4.429  1.00  0.00           O  
ATOM    423  N   SER    53       3.482 -15.142   5.070  1.00  0.00           N  
ATOM    424  CA  SER    53       3.353 -15.445   6.550  1.00  0.00           C  
ATOM    425  CB  SER    53       4.640 -16.146   7.053  1.00  0.00           C  
ATOM    426  OG  SER    53       5.703 -15.232   6.837  1.00  0.00           O  
ATOM    427  C   SER    53       2.975 -14.308   7.492  1.00  0.00           C  
ATOM    428  O   SER    53       3.115 -13.238   7.075  1.00  0.00           O  
ATOM    429  N   GLY    54       2.757 -14.523   8.775  1.00  0.00           N  
ATOM    430  CA  GLY    54       2.511 -13.444   9.750  1.00  0.00           C  
ATOM    431  C   GLY    54       3.755 -12.583   9.978  1.00  0.00           C  
ATOM    432  O   GLY    54       3.686 -11.363   9.902  1.00  0.00           O  
ATOM    433  N   GLY    55       4.813 -13.262  10.092  1.00  0.00           N  
ATOM    434  CA  GLY    55       6.093 -12.636  10.135  1.00  0.00           C  
ATOM    435  C   GLY    55       6.487 -11.819   8.891  1.00  0.00           C  
ATOM    436  O   GLY    55       7.028 -10.741   9.132  1.00  0.00           O  
ATOM    437  N   LYS    56       6.134 -12.272   7.671  1.00  0.00           N  
ATOM    438  CA  LYS    56       6.420 -11.495   6.375  1.00  0.00           C  
ATOM    439  CB  LYS    56       6.326 -12.401   5.118  1.00  0.00           C  
ATOM    440  CG  LYS    56       6.539 -11.720   3.734  1.00  0.00           C  
ATOM    441  CD  LYS    56       8.010 -11.237   3.393  1.00  0.00           C  
ATOM    442  CE  LYS    56       8.011  -9.915   2.578  1.00  0.00           C  
ATOM    443  NZ  LYS    56       9.251  -9.537   1.860  1.00  0.00           N  
ATOM    444  C   LYS    56       5.470 -10.336   6.241  1.00  0.00           C  
ATOM    445  O   LYS    56       5.980  -9.319   5.820  1.00  0.00           O  
ATOM    446  N   LEU    57       4.222 -10.469   6.678  1.00  0.00           N  
ATOM    447  CA  LEU    57       3.283  -9.420   6.858  1.00  0.00           C  
ATOM    448  CB  LEU    57       1.959 -10.003   7.204  1.00  0.00           C  
ATOM    449  CG  LEU    57       0.865  -9.116   7.788  1.00  0.00           C  
ATOM    450  CD1 LEU    57       0.414  -7.961   6.969  1.00  0.00           C  
ATOM    451  CD2 LEU    57      -0.421  -9.882   7.892  1.00  0.00           C  
ATOM    452  C   LEU    57       3.916  -8.346   7.854  1.00  0.00           C  
ATOM    453  O   LEU    57       3.708  -7.160   7.605  1.00  0.00           O  
ATOM    454  N   GLN    58       4.564  -8.756   8.894  1.00  0.00           N  
ATOM    455  CA  GLN    58       5.205  -7.844   9.890  1.00  0.00           C  
ATOM    456  CB  GLN    58       5.350  -8.561  11.215  1.00  0.00           C  
ATOM    457  CG  GLN    58       6.014  -7.707  12.269  1.00  0.00           C  
ATOM    458  CD  GLN    58       5.128  -6.629  12.833  1.00  0.00           C  
ATOM    459  OE1 GLN    58       4.196  -6.864  13.593  1.00  0.00           O  
ATOM    460  NE2 GLN    58       5.334  -5.396  12.462  1.00  0.00           N  
ATOM    461  C   GLN    58       6.358  -7.074   9.327  1.00  0.00           C  
ATOM    462  O   GLN    58       6.561  -5.932   9.688  1.00  0.00           O  
ATOM    463  N   GLU    59       7.170  -7.684   8.437  1.00  0.00           N  
ATOM    464  CA  GLU    59       8.118  -6.961   7.570  1.00  0.00           C  
ATOM    465  CB  GLU    59       9.082  -7.854   6.724  1.00  0.00           C  
ATOM    466  CG  GLU    59       9.767  -8.830   7.650  1.00  0.00           C  
ATOM    467  CD  GLU    59      10.652  -8.211   8.751  1.00  0.00           C  
ATOM    468  OE1 GLU    59      10.418  -8.366   9.934  1.00  0.00           O  
ATOM    469  OE2 GLU    59      11.673  -7.576   8.502  1.00  0.00           O  
ATOM    470  C   GLU    59       7.384  -5.964   6.614  1.00  0.00           C  
ATOM    471  O   GLU    59       7.971  -4.912   6.366  1.00  0.00           O  
ATOM    472  N   MET    60       6.185  -6.222   6.086  1.00  0.00           N  
ATOM    473  CA  MET    60       5.447  -5.414   5.088  1.00  0.00           C  
ATOM    474  CB  MET    60       4.447  -6.198   4.151  1.00  0.00           C  
ATOM    475  CG  MET    60       5.145  -7.227   3.183  1.00  0.00           C  
ATOM    476  SD  MET    60       4.022  -7.868   1.880  1.00  0.00           S  
ATOM    477  CE  MET    60       2.662  -8.587   2.858  1.00  0.00           C  
ATOM    478  C   MET    60       4.709  -4.248   5.792  1.00  0.00           C  
ATOM    479  O   MET    60       4.724  -3.143   5.333  1.00  0.00           O  
ATOM    480  N   MET    61       4.215  -4.476   7.004  1.00  0.00           N  
ATOM    481  CA  MET    61       3.733  -3.363   7.778  1.00  0.00           C  
ATOM    482  CB  MET    61       2.990  -3.943   8.914  1.00  0.00           C  
ATOM    483  CG  MET    61       2.426  -3.006   9.914  1.00  0.00           C  
ATOM    484  SD  MET    61       1.767  -3.864  11.372  1.00  0.00           S  
ATOM    485  CE  MET    61       0.766  -5.097  10.620  1.00  0.00           C  
ATOM    486  C   MET    61       4.788  -2.300   8.035  1.00  0.00           C  
ATOM    487  O   MET    61       4.488  -1.179   7.709  1.00  0.00           O  
ATOM    488  N   LYS    62       6.001  -2.626   8.447  1.00  0.00           N  
ATOM    489  CA  LYS    62       7.025  -1.587   8.655  1.00  0.00           C  
ATOM    490  CB  LYS    62       8.270  -2.243   9.304  1.00  0.00           C  
ATOM    491  CG  LYS    62       8.146  -2.760  10.766  1.00  0.00           C  
ATOM    492  CD  LYS    62       9.405  -3.467  11.285  1.00  0.00           C  
ATOM    493  CE  LYS    62       9.572  -4.860  10.685  1.00  0.00           C  
ATOM    494  NZ  LYS    62      10.920  -5.347  10.851  1.00  0.00           N  
ATOM    495  C   LYS    62       7.437  -0.912   7.371  1.00  0.00           C  
ATOM    496  O   LYS    62       7.697   0.287   7.462  1.00  0.00           O  
ATOM    497  N   GLU    63       7.714  -1.652   6.294  1.00  0.00           N  
ATOM    498  CA  GLU    63       8.007  -1.124   4.914  1.00  0.00           C  
ATOM    499  CB  GLU    63       8.038  -2.288   3.926  1.00  0.00           C  
ATOM    500  CG  GLU    63       8.888  -1.995   2.686  1.00  0.00           C  
ATOM    501  CD  GLU    63      10.340  -1.674   3.187  1.00  0.00           C  
ATOM    502  OE1 GLU    63      10.995  -0.895   2.460  1.00  0.00           O  
ATOM    503  OE2 GLU    63      10.913  -2.376   4.110  1.00  0.00           O  
ATOM    504  C   GLU    63       6.952  -0.093   4.446  1.00  0.00           C  
ATOM    505  O   GLU    63       7.256   1.031   4.106  1.00  0.00           O  
ATOM    506  N   PHE    64       5.669  -0.458   4.609  1.00  0.00           N  
ATOM    507  CA  PHE    64       4.579   0.502   4.420  1.00  0.00           C  
ATOM    508  CB  PHE    64       3.256  -0.238   4.658  1.00  0.00           C  
ATOM    509  CG  PHE    64       2.109   0.714   4.820  1.00  0.00           C  
ATOM    510  CD1 PHE    64       1.381   0.900   5.992  1.00  0.00           C  
ATOM    511  CE1 PHE    64       0.337   1.865   6.001  1.00  0.00           C  
ATOM    512  CZ  PHE    64       0.168   2.782   4.976  1.00  0.00           C  
ATOM    513  CE2 PHE    64       0.908   2.624   3.821  1.00  0.00           C  
ATOM    514  CD2 PHE    64       1.878   1.593   3.728  1.00  0.00           C  
ATOM    515  C   PHE    64       4.617   1.734   5.364  1.00  0.00           C  
ATOM    516  O   PHE    64       4.606   2.899   4.883  1.00  0.00           O  
ATOM    517  N   GLN    65       4.846   1.578   6.636  1.00  0.00           N  
ATOM    518  CA  GLN    65       5.104   2.734   7.555  1.00  0.00           C  
ATOM    519  CB  GLN    65       5.206   2.251   8.978  1.00  0.00           C  
ATOM    520  CG  GLN    65       4.004   1.667   9.611  1.00  0.00           C  
ATOM    521  CD  GLN    65       4.054   1.493  11.136  1.00  0.00           C  
ATOM    522  OE1 GLN    65       4.957   1.923  11.783  1.00  0.00           O  
ATOM    523  NE2 GLN    65       3.151   0.765  11.735  1.00  0.00           N  
ATOM    524  C   GLN    65       6.245   3.727   7.084  1.00  0.00           C  
ATOM    525  O   GLN    65       6.076   4.929   7.108  1.00  0.00           O  
ATOM    526  N   GLN    66       7.386   3.095   6.755  1.00  0.00           N  
ATOM    527  CA  GLN    66       8.496   3.726   6.145  1.00  0.00           C  
ATOM    528  CB  GLN    66       9.707   2.785   5.861  1.00  0.00           C  
ATOM    529  CG  GLN    66      10.490   2.451   7.064  1.00  0.00           C  
ATOM    530  CD  GLN    66      11.250   1.144   6.790  1.00  0.00           C  
ATOM    531  OE1 GLN    66      11.483   0.650   5.648  1.00  0.00           O  
ATOM    532  NE2 GLN    66      11.666   0.577   7.894  1.00  0.00           N  
ATOM    533  C   GLN    66       8.172   4.435   4.820  1.00  0.00           C  
ATOM    534  O   GLN    66       8.993   5.288   4.484  1.00  0.00           O  
ATOM    535  N   VAL    67       7.107   4.022   4.068  1.00  0.00           N  
ATOM    536  CA  VAL    67       6.659   4.892   2.973  1.00  0.00           C  
ATOM    537  CB  VAL    67       6.359   4.128   1.667  1.00  0.00           C  
ATOM    538  CG1 VAL    67       5.040   3.358   1.603  1.00  0.00           C  
ATOM    539  CG2 VAL    67       6.622   4.843   0.330  1.00  0.00           C  
ATOM    540  C   VAL    67       5.498   5.794   3.335  1.00  0.00           C  
ATOM    541  O   VAL    67       5.376   6.819   2.730  1.00  0.00           O  
ATOM    542  N   LEU    68       4.746   5.494   4.355  1.00  0.00           N  
ATOM    543  CA  LEU    68       3.590   6.324   4.869  1.00  0.00           C  
ATOM    544  CB  LEU    68       2.793   5.543   5.982  1.00  0.00           C  
ATOM    545  CG  LEU    68       1.530   6.245   6.370  1.00  0.00           C  
ATOM    546  CD1 LEU    68       0.514   6.372   5.262  1.00  0.00           C  
ATOM    547  CD2 LEU    68       0.723   5.450   7.451  1.00  0.00           C  
ATOM    548  C   LEU    68       4.121   7.797   5.366  1.00  0.00           C  
ATOM    549  O   LEU    68       3.399   8.795   5.186  1.00  0.00           O  
ATOM    550  N   ASP    69       5.311   7.823   5.932  1.00  0.00           N  
ATOM    551  CA  ASP    69       6.041   9.093   6.163  1.00  0.00           C  
ATOM    552  CB  ASP    69       7.401   8.821   6.765  1.00  0.00           C  
ATOM    553  CG  ASP    69       7.935  10.196   7.287  1.00  0.00           C  
ATOM    554  OD1 ASP    69       7.272  10.848   8.109  1.00  0.00           O  
ATOM    555  OD2 ASP    69       9.086  10.546   6.928  1.00  0.00           O  
ATOM    556  C   ASP    69       6.228  10.048   4.940  1.00  0.00           C  
ATOM    557  O   ASP    69       5.824  11.234   5.019  1.00  0.00           O  
ATOM    558  N   GLU    70       6.790   9.444   3.783  1.00  0.00           N  
ATOM    559  CA  GLU    70       6.914  10.033   2.449  1.00  0.00           C  
ATOM    560  CB  GLU    70       7.568   9.141   1.411  1.00  0.00           C  
ATOM    561  CG  GLU    70       8.764   8.304   1.906  1.00  0.00           C  
ATOM    562  CD  GLU    70       9.999   9.212   2.321  1.00  0.00           C  
ATOM    563  OE1 GLU    70      11.132   8.813   2.137  1.00  0.00           O  
ATOM    564  OE2 GLU    70       9.879  10.411   2.692  1.00  0.00           O  
ATOM    565  C   GLU    70       5.611  10.528   1.933  1.00  0.00           C  
ATOM    566  O   GLU    70       5.507  11.611   1.235  1.00  0.00           O  
ATOM    567  N   LEU    71       4.556   9.726   2.068  1.00  0.00           N  
ATOM    568  CA  LEU    71       3.197  10.105   1.592  1.00  0.00           C  
ATOM    569  CB  LEU    71       2.251   8.845   1.689  1.00  0.00           C  
ATOM    570  CG  LEU    71       2.261   7.861   0.525  1.00  0.00           C  
ATOM    571  CD1 LEU    71       1.617   6.565   0.885  1.00  0.00           C  
ATOM    572  CD2 LEU    71       1.618   8.477  -0.682  1.00  0.00           C  
ATOM    573  C   LEU    71       2.552  11.309   2.361  1.00  0.00           C  
ATOM    574  O   LEU    71       1.976  12.233   1.747  1.00  0.00           O  
ATOM    575  N   ASN    72       2.798  11.487   3.670  1.00  0.00           N  
ATOM    576  CA  ASN    72       2.542  12.687   4.418  1.00  0.00           C  
ATOM    577  CB  ASN    72       2.589  12.367   5.906  1.00  0.00           C  
ATOM    578  CG  ASN    72       1.379  11.662   6.430  1.00  0.00           C  
ATOM    579  OD1 ASN    72       0.585  12.140   7.253  1.00  0.00           O  
ATOM    580  ND2 ASN    72       1.160  10.395   6.023  1.00  0.00           N  
ATOM    581  C   ASN    72       3.323  13.986   4.015  1.00  0.00           C  
ATOM    582  O   ASN    72       2.809  15.091   4.032  1.00  0.00           O  
ATOM    583  N   ASN    73       4.556  13.719   3.555  1.00  0.00           N  
ATOM    584  CA  ASN    73       5.530  14.778   3.325  1.00  0.00           C  
ATOM    585  CB  ASN    73       6.988  14.146   3.417  1.00  0.00           C  
ATOM    586  CG  ASN    73       8.118  15.184   3.423  1.00  0.00           C  
ATOM    587  OD1 ASN    73       8.258  16.050   4.265  1.00  0.00           O  
ATOM    588  ND2 ASN    73       8.992  15.091   2.525  1.00  0.00           N  
ATOM    589  C   ASN    73       5.253  15.566   2.055  1.00  0.00           C  
ATOM    590  O   ASN    73       5.774  16.702   1.891  1.00  0.00           O  
ATOM    591  N   HIE    74       4.528  14.984   1.096  1.00  0.00           N  
ATOM    592  CA  HIE    74       4.357  15.488  -0.326  1.00  0.00           C  
ATOM    593  CB  HIE    74       5.117  14.667  -1.325  1.00  0.00           C  
ATOM    594  CG  HIE    74       6.513  14.474  -1.108  1.00  0.00           C  
ATOM    595  ND1 HIE    74       7.421  15.466  -1.126  1.00  0.00           N  
ATOM    596  CE1 HIE    74       8.656  14.923  -0.967  1.00  0.00           C  
ATOM    597  NE2 HIE    74       8.517  13.613  -0.765  1.00  0.00           N  
ATOM    598  CD2 HIE    74       7.166  13.346  -0.839  1.00  0.00           C  
ATOM    599  C   HIE    74       2.871  15.607  -0.785  1.00  0.00           C  
ATOM    600  O   HIE    74       2.550  16.140  -1.832  1.00  0.00           O  
ATOM    601  N   LEU    75       1.943  15.264   0.088  1.00  0.00           N  
ATOM    602  CA  LEU    75       0.535  15.499  -0.018  1.00  0.00           C  
ATOM    603  CB  LEU    75      -0.187  14.098  -0.158  1.00  0.00           C  
ATOM    604  CG  LEU    75       0.098  13.371  -1.523  1.00  0.00           C  
ATOM    605  CD1 LEU    75      -0.293  11.897  -1.491  1.00  0.00           C  
ATOM    606  CD2 LEU    75      -0.509  14.054  -2.757  1.00  0.00           C  
ATOM    607  C   LEU    75      -0.038  16.356   1.157  1.00  0.00           C  
ATOM    608  O   LEU    75      -1.041  15.960   1.777  1.00  0.00           O  
ATOM    609  N   GLN    76       0.587  17.524   1.466  1.00  0.00           N  
ATOM    610  CA  GLN    76      -0.106  18.574   2.273  1.00  0.00           C  
ATOM    611  CB  GLN    76       0.796  19.828   2.396  1.00  0.00           C  
ATOM    612  CG  GLN    76       0.198  21.034   3.218  1.00  0.00           C  
ATOM    613  CD  GLN    76       1.297  22.087   3.498  1.00  0.00           C  
ATOM    614  OE1 GLN    76       2.318  22.140   2.800  1.00  0.00           O  
ATOM    615  NE2 GLN    76       1.174  22.896   4.491  1.00  0.00           N  
ATOM    616  C   GLN    76      -1.553  18.936   1.817  1.00  0.00           C  
ATOM    617  O   GLN    76      -2.466  19.083   2.640  1.00  0.00           O  
ATOM    618  N   GLY    77      -1.749  19.210   0.528  1.00  0.00           N  
ATOM    619  CA  GLY    77      -3.110  19.384   0.009  1.00  0.00           C  
ATOM    620  C   GLY    77      -3.971  18.083  -0.149  1.00  0.00           C  
ATOM    621  O   GLY    77      -5.121  18.085   0.202  1.00  0.00           O  
ATOM    622  N   GLY    78      -3.323  17.048  -0.530  1.00  0.00           N  
ATOM    623  CA  GLY    78      -3.934  15.728  -0.841  1.00  0.00           C  
ATOM    624  C   GLY    78      -4.072  14.890   0.384  1.00  0.00           C  
ATOM    625  O   GLY    78      -3.945  13.693   0.194  1.00  0.00           O  
ATOM    626  N   LYS    79      -4.420  15.372   1.562  1.00  0.00           N  
ATOM    627  CA  LYS    79      -4.644  14.679   2.870  1.00  0.00           C  
ATOM    628  CB  LYS    79      -5.080  15.746   3.896  1.00  0.00           C  
ATOM    629  CG  LYS    79      -5.331  15.274   5.347  1.00  0.00           C  
ATOM    630  CD  LYS    79      -3.968  14.726   5.896  1.00  0.00           C  
ATOM    631  CE  LYS    79      -4.219  14.593   7.385  1.00  0.00           C  
ATOM    632  NZ  LYS    79      -3.012  14.093   8.092  1.00  0.00           N  
ATOM    633  C   LYS    79      -5.682  13.628   2.721  1.00  0.00           C  
ATOM    634  O   LYS    79      -5.515  12.506   3.080  1.00  0.00           O  
ATOM    635  N   HIE    80      -6.757  13.855   1.987  1.00  0.00           N  
ATOM    636  CA  HIE    80      -7.878  12.892   1.813  1.00  0.00           C  
ATOM    637  CB  HIE    80      -8.936  13.715   1.044  1.00  0.00           C  
ATOM    638  CG  HIE    80      -8.578  14.124  -0.351  1.00  0.00           C  
ATOM    639  ND1 HIE    80      -7.466  14.822  -0.728  1.00  0.00           N  
ATOM    640  CE1 HIE    80      -7.514  15.080  -2.034  1.00  0.00           C  
ATOM    641  NE2 HIE    80      -8.745  14.676  -2.480  1.00  0.00           N  
ATOM    642  CD2 HIE    80      -9.390  14.058  -1.419  1.00  0.00           C  
ATOM    643  C   HIE    80      -7.459  11.616   1.080  1.00  0.00           C  
ATOM    644  O   HIE    80      -7.986  10.520   1.235  1.00  0.00           O  
ATOM    645  N   THR    81      -6.491  11.801   0.197  1.00  0.00           N  
ATOM    646  CA  THR    81      -5.811  10.780  -0.629  1.00  0.00           C  
ATOM    647  CB  THR    81      -5.058  11.479  -1.852  1.00  0.00           C  
ATOM    648  CG2 THR    81      -4.505  10.528  -2.941  1.00  0.00           C  
ATOM    649  OG1 THR    81      -5.986  12.308  -2.418  1.00  0.00           O  
ATOM    650  C   THR    81      -4.861   9.909   0.191  1.00  0.00           C  
ATOM    651  O   THR    81      -4.995   8.676   0.126  1.00  0.00           O  
ATOM    652  N   VAL    82      -4.005  10.511   0.981  1.00  0.00           N  
ATOM    653  CA  VAL    82      -3.177   9.878   2.078  1.00  0.00           C  
ATOM    654  CB  VAL    82      -2.394  10.926   2.928  1.00  0.00           C  
ATOM    655  CG1 VAL    82      -1.763  10.133   4.042  1.00  0.00           C  
ATOM    656  CG2 VAL    82      -1.426  11.743   2.122  1.00  0.00           C  
ATOM    657  C   VAL    82      -4.040   9.081   2.968  1.00  0.00           C  
ATOM    658  O   VAL    82      -3.819   7.911   3.236  1.00  0.00           O  
ATOM    659  N   HIE    83      -5.084   9.717   3.487  1.00  0.00           N  
ATOM    660  CA  HIE    83      -6.124   9.061   4.308  1.00  0.00           C  
ATOM    661  CB  HIE    83      -7.140  10.082   4.735  1.00  0.00           C  
ATOM    662  CG  HIE    83      -8.167   9.619   5.779  1.00  0.00           C  
ATOM    663  ND1 HIE    83      -8.158   9.854   7.151  1.00  0.00           N  
ATOM    664  CE1 HIE    83      -9.290   9.305   7.683  1.00  0.00           C  
ATOM    665  NE2 HIE    83      -9.954   8.591   6.713  1.00  0.00           N  
ATOM    666  CD2 HIE    83      -9.176   8.719   5.590  1.00  0.00           C  
ATOM    667  C   HIE    83      -6.798   7.800   3.679  1.00  0.00           C  
ATOM    668  O   HIE    83      -6.943   6.708   4.336  1.00  0.00           O  
ATOM    669  N   HIE    84      -7.312   7.944   2.432  1.00  0.00           N  
ATOM    670  CA  HIE    84      -7.994   6.817   1.622  1.00  0.00           C  
ATOM    671  CB  HIE    84      -8.611   7.462   0.416  1.00  0.00           C  
ATOM    672  CG  HIE    84      -9.521   6.554  -0.384  1.00  0.00           C  
ATOM    673  ND1 HIE    84     -10.718   7.042  -0.906  1.00  0.00           N  
ATOM    674  CE1 HIE    84     -11.236   5.990  -1.598  1.00  0.00           C  
ATOM    675  NE2 HIE    84     -10.493   4.891  -1.426  1.00  0.00           N  
ATOM    676  CD2 HIE    84      -9.368   5.218  -0.776  1.00  0.00           C  
ATOM    677  C   HIE    84      -6.975   5.618   1.278  1.00  0.00           C  
ATOM    678  O   HIE    84      -7.355   4.428   1.416  1.00  0.00           O  
ATOM    679  N   ILE    85      -5.718   5.902   0.865  1.00  0.00           N  
ATOM    680  CA  ILE    85      -4.733   4.857   0.671  1.00  0.00           C  
ATOM    681  CB  ILE    85      -3.373   5.369   0.023  1.00  0.00           C  
ATOM    682  CG2 ILE    85      -2.117   4.449   0.228  1.00  0.00           C  
ATOM    683  CG1 ILE    85      -3.623   5.765  -1.523  1.00  0.00           C  
ATOM    684  CD1 ILE    85      -2.546   6.785  -2.072  1.00  0.00           C  
ATOM    685  C   ILE    85      -4.517   4.011   1.991  1.00  0.00           C  
ATOM    686  O   ILE    85      -4.612   2.788   1.982  1.00  0.00           O  
ATOM    687  N   GLU    86      -4.227   4.695   3.061  1.00  0.00           N  
ATOM    688  CA  GLU    86      -3.777   4.099   4.381  1.00  0.00           C  
ATOM    689  CB  GLU    86      -3.521   5.189   5.402  1.00  0.00           C  
ATOM    690  CG  GLU    86      -2.925   4.710   6.744  1.00  0.00           C  
ATOM    691  CD  GLU    86      -3.368   5.642   7.893  1.00  0.00           C  
ATOM    692  OE1 GLU    86      -4.154   5.266   8.792  1.00  0.00           O  
ATOM    693  OE2 GLU    86      -2.960   6.832   7.959  1.00  0.00           O  
ATOM    694  C   GLU    86      -4.862   3.126   4.907  1.00  0.00           C  
ATOM    695  O   GLU    86      -4.481   1.952   5.125  1.00  0.00           O  
ATOM    696  N   GLN    87      -6.158   3.520   4.981  1.00  0.00           N  
ATOM    697  CA  GLN    87      -7.307   2.720   5.228  1.00  0.00           C  
ATOM    698  CB  GLN    87      -8.580   3.491   4.946  1.00  0.00           C  
ATOM    699  CG  GLN    87      -9.879   2.742   5.188  1.00  0.00           C  
ATOM    700  CD  GLN    87     -10.274   2.379   6.585  1.00  0.00           C  
ATOM    701  OE1 GLN    87      -9.430   2.377   7.434  1.00  0.00           O  
ATOM    702  NE2 GLN    87     -11.429   1.830   6.798  1.00  0.00           N  
ATOM    703  C   GLN    87      -7.242   1.442   4.426  1.00  0.00           C  
ATOM    704  O   GLN    87      -7.401   0.423   5.057  1.00  0.00           O  
ATOM    705  N   ASN    88      -7.087   1.424   3.056  1.00  0.00           N  
ATOM    706  CA  ASN    88      -7.228   0.167   2.273  1.00  0.00           C  
ATOM    707  CB  ASN    88      -7.332   0.499   0.756  1.00  0.00           C  
ATOM    708  CG  ASN    88      -8.704   1.026   0.400  1.00  0.00           C  
ATOM    709  OD1 ASN    88      -9.613   1.380   1.197  1.00  0.00           O  
ATOM    710  ND2 ASN    88      -9.046   1.037  -0.884  1.00  0.00           N  
ATOM    711  C   ASN    88      -6.020  -0.797   2.648  1.00  0.00           C  
ATOM    712  O   ASN    88      -6.135  -2.029   2.730  1.00  0.00           O  
ATOM    713  N   ILE    89      -4.922  -0.232   2.910  1.00  0.00           N  
ATOM    714  CA  ILE    89      -3.731  -1.044   3.346  1.00  0.00           C  
ATOM    715  CB  ILE    89      -2.438  -0.224   3.269  1.00  0.00           C  
ATOM    716  CG2 ILE    89      -1.216  -0.890   4.010  1.00  0.00           C  
ATOM    717  CG1 ILE    89      -2.127  -0.053   1.747  1.00  0.00           C  
ATOM    718  CD1 ILE    89      -0.877   0.787   1.453  1.00  0.00           C  
ATOM    719  C   ILE    89      -3.932  -1.718   4.655  1.00  0.00           C  
ATOM    720  O   ILE    89      -3.642  -2.866   4.759  1.00  0.00           O  
ATOM    721  N   LYS    90      -4.527  -0.967   5.592  1.00  0.00           N  
ATOM    722  CA  LYS    90      -4.821  -1.484   6.983  1.00  0.00           C  
ATOM    723  CB  LYS    90      -5.242  -0.286   7.823  1.00  0.00           C  
ATOM    724  CG  LYS    90      -4.170   0.711   8.195  1.00  0.00           C  
ATOM    725  CD  LYS    90      -4.692   1.844   9.097  1.00  0.00           C  
ATOM    726  CE  LYS    90      -6.053   2.540   8.640  1.00  0.00           C  
ATOM    727  NZ  LYS    90      -6.197   3.674   9.561  1.00  0.00           N  
ATOM    728  C   LYS    90      -5.863  -2.676   6.991  1.00  0.00           C  
ATOM    729  O   LYS    90      -5.719  -3.759   7.557  1.00  0.00           O  
ATOM    730  N   GLU    91      -6.962  -2.456   6.244  1.00  0.00           N  
ATOM    731  CA  GLU    91      -7.955  -3.525   5.808  1.00  0.00           C  
ATOM    732  CB  GLU    91      -9.120  -2.874   5.053  1.00  0.00           C  
ATOM    733  CG  GLU    91      -9.990  -1.909   5.785  1.00  0.00           C  
ATOM    734  CD  GLU    91     -10.595  -2.415   7.042  1.00  0.00           C  
ATOM    735  OE1 GLU    91     -11.111  -3.600   6.978  1.00  0.00           O  
ATOM    736  OE2 GLU    91     -10.596  -1.780   8.116  1.00  0.00           O  
ATOM    737  C   GLU    91      -7.364  -4.713   4.982  1.00  0.00           C  
ATOM    738  O   GLU    91      -7.856  -5.823   5.264  1.00  0.00           O  
ATOM    739  N   ILE    92      -6.440  -4.415   3.982  1.00  0.00           N  
ATOM    740  CA  ILE    92      -5.517  -5.359   3.375  1.00  0.00           C  
ATOM    741  CB  ILE    92      -4.636  -4.867   2.215  1.00  0.00           C  
ATOM    742  CG2 ILE    92      -3.466  -5.844   1.954  1.00  0.00           C  
ATOM    743  CG1 ILE    92      -5.474  -4.794   0.910  1.00  0.00           C  
ATOM    744  CD1 ILE    92      -4.812  -4.147  -0.309  1.00  0.00           C  
ATOM    745  C   ILE    92      -4.803  -6.133   4.461  1.00  0.00           C  
ATOM    746  O   ILE    92      -4.959  -7.343   4.504  1.00  0.00           O  
ATOM    747  N   PHE    93      -4.034  -5.497   5.395  1.00  0.00           N  
ATOM    748  CA  PHE    93      -3.261  -6.164   6.477  1.00  0.00           C  
ATOM    749  CB  PHE    93      -2.549  -5.137   7.408  1.00  0.00           C  
ATOM    750  CG  PHE    93      -1.388  -4.393   6.881  1.00  0.00           C  
ATOM    751  CD1 PHE    93      -0.707  -3.403   7.592  1.00  0.00           C  
ATOM    752  CE1 PHE    93       0.378  -2.772   7.025  1.00  0.00           C  
ATOM    753  CZ  PHE    93       0.884  -3.125   5.807  1.00  0.00           C  
ATOM    754  CE2 PHE    93       0.332  -4.113   5.085  1.00  0.00           C  
ATOM    755  CD2 PHE    93      -0.851  -4.725   5.595  1.00  0.00           C  
ATOM    756  C   PHE    93      -3.952  -7.106   7.354  1.00  0.00           C  
ATOM    757  O   PHE    93      -3.454  -8.185   7.657  1.00  0.00           O  
ATOM    758  N   HIE    94      -5.191  -6.833   7.689  1.00  0.00           N  
ATOM    759  CA  HIE    94      -6.176  -7.783   8.323  1.00  0.00           C  
ATOM    760  CB  HIE    94      -7.471  -7.084   8.913  1.00  0.00           C  
ATOM    761  CG  HIE    94      -7.083  -6.229  10.212  1.00  0.00           C  
ATOM    762  ND1 HIE    94      -7.943  -5.436  10.976  1.00  0.00           N  
ATOM    763  CE1 HIE    94      -7.226  -4.963  12.031  1.00  0.00           C  
ATOM    764  NE2 HIE    94      -6.019  -5.473  11.995  1.00  0.00           N  
ATOM    765  CD2 HIE    94      -5.838  -6.196  10.865  1.00  0.00           C  
ATOM    766  C   HIE    94      -6.539  -9.047   7.453  1.00  0.00           C  
ATOM    767  O   HIE    94      -6.355 -10.159   7.868  1.00  0.00           O  
ATOM    768  N   HIE    95      -7.028  -8.901   6.188  1.00  0.00           N  
ATOM    769  CA  HIE    95      -7.220 -10.005   5.300  1.00  0.00           C  
ATOM    770  CB  HIE    95      -8.064  -9.543   4.067  1.00  0.00           C  
ATOM    771  CG  HIE    95      -9.272  -8.884   4.479  1.00  0.00           C  
ATOM    772  ND1 HIE    95     -10.278  -9.520   5.282  1.00  0.00           N  
ATOM    773  CE1 HIE    95     -11.311  -8.720   5.219  1.00  0.00           C  
ATOM    774  NE2 HIE    95     -11.095  -7.727   4.385  1.00  0.00           N  
ATOM    775  CD2 HIE    95      -9.750  -7.740   4.028  1.00  0.00           C  
ATOM    776  C   HIE    95      -6.076 -10.893   4.950  1.00  0.00           C  
ATOM    777  O   HIE    95      -6.166 -12.096   4.786  1.00  0.00           O  
ATOM    778  N   LEU    96      -4.927 -10.254   4.908  1.00  0.00           N  
ATOM    779  CA  LEU    96      -3.619 -10.946   4.917  1.00  0.00           C  
ATOM    780  CB  LEU    96      -2.423 -10.008   4.681  1.00  0.00           C  
ATOM    781  CG  LEU    96      -2.147  -9.379   3.266  1.00  0.00           C  
ATOM    782  CD1 LEU    96      -1.066  -8.349   3.444  1.00  0.00           C  
ATOM    783  CD2 LEU    96      -1.843 -10.375   2.118  1.00  0.00           C  
ATOM    784  C   LEU    96      -3.251 -11.757   6.230  1.00  0.00           C  
ATOM    785  O   LEU    96      -2.616 -12.810   6.039  1.00  0.00           O  
ATOM    786  N   GLU    97      -3.641 -11.291   7.397  1.00  0.00           N  
ATOM    787  CA  GLU    97      -3.647 -12.182   8.498  1.00  0.00           C  
ATOM    788  CB  GLU    97      -3.779 -11.286   9.713  1.00  0.00           C  
ATOM    789  CG  GLU    97      -3.476 -12.049  11.022  1.00  0.00           C  
ATOM    790  CD  GLU    97      -2.299 -11.336  11.680  1.00  0.00           C  
ATOM    791  OE1 GLU    97      -2.016 -10.099  11.775  1.00  0.00           O  
ATOM    792  OE2 GLU    97      -1.641 -12.161  12.334  1.00  0.00           O  
ATOM    793  C   GLU    97      -4.503 -13.376   8.322  1.00  0.00           C  
ATOM    794  O   GLU    97      -4.092 -14.497   8.530  1.00  0.00           O  
ATOM    795  N   GLU    98      -5.805 -13.035   8.079  1.00  0.00           N  
ATOM    796  CA  GLU    98      -6.846 -13.991   7.781  1.00  0.00           C  
ATOM    797  CB  GLU    98      -8.127 -13.218   7.154  1.00  0.00           C  
ATOM    798  CG  GLU    98      -9.197 -14.311   7.036  1.00  0.00           C  
ATOM    799  CD  GLU    98      -9.622 -14.756   5.630  1.00  0.00           C  
ATOM    800  OE1 GLU    98     -10.078 -15.899   5.531  1.00  0.00           O  
ATOM    801  OE2 GLU    98      -9.663 -13.952   4.634  1.00  0.00           O  
ATOM    802  C   GLU    98      -6.361 -15.061   6.797  1.00  0.00           C  
ATOM    803  O   GLU    98      -6.654 -16.189   7.047  1.00  0.00           O  
ATOM    804  N   LEU    99      -5.673 -14.669   5.734  1.00  0.00           N  
ATOM    805  CA  LEU    99      -5.256 -15.573   4.682  1.00  0.00           C  
ATOM    806  CB  LEU    99      -4.714 -14.712   3.477  1.00  0.00           C  
ATOM    807  CG  LEU    99      -4.317 -15.497   2.236  1.00  0.00           C  
ATOM    808  CD1 LEU    99      -5.445 -15.646   1.253  1.00  0.00           C  
ATOM    809  CD2 LEU    99      -3.206 -14.773   1.449  1.00  0.00           C  
ATOM    810  C   LEU    99      -4.161 -16.458   5.280  1.00  0.00           C  
ATOM    811  O   LEU    99      -4.068 -17.621   4.847  1.00  0.00           O  
ATOM    812  N   VAL   100      -3.315 -16.025   6.220  1.00  0.00           N  
ATOM    813  CA  VAL   100      -2.423 -16.968   6.904  1.00  0.00           C  
ATOM    814  CB  VAL   100      -1.365 -16.234   7.762  1.00  0.00           C  
ATOM    815  CG1 VAL   100      -0.500 -16.998   8.731  1.00  0.00           C  
ATOM    816  CG2 VAL   100      -0.420 -15.423   6.929  1.00  0.00           C  
ATOM    817  C   VAL   100      -3.220 -17.969   7.818  1.00  0.00           C  
ATOM    818  O   VAL   100      -2.993 -19.164   7.871  1.00  0.00           O  
ATOM    819  N   HIE   101      -4.248 -17.400   8.523  1.00  0.00           N  
ATOM    820  CA  HIE   101      -5.163 -18.089   9.489  1.00  0.00           C  
ATOM    821  CB  HIE   101      -5.922 -16.965  10.217  1.00  0.00           C  
ATOM    822  CG  HIE   101      -6.895 -17.495  11.290  1.00  0.00           C  
ATOM    823  ND1 HIE   101      -8.203 -17.821  11.017  1.00  0.00           N  
ATOM    824  CE1 HIE   101      -8.645 -18.160  12.306  1.00  0.00           C  
ATOM    825  NE2 HIE   101      -7.692 -18.065  13.282  1.00  0.00           N  
ATOM    826  CD2 HIE   101      -6.585 -17.558  12.639  1.00  0.00           C  
ATOM    827  C   HIE   101      -6.089 -19.146   8.860  1.00  0.00           C  
ATOM    828  O   HIE   101      -6.503 -20.055   9.593  1.00  0.00           O  
ATOM    829  N   ARG   102      -6.409 -19.107   7.600  1.00  0.00           N  
ATOM    830  CA  ARG   102      -7.288 -20.049   6.883  1.00  0.00           C  
ATOM    831  CB  ARG   102      -7.146 -19.744   5.346  1.00  0.00           C  
ATOM    832  CG  ARG   102      -8.066 -18.572   4.987  1.00  0.00           C  
ATOM    833  CD  ARG   102      -8.191 -18.349   3.544  1.00  0.00           C  
ATOM    834  NE  ARG   102      -8.870 -17.058   3.350  1.00  0.00           N  
ATOM    835  CZ  ARG   102      -9.403 -16.535   2.283  1.00  0.00           C  
ATOM    836  NH1 ARG   102      -9.500 -17.039   1.109  1.00  0.00           N  
ATOM    837  NH2 ARG   102      -9.994 -15.437   2.345  1.00  0.00           N  
ATOM    838  C   ARG   102      -7.072 -21.534   7.253  1.00  0.00           C  
ATOM    839  O   ARG   102      -8.003 -22.385   7.147  1.00  0.00           O  
ATOM    840  OXT ARG   102      -5.935 -21.952   7.566  1.00  0.00           O  
TER     841      ARG   102 
ENDMDL
MODEL     3
ATOM      1  N   MET     1     -10.331 -16.759  -4.931  1.00  0.00           N  
ATOM      2  CA  MET     1      -9.464 -15.833  -4.214  1.00  0.00           C  
ATOM      3  CB  MET     1      -8.587 -16.525  -3.119  1.00  0.00           C  
ATOM      4  CG  MET     1      -7.742 -15.586  -2.288  1.00  0.00           C  
ATOM      5  SD  MET     1      -5.971 -15.391  -2.880  1.00  0.00           S  
ATOM      6  CE  MET     1      -5.176 -16.357  -1.469  1.00  0.00           C  
ATOM      7  C   MET     1      -8.671 -14.793  -5.072  1.00  0.00           C  
ATOM      8  O   MET     1      -8.637 -13.582  -4.834  1.00  0.00           O  
ATOM      9  N   TYR     2      -7.892 -15.269  -6.042  1.00  0.00           N  
ATOM     10  CA  TYR     2      -6.876 -14.432  -6.707  1.00  0.00           C  
ATOM     11  CB  TYR     2      -5.887 -15.207  -7.552  1.00  0.00           C  
ATOM     12  CG  TYR     2      -5.269 -16.343  -6.926  1.00  0.00           C  
ATOM     13  CD1 TYR     2      -4.468 -16.141  -5.732  1.00  0.00           C  
ATOM     14  CE1 TYR     2      -3.804 -17.212  -5.175  1.00  0.00           C  
ATOM     15  CZ  TYR     2      -3.964 -18.521  -5.747  1.00  0.00           C  
ATOM     16  OH  TYR     2      -3.334 -19.562  -5.172  1.00  0.00           O  
ATOM     17  CE2 TYR     2      -4.810 -18.756  -6.884  1.00  0.00           C  
ATOM     18  CD2 TYR     2      -5.435 -17.600  -7.497  1.00  0.00           C  
ATOM     19  C   TYR     2      -7.428 -13.293  -7.485  1.00  0.00           C  
ATOM     20  O   TYR     2      -6.753 -12.257  -7.598  1.00  0.00           O  
ATOM     21  N   GLY     3      -8.695 -13.425  -7.906  1.00  0.00           N  
ATOM     22  CA  GLY     3      -9.502 -12.331  -8.464  1.00  0.00           C  
ATOM     23  C   GLY     3      -9.741 -11.196  -7.449  1.00  0.00           C  
ATOM     24  O   GLY     3      -9.387 -10.012  -7.615  1.00  0.00           O  
ATOM     25  N   LYS     4     -10.110 -11.476  -6.200  1.00  0.00           N  
ATOM     26  CA  LYS     4     -10.149 -10.527  -5.020  1.00  0.00           C  
ATOM     27  CB  LYS     4     -10.944 -11.092  -3.791  1.00  0.00           C  
ATOM     28  CG  LYS     4     -10.932 -10.092  -2.629  1.00  0.00           C  
ATOM     29  CD  LYS     4     -11.553  -8.745  -2.982  1.00  0.00           C  
ATOM     30  CE  LYS     4     -12.205  -8.154  -1.724  1.00  0.00           C  
ATOM     31  NZ  LYS     4     -13.072  -7.056  -2.051  1.00  0.00           N  
ATOM     32  C   LYS     4      -8.851  -9.862  -4.649  1.00  0.00           C  
ATOM     33  O   LYS     4      -8.747  -8.633  -4.576  1.00  0.00           O  
ATOM     34  N   LEU     5      -7.865 -10.717  -4.547  1.00  0.00           N  
ATOM     35  CA  LEU     5      -6.493 -10.247  -4.399  1.00  0.00           C  
ATOM     36  CB  LEU     5      -5.521 -11.482  -4.345  1.00  0.00           C  
ATOM     37  CG  LEU     5      -4.014 -11.183  -4.068  1.00  0.00           C  
ATOM     38  CD1 LEU     5      -3.847 -10.302  -2.823  1.00  0.00           C  
ATOM     39  CD2 LEU     5      -3.243 -12.532  -3.990  1.00  0.00           C  
ATOM     40  C   LEU     5      -5.972  -9.261  -5.480  1.00  0.00           C  
ATOM     41  O   LEU     5      -5.524  -8.158  -5.175  1.00  0.00           O  
ATOM     42  N   ASN     6      -6.147  -9.525  -6.794  1.00  0.00           N  
ATOM     43  CA  ASN     6      -5.869  -8.615  -7.869  1.00  0.00           C  
ATOM     44  CB  ASN     6      -6.092  -9.365  -9.193  1.00  0.00           C  
ATOM     45  CG  ASN     6      -4.876 -10.211  -9.657  1.00  0.00           C  
ATOM     46  OD1 ASN     6      -4.045  -9.721 -10.434  1.00  0.00           O  
ATOM     47  ND2 ASN     6      -4.567 -11.323  -9.121  1.00  0.00           N  
ATOM     48  C   ASN     6      -6.777  -7.378  -7.842  1.00  0.00           C  
ATOM     49  O   ASN     6      -6.316  -6.318  -8.266  1.00  0.00           O  
ATOM     50  N   ASP     7      -7.988  -7.560  -7.288  1.00  0.00           N  
ATOM     51  CA  ASP     7      -8.737  -6.350  -7.018  1.00  0.00           C  
ATOM     52  CB  ASP     7     -10.227  -6.638  -6.817  1.00  0.00           C  
ATOM     53  CG  ASP     7     -11.179  -5.423  -6.850  1.00  0.00           C  
ATOM     54  OD1 ASP     7     -12.181  -5.419  -6.116  1.00  0.00           O  
ATOM     55  OD2 ASP     7     -10.955  -4.517  -7.708  1.00  0.00           O  
ATOM     56  C   ASP     7      -8.096  -5.411  -5.890  1.00  0.00           C  
ATOM     57  O   ASP     7      -8.117  -4.175  -6.056  1.00  0.00           O  
ATOM     58  N   LEU     8      -7.561  -5.986  -4.810  1.00  0.00           N  
ATOM     59  CA  LEU     8      -6.969  -5.175  -3.658  1.00  0.00           C  
ATOM     60  CB  LEU     8      -6.880  -6.155  -2.450  1.00  0.00           C  
ATOM     61  CG  LEU     8      -8.224  -6.774  -1.880  1.00  0.00           C  
ATOM     62  CD1 LEU     8      -7.933  -7.796  -0.771  1.00  0.00           C  
ATOM     63  CD2 LEU     8      -8.960  -5.607  -1.113  1.00  0.00           C  
ATOM     64  C   LEU     8      -5.613  -4.583  -3.969  1.00  0.00           C  
ATOM     65  O   LEU     8      -5.265  -3.463  -3.602  1.00  0.00           O  
ATOM     66  N   LEU     9      -4.862  -5.314  -4.835  1.00  0.00           N  
ATOM     67  CA  LEU     9      -3.730  -4.775  -5.505  1.00  0.00           C  
ATOM     68  CB  LEU     9      -2.934  -6.012  -6.088  1.00  0.00           C  
ATOM     69  CG  LEU     9      -2.486  -7.031  -5.069  1.00  0.00           C  
ATOM     70  CD1 LEU     9      -1.764  -8.184  -5.810  1.00  0.00           C  
ATOM     71  CD2 LEU     9      -1.677  -6.705  -3.786  1.00  0.00           C  
ATOM     72  C   LEU     9      -3.921  -3.613  -6.477  1.00  0.00           C  
ATOM     73  O   LEU     9      -3.263  -2.561  -6.476  1.00  0.00           O  
ATOM     74  N   GLU    10      -4.975  -3.730  -7.247  1.00  0.00           N  
ATOM     75  CA  GLU    10      -5.496  -2.566  -8.071  1.00  0.00           C  
ATOM     76  CB  GLU    10      -6.506  -3.028  -9.040  1.00  0.00           C  
ATOM     77  CG  GLU    10      -6.875  -2.121 -10.229  1.00  0.00           C  
ATOM     78  CD  GLU    10      -7.954  -1.092  -9.861  1.00  0.00           C  
ATOM     79  OE1 GLU    10      -8.889  -1.343  -8.994  1.00  0.00           O  
ATOM     80  OE2 GLU    10      -8.025  -0.073 -10.606  1.00  0.00           O  
ATOM     81  C   GLU    10      -6.052  -1.519  -7.234  1.00  0.00           C  
ATOM     82  O   GLU    10      -6.116  -0.339  -7.595  1.00  0.00           O  
ATOM     83  N   ASP    11      -6.599  -1.787  -6.049  1.00  0.00           N  
ATOM     84  CA  ASP    11      -6.982  -0.737  -5.031  1.00  0.00           C  
ATOM     85  CB  ASP    11      -7.825  -1.435  -3.897  1.00  0.00           C  
ATOM     86  CG  ASP    11      -9.178  -1.979  -4.289  1.00  0.00           C  
ATOM     87  OD1 ASP    11      -9.815  -2.657  -3.480  1.00  0.00           O  
ATOM     88  OD2 ASP    11      -9.657  -1.599  -5.408  1.00  0.00           O  
ATOM     89  C   ASP    11      -5.775  -0.058  -4.450  1.00  0.00           C  
ATOM     90  O   ASP    11      -5.757   1.163  -4.213  1.00  0.00           O  
ATOM     91  N   LEU    12      -4.686  -0.764  -4.228  1.00  0.00           N  
ATOM     92  CA  LEU    12      -3.413  -0.048  -3.922  1.00  0.00           C  
ATOM     93  CB  LEU    12      -2.457  -1.162  -3.435  1.00  0.00           C  
ATOM     94  CG  LEU    12      -2.713  -1.809  -2.122  1.00  0.00           C  
ATOM     95  CD1 LEU    12      -1.969  -3.143  -1.911  1.00  0.00           C  
ATOM     96  CD2 LEU    12      -2.288  -0.951  -0.948  1.00  0.00           C  
ATOM     97  C   LEU    12      -2.911   0.846  -5.108  1.00  0.00           C  
ATOM     98  O   LEU    12      -2.392   1.929  -4.914  1.00  0.00           O  
ATOM     99  N   GLN    13      -3.215   0.367  -6.306  1.00  0.00           N  
ATOM    100  CA  GLN    13      -2.965   1.259  -7.504  1.00  0.00           C  
ATOM    101  CB  GLN    13      -2.900   0.554  -8.873  1.00  0.00           C  
ATOM    102  CG  GLN    13      -1.649  -0.264  -9.059  1.00  0.00           C  
ATOM    103  CD  GLN    13      -0.330   0.518  -8.871  1.00  0.00           C  
ATOM    104  OE1 GLN    13      -0.212   1.765  -8.844  1.00  0.00           O  
ATOM    105  NE2 GLN    13       0.785  -0.163  -8.613  1.00  0.00           N  
ATOM    106  C   GLN    13      -3.880   2.460  -7.533  1.00  0.00           C  
ATOM    107  O   GLN    13      -3.397   3.559  -7.841  1.00  0.00           O  
ATOM    108  N   GLU    14      -5.128   2.315  -7.015  1.00  0.00           N  
ATOM    109  CA  GLU    14      -5.995   3.504  -6.738  1.00  0.00           C  
ATOM    110  CB  GLU    14      -7.487   3.115  -6.808  1.00  0.00           C  
ATOM    111  CG  GLU    14      -8.500   4.264  -6.712  1.00  0.00           C  
ATOM    112  CD  GLU    14      -8.438   5.117  -8.052  1.00  0.00           C  
ATOM    113  OE1 GLU    14      -9.304   6.067  -8.184  1.00  0.00           O  
ATOM    114  OE2 GLU    14      -7.703   4.844  -9.004  1.00  0.00           O  
ATOM    115  C   GLU    14      -5.574   4.385  -5.585  1.00  0.00           C  
ATOM    116  O   GLU    14      -5.695   5.600  -5.731  1.00  0.00           O  
ATOM    117  N   VAL    15      -4.968   3.803  -4.568  1.00  0.00           N  
ATOM    118  CA  VAL    15      -4.308   4.559  -3.513  1.00  0.00           C  
ATOM    119  CB  VAL    15      -3.755   3.784  -2.337  1.00  0.00           C  
ATOM    120  CG1 VAL    15      -3.210   4.803  -1.241  1.00  0.00           C  
ATOM    121  CG2 VAL    15      -4.842   2.976  -1.624  1.00  0.00           C  
ATOM    122  C   VAL    15      -3.253   5.481  -4.127  1.00  0.00           C  
ATOM    123  O   VAL    15      -3.143   6.613  -3.683  1.00  0.00           O  
ATOM    124  N   LEU    16      -2.524   5.109  -5.195  1.00  0.00           N  
ATOM    125  CA  LEU    16      -1.547   5.952  -5.845  1.00  0.00           C  
ATOM    126  CB  LEU    16      -0.519   4.990  -6.481  1.00  0.00           C  
ATOM    127  CG  LEU    16       0.637   5.632  -7.190  1.00  0.00           C  
ATOM    128  CD1 LEU    16       1.708   6.032  -6.101  1.00  0.00           C  
ATOM    129  CD2 LEU    16       1.348   4.674  -8.081  1.00  0.00           C  
ATOM    130  C   LEU    16      -2.126   7.057  -6.758  1.00  0.00           C  
ATOM    131  O   LEU    16      -1.587   8.143  -6.754  1.00  0.00           O  
ATOM    132  N   LYS    17      -3.300   6.912  -7.446  1.00  0.00           N  
ATOM    133  CA  LYS    17      -4.099   7.970  -8.105  1.00  0.00           C  
ATOM    134  CB  LYS    17      -5.122   7.309  -9.004  1.00  0.00           C  
ATOM    135  CG  LYS    17      -4.554   6.996 -10.412  1.00  0.00           C  
ATOM    136  CD  LYS    17      -5.439   6.003 -11.227  1.00  0.00           C  
ATOM    137  CE  LYS    17      -5.146   4.518 -10.867  1.00  0.00           C  
ATOM    138  NZ  LYS    17      -6.306   3.697 -11.259  1.00  0.00           N  
ATOM    139  C   LYS    17      -4.675   8.896  -7.026  1.00  0.00           C  
ATOM    140  O   LYS    17      -4.824  10.073  -7.311  1.00  0.00           O  
ATOM    141  N   ASN    18      -4.998   8.403  -5.843  1.00  0.00           N  
ATOM    142  CA  ASN    18      -5.363   9.305  -4.718  1.00  0.00           C  
ATOM    143  CB  ASN    18      -6.193   8.540  -3.675  1.00  0.00           C  
ATOM    144  CG  ASN    18      -7.690   8.297  -3.975  1.00  0.00           C  
ATOM    145  OD1 ASN    18      -8.516   9.178  -3.999  1.00  0.00           O  
ATOM    146  ND2 ASN    18      -7.902   7.088  -4.519  1.00  0.00           N  
ATOM    147  C   ASN    18      -4.175  10.058  -4.121  1.00  0.00           C  
ATOM    148  O   ASN    18      -4.296  11.252  -3.832  1.00  0.00           O  
ATOM    149  N   LEU    19      -3.085   9.357  -3.945  1.00  0.00           N  
ATOM    150  CA  LEU    19      -1.865  10.067  -3.604  1.00  0.00           C  
ATOM    151  CB  LEU    19      -0.660   9.167  -3.323  1.00  0.00           C  
ATOM    152  CG  LEU    19      -0.762   8.418  -2.034  1.00  0.00           C  
ATOM    153  CD1 LEU    19       0.323   7.364  -2.032  1.00  0.00           C  
ATOM    154  CD2 LEU    19      -0.599   9.169  -0.729  1.00  0.00           C  
ATOM    155  C   LEU    19      -1.463  11.121  -4.600  1.00  0.00           C  
ATOM    156  O   LEU    19      -1.312  12.298  -4.194  1.00  0.00           O  
ATOM    157  N   HIE    20      -1.358  10.818  -5.893  1.00  0.00           N  
ATOM    158  CA  HIE    20      -0.988  11.753  -6.979  1.00  0.00           C  
ATOM    159  CB  HIE    20      -1.134  10.953  -8.303  1.00  0.00           C  
ATOM    160  CG  HIE    20      -1.068  11.767  -9.568  1.00  0.00           C  
ATOM    161  ND1 HIE    20      -2.088  12.135 -10.477  1.00  0.00           N  
ATOM    162  CE1 HIE    20      -1.528  12.850 -11.440  1.00  0.00           C  
ATOM    163  NE2 HIE    20      -0.279  13.094 -11.152  1.00  0.00           N  
ATOM    164  CD2 HIE    20       0.061  12.414  -9.988  1.00  0.00           C  
ATOM    165  C   HIE    20      -1.934  12.924  -6.991  1.00  0.00           C  
ATOM    166  O   HIE    20      -1.476  14.062  -7.136  1.00  0.00           O  
ATOM    167  N   LYS    21      -3.267  12.696  -6.858  1.00  0.00           N  
ATOM    168  CA  LYS    21      -4.242  13.798  -6.849  1.00  0.00           C  
ATOM    169  CB  LYS    21      -5.681  13.148  -6.801  1.00  0.00           C  
ATOM    170  CG  LYS    21      -6.776  14.212  -6.553  1.00  0.00           C  
ATOM    171  CD  LYS    21      -8.169  13.526  -6.652  1.00  0.00           C  
ATOM    172  CE  LYS    21      -9.226  14.599  -6.606  1.00  0.00           C  
ATOM    173  NZ  LYS    21     -10.598  14.195  -7.132  1.00  0.00           N  
ATOM    174  C   LYS    21      -4.083  14.880  -5.752  1.00  0.00           C  
ATOM    175  O   LYS    21      -4.551  16.014  -5.780  1.00  0.00           O  
ATOM    176  N   ASN    22      -3.322  14.459  -4.701  1.00  0.00           N  
ATOM    177  CA  ASN    22      -2.909  15.095  -3.470  1.00  0.00           C  
ATOM    178  CB  ASN    22      -3.529  14.360  -2.306  1.00  0.00           C  
ATOM    179  CG  ASN    22      -5.061  14.448  -2.344  1.00  0.00           C  
ATOM    180  OD1 ASN    22      -5.726  15.425  -1.949  1.00  0.00           O  
ATOM    181  ND2 ASN    22      -5.701  13.282  -2.459  1.00  0.00           N  
ATOM    182  C   ASN    22      -1.362  15.240  -3.316  1.00  0.00           C  
ATOM    183  O   ASN    22      -0.836  15.581  -2.275  1.00  0.00           O  
ATOM    184  N   TRP    23      -0.495  15.121  -4.377  1.00  0.00           N  
ATOM    185  CA  TRP    23       0.968  15.189  -4.276  1.00  0.00           C  
ATOM    186  CB  TRP    23       1.589  13.857  -4.742  1.00  0.00           C  
ATOM    187  CG  TRP    23       3.005  13.450  -4.321  1.00  0.00           C  
ATOM    188  CD1 TRP    23       4.132  13.641  -5.048  1.00  0.00           C  
ATOM    189  NE1 TRP    23       5.215  13.153  -4.402  1.00  0.00           N  
ATOM    190  CE2 TRP    23       4.816  12.573  -3.205  1.00  0.00           C  
ATOM    191  CZ2 TRP    23       5.515  11.721  -2.311  1.00  0.00           C  
ATOM    192  CH2 TRP    23       4.814  11.145  -1.169  1.00  0.00           C  
ATOM    193  CZ3 TRP    23       3.467  11.358  -1.067  1.00  0.00           C  
ATOM    194  CE3 TRP    23       2.712  12.106  -2.049  1.00  0.00           C  
ATOM    195  CD2 TRP    23       3.419  12.737  -3.127  1.00  0.00           C  
ATOM    196  C   TRP    23       1.576  16.344  -5.138  1.00  0.00           C  
ATOM    197  O   TRP    23       1.160  16.430  -6.357  1.00  0.00           O  
ATOM    198  N   HIE    24       2.451  17.224  -4.598  1.00  0.00           N  
ATOM    199  CA  HIE    24       3.190  18.176  -5.314  1.00  0.00           C  
ATOM    200  CB  HIE    24       3.980  19.022  -4.309  1.00  0.00           C  
ATOM    201  CG  HIE    24       4.847  20.066  -5.017  1.00  0.00           C  
ATOM    202  ND1 HIE    24       4.293  21.148  -5.789  1.00  0.00           N  
ATOM    203  CE1 HIE    24       5.326  21.744  -6.355  1.00  0.00           C  
ATOM    204  NE2 HIE    24       6.481  21.206  -5.914  1.00  0.00           N  
ATOM    205  CD2 HIE    24       6.213  20.196  -4.979  1.00  0.00           C  
ATOM    206  C   HIE    24       4.198  17.698  -6.419  1.00  0.00           C  
ATOM    207  O   HIE    24       4.922  16.754  -6.225  1.00  0.00           O  
ATOM    208  N   GLY    25       4.254  18.385  -7.584  1.00  0.00           N  
ATOM    209  CA  GLY    25       5.174  18.047  -8.693  1.00  0.00           C  
ATOM    210  C   GLY    25       4.751  16.794  -9.519  1.00  0.00           C  
ATOM    211  O   GLY    25       5.515  16.472 -10.414  1.00  0.00           O  
ATOM    212  N   GLY    26       3.530  16.322  -9.261  1.00  0.00           N  
ATOM    213  CA  GLY    26       3.007  15.374 -10.188  1.00  0.00           C  
ATOM    214  C   GLY    26       3.549  13.926 -10.025  1.00  0.00           C  
ATOM    215  O   GLY    26       4.176  13.662  -9.013  1.00  0.00           O  
ATOM    216  N   LYS    27       3.381  13.076 -11.045  1.00  0.00           N  
ATOM    217  CA  LYS    27       3.911  11.708 -11.020  1.00  0.00           C  
ATOM    218  CB  LYS    27       3.474  10.971 -12.267  1.00  0.00           C  
ATOM    219  CG  LYS    27       3.981  11.370 -13.639  1.00  0.00           C  
ATOM    220  CD  LYS    27       3.567  10.695 -14.916  1.00  0.00           C  
ATOM    221  CE  LYS    27       4.579  11.084 -16.087  1.00  0.00           C  
ATOM    222  NZ  LYS    27       5.971  10.489 -15.915  1.00  0.00           N  
ATOM    223  C   LYS    27       5.465  11.680 -10.803  1.00  0.00           C  
ATOM    224  O   LYS    27       6.060  10.875 -10.157  1.00  0.00           O  
ATOM    225  N   ASP    28       6.098  12.628 -11.440  1.00  0.00           N  
ATOM    226  CA  ASP    28       7.590  12.690 -11.540  1.00  0.00           C  
ATOM    227  CB  ASP    28       8.046  13.714 -12.591  1.00  0.00           C  
ATOM    228  CG  ASP    28       7.555  13.433 -14.007  1.00  0.00           C  
ATOM    229  OD1 ASP    28       7.285  12.253 -14.306  1.00  0.00           O  
ATOM    230  OD2 ASP    28       7.303  14.341 -14.844  1.00  0.00           O  
ATOM    231  C   ASP    28       8.222  12.899 -10.148  1.00  0.00           C  
ATOM    232  O   ASP    28       9.348  12.429  -9.902  1.00  0.00           O  
ATOM    233  N   ASN    29       7.539  13.575  -9.208  1.00  0.00           N  
ATOM    234  CA  ASN    29       8.121  13.697  -7.863  1.00  0.00           C  
ATOM    235  CB  ASN    29       7.790  15.136  -7.315  1.00  0.00           C  
ATOM    236  CG  ASN    29       8.178  15.478  -5.935  1.00  0.00           C  
ATOM    237  OD1 ASN    29       9.394  15.481  -5.611  1.00  0.00           O  
ATOM    238  ND2 ASN    29       7.212  15.750  -5.046  1.00  0.00           N  
ATOM    239  C   ASN    29       7.524  12.644  -6.892  1.00  0.00           C  
ATOM    240  O   ASN    29       7.893  12.489  -5.739  1.00  0.00           O  
ATOM    241  N   LEU    30       6.552  11.857  -7.397  1.00  0.00           N  
ATOM    242  CA  LEU    30       6.011  10.570  -6.765  1.00  0.00           C  
ATOM    243  CB  LEU    30       4.529  10.663  -7.117  1.00  0.00           C  
ATOM    244  CG  LEU    30       3.491   9.599  -6.696  1.00  0.00           C  
ATOM    245  CD1 LEU    30       2.707   9.964  -5.383  1.00  0.00           C  
ATOM    246  CD2 LEU    30       2.420   9.448  -7.822  1.00  0.00           C  
ATOM    247  C   LEU    30       6.743   9.337  -7.307  1.00  0.00           C  
ATOM    248  O   LEU    30       6.436   8.227  -6.870  1.00  0.00           O  
ATOM    249  N   HIE    31       7.743   9.477  -8.206  1.00  0.00           N  
ATOM    250  CA  HIE    31       8.513   8.356  -8.754  1.00  0.00           C  
ATOM    251  CB  HIE    31       9.720   8.982  -9.472  1.00  0.00           C  
ATOM    252  CG  HIE    31      10.766   7.981  -9.888  1.00  0.00           C  
ATOM    253  ND1 HIE    31      12.046   7.877  -9.382  1.00  0.00           N  
ATOM    254  CE1 HIE    31      12.714   7.020 -10.144  1.00  0.00           C  
ATOM    255  NE2 HIE    31      11.951   6.510 -11.144  1.00  0.00           N  
ATOM    256  CD2 HIE    31      10.681   7.084 -10.926  1.00  0.00           C  
ATOM    257  C   HIE    31       8.904   7.344  -7.703  1.00  0.00           C  
ATOM    258  O   HIE    31       8.661   6.154  -7.906  1.00  0.00           O  
ATOM    259  N   ASP    32       9.399   7.854  -6.574  1.00  0.00           N  
ATOM    260  CA  ASP    32       9.730   7.062  -5.313  1.00  0.00           C  
ATOM    261  CB  ASP    32      10.366   7.832  -4.110  1.00  0.00           C  
ATOM    262  CG  ASP    32      11.760   8.264  -4.229  1.00  0.00           C  
ATOM    263  OD1 ASP    32      12.564   7.572  -4.909  1.00  0.00           O  
ATOM    264  OD2 ASP    32      12.143   9.319  -3.730  1.00  0.00           O  
ATOM    265  C   ASP    32       8.561   6.227  -4.840  1.00  0.00           C  
ATOM    266  O   ASP    32       8.814   5.045  -4.506  1.00  0.00           O  
ATOM    267  N   VAL    33       7.360   6.771  -4.744  1.00  0.00           N  
ATOM    268  CA  VAL    33       6.226   6.076  -4.226  1.00  0.00           C  
ATOM    269  CB  VAL    33       5.081   7.038  -3.825  1.00  0.00           C  
ATOM    270  CG1 VAL    33       3.825   6.295  -3.282  1.00  0.00           C  
ATOM    271  CG2 VAL    33       5.546   8.065  -2.776  1.00  0.00           C  
ATOM    272  C   VAL    33       5.679   5.124  -5.265  1.00  0.00           C  
ATOM    273  O   VAL    33       5.427   4.006  -4.810  1.00  0.00           O  
ATOM    274  N   ASP    34       5.653   5.487  -6.541  1.00  0.00           N  
ATOM    275  CA  ASP    34       5.235   4.516  -7.563  1.00  0.00           C  
ATOM    276  CB  ASP    34       5.242   5.199  -8.923  1.00  0.00           C  
ATOM    277  CG  ASP    34       4.818   4.397 -10.130  1.00  0.00           C  
ATOM    278  OD1 ASP    34       4.098   3.348 -10.121  1.00  0.00           O  
ATOM    279  OD2 ASP    34       5.114   4.791 -11.246  1.00  0.00           O  
ATOM    280  C   ASP    34       6.089   3.228  -7.528  1.00  0.00           C  
ATOM    281  O   ASP    34       5.581   2.095  -7.555  1.00  0.00           O  
ATOM    282  N   ASN    35       7.450   3.411  -7.563  1.00  0.00           N  
ATOM    283  CA  ASN    35       8.300   2.237  -7.369  1.00  0.00           C  
ATOM    284  CB  ASN    35       9.774   2.679  -7.661  1.00  0.00           C  
ATOM    285  CG  ASN    35       9.950   2.897  -9.160  1.00  0.00           C  
ATOM    286  OD1 ASN    35      10.266   1.987  -9.921  1.00  0.00           O  
ATOM    287  ND2 ASN    35       9.782   4.136  -9.573  1.00  0.00           N  
ATOM    288  C   ASN    35       8.142   1.496  -5.994  1.00  0.00           C  
ATOM    289  O   ASN    35       8.261   0.202  -5.917  1.00  0.00           O  
ATOM    290  N   HIE    36       7.866   2.275  -4.935  1.00  0.00           N  
ATOM    291  CA  HIE    36       7.800   1.744  -3.564  1.00  0.00           C  
ATOM    292  CB  HIE    36       7.688   2.786  -2.430  1.00  0.00           C  
ATOM    293  CG  HIE    36       7.897   2.226  -1.060  1.00  0.00           C  
ATOM    294  ND1 HIE    36       9.114   1.722  -0.453  1.00  0.00           N  
ATOM    295  CE1 HIE    36       8.775   1.256   0.755  1.00  0.00           C  
ATOM    296  NE2 HIE    36       7.522   1.618   0.997  1.00  0.00           N  
ATOM    297  CD2 HIE    36       6.937   2.275  -0.077  1.00  0.00           C  
ATOM    298  C   HIE    36       6.585   0.842  -3.468  1.00  0.00           C  
ATOM    299  O   HIE    36       6.632  -0.297  -2.935  1.00  0.00           O  
ATOM    300  N   LEU    37       5.430   1.326  -3.944  1.00  0.00           N  
ATOM    301  CA  LEU    37       4.216   0.522  -4.138  1.00  0.00           C  
ATOM    302  CB  LEU    37       2.994   1.310  -4.560  1.00  0.00           C  
ATOM    303  CG  LEU    37       1.805   0.506  -4.875  1.00  0.00           C  
ATOM    304  CD1 LEU    37       1.209  -0.090  -3.627  1.00  0.00           C  
ATOM    305  CD2 LEU    37       0.735   1.382  -5.439  1.00  0.00           C  
ATOM    306  C   LEU    37       4.502  -0.816  -4.899  1.00  0.00           C  
ATOM    307  O   LEU    37       4.127  -1.922  -4.453  1.00  0.00           O  
ATOM    308  N   GLN    38       5.058  -0.692  -6.110  1.00  0.00           N  
ATOM    309  CA  GLN    38       5.243  -1.872  -6.967  1.00  0.00           C  
ATOM    310  CB  GLN    38       6.108  -1.516  -8.207  1.00  0.00           C  
ATOM    311  CG  GLN    38       6.460  -2.683  -9.130  1.00  0.00           C  
ATOM    312  CD  GLN    38       5.243  -3.368  -9.705  1.00  0.00           C  
ATOM    313  OE1 GLN    38       4.074  -3.002  -9.517  1.00  0.00           O  
ATOM    314  NE2 GLN    38       5.513  -4.341 -10.518  1.00  0.00           N  
ATOM    315  C   GLN    38       5.902  -2.990  -6.174  1.00  0.00           C  
ATOM    316  O   GLN    38       5.478  -4.107  -6.224  1.00  0.00           O  
ATOM    317  N   ASN    39       7.010  -2.636  -5.467  1.00  0.00           N  
ATOM    318  CA  ASN    39       7.636  -3.644  -4.590  1.00  0.00           C  
ATOM    319  CB  ASN    39       9.073  -3.197  -4.184  1.00  0.00           C  
ATOM    320  CG  ASN    39       9.919  -2.941  -5.396  1.00  0.00           C  
ATOM    321  OD1 ASN    39      10.504  -3.857  -5.924  1.00  0.00           O  
ATOM    322  ND2 ASN    39      10.162  -1.745  -5.885  1.00  0.00           N  
ATOM    323  C   ASN    39       6.761  -4.210  -3.444  1.00  0.00           C  
ATOM    324  O   ASN    39       6.903  -5.412  -3.177  1.00  0.00           O  
ATOM    325  N   VAL    40       5.784  -3.462  -2.939  1.00  0.00           N  
ATOM    326  CA  VAL    40       4.756  -3.955  -1.977  1.00  0.00           C  
ATOM    327  CB  VAL    40       4.072  -2.870  -1.130  1.00  0.00           C  
ATOM    328  CG1 VAL    40       2.906  -3.397  -0.250  1.00  0.00           C  
ATOM    329  CG2 VAL    40       5.110  -2.214  -0.192  1.00  0.00           C  
ATOM    330  C   VAL    40       3.745  -4.848  -2.666  1.00  0.00           C  
ATOM    331  O   VAL    40       3.519  -5.887  -2.077  1.00  0.00           O  
ATOM    332  N   ILE    41       3.299  -4.509  -3.852  1.00  0.00           N  
ATOM    333  CA  ILE    41       2.275  -5.333  -4.625  1.00  0.00           C  
ATOM    334  CB  ILE    41       2.066  -4.780  -6.095  1.00  0.00           C  
ATOM    335  CG2 ILE    41       1.265  -5.602  -7.092  1.00  0.00           C  
ATOM    336  CG1 ILE    41       1.392  -3.369  -6.129  1.00  0.00           C  
ATOM    337  CD1 ILE    41      -0.116  -3.372  -5.896  1.00  0.00           C  
ATOM    338  C   ILE    41       2.755  -6.824  -4.709  1.00  0.00           C  
ATOM    339  O   ILE    41       2.123  -7.749  -4.200  1.00  0.00           O  
ATOM    340  N   GLU    42       3.946  -6.998  -5.368  1.00  0.00           N  
ATOM    341  CA  GLU    42       4.641  -8.213  -5.656  1.00  0.00           C  
ATOM    342  CB  GLU    42       5.997  -7.958  -6.435  1.00  0.00           C  
ATOM    343  CG  GLU    42       5.781  -7.781  -7.892  1.00  0.00           C  
ATOM    344  CD  GLU    42       5.737  -9.070  -8.816  1.00  0.00           C  
ATOM    345  OE1 GLU    42       4.931  -9.945  -8.471  1.00  0.00           O  
ATOM    346  OE2 GLU    42       6.570  -9.233  -9.770  1.00  0.00           O  
ATOM    347  C   GLU    42       4.878  -9.051  -4.422  1.00  0.00           C  
ATOM    348  O   GLU    42       4.649 -10.239  -4.472  1.00  0.00           O  
ATOM    349  N   ASP    43       5.508  -8.492  -3.402  1.00  0.00           N  
ATOM    350  CA  ASP    43       5.655  -9.207  -2.144  1.00  0.00           C  
ATOM    351  CB  ASP    43       6.727  -8.591  -1.257  1.00  0.00           C  
ATOM    352  CG  ASP    43       8.107  -9.318  -1.343  1.00  0.00           C  
ATOM    353  OD1 ASP    43       8.521  -9.997  -0.383  1.00  0.00           O  
ATOM    354  OD2 ASP    43       8.819  -9.036  -2.339  1.00  0.00           O  
ATOM    355  C   ASP    43       4.344  -9.629  -1.416  1.00  0.00           C  
ATOM    356  O   ASP    43       4.325 -10.696  -0.869  1.00  0.00           O  
ATOM    357  N   ILE    44       3.262  -8.868  -1.472  1.00  0.00           N  
ATOM    358  CA  ILE    44       1.958  -9.364  -1.027  1.00  0.00           C  
ATOM    359  CB  ILE    44       0.943  -8.212  -0.979  1.00  0.00           C  
ATOM    360  CG2 ILE    44      -0.511  -8.765  -0.753  1.00  0.00           C  
ATOM    361  CG1 ILE    44       1.130  -7.199   0.181  1.00  0.00           C  
ATOM    362  CD1 ILE    44       0.271  -5.938   0.187  1.00  0.00           C  
ATOM    363  C   ILE    44       1.361 -10.490  -1.881  1.00  0.00           C  
ATOM    364  O   ILE    44       0.761 -11.409  -1.411  1.00  0.00           O  
ATOM    365  N   HIE    45       1.448 -10.321  -3.215  1.00  0.00           N  
ATOM    366  CA  HIE    45       0.984 -11.307  -4.151  1.00  0.00           C  
ATOM    367  CB  HIE    45       1.060 -10.749  -5.609  1.00  0.00           C  
ATOM    368  CG  HIE    45       0.176 -11.525  -6.587  1.00  0.00           C  
ATOM    369  ND1 HIE    45      -1.260 -11.618  -6.414  1.00  0.00           N  
ATOM    370  CE1 HIE    45      -1.696 -12.497  -7.345  1.00  0.00           C  
ATOM    371  NE2 HIE    45      -0.726 -12.898  -8.145  1.00  0.00           N  
ATOM    372  CD2 HIE    45       0.463 -12.317  -7.685  1.00  0.00           C  
ATOM    373  C   HIE    45       1.658 -12.705  -3.915  1.00  0.00           C  
ATOM    374  O   HIE    45       1.045 -13.726  -3.860  1.00  0.00           O  
ATOM    375  N   ASP    46       3.002 -12.695  -3.661  1.00  0.00           N  
ATOM    376  CA  ASP    46       3.810 -13.867  -3.381  1.00  0.00           C  
ATOM    377  CB  ASP    46       5.354 -13.568  -3.623  1.00  0.00           C  
ATOM    378  CG  ASP    46       6.252 -14.694  -3.081  1.00  0.00           C  
ATOM    379  OD1 ASP    46       6.964 -14.439  -2.117  1.00  0.00           O  
ATOM    380  OD2 ASP    46       6.313 -15.773  -3.747  1.00  0.00           O  
ATOM    381  C   ASP    46       3.587 -14.448  -2.001  1.00  0.00           C  
ATOM    382  O   ASP    46       3.466 -15.688  -1.833  1.00  0.00           O  
ATOM    383  N   PHE    47       3.352 -13.604  -1.027  1.00  0.00           N  
ATOM    384  CA  PHE    47       2.908 -14.130   0.294  1.00  0.00           C  
ATOM    385  CB  PHE    47       2.864 -12.943   1.305  1.00  0.00           C  
ATOM    386  CG  PHE    47       2.160 -13.262   2.588  1.00  0.00           C  
ATOM    387  CD1 PHE    47       2.806 -14.128   3.538  1.00  0.00           C  
ATOM    388  CE1 PHE    47       2.223 -14.407   4.781  1.00  0.00           C  
ATOM    389  CZ  PHE    47       0.971 -13.847   5.100  1.00  0.00           C  
ATOM    390  CE2 PHE    47       0.320 -13.100   4.096  1.00  0.00           C  
ATOM    391  CD2 PHE    47       0.921 -12.741   2.912  1.00  0.00           C  
ATOM    392  C   PHE    47       1.566 -14.924   0.257  1.00  0.00           C  
ATOM    393  O   PHE    47       1.406 -15.956   0.883  1.00  0.00           O  
ATOM    394  N   MET    48       0.604 -14.364  -0.504  1.00  0.00           N  
ATOM    395  CA  MET    48      -0.658 -14.977  -0.749  1.00  0.00           C  
ATOM    396  CB  MET    48      -1.648 -13.926  -1.269  1.00  0.00           C  
ATOM    397  CG  MET    48      -1.886 -12.807  -0.295  1.00  0.00           C  
ATOM    398  SD  MET    48      -3.016 -13.106   1.031  1.00  0.00           S  
ATOM    399  CE  MET    48      -2.879 -11.564   1.944  1.00  0.00           C  
ATOM    400  C   MET    48      -0.647 -16.274  -1.646  1.00  0.00           C  
ATOM    401  O   MET    48      -1.663 -16.989  -1.885  1.00  0.00           O  
ATOM    402  N   GLN    49       0.478 -16.524  -2.223  1.00  0.00           N  
ATOM    403  CA  GLN    49       0.793 -17.764  -2.949  1.00  0.00           C  
ATOM    404  CB  GLN    49       1.355 -17.368  -4.302  1.00  0.00           C  
ATOM    405  CG  GLN    49       0.381 -16.821  -5.296  1.00  0.00           C  
ATOM    406  CD  GLN    49       1.004 -16.116  -6.540  1.00  0.00           C  
ATOM    407  OE1 GLN    49       0.742 -16.380  -7.715  1.00  0.00           O  
ATOM    408  NE2 GLN    49       1.888 -15.228  -6.342  1.00  0.00           N  
ATOM    409  C   GLN    49       1.806 -18.634  -2.126  1.00  0.00           C  
ATOM    410  O   GLN    49       2.539 -19.408  -2.690  1.00  0.00           O  
ATOM    411  N   GLY    50       1.866 -18.499  -0.813  1.00  0.00           N  
ATOM    412  CA  GLY    50       2.713 -19.267   0.076  1.00  0.00           C  
ATOM    413  C   GLY    50       4.171 -18.866   0.277  1.00  0.00           C  
ATOM    414  O   GLY    50       4.933 -19.607   0.932  1.00  0.00           O  
ATOM    415  N   GLY    51       4.570 -17.688  -0.268  1.00  0.00           N  
ATOM    416  CA  GLY    51       5.853 -16.979   0.018  1.00  0.00           C  
ATOM    417  C   GLY    51       5.998 -16.343   1.411  1.00  0.00           C  
ATOM    418  O   GLY    51       4.955 -16.272   2.104  1.00  0.00           O  
ATOM    419  N   GLY    52       7.191 -15.893   1.860  1.00  0.00           N  
ATOM    420  CA  GLY    52       7.186 -15.323   3.180  1.00  0.00           C  
ATOM    421  C   GLY    52       6.818 -16.374   4.307  1.00  0.00           C  
ATOM    422  O   GLY    52       7.070 -17.589   4.125  1.00  0.00           O  
ATOM    423  N   SER    53       6.412 -15.780   5.457  1.00  0.00           N  
ATOM    424  CA  SER    53       6.026 -16.499   6.722  1.00  0.00           C  
ATOM    425  CB  SER    53       7.237 -17.038   7.539  1.00  0.00           C  
ATOM    426  OG  SER    53       6.749 -17.894   8.574  1.00  0.00           O  
ATOM    427  C   SER    53       5.130 -15.624   7.684  1.00  0.00           C  
ATOM    428  O   SER    53       5.292 -14.424   7.843  1.00  0.00           O  
ATOM    429  N   GLY    54       4.244 -16.303   8.472  1.00  0.00           N  
ATOM    430  CA  GLY    54       3.332 -15.706   9.507  1.00  0.00           C  
ATOM    431  C   GLY    54       2.630 -14.397   9.055  1.00  0.00           C  
ATOM    432  O   GLY    54       2.028 -14.193   7.972  1.00  0.00           O  
ATOM    433  N   GLY    55       2.711 -13.478   9.995  1.00  0.00           N  
ATOM    434  CA  GLY    55       1.935 -12.252  10.017  1.00  0.00           C  
ATOM    435  C   GLY    55       2.453 -11.123   9.059  1.00  0.00           C  
ATOM    436  O   GLY    55       2.395  -9.960   9.412  1.00  0.00           O  
ATOM    437  N   LYS    56       2.992 -11.548   7.874  1.00  0.00           N  
ATOM    438  CA  LYS    56       3.729 -10.726   6.958  1.00  0.00           C  
ATOM    439  CB  LYS    56       4.161 -11.581   5.713  1.00  0.00           C  
ATOM    440  CG  LYS    56       5.385 -10.938   5.082  1.00  0.00           C  
ATOM    441  CD  LYS    56       5.709 -11.396   3.698  1.00  0.00           C  
ATOM    442  CE  LYS    56       6.767 -10.506   2.956  1.00  0.00           C  
ATOM    443  NZ  LYS    56       7.753 -11.276   2.124  1.00  0.00           N  
ATOM    444  C   LYS    56       3.005  -9.416   6.584  1.00  0.00           C  
ATOM    445  O   LYS    56       3.646  -8.380   6.391  1.00  0.00           O  
ATOM    446  N   LEU    57       1.684  -9.416   6.461  1.00  0.00           N  
ATOM    447  CA  LEU    57       0.901  -8.116   6.209  1.00  0.00           C  
ATOM    448  CB  LEU    57      -0.550  -8.473   6.279  1.00  0.00           C  
ATOM    449  CG  LEU    57      -1.104  -9.450   5.250  1.00  0.00           C  
ATOM    450  CD1 LEU    57      -2.488  -9.818   5.547  1.00  0.00           C  
ATOM    451  CD2 LEU    57      -0.916  -8.855   3.837  1.00  0.00           C  
ATOM    452  C   LEU    57       1.162  -6.953   7.163  1.00  0.00           C  
ATOM    453  O   LEU    57       1.241  -5.859   6.666  1.00  0.00           O  
ATOM    454  N   GLN    58       1.187  -7.160   8.452  1.00  0.00           N  
ATOM    455  CA  GLN    58       1.292  -6.156   9.485  1.00  0.00           C  
ATOM    456  CB  GLN    58       1.188  -6.848  10.888  1.00  0.00           C  
ATOM    457  CG  GLN    58      -0.122  -7.467  11.118  1.00  0.00           C  
ATOM    458  CD  GLN    58      -0.165  -8.291  12.439  1.00  0.00           C  
ATOM    459  OE1 GLN    58       0.458  -7.923  13.422  1.00  0.00           O  
ATOM    460  NE2 GLN    58      -0.781  -9.386  12.456  1.00  0.00           N  
ATOM    461  C   GLN    58       2.706  -5.546   9.327  1.00  0.00           C  
ATOM    462  O   GLN    58       2.850  -4.351   9.532  1.00  0.00           O  
ATOM    463  N   GLU    59       3.756  -6.267   8.960  1.00  0.00           N  
ATOM    464  CA  GLU    59       5.087  -5.839   8.565  1.00  0.00           C  
ATOM    465  CB  GLU    59       6.148  -6.989   8.716  1.00  0.00           C  
ATOM    466  CG  GLU    59       6.041  -7.892   9.994  1.00  0.00           C  
ATOM    467  CD  GLU    59       5.747  -7.186  11.312  1.00  0.00           C  
ATOM    468  OE1 GLU    59       5.015  -7.770  12.143  1.00  0.00           O  
ATOM    469  OE2 GLU    59       6.174  -6.047  11.566  1.00  0.00           O  
ATOM    470  C   GLU    59       5.134  -5.097   7.193  1.00  0.00           C  
ATOM    471  O   GLU    59       5.806  -4.060   7.154  1.00  0.00           O  
ATOM    472  N   MET    60       4.421  -5.498   6.162  1.00  0.00           N  
ATOM    473  CA  MET    60       4.376  -4.879   4.885  1.00  0.00           C  
ATOM    474  CB  MET    60       3.962  -5.844   3.719  1.00  0.00           C  
ATOM    475  CG  MET    60       5.057  -6.842   3.353  1.00  0.00           C  
ATOM    476  SD  MET    60       4.489  -8.087   2.208  1.00  0.00           S  
ATOM    477  CE  MET    60       3.027  -8.712   3.017  1.00  0.00           C  
ATOM    478  C   MET    60       3.484  -3.631   4.959  1.00  0.00           C  
ATOM    479  O   MET    60       3.698  -2.761   4.076  1.00  0.00           O  
ATOM    480  N   MET    61       2.597  -3.436   5.946  1.00  0.00           N  
ATOM    481  CA  MET    61       1.876  -2.181   6.222  1.00  0.00           C  
ATOM    482  CB  MET    61       0.687  -2.361   7.254  1.00  0.00           C  
ATOM    483  CG  MET    61      -0.032  -1.075   7.561  1.00  0.00           C  
ATOM    484  SD  MET    61      -1.285  -1.126   8.903  1.00  0.00           S  
ATOM    485  CE  MET    61      -2.263  -2.569   8.188  1.00  0.00           C  
ATOM    486  C   MET    61       2.840  -1.070   6.690  1.00  0.00           C  
ATOM    487  O   MET    61       2.929   0.061   6.132  1.00  0.00           O  
ATOM    488  N   LYS    62       3.584  -1.397   7.713  1.00  0.00           N  
ATOM    489  CA  LYS    62       4.734  -0.534   8.221  1.00  0.00           C  
ATOM    490  CB  LYS    62       5.586  -1.108   9.374  1.00  0.00           C  
ATOM    491  CG  LYS    62       4.738  -1.444  10.586  1.00  0.00           C  
ATOM    492  CD  LYS    62       5.704  -2.304  11.489  1.00  0.00           C  
ATOM    493  CE  LYS    62       4.909  -2.823  12.732  1.00  0.00           C  
ATOM    494  NZ  LYS    62       4.246  -4.107  12.361  1.00  0.00           N  
ATOM    495  C   LYS    62       5.672  -0.100   7.107  1.00  0.00           C  
ATOM    496  O   LYS    62       6.072   1.061   6.897  1.00  0.00           O  
ATOM    497  N   GLU    63       6.044  -1.089   6.252  1.00  0.00           N  
ATOM    498  CA  GLU    63       6.945  -0.879   5.067  1.00  0.00           C  
ATOM    499  CB  GLU    63       6.995  -2.314   4.460  1.00  0.00           C  
ATOM    500  CG  GLU    63       8.080  -2.350   3.417  1.00  0.00           C  
ATOM    501  CD  GLU    63       9.386  -2.607   4.170  1.00  0.00           C  
ATOM    502  OE1 GLU    63      10.314  -1.771   4.088  1.00  0.00           O  
ATOM    503  OE2 GLU    63       9.476  -3.596   4.942  1.00  0.00           O  
ATOM    504  C   GLU    63       6.372   0.215   4.107  1.00  0.00           C  
ATOM    505  O   GLU    63       7.082   1.135   3.720  1.00  0.00           O  
ATOM    506  N   PHE    64       5.138   0.196   3.593  1.00  0.00           N  
ATOM    507  CA  PHE    64       4.436   1.359   2.944  1.00  0.00           C  
ATOM    508  CB  PHE    64       3.000   0.733   2.729  1.00  0.00           C  
ATOM    509  CG  PHE    64       2.241   1.427   1.604  1.00  0.00           C  
ATOM    510  CD1 PHE    64       2.737   1.194   0.300  1.00  0.00           C  
ATOM    511  CE1 PHE    64       2.043   1.704  -0.780  1.00  0.00           C  
ATOM    512  CZ  PHE    64       0.823   2.402  -0.592  1.00  0.00           C  
ATOM    513  CE2 PHE    64       0.285   2.616   0.713  1.00  0.00           C  
ATOM    514  CD2 PHE    64       1.020   2.151   1.826  1.00  0.00           C  
ATOM    515  C   PHE    64       4.523   2.737   3.597  1.00  0.00           C  
ATOM    516  O   PHE    64       5.096   3.736   3.069  1.00  0.00           O  
ATOM    517  N   GLN    65       4.127   2.772   4.857  1.00  0.00           N  
ATOM    518  CA  GLN    65       4.285   3.942   5.740  1.00  0.00           C  
ATOM    519  CB  GLN    65       3.710   3.698   7.155  1.00  0.00           C  
ATOM    520  CG  GLN    65       2.143   3.457   7.089  1.00  0.00           C  
ATOM    521  CD  GLN    65       1.371   3.656   8.400  1.00  0.00           C  
ATOM    522  OE1 GLN    65       1.851   3.273   9.447  1.00  0.00           O  
ATOM    523  NE2 GLN    65       0.144   4.082   8.361  1.00  0.00           N  
ATOM    524  C   GLN    65       5.702   4.514   5.918  1.00  0.00           C  
ATOM    525  O   GLN    65       5.792   5.705   5.873  1.00  0.00           O  
ATOM    526  N   GLN    66       6.710   3.665   6.239  1.00  0.00           N  
ATOM    527  CA  GLN    66       8.083   4.128   6.459  1.00  0.00           C  
ATOM    528  CB  GLN    66       8.959   2.859   6.546  1.00  0.00           C  
ATOM    529  CG  GLN    66      10.174   3.024   7.436  1.00  0.00           C  
ATOM    530  CD  GLN    66      10.094   2.114   8.737  1.00  0.00           C  
ATOM    531  OE1 GLN    66       9.038   1.978   9.280  1.00  0.00           O  
ATOM    532  NE2 GLN    66      11.197   1.728   9.307  1.00  0.00           N  
ATOM    533  C   GLN    66       8.616   5.014   5.378  1.00  0.00           C  
ATOM    534  O   GLN    66       9.451   5.843   5.667  1.00  0.00           O  
ATOM    535  N   VAL    67       8.257   4.894   4.111  1.00  0.00           N  
ATOM    536  CA  VAL    67       8.570   5.802   2.965  1.00  0.00           C  
ATOM    537  CB  VAL    67       8.735   5.102   1.632  1.00  0.00           C  
ATOM    538  CG1 VAL    67       8.785   5.946   0.283  1.00  0.00           C  
ATOM    539  CG2 VAL    67      10.127   4.472   1.731  1.00  0.00           C  
ATOM    540  C   VAL    67       7.618   6.943   2.786  1.00  0.00           C  
ATOM    541  O   VAL    67       8.017   8.093   2.431  1.00  0.00           O  
ATOM    542  N   LEU    68       6.304   6.771   3.025  1.00  0.00           N  
ATOM    543  CA  LEU    68       5.224   7.868   2.892  1.00  0.00           C  
ATOM    544  CB  LEU    68       3.885   7.202   2.787  1.00  0.00           C  
ATOM    545  CG  LEU    68       3.575   6.555   1.433  1.00  0.00           C  
ATOM    546  CD1 LEU    68       2.528   5.464   1.445  1.00  0.00           C  
ATOM    547  CD2 LEU    68       3.076   7.745   0.567  1.00  0.00           C  
ATOM    548  C   LEU    68       5.228   8.851   4.033  1.00  0.00           C  
ATOM    549  O   LEU    68       4.798   9.965   3.859  1.00  0.00           O  
ATOM    550  N   ASP    69       5.760   8.488   5.184  1.00  0.00           N  
ATOM    551  CA  ASP    69       6.221   9.392   6.204  1.00  0.00           C  
ATOM    552  CB  ASP    69       6.149   8.809   7.620  1.00  0.00           C  
ATOM    553  CG  ASP    69       4.700   8.518   8.020  1.00  0.00           C  
ATOM    554  OD1 ASP    69       3.741   9.254   7.648  1.00  0.00           O  
ATOM    555  OD2 ASP    69       4.462   7.500   8.702  1.00  0.00           O  
ATOM    556  C   ASP    69       7.673   9.983   6.017  1.00  0.00           C  
ATOM    557  O   ASP    69       7.886  11.106   6.522  1.00  0.00           O  
ATOM    558  N   GLU    70       8.568   9.428   5.216  1.00  0.00           N  
ATOM    559  CA  GLU    70       9.897  10.003   4.900  1.00  0.00           C  
ATOM    560  CB  GLU    70      10.904   8.919   4.499  1.00  0.00           C  
ATOM    561  CG  GLU    70      12.322   9.195   3.936  1.00  0.00           C  
ATOM    562  CD  GLU    70      13.274   9.756   4.940  1.00  0.00           C  
ATOM    563  OE1 GLU    70      13.055   9.990   6.167  1.00  0.00           O  
ATOM    564  OE2 GLU    70      14.403  10.075   4.521  1.00  0.00           O  
ATOM    565  C   GLU    70       9.751  11.088   3.845  1.00  0.00           C  
ATOM    566  O   GLU    70      10.561  12.080   3.778  1.00  0.00           O  
ATOM    567  N   LEU    71       8.683  11.089   3.043  1.00  0.00           N  
ATOM    568  CA  LEU    71       8.385  11.968   1.912  1.00  0.00           C  
ATOM    569  CB  LEU    71       8.246  11.087   0.652  1.00  0.00           C  
ATOM    570  CG  LEU    71       9.540  10.293   0.299  1.00  0.00           C  
ATOM    571  CD1 LEU    71       9.249   9.418  -0.872  1.00  0.00           C  
ATOM    572  CD2 LEU    71      10.683  11.288  -0.040  1.00  0.00           C  
ATOM    573  C   LEU    71       7.158  12.795   2.195  1.00  0.00           C  
ATOM    574  O   LEU    71       6.682  13.465   1.241  1.00  0.00           O  
ATOM    575  N   ASN    72       6.758  12.932   3.524  1.00  0.00           N  
ATOM    576  CA  ASN    72       5.588  13.626   4.065  1.00  0.00           C  
ATOM    577  CB  ASN    72       5.758  13.798   5.545  1.00  0.00           C  
ATOM    578  CG  ASN    72       4.728  14.647   6.334  1.00  0.00           C  
ATOM    579  OD1 ASN    72       5.104  15.691   6.711  1.00  0.00           O  
ATOM    580  ND2 ASN    72       3.447  14.147   6.583  1.00  0.00           N  
ATOM    581  C   ASN    72       5.391  15.066   3.411  1.00  0.00           C  
ATOM    582  O   ASN    72       4.273  15.457   3.071  1.00  0.00           O  
ATOM    583  N   ASN    73       6.434  15.904   3.466  1.00  0.00           N  
ATOM    584  CA  ASN    73       6.460  17.228   2.834  1.00  0.00           C  
ATOM    585  CB  ASN    73       7.924  17.756   2.903  1.00  0.00           C  
ATOM    586  CG  ASN    73       8.466  18.308   4.283  1.00  0.00           C  
ATOM    587  OD1 ASN    73       8.817  17.441   5.076  1.00  0.00           O  
ATOM    588  ND2 ASN    73       8.556  19.568   4.540  1.00  0.00           N  
ATOM    589  C   ASN    73       5.891  17.330   1.333  1.00  0.00           C  
ATOM    590  O   ASN    73       5.447  18.407   0.883  1.00  0.00           O  
ATOM    591  N   HIE    74       5.994  16.312   0.551  1.00  0.00           N  
ATOM    592  CA  HIE    74       5.536  16.349  -0.808  1.00  0.00           C  
ATOM    593  CB  HIE    74       6.251  15.275  -1.615  1.00  0.00           C  
ATOM    594  CG  HIE    74       7.804  15.489  -1.676  1.00  0.00           C  
ATOM    595  ND1 HIE    74       8.372  16.618  -2.298  1.00  0.00           N  
ATOM    596  CE1 HIE    74       9.697  16.677  -2.054  1.00  0.00           C  
ATOM    597  NE2 HIE    74       9.984  15.617  -1.244  1.00  0.00           N  
ATOM    598  CD2 HIE    74       8.820  14.826  -1.034  1.00  0.00           C  
ATOM    599  C   HIE    74       4.003  16.197  -1.078  1.00  0.00           C  
ATOM    600  O   HIE    74       3.491  16.685  -2.118  1.00  0.00           O  
ATOM    601  N   LEU    75       3.318  15.744  -0.029  1.00  0.00           N  
ATOM    602  CA  LEU    75       1.825  15.682   0.091  1.00  0.00           C  
ATOM    603  CB  LEU    75       1.448  14.819   1.297  1.00  0.00           C  
ATOM    604  CG  LEU    75      -0.044  14.246   1.167  1.00  0.00           C  
ATOM    605  CD1 LEU    75      -0.178  13.188   0.071  1.00  0.00           C  
ATOM    606  CD2 LEU    75      -0.518  13.730   2.548  1.00  0.00           C  
ATOM    607  C   LEU    75       1.120  17.080   0.356  1.00  0.00           C  
ATOM    608  O   LEU    75       1.530  17.824   1.258  1.00  0.00           O  
ATOM    609  N   GLN    76       0.158  17.392  -0.501  1.00  0.00           N  
ATOM    610  CA  GLN    76      -0.467  18.686  -0.589  1.00  0.00           C  
ATOM    611  CB  GLN    76      -0.964  18.992  -2.036  1.00  0.00           C  
ATOM    612  CG  GLN    76       0.177  19.019  -3.061  1.00  0.00           C  
ATOM    613  CD  GLN    76      -0.458  18.910  -4.437  1.00  0.00           C  
ATOM    614  OE1 GLN    76      -1.416  18.164  -4.719  1.00  0.00           O  
ATOM    615  NE2 GLN    76      -0.062  19.682  -5.472  1.00  0.00           N  
ATOM    616  C   GLN    76      -1.699  18.775   0.333  1.00  0.00           C  
ATOM    617  O   GLN    76      -1.956  19.782   0.998  1.00  0.00           O  
ATOM    618  N   GLY    77      -2.390  17.625   0.374  1.00  0.00           N  
ATOM    619  CA  GLY    77      -3.539  17.301   1.202  1.00  0.00           C  
ATOM    620  C   GLY    77      -3.184  17.320   2.717  1.00  0.00           C  
ATOM    621  O   GLY    77      -2.213  16.687   3.160  1.00  0.00           O  
ATOM    622  N   GLY    78      -3.885  18.105   3.572  1.00  0.00           N  
ATOM    623  CA  GLY    78      -3.491  18.248   4.995  1.00  0.00           C  
ATOM    624  C   GLY    78      -4.136  17.185   5.871  1.00  0.00           C  
ATOM    625  O   GLY    78      -4.478  16.137   5.412  1.00  0.00           O  
ATOM    626  N   LYS    79      -4.338  17.533   7.107  1.00  0.00           N  
ATOM    627  CA  LYS    79      -4.687  16.747   8.248  1.00  0.00           C  
ATOM    628  CB  LYS    79      -4.868  17.644   9.470  1.00  0.00           C  
ATOM    629  CG  LYS    79      -4.655  16.836  10.724  1.00  0.00           C  
ATOM    630  CD  LYS    79      -3.350  16.773  11.402  1.00  0.00           C  
ATOM    631  CE  LYS    79      -2.304  15.910  10.832  1.00  0.00           C  
ATOM    632  NZ  LYS    79      -1.083  15.902  11.674  1.00  0.00           N  
ATOM    633  C   LYS    79      -5.768  15.747   7.963  1.00  0.00           C  
ATOM    634  O   LYS    79      -5.603  14.544   8.159  1.00  0.00           O  
ATOM    635  N   HIE    80      -6.920  16.199   7.423  1.00  0.00           N  
ATOM    636  CA  HIE    80      -7.928  15.273   6.967  1.00  0.00           C  
ATOM    637  CB  HIE    80      -9.184  16.042   6.462  1.00  0.00           C  
ATOM    638  CG  HIE    80     -10.337  15.296   5.832  1.00  0.00           C  
ATOM    639  ND1 HIE    80     -11.153  15.778   4.856  1.00  0.00           N  
ATOM    640  CE1 HIE    80     -12.096  14.842   4.616  1.00  0.00           C  
ATOM    641  NE2 HIE    80     -11.813  13.792   5.361  1.00  0.00           N  
ATOM    642  CD2 HIE    80     -10.744  14.077   6.223  1.00  0.00           C  
ATOM    643  C   HIE    80      -7.439  14.168   6.041  1.00  0.00           C  
ATOM    644  O   HIE    80      -7.540  12.957   6.320  1.00  0.00           O  
ATOM    645  N   THR    81      -6.970  14.631   4.849  1.00  0.00           N  
ATOM    646  CA  THR    81      -6.554  13.734   3.703  1.00  0.00           C  
ATOM    647  CB  THR    81      -6.036  14.569   2.506  1.00  0.00           C  
ATOM    648  CG2 THR    81      -5.001  13.773   1.628  1.00  0.00           C  
ATOM    649  OG1 THR    81      -7.013  15.142   1.755  1.00  0.00           O  
ATOM    650  C   THR    81      -5.527  12.761   4.220  1.00  0.00           C  
ATOM    651  O   THR    81      -5.697  11.539   3.925  1.00  0.00           O  
ATOM    652  N   VAL    82      -4.481  13.180   4.993  1.00  0.00           N  
ATOM    653  CA  VAL    82      -3.423  12.246   5.499  1.00  0.00           C  
ATOM    654  CB  VAL    82      -2.153  12.964   5.858  1.00  0.00           C  
ATOM    655  CG1 VAL    82      -2.252  13.552   7.255  1.00  0.00           C  
ATOM    656  CG2 VAL    82      -0.867  12.145   5.852  1.00  0.00           C  
ATOM    657  C   VAL    82      -3.959  11.153   6.451  1.00  0.00           C  
ATOM    658  O   VAL    82      -3.356  10.041   6.442  1.00  0.00           O  
ATOM    659  N   HIE    83      -5.006  11.415   7.275  1.00  0.00           N  
ATOM    660  CA  HIE    83      -5.750  10.462   8.163  1.00  0.00           C  
ATOM    661  CB  HIE    83      -6.556  11.247   9.231  1.00  0.00           C  
ATOM    662  CG  HIE    83      -5.807  11.708  10.413  1.00  0.00           C  
ATOM    663  ND1 HIE    83      -6.300  11.668  11.713  1.00  0.00           N  
ATOM    664  CE1 HIE    83      -5.451  12.298  12.476  1.00  0.00           C  
ATOM    665  NE2 HIE    83      -4.464  12.867  11.790  1.00  0.00           N  
ATOM    666  CD2 HIE    83      -4.653  12.485  10.425  1.00  0.00           C  
ATOM    667  C   HIE    83      -6.692   9.559   7.392  1.00  0.00           C  
ATOM    668  O   HIE    83      -6.601   8.323   7.546  1.00  0.00           O  
ATOM    669  N   HIE    84      -7.475  10.135   6.478  1.00  0.00           N  
ATOM    670  CA  HIE    84      -8.442   9.428   5.615  1.00  0.00           C  
ATOM    671  CB  HIE    84      -9.006  10.418   4.670  1.00  0.00           C  
ATOM    672  CG  HIE    84      -9.812   9.988   3.464  1.00  0.00           C  
ATOM    673  ND1 HIE    84     -11.010   9.237   3.357  1.00  0.00           N  
ATOM    674  CE1 HIE    84     -11.193   8.920   2.074  1.00  0.00           C  
ATOM    675  NE2 HIE    84     -10.238   9.498   1.343  1.00  0.00           N  
ATOM    676  CD2 HIE    84      -9.423  10.162   2.177  1.00  0.00           C  
ATOM    677  C   HIE    84      -7.804   8.323   4.706  1.00  0.00           C  
ATOM    678  O   HIE    84      -8.142   7.188   4.727  1.00  0.00           O  
ATOM    679  N   ILE    85      -6.740   8.690   3.961  1.00  0.00           N  
ATOM    680  CA  ILE    85      -5.921   7.727   3.205  1.00  0.00           C  
ATOM    681  CB  ILE    85      -4.712   8.413   2.565  1.00  0.00           C  
ATOM    682  CG2 ILE    85      -3.619   7.459   2.061  1.00  0.00           C  
ATOM    683  CG1 ILE    85      -5.356   9.272   1.461  1.00  0.00           C  
ATOM    684  CD1 ILE    85      -4.393  10.077   0.632  1.00  0.00           C  
ATOM    685  C   ILE    85      -5.458   6.623   4.218  1.00  0.00           C  
ATOM    686  O   ILE    85      -5.369   5.456   3.875  1.00  0.00           O  
ATOM    687  N   GLU    86      -5.046   6.960   5.469  1.00  0.00           N  
ATOM    688  CA  GLU    86      -4.629   5.932   6.493  1.00  0.00           C  
ATOM    689  CB  GLU    86      -3.887   6.632   7.600  1.00  0.00           C  
ATOM    690  CG  GLU    86      -3.599   5.802   8.792  1.00  0.00           C  
ATOM    691  CD  GLU    86      -2.711   6.449   9.812  1.00  0.00           C  
ATOM    692  OE1 GLU    86      -1.691   5.889  10.308  1.00  0.00           O  
ATOM    693  OE2 GLU    86      -2.908   7.662  10.164  1.00  0.00           O  
ATOM    694  C   GLU    86      -5.622   4.882   6.906  1.00  0.00           C  
ATOM    695  O   GLU    86      -5.366   3.644   6.999  1.00  0.00           O  
ATOM    696  N   GLN    87      -6.851   5.316   7.086  1.00  0.00           N  
ATOM    697  CA  GLN    87      -8.100   4.466   7.308  1.00  0.00           C  
ATOM    698  CB  GLN    87      -9.325   5.402   7.388  1.00  0.00           C  
ATOM    699  CG  GLN    87     -10.691   4.705   7.366  1.00  0.00           C  
ATOM    700  CD  GLN    87     -10.833   3.831   8.586  1.00  0.00           C  
ATOM    701  OE1 GLN    87     -10.027   3.680   9.484  1.00  0.00           O  
ATOM    702  NE2 GLN    87     -11.817   3.040   8.654  1.00  0.00           N  
ATOM    703  C   GLN    87      -8.302   3.549   6.067  1.00  0.00           C  
ATOM    704  O   GLN    87      -8.573   2.375   6.313  1.00  0.00           O  
ATOM    705  N   ASN    88      -8.198   4.040   4.811  1.00  0.00           N  
ATOM    706  CA  ASN    88      -8.205   3.250   3.576  1.00  0.00           C  
ATOM    707  CB  ASN    88      -8.262   4.125   2.331  1.00  0.00           C  
ATOM    708  CG  ASN    88      -9.211   5.255   2.418  1.00  0.00           C  
ATOM    709  OD1 ASN    88     -10.183   5.293   3.124  1.00  0.00           O  
ATOM    710  ND2 ASN    88      -9.014   6.224   1.534  1.00  0.00           N  
ATOM    711  C   ASN    88      -6.995   2.233   3.545  1.00  0.00           C  
ATOM    712  O   ASN    88      -7.024   1.199   2.883  1.00  0.00           O  
ATOM    713  N   ILE    89      -5.836   2.602   4.044  1.00  0.00           N  
ATOM    714  CA  ILE    89      -4.660   1.686   4.137  1.00  0.00           C  
ATOM    715  CB  ILE    89      -3.336   2.381   4.429  1.00  0.00           C  
ATOM    716  CG2 ILE    89      -2.185   1.334   4.607  1.00  0.00           C  
ATOM    717  CG1 ILE    89      -2.940   3.263   3.171  1.00  0.00           C  
ATOM    718  CD1 ILE    89      -2.088   4.543   3.468  1.00  0.00           C  
ATOM    719  C   ILE    89      -5.016   0.472   4.951  1.00  0.00           C  
ATOM    720  O   ILE    89      -4.973  -0.687   4.505  1.00  0.00           O  
ATOM    721  N   LYS    90      -5.503   0.734   6.163  1.00  0.00           N  
ATOM    722  CA  LYS    90      -5.984  -0.276   7.057  1.00  0.00           C  
ATOM    723  CB  LYS    90      -6.467   0.449   8.335  1.00  0.00           C  
ATOM    724  CG  LYS    90      -6.788  -0.569   9.472  1.00  0.00           C  
ATOM    725  CD  LYS    90      -7.196   0.096  10.841  1.00  0.00           C  
ATOM    726  CE  LYS    90      -8.478   0.897  10.576  1.00  0.00           C  
ATOM    727  NZ  LYS    90      -9.112   1.364  11.860  1.00  0.00           N  
ATOM    728  C   LYS    90      -7.073  -1.128   6.493  1.00  0.00           C  
ATOM    729  O   LYS    90      -6.765  -2.304   6.457  1.00  0.00           O  
ATOM    730  N   GLU    91      -8.215  -0.632   6.065  1.00  0.00           N  
ATOM    731  CA  GLU    91      -9.261  -1.420   5.442  1.00  0.00           C  
ATOM    732  CB  GLU    91     -10.386  -0.444   4.918  1.00  0.00           C  
ATOM    733  CG  GLU    91     -11.237   0.281   6.004  1.00  0.00           C  
ATOM    734  CD  GLU    91     -12.398  -0.626   6.481  1.00  0.00           C  
ATOM    735  OE1 GLU    91     -13.596  -0.374   6.074  1.00  0.00           O  
ATOM    736  OE2 GLU    91     -12.190  -1.736   7.029  1.00  0.00           O  
ATOM    737  C   GLU    91      -8.724  -2.368   4.344  1.00  0.00           C  
ATOM    738  O   GLU    91      -9.191  -3.590   4.359  1.00  0.00           O  
ATOM    739  N   ILE    92      -7.817  -1.923   3.461  1.00  0.00           N  
ATOM    740  CA  ILE    92      -7.164  -2.834   2.418  1.00  0.00           C  
ATOM    741  CB  ILE    92      -6.204  -2.172   1.420  1.00  0.00           C  
ATOM    742  CG2 ILE    92      -5.320  -3.189   0.624  1.00  0.00           C  
ATOM    743  CG1 ILE    92      -6.877  -1.252   0.393  1.00  0.00           C  
ATOM    744  CD1 ILE    92      -5.917  -0.196  -0.164  1.00  0.00           C  
ATOM    745  C   ILE    92      -6.492  -4.023   3.156  1.00  0.00           C  
ATOM    746  O   ILE    92      -6.671  -5.184   2.820  1.00  0.00           O  
ATOM    747  N   PHE    93      -5.772  -3.716   4.235  1.00  0.00           N  
ATOM    748  CA  PHE    93      -4.970  -4.703   4.972  1.00  0.00           C  
ATOM    749  CB  PHE    93      -3.748  -3.941   5.646  1.00  0.00           C  
ATOM    750  CG  PHE    93      -2.508  -3.772   4.764  1.00  0.00           C  
ATOM    751  CD1 PHE    93      -2.544  -2.858   3.690  1.00  0.00           C  
ATOM    752  CE1 PHE    93      -1.361  -2.649   2.917  1.00  0.00           C  
ATOM    753  CZ  PHE    93      -0.302  -3.464   3.116  1.00  0.00           C  
ATOM    754  CE2 PHE    93      -0.323  -4.448   4.092  1.00  0.00           C  
ATOM    755  CD2 PHE    93      -1.361  -4.592   5.026  1.00  0.00           C  
ATOM    756  C   PHE    93      -5.911  -5.629   5.883  1.00  0.00           C  
ATOM    757  O   PHE    93      -5.640  -6.822   6.125  1.00  0.00           O  
ATOM    758  N   HIE    94      -7.024  -5.137   6.366  1.00  0.00           N  
ATOM    759  CA  HIE    94      -8.103  -5.960   6.913  1.00  0.00           C  
ATOM    760  CB  HIE    94      -9.097  -4.926   7.465  1.00  0.00           C  
ATOM    761  CG  HIE    94     -10.317  -5.550   7.986  1.00  0.00           C  
ATOM    762  ND1 HIE    94     -10.407  -6.326   9.175  1.00  0.00           N  
ATOM    763  CE1 HIE    94     -11.707  -6.442   9.431  1.00  0.00           C  
ATOM    764  NE2 HIE    94     -12.418  -5.720   8.606  1.00  0.00           N  
ATOM    765  CD2 HIE    94     -11.540  -5.132   7.715  1.00  0.00           C  
ATOM    766  C   HIE    94      -8.678  -6.981   5.935  1.00  0.00           C  
ATOM    767  O   HIE    94      -8.812  -8.140   6.261  1.00  0.00           O  
ATOM    768  N   HIE    95      -8.933  -6.543   4.724  1.00  0.00           N  
ATOM    769  CA  HIE    95      -9.414  -7.371   3.635  1.00  0.00           C  
ATOM    770  CB  HIE    95     -10.140  -6.454   2.594  1.00  0.00           C  
ATOM    771  CG  HIE    95     -11.301  -5.579   3.021  1.00  0.00           C  
ATOM    772  ND1 HIE    95     -11.677  -4.293   2.465  1.00  0.00           N  
ATOM    773  CE1 HIE    95     -12.583  -3.698   3.291  1.00  0.00           C  
ATOM    774  NE2 HIE    95     -12.727  -4.549   4.292  1.00  0.00           N  
ATOM    775  CD2 HIE    95     -11.915  -5.684   4.240  1.00  0.00           C  
ATOM    776  C   HIE    95      -8.402  -8.312   2.996  1.00  0.00           C  
ATOM    777  O   HIE    95      -8.782  -9.343   2.420  1.00  0.00           O  
ATOM    778  N   LEU    96      -7.123  -7.994   3.061  1.00  0.00           N  
ATOM    779  CA  LEU    96      -6.024  -8.988   2.815  1.00  0.00           C  
ATOM    780  CB  LEU    96      -4.659  -8.295   2.583  1.00  0.00           C  
ATOM    781  CG  LEU    96      -4.672  -7.498   1.235  1.00  0.00           C  
ATOM    782  CD1 LEU    96      -3.500  -6.556   1.298  1.00  0.00           C  
ATOM    783  CD2 LEU    96      -4.353  -8.408   0.100  1.00  0.00           C  
ATOM    784  C   LEU    96      -5.972 -10.124   3.835  1.00  0.00           C  
ATOM    785  O   LEU    96      -5.828 -11.325   3.558  1.00  0.00           O  
ATOM    786  N   GLU    97      -6.292  -9.790   5.146  1.00  0.00           N  
ATOM    787  CA  GLU    97      -6.201 -10.764   6.183  1.00  0.00           C  
ATOM    788  CB  GLU    97      -6.001  -9.954   7.493  1.00  0.00           C  
ATOM    789  CG  GLU    97      -5.677 -10.629   8.899  1.00  0.00           C  
ATOM    790  CD  GLU    97      -4.538 -11.611   8.969  1.00  0.00           C  
ATOM    791  OE1 GLU    97      -3.468 -11.202   9.447  1.00  0.00           O  
ATOM    792  OE2 GLU    97      -4.603 -12.683   8.298  1.00  0.00           O  
ATOM    793  C   GLU    97      -7.448 -11.701   6.169  1.00  0.00           C  
ATOM    794  O   GLU    97      -7.517 -12.700   6.930  1.00  0.00           O  
ATOM    795  N   GLU    98      -8.485 -11.312   5.413  1.00  0.00           N  
ATOM    796  CA  GLU    98      -9.686 -12.223   5.298  1.00  0.00           C  
ATOM    797  CB  GLU    98     -10.839 -11.252   5.103  1.00  0.00           C  
ATOM    798  CG  GLU    98     -12.261 -11.837   4.946  1.00  0.00           C  
ATOM    799  CD  GLU    98     -12.619 -12.711   6.135  1.00  0.00           C  
ATOM    800  OE1 GLU    98     -12.188 -12.431   7.252  1.00  0.00           O  
ATOM    801  OE2 GLU    98     -13.318 -13.730   5.935  1.00  0.00           O  
ATOM    802  C   GLU    98      -9.501 -13.376   4.254  1.00  0.00           C  
ATOM    803  O   GLU    98     -10.348 -14.308   4.261  1.00  0.00           O  
ATOM    804  N   LEU    99      -8.467 -13.468   3.371  1.00  0.00           N  
ATOM    805  CA  LEU    99      -8.292 -14.399   2.276  1.00  0.00           C  
ATOM    806  CB  LEU    99      -7.466 -13.728   1.182  1.00  0.00           C  
ATOM    807  CG  LEU    99      -7.873 -12.319   0.705  1.00  0.00           C  
ATOM    808  CD1 LEU    99      -6.835 -11.764  -0.234  1.00  0.00           C  
ATOM    809  CD2 LEU    99      -9.098 -12.366  -0.193  1.00  0.00           C  
ATOM    810  C   LEU    99      -7.585 -15.707   2.775  1.00  0.00           C  
ATOM    811  O   LEU    99      -7.400 -16.610   2.018  1.00  0.00           O  
ATOM    812  N   VAL   100      -6.945 -15.681   3.976  1.00  0.00           N  
ATOM    813  CA  VAL   100      -5.784 -16.480   4.434  1.00  0.00           C  
ATOM    814  CB  VAL   100      -4.471 -15.990   3.881  1.00  0.00           C  
ATOM    815  CG1 VAL   100      -4.256 -16.528   2.434  1.00  0.00           C  
ATOM    816  CG2 VAL   100      -4.280 -14.475   4.013  1.00  0.00           C  
ATOM    817  C   VAL   100      -5.772 -16.424   5.972  1.00  0.00           C  
ATOM    818  O   VAL   100      -5.851 -15.366   6.616  1.00  0.00           O  
ATOM    819  N   HIE   101      -5.742 -17.633   6.553  1.00  0.00           N  
ATOM    820  CA  HIE   101      -5.941 -17.864   7.939  1.00  0.00           C  
ATOM    821  CB  HIE   101      -7.392 -18.250   8.200  1.00  0.00           C  
ATOM    822  CG  HIE   101      -8.419 -17.233   7.860  1.00  0.00           C  
ATOM    823  ND1 HIE   101      -8.484 -15.890   8.411  1.00  0.00           N  
ATOM    824  CE1 HIE   101      -9.365 -15.201   7.684  1.00  0.00           C  
ATOM    825  NE2 HIE   101      -9.858 -16.035   6.701  1.00  0.00           N  
ATOM    826  CD2 HIE   101      -9.299 -17.295   6.805  1.00  0.00           C  
ATOM    827  C   HIE   101      -4.805 -18.720   8.461  1.00  0.00           C  
ATOM    828  O   HIE   101      -4.011 -19.385   7.763  1.00  0.00           O  
ATOM    829  N   ARG   102      -4.540 -18.718   9.778  1.00  0.00           N  
ATOM    830  CA  ARG   102      -3.363 -19.493  10.372  1.00  0.00           C  
ATOM    831  CB  ARG   102      -2.084 -18.651  10.427  1.00  0.00           C  
ATOM    832  CG  ARG   102      -2.119 -17.219  11.015  1.00  0.00           C  
ATOM    833  CD  ARG   102      -0.907 -16.352  10.735  1.00  0.00           C  
ATOM    834  NE  ARG   102      -1.149 -15.057  11.312  1.00  0.00           N  
ATOM    835  CZ  ARG   102      -1.853 -14.051  10.787  1.00  0.00           C  
ATOM    836  NH1 ARG   102      -2.347 -13.998   9.599  1.00  0.00           N  
ATOM    837  NH2 ARG   102      -2.138 -13.004  11.501  1.00  0.00           N  
ATOM    838  C   ARG   102      -3.799 -20.175  11.698  1.00  0.00           C  
ATOM    839  O   ARG   102      -4.955 -19.983  12.131  1.00  0.00           O  
ATOM    840  OXT ARG   102      -3.002 -20.934  12.244  1.00  0.00           O  
TER     841      ARG   102 
ENDMDL
MODEL     4
ATOM      1  N   MET     1       0.894 -14.914 -21.944  1.00  0.00           N  
ATOM      2  CA  MET     1      -0.007 -14.410 -20.879  1.00  0.00           C  
ATOM      3  CB  MET     1      -0.960 -15.505 -20.572  1.00  0.00           C  
ATOM      4  CG  MET     1      -1.993 -15.204 -19.467  1.00  0.00           C  
ATOM      5  SD  MET     1      -2.966 -16.722 -19.120  1.00  0.00           S  
ATOM      6  CE  MET     1      -4.373 -16.663 -20.256  1.00  0.00           C  
ATOM      7  C   MET     1       0.908 -14.084 -19.679  1.00  0.00           C  
ATOM      8  O   MET     1       1.899 -14.767 -19.452  1.00  0.00           O  
ATOM      9  N   TYR     2       0.623 -12.976 -18.997  1.00  0.00           N  
ATOM     10  CA  TYR     2       1.357 -12.532 -17.892  1.00  0.00           C  
ATOM     11  CB  TYR     2       1.060 -10.923 -17.856  1.00  0.00           C  
ATOM     12  CG  TYR     2       1.364 -10.070 -19.111  1.00  0.00           C  
ATOM     13  CD1 TYR     2       0.295  -9.629 -19.980  1.00  0.00           C  
ATOM     14  CE1 TYR     2       0.571  -9.066 -21.241  1.00  0.00           C  
ATOM     15  CZ  TYR     2       1.903  -8.880 -21.630  1.00  0.00           C  
ATOM     16  OH  TYR     2       2.200  -8.161 -22.761  1.00  0.00           O  
ATOM     17  CE2 TYR     2       2.980  -9.323 -20.783  1.00  0.00           C  
ATOM     18  CD2 TYR     2       2.725  -9.952 -19.526  1.00  0.00           C  
ATOM     19  C   TYR     2       0.863 -13.135 -16.610  1.00  0.00           C  
ATOM     20  O   TYR     2       0.022 -14.000 -16.630  1.00  0.00           O  
ATOM     21  N   GLY     3       1.315 -12.691 -15.461  1.00  0.00           N  
ATOM     22  CA  GLY     3       0.547 -12.848 -14.247  1.00  0.00           C  
ATOM     23  C   GLY     3      -0.651 -11.846 -14.222  1.00  0.00           C  
ATOM     24  O   GLY     3      -0.976 -10.983 -15.101  1.00  0.00           O  
ATOM     25  N   LYS     4      -1.267 -11.854 -12.997  1.00  0.00           N  
ATOM     26  CA  LYS     4      -2.375 -10.931 -12.689  1.00  0.00           C  
ATOM     27  CB  LYS     4      -3.666 -11.458 -13.401  1.00  0.00           C  
ATOM     28  CG  LYS     4      -4.767 -10.432 -13.414  1.00  0.00           C  
ATOM     29  CD  LYS     4      -5.918 -10.881 -14.419  1.00  0.00           C  
ATOM     30  CE  LYS     4      -6.944  -9.714 -14.483  1.00  0.00           C  
ATOM     31  NZ  LYS     4      -6.378  -8.406 -14.926  1.00  0.00           N  
ATOM     32  C   LYS     4      -2.598 -10.704 -11.148  1.00  0.00           C  
ATOM     33  O   LYS     4      -2.883 -11.643 -10.467  1.00  0.00           O  
ATOM     34  N   LEU     5      -2.585  -9.428 -10.736  1.00  0.00           N  
ATOM     35  CA  LEU     5      -2.877  -8.949  -9.345  1.00  0.00           C  
ATOM     36  CB  LEU     5      -2.784  -7.410  -9.400  1.00  0.00           C  
ATOM     37  CG  LEU     5      -2.998  -6.638  -8.116  1.00  0.00           C  
ATOM     38  CD1 LEU     5      -1.924  -6.759  -7.093  1.00  0.00           C  
ATOM     39  CD2 LEU     5      -3.292  -5.193  -8.489  1.00  0.00           C  
ATOM     40  C   LEU     5      -4.267  -9.456  -8.833  1.00  0.00           C  
ATOM     41  O   LEU     5      -5.150  -9.597  -9.641  1.00  0.00           O  
ATOM     42  N   ASN     6      -4.395  -9.677  -7.527  1.00  0.00           N  
ATOM     43  CA  ASN     6      -5.729 -10.097  -6.974  1.00  0.00           C  
ATOM     44  CB  ASN     6      -5.685 -10.528  -5.538  1.00  0.00           C  
ATOM     45  CG  ASN     6      -6.983 -11.051  -4.980  1.00  0.00           C  
ATOM     46  OD1 ASN     6      -8.015 -10.337  -5.076  1.00  0.00           O  
ATOM     47  ND2 ASN     6      -7.015 -12.300  -4.489  1.00  0.00           N  
ATOM     48  C   ASN     6      -6.781  -8.966  -7.248  1.00  0.00           C  
ATOM     49  O   ASN     6      -6.479  -7.825  -7.051  1.00  0.00           O  
ATOM     50  N   ASP     7      -8.031  -9.312  -7.649  1.00  0.00           N  
ATOM     51  CA  ASP     7      -9.056  -8.237  -7.914  1.00  0.00           C  
ATOM     52  CB  ASP     7     -10.327  -8.823  -8.566  1.00  0.00           C  
ATOM     53  CG  ASP     7     -10.112  -9.368 -10.010  1.00  0.00           C  
ATOM     54  OD1 ASP     7     -11.036  -9.885 -10.662  1.00  0.00           O  
ATOM     55  OD2 ASP     7      -8.983  -9.285 -10.535  1.00  0.00           O  
ATOM     56  C   ASP     7      -9.430  -7.331  -6.739  1.00  0.00           C  
ATOM     57  O   ASP     7      -9.888  -6.206  -6.932  1.00  0.00           O  
ATOM     58  N   LEU     8      -9.336  -7.793  -5.495  1.00  0.00           N  
ATOM     59  CA  LEU     8      -9.411  -6.949  -4.274  1.00  0.00           C  
ATOM     60  CB  LEU     8      -9.151  -7.684  -2.930  1.00  0.00           C  
ATOM     61  CG  LEU     8     -10.384  -8.587  -2.592  1.00  0.00           C  
ATOM     62  CD1 LEU     8     -10.034  -9.552  -1.449  1.00  0.00           C  
ATOM     63  CD2 LEU     8     -11.548  -7.636  -2.262  1.00  0.00           C  
ATOM     64  C   LEU     8      -8.343  -5.864  -4.353  1.00  0.00           C  
ATOM     65  O   LEU     8      -8.638  -4.708  -4.090  1.00  0.00           O  
ATOM     66  N   LEU     9      -7.135  -6.219  -4.795  1.00  0.00           N  
ATOM     67  CA  LEU     9      -6.012  -5.278  -4.908  1.00  0.00           C  
ATOM     68  CB  LEU     9      -4.648  -5.944  -4.719  1.00  0.00           C  
ATOM     69  CG  LEU     9      -4.489  -6.654  -3.402  1.00  0.00           C  
ATOM     70  CD1 LEU     9      -3.228  -7.452  -3.452  1.00  0.00           C  
ATOM     71  CD2 LEU     9      -4.429  -5.726  -2.242  1.00  0.00           C  
ATOM     72  C   LEU     9      -6.107  -4.426  -6.144  1.00  0.00           C  
ATOM     73  O   LEU     9      -5.638  -3.277  -6.150  1.00  0.00           O  
ATOM     74  N   GLU    10      -6.653  -4.972  -7.270  1.00  0.00           N  
ATOM     75  CA  GLU    10      -6.925  -4.128  -8.470  1.00  0.00           C  
ATOM     76  CB  GLU    10      -7.295  -4.994  -9.621  1.00  0.00           C  
ATOM     77  CG  GLU    10      -7.107  -4.268 -11.007  1.00  0.00           C  
ATOM     78  CD  GLU    10      -8.137  -3.163 -11.384  1.00  0.00           C  
ATOM     79  OE1 GLU    10      -9.353  -3.477 -11.300  1.00  0.00           O  
ATOM     80  OE2 GLU    10      -7.740  -2.077 -11.858  1.00  0.00           O  
ATOM     81  C   GLU    10      -7.932  -2.995  -8.181  1.00  0.00           C  
ATOM     82  O   GLU    10      -7.698  -1.804  -8.490  1.00  0.00           O  
ATOM     83  N   ASP    11      -9.063  -3.356  -7.598  1.00  0.00           N  
ATOM     84  CA  ASP    11     -10.076  -2.363  -7.192  1.00  0.00           C  
ATOM     85  CB  ASP    11     -11.247  -3.212  -6.566  1.00  0.00           C  
ATOM     86  CG  ASP    11     -12.385  -2.415  -6.025  1.00  0.00           C  
ATOM     87  OD1 ASP    11     -12.865  -1.514  -6.740  1.00  0.00           O  
ATOM     88  OD2 ASP    11     -12.832  -2.486  -4.834  1.00  0.00           O  
ATOM     89  C   ASP    11      -9.537  -1.307  -6.180  1.00  0.00           C  
ATOM     90  O   ASP    11     -10.082  -0.153  -6.137  1.00  0.00           O  
ATOM     91  N   LEU    12      -8.555  -1.756  -5.333  1.00  0.00           N  
ATOM     92  CA  LEU    12      -7.897  -0.839  -4.377  1.00  0.00           C  
ATOM     93  CB  LEU    12      -7.146  -1.727  -3.382  1.00  0.00           C  
ATOM     94  CG  LEU    12      -5.913  -1.101  -2.654  1.00  0.00           C  
ATOM     95  CD1 LEU    12      -6.385  -0.302  -1.485  1.00  0.00           C  
ATOM     96  CD2 LEU    12      -4.927  -2.131  -2.178  1.00  0.00           C  
ATOM     97  C   LEU    12      -6.928   0.211  -4.992  1.00  0.00           C  
ATOM     98  O   LEU    12      -6.913   1.354  -4.555  1.00  0.00           O  
ATOM     99  N   GLN    13      -6.164  -0.189  -6.055  1.00  0.00           N  
ATOM    100  CA  GLN    13      -5.223   0.736  -6.841  1.00  0.00           C  
ATOM    101  CB  GLN    13      -4.505   0.020  -7.975  1.00  0.00           C  
ATOM    102  CG  GLN    13      -3.393  -1.040  -7.604  1.00  0.00           C  
ATOM    103  CD  GLN    13      -2.848  -1.819  -8.780  1.00  0.00           C  
ATOM    104  OE1 GLN    13      -3.548  -2.214  -9.715  1.00  0.00           O  
ATOM    105  NE2 GLN    13      -1.527  -2.062  -8.839  1.00  0.00           N  
ATOM    106  C   GLN    13      -5.832   2.036  -7.393  1.00  0.00           C  
ATOM    107  O   GLN    13      -5.126   2.951  -7.699  1.00  0.00           O  
ATOM    108  N   GLU    14      -7.109   2.161  -7.573  1.00  0.00           N  
ATOM    109  CA  GLU    14      -7.899   3.397  -7.888  1.00  0.00           C  
ATOM    110  CB  GLU    14      -9.255   2.931  -8.416  1.00  0.00           C  
ATOM    111  CG  GLU    14     -10.130   3.958  -9.181  1.00  0.00           C  
ATOM    112  CD  GLU    14      -9.536   4.434 -10.494  1.00  0.00           C  
ATOM    113  OE1 GLU    14     -10.255   4.860 -11.461  1.00  0.00           O  
ATOM    114  OE2 GLU    14      -8.324   4.282 -10.648  1.00  0.00           O  
ATOM    115  C   GLU    14      -8.063   4.224  -6.559  1.00  0.00           C  
ATOM    116  O   GLU    14      -8.021   5.411  -6.579  1.00  0.00           O  
ATOM    117  N   VAL    15      -8.384   3.536  -5.417  1.00  0.00           N  
ATOM    118  CA  VAL    15      -8.442   4.064  -4.060  1.00  0.00           C  
ATOM    119  CB  VAL    15      -8.882   3.096  -2.930  1.00  0.00           C  
ATOM    120  CG1 VAL    15      -9.239   3.901  -1.584  1.00  0.00           C  
ATOM    121  CG2 VAL    15     -10.091   2.342  -3.346  1.00  0.00           C  
ATOM    122  C   VAL    15      -7.102   4.860  -3.697  1.00  0.00           C  
ATOM    123  O   VAL    15      -7.179   5.932  -3.098  1.00  0.00           O  
ATOM    124  N   LEU    16      -5.916   4.273  -4.033  1.00  0.00           N  
ATOM    125  CA  LEU    16      -4.549   4.892  -3.779  1.00  0.00           C  
ATOM    126  CB  LEU    16      -3.461   3.776  -3.937  1.00  0.00           C  
ATOM    127  CG  LEU    16      -3.727   2.525  -3.004  1.00  0.00           C  
ATOM    128  CD1 LEU    16      -2.783   1.366  -3.502  1.00  0.00           C  
ATOM    129  CD2 LEU    16      -3.322   2.697  -1.513  1.00  0.00           C  
ATOM    130  C   LEU    16      -4.189   6.166  -4.532  1.00  0.00           C  
ATOM    131  O   LEU    16      -3.327   6.964  -4.115  1.00  0.00           O  
ATOM    132  N   LYS    17      -4.829   6.438  -5.709  1.00  0.00           N  
ATOM    133  CA  LYS    17      -4.507   7.466  -6.693  1.00  0.00           C  
ATOM    134  CB  LYS    17      -4.999   6.993  -8.065  1.00  0.00           C  
ATOM    135  CG  LYS    17      -4.051   6.084  -8.893  1.00  0.00           C  
ATOM    136  CD  LYS    17      -4.606   5.471 -10.136  1.00  0.00           C  
ATOM    137  CE  LYS    17      -3.574   4.457 -10.708  1.00  0.00           C  
ATOM    138  NZ  LYS    17      -3.323   3.295  -9.696  1.00  0.00           N  
ATOM    139  C   LYS    17      -5.132   8.799  -6.312  1.00  0.00           C  
ATOM    140  O   LYS    17      -5.001   9.770  -7.030  1.00  0.00           O  
ATOM    141  N   ASN    18      -5.741   8.888  -5.165  1.00  0.00           N  
ATOM    142  CA  ASN    18      -5.937  10.053  -4.336  1.00  0.00           C  
ATOM    143  CB  ASN    18      -6.449   9.592  -2.973  1.00  0.00           C  
ATOM    144  CG  ASN    18      -6.886  10.813  -2.114  1.00  0.00           C  
ATOM    145  OD1 ASN    18      -6.197  11.093  -1.108  1.00  0.00           O  
ATOM    146  ND2 ASN    18      -8.015  11.390  -2.305  1.00  0.00           N  
ATOM    147  C   ASN    18      -4.678  10.880  -4.131  1.00  0.00           C  
ATOM    148  O   ASN    18      -4.838  12.058  -4.074  1.00  0.00           O  
ATOM    149  N   LEU    19      -3.497  10.272  -4.094  1.00  0.00           N  
ATOM    150  CA  LEU    19      -2.173  10.909  -4.011  1.00  0.00           C  
ATOM    151  CB  LEU    19      -1.092   9.841  -3.995  1.00  0.00           C  
ATOM    152  CG  LEU    19       0.404  10.373  -3.730  1.00  0.00           C  
ATOM    153  CD1 LEU    19       0.659  11.032  -2.366  1.00  0.00           C  
ATOM    154  CD2 LEU    19       1.311   9.121  -3.655  1.00  0.00           C  
ATOM    155  C   LEU    19      -1.959  11.915  -5.112  1.00  0.00           C  
ATOM    156  O   LEU    19      -1.956  13.053  -4.807  1.00  0.00           O  
ATOM    157  N   HIE    20      -2.063  11.473  -6.389  1.00  0.00           N  
ATOM    158  CA  HIE    20      -1.928  12.306  -7.529  1.00  0.00           C  
ATOM    159  CB  HIE    20      -2.084  11.462  -8.825  1.00  0.00           C  
ATOM    160  CG  HIE    20      -1.203  10.231  -8.864  1.00  0.00           C  
ATOM    161  ND1 HIE    20      -1.502   9.138  -8.041  1.00  0.00           N  
ATOM    162  CE1 HIE    20      -0.714   8.141  -8.549  1.00  0.00           C  
ATOM    163  NE2 HIE    20       0.090   8.579  -9.528  1.00  0.00           N  
ATOM    164  CD2 HIE    20      -0.312   9.886  -9.813  1.00  0.00           C  
ATOM    165  C   HIE    20      -3.026  13.400  -7.625  1.00  0.00           C  
ATOM    166  O   HIE    20      -2.725  14.586  -7.848  1.00  0.00           O  
ATOM    167  N   LYS    21      -4.259  13.061  -7.137  1.00  0.00           N  
ATOM    168  CA  LYS    21      -5.404  13.982  -6.962  1.00  0.00           C  
ATOM    169  CB  LYS    21      -6.736  13.178  -6.861  1.00  0.00           C  
ATOM    170  CG  LYS    21      -7.053  12.641  -8.246  1.00  0.00           C  
ATOM    171  CD  LYS    21      -8.058  11.547  -8.200  1.00  0.00           C  
ATOM    172  CE  LYS    21      -8.252  10.858  -9.565  1.00  0.00           C  
ATOM    173  NZ  LYS    21      -9.365   9.922  -9.525  1.00  0.00           N  
ATOM    174  C   LYS    21      -5.213  15.089  -5.895  1.00  0.00           C  
ATOM    175  O   LYS    21      -6.120  15.978  -5.745  1.00  0.00           O  
ATOM    176  N   ASN    22      -4.144  15.025  -5.101  1.00  0.00           N  
ATOM    177  CA  ASN    22      -3.826  16.016  -4.126  1.00  0.00           C  
ATOM    178  CB  ASN    22      -3.950  15.385  -2.799  1.00  0.00           C  
ATOM    179  CG  ASN    22      -5.420  15.222  -2.335  1.00  0.00           C  
ATOM    180  OD1 ASN    22      -5.950  16.266  -1.929  1.00  0.00           O  
ATOM    181  ND2 ASN    22      -6.042  14.114  -2.534  1.00  0.00           N  
ATOM    182  C   ASN    22      -2.470  16.714  -4.397  1.00  0.00           C  
ATOM    183  O   ASN    22      -2.011  17.597  -3.726  1.00  0.00           O  
ATOM    184  N   TRP    23      -1.627  16.217  -5.337  1.00  0.00           N  
ATOM    185  CA  TRP    23      -0.308  16.747  -5.582  1.00  0.00           C  
ATOM    186  CB  TRP    23       0.371  15.870  -6.640  1.00  0.00           C  
ATOM    187  CG  TRP    23       1.927  15.845  -6.465  1.00  0.00           C  
ATOM    188  CD1 TRP    23       2.904  16.107  -7.421  1.00  0.00           C  
ATOM    189  NE1 TRP    23       4.134  15.833  -6.891  1.00  0.00           N  
ATOM    190  CE2 TRP    23       3.992  15.208  -5.666  1.00  0.00           C  
ATOM    191  CZ2 TRP    23       4.891  14.698  -4.696  1.00  0.00           C  
ATOM    192  CH2 TRP    23       4.454  14.275  -3.439  1.00  0.00           C  
ATOM    193  CZ3 TRP    23       3.074  14.337  -3.188  1.00  0.00           C  
ATOM    194  CE3 TRP    23       2.129  14.761  -4.114  1.00  0.00           C  
ATOM    195  CD2 TRP    23       2.613  15.294  -5.325  1.00  0.00           C  
ATOM    196  C   TRP    23      -0.388  18.253  -5.998  1.00  0.00           C  
ATOM    197  O   TRP    23      -1.280  18.603  -6.757  1.00  0.00           O  
ATOM    198  N   HIE    24       0.655  19.022  -5.659  1.00  0.00           N  
ATOM    199  CA  HIE    24       1.185  20.141  -6.548  1.00  0.00           C  
ATOM    200  CB  HIE    24       0.832  21.583  -5.944  1.00  0.00           C  
ATOM    201  CG  HIE    24       1.177  21.735  -4.480  1.00  0.00           C  
ATOM    202  ND1 HIE    24       0.322  21.424  -3.377  1.00  0.00           N  
ATOM    203  CE1 HIE    24       1.103  21.640  -2.279  1.00  0.00           C  
ATOM    204  NE2 HIE    24       2.383  22.043  -2.656  1.00  0.00           N  
ATOM    205  CD2 HIE    24       2.428  22.089  -4.058  1.00  0.00           C  
ATOM    206  C   HIE    24       2.687  20.043  -6.899  1.00  0.00           C  
ATOM    207  O   HIE    24       3.239  21.029  -7.496  1.00  0.00           O  
ATOM    208  N   GLY    25       3.426  18.933  -6.595  1.00  0.00           N  
ATOM    209  CA  GLY    25       4.864  18.924  -6.767  1.00  0.00           C  
ATOM    210  C   GLY    25       5.352  18.658  -8.113  1.00  0.00           C  
ATOM    211  O   GLY    25       4.631  18.861  -9.045  1.00  0.00           O  
ATOM    212  N   GLY    26       6.601  18.309  -8.208  1.00  0.00           N  
ATOM    213  CA  GLY    26       7.108  17.731  -9.452  1.00  0.00           C  
ATOM    214  C   GLY    26       6.608  16.291  -9.749  1.00  0.00           C  
ATOM    215  O   GLY    26       6.316  15.524  -8.827  1.00  0.00           O  
ATOM    216  N   LYS    27       6.601  15.950 -11.100  1.00  0.00           N  
ATOM    217  CA  LYS    27       6.144  14.586 -11.558  1.00  0.00           C  
ATOM    218  CB  LYS    27       5.962  14.517 -13.104  1.00  0.00           C  
ATOM    219  CG  LYS    27       4.831  15.423 -13.480  1.00  0.00           C  
ATOM    220  CD  LYS    27       4.758  15.457 -15.017  1.00  0.00           C  
ATOM    221  CE  LYS    27       3.505  16.292 -15.350  1.00  0.00           C  
ATOM    222  NZ  LYS    27       3.439  16.301 -16.753  1.00  0.00           N  
ATOM    223  C   LYS    27       7.068  13.431 -11.248  1.00  0.00           C  
ATOM    224  O   LYS    27       6.586  12.485 -10.630  1.00  0.00           O  
ATOM    225  N   ASP    28       8.378  13.643 -11.486  1.00  0.00           N  
ATOM    226  CA  ASP    28       9.409  12.695 -10.925  1.00  0.00           C  
ATOM    227  CB  ASP    28      10.841  13.234 -11.128  1.00  0.00           C  
ATOM    228  CG  ASP    28      11.201  13.551 -12.575  1.00  0.00           C  
ATOM    229  OD1 ASP    28      10.450  13.256 -13.545  1.00  0.00           O  
ATOM    230  OD2 ASP    28      12.365  13.910 -12.750  1.00  0.00           O  
ATOM    231  C   ASP    28       9.272  12.341  -9.406  1.00  0.00           C  
ATOM    232  O   ASP    28       9.340  11.149  -9.057  1.00  0.00           O  
ATOM    233  N   ASN    29       9.092  13.345  -8.595  1.00  0.00           N  
ATOM    234  CA  ASN    29       8.971  13.107  -7.134  1.00  0.00           C  
ATOM    235  CB  ASN    29       8.901  14.458  -6.332  1.00  0.00           C  
ATOM    236  CG  ASN    29      10.144  15.345  -6.515  1.00  0.00           C  
ATOM    237  OD1 ASN    29       9.962  16.567  -6.437  1.00  0.00           O  
ATOM    238  ND2 ASN    29      11.368  15.005  -6.736  1.00  0.00           N  
ATOM    239  C   ASN    29       7.800  12.186  -6.785  1.00  0.00           C  
ATOM    240  O   ASN    29       7.782  11.482  -5.781  1.00  0.00           O  
ATOM    241  N   LEU    30       6.736  12.249  -7.570  1.00  0.00           N  
ATOM    242  CA  LEU    30       5.484  11.490  -7.408  1.00  0.00           C  
ATOM    243  CB  LEU    30       4.341  12.275  -8.118  1.00  0.00           C  
ATOM    244  CG  LEU    30       2.966  11.571  -8.307  1.00  0.00           C  
ATOM    245  CD1 LEU    30       2.330  11.108  -7.001  1.00  0.00           C  
ATOM    246  CD2 LEU    30       1.884  12.513  -8.874  1.00  0.00           C  
ATOM    247  C   LEU    30       5.673  10.058  -7.979  1.00  0.00           C  
ATOM    248  O   LEU    30       5.303   9.083  -7.349  1.00  0.00           O  
ATOM    249  N   HIE    31       6.406   9.960  -9.078  1.00  0.00           N  
ATOM    250  CA  HIE    31       6.556   8.693  -9.861  1.00  0.00           C  
ATOM    251  CB  HIE    31       7.329   8.952 -11.211  1.00  0.00           C  
ATOM    252  CG  HIE    31       7.776   7.659 -11.946  1.00  0.00           C  
ATOM    253  ND1 HIE    31       7.106   6.954 -12.974  1.00  0.00           N  
ATOM    254  CE1 HIE    31       7.873   5.877 -13.161  1.00  0.00           C  
ATOM    255  NE2 HIE    31       8.937   5.821 -12.371  1.00  0.00           N  
ATOM    256  CD2 HIE    31       8.867   6.924 -11.608  1.00  0.00           C  
ATOM    257  C   HIE    31       7.273   7.583  -9.075  1.00  0.00           C  
ATOM    258  O   HIE    31       6.764   6.498  -8.968  1.00  0.00           O  
ATOM    259  N   ASP    32       8.330   7.913  -8.332  1.00  0.00           N  
ATOM    260  CA  ASP    32       8.892   6.911  -7.409  1.00  0.00           C  
ATOM    261  CB  ASP    32      10.285   7.421  -6.839  1.00  0.00           C  
ATOM    262  CG  ASP    32      11.403   7.516  -7.880  1.00  0.00           C  
ATOM    263  OD1 ASP    32      11.312   6.954  -8.951  1.00  0.00           O  
ATOM    264  OD2 ASP    32      12.270   8.421  -7.754  1.00  0.00           O  
ATOM    265  C   ASP    32       8.099   6.585  -6.123  1.00  0.00           C  
ATOM    266  O   ASP    32       8.140   5.425  -5.735  1.00  0.00           O  
ATOM    267  N   VAL    33       7.350   7.534  -5.637  1.00  0.00           N  
ATOM    268  CA  VAL    33       6.498   7.320  -4.477  1.00  0.00           C  
ATOM    269  CB  VAL    33       5.992   8.589  -3.681  1.00  0.00           C  
ATOM    270  CG1 VAL    33       4.881   8.328  -2.574  1.00  0.00           C  
ATOM    271  CG2 VAL    33       7.235   9.233  -2.943  1.00  0.00           C  
ATOM    272  C   VAL    33       5.403   6.344  -4.800  1.00  0.00           C  
ATOM    273  O   VAL    33       5.110   5.448  -4.024  1.00  0.00           O  
ATOM    274  N   ASP    34       4.914   6.390  -6.027  1.00  0.00           N  
ATOM    275  CA  ASP    34       3.846   5.452  -6.436  1.00  0.00           C  
ATOM    276  CB  ASP    34       3.202   6.020  -7.711  1.00  0.00           C  
ATOM    277  CG  ASP    34       1.913   5.401  -8.330  1.00  0.00           C  
ATOM    278  OD1 ASP    34       1.196   4.723  -7.528  1.00  0.00           O  
ATOM    279  OD2 ASP    34       1.500   5.630  -9.483  1.00  0.00           O  
ATOM    280  C   ASP    34       4.404   4.012  -6.634  1.00  0.00           C  
ATOM    281  O   ASP    34       3.705   3.000  -6.524  1.00  0.00           O  
ATOM    282  N   ASN    35       5.683   3.888  -6.947  1.00  0.00           N  
ATOM    283  CA  ASN    35       6.393   2.601  -7.131  1.00  0.00           C  
ATOM    284  CB  ASN    35       7.547   2.806  -8.056  1.00  0.00           C  
ATOM    285  CG  ASN    35       8.418   1.595  -8.335  1.00  0.00           C  
ATOM    286  OD1 ASN    35       7.936   0.416  -8.272  1.00  0.00           O  
ATOM    287  ND2 ASN    35       9.617   1.841  -8.637  1.00  0.00           N  
ATOM    288  C   ASN    35       6.775   2.024  -5.788  1.00  0.00           C  
ATOM    289  O   ASN    35       6.564   0.845  -5.532  1.00  0.00           O  
ATOM    290  N   HIE    36       7.310   2.855  -4.894  1.00  0.00           N  
ATOM    291  CA  HIE    36       7.552   2.581  -3.447  1.00  0.00           C  
ATOM    292  CB  HIE    36       8.185   3.841  -2.859  1.00  0.00           C  
ATOM    293  CG  HIE    36       8.877   3.588  -1.533  1.00  0.00           C  
ATOM    294  ND1 HIE    36      10.067   2.908  -1.427  1.00  0.00           N  
ATOM    295  CE1 HIE    36      10.446   3.084  -0.169  1.00  0.00           C  
ATOM    296  NE2 HIE    36       9.612   3.967   0.495  1.00  0.00           N  
ATOM    297  CD2 HIE    36       8.696   4.381  -0.431  1.00  0.00           C  
ATOM    298  C   HIE    36       6.372   2.050  -2.693  1.00  0.00           C  
ATOM    299  O   HIE    36       6.563   1.111  -1.946  1.00  0.00           O  
ATOM    300  N   LEU    37       5.229   2.708  -2.856  1.00  0.00           N  
ATOM    301  CA  LEU    37       3.946   2.204  -2.480  1.00  0.00           C  
ATOM    302  CB  LEU    37       3.072   3.353  -2.982  1.00  0.00           C  
ATOM    303  CG  LEU    37       1.640   3.384  -2.500  1.00  0.00           C  
ATOM    304  CD1 LEU    37       1.408   3.351  -0.954  1.00  0.00           C  
ATOM    305  CD2 LEU    37       0.870   4.658  -3.001  1.00  0.00           C  
ATOM    306  C   LEU    37       3.569   0.808  -3.026  1.00  0.00           C  
ATOM    307  O   LEU    37       3.078  -0.006  -2.234  1.00  0.00           O  
ATOM    308  N   GLN    38       3.764   0.485  -4.328  1.00  0.00           N  
ATOM    309  CA  GLN    38       3.421  -0.790  -4.965  1.00  0.00           C  
ATOM    310  CB  GLN    38       3.546  -0.644  -6.510  1.00  0.00           C  
ATOM    311  CG  GLN    38       3.316  -1.808  -7.476  1.00  0.00           C  
ATOM    312  CD  GLN    38       1.877  -2.349  -7.468  1.00  0.00           C  
ATOM    313  OE1 GLN    38       0.919  -1.658  -7.166  1.00  0.00           O  
ATOM    314  NE2 GLN    38       1.673  -3.538  -8.032  1.00  0.00           N  
ATOM    315  C   GLN    38       4.272  -1.926  -4.437  1.00  0.00           C  
ATOM    316  O   GLN    38       3.801  -3.069  -4.297  1.00  0.00           O  
ATOM    317  N   ASN    39       5.537  -1.724  -3.988  1.00  0.00           N  
ATOM    318  CA  ASN    39       6.372  -2.761  -3.403  1.00  0.00           C  
ATOM    319  CB  ASN    39       7.735  -2.111  -2.997  1.00  0.00           C  
ATOM    320  CG  ASN    39       8.692  -1.943  -4.107  1.00  0.00           C  
ATOM    321  OD1 ASN    39       8.678  -2.614  -5.129  1.00  0.00           O  
ATOM    322  ND2 ASN    39       9.595  -0.981  -3.965  1.00  0.00           N  
ATOM    323  C   ASN    39       5.679  -3.436  -2.190  1.00  0.00           C  
ATOM    324  O   ASN    39       5.722  -4.678  -2.123  1.00  0.00           O  
ATOM    325  N   VAL    40       4.924  -2.653  -1.466  1.00  0.00           N  
ATOM    326  CA  VAL    40       4.131  -3.240  -0.394  1.00  0.00           C  
ATOM    327  CB  VAL    40       3.627  -2.107   0.545  1.00  0.00           C  
ATOM    328  CG1 VAL    40       2.901  -2.686   1.766  1.00  0.00           C  
ATOM    329  CG2 VAL    40       4.803  -1.142   1.044  1.00  0.00           C  
ATOM    330  C   VAL    40       2.872  -4.033  -0.969  1.00  0.00           C  
ATOM    331  O   VAL    40       2.467  -5.035  -0.351  1.00  0.00           O  
ATOM    332  N   ILE    41       2.270  -3.535  -2.055  1.00  0.00           N  
ATOM    333  CA  ILE    41       1.140  -4.182  -2.737  1.00  0.00           C  
ATOM    334  CB  ILE    41       0.513  -3.384  -3.878  1.00  0.00           C  
ATOM    335  CG2 ILE    41      -0.659  -4.124  -4.470  1.00  0.00           C  
ATOM    336  CG1 ILE    41       0.240  -1.944  -3.351  1.00  0.00           C  
ATOM    337  CD1 ILE    41      -0.791  -1.732  -2.229  1.00  0.00           C  
ATOM    338  C   ILE    41       1.579  -5.560  -3.209  1.00  0.00           C  
ATOM    339  O   ILE    41       0.873  -6.536  -2.901  1.00  0.00           O  
ATOM    340  N   GLU    42       2.661  -5.645  -3.976  1.00  0.00           N  
ATOM    341  CA  GLU    42       3.267  -6.888  -4.404  1.00  0.00           C  
ATOM    342  CB  GLU    42       4.520  -6.487  -5.150  1.00  0.00           C  
ATOM    343  CG  GLU    42       4.234  -5.692  -6.493  1.00  0.00           C  
ATOM    344  CD  GLU    42       3.696  -6.466  -7.756  1.00  0.00           C  
ATOM    345  OE1 GLU    42       3.432  -5.828  -8.818  1.00  0.00           O  
ATOM    346  OE2 GLU    42       3.711  -7.740  -7.653  1.00  0.00           O  
ATOM    347  C   GLU    42       3.628  -7.877  -3.268  1.00  0.00           C  
ATOM    348  O   GLU    42       3.564  -9.086  -3.491  1.00  0.00           O  
ATOM    349  N   ASP    43       4.019  -7.414  -2.104  1.00  0.00           N  
ATOM    350  CA  ASP    43       4.270  -8.242  -0.936  1.00  0.00           C  
ATOM    351  CB  ASP    43       5.139  -7.491   0.105  1.00  0.00           C  
ATOM    352  CG  ASP    43       6.636  -7.542  -0.330  1.00  0.00           C  
ATOM    353  OD1 ASP    43       7.075  -7.972  -1.395  1.00  0.00           O  
ATOM    354  OD2 ASP    43       7.449  -7.087   0.553  1.00  0.00           O  
ATOM    355  C   ASP    43       2.936  -8.768  -0.405  1.00  0.00           C  
ATOM    356  O   ASP    43       2.734  -9.967  -0.303  1.00  0.00           O  
ATOM    357  N   ILE    44       1.906  -7.940  -0.268  1.00  0.00           N  
ATOM    358  CA  ILE    44       0.534  -8.367   0.005  1.00  0.00           C  
ATOM    359  CB  ILE    44      -0.411  -7.162   0.130  1.00  0.00           C  
ATOM    360  CG2 ILE    44      -1.807  -7.666   0.439  1.00  0.00           C  
ATOM    361  CG1 ILE    44       0.028  -6.120   1.273  1.00  0.00           C  
ATOM    362  CD1 ILE    44      -0.602  -4.681   1.024  1.00  0.00           C  
ATOM    363  C   ILE    44      -0.031  -9.381  -1.023  1.00  0.00           C  
ATOM    364  O   ILE    44      -0.656 -10.314  -0.577  1.00  0.00           O  
ATOM    365  N   HIE    45       0.382  -9.243  -2.304  1.00  0.00           N  
ATOM    366  CA  HIE    45      -0.152 -10.196  -3.302  1.00  0.00           C  
ATOM    367  CB  HIE    45      -0.146  -9.504  -4.697  1.00  0.00           C  
ATOM    368  CG  HIE    45      -0.696 -10.412  -5.820  1.00  0.00           C  
ATOM    369  ND1 HIE    45      -2.018 -10.765  -6.135  1.00  0.00           N  
ATOM    370  CE1 HIE    45      -1.893 -11.526  -7.206  1.00  0.00           C  
ATOM    371  NE2 HIE    45      -0.637 -11.726  -7.557  1.00  0.00           N  
ATOM    372  CD2 HIE    45       0.108 -10.851  -6.805  1.00  0.00           C  
ATOM    373  C   HIE    45       0.501 -11.543  -3.254  1.00  0.00           C  
ATOM    374  O   HIE    45      -0.115 -12.625  -3.470  1.00  0.00           O  
ATOM    375  N   ASP    46       1.841 -11.576  -2.954  1.00  0.00           N  
ATOM    376  CA  ASP    46       2.610 -12.794  -2.574  1.00  0.00           C  
ATOM    377  CB  ASP    46       4.061 -12.361  -2.615  1.00  0.00           C  
ATOM    378  CG  ASP    46       4.969 -13.415  -1.943  1.00  0.00           C  
ATOM    379  OD1 ASP    46       5.744 -14.033  -2.710  1.00  0.00           O  
ATOM    380  OD2 ASP    46       4.875 -13.631  -0.744  1.00  0.00           O  
ATOM    381  C   ASP    46       2.066 -13.412  -1.371  1.00  0.00           C  
ATOM    382  O   ASP    46       1.780 -14.665  -1.365  1.00  0.00           O  
ATOM    383  N   PHE    47       1.926 -12.603  -0.330  1.00  0.00           N  
ATOM    384  CA  PHE    47       1.446 -13.015   1.011  1.00  0.00           C  
ATOM    385  CB  PHE    47       1.172 -11.742   1.782  1.00  0.00           C  
ATOM    386  CG  PHE    47       0.909 -12.079   3.240  1.00  0.00           C  
ATOM    387  CD1 PHE    47       1.900 -12.155   4.203  1.00  0.00           C  
ATOM    388  CE1 PHE    47       1.565 -12.446   5.544  1.00  0.00           C  
ATOM    389  CZ  PHE    47       0.221 -12.655   5.939  1.00  0.00           C  
ATOM    390  CE2 PHE    47      -0.753 -12.672   4.928  1.00  0.00           C  
ATOM    391  CD2 PHE    47      -0.400 -12.444   3.604  1.00  0.00           C  
ATOM    392  C   PHE    47       0.190 -13.928   0.988  1.00  0.00           C  
ATOM    393  O   PHE    47       0.161 -14.996   1.593  1.00  0.00           O  
ATOM    394  N   MET    48      -0.773 -13.432   0.172  1.00  0.00           N  
ATOM    395  CA  MET    48      -2.095 -14.043  -0.085  1.00  0.00           C  
ATOM    396  CB  MET    48      -3.017 -12.976  -0.637  1.00  0.00           C  
ATOM    397  CG  MET    48      -3.469 -11.754   0.219  1.00  0.00           C  
ATOM    398  SD  MET    48      -3.815 -10.305  -0.855  1.00  0.00           S  
ATOM    399  CE  MET    48      -5.357 -10.851  -1.786  1.00  0.00           C  
ATOM    400  C   MET    48      -2.078 -15.337  -0.893  1.00  0.00           C  
ATOM    401  O   MET    48      -2.849 -16.275  -0.597  1.00  0.00           O  
ATOM    402  N   GLN    49      -1.183 -15.423  -1.875  1.00  0.00           N  
ATOM    403  CA  GLN    49      -0.798 -16.695  -2.493  1.00  0.00           C  
ATOM    404  CB  GLN    49       0.108 -16.520  -3.745  1.00  0.00           C  
ATOM    405  CG  GLN    49      -0.434 -15.600  -4.802  1.00  0.00           C  
ATOM    406  CD  GLN    49       0.699 -15.198  -5.804  1.00  0.00           C  
ATOM    407  OE1 GLN    49       1.190 -15.983  -6.601  1.00  0.00           O  
ATOM    408  NE2 GLN    49       1.136 -14.015  -5.749  1.00  0.00           N  
ATOM    409  C   GLN    49      -0.186 -17.723  -1.498  1.00  0.00           C  
ATOM    410  O   GLN    49      -0.436 -18.909  -1.681  1.00  0.00           O  
ATOM    411  N   GLY    50       0.631 -17.289  -0.594  1.00  0.00           N  
ATOM    412  CA  GLY    50       1.501 -18.181   0.134  1.00  0.00           C  
ATOM    413  C   GLY    50       1.012 -18.450   1.504  1.00  0.00           C  
ATOM    414  O   GLY    50       1.629 -19.191   2.260  1.00  0.00           O  
ATOM    415  N   GLY    51      -0.166 -17.966   1.844  1.00  0.00           N  
ATOM    416  CA  GLY    51      -0.828 -18.193   3.082  1.00  0.00           C  
ATOM    417  C   GLY    51       0.136 -17.709   4.216  1.00  0.00           C  
ATOM    418  O   GLY    51       0.366 -18.485   5.156  1.00  0.00           O  
ATOM    419  N   GLY    52       0.728 -16.533   4.083  1.00  0.00           N  
ATOM    420  CA  GLY    52       1.819 -16.038   4.910  1.00  0.00           C  
ATOM    421  C   GLY    52       1.501 -16.019   6.407  1.00  0.00           C  
ATOM    422  O   GLY    52       0.363 -16.017   6.824  1.00  0.00           O  
ATOM    423  N   SER    53       2.501 -15.981   7.231  1.00  0.00           N  
ATOM    424  CA  SER    53       2.459 -15.863   8.706  1.00  0.00           C  
ATOM    425  CB  SER    53       3.858 -16.155   9.340  1.00  0.00           C  
ATOM    426  OG  SER    53       4.729 -15.106   8.992  1.00  0.00           O  
ATOM    427  C   SER    53       2.016 -14.550   9.238  1.00  0.00           C  
ATOM    428  O   SER    53       2.247 -13.531   8.636  1.00  0.00           O  
ATOM    429  N   GLY    54       1.502 -14.545  10.457  1.00  0.00           N  
ATOM    430  CA  GLY    54       1.259 -13.335  11.311  1.00  0.00           C  
ATOM    431  C   GLY    54       2.559 -12.465  11.467  1.00  0.00           C  
ATOM    432  O   GLY    54       2.479 -11.268  11.670  1.00  0.00           O  
ATOM    433  N   GLY    55       3.769 -13.077  11.442  1.00  0.00           N  
ATOM    434  CA  GLY    55       5.037 -12.311  11.555  1.00  0.00           C  
ATOM    435  C   GLY    55       5.419 -11.560  10.341  1.00  0.00           C  
ATOM    436  O   GLY    55       5.799 -10.344  10.343  1.00  0.00           O  
ATOM    437  N   LYS    56       5.159 -12.127   9.193  1.00  0.00           N  
ATOM    438  CA  LYS    56       5.369 -11.520   7.908  1.00  0.00           C  
ATOM    439  CB  LYS    56       5.485 -12.634   6.820  1.00  0.00           C  
ATOM    440  CG  LYS    56       5.518 -11.950   5.434  1.00  0.00           C  
ATOM    441  CD  LYS    56       6.838 -11.339   5.125  1.00  0.00           C  
ATOM    442  CE  LYS    56       6.702 -10.689   3.801  1.00  0.00           C  
ATOM    443  NZ  LYS    56       7.984 -10.292   3.227  1.00  0.00           N  
ATOM    444  C   LYS    56       4.328 -10.456   7.698  1.00  0.00           C  
ATOM    445  O   LYS    56       4.678  -9.404   7.235  1.00  0.00           O  
ATOM    446  N   LEU    57       3.123 -10.637   8.116  1.00  0.00           N  
ATOM    447  CA  LEU    57       2.099  -9.602   8.169  1.00  0.00           C  
ATOM    448  CB  LEU    57       0.787 -10.195   8.651  1.00  0.00           C  
ATOM    449  CG  LEU    57      -0.232  -9.099   9.048  1.00  0.00           C  
ATOM    450  CD1 LEU    57      -0.716  -8.423   7.690  1.00  0.00           C  
ATOM    451  CD2 LEU    57      -1.463  -9.912   9.467  1.00  0.00           C  
ATOM    452  C   LEU    57       2.640  -8.374   8.977  1.00  0.00           C  
ATOM    453  O   LEU    57       2.732  -7.333   8.405  1.00  0.00           O  
ATOM    454  N   GLN    58       3.014  -8.500  10.218  1.00  0.00           N  
ATOM    455  CA  GLN    58       3.627  -7.454  10.993  1.00  0.00           C  
ATOM    456  CB  GLN    58       3.861  -7.945  12.429  1.00  0.00           C  
ATOM    457  CG  GLN    58       4.569  -6.942  13.307  1.00  0.00           C  
ATOM    458  CD  GLN    58       3.918  -5.681  13.664  1.00  0.00           C  
ATOM    459  OE1 GLN    58       3.195  -5.584  14.629  1.00  0.00           O  
ATOM    460  NE2 GLN    58       4.103  -4.666  12.808  1.00  0.00           N  
ATOM    461  C   GLN    58       4.874  -6.838  10.394  1.00  0.00           C  
ATOM    462  O   GLN    58       4.989  -5.644  10.398  1.00  0.00           O  
ATOM    463  N   GLU    59       5.697  -7.622   9.698  1.00  0.00           N  
ATOM    464  CA  GLU    59       6.886  -7.127   8.956  1.00  0.00           C  
ATOM    465  CB  GLU    59       7.791  -8.380   8.700  1.00  0.00           C  
ATOM    466  CG  GLU    59       8.501  -8.913  10.002  1.00  0.00           C  
ATOM    467  CD  GLU    59       9.783  -8.035  10.192  1.00  0.00           C  
ATOM    468  OE1 GLU    59      10.813  -8.572  10.591  1.00  0.00           O  
ATOM    469  OE2 GLU    59       9.652  -6.804  10.276  1.00  0.00           O  
ATOM    470  C   GLU    59       6.607  -6.297   7.643  1.00  0.00           C  
ATOM    471  O   GLU    59       7.228  -5.289   7.366  1.00  0.00           O  
ATOM    472  N   MET    60       5.567  -6.722   6.917  1.00  0.00           N  
ATOM    473  CA  MET    60       4.925  -5.965   5.887  1.00  0.00           C  
ATOM    474  CB  MET    60       3.932  -6.890   5.210  1.00  0.00           C  
ATOM    475  CG  MET    60       3.560  -6.681   3.737  1.00  0.00           C  
ATOM    476  SD  MET    60       2.960  -8.191   3.031  1.00  0.00           S  
ATOM    477  CE  MET    60       1.461  -8.600   3.952  1.00  0.00           C  
ATOM    478  C   MET    60       4.256  -4.626   6.338  1.00  0.00           C  
ATOM    479  O   MET    60       4.442  -3.592   5.694  1.00  0.00           O  
ATOM    480  N   MET    61       3.637  -4.627   7.537  1.00  0.00           N  
ATOM    481  CA  MET    61       3.088  -3.396   8.094  1.00  0.00           C  
ATOM    482  CB  MET    61       2.042  -3.791   9.186  1.00  0.00           C  
ATOM    483  CG  MET    61       1.333  -2.631   9.909  1.00  0.00           C  
ATOM    484  SD  MET    61      -0.108  -2.989  10.983  1.00  0.00           S  
ATOM    485  CE  MET    61       0.551  -3.748  12.367  1.00  0.00           C  
ATOM    486  C   MET    61       4.235  -2.400   8.606  1.00  0.00           C  
ATOM    487  O   MET    61       4.106  -1.167   8.415  1.00  0.00           O  
ATOM    488  N   LYS    62       5.357  -2.925   9.088  1.00  0.00           N  
ATOM    489  CA  LYS    62       6.520  -2.193   9.474  1.00  0.00           C  
ATOM    490  CB  LYS    62       7.399  -3.143  10.332  1.00  0.00           C  
ATOM    491  CG  LYS    62       8.735  -2.695  10.837  1.00  0.00           C  
ATOM    492  CD  LYS    62       8.596  -1.666  11.959  1.00  0.00           C  
ATOM    493  CE  LYS    62       9.925  -1.128  12.325  1.00  0.00           C  
ATOM    494  NZ  LYS    62      10.014  -0.394  13.611  1.00  0.00           N  
ATOM    495  C   LYS    62       7.247  -1.607   8.281  1.00  0.00           C  
ATOM    496  O   LYS    62       7.791  -0.476   8.320  1.00  0.00           O  
ATOM    497  N   GLU    63       7.271  -2.239   7.075  1.00  0.00           N  
ATOM    498  CA  GLU    63       7.762  -1.708   5.778  1.00  0.00           C  
ATOM    499  CB  GLU    63       7.854  -2.773   4.659  1.00  0.00           C  
ATOM    500  CG  GLU    63       9.050  -3.700   4.756  1.00  0.00           C  
ATOM    501  CD  GLU    63       9.061  -4.859   3.733  1.00  0.00           C  
ATOM    502  OE1 GLU    63       9.723  -5.886   3.937  1.00  0.00           O  
ATOM    503  OE2 GLU    63       8.453  -4.736   2.655  1.00  0.00           O  
ATOM    504  C   GLU    63       6.766  -0.733   5.203  1.00  0.00           C  
ATOM    505  O   GLU    63       7.255   0.229   4.659  1.00  0.00           O  
ATOM    506  N   PHE    64       5.431  -0.867   5.341  1.00  0.00           N  
ATOM    507  CA  PHE    64       4.469   0.158   5.001  1.00  0.00           C  
ATOM    508  CB  PHE    64       3.083  -0.486   5.251  1.00  0.00           C  
ATOM    509  CG  PHE    64       2.013   0.462   4.733  1.00  0.00           C  
ATOM    510  CD1 PHE    64       1.182   1.044   5.696  1.00  0.00           C  
ATOM    511  CE1 PHE    64       0.176   1.847   5.204  1.00  0.00           C  
ATOM    512  CZ  PHE    64       0.163   2.335   3.896  1.00  0.00           C  
ATOM    513  CE2 PHE    64       1.103   1.869   2.973  1.00  0.00           C  
ATOM    514  CD2 PHE    64       1.957   0.858   3.433  1.00  0.00           C  
ATOM    515  C   PHE    64       4.704   1.438   5.713  1.00  0.00           C  
ATOM    516  O   PHE    64       4.709   2.451   5.057  1.00  0.00           O  
ATOM    517  N   GLN    65       4.814   1.426   7.058  1.00  0.00           N  
ATOM    518  CA  GLN    65       5.246   2.690   7.826  1.00  0.00           C  
ATOM    519  CB  GLN    65       5.693   2.261   9.222  1.00  0.00           C  
ATOM    520  CG  GLN    65       4.525   2.072  10.283  1.00  0.00           C  
ATOM    521  CD  GLN    65       4.983   2.153  11.724  1.00  0.00           C  
ATOM    522  OE1 GLN    65       5.090   1.115  12.391  1.00  0.00           O  
ATOM    523  NE2 GLN    65       5.157   3.304  12.267  1.00  0.00           N  
ATOM    524  C   GLN    65       6.473   3.324   7.147  1.00  0.00           C  
ATOM    525  O   GLN    65       6.407   4.546   6.895  1.00  0.00           O  
ATOM    526  N   GLN    66       7.467   2.559   6.753  1.00  0.00           N  
ATOM    527  CA  GLN    66       8.723   3.171   6.154  1.00  0.00           C  
ATOM    528  CB  GLN    66       9.948   2.134   6.231  1.00  0.00           C  
ATOM    529  CG  GLN    66      11.294   2.747   5.681  1.00  0.00           C  
ATOM    530  CD  GLN    66      12.464   1.791   5.759  1.00  0.00           C  
ATOM    531  OE1 GLN    66      12.280   0.599   5.975  1.00  0.00           O  
ATOM    532  NE2 GLN    66      13.690   2.197   5.506  1.00  0.00           N  
ATOM    533  C   GLN    66       8.526   3.768   4.739  1.00  0.00           C  
ATOM    534  O   GLN    66       8.919   4.924   4.538  1.00  0.00           O  
ATOM    535  N   VAL    67       7.717   3.048   3.918  1.00  0.00           N  
ATOM    536  CA  VAL    67       6.974   3.558   2.732  1.00  0.00           C  
ATOM    537  CB  VAL    67       6.321   2.428   1.955  1.00  0.00           C  
ATOM    538  CG1 VAL    67       5.265   2.901   0.896  1.00  0.00           C  
ATOM    539  CG2 VAL    67       7.340   1.539   1.222  1.00  0.00           C  
ATOM    540  C   VAL    67       6.151   4.867   2.931  1.00  0.00           C  
ATOM    541  O   VAL    67       6.323   5.761   2.125  1.00  0.00           O  
ATOM    542  N   LEU    68       5.289   4.919   3.980  1.00  0.00           N  
ATOM    543  CA  LEU    68       4.413   6.076   4.344  1.00  0.00           C  
ATOM    544  CB  LEU    68       3.289   5.582   5.272  1.00  0.00           C  
ATOM    545  CG  LEU    68       2.096   6.531   5.385  1.00  0.00           C  
ATOM    546  CD1 LEU    68       0.947   6.489   4.306  1.00  0.00           C  
ATOM    547  CD2 LEU    68       1.567   6.501   6.798  1.00  0.00           C  
ATOM    548  C   LEU    68       5.132   7.334   4.947  1.00  0.00           C  
ATOM    549  O   LEU    68       4.723   8.508   4.762  1.00  0.00           O  
ATOM    550  N   ASP    69       6.197   7.031   5.745  1.00  0.00           N  
ATOM    551  CA  ASP    69       7.205   8.022   6.187  1.00  0.00           C  
ATOM    552  CB  ASP    69       8.234   7.355   7.136  1.00  0.00           C  
ATOM    553  CG  ASP    69       7.701   6.833   8.534  1.00  0.00           C  
ATOM    554  OD1 ASP    69       8.502   6.142   9.233  1.00  0.00           O  
ATOM    555  OD2 ASP    69       6.572   7.148   8.908  1.00  0.00           O  
ATOM    556  C   ASP    69       7.848   8.634   4.942  1.00  0.00           C  
ATOM    557  O   ASP    69       7.960   9.890   4.932  1.00  0.00           O  
ATOM    558  N   GLU    70       8.350   7.870   4.027  1.00  0.00           N  
ATOM    559  CA  GLU    70       8.959   8.448   2.769  1.00  0.00           C  
ATOM    560  CB  GLU    70       9.537   7.271   1.892  1.00  0.00           C  
ATOM    561  CG  GLU    70      10.212   7.796   0.599  1.00  0.00           C  
ATOM    562  CD  GLU    70      11.458   7.019   0.126  1.00  0.00           C  
ATOM    563  OE1 GLU    70      11.865   7.284  -1.052  1.00  0.00           O  
ATOM    564  OE2 GLU    70      12.010   6.125   0.771  1.00  0.00           O  
ATOM    565  C   GLU    70       7.967   9.307   1.967  1.00  0.00           C  
ATOM    566  O   GLU    70       8.303  10.376   1.488  1.00  0.00           O  
ATOM    567  N   LEU    71       6.696   8.826   1.893  1.00  0.00           N  
ATOM    568  CA  LEU    71       5.545   9.502   1.274  1.00  0.00           C  
ATOM    569  CB  LEU    71       4.364   8.489   1.305  1.00  0.00           C  
ATOM    570  CG  LEU    71       3.007   8.983   0.886  1.00  0.00           C  
ATOM    571  CD1 LEU    71       2.119   7.945   0.418  1.00  0.00           C  
ATOM    572  CD2 LEU    71       2.204   9.793   1.875  1.00  0.00           C  
ATOM    573  C   LEU    71       5.363  10.887   1.969  1.00  0.00           C  
ATOM    574  O   LEU    71       5.431  11.894   1.281  1.00  0.00           O  
ATOM    575  N   ASN    72       5.266  10.955   3.341  1.00  0.00           N  
ATOM    576  CA  ASN    72       5.215  12.204   4.046  1.00  0.00           C  
ATOM    577  CB  ASN    72       4.932  11.906   5.465  1.00  0.00           C  
ATOM    578  CG  ASN    72       4.705  13.128   6.358  1.00  0.00           C  
ATOM    579  OD1 ASN    72       3.697  13.743   6.255  1.00  0.00           O  
ATOM    580  ND2 ASN    72       5.669  13.372   7.258  1.00  0.00           N  
ATOM    581  C   ASN    72       6.475  13.088   3.767  1.00  0.00           C  
ATOM    582  O   ASN    72       6.353  14.290   3.645  1.00  0.00           O  
ATOM    583  N   ASN    73       7.645  12.480   3.688  1.00  0.00           N  
ATOM    584  CA  ASN    73       8.909  13.133   3.530  1.00  0.00           C  
ATOM    585  CB  ASN    73      10.098  12.149   3.781  1.00  0.00           C  
ATOM    586  CG  ASN    73      11.505  12.744   4.079  1.00  0.00           C  
ATOM    587  OD1 ASN    73      12.499  12.008   4.134  1.00  0.00           O  
ATOM    588  ND2 ASN    73      11.616  14.065   4.206  1.00  0.00           N  
ATOM    589  C   ASN    73       9.102  13.793   2.089  1.00  0.00           C  
ATOM    590  O   ASN    73       9.746  14.811   1.964  1.00  0.00           O  
ATOM    591  N   HIE    74       8.453  13.232   1.082  1.00  0.00           N  
ATOM    592  CA  HIE    74       8.514  13.675  -0.309  1.00  0.00           C  
ATOM    593  CB  HIE    74       8.641  12.430  -1.230  1.00  0.00           C  
ATOM    594  CG  HIE    74       9.976  11.813  -1.258  1.00  0.00           C  
ATOM    595  ND1 HIE    74      10.518  10.951  -2.206  1.00  0.00           N  
ATOM    596  CE1 HIE    74      11.715  10.509  -1.689  1.00  0.00           C  
ATOM    597  NE2 HIE    74      12.065  11.149  -0.562  1.00  0.00           N  
ATOM    598  CD2 HIE    74      10.955  11.950  -0.300  1.00  0.00           C  
ATOM    599  C   HIE    74       7.259  14.520  -0.776  1.00  0.00           C  
ATOM    600  O   HIE    74       7.216  15.017  -1.931  1.00  0.00           O  
ATOM    601  N   LEU    75       6.417  14.779   0.216  1.00  0.00           N  
ATOM    602  CA  LEU    75       5.089  15.357   0.061  1.00  0.00           C  
ATOM    603  CB  LEU    75       4.236  15.122   1.343  1.00  0.00           C  
ATOM    604  CG  LEU    75       2.829  15.799   1.354  1.00  0.00           C  
ATOM    605  CD1 LEU    75       1.896  15.276   0.284  1.00  0.00           C  
ATOM    606  CD2 LEU    75       2.163  15.814   2.700  1.00  0.00           C  
ATOM    607  C   LEU    75       5.253  16.890  -0.290  1.00  0.00           C  
ATOM    608  O   LEU    75       5.499  17.727   0.536  1.00  0.00           O  
ATOM    609  N   GLN    76       4.889  17.229  -1.541  1.00  0.00           N  
ATOM    610  CA  GLN    76       4.353  18.583  -1.907  1.00  0.00           C  
ATOM    611  CB  GLN    76       5.115  19.389  -3.012  1.00  0.00           C  
ATOM    612  CG  GLN    76       6.449  19.956  -2.374  1.00  0.00           C  
ATOM    613  CD  GLN    76       6.125  21.164  -1.496  1.00  0.00           C  
ATOM    614  OE1 GLN    76       5.069  21.764  -1.512  1.00  0.00           O  
ATOM    615  NE2 GLN    76       7.052  21.440  -0.570  1.00  0.00           N  
ATOM    616  C   GLN    76       2.859  18.454  -2.363  1.00  0.00           C  
ATOM    617  O   GLN    76       2.519  18.235  -3.577  1.00  0.00           O  
ATOM    618  N   GLY    77       1.938  18.624  -1.386  1.00  0.00           N  
ATOM    619  CA  GLY    77       0.540  18.277  -1.495  1.00  0.00           C  
ATOM    620  C   GLY    77      -0.476  18.465  -0.348  1.00  0.00           C  
ATOM    621  O   GLY    77      -0.131  18.891   0.710  1.00  0.00           O  
ATOM    622  N   GLY    78      -1.756  18.096  -0.551  1.00  0.00           N  
ATOM    623  CA  GLY    78      -2.753  18.154   0.498  1.00  0.00           C  
ATOM    624  C   GLY    78      -2.634  17.109   1.615  1.00  0.00           C  
ATOM    625  O   GLY    78      -2.753  15.925   1.380  1.00  0.00           O  
ATOM    626  N   LYS    79      -2.498  17.459   2.895  1.00  0.00           N  
ATOM    627  CA  LYS    79      -2.079  16.522   3.952  1.00  0.00           C  
ATOM    628  CB  LYS    79      -1.742  17.365   5.180  1.00  0.00           C  
ATOM    629  CG  LYS    79      -0.982  16.536   6.287  1.00  0.00           C  
ATOM    630  CD  LYS    79      -0.350  17.458   7.304  1.00  0.00           C  
ATOM    631  CE  LYS    79      -1.261  17.752   8.554  1.00  0.00           C  
ATOM    632  NZ  LYS    79      -0.813  18.990   9.200  1.00  0.00           N  
ATOM    633  C   LYS    79      -3.006  15.330   4.222  1.00  0.00           C  
ATOM    634  O   LYS    79      -2.522  14.318   4.632  1.00  0.00           O  
ATOM    635  N   HIE    80      -4.315  15.458   3.878  1.00  0.00           N  
ATOM    636  CA  HIE    80      -5.239  14.290   3.918  1.00  0.00           C  
ATOM    637  CB  HIE    80      -6.627  14.750   3.364  1.00  0.00           C  
ATOM    638  CG  HIE    80      -7.723  13.703   3.508  1.00  0.00           C  
ATOM    639  ND1 HIE    80      -8.397  13.426   4.670  1.00  0.00           N  
ATOM    640  CE1 HIE    80      -9.228  12.471   4.329  1.00  0.00           C  
ATOM    641  NE2 HIE    80      -9.188  12.155   3.047  1.00  0.00           N  
ATOM    642  CD2 HIE    80      -8.172  12.865   2.543  1.00  0.00           C  
ATOM    643  C   HIE    80      -4.857  13.023   3.173  1.00  0.00           C  
ATOM    644  O   HIE    80      -5.239  11.954   3.643  1.00  0.00           O  
ATOM    645  N   THR    81      -4.108  13.100   2.065  1.00  0.00           N  
ATOM    646  CA  THR    81      -3.692  11.947   1.204  1.00  0.00           C  
ATOM    647  CB  THR    81      -3.094  12.382  -0.148  1.00  0.00           C  
ATOM    648  CG2 THR    81      -1.578  12.777  -0.057  1.00  0.00           C  
ATOM    649  OG1 THR    81      -3.235  11.301  -0.961  1.00  0.00           O  
ATOM    650  C   THR    81      -2.785  11.023   2.076  1.00  0.00           C  
ATOM    651  O   THR    81      -3.019   9.841   2.028  1.00  0.00           O  
ATOM    652  N   VAL    82      -1.784  11.495   2.907  1.00  0.00           N  
ATOM    653  CA  VAL    82      -1.016  10.736   3.913  1.00  0.00           C  
ATOM    654  CB  VAL    82      -0.141  11.661   4.892  1.00  0.00           C  
ATOM    655  CG1 VAL    82       0.958  10.889   5.605  1.00  0.00           C  
ATOM    656  CG2 VAL    82       0.532  12.781   4.072  1.00  0.00           C  
ATOM    657  C   VAL    82      -2.025   9.773   4.692  1.00  0.00           C  
ATOM    658  O   VAL    82      -1.905   8.526   4.649  1.00  0.00           O  
ATOM    659  N   HIE    83      -3.112  10.359   5.259  1.00  0.00           N  
ATOM    660  CA  HIE    83      -4.159   9.562   5.998  1.00  0.00           C  
ATOM    661  CB  HIE    83      -4.927  10.594   6.864  1.00  0.00           C  
ATOM    662  CG  HIE    83      -6.192  10.064   7.580  1.00  0.00           C  
ATOM    663  ND1 HIE    83      -6.111   9.581   8.924  1.00  0.00           N  
ATOM    664  CE1 HIE    83      -7.284   9.205   9.245  1.00  0.00           C  
ATOM    665  NE2 HIE    83      -8.125   9.318   8.173  1.00  0.00           N  
ATOM    666  CD2 HIE    83      -7.440   9.903   7.094  1.00  0.00           C  
ATOM    667  C   HIE    83      -5.150   8.644   5.226  1.00  0.00           C  
ATOM    668  O   HIE    83      -5.509   7.597   5.671  1.00  0.00           O  
ATOM    669  N   HIE    84      -5.679   9.150   4.133  1.00  0.00           N  
ATOM    670  CA  HIE    84      -6.603   8.500   3.155  1.00  0.00           C  
ATOM    671  CB  HIE    84      -6.990   9.470   2.021  1.00  0.00           C  
ATOM    672  CG  HIE    84      -7.697   8.627   1.036  1.00  0.00           C  
ATOM    673  ND1 HIE    84      -9.053   8.266   1.028  1.00  0.00           N  
ATOM    674  CE1 HIE    84      -9.300   7.476  -0.030  1.00  0.00           C  
ATOM    675  NE2 HIE    84      -8.200   7.432  -0.782  1.00  0.00           N  
ATOM    676  CD2 HIE    84      -7.227   8.195  -0.166  1.00  0.00           C  
ATOM    677  C   HIE    84      -5.901   7.220   2.605  1.00  0.00           C  
ATOM    678  O   HIE    84      -6.490   6.108   2.617  1.00  0.00           O  
ATOM    679  N   ILE    85      -4.614   7.236   2.247  1.00  0.00           N  
ATOM    680  CA  ILE    85      -3.895   6.087   1.758  1.00  0.00           C  
ATOM    681  CB  ILE    85      -2.503   6.521   1.170  1.00  0.00           C  
ATOM    682  CG2 ILE    85      -1.485   5.442   0.889  1.00  0.00           C  
ATOM    683  CG1 ILE    85      -2.738   7.436  -0.079  1.00  0.00           C  
ATOM    684  CD1 ILE    85      -1.519   8.251  -0.462  1.00  0.00           C  
ATOM    685  C   ILE    85      -3.725   5.129   2.896  1.00  0.00           C  
ATOM    686  O   ILE    85      -4.218   3.983   2.862  1.00  0.00           O  
ATOM    687  N   GLU    86      -3.102   5.609   3.970  1.00  0.00           N  
ATOM    688  CA  GLU    86      -3.018   4.766   5.215  1.00  0.00           C  
ATOM    689  CB  GLU    86      -2.312   5.646   6.299  1.00  0.00           C  
ATOM    690  CG  GLU    86      -2.257   4.903   7.623  1.00  0.00           C  
ATOM    691  CD  GLU    86      -1.678   5.755   8.773  1.00  0.00           C  
ATOM    692  OE1 GLU    86      -2.047   6.900   9.028  1.00  0.00           O  
ATOM    693  OE2 GLU    86      -0.747   5.238   9.487  1.00  0.00           O  
ATOM    694  C   GLU    86      -4.331   4.046   5.705  1.00  0.00           C  
ATOM    695  O   GLU    86      -4.320   2.883   6.000  1.00  0.00           O  
ATOM    696  N   GLN    87      -5.416   4.761   5.905  1.00  0.00           N  
ATOM    697  CA  GLN    87      -6.749   4.249   6.263  1.00  0.00           C  
ATOM    698  CB  GLN    87      -7.777   5.326   5.884  1.00  0.00           C  
ATOM    699  CG  GLN    87      -9.280   4.985   6.204  1.00  0.00           C  
ATOM    700  CD  GLN    87     -10.306   5.921   5.419  1.00  0.00           C  
ATOM    701  OE1 GLN    87      -9.953   6.969   4.867  1.00  0.00           O  
ATOM    702  NE2 GLN    87     -11.511   5.468   5.252  1.00  0.00           N  
ATOM    703  C   GLN    87      -7.077   2.949   5.507  1.00  0.00           C  
ATOM    704  O   GLN    87      -7.336   1.867   6.027  1.00  0.00           O  
ATOM    705  N   ASN    88      -6.993   3.104   4.176  1.00  0.00           N  
ATOM    706  CA  ASN    88      -7.624   2.140   3.214  1.00  0.00           C  
ATOM    707  CB  ASN    88      -8.005   2.792   1.847  1.00  0.00           C  
ATOM    708  CG  ASN    88      -9.276   3.732   1.964  1.00  0.00           C  
ATOM    709  OD1 ASN    88     -10.427   3.318   2.129  1.00  0.00           O  
ATOM    710  ND2 ASN    88      -9.059   5.044   2.117  1.00  0.00           N  
ATOM    711  C   ASN    88      -6.714   0.874   3.136  1.00  0.00           C  
ATOM    712  O   ASN    88      -7.223  -0.221   2.910  1.00  0.00           O  
ATOM    713  N   ILE    89      -5.433   1.017   3.405  1.00  0.00           N  
ATOM    714  CA  ILE    89      -4.494  -0.087   3.580  1.00  0.00           C  
ATOM    715  CB  ILE    89      -3.000   0.376   3.379  1.00  0.00           C  
ATOM    716  CG2 ILE    89      -1.906  -0.575   3.986  1.00  0.00           C  
ATOM    717  CG1 ILE    89      -2.645   0.717   1.860  1.00  0.00           C  
ATOM    718  CD1 ILE    89      -2.626  -0.495   0.943  1.00  0.00           C  
ATOM    719  C   ILE    89      -4.716  -0.851   4.810  1.00  0.00           C  
ATOM    720  O   ILE    89      -4.850  -2.045   4.791  1.00  0.00           O  
ATOM    721  N   LYS    90      -4.861  -0.130   5.959  1.00  0.00           N  
ATOM    722  CA  LYS    90      -5.226  -0.736   7.262  1.00  0.00           C  
ATOM    723  CB  LYS    90      -5.279   0.331   8.374  1.00  0.00           C  
ATOM    724  CG  LYS    90      -3.957   0.946   8.817  1.00  0.00           C  
ATOM    725  CD  LYS    90      -4.253   2.096   9.786  1.00  0.00           C  
ATOM    726  CE  LYS    90      -2.952   2.746  10.280  1.00  0.00           C  
ATOM    727  NZ  LYS    90      -3.218   3.469  11.583  1.00  0.00           N  
ATOM    728  C   LYS    90      -6.518  -1.550   7.231  1.00  0.00           C  
ATOM    729  O   LYS    90      -6.606  -2.466   7.968  1.00  0.00           O  
ATOM    730  N   GLU    91      -7.554  -1.243   6.407  1.00  0.00           N  
ATOM    731  CA  GLU    91      -8.801  -2.109   6.337  1.00  0.00           C  
ATOM    732  CB  GLU    91      -9.886  -1.379   5.555  1.00  0.00           C  
ATOM    733  CG  GLU    91     -11.029  -2.205   5.067  1.00  0.00           C  
ATOM    734  CD  GLU    91     -12.160  -2.550   6.129  1.00  0.00           C  
ATOM    735  OE1 GLU    91     -12.065  -2.043   7.286  1.00  0.00           O  
ATOM    736  OE2 GLU    91     -13.061  -3.321   5.782  1.00  0.00           O  
ATOM    737  C   GLU    91      -8.395  -3.443   5.759  1.00  0.00           C  
ATOM    738  O   GLU    91      -8.939  -4.452   6.087  1.00  0.00           O  
ATOM    739  N   ILE    92      -7.375  -3.488   4.871  1.00  0.00           N  
ATOM    740  CA  ILE    92      -6.773  -4.697   4.237  1.00  0.00           C  
ATOM    741  CB  ILE    92      -5.980  -4.324   2.952  1.00  0.00           C  
ATOM    742  CG2 ILE    92      -4.699  -5.026   2.722  1.00  0.00           C  
ATOM    743  CG1 ILE    92      -6.887  -4.459   1.760  1.00  0.00           C  
ATOM    744  CD1 ILE    92      -8.240  -3.799   1.692  1.00  0.00           C  
ATOM    745  C   ILE    92      -5.850  -5.521   5.279  1.00  0.00           C  
ATOM    746  O   ILE    92      -5.922  -6.755   5.238  1.00  0.00           O  
ATOM    747  N   PHE    93      -5.053  -4.886   6.117  1.00  0.00           N  
ATOM    748  CA  PHE    93      -4.183  -5.595   7.058  1.00  0.00           C  
ATOM    749  CB  PHE    93      -3.253  -4.686   7.936  1.00  0.00           C  
ATOM    750  CG  PHE    93      -2.184  -3.899   7.260  1.00  0.00           C  
ATOM    751  CD1 PHE    93      -1.270  -4.506   6.388  1.00  0.00           C  
ATOM    752  CE1 PHE    93      -0.124  -3.763   5.940  1.00  0.00           C  
ATOM    753  CZ  PHE    93       0.053  -2.387   6.267  1.00  0.00           C  
ATOM    754  CE2 PHE    93      -0.869  -1.830   7.075  1.00  0.00           C  
ATOM    755  CD2 PHE    93      -2.027  -2.513   7.614  1.00  0.00           C  
ATOM    756  C   PHE    93      -5.028  -6.333   8.048  1.00  0.00           C  
ATOM    757  O   PHE    93      -4.623  -7.419   8.511  1.00  0.00           O  
ATOM    758  N   HIE    94      -6.242  -5.815   8.376  1.00  0.00           N  
ATOM    759  CA  HIE    94      -7.319  -6.406   9.160  1.00  0.00           C  
ATOM    760  CB  HIE    94      -8.290  -5.278   9.593  1.00  0.00           C  
ATOM    761  CG  HIE    94      -9.308  -5.534  10.633  1.00  0.00           C  
ATOM    762  ND1 HIE    94     -10.289  -4.614  10.993  1.00  0.00           N  
ATOM    763  CE1 HIE    94     -10.818  -5.114  12.107  1.00  0.00           C  
ATOM    764  NE2 HIE    94     -10.252  -6.335  12.359  1.00  0.00           N  
ATOM    765  CD2 HIE    94      -9.282  -6.656  11.448  1.00  0.00           C  
ATOM    766  C   HIE    94      -7.936  -7.579   8.387  1.00  0.00           C  
ATOM    767  O   HIE    94      -7.916  -8.747   8.849  1.00  0.00           O  
ATOM    768  N   HIE    95      -8.361  -7.391   7.104  1.00  0.00           N  
ATOM    769  CA  HIE    95      -8.882  -8.557   6.281  1.00  0.00           C  
ATOM    770  CB  HIE    95      -9.172  -8.129   4.857  1.00  0.00           C  
ATOM    771  CG  HIE    95     -10.255  -7.124   4.715  1.00  0.00           C  
ATOM    772  ND1 HIE    95     -10.853  -6.804   3.464  1.00  0.00           N  
ATOM    773  CE1 HIE    95     -11.858  -5.989   3.754  1.00  0.00           C  
ATOM    774  NE2 HIE    95     -11.816  -5.619   5.053  1.00  0.00           N  
ATOM    775  CD2 HIE    95     -10.926  -6.422   5.656  1.00  0.00           C  
ATOM    776  C   HIE    95      -7.887  -9.741   6.174  1.00  0.00           C  
ATOM    777  O   HIE    95      -8.390 -10.878   6.253  1.00  0.00           O  
ATOM    778  N   LEU    96      -6.599  -9.444   6.060  1.00  0.00           N  
ATOM    779  CA  LEU    96      -5.490 -10.421   5.935  1.00  0.00           C  
ATOM    780  CB  LEU    96      -4.085  -9.645   5.902  1.00  0.00           C  
ATOM    781  CG  LEU    96      -3.671  -9.209   4.481  1.00  0.00           C  
ATOM    782  CD1 LEU    96      -2.744  -7.947   4.481  1.00  0.00           C  
ATOM    783  CD2 LEU    96      -3.221 -10.264   3.438  1.00  0.00           C  
ATOM    784  C   LEU    96      -5.358 -11.434   7.065  1.00  0.00           C  
ATOM    785  O   LEU    96      -4.793 -12.527   6.889  1.00  0.00           O  
ATOM    786  N   GLU    97      -5.807 -11.070   8.216  1.00  0.00           N  
ATOM    787  CA  GLU    97      -5.707 -11.847   9.434  1.00  0.00           C  
ATOM    788  CB  GLU    97      -6.060 -10.988  10.639  1.00  0.00           C  
ATOM    789  CG  GLU    97      -4.960 -10.072  11.169  1.00  0.00           C  
ATOM    790  CD  GLU    97      -5.451  -9.388  12.476  1.00  0.00           C  
ATOM    791  OE1 GLU    97      -6.589  -8.902  12.619  1.00  0.00           O  
ATOM    792  OE2 GLU    97      -4.638  -9.458  13.448  1.00  0.00           O  
ATOM    793  C   GLU    97      -6.664 -13.058   9.475  1.00  0.00           C  
ATOM    794  O   GLU    97      -6.442 -13.996  10.308  1.00  0.00           O  
ATOM    795  N   GLU    98      -7.605 -13.128   8.513  1.00  0.00           N  
ATOM    796  CA  GLU    98      -8.303 -14.432   8.183  1.00  0.00           C  
ATOM    797  CB  GLU    98      -9.351 -14.052   7.201  1.00  0.00           C  
ATOM    798  CG  GLU    98     -10.527 -13.210   7.776  1.00  0.00           C  
ATOM    799  CD  GLU    98     -11.660 -13.107   6.831  1.00  0.00           C  
ATOM    800  OE1 GLU    98     -11.624 -13.468   5.608  1.00  0.00           O  
ATOM    801  OE2 GLU    98     -12.765 -12.640   7.193  1.00  0.00           O  
ATOM    802  C   GLU    98      -7.347 -15.458   7.630  1.00  0.00           C  
ATOM    803  O   GLU    98      -7.535 -16.676   7.560  1.00  0.00           O  
ATOM    804  N   LEU    99      -6.181 -15.016   7.165  1.00  0.00           N  
ATOM    805  CA  LEU    99      -5.091 -15.962   6.681  1.00  0.00           C  
ATOM    806  CB  LEU    99      -4.304 -15.366   5.540  1.00  0.00           C  
ATOM    807  CG  LEU    99      -5.071 -15.153   4.238  1.00  0.00           C  
ATOM    808  CD1 LEU    99      -4.381 -14.138   3.424  1.00  0.00           C  
ATOM    809  CD2 LEU    99      -5.240 -16.393   3.413  1.00  0.00           C  
ATOM    810  C   LEU    99      -4.183 -16.474   7.832  1.00  0.00           C  
ATOM    811  O   LEU    99      -3.196 -17.118   7.633  1.00  0.00           O  
ATOM    812  N   VAL   100      -4.511 -16.086   9.075  1.00  0.00           N  
ATOM    813  CA  VAL   100      -3.681 -16.227  10.346  1.00  0.00           C  
ATOM    814  CB  VAL   100      -3.055 -14.860  10.636  1.00  0.00           C  
ATOM    815  CG1 VAL   100      -2.097 -14.973  11.858  1.00  0.00           C  
ATOM    816  CG2 VAL   100      -2.192 -14.406   9.470  1.00  0.00           C  
ATOM    817  C   VAL   100      -4.468 -16.726  11.526  1.00  0.00           C  
ATOM    818  O   VAL   100      -4.139 -17.782  12.019  1.00  0.00           O  
ATOM    819  N   HIE   101      -5.523 -16.039  11.951  1.00  0.00           N  
ATOM    820  CA  HIE   101      -6.250 -16.409  13.195  1.00  0.00           C  
ATOM    821  CB  HIE   101      -5.636 -15.735  14.392  1.00  0.00           C  
ATOM    822  CG  HIE   101      -5.915 -14.203  14.464  1.00  0.00           C  
ATOM    823  ND1 HIE   101      -7.034 -13.693  15.125  1.00  0.00           N  
ATOM    824  CE1 HIE   101      -6.955 -12.341  15.110  1.00  0.00           C  
ATOM    825  NE2 HIE   101      -5.887 -12.004  14.406  1.00  0.00           N  
ATOM    826  CD2 HIE   101      -5.123 -13.167  14.219  1.00  0.00           C  
ATOM    827  C   HIE   101      -7.795 -16.181  13.237  1.00  0.00           C  
ATOM    828  O   HIE   101      -8.480 -16.507  14.182  1.00  0.00           O  
ATOM    829  N   ARG   102      -8.352 -15.551  12.136  1.00  0.00           N  
ATOM    830  CA  ARG   102      -9.782 -15.187  11.960  1.00  0.00           C  
ATOM    831  CB  ARG   102      -9.954 -13.736  11.513  1.00  0.00           C  
ATOM    832  CG  ARG   102      -9.346 -12.786  12.578  1.00  0.00           C  
ATOM    833  CD  ARG   102      -9.632 -11.387  12.049  1.00  0.00           C  
ATOM    834  NE  ARG   102      -9.214 -10.305  13.061  1.00  0.00           N  
ATOM    835  CZ  ARG   102     -10.048  -9.828  14.002  1.00  0.00           C  
ATOM    836  NH1 ARG   102     -11.201 -10.385  14.295  1.00  0.00           N  
ATOM    837  NH2 ARG   102      -9.729  -8.834  14.738  1.00  0.00           N  
ATOM    838  C   ARG   102     -10.485 -16.195  10.990  1.00  0.00           C  
ATOM    839  O   ARG   102     -11.752 -16.040  11.006  1.00  0.00           O  
ATOM    840  OXT ARG   102      -9.809 -17.012  10.362  1.00  0.00           O  
TER     841      ARG   102 
ENDMDL
MODEL     5
ATOM      1  N   MET     1      -8.202 -16.738  -0.620  1.00  0.00           N  
ATOM      2  CA  MET     1      -7.801 -15.434  -0.047  1.00  0.00           C  
ATOM      3  CB  MET     1      -7.701 -15.442   1.459  1.00  0.00           C  
ATOM      4  CG  MET     1      -6.554 -16.278   2.101  1.00  0.00           C  
ATOM      5  SD  MET     1      -4.783 -15.879   1.723  1.00  0.00           S  
ATOM      6  CE  MET     1      -4.523 -14.329   2.611  1.00  0.00           C  
ATOM      7  C   MET     1      -6.622 -14.860  -0.797  1.00  0.00           C  
ATOM      8  O   MET     1      -6.502 -13.657  -0.677  1.00  0.00           O  
ATOM      9  N   TYR     2      -5.778 -15.608  -1.553  1.00  0.00           N  
ATOM     10  CA  TYR     2      -4.870 -14.986  -2.537  1.00  0.00           C  
ATOM     11  CB  TYR     2      -4.079 -16.149  -3.242  1.00  0.00           C  
ATOM     12  CG  TYR     2      -2.952 -16.725  -2.537  1.00  0.00           C  
ATOM     13  CD1 TYR     2      -2.582 -16.337  -1.191  1.00  0.00           C  
ATOM     14  CE1 TYR     2      -1.474 -16.905  -0.491  1.00  0.00           C  
ATOM     15  CZ  TYR     2      -0.684 -17.895  -1.099  1.00  0.00           C  
ATOM     16  OH  TYR     2       0.384 -18.487  -0.437  1.00  0.00           O  
ATOM     17  CE2 TYR     2      -1.033 -18.271  -2.414  1.00  0.00           C  
ATOM     18  CD2 TYR     2      -2.106 -17.682  -3.134  1.00  0.00           C  
ATOM     19  C   TYR     2      -5.533 -14.180  -3.672  1.00  0.00           C  
ATOM     20  O   TYR     2      -4.957 -13.169  -4.103  1.00  0.00           O  
ATOM     21  N   GLY     3      -6.694 -14.600  -4.188  1.00  0.00           N  
ATOM     22  CA  GLY     3      -7.531 -13.669  -4.976  1.00  0.00           C  
ATOM     23  C   GLY     3      -7.949 -12.322  -4.350  1.00  0.00           C  
ATOM     24  O   GLY     3      -7.708 -11.267  -4.928  1.00  0.00           O  
ATOM     25  N   LYS     4      -8.476 -12.419  -3.100  1.00  0.00           N  
ATOM     26  CA  LYS     4      -8.904 -11.361  -2.290  1.00  0.00           C  
ATOM     27  CB  LYS     4      -9.620 -11.815  -0.999  1.00  0.00           C  
ATOM     28  CG  LYS     4     -10.729 -10.804  -0.709  1.00  0.00           C  
ATOM     29  CD  LYS     4     -11.368 -10.908   0.646  1.00  0.00           C  
ATOM     30  CE  LYS     4     -12.467  -9.896   0.834  1.00  0.00           C  
ATOM     31  NZ  LYS     4     -12.871  -9.867   2.239  1.00  0.00           N  
ATOM     32  C   LYS     4      -7.729 -10.392  -2.028  1.00  0.00           C  
ATOM     33  O   LYS     4      -7.882  -9.146  -1.949  1.00  0.00           O  
ATOM     34  N   LEU     5      -6.516 -10.899  -1.943  1.00  0.00           N  
ATOM     35  CA  LEU     5      -5.287 -10.228  -1.627  1.00  0.00           C  
ATOM     36  CB  LEU     5      -4.355 -11.317  -1.149  1.00  0.00           C  
ATOM     37  CG  LEU     5      -2.910 -10.832  -0.879  1.00  0.00           C  
ATOM     38  CD1 LEU     5      -3.022  -9.703   0.170  1.00  0.00           C  
ATOM     39  CD2 LEU     5      -2.036 -11.957  -0.301  1.00  0.00           C  
ATOM     40  C   LEU     5      -4.827  -9.504  -2.943  1.00  0.00           C  
ATOM     41  O   LEU     5      -4.469  -8.343  -2.902  1.00  0.00           O  
ATOM     42  N   ASN     6      -4.724 -10.166  -4.124  1.00  0.00           N  
ATOM     43  CA  ASN     6      -4.482  -9.536  -5.393  1.00  0.00           C  
ATOM     44  CB  ASN     6      -4.567 -10.719  -6.406  1.00  0.00           C  
ATOM     45  CG  ASN     6      -4.562 -10.370  -7.882  1.00  0.00           C  
ATOM     46  OD1 ASN     6      -4.150  -9.265  -8.276  1.00  0.00           O  
ATOM     47  ND2 ASN     6      -4.960 -11.241  -8.720  1.00  0.00           N  
ATOM     48  C   ASN     6      -5.534  -8.444  -5.773  1.00  0.00           C  
ATOM     49  O   ASN     6      -5.193  -7.447  -6.362  1.00  0.00           O  
ATOM     50  N   ASP     7      -6.790  -8.595  -5.440  1.00  0.00           N  
ATOM     51  CA  ASP     7      -7.855  -7.642  -5.718  1.00  0.00           C  
ATOM     52  CB  ASP     7      -9.216  -8.381  -5.406  1.00  0.00           C  
ATOM     53  CG  ASP     7     -10.498  -7.614  -5.655  1.00  0.00           C  
ATOM     54  OD1 ASP     7     -11.573  -7.975  -5.046  1.00  0.00           O  
ATOM     55  OD2 ASP     7     -10.473  -6.654  -6.457  1.00  0.00           O  
ATOM     56  C   ASP     7      -7.741  -6.236  -5.007  1.00  0.00           C  
ATOM     57  O   ASP     7      -7.930  -5.231  -5.693  1.00  0.00           O  
ATOM     58  N   LEU     8      -7.594  -6.336  -3.670  1.00  0.00           N  
ATOM     59  CA  LEU     8      -7.405  -5.306  -2.575  1.00  0.00           C  
ATOM     60  CB  LEU     8      -7.385  -6.031  -1.164  1.00  0.00           C  
ATOM     61  CG  LEU     8      -8.816  -6.368  -0.626  1.00  0.00           C  
ATOM     62  CD1 LEU     8      -8.700  -7.177   0.659  1.00  0.00           C  
ATOM     63  CD2 LEU     8      -9.765  -5.241  -0.356  1.00  0.00           C  
ATOM     64  C   LEU     8      -6.129  -4.528  -2.732  1.00  0.00           C  
ATOM     65  O   LEU     8      -6.206  -3.316  -2.659  1.00  0.00           O  
ATOM     66  N   LEU     9      -4.981  -5.147  -3.063  1.00  0.00           N  
ATOM     67  CA  LEU     9      -3.708  -4.422  -3.422  1.00  0.00           C  
ATOM     68  CB  LEU     9      -2.460  -5.356  -3.427  1.00  0.00           C  
ATOM     69  CG  LEU     9      -2.051  -5.892  -2.034  1.00  0.00           C  
ATOM     70  CD1 LEU     9      -0.902  -6.924  -2.271  1.00  0.00           C  
ATOM     71  CD2 LEU     9      -1.516  -4.949  -0.983  1.00  0.00           C  
ATOM     72  C   LEU     9      -3.757  -3.574  -4.760  1.00  0.00           C  
ATOM     73  O   LEU     9      -3.152  -2.525  -4.873  1.00  0.00           O  
ATOM     74  N   GLU    10      -4.526  -4.092  -5.754  1.00  0.00           N  
ATOM     75  CA  GLU    10      -4.813  -3.354  -6.991  1.00  0.00           C  
ATOM     76  CB  GLU    10      -5.556  -4.325  -8.057  1.00  0.00           C  
ATOM     77  CG  GLU    10      -5.977  -3.621  -9.323  1.00  0.00           C  
ATOM     78  CD  GLU    10      -4.865  -2.937 -10.135  1.00  0.00           C  
ATOM     79  OE1 GLU    10      -3.860  -3.614 -10.272  1.00  0.00           O  
ATOM     80  OE2 GLU    10      -5.034  -1.874 -10.757  1.00  0.00           O  
ATOM     81  C   GLU    10      -5.623  -2.122  -6.578  1.00  0.00           C  
ATOM     82  O   GLU    10      -5.379  -1.043  -7.156  1.00  0.00           O  
ATOM     83  N   ASP    11      -6.654  -2.223  -5.731  1.00  0.00           N  
ATOM     84  CA  ASP    11      -7.437  -1.058  -5.273  1.00  0.00           C  
ATOM     85  CB  ASP    11      -8.644  -1.573  -4.469  1.00  0.00           C  
ATOM     86  CG  ASP    11      -9.679  -2.371  -5.217  1.00  0.00           C  
ATOM     87  OD1 ASP    11     -10.468  -3.090  -4.597  1.00  0.00           O  
ATOM     88  OD2 ASP    11      -9.712  -2.228  -6.489  1.00  0.00           O  
ATOM     89  C   ASP    11      -6.629  -0.015  -4.557  1.00  0.00           C  
ATOM     90  O   ASP    11      -6.621   1.202  -4.871  1.00  0.00           O  
ATOM     91  N   LEU    12      -5.848  -0.446  -3.585  1.00  0.00           N  
ATOM     92  CA  LEU    12      -5.015   0.403  -2.803  1.00  0.00           C  
ATOM     93  CB  LEU    12      -4.520  -0.352  -1.553  1.00  0.00           C  
ATOM     94  CG  LEU    12      -3.799   0.562  -0.604  1.00  0.00           C  
ATOM     95  CD1 LEU    12      -4.699   1.677  -0.080  1.00  0.00           C  
ATOM     96  CD2 LEU    12      -3.297  -0.353   0.614  1.00  0.00           C  
ATOM     97  C   LEU    12      -3.855   0.951  -3.645  1.00  0.00           C  
ATOM     98  O   LEU    12      -3.535   2.143  -3.539  1.00  0.00           O  
ATOM     99  N   GLN    13      -3.383   0.253  -4.728  1.00  0.00           N  
ATOM    100  CA  GLN    13      -2.541   0.972  -5.741  1.00  0.00           C  
ATOM    101  CB  GLN    13      -1.856  -0.023  -6.684  1.00  0.00           C  
ATOM    102  CG  GLN    13      -0.688   0.630  -7.404  1.00  0.00           C  
ATOM    103  CD  GLN    13       0.077  -0.392  -8.328  1.00  0.00           C  
ATOM    104  OE1 GLN    13      -0.421  -1.306  -8.976  1.00  0.00           O  
ATOM    105  NE2 GLN    13       1.405  -0.144  -8.438  1.00  0.00           N  
ATOM    106  C   GLN    13      -3.302   2.123  -6.466  1.00  0.00           C  
ATOM    107  O   GLN    13      -2.747   3.181  -6.756  1.00  0.00           O  
ATOM    108  N   GLU    14      -4.573   1.930  -6.699  1.00  0.00           N  
ATOM    109  CA  GLU    14      -5.388   2.927  -7.391  1.00  0.00           C  
ATOM    110  CB  GLU    14      -6.761   2.410  -7.799  1.00  0.00           C  
ATOM    111  CG  GLU    14      -7.556   2.985  -8.969  1.00  0.00           C  
ATOM    112  CD  GLU    14      -8.917   2.363  -9.253  1.00  0.00           C  
ATOM    113  OE1 GLU    14      -9.514   2.709 -10.338  1.00  0.00           O  
ATOM    114  OE2 GLU    14      -9.435   1.592  -8.413  1.00  0.00           O  
ATOM    115  C   GLU    14      -5.531   4.175  -6.545  1.00  0.00           C  
ATOM    116  O   GLU    14      -5.394   5.292  -7.095  1.00  0.00           O  
ATOM    117  N   VAL    15      -5.637   4.055  -5.217  1.00  0.00           N  
ATOM    118  CA  VAL    15      -5.911   5.038  -4.189  1.00  0.00           C  
ATOM    119  CB  VAL    15      -6.580   4.366  -3.017  1.00  0.00           C  
ATOM    120  CG1 VAL    15      -6.448   5.140  -1.638  1.00  0.00           C  
ATOM    121  CG2 VAL    15      -8.005   4.129  -3.336  1.00  0.00           C  
ATOM    122  C   VAL    15      -4.579   5.727  -3.864  1.00  0.00           C  
ATOM    123  O   VAL    15      -4.533   6.955  -3.792  1.00  0.00           O  
ATOM    124  N   LEU    16      -3.371   5.081  -3.722  1.00  0.00           N  
ATOM    125  CA  LEU    16      -2.065   5.724  -3.649  1.00  0.00           C  
ATOM    126  CB  LEU    16      -1.128   4.678  -3.074  1.00  0.00           C  
ATOM    127  CG  LEU    16      -1.466   4.220  -1.662  1.00  0.00           C  
ATOM    128  CD1 LEU    16      -0.423   3.184  -1.198  1.00  0.00           C  
ATOM    129  CD2 LEU    16      -1.522   5.432  -0.693  1.00  0.00           C  
ATOM    130  C   LEU    16      -1.554   6.405  -4.968  1.00  0.00           C  
ATOM    131  O   LEU    16      -0.941   7.466  -4.784  1.00  0.00           O  
ATOM    132  N   LYS    17      -1.961   6.022  -6.145  1.00  0.00           N  
ATOM    133  CA  LYS    17      -1.764   6.820  -7.356  1.00  0.00           C  
ATOM    134  CB  LYS    17      -2.108   5.965  -8.602  1.00  0.00           C  
ATOM    135  CG  LYS    17      -0.875   5.032  -9.047  1.00  0.00           C  
ATOM    136  CD  LYS    17      -1.234   4.116 -10.303  1.00  0.00           C  
ATOM    137  CE  LYS    17      -0.273   3.043 -10.638  1.00  0.00           C  
ATOM    138  NZ  LYS    17       1.058   3.575 -11.052  1.00  0.00           N  
ATOM    139  C   LYS    17      -2.640   8.069  -7.253  1.00  0.00           C  
ATOM    140  O   LYS    17      -2.231   9.185  -7.532  1.00  0.00           O  
ATOM    141  N   ASN    18      -3.846   7.971  -6.646  1.00  0.00           N  
ATOM    142  CA  ASN    18      -4.714   9.133  -6.391  1.00  0.00           C  
ATOM    143  CB  ASN    18      -6.122   8.773  -5.959  1.00  0.00           C  
ATOM    144  CG  ASN    18      -7.167   9.860  -6.183  1.00  0.00           C  
ATOM    145  OD1 ASN    18      -6.884  10.890  -6.801  1.00  0.00           O  
ATOM    146  ND2 ASN    18      -8.293   9.812  -5.512  1.00  0.00           N  
ATOM    147  C   ASN    18      -4.099  10.131  -5.316  1.00  0.00           C  
ATOM    148  O   ASN    18      -4.069  11.342  -5.536  1.00  0.00           O  
ATOM    149  N   LEU    19      -3.555   9.559  -4.239  1.00  0.00           N  
ATOM    150  CA  LEU    19      -2.655  10.319  -3.238  1.00  0.00           C  
ATOM    151  CB  LEU    19      -2.186   9.402  -2.062  1.00  0.00           C  
ATOM    152  CG  LEU    19      -1.632  10.253  -0.859  1.00  0.00           C  
ATOM    153  CD1 LEU    19      -2.142   9.813   0.456  1.00  0.00           C  
ATOM    154  CD2 LEU    19      -0.071  10.429  -0.873  1.00  0.00           C  
ATOM    155  C   LEU    19      -1.395  11.039  -3.945  1.00  0.00           C  
ATOM    156  O   LEU    19      -1.161  12.189  -3.745  1.00  0.00           O  
ATOM    157  N   HIE    20      -0.695  10.430  -4.819  1.00  0.00           N  
ATOM    158  CA  HIE    20       0.321  11.013  -5.776  1.00  0.00           C  
ATOM    159  CB  HIE    20       0.947   9.786  -6.540  1.00  0.00           C  
ATOM    160  CG  HIE    20       1.489   8.448  -6.052  1.00  0.00           C  
ATOM    161  ND1 HIE    20       1.733   7.351  -6.932  1.00  0.00           N  
ATOM    162  CE1 HIE    20       2.078   6.331  -6.132  1.00  0.00           C  
ATOM    163  NE2 HIE    20       2.288   6.757  -4.890  1.00  0.00           N  
ATOM    164  CD2 HIE    20       1.950   8.123  -4.841  1.00  0.00           C  
ATOM    165  C   HIE    20      -0.163  12.161  -6.722  1.00  0.00           C  
ATOM    166  O   HIE    20       0.647  13.030  -7.175  1.00  0.00           O  
ATOM    167  N   LYS    21      -1.458  12.347  -6.839  1.00  0.00           N  
ATOM    168  CA  LYS    21      -2.057  13.470  -7.565  1.00  0.00           C  
ATOM    169  CB  LYS    21      -3.317  13.039  -8.287  1.00  0.00           C  
ATOM    170  CG  LYS    21      -2.961  12.184  -9.481  1.00  0.00           C  
ATOM    171  CD  LYS    21      -4.036  12.321 -10.597  1.00  0.00           C  
ATOM    172  CE  LYS    21      -3.618  11.659 -11.952  1.00  0.00           C  
ATOM    173  NZ  LYS    21      -3.417  10.189 -11.802  1.00  0.00           N  
ATOM    174  C   LYS    21      -2.365  14.651  -6.629  1.00  0.00           C  
ATOM    175  O   LYS    21      -2.735  15.739  -7.144  1.00  0.00           O  
ATOM    176  N   ASN    22      -2.371  14.468  -5.329  1.00  0.00           N  
ATOM    177  CA  ASN    22      -2.983  15.408  -4.431  1.00  0.00           C  
ATOM    178  CB  ASN    22      -4.412  14.909  -4.106  1.00  0.00           C  
ATOM    179  CG  ASN    22      -5.384  14.842  -5.281  1.00  0.00           C  
ATOM    180  OD1 ASN    22      -5.800  15.800  -5.842  1.00  0.00           O  
ATOM    181  ND2 ASN    22      -5.739  13.705  -5.747  1.00  0.00           N  
ATOM    182  C   ASN    22      -2.121  15.492  -3.186  1.00  0.00           C  
ATOM    183  O   ASN    22      -2.562  15.991  -2.151  1.00  0.00           O  
ATOM    184  N   TRP    23      -0.814  15.168  -3.203  1.00  0.00           N  
ATOM    185  CA  TRP    23       0.148  15.240  -2.126  1.00  0.00           C  
ATOM    186  CB  TRP    23       1.297  14.239  -2.455  1.00  0.00           C  
ATOM    187  CG  TRP    23       2.344  14.731  -3.336  1.00  0.00           C  
ATOM    188  CD1 TRP    23       2.324  14.770  -4.725  1.00  0.00           C  
ATOM    189  NE1 TRP    23       3.543  15.245  -5.187  1.00  0.00           N  
ATOM    190  CE2 TRP    23       4.478  15.448  -4.152  1.00  0.00           C  
ATOM    191  CZ2 TRP    23       5.852  15.847  -4.108  1.00  0.00           C  
ATOM    192  CH2 TRP    23       6.548  16.038  -2.882  1.00  0.00           C  
ATOM    193  CZ3 TRP    23       5.812  15.776  -1.771  1.00  0.00           C  
ATOM    194  CE3 TRP    23       4.467  15.363  -1.777  1.00  0.00           C  
ATOM    195  CD2 TRP    23       3.713  15.128  -2.983  1.00  0.00           C  
ATOM    196  C   TRP    23       0.690  16.603  -1.702  1.00  0.00           C  
ATOM    197  O   TRP    23       1.473  16.764  -0.786  1.00  0.00           O  
ATOM    198  N   HIE    24       0.331  17.628  -2.440  1.00  0.00           N  
ATOM    199  CA  HIE    24       0.487  18.994  -2.002  1.00  0.00           C  
ATOM    200  CB  HIE    24      -0.052  19.288  -0.563  1.00  0.00           C  
ATOM    201  CG  HIE    24      -0.083  20.806  -0.296  1.00  0.00           C  
ATOM    202  ND1 HIE    24      -0.867  21.668  -1.055  1.00  0.00           N  
ATOM    203  CE1 HIE    24      -0.736  22.847  -0.423  1.00  0.00           C  
ATOM    204  NE2 HIE    24       0.158  22.849   0.580  1.00  0.00           N  
ATOM    205  CD2 HIE    24       0.604  21.513   0.710  1.00  0.00           C  
ATOM    206  C   HIE    24       1.806  19.584  -2.452  1.00  0.00           C  
ATOM    207  O   HIE    24       2.000  20.826  -2.251  1.00  0.00           O  
ATOM    208  N   GLY    25       2.595  18.770  -3.157  1.00  0.00           N  
ATOM    209  CA  GLY    25       3.881  19.007  -3.732  1.00  0.00           C  
ATOM    210  C   GLY    25       4.012  18.788  -5.215  1.00  0.00           C  
ATOM    211  O   GLY    25       5.133  18.970  -5.755  1.00  0.00           O  
ATOM    212  N   GLY    26       2.877  18.621  -5.930  1.00  0.00           N  
ATOM    213  CA  GLY    26       2.662  18.316  -7.342  1.00  0.00           C  
ATOM    214  C   GLY    26       1.689  17.159  -7.530  1.00  0.00           C  
ATOM    215  O   GLY    26       1.073  16.674  -6.573  1.00  0.00           O  
ATOM    216  N   LYS    27       1.528  16.695  -8.836  1.00  0.00           N  
ATOM    217  CA  LYS    27       0.551  15.685  -9.263  1.00  0.00           C  
ATOM    218  CB  LYS    27      -0.596  16.234 -10.170  1.00  0.00           C  
ATOM    219  CG  LYS    27      -0.153  16.859 -11.470  1.00  0.00           C  
ATOM    220  CD  LYS    27      -1.353  17.632 -12.059  1.00  0.00           C  
ATOM    221  CE  LYS    27      -0.803  18.324 -13.318  1.00  0.00           C  
ATOM    222  NZ  LYS    27      -1.913  18.843 -14.044  1.00  0.00           N  
ATOM    223  C   LYS    27       1.102  14.492  -9.962  1.00  0.00           C  
ATOM    224  O   LYS    27       0.413  13.579 -10.356  1.00  0.00           O  
ATOM    225  N   ASP    28       2.405  14.388 -10.284  1.00  0.00           N  
ATOM    226  CA  ASP    28       3.058  13.247 -10.966  1.00  0.00           C  
ATOM    227  CB  ASP    28       2.669  13.301 -12.460  1.00  0.00           C  
ATOM    228  CG  ASP    28       3.091  14.576 -13.112  1.00  0.00           C  
ATOM    229  OD1 ASP    28       2.795  14.658 -14.327  1.00  0.00           O  
ATOM    230  OD2 ASP    28       3.721  15.434 -12.532  1.00  0.00           O  
ATOM    231  C   ASP    28       4.563  13.135 -10.720  1.00  0.00           C  
ATOM    232  O   ASP    28       5.332  12.655 -11.474  1.00  0.00           O  
ATOM    233  N   ASN    29       5.046  13.497  -9.537  1.00  0.00           N  
ATOM    234  CA  ASN    29       6.460  13.682  -9.216  1.00  0.00           C  
ATOM    235  CB  ASN    29       6.679  15.214  -8.978  1.00  0.00           C  
ATOM    236  CG  ASN    29       5.816  15.948  -7.933  1.00  0.00           C  
ATOM    237  OD1 ASN    29       4.653  15.610  -7.635  1.00  0.00           O  
ATOM    238  ND2 ASN    29       6.446  16.870  -7.294  1.00  0.00           N  
ATOM    239  C   ASN    29       6.814  12.797  -7.939  1.00  0.00           C  
ATOM    240  O   ASN    29       7.788  13.136  -7.270  1.00  0.00           O  
ATOM    241  N   LEU    30       6.043  11.734  -7.716  1.00  0.00           N  
ATOM    242  CA  LEU    30       6.331  10.576  -6.873  1.00  0.00           C  
ATOM    243  CB  LEU    30       5.311  10.546  -5.716  1.00  0.00           C  
ATOM    244  CG  LEU    30       5.326  11.703  -4.639  1.00  0.00           C  
ATOM    245  CD1 LEU    30       4.477  11.327  -3.410  1.00  0.00           C  
ATOM    246  CD2 LEU    30       6.690  12.087  -4.211  1.00  0.00           C  
ATOM    247  C   LEU    30       6.517   9.282  -7.668  1.00  0.00           C  
ATOM    248  O   LEU    30       6.489   8.244  -7.072  1.00  0.00           O  
ATOM    249  N   HIE    31       6.862   9.365  -8.956  1.00  0.00           N  
ATOM    250  CA  HIE    31       7.259   8.203  -9.769  1.00  0.00           C  
ATOM    251  CB  HIE    31       7.781   8.735 -11.077  1.00  0.00           C  
ATOM    252  CG  HIE    31       9.104   9.420 -11.189  1.00  0.00           C  
ATOM    253  ND1 HIE    31       9.294  10.759 -10.635  1.00  0.00           N  
ATOM    254  CE1 HIE    31      10.540  11.052 -11.011  1.00  0.00           C  
ATOM    255  NE2 HIE    31      11.155  10.020 -11.637  1.00  0.00           N  
ATOM    256  CD2 HIE    31      10.229   9.011 -11.845  1.00  0.00           C  
ATOM    257  C   HIE    31       8.174   7.233  -9.050  1.00  0.00           C  
ATOM    258  O   HIE    31       7.772   6.016  -8.989  1.00  0.00           O  
ATOM    259  N   ASP    32       9.254   7.640  -8.396  1.00  0.00           N  
ATOM    260  CA  ASP    32      10.073   6.694  -7.605  1.00  0.00           C  
ATOM    261  CB  ASP    32      11.408   7.349  -7.262  1.00  0.00           C  
ATOM    262  CG  ASP    32      12.203   7.825  -8.398  1.00  0.00           C  
ATOM    263  OD1 ASP    32      12.783   6.933  -9.022  1.00  0.00           O  
ATOM    264  OD2 ASP    32      12.427   9.082  -8.560  1.00  0.00           O  
ATOM    265  C   ASP    32       9.450   5.904  -6.490  1.00  0.00           C  
ATOM    266  O   ASP    32       9.809   4.721  -6.189  1.00  0.00           O  
ATOM    267  N   VAL    33       8.467   6.544  -5.839  1.00  0.00           N  
ATOM    268  CA  VAL    33       7.566   5.928  -4.854  1.00  0.00           C  
ATOM    269  CB  VAL    33       6.917   6.958  -3.831  1.00  0.00           C  
ATOM    270  CG1 VAL    33       6.648   6.397  -2.419  1.00  0.00           C  
ATOM    271  CG2 VAL    33       7.839   8.164  -3.598  1.00  0.00           C  
ATOM    272  C   VAL    33       6.495   5.018  -5.518  1.00  0.00           C  
ATOM    273  O   VAL    33       6.040   4.064  -4.933  1.00  0.00           O  
ATOM    274  N   ASP    34       6.095   5.357  -6.777  1.00  0.00           N  
ATOM    275  CA  ASP    34       5.117   4.495  -7.566  1.00  0.00           C  
ATOM    276  CB  ASP    34       4.698   5.400  -8.726  1.00  0.00           C  
ATOM    277  CG  ASP    34       3.500   4.910  -9.504  1.00  0.00           C  
ATOM    278  OD1 ASP    34       2.658   4.185  -8.897  1.00  0.00           O  
ATOM    279  OD2 ASP    34       3.315   5.389 -10.645  1.00  0.00           O  
ATOM    280  C   ASP    34       5.768   3.183  -8.051  1.00  0.00           C  
ATOM    281  O   ASP    34       5.224   2.104  -7.819  1.00  0.00           O  
ATOM    282  N   ASN    35       6.971   3.254  -8.603  1.00  0.00           N  
ATOM    283  CA  ASN    35       7.868   2.052  -8.723  1.00  0.00           C  
ATOM    284  CB  ASN    35       9.053   2.464  -9.602  1.00  0.00           C  
ATOM    285  CG  ASN    35       8.799   2.820 -11.055  1.00  0.00           C  
ATOM    286  OD1 ASN    35       7.713   2.586 -11.622  1.00  0.00           O  
ATOM    287  ND2 ASN    35       9.814   3.330 -11.719  1.00  0.00           N  
ATOM    288  C   ASN    35       8.243   1.271  -7.417  1.00  0.00           C  
ATOM    289  O   ASN    35       8.444   0.057  -7.469  1.00  0.00           O  
ATOM    290  N   HIE    36       8.532   1.971  -6.285  1.00  0.00           N  
ATOM    291  CA  HIE    36       8.685   1.298  -5.013  1.00  0.00           C  
ATOM    292  CB  HIE    36       9.027   2.340  -3.943  1.00  0.00           C  
ATOM    293  CG  HIE    36       9.266   1.859  -2.532  1.00  0.00           C  
ATOM    294  ND1 HIE    36      10.535   1.563  -1.995  1.00  0.00           N  
ATOM    295  CE1 HIE    36      10.321   1.152  -0.717  1.00  0.00           C  
ATOM    296  NE2 HIE    36       8.979   1.042  -0.480  1.00  0.00           N  
ATOM    297  CD2 HIE    36       8.357   1.554  -1.610  1.00  0.00           C  
ATOM    298  C   HIE    36       7.464   0.519  -4.670  1.00  0.00           C  
ATOM    299  O   HIE    36       7.702  -0.703  -4.610  1.00  0.00           O  
ATOM    300  N   LEU    37       6.253   1.101  -4.578  1.00  0.00           N  
ATOM    301  CA  LEU    37       4.983   0.365  -4.232  1.00  0.00           C  
ATOM    302  CB  LEU    37       3.819   1.363  -4.334  1.00  0.00           C  
ATOM    303  CG  LEU    37       2.376   0.747  -4.197  1.00  0.00           C  
ATOM    304  CD1 LEU    37       2.182   0.138  -2.783  1.00  0.00           C  
ATOM    305  CD2 LEU    37       1.332   1.738  -4.301  1.00  0.00           C  
ATOM    306  C   LEU    37       4.789  -0.813  -5.249  1.00  0.00           C  
ATOM    307  O   LEU    37       4.326  -1.917  -4.932  1.00  0.00           O  
ATOM    308  N   GLN    38       5.060  -0.572  -6.504  1.00  0.00           N  
ATOM    309  CA  GLN    38       4.873  -1.627  -7.479  1.00  0.00           C  
ATOM    310  CB  GLN    38       4.960  -1.001  -8.864  1.00  0.00           C  
ATOM    311  CG  GLN    38       5.006  -2.053  -9.990  1.00  0.00           C  
ATOM    312  CD  GLN    38       3.738  -2.892 -10.001  1.00  0.00           C  
ATOM    313  OE1 GLN    38       2.680  -2.398  -9.676  1.00  0.00           O  
ATOM    314  NE2 GLN    38       3.833  -4.159 -10.408  1.00  0.00           N  
ATOM    315  C   GLN    38       5.776  -2.793  -7.300  1.00  0.00           C  
ATOM    316  O   GLN    38       5.475  -3.995  -7.505  1.00  0.00           O  
ATOM    317  N   ASN    39       7.004  -2.494  -6.923  1.00  0.00           N  
ATOM    318  CA  ASN    39       7.877  -3.600  -6.528  1.00  0.00           C  
ATOM    319  CB  ASN    39       9.272  -3.033  -6.387  1.00  0.00           C  
ATOM    320  CG  ASN    39      10.255  -4.150  -6.666  1.00  0.00           C  
ATOM    321  OD1 ASN    39      10.678  -4.513  -7.775  1.00  0.00           O  
ATOM    322  ND2 ASN    39      10.754  -4.744  -5.605  1.00  0.00           N  
ATOM    323  C   ASN    39       7.463  -4.373  -5.247  1.00  0.00           C  
ATOM    324  O   ASN    39       7.674  -5.588  -5.173  1.00  0.00           O  
ATOM    325  N   VAL    40       7.039  -3.716  -4.182  1.00  0.00           N  
ATOM    326  CA  VAL    40       6.425  -4.240  -2.935  1.00  0.00           C  
ATOM    327  CB  VAL    40       6.001  -3.095  -1.985  1.00  0.00           C  
ATOM    328  CG1 VAL    40       5.322  -3.601  -0.714  1.00  0.00           C  
ATOM    329  CG2 VAL    40       7.174  -2.235  -1.625  1.00  0.00           C  
ATOM    330  C   VAL    40       5.212  -5.109  -3.257  1.00  0.00           C  
ATOM    331  O   VAL    40       5.022  -6.196  -2.745  1.00  0.00           O  
ATOM    332  N   ILE    41       4.371  -4.715  -4.219  1.00  0.00           N  
ATOM    333  CA  ILE    41       3.225  -5.593  -4.648  1.00  0.00           C  
ATOM    334  CB  ILE    41       2.047  -4.825  -5.347  1.00  0.00           C  
ATOM    335  CG2 ILE    41       0.906  -5.713  -5.971  1.00  0.00           C  
ATOM    336  CG1 ILE    41       1.377  -3.837  -4.362  1.00  0.00           C  
ATOM    337  CD1 ILE    41       0.671  -2.734  -5.119  1.00  0.00           C  
ATOM    338  C   ILE    41       3.702  -6.755  -5.551  1.00  0.00           C  
ATOM    339  O   ILE    41       3.199  -7.891  -5.336  1.00  0.00           O  
ATOM    340  N   GLU    42       4.743  -6.628  -6.389  1.00  0.00           N  
ATOM    341  CA  GLU    42       5.371  -7.762  -7.083  1.00  0.00           C  
ATOM    342  CB  GLU    42       6.389  -7.231  -8.054  1.00  0.00           C  
ATOM    343  CG  GLU    42       7.005  -8.351  -8.999  1.00  0.00           C  
ATOM    344  CD  GLU    42       6.152  -9.017  -9.988  1.00  0.00           C  
ATOM    345  OE1 GLU    42       4.975  -8.575 -10.118  1.00  0.00           O  
ATOM    346  OE2 GLU    42       6.429 -10.178 -10.357  1.00  0.00           O  
ATOM    347  C   GLU    42       6.025  -8.814  -6.187  1.00  0.00           C  
ATOM    348  O   GLU    42       5.800 -10.016  -6.360  1.00  0.00           O  
ATOM    349  N   ASP    43       6.660  -8.325  -5.110  1.00  0.00           N  
ATOM    350  CA  ASP    43       7.181  -9.253  -4.099  1.00  0.00           C  
ATOM    351  CB  ASP    43       7.931  -8.519  -2.973  1.00  0.00           C  
ATOM    352  CG  ASP    43       9.285  -7.862  -3.328  1.00  0.00           C  
ATOM    353  OD1 ASP    43       9.688  -7.053  -2.482  1.00  0.00           O  
ATOM    354  OD2 ASP    43       9.950  -8.296  -4.273  1.00  0.00           O  
ATOM    355  C   ASP    43       6.031 -10.070  -3.421  1.00  0.00           C  
ATOM    356  O   ASP    43       6.215 -11.177  -2.911  1.00  0.00           O  
ATOM    357  N   ILE    44       4.901  -9.449  -3.031  1.00  0.00           N  
ATOM    358  CA  ILE    44       3.733 -10.151  -2.474  1.00  0.00           C  
ATOM    359  CB  ILE    44       2.609  -9.249  -1.960  1.00  0.00           C  
ATOM    360  CG2 ILE    44       1.340 -10.150  -1.639  1.00  0.00           C  
ATOM    361  CG1 ILE    44       3.056  -8.497  -0.710  1.00  0.00           C  
ATOM    362  CD1 ILE    44       2.040  -7.625   0.019  1.00  0.00           C  
ATOM    363  C   ILE    44       3.208 -11.168  -3.454  1.00  0.00           C  
ATOM    364  O   ILE    44       2.804 -12.303  -3.112  1.00  0.00           O  
ATOM    365  N   HIE    45       3.333 -10.970  -4.769  1.00  0.00           N  
ATOM    366  CA  HIE    45       2.984 -11.963  -5.866  1.00  0.00           C  
ATOM    367  CB  HIE    45       2.842 -11.356  -7.270  1.00  0.00           C  
ATOM    368  CG  HIE    45       1.659 -10.507  -7.479  1.00  0.00           C  
ATOM    369  ND1 HIE    45       0.883 -10.495  -8.668  1.00  0.00           N  
ATOM    370  CE1 HIE    45      -0.142  -9.663  -8.495  1.00  0.00           C  
ATOM    371  NE2 HIE    45      -0.042  -9.120  -7.285  1.00  0.00           N  
ATOM    372  CD2 HIE    45       1.075  -9.602  -6.623  1.00  0.00           C  
ATOM    373  C   HIE    45       4.001 -13.084  -5.825  1.00  0.00           C  
ATOM    374  O   HIE    45       3.547 -14.192  -5.818  1.00  0.00           O  
ATOM    375  N   ASP    46       5.320 -12.928  -5.717  1.00  0.00           N  
ATOM    376  CA  ASP    46       6.239 -14.051  -5.412  1.00  0.00           C  
ATOM    377  CB  ASP    46       7.715 -13.531  -5.264  1.00  0.00           C  
ATOM    378  CG  ASP    46       8.646 -14.677  -5.372  1.00  0.00           C  
ATOM    379  OD1 ASP    46       9.373 -14.889  -4.408  1.00  0.00           O  
ATOM    380  OD2 ASP    46       8.668 -15.352  -6.438  1.00  0.00           O  
ATOM    381  C   ASP    46       5.741 -14.910  -4.253  1.00  0.00           C  
ATOM    382  O   ASP    46       5.827 -16.133  -4.280  1.00  0.00           O  
ATOM    383  N   PHE    47       5.268 -14.267  -3.167  1.00  0.00           N  
ATOM    384  CA  PHE    47       4.651 -14.928  -2.024  1.00  0.00           C  
ATOM    385  CB  PHE    47       4.417 -13.978  -0.884  1.00  0.00           C  
ATOM    386  CG  PHE    47       3.380 -14.481   0.120  1.00  0.00           C  
ATOM    387  CD1 PHE    47       3.753 -15.294   1.213  1.00  0.00           C  
ATOM    388  CE1 PHE    47       2.831 -15.614   2.214  1.00  0.00           C  
ATOM    389  CZ  PHE    47       1.491 -15.301   1.962  1.00  0.00           C  
ATOM    390  CE2 PHE    47       1.129 -14.585   0.849  1.00  0.00           C  
ATOM    391  CD2 PHE    47       2.056 -14.104  -0.038  1.00  0.00           C  
ATOM    392  C   PHE    47       3.381 -15.725  -2.389  1.00  0.00           C  
ATOM    393  O   PHE    47       3.242 -16.911  -2.052  1.00  0.00           O  
ATOM    394  N   MET    48       2.382 -15.116  -2.992  1.00  0.00           N  
ATOM    395  CA  MET    48       1.278 -15.788  -3.655  1.00  0.00           C  
ATOM    396  CB  MET    48       0.278 -14.730  -4.189  1.00  0.00           C  
ATOM    397  CG  MET    48      -0.295 -13.699  -3.165  1.00  0.00           C  
ATOM    398  SD  MET    48      -1.875 -12.900  -3.546  1.00  0.00           S  
ATOM    399  CE  MET    48      -1.210 -11.950  -4.892  1.00  0.00           C  
ATOM    400  C   MET    48       1.697 -16.952  -4.693  1.00  0.00           C  
ATOM    401  O   MET    48       1.140 -17.952  -4.603  1.00  0.00           O  
ATOM    402  N   GLN    49       2.722 -16.820  -5.530  1.00  0.00           N  
ATOM    403  CA  GLN    49       3.020 -17.924  -6.426  1.00  0.00           C  
ATOM    404  CB  GLN    49       3.893 -17.382  -7.575  1.00  0.00           C  
ATOM    405  CG  GLN    49       3.360 -16.500  -8.634  1.00  0.00           C  
ATOM    406  CD  GLN    49       4.333 -15.462  -9.228  1.00  0.00           C  
ATOM    407  OE1 GLN    49       5.352 -15.713  -9.849  1.00  0.00           O  
ATOM    408  NE2 GLN    49       4.150 -14.191  -8.914  1.00  0.00           N  
ATOM    409  C   GLN    49       3.798 -19.075  -5.765  1.00  0.00           C  
ATOM    410  O   GLN    49       3.691 -20.219  -6.267  1.00  0.00           O  
ATOM    411  N   GLY    50       4.592 -18.748  -4.722  1.00  0.00           N  
ATOM    412  CA  GLY    50       5.446 -19.672  -4.005  1.00  0.00           C  
ATOM    413  C   GLY    50       4.699 -20.435  -2.901  1.00  0.00           C  
ATOM    414  O   GLY    50       5.289 -21.404  -2.284  1.00  0.00           O  
ATOM    415  N   GLY    51       3.372 -20.194  -2.686  1.00  0.00           N  
ATOM    416  CA  GLY    51       2.599 -20.815  -1.611  1.00  0.00           C  
ATOM    417  C   GLY    51       3.197 -20.520  -0.264  1.00  0.00           C  
ATOM    418  O   GLY    51       3.455 -21.423   0.548  1.00  0.00           O  
ATOM    419  N   GLY    52       3.559 -19.270   0.034  1.00  0.00           N  
ATOM    420  CA  GLY    52       4.351 -18.917   1.233  1.00  0.00           C  
ATOM    421  C   GLY    52       3.539 -19.165   2.512  1.00  0.00           C  
ATOM    422  O   GLY    52       2.328 -19.183   2.420  1.00  0.00           O  
ATOM    423  N   SER    53       4.192 -19.301   3.633  1.00  0.00           N  
ATOM    424  CA  SER    53       3.590 -19.426   5.009  1.00  0.00           C  
ATOM    425  CB  SER    53       4.713 -19.916   5.958  1.00  0.00           C  
ATOM    426  OG  SER    53       4.284 -20.286   7.284  1.00  0.00           O  
ATOM    427  C   SER    53       2.892 -18.160   5.395  1.00  0.00           C  
ATOM    428  O   SER    53       3.382 -17.055   5.127  1.00  0.00           O  
ATOM    429  N   GLY    54       1.856 -18.221   6.270  1.00  0.00           N  
ATOM    430  CA  GLY    54       1.120 -17.030   6.760  1.00  0.00           C  
ATOM    431  C   GLY    54       1.985 -16.117   7.615  1.00  0.00           C  
ATOM    432  O   GLY    54       1.561 -14.967   7.833  1.00  0.00           O  
ATOM    433  N   GLY    55       3.126 -16.574   8.205  1.00  0.00           N  
ATOM    434  CA  GLY    55       4.053 -15.687   8.875  1.00  0.00           C  
ATOM    435  C   GLY    55       4.640 -14.623   7.853  1.00  0.00           C  
ATOM    436  O   GLY    55       5.002 -13.587   8.362  1.00  0.00           O  
ATOM    437  N   LYS    56       4.880 -14.987   6.609  1.00  0.00           N  
ATOM    438  CA  LYS    56       5.564 -14.095   5.672  1.00  0.00           C  
ATOM    439  CB  LYS    56       6.197 -14.904   4.517  1.00  0.00           C  
ATOM    440  CG  LYS    56       6.863 -14.013   3.409  1.00  0.00           C  
ATOM    441  CD  LYS    56       7.554 -14.885   2.273  1.00  0.00           C  
ATOM    442  CE  LYS    56       8.140 -14.131   1.064  1.00  0.00           C  
ATOM    443  NZ  LYS    56       9.422 -13.511   1.450  1.00  0.00           N  
ATOM    444  C   LYS    56       4.694 -12.956   5.169  1.00  0.00           C  
ATOM    445  O   LYS    56       5.247 -11.808   5.140  1.00  0.00           O  
ATOM    446  N   LEU    57       3.403 -13.081   5.001  1.00  0.00           N  
ATOM    447  CA  LEU    57       2.435 -11.943   4.823  1.00  0.00           C  
ATOM    448  CB  LEU    57       0.921 -12.423   4.823  1.00  0.00           C  
ATOM    449  CG  LEU    57      -0.072 -11.277   4.540  1.00  0.00           C  
ATOM    450  CD1 LEU    57       0.129 -10.444   3.246  1.00  0.00           C  
ATOM    451  CD2 LEU    57      -1.468 -11.900   4.324  1.00  0.00           C  
ATOM    452  C   LEU    57       2.643 -10.832   5.937  1.00  0.00           C  
ATOM    453  O   LEU    57       2.835  -9.700   5.549  1.00  0.00           O  
ATOM    454  N   GLN    58       2.611 -11.153   7.259  1.00  0.00           N  
ATOM    455  CA  GLN    58       2.923 -10.232   8.337  1.00  0.00           C  
ATOM    456  CB  GLN    58       2.900 -10.949   9.716  1.00  0.00           C  
ATOM    457  CG  GLN    58       1.637 -11.741   9.849  1.00  0.00           C  
ATOM    458  CD  GLN    58       1.161 -12.001  11.273  1.00  0.00           C  
ATOM    459  OE1 GLN    58       1.868 -12.067  12.203  1.00  0.00           O  
ATOM    460  NE2 GLN    58      -0.136 -12.138  11.486  1.00  0.00           N  
ATOM    461  C   GLN    58       4.176  -9.292   8.179  1.00  0.00           C  
ATOM    462  O   GLN    58       4.015  -8.049   8.408  1.00  0.00           O  
ATOM    463  N   GLU    59       5.305  -9.884   7.866  1.00  0.00           N  
ATOM    464  CA  GLU    59       6.618  -9.179   7.696  1.00  0.00           C  
ATOM    465  CB  GLU    59       7.740 -10.300   7.666  1.00  0.00           C  
ATOM    466  CG  GLU    59       9.089  -9.573   7.855  1.00  0.00           C  
ATOM    467  CD  GLU    59       9.231  -9.043   9.307  1.00  0.00           C  
ATOM    468  OE1 GLU    59      10.331  -8.548   9.608  1.00  0.00           O  
ATOM    469  OE2 GLU    59       8.347  -9.160  10.184  1.00  0.00           O  
ATOM    470  C   GLU    59       6.631  -8.280   6.470  1.00  0.00           C  
ATOM    471  O   GLU    59       7.139  -7.151   6.592  1.00  0.00           O  
ATOM    472  N   MET    60       6.012  -8.697   5.368  1.00  0.00           N  
ATOM    473  CA  MET    60       5.696  -7.856   4.125  1.00  0.00           C  
ATOM    474  CB  MET    60       5.302  -8.767   2.998  1.00  0.00           C  
ATOM    475  CG  MET    60       6.497  -9.501   2.374  1.00  0.00           C  
ATOM    476  SD  MET    60       7.745  -8.424   1.545  1.00  0.00           S  
ATOM    477  CE  MET    60       6.713  -7.907   0.119  1.00  0.00           C  
ATOM    478  C   MET    60       4.613  -6.919   4.420  1.00  0.00           C  
ATOM    479  O   MET    60       4.563  -5.828   3.843  1.00  0.00           O  
ATOM    480  N   MET    61       3.759  -7.207   5.345  1.00  0.00           N  
ATOM    481  CA  MET    61       2.744  -6.216   5.772  1.00  0.00           C  
ATOM    482  CB  MET    61       1.592  -6.976   6.415  1.00  0.00           C  
ATOM    483  CG  MET    61       0.449  -5.948   6.857  1.00  0.00           C  
ATOM    484  SD  MET    61      -0.529  -5.412   5.421  1.00  0.00           S  
ATOM    485  CE  MET    61      -2.126  -4.775   6.223  1.00  0.00           C  
ATOM    486  C   MET    61       3.283  -5.004   6.499  1.00  0.00           C  
ATOM    487  O   MET    61       2.910  -3.856   6.298  1.00  0.00           O  
ATOM    488  N   LYS    62       4.311  -5.150   7.342  1.00  0.00           N  
ATOM    489  CA  LYS    62       5.164  -3.997   7.751  1.00  0.00           C  
ATOM    490  CB  LYS    62       6.217  -4.461   8.719  1.00  0.00           C  
ATOM    491  CG  LYS    62       5.724  -5.086  10.062  1.00  0.00           C  
ATOM    492  CD  LYS    62       6.879  -5.679  10.907  1.00  0.00           C  
ATOM    493  CE  LYS    62       6.398  -6.738  11.884  1.00  0.00           C  
ATOM    494  NZ  LYS    62       7.496  -7.637  12.269  1.00  0.00           N  
ATOM    495  C   LYS    62       5.862  -3.249   6.609  1.00  0.00           C  
ATOM    496  O   LYS    62       5.952  -2.021   6.563  1.00  0.00           O  
ATOM    497  N   GLU    63       6.339  -3.966   5.550  1.00  0.00           N  
ATOM    498  CA  GLU    63       7.001  -3.345   4.364  1.00  0.00           C  
ATOM    499  CB  GLU    63       7.534  -4.472   3.455  1.00  0.00           C  
ATOM    500  CG  GLU    63       8.268  -3.965   2.205  1.00  0.00           C  
ATOM    501  CD  GLU    63       9.514  -3.098   2.536  1.00  0.00           C  
ATOM    502  OE1 GLU    63       9.849  -2.106   1.837  1.00  0.00           O  
ATOM    503  OE2 GLU    63      10.251  -3.135   3.549  1.00  0.00           O  
ATOM    504  C   GLU    63       5.898  -2.480   3.627  1.00  0.00           C  
ATOM    505  O   GLU    63       6.201  -1.278   3.437  1.00  0.00           O  
ATOM    506  N   PHE    64       4.780  -3.065   3.268  1.00  0.00           N  
ATOM    507  CA  PHE    64       3.665  -2.262   2.879  1.00  0.00           C  
ATOM    508  CB  PHE    64       2.394  -3.016   2.795  1.00  0.00           C  
ATOM    509  CG  PHE    64       1.632  -2.772   1.496  1.00  0.00           C  
ATOM    510  CD1 PHE    64       2.030  -3.545   0.373  1.00  0.00           C  
ATOM    511  CE1 PHE    64       1.530  -3.258  -0.884  1.00  0.00           C  
ATOM    512  CZ  PHE    64       0.621  -2.201  -1.027  1.00  0.00           C  
ATOM    513  CE2 PHE    64       0.166  -1.487   0.104  1.00  0.00           C  
ATOM    514  CD2 PHE    64       0.682  -1.762   1.370  1.00  0.00           C  
ATOM    515  C   PHE    64       3.434  -0.979   3.692  1.00  0.00           C  
ATOM    516  O   PHE    64       3.538   0.139   3.187  1.00  0.00           O  
ATOM    517  N   GLN    65       3.399  -1.123   5.001  1.00  0.00           N  
ATOM    518  CA  GLN    65       3.145   0.025   5.959  1.00  0.00           C  
ATOM    519  CB  GLN    65       3.086  -0.507   7.389  1.00  0.00           C  
ATOM    520  CG  GLN    65       2.656   0.500   8.545  1.00  0.00           C  
ATOM    521  CD  GLN    65       1.450   1.405   8.272  1.00  0.00           C  
ATOM    522  OE1 GLN    65       0.437   1.002   7.675  1.00  0.00           O  
ATOM    523  NE2 GLN    65       1.558   2.637   8.766  1.00  0.00           N  
ATOM    524  C   GLN    65       4.323   1.022   5.838  1.00  0.00           C  
ATOM    525  O   GLN    65       4.132   2.251   5.903  1.00  0.00           O  
ATOM    526  N   GLN    66       5.597   0.678   5.544  1.00  0.00           N  
ATOM    527  CA  GLN    66       6.800   1.630   5.388  1.00  0.00           C  
ATOM    528  CB  GLN    66       8.090   0.763   5.340  1.00  0.00           C  
ATOM    529  CG  GLN    66       9.457   1.648   5.368  1.00  0.00           C  
ATOM    530  CD  GLN    66      10.673   0.770   5.464  1.00  0.00           C  
ATOM    531  OE1 GLN    66      10.686  -0.443   5.172  1.00  0.00           O  
ATOM    532  NE2 GLN    66      11.825   1.319   5.835  1.00  0.00           N  
ATOM    533  C   GLN    66       6.665   2.589   4.225  1.00  0.00           C  
ATOM    534  O   GLN    66       6.945   3.757   4.349  1.00  0.00           O  
ATOM    535  N   VAL    67       6.026   2.117   3.145  1.00  0.00           N  
ATOM    536  CA  VAL    67       5.624   3.044   2.094  1.00  0.00           C  
ATOM    537  CB  VAL    67       5.682   2.406   0.698  1.00  0.00           C  
ATOM    538  CG1 VAL    67       4.670   1.246   0.415  1.00  0.00           C  
ATOM    539  CG2 VAL    67       5.462   3.402  -0.501  1.00  0.00           C  
ATOM    540  C   VAL    67       4.321   3.887   2.365  1.00  0.00           C  
ATOM    541  O   VAL    67       4.215   5.072   1.837  1.00  0.00           O  
ATOM    542  N   LEU    68       3.463   3.387   3.307  1.00  0.00           N  
ATOM    543  CA  LEU    68       2.309   4.231   3.819  1.00  0.00           C  
ATOM    544  CB  LEU    68       1.090   3.379   4.312  1.00  0.00           C  
ATOM    545  CG  LEU    68       0.200   2.748   3.244  1.00  0.00           C  
ATOM    546  CD1 LEU    68      -0.546   1.655   3.755  1.00  0.00           C  
ATOM    547  CD2 LEU    68      -0.627   3.794   2.408  1.00  0.00           C  
ATOM    548  C   LEU    68       2.682   5.273   4.844  1.00  0.00           C  
ATOM    549  O   LEU    68       2.210   6.418   4.658  1.00  0.00           O  
ATOM    550  N   ASP    69       3.517   5.003   5.803  1.00  0.00           N  
ATOM    551  CA  ASP    69       4.249   5.992   6.622  1.00  0.00           C  
ATOM    552  CB  ASP    69       5.077   5.195   7.655  1.00  0.00           C  
ATOM    553  CG  ASP    69       5.718   6.162   8.692  1.00  0.00           C  
ATOM    554  OD1 ASP    69       6.827   5.714   9.158  1.00  0.00           O  
ATOM    555  OD2 ASP    69       5.111   7.121   9.068  1.00  0.00           O  
ATOM    556  C   ASP    69       5.063   6.938   5.721  1.00  0.00           C  
ATOM    557  O   ASP    69       4.903   8.100   5.809  1.00  0.00           O  
ATOM    558  N   GLU    70       5.974   6.504   4.863  1.00  0.00           N  
ATOM    559  CA  GLU    70       6.692   7.434   3.923  1.00  0.00           C  
ATOM    560  CB  GLU    70       7.627   6.605   3.057  1.00  0.00           C  
ATOM    561  CG  GLU    70       8.972   7.257   2.684  1.00  0.00           C  
ATOM    562  CD  GLU    70       9.857   7.663   3.819  1.00  0.00           C  
ATOM    563  OE1 GLU    70      10.434   6.821   4.500  1.00  0.00           O  
ATOM    564  OE2 GLU    70       9.873   8.872   4.098  1.00  0.00           O  
ATOM    565  C   GLU    70       5.783   8.294   3.032  1.00  0.00           C  
ATOM    566  O   GLU    70       6.044   9.462   2.878  1.00  0.00           O  
ATOM    567  N   LEU    71       4.629   7.823   2.470  1.00  0.00           N  
ATOM    568  CA  LEU    71       3.778   8.724   1.651  1.00  0.00           C  
ATOM    569  CB  LEU    71       2.760   7.937   0.791  1.00  0.00           C  
ATOM    570  CG  LEU    71       3.357   7.384  -0.547  1.00  0.00           C  
ATOM    571  CD1 LEU    71       2.352   6.262  -0.989  1.00  0.00           C  
ATOM    572  CD2 LEU    71       3.653   8.426  -1.583  1.00  0.00           C  
ATOM    573  C   LEU    71       3.230   9.874   2.466  1.00  0.00           C  
ATOM    574  O   LEU    71       3.015  10.995   1.978  1.00  0.00           O  
ATOM    575  N   ASN    72       2.889   9.652   3.734  1.00  0.00           N  
ATOM    576  CA  ASN    72       2.509  10.614   4.734  1.00  0.00           C  
ATOM    577  CB  ASN    72       1.841   9.989   5.929  1.00  0.00           C  
ATOM    578  CG  ASN    72       0.441   9.617   5.462  1.00  0.00           C  
ATOM    579  OD1 ASN    72      -0.470  10.457   5.450  1.00  0.00           O  
ATOM    580  ND2 ASN    72       0.141   8.467   4.897  1.00  0.00           N  
ATOM    581  C   ASN    72       3.639  11.519   5.092  1.00  0.00           C  
ATOM    582  O   ASN    72       3.347  12.633   5.436  1.00  0.00           O  
ATOM    583  N   ASN    73       4.859  11.007   5.155  1.00  0.00           N  
ATOM    584  CA  ASN    73       6.073  11.870   5.173  1.00  0.00           C  
ATOM    585  CB  ASN    73       7.401  11.053   5.356  1.00  0.00           C  
ATOM    586  CG  ASN    73       7.504  10.339   6.620  1.00  0.00           C  
ATOM    587  OD1 ASN    73       6.857  10.632   7.637  1.00  0.00           O  
ATOM    588  ND2 ASN    73       8.380   9.380   6.729  1.00  0.00           N  
ATOM    589  C   ASN    73       6.119  12.855   3.936  1.00  0.00           C  
ATOM    590  O   ASN    73       6.510  13.981   4.108  1.00  0.00           O  
ATOM    591  N   HIE    74       5.952  12.378   2.691  1.00  0.00           N  
ATOM    592  CA  HIE    74       5.973  13.107   1.469  1.00  0.00           C  
ATOM    593  CB  HIE    74       5.840  12.232   0.264  1.00  0.00           C  
ATOM    594  CG  HIE    74       7.078  11.492  -0.093  1.00  0.00           C  
ATOM    595  ND1 HIE    74       8.294  12.028  -0.714  1.00  0.00           N  
ATOM    596  CE1 HIE    74       9.126  10.994  -0.884  1.00  0.00           C  
ATOM    597  NE2 HIE    74       8.583   9.867  -0.395  1.00  0.00           N  
ATOM    598  CD2 HIE    74       7.268  10.165   0.077  1.00  0.00           C  
ATOM    599  C   HIE    74       4.979  14.230   1.621  1.00  0.00           C  
ATOM    600  O   HIE    74       5.415  15.381   1.567  1.00  0.00           O  
ATOM    601  N   LEU    75       3.669  13.852   1.620  1.00  0.00           N  
ATOM    602  CA  LEU    75       2.498  14.636   1.857  1.00  0.00           C  
ATOM    603  CB  LEU    75       1.423  13.743   2.438  1.00  0.00           C  
ATOM    604  CG  LEU    75       0.109  14.318   2.830  1.00  0.00           C  
ATOM    605  CD1 LEU    75      -0.602  15.121   1.701  1.00  0.00           C  
ATOM    606  CD2 LEU    75      -0.779  13.213   3.514  1.00  0.00           C  
ATOM    607  C   LEU    75       2.753  16.004   2.600  1.00  0.00           C  
ATOM    608  O   LEU    75       2.980  16.170   3.841  1.00  0.00           O  
ATOM    609  N   GLN    76       2.837  17.029   1.757  1.00  0.00           N  
ATOM    610  CA  GLN    76       3.092  18.400   2.196  1.00  0.00           C  
ATOM    611  CB  GLN    76       3.547  19.281   1.009  1.00  0.00           C  
ATOM    612  CG  GLN    76       4.939  18.674   0.453  1.00  0.00           C  
ATOM    613  CD  GLN    76       5.705  19.483  -0.576  1.00  0.00           C  
ATOM    614  OE1 GLN    76       5.548  20.698  -0.819  1.00  0.00           O  
ATOM    615  NE2 GLN    76       6.757  18.912  -1.063  1.00  0.00           N  
ATOM    616  C   GLN    76       1.918  19.057   2.901  1.00  0.00           C  
ATOM    617  O   GLN    76       2.116  20.013   3.608  1.00  0.00           O  
ATOM    618  N   GLY    77       0.722  18.602   2.597  1.00  0.00           N  
ATOM    619  CA  GLY    77      -0.493  19.208   3.207  1.00  0.00           C  
ATOM    620  C   GLY    77      -1.023  18.330   4.313  1.00  0.00           C  
ATOM    621  O   GLY    77      -0.726  17.177   4.466  1.00  0.00           O  
ATOM    622  N   GLY    78      -1.906  18.891   5.229  1.00  0.00           N  
ATOM    623  CA  GLY    78      -2.736  18.088   6.115  1.00  0.00           C  
ATOM    624  C   GLY    78      -3.486  16.861   5.509  1.00  0.00           C  
ATOM    625  O   GLY    78      -3.825  16.904   4.309  1.00  0.00           O  
ATOM    626  N   LYS    79      -3.892  15.907   6.351  1.00  0.00           N  
ATOM    627  CA  LYS    79      -4.888  14.840   5.958  1.00  0.00           C  
ATOM    628  CB  LYS    79      -5.191  13.989   7.215  1.00  0.00           C  
ATOM    629  CG  LYS    79      -3.985  13.216   7.786  1.00  0.00           C  
ATOM    630  CD  LYS    79      -3.265  12.251   6.745  1.00  0.00           C  
ATOM    631  CE  LYS    79      -2.397  11.246   7.564  1.00  0.00           C  
ATOM    632  NZ  LYS    79      -2.459   9.883   7.101  1.00  0.00           N  
ATOM    633  C   LYS    79      -6.227  15.515   5.506  1.00  0.00           C  
ATOM    634  O   LYS    79      -6.924  15.060   4.623  1.00  0.00           O  
ATOM    635  N   HIE    80      -6.549  16.667   6.032  1.00  0.00           N  
ATOM    636  CA  HIE    80      -7.683  17.537   5.779  1.00  0.00           C  
ATOM    637  CB  HIE    80      -7.693  18.758   6.686  1.00  0.00           C  
ATOM    638  CG  HIE    80      -7.973  18.330   8.106  1.00  0.00           C  
ATOM    639  ND1 HIE    80      -9.105  17.623   8.609  1.00  0.00           N  
ATOM    640  CE1 HIE    80      -8.945  17.638   9.915  1.00  0.00           C  
ATOM    641  NE2 HIE    80      -7.822  18.331  10.266  1.00  0.00           N  
ATOM    642  CD2 HIE    80      -7.208  18.729   9.129  1.00  0.00           C  
ATOM    643  C   HIE    80      -7.741  17.937   4.342  1.00  0.00           C  
ATOM    644  O   HIE    80      -8.795  18.263   3.878  1.00  0.00           O  
ATOM    645  N   THR    81      -6.671  17.803   3.538  1.00  0.00           N  
ATOM    646  CA  THR    81      -6.733  18.121   2.070  1.00  0.00           C  
ATOM    647  CB  THR    81      -5.442  18.872   1.657  1.00  0.00           C  
ATOM    648  CG2 THR    81      -5.165  20.094   2.498  1.00  0.00           C  
ATOM    649  OG1 THR    81      -4.237  18.168   1.756  1.00  0.00           O  
ATOM    650  C   THR    81      -6.927  16.995   1.129  1.00  0.00           C  
ATOM    651  O   THR    81      -6.936  17.171  -0.102  1.00  0.00           O  
ATOM    652  N   VAL    82      -7.128  15.829   1.783  1.00  0.00           N  
ATOM    653  CA  VAL    82      -7.186  14.524   1.089  1.00  0.00           C  
ATOM    654  CB  VAL    82      -5.820  13.921   1.026  1.00  0.00           C  
ATOM    655  CG1 VAL    82      -4.975  14.517   0.010  1.00  0.00           C  
ATOM    656  CG2 VAL    82      -5.064  13.637   2.330  1.00  0.00           C  
ATOM    657  C   VAL    82      -8.090  13.569   1.899  1.00  0.00           C  
ATOM    658  O   VAL    82      -7.854  12.373   1.882  1.00  0.00           O  
ATOM    659  N   HIE    83      -9.119  14.047   2.600  1.00  0.00           N  
ATOM    660  CA  HIE    83      -9.727  13.267   3.646  1.00  0.00           C  
ATOM    661  CB  HIE    83     -10.624  14.189   4.486  1.00  0.00           C  
ATOM    662  CG  HIE    83     -12.163  14.331   4.119  1.00  0.00           C  
ATOM    663  ND1 HIE    83     -13.185  13.343   4.288  1.00  0.00           N  
ATOM    664  CE1 HIE    83     -14.263  13.787   3.682  1.00  0.00           C  
ATOM    665  NE2 HIE    83     -14.064  15.064   3.286  1.00  0.00           N  
ATOM    666  CD2 HIE    83     -12.750  15.398   3.570  1.00  0.00           C  
ATOM    667  C   HIE    83     -10.546  12.080   3.158  1.00  0.00           C  
ATOM    668  O   HIE    83     -10.845  11.113   3.898  1.00  0.00           O  
ATOM    669  N   HIE    84     -10.968  12.097   1.914  1.00  0.00           N  
ATOM    670  CA  HIE    84     -11.655  11.087   1.140  1.00  0.00           C  
ATOM    671  CB  HIE    84     -12.389  11.809  -0.036  1.00  0.00           C  
ATOM    672  CG  HIE    84     -11.642  12.803  -0.835  1.00  0.00           C  
ATOM    673  ND1 HIE    84     -10.395  12.684  -1.405  1.00  0.00           N  
ATOM    674  CE1 HIE    84      -9.989  13.924  -1.739  1.00  0.00           C  
ATOM    675  NE2 HIE    84     -10.872  14.851  -1.422  1.00  0.00           N  
ATOM    676  CD2 HIE    84     -11.882  14.169  -0.832  1.00  0.00           C  
ATOM    677  C   HIE    84     -10.692  10.000   0.567  1.00  0.00           C  
ATOM    678  O   HIE    84     -11.117   8.833   0.545  1.00  0.00           O  
ATOM    679  N   ILE    85      -9.430  10.293   0.333  1.00  0.00           N  
ATOM    680  CA  ILE    85      -8.320   9.418  -0.053  1.00  0.00           C  
ATOM    681  CB  ILE    85      -7.242  10.276  -0.794  1.00  0.00           C  
ATOM    682  CG2 ILE    85      -5.792   9.764  -0.745  1.00  0.00           C  
ATOM    683  CG1 ILE    85      -7.686  10.562  -2.233  1.00  0.00           C  
ATOM    684  CD1 ILE    85      -7.142  11.826  -2.941  1.00  0.00           C  
ATOM    685  C   ILE    85      -7.731   8.729   1.142  1.00  0.00           C  
ATOM    686  O   ILE    85      -7.839   7.496   1.126  1.00  0.00           O  
ATOM    687  N   GLU    86      -7.472   9.447   2.241  1.00  0.00           N  
ATOM    688  CA  GLU    86      -7.276   8.829   3.564  1.00  0.00           C  
ATOM    689  CB  GLU    86      -7.065  10.008   4.521  1.00  0.00           C  
ATOM    690  CG  GLU    86      -6.727   9.564   5.925  1.00  0.00           C  
ATOM    691  CD  GLU    86      -5.265   9.129   6.138  1.00  0.00           C  
ATOM    692  OE1 GLU    86      -4.359   9.025   5.255  1.00  0.00           O  
ATOM    693  OE2 GLU    86      -5.049   8.988   7.379  1.00  0.00           O  
ATOM    694  C   GLU    86      -8.415   7.814   3.905  1.00  0.00           C  
ATOM    695  O   GLU    86      -8.140   6.673   4.293  1.00  0.00           O  
ATOM    696  N   GLN    87      -9.723   8.215   3.792  1.00  0.00           N  
ATOM    697  CA  GLN    87     -10.776   7.265   4.116  1.00  0.00           C  
ATOM    698  CB  GLN    87     -12.034   8.053   4.308  1.00  0.00           C  
ATOM    699  CG  GLN    87     -13.299   7.238   4.621  1.00  0.00           C  
ATOM    700  CD  GLN    87     -13.216   6.313   5.887  1.00  0.00           C  
ATOM    701  OE1 GLN    87     -12.650   6.639   6.899  1.00  0.00           O  
ATOM    702  NE2 GLN    87     -13.569   5.009   5.709  1.00  0.00           N  
ATOM    703  C   GLN    87     -10.810   6.013   3.180  1.00  0.00           C  
ATOM    704  O   GLN    87     -11.156   4.888   3.619  1.00  0.00           O  
ATOM    705  N   ASN    88     -10.375   6.197   1.920  1.00  0.00           N  
ATOM    706  CA  ASN    88     -10.029   5.039   1.061  1.00  0.00           C  
ATOM    707  CB  ASN    88      -9.876   5.482  -0.395  1.00  0.00           C  
ATOM    708  CG  ASN    88     -11.223   5.597  -1.165  1.00  0.00           C  
ATOM    709  OD1 ASN    88     -11.594   4.686  -1.876  1.00  0.00           O  
ATOM    710  ND2 ASN    88     -11.949   6.681  -1.135  1.00  0.00           N  
ATOM    711  C   ASN    88      -8.906   4.082   1.572  1.00  0.00           C  
ATOM    712  O   ASN    88      -9.016   2.855   1.506  1.00  0.00           O  
ATOM    713  N   ILE    89      -7.874   4.755   2.018  1.00  0.00           N  
ATOM    714  CA  ILE    89      -6.737   4.083   2.565  1.00  0.00           C  
ATOM    715  CB  ILE    89      -5.568   5.030   2.934  1.00  0.00           C  
ATOM    716  CG2 ILE    89      -4.457   4.389   3.776  1.00  0.00           C  
ATOM    717  CG1 ILE    89      -4.932   5.645   1.691  1.00  0.00           C  
ATOM    718  CD1 ILE    89      -4.168   6.907   1.864  1.00  0.00           C  
ATOM    719  C   ILE    89      -7.132   3.238   3.758  1.00  0.00           C  
ATOM    720  O   ILE    89      -6.952   2.019   3.676  1.00  0.00           O  
ATOM    721  N   LYS    90      -7.671   3.870   4.737  1.00  0.00           N  
ATOM    722  CA  LYS    90      -8.102   3.273   5.986  1.00  0.00           C  
ATOM    723  CB  LYS    90      -8.625   4.251   7.066  1.00  0.00           C  
ATOM    724  CG  LYS    90      -7.525   5.303   7.507  1.00  0.00           C  
ATOM    725  CD  LYS    90      -8.169   6.234   8.543  1.00  0.00           C  
ATOM    726  CE  LYS    90      -9.394   7.013   8.138  1.00  0.00           C  
ATOM    727  NZ  LYS    90      -9.847   7.983   9.171  1.00  0.00           N  
ATOM    728  C   LYS    90      -9.011   2.139   5.768  1.00  0.00           C  
ATOM    729  O   LYS    90      -8.723   1.077   6.287  1.00  0.00           O  
ATOM    730  N   GLU    91     -10.024   2.353   4.948  1.00  0.00           N  
ATOM    731  CA  GLU    91     -11.010   1.284   4.702  1.00  0.00           C  
ATOM    732  CB  GLU    91     -12.174   1.826   3.752  1.00  0.00           C  
ATOM    733  CG  GLU    91     -13.290   0.757   3.764  1.00  0.00           C  
ATOM    734  CD  GLU    91     -14.218   0.728   2.529  1.00  0.00           C  
ATOM    735  OE1 GLU    91     -14.778  -0.370   2.290  1.00  0.00           O  
ATOM    736  OE2 GLU    91     -14.463   1.870   1.971  1.00  0.00           O  
ATOM    737  C   GLU    91     -10.383   0.079   4.089  1.00  0.00           C  
ATOM    738  O   GLU    91     -10.569  -1.002   4.576  1.00  0.00           O  
ATOM    739  N   ILE    92      -9.620   0.222   3.063  1.00  0.00           N  
ATOM    740  CA  ILE    92      -9.126  -0.976   2.239  1.00  0.00           C  
ATOM    741  CB  ILE    92      -8.690  -0.460   0.862  1.00  0.00           C  
ATOM    742  CG2 ILE    92      -7.833  -1.472   0.010  1.00  0.00           C  
ATOM    743  CG1 ILE    92      -9.909  -0.051  -0.002  1.00  0.00           C  
ATOM    744  CD1 ILE    92      -9.601   0.975  -1.058  1.00  0.00           C  
ATOM    745  C   ILE    92      -8.036  -1.664   3.086  1.00  0.00           C  
ATOM    746  O   ILE    92      -8.089  -2.856   3.242  1.00  0.00           O  
ATOM    747  N   PHE    93      -7.173  -0.843   3.678  1.00  0.00           N  
ATOM    748  CA  PHE    93      -6.149  -1.406   4.565  1.00  0.00           C  
ATOM    749  CB  PHE    93      -5.176  -0.266   5.093  1.00  0.00           C  
ATOM    750  CG  PHE    93      -3.903  -0.685   5.828  1.00  0.00           C  
ATOM    751  CD1 PHE    93      -2.633  -0.810   5.184  1.00  0.00           C  
ATOM    752  CE1 PHE    93      -1.502  -1.298   5.874  1.00  0.00           C  
ATOM    753  CZ  PHE    93      -1.676  -1.698   7.227  1.00  0.00           C  
ATOM    754  CE2 PHE    93      -2.901  -1.640   7.839  1.00  0.00           C  
ATOM    755  CD2 PHE    93      -4.031  -1.189   7.136  1.00  0.00           C  
ATOM    756  C   PHE    93      -6.727  -2.249   5.677  1.00  0.00           C  
ATOM    757  O   PHE    93      -6.141  -3.311   5.802  1.00  0.00           O  
ATOM    758  N   HIE    94      -7.834  -1.853   6.314  1.00  0.00           N  
ATOM    759  CA  HIE    94      -8.477  -2.695   7.302  1.00  0.00           C  
ATOM    760  CB  HIE    94      -9.503  -1.913   8.117  1.00  0.00           C  
ATOM    761  CG  HIE    94     -10.082  -2.520   9.419  1.00  0.00           C  
ATOM    762  ND1 HIE    94      -9.294  -2.917  10.605  1.00  0.00           N  
ATOM    763  CE1 HIE    94     -10.152  -3.434  11.483  1.00  0.00           C  
ATOM    764  NE2 HIE    94     -11.446  -3.226  11.016  1.00  0.00           N  
ATOM    765  CD2 HIE    94     -11.376  -2.703   9.744  1.00  0.00           C  
ATOM    766  C   HIE    94      -9.075  -4.023   6.832  1.00  0.00           C  
ATOM    767  O   HIE    94      -8.915  -5.056   7.436  1.00  0.00           O  
ATOM    768  N   HIE    95      -9.717  -3.973   5.694  1.00  0.00           N  
ATOM    769  CA  HIE    95     -10.142  -5.128   4.909  1.00  0.00           C  
ATOM    770  CB  HIE    95     -10.991  -4.698   3.607  1.00  0.00           C  
ATOM    771  CG  HIE    95     -12.391  -4.191   3.829  1.00  0.00           C  
ATOM    772  ND1 HIE    95     -13.503  -4.839   4.437  1.00  0.00           N  
ATOM    773  CE1 HIE    95     -14.567  -4.030   4.348  1.00  0.00           C  
ATOM    774  NE2 HIE    95     -14.202  -2.947   3.591  1.00  0.00           N  
ATOM    775  CD2 HIE    95     -12.831  -3.024   3.288  1.00  0.00           C  
ATOM    776  C   HIE    95      -8.913  -6.008   4.469  1.00  0.00           C  
ATOM    777  O   HIE    95      -8.946  -7.210   4.600  1.00  0.00           O  
ATOM    778  N   LEU    96      -7.780  -5.483   4.002  1.00  0.00           N  
ATOM    779  CA  LEU    96      -6.569  -6.261   3.746  1.00  0.00           C  
ATOM    780  CB  LEU    96      -5.573  -5.316   3.058  1.00  0.00           C  
ATOM    781  CG  LEU    96      -4.117  -5.704   2.901  1.00  0.00           C  
ATOM    782  CD1 LEU    96      -4.161  -6.910   1.974  1.00  0.00           C  
ATOM    783  CD2 LEU    96      -3.173  -4.623   2.256  1.00  0.00           C  
ATOM    784  C   LEU    96      -5.935  -6.887   4.990  1.00  0.00           C  
ATOM    785  O   LEU    96      -5.578  -8.077   5.023  1.00  0.00           O  
ATOM    786  N   GLU    97      -5.914  -6.122   6.080  1.00  0.00           N  
ATOM    787  CA  GLU    97      -5.339  -6.518   7.337  1.00  0.00           C  
ATOM    788  CB  GLU    97      -5.322  -5.377   8.338  1.00  0.00           C  
ATOM    789  CG  GLU    97      -4.404  -5.484   9.539  1.00  0.00           C  
ATOM    790  CD  GLU    97      -4.404  -4.314  10.582  1.00  0.00           C  
ATOM    791  OE1 GLU    97      -3.595  -4.269  11.511  1.00  0.00           O  
ATOM    792  OE2 GLU    97      -5.380  -3.502  10.542  1.00  0.00           O  
ATOM    793  C   GLU    97      -6.121  -7.645   7.925  1.00  0.00           C  
ATOM    794  O   GLU    97      -5.648  -8.491   8.604  1.00  0.00           O  
ATOM    795  N   GLU    98      -7.406  -7.742   7.605  1.00  0.00           N  
ATOM    796  CA  GLU    98      -8.171  -8.964   7.937  1.00  0.00           C  
ATOM    797  CB  GLU    98      -9.673  -8.746   7.565  1.00  0.00           C  
ATOM    798  CG  GLU    98     -10.690  -9.719   8.155  1.00  0.00           C  
ATOM    799  CD  GLU    98     -11.034 -10.983   7.264  1.00  0.00           C  
ATOM    800  OE1 GLU    98     -10.757 -10.937   6.075  1.00  0.00           O  
ATOM    801  OE2 GLU    98     -11.748 -11.917   7.628  1.00  0.00           O  
ATOM    802  C   GLU    98      -7.527 -10.329   7.313  1.00  0.00           C  
ATOM    803  O   GLU    98      -7.463 -11.352   8.042  1.00  0.00           O  
ATOM    804  N   LEU    99      -6.881 -10.293   6.174  1.00  0.00           N  
ATOM    805  CA  LEU    99      -6.062 -11.382   5.603  1.00  0.00           C  
ATOM    806  CB  LEU    99      -5.771 -11.007   4.112  1.00  0.00           C  
ATOM    807  CG  LEU    99      -7.047 -10.596   3.315  1.00  0.00           C  
ATOM    808  CD1 LEU    99      -6.690 -10.392   1.871  1.00  0.00           C  
ATOM    809  CD2 LEU    99      -8.205 -11.594   3.460  1.00  0.00           C  
ATOM    810  C   LEU    99      -4.731 -11.567   6.309  1.00  0.00           C  
ATOM    811  O   LEU    99      -4.380 -12.767   6.482  1.00  0.00           O  
ATOM    812  N   VAL   100      -4.008 -10.548   6.722  1.00  0.00           N  
ATOM    813  CA  VAL   100      -2.749 -10.488   7.486  1.00  0.00           C  
ATOM    814  CB  VAL   100      -2.282  -9.067   7.818  1.00  0.00           C  
ATOM    815  CG1 VAL   100      -0.926  -8.953   8.633  1.00  0.00           C  
ATOM    816  CG2 VAL   100      -2.009  -8.378   6.504  1.00  0.00           C  
ATOM    817  C   VAL   100      -2.823 -11.353   8.705  1.00  0.00           C  
ATOM    818  O   VAL   100      -1.842 -11.912   9.119  1.00  0.00           O  
ATOM    819  N   HIE   101      -4.002 -11.400   9.367  1.00  0.00           N  
ATOM    820  CA  HIE   101      -4.310 -12.121  10.575  1.00  0.00           C  
ATOM    821  CB  HIE   101      -4.690 -11.048  11.565  1.00  0.00           C  
ATOM    822  CG  HIE   101      -3.610 -10.148  11.916  1.00  0.00           C  
ATOM    823  ND1 HIE   101      -2.377 -10.471  12.520  1.00  0.00           N  
ATOM    824  CE1 HIE   101      -1.608  -9.367  12.335  1.00  0.00           C  
ATOM    825  NE2 HIE   101      -2.317  -8.385  11.812  1.00  0.00           N  
ATOM    826  CD2 HIE   101      -3.560  -8.903  11.494  1.00  0.00           C  
ATOM    827  C   HIE   101      -5.352 -13.263  10.543  1.00  0.00           C  
ATOM    828  O   HIE   101      -5.931 -13.630  11.549  1.00  0.00           O  
ATOM    829  N   ARG   102      -5.551 -13.985   9.457  1.00  0.00           N  
ATOM    830  CA  ARG   102      -6.191 -15.325   9.409  1.00  0.00           C  
ATOM    831  CB  ARG   102      -6.409 -15.786   7.903  1.00  0.00           C  
ATOM    832  CG  ARG   102      -7.340 -14.936   7.105  1.00  0.00           C  
ATOM    833  CD  ARG   102      -7.534 -15.378   5.611  1.00  0.00           C  
ATOM    834  NE  ARG   102      -7.963 -16.777   5.461  1.00  0.00           N  
ATOM    835  CZ  ARG   102      -9.161 -17.309   5.762  1.00  0.00           C  
ATOM    836  NH1 ARG   102     -10.216 -16.554   5.912  1.00  0.00           N  
ATOM    837  NH2 ARG   102      -9.282 -18.587   5.851  1.00  0.00           N  
ATOM    838  C   ARG   102      -5.300 -16.359  10.098  1.00  0.00           C  
ATOM    839  O   ARG   102      -4.058 -16.363   9.957  1.00  0.00           O  
ATOM    840  OXT ARG   102      -5.847 -17.093  10.974  1.00  0.00           O  
TER     841      ARG   102 
ENDMDL
MODEL     6
ATOM      1  N   MET     1     -11.593 -11.702   3.410  1.00  0.00           N  
ATOM      2  CA  MET     1     -10.301 -11.218   2.857  1.00  0.00           C  
ATOM      3  CB  MET     1      -9.138 -11.766   3.553  1.00  0.00           C  
ATOM      4  CG  MET     1      -7.780 -11.235   2.898  1.00  0.00           C  
ATOM      5  SD  MET     1      -7.046 -12.063   1.443  1.00  0.00           S  
ATOM      6  CE  MET     1      -6.696 -13.634   2.288  1.00  0.00           C  
ATOM      7  C   MET     1     -10.268 -11.507   1.365  1.00  0.00           C  
ATOM      8  O   MET     1     -10.012 -10.588   0.613  1.00  0.00           O  
ATOM      9  N   TYR     2     -10.330 -12.846   1.015  1.00  0.00           N  
ATOM     10  CA  TYR     2     -10.033 -13.351  -0.279  1.00  0.00           C  
ATOM     11  CB  TYR     2     -10.126 -14.887  -0.245  1.00  0.00           C  
ATOM     12  CG  TYR     2      -8.997 -15.732   0.206  1.00  0.00           C  
ATOM     13  CD1 TYR     2      -9.134 -16.587   1.332  1.00  0.00           C  
ATOM     14  CE1 TYR     2      -8.025 -17.282   1.801  1.00  0.00           C  
ATOM     15  CZ  TYR     2      -6.804 -17.212   1.153  1.00  0.00           C  
ATOM     16  OH  TYR     2      -5.746 -17.888   1.673  1.00  0.00           O  
ATOM     17  CE2 TYR     2      -6.601 -16.309   0.072  1.00  0.00           C  
ATOM     18  CD2 TYR     2      -7.701 -15.578  -0.382  1.00  0.00           C  
ATOM     19  C   TYR     2     -10.861 -12.588  -1.322  1.00  0.00           C  
ATOM     20  O   TYR     2     -12.035 -12.201  -1.106  1.00  0.00           O  
ATOM     21  N   GLY     3     -10.266 -12.321  -2.493  1.00  0.00           N  
ATOM     22  CA  GLY     3     -10.607 -11.337  -3.492  1.00  0.00           C  
ATOM     23  C   GLY     3     -10.517  -9.865  -2.950  1.00  0.00           C  
ATOM     24  O   GLY     3      -9.976  -8.965  -3.660  1.00  0.00           O  
ATOM     25  N   LYS     4     -11.007  -9.527  -1.785  1.00  0.00           N  
ATOM     26  CA  LYS     4     -11.308  -8.035  -1.459  1.00  0.00           C  
ATOM     27  CB  LYS     4     -12.260  -7.892  -0.279  1.00  0.00           C  
ATOM     28  CG  LYS     4     -12.546  -6.432   0.167  1.00  0.00           C  
ATOM     29  CD  LYS     4     -13.339  -5.555  -0.842  1.00  0.00           C  
ATOM     30  CE  LYS     4     -13.796  -4.243  -0.205  1.00  0.00           C  
ATOM     31  NZ  LYS     4     -14.570  -3.310  -1.055  1.00  0.00           N  
ATOM     32  C   LYS     4     -10.037  -7.316  -1.210  1.00  0.00           C  
ATOM     33  O   LYS     4      -9.904  -6.207  -1.645  1.00  0.00           O  
ATOM     34  N   LEU     5      -9.005  -7.953  -0.697  1.00  0.00           N  
ATOM     35  CA  LEU     5      -7.605  -7.412  -0.688  1.00  0.00           C  
ATOM     36  CB  LEU     5      -6.670  -8.438  -0.032  1.00  0.00           C  
ATOM     37  CG  LEU     5      -5.208  -7.912   0.004  1.00  0.00           C  
ATOM     38  CD1 LEU     5      -5.000  -6.532   0.711  1.00  0.00           C  
ATOM     39  CD2 LEU     5      -4.270  -8.790   0.837  1.00  0.00           C  
ATOM     40  C   LEU     5      -7.092  -6.957  -2.049  1.00  0.00           C  
ATOM     41  O   LEU     5      -6.463  -5.897  -2.072  1.00  0.00           O  
ATOM     42  N   ASN     6      -7.358  -7.702  -3.084  1.00  0.00           N  
ATOM     43  CA  ASN     6      -6.895  -7.455  -4.424  1.00  0.00           C  
ATOM     44  CB  ASN     6      -7.077  -8.802  -5.233  1.00  0.00           C  
ATOM     45  CG  ASN     6      -6.525  -8.756  -6.628  1.00  0.00           C  
ATOM     46  OD1 ASN     6      -5.529  -9.421  -6.898  1.00  0.00           O  
ATOM     47  ND2 ASN     6      -7.168  -8.162  -7.593  1.00  0.00           N  
ATOM     48  C   ASN     6      -7.688  -6.334  -5.046  1.00  0.00           C  
ATOM     49  O   ASN     6      -7.146  -5.382  -5.554  1.00  0.00           O  
ATOM     50  N   ASP     7      -9.023  -6.270  -4.804  1.00  0.00           N  
ATOM     51  CA  ASP     7      -9.929  -5.108  -5.051  1.00  0.00           C  
ATOM     52  CB  ASP     7     -11.382  -5.306  -4.671  1.00  0.00           C  
ATOM     53  CG  ASP     7     -12.376  -4.359  -5.332  1.00  0.00           C  
ATOM     54  OD1 ASP     7     -13.569  -4.591  -5.188  1.00  0.00           O  
ATOM     55  OD2 ASP     7     -12.064  -3.502  -6.157  1.00  0.00           O  
ATOM     56  C   ASP     7      -9.413  -3.876  -4.456  1.00  0.00           C  
ATOM     57  O   ASP     7      -9.203  -2.881  -5.163  1.00  0.00           O  
ATOM     58  N   LEU     8      -9.011  -3.909  -3.175  1.00  0.00           N  
ATOM     59  CA  LEU     8      -8.576  -2.794  -2.350  1.00  0.00           C  
ATOM     60  CB  LEU     8      -8.410  -3.232  -0.909  1.00  0.00           C  
ATOM     61  CG  LEU     8      -9.785  -3.441  -0.244  1.00  0.00           C  
ATOM     62  CD1 LEU     8      -9.649  -4.257   1.013  1.00  0.00           C  
ATOM     63  CD2 LEU     8     -10.438  -2.043   0.013  1.00  0.00           C  
ATOM     64  C   LEU     8      -7.234  -2.146  -2.812  1.00  0.00           C  
ATOM     65  O   LEU     8      -6.922  -0.940  -2.894  1.00  0.00           O  
ATOM     66  N   LEU     9      -6.337  -3.039  -3.074  1.00  0.00           N  
ATOM     67  CA  LEU     9      -4.978  -2.714  -3.547  1.00  0.00           C  
ATOM     68  CB  LEU     9      -4.074  -4.056  -3.606  1.00  0.00           C  
ATOM     69  CG  LEU     9      -3.276  -4.335  -2.323  1.00  0.00           C  
ATOM     70  CD1 LEU     9      -2.795  -5.791  -2.302  1.00  0.00           C  
ATOM     71  CD2 LEU     9      -2.041  -3.501  -2.153  1.00  0.00           C  
ATOM     72  C   LEU     9      -5.092  -2.006  -4.930  1.00  0.00           C  
ATOM     73  O   LEU     9      -4.410  -1.022  -5.081  1.00  0.00           O  
ATOM     74  N   GLU    10      -5.989  -2.360  -5.809  1.00  0.00           N  
ATOM     75  CA  GLU    10      -6.334  -1.639  -6.986  1.00  0.00           C  
ATOM     76  CB  GLU    10      -7.030  -2.524  -7.975  1.00  0.00           C  
ATOM     77  CG  GLU    10      -7.388  -1.924  -9.438  1.00  0.00           C  
ATOM     78  CD  GLU    10      -8.675  -1.138  -9.506  1.00  0.00           C  
ATOM     79  OE1 GLU    10      -8.751  -0.192 -10.303  1.00  0.00           O  
ATOM     80  OE2 GLU    10      -9.718  -1.554  -8.976  1.00  0.00           O  
ATOM     81  C   GLU    10      -6.953  -0.188  -6.746  1.00  0.00           C  
ATOM     82  O   GLU    10      -6.698   0.782  -7.467  1.00  0.00           O  
ATOM     83  N   ASP    11      -7.768  -0.040  -5.687  1.00  0.00           N  
ATOM     84  CA  ASP    11      -8.338   1.275  -5.408  1.00  0.00           C  
ATOM     85  CB  ASP    11      -9.408   1.086  -4.375  1.00  0.00           C  
ATOM     86  CG  ASP    11     -10.545   0.123  -4.722  1.00  0.00           C  
ATOM     87  OD1 ASP    11     -10.803  -0.198  -5.896  1.00  0.00           O  
ATOM     88  OD2 ASP    11     -11.365  -0.160  -3.812  1.00  0.00           O  
ATOM     89  C   ASP    11      -7.313   2.248  -4.964  1.00  0.00           C  
ATOM     90  O   ASP    11      -7.505   3.457  -5.043  1.00  0.00           O  
ATOM     91  N   LEU    12      -6.244   1.744  -4.398  1.00  0.00           N  
ATOM     92  CA  LEU    12      -5.044   2.478  -4.090  1.00  0.00           C  
ATOM     93  CB  LEU    12      -4.221   1.598  -3.076  1.00  0.00           C  
ATOM     94  CG  LEU    12      -2.890   2.082  -2.501  1.00  0.00           C  
ATOM     95  CD1 LEU    12      -3.107   3.146  -1.431  1.00  0.00           C  
ATOM     96  CD2 LEU    12      -2.108   0.893  -1.847  1.00  0.00           C  
ATOM     97  C   LEU    12      -4.303   2.881  -5.331  1.00  0.00           C  
ATOM     98  O   LEU    12      -3.755   3.973  -5.374  1.00  0.00           O  
ATOM     99  N   GLN    13      -4.447   2.137  -6.443  1.00  0.00           N  
ATOM    100  CA  GLN    13      -3.975   2.664  -7.774  1.00  0.00           C  
ATOM    101  CB  GLN    13      -3.792   1.580  -8.854  1.00  0.00           C  
ATOM    102  CG  GLN    13      -2.881   0.395  -8.454  1.00  0.00           C  
ATOM    103  CD  GLN    13      -2.913  -0.759  -9.454  1.00  0.00           C  
ATOM    104  OE1 GLN    13      -3.911  -1.236 -10.024  1.00  0.00           O  
ATOM    105  NE2 GLN    13      -1.734  -1.298  -9.654  1.00  0.00           N  
ATOM    106  C   GLN    13      -4.875   3.803  -8.241  1.00  0.00           C  
ATOM    107  O   GLN    13      -4.238   4.736  -8.787  1.00  0.00           O  
ATOM    108  N   GLU    14      -6.187   3.852  -7.935  1.00  0.00           N  
ATOM    109  CA  GLU    14      -6.991   5.008  -8.107  1.00  0.00           C  
ATOM    110  CB  GLU    14      -8.455   4.542  -8.145  1.00  0.00           C  
ATOM    111  CG  GLU    14      -9.350   5.581  -8.802  1.00  0.00           C  
ATOM    112  CD  GLU    14      -9.902   6.597  -7.797  1.00  0.00           C  
ATOM    113  OE1 GLU    14      -9.944   6.429  -6.549  1.00  0.00           O  
ATOM    114  OE2 GLU    14     -10.264   7.640  -8.290  1.00  0.00           O  
ATOM    115  C   GLU    14      -6.610   6.122  -7.126  1.00  0.00           C  
ATOM    116  O   GLU    14      -6.598   7.276  -7.606  1.00  0.00           O  
ATOM    117  N   VAL    15      -6.298   5.899  -5.812  1.00  0.00           N  
ATOM    118  CA  VAL    15      -5.609   6.876  -4.960  1.00  0.00           C  
ATOM    119  CB  VAL    15      -5.418   6.370  -3.562  1.00  0.00           C  
ATOM    120  CG1 VAL    15      -4.635   7.307  -2.587  1.00  0.00           C  
ATOM    121  CG2 VAL    15      -6.661   5.956  -2.767  1.00  0.00           C  
ATOM    122  C   VAL    15      -4.327   7.421  -5.615  1.00  0.00           C  
ATOM    123  O   VAL    15      -4.229   8.680  -5.560  1.00  0.00           O  
ATOM    124  N   LEU    16      -3.419   6.613  -6.133  1.00  0.00           N  
ATOM    125  CA  LEU    16      -2.105   6.987  -6.672  1.00  0.00           C  
ATOM    126  CB  LEU    16      -1.314   5.733  -7.084  1.00  0.00           C  
ATOM    127  CG  LEU    16      -0.581   5.041  -5.904  1.00  0.00           C  
ATOM    128  CD1 LEU    16      -0.209   3.525  -6.137  1.00  0.00           C  
ATOM    129  CD2 LEU    16       0.738   5.719  -5.610  1.00  0.00           C  
ATOM    130  C   LEU    16      -2.250   7.884  -7.907  1.00  0.00           C  
ATOM    131  O   LEU    16      -1.557   8.875  -8.038  1.00  0.00           O  
ATOM    132  N   LYS    17      -3.117   7.535  -8.835  1.00  0.00           N  
ATOM    133  CA  LYS    17      -3.572   8.318 -10.040  1.00  0.00           C  
ATOM    134  CB  LYS    17      -4.582   7.443 -10.834  1.00  0.00           C  
ATOM    135  CG  LYS    17      -5.027   8.135 -12.172  1.00  0.00           C  
ATOM    136  CD  LYS    17      -5.898   7.114 -12.866  1.00  0.00           C  
ATOM    137  CE  LYS    17      -5.162   6.034 -13.550  1.00  0.00           C  
ATOM    138  NZ  LYS    17      -5.979   5.174 -14.366  1.00  0.00           N  
ATOM    139  C   LYS    17      -4.115   9.696  -9.586  1.00  0.00           C  
ATOM    140  O   LYS    17      -3.938  10.709 -10.327  1.00  0.00           O  
ATOM    141  N   ASN    18      -4.761   9.842  -8.440  1.00  0.00           N  
ATOM    142  CA  ASN    18      -5.326  11.146  -7.879  1.00  0.00           C  
ATOM    143  CB  ASN    18      -6.433  10.936  -6.828  1.00  0.00           C  
ATOM    144  CG  ASN    18      -6.937  12.288  -6.272  1.00  0.00           C  
ATOM    145  OD1 ASN    18      -7.162  13.215  -7.071  1.00  0.00           O  
ATOM    146  ND2 ASN    18      -6.903  12.448  -4.975  1.00  0.00           N  
ATOM    147  C   ASN    18      -4.100  11.941  -7.301  1.00  0.00           C  
ATOM    148  O   ASN    18      -3.905  13.084  -7.507  1.00  0.00           O  
ATOM    149  N   LEU    19      -3.279  11.287  -6.534  1.00  0.00           N  
ATOM    150  CA  LEU    19      -2.126  11.933  -5.836  1.00  0.00           C  
ATOM    151  CB  LEU    19      -1.372  10.946  -4.878  1.00  0.00           C  
ATOM    152  CG  LEU    19      -2.118  10.553  -3.608  1.00  0.00           C  
ATOM    153  CD1 LEU    19      -1.257   9.487  -2.998  1.00  0.00           C  
ATOM    154  CD2 LEU    19      -2.259  11.709  -2.621  1.00  0.00           C  
ATOM    155  C   LEU    19      -1.106  12.561  -6.721  1.00  0.00           C  
ATOM    156  O   LEU    19      -0.490  13.577  -6.471  1.00  0.00           O  
ATOM    157  N   HIE    20      -0.858  11.973  -7.912  1.00  0.00           N  
ATOM    158  CA  HIE    20      -0.121  12.596  -9.031  1.00  0.00           C  
ATOM    159  CB  HIE    20       0.067  11.676 -10.285  1.00  0.00           C  
ATOM    160  CG  HIE    20       1.213  10.695 -10.330  1.00  0.00           C  
ATOM    161  ND1 HIE    20       2.591  11.041 -10.135  1.00  0.00           N  
ATOM    162  CE1 HIE    20       3.229   9.822  -9.955  1.00  0.00           C  
ATOM    163  NE2 HIE    20       2.494   8.806 -10.348  1.00  0.00           N  
ATOM    164  CD2 HIE    20       1.191   9.337 -10.543  1.00  0.00           C  
ATOM    165  C   HIE    20      -0.708  13.978  -9.399  1.00  0.00           C  
ATOM    166  O   HIE    20       0.137  14.809  -9.619  1.00  0.00           O  
ATOM    167  N   LYS    21      -1.992  14.152  -9.327  1.00  0.00           N  
ATOM    168  CA  LYS    21      -2.690  15.449  -9.642  1.00  0.00           C  
ATOM    169  CB  LYS    21      -4.121  15.066 -10.127  1.00  0.00           C  
ATOM    170  CG  LYS    21      -4.031  14.249 -11.363  1.00  0.00           C  
ATOM    171  CD  LYS    21      -5.377  13.762 -11.962  1.00  0.00           C  
ATOM    172  CE  LYS    21      -5.883  14.838 -12.923  1.00  0.00           C  
ATOM    173  NZ  LYS    21      -7.066  14.482 -13.644  1.00  0.00           N  
ATOM    174  C   LYS    21      -2.759  16.386  -8.520  1.00  0.00           C  
ATOM    175  O   LYS    21      -2.594  17.600  -8.762  1.00  0.00           O  
ATOM    176  N   ASN    22      -2.857  16.004  -7.248  1.00  0.00           N  
ATOM    177  CA  ASN    22      -3.339  16.813  -6.158  1.00  0.00           C  
ATOM    178  CB  ASN    22      -4.834  16.514  -5.837  1.00  0.00           C  
ATOM    179  CG  ASN    22      -5.698  17.034  -7.001  1.00  0.00           C  
ATOM    180  OD1 ASN    22      -5.599  18.150  -7.388  1.00  0.00           O  
ATOM    181  ND2 ASN    22      -6.431  16.151  -7.678  1.00  0.00           N  
ATOM    182  C   ASN    22      -2.525  16.653  -4.839  1.00  0.00           C  
ATOM    183  O   ASN    22      -2.806  17.312  -3.874  1.00  0.00           O  
ATOM    184  N   TRP    23      -1.508  15.797  -4.772  1.00  0.00           N  
ATOM    185  CA  TRP    23      -0.748  15.615  -3.591  1.00  0.00           C  
ATOM    186  CB  TRP    23      -0.087  14.235  -3.457  1.00  0.00           C  
ATOM    187  CG  TRP    23       1.342  13.928  -3.775  1.00  0.00           C  
ATOM    188  CD1 TRP    23       1.989  14.335  -4.863  1.00  0.00           C  
ATOM    189  NE1 TRP    23       3.268  13.854  -4.862  1.00  0.00           N  
ATOM    190  CE2 TRP    23       3.608  13.204  -3.645  1.00  0.00           C  
ATOM    191  CZ2 TRP    23       4.744  12.589  -3.119  1.00  0.00           C  
ATOM    192  CH2 TRP    23       4.683  11.971  -1.907  1.00  0.00           C  
ATOM    193  CZ3 TRP    23       3.438  11.925  -1.186  1.00  0.00           C  
ATOM    194  CE3 TRP    23       2.369  12.674  -1.659  1.00  0.00           C  
ATOM    195  CD2 TRP    23       2.341  13.220  -2.971  1.00  0.00           C  
ATOM    196  C   TRP    23       0.114  16.849  -3.192  1.00  0.00           C  
ATOM    197  O   TRP    23       0.396  17.091  -1.972  1.00  0.00           O  
ATOM    198  N   HIE    24       0.589  17.511  -4.192  1.00  0.00           N  
ATOM    199  CA  HIE    24       1.626  18.544  -4.176  1.00  0.00           C  
ATOM    200  CB  HIE    24       0.996  19.882  -3.633  1.00  0.00           C  
ATOM    201  CG  HIE    24      -0.393  20.263  -4.193  1.00  0.00           C  
ATOM    202  ND1 HIE    24      -0.662  20.616  -5.532  1.00  0.00           N  
ATOM    203  CE1 HIE    24      -1.929  20.904  -5.581  1.00  0.00           C  
ATOM    204  NE2 HIE    24      -2.530  20.712  -4.429  1.00  0.00           N  
ATOM    205  CD2 HIE    24      -1.571  20.354  -3.503  1.00  0.00           C  
ATOM    206  C   HIE    24       2.964  18.195  -3.475  1.00  0.00           C  
ATOM    207  O   HIE    24       3.670  19.093  -2.928  1.00  0.00           O  
ATOM    208  N   GLY    25       3.317  16.888  -3.536  1.00  0.00           N  
ATOM    209  CA  GLY    25       4.576  16.301  -2.964  1.00  0.00           C  
ATOM    210  C   GLY    25       5.587  15.885  -3.931  1.00  0.00           C  
ATOM    211  O   GLY    25       6.541  15.261  -3.541  1.00  0.00           O  
ATOM    212  N   GLY    26       5.458  16.320  -5.192  1.00  0.00           N  
ATOM    213  CA  GLY    26       6.356  16.070  -6.304  1.00  0.00           C  
ATOM    214  C   GLY    26       5.974  14.716  -7.034  1.00  0.00           C  
ATOM    215  O   GLY    26       5.860  13.664  -6.335  1.00  0.00           O  
ATOM    216  N   LYS    27       5.811  14.790  -8.360  1.00  0.00           N  
ATOM    217  CA  LYS    27       5.404  13.563  -9.082  1.00  0.00           C  
ATOM    218  CB  LYS    27       4.876  13.914 -10.463  1.00  0.00           C  
ATOM    219  CG  LYS    27       3.557  14.797 -10.388  1.00  0.00           C  
ATOM    220  CD  LYS    27       3.337  15.430 -11.744  1.00  0.00           C  
ATOM    221  CE  LYS    27       2.088  16.341 -11.790  1.00  0.00           C  
ATOM    222  NZ  LYS    27       1.883  16.914 -13.188  1.00  0.00           N  
ATOM    223  C   LYS    27       6.470  12.462  -9.242  1.00  0.00           C  
ATOM    224  O   LYS    27       6.157  11.278  -8.969  1.00  0.00           O  
ATOM    225  N   ASP    28       7.746  12.776  -9.581  1.00  0.00           N  
ATOM    226  CA  ASP    28       8.808  11.793  -9.451  1.00  0.00           C  
ATOM    227  CB  ASP    28      10.093  12.441 -10.011  1.00  0.00           C  
ATOM    228  CG  ASP    28       9.971  12.808 -11.445  1.00  0.00           C  
ATOM    229  OD1 ASP    28       9.032  12.422 -12.148  1.00  0.00           O  
ATOM    230  OD2 ASP    28      10.886  13.538 -11.919  1.00  0.00           O  
ATOM    231  C   ASP    28       9.033  11.242  -7.993  1.00  0.00           C  
ATOM    232  O   ASP    28       9.476  10.109  -7.808  1.00  0.00           O  
ATOM    233  N   ASN    29       8.902  12.110  -7.004  1.00  0.00           N  
ATOM    234  CA  ASN    29       8.990  11.829  -5.588  1.00  0.00           C  
ATOM    235  CB  ASN    29       9.028  13.162  -4.845  1.00  0.00           C  
ATOM    236  CG  ASN    29       9.184  12.971  -3.378  1.00  0.00           C  
ATOM    237  OD1 ASN    29      10.161  12.392  -2.922  1.00  0.00           O  
ATOM    238  ND2 ASN    29       8.192  13.315  -2.550  1.00  0.00           N  
ATOM    239  C   ASN    29       7.980  10.785  -5.133  1.00  0.00           C  
ATOM    240  O   ASN    29       8.518   9.905  -4.359  1.00  0.00           O  
ATOM    241  N   LEU    30       6.704  10.825  -5.515  1.00  0.00           N  
ATOM    242  CA  LEU    30       5.704   9.772  -5.493  1.00  0.00           C  
ATOM    243  CB  LEU    30       4.250  10.307  -5.850  1.00  0.00           C  
ATOM    244  CG  LEU    30       3.091   9.310  -5.596  1.00  0.00           C  
ATOM    245  CD1 LEU    30       2.857   8.928  -4.105  1.00  0.00           C  
ATOM    246  CD2 LEU    30       1.780   9.826  -6.153  1.00  0.00           C  
ATOM    247  C   LEU    30       6.104   8.538  -6.360  1.00  0.00           C  
ATOM    248  O   LEU    30       5.775   7.410  -6.004  1.00  0.00           O  
ATOM    249  N   HIE    31       6.687   8.652  -7.529  1.00  0.00           N  
ATOM    250  CA  HIE    31       7.060   7.465  -8.351  1.00  0.00           C  
ATOM    251  CB  HIE    31       7.562   7.951  -9.683  1.00  0.00           C  
ATOM    252  CG  HIE    31       7.818   6.791 -10.641  1.00  0.00           C  
ATOM    253  ND1 HIE    31       6.907   5.745 -10.970  1.00  0.00           N  
ATOM    254  CE1 HIE    31       7.621   4.973 -11.787  1.00  0.00           C  
ATOM    255  NE2 HIE    31       8.835   5.412 -12.141  1.00  0.00           N  
ATOM    256  CD2 HIE    31       8.928   6.635 -11.447  1.00  0.00           C  
ATOM    257  C   HIE    31       8.127   6.613  -7.633  1.00  0.00           C  
ATOM    258  O   HIE    31       8.371   5.423  -7.892  1.00  0.00           O  
ATOM    259  N   ASP    32       8.868   7.127  -6.733  1.00  0.00           N  
ATOM    260  CA  ASP    32       9.694   6.371  -5.813  1.00  0.00           C  
ATOM    261  CB  ASP    32      10.753   7.337  -5.259  1.00  0.00           C  
ATOM    262  CG  ASP    32      11.904   7.516  -6.205  1.00  0.00           C  
ATOM    263  OD1 ASP    32      12.526   8.617  -6.087  1.00  0.00           O  
ATOM    264  OD2 ASP    32      12.311   6.707  -7.013  1.00  0.00           O  
ATOM    265  C   ASP    32       8.952   5.690  -4.678  1.00  0.00           C  
ATOM    266  O   ASP    32       9.416   4.691  -4.192  1.00  0.00           O  
ATOM    267  N   VAL    33       7.818   6.273  -4.211  1.00  0.00           N  
ATOM    268  CA  VAL    33       6.816   5.605  -3.374  1.00  0.00           C  
ATOM    269  CB  VAL    33       5.794   6.527  -2.727  1.00  0.00           C  
ATOM    270  CG1 VAL    33       4.577   5.900  -2.140  1.00  0.00           C  
ATOM    271  CG2 VAL    33       6.638   7.368  -1.660  1.00  0.00           C  
ATOM    272  C   VAL    33       6.123   4.497  -4.144  1.00  0.00           C  
ATOM    273  O   VAL    33       6.122   3.363  -3.660  1.00  0.00           O  
ATOM    274  N   ASP    34       5.547   4.732  -5.385  1.00  0.00           N  
ATOM    275  CA  ASP    34       4.800   3.762  -6.182  1.00  0.00           C  
ATOM    276  CB  ASP    34       4.271   4.483  -7.446  1.00  0.00           C  
ATOM    277  CG  ASP    34       3.455   3.663  -8.385  1.00  0.00           C  
ATOM    278  OD1 ASP    34       3.219   4.070  -9.538  1.00  0.00           O  
ATOM    279  OD2 ASP    34       3.018   2.600  -7.964  1.00  0.00           O  
ATOM    280  C   ASP    34       5.672   2.628  -6.581  1.00  0.00           C  
ATOM    281  O   ASP    34       5.257   1.491  -6.406  1.00  0.00           O  
ATOM    282  N   ASN    35       6.828   2.860  -7.200  1.00  0.00           N  
ATOM    283  CA  ASN    35       7.756   1.743  -7.575  1.00  0.00           C  
ATOM    284  CB  ASN    35       8.921   2.483  -8.266  1.00  0.00           C  
ATOM    285  CG  ASN    35       9.795   1.476  -8.957  1.00  0.00           C  
ATOM    286  OD1 ASN    35       9.263   0.648  -9.744  1.00  0.00           O  
ATOM    287  ND2 ASN    35      11.034   1.337  -8.687  1.00  0.00           N  
ATOM    288  C   ASN    35       8.261   0.898  -6.437  1.00  0.00           C  
ATOM    289  O   ASN    35       8.551  -0.289  -6.680  1.00  0.00           O  
ATOM    290  N   HIE    36       8.402   1.376  -5.202  1.00  0.00           N  
ATOM    291  CA  HIE    36       8.726   0.538  -4.072  1.00  0.00           C  
ATOM    292  CB  HIE    36       9.286   1.356  -2.953  1.00  0.00           C  
ATOM    293  CG  HIE    36       9.376   0.699  -1.554  1.00  0.00           C  
ATOM    294  ND1 HIE    36       8.225   0.426  -0.789  1.00  0.00           N  
ATOM    295  CE1 HIE    36       8.654  -0.199   0.314  1.00  0.00           C  
ATOM    296  NE2 HIE    36       9.966  -0.385   0.243  1.00  0.00           N  
ATOM    297  CD2 HIE    36      10.434   0.127  -0.938  1.00  0.00           C  
ATOM    298  C   HIE    36       7.395  -0.275  -3.706  1.00  0.00           C  
ATOM    299  O   HIE    36       7.593  -1.442  -3.521  1.00  0.00           O  
ATOM    300  N   LEU    37       6.225   0.393  -3.686  1.00  0.00           N  
ATOM    301  CA  LEU    37       4.951  -0.239  -3.466  1.00  0.00           C  
ATOM    302  CB  LEU    37       3.710   0.732  -3.578  1.00  0.00           C  
ATOM    303  CG  LEU    37       3.405   1.525  -2.396  1.00  0.00           C  
ATOM    304  CD1 LEU    37       2.451   2.694  -2.696  1.00  0.00           C  
ATOM    305  CD2 LEU    37       2.760   0.773  -1.188  1.00  0.00           C  
ATOM    306  C   LEU    37       4.880  -1.463  -4.432  1.00  0.00           C  
ATOM    307  O   LEU    37       4.446  -2.535  -4.052  1.00  0.00           O  
ATOM    308  N   GLN    38       5.068  -1.261  -5.717  1.00  0.00           N  
ATOM    309  CA  GLN    38       4.983  -2.301  -6.718  1.00  0.00           C  
ATOM    310  CB  GLN    38       5.285  -1.693  -8.142  1.00  0.00           C  
ATOM    311  CG  GLN    38       4.089  -0.942  -8.833  1.00  0.00           C  
ATOM    312  CD  GLN    38       4.529  -0.257 -10.136  1.00  0.00           C  
ATOM    313  OE1 GLN    38       5.012  -0.870 -11.064  1.00  0.00           O  
ATOM    314  NE2 GLN    38       4.285   1.023 -10.264  1.00  0.00           N  
ATOM    315  C   GLN    38       5.891  -3.483  -6.499  1.00  0.00           C  
ATOM    316  O   GLN    38       5.396  -4.613  -6.762  1.00  0.00           O  
ATOM    317  N   ASN    39       7.113  -3.283  -6.033  1.00  0.00           N  
ATOM    318  CA  ASN    39       8.038  -4.347  -5.672  1.00  0.00           C  
ATOM    319  CB  ASN    39       9.453  -3.773  -5.519  1.00  0.00           C  
ATOM    320  CG  ASN    39      10.171  -3.718  -6.863  1.00  0.00           C  
ATOM    321  OD1 ASN    39      10.682  -4.609  -7.433  1.00  0.00           O  
ATOM    322  ND2 ASN    39      10.313  -2.550  -7.505  1.00  0.00           N  
ATOM    323  C   ASN    39       7.559  -5.063  -4.397  1.00  0.00           C  
ATOM    324  O   ASN    39       7.726  -6.270  -4.316  1.00  0.00           O  
ATOM    325  N   VAL    40       7.026  -4.295  -3.441  1.00  0.00           N  
ATOM    326  CA  VAL    40       6.401  -4.982  -2.316  1.00  0.00           C  
ATOM    327  CB  VAL    40       6.267  -4.019  -1.112  1.00  0.00           C  
ATOM    328  CG1 VAL    40       5.465  -4.555   0.085  1.00  0.00           C  
ATOM    329  CG2 VAL    40       7.605  -3.657  -0.616  1.00  0.00           C  
ATOM    330  C   VAL    40       5.184  -5.793  -2.645  1.00  0.00           C  
ATOM    331  O   VAL    40       5.063  -6.946  -2.289  1.00  0.00           O  
ATOM    332  N   ILE    41       4.180  -5.159  -3.246  1.00  0.00           N  
ATOM    333  CA  ILE    41       2.908  -5.814  -3.677  1.00  0.00           C  
ATOM    334  CB  ILE    41       1.974  -4.819  -4.258  1.00  0.00           C  
ATOM    335  CG2 ILE    41       0.683  -5.435  -4.890  1.00  0.00           C  
ATOM    336  CG1 ILE    41       1.435  -4.002  -3.113  1.00  0.00           C  
ATOM    337  CD1 ILE    41       1.092  -2.537  -3.552  1.00  0.00           C  
ATOM    338  C   ILE    41       3.267  -6.973  -4.626  1.00  0.00           C  
ATOM    339  O   ILE    41       2.583  -8.026  -4.631  1.00  0.00           O  
ATOM    340  N   GLU    42       4.394  -6.905  -5.344  1.00  0.00           N  
ATOM    341  CA  GLU    42       4.921  -8.013  -6.161  1.00  0.00           C  
ATOM    342  CB  GLU    42       6.092  -7.604  -7.119  1.00  0.00           C  
ATOM    343  CG  GLU    42       7.051  -8.588  -7.893  1.00  0.00           C  
ATOM    344  CD  GLU    42       8.032  -9.351  -6.936  1.00  0.00           C  
ATOM    345  OE1 GLU    42       8.582 -10.376  -7.380  1.00  0.00           O  
ATOM    346  OE2 GLU    42       8.420  -8.918  -5.839  1.00  0.00           O  
ATOM    347  C   GLU    42       5.188  -9.370  -5.443  1.00  0.00           C  
ATOM    348  O   GLU    42       5.169 -10.470  -6.061  1.00  0.00           O  
ATOM    349  N   ASP    43       5.386  -9.369  -4.122  1.00  0.00           N  
ATOM    350  CA  ASP    43       5.539 -10.476  -3.298  1.00  0.00           C  
ATOM    351  CB  ASP    43       6.576 -10.234  -2.164  1.00  0.00           C  
ATOM    352  CG  ASP    43       7.965 -10.232  -2.648  1.00  0.00           C  
ATOM    353  OD1 ASP    43       8.266 -10.993  -3.590  1.00  0.00           O  
ATOM    354  OD2 ASP    43       8.777  -9.324  -2.295  1.00  0.00           O  
ATOM    355  C   ASP    43       4.211 -10.925  -2.640  1.00  0.00           C  
ATOM    356  O   ASP    43       4.083 -12.036  -2.188  1.00  0.00           O  
ATOM    357  N   ILE    44       3.195 -10.053  -2.573  1.00  0.00           N  
ATOM    358  CA  ILE    44       1.869 -10.211  -1.868  1.00  0.00           C  
ATOM    359  CB  ILE    44       1.415  -8.815  -1.337  1.00  0.00           C  
ATOM    360  CG2 ILE    44      -0.080  -8.829  -0.895  1.00  0.00           C  
ATOM    361  CG1 ILE    44       2.285  -8.231  -0.328  1.00  0.00           C  
ATOM    362  CD1 ILE    44       2.036  -6.833   0.137  1.00  0.00           C  
ATOM    363  C   ILE    44       0.865 -10.967  -2.715  1.00  0.00           C  
ATOM    364  O   ILE    44       0.128 -11.843  -2.207  1.00  0.00           O  
ATOM    365  N   HIE    45       0.935 -10.711  -4.008  1.00  0.00           N  
ATOM    366  CA  HIE    45       0.349 -11.581  -5.062  1.00  0.00           C  
ATOM    367  CB  HIE    45       0.657 -10.986  -6.468  1.00  0.00           C  
ATOM    368  CG  HIE    45      -0.073 -11.561  -7.711  1.00  0.00           C  
ATOM    369  ND1 HIE    45      -1.296 -11.122  -8.168  1.00  0.00           N  
ATOM    370  CE1 HIE    45      -1.500 -11.886  -9.272  1.00  0.00           C  
ATOM    371  NE2 HIE    45      -0.589 -12.816  -9.425  1.00  0.00           N  
ATOM    372  CD2 HIE    45       0.400 -12.566  -8.503  1.00  0.00           C  
ATOM    373  C   HIE    45       0.720 -13.153  -4.910  1.00  0.00           C  
ATOM    374  O   HIE    45      -0.121 -14.018  -5.261  1.00  0.00           O  
ATOM    375  N   ASP    46       1.897 -13.578  -4.388  1.00  0.00           N  
ATOM    376  CA  ASP    46       2.271 -14.977  -4.036  1.00  0.00           C  
ATOM    377  CB  ASP    46       3.779 -15.136  -3.684  1.00  0.00           C  
ATOM    378  CG  ASP    46       4.766 -14.478  -4.624  1.00  0.00           C  
ATOM    379  OD1 ASP    46       5.933 -14.307  -4.183  1.00  0.00           O  
ATOM    380  OD2 ASP    46       4.496 -14.247  -5.779  1.00  0.00           O  
ATOM    381  C   ASP    46       1.356 -15.443  -2.920  1.00  0.00           C  
ATOM    382  O   ASP    46       0.743 -16.505  -3.000  1.00  0.00           O  
ATOM    383  N   PHE    47       1.189 -14.642  -1.830  1.00  0.00           N  
ATOM    384  CA  PHE    47       0.250 -15.063  -0.740  1.00  0.00           C  
ATOM    385  CB  PHE    47       0.567 -14.182   0.473  1.00  0.00           C  
ATOM    386  CG  PHE    47       1.902 -14.438   1.119  1.00  0.00           C  
ATOM    387  CD1 PHE    47       3.069 -13.705   0.817  1.00  0.00           C  
ATOM    388  CE1 PHE    47       4.321 -14.038   1.358  1.00  0.00           C  
ATOM    389  CZ  PHE    47       4.501 -15.097   2.294  1.00  0.00           C  
ATOM    390  CE2 PHE    47       3.338 -15.799   2.586  1.00  0.00           C  
ATOM    391  CD2 PHE    47       2.061 -15.531   1.962  1.00  0.00           C  
ATOM    392  C   PHE    47      -1.278 -15.117  -1.089  1.00  0.00           C  
ATOM    393  O   PHE    47      -1.980 -16.046  -0.667  1.00  0.00           O  
ATOM    394  N   MET    48      -1.689 -14.142  -1.878  1.00  0.00           N  
ATOM    395  CA  MET    48      -3.062 -13.984  -2.316  1.00  0.00           C  
ATOM    396  CB  MET    48      -3.246 -12.688  -3.045  1.00  0.00           C  
ATOM    397  CG  MET    48      -3.441 -11.438  -2.162  1.00  0.00           C  
ATOM    398  SD  MET    48      -4.323 -10.027  -2.862  1.00  0.00           S  
ATOM    399  CE  MET    48      -2.923  -9.276  -3.867  1.00  0.00           C  
ATOM    400  C   MET    48      -3.511 -15.072  -3.257  1.00  0.00           C  
ATOM    401  O   MET    48      -4.690 -15.468  -3.104  1.00  0.00           O  
ATOM    402  N   GLN    49      -2.695 -15.433  -4.248  1.00  0.00           N  
ATOM    403  CA  GLN    49      -3.110 -16.252  -5.438  1.00  0.00           C  
ATOM    404  CB  GLN    49      -4.081 -15.424  -6.357  1.00  0.00           C  
ATOM    405  CG  GLN    49      -3.498 -14.030  -6.848  1.00  0.00           C  
ATOM    406  CD  GLN    49      -4.377 -12.847  -6.508  1.00  0.00           C  
ATOM    407  OE1 GLN    49      -5.520 -12.860  -6.154  1.00  0.00           O  
ATOM    408  NE2 GLN    49      -3.814 -11.683  -6.512  1.00  0.00           N  
ATOM    409  C   GLN    49      -1.983 -16.950  -6.240  1.00  0.00           C  
ATOM    410  O   GLN    49      -2.271 -17.534  -7.295  1.00  0.00           O  
ATOM    411  N   GLY    50      -0.682 -16.916  -5.727  1.00  0.00           N  
ATOM    412  CA  GLY    50       0.557 -17.591  -6.232  1.00  0.00           C  
ATOM    413  C   GLY    50       0.824 -18.871  -5.375  1.00  0.00           C  
ATOM    414  O   GLY    50       0.135 -19.127  -4.362  1.00  0.00           O  
ATOM    415  N   GLY    51       1.726 -19.709  -5.814  1.00  0.00           N  
ATOM    416  CA  GLY    51       2.341 -20.737  -5.002  1.00  0.00           C  
ATOM    417  C   GLY    51       3.153 -20.119  -3.829  1.00  0.00           C  
ATOM    418  O   GLY    51       3.697 -18.997  -3.917  1.00  0.00           O  
ATOM    419  N   GLY    52       3.304 -20.906  -2.795  1.00  0.00           N  
ATOM    420  CA  GLY    52       4.109 -20.393  -1.598  1.00  0.00           C  
ATOM    421  C   GLY    52       5.667 -20.450  -1.760  1.00  0.00           C  
ATOM    422  O   GLY    52       6.221 -20.861  -2.817  1.00  0.00           O  
ATOM    423  N   SER    53       6.285 -20.035  -0.659  1.00  0.00           N  
ATOM    424  CA  SER    53       7.702 -20.243  -0.485  1.00  0.00           C  
ATOM    425  CB  SER    53       8.362 -19.245  -1.344  1.00  0.00           C  
ATOM    426  OG  SER    53       7.900 -17.944  -1.170  1.00  0.00           O  
ATOM    427  C   SER    53       8.206 -20.076   0.967  1.00  0.00           C  
ATOM    428  O   SER    53       9.403 -20.024   1.284  1.00  0.00           O  
ATOM    429  N   GLY    54       7.252 -20.064   1.906  1.00  0.00           N  
ATOM    430  CA  GLY    54       7.524 -19.975   3.425  1.00  0.00           C  
ATOM    431  C   GLY    54       7.672 -18.504   3.947  1.00  0.00           C  
ATOM    432  O   GLY    54       8.150 -18.272   5.047  1.00  0.00           O  
ATOM    433  N   GLY    55       7.393 -17.496   3.184  1.00  0.00           N  
ATOM    434  CA  GLY    55       7.805 -16.120   3.321  1.00  0.00           C  
ATOM    435  C   GLY    55       7.421 -15.420   4.613  1.00  0.00           C  
ATOM    436  O   GLY    55       6.393 -15.843   5.135  1.00  0.00           O  
ATOM    437  N   LYS    56       8.190 -14.457   5.160  1.00  0.00           N  
ATOM    438  CA  LYS    56       7.709 -13.538   6.198  1.00  0.00           C  
ATOM    439  CB  LYS    56       8.920 -13.062   7.058  1.00  0.00           C  
ATOM    440  CG  LYS    56       9.675 -14.197   7.827  1.00  0.00           C  
ATOM    441  CD  LYS    56      10.704 -13.527   8.806  1.00  0.00           C  
ATOM    442  CE  LYS    56      11.739 -14.570   9.269  1.00  0.00           C  
ATOM    443  NZ  LYS    56      12.300 -14.126  10.542  1.00  0.00           N  
ATOM    444  C   LYS    56       6.918 -12.361   5.648  1.00  0.00           C  
ATOM    445  O   LYS    56       7.331 -11.223   5.593  1.00  0.00           O  
ATOM    446  N   LEU    57       5.662 -12.642   5.316  1.00  0.00           N  
ATOM    447  CA  LEU    57       4.626 -11.609   4.982  1.00  0.00           C  
ATOM    448  CB  LEU    57       3.228 -12.217   4.576  1.00  0.00           C  
ATOM    449  CG  LEU    57       2.080 -11.320   4.196  1.00  0.00           C  
ATOM    450  CD1 LEU    57       2.321 -10.580   2.876  1.00  0.00           C  
ATOM    451  CD2 LEU    57       0.801 -12.134   3.930  1.00  0.00           C  
ATOM    452  C   LEU    57       4.493 -10.572   6.192  1.00  0.00           C  
ATOM    453  O   LEU    57       4.319  -9.344   5.911  1.00  0.00           O  
ATOM    454  N   GLN    58       4.792 -10.995   7.414  1.00  0.00           N  
ATOM    455  CA  GLN    58       4.848 -10.117   8.538  1.00  0.00           C  
ATOM    456  CB  GLN    58       4.967 -11.082   9.705  1.00  0.00           C  
ATOM    457  CG  GLN    58       6.209 -11.974   9.887  1.00  0.00           C  
ATOM    458  CD  GLN    58       6.133 -12.880  11.120  1.00  0.00           C  
ATOM    459  OE1 GLN    58       5.372 -13.842  11.215  1.00  0.00           O  
ATOM    460  NE2 GLN    58       6.932 -12.638  12.141  1.00  0.00           N  
ATOM    461  C   GLN    58       6.070  -9.144   8.487  1.00  0.00           C  
ATOM    462  O   GLN    58       5.894  -8.072   9.090  1.00  0.00           O  
ATOM    463  N   GLU    59       7.179  -9.368   7.758  1.00  0.00           N  
ATOM    464  CA  GLU    59       8.132  -8.339   7.320  1.00  0.00           C  
ATOM    465  CB  GLU    59       9.491  -8.927   6.927  1.00  0.00           C  
ATOM    466  CG  GLU    59      10.212  -9.672   8.051  1.00  0.00           C  
ATOM    467  CD  GLU    59      11.013  -8.651   9.099  1.00  0.00           C  
ATOM    468  OE1 GLU    59      10.645  -7.504   9.273  1.00  0.00           O  
ATOM    469  OE2 GLU    59      11.971  -9.094   9.755  1.00  0.00           O  
ATOM    470  C   GLU    59       7.569  -7.356   6.212  1.00  0.00           C  
ATOM    471  O   GLU    59       7.795  -6.151   6.337  1.00  0.00           O  
ATOM    472  N   MET    60       6.871  -7.853   5.225  1.00  0.00           N  
ATOM    473  CA  MET    60       6.195  -7.069   4.167  1.00  0.00           C  
ATOM    474  CB  MET    60       5.634  -7.999   3.130  1.00  0.00           C  
ATOM    475  CG  MET    60       6.612  -9.042   2.608  1.00  0.00           C  
ATOM    476  SD  MET    60       5.802 -10.139   1.434  1.00  0.00           S  
ATOM    477  CE  MET    60       7.065 -11.284   1.279  1.00  0.00           C  
ATOM    478  C   MET    60       5.044  -6.179   4.799  1.00  0.00           C  
ATOM    479  O   MET    60       4.822  -5.107   4.266  1.00  0.00           O  
ATOM    480  N   MET    61       4.308  -6.545   5.848  1.00  0.00           N  
ATOM    481  CA  MET    61       3.280  -5.647   6.393  1.00  0.00           C  
ATOM    482  CB  MET    61       2.323  -6.462   7.314  1.00  0.00           C  
ATOM    483  CG  MET    61       1.164  -5.639   8.004  1.00  0.00           C  
ATOM    484  SD  MET    61      -0.462  -6.483   8.202  1.00  0.00           S  
ATOM    485  CE  MET    61       0.001  -7.761   9.332  1.00  0.00           C  
ATOM    486  C   MET    61       3.929  -4.445   7.120  1.00  0.00           C  
ATOM    487  O   MET    61       3.523  -3.296   7.069  1.00  0.00           O  
ATOM    488  N   LYS    62       5.022  -4.764   7.922  1.00  0.00           N  
ATOM    489  CA  LYS    62       5.867  -3.740   8.587  1.00  0.00           C  
ATOM    490  CB  LYS    62       6.811  -4.373   9.578  1.00  0.00           C  
ATOM    491  CG  LYS    62       7.697  -3.228  10.249  1.00  0.00           C  
ATOM    492  CD  LYS    62       6.859  -2.054  10.882  1.00  0.00           C  
ATOM    493  CE  LYS    62       7.728  -1.127  11.796  1.00  0.00           C  
ATOM    494  NZ  LYS    62       8.639  -1.862  12.684  1.00  0.00           N  
ATOM    495  C   LYS    62       6.529  -2.811   7.489  1.00  0.00           C  
ATOM    496  O   LYS    62       6.564  -1.560   7.671  1.00  0.00           O  
ATOM    497  N   GLU    63       7.033  -3.388   6.406  1.00  0.00           N  
ATOM    498  CA  GLU    63       7.579  -2.610   5.199  1.00  0.00           C  
ATOM    499  CB  GLU    63       8.113  -3.576   4.131  1.00  0.00           C  
ATOM    500  CG  GLU    63       9.047  -3.100   3.002  1.00  0.00           C  
ATOM    501  CD  GLU    63      10.355  -2.433   3.348  1.00  0.00           C  
ATOM    502  OE1 GLU    63      10.574  -1.343   2.841  1.00  0.00           O  
ATOM    503  OE2 GLU    63      11.064  -2.881   4.274  1.00  0.00           O  
ATOM    504  C   GLU    63       6.577  -1.652   4.589  1.00  0.00           C  
ATOM    505  O   GLU    63       6.910  -0.465   4.320  1.00  0.00           O  
ATOM    506  N   PHE    64       5.362  -2.147   4.306  1.00  0.00           N  
ATOM    507  CA  PHE    64       4.165  -1.346   3.846  1.00  0.00           C  
ATOM    508  CB  PHE    64       3.047  -2.327   3.657  1.00  0.00           C  
ATOM    509  CG  PHE    64       1.738  -1.704   3.233  1.00  0.00           C  
ATOM    510  CD1 PHE    64       0.664  -1.617   4.118  1.00  0.00           C  
ATOM    511  CE1 PHE    64      -0.584  -1.218   3.628  1.00  0.00           C  
ATOM    512  CZ  PHE    64      -0.716  -0.826   2.286  1.00  0.00           C  
ATOM    513  CE2 PHE    64       0.350  -0.886   1.361  1.00  0.00           C  
ATOM    514  CD2 PHE    64       1.576  -1.273   1.913  1.00  0.00           C  
ATOM    515  C   PHE    64       3.805  -0.126   4.774  1.00  0.00           C  
ATOM    516  O   PHE    64       3.609   1.023   4.336  1.00  0.00           O  
ATOM    517  N   GLN    65       3.716  -0.391   6.138  1.00  0.00           N  
ATOM    518  CA  GLN    65       3.531   0.724   7.030  1.00  0.00           C  
ATOM    519  CB  GLN    65       3.176   0.221   8.374  1.00  0.00           C  
ATOM    520  CG  GLN    65       3.565   1.211   9.470  1.00  0.00           C  
ATOM    521  CD  GLN    65       3.529   0.518  10.790  1.00  0.00           C  
ATOM    522  OE1 GLN    65       2.758  -0.387  11.029  1.00  0.00           O  
ATOM    523  NE2 GLN    65       4.486   0.794  11.648  1.00  0.00           N  
ATOM    524  C   GLN    65       4.661   1.777   6.966  1.00  0.00           C  
ATOM    525  O   GLN    65       4.470   2.995   7.021  1.00  0.00           O  
ATOM    526  N   GLN    66       5.946   1.318   6.824  1.00  0.00           N  
ATOM    527  CA  GLN    66       7.135   2.078   6.653  1.00  0.00           C  
ATOM    528  CB  GLN    66       8.358   1.115   6.738  1.00  0.00           C  
ATOM    529  CG  GLN    66       8.750   0.902   8.211  1.00  0.00           C  
ATOM    530  CD  GLN    66       9.842  -0.138   8.454  1.00  0.00           C  
ATOM    531  OE1 GLN    66      10.198  -0.931   7.590  1.00  0.00           O  
ATOM    532  NE2 GLN    66      10.422  -0.080   9.602  1.00  0.00           N  
ATOM    533  C   GLN    66       7.117   2.984   5.398  1.00  0.00           C  
ATOM    534  O   GLN    66       7.587   4.154   5.481  1.00  0.00           O  
ATOM    535  N   VAL    67       6.701   2.532   4.181  1.00  0.00           N  
ATOM    536  CA  VAL    67       6.482   3.473   3.006  1.00  0.00           C  
ATOM    537  CB  VAL    67       6.617   2.699   1.718  1.00  0.00           C  
ATOM    538  CG1 VAL    67       5.346   1.907   1.324  1.00  0.00           C  
ATOM    539  CG2 VAL    67       6.976   3.660   0.559  1.00  0.00           C  
ATOM    540  C   VAL    67       5.307   4.473   3.097  1.00  0.00           C  
ATOM    541  O   VAL    67       5.473   5.568   2.633  1.00  0.00           O  
ATOM    542  N   LEU    68       4.189   4.164   3.808  1.00  0.00           N  
ATOM    543  CA  LEU    68       3.040   5.044   4.226  1.00  0.00           C  
ATOM    544  CB  LEU    68       1.945   4.196   4.935  1.00  0.00           C  
ATOM    545  CG  LEU    68       1.099   3.334   4.005  1.00  0.00           C  
ATOM    546  CD1 LEU    68      -0.060   2.827   4.828  1.00  0.00           C  
ATOM    547  CD2 LEU    68       0.537   4.173   2.831  1.00  0.00           C  
ATOM    548  C   LEU    68       3.548   6.113   5.212  1.00  0.00           C  
ATOM    549  O   LEU    68       2.909   7.164   5.387  1.00  0.00           O  
ATOM    550  N   ASP    69       4.678   5.807   5.908  1.00  0.00           N  
ATOM    551  CA  ASP    69       5.429   6.742   6.711  1.00  0.00           C  
ATOM    552  CB  ASP    69       6.471   6.086   7.645  1.00  0.00           C  
ATOM    553  CG  ASP    69       6.039   6.089   9.100  1.00  0.00           C  
ATOM    554  OD1 ASP    69       6.797   5.592   9.950  1.00  0.00           O  
ATOM    555  OD2 ASP    69       4.942   6.633   9.394  1.00  0.00           O  
ATOM    556  C   ASP    69       6.162   7.823   5.847  1.00  0.00           C  
ATOM    557  O   ASP    69       5.843   8.999   5.934  1.00  0.00           O  
ATOM    558  N   GLU    70       7.090   7.370   5.002  1.00  0.00           N  
ATOM    559  CA  GLU    70       7.667   8.270   4.007  1.00  0.00           C  
ATOM    560  CB  GLU    70       8.592   7.537   3.050  1.00  0.00           C  
ATOM    561  CG  GLU    70       9.999   7.070   3.607  1.00  0.00           C  
ATOM    562  CD  GLU    70      10.638   8.017   4.599  1.00  0.00           C  
ATOM    563  OE1 GLU    70      10.668   9.269   4.429  1.00  0.00           O  
ATOM    564  OE2 GLU    70      11.146   7.541   5.654  1.00  0.00           O  
ATOM    565  C   GLU    70       6.551   9.014   3.245  1.00  0.00           C  
ATOM    566  O   GLU    70       6.711  10.184   3.006  1.00  0.00           O  
ATOM    567  N   LEU    71       5.448   8.376   2.848  1.00  0.00           N  
ATOM    568  CA  LEU    71       4.405   9.078   2.113  1.00  0.00           C  
ATOM    569  CB  LEU    71       3.460   7.993   1.628  1.00  0.00           C  
ATOM    570  CG  LEU    71       2.350   8.333   0.616  1.00  0.00           C  
ATOM    571  CD1 LEU    71       1.671   7.019   0.301  1.00  0.00           C  
ATOM    572  CD2 LEU    71       1.226   9.208   1.166  1.00  0.00           C  
ATOM    573  C   LEU    71       3.606  10.130   2.937  1.00  0.00           C  
ATOM    574  O   LEU    71       3.219  11.163   2.396  1.00  0.00           O  
ATOM    575  N   ASN    72       3.154   9.743   4.155  1.00  0.00           N  
ATOM    576  CA  ASN    72       2.291  10.654   4.870  1.00  0.00           C  
ATOM    577  CB  ASN    72       1.344  10.041   5.955  1.00  0.00           C  
ATOM    578  CG  ASN    72       0.150   9.244   5.405  1.00  0.00           C  
ATOM    579  OD1 ASN    72      -1.008   9.662   5.346  1.00  0.00           O  
ATOM    580  ND2 ASN    72       0.401   8.073   4.912  1.00  0.00           N  
ATOM    581  C   ASN    72       3.084  11.817   5.398  1.00  0.00           C  
ATOM    582  O   ASN    72       2.481  12.854   5.644  1.00  0.00           O  
ATOM    583  N   ASN    73       4.390  11.674   5.472  1.00  0.00           N  
ATOM    584  CA  ASN    73       5.277  12.805   5.624  1.00  0.00           C  
ATOM    585  CB  ASN    73       6.651  12.240   6.137  1.00  0.00           C  
ATOM    586  CG  ASN    73       6.622  11.934   7.627  1.00  0.00           C  
ATOM    587  OD1 ASN    73       6.371  12.728   8.508  1.00  0.00           O  
ATOM    588  ND2 ASN    73       6.960  10.734   7.981  1.00  0.00           N  
ATOM    589  C   ASN    73       5.310  13.701   4.347  1.00  0.00           C  
ATOM    590  O   ASN    73       4.987  14.856   4.434  1.00  0.00           O  
ATOM    591  N   HIE    74       5.659  13.090   3.195  1.00  0.00           N  
ATOM    592  CA  HIE    74       5.852  13.859   1.995  1.00  0.00           C  
ATOM    593  CB  HIE    74       6.427  12.948   0.884  1.00  0.00           C  
ATOM    594  CG  HIE    74       7.857  12.766   0.895  1.00  0.00           C  
ATOM    595  ND1 HIE    74       8.722  13.849   0.747  1.00  0.00           N  
ATOM    596  CE1 HIE    74       9.961  13.317   0.673  1.00  0.00           C  
ATOM    597  NE2 HIE    74       9.967  11.958   0.779  1.00  0.00           N  
ATOM    598  CD2 HIE    74       8.597  11.633   0.905  1.00  0.00           C  
ATOM    599  C   HIE    74       4.571  14.472   1.353  1.00  0.00           C  
ATOM    600  O   HIE    74       4.696  15.386   0.544  1.00  0.00           O  
ATOM    601  N   LEU    75       3.344  13.941   1.611  1.00  0.00           N  
ATOM    602  CA  LEU    75       2.009  14.582   1.306  1.00  0.00           C  
ATOM    603  CB  LEU    75       0.948  13.667   1.982  1.00  0.00           C  
ATOM    604  CG  LEU    75      -0.519  14.142   2.126  1.00  0.00           C  
ATOM    605  CD1 LEU    75      -1.151  14.061   0.770  1.00  0.00           C  
ATOM    606  CD2 LEU    75      -1.318  13.134   2.986  1.00  0.00           C  
ATOM    607  C   LEU    75       1.894  15.983   1.886  1.00  0.00           C  
ATOM    608  O   LEU    75       1.866  16.146   3.101  1.00  0.00           O  
ATOM    609  N   GLN    76       1.712  16.936   1.047  1.00  0.00           N  
ATOM    610  CA  GLN    76       1.404  18.324   1.418  1.00  0.00           C  
ATOM    611  CB  GLN    76       2.291  19.306   0.671  1.00  0.00           C  
ATOM    612  CG  GLN    76       3.828  19.074   1.094  1.00  0.00           C  
ATOM    613  CD  GLN    76       4.870  20.005   0.560  1.00  0.00           C  
ATOM    614  OE1 GLN    76       5.790  20.402   1.220  1.00  0.00           O  
ATOM    615  NE2 GLN    76       4.638  20.504  -0.686  1.00  0.00           N  
ATOM    616  C   GLN    76      -0.058  18.557   1.049  1.00  0.00           C  
ATOM    617  O   GLN    76      -0.538  19.656   1.278  1.00  0.00           O  
ATOM    618  N   GLY    77      -0.848  17.647   0.494  1.00  0.00           N  
ATOM    619  CA  GLY    77      -2.199  17.912   0.020  1.00  0.00           C  
ATOM    620  C   GLY    77      -3.166  18.179   1.208  1.00  0.00           C  
ATOM    621  O   GLY    77      -2.954  17.696   2.335  1.00  0.00           O  
ATOM    622  N   GLY    78      -4.263  18.936   0.901  1.00  0.00           N  
ATOM    623  CA  GLY    78      -5.304  19.128   1.952  1.00  0.00           C  
ATOM    624  C   GLY    78      -6.081  17.885   2.354  1.00  0.00           C  
ATOM    625  O   GLY    78      -5.857  16.823   1.858  1.00  0.00           O  
ATOM    626  N   LYS    79      -7.028  18.127   3.272  1.00  0.00           N  
ATOM    627  CA  LYS    79      -7.749  17.105   4.081  1.00  0.00           C  
ATOM    628  CB  LYS    79      -8.592  17.793   5.272  1.00  0.00           C  
ATOM    629  CG  LYS    79      -8.870  16.880   6.469  1.00  0.00           C  
ATOM    630  CD  LYS    79      -9.699  17.580   7.623  1.00  0.00           C  
ATOM    631  CE  LYS    79      -9.779  16.664   8.838  1.00  0.00           C  
ATOM    632  NZ  LYS    79     -10.416  17.279  10.063  1.00  0.00           N  
ATOM    633  C   LYS    79      -8.724  16.201   3.235  1.00  0.00           C  
ATOM    634  O   LYS    79      -8.901  15.044   3.623  1.00  0.00           O  
ATOM    635  N   HIE    80      -9.286  16.741   2.170  1.00  0.00           N  
ATOM    636  CA  HIE    80      -9.930  15.938   1.145  1.00  0.00           C  
ATOM    637  CB  HIE    80     -10.531  16.776   0.005  1.00  0.00           C  
ATOM    638  CG  HIE    80      -9.417  17.579  -0.721  1.00  0.00           C  
ATOM    639  ND1 HIE    80      -8.454  18.378  -0.044  1.00  0.00           N  
ATOM    640  CE1 HIE    80      -7.752  18.936  -0.993  1.00  0.00           C  
ATOM    641  NE2 HIE    80      -8.143  18.516  -2.224  1.00  0.00           N  
ATOM    642  CD2 HIE    80      -9.198  17.648  -2.023  1.00  0.00           C  
ATOM    643  C   HIE    80      -8.989  14.935   0.484  1.00  0.00           C  
ATOM    644  O   HIE    80      -9.406  13.787   0.266  1.00  0.00           O  
ATOM    645  N   THR    81      -7.677  15.270   0.212  1.00  0.00           N  
ATOM    646  CA  THR    81      -6.731  14.340  -0.367  1.00  0.00           C  
ATOM    647  CB  THR    81      -5.532  15.081  -1.182  1.00  0.00           C  
ATOM    648  CG2 THR    81      -4.488  14.189  -1.849  1.00  0.00           C  
ATOM    649  OG1 THR    81      -6.128  16.014  -2.008  1.00  0.00           O  
ATOM    650  C   THR    81      -6.153  13.366   0.771  1.00  0.00           C  
ATOM    651  O   THR    81      -6.162  12.140   0.542  1.00  0.00           O  
ATOM    652  N   VAL    82      -5.827  13.928   1.988  1.00  0.00           N  
ATOM    653  CA  VAL    82      -5.583  13.150   3.258  1.00  0.00           C  
ATOM    654  CB  VAL    82      -5.623  13.988   4.572  1.00  0.00           C  
ATOM    655  CG1 VAL    82      -5.206  13.119   5.740  1.00  0.00           C  
ATOM    656  CG2 VAL    82      -4.577  15.140   4.434  1.00  0.00           C  
ATOM    657  C   VAL    82      -6.564  12.001   3.358  1.00  0.00           C  
ATOM    658  O   VAL    82      -6.140  10.894   3.333  1.00  0.00           O  
ATOM    659  N   HIE    83      -7.881  12.351   3.505  1.00  0.00           N  
ATOM    660  CA  HIE    83      -8.919  11.388   3.680  1.00  0.00           C  
ATOM    661  CB  HIE    83     -10.175  12.089   4.023  1.00  0.00           C  
ATOM    662  CG  HIE    83     -11.231  11.127   4.604  1.00  0.00           C  
ATOM    663  ND1 HIE    83     -11.036  10.434   5.799  1.00  0.00           N  
ATOM    664  CE1 HIE    83     -12.094   9.701   6.021  1.00  0.00           C  
ATOM    665  NE2 HIE    83     -13.001   9.853   5.000  1.00  0.00           N  
ATOM    666  CD2 HIE    83     -12.441  10.782   4.138  1.00  0.00           C  
ATOM    667  C   HIE    83      -9.061  10.419   2.531  1.00  0.00           C  
ATOM    668  O   HIE    83      -9.332   9.268   2.838  1.00  0.00           O  
ATOM    669  N   HIE    84      -8.856  10.875   1.260  1.00  0.00           N  
ATOM    670  CA  HIE    84      -8.907   9.951   0.077  1.00  0.00           C  
ATOM    671  CB  HIE    84      -9.021  10.675  -1.293  1.00  0.00           C  
ATOM    672  CG  HIE    84      -9.201   9.751  -2.540  1.00  0.00           C  
ATOM    673  ND1 HIE    84      -8.801  10.109  -3.841  1.00  0.00           N  
ATOM    674  CE1 HIE    84      -9.012   8.984  -4.566  1.00  0.00           C  
ATOM    675  NE2 HIE    84      -9.581   8.012  -3.867  1.00  0.00           N  
ATOM    676  CD2 HIE    84      -9.740   8.495  -2.587  1.00  0.00           C  
ATOM    677  C   HIE    84      -7.771   8.913   0.181  1.00  0.00           C  
ATOM    678  O   HIE    84      -7.998   7.822  -0.388  1.00  0.00           O  
ATOM    679  N   ILE    85      -6.662   9.052   0.905  1.00  0.00           N  
ATOM    680  CA  ILE    85      -5.716   7.995   1.136  1.00  0.00           C  
ATOM    681  CB  ILE    85      -4.255   8.494   1.341  1.00  0.00           C  
ATOM    682  CG2 ILE    85      -3.219   7.311   1.438  1.00  0.00           C  
ATOM    683  CG1 ILE    85      -3.841   9.517   0.323  1.00  0.00           C  
ATOM    684  CD1 ILE    85      -2.942  10.621   1.010  1.00  0.00           C  
ATOM    685  C   ILE    85      -6.050   7.044   2.295  1.00  0.00           C  
ATOM    686  O   ILE    85      -6.488   5.909   2.079  1.00  0.00           O  
ATOM    687  N   GLU    86      -6.147   7.584   3.533  1.00  0.00           N  
ATOM    688  CA  GLU    86      -6.606   6.875   4.737  1.00  0.00           C  
ATOM    689  CB  GLU    86      -6.785   7.751   6.037  1.00  0.00           C  
ATOM    690  CG  GLU    86      -6.691   7.054   7.392  1.00  0.00           C  
ATOM    691  CD  GLU    86      -6.643   8.252   8.429  1.00  0.00           C  
ATOM    692  OE1 GLU    86      -5.535   8.585   8.915  1.00  0.00           O  
ATOM    693  OE2 GLU    86      -7.706   8.745   8.792  1.00  0.00           O  
ATOM    694  C   GLU    86      -7.824   5.925   4.600  1.00  0.00           C  
ATOM    695  O   GLU    86      -7.763   4.761   4.983  1.00  0.00           O  
ATOM    696  N   GLN    87      -8.958   6.426   4.049  1.00  0.00           N  
ATOM    697  CA  GLN    87     -10.174   5.606   3.907  1.00  0.00           C  
ATOM    698  CB  GLN    87     -11.260   6.526   3.276  1.00  0.00           C  
ATOM    699  CG  GLN    87     -11.220   6.693   1.742  1.00  0.00           C  
ATOM    700  CD  GLN    87     -12.218   7.726   1.176  1.00  0.00           C  
ATOM    701  OE1 GLN    87     -12.008   8.289   0.117  1.00  0.00           O  
ATOM    702  NE2 GLN    87     -13.412   7.892   1.745  1.00  0.00           N  
ATOM    703  C   GLN    87      -9.909   4.294   3.128  1.00  0.00           C  
ATOM    704  O   GLN    87     -10.671   3.322   3.252  1.00  0.00           O  
ATOM    705  N   ASN    88      -8.917   4.195   2.227  1.00  0.00           N  
ATOM    706  CA  ASN    88      -8.530   2.914   1.666  1.00  0.00           C  
ATOM    707  CB  ASN    88      -8.029   3.154   0.201  1.00  0.00           C  
ATOM    708  CG  ASN    88      -9.085   3.702  -0.707  1.00  0.00           C  
ATOM    709  OD1 ASN    88     -10.060   3.031  -1.091  1.00  0.00           O  
ATOM    710  ND2 ASN    88      -8.981   4.989  -1.052  1.00  0.00           N  
ATOM    711  C   ASN    88      -7.494   2.138   2.556  1.00  0.00           C  
ATOM    712  O   ASN    88      -7.612   0.965   2.747  1.00  0.00           O  
ATOM    713  N   ILE    89      -6.496   2.907   3.082  1.00  0.00           N  
ATOM    714  CA  ILE    89      -5.546   2.352   4.093  1.00  0.00           C  
ATOM    715  CB  ILE    89      -4.567   3.446   4.671  1.00  0.00           C  
ATOM    716  CG2 ILE    89      -3.571   2.970   5.752  1.00  0.00           C  
ATOM    717  CG1 ILE    89      -3.675   4.142   3.554  1.00  0.00           C  
ATOM    718  CD1 ILE    89      -3.215   3.185   2.435  1.00  0.00           C  
ATOM    719  C   ILE    89      -6.081   1.482   5.270  1.00  0.00           C  
ATOM    720  O   ILE    89      -5.551   0.384   5.518  1.00  0.00           O  
ATOM    721  N   LYS    90      -7.136   2.010   5.913  1.00  0.00           N  
ATOM    722  CA  LYS    90      -7.627   1.289   7.062  1.00  0.00           C  
ATOM    723  CB  LYS    90      -8.761   2.047   7.797  1.00  0.00           C  
ATOM    724  CG  LYS    90      -8.407   3.469   8.223  1.00  0.00           C  
ATOM    725  CD  LYS    90      -7.275   3.368   9.281  1.00  0.00           C  
ATOM    726  CE  LYS    90      -7.026   4.733   9.842  1.00  0.00           C  
ATOM    727  NZ  LYS    90      -6.000   4.623  10.998  1.00  0.00           N  
ATOM    728  C   LYS    90      -8.105  -0.067   6.682  1.00  0.00           C  
ATOM    729  O   LYS    90      -7.998  -1.046   7.456  1.00  0.00           O  
ATOM    730  N   GLU    91      -8.664  -0.254   5.442  1.00  0.00           N  
ATOM    731  CA  GLU    91      -9.093  -1.569   5.008  1.00  0.00           C  
ATOM    732  CB  GLU    91      -9.930  -1.474   3.726  1.00  0.00           C  
ATOM    733  CG  GLU    91     -11.134  -0.615   3.806  1.00  0.00           C  
ATOM    734  CD  GLU    91     -11.822  -0.594   5.164  1.00  0.00           C
[truncated: 280,978 more chars]
