# Supplementary material for: Selection of a promiscuous minimalist cAMP phosphodiesterase from a library of de novo designed proteins
Source: Nat Chem. 2024 May 3;16(7):1200–8. doi: 10.1038/s41557-024-01490-4 (PMC11230910; doi:10.1038/s41557-024-01490-4)
Supplement: Supplementary file 3 — MD input files, scripts and final structures derived from MD, AlphaFold2, EMSfold and MultiSFold. [file 41557_2024_1490_MOESM3_ESM.zip › Computational_Data/1_MD/4_Equilibrate/1p68_ESM_eq_last.pdb]

CRYST1   66.534   66.534   66.534 109.47 109.47 109.47               1
MODEL     1
ATOM      1  N   MET     1     -36.032  56.461  12.513  1.00  0.00           N  
ATOM      2  CA  MET     1     -34.571  56.758  12.642  1.00  0.00           C  
ATOM      3  CB  MET     1     -34.368  57.814  13.820  1.00  0.00           C  
ATOM      4  CG  MET     1     -32.984  58.459  13.608  1.00  0.00           C  
ATOM      5  SD  MET     1     -31.409  57.461  13.977  1.00  0.00           S  
ATOM      6  CE  MET     1     -31.559  57.031  15.762  1.00  0.00           C  
ATOM      7  C   MET     1     -33.718  55.480  12.772  1.00  0.00           C  
ATOM      8  O   MET     1     -33.706  54.796  13.784  1.00  0.00           O  
ATOM      9  N   TYR     2     -32.825  55.274  11.751  1.00  0.00           N  
ATOM     10  CA  TYR     2     -31.837  54.163  11.831  1.00  0.00           C  
ATOM     11  CB  TYR     2     -32.023  53.228  10.643  1.00  0.00           C  
ATOM     12  CG  TYR     2     -33.367  52.521  10.572  1.00  0.00           C  
ATOM     13  CD1 TYR     2     -34.364  52.778   9.543  1.00  0.00           C  
ATOM     14  CE1 TYR     2     -35.561  52.035   9.554  1.00  0.00           C  
ATOM     15  CZ  TYR     2     -35.809  51.084  10.534  1.00  0.00           C  
ATOM     16  OH  TYR     2     -37.023  50.373  10.454  1.00  0.00           O  
ATOM     17  CE2 TYR     2     -34.843  50.776  11.458  1.00  0.00           C  
ATOM     18  CD2 TYR     2     -33.615  51.502  11.532  1.00  0.00           C  
ATOM     19  C   TYR     2     -30.301  54.663  11.845  1.00  0.00           C  
ATOM     20  O   TYR     2     -29.892  55.442  11.005  1.00  0.00           O  
ATOM     21  N   GLY     3     -29.500  54.231  12.878  1.00  0.00           N  
ATOM     22  CA  GLY     3     -28.229  54.891  13.335  1.00  0.00           C  
ATOM     23  C   GLY     3     -27.212  55.218  12.256  1.00  0.00           C  
ATOM     24  O   GLY     3     -26.467  56.198  12.427  1.00  0.00           O  
ATOM     25  N   LYS     4     -27.093  54.342  11.265  1.00  0.00           N  
ATOM     26  CA  LYS     4     -26.100  54.577  10.193  1.00  0.00           C  
ATOM     27  CB  LYS     4     -26.272  53.635   8.987  1.00  0.00           C  
ATOM     28  CG  LYS     4     -25.087  53.535   7.879  1.00  0.00           C  
ATOM     29  CD  LYS     4     -25.379  52.337   6.933  1.00  0.00           C  
ATOM     30  CE  LYS     4     -24.849  51.099   7.608  1.00  0.00           C  
ATOM     31  NZ  LYS     4     -23.397  51.008   7.337  1.00  0.00           N  
ATOM     32  C   LYS     4     -26.211  55.995   9.618  1.00  0.00           C  
ATOM     33  O   LYS     4     -25.202  56.639   9.264  1.00  0.00           O  
ATOM     34  N   LEU     5     -27.440  56.442   9.460  1.00  0.00           N  
ATOM     35  CA  LEU     5     -27.635  57.811   9.006  1.00  0.00           C  
ATOM     36  CB  LEU     5     -29.093  57.994   8.526  1.00  0.00           C  
ATOM     37  CG  LEU     5     -29.471  57.038   7.384  1.00  0.00           C  
ATOM     38  CD1 LEU     5     -30.896  57.274   6.854  1.00  0.00           C  
ATOM     39  CD2 LEU     5     -28.553  57.172   6.215  1.00  0.00           C  
ATOM     40  C   LEU     5     -27.370  58.869  10.044  1.00  0.00           C  
ATOM     41  O   LEU     5     -26.762  59.923   9.739  1.00  0.00           O  
ATOM     42  N   ASN     6     -27.806  58.694  11.310  1.00  0.00           N  
ATOM     43  CA  ASN     6     -27.532  59.583  12.368  1.00  0.00           C  
ATOM     44  CB  ASN     6     -28.106  59.075  13.716  1.00  0.00           C  
ATOM     45  CG  ASN     6     -27.924  60.083  14.827  1.00  0.00           C  
ATOM     46  OD1 ASN     6     -28.526  61.155  14.701  1.00  0.00           O  
ATOM     47  ND2 ASN     6     -27.135  59.844  15.786  1.00  0.00           N  
ATOM     48  C   ASN     6     -25.971  59.934  12.522  1.00  0.00           C  
ATOM     49  O   ASN     6     -25.624  61.066  12.751  1.00  0.00           O  
ATOM     50  N   ASP     7     -25.157  58.919  12.317  1.00  0.00           N  
ATOM     51  CA  ASP     7     -23.694  58.917  12.302  1.00  0.00           C  
ATOM     52  CB  ASP     7     -23.244  57.497  12.764  1.00  0.00           C  
ATOM     53  CG  ASP     7     -23.455  57.214  14.223  1.00  0.00           C  
ATOM     54  OD1 ASP     7     -23.704  58.102  15.047  1.00  0.00           O  
ATOM     55  OD2 ASP     7     -23.098  56.064  14.556  1.00  0.00           O  
ATOM     56  C   ASP     7     -23.032  59.287  10.982  1.00  0.00           C  
ATOM     57  O   ASP     7     -21.825  59.576  10.838  1.00  0.00           O  
ATOM     58  N   LEU     8     -23.819  59.266   9.863  1.00  0.00           N  
ATOM     59  CA  LEU     8     -23.453  59.750   8.596  1.00  0.00           C  
ATOM     60  CB  LEU     8     -24.395  59.302   7.526  1.00  0.00           C  
ATOM     61  CG  LEU     8     -23.954  59.541   6.105  1.00  0.00           C  
ATOM     62  CD1 LEU     8     -22.488  59.186   5.645  1.00  0.00           C  
ATOM     63  CD2 LEU     8     -24.951  59.058   5.044  1.00  0.00           C  
ATOM     64  C   LEU     8     -23.258  61.327   8.618  1.00  0.00           C  
ATOM     65  O   LEU     8     -22.464  61.870   7.836  1.00  0.00           O  
ATOM     66  N   LEU     9     -24.039  61.997   9.540  1.00  0.00           N  
ATOM     67  CA  LEU     9     -23.923  63.407   9.781  1.00  0.00           C  
ATOM     68  CB  LEU     9     -25.001  63.969  10.735  1.00  0.00           C  
ATOM     69  CG  LEU     9     -26.497  63.557  10.518  1.00  0.00           C  
ATOM     70  CD1 LEU     9     -27.470  63.969  11.600  1.00  0.00           C  
ATOM     71  CD2 LEU     9     -26.891  64.108   9.135  1.00  0.00           C  
ATOM     72  C   LEU     9     -22.509  63.714  10.242  1.00  0.00           C  
ATOM     73  O   LEU     9     -21.981  64.793   9.953  1.00  0.00           O  
ATOM     74  N   GLU    10     -21.866  62.815  11.055  1.00  0.00           N  
ATOM     75  CA  GLU    10     -20.488  63.073  11.489  1.00  0.00           C  
ATOM     76  CB  GLU    10     -20.133  62.246  12.692  1.00  0.00           C  
ATOM     77  CG  GLU    10     -21.071  62.547  13.905  1.00  0.00           C  
ATOM     78  CD  GLU    10     -21.349  64.009  14.125  1.00  0.00           C  
ATOM     79  OE1 GLU    10     -22.575  64.376  14.259  1.00  0.00           O  
ATOM     80  OE2 GLU    10     -20.411  64.823  14.239  1.00  0.00           O  
ATOM     81  C   GLU    10     -19.502  62.824  10.306  1.00  0.00           C  
ATOM     82  O   GLU    10     -18.504  63.575  10.231  1.00  0.00           O  
ATOM     83  N   ASP    11     -19.720  61.821   9.433  1.00  0.00           N  
ATOM     84  CA  ASP    11     -18.886  61.588   8.296  1.00  0.00           C  
ATOM     85  CB  ASP    11     -19.028  60.202   7.668  1.00  0.00           C  
ATOM     86  CG  ASP    11     -18.577  59.098   8.635  1.00  0.00           C  
ATOM     87  OD1 ASP    11     -19.389  58.169   8.808  1.00  0.00           O  
ATOM     88  OD2 ASP    11     -17.469  59.107   9.163  1.00  0.00           O  
ATOM     89  C   ASP    11     -18.978  62.751   7.307  1.00  0.00           C  
ATOM     90  O   ASP    11     -17.994  62.950   6.661  1.00  0.00           O  
ATOM     91  N   LEU    12     -20.114  63.367   7.040  1.00  0.00           N  
ATOM     92  CA  LEU    12     -20.132  64.636   6.202  1.00  0.00           C  
ATOM     93  CB  LEU    12     -21.588  65.049   5.963  1.00  0.00           C  
ATOM     94  CG  LEU    12     -22.434  64.164   5.111  1.00  0.00           C  
ATOM     95  CD1 LEU    12     -23.813  64.878   4.826  1.00  0.00           C  
ATOM     96  CD2 LEU    12     -21.701  63.917   3.808  1.00  0.00           C  
ATOM     97  C   LEU    12     -19.191  65.737   6.767  1.00  0.00           C  
ATOM     98  O   LEU    12     -18.583  66.386   5.935  1.00  0.00           O  
ATOM     99  N   GLN    13     -19.043  65.892   8.100  1.00  0.00           N  
ATOM    100  CA  GLN    13     -18.141  66.871   8.714  1.00  0.00           C  
ATOM    101  CB  GLN    13     -18.549  67.101  10.182  1.00  0.00           C  
ATOM    102  CG  GLN    13     -17.803  68.142  11.030  1.00  0.00           C  
ATOM    103  CD  GLN    13     -18.205  69.517  10.535  1.00  0.00           C  
ATOM    104  OE1 GLN    13     -18.179  69.793   9.375  1.00  0.00           O  
ATOM    105  NE2 GLN    13     -18.371  70.554  11.344  1.00  0.00           N  
ATOM    106  C   GLN    13     -16.668  66.462   8.567  1.00  0.00           C  
ATOM    107  O   GLN    13     -15.808  67.309   8.358  1.00  0.00           O  
ATOM    108  N   GLU    14     -16.382  65.209   8.775  1.00  0.00           N  
ATOM    109  CA  GLU    14     -15.010  64.630   8.617  1.00  0.00           C  
ATOM    110  CB  GLU    14     -14.937  63.168   9.224  1.00  0.00           C  
ATOM    111  CG  GLU    14     -13.782  62.325   8.572  1.00  0.00           C  
ATOM    112  CD  GLU    14     -13.268  61.144   9.515  1.00  0.00           C  
ATOM    113  OE1 GLU    14     -12.075  60.919   9.638  1.00  0.00           O  
ATOM    114  OE2 GLU    14     -14.094  60.376  10.047  1.00  0.00           O  
ATOM    115  C   GLU    14     -14.573  64.759   7.160  1.00  0.00           C  
ATOM    116  O   GLU    14     -13.474  65.134   6.864  1.00  0.00           O  
ATOM    117  N   VAL    15     -15.479  64.340   6.252  1.00  0.00           N  
ATOM    118  CA  VAL    15     -15.180  64.392   4.750  1.00  0.00           C  
ATOM    119  CB  VAL    15     -16.294  63.664   3.927  1.00  0.00           C  
ATOM    120  CG1 VAL    15     -16.201  63.808   2.406  1.00  0.00           C  
ATOM    121  CG2 VAL    15     -16.127  62.122   4.172  1.00  0.00           C  
ATOM    122  C   VAL    15     -15.035  65.830   4.250  1.00  0.00           C  
ATOM    123  O   VAL    15     -13.984  66.184   3.676  1.00  0.00           O  
ATOM    124  N   LEU    16     -15.881  66.798   4.707  1.00  0.00           N  
ATOM    125  CA  LEU    16     -15.676  68.186   4.453  1.00  0.00           C  
ATOM    126  CB  LEU    16     -16.963  68.871   4.820  1.00  0.00           C  
ATOM    127  CG  LEU    16     -17.127  70.379   4.693  1.00  0.00           C  
ATOM    128  CD1 LEU    16     -16.861  70.897   3.272  1.00  0.00           C  
ATOM    129  CD2 LEU    16     -18.623  70.684   5.030  1.00  0.00           C  
ATOM    130  C   LEU    16     -14.402  68.824   5.132  1.00  0.00           C  
ATOM    131  O   LEU    16     -13.834  69.709   4.510  1.00  0.00           O  
ATOM    132  N   LYS    17     -13.908  68.305   6.274  1.00  0.00           N  
ATOM    133  CA  LYS    17     -12.645  68.743   6.929  1.00  0.00           C  
ATOM    134  CB  LYS    17     -12.656  68.300   8.401  1.00  0.00           C  
ATOM    135  CG  LYS    17     -11.309  68.551   9.046  1.00  0.00           C  
ATOM    136  CD  LYS    17     -11.035  68.177  10.485  1.00  0.00           C  
ATOM    137  CE  LYS    17     -11.827  69.149  11.433  1.00  0.00           C  
ATOM    138  NZ  LYS    17     -11.444  69.080  12.853  1.00  0.00           N  
ATOM    139  C   LYS    17     -11.372  68.284   6.106  1.00  0.00           C  
ATOM    140  O   LYS    17     -10.403  69.089   6.055  1.00  0.00           O  
ATOM    141  N   ASN    18     -11.376  67.168   5.387  1.00  0.00           N  
ATOM    142  CA  ASN    18     -10.307  66.649   4.583  1.00  0.00           C  
ATOM    143  CB  ASN    18     -10.379  65.144   4.396  1.00  0.00           C  
ATOM    144  CG  ASN    18      -9.144  64.513   3.860  1.00  0.00           C  
ATOM    145  OD1 ASN    18      -8.240  65.124   3.303  1.00  0.00           O  
ATOM    146  ND2 ASN    18      -9.208  63.142   3.949  1.00  0.00           N  
ATOM    147  C   ASN    18     -10.224  67.618   3.342  1.00  0.00           C  
ATOM    148  O   ASN    18      -9.145  68.112   3.066  1.00  0.00           O  
ATOM    149  N   LEU    19     -11.364  67.951   2.718  1.00  0.00           N  
ATOM    150  CA  LEU    19     -11.435  68.713   1.432  1.00  0.00           C  
ATOM    151  CB  LEU    19     -12.866  68.665   0.968  1.00  0.00           C  
ATOM    152  CG  LEU    19     -13.262  67.256   0.532  1.00  0.00           C  
ATOM    153  CD1 LEU    19     -14.758  67.170   0.507  1.00  0.00           C  
ATOM    154  CD2 LEU    19     -12.779  66.948  -0.854  1.00  0.00           C  
ATOM    155  C   LEU    19     -10.883  70.073   1.638  1.00  0.00           C  
ATOM    156  O   LEU    19      -9.913  70.400   0.973  1.00  0.00           O  
ATOM    157  N   HIE    20     -11.375  70.674   2.753  1.00  0.00           N  
ATOM    158  CA  HIE    20     -10.715  71.925   3.263  1.00  0.00           C  
ATOM    159  CB  HIE    20     -11.411  72.612   4.442  1.00  0.00           C  
ATOM    160  CG  HIE    20     -12.624  73.347   3.884  1.00  0.00           C  
ATOM    161  ND1 HIE    20     -12.616  74.608   3.276  1.00  0.00           N  
ATOM    162  CE1 HIE    20     -13.868  74.961   3.035  1.00  0.00           C  
ATOM    163  NE2 HIE    20     -14.688  73.975   3.438  1.00  0.00           N  
ATOM    164  CD2 HIE    20     -13.905  72.976   3.972  1.00  0.00           C  
ATOM    165  C   HIE    20      -9.252  71.808   3.553  1.00  0.00           C  
ATOM    166  O   HIE    20      -8.487  72.656   3.118  1.00  0.00           O  
ATOM    167  N   LYS    21      -8.786  70.865   4.384  1.00  0.00           N  
ATOM    168  CA  LYS    21      -7.389  70.760   4.818  1.00  0.00           C  
ATOM    169  CB  LYS    21      -7.337  69.587   5.789  1.00  0.00           C  
ATOM    170  CG  LYS    21      -6.026  69.435   6.596  1.00  0.00           C  
ATOM    171  CD  LYS    21      -6.104  68.553   7.809  1.00  0.00           C  
ATOM    172  CE  LYS    21      -7.128  69.065   8.845  1.00  0.00           C  
ATOM    173  NZ  LYS    21      -6.796  68.980  10.242  1.00  0.00           N  
ATOM    174  C   LYS    21      -6.398  70.596   3.705  1.00  0.00           C  
ATOM    175  O   LYS    21      -5.253  70.834   3.957  1.00  0.00           O  
ATOM    176  N   ASN    22      -6.805  70.188   2.530  1.00  0.00           N  
ATOM    177  CA  ASN    22      -5.956  69.595   1.488  1.00  0.00           C  
ATOM    178  CB  ASN    22      -5.988  68.079   1.726  1.00  0.00           C  
ATOM    179  CG  ASN    22      -5.304  67.665   2.986  1.00  0.00           C  
ATOM    180  OD1 ASN    22      -4.141  67.967   3.136  1.00  0.00           O  
ATOM    181  ND2 ASN    22      -5.967  67.072   3.897  1.00  0.00           N  
ATOM    182  C   ASN    22      -6.342  69.917  -0.007  1.00  0.00           C  
ATOM    183  O   ASN    22      -5.787  69.246  -0.900  1.00  0.00           O  
ATOM    184  N   TRP    23      -7.207  70.853  -0.288  1.00  0.00           N  
ATOM    185  CA  TRP    23      -7.695  71.161  -1.653  1.00  0.00           C  
ATOM    186  CB  TRP    23      -8.810  72.199  -1.692  1.00  0.00           C  
ATOM    187  CG  TRP    23      -9.456  72.482  -3.016  1.00  0.00           C  
ATOM    188  CD1 TRP    23      -8.994  73.211  -4.013  1.00  0.00           C  
ATOM    189  NE1 TRP    23      -9.978  73.387  -4.950  1.00  0.00           N  
ATOM    190  CE2 TRP    23     -11.000  72.457  -4.820  1.00  0.00           C  
ATOM    191  CZ2 TRP    23     -12.062  72.037  -5.681  1.00  0.00           C  
ATOM    192  CH2 TRP    23     -12.857  70.983  -5.287  1.00  0.00           C  
ATOM    193  CZ3 TRP    23     -12.626  70.349  -4.050  1.00  0.00           C  
ATOM    194  CE3 TRP    23     -11.515  70.676  -3.159  1.00  0.00           C  
ATOM    195  CD2 TRP    23     -10.656  71.801  -3.567  1.00  0.00           C  
ATOM    196  C   TRP    23      -6.496  71.626  -2.522  1.00  0.00           C  
ATOM    197  O   TRP    23      -6.416  71.224  -3.681  1.00  0.00           O  
ATOM    198  N   HIE    24      -5.567  72.377  -1.942  1.00  0.00           N  
ATOM    199  CA  HIE    24      -4.284  72.775  -2.451  1.00  0.00           C  
ATOM    200  CB  HIE    24      -4.065  74.310  -2.457  1.00  0.00           C  
ATOM    201  CG  HIE    24      -5.134  75.111  -3.237  1.00  0.00           C  
ATOM    202  ND1 HIE    24      -5.213  75.266  -4.613  1.00  0.00           N  
ATOM    203  CE1 HIE    24      -6.313  76.058  -4.782  1.00  0.00           C  
ATOM    204  NE2 HIE    24      -6.877  76.351  -3.585  1.00  0.00           N  
ATOM    205  CD2 HIE    24      -6.149  75.669  -2.581  1.00  0.00           C  
ATOM    206  C   HIE    24      -3.069  71.939  -1.900  1.00  0.00           C  
ATOM    207  O   HIE    24      -1.941  72.323  -2.098  1.00  0.00           O  
ATOM    208  N   GLY    25      -3.371  70.777  -1.313  1.00  0.00           N  
ATOM    209  CA  GLY    25      -2.352  69.808  -0.835  1.00  0.00           C  
ATOM    210  C   GLY    25      -1.909  68.781  -1.917  1.00  0.00           C  
ATOM    211  O   GLY    25      -0.787  68.243  -1.925  1.00  0.00           O  
ATOM    212  N   GLY    26      -2.729  68.565  -2.973  1.00  0.00           N  
ATOM    213  CA  GLY    26      -2.488  67.602  -4.065  1.00  0.00           C  
ATOM    214  C   GLY    26      -3.752  66.969  -4.539  1.00  0.00           C  
ATOM    215  O   GLY    26      -4.772  66.730  -3.896  1.00  0.00           O  
ATOM    216  N   LYS    27      -3.676  66.610  -5.854  1.00  0.00           N  
ATOM    217  CA  LYS    27      -4.813  65.948  -6.520  1.00  0.00           C  
ATOM    218  CB  LYS    27      -4.562  65.960  -8.031  1.00  0.00           C  
ATOM    219  CG  LYS    27      -5.897  65.738  -8.756  1.00  0.00           C  
ATOM    220  CD  LYS    27      -5.711  66.217 -10.257  1.00  0.00           C  
ATOM    221  CE  LYS    27      -4.901  65.196 -11.135  1.00  0.00           C  
ATOM    222  NZ  LYS    27      -5.852  64.133 -11.488  1.00  0.00           N  
ATOM    223  C   LYS    27      -4.996  64.474  -6.071  1.00  0.00           C  
ATOM    224  O   LYS    27      -6.041  63.899  -6.150  1.00  0.00           O  
ATOM    225  N   ASP    28      -3.872  63.899  -5.621  1.00  0.00           N  
ATOM    226  CA  ASP    28      -3.763  62.569  -4.956  1.00  0.00           C  
ATOM    227  CB  ASP    28      -2.284  62.130  -4.989  1.00  0.00           C  
ATOM    228  CG  ASP    28      -1.244  63.043  -4.330  1.00  0.00           C  
ATOM    229  OD1 ASP    28      -0.618  62.647  -3.301  1.00  0.00           O  
ATOM    230  OD2 ASP    28      -1.149  64.173  -4.856  1.00  0.00           O  
ATOM    231  C   ASP    28      -4.420  62.597  -3.481  1.00  0.00           C  
ATOM    232  O   ASP    28      -5.155  61.689  -3.148  1.00  0.00           O  
ATOM    233  N   ASN    29      -4.201  63.695  -2.772  1.00  0.00           N  
ATOM    234  CA  ASN    29      -4.815  64.021  -1.466  1.00  0.00           C  
ATOM    235  CB  ASN    29      -4.248  65.273  -0.796  1.00  0.00           C  
ATOM    236  CG  ASN    29      -2.737  65.279  -0.542  1.00  0.00           C  
ATOM    237  OD1 ASN    29      -2.140  66.335  -0.364  1.00  0.00           O  
ATOM    238  ND2 ASN    29      -2.112  64.119  -0.419  1.00  0.00           N  
ATOM    239  C   ASN    29      -6.332  64.242  -1.611  1.00  0.00           C  
ATOM    240  O   ASN    29      -7.082  63.732  -0.791  1.00  0.00           O  
ATOM    241  N   LEU    30      -6.867  64.853  -2.730  1.00  0.00           N  
ATOM    242  CA  LEU    30      -8.273  64.819  -3.046  1.00  0.00           C  
ATOM    243  CB  LEU    30      -8.491  65.940  -4.032  1.00  0.00           C  
ATOM    244  CG  LEU    30      -8.475  67.378  -3.404  1.00  0.00           C  
ATOM    245  CD1 LEU    30      -8.737  68.497  -4.459  1.00  0.00           C  
ATOM    246  CD2 LEU    30      -9.447  67.492  -2.220  1.00  0.00           C  
ATOM    247  C   LEU    30      -8.776  63.540  -3.560  1.00  0.00           C  
ATOM    248  O   LEU    30      -9.961  63.265  -3.396  1.00  0.00           O  
ATOM    249  N   HIE    31      -7.926  62.677  -4.172  1.00  0.00           N  
ATOM    250  CA  HIE    31      -8.334  61.338  -4.677  1.00  0.00           C  
ATOM    251  CB  HIE    31      -7.207  60.846  -5.634  1.00  0.00           C  
ATOM    252  CG  HIE    31      -7.451  59.816  -6.623  1.00  0.00           C  
ATOM    253  ND1 HIE    31      -6.460  58.952  -7.191  1.00  0.00           N  
ATOM    254  CE1 HIE    31      -7.160  58.054  -7.972  1.00  0.00           C  
ATOM    255  NE2 HIE    31      -8.490  58.402  -7.924  1.00  0.00           N  
ATOM    256  CD2 HIE    31      -8.667  59.505  -7.123  1.00  0.00           C  
ATOM    257  C   HIE    31      -8.513  60.263  -3.608  1.00  0.00           C  
ATOM    258  O   HIE    31      -9.332  59.354  -3.845  1.00  0.00           O  
ATOM    259  N   ASP    32      -7.999  60.424  -2.388  1.00  0.00           N  
ATOM    260  CA  ASP    32      -8.454  59.637  -1.218  1.00  0.00           C  
ATOM    261  CB  ASP    32      -7.604  59.983   0.045  1.00  0.00           C  
ATOM    262  CG  ASP    32      -6.210  59.478  -0.001  1.00  0.00           C  
ATOM    263  OD1 ASP    32      -5.889  58.492  -0.690  1.00  0.00           O  
ATOM    264  OD2 ASP    32      -5.436  59.965   0.841  1.00  0.00           O  
ATOM    265  C   ASP    32      -9.931  59.812  -0.902  1.00  0.00           C  
ATOM    266  O   ASP    32     -10.639  58.852  -0.541  1.00  0.00           O  
ATOM    267  N   VAL    33     -10.342  61.076  -0.852  1.00  0.00           N  
ATOM    268  CA  VAL    33     -11.714  61.495  -0.586  1.00  0.00           C  
ATOM    269  CB  VAL    33     -11.844  63.021  -0.384  1.00  0.00           C  
ATOM    270  CG1 VAL    33     -13.184  63.516   0.092  1.00  0.00           C  
ATOM    271  CG2 VAL    33     -10.711  63.593   0.533  1.00  0.00           C  
ATOM    272  C   VAL    33     -12.634  60.863  -1.695  1.00  0.00           C  
ATOM    273  O   VAL    33     -13.737  60.427  -1.316  1.00  0.00           O  
ATOM    274  N   ASP    34     -12.374  60.898  -2.982  1.00  0.00           N  
ATOM    275  CA  ASP    34     -13.013  60.149  -4.036  1.00  0.00           C  
ATOM    276  CB  ASP    34     -12.176  60.278  -5.376  1.00  0.00           C  
ATOM    277  CG  ASP    34     -12.910  59.673  -6.551  1.00  0.00           C  
ATOM    278  OD1 ASP    34     -12.200  59.089  -7.398  1.00  0.00           O  
ATOM    279  OD2 ASP    34     -14.159  59.814  -6.808  1.00  0.00           O  
ATOM    280  C   ASP    34     -13.165  58.668  -3.767  1.00  0.00           C  
ATOM    281  O   ASP    34     -14.241  58.118  -3.863  1.00  0.00           O  
ATOM    282  N   ASN    35     -12.135  57.832  -3.480  1.00  0.00           N  
ATOM    283  CA  ASN    35     -12.159  56.457  -3.052  1.00  0.00           C  
ATOM    284  CB  ASN    35     -10.664  56.032  -2.814  1.00  0.00           C  
ATOM    285  CG  ASN    35     -10.381  54.670  -2.172  1.00  0.00           C  
ATOM    286  OD1 ASN    35     -11.123  53.732  -2.386  1.00  0.00           O  
ATOM    287  ND2 ASN    35      -9.294  54.542  -1.490  1.00  0.00           N  
ATOM    288  C   ASN    35     -13.105  56.172  -1.831  1.00  0.00           C  
ATOM    289  O   ASN    35     -13.941  55.245  -1.881  1.00  0.00           O  
ATOM    290  N   HIE    36     -13.023  56.994  -0.738  1.00  0.00           N  
ATOM    291  CA  HIE    36     -13.866  56.876   0.458  1.00  0.00           C  
ATOM    292  CB  HIE    36     -13.395  57.831   1.542  1.00  0.00           C  
ATOM    293  CG  HIE    36     -14.100  57.695   2.881  1.00  0.00           C  
ATOM    294  ND1 HIE    36     -13.601  57.123   4.061  1.00  0.00           N  
ATOM    295  CE1 HIE    36     -14.583  57.208   5.004  1.00  0.00           C  
ATOM    296  NE2 HIE    36     -15.699  57.654   4.483  1.00  0.00           N  
ATOM    297  CD2 HIE    36     -15.429  58.065   3.169  1.00  0.00           C  
ATOM    298  C   HIE    36     -15.374  57.128   0.136  1.00  0.00           C  
ATOM    299  O   HIE    36     -16.230  56.267   0.554  1.00  0.00           O  
ATOM    300  N   LEU    37     -15.762  58.124  -0.653  1.00  0.00           N  
ATOM    301  CA  LEU    37     -17.134  58.289  -1.124  1.00  0.00           C  
ATOM    302  CB  LEU    37     -17.238  59.659  -1.888  1.00  0.00           C  
ATOM    303  CG  LEU    37     -17.002  60.932  -1.135  1.00  0.00           C  
ATOM    304  CD1 LEU    37     -16.767  62.008  -2.172  1.00  0.00           C  
ATOM    305  CD2 LEU    37     -18.165  61.209  -0.256  1.00  0.00           C  
ATOM    306  C   LEU    37     -17.698  57.228  -2.016  1.00  0.00           C  
ATOM    307  O   LEU    37     -18.816  56.825  -1.802  1.00  0.00           O  
ATOM    308  N   GLN    38     -16.938  56.706  -3.022  1.00  0.00           N  
ATOM    309  CA  GLN    38     -17.274  55.556  -3.812  1.00  0.00           C  
ATOM    310  CB  GLN    38     -16.235  55.320  -4.882  1.00  0.00           C  
ATOM    311  CG  GLN    38     -16.458  54.115  -5.879  1.00  0.00           C  
ATOM    312  CD  GLN    38     -17.761  54.254  -6.753  1.00  0.00           C  
ATOM    313  OE1 GLN    38     -17.845  54.424  -7.997  1.00  0.00           O  
ATOM    314  NE2 GLN    38     -18.913  54.093  -6.141  1.00  0.00           N  
ATOM    315  C   GLN    38     -17.443  54.336  -2.893  1.00  0.00           C  
ATOM    316  O   GLN    38     -18.241  53.517  -3.277  1.00  0.00           O  
ATOM    317  N   ASN    39     -16.851  54.308  -1.651  1.00  0.00           N  
ATOM    318  CA  ASN    39     -17.238  53.426  -0.545  1.00  0.00           C  
ATOM    319  CB  ASN    39     -16.160  53.069   0.425  1.00  0.00           C  
ATOM    320  CG  ASN    39     -14.944  52.505  -0.347  1.00  0.00           C  
ATOM    321  OD1 ASN    39     -14.958  51.943  -1.425  1.00  0.00           O  
ATOM    322  ND2 ASN    39     -13.751  52.538   0.273  1.00  0.00           N  
ATOM    323  C   ASN    39     -18.594  53.763   0.069  1.00  0.00           C  
ATOM    324  O   ASN    39     -19.452  52.879   0.117  1.00  0.00           O  
ATOM    325  N   VAL    40     -18.955  55.015   0.396  1.00  0.00           N  
ATOM    326  CA  VAL    40     -20.160  55.182   1.183  1.00  0.00           C  
ATOM    327  CB  VAL    40     -20.157  56.513   1.943  1.00  0.00           C  
ATOM    328  CG1 VAL    40     -21.422  56.706   2.830  1.00  0.00           C  
ATOM    329  CG2 VAL    40     -18.990  56.648   2.915  1.00  0.00           C  
ATOM    330  C   VAL    40     -21.455  55.037   0.373  1.00  0.00           C  
ATOM    331  O   VAL    40     -22.417  54.401   0.898  1.00  0.00           O  
ATOM    332  N   ILE    41     -21.503  55.436  -0.943  1.00  0.00           N  
ATOM    333  CA  ILE    41     -22.606  55.244  -1.888  1.00  0.00           C  
ATOM    334  CB  ILE    41     -22.255  55.894  -3.221  1.00  0.00           C  
ATOM    335  CG2 ILE    41     -21.117  55.173  -3.855  1.00  0.00           C  
ATOM    336  CG1 ILE    41     -23.614  55.936  -3.974  1.00  0.00           C  
ATOM    337  CD1 ILE    41     -23.555  56.827  -5.219  1.00  0.00           C  
ATOM    338  C   ILE    41     -22.872  53.733  -1.859  1.00  0.00           C  
ATOM    339  O   ILE    41     -24.035  53.338  -1.725  1.00  0.00           O  
ATOM    340  N   GLU    42     -21.846  52.844  -1.941  1.00  0.00           N  
ATOM    341  CA  GLU    42     -21.935  51.396  -2.012  1.00  0.00           C  
ATOM    342  CB  GLU    42     -20.575  50.766  -2.440  1.00  0.00           C  
ATOM    343  CG  GLU    42     -20.301  51.131  -3.850  1.00  0.00           C  
ATOM    344  CD  GLU    42     -20.727  50.157  -4.974  1.00  0.00           C  
ATOM    345  OE1 GLU    42     -19.841  49.453  -5.540  1.00  0.00           O  
ATOM    346  OE2 GLU    42     -21.915  50.204  -5.254  1.00  0.00           O  
ATOM    347  C   GLU    42     -22.538  50.871  -0.685  1.00  0.00           C  
ATOM    348  O   GLU    42     -23.391  49.983  -0.705  1.00  0.00           O  
ATOM    349  N   ASP    43     -22.083  51.433   0.407  1.00  0.00           N  
ATOM    350  CA  ASP    43     -22.699  51.086   1.686  1.00  0.00           C  
ATOM    351  CB  ASP    43     -21.747  51.521   2.818  1.00  0.00           C  
ATOM    352  CG  ASP    43     -22.274  51.004   4.148  1.00  0.00           C  
ATOM    353  OD1 ASP    43     -22.606  51.925   4.902  1.00  0.00           O  
ATOM    354  OD2 ASP    43     -22.458  49.799   4.471  1.00  0.00           O  
ATOM    355  C   ASP    43     -24.117  51.535   1.920  1.00  0.00           C  
ATOM    356  O   ASP    43     -24.899  50.794   2.544  1.00  0.00           O  
ATOM    357  N   ILE    44     -24.568  52.661   1.309  1.00  0.00           N  
ATOM    358  CA  ILE    44     -25.950  53.145   1.259  1.00  0.00           C  
ATOM    359  CB  ILE    44     -25.983  54.600   0.696  1.00  0.00           C  
ATOM    360  CG2 ILE    44     -27.460  54.955   0.344  1.00  0.00           C  
ATOM    361  CG1 ILE    44     -25.307  55.698   1.583  1.00  0.00           C  
ATOM    362  CD1 ILE    44     -24.904  56.912   0.731  1.00  0.00           C  
ATOM    363  C   ILE    44     -26.868  52.206   0.491  1.00  0.00           C  
ATOM    364  O   ILE    44     -27.901  51.888   1.069  1.00  0.00           O  
ATOM    365  N   HIE    45     -26.335  51.537  -0.602  1.00  0.00           N  
ATOM    366  CA  HIE    45     -27.064  50.568  -1.379  1.00  0.00           C  
ATOM    367  CB  HIE    45     -26.214  50.138  -2.598  1.00  0.00           C  
ATOM    368  CG  HIE    45     -26.880  49.132  -3.535  1.00  0.00           C  
ATOM    369  ND1 HIE    45     -27.769  49.326  -4.643  1.00  0.00           N  
ATOM    370  CE1 HIE    45     -28.099  48.073  -5.048  1.00  0.00           C  
ATOM    371  NE2 HIE    45     -27.517  47.163  -4.263  1.00  0.00           N  
ATOM    372  CD2 HIE    45     -26.752  47.839  -3.291  1.00  0.00           C  
ATOM    373  C   HIE    45     -27.309  49.371  -0.532  1.00  0.00           C  
ATOM    374  O   HIE    45     -28.385  48.824  -0.711  1.00  0.00           O  
ATOM    375  N   ASP    46     -26.388  48.949   0.372  1.00  0.00           N  
ATOM    376  CA  ASP    46     -26.608  47.749   1.207  1.00  0.00           C  
ATOM    377  CB  ASP    46     -25.221  47.134   1.451  1.00  0.00           C  
ATOM    378  CG  ASP    46     -24.513  46.476   0.263  1.00  0.00           C  
ATOM    379  OD1 ASP    46     -23.273  46.374   0.359  1.00  0.00           O  
ATOM    380  OD2 ASP    46     -25.098  46.272  -0.938  1.00  0.00           O  
ATOM    381  C   ASP    46     -27.453  47.801   2.439  1.00  0.00           C  
ATOM    382  O   ASP    46     -28.222  46.930   2.819  1.00  0.00           O  
ATOM    383  N   PHE    47     -27.402  48.952   3.069  1.00  0.00           N  
ATOM    384  CA  PHE    47     -28.606  49.370   3.889  1.00  0.00           C  
ATOM    385  CB  PHE    47     -28.332  50.744   4.559  1.00  0.00           C  
ATOM    386  CG  PHE    47     -29.481  51.385   5.314  1.00  0.00           C  
ATOM    387  CD1 PHE    47     -29.669  52.769   5.020  1.00  0.00           C  
ATOM    388  CE1 PHE    47     -30.662  53.466   5.704  1.00  0.00           C  
ATOM    389  CZ  PHE    47     -31.451  52.761   6.644  1.00  0.00           C  
ATOM    390  CE2 PHE    47     -31.245  51.398   6.917  1.00  0.00           C  
ATOM    391  CD2 PHE    47     -30.272  50.694   6.245  1.00  0.00           C  
ATOM    392  C   PHE    47     -29.886  49.355   3.072  1.00  0.00           C  
ATOM    393  O   PHE    47     -30.792  48.698   3.520  1.00  0.00           O  
ATOM    394  N   MET    48     -29.965  49.974   1.893  1.00  0.00           N  
ATOM    395  CA  MET    48     -31.205  50.129   1.194  1.00  0.00           C  
ATOM    396  CB  MET    48     -31.091  51.324   0.177  1.00  0.00           C  
ATOM    397  CG  MET    48     -32.457  51.633  -0.562  1.00  0.00           C  
ATOM    398  SD  MET    48     -32.622  53.392  -0.994  1.00  0.00           S  
ATOM    399  CE  MET    48     -31.187  53.608  -2.070  1.00  0.00           C  
ATOM    400  C   MET    48     -31.748  48.807   0.596  1.00  0.00           C  
ATOM    401  O   MET    48     -32.936  48.641   0.379  1.00  0.00           O  
ATOM    402  N   GLN    49     -30.828  47.874   0.289  1.00  0.00           N  
ATOM    403  CA  GLN    49     -31.266  46.538  -0.137  1.00  0.00           C  
ATOM    404  CB  GLN    49     -30.231  45.802  -0.990  1.00  0.00           C  
ATOM    405  CG  GLN    49     -30.727  44.466  -1.423  1.00  0.00           C  
ATOM    406  CD  GLN    49     -29.815  43.701  -2.394  1.00  0.00           C  
ATOM    407  OE1 GLN    49     -28.751  44.121  -2.832  1.00  0.00           O  
ATOM    408  NE2 GLN    49     -30.199  42.560  -2.854  1.00  0.00           N  
ATOM    409  C   GLN    49     -31.789  45.722   1.114  1.00  0.00           C  
ATOM    410  O   GLN    49     -32.632  44.757   0.976  1.00  0.00           O  
ATOM    411  N   GLY    50     -31.333  45.929   2.347  1.00  0.00           N  
ATOM    412  CA  GLY    50     -31.872  45.314   3.555  1.00  0.00           C  
ATOM    413  C   GLY    50     -32.941  46.040   4.425  1.00  0.00           C  
ATOM    414  O   GLY    50     -33.573  45.506   5.345  1.00  0.00           O  
ATOM    415  N   GLY    51     -33.285  47.298   4.050  1.00  0.00           N  
ATOM    416  CA  GLY    51     -34.156  48.244   4.631  1.00  0.00           C  
ATOM    417  C   GLY    51     -35.232  48.897   3.758  1.00  0.00           C  
ATOM    418  O   GLY    51     -36.024  49.713   4.240  1.00  0.00           O  
ATOM    419  N   GLY    52     -35.385  48.350   2.472  1.00  0.00           N  
ATOM    420  CA  GLY    52     -36.351  48.784   1.490  1.00  0.00           C  
ATOM    421  C   GLY    52     -35.774  49.879   0.671  1.00  0.00           C  
ATOM    422  O   GLY    52     -35.286  50.871   1.210  1.00  0.00           O  
ATOM    423  N   SER    53     -35.781  49.737  -0.677  1.00  0.00           N  
ATOM    424  CA  SER    53     -35.570  50.659  -1.758  1.00  0.00           C  
ATOM    425  CB  SER    53     -35.852  49.936  -3.087  1.00  0.00           C  
ATOM    426  OG  SER    53     -35.103  50.554  -4.073  1.00  0.00           O  
ATOM    427  C   SER    53     -36.523  51.905  -1.692  1.00  0.00           C  
ATOM    428  O   SER    53     -37.470  51.943  -0.899  1.00  0.00           O  
ATOM    429  N   GLY    54     -36.271  52.852  -2.665  1.00  0.00           N  
ATOM    430  CA  GLY    54     -37.168  53.942  -3.073  1.00  0.00           C  
ATOM    431  C   GLY    54     -37.237  55.049  -2.065  1.00  0.00           C  
ATOM    432  O   GLY    54     -36.304  55.213  -1.254  1.00  0.00           O  
ATOM    433  N   GLY    55     -38.307  55.945  -2.133  1.00  0.00           N  
ATOM    434  CA  GLY    55     -38.565  56.955  -1.117  1.00  0.00           C  
ATOM    435  C   GLY    55     -37.536  58.106  -1.006  1.00  0.00           C  
ATOM    436  O   GLY    55     -36.873  58.465  -1.962  1.00  0.00           O  
ATOM    437  N   LYS    56     -37.362  58.669   0.173  1.00  0.00           N  
ATOM    438  CA  LYS    56     -36.423  59.730   0.447  1.00  0.00           C  
ATOM    439  CB  LYS    56     -36.966  60.461   1.710  1.00  0.00           C  
ATOM    440  CG  LYS    56     -36.301  61.788   2.099  1.00  0.00           C  
ATOM    441  CD  LYS    56     -36.171  62.977   1.066  1.00  0.00           C  
ATOM    442  CE  LYS    56     -35.357  64.081   1.693  1.00  0.00           C  
ATOM    443  NZ  LYS    56     -35.382  65.309   0.852  1.00  0.00           N  
ATOM    444  C   LYS    56     -34.939  59.290   0.443  1.00  0.00           C  
ATOM    445  O   LYS    56     -33.989  60.000   0.131  1.00  0.00           O  
ATOM    446  N   LEU    57     -34.708  58.024   0.841  1.00  0.00           N  
ATOM    447  CA  LEU    57     -33.373  57.384   0.903  1.00  0.00           C  
ATOM    448  CB  LEU    57     -33.419  56.003   1.679  1.00  0.00           C  
ATOM    449  CG  LEU    57     -32.104  55.454   2.168  1.00  0.00           C  
ATOM    450  CD1 LEU    57     -31.629  56.203   3.372  1.00  0.00           C  
ATOM    451  CD2 LEU    57     -32.185  53.941   2.462  1.00  0.00           C  
ATOM    452  C   LEU    57     -32.750  57.289  -0.478  1.00  0.00           C  
ATOM    453  O   LEU    57     -31.653  57.787  -0.691  1.00  0.00           O  
ATOM    454  N   GLN    58     -33.539  56.973  -1.512  1.00  0.00           N  
ATOM    455  CA  GLN    58     -33.148  56.948  -2.975  1.00  0.00           C  
ATOM    456  CB  GLN    58     -34.263  56.275  -3.801  1.00  0.00           C  
ATOM    457  CG  GLN    58     -34.040  56.056  -5.334  1.00  0.00           C  
ATOM    458  CD  GLN    58     -32.875  55.181  -5.623  1.00  0.00           C  
ATOM    459  OE1 GLN    58     -31.745  55.450  -5.224  1.00  0.00           O  
ATOM    460  NE2 GLN    58     -33.047  54.102  -6.457  1.00  0.00           N  
ATOM    461  C   GLN    58     -32.777  58.362  -3.520  1.00  0.00           C  
ATOM    462  O   GLN    58     -31.860  58.529  -4.354  1.00  0.00           O  
ATOM    463  N   GLU    59     -33.398  59.463  -3.009  1.00  0.00           N  
ATOM    464  CA  GLU    59     -33.120  60.880  -3.330  1.00  0.00           C  
ATOM    465  CB  GLU    59     -34.355  61.751  -2.956  1.00  0.00           C  
ATOM    466  CG  GLU    59     -35.632  61.421  -3.768  1.00  0.00           C  
ATOM    467  CD  GLU    59     -35.406  61.784  -5.280  1.00  0.00           C  
ATOM    468  OE1 GLU    59     -34.719  62.783  -5.564  1.00  0.00           O  
ATOM    469  OE2 GLU    59     -35.891  61.051  -6.144  1.00  0.00           O  
ATOM    470  C   GLU    59     -31.855  61.421  -2.685  1.00  0.00           C  
ATOM    471  O   GLU    59     -31.239  62.333  -3.255  1.00  0.00           O  
ATOM    472  N   MET    60     -31.434  60.838  -1.528  1.00  0.00           N  
ATOM    473  CA  MET    60     -30.232  61.205  -0.789  1.00  0.00           C  
ATOM    474  CB  MET    60     -30.355  60.778   0.722  1.00  0.00           C  
ATOM    475  CG  MET    60     -29.114  60.784   1.645  1.00  0.00           C  
ATOM    476  SD  MET    60     -27.846  59.571   1.557  1.00  0.00           S  
ATOM    477  CE  MET    60     -28.716  58.077   2.121  1.00  0.00           C  
ATOM    478  C   MET    60     -28.980  60.648  -1.504  1.00  0.00           C  
ATOM    479  O   MET    60     -27.969  61.296  -1.810  1.00  0.00           O  
ATOM    480  N   MET    61     -29.055  59.369  -1.878  1.00  0.00           N  
ATOM    481  CA  MET    61     -28.113  58.644  -2.724  1.00  0.00           C  
ATOM    482  CB  MET    61     -28.716  57.245  -2.823  1.00  0.00           C  
ATOM    483  CG  MET    61     -27.730  56.317  -3.517  1.00  0.00           C  
ATOM    484  SD  MET    61     -28.190  54.513  -3.464  1.00  0.00           S  
ATOM    485  CE  MET    61     -26.593  53.776  -4.068  1.00  0.00           C  
ATOM    486  C   MET    61     -27.802  59.407  -4.035  1.00  0.00           C  
ATOM    487  O   MET    61     -26.714  59.420  -4.592  1.00  0.00           O  
ATOM    488  N   LYS    62     -28.859  59.882  -4.732  1.00  0.00           N  
ATOM    489  CA  LYS    62     -28.722  60.752  -5.962  1.00  0.00           C  
ATOM    490  CB  LYS    62     -30.085  61.171  -6.637  1.00  0.00           C  
ATOM    491  CG  LYS    62     -30.730  59.940  -7.282  1.00  0.00           C  
ATOM    492  CD  LYS    62     -32.188  60.201  -7.742  1.00  0.00           C  
ATOM    493  CE  LYS    62     -32.911  58.860  -7.810  1.00  0.00           C  
ATOM    494  NZ  LYS    62     -34.417  59.151  -7.787  1.00  0.00           N  
ATOM    495  C   LYS    62     -27.897  61.976  -5.634  1.00  0.00           C  
ATOM    496  O   LYS    62     -26.919  62.210  -6.342  1.00  0.00           O  
ATOM    497  N   GLU    63     -28.239  62.699  -4.550  1.00  0.00           N  
ATOM    498  CA  GLU    63     -27.459  63.840  -4.259  1.00  0.00           C  
ATOM    499  CB  GLU    63     -28.036  64.498  -3.056  1.00  0.00           C  
ATOM    500  CG  GLU    63     -27.655  65.920  -2.807  1.00  0.00           C  
ATOM    501  CD  GLU    63     -28.396  66.844  -3.833  1.00  0.00           C  
ATOM    502  OE1 GLU    63     -27.768  67.427  -4.725  1.00  0.00           O  
ATOM    503  OE2 GLU    63     -29.620  66.942  -3.687  1.00  0.00           O  
ATOM    504  C   GLU    63     -25.964  63.609  -4.154  1.00  0.00           C  
ATOM    505  O   GLU    63     -25.145  64.398  -4.663  1.00  0.00           O  
ATOM    506  N   PHE    64     -25.627  62.548  -3.482  1.00  0.00           N  
ATOM    507  CA  PHE    64     -24.358  62.014  -3.272  1.00  0.00           C  
ATOM    508  CB  PHE    64     -24.383  60.780  -2.319  1.00  0.00           C  
ATOM    509  CG  PHE    64     -23.166  60.267  -1.625  1.00  0.00           C  
ATOM    510  CD1 PHE    64     -22.137  59.680  -2.436  1.00  0.00           C  
ATOM    511  CE1 PHE    64     -20.967  59.233  -1.822  1.00  0.00           C  
ATOM    512  CZ  PHE    64     -20.794  59.306  -0.459  1.00  0.00           C  
ATOM    513  CE2 PHE    64     -21.840  59.801   0.364  1.00  0.00           C  
ATOM    514  CD2 PHE    64     -23.012  60.359  -0.229  1.00  0.00           C  
ATOM    515  C   PHE    64     -23.648  61.737  -4.614  1.00  0.00           C  
ATOM    516  O   PHE    64     -22.510  62.231  -4.839  1.00  0.00           O  
ATOM    517  N   GLN    65     -24.316  61.061  -5.549  1.00  0.00           N  
ATOM    518  CA  GLN    65     -23.806  60.738  -6.813  1.00  0.00           C  
ATOM    519  CB  GLN    65     -24.752  59.770  -7.484  1.00  0.00           C  
ATOM    520  CG  GLN    65     -24.229  59.178  -8.843  1.00  0.00           C  
ATOM    521  CD  GLN    65     -22.926  58.356  -8.677  1.00  0.00           C  
ATOM    522  OE1 GLN    65     -22.929  57.186  -8.487  1.00  0.00           O  
ATOM    523  NE2 GLN    65     -21.819  59.001  -8.538  1.00  0.00           N  
ATOM    524  C   GLN    65     -23.421  61.906  -7.740  1.00  0.00           C  
ATOM    525  O   GLN    65     -22.464  61.870  -8.505  1.00  0.00           O  
ATOM    526  N   GLN    66     -24.091  63.065  -7.680  1.00  0.00           N  
ATOM    527  CA  GLN    66     -23.754  64.234  -8.477  1.00  0.00           C  
ATOM    528  CB  GLN    66     -24.931  65.200  -8.629  1.00  0.00           C  
ATOM    529  CG  GLN    66     -24.717  66.372  -9.570  1.00  0.00           C  
ATOM    530  CD  GLN    66     -25.939  67.259  -9.740  1.00  0.00           C  
ATOM    531  OE1 GLN    66     -26.455  67.407 -10.827  1.00  0.00           O  
ATOM    532  NE2 GLN    66     -26.441  67.854  -8.671  1.00  0.00           N  
ATOM    533  C   GLN    66     -22.483  64.942  -7.968  1.00  0.00           C  
ATOM    534  O   GLN    66     -21.709  65.289  -8.859  1.00  0.00           O  
ATOM    535  N   VAL    67     -22.366  65.019  -6.629  1.00  0.00           N  
ATOM    536  CA  VAL    67     -21.150  65.583  -6.106  1.00  0.00           C  
ATOM    537  CB  VAL    67     -21.408  66.218  -4.696  1.00  0.00           C  
ATOM    538  CG1 VAL    67     -21.346  65.202  -3.536  1.00  0.00           C  
ATOM    539  CG2 VAL    67     -20.379  67.315  -4.276  1.00  0.00           C  
ATOM    540  C   VAL    67     -19.830  64.841  -6.136  1.00  0.00           C  
ATOM    541  O   VAL    67     -18.808  65.404  -6.298  1.00  0.00           O  
ATOM    542  N   LEU    68     -19.939  63.461  -6.101  1.00  0.00           N  
ATOM    543  CA  LEU    68     -18.960  62.498  -6.502  1.00  0.00           C  
ATOM    544  CB  LEU    68     -19.543  61.084  -6.063  1.00  0.00           C  
ATOM    545  CG  LEU    68     -18.447  59.999  -6.327  1.00  0.00           C  
ATOM    546  CD1 LEU    68     -17.196  60.213  -5.635  1.00  0.00           C  
ATOM    547  CD2 LEU    68     -19.068  58.712  -5.824  1.00  0.00           C  
ATOM    548  C   LEU    68     -18.564  62.695  -7.987  1.00  0.00           C  
ATOM    549  O   LEU    68     -17.426  63.000  -8.269  1.00  0.00           O  
ATOM    550  N   ASP    69     -19.515  62.648  -8.885  1.00  0.00           N  
ATOM    551  CA  ASP    69     -19.330  63.008 -10.297  1.00  0.00           C  
ATOM    552  CB  ASP    69     -20.689  63.013 -10.970  1.00  0.00           C  
ATOM    553  CG  ASP    69     -21.178  61.654 -11.502  1.00  0.00           C  
ATOM    554  OD1 ASP    69     -22.106  61.629 -12.348  1.00  0.00           O  
ATOM    555  OD2 ASP    69     -20.616  60.594 -11.139  1.00  0.00           O  
ATOM    556  C   ASP    69     -18.620  64.336 -10.370  1.00  0.00           C  
ATOM    557  O   ASP    69     -17.738  64.540 -11.213  1.00  0.00           O  
ATOM    558  N   GLU    70     -19.006  65.339  -9.560  1.00  0.00           N  
ATOM    559  CA  GLU    70     -18.364  66.635  -9.626  1.00  0.00           C  
ATOM    560  CB  GLU    70     -19.218  67.689  -8.806  1.00  0.00           C  
ATOM    561  CG  GLU    70     -18.782  69.112  -9.090  1.00  0.00           C  
ATOM    562  CD  GLU    70     -19.454  69.563 -10.419  1.00  0.00           C  
ATOM    563  OE1 GLU    70     -20.585  69.936 -10.471  1.00  0.00           O  
ATOM    564  OE2 GLU    70     -18.740  69.587 -11.469  1.00  0.00           O  
ATOM    565  C   GLU    70     -16.958  66.522  -9.084  1.00  0.00           C  
ATOM    566  O   GLU    70     -16.080  67.101  -9.681  1.00  0.00           O  
ATOM    567  N   LEU    71     -16.620  65.789  -8.046  1.00  0.00           N  
ATOM    568  CA  LEU    71     -15.260  65.591  -7.458  1.00  0.00           C  
ATOM    569  CB  LEU    71     -15.235  64.861  -6.155  1.00  0.00           C  
ATOM    570  CG  LEU    71     -13.912  65.022  -5.353  1.00  0.00           C  
ATOM    571  CD1 LEU    71     -13.642  66.310  -4.592  1.00  0.00           C  
ATOM    572  CD2 LEU    71     -13.796  63.978  -4.232  1.00  0.00           C  
ATOM    573  C   LEU    71     -14.412  64.978  -8.601  1.00  0.00           C  
ATOM    574  O   LEU    71     -13.338  65.506  -8.824  1.00  0.00           O  
ATOM    575  N   ASN    72     -14.961  64.000  -9.309  1.00  0.00           N  
ATOM    576  CA  ASN    72     -14.212  63.408 -10.487  1.00  0.00           C  
ATOM    577  CB  ASN    72     -14.853  62.142 -10.965  1.00  0.00           C  
ATOM    578  CG  ASN    72     -14.667  61.058  -9.922  1.00  0.00           C  
ATOM    579  OD1 ASN    72     -13.890  60.132 -10.162  1.00  0.00           O  
ATOM    580  ND2 ASN    72     -15.354  61.119  -8.846  1.00  0.00           N  
ATOM    581  C   ASN    72     -13.956  64.437 -11.572  1.00  0.00           C  
ATOM    582  O   ASN    72     -12.931  64.352 -12.244  1.00  0.00           O  
ATOM    583  N   ASN    73     -14.958  65.286 -11.855  1.00  0.00           N  
ATOM    584  CA  ASN    73     -14.885  66.294 -12.900  1.00  0.00           C  
ATOM    585  CB  ASN    73     -16.242  67.044 -12.975  1.00  0.00           C  
ATOM    586  CG  ASN    73     -16.458  67.925 -14.182  1.00  0.00           C  
ATOM    587  OD1 ASN    73     -15.938  67.725 -15.286  1.00  0.00           O  
ATOM    588  ND2 ASN    73     -17.194  68.977 -14.118  1.00  0.00           N  
ATOM    589  C   ASN    73     -13.813  67.251 -12.598  1.00  0.00           C  
ATOM    590  O   ASN    73     -12.979  67.656 -13.444  1.00  0.00           O  
ATOM    591  N   HIE    74     -13.656  67.606 -11.305  1.00  0.00           N  
ATOM    592  CA  HIE    74     -12.455  68.354 -10.835  1.00  0.00           C  
ATOM    593  CB  HIE    74     -12.811  68.888  -9.444  1.00  0.00           C  
ATOM    594  CG  HIE    74     -11.677  69.720  -8.878  1.00  0.00           C  
ATOM    595  ND1 HIE    74     -11.259  70.921  -9.436  1.00  0.00           N  
ATOM    596  CE1 HIE    74     -10.329  71.381  -8.596  1.00  0.00           C  
ATOM    597  NE2 HIE    74     -10.080  70.525  -7.611  1.00  0.00           N  
ATOM    598  CD2 HIE    74     -11.015  69.512  -7.684  1.00  0.00           C  
ATOM    599  C   HIE    74     -11.104  67.518 -10.991  1.00  0.00           C  
ATOM    600  O   HIE    74     -10.191  67.903 -11.673  1.00  0.00           O  
ATOM    601  N   LEU    75     -10.997  66.248 -10.542  1.00  0.00           N  
ATOM    602  CA  LEU    75      -9.760  65.508 -10.800  1.00  0.00           C  
ATOM    603  CB  LEU    75      -9.809  64.204  -9.943  1.00  0.00           C  
ATOM    604  CG  LEU    75     -10.232  64.179  -8.443  1.00  0.00           C  
ATOM    605  CD1 LEU    75     -10.332  62.774  -7.796  1.00  0.00           C  
ATOM    606  CD2 LEU    75      -9.142  64.969  -7.672  1.00  0.00           C  
ATOM    607  C   LEU    75      -9.488  65.103 -12.313  1.00  0.00           C  
ATOM    608  O   LEU    75      -8.335  64.990 -12.769  1.00  0.00           O  
ATOM    609  N   GLN    76     -10.467  65.172 -13.194  1.00  0.00           N  
ATOM    610  CA  GLN    76     -10.417  65.282 -14.662  1.00  0.00           C  
ATOM    611  CB  GLN    76     -11.734  64.773 -15.201  1.00  0.00           C  
ATOM    612  CG  GLN    76     -12.036  63.269 -14.887  1.00  0.00           C  
ATOM    613  CD  GLN    76     -13.560  63.014 -14.947  1.00  0.00           C  
ATOM    614  OE1 GLN    76     -14.375  63.816 -15.364  1.00  0.00           O  
ATOM    615  NE2 GLN    76     -14.074  61.915 -14.444  1.00  0.00           N  
ATOM    616  C   GLN    76      -9.890  66.595 -15.294  1.00  0.00           C  
ATOM    617  O   GLN    76      -9.645  66.557 -16.544  1.00  0.00           O  
ATOM    618  N   GLY    77      -9.765  67.671 -14.519  1.00  0.00           N  
ATOM    619  CA  GLY    77      -9.151  68.964 -14.912  1.00  0.00           C  
ATOM    620  C   GLY    77      -9.849  70.265 -14.572  1.00  0.00           C  
ATOM    621  O   GLY    77      -9.575  71.289 -15.255  1.00  0.00           O  
ATOM    622  N   GLY    78     -10.755  70.272 -13.558  1.00  0.00           N  
ATOM    623  CA  GLY    78     -11.695  71.407 -13.251  1.00  0.00           C  
ATOM    624  C   GLY    78     -11.038  72.776 -12.910  1.00  0.00           C  
ATOM    625  O   GLY    78      -9.851  72.972 -12.814  1.00  0.00           O  
ATOM    626  N   LYS    79     -11.901  73.787 -12.568  1.00  0.00           N  
ATOM    627  CA  LYS    79     -11.579  75.075 -11.834  1.00  0.00           C  
ATOM    628  CB  LYS    79     -11.602  76.290 -12.910  1.00  0.00           C  
ATOM    629  CG  LYS    79     -10.682  76.042 -14.094  1.00  0.00           C  
ATOM    630  CD  LYS    79     -10.420  77.288 -14.921  1.00  0.00           C  
ATOM    631  CE  LYS    79      -9.328  77.129 -16.008  1.00  0.00           C  
ATOM    632  NZ  LYS    79      -9.652  76.180 -17.117  1.00  0.00           N  
ATOM    633  C   LYS    79     -12.483  75.393 -10.693  1.00  0.00           C  
ATOM    634  O   LYS    79     -12.743  76.581 -10.453  1.00  0.00           O  
ATOM    635  N   HIE    80     -13.080  74.447 -10.067  1.00  0.00           N  
ATOM    636  CA  HIE    80     -13.947  74.494  -8.999  1.00  0.00           C  
ATOM    637  CB  HIE    80     -14.269  72.987  -8.821  1.00  0.00           C  
ATOM    638  CG  HIE    80     -14.958  72.277  -9.961  1.00  0.00           C  
ATOM    639  ND1 HIE    80     -14.561  72.247 -11.319  1.00  0.00           N  
ATOM    640  CE1 HIE    80     -15.268  71.263 -11.831  1.00  0.00           C  
ATOM    641  NE2 HIE    80     -16.243  70.838 -10.975  1.00  0.00           N  
ATOM    642  CD2 HIE    80     -15.942  71.336  -9.712  1.00  0.00           C  
ATOM    643  C   HIE    80     -13.274  75.219  -7.770  1.00  0.00           C  
ATOM    644  O   HIE    80     -12.083  75.561  -7.756  1.00  0.00           O  
ATOM    645  N   THR    81     -14.111  75.424  -6.730  1.00  0.00           N  
ATOM    646  CA  THR    81     -13.539  75.628  -5.338  1.00  0.00           C  
ATOM    647  CB  THR    81     -13.684  77.096  -4.968  1.00  0.00           C  
ATOM    648  CG2 THR    81     -13.033  78.122  -5.934  1.00  0.00           C  
ATOM    649  OG1 THR    81     -15.013  77.427  -4.796  1.00  0.00           O  
ATOM    650  C   THR    81     -14.189  74.754  -4.274  1.00  0.00           C  
ATOM    651  O   THR    81     -15.343  74.279  -4.445  1.00  0.00           O  
ATOM    652  N   VAL    82     -13.571  74.589  -3.088  1.00  0.00           N  
ATOM    653  CA  VAL    82     -14.123  73.742  -2.043  1.00  0.00           C  
ATOM    654  CB  VAL    82     -13.053  73.473  -1.030  1.00  0.00           C  
ATOM    655  CG1 VAL    82     -12.861  74.633  -0.017  1.00  0.00           C  
ATOM    656  CG2 VAL    82     -13.366  72.318  -0.164  1.00  0.00           C  
ATOM    657  C   VAL    82     -15.388  74.344  -1.371  1.00  0.00           C  
ATOM    658  O   VAL    82     -16.266  73.616  -0.951  1.00  0.00           O  
ATOM    659  N   HIE    83     -15.411  75.654  -1.464  1.00  0.00           N  
ATOM    660  CA  HIE    83     -16.643  76.432  -1.282  1.00  0.00           C  
ATOM    661  CB  HIE    83     -16.443  77.958  -1.451  1.00  0.00           C  
ATOM    662  CG  HIE    83     -15.416  78.515  -0.655  1.00  0.00           C  
ATOM    663  ND1 HIE    83     -15.351  78.522   0.742  1.00  0.00           N  
ATOM    664  CE1 HIE    83     -14.136  78.998   1.084  1.00  0.00           C  
ATOM    665  NE2 HIE    83     -13.474  79.252  -0.024  1.00  0.00           N  
ATOM    666  CD2 HIE    83     -14.195  78.905  -1.144  1.00  0.00           C  
ATOM    667  C   HIE    83     -17.822  75.954  -2.028  1.00  0.00           C  
ATOM    668  O   HIE    83     -18.852  75.686  -1.431  1.00  0.00           O  
ATOM    669  N   HIE    84     -17.619  75.876  -3.375  1.00  0.00           N  
ATOM    670  CA  HIE    84     -18.683  75.339  -4.239  1.00  0.00           C  
ATOM    671  CB  HIE    84     -18.334  75.370  -5.765  1.00  0.00           C  
ATOM    672  CG  HIE    84     -17.891  76.709  -6.246  1.00  0.00           C  
ATOM    673  ND1 HIE    84     -16.907  76.903  -7.212  1.00  0.00           N  
ATOM    674  CE1 HIE    84     -16.755  78.239  -7.352  1.00  0.00           C  
ATOM    675  NE2 HIE    84     -17.631  78.865  -6.583  1.00  0.00           N  
ATOM    676  CD2 HIE    84     -18.366  77.935  -5.905  1.00  0.00           C  
ATOM    677  C   HIE    84     -19.011  73.900  -3.894  1.00  0.00           C  
ATOM    678  O   HIE    84     -20.182  73.609  -3.733  1.00  0.00           O  
ATOM    679  N   ILE    85     -18.051  72.970  -3.757  1.00  0.00           N  
ATOM    680  CA  ILE    85     -18.386  71.604  -3.293  1.00  0.00           C  
ATOM    681  CB  ILE    85     -17.151  70.682  -3.313  1.00  0.00           C  
ATOM    682  CG2 ILE    85     -17.271  69.266  -2.654  1.00  0.00           C  
ATOM    683  CG1 ILE    85     -16.517  70.581  -4.693  1.00  0.00           C  
ATOM    684  CD1 ILE    85     -17.184  69.876  -5.851  1.00  0.00           C  
ATOM    685  C   ILE    85     -19.107  71.527  -1.935  1.00  0.00           C  
ATOM    686  O   ILE    85     -19.939  70.668  -1.709  1.00  0.00           O  
ATOM    687  N   GLU    86     -18.727  72.424  -1.000  1.00  0.00           N  
ATOM    688  CA  GLU    86     -19.413  72.576   0.268  1.00  0.00           C  
ATOM    689  CB  GLU    86     -18.761  73.625   1.247  1.00  0.00           C  
ATOM    690  CG  GLU    86     -19.422  73.608   2.608  1.00  0.00           C  
ATOM    691  CD  GLU    86     -18.785  74.475   3.689  1.00  0.00           C  
ATOM    692  OE1 GLU    86     -17.522  74.622   3.653  1.00  0.00           O  
ATOM    693  OE2 GLU    86     -19.541  74.976   4.606  1.00  0.00           O  
ATOM    694  C   GLU    86     -20.924  72.828   0.085  1.00  0.00           C  
ATOM    695  O   GLU    86     -21.761  72.310   0.862  1.00  0.00           O  
ATOM    696  N   GLN    87     -21.345  73.608  -0.954  1.00  0.00           N  
ATOM    697  CA  GLN    87     -22.777  73.869  -1.146  1.00  0.00           C  
ATOM    698  CB  GLN    87     -22.921  74.794  -2.414  1.00  0.00           C  
ATOM    699  CG  GLN    87     -22.225  76.169  -2.279  1.00  0.00           C  
ATOM    700  CD  GLN    87     -22.339  76.966  -3.540  1.00  0.00           C  
ATOM    701  OE1 GLN    87     -21.461  77.768  -3.808  1.00  0.00           O  
ATOM    702  NE2 GLN    87     -23.377  76.907  -4.358  1.00  0.00           N  
ATOM    703  C   GLN    87     -23.445  72.468  -1.309  1.00  0.00           C  
ATOM    704  O   GLN    87     -24.449  72.274  -0.648  1.00  0.00           O  
ATOM    705  N   ASN    88     -22.880  71.627  -2.148  1.00  0.00           N  
ATOM    706  CA  ASN    88     -23.453  70.328  -2.444  1.00  0.00           C  
ATOM    707  CB  ASN    88     -22.694  69.675  -3.615  1.00  0.00           C  
ATOM    708  CG  ASN    88     -23.092  70.472  -4.857  1.00  0.00           C  
ATOM    709  OD1 ASN    88     -22.684  71.616  -5.018  1.00  0.00           O  
ATOM    710  ND2 ASN    88     -23.934  69.861  -5.633  1.00  0.00           N  
ATOM    711  C   ASN    88     -23.309  69.351  -1.305  1.00  0.00           C  
ATOM    712  O   ASN    88     -24.266  68.650  -1.071  1.00  0.00           O  
ATOM    713  N   ILE    89     -22.274  69.407  -0.452  1.00  0.00           N  
ATOM    714  CA  ILE    89     -22.288  68.637   0.797  1.00  0.00           C  
ATOM    715  CB  ILE    89     -20.904  68.704   1.532  1.00  0.00           C  
ATOM    716  CG2 ILE    89     -20.941  68.003   2.943  1.00  0.00           C  
ATOM    717  CG1 ILE    89     -19.710  68.193   0.786  1.00  0.00           C  
ATOM    718  CD1 ILE    89     -19.967  66.783   0.160  1.00  0.00           C  
ATOM    719  C   ILE    89     -23.525  69.089   1.656  1.00  0.00           C  
ATOM    720  O   ILE    89     -24.081  68.331   2.489  1.00  0.00           O  
ATOM    721  N   LYS    90     -23.918  70.388   1.651  1.00  0.00           N  
ATOM    722  CA  LYS    90     -24.998  70.857   2.448  1.00  0.00           C  
ATOM    723  CB  LYS    90     -24.924  72.376   2.655  1.00  0.00           C  
ATOM    724  CG  LYS    90     -23.772  72.956   3.559  1.00  0.00           C  
ATOM    725  CD  LYS    90     -23.877  74.455   3.995  1.00  0.00           C  
ATOM    726  CE  LYS    90     -22.532  75.048   4.325  1.00  0.00           C  
ATOM    727  NZ  LYS    90     -22.750  76.480   4.485  1.00  0.00           N  
ATOM    728  C   LYS    90     -26.397  70.432   2.022  1.00  0.00           C  
ATOM    729  O   LYS    90     -27.167  70.130   2.904  1.00  0.00           O  
ATOM    730  N   GLU    91     -26.678  70.251   0.722  1.00  0.00           N  
ATOM    731  CA  GLU    91     -27.824  69.462   0.292  1.00  0.00           C  
ATOM    732  CB  GLU    91     -27.908  69.340  -1.252  1.00  0.00           C  
ATOM    733  CG  GLU    91     -27.817  70.632  -2.104  1.00  0.00           C  
ATOM    734  CD  GLU    91     -28.847  71.709  -1.636  1.00  0.00           C  
ATOM    735  OE1 GLU    91     -29.809  71.387  -0.926  1.00  0.00           O  
ATOM    736  OE2 GLU    91     -28.486  72.937  -1.715  1.00  0.00           O  
ATOM    737  C   GLU    91     -27.912  68.041   0.853  1.00  0.00           C  
ATOM    738  O   GLU    91     -29.015  67.689   1.241  1.00  0.00           O  
ATOM    739  N   ILE    92     -26.845  67.224   0.889  1.00  0.00           N  
ATOM    740  CA  ILE    92     -26.837  65.877   1.504  1.00  0.00           C  
ATOM    741  CB  ILE    92     -25.525  65.093   1.222  1.00  0.00           C  
ATOM    742  CG2 ILE    92     -25.687  63.596   1.473  1.00  0.00           C  
ATOM    743  CG1 ILE    92     -24.942  65.118  -0.152  1.00  0.00           C  
ATOM    744  CD1 ILE    92     -23.470  64.671  -0.191  1.00  0.00           C  
ATOM    745  C   ILE    92     -27.127  65.983   3.018  1.00  0.00           C  
ATOM    746  O   ILE    92     -28.050  65.309   3.523  1.00  0.00           O  
ATOM    747  N   PHE    93     -26.512  66.927   3.698  1.00  0.00           N  
ATOM    748  CA  PHE    93     -26.799  67.257   5.098  1.00  0.00           C  
ATOM    749  CB  PHE    93     -25.820  68.375   5.497  1.00  0.00           C  
ATOM    750  CG  PHE    93     -25.304  68.129   6.863  1.00  0.00           C  
ATOM    751  CD1 PHE    93     -26.108  68.099   8.027  1.00  0.00           C  
ATOM    752  CE1 PHE    93     -25.492  67.874   9.303  1.00  0.00           C  
ATOM    753  CZ  PHE    93     -24.095  67.575   9.455  1.00  0.00           C  
ATOM    754  CE2 PHE    93     -23.327  67.507   8.264  1.00  0.00           C  
ATOM    755  CD2 PHE    93     -23.954  67.788   7.020  1.00  0.00           C  
ATOM    756  C   PHE    93     -28.253  67.614   5.353  1.00  0.00           C  
ATOM    757  O   PHE    93     -28.786  67.161   6.351  1.00  0.00           O  
ATOM    758  N   HIE    94     -28.951  68.189   4.385  1.00  0.00           N  
ATOM    759  CA  HIE    94     -30.414  68.429   4.319  1.00  0.00           C  
ATOM    760  CB  HIE    94     -30.771  69.619   3.328  1.00  0.00           C  
ATOM    761  CG  HIE    94     -32.233  69.931   3.304  1.00  0.00           C  
ATOM    762  ND1 HIE    94     -32.977  70.126   2.150  1.00  0.00           N  
ATOM    763  CE1 HIE    94     -34.275  70.375   2.410  1.00  0.00           C  
ATOM    764  NE2 HIE    94     -34.360  70.365   3.737  1.00  0.00           N  
ATOM    765  CD2 HIE    94     -33.084  70.179   4.324  1.00  0.00           C  
ATOM    766  C   HIE    94     -31.326  67.217   3.986  1.00  0.00           C  
ATOM    767  O   HIE    94     -32.335  66.945   4.655  1.00  0.00           O  
ATOM    768  N   HIE    95     -30.874  66.320   3.087  1.00  0.00           N  
ATOM    769  CA  HIE    95     -31.602  65.039   2.853  1.00  0.00           C  
ATOM    770  CB  HIE    95     -31.009  64.304   1.646  1.00  0.00           C  
ATOM    771  CG  HIE    95     -31.423  64.985   0.367  1.00  0.00           C  
ATOM    772  ND1 HIE    95     -32.681  65.055  -0.204  1.00  0.00           N  
ATOM    773  CE1 HIE    95     -32.489  65.723  -1.337  1.00  0.00           C  
ATOM    774  NE2 HIE    95     -31.235  65.996  -1.618  1.00  0.00           N  
ATOM    775  CD2 HIE    95     -30.535  65.498  -0.516  1.00  0.00           C  
ATOM    776  C   HIE    95     -31.619  64.144   4.148  1.00  0.00           C  
ATOM    777  O   HIE    95     -32.602  63.527   4.500  1.00  0.00           O  
ATOM    778  N   LEU    96     -30.456  64.030   4.856  1.00  0.00           N  
ATOM    779  CA  LEU    96     -30.315  63.248   6.080  1.00  0.00           C  
ATOM    780  CB  LEU    96     -28.813  63.097   6.322  1.00  0.00           C  
ATOM    781  CG  LEU    96     -28.116  62.255   5.277  1.00  0.00           C  
ATOM    782  CD1 LEU    96     -26.650  62.682   5.317  1.00  0.00           C  
ATOM    783  CD2 LEU    96     -28.441  60.766   5.366  1.00  0.00           C  
ATOM    784  C   LEU    96     -31.019  63.919   7.267  1.00  0.00           C  
ATOM    785  O   LEU    96     -31.516  63.264   8.137  1.00  0.00           O  
ATOM    786  N   GLU    97     -31.120  65.265   7.341  1.00  0.00           N  
ATOM    787  CA  GLU    97     -31.972  65.966   8.375  1.00  0.00           C  
ATOM    788  CB  GLU    97     -31.916  67.501   7.990  1.00  0.00           C  
ATOM    789  CG  GLU    97     -32.860  68.190   8.933  1.00  0.00           C  
ATOM    790  CD  GLU    97     -32.342  69.590   9.254  1.00  0.00           C  
ATOM    791  OE1 GLU    97     -31.299  69.835   9.857  1.00  0.00           O  
ATOM    792  OE2 GLU    97     -33.079  70.543   8.955  1.00  0.00           O  
ATOM    793  C   GLU    97     -33.387  65.459   8.452  1.00  0.00           C  
ATOM    794  O   GLU    97     -34.007  65.236   9.508  1.00  0.00           O  
ATOM    795  N   GLU    98     -33.901  65.213   7.305  1.00  0.00           N  
ATOM    796  CA  GLU    98     -35.153  64.715   7.025  1.00  0.00           C  
ATOM    797  CB  GLU    98     -35.582  65.030   5.547  1.00  0.00           C  
ATOM    798  CG  GLU    98     -35.921  66.547   5.410  1.00  0.00           C  
ATOM    799  CD  GLU    98     -36.913  66.980   6.437  1.00  0.00           C  
ATOM    800  OE1 GLU    98     -36.606  67.718   7.437  1.00  0.00           O  
ATOM    801  OE2 GLU    98     -38.123  66.625   6.257  1.00  0.00           O  
ATOM    802  C   GLU    98     -35.258  63.203   7.193  1.00  0.00           C  
ATOM    803  O   GLU    98     -36.254  62.771   7.814  1.00  0.00           O  
ATOM    804  N   LEU    99     -34.272  62.338   6.845  1.00  0.00           N  
ATOM    805  CA  LEU    99     -34.172  60.875   7.142  1.00  0.00           C  
ATOM    806  CB  LEU    99     -33.065  60.182   6.270  1.00  0.00           C  
ATOM    807  CG  LEU    99     -33.425  60.152   4.718  1.00  0.00           C  
ATOM    808  CD1 LEU    99     -32.222  60.006   3.828  1.00  0.00           C  
ATOM    809  CD2 LEU    99     -34.360  59.047   4.407  1.00  0.00           C  
ATOM    810  C   LEU    99     -33.843  60.546   8.581  1.00  0.00           C  
ATOM    811  O   LEU    99     -34.270  59.501   9.026  1.00  0.00           O  
ATOM    812  N   VAL   100     -33.159  61.420   9.272  1.00  0.00           N  
ATOM    813  CA  VAL   100     -32.764  61.352  10.698  1.00  0.00           C  
ATOM    814  CB  VAL   100     -31.342  61.861  11.000  1.00  0.00           C  
ATOM    815  CG1 VAL   100     -31.051  61.706  12.530  1.00  0.00           C  
ATOM    816  CG2 VAL   100     -30.234  61.125  10.191  1.00  0.00           C  
ATOM    817  C   VAL   100     -33.823  61.950  11.607  1.00  0.00           C  
ATOM    818  O   VAL   100     -34.455  61.125  12.350  1.00  0.00           O  
ATOM    819  N   HIE   101     -34.035  63.227  11.629  1.00  0.00           N  
ATOM    820  CA  HIE   101     -34.797  63.868  12.670  1.00  0.00           C  
ATOM    821  CB  HIE   101     -34.138  65.199  12.930  1.00  0.00           C  
ATOM    822  CG  HIE   101     -32.710  65.062  13.377  1.00  0.00           C  
ATOM    823  ND1 HIE   101     -32.422  64.524  14.629  1.00  0.00           N  
ATOM    824  CE1 HIE   101     -31.109  64.613  14.711  1.00  0.00           C  
ATOM    825  NE2 HIE   101     -30.577  65.171  13.611  1.00  0.00           N  
ATOM    826  CD2 HIE   101     -31.612  65.638  12.794  1.00  0.00           C  
ATOM    827  C   HIE   101     -36.348  64.077  12.504  1.00  0.00           C  
ATOM    828  O   HIE   101     -36.951  64.905  13.272  1.00  0.00           O  
ATOM    829  N   ARG   102     -36.943  63.400  11.581  1.00  0.00           N  
ATOM    830  CA  ARG   102     -38.351  63.258  11.433  1.00  0.00           C  
ATOM    831  CB  ARG   102     -38.756  63.106   9.903  1.00  0.00           C  
ATOM    832  CG  ARG   102     -38.644  64.404   9.128  1.00  0.00           C  
ATOM    833  CD  ARG   102     -39.666  65.490   9.365  1.00  0.00           C  
ATOM    834  NE  ARG   102     -39.127  66.809   8.827  1.00  0.00           N  
ATOM    835  CZ  ARG   102     -39.719  67.950   8.739  1.00  0.00           C  
ATOM    836  NH1 ARG   102     -40.869  68.227   9.230  1.00  0.00           N  
ATOM    837  NH2 ARG   102     -39.142  68.904   8.157  1.00  0.00           N  
ATOM    838  C   ARG   102     -38.975  62.172  12.206  1.00  0.00           C  
ATOM    839  O   ARG   102     -38.519  61.009  12.034  1.00  0.00           O  
ATOM    840  OXT ARG   102     -39.959  62.503  12.877  1.00  0.00           O  
TER     841      ARG   102 
ENDMDL
MODEL     2
ATOM      1  N   MET     1     -36.012  58.088  10.238  1.00  0.00           N  
ATOM      2  CA  MET     1     -35.912  57.370  11.532  1.00  0.00           C  
ATOM      3  CB  MET     1     -36.575  55.942  11.404  1.00  0.00           C  
ATOM      4  CG  MET     1     -38.103  56.146  11.574  1.00  0.00           C  
ATOM      5  SD  MET     1     -39.036  54.559  11.742  1.00  0.00           S  
ATOM      6  CE  MET     1     -40.650  55.251  12.052  1.00  0.00           C  
ATOM      7  C   MET     1     -34.451  57.184  11.945  1.00  0.00           C  
ATOM      8  O   MET     1     -33.533  56.968  11.125  1.00  0.00           O  
ATOM      9  N   TYR     2     -34.183  57.310  13.219  1.00  0.00           N  
ATOM     10  CA  TYR     2     -32.871  56.948  13.809  1.00  0.00           C  
ATOM     11  CB  TYR     2     -32.737  57.326  15.305  1.00  0.00           C  
ATOM     12  CG  TYR     2     -32.734  58.801  15.725  1.00  0.00           C  
ATOM     13  CD1 TYR     2     -33.635  59.688  15.129  1.00  0.00           C  
ATOM     14  CE1 TYR     2     -33.418  61.071  15.316  1.00  0.00           C  
ATOM     15  CZ  TYR     2     -32.337  61.554  16.138  1.00  0.00           C  
ATOM     16  OH  TYR     2     -32.217  62.913  16.434  1.00  0.00           O  
ATOM     17  CE2 TYR     2     -31.464  60.668  16.736  1.00  0.00           C  
ATOM     18  CD2 TYR     2     -31.654  59.228  16.551  1.00  0.00           C  
ATOM     19  C   TYR     2     -32.490  55.431  13.608  1.00  0.00           C  
ATOM     20  O   TYR     2     -33.367  54.564  13.776  1.00  0.00           O  
ATOM     21  N   GLY     3     -31.238  55.186  13.287  1.00  0.00           N  
ATOM     22  CA  GLY     3     -30.635  53.832  13.118  1.00  0.00           C  
ATOM     23  C   GLY     3     -29.126  53.961  12.924  1.00  0.00           C  
ATOM     24  O   GLY     3     -28.477  54.569  13.758  1.00  0.00           O  
ATOM     25  N   LYS     4     -28.521  53.455  11.832  1.00  0.00           N  
ATOM     26  CA  LYS     4     -27.071  53.550  11.460  1.00  0.00           C  
ATOM     27  CB  LYS     4     -26.634  52.382  10.580  1.00  0.00           C  
ATOM     28  CG  LYS     4     -25.127  51.996  10.772  1.00  0.00           C  
ATOM     29  CD  LYS     4     -24.754  51.461  12.189  1.00  0.00           C  
ATOM     30  CE  LYS     4     -23.394  50.892  12.193  1.00  0.00           C  
ATOM     31  NZ  LYS     4     -22.289  51.838  12.179  1.00  0.00           N  
ATOM     32  C   LYS     4     -26.532  54.846  10.838  1.00  0.00           C  
ATOM     33  O   LYS     4     -25.377  55.211  10.943  1.00  0.00           O  
ATOM     34  N   LEU     5     -27.445  55.556  10.145  1.00  0.00           N  
ATOM     35  CA  LEU     5     -27.141  56.747   9.332  1.00  0.00           C  
ATOM     36  CB  LEU     5     -28.341  57.114   8.497  1.00  0.00           C  
ATOM     37  CG  LEU     5     -28.673  56.255   7.293  1.00  0.00           C  
ATOM     38  CD1 LEU     5     -29.986  56.818   6.808  1.00  0.00           C  
ATOM     39  CD2 LEU     5     -27.537  56.305   6.216  1.00  0.00           C  
ATOM     40  C   LEU     5     -26.746  57.947  10.320  1.00  0.00           C  
ATOM     41  O   LEU     5     -25.905  58.790   9.968  1.00  0.00           O  
ATOM     42  N   ASN     6     -27.149  57.849  11.575  1.00  0.00           N  
ATOM     43  CA  ASN     6     -26.749  58.649  12.776  1.00  0.00           C  
ATOM     44  CB  ASN     6     -27.487  58.147  14.026  1.00  0.00           C  
ATOM     45  CG  ASN     6     -28.961  58.243  13.818  1.00  0.00           C  
ATOM     46  OD1 ASN     6     -29.550  57.357  13.210  1.00  0.00           O  
ATOM     47  ND2 ASN     6     -29.503  59.370  14.174  1.00  0.00           N  
ATOM     48  C   ASN     6     -25.203  58.569  12.965  1.00  0.00           C  
ATOM     49  O   ASN     6     -24.589  59.605  13.313  1.00  0.00           O  
ATOM     50  N   ASP     7     -24.524  57.423  12.937  1.00  0.00           N  
ATOM     51  CA  ASP     7     -23.026  57.217  12.821  1.00  0.00           C  
ATOM     52  CB  ASP     7     -22.597  55.762  12.917  1.00  0.00           C  
ATOM     53  CG  ASP     7     -22.991  55.028  14.140  1.00  0.00           C  
ATOM     54  OD1 ASP     7     -23.375  55.601  15.181  1.00  0.00           O  
ATOM     55  OD2 ASP     7     -23.052  53.824  14.130  1.00  0.00           O  
ATOM     56  C   ASP     7     -22.388  57.853  11.540  1.00  0.00           C  
ATOM     57  O   ASP     7     -21.437  58.655  11.625  1.00  0.00           O  
ATOM     58  N   LEU     8     -22.928  57.534  10.365  1.00  0.00           N  
ATOM     59  CA  LEU     8     -22.501  57.948   9.027  1.00  0.00           C  
ATOM     60  CB  LEU     8     -23.434  57.277   7.964  1.00  0.00           C  
ATOM     61  CG  LEU     8     -22.810  57.316   6.487  1.00  0.00           C  
ATOM     62  CD1 LEU     8     -21.503  56.539   6.600  1.00  0.00           C  
ATOM     63  CD2 LEU     8     -23.745  56.804   5.383  1.00  0.00           C  
ATOM     64  C   LEU     8     -22.477  59.463   8.862  1.00  0.00           C  
ATOM     65  O   LEU     8     -21.538  59.991   8.286  1.00  0.00           O  
ATOM     66  N   LEU     9     -23.436  60.187   9.470  1.00  0.00           N  
ATOM     67  CA  LEU     9     -23.415  61.677   9.591  1.00  0.00           C  
ATOM     68  CB  LEU     9     -24.640  62.169  10.275  1.00  0.00           C  
ATOM     69  CG  LEU     9     -25.741  62.450   9.290  1.00  0.00           C  
ATOM     70  CD1 LEU     9     -27.058  62.547  10.054  1.00  0.00           C  
ATOM     71  CD2 LEU     9     -25.624  63.790   8.568  1.00  0.00           C  
ATOM     72  C   LEU     9     -22.111  62.170  10.270  1.00  0.00           C  
ATOM     73  O   LEU     9     -21.632  63.251   9.947  1.00  0.00           O  
ATOM     74  N   GLU    10     -21.580  61.424  11.189  1.00  0.00           N  
ATOM     75  CA  GLU    10     -20.264  61.722  11.851  1.00  0.00           C  
ATOM     76  CB  GLU    10     -20.028  61.101  13.287  1.00  0.00           C  
ATOM     77  CG  GLU    10     -21.028  61.557  14.321  1.00  0.00           C  
ATOM     78  CD  GLU    10     -20.918  60.773  15.640  1.00  0.00           C  
ATOM     79  OE1 GLU    10     -20.802  59.533  15.639  1.00  0.00           O  
ATOM     80  OE2 GLU    10     -20.699  61.500  16.629  1.00  0.00           O  
ATOM     81  C   GLU    10     -19.122  61.426  10.871  1.00  0.00           C  
ATOM     82  O   GLU    10     -18.198  62.287  10.782  1.00  0.00           O  
ATOM     83  N   ASP    11     -19.090  60.295  10.142  1.00  0.00           N  
ATOM     84  CA  ASP    11     -18.101  59.988   9.006  1.00  0.00           C  
ATOM     85  CB  ASP    11     -18.405  58.664   8.352  1.00  0.00           C  
ATOM     86  CG  ASP    11     -18.270  57.359   9.258  1.00  0.00           C  
ATOM     87  OD1 ASP    11     -18.520  56.245   8.833  1.00  0.00           O  
ATOM     88  OD2 ASP    11     -17.727  57.520  10.396  1.00  0.00           O  
ATOM     89  C   ASP    11     -18.098  61.166   7.948  1.00  0.00           C  
ATOM     90  O   ASP    11     -17.063  61.709   7.670  1.00  0.00           O  
ATOM     91  N   LEU    12     -19.295  61.479   7.443  1.00  0.00           N  
ATOM     92  CA  LEU    12     -19.537  62.633   6.582  1.00  0.00           C  
ATOM     93  CB  LEU    12     -20.989  62.614   6.152  1.00  0.00           C  
ATOM     94  CG  LEU    12     -21.403  63.516   4.968  1.00  0.00           C  
ATOM     95  CD1 LEU    12     -20.992  63.229   3.525  1.00  0.00           C  
ATOM     96  CD2 LEU    12     -22.957  63.405   4.871  1.00  0.00           C  
ATOM     97  C   LEU    12     -19.017  63.996   7.121  1.00  0.00           C  
ATOM     98  O   LEU    12     -18.429  64.783   6.355  1.00  0.00           O  
ATOM     99  N   GLN    13     -19.209  64.202   8.497  1.00  0.00           N  
ATOM    100  CA  GLN    13     -18.717  65.381   9.213  1.00  0.00           C  
ATOM    101  CB  GLN    13     -19.307  65.534  10.569  1.00  0.00           C  
ATOM    102  CG  GLN    13     -18.703  66.792  11.384  1.00  0.00           C  
ATOM    103  CD  GLN    13     -18.961  68.192  10.850  1.00  0.00           C  
ATOM    104  OE1 GLN    13     -18.033  68.957  10.639  1.00  0.00           O  
ATOM    105  NE2 GLN    13     -20.209  68.597  10.580  1.00  0.00           N  
ATOM    106  C   GLN    13     -17.182  65.461   9.205  1.00  0.00           C  
ATOM    107  O   GLN    13     -16.691  66.557   8.780  1.00  0.00           O  
ATOM    108  N   GLU    14     -16.515  64.387   9.695  1.00  0.00           N  
ATOM    109  CA  GLU    14     -15.059  64.210   9.710  1.00  0.00           C  
ATOM    110  CB  GLU    14     -14.762  62.859  10.379  1.00  0.00           C  
ATOM    111  CG  GLU    14     -13.279  62.532  10.404  1.00  0.00           C  
ATOM    112  CD  GLU    14     -13.090  61.050  10.697  1.00  0.00           C  
ATOM    113  OE1 GLU    14     -12.212  60.736  11.564  1.00  0.00           O  
ATOM    114  OE2 GLU    14     -13.810  60.175  10.134  1.00  0.00           O  
ATOM    115  C   GLU    14     -14.514  64.316   8.216  1.00  0.00           C  
ATOM    116  O   GLU    14     -13.493  64.907   8.030  1.00  0.00           O  
ATOM    117  N   VAL    15     -15.216  63.830   7.177  1.00  0.00           N  
ATOM    118  CA  VAL    15     -14.894  64.192   5.789  1.00  0.00           C  
ATOM    119  CB  VAL    15     -15.826  63.285   4.815  1.00  0.00           C  
ATOM    120  CG1 VAL    15     -15.985  63.907   3.382  1.00  0.00           C  
ATOM    121  CG2 VAL    15     -15.221  61.849   4.654  1.00  0.00           C  
ATOM    122  C   VAL    15     -14.938  65.656   5.503  1.00  0.00           C  
ATOM    123  O   VAL    15     -13.902  66.254   5.284  1.00  0.00           O  
ATOM    124  N   LEU    16     -16.094  66.277   5.727  1.00  0.00           N  
ATOM    125  CA  LEU    16     -16.441  67.695   5.365  1.00  0.00           C  
ATOM    126  CB  LEU    16     -17.896  67.931   5.839  1.00  0.00           C  
ATOM    127  CG  LEU    16     -18.347  69.360   5.673  1.00  0.00           C  
ATOM    128  CD1 LEU    16     -18.274  69.937   4.283  1.00  0.00           C  
ATOM    129  CD2 LEU    16     -19.800  69.454   6.296  1.00  0.00           C  
ATOM    130  C   LEU    16     -15.514  68.681   6.156  1.00  0.00           C  
ATOM    131  O   LEU    16     -15.199  69.765   5.678  1.00  0.00           O  
ATOM    132  N   LYS    17     -15.039  68.290   7.395  1.00  0.00           N  
ATOM    133  CA  LYS    17     -14.152  69.150   8.300  1.00  0.00           C  
ATOM    134  CB  LYS    17     -14.379  68.524   9.718  1.00  0.00           C  
ATOM    135  CG  LYS    17     -13.511  69.275  10.731  1.00  0.00           C  
ATOM    136  CD  LYS    17     -13.802  68.855  12.113  1.00  0.00           C  
ATOM    137  CE  LYS    17     -13.426  67.440  12.471  1.00  0.00           C  
ATOM    138  NZ  LYS    17     -13.703  67.100  13.907  1.00  0.00           N  
ATOM    139  C   LYS    17     -12.764  69.222   7.669  1.00  0.00           C  
ATOM    140  O   LYS    17     -12.074  70.207   7.916  1.00  0.00           O  
ATOM    141  N   ASN    18     -12.254  68.254   6.961  1.00  0.00           N  
ATOM    142  CA  ASN    18     -10.852  68.230   6.436  1.00  0.00           C  
ATOM    143  CB  ASN    18     -10.130  66.878   6.761  1.00  0.00           C  
ATOM    144  CG  ASN    18      -9.944  66.668   8.276  1.00  0.00           C  
ATOM    145  OD1 ASN    18      -8.942  67.067   8.852  1.00  0.00           O  
ATOM    146  ND2 ASN    18     -10.859  66.068   9.014  1.00  0.00           N  
ATOM    147  C   ASN    18     -10.963  68.323   4.878  1.00  0.00           C  
ATOM    148  O   ASN    18      -9.972  68.073   4.221  1.00  0.00           O  
ATOM    149  N   LEU    19     -12.137  68.549   4.264  1.00  0.00           N  
ATOM    150  CA  LEU    19     -12.282  68.575   2.785  1.00  0.00           C  
ATOM    151  CB  LEU    19     -13.763  68.910   2.356  1.00  0.00           C  
ATOM    152  CG  LEU    19     -14.026  68.339   0.935  1.00  0.00           C  
ATOM    153  CD1 LEU    19     -14.519  66.832   1.003  1.00  0.00           C  
ATOM    154  CD2 LEU    19     -15.222  69.040   0.311  1.00  0.00           C  
ATOM    155  C   LEU    19     -11.241  69.521   2.183  1.00  0.00           C  
ATOM    156  O   LEU    19     -10.588  69.107   1.237  1.00  0.00           O  
ATOM    157  N   HIE    20     -11.084  70.754   2.579  1.00  0.00           N  
ATOM    158  CA  HIE    20     -10.134  71.758   2.065  1.00  0.00           C  
ATOM    159  CB  HIE    20     -10.662  73.124   2.522  1.00  0.00           C  
ATOM    160  CG  HIE    20     -11.975  73.570   1.879  1.00  0.00           C  
ATOM    161  ND1 HIE    20     -12.285  73.883   0.507  1.00  0.00           N  
ATOM    162  CE1 HIE    20     -13.621  74.104   0.407  1.00  0.00           C  
ATOM    163  NE2 HIE    20     -14.140  74.095   1.623  1.00  0.00           N  
ATOM    164  CD2 HIE    20     -13.145  73.802   2.519  1.00  0.00           C  
ATOM    165  C   HIE    20      -8.676  71.306   2.427  1.00  0.00           C  
ATOM    166  O   HIE    20      -7.784  71.438   1.630  1.00  0.00           O  
ATOM    167  N   LYS    21      -8.400  70.759   3.584  1.00  0.00           N  
ATOM    168  CA  LYS    21      -7.014  70.240   3.922  1.00  0.00           C  
ATOM    169  CB  LYS    21      -6.823  69.895   5.383  1.00  0.00           C  
ATOM    170  CG  LYS    21      -7.094  70.939   6.415  1.00  0.00           C  
ATOM    171  CD  LYS    21      -6.920  70.521   7.899  1.00  0.00           C  
ATOM    172  CE  LYS    21      -6.992  71.845   8.680  1.00  0.00           C  
ATOM    173  NZ  LYS    21      -7.166  71.662  10.148  1.00  0.00           N  
ATOM    174  C   LYS    21      -6.493  69.125   2.996  1.00  0.00           C  
ATOM    175  O   LYS    21      -5.339  69.154   2.585  1.00  0.00           O  
ATOM    176  N   ASN    22      -7.332  68.143   2.642  1.00  0.00           N  
ATOM    177  CA  ASN    22      -6.890  67.188   1.687  1.00  0.00           C  
ATOM    178  CB  ASN    22      -7.922  66.086   1.682  1.00  0.00           C  
ATOM    179  CG  ASN    22      -7.775  65.058   2.777  1.00  0.00           C  
ATOM    180  OD1 ASN    22      -6.713  64.627   3.124  1.00  0.00           O  
ATOM    181  ND2 ASN    22      -8.839  64.795   3.505  1.00  0.00           N  
ATOM    182  C   ASN    22      -6.656  67.844   0.303  1.00  0.00           C  
ATOM    183  O   ASN    22      -5.575  67.636  -0.299  1.00  0.00           O  
ATOM    184  N   TRP    23      -7.569  68.703  -0.291  1.00  0.00           N  
ATOM    185  CA  TRP    23      -7.362  69.588  -1.532  1.00  0.00           C  
ATOM    186  CB  TRP    23      -8.592  70.501  -1.644  1.00  0.00           C  
ATOM    187  CG  TRP    23      -8.531  71.638  -2.529  1.00  0.00           C  
ATOM    188  CD1 TRP    23      -9.034  72.888  -2.287  1.00  0.00           C  
ATOM    189  NE1 TRP    23      -8.876  73.664  -3.364  1.00  0.00           N  
ATOM    190  CE2 TRP    23      -8.236  73.053  -4.405  1.00  0.00           C  
ATOM    191  CZ2 TRP    23      -7.965  73.428  -5.779  1.00  0.00           C  
ATOM    192  CH2 TRP    23      -7.233  72.575  -6.626  1.00  0.00           C  
ATOM    193  CZ3 TRP    23      -6.808  71.323  -6.137  1.00  0.00           C  
ATOM    194  CE3 TRP    23      -7.259  70.877  -4.898  1.00  0.00           C  
ATOM    195  CD2 TRP    23      -7.947  71.727  -3.925  1.00  0.00           C  
ATOM    196  C   TRP    23      -6.098  70.435  -1.448  1.00  0.00           C  
ATOM    197  O   TRP    23      -5.273  70.565  -2.370  1.00  0.00           O  
ATOM    198  N   HIE    24      -5.743  71.093  -0.323  1.00  0.00           N  
ATOM    199  CA  HIE    24      -4.549  71.926  -0.142  1.00  0.00           C  
ATOM    200  CB  HIE    24      -4.814  72.781   1.089  1.00  0.00           C  
ATOM    201  CG  HIE    24      -5.996  73.759   1.057  1.00  0.00           C  
ATOM    202  ND1 HIE    24      -6.515  74.447   2.151  1.00  0.00           N  
ATOM    203  CE1 HIE    24      -7.652  75.101   1.748  1.00  0.00           C  
ATOM    204  NE2 HIE    24      -7.763  74.996   0.385  1.00  0.00           N  
ATOM    205  CD2 HIE    24      -6.777  74.107  -0.065  1.00  0.00           C  
ATOM    206  C   HIE    24      -3.291  71.047  -0.030  1.00  0.00           C  
ATOM    207  O   HIE    24      -2.351  71.417  -0.728  1.00  0.00           O  
ATOM    208  N   GLY    25      -3.328  69.944   0.640  1.00  0.00           N  
ATOM    209  CA  GLY    25      -2.383  68.884   0.687  1.00  0.00           C  
ATOM    210  C   GLY    25      -2.149  68.381  -0.758  1.00  0.00           C  
ATOM    211  O   GLY    25      -1.045  68.603  -1.307  1.00  0.00           O  
ATOM    212  N   GLY    26      -3.157  67.954  -1.495  1.00  0.00           N  
ATOM    213  CA  GLY    26      -3.213  67.888  -2.916  1.00  0.00           C  
ATOM    214  C   GLY    26      -4.015  66.774  -3.494  1.00  0.00           C  
ATOM    215  O   GLY    26      -4.716  66.088  -2.796  1.00  0.00           O  
ATOM    216  N   LYS    27      -3.837  66.558  -4.786  1.00  0.00           N  
ATOM    217  CA  LYS    27      -4.601  65.576  -5.733  1.00  0.00           C  
ATOM    218  CB  LYS    27      -4.056  65.802  -7.162  1.00  0.00           C  
ATOM    219  CG  LYS    27      -4.874  66.850  -7.913  1.00  0.00           C  
ATOM    220  CD  LYS    27      -4.246  67.107  -9.291  1.00  0.00           C  
ATOM    221  CE  LYS    27      -5.128  67.898 -10.156  1.00  0.00           C  
ATOM    222  NZ  LYS    27      -6.204  67.119 -10.852  1.00  0.00           N  
ATOM    223  C   LYS    27      -4.501  64.132  -5.290  1.00  0.00           C  
ATOM    224  O   LYS    27      -5.463  63.408  -5.375  1.00  0.00           O  
ATOM    225  N   ASP    28      -3.394  63.663  -4.728  1.00  0.00           N  
ATOM    226  CA  ASP    28      -3.400  62.361  -3.961  1.00  0.00           C  
ATOM    227  CB  ASP    28      -2.035  61.816  -3.578  1.00  0.00           C  
ATOM    228  CG  ASP    28      -0.851  62.290  -4.354  1.00  0.00           C  
ATOM    229  OD1 ASP    28      -0.753  62.261  -5.581  1.00  0.00           O  
ATOM    230  OD2 ASP    28       0.023  62.721  -3.626  1.00  0.00           O  
ATOM    231  C   ASP    28      -4.333  62.416  -2.739  1.00  0.00           C  
ATOM    232  O   ASP    28      -5.096  61.476  -2.492  1.00  0.00           O  
ATOM    233  N   ASN    29      -4.313  63.456  -1.905  1.00  0.00           N  
ATOM    234  CA  ASN    29      -5.375  63.560  -0.838  1.00  0.00           C  
ATOM    235  CB  ASN    29      -4.796  64.570   0.245  1.00  0.00           C  
ATOM    236  CG  ASN    29      -3.955  63.819   1.223  1.00  0.00           C  
ATOM    237  OD1 ASN    29      -2.905  63.369   0.828  1.00  0.00           O  
ATOM    238  ND2 ASN    29      -4.269  63.630   2.506  1.00  0.00           N  
ATOM    239  C   ASN    29      -6.824  63.746  -1.367  1.00  0.00           C  
ATOM    240  O   ASN    29      -7.749  63.254  -0.747  1.00  0.00           O  
ATOM    241  N   LEU    30      -7.026  64.382  -2.480  1.00  0.00           N  
ATOM    242  CA  LEU    30      -8.266  64.356  -3.265  1.00  0.00           C  
ATOM    243  CB  LEU    30      -8.098  65.410  -4.372  1.00  0.00           C  
ATOM    244  CG  LEU    30      -9.469  66.043  -4.748  1.00  0.00           C  
ATOM    245  CD1 LEU    30     -10.123  66.886  -3.652  1.00  0.00           C  
ATOM    246  CD2 LEU    30      -9.247  67.014  -5.845  1.00  0.00           C  
ATOM    247  C   LEU    30      -8.755  62.916  -3.727  1.00  0.00           C  
ATOM    248  O   LEU    30      -9.912  62.588  -3.546  1.00  0.00           O  
ATOM    249  N   HIE    31      -7.850  62.085  -4.113  1.00  0.00           N  
ATOM    250  CA  HIE    31      -8.106  60.637  -4.250  1.00  0.00           C  
ATOM    251  CB  HIE    31      -6.865  60.020  -4.982  1.00  0.00           C  
ATOM    252  CG  HIE    31      -7.209  58.728  -5.673  1.00  0.00           C  
ATOM    253  ND1 HIE    31      -6.816  57.460  -5.241  1.00  0.00           N  
ATOM    254  CE1 HIE    31      -7.314  56.671  -6.182  1.00  0.00           C  
ATOM    255  NE2 HIE    31      -8.036  57.260  -7.052  1.00  0.00           N  
ATOM    256  CD2 HIE    31      -7.868  58.593  -6.843  1.00  0.00           C  
ATOM    257  C   HIE    31      -8.515  59.984  -2.943  1.00  0.00           C  
ATOM    258  O   HIE    31      -9.352  59.096  -2.885  1.00  0.00           O  
ATOM    259  N   ASP    32      -7.837  60.314  -1.833  1.00  0.00           N  
ATOM    260  CA  ASP    32      -8.170  59.963  -0.483  1.00  0.00           C  
ATOM    261  CB  ASP    32      -7.083  60.201   0.579  1.00  0.00           C  
ATOM    262  CG  ASP    32      -7.135  59.099   1.712  1.00  0.00           C  
ATOM    263  OD1 ASP    32      -6.928  59.483   2.892  1.00  0.00           O  
ATOM    264  OD2 ASP    32      -7.142  57.869   1.433  1.00  0.00           O  
ATOM    265  C   ASP    32      -9.621  60.432  -0.077  1.00  0.00           C  
ATOM    266  O   ASP    32     -10.417  59.538   0.346  1.00  0.00           O  
ATOM    267  N   VAL    33     -10.028  61.685  -0.251  1.00  0.00           N  
ATOM    268  CA  VAL    33     -11.486  62.090  -0.211  1.00  0.00           C  
ATOM    269  CB  VAL    33     -11.662  63.549  -0.603  1.00  0.00           C  
ATOM    270  CG1 VAL    33     -13.057  63.969  -0.783  1.00  0.00           C  
ATOM    271  CG2 VAL    33     -11.154  64.412   0.589  1.00  0.00           C  
ATOM    272  C   VAL    33     -12.394  61.207  -1.051  1.00  0.00           C  
ATOM    273  O   VAL    33     -13.381  60.893  -0.501  1.00  0.00           O  
ATOM    274  N   ASP    34     -11.954  60.884  -2.251  1.00  0.00           N  
ATOM    275  CA  ASP    34     -12.742  59.995  -3.158  1.00  0.00           C  
ATOM    276  CB  ASP    34     -12.308  59.949  -4.598  1.00  0.00           C  
ATOM    277  CG  ASP    34     -13.165  59.116  -5.581  1.00  0.00           C  
ATOM    278  OD1 ASP    34     -14.308  59.534  -5.919  1.00  0.00           O  
ATOM    279  OD2 ASP    34     -12.517  58.134  -6.044  1.00  0.00           O  
ATOM    280  C   ASP    34     -12.925  58.598  -2.600  1.00  0.00           C  
ATOM    281  O   ASP    34     -14.000  57.968  -2.708  1.00  0.00           O  
ATOM    282  N   ASN    35     -11.829  58.071  -2.014  1.00  0.00           N  
ATOM    283  CA  ASN    35     -11.710  56.752  -1.383  1.00  0.00           C  
ATOM    284  CB  ASN    35     -10.183  56.379  -1.247  1.00  0.00           C  
ATOM    285  CG  ASN    35      -9.922  55.032  -0.655  1.00  0.00           C  
ATOM    286  OD1 ASN    35     -10.779  54.227  -0.379  1.00  0.00           O  
ATOM    287  ND2 ASN    35      -8.663  54.686  -0.528  1.00  0.00           N  
ATOM    288  C   ASN    35     -12.476  56.727  -0.071  1.00  0.00           C  
ATOM    289  O   ASN    35     -13.265  55.756   0.054  1.00  0.00           O  
ATOM    290  N   HIE    36     -12.399  57.716   0.774  1.00  0.00           N  
ATOM    291  CA  HIE    36     -13.371  57.969   1.857  1.00  0.00           C  
ATOM    292  CB  HIE    36     -13.171  59.321   2.552  1.00  0.00           C  
ATOM    293  CG  HIE    36     -11.939  59.264   3.422  1.00  0.00           C  
ATOM    294  ND1 HIE    36     -11.526  58.174   4.199  1.00  0.00           N  
ATOM    295  CE1 HIE    36     -10.333  58.544   4.734  1.00  0.00           C  
ATOM    296  NE2 HIE    36     -10.003  59.821   4.305  1.00  0.00           N  
ATOM    297  CD2 HIE    36     -11.055  60.263   3.546  1.00  0.00           C  
ATOM    298  C   HIE    36     -14.810  57.986   1.345  1.00  0.00           C  
ATOM    299  O   HIE    36     -15.645  57.198   1.757  1.00  0.00           O  
ATOM    300  N   LEU    37     -15.101  58.832   0.365  1.00  0.00           N  
ATOM    301  CA  LEU    37     -16.447  58.991  -0.180  1.00  0.00           C  
ATOM    302  CB  LEU    37     -16.333  60.073  -1.303  1.00  0.00           C  
ATOM    303  CG  LEU    37     -17.704  60.408  -2.008  1.00  0.00           C  
ATOM    304  CD1 LEU    37     -18.583  61.085  -0.986  1.00  0.00           C  
ATOM    305  CD2 LEU    37     -17.491  61.484  -2.984  1.00  0.00           C  
ATOM    306  C   LEU    37     -17.025  57.681  -0.739  1.00  0.00           C  
ATOM    307  O   LEU    37     -18.143  57.323  -0.362  1.00  0.00           O  
ATOM    308  N   GLN    38     -16.248  56.888  -1.552  1.00  0.00           N  
ATOM    309  CA  GLN    38     -16.669  55.552  -1.974  1.00  0.00           C  
ATOM    310  CB  GLN    38     -15.559  54.937  -2.798  1.00  0.00           C  
ATOM    311  CG  GLN    38     -15.858  53.634  -3.470  1.00  0.00           C  
ATOM    312  CD  GLN    38     -16.092  52.414  -2.494  1.00  0.00           C  
ATOM    313  OE1 GLN    38     -15.510  52.263  -1.451  1.00  0.00           O  
ATOM    314  NE2 GLN    38     -16.818  51.453  -2.922  1.00  0.00           N  
ATOM    315  C   GLN    38     -17.032  54.640  -0.841  1.00  0.00           C  
ATOM    316  O   GLN    38     -18.070  53.959  -0.943  1.00  0.00           O  
ATOM    317  N   ASN    39     -16.370  54.637   0.298  1.00  0.00           N  
ATOM    318  CA  ASN    39     -16.751  53.793   1.490  1.00  0.00           C  
ATOM    319  CB  ASN    39     -15.517  53.707   2.408  1.00  0.00           C  
ATOM    320  CG  ASN    39     -14.410  52.802   2.029  1.00  0.00           C  
ATOM    321  OD1 ASN    39     -14.391  51.678   2.491  1.00  0.00           O  
ATOM    322  ND2 ASN    39     -13.635  53.218   1.032  1.00  0.00           N  
ATOM    323  C   ASN    39     -17.932  54.412   2.253  1.00  0.00           C  
ATOM    324  O   ASN    39     -18.607  53.692   3.026  1.00  0.00           O  
ATOM    325  N   VAL    40     -18.140  55.703   2.045  1.00  0.00           N  
ATOM    326  CA  VAL    40     -19.355  56.349   2.524  1.00  0.00           C  
ATOM    327  CB  VAL    40     -19.301  57.893   2.744  1.00  0.00           C  
ATOM    328  CG1 VAL    40     -20.520  58.597   3.187  1.00  0.00           C  
ATOM    329  CG2 VAL    40     -18.257  58.254   3.803  1.00  0.00           C  
ATOM    330  C   VAL    40     -20.532  55.957   1.642  1.00  0.00           C  
ATOM    331  O   VAL    40     -21.580  55.582   2.194  1.00  0.00           O  
ATOM    332  N   ILE    41     -20.400  55.973   0.333  1.00  0.00           N  
ATOM    333  CA  ILE    41     -21.517  55.562  -0.512  1.00  0.00           C  
ATOM    334  CB  ILE    41     -21.276  55.891  -2.027  1.00  0.00           C  
ATOM    335  CG2 ILE    41     -22.360  55.266  -2.894  1.00  0.00           C  
ATOM    336  CG1 ILE    41     -21.325  57.437  -2.281  1.00  0.00           C  
ATOM    337  CD1 ILE    41     -20.812  57.842  -3.629  1.00  0.00           C  
ATOM    338  C   ILE    41     -21.853  54.056  -0.297  1.00  0.00           C  
ATOM    339  O   ILE    41     -23.029  53.627  -0.131  1.00  0.00           O  
ATOM    340  N   GLU    42     -20.847  53.271   0.106  1.00  0.00           N  
ATOM    341  CA  GLU    42     -21.112  51.867   0.522  1.00  0.00           C  
ATOM    342  CB  GLU    42     -19.670  51.381   0.864  1.00  0.00           C  
ATOM    343  CG  GLU    42     -19.584  49.940   1.153  1.00  0.00           C  
ATOM    344  CD  GLU    42     -19.752  49.537   2.623  1.00  0.00           C  
ATOM    345  OE1 GLU    42     -19.998  48.341   2.953  1.00  0.00           O  
ATOM    346  OE2 GLU    42     -19.577  50.292   3.541  1.00  0.00           O  
ATOM    347  C   GLU    42     -22.037  51.597   1.755  1.00  0.00           C  
ATOM    348  O   GLU    42     -22.631  50.580   1.980  1.00  0.00           O  
ATOM    349  N   ASP    43     -21.971  52.558   2.703  1.00  0.00           N  
ATOM    350  CA  ASP    43     -22.773  52.573   3.916  1.00  0.00           C  
ATOM    351  CB  ASP    43     -22.086  53.421   4.953  1.00  0.00           C  
ATOM    352  CG  ASP    43     -20.927  52.633   5.560  1.00  0.00           C  
ATOM    353  OD1 ASP    43     -19.873  53.237   5.868  1.00  0.00           O  
ATOM    354  OD2 ASP    43     -21.080  51.386   5.814  1.00  0.00           O  
ATOM    355  C   ASP    43     -24.193  53.129   3.536  1.00  0.00           C  
ATOM    356  O   ASP    43     -25.226  52.599   4.084  1.00  0.00           O  
ATOM    357  N   ILE    44     -24.354  54.027   2.562  1.00  0.00           N  
ATOM    358  CA  ILE    44     -25.653  54.329   1.870  1.00  0.00           C  
ATOM    359  CB  ILE    44     -25.610  55.452   0.845  1.00  0.00           C  
ATOM    360  CG2 ILE    44     -27.009  55.778   0.197  1.00  0.00           C  
ATOM    361  CG1 ILE    44     -24.964  56.757   1.185  1.00  0.00           C  
ATOM    362  CD1 ILE    44     -25.585  57.630   2.217  1.00  0.00           C  
ATOM    363  C   ILE    44     -26.297  53.054   1.333  1.00  0.00           C  
ATOM    364  O   ILE    44     -27.498  52.890   1.564  1.00  0.00           O  
ATOM    365  N   HIE    45     -25.518  52.204   0.678  1.00  0.00           N  
ATOM    366  CA  HIE    45     -25.956  50.942   0.199  1.00  0.00           C  
ATOM    367  CB  HIE    45     -24.970  50.161  -0.644  1.00  0.00           C  
ATOM    368  CG  HIE    45     -25.081  50.590  -2.101  1.00  0.00           C  
ATOM    369  ND1 HIE    45     -26.011  50.015  -2.977  1.00  0.00           N  
ATOM    370  CE1 HIE    45     -25.737  50.524  -4.186  1.00  0.00           C  
ATOM    371  NE2 HIE    45     -24.706  51.361  -4.059  1.00  0.00           N  
ATOM    372  CD2 HIE    45     -24.299  51.437  -2.793  1.00  0.00           C  
ATOM    373  C   HIE    45     -26.386  49.987   1.367  1.00  0.00           C  
ATOM    374  O   HIE    45     -27.269  49.178   1.151  1.00  0.00           O  
ATOM    375  N   ASP    46     -25.836  50.043   2.530  1.00  0.00           N  
ATOM    376  CA  ASP    46     -26.176  49.181   3.683  1.00  0.00           C  
ATOM    377  CB  ASP    46     -24.985  49.287   4.712  1.00  0.00           C  
ATOM    378  CG  ASP    46     -23.819  48.361   4.505  1.00  0.00           C  
ATOM    379  OD1 ASP    46     -22.873  48.322   5.360  1.00  0.00           O  
ATOM    380  OD2 ASP    46     -23.798  47.504   3.561  1.00  0.00           O  
ATOM    381  C   ASP    46     -27.531  49.624   4.314  1.00  0.00           C  
ATOM    382  O   ASP    46     -28.444  48.816   4.456  1.00  0.00           O  
ATOM    383  N   PHE    47     -27.732  50.900   4.531  1.00  0.00           N  
ATOM    384  CA  PHE    47     -29.095  51.406   4.718  1.00  0.00           C  
ATOM    385  CB  PHE    47     -29.187  52.964   4.846  1.00  0.00           C  
ATOM    386  CG  PHE    47     -30.528  53.590   4.754  1.00  0.00           C  
ATOM    387  CD1 PHE    47     -31.254  53.718   5.929  1.00  0.00           C  
ATOM    388  CE1 PHE    47     -32.491  54.402   5.944  1.00  0.00           C  
ATOM    389  CZ  PHE    47     -33.124  54.765   4.730  1.00  0.00           C  
ATOM    390  CE2 PHE    47     -32.394  54.618   3.554  1.00  0.00           C  
ATOM    391  CD2 PHE    47     -31.133  54.023   3.523  1.00  0.00           C  
ATOM    392  C   PHE    47     -30.108  50.930   3.622  1.00  0.00           C  
ATOM    393  O   PHE    47     -31.158  50.494   4.025  1.00  0.00           O  
ATOM    394  N   MET    48     -29.839  51.031   2.325  1.00  0.00           N  
ATOM    395  CA  MET    48     -30.735  50.562   1.254  1.00  0.00           C  
ATOM    396  CB  MET    48     -30.168  51.100  -0.019  1.00  0.00           C  
ATOM    397  CG  MET    48     -31.126  50.794  -1.275  1.00  0.00           C  
ATOM    398  SD  MET    48     -31.120  52.049  -2.621  1.00  0.00           S  
ATOM    399  CE  MET    48     -29.440  52.275  -3.151  1.00  0.00           C  
ATOM    400  C   MET    48     -30.867  49.054   1.302  1.00  0.00           C  
ATOM    401  O   MET    48     -31.977  48.546   1.124  1.00  0.00           O  
ATOM    402  N   GLN    49     -29.824  48.268   1.662  1.00  0.00           N  
ATOM    403  CA  GLN    49     -29.863  46.814   1.841  1.00  0.00           C  
ATOM    404  CB  GLN    49     -28.444  46.237   1.965  1.00  0.00           C  
ATOM    405  CG  GLN    49     -28.328  44.755   2.400  1.00  0.00           C  
ATOM    406  CD  GLN    49     -26.849  44.304   2.443  1.00  0.00           C  
ATOM    407  OE1 GLN    49     -25.960  45.029   1.985  1.00  0.00           O  
ATOM    408  NE2 GLN    49     -26.506  43.150   2.964  1.00  0.00           N  
ATOM    409  C   GLN    49     -30.795  46.518   3.086  1.00  0.00           C  
ATOM    410  O   GLN    49     -31.397  45.411   3.224  1.00  0.00           O  
ATOM    411  N   GLY    50     -30.919  47.487   3.977  1.00  0.00           N  
ATOM    412  CA  GLY    50     -31.821  47.539   5.086  1.00  0.00           C  
ATOM    413  C   GLY    50     -33.309  47.680   4.703  1.00  0.00           C  
ATOM    414  O   GLY    50     -34.148  47.667   5.638  1.00  0.00           O  
ATOM    415  N   GLY    51     -33.627  47.683   3.378  1.00  0.00           N  
ATOM    416  CA  GLY    51     -35.064  47.790   2.875  1.00  0.00           C  
ATOM    417  C   GLY    51     -35.299  49.174   2.141  1.00  0.00           C  
ATOM    418  O   GLY    51     -35.948  49.134   1.075  1.00  0.00           O  
ATOM    419  N   GLY    52     -34.874  50.342   2.698  1.00  0.00           N  
ATOM    420  CA  GLY    52     -35.448  51.627   2.309  1.00  0.00           C  
ATOM    421  C   GLY    52     -35.228  51.918   0.789  1.00  0.00           C  
ATOM    422  O   GLY    52     -34.224  51.537   0.154  1.00  0.00           O  
ATOM    423  N   SER    53     -36.191  52.644   0.369  1.00  0.00           N  
ATOM    424  CA  SER    53     -36.471  52.930  -1.080  1.00  0.00           C  
ATOM    425  CB  SER    53     -37.411  51.849  -1.608  1.00  0.00           C  
ATOM    426  OG  SER    53     -36.955  50.540  -1.503  1.00  0.00           O  
ATOM    427  C   SER    53     -37.010  54.341  -1.418  1.00  0.00           C  
ATOM    428  O   SER    53     -36.740  54.870  -2.483  1.00  0.00           O  
ATOM    429  N   GLY    54     -37.711  54.934  -0.464  1.00  0.00           N  
ATOM    430  CA  GLY    54     -38.517  56.199  -0.517  1.00  0.00           C  
ATOM    431  C   GLY    54     -37.870  57.457  -1.089  1.00  0.00           C  
ATOM    432  O   GLY    54     -36.666  57.464  -1.179  1.00  0.00           O  
ATOM    433  N   GLY    55     -38.688  58.402  -1.595  1.00  0.00           N  
ATOM    434  CA  GLY    55     -38.220  59.514  -2.495  1.00  0.00           C  
ATOM    435  C   GLY    55     -37.113  60.470  -1.954  1.00  0.00           C  
ATOM    436  O   GLY    55     -36.296  61.090  -2.677  1.00  0.00           O  
ATOM    437  N   LYS    56     -37.065  60.522  -0.618  1.00  0.00           N  
ATOM    438  CA  LYS    56     -35.964  61.253   0.061  1.00  0.00           C  
ATOM    439  CB  LYS    56     -36.242  61.463   1.528  1.00  0.00           C  
ATOM    440  CG  LYS    56     -35.075  62.141   2.251  1.00  0.00           C  
ATOM    441  CD  LYS    56     -34.639  63.532   1.717  1.00  0.00           C  
ATOM    442  CE  LYS    56     -35.822  64.538   1.641  1.00  0.00           C  
ATOM    443  NZ  LYS    56     -35.352  65.749   0.922  1.00  0.00           N  
ATOM    444  C   LYS    56     -34.593  60.621  -0.167  1.00  0.00           C  
ATOM    445  O   LYS    56     -33.619  61.307  -0.488  1.00  0.00           O  
ATOM    446  N   LEU    57     -34.630  59.296  -0.201  1.00  0.00           N  
ATOM    447  CA  LEU    57     -33.428  58.510  -0.608  1.00  0.00           C  
ATOM    448  CB  LEU    57     -33.595  56.968  -0.349  1.00  0.00           C  
ATOM    449  CG  LEU    57     -32.335  56.077  -0.719  1.00  0.00           C  
ATOM    450  CD1 LEU    57     -31.034  56.484  -0.074  1.00  0.00           C  
ATOM    451  CD2 LEU    57     -32.637  54.620  -0.420  1.00  0.00           C  
ATOM    452  C   LEU    57     -33.166  58.718  -2.169  1.00  0.00           C  
ATOM    453  O   LEU    57     -32.050  58.919  -2.592  1.00  0.00           O  
ATOM    454  N   GLN    58     -34.163  58.623  -2.963  1.00  0.00           N  
ATOM    455  CA  GLN    58     -33.999  58.630  -4.442  1.00  0.00           C  
ATOM    456  CB  GLN    58     -35.383  58.376  -5.046  1.00  0.00           C  
ATOM    457  CG  GLN    58     -36.017  57.021  -4.734  1.00  0.00           C  
ATOM    458  CD  GLN    58     -37.510  57.013  -5.128  1.00  0.00           C  
ATOM    459  OE1 GLN    58     -38.025  57.688  -6.013  1.00  0.00           O  
ATOM    460  NE2 GLN    58     -38.225  56.070  -4.539  1.00  0.00           N  
ATOM    461  C   GLN    58     -33.427  59.941  -4.884  1.00  0.00           C  
ATOM    462  O   GLN    58     -32.490  59.974  -5.733  1.00  0.00           O  
ATOM    463  N   GLU    59     -33.999  61.059  -4.464  1.00  0.00           N  
ATOM    464  CA  GLU    59     -33.437  62.429  -4.601  1.00  0.00           C  
ATOM    465  CB  GLU    59     -34.332  63.490  -3.872  1.00  0.00           C  
ATOM    466  CG  GLU    59     -33.776  64.910  -3.696  1.00  0.00           C  
ATOM    467  CD  GLU    59     -33.913  65.743  -4.972  1.00  0.00           C  
ATOM    468  OE1 GLU    59     -33.056  66.635  -5.136  1.00  0.00           O  
ATOM    469  OE2 GLU    59     -34.793  65.492  -5.838  1.00  0.00           O  
ATOM    470  C   GLU    59     -31.940  62.388  -4.037  1.00  0.00           C  
ATOM    471  O   GLU    59     -31.078  62.787  -4.801  1.00  0.00           O  
ATOM    472  N   MET    60     -31.726  61.879  -2.823  1.00  0.00           N  
ATOM    473  CA  MET    60     -30.320  61.809  -2.383  1.00  0.00           C  
ATOM    474  CB  MET    60     -30.305  61.260  -0.984  1.00  0.00           C  
ATOM    475  CG  MET    60     -28.878  61.286  -0.285  1.00  0.00           C  
ATOM    476  SD  MET    60     -29.001  60.743   1.459  1.00  0.00           S  
ATOM    477  CE  MET    60     -29.491  59.014   1.310  1.00  0.00           C  
ATOM    478  C   MET    60     -29.380  61.019  -3.328  1.00  0.00           C  
ATOM    479  O   MET    60     -28.271  61.492  -3.609  1.00  0.00           O  
ATOM    480  N   MET    61     -29.790  59.831  -3.780  1.00  0.00           N  
ATOM    481  CA  MET    61     -29.020  59.071  -4.788  1.00  0.00           C  
ATOM    482  CB  MET    61     -29.780  57.705  -5.056  1.00  0.00           C  
ATOM    483  CG  MET    61     -29.827  56.745  -3.836  1.00  0.00           C  
ATOM    484  SD  MET    61     -28.265  56.371  -2.944  1.00  0.00           S  
ATOM    485  CE  MET    61     -27.213  55.685  -4.325  1.00  0.00           C  
ATOM    486  C   MET    61     -28.739  59.925  -6.046  1.00  0.00           C  
ATOM    487  O   MET    61     -27.605  59.826  -6.582  1.00  0.00           O  
ATOM    488  N   LYS    62     -29.661  60.749  -6.598  1.00  0.00           N  
ATOM    489  CA  LYS    62     -29.365  61.782  -7.607  1.00  0.00           C  
ATOM    490  CB  LYS    62     -30.660  62.149  -8.335  1.00  0.00           C  
ATOM    491  CG  LYS    62     -30.648  63.588  -9.004  1.00  0.00           C  
ATOM    492  CD  LYS    62     -30.681  64.702  -8.006  1.00  0.00           C  
ATOM    493  CE  LYS    62     -31.531  65.846  -8.559  1.00  0.00           C  
ATOM    494  NZ  LYS    62     -31.610  66.875  -7.469  1.00  0.00           N  
ATOM    495  C   LYS    62     -28.409  62.887  -7.175  1.00  0.00           C  
ATOM    496  O   LYS    62     -27.454  63.119  -7.928  1.00  0.00           O  
ATOM    497  N   GLU    63     -28.509  63.407  -5.913  1.00  0.00           N  
ATOM    498  CA  GLU    63     -27.487  64.185  -5.304  1.00  0.00           C  
ATOM    499  CB  GLU    63     -27.874  64.863  -4.007  1.00  0.00           C  
ATOM    500  CG  GLU    63     -29.037  65.819  -4.299  1.00  0.00           C  
ATOM    501  CD  GLU    63     -28.634  67.138  -5.145  1.00  0.00           C  
ATOM    502  OE1 GLU    63     -29.507  67.884  -5.662  1.00  0.00           O  
ATOM    503  OE2 GLU    63     -27.405  67.422  -5.455  1.00  0.00           O  
ATOM    504  C   GLU    63     -26.028  63.612  -5.240  1.00  0.00           C  
ATOM    505  O   GLU    63     -25.085  64.301  -5.680  1.00  0.00           O  
ATOM    506  N   PHE    64     -25.879  62.318  -4.862  1.00  0.00           N  
ATOM    507  CA  PHE    64     -24.588  61.637  -5.065  1.00  0.00           C  
ATOM    508  CB  PHE    64     -24.507  60.197  -4.362  1.00  0.00           C  
ATOM    509  CG  PHE    64     -24.459  60.177  -2.871  1.00  0.00           C  
ATOM    510  CD1 PHE    64     -25.567  59.820  -2.071  1.00  0.00           C  
ATOM    511  CE1 PHE    64     -25.467  59.868  -0.673  1.00  0.00           C  
ATOM    512  CZ  PHE    64     -24.237  60.222  -0.101  1.00  0.00           C  
ATOM    513  CE2 PHE    64     -23.212  60.716  -0.905  1.00  0.00           C  
ATOM    514  CD2 PHE    64     -23.305  60.753  -2.331  1.00  0.00           C  
ATOM    515  C   PHE    64     -24.159  61.506  -6.529  1.00  0.00           C  
ATOM    516  O   PHE    64     -22.941  61.676  -6.710  1.00  0.00           O  
ATOM    517  N   GLN    65     -25.048  61.318  -7.553  1.00  0.00           N  
ATOM    518  CA  GLN    65     -24.522  61.349  -8.922  1.00  0.00           C  
ATOM    519  CB  GLN    65     -25.597  60.959  -9.986  1.00  0.00           C  
ATOM    520  CG  GLN    65     -24.956  60.860 -11.339  1.00  0.00           C  
ATOM    521  CD  GLN    65     -23.755  59.935 -11.397  1.00  0.00           C  
ATOM    522  OE1 GLN    65     -23.770  58.770 -11.094  1.00  0.00           O  
ATOM    523  NE2 GLN    65     -22.538  60.394 -11.628  1.00  0.00           N  
ATOM    524  C   GLN    65     -23.970  62.748  -9.274  1.00  0.00           C  
ATOM    525  O   GLN    65     -22.894  62.912  -9.793  1.00  0.00           O  
ATOM    526  N   GLN    66     -24.643  63.843  -8.880  1.00  0.00           N  
ATOM    527  CA  GLN    66     -24.238  65.249  -9.062  1.00  0.00           C  
ATOM    528  CB  GLN    66     -25.410  66.161  -8.775  1.00  0.00           C  
ATOM    529  CG  GLN    66     -26.676  65.921  -9.614  1.00  0.00           C  
ATOM    530  CD  GLN    66     -27.595  67.108  -9.713  1.00  0.00           C  
ATOM    531  OE1 GLN    66     -28.104  67.671  -8.750  1.00  0.00           O  
ATOM    532  NE2 GLN    66     -27.877  67.547 -10.909  1.00  0.00           N  
ATOM    533  C   GLN    66     -22.933  65.657  -8.420  1.00  0.00           C  
ATOM    534  O   GLN    66     -22.208  66.419  -9.023  1.00  0.00           O  
ATOM    535  N   VAL    67     -22.559  65.142  -7.282  1.00  0.00           N  
ATOM    536  CA  VAL    67     -21.277  65.340  -6.527  1.00  0.00           C  
ATOM    537  CB  VAL    67     -21.332  65.319  -5.018  1.00  0.00           C  
ATOM    538  CG1 VAL    67     -21.099  63.902  -4.436  1.00  0.00           C  
ATOM    539  CG2 VAL    67     -20.336  66.401  -4.439  1.00  0.00           C  
ATOM    540  C   VAL    67     -20.141  64.587  -7.169  1.00  0.00           C  
ATOM    541  O   VAL    67     -19.081  65.083  -7.331  1.00  0.00           O  
ATOM    542  N   LEU    68     -20.442  63.341  -7.643  1.00  0.00           N  
ATOM    543  CA  LEU    68     -19.428  62.469  -8.380  1.00  0.00           C  
ATOM    544  CB  LEU    68     -19.971  61.011  -8.435  1.00  0.00           C  
ATOM    545  CG  LEU    68     -20.063  60.322  -7.051  1.00  0.00           C  
ATOM    546  CD1 LEU    68     -20.821  59.004  -7.279  1.00  0.00           C  
ATOM    547  CD2 LEU    68     -18.691  60.141  -6.472  1.00  0.00           C  
ATOM    548  C   LEU    68     -19.173  63.106  -9.761  1.00  0.00           C  
ATOM    549  O   LEU    68     -18.044  63.087 -10.192  1.00  0.00           O  
ATOM    550  N   ASP    69     -20.165  63.765 -10.409  1.00  0.00           N  
ATOM    551  CA  ASP    69     -19.787  64.508 -11.593  1.00  0.00           C  
ATOM    552  CB  ASP    69     -21.070  64.857 -12.331  1.00  0.00           C  
ATOM    553  CG  ASP    69     -21.905  63.671 -12.759  1.00  0.00           C  
ATOM    554  OD1 ASP    69     -21.341  62.611 -13.079  1.00  0.00           O  
ATOM    555  OD2 ASP    69     -23.164  63.847 -12.818  1.00  0.00           O  
ATOM    556  C   ASP    69     -19.066  65.825 -11.411  1.00  0.00           C  
ATOM    557  O   ASP    69     -18.280  66.073 -12.284  1.00  0.00           O  
ATOM    558  N   GLU    70     -19.261  66.489 -10.208  1.00  0.00           N  
ATOM    559  CA  GLU    70     -18.489  67.701  -9.878  1.00  0.00           C  
ATOM    560  CB  GLU    70     -19.329  68.534  -8.844  1.00  0.00           C  
ATOM    561  CG  GLU    70     -18.945  70.002  -8.902  1.00  0.00           C  
ATOM    562  CD  GLU    70     -19.790  70.571 -10.069  1.00  0.00           C  
ATOM    563  OE1 GLU    70     -20.993  70.708  -9.883  1.00  0.00           O  
ATOM    564  OE2 GLU    70     -19.325  70.511 -11.239  1.00  0.00           O  
ATOM    565  C   GLU    70     -17.080  67.440  -9.495  1.00  0.00           C  
ATOM    566  O   GLU    70     -16.135  68.133  -9.871  1.00  0.00           O  
ATOM    567  N   LEU    71     -16.817  66.321  -8.804  1.00  0.00           N  
ATOM    568  CA  LEU    71     -15.438  65.735  -8.637  1.00  0.00           C  
ATOM    569  CB  LEU    71     -15.603  64.495  -7.766  1.00  0.00           C  
ATOM    570  CG  LEU    71     -15.950  64.834  -6.285  1.00  0.00           C  
ATOM    571  CD1 LEU    71     -16.684  63.682  -5.624  1.00  0.00           C  
ATOM    572  CD2 LEU    71     -14.600  65.101  -5.538  1.00  0.00           C  
ATOM    573  C   LEU    71     -14.751  65.462 -10.006  1.00  0.00           C  
ATOM    574  O   LEU    71     -13.561  65.724 -10.115  1.00  0.00           O  
ATOM    575  N   ASN    72     -15.436  64.951 -11.004  1.00  0.00           N  
ATOM    576  CA  ASN    72     -14.819  64.658 -12.344  1.00  0.00           C  
ATOM    577  CB  ASN    72     -15.661  63.545 -12.971  1.00  0.00           C  
ATOM    578  CG  ASN    72     -15.057  63.168 -14.336  1.00  0.00           C  
ATOM    579  OD1 ASN    72     -14.000  62.588 -14.480  1.00  0.00           O  
ATOM    580  ND2 ASN    72     -15.717  63.452 -15.464  1.00  0.00           N  
ATOM    581  C   ASN    72     -14.705  65.979 -13.196  1.00  0.00           C  
ATOM    582  O   ASN    72     -13.850  66.069 -14.032  1.00  0.00           O  
ATOM    583  N   ASN    73     -15.451  67.015 -12.909  1.00  0.00           N  
ATOM    584  CA  ASN    73     -15.315  68.375 -13.384  1.00  0.00           C  
ATOM    585  CB  ASN    73     -16.621  69.203 -13.140  1.00  0.00           C  
ATOM    586  CG  ASN    73     -16.690  70.675 -13.693  1.00  0.00           C  
ATOM    587  OD1 ASN    73     -16.019  71.077 -14.662  1.00  0.00           O  
ATOM    588  ND2 ASN    73     -17.542  71.551 -13.162  1.00  0.00           N  
ATOM    589  C   ASN    73     -14.053  69.076 -12.729  1.00  0.00           C  
ATOM    590  O   ASN    73     -13.225  69.646 -13.436  1.00  0.00           O  
ATOM    591  N   HIE    74     -13.834  68.918 -11.403  1.00  0.00           N  
ATOM    592  CA  HIE    74     -12.569  69.213 -10.678  1.00  0.00           C  
ATOM    593  CB  HIE    74     -12.668  68.953  -9.220  1.00  0.00           C  
ATOM    594  CG  HIE    74     -11.634  69.630  -8.368  1.00  0.00           C  
ATOM    595  ND1 HIE    74     -11.738  70.945  -7.850  1.00  0.00           N  
ATOM    596  CE1 HIE    74     -10.576  71.153  -7.263  1.00  0.00           C  
ATOM    597  NE2 HIE    74      -9.760  70.067  -7.240  1.00  0.00           N  
ATOM    598  CD2 HIE    74     -10.427  69.116  -7.971  1.00  0.00           C  
ATOM    599  C   HIE    74     -11.304  68.493 -11.262  1.00  0.00           C  
ATOM    600  O   HIE    74     -10.296  69.172 -11.443  1.00  0.00           O  
ATOM    601  N   LEU    75     -11.289  67.188 -11.439  1.00  0.00           N  
ATOM    602  CA  LEU    75     -10.316  66.389 -12.100  1.00  0.00           C  
ATOM    603  CB  LEU    75     -10.882  64.998 -12.275  1.00  0.00           C  
ATOM    604  CG  LEU    75      -9.896  63.989 -12.861  1.00  0.00           C  
ATOM    605  CD1 LEU    75      -8.847  63.604 -11.817  1.00  0.00           C  
ATOM    606  CD2 LEU    75     -10.506  62.714 -13.204  1.00  0.00           C  
ATOM    607  C   LEU    75      -9.919  66.996 -13.489  1.00  0.00           C  
ATOM    608  O   LEU    75      -8.751  67.090 -13.805  1.00  0.00           O  
ATOM    609  N   GLN    76     -10.955  67.397 -14.230  1.00  0.00           N  
ATOM    610  CA  GLN    76     -10.875  68.075 -15.459  1.00  0.00           C  
ATOM    611  CB  GLN    76     -12.207  67.845 -16.251  1.00  0.00           C  
ATOM    612  CG  GLN    76     -12.426  66.322 -16.591  1.00  0.00           C  
ATOM    613  CD  GLN    76     -11.593  65.882 -17.787  1.00  0.00           C  
ATOM    614  OE1 GLN    76     -10.931  66.680 -18.396  1.00  0.00           O  
ATOM    615  NE2 GLN    76     -11.693  64.602 -18.255  1.00  0.00           N  
ATOM    616  C   GLN    76     -10.434  69.529 -15.414  1.00  0.00           C  
ATOM    617  O   GLN    76     -10.326  70.177 -16.469  1.00  0.00           O  
ATOM    618  N   GLY    77     -10.252  70.104 -14.276  1.00  0.00           N  
ATOM    619  CA  GLY    77      -9.933  71.574 -14.166  1.00  0.00           C  
ATOM    620  C   GLY    77     -11.028  72.505 -14.526  1.00  0.00           C  
ATOM    621  O   GLY    77     -10.831  73.594 -15.127  1.00  0.00           O  
ATOM    622  N   GLY    78     -12.253  72.219 -14.024  1.00  0.00           N  
ATOM    623  CA  GLY    78     -13.486  73.065 -14.145  1.00  0.00           C  
ATOM    624  C   GLY    78     -13.493  74.451 -13.489  1.00  0.00           C  
ATOM    625  O   GLY    78     -12.660  74.731 -12.603  1.00  0.00           O  
ATOM    626  N   LYS    79     -14.510  75.212 -13.840  1.00  0.00           N  
ATOM    627  CA  LYS    79     -14.706  76.511 -13.233  1.00  0.00           C  
ATOM    628  CB  LYS    79     -15.432  77.440 -14.221  1.00  0.00           C  
ATOM    629  CG  LYS    79     -14.627  77.820 -15.462  1.00  0.00           C  
ATOM    630  CD  LYS    79     -15.213  79.074 -16.112  1.00  0.00           C  
ATOM    631  CE  LYS    79     -14.654  79.239 -17.560  1.00  0.00           C  
ATOM    632  NZ  LYS    79     -15.223  80.385 -18.239  1.00  0.00           N  
ATOM    633  C   LYS    79     -15.288  76.219 -11.860  1.00  0.00           C  
ATOM    634  O   LYS    79     -14.924  76.872 -10.915  1.00  0.00           O  
ATOM    635  N   HIE    80     -16.291  75.281 -11.662  1.00  0.00           N  
ATOM    636  CA  HIE    80     -16.676  74.794 -10.307  1.00  0.00           C  
ATOM    637  CB  HIE    80     -18.048  74.052 -10.466  1.00  0.00           C  
ATOM    638  CG  HIE    80     -19.259  74.926 -10.764  1.00  0.00           C  
ATOM    639  ND1 HIE    80     -20.530  74.510 -10.726  1.00  0.00           N  
ATOM    640  CE1 HIE    80     -21.291  75.548 -11.045  1.00  0.00           C  
ATOM    641  NE2 HIE    80     -20.505  76.687 -11.018  1.00  0.00           N  
ATOM    642  CD2 HIE    80     -19.227  76.294 -10.898  1.00  0.00           C  
ATOM    643  C   HIE    80     -15.444  74.042  -9.679  1.00  0.00           C  
ATOM    644  O   HIE    80     -14.665  73.480 -10.467  1.00  0.00           O  
ATOM    645  N   THR    81     -15.247  74.029  -8.370  1.00  0.00           N  
ATOM    646  CA  THR    81     -14.034  73.625  -7.634  1.00  0.00           C  
ATOM    647  CB  THR    81     -13.055  74.814  -7.545  1.00  0.00           C  
ATOM    648  CG2 THR    81     -13.610  76.120  -6.893  1.00  0.00           C  
ATOM    649  OG1 THR    81     -11.839  74.550  -6.890  1.00  0.00           O  
ATOM    650  C   THR    81     -14.418  73.078  -6.224  1.00  0.00           C  
ATOM    651  O   THR    81     -15.640  72.769  -6.007  1.00  0.00           O  
ATOM    652  N   VAL    82     -13.500  72.914  -5.292  1.00  0.00           N  
ATOM    653  CA  VAL    82     -13.940  72.272  -3.980  1.00  0.00           C  
ATOM    654  CB  VAL    82     -12.758  71.957  -3.032  1.00  0.00           C  
ATOM    655  CG1 VAL    82     -13.187  71.044  -1.852  1.00  0.00           C  
ATOM    656  CG2 VAL    82     -11.618  71.356  -3.874  1.00  0.00           C  
ATOM    657  C   VAL    82     -15.058  72.969  -3.227  1.00  0.00           C  
ATOM    658  O   VAL    82     -15.926  72.321  -2.659  1.00  0.00           O  
ATOM    659  N   HIE    83     -15.296  74.319  -3.359  1.00  0.00           N  
ATOM    660  CA  HIE    83     -16.447  75.062  -2.735  1.00  0.00           C  
ATOM    661  CB  HIE    83     -16.331  76.548  -3.171  1.00  0.00           C  
ATOM    662  CG  HIE    83     -15.254  77.169  -2.385  1.00  0.00           C  
ATOM    663  ND1 HIE    83     -13.892  76.639  -2.430  1.00  0.00           N  
ATOM    664  CE1 HIE    83     -13.246  77.468  -1.523  1.00  0.00           C  
ATOM    665  NE2 HIE    83     -14.073  78.470  -1.109  1.00  0.00           N  
ATOM    666  CD2 HIE    83     -15.304  78.298  -1.673  1.00  0.00           C  
ATOM    667  C   HIE    83     -17.812  74.587  -3.205  1.00  0.00           C  
ATOM    668  O   HIE    83     -18.728  74.586  -2.439  1.00  0.00           O  
ATOM    669  N   HIE    84     -18.017  74.415  -4.500  1.00  0.00           N  
ATOM    670  CA  HIE    84     -19.174  73.846  -5.239  1.00  0.00           C  
ATOM    671  CB  HIE    84     -18.801  74.087  -6.737  1.00  0.00           C  
ATOM    672  CG  HIE    84     -18.382  75.482  -7.077  1.00  0.00           C  
ATOM    673  ND1 HIE    84     -17.034  75.869  -7.034  1.00  0.00           N  
ATOM    674  CE1 HIE    84     -16.980  77.085  -7.676  1.00  0.00           C  
ATOM    675  NE2 HIE    84     -18.177  77.508  -8.029  1.00  0.00           N  
ATOM    676  CD2 HIE    84     -19.049  76.518  -7.692  1.00  0.00           C  
ATOM    677  C   HIE    84     -19.379  72.320  -5.041  1.00  0.00           C  
ATOM    678  O   HIE    84     -20.482  71.823  -5.172  1.00  0.00           O  
ATOM    679  N   ILE    85     -18.374  71.555  -4.740  1.00  0.00           N  
ATOM    680  CA  ILE    85     -18.444  70.113  -4.293  1.00  0.00           C  
ATOM    681  CB  ILE    85     -17.035  69.428  -4.503  1.00  0.00           C  
ATOM    682  CG2 ILE    85     -16.867  68.089  -3.698  1.00  0.00           C  
ATOM    683  CG1 ILE    85     -16.698  69.190  -5.928  1.00  0.00           C  
ATOM    684  CD1 ILE    85     -15.251  69.083  -6.275  1.00  0.00           C  
ATOM    685  C   ILE    85     -18.819  70.137  -2.864  1.00  0.00           C  
ATOM    686  O   ILE    85     -19.894  69.618  -2.509  1.00  0.00           O  
ATOM    687  N   GLU    86     -18.241  70.970  -1.947  1.00  0.00           N  
ATOM    688  CA  GLU    86     -18.694  71.210  -0.578  1.00  0.00           C  
ATOM    689  CB  GLU    86     -17.811  72.269   0.081  1.00  0.00           C  
ATOM    690  CG  GLU    86     -18.275  72.616   1.453  1.00  0.00           C  
ATOM    691  CD  GLU    86     -17.673  73.938   2.025  1.00  0.00           C  
ATOM    692  OE1 GLU    86     -17.960  74.306   3.211  1.00  0.00           O  
ATOM    693  OE2 GLU    86     -16.811  74.609   1.372  1.00  0.00           O  
ATOM    694  C   GLU    86     -20.182  71.696  -0.485  1.00  0.00           C  
ATOM    695  O   GLU    86     -20.921  71.256   0.376  1.00  0.00           O  
ATOM    696  N   GLN    87     -20.570  72.577  -1.376  1.00  0.00           N  
ATOM    697  CA  GLN    87     -21.964  73.014  -1.554  1.00  0.00           C  
ATOM    698  CB  GLN    87     -22.114  74.029  -2.682  1.00  0.00           C  
ATOM    699  CG  GLN    87     -23.587  74.546  -2.771  1.00  0.00           C  
ATOM    700  CD  GLN    87     -23.881  75.980  -3.259  1.00  0.00           C  
ATOM    701  OE1 GLN    87     -22.978  76.766  -3.274  1.00  0.00           O  
ATOM    702  NE2 GLN    87     -25.074  76.359  -3.570  1.00  0.00           N  
ATOM    703  C   GLN    87     -22.800  71.729  -1.772  1.00  0.00           C  
ATOM    704  O   GLN    87     -23.828  71.618  -1.120  1.00  0.00           O  
ATOM    705  N   ASN    88     -22.411  70.781  -2.644  1.00  0.00           N  
ATOM    706  CA  ASN    88     -23.169  69.578  -2.839  1.00  0.00           C  
ATOM    707  CB  ASN    88     -22.862  69.054  -4.264  1.00  0.00           C  
ATOM    708  CG  ASN    88     -23.872  68.093  -4.911  1.00  0.00           C  
ATOM    709  OD1 ASN    88     -23.776  67.870  -6.087  1.00  0.00           O  
ATOM    710  ND2 ASN    88     -24.936  67.645  -4.198  1.00  0.00           N  
ATOM    711  C   ASN    88     -23.085  68.569  -1.727  1.00  0.00           C  
ATOM    712  O   ASN    88     -24.051  68.010  -1.270  1.00  0.00           O  
ATOM    713  N   ILE    89     -21.941  68.472  -0.977  1.00  0.00           N  
ATOM    714  CA  ILE    89     -21.716  67.600   0.219  1.00  0.00           C  
ATOM    715  CB  ILE    89     -20.255  67.444   0.468  1.00  0.00           C  
ATOM    716  CG2 ILE    89     -19.984  66.647   1.714  1.00  0.00           C  
ATOM    717  CG1 ILE    89     -19.451  66.860  -0.725  1.00  0.00           C  
ATOM    718  CD1 ILE    89     -18.050  66.423  -0.483  1.00  0.00           C  
ATOM    719  C   ILE    89     -22.531  68.130   1.362  1.00  0.00           C  
ATOM    720  O   ILE    89     -23.238  67.308   1.966  1.00  0.00           O  
ATOM    721  N   LYS    90     -22.574  69.397   1.615  1.00  0.00           N  
ATOM    722  CA  LYS    90     -23.637  70.038   2.423  1.00  0.00           C  
ATOM    723  CB  LYS    90     -23.376  71.566   2.604  1.00  0.00           C  
ATOM    724  CG  LYS    90     -22.147  71.831   3.431  1.00  0.00           C  
ATOM    725  CD  LYS    90     -21.892  73.337   3.792  1.00  0.00           C  
ATOM    726  CE  LYS    90     -20.595  73.620   4.485  1.00  0.00           C  
ATOM    727  NZ  LYS    90     -20.318  75.077   4.522  1.00  0.00           N  
ATOM    728  C   LYS    90     -25.078  69.760   2.157  1.00  0.00           C  
ATOM    729  O   LYS    90     -25.951  69.464   2.943  1.00  0.00           O  
ATOM    730  N   GLU    91     -25.421  69.738   0.816  1.00  0.00           N  
ATOM    731  CA  GLU    91     -26.791  69.415   0.345  1.00  0.00           C  
ATOM    732  CB  GLU    91     -26.836  69.839  -1.185  1.00  0.00           C  
ATOM    733  CG  GLU    91     -28.344  69.767  -1.564  1.00  0.00           C  
ATOM    734  CD  GLU    91     -28.857  71.053  -2.088  1.00  0.00           C  
ATOM    735  OE1 GLU    91     -28.898  71.220  -3.324  1.00  0.00           O  
ATOM    736  OE2 GLU    91     -29.297  71.919  -1.288  1.00  0.00           O  
ATOM    737  C   GLU    91     -27.139  67.979   0.535  1.00  0.00           C  
ATOM    738  O   GLU    91     -28.290  67.626   0.805  1.00  0.00           O  
ATOM    739  N   ILE    92     -26.085  67.110   0.635  1.00  0.00           N  
ATOM    740  CA  ILE    92     -26.178  65.710   1.030  1.00  0.00           C  
ATOM    741  CB  ILE    92     -24.981  64.877   0.435  1.00  0.00           C  
ATOM    742  CG2 ILE    92     -24.755  63.438   1.002  1.00  0.00           C  
ATOM    743  CG1 ILE    92     -25.144  64.716  -1.116  1.00  0.00           C  
ATOM    744  CD1 ILE    92     -23.960  64.356  -2.057  1.00  0.00           C  
ATOM    745  C   ILE    92     -26.320  65.454   2.565  1.00  0.00           C  
ATOM    746  O   ILE    92     -27.235  64.693   2.947  1.00  0.00           O  
ATOM    747  N   PHE    93     -25.465  66.039   3.350  1.00  0.00           N  
ATOM    748  CA  PHE    93     -25.598  66.185   4.774  1.00  0.00           C  
ATOM    749  CB  PHE    93     -24.603  67.225   5.344  1.00  0.00           C  
ATOM    750  CG  PHE    93     -24.067  67.014   6.734  1.00  0.00           C  
ATOM    751  CD1 PHE    93     -22.664  66.715   6.887  1.00  0.00           C  
ATOM    752  CE1 PHE    93     -22.142  66.414   8.157  1.00  0.00           C  
ATOM    753  CZ  PHE    93     -23.021  66.535   9.289  1.00  0.00           C  
ATOM    754  CE2 PHE    93     -24.384  66.814   9.110  1.00  0.00           C  
ATOM    755  CD2 PHE    93     -24.872  67.142   7.855  1.00  0.00           C  
ATOM    756  C   PHE    93     -27.074  66.607   5.155  1.00  0.00           C  
ATOM    757  O   PHE    93     -27.659  65.806   5.940  1.00  0.00           O  
ATOM    758  N   HIE    94     -27.624  67.632   4.530  1.00  0.00           N  
ATOM    759  CA  HIE    94     -29.059  67.954   4.664  1.00  0.00           C  
ATOM    760  CB  HIE    94     -29.355  69.252   3.960  1.00  0.00           C  
ATOM    761  CG  HIE    94     -28.489  70.459   4.471  1.00  0.00           C  
ATOM    762  ND1 HIE    94     -28.286  70.836   5.769  1.00  0.00           N  
ATOM    763  CE1 HIE    94     -27.690  72.071   5.798  1.00  0.00           C  
ATOM    764  NE2 HIE    94     -27.395  72.412   4.518  1.00  0.00           N  
ATOM    765  CD2 HIE    94     -27.952  71.450   3.698  1.00  0.00           C  
ATOM    766  C   HIE    94     -30.038  66.855   4.232  1.00  0.00           C  
ATOM    767  O   HIE    94     -31.141  66.831   4.832  1.00  0.00           O  
ATOM    768  N   HIE    95     -29.646  65.949   3.303  1.00  0.00           N  
ATOM    769  CA  HIE    95     -30.561  64.831   2.977  1.00  0.00           C  
ATOM    770  CB  HIE    95     -30.335  64.192   1.594  1.00  0.00           C  
ATOM    771  CG  HIE    95     -30.767  65.125   0.504  1.00  0.00           C  
ATOM    772  ND1 HIE    95     -32.051  65.672   0.350  1.00  0.00           N  
ATOM    773  CE1 HIE    95     -32.040  66.284  -0.793  1.00  0.00           C  
ATOM    774  NE2 HIE    95     -30.924  66.073  -1.398  1.00  0.00           N  
ATOM    775  CD2 HIE    95     -30.123  65.313  -0.704  1.00  0.00           C  
ATOM    776  C   HIE    95     -30.426  63.741   4.093  1.00  0.00           C  
ATOM    777  O   HIE    95     -31.444  63.182   4.354  1.00  0.00           O  
ATOM    778  N   LEU    96     -29.288  63.404   4.690  1.00  0.00           N  
ATOM    779  CA  LEU    96     -29.150  62.456   5.743  1.00  0.00           C  
ATOM    780  CB  LEU    96     -27.647  62.130   5.803  1.00  0.00           C  
ATOM    781  CG  LEU    96     -27.240  61.229   4.612  1.00  0.00           C  
ATOM    782  CD1 LEU    96     -25.692  61.176   4.377  1.00  0.00           C  
ATOM    783  CD2 LEU    96     -27.784  59.808   4.898  1.00  0.00           C  
ATOM    784  C   LEU    96     -29.824  62.933   7.088  1.00  0.00           C  
ATOM    785  O   LEU    96     -30.659  62.164   7.617  1.00  0.00           O  
ATOM    786  N   GLU    97     -29.565  64.140   7.551  1.00  0.00           N  
ATOM    787  CA  GLU    97     -30.300  64.855   8.641  1.00  0.00           C  
ATOM    788  CB  GLU    97     -29.953  66.326   8.633  1.00  0.00           C  
ATOM    789  CG  GLU    97     -28.602  66.686   9.289  1.00  0.00           C  
ATOM    790  CD  GLU    97     -28.630  66.506  10.837  1.00  0.00           C  
ATOM    791  OE1 GLU    97     -29.651  66.027  11.397  1.00  0.00           O  
ATOM    792  OE2 GLU    97     -27.589  66.856  11.528  1.00  0.00           O  
ATOM    793  C   GLU    97     -31.795  64.713   8.450  1.00  0.00           C  
ATOM    794  O   GLU    97     -32.496  64.356   9.366  1.00  0.00           O  
ATOM    795  N   GLU    98     -32.349  64.946   7.256  1.00  0.00           N  
ATOM    796  CA  GLU    98     -33.770  64.768   7.024  1.00  0.00           C  
ATOM    797  CB  GLU    98     -34.178  65.373   5.686  1.00  0.00           C  
ATOM    798  CG  GLU    98     -35.610  65.141   5.161  1.00  0.00           C  
ATOM    799  CD  GLU    98     -36.798  65.473   6.122  1.00  0.00           C  
ATOM    800  OE1 GLU    98     -37.909  64.997   5.876  1.00  0.00           O  
ATOM    801  OE2 GLU    98     -36.563  66.245   7.098  1.00  0.00           O  
ATOM    802  C   GLU    98     -34.254  63.256   7.187  1.00  0.00           C  
ATOM    803  O   GLU    98     -35.192  62.988   7.965  1.00  0.00           O  
ATOM    804  N   LEU    99     -33.644  62.334   6.449  1.00  0.00           N  
ATOM    805  CA  LEU    99     -33.988  60.931   6.267  1.00  0.00           C  
ATOM    806  CB  LEU    99     -32.988  60.337   5.269  1.00  0.00           C  
ATOM    807  CG  LEU    99     -33.128  58.847   4.887  1.00  0.00           C  
ATOM    808  CD1 LEU    99     -34.535  58.664   4.296  1.00  0.00           C  
ATOM    809  CD2 LEU    99     -32.198  58.349   3.763  1.00  0.00           C  
ATOM    810  C   LEU    99     -33.877  60.192   7.655  1.00  0.00           C  
ATOM    811  O   LEU    99     -34.684  59.317   8.007  1.00  0.00           O  
ATOM    812  N   VAL   100     -32.934  60.637   8.486  1.00  0.00           N  
ATOM    813  CA  VAL   100     -32.857  60.304   9.825  1.00  0.00           C  
ATOM    814  CB  VAL   100     -31.451  60.684  10.445  1.00  0.00           C  
ATOM    815  CG1 VAL   100     -31.244  60.587  11.926  1.00  0.00           C  
ATOM    816  CG2 VAL   100     -30.334  59.876   9.738  1.00  0.00           C  
ATOM    817  C   VAL   100     -33.930  60.931  10.736  1.00  0.00           C  
ATOM    818  O   VAL   100     -34.410  60.206  11.633  1.00  0.00           O  
ATOM    819  N   HIE   101     -34.344  62.134  10.548  1.00  0.00           N  
ATOM    820  CA  HIE   101     -35.360  62.761  11.382  1.00  0.00           C  
ATOM    821  CB  HIE   101     -35.240  64.310  11.302  1.00  0.00           C  
ATOM    822  CG  HIE   101     -36.178  65.048  12.253  1.00  0.00           C  
ATOM    823  ND1 HIE   101     -35.892  65.428  13.597  1.00  0.00           N  
ATOM    824  CE1 HIE   101     -37.044  65.976  14.045  1.00  0.00           C  
ATOM    825  NE2 HIE   101     -38.029  65.956  13.115  1.00  0.00           N  
ATOM    826  CD2 HIE   101     -37.473  65.397  12.008  1.00  0.00           C  
ATOM    827  C   HIE   101     -36.777  62.424  11.172  1.00  0.00           C  
ATOM    828  O   HIE   101     -37.595  62.442  12.081  1.00  0.00           O  
ATOM    829  N   ARG   102     -37.054  62.019   9.945  1.00  0.00           N  
ATOM    830  CA  ARG   102     -38.404  61.633   9.498  1.00  0.00           C  
ATOM    831  CB  ARG   102     -38.441  61.478   7.972  1.00  0.00           C  
ATOM    832  CG  ARG   102     -39.856  61.426   7.364  1.00  0.00           C  
ATOM    833  CD  ARG   102     -40.783  62.629   7.507  1.00  0.00           C  
ATOM    834  NE  ARG   102     -40.033  63.915   7.441  1.00  0.00           N  
ATOM    835  CZ  ARG   102     -40.151  64.916   8.220  1.00  0.00           C  
ATOM    836  NH1 ARG   102     -41.057  65.072   9.114  1.00  0.00           N  
ATOM    837  NH2 ARG   102     -39.362  65.970   8.126  1.00  0.00           N  
ATOM    838  C   ARG   102     -38.930  60.382  10.237  1.00  0.00           C  
ATOM    839  O   ARG   102     -38.436  59.231   9.968  1.00  0.00           O  
ATOM    840  OXT ARG   102     -39.863  60.572  11.049  1.00  0.00           O  
TER     841      ARG   102 
ENDMDL
MODEL     3
ATOM      1  N   MET     1     -32.437  51.644  12.944  1.00  0.00           N  
ATOM      2  CA  MET     1     -32.487  52.873  12.016  1.00  0.00           C  
ATOM      3  CB  MET     1     -33.868  53.058  11.376  1.00  0.00           C  
ATOM      4  CG  MET     1     -33.987  54.134  10.325  1.00  0.00           C  
ATOM      5  SD  MET     1     -33.796  55.824  10.970  1.00  0.00           S  
ATOM      6  CE  MET     1     -35.131  56.703  10.108  1.00  0.00           C  
ATOM      7  C   MET     1     -31.744  54.135  12.485  1.00  0.00           C  
ATOM      8  O   MET     1     -30.709  54.487  11.876  1.00  0.00           O  
ATOM      9  N   TYR     2     -32.150  54.736  13.575  1.00  0.00           N  
ATOM     10  CA  TYR     2     -31.726  56.057  13.983  1.00  0.00           C  
ATOM     11  CB  TYR     2     -32.541  56.594  15.108  1.00  0.00           C  
ATOM     12  CG  TYR     2     -34.005  56.889  14.764  1.00  0.00           C  
ATOM     13  CD1 TYR     2     -34.988  56.337  15.564  1.00  0.00           C  
ATOM     14  CE1 TYR     2     -36.343  56.584  15.421  1.00  0.00           C  
ATOM     15  CZ  TYR     2     -36.735  57.486  14.461  1.00  0.00           C  
ATOM     16  OH  TYR     2     -38.059  57.847  14.313  1.00  0.00           O  
ATOM     17  CE2 TYR     2     -35.801  58.211  13.641  1.00  0.00           C  
ATOM     18  CD2 TYR     2     -34.411  57.887  13.786  1.00  0.00           C  
ATOM     19  C   TYR     2     -30.243  56.184  14.279  1.00  0.00           C  
ATOM     20  O   TYR     2     -29.629  57.186  13.856  1.00  0.00           O  
ATOM     21  N   GLY     3     -29.539  55.211  14.863  1.00  0.00           N  
ATOM     22  CA  GLY     3     -28.102  55.223  15.103  1.00  0.00           C  
ATOM     23  C   GLY     3     -27.281  55.207  13.904  1.00  0.00           C  
ATOM     24  O   GLY     3     -26.321  55.906  13.843  1.00  0.00           O  
ATOM     25  N   LYS     4     -27.738  54.617  12.812  1.00  0.00           N  
ATOM     26  CA  LYS     4     -27.066  54.750  11.484  1.00  0.00           C  
ATOM     27  CB  LYS     4     -27.547  53.585  10.503  1.00  0.00           C  
ATOM     28  CG  LYS     4     -26.558  53.357   9.349  1.00  0.00           C  
ATOM     29  CD  LYS     4     -25.096  53.141   9.718  1.00  0.00           C  
ATOM     30  CE  LYS     4     -24.240  52.738   8.439  1.00  0.00           C  
ATOM     31  NZ  LYS     4     -22.828  52.613   8.869  1.00  0.00           N  
ATOM     32  C   LYS     4     -27.328  56.025  10.867  1.00  0.00           C  
ATOM     33  O   LYS     4     -26.439  56.503  10.198  1.00  0.00           O  
ATOM     34  N   LEU     5     -28.544  56.533  10.989  1.00  0.00           N  
ATOM     35  CA  LEU     5     -28.874  57.905  10.590  1.00  0.00           C  
ATOM     36  CB  LEU     5     -30.400  58.168  10.882  1.00  0.00           C  
ATOM     37  CG  LEU     5     -30.771  59.563  10.363  1.00  0.00           C  
ATOM     38  CD1 LEU     5     -31.169  59.562   8.887  1.00  0.00           C  
ATOM     39  CD2 LEU     5     -32.065  60.118  11.101  1.00  0.00           C  
ATOM     40  C   LEU     5     -27.882  58.864  11.255  1.00  0.00           C  
ATOM     41  O   LEU     5     -27.213  59.611  10.524  1.00  0.00           O  
ATOM     42  N   ASN     6     -27.648  58.882  12.573  1.00  0.00           N  
ATOM     43  CA  ASN     6     -26.625  59.682  13.209  1.00  0.00           C  
ATOM     44  CB  ASN     6     -26.696  59.496  14.702  1.00  0.00           C  
ATOM     45  CG  ASN     6     -27.904  60.265  15.230  1.00  0.00           C  
ATOM     46  OD1 ASN     6     -28.921  59.806  15.669  1.00  0.00           O  
ATOM     47  ND2 ASN     6     -27.740  61.520  15.275  1.00  0.00           N  
ATOM     48  C   ASN     6     -25.172  59.413  12.789  1.00  0.00           C  
ATOM     49  O   ASN     6     -24.561  60.441  12.373  1.00  0.00           O  
ATOM     50  N   ASP     7     -24.652  58.184  12.705  1.00  0.00           N  
ATOM     51  CA  ASP     7     -23.294  57.880  12.271  1.00  0.00           C  
ATOM     52  CB  ASP     7     -23.010  56.431  12.557  1.00  0.00           C  
ATOM     53  CG  ASP     7     -22.790  55.983  13.999  1.00  0.00           C  
ATOM     54  OD1 ASP     7     -22.482  56.805  14.891  1.00  0.00           O  
ATOM     55  OD2 ASP     7     -22.979  54.808  14.294  1.00  0.00           O  
ATOM     56  C   ASP     7     -22.988  58.354  10.796  1.00  0.00           C  
ATOM     57  O   ASP     7     -21.937  58.898  10.531  1.00  0.00           O  
ATOM     58  N   LEU     8     -24.055  58.364  10.013  1.00  0.00           N  
ATOM     59  CA  LEU     8     -24.050  58.888   8.639  1.00  0.00           C  
ATOM     60  CB  LEU     8     -25.332  58.135   7.935  1.00  0.00           C  
ATOM     61  CG  LEU     8     -25.304  58.454   6.427  1.00  0.00           C  
ATOM     62  CD1 LEU     8     -24.145  57.959   5.570  1.00  0.00           C  
ATOM     63  CD2 LEU     8     -26.644  57.881   5.933  1.00  0.00           C  
ATOM     64  C   LEU     8     -23.986  60.437   8.502  1.00  0.00           C  
ATOM     65  O   LEU     8     -23.154  60.910   7.796  1.00  0.00           O  
ATOM     66  N   LEU     9     -24.814  61.104   9.300  1.00  0.00           N  
ATOM     67  CA  LEU     9     -24.805  62.597   9.506  1.00  0.00           C  
ATOM     68  CB  LEU     9     -25.969  63.049  10.460  1.00  0.00           C  
ATOM     69  CG  LEU     9     -27.313  62.799   9.842  1.00  0.00           C  
ATOM     70  CD1 LEU     9     -28.391  63.131  10.844  1.00  0.00           C  
ATOM     71  CD2 LEU     9     -27.637  63.782   8.701  1.00  0.00           C  
ATOM     72  C   LEU     9     -23.443  62.994   9.926  1.00  0.00           C  
ATOM     73  O   LEU     9     -22.825  63.981   9.447  1.00  0.00           O  
ATOM     74  N   GLU    10     -22.859  62.247  10.895  1.00  0.00           N  
ATOM     75  CA  GLU    10     -21.637  62.733  11.520  1.00  0.00           C  
ATOM     76  CB  GLU    10     -21.660  62.227  12.981  1.00  0.00           C  
ATOM     77  CG  GLU    10     -20.383  62.574  13.759  1.00  0.00           C  
ATOM     78  CD  GLU    10     -20.152  64.130  13.866  1.00  0.00           C  
ATOM     79  OE1 GLU    10     -21.124  64.896  13.727  1.00  0.00           O  
ATOM     80  OE2 GLU    10     -18.984  64.518  14.079  1.00  0.00           O  
ATOM     81  C   GLU    10     -20.428  62.277  10.667  1.00  0.00           C  
ATOM     82  O   GLU    10     -19.431  63.007  10.668  1.00  0.00           O  
ATOM     83  N   ASP    11     -20.566  61.249   9.801  1.00  0.00           N  
ATOM     84  CA  ASP    11     -19.648  60.878   8.721  1.00  0.00           C  
ATOM     85  CB  ASP    11     -19.878  59.431   8.275  1.00  0.00           C  
ATOM     86  CG  ASP    11     -19.223  58.412   9.170  1.00  0.00           C  
ATOM     87  OD1 ASP    11     -18.200  58.675   9.841  1.00  0.00           O  
ATOM     88  OD2 ASP    11     -19.695  57.249   9.067  1.00  0.00           O  
ATOM     89  C   ASP    11     -19.695  61.733   7.485  1.00  0.00           C  
ATOM     90  O   ASP    11     -18.671  62.013   6.846  1.00  0.00           O  
ATOM     91  N   LEU    12     -20.876  62.181   7.045  1.00  0.00           N  
ATOM     92  CA  LEU    12     -21.048  63.251   6.084  1.00  0.00           C  
ATOM     93  CB  LEU    12     -22.468  63.433   5.639  1.00  0.00           C  
ATOM     94  CG  LEU    12     -23.235  62.332   4.976  1.00  0.00           C  
ATOM     95  CD1 LEU    12     -24.767  62.303   5.337  1.00  0.00           C  
ATOM     96  CD2 LEU    12     -22.975  62.390   3.466  1.00  0.00           C  
ATOM     97  C   LEU    12     -20.424  64.544   6.564  1.00  0.00           C  
ATOM     98  O   LEU    12     -19.673  65.134   5.776  1.00  0.00           O  
ATOM     99  N   GLN    13     -20.596  64.921   7.789  1.00  0.00           N  
ATOM    100  CA  GLN    13     -19.876  65.991   8.423  1.00  0.00           C  
ATOM    101  CB  GLN    13     -20.370  66.393   9.900  1.00  0.00           C  
ATOM    102  CG  GLN    13     -21.657  67.126   9.710  1.00  0.00           C  
ATOM    103  CD  GLN    13     -21.593  68.544   8.988  1.00  0.00           C  
ATOM    104  OE1 GLN    13     -20.656  69.278   9.158  1.00  0.00           O  
ATOM    105  NE2 GLN    13     -22.578  68.988   8.249  1.00  0.00           N  
ATOM    106  C   GLN    13     -18.329  65.814   8.282  1.00  0.00           C  
ATOM    107  O   GLN    13     -17.657  66.712   7.804  1.00  0.00           O  
ATOM    108  N   GLU    14     -17.795  64.653   8.679  1.00  0.00           N  
ATOM    109  CA  GLU    14     -16.357  64.381   8.625  1.00  0.00           C  
ATOM    110  CB  GLU    14     -16.074  63.104   9.455  1.00  0.00           C  
ATOM    111  CG  GLU    14     -14.701  62.958  10.089  1.00  0.00           C  
ATOM    112  CD  GLU    14     -14.293  64.105  10.983  1.00  0.00           C  
ATOM    113  OE1 GLU    14     -15.138  64.443  11.888  1.00  0.00           O  
ATOM    114  OE2 GLU    14     -13.194  64.609  10.879  1.00  0.00           O  
ATOM    115  C   GLU    14     -15.663  64.285   7.199  1.00  0.00           C  
ATOM    116  O   GLU    14     -14.529  64.854   7.043  1.00  0.00           O  
ATOM    117  N   VAL    15     -16.381  63.728   6.195  1.00  0.00           N  
ATOM    118  CA  VAL    15     -15.925  63.821   4.821  1.00  0.00           C  
ATOM    119  CB  VAL    15     -16.459  62.641   4.008  1.00  0.00           C  
ATOM    120  CG1 VAL    15     -17.880  63.010   3.499  1.00  0.00           C  
ATOM    121  CG2 VAL    15     -15.489  62.387   2.898  1.00  0.00           C  
ATOM    122  C   VAL    15     -16.052  65.208   4.143  1.00  0.00           C  
ATOM    123  O   VAL    15     -15.240  65.526   3.288  1.00  0.00           O  
ATOM    124  N   LEU    16     -16.907  66.092   4.641  1.00  0.00           N  
ATOM    125  CA  LEU    16     -16.944  67.527   4.279  1.00  0.00           C  
ATOM    126  CB  LEU    16     -18.255  68.217   4.688  1.00  0.00           C  
ATOM    127  CG  LEU    16     -18.425  69.677   4.310  1.00  0.00           C  
ATOM    128  CD1 LEU    16     -18.268  69.859   2.831  1.00  0.00           C  
ATOM    129  CD2 LEU    16     -19.775  70.185   4.848  1.00  0.00           C  
ATOM    130  C   LEU    16     -15.804  68.321   4.858  1.00  0.00           C  
ATOM    131  O   LEU    16     -15.015  69.066   4.225  1.00  0.00           O  
ATOM    132  N   LYS    17     -15.401  67.985   6.087  1.00  0.00           N  
ATOM    133  CA  LYS    17     -14.139  68.360   6.697  1.00  0.00           C  
ATOM    134  CB  LYS    17     -14.195  68.240   8.211  1.00  0.00           C  
ATOM    135  CG  LYS    17     -15.413  68.855   8.906  1.00  0.00           C  
ATOM    136  CD  LYS    17     -15.038  68.910  10.388  1.00  0.00           C  
ATOM    137  CE  LYS    17     -16.122  69.226  11.420  1.00  0.00           C  
ATOM    138  NZ  LYS    17     -16.718  70.562  11.014  1.00  0.00           N  
ATOM    139  C   LYS    17     -12.871  67.739   5.997  1.00  0.00           C  
ATOM    140  O   LYS    17     -11.872  68.432   5.902  1.00  0.00           O  
ATOM    141  N   ASN    18     -12.940  66.488   5.452  1.00  0.00           N  
ATOM    142  CA  ASN    18     -11.843  65.946   4.633  1.00  0.00           C  
ATOM    143  CB  ASN    18     -12.007  64.384   4.561  1.00  0.00           C  
ATOM    144  CG  ASN    18     -10.806  63.710   4.096  1.00  0.00           C  
ATOM    145  OD1 ASN    18      -9.714  64.214   4.019  1.00  0.00           O  
ATOM    146  ND2 ASN    18     -10.842  62.437   3.738  1.00  0.00           N  
ATOM    147  C   ASN    18     -11.545  66.747   3.351  1.00  0.00           C  
ATOM    148  O   ASN    18     -10.408  67.084   3.015  1.00  0.00           O  
ATOM    149  N   LEU    19     -12.637  67.101   2.677  1.00  0.00           N  
ATOM    150  CA  LEU    19     -12.675  67.978   1.469  1.00  0.00           C  
ATOM    151  CB  LEU    19     -14.135  68.192   1.023  1.00  0.00           C  
ATOM    152  CG  LEU    19     -14.393  69.183  -0.138  1.00  0.00           C  
ATOM    153  CD1 LEU    19     -13.531  68.996  -1.298  1.00  0.00           C  
ATOM    154  CD2 LEU    19     -15.784  68.975  -0.528  1.00  0.00           C  
ATOM    155  C   LEU    19     -11.907  69.258   1.809  1.00  0.00           C  
ATOM    156  O   LEU    19     -10.908  69.608   1.189  1.00  0.00           O  
ATOM    157  N   HIE    20     -12.354  69.913   2.883  1.00  0.00           N  
ATOM    158  CA  HIE    20     -11.932  71.246   3.264  1.00  0.00           C  
ATOM    159  CB  HIE    20     -12.519  71.688   4.621  1.00  0.00           C  
ATOM    160  CG  HIE    20     -13.984  72.018   4.604  1.00  0.00           C  
ATOM    161  ND1 HIE    20     -14.773  72.184   5.747  1.00  0.00           N  
ATOM    162  CE1 HIE    20     -15.996  72.505   5.287  1.00  0.00           C  
ATOM    163  NE2 HIE    20     -16.047  72.446   3.976  1.00  0.00           N  
ATOM    164  CD2 HIE    20     -14.796  72.208   3.518  1.00  0.00           C  
ATOM    165  C   HIE    20     -10.429  71.371   3.371  1.00  0.00           C  
ATOM    166  O   HIE    20      -9.879  72.391   2.923  1.00  0.00           O  
ATOM    167  N   LYS    21      -9.658  70.441   3.916  1.00  0.00           N  
ATOM    168  CA  LYS    21      -8.219  70.596   4.150  1.00  0.00           C  
ATOM    169  CB  LYS    21      -7.855  70.118   5.611  1.00  0.00           C  
ATOM    170  CG  LYS    21      -8.117  68.615   5.883  1.00  0.00           C  
ATOM    171  CD  LYS    21      -7.510  68.024   7.160  1.00  0.00           C  
ATOM    172  CE  LYS    21      -6.073  67.841   6.895  1.00  0.00           C  
ATOM    173  NZ  LYS    21      -5.381  67.017   8.032  1.00  0.00           N  
ATOM    174  C   LYS    21      -7.303  69.894   3.034  1.00  0.00           C  
ATOM    175  O   LYS    21      -6.099  69.633   3.218  1.00  0.00           O  
ATOM    176  N   ASN    22      -7.879  69.455   1.921  1.00  0.00           N  
ATOM    177  CA  ASN    22      -7.261  68.934   0.730  1.00  0.00           C  
ATOM    178  CB  ASN    22      -7.665  67.473   0.663  1.00  0.00           C  
ATOM    179  CG  ASN    22      -6.914  66.642   1.680  1.00  0.00           C  
ATOM    180  OD1 ASN    22      -5.706  66.360   1.518  1.00  0.00           O  
ATOM    181  ND2 ASN    22      -7.561  66.240   2.769  1.00  0.00           N  
ATOM    182  C   ASN    22      -7.540  69.704  -0.594  1.00  0.00           C  
ATOM    183  O   ASN    22      -6.579  69.661  -1.412  1.00  0.00           O  
ATOM    184  N   TRP    23      -8.631  70.368  -0.845  1.00  0.00           N  
ATOM    185  CA  TRP    23      -8.842  71.034  -2.153  1.00  0.00           C  
ATOM    186  CB  TRP    23     -10.239  71.725  -2.203  1.00  0.00           C  
ATOM    187  CG  TRP    23     -10.471  72.947  -1.333  1.00  0.00           C  
ATOM    188  CD1 TRP    23     -10.947  72.993  -0.090  1.00  0.00           C  
ATOM    189  NE1 TRP    23     -11.042  74.294   0.323  1.00  0.00           N  
ATOM    190  CE2 TRP    23     -10.657  75.182  -0.644  1.00  0.00           C  
ATOM    191  CZ2 TRP    23     -10.537  76.595  -0.782  1.00  0.00           C  
ATOM    192  CH2 TRP    23      -9.994  77.070  -1.979  1.00  0.00           C  
ATOM    193  CZ3 TRP    23      -9.679  76.248  -3.064  1.00  0.00           C  
ATOM    194  CE3 TRP    23      -9.848  74.837  -2.874  1.00  0.00           C  
ATOM    195  CD2 TRP    23     -10.240  74.355  -1.655  1.00  0.00           C  
ATOM    196  C   TRP    23      -7.846  72.125  -2.470  1.00  0.00           C  
ATOM    197  O   TRP    23      -7.579  72.330  -3.648  1.00  0.00           O  
ATOM    198  N   HIE    24      -7.236  72.738  -1.459  1.00  0.00           N  
ATOM    199  CA  HIE    24      -6.171  73.767  -1.704  1.00  0.00           C  
ATOM    200  CB  HIE    24      -5.669  74.185  -0.312  1.00  0.00           C  
ATOM    201  CG  HIE    24      -4.680  73.220   0.369  1.00  0.00           C  
ATOM    202  ND1 HIE    24      -5.120  72.070   1.004  1.00  0.00           N  
ATOM    203  CE1 HIE    24      -3.931  71.465   1.285  1.00  0.00           C  
ATOM    204  NE2 HIE    24      -2.872  72.267   0.919  1.00  0.00           N  
ATOM    205  CD2 HIE    24      -3.314  73.398   0.284  1.00  0.00           C  
ATOM    206  C   HIE    24      -5.025  73.203  -2.594  1.00  0.00           C  
ATOM    207  O   HIE    24      -4.543  73.846  -3.536  1.00  0.00           O  
ATOM    208  N   GLY    25      -4.506  71.988  -2.293  1.00  0.00           N  
ATOM    209  CA  GLY    25      -3.275  71.434  -2.793  1.00  0.00           C  
ATOM    210  C   GLY    25      -3.373  71.027  -4.327  1.00  0.00           C  
ATOM    211  O   GLY    25      -2.402  70.600  -4.945  1.00  0.00           O  
ATOM    212  N   GLY    26      -4.592  70.916  -4.971  1.00  0.00           N  
ATOM    213  CA  GLY    26      -4.953  70.231  -6.238  1.00  0.00           C  
ATOM    214  C   GLY    26      -4.892  68.686  -6.125  1.00  0.00           C  
ATOM    215  O   GLY    26      -4.984  68.130  -4.997  1.00  0.00           O  
ATOM    216  N   LYS    27      -4.697  68.025  -7.297  1.00  0.00           N  
ATOM    217  CA  LYS    27      -5.091  66.596  -7.459  1.00  0.00           C  
ATOM    218  CB  LYS    27      -4.884  66.186  -8.900  1.00  0.00           C  
ATOM    219  CG  LYS    27      -5.167  64.723  -9.252  1.00  0.00           C  
ATOM    220  CD  LYS    27      -3.857  63.928  -9.354  1.00  0.00           C  
ATOM    221  CE  LYS    27      -4.199  62.445  -9.352  1.00  0.00           C  
ATOM    222  NZ  LYS    27      -3.213  61.584  -8.629  1.00  0.00           N  
ATOM    223  C   LYS    27      -4.345  65.693  -6.539  1.00  0.00           C  
ATOM    224  O   LYS    27      -4.952  64.787  -5.927  1.00  0.00           O  
ATOM    225  N   ASP    28      -3.072  65.978  -6.259  1.00  0.00           N  
ATOM    226  CA  ASP    28      -2.231  65.213  -5.397  1.00  0.00           C  
ATOM    227  CB  ASP    28      -0.772  65.649  -5.670  1.00  0.00           C  
ATOM    228  CG  ASP    28       0.345  64.800  -5.137  1.00  0.00           C  
ATOM    229  OD1 ASP    28       1.448  65.276  -4.730  1.00  0.00           O  
ATOM    230  OD2 ASP    28       0.266  63.546  -5.207  1.00  0.00           O  
ATOM    231  C   ASP    28      -2.523  65.373  -3.887  1.00  0.00           C  
ATOM    232  O   ASP    28      -1.883  64.652  -3.121  1.00  0.00           O  
ATOM    233  N   ASN    29      -3.503  66.211  -3.551  1.00  0.00           N  
ATOM    234  CA  ASN    29      -4.226  66.219  -2.241  1.00  0.00           C  
ATOM    235  CB  ASN    29      -3.938  67.594  -1.470  1.00  0.00           C  
ATOM    236  CG  ASN    29      -2.489  67.723  -1.027  1.00  0.00           C  
ATOM    237  OD1 ASN    29      -1.566  67.755  -1.825  1.00  0.00           O  
ATOM    238  ND2 ASN    29      -2.083  67.607   0.218  1.00  0.00           N  
ATOM    239  C   ASN    29      -5.638  65.780  -2.274  1.00  0.00           C  
ATOM    240  O   ASN    29      -5.966  64.773  -1.584  1.00  0.00           O  
ATOM    241  N   LEU    30      -6.511  66.390  -3.099  1.00  0.00           N  
ATOM    242  CA  LEU    30      -7.956  66.078  -3.183  1.00  0.00           C  
ATOM    243  CB  LEU    30      -8.667  67.063  -4.033  1.00  0.00           C  
ATOM    244  CG  LEU    30     -10.256  66.968  -3.952  1.00  0.00           C  
ATOM    245  CD1 LEU    30     -10.770  67.406  -2.530  1.00  0.00           C  
ATOM    246  CD2 LEU    30     -10.887  68.031  -4.870  1.00  0.00           C  
ATOM    247  C   LEU    30      -8.184  64.574  -3.610  1.00  0.00           C  
ATOM    248  O   LEU    30      -9.172  64.042  -3.087  1.00  0.00           O  
ATOM    249  N   HIE    31      -7.327  63.978  -4.381  1.00  0.00           N  
ATOM    250  CA  HIE    31      -7.531  62.589  -4.728  1.00  0.00           C  
ATOM    251  CB  HIE    31      -6.490  62.128  -5.725  1.00  0.00           C  
ATOM    252  CG  HIE    31      -5.117  61.988  -5.158  1.00  0.00           C  
ATOM    253  ND1 HIE    31      -4.212  61.090  -5.758  1.00  0.00           N  
ATOM    254  CE1 HIE    31      -3.093  61.274  -5.008  1.00  0.00           C  
ATOM    255  NE2 HIE    31      -3.248  62.212  -4.047  1.00  0.00           N  
ATOM    256  CD2 HIE    31      -4.530  62.669  -4.147  1.00  0.00           C  
ATOM    257  C   HIE    31      -7.525  61.627  -3.544  1.00  0.00           C  
ATOM    258  O   HIE    31      -8.159  60.577  -3.522  1.00  0.00           O  
ATOM    259  N   ASP    32      -6.878  61.989  -2.386  1.00  0.00           N  
ATOM    260  CA  ASP    32      -7.125  61.231  -1.116  1.00  0.00           C  
ATOM    261  CB  ASP    32      -6.147  61.616  -0.090  1.00  0.00           C  
ATOM    262  CG  ASP    32      -4.696  61.556  -0.629  1.00  0.00           C  
ATOM    263  OD1 ASP    32      -3.832  62.417  -0.269  1.00  0.00           O  
ATOM    264  OD2 ASP    32      -4.326  60.453  -1.089  1.00  0.00           O  
ATOM    265  C   ASP    32      -8.582  61.303  -0.604  1.00  0.00           C  
ATOM    266  O   ASP    32      -9.129  60.357  -0.073  1.00  0.00           O  
ATOM    267  N   VAL    33      -9.316  62.421  -0.761  1.00  0.00           N  
ATOM    268  CA  VAL    33     -10.770  62.561  -0.353  1.00  0.00           C  
ATOM    269  CB  VAL    33     -11.196  64.107  -0.480  1.00  0.00           C  
ATOM    270  CG1 VAL    33     -12.514  64.213   0.241  1.00  0.00           C  
ATOM    271  CG2 VAL    33     -10.266  65.056   0.244  1.00  0.00           C  
ATOM    272  C   VAL    33     -11.729  61.702  -1.227  1.00  0.00           C  
ATOM    273  O   VAL    33     -12.673  61.017  -0.725  1.00  0.00           O  
ATOM    274  N   ASP    34     -11.379  61.555  -2.515  1.00  0.00           N  
ATOM    275  CA  ASP    34     -12.020  60.766  -3.565  1.00  0.00           C  
ATOM    276  CB  ASP    34     -11.259  61.015  -4.908  1.00  0.00           C  
ATOM    277  CG  ASP    34     -12.045  60.265  -6.040  1.00  0.00           C  
ATOM    278  OD1 ASP    34     -13.271  60.646  -6.355  1.00  0.00           O  
ATOM    279  OD2 ASP    34     -11.383  59.358  -6.572  1.00  0.00           O  
ATOM    280  C   ASP    34     -12.001  59.288  -3.199  1.00  0.00           C  
ATOM    281  O   ASP    34     -13.007  58.576  -3.358  1.00  0.00           O  
ATOM    282  N   ASN    35     -10.879  58.713  -2.736  1.00  0.00           N  
ATOM    283  CA  ASN    35     -10.832  57.367  -2.226  1.00  0.00           C  
ATOM    284  CB  ASN    35      -9.431  56.987  -1.841  1.00  0.00           C  
ATOM    285  CG  ASN    35      -8.379  57.286  -2.903  1.00  0.00           C  
ATOM    286  OD1 ASN    35      -8.614  57.287  -4.106  1.00  0.00           O  
ATOM    287  ND2 ASN    35      -7.235  57.629  -2.413  1.00  0.00           N  
ATOM    288  C   ASN    35     -11.753  57.177  -1.001  1.00  0.00           C  
ATOM    289  O   ASN    35     -12.410  56.138  -0.905  1.00  0.00           O  
ATOM    290  N   HIE    36     -11.901  58.146  -0.095  1.00  0.00           N  
ATOM    291  CA  HIE    36     -12.881  58.113   0.995  1.00  0.00           C  
ATOM    292  CB  HIE    36     -12.564  59.319   1.877  1.00  0.00           C  
ATOM    293  CG  HIE    36     -13.149  59.341   3.283  1.00  0.00           C  
ATOM    294  ND1 HIE    36     -12.682  60.251   4.271  1.00  0.00           N  
ATOM    295  CE1 HIE    36     -13.529  60.029   5.306  1.00  0.00           C  
ATOM    296  NE2 HIE    36     -14.362  59.004   5.082  1.00  0.00           N  
ATOM    297  CD2 HIE    36     -14.113  58.577   3.824  1.00  0.00           C  
ATOM    298  C   HIE    36     -14.329  58.089   0.382  1.00  0.00           C  
ATOM    299  O   HIE    36     -15.124  57.294   0.858  1.00  0.00           O  
ATOM    300  N   LEU    37     -14.621  58.934  -0.598  1.00  0.00           N  
ATOM    301  CA  LEU    37     -16.003  59.073  -1.181  1.00  0.00           C  
ATOM    302  CB  LEU    37     -16.090  60.302  -2.072  1.00  0.00           C  
ATOM    303  CG  LEU    37     -16.311  61.583  -1.364  1.00  0.00           C  
ATOM    304  CD1 LEU    37     -15.830  62.732  -2.188  1.00  0.00           C  
ATOM    305  CD2 LEU    37     -17.694  61.801  -0.826  1.00  0.00           C  
ATOM    306  C   LEU    37     -16.501  57.827  -1.777  1.00  0.00           C  
ATOM    307  O   LEU    37     -17.711  57.570  -1.612  1.00  0.00           O  
ATOM    308  N   GLN    38     -15.610  57.004  -2.387  1.00  0.00           N  
ATOM    309  CA  GLN    38     -15.903  55.559  -2.761  1.00  0.00           C  
ATOM    310  CB  GLN    38     -14.681  54.876  -3.295  1.00  0.00           C  
ATOM    311  CG  GLN    38     -14.312  55.279  -4.780  1.00  0.00           C  
ATOM    312  CD  GLN    38     -15.412  54.995  -5.854  1.00  0.00           C  
ATOM    313  OE1 GLN    38     -16.395  54.304  -5.648  1.00  0.00           O  
ATOM    314  NE2 GLN    38     -15.237  55.565  -7.006  1.00  0.00           N  
ATOM    315  C   GLN    38     -16.540  54.780  -1.600  1.00  0.00           C  
ATOM    316  O   GLN    38     -17.495  54.046  -1.789  1.00  0.00           O  
ATOM    317  N   ASN    39     -15.980  54.913  -0.422  1.00  0.00           N  
ATOM    318  CA  ASN    39     -16.422  54.219   0.852  1.00  0.00           C  
ATOM    319  CB  ASN    39     -15.186  54.074   1.670  1.00  0.00           C  
ATOM    320  CG  ASN    39     -15.183  53.114   2.894  1.00  0.00           C  
ATOM    321  OD1 ASN    39     -16.128  52.433   3.223  1.00  0.00           O  
ATOM    322  ND2 ASN    39     -14.032  52.959   3.459  1.00  0.00           N  
ATOM    323  C   ASN    39     -17.675  54.806   1.483  1.00  0.00           C  
ATOM    324  O   ASN    39     -18.436  54.075   2.162  1.00  0.00           O  
ATOM    325  N   VAL    40     -17.908  56.055   1.231  1.00  0.00           N  
ATOM    326  CA  VAL    40     -19.132  56.756   1.792  1.00  0.00           C  
ATOM    327  CB  VAL    40     -18.912  58.278   1.939  1.00  0.00           C  
ATOM    328  CG1 VAL    40     -20.167  58.941   2.346  1.00  0.00           C  
ATOM    329  CG2 VAL    40     -17.902  58.472   3.136  1.00  0.00           C  
ATOM    330  C   VAL    40     -20.325  56.559   0.930  1.00  0.00           C  
ATOM    331  O   VAL    40     -21.351  56.160   1.382  1.00  0.00           O  
ATOM    332  N   ILE    41     -20.280  56.558  -0.409  1.00  0.00           N  
ATOM    333  CA  ILE    41     -21.354  55.983  -1.289  1.00  0.00           C  
ATOM    334  CB  ILE    41     -21.182  56.309  -2.846  1.00  0.00           C  
ATOM    335  CG2 ILE    41     -20.044  55.437  -3.473  1.00  0.00           C  
ATOM    336  CG1 ILE    41     -22.574  56.147  -3.637  1.00  0.00           C  
ATOM    337  CD1 ILE    41     -22.577  56.607  -5.154  1.00  0.00           C  
ATOM    338  C   ILE    41     -21.818  54.464  -1.024  1.00  0.00           C  
ATOM    339  O   ILE    41     -22.980  54.073  -1.226  1.00  0.00           O  
ATOM    340  N   GLU    42     -20.917  53.625  -0.523  1.00  0.00           N  
ATOM    341  CA  GLU    42     -21.226  52.286  -0.061  1.00  0.00           C  
ATOM    342  CB  GLU    42     -19.884  51.540   0.097  1.00  0.00           C  
ATOM    343  CG  GLU    42     -19.146  50.976  -1.139  1.00  0.00           C  
ATOM    344  CD  GLU    42     -19.981  49.927  -2.010  1.00  0.00           C  
ATOM    345  OE1 GLU    42     -19.496  48.849  -2.315  1.00  0.00           O  
ATOM    346  OE2 GLU    42     -21.175  50.126  -2.389  1.00  0.00           O  
ATOM    347  C   GLU    42     -21.980  52.296   1.292  1.00  0.00           C  
ATOM    348  O   GLU    42     -22.646  51.324   1.684  1.00  0.00           O  
ATOM    349  N   ASP    43     -21.966  53.450   2.053  1.00  0.00           N  
ATOM    350  CA  ASP    43     -22.824  53.640   3.213  1.00  0.00           C  
ATOM    351  CB  ASP    43     -22.099  54.476   4.295  1.00  0.00           C  
ATOM    352  CG  ASP    43     -20.752  53.864   4.725  1.00  0.00           C  
ATOM    353  OD1 ASP    43     -19.918  54.587   5.313  1.00  0.00           O  
ATOM    354  OD2 ASP    43     -20.431  52.650   4.521  1.00  0.00           O  
ATOM    355  C   ASP    43     -24.160  54.195   2.788  1.00  0.00           C  
ATOM    356  O   ASP    43     -25.165  53.592   3.233  1.00  0.00           O  
ATOM    357  N   ILE    44     -24.273  55.117   1.849  1.00  0.00           N  
ATOM    358  CA  ILE    44     -25.526  55.512   1.147  1.00  0.00           C  
ATOM    359  CB  ILE    44     -25.251  56.703   0.166  1.00  0.00           C  
ATOM    360  CG2 ILE    44     -26.525  57.149  -0.596  1.00  0.00           C  
ATOM    361  CG1 ILE    44     -24.593  57.983   0.795  1.00  0.00           C  
ATOM    362  CD1 ILE    44     -25.499  58.755   1.729  1.00  0.00           C  
ATOM    363  C   ILE    44     -26.291  54.381   0.469  1.00  0.00           C  
ATOM    364  O   ILE    44     -27.456  54.066   0.746  1.00  0.00           O  
ATOM    365  N   HIE    45     -25.647  53.569  -0.322  1.00  0.00           N  
ATOM    366  CA  HIE    45     -26.146  52.361  -0.908  1.00  0.00           C  
ATOM    367  CB  HIE    45     -25.005  51.658  -1.699  1.00  0.00           C  
ATOM    368  CG  HIE    45     -25.548  50.747  -2.792  1.00  0.00           C  
ATOM    369  ND1 HIE    45     -24.994  50.426  -3.974  1.00  0.00           N  
ATOM    370  CE1 HIE    45     -25.730  49.524  -4.565  1.00  0.00           C  
ATOM    371  NE2 HIE    45     -26.740  49.180  -3.800  1.00  0.00           N  
ATOM    372  CD2 HIE    45     -26.607  49.883  -2.626  1.00  0.00           C  
ATOM    373  C   HIE    45     -26.719  51.358   0.167  1.00  0.00           C  
ATOM    374  O   HIE    45     -27.860  50.883   0.090  1.00  0.00           O  
ATOM    375  N   ASP    46     -26.002  51.110   1.232  1.00  0.00           N  
ATOM    376  CA  ASP    46     -26.431  50.222   2.342  1.00  0.00           C  
ATOM    377  CB  ASP    46     -25.189  49.999   3.211  1.00  0.00           C  
ATOM    378  CG  ASP    46     -25.415  49.161   4.424  1.00  0.00           C  
ATOM    379  OD1 ASP    46     -25.051  49.695   5.487  1.00  0.00           O  
ATOM    380  OD2 ASP    46     -25.967  48.040   4.355  1.00  0.00           O  
ATOM    381  C   ASP    46     -27.647  50.794   3.166  1.00  0.00           C  
ATOM    382  O   ASP    46     -28.504  49.965   3.511  1.00  0.00           O  
ATOM    383  N   PHE    47     -27.741  52.088   3.299  1.00  0.00           N  
ATOM    384  CA  PHE    47     -28.780  52.807   4.064  1.00  0.00           C  
ATOM    385  CB  PHE    47     -28.249  54.216   4.448  1.00  0.00           C  
ATOM    386  CG  PHE    47     -29.224  55.057   5.294  1.00  0.00           C  
ATOM    387  CD1 PHE    47     -29.934  56.131   4.809  1.00  0.00           C  
ATOM    388  CE1 PHE    47     -30.963  56.697   5.642  1.00  0.00           C  
ATOM    389  CZ  PHE    47     -31.250  56.261   6.950  1.00  0.00           C  
ATOM    390  CE2 PHE    47     -30.339  55.297   7.448  1.00  0.00           C  
ATOM    391  CD2 PHE    47     -29.396  54.635   6.608  1.00  0.00           C  
ATOM    392  C   PHE    47     -30.008  52.917   3.183  1.00  0.00           C  
ATOM    393  O   PHE    47     -31.075  52.586   3.712  1.00  0.00           O  
ATOM    394  N   MET    48     -29.928  53.205   1.900  1.00  0.00           N  
ATOM    395  CA  MET    48     -31.043  53.091   0.915  1.00  0.00           C  
ATOM    396  CB  MET    48     -30.480  53.532  -0.405  1.00  0.00           C  
ATOM    397  CG  MET    48     -31.326  53.367  -1.649  1.00  0.00           C  
ATOM    398  SD  MET    48     -31.446  51.651  -2.218  1.00  0.00           S  
ATOM    399  CE  MET    48     -29.763  51.405  -2.885  1.00  0.00           C  
ATOM    400  C   MET    48     -31.580  51.625   0.882  1.00  0.00           C  
ATOM    401  O   MET    48     -32.798  51.444   0.914  1.00  0.00           O  
ATOM    402  N   GLN    49     -30.683  50.636   0.850  1.00  0.00           N  
ATOM    403  CA  GLN    49     -30.982  49.198   0.915  1.00  0.00           C  
ATOM    404  CB  GLN    49     -29.711  48.364   0.592  1.00  0.00           C  
ATOM    405  CG  GLN    49     -29.892  46.861   0.408  1.00  0.00           C  
ATOM    406  CD  GLN    49     -30.684  46.501  -0.869  1.00  0.00           C  
ATOM    407  OE1 GLN    49     -30.784  47.265  -1.832  1.00  0.00           O  
ATOM    408  NE2 GLN    49     -31.248  45.334  -0.904  1.00  0.00           N  
ATOM    409  C   GLN    49     -31.708  48.788   2.161  1.00  0.00           C  
ATOM    410  O   GLN    49     -32.652  48.008   2.143  1.00  0.00           O  
ATOM    411  N   GLY    50     -31.202  49.227   3.255  1.00  0.00           N  
ATOM    412  CA  GLY    50     -31.812  49.064   4.592  1.00  0.00           C  
ATOM    413  C   GLY    50     -33.234  49.518   4.732  1.00  0.00           C  
ATOM    414  O   GLY    50     -34.057  48.929   5.380  1.00  0.00           O  
ATOM    415  N   GLY    51     -33.582  50.651   4.112  1.00  0.00           N  
ATOM    416  CA  GLY    51     -34.929  51.216   4.223  1.00  0.00           C  
ATOM    417  C   GLY    51     -35.789  50.946   2.931  1.00  0.00           C  
ATOM    418  O   GLY    51     -36.904  51.503   2.723  1.00  0.00           O  
ATOM    419  N   GLY    52     -35.346  50.059   2.085  1.00  0.00           N  
ATOM    420  CA  GLY    52     -36.077  49.423   0.968  1.00  0.00           C  
ATOM    421  C   GLY    52     -36.254  50.242  -0.283  1.00  0.00           C  
ATOM    422  O   GLY    52     -37.335  50.065  -0.925  1.00  0.00           O  
ATOM    423  N   SER    53     -35.233  51.046  -0.680  1.00  0.00           N  
ATOM    424  CA  SER    53     -35.259  51.772  -1.947  1.00  0.00           C  
ATOM    425  CB  SER    53     -34.756  50.898  -3.065  1.00  0.00           C  
ATOM    426  OG  SER    53     -34.301  51.703  -4.166  1.00  0.00           O  
ATOM    427  C   SER    53     -36.507  52.609  -2.190  1.00  0.00           C  
ATOM    428  O   SER    53     -37.301  52.918  -1.237  1.00  0.00           O  
ATOM    429  N   GLY    54     -36.844  52.854  -3.449  1.00  0.00           N  
ATOM    430  CA  GLY    54     -38.081  53.533  -3.969  1.00  0.00           C  
ATOM    431  C   GLY    54     -38.158  54.992  -3.540  1.00  0.00           C  
ATOM    432  O   GLY    54     -37.471  55.378  -2.551  1.00  0.00           O  
ATOM    433  N   GLY    55     -38.880  55.835  -4.294  1.00  0.00           N  
ATOM    434  CA  GLY    55     -39.148  57.227  -3.807  1.00  0.00           C  
ATOM    435  C   GLY    55     -37.906  58.124  -3.635  1.00  0.00           C  
ATOM    436  O   GLY    55     -36.816  57.855  -4.246  1.00  0.00           O  
ATOM    437  N   LYS    56     -37.875  59.067  -2.725  1.00  0.00           N  
ATOM    438  CA  LYS    56     -36.717  59.906  -2.306  1.00  0.00           C  
ATOM    439  CB  LYS    56     -37.258  61.108  -1.536  1.00  0.00           C  
ATOM    440  CG  LYS    56     -37.717  62.299  -2.379  1.00  0.00           C  
ATOM    441  CD  LYS    56     -38.683  63.207  -1.537  1.00  0.00           C  
ATOM    442  CE  LYS    56     -39.065  64.534  -2.246  1.00  0.00           C  
ATOM    443  NZ  LYS    56     -37.963  65.501  -2.302  1.00  0.00           N  
ATOM    444  C   LYS    56     -35.631  59.203  -1.511  1.00  0.00           C  
ATOM    445  O   LYS    56     -34.540  59.768  -1.336  1.00  0.00           O  
ATOM    446  N   LEU    57     -35.883  57.993  -0.982  1.00  0.00           N  
ATOM    447  CA  LEU    57     -34.841  57.107  -0.518  1.00  0.00           C  
ATOM    448  CB  LEU    57     -35.349  56.010   0.338  1.00  0.00           C  
ATOM    449  CG  LEU    57     -34.243  55.087   0.952  1.00  0.00           C  
ATOM    450  CD1 LEU    57     -33.451  55.872   1.959  1.00  0.00           C  
ATOM    451  CD2 LEU    57     -34.890  53.988   1.658  1.00  0.00           C  
ATOM    452  C   LEU    57     -33.866  56.656  -1.620  1.00  0.00           C  
ATOM    453  O   LEU    57     -32.681  56.570  -1.417  1.00  0.00           O  
ATOM    454  N   GLN    58     -34.359  56.575  -2.880  1.00  0.00           N  
ATOM    455  CA  GLN    58     -33.538  56.274  -4.062  1.00  0.00           C  
ATOM    456  CB  GLN    58     -34.307  55.281  -4.863  1.00  0.00           C  
ATOM    457  CG  GLN    58     -33.625  54.977  -6.203  1.00  0.00           C  
ATOM    458  CD  GLN    58     -32.264  54.334  -6.015  1.00  0.00           C  
ATOM    459  OE1 GLN    58     -31.210  54.793  -6.461  1.00  0.00           O  
ATOM    460  NE2 GLN    58     -32.107  53.240  -5.275  1.00  0.00           N  
ATOM    461  C   GLN    58     -33.194  57.570  -4.804  1.00  0.00           C  
ATOM    462  O   GLN    58     -32.052  57.701  -5.213  1.00  0.00           O  
ATOM    463  N   GLU    59     -34.049  58.624  -4.841  1.00  0.00           N  
ATOM    464  CA  GLU    59     -33.714  59.869  -5.464  1.00  0.00           C  
ATOM    465  CB  GLU    59     -34.958  60.769  -5.752  1.00  0.00           C  
ATOM    466  CG  GLU    59     -36.075  60.216  -6.629  1.00  0.00           C  
ATOM    467  CD  GLU    59     -35.451  59.563  -7.846  1.00  0.00           C  
ATOM    468  OE1 GLU    59     -35.209  58.316  -7.873  1.00  0.00           O  
ATOM    469  OE2 GLU    59     -35.335  60.269  -8.899  1.00  0.00           O  
ATOM    470  C   GLU    59     -32.515  60.587  -4.703  1.00  0.00           C  
ATOM    471  O   GLU    59     -31.661  61.206  -5.303  1.00  0.00           O  
ATOM    472  N   MET    60     -32.495  60.475  -3.337  1.00  0.00           N  
ATOM    473  CA  MET    60     -31.235  60.801  -2.620  1.00  0.00           C  
ATOM    474  CB  MET    60     -31.575  60.878  -1.104  1.00  0.00           C  
ATOM    475  CG  MET    60     -31.418  59.612  -0.332  1.00  0.00           C  
ATOM    476  SD  MET    60     -29.785  59.031   0.178  1.00  0.00           S  
ATOM    477  CE  MET    60     -30.137  57.454   1.040  1.00  0.00           C  
ATOM    478  C   MET    60     -29.945  60.020  -2.989  1.00  0.00           C  
ATOM    479  O   MET    60     -28.855  60.711  -3.011  1.00  0.00           O  
ATOM    480  N   MET    61     -30.026  58.683  -3.380  1.00  0.00           N  
ATOM    481  CA  MET    61     -28.762  58.035  -3.677  1.00  0.00           C  
ATOM    482  CB  MET    61     -29.170  56.554  -3.751  1.00  0.00           C  
ATOM    483  CG  MET    61     -27.910  55.743  -4.211  1.00  0.00           C  
ATOM    484  SD  MET    61     -27.592  54.051  -3.728  1.00  0.00           S  
ATOM    485  CE  MET    61     -26.259  53.624  -4.849  1.00  0.00           C  
ATOM    486  C   MET    61     -28.102  58.565  -4.969  1.00  0.00           C  
ATOM    487  O   MET    61     -26.861  58.813  -5.058  1.00  0.00           O  
ATOM    488  N   LYS    62     -28.953  58.906  -5.965  1.00  0.00           N  
ATOM    489  CA  LYS    62     -28.423  59.434  -7.202  1.00  0.00           C  
ATOM    490  CB  LYS    62     -29.558  59.186  -8.196  1.00  0.00           C  
ATOM    491  CG  LYS    62     -29.923  57.656  -8.401  1.00  0.00           C  
ATOM    492  CD  LYS    62     -31.018  57.508  -9.367  1.00  0.00           C  
ATOM    493  CE  LYS    62     -32.347  57.986  -8.762  1.00  0.00           C  
ATOM    494  NZ  LYS    62     -33.375  58.133  -9.807  1.00  0.00           N  
ATOM    495  C   LYS    62     -27.990  60.894  -7.017  1.00  0.00           C  
ATOM    496  O   LYS    62     -26.851  61.239  -7.414  1.00  0.00           O  
ATOM    497  N   GLU    63     -28.661  61.661  -6.204  1.00  0.00           N  
ATOM    498  CA  GLU    63     -28.277  63.020  -5.798  1.00  0.00           C  
ATOM    499  CB  GLU    63     -29.399  63.761  -5.051  1.00  0.00           C  
ATOM    500  CG  GLU    63     -29.318  65.350  -5.081  1.00  0.00           C  
ATOM    501  CD  GLU    63     -29.618  65.937  -6.467  1.00  0.00           C  
ATOM    502  OE1 GLU    63     -30.367  65.350  -7.226  1.00  0.00           O  
ATOM    503  OE2 GLU    63     -29.090  67.044  -6.832  1.00  0.00           O  
ATOM    504  C   GLU    63     -26.918  63.189  -5.024  1.00  0.00           C  
ATOM    505  O   GLU    63     -26.156  64.113  -5.261  1.00  0.00           O  
ATOM    506  N   PHE    64     -26.643  62.215  -4.157  1.00  0.00           N  
ATOM    507  CA  PHE    64     -25.392  61.910  -3.672  1.00  0.00           C  
ATOM    508  CB  PHE    64     -25.408  60.790  -2.662  1.00  0.00           C  
ATOM    509  CG  PHE    64     -24.075  60.802  -1.887  1.00  0.00           C  
ATOM    510  CD1 PHE    64     -23.035  59.974  -2.350  1.00  0.00           C  
ATOM    511  CE1 PHE    64     -21.715  60.059  -1.764  1.00  0.00           C  
ATOM    512  CZ  PHE    64     -21.423  60.943  -0.691  1.00  0.00           C  
ATOM    513  CE2 PHE    64     -22.506  61.698  -0.186  1.00  0.00           C  
ATOM    514  CD2 PHE    64     -23.754  61.693  -0.844  1.00  0.00           C  
ATOM    515  C   PHE    64     -24.449  61.547  -4.810  1.00  0.00           C  
ATOM    516  O   PHE    64     -23.352  62.127  -4.894  1.00  0.00           O  
ATOM    517  N   GLN    65     -24.720  60.627  -5.750  1.00  0.00           N  
ATOM    518  CA  GLN    65     -23.743  60.217  -6.838  1.00  0.00           C  
ATOM    519  CB  GLN    65     -24.340  59.035  -7.600  1.00  0.00           C  
ATOM    520  CG  GLN    65     -23.409  58.420  -8.702  1.00  0.00           C  
ATOM    521  CD  GLN    65     -23.485  59.059 -10.081  1.00  0.00           C  
ATOM    522  OE1 GLN    65     -24.463  59.700 -10.403  1.00  0.00           O  
ATOM    523  NE2 GLN    65     -22.499  58.914 -10.955  1.00  0.00           N  
ATOM    524  C   GLN    65     -23.242  61.394  -7.702  1.00  0.00           C  
ATOM    525  O   GLN    65     -22.116  61.277  -8.244  1.00  0.00           O  
ATOM    526  N   GLN    66     -24.026  62.477  -7.835  1.00  0.00           N  
ATOM    527  CA  GLN    66     -23.595  63.739  -8.392  1.00  0.00           C  
ATOM    528  CB  GLN    66     -24.609  64.810  -8.225  1.00  0.00           C  
ATOM    529  CG  GLN    66     -25.980  64.544  -8.895  1.00  0.00           C  
ATOM    530  CD  GLN    66     -26.801  65.811  -9.080  1.00  0.00           C  
ATOM    531  OE1 GLN    66     -26.255  66.850  -9.279  1.00  0.00           O  
ATOM    532  NE2 GLN    66     -28.120  65.693  -9.097  1.00  0.00           N  
ATOM    533  C   GLN    66     -22.232  64.191  -7.896  1.00  0.00           C  
ATOM    534  O   GLN    66     -21.445  64.617  -8.774  1.00  0.00           O  
ATOM    535  N   VAL    67     -21.990  64.172  -6.588  1.00  0.00           N  
ATOM    536  CA  VAL    67     -20.774  64.515  -5.872  1.00  0.00           C  
ATOM    537  CB  VAL    67     -20.999  64.085  -4.350  1.00  0.00           C  
ATOM    538  CG1 VAL    67     -19.744  64.349  -3.510  1.00  0.00           C  
ATOM    539  CG2 VAL    67     -22.165  64.920  -3.746  1.00  0.00           C  
ATOM    540  C   VAL    67     -19.527  63.907  -6.510  1.00  0.00           C  
ATOM    541  O   VAL    67     -18.773  64.702  -7.041  1.00  0.00           O  
ATOM    542  N   LEU    68     -19.361  62.621  -6.541  1.00  0.00           N  
ATOM    543  CA  LEU    68     -18.225  61.890  -7.098  1.00  0.00           C  
ATOM    544  CB  LEU    68     -18.430  60.398  -6.897  1.00  0.00           C  
ATOM    545  CG  LEU    68     -18.341  59.867  -5.425  1.00  0.00           C  
ATOM    546  CD1 LEU    68     -19.438  60.384  -4.519  1.00  0.00           C  
ATOM    547  CD2 LEU    68     -18.352  58.364  -5.456  1.00  0.00           C  
ATOM    548  C   LEU    68     -17.981  62.200  -8.594  1.00  0.00           C  
ATOM    549  O   LEU    68     -16.863  62.273  -9.055  1.00  0.00           O  
ATOM    550  N   ASP    69     -19.015  62.448  -9.373  1.00  0.00           N  
ATOM    551  CA  ASP    69     -18.937  62.832 -10.807  1.00  0.00           C  
ATOM    552  CB  ASP    69     -20.283  62.757 -11.397  1.00  0.00           C  
ATOM    553  CG  ASP    69     -20.500  61.333 -12.043  1.00  0.00           C  
ATOM    554  OD1 ASP    69     -19.759  60.371 -11.805  1.00  0.00           O  
ATOM    555  OD2 ASP    69     -21.495  61.146 -12.791  1.00  0.00           O  
ATOM    556  C   ASP    69     -18.303  64.207 -10.960  1.00  0.00           C  
ATOM    557  O   ASP    69     -17.493  64.422 -11.848  1.00  0.00           O  
ATOM    558  N   GLU    70     -18.687  65.214 -10.162  1.00  0.00           N  
ATOM    559  CA  GLU    70     -18.094  66.530 -10.027  1.00  0.00           C  
ATOM    560  CB  GLU    70     -18.945  67.386  -9.065  1.00  0.00           C  
ATOM    561  CG  GLU    70     -20.190  67.960  -9.760  1.00  0.00           C  
ATOM    562  CD  GLU    70     -19.804  68.749 -11.032  1.00  0.00           C  
ATOM    563  OE1 GLU    70     -18.925  69.624 -10.938  1.00  0.00           O  
ATOM    564  OE2 GLU    70     -20.524  68.631 -12.081  1.00  0.00           O  
ATOM    565  C   GLU    70     -16.655  66.454  -9.431  1.00  0.00           C  
ATOM    566  O   GLU    70     -15.741  67.170  -9.881  1.00  0.00           O  
ATOM    567  N   LEU    71     -16.464  65.574  -8.408  1.00  0.00           N  
ATOM    568  CA  LEU    71     -15.125  65.292  -7.824  1.00  0.00           C  
ATOM    569  CB  LEU    71     -15.333  64.370  -6.582  1.00  0.00           C  
ATOM    570  CG  LEU    71     -14.257  64.489  -5.446  1.00  0.00           C  
ATOM    571  CD1 LEU    71     -12.845  64.505  -5.921  1.00  0.00           C  
ATOM    572  CD2 LEU    71     -14.600  65.595  -4.430  1.00  0.00           C  
ATOM    573  C   LEU    71     -14.125  64.835  -8.890  1.00  0.00           C  
ATOM    574  O   LEU    71     -13.062  65.416  -9.061  1.00  0.00           O  
ATOM    575  N   ASN    72     -14.467  63.783  -9.607  1.00  0.00           N  
ATOM    576  CA  ASN    72     -13.613  63.383 -10.754  1.00  0.00           C  
ATOM    577  CB  ASN    72     -14.454  62.289 -11.497  1.00  0.00           C  
ATOM    578  CG  ASN    72     -13.697  61.671 -12.692  1.00  0.00           C  
ATOM    579  OD1 ASN    72     -12.501  61.616 -12.700  1.00  0.00           O  
ATOM    580  ND2 ASN    72     -14.459  61.156 -13.622  1.00  0.00           N  
ATOM    581  C   ASN    72     -13.280  64.542 -11.759  1.00  0.00           C  
ATOM    582  O   ASN    72     -12.134  64.772 -12.175  1.00  0.00           O  
ATOM    583  N   ASN    73     -14.278  65.293 -12.232  1.00  0.00           N  
ATOM    584  CA  ASN    73     -14.161  66.448 -13.116  1.00  0.00           C  
ATOM    585  CB  ASN    73     -15.565  67.116 -13.438  1.00  0.00           C  
ATOM    586  CG  ASN    73     -15.646  68.081 -14.515  1.00  0.00           C  
ATOM    587  OD1 ASN    73     -15.959  67.761 -15.665  1.00  0.00           O  
ATOM    588  ND2 ASN    73     -15.273  69.288 -14.334  1.00  0.00           N  
ATOM    589  C   ASN    73     -13.161  67.448 -12.539  1.00  0.00           C  
ATOM    590  O   ASN    73     -12.360  68.046 -13.271  1.00  0.00           O  
ATOM    591  N   HIE    74     -13.196  67.620 -11.242  1.00  0.00           N  
ATOM    592  CA  HIE    74     -12.207  68.463 -10.475  1.00  0.00           C  
ATOM    593  CB  HIE    74     -12.646  68.637  -8.972  1.00  0.00           C  
ATOM    594  CG  HIE    74     -11.967  69.822  -8.203  1.00  0.00           C  
ATOM    595  ND1 HIE    74     -10.632  69.853  -7.855  1.00  0.00           N  
ATOM    596  CE1 HIE    74     -10.372  71.015  -7.240  1.00  0.00           C  
ATOM    597  NE2 HIE    74     -11.442  71.739  -7.355  1.00  0.00           N  
ATOM    598  CD2 HIE    74     -12.474  71.096  -7.922  1.00  0.00           C  
ATOM    599  C   HIE    74     -10.736  67.974 -10.518  1.00  0.00           C  
ATOM    600  O   HIE    74      -9.922  68.711 -10.900  1.00  0.00           O  
ATOM    601  N   LEU    75     -10.514  66.646 -10.271  1.00  0.00           N  
ATOM    602  CA  LEU    75      -9.205  66.015 -10.168  1.00  0.00           C  
ATOM    603  CB  LEU    75      -9.344  64.563  -9.676  1.00  0.00           C  
ATOM    604  CG  LEU    75      -9.985  64.229  -8.371  1.00  0.00           C  
ATOM    605  CD1 LEU    75      -9.976  62.694  -8.059  1.00  0.00           C  
ATOM    606  CD2 LEU    75      -9.359  64.925  -7.149  1.00  0.00           C  
ATOM    607  C   LEU    75      -8.520  66.127 -11.537  1.00  0.00           C  
ATOM    608  O   LEU    75      -7.458  66.745 -11.686  1.00  0.00           O  
ATOM    609  N   GLN    76      -9.207  65.819 -12.568  1.00  0.00           N  
ATOM    610  CA  GLN    76      -8.799  65.981 -14.006  1.00  0.00           C  
ATOM    611  CB  GLN    76      -9.804  65.121 -14.785  1.00  0.00           C  
ATOM    612  CG  GLN    76      -9.747  64.990 -16.322  1.00  0.00           C  
ATOM    613  CD  GLN    76      -8.359  64.722 -16.868  1.00  0.00           C  
ATOM    614  OE1 GLN    76      -7.363  64.616 -16.175  1.00  0.00           O  
ATOM    615  NE2 GLN    76      -8.263  64.726 -18.186  1.00  0.00           N  
ATOM    616  C   GLN    76      -8.575  67.431 -14.545  1.00  0.00           C  
ATOM    617  O   GLN    76      -7.700  67.744 -15.386  1.00  0.00           O  
ATOM    618  N   GLY    77      -9.432  68.319 -13.983  1.00  0.00           N  
ATOM    619  CA  GLY    77      -9.173  69.746 -14.054  1.00  0.00           C  
ATOM    620  C   GLY    77      -8.112  70.213 -12.968  1.00  0.00           C  
ATOM    621  O   GLY    77      -7.722  71.387 -13.151  1.00  0.00           O  
ATOM    622  N   GLY    78      -7.550  69.476 -11.951  1.00  0.00           N  
ATOM    623  CA  GLY    78      -6.401  70.012 -11.246  1.00  0.00           C  
ATOM    624  C   GLY    78      -6.706  70.894 -10.112  1.00  0.00           C  
ATOM    625  O   GLY    78      -6.878  70.370  -9.038  1.00  0.00           O  
ATOM    626  N   LYS    79      -6.775  72.228 -10.264  1.00  0.00           N  
ATOM    627  CA  LYS    79      -6.993  73.283  -9.223  1.00  0.00           C  
ATOM    628  CB  LYS    79      -5.643  73.994  -8.935  1.00  0.00           C  
ATOM    629  CG  LYS    79      -4.848  73.317  -7.810  1.00  0.00           C  
ATOM    630  CD  LYS    79      -3.462  73.885  -7.736  1.00  0.00           C  
ATOM    631  CE  LYS    79      -2.436  73.370  -6.732  1.00  0.00           C  
ATOM    632  NZ  LYS    79      -2.519  74.245  -5.519  1.00  0.00           N  
ATOM    633  C   LYS    79      -8.081  74.325  -9.626  1.00  0.00           C  
ATOM    634  O   LYS    79      -8.014  74.897 -10.725  1.00  0.00           O  
ATOM    635  N   HIE    80      -9.057  74.478  -8.753  1.00  0.00           N  
ATOM    636  CA  HIE    80     -10.266  75.269  -8.769  1.00  0.00           C  
ATOM    637  CB  HIE    80     -11.163  74.941 -10.022  1.00  0.00           C  
ATOM    638  CG  HIE    80     -12.406  75.816 -10.305  1.00  0.00           C  
ATOM    639  ND1 HIE    80     -12.503  77.008 -11.048  1.00  0.00           N  
ATOM    640  CE1 HIE    80     -13.763  77.305 -11.286  1.00  0.00           C  
ATOM    641  NE2 HIE    80     -14.475  76.294 -10.805  1.00  0.00           N  
ATOM    642  CD2 HIE    80     -13.679  75.315 -10.185  1.00  0.00           C  
ATOM    643  C   HIE    80     -11.096  75.280  -7.440  1.00  0.00           C  
ATOM    644  O   HIE    80     -10.815  74.468  -6.625  1.00  0.00           O  
ATOM    645  N   THR    81     -12.130  76.090  -7.248  1.00  0.00           N  
ATOM    646  CA  THR    81     -12.974  76.015  -6.032  1.00  0.00           C  
ATOM    647  CB  THR    81     -13.933  77.219  -6.086  1.00  0.00           C  
ATOM    648  CG2 THR    81     -14.868  77.273  -7.278  1.00  0.00           C  
ATOM    649  OG1 THR    81     -14.713  77.280  -4.950  1.00  0.00           O  
ATOM    650  C   THR    81     -13.694  74.653  -6.005  1.00  0.00           C  
ATOM    651  O   THR    81     -13.938  74.078  -7.080  1.00  0.00           O  
ATOM    652  N   VAL    82     -14.029  74.206  -4.793  1.00  0.00           N  
ATOM    653  CA  VAL    82     -14.960  73.060  -4.553  1.00  0.00           C  
ATOM    654  CB  VAL    82     -14.277  71.935  -3.688  1.00  0.00           C  
ATOM    655  CG1 VAL    82     -13.113  71.294  -4.449  1.00  0.00           C  
ATOM    656  CG2 VAL    82     -13.837  72.509  -2.291  1.00  0.00           C  
ATOM    657  C   VAL    82     -16.250  73.473  -3.944  1.00  0.00           C  
ATOM    658  O   VAL    82     -16.942  72.637  -3.426  1.00  0.00           O  
ATOM    659  N   HIE    83     -16.543  74.761  -3.970  1.00  0.00           N  
ATOM    660  CA  HIE    83     -17.760  75.449  -3.450  1.00  0.00           C  
ATOM    661  CB  HIE    83     -17.563  76.905  -3.802  1.00  0.00           C  
ATOM    662  CG  HIE    83     -18.658  77.861  -3.188  1.00  0.00           C  
ATOM    663  ND1 HIE    83     -18.562  78.606  -1.994  1.00  0.00           N  
ATOM    664  CE1 HIE    83     -19.772  79.149  -1.863  1.00  0.00           C  
ATOM    665  NE2 HIE    83     -20.583  78.941  -3.002  1.00  0.00           N  
ATOM    666  CD2 HIE    83     -19.855  78.021  -3.746  1.00  0.00           C  
ATOM    667  C   HIE    83     -19.068  74.816  -3.775  1.00  0.00           C  
ATOM    668  O   HIE    83     -19.921  74.717  -2.966  1.00  0.00           O  
ATOM    669  N   HIE    84     -19.207  74.312  -5.026  1.00  0.00           N  
ATOM    670  CA  HIE    84     -20.335  73.563  -5.458  1.00  0.00           C  
ATOM    671  CB  HIE    84     -20.317  73.635  -6.980  1.00  0.00           C  
ATOM    672  CG  HIE    84     -19.198  72.962  -7.702  1.00  0.00           C  
ATOM    673  ND1 HIE    84     -17.802  73.217  -7.535  1.00  0.00           N  
ATOM    674  CE1 HIE    84     -17.238  72.253  -8.268  1.00  0.00           C  
ATOM    675  NE2 HIE    84     -18.139  71.433  -8.850  1.00  0.00           N  
ATOM    676  CD2 HIE    84     -19.368  71.973  -8.570  1.00  0.00           C  
ATOM    677  C   HIE    84     -20.524  72.106  -4.990  1.00  0.00           C  
ATOM    678  O   HIE    84     -21.633  71.583  -4.926  1.00  0.00           O  
ATOM    679  N   ILE    85     -19.487  71.404  -4.547  1.00  0.00           N  
ATOM    680  CA  ILE    85     -19.440  70.083  -3.922  1.00  0.00           C  
ATOM    681  CB  ILE    85     -18.029  69.468  -4.154  1.00  0.00           C  
ATOM    682  CG2 ILE    85     -18.303  67.997  -3.907  1.00  0.00           C  
ATOM    683  CG1 ILE    85     -17.492  69.705  -5.595  1.00  0.00           C  
ATOM    684  CD1 ILE    85     -16.296  68.877  -6.064  1.00  0.00           C  
ATOM    685  C   ILE    85     -19.912  70.060  -2.444  1.00  0.00           C  
ATOM    686  O   ILE    85     -20.680  69.198  -1.997  1.00  0.00           O  
ATOM    687  N   GLU    86     -19.549  71.143  -1.726  1.00  0.00           N  
ATOM    688  CA  GLU    86     -20.116  71.531  -0.436  1.00  0.00           C  
ATOM    689  CB  GLU    86     -19.357  72.797   0.124  1.00  0.00           C  
ATOM    690  CG  GLU    86     -17.820  72.674  -0.021  1.00  0.00           C  
ATOM    691  CD  GLU    86     -17.157  73.732   0.961  1.00  0.00           C  
ATOM    692  OE1 GLU    86     -16.139  74.326   0.559  1.00  0.00           O  
ATOM    693  OE2 GLU    86     -17.702  73.863   2.080  1.00  0.00           O  
ATOM    694  C   GLU    86     -21.605  71.792  -0.487  1.00  0.00           C  
ATOM    695  O   GLU    86     -22.377  71.212   0.308  1.00  0.00           O  
ATOM    696  N   GLN    87     -22.134  72.557  -1.499  1.00  0.00           N  
ATOM    697  CA  GLN    87     -23.577  72.751  -1.679  1.00  0.00           C  
ATOM    698  CB  GLN    87     -23.817  73.821  -2.688  1.00  0.00           C  
ATOM    699  CG  GLN    87     -23.364  75.253  -2.302  1.00  0.00           C  
ATOM    700  CD  GLN    87     -23.960  75.793  -1.021  1.00  0.00           C  
ATOM    701  OE1 GLN    87     -23.399  75.765   0.029  1.00  0.00           O  
ATOM    702  NE2 GLN    87     -25.209  76.089  -1.104  1.00  0.00           N  
ATOM    703  C   GLN    87     -24.302  71.422  -2.029  1.00  0.00           C  
ATOM    704  O   GLN    87     -25.425  71.169  -1.644  1.00  0.00           O  
ATOM    705  N   ASN    88     -23.670  70.550  -2.814  1.00  0.00           N  
ATOM    706  CA  ASN    88     -24.177  69.228  -3.109  1.00  0.00           C  
ATOM    707  CB  ASN    88     -23.439  68.574  -4.361  1.00  0.00           C  
ATOM    708  CG  ASN    88     -24.349  67.586  -5.073  1.00  0.00           C  
ATOM    709  OD1 ASN    88     -24.444  67.574  -6.264  1.00  0.00           O  
ATOM    710  ND2 ASN    88     -25.198  66.838  -4.376  1.00  0.00           N  
ATOM    711  C   ASN    88     -24.240  68.336  -1.814  1.00  0.00           C  
ATOM    712  O   ASN    88     -25.285  67.868  -1.411  1.00  0.00           O  
ATOM    713  N   ILE    89     -23.121  68.170  -1.097  1.00  0.00           N  
ATOM    714  CA  ILE    89     -23.063  67.461   0.210  1.00  0.00           C  
ATOM    715  CB  ILE    89     -21.546  67.386   0.655  1.00  0.00           C  
ATOM    716  CG2 ILE    89     -21.419  67.026   2.122  1.00  0.00           C  
ATOM    717  CG1 ILE    89     -20.838  66.186  -0.085  1.00  0.00           C  
ATOM    718  CD1 ILE    89     -19.388  66.594  -0.389  1.00  0.00           C  
ATOM    719  C   ILE    89     -24.091  67.962   1.219  1.00  0.00           C  
ATOM    720  O   ILE    89     -24.735  67.117   1.843  1.00  0.00           O  
ATOM    721  N   LYS    90     -24.264  69.261   1.358  1.00  0.00           N  
ATOM    722  CA  LYS    90     -25.248  69.888   2.272  1.00  0.00           C  
ATOM    723  CB  LYS    90     -24.819  71.325   2.592  1.00  0.00           C  
ATOM    724  CG  LYS    90     -23.562  71.622   3.445  1.00  0.00           C  
ATOM    725  CD  LYS    90     -23.434  73.099   3.763  1.00  0.00           C  
ATOM    726  CE  LYS    90     -23.103  73.949   2.552  1.00  0.00           C  
ATOM    727  NZ  LYS    90     -23.549  75.323   2.816  1.00  0.00           N  
ATOM    728  C   LYS    90     -26.741  69.667   1.726  1.00  0.00           C  
ATOM    729  O   LYS    90     -27.709  69.656   2.447  1.00  0.00           O  
ATOM    730  N   GLU    91     -26.985  69.373   0.427  1.00  0.00           N  
ATOM    731  CA  GLU    91     -28.305  68.989  -0.028  1.00  0.00           C  
ATOM    732  CB  GLU    91     -28.194  68.796  -1.566  1.00  0.00           C  
ATOM    733  CG  GLU    91     -29.512  68.685  -2.351  1.00  0.00           C  
ATOM    734  CD  GLU    91     -30.084  70.074  -2.639  1.00  0.00           C  
ATOM    735  OE1 GLU    91     -29.877  70.928  -1.763  1.00  0.00           O  
ATOM    736  OE2 GLU    91     -30.802  70.199  -3.635  1.00  0.00           O  
ATOM    737  C   GLU    91     -28.706  67.623   0.551  1.00  0.00           C  
ATOM    738  O   GLU    91     -29.874  67.526   0.957  1.00  0.00           O  
ATOM    739  N   ILE    92     -27.706  66.702   0.679  1.00  0.00           N  
ATOM    740  CA  ILE    92     -27.928  65.283   1.157  1.00  0.00           C  
ATOM    741  CB  ILE    92     -26.787  64.369   0.559  1.00  0.00           C  
ATOM    742  CG2 ILE    92     -27.170  62.852   0.760  1.00  0.00           C  
ATOM    743  CG1 ILE    92     -26.399  64.768  -0.874  1.00  0.00           C  
ATOM    744  CD1 ILE    92     -27.625  64.755  -1.775  1.00  0.00           C  
ATOM    745  C   ILE    92     -27.988  65.194   2.676  1.00  0.00           C  
ATOM    746  O   ILE    92     -28.878  64.520   3.179  1.00  0.00           O  
ATOM    747  N   PHE    93     -27.079  65.922   3.373  1.00  0.00           N  
ATOM    748  CA  PHE    93     -27.090  65.985   4.830  1.00  0.00           C  
ATOM    749  CB  PHE    93     -25.843  66.800   5.318  1.00  0.00           C  
ATOM    750  CG  PHE    93     -25.894  67.065   6.835  1.00  0.00           C  
ATOM    751  CD1 PHE    93     -25.249  66.116   7.664  1.00  0.00           C  
ATOM    752  CE1 PHE    93     -25.243  66.441   9.058  1.00  0.00           C  
ATOM    753  CZ  PHE    93     -25.703  67.652   9.516  1.00  0.00           C  
ATOM    754  CE2 PHE    93     -26.322  68.565   8.628  1.00  0.00           C  
ATOM    755  CD2 PHE    93     -26.438  68.302   7.273  1.00  0.00           C  
ATOM    756  C   PHE    93     -28.421  66.530   5.285  1.00  0.00           C  
ATOM    757  O   PHE    93     -29.136  65.776   5.978  1.00  0.00           O  
ATOM    758  N   HIE    94     -28.911  67.650   4.740  1.00  0.00           N  
ATOM    759  CA  HIE    94     -30.239  68.266   4.965  1.00  0.00           C  
ATOM    760  CB  HIE    94     -30.258  69.692   4.362  1.00  0.00           C  
ATOM    761  CG  HIE    94     -31.307  70.749   4.823  1.00  0.00           C  
ATOM    762  ND1 HIE    94     -31.305  71.265   6.078  1.00  0.00           N  
ATOM    763  CE1 HIE    94     -32.368  72.143   6.045  1.00  0.00           C  
ATOM    764  NE2 HIE    94     -32.931  72.110   4.846  1.00  0.00           N  
ATOM    765  CD2 HIE    94     -32.322  71.245   4.005  1.00  0.00           C  
ATOM    766  C   HIE    94     -31.376  67.388   4.626  1.00  0.00           C  
ATOM    767  O   HIE    94     -32.195  67.218   5.529  1.00  0.00           O  
ATOM    768  N   HIE    95     -31.369  66.615   3.553  1.00  0.00           N  
ATOM    769  CA  HIE    95     -32.509  65.703   3.229  1.00  0.00           C  
ATOM    770  CB  HIE    95     -32.105  64.952   1.974  1.00  0.00           C  
ATOM    771  CG  HIE    95     -33.217  64.127   1.373  1.00  0.00           C  
ATOM    772  ND1 HIE    95     -34.223  64.627   0.515  1.00  0.00           N  
ATOM    773  CE1 HIE    95     -35.044  63.566   0.271  1.00  0.00           C  
ATOM    774  NE2 HIE    95     -34.661  62.539   1.019  1.00  0.00           N  
ATOM    775  CD2 HIE    95     -33.525  62.855   1.722  1.00  0.00           C  
ATOM    776  C   HIE    95     -32.793  64.705   4.399  1.00  0.00           C  
ATOM    777  O   HIE    95     -33.954  64.535   4.751  1.00  0.00           O  
ATOM    778  N   LEU    96     -31.709  64.142   4.832  1.00  0.00           N  
ATOM    779  CA  LEU    96     -31.560  63.266   5.959  1.00  0.00           C  
ATOM    780  CB  LEU    96     -30.256  62.413   5.878  1.00  0.00           C  
ATOM    781  CG  LEU    96     -29.925  61.647   4.608  1.00  0.00           C  
ATOM    782  CD1 LEU    96     -28.517  61.150   4.670  1.00  0.00           C  
ATOM    783  CD2 LEU    96     -30.853  60.437   4.339  1.00  0.00           C  
ATOM    784  C   LEU    96     -31.593  63.905   7.321  1.00  0.00           C  
ATOM    785  O   LEU    96     -32.016  63.183   8.222  1.00  0.00           O  
ATOM    786  N   GLU    97     -31.422  65.208   7.488  1.00  0.00           N  
ATOM    787  CA  GLU    97     -31.615  65.780   8.835  1.00  0.00           C  
ATOM    788  CB  GLU    97     -30.789  67.042   8.990  1.00  0.00           C  
ATOM    789  CG  GLU    97     -30.271  67.250  10.425  1.00  0.00           C  
ATOM    790  CD  GLU    97     -29.770  68.639  10.865  1.00  0.00           C  
ATOM    791  OE1 GLU    97     -30.308  69.692  10.411  1.00  0.00           O  
ATOM    792  OE2 GLU    97     -28.999  68.672  11.816  1.00  0.00           O  
ATOM    793  C   GLU    97     -33.108  66.014   9.137  1.00  0.00           C  
ATOM    794  O   GLU    97     -33.472  66.275  10.309  1.00  0.00           O  
ATOM    795  N   GLU    98     -33.964  65.866   8.135  1.00  0.00           N  
ATOM    796  CA  GLU    98     -35.376  65.901   8.357  1.00  0.00           C  
ATOM    797  CB  GLU    98     -35.936  66.501   7.076  1.00  0.00           C  
ATOM    798  CG  GLU    98     -37.478  66.630   7.087  1.00  0.00           C  
ATOM    799  CD  GLU    98     -38.112  67.757   7.938  1.00  0.00           C  
ATOM    800  OE1 GLU    98     -37.372  68.526   8.550  1.00  0.00           O  
ATOM    801  OE2 GLU    98     -39.343  67.866   7.949  1.00  0.00           O  
ATOM    802  C   GLU    98     -35.956  64.521   8.782  1.00  0.00           C  
ATOM    803  O   GLU    98     -37.097  64.389   9.229  1.00  0.00           O  
ATOM    804  N   LEU    99     -35.176  63.440   8.634  1.00  0.00           N  
ATOM    805  CA  LEU    99     -35.620  62.066   8.857  1.00  0.00           C  
ATOM    806  CB  LEU    99     -34.844  61.166   7.885  1.00  0.00           C  
ATOM    807  CG  LEU    99     -35.257  61.325   6.422  1.00  0.00           C  
ATOM    808  CD1 LEU    99     -34.509  60.296   5.531  1.00  0.00           C  
ATOM    809  CD2 LEU    99     -36.774  61.236   6.174  1.00  0.00           C  
ATOM    810  C   LEU    99     -35.272  61.529  10.277  1.00  0.00           C  
ATOM    811  O   LEU    99     -35.296  60.295  10.512  1.00  0.00           O  
ATOM    812  N   VAL   100     -34.933  62.439  11.200  1.00  0.00           N  
ATOM    813  CA  VAL   100     -34.573  62.436  12.620  1.00  0.00           C  
ATOM    814  CB  VAL   100     -33.795  63.585  13.119  1.00  0.00           C  
ATOM    815  CG1 VAL   100     -32.547  63.891  12.254  1.00  0.00           C  
ATOM    816  CG2 VAL   100     -34.738  64.850  13.167  1.00  0.00           C  
ATOM    817  C   VAL   100     -35.848  62.123  13.479  1.00  0.00           C  
ATOM    818  O   VAL   100     -36.987  62.445  13.131  1.00  0.00           O  
ATOM    819  N   HIE   101     -35.659  61.660  14.723  1.00  0.00           N  
ATOM    820  CA  HIE   101     -36.865  61.316  15.601  1.00  0.00           C  
ATOM    821  CB  HIE   101     -36.339  60.430  16.649  1.00  0.00           C  
ATOM    822  CG  HIE   101     -37.449  60.034  17.582  1.00  0.00           C  
ATOM    823  ND1 HIE   101     -37.534  60.391  18.930  1.00  0.00           N  
ATOM    824  CE1 HIE   101     -38.665  59.866  19.373  1.00  0.00           C  
ATOM    825  NE2 HIE   101     -39.232  59.069  18.422  1.00  0.00           N  
ATOM    826  CD2 HIE   101     -38.470  59.152  17.323  1.00  0.00           C  
ATOM    827  C   HIE   101     -37.592  62.529  16.087  1.00  0.00           C  
ATOM    828  O   HIE   101     -36.885  63.442  16.435  1.00  0.00           O  
ATOM    829  N   ARG   102     -38.905  62.523  16.104  1.00  0.00           N  
ATOM    830  CA  ARG   102     -39.700  63.598  16.553  1.00  0.00           C  
ATOM    831  CB  ARG   102     -40.096  64.477  15.336  1.00  0.00           C  
ATOM    832  CG  ARG   102     -38.869  65.102  14.664  1.00  0.00           C  
ATOM    833  CD  ARG   102     -39.204  66.265  13.691  1.00  0.00           C  
ATOM    834  NE  ARG   102     -38.052  66.886  13.083  1.00  0.00           N  
ATOM    835  CZ  ARG   102     -37.852  67.299  11.826  1.00  0.00           C  
ATOM    836  NH1 ARG   102     -38.708  67.196  10.909  1.00  0.00           N  
ATOM    837  NH2 ARG   102     -36.724  67.799  11.362  1.00  0.00           N  
ATOM    838  C   ARG   102     -40.940  63.073  17.241  1.00  0.00           C  
ATOM    839  O   ARG   102     -41.414  62.066  16.766  1.00  0.00           O  
ATOM    840  OXT ARG   102     -41.394  63.636  18.234  1.00  0.00           O  
TER     841      ARG   102 
ENDMDL
MODEL     4
ATOM      1  N   MET     1     -35.331  56.283  15.355  1.00  0.00           N  
ATOM      2  CA  MET     1     -33.991  56.748  14.763  1.00  0.00           C  
ATOM      3  CB  MET     1     -33.026  57.361  15.827  1.00  0.00           C  
ATOM      4  CG  MET     1     -31.619  57.765  15.284  1.00  0.00           C  
ATOM      5  SD  MET     1     -30.362  56.391  15.275  1.00  0.00           S  
ATOM      6  CE  MET     1     -29.551  56.632  16.877  1.00  0.00           C  
ATOM      7  C   MET     1     -33.288  55.535  14.074  1.00  0.00           C  
ATOM      8  O   MET     1     -33.358  54.420  14.528  1.00  0.00           O  
ATOM      9  N   TYR     2     -32.592  55.703  12.932  1.00  0.00           N  
ATOM     10  CA  TYR     2     -31.839  54.660  12.206  1.00  0.00           C  
ATOM     11  CB  TYR     2     -32.122  54.643  10.711  1.00  0.00           C  
ATOM     12  CG  TYR     2     -33.565  54.532  10.356  1.00  0.00           C  
ATOM     13  CD1 TYR     2     -34.210  55.726  10.201  1.00  0.00           C  
ATOM     14  CE1 TYR     2     -35.655  55.707  10.017  1.00  0.00           C  
ATOM     15  CZ  TYR     2     -36.353  54.460   9.810  1.00  0.00           C  
ATOM     16  OH  TYR     2     -37.587  54.463   9.321  1.00  0.00           O  
ATOM     17  CE2 TYR     2     -35.637  53.275   9.985  1.00  0.00           C  
ATOM     18  CD2 TYR     2     -34.257  53.324  10.339  1.00  0.00           C  
ATOM     19  C   TYR     2     -30.339  54.829  12.478  1.00  0.00           C  
ATOM     20  O   TYR     2     -29.766  55.890  12.067  1.00  0.00           O  
ATOM     21  N   GLY     3     -29.707  53.884  13.176  1.00  0.00           N  
ATOM     22  CA  GLY     3     -28.225  53.951  13.487  1.00  0.00           C  
ATOM     23  C   GLY     3     -27.277  54.246  12.264  1.00  0.00           C  
ATOM     24  O   GLY     3     -26.326  55.074  12.349  1.00  0.00           O  
ATOM     25  N   LYS     4     -27.569  53.717  11.088  1.00  0.00           N  
ATOM     26  CA  LYS     4     -26.723  53.940   9.941  1.00  0.00           C  
ATOM     27  CB  LYS     4     -27.238  52.958   8.819  1.00  0.00           C  
ATOM     28  CG  LYS     4     -26.517  52.861   7.431  1.00  0.00           C  
ATOM     29  CD  LYS     4     -25.476  51.694   7.483  1.00  0.00           C  
ATOM     30  CE  LYS     4     -24.523  51.789   6.341  1.00  0.00           C  
ATOM     31  NZ  LYS     4     -23.640  50.644   6.116  1.00  0.00           N  
ATOM     32  C   LYS     4     -26.690  55.425   9.359  1.00  0.00           C  
ATOM     33  O   LYS     4     -25.687  55.940   8.840  1.00  0.00           O  
ATOM     34  N   LEU     5     -27.908  56.109   9.424  1.00  0.00           N  
ATOM     35  CA  LEU     5     -28.112  57.459   8.959  1.00  0.00           C  
ATOM     36  CB  LEU     5     -29.560  57.793   8.507  1.00  0.00           C  
ATOM     37  CG  LEU     5     -30.229  56.784   7.451  1.00  0.00           C  
ATOM     38  CD1 LEU     5     -31.651  57.278   6.995  1.00  0.00           C  
ATOM     39  CD2 LEU     5     -29.331  56.704   6.207  1.00  0.00           C  
ATOM     40  C   LEU     5     -27.532  58.486   9.921  1.00  0.00           C  
ATOM     41  O   LEU     5     -26.916  59.484   9.526  1.00  0.00           O  
ATOM     42  N   ASN     6     -27.600  58.149  11.265  1.00  0.00           N  
ATOM     43  CA  ASN     6     -26.766  58.870  12.215  1.00  0.00           C  
ATOM     44  CB  ASN     6     -27.361  58.317  13.575  1.00  0.00           C  
ATOM     45  CG  ASN     6     -27.114  59.265  14.688  1.00  0.00           C  
ATOM     46  OD1 ASN     6     -27.687  60.352  14.709  1.00  0.00           O  
ATOM     47  ND2 ASN     6     -26.302  58.985  15.672  1.00  0.00           N  
ATOM     48  C   ASN     6     -25.225  58.637  12.102  1.00  0.00           C  
ATOM     49  O   ASN     6     -24.495  59.572  12.356  1.00  0.00           O  
ATOM     50  N   ASP     7     -24.764  57.500  11.590  1.00  0.00           N  
ATOM     51  CA  ASP     7     -23.357  57.241  11.379  1.00  0.00           C  
ATOM     52  CB  ASP     7     -23.069  55.763  11.685  1.00  0.00           C  
ATOM     53  CG  ASP     7     -23.194  55.384  13.169  1.00  0.00           C  
ATOM     54  OD1 ASP     7     -23.107  54.196  13.529  1.00  0.00           O  
ATOM     55  OD2 ASP     7     -23.223  56.334  13.945  1.00  0.00           O  
ATOM     56  C   ASP     7     -22.825  57.767   9.989  1.00  0.00           C  
ATOM     57  O   ASP     7     -21.605  57.995   9.922  1.00  0.00           O  
ATOM     58  N   LEU     8     -23.634  58.091   9.003  1.00  0.00           N  
ATOM     59  CA  LEU     8     -23.280  58.945   7.836  1.00  0.00           C  
ATOM     60  CB  LEU     8     -24.438  58.922   6.738  1.00  0.00           C  
ATOM     61  CG  LEU     8     -24.742  57.516   6.072  1.00  0.00           C  
ATOM     62  CD1 LEU     8     -26.087  57.694   5.313  1.00  0.00           C  
ATOM     63  CD2 LEU     8     -23.673  57.155   5.023  1.00  0.00           C  
ATOM     64  C   LEU     8     -22.984  60.443   8.194  1.00  0.00           C  
ATOM     65  O   LEU     8     -22.005  60.995   7.591  1.00  0.00           O  
ATOM     66  N   LEU     9     -23.794  61.093   9.088  1.00  0.00           N  
ATOM     67  CA  LEU     9     -23.454  62.456   9.546  1.00  0.00           C  
ATOM     68  CB  LEU     9     -24.434  62.916  10.676  1.00  0.00           C  
ATOM     69  CG  LEU     9     -25.900  62.932  10.344  1.00  0.00           C  
ATOM     70  CD1 LEU     9     -26.555  63.760  11.442  1.00  0.00           C  
ATOM     71  CD2 LEU     9     -26.363  63.512   9.011  1.00  0.00           C  
ATOM     72  C   LEU     9     -21.970  62.610  10.056  1.00  0.00           C  
ATOM     73  O   LEU     9     -21.410  63.685   9.870  1.00  0.00           O  
ATOM     74  N   GLU    10     -21.410  61.657  10.772  1.00  0.00           N  
ATOM     75  CA  GLU    10     -20.073  61.660  11.392  1.00  0.00           C  
ATOM     76  CB  GLU    10     -19.969  60.471  12.347  1.00  0.00           C  
ATOM     77  CG  GLU    10     -18.539  60.284  12.950  1.00  0.00           C  
ATOM     78  CD  GLU    10     -18.024  61.409  13.860  1.00  0.00           C  
ATOM     79  OE1 GLU    10     -17.029  61.232  14.558  1.00  0.00           O  
ATOM     80  OE2 GLU    10     -18.633  62.512  13.891  1.00  0.00           O  
ATOM     81  C   GLU    10     -19.039  61.538  10.286  1.00  0.00           C  
ATOM     82  O   GLU    10     -18.084  62.275  10.307  1.00  0.00           O  
ATOM     83  N   ASP    11     -19.164  60.534   9.362  1.00  0.00           N  
ATOM     84  CA  ASP    11     -18.261  60.402   8.187  1.00  0.00           C  
ATOM     85  CB  ASP    11     -18.670  59.119   7.380  1.00  0.00           C  
ATOM     86  CG  ASP    11     -18.354  57.812   8.029  1.00  0.00           C  
ATOM     87  OD1 ASP    11     -19.056  56.771   7.827  1.00  0.00           O  
ATOM     88  OD2 ASP    11     -17.263  57.827   8.688  1.00  0.00           O  
ATOM     89  C   ASP    11     -18.297  61.596   7.219  1.00  0.00           C  
ATOM     90  O   ASP    11     -17.290  62.159   6.843  1.00  0.00           O  
ATOM     91  N   LEU    12     -19.493  62.087   6.833  1.00  0.00           N  
ATOM     92  CA  LEU    12     -19.610  63.350   6.084  1.00  0.00           C  
ATOM     93  CB  LEU    12     -21.057  63.763   5.918  1.00  0.00           C  
ATOM     94  CG  LEU    12     -22.056  63.118   4.975  1.00  0.00           C  
ATOM     95  CD1 LEU    12     -23.470  63.638   5.093  1.00  0.00           C  
ATOM     96  CD2 LEU    12     -21.626  63.312   3.451  1.00  0.00           C  
ATOM     97  C   LEU    12     -18.725  64.504   6.614  1.00  0.00           C  
ATOM     98  O   LEU    12     -18.134  65.293   5.845  1.00  0.00           O  
ATOM     99  N   GLN    13     -18.690  64.624   7.949  1.00  0.00           N  
ATOM    100  CA  GLN    13     -18.084  65.817   8.642  1.00  0.00           C  
ATOM    101  CB  GLN    13     -18.696  65.912  10.045  1.00  0.00           C  
ATOM    102  CG  GLN    13     -18.109  66.928  11.076  1.00  0.00           C  
ATOM    103  CD  GLN    13     -18.063  68.379  10.683  1.00  0.00           C  
ATOM    104  OE1 GLN    13     -18.854  68.841   9.859  1.00  0.00           O  
ATOM    105  NE2 GLN    13     -17.016  69.061  11.203  1.00  0.00           N  
ATOM    106  C   GLN    13     -16.517  65.728   8.649  1.00  0.00           C  
ATOM    107  O   GLN    13     -15.815  66.746   8.653  1.00  0.00           O  
ATOM    108  N   GLU    14     -16.068  64.468   8.554  1.00  0.00           N  
ATOM    109  CA  GLU    14     -14.677  64.183   8.431  1.00  0.00           C  
ATOM    110  CB  GLU    14     -14.442  62.749   8.350  1.00  0.00           C  
ATOM    111  CG  GLU    14     -12.951  62.260   8.254  1.00  0.00           C  
ATOM    112  CD  GLU    14     -11.969  62.691   9.335  1.00  0.00           C  
ATOM    113  OE1 GLU    14     -10.853  63.092   8.972  1.00  0.00           O  
ATOM    114  OE2 GLU    14     -12.375  62.665  10.501  1.00  0.00           O  
ATOM    115  C   GLU    14     -14.146  64.734   7.023  1.00  0.00           C  
ATOM    116  O   GLU    14     -13.021  65.180   7.013  1.00  0.00           O  
ATOM    117  N   VAL    15     -14.979  64.720   5.966  1.00  0.00           N  
ATOM    118  CA  VAL    15     -14.656  65.493   4.758  1.00  0.00           C  
ATOM    119  CB  VAL    15     -15.683  65.240   3.678  1.00  0.00           C  
ATOM    120  CG1 VAL    15     -15.373  66.013   2.430  1.00  0.00           C  
ATOM    121  CG2 VAL    15     -15.920  63.749   3.308  1.00  0.00           C  
ATOM    122  C   VAL    15     -14.603  67.008   5.108  1.00  0.00           C  
ATOM    123  O   VAL    15     -13.596  67.584   4.811  1.00  0.00           O  
ATOM    124  N   LEU    16     -15.747  67.584   5.534  1.00  0.00           N  
ATOM    125  CA  LEU    16     -16.004  69.060   5.454  1.00  0.00           C  
ATOM    126  CB  LEU    16     -17.299  69.317   6.240  1.00  0.00           C  
ATOM    127  CG  LEU    16     -18.651  68.878   5.566  1.00  0.00           C  
ATOM    128  CD1 LEU    16     -19.771  68.810   6.620  1.00  0.00           C  
ATOM    129  CD2 LEU    16     -19.021  69.766   4.406  1.00  0.00           C  
ATOM    130  C   LEU    16     -14.941  69.953   6.029  1.00  0.00           C  
ATOM    131  O   LEU    16     -14.596  70.968   5.392  1.00  0.00           O  
ATOM    132  N   LYS    17     -14.410  69.592   7.183  1.00  0.00           N  
ATOM    133  CA  LYS    17     -13.445  70.379   7.971  1.00  0.00           C  
ATOM    134  CB  LYS    17     -13.540  69.951   9.414  1.00  0.00           C  
ATOM    135  CG  LYS    17     -13.051  68.513   9.720  1.00  0.00           C  
ATOM    136  CD  LYS    17     -13.093  68.207  11.254  1.00  0.00           C  
ATOM    137  CE  LYS    17     -12.528  66.783  11.429  1.00  0.00           C  
ATOM    138  NZ  LYS    17     -12.571  66.350  12.816  1.00  0.00           N  
ATOM    139  C   LYS    17     -12.115  70.362   7.252  1.00  0.00           C  
ATOM    140  O   LYS    17     -11.418  71.333   7.318  1.00  0.00           O  
ATOM    141  N   ASN    18     -11.722  69.258   6.580  1.00  0.00           N  
ATOM    142  CA  ASN    18     -10.443  69.026   5.898  1.00  0.00           C  
ATOM    143  CB  ASN    18     -10.086  67.559   6.073  1.00  0.00           C  
ATOM    144  CG  ASN    18      -9.717  67.330   7.447  1.00  0.00           C  
ATOM    145  OD1 ASN    18      -8.803  67.908   7.974  1.00  0.00           O  
ATOM    146  ND2 ASN    18     -10.463  66.561   8.241  1.00  0.00           N  
ATOM    147  C   ASN    18     -10.567  69.347   4.391  1.00  0.00           C  
ATOM    148  O   ASN    18      -9.590  69.237   3.678  1.00  0.00           O  
ATOM    149  N   LEU    19     -11.779  69.759   3.898  1.00  0.00           N  
ATOM    150  CA  LEU    19     -11.989  69.945   2.483  1.00  0.00           C  
ATOM    151  CB  LEU    19     -13.493  70.116   2.069  1.00  0.00           C  
ATOM    152  CG  LEU    19     -13.747  70.357   0.552  1.00  0.00           C  
ATOM    153  CD1 LEU    19     -13.560  69.031  -0.222  1.00  0.00           C  
ATOM    154  CD2 LEU    19     -15.212  70.879   0.345  1.00  0.00           C  
ATOM    155  C   LEU    19     -11.096  71.007   1.762  1.00  0.00           C  
ATOM    156  O   LEU    19     -10.576  70.723   0.670  1.00  0.00           O  
ATOM    157  N   HIE    20     -10.771  72.109   2.411  1.00  0.00           N  
ATOM    158  CA  HIE    20      -9.905  73.126   1.844  1.00  0.00           C  
ATOM    159  CB  HIE    20     -10.386  74.468   2.491  1.00  0.00           C  
ATOM    160  CG  HIE    20     -11.861  74.795   2.405  1.00  0.00           C  
ATOM    161  ND1 HIE    20     -12.820  74.293   3.315  1.00  0.00           N  
ATOM    162  CE1 HIE    20     -14.059  74.696   2.932  1.00  0.00           C  
ATOM    163  NE2 HIE    20     -13.874  75.437   1.805  1.00  0.00           N  
ATOM    164  CD2 HIE    20     -12.499  75.447   1.437  1.00  0.00           C  
ATOM    165  C   HIE    20      -8.402  72.845   1.902  1.00  0.00           C  
ATOM    166  O   HIE    20      -7.695  73.016   0.922  1.00  0.00           O  
ATOM    167  N   LYS    21      -7.990  72.229   2.970  1.00  0.00           N  
ATOM    168  CA  LYS    21      -6.670  71.632   3.239  1.00  0.00           C  
ATOM    169  CB  LYS    21      -6.555  71.057   4.658  1.00  0.00           C  
ATOM    170  CG  LYS    21      -5.192  70.340   4.835  1.00  0.00           C  
ATOM    171  CD  LYS    21      -4.862  70.136   6.281  1.00  0.00           C  
ATOM    172  CE  LYS    21      -3.635  69.305   6.408  1.00  0.00           C  
ATOM    173  NZ  LYS    21      -3.452  68.819   7.777  1.00  0.00           N  
ATOM    174  C   LYS    21      -6.196  70.594   2.203  1.00  0.00           C  
ATOM    175  O   LYS    21      -5.074  70.710   1.698  1.00  0.00           O  
ATOM    176  N   ASN    22      -7.029  69.639   1.879  1.00  0.00           N  
ATOM    177  CA  ASN    22      -6.888  68.768   0.685  1.00  0.00           C  
ATOM    178  CB  ASN    22      -8.025  67.704   0.802  1.00  0.00           C  
ATOM    179  CG  ASN    22      -7.773  66.651   1.878  1.00  0.00           C  
ATOM    180  OD1 ASN    22      -6.733  65.993   1.908  1.00  0.00           O  
ATOM    181  ND2 ASN    22      -8.574  66.516   2.895  1.00  0.00           N  
ATOM    182  C   ASN    22      -6.804  69.540  -0.599  1.00  0.00           C  
ATOM    183  O   ASN    22      -5.880  69.406  -1.429  1.00  0.00           O  
ATOM    184  N   TRP    23      -7.803  70.437  -0.836  1.00  0.00           N  
ATOM    185  CA  TRP    23      -7.804  71.293  -1.973  1.00  0.00           C  
ATOM    186  CB  TRP    23      -8.991  72.275  -1.991  1.00  0.00           C  
ATOM    187  CG  TRP    23      -9.545  72.433  -3.394  1.00  0.00           C  
ATOM    188  CD1 TRP    23      -8.987  73.126  -4.384  1.00  0.00           C  
ATOM    189  NE1 TRP    23      -9.727  72.865  -5.569  1.00  0.00           N  
ATOM    190  CE2 TRP    23     -10.745  72.018  -5.361  1.00  0.00           C  
ATOM    191  CZ2 TRP    23     -11.756  71.429  -6.167  1.00  0.00           C  
ATOM    192  CH2 TRP    23     -12.791  70.656  -5.595  1.00  0.00           C  
ATOM    193  CZ3 TRP    23     -12.620  70.275  -4.246  1.00  0.00           C  
ATOM    194  CE3 TRP    23     -11.644  70.865  -3.436  1.00  0.00           C  
ATOM    195  CD2 TRP    23     -10.734  71.790  -3.972  1.00  0.00           C  
ATOM    196  C   TRP    23      -6.423  71.987  -2.257  1.00  0.00           C  
ATOM    197  O   TRP    23      -6.002  71.959  -3.360  1.00  0.00           O  
ATOM    198  N   HIE    24      -5.776  72.591  -1.219  1.00  0.00           N  
ATOM    199  CA  HIE    24      -4.465  73.246  -1.379  1.00  0.00           C  
ATOM    200  CB  HIE    24      -4.271  74.229  -0.178  1.00  0.00           C  
ATOM    201  CG  HIE    24      -5.061  75.500  -0.155  1.00  0.00           C  
ATOM    202  ND1 HIE    24      -4.885  76.582  -1.021  1.00  0.00           N  
ATOM    203  CE1 HIE    24      -5.850  77.505  -0.757  1.00  0.00           C  
ATOM    204  NE2 HIE    24      -6.688  76.994   0.182  1.00  0.00           N  
ATOM    205  CD2 HIE    24      -6.202  75.796   0.579  1.00  0.00           C  
ATOM    206  C   HIE    24      -3.266  72.216  -1.456  1.00  0.00           C  
ATOM    207  O   HIE    24      -2.163  72.571  -1.982  1.00  0.00           O  
ATOM    208  N   GLY    25      -3.476  70.974  -1.003  1.00  0.00           N  
ATOM    209  CA  GLY    25      -2.589  69.776  -1.390  1.00  0.00           C  
ATOM    210  C   GLY    25      -2.705  69.321  -2.762  1.00  0.00           C  
ATOM    211  O   GLY    25      -1.753  68.680  -3.265  1.00  0.00           O  
ATOM    212  N   GLY    26      -3.809  69.635  -3.483  1.00  0.00           N  
ATOM    213  CA  GLY    26      -4.019  69.312  -4.898  1.00  0.00           C  
ATOM    214  C   GLY    26      -4.349  67.829  -5.084  1.00  0.00           C  
ATOM    215  O   GLY    26      -4.894  67.165  -4.202  1.00  0.00           O  
ATOM    216  N   LYS    27      -4.140  67.294  -6.334  1.00  0.00           N  
ATOM    217  CA  LYS    27      -4.537  65.978  -6.729  1.00  0.00           C  
ATOM    218  CB  LYS    27      -3.928  65.661  -8.160  1.00  0.00           C  
ATOM    219  CG  LYS    27      -4.313  64.288  -8.666  1.00  0.00           C  
ATOM    220  CD  LYS    27      -3.636  64.030 -10.013  1.00  0.00           C  
ATOM    221  CE  LYS    27      -4.404  62.984 -10.902  1.00  0.00           C  
ATOM    222  NZ  LYS    27      -3.508  62.674 -12.087  1.00  0.00           N  
ATOM    223  C   LYS    27      -4.145  64.878  -5.676  1.00  0.00           C  
ATOM    224  O   LYS    27      -5.000  64.067  -5.239  1.00  0.00           O  
ATOM    225  N   ASP    28      -2.978  64.857  -5.142  1.00  0.00           N  
ATOM    226  CA  ASP    28      -2.443  63.736  -4.264  1.00  0.00           C  
ATOM    227  CB  ASP    28      -0.958  63.806  -4.080  1.00  0.00           C  
ATOM    228  CG  ASP    28      -0.126  63.741  -5.326  1.00  0.00           C  
ATOM    229  OD1 ASP    28      -0.650  63.612  -6.432  1.00  0.00           O  
ATOM    230  OD2 ASP    28       1.129  63.945  -5.213  1.00  0.00           O  
ATOM    231  C   ASP    28      -3.057  63.710  -2.864  1.00  0.00           C  
ATOM    232  O   ASP    28      -2.920  62.803  -2.112  1.00  0.00           O  
ATOM    233  N   ASN    29      -3.748  64.822  -2.457  1.00  0.00           N  
ATOM    234  CA  ASN    29      -4.636  64.975  -1.291  1.00  0.00           C  
ATOM    235  CB  ASN    29      -4.197  66.355  -0.692  1.00  0.00           C  
ATOM    236  CG  ASN    29      -2.705  66.300  -0.126  1.00  0.00           C  
ATOM    237  OD1 ASN    29      -1.749  66.766  -0.781  1.00  0.00           O  
ATOM    238  ND2 ASN    29      -2.543  65.869   1.127  1.00  0.00           N  
ATOM    239  C   ASN    29      -6.090  64.788  -1.652  1.00  0.00           C  
ATOM    240  O   ASN    29      -6.806  64.085  -0.933  1.00  0.00           O  
ATOM    241  N   LEU    30      -6.628  65.386  -2.736  1.00  0.00           N  
ATOM    242  CA  LEU    30      -8.029  65.324  -3.247  1.00  0.00           C  
ATOM    243  CB  LEU    30      -8.167  66.291  -4.396  1.00  0.00           C  
ATOM    244  CG  LEU    30      -8.212  67.705  -3.904  1.00  0.00           C  
ATOM    245  CD1 LEU    30      -8.141  68.613  -5.077  1.00  0.00           C  
ATOM    246  CD2 LEU    30      -9.481  68.010  -3.020  1.00  0.00           C  
ATOM    247  C   LEU    30      -8.400  63.847  -3.536  1.00  0.00           C  
ATOM    248  O   LEU    30      -9.554  63.503  -3.242  1.00  0.00           O  
ATOM    249  N   HIE    31      -7.469  63.033  -4.120  1.00  0.00           N  
ATOM    250  CA  HIE    31      -7.604  61.556  -4.103  1.00  0.00           C  
ATOM    251  CB  HIE    31      -6.177  60.971  -4.382  1.00  0.00           C  
ATOM    252  CG  HIE    31      -6.104  59.822  -5.432  1.00  0.00           C  
ATOM    253  ND1 HIE    31      -5.361  58.609  -5.186  1.00  0.00           N  
ATOM    254  CE1 HIE    31      -5.774  57.843  -6.191  1.00  0.00           C  
ATOM    255  NE2 HIE    31      -6.593  58.508  -7.053  1.00  0.00           N  
ATOM    256  CD2 HIE    31      -6.902  59.702  -6.472  1.00  0.00           C  
ATOM    257  C   HIE    31      -8.287  60.960  -2.883  1.00  0.00           C  
ATOM    258  O   HIE    31      -9.214  60.153  -2.970  1.00  0.00           O  
ATOM    259  N   ASP    32      -7.827  61.331  -1.666  1.00  0.00           N  
ATOM    260  CA  ASP    32      -8.248  60.645  -0.468  1.00  0.00           C  
ATOM    261  CB  ASP    32      -7.229  61.014   0.657  1.00  0.00           C  
ATOM    262  CG  ASP    32      -5.811  60.836   0.266  1.00  0.00           C  
ATOM    263  OD1 ASP    32      -5.439  59.761  -0.310  1.00  0.00           O  
ATOM    264  OD2 ASP    32      -4.970  61.726   0.383  1.00  0.00           O  
ATOM    265  C   ASP    32      -9.714  61.037  -0.155  1.00  0.00           C  
ATOM    266  O   ASP    32     -10.481  60.211   0.384  1.00  0.00           O  
ATOM    267  N   VAL    33     -10.098  62.331  -0.368  1.00  0.00           N  
ATOM    268  CA  VAL    33     -11.509  62.753  -0.330  1.00  0.00           C  
ATOM    269  CB  VAL    33     -11.633  64.285  -0.702  1.00  0.00           C  
ATOM    270  CG1 VAL    33     -13.030  64.701  -0.196  1.00  0.00           C  
ATOM    271  CG2 VAL    33     -10.559  65.191  -0.099  1.00  0.00           C  
ATOM    272  C   VAL    33     -12.401  61.931  -1.286  1.00  0.00           C  
ATOM    273  O   VAL    33     -13.454  61.477  -0.901  1.00  0.00           O  
ATOM    274  N   ASP    34     -11.983  61.851  -2.549  1.00  0.00           N  
ATOM    275  CA  ASP    34     -12.628  60.985  -3.547  1.00  0.00           C  
ATOM    276  CB  ASP    34     -11.840  61.007  -4.874  1.00  0.00           C  
ATOM    277  CG  ASP    34     -12.393  59.875  -5.714  1.00  0.00           C  
ATOM    278  OD1 ASP    34     -11.661  58.898  -5.933  1.00  0.00           O  
ATOM    279  OD2 ASP    34     -13.509  59.878  -6.111  1.00  0.00           O  
ATOM    280  C   ASP    34     -12.942  59.558  -3.064  1.00  0.00           C  
ATOM    281  O   ASP    34     -14.034  59.035  -3.283  1.00  0.00           O  
ATOM    282  N   ASN    35     -11.947  58.847  -2.494  1.00  0.00           N  
ATOM    283  CA  ASN    35     -12.136  57.561  -1.925  1.00  0.00           C  
ATOM    284  CB  ASN    35     -10.760  57.005  -1.750  1.00  0.00           C  
ATOM    285  CG  ASN    35     -10.862  55.751  -0.954  1.00  0.00           C  
ATOM    286  OD1 ASN    35     -10.603  55.746   0.252  1.00  0.00           O  
ATOM    287  ND2 ASN    35     -11.123  54.619  -1.554  1.00  0.00           N  
ATOM    288  C   ASN    35     -12.921  57.593  -0.623  1.00  0.00           C  
ATOM    289  O   ASN    35     -13.717  56.678  -0.396  1.00  0.00           O  
ATOM    290  N   HIE    36     -12.745  58.569   0.259  1.00  0.00           N  
ATOM    291  CA  HIE    36     -13.668  58.711   1.441  1.00  0.00           C  
ATOM    292  CB  HIE    36     -13.244  59.963   2.253  1.00  0.00           C  
ATOM    293  CG  HIE    36     -13.935  60.130   3.619  1.00  0.00           C  
ATOM    294  ND1 HIE    36     -13.354  59.875   4.902  1.00  0.00           N  
ATOM    295  CE1 HIE    36     -14.357  60.093   5.777  1.00  0.00           C  
ATOM    296  NE2 HIE    36     -15.442  60.524   5.151  1.00  0.00           N  
ATOM    297  CD2 HIE    36     -15.248  60.489   3.802  1.00  0.00           C  
ATOM    298  C   HIE    36     -15.187  58.847   1.019  1.00  0.00           C  
ATOM    299  O   HIE    36     -16.018  58.198   1.663  1.00  0.00           O  
ATOM    300  N   LEU    37     -15.407  59.642  -0.068  1.00  0.00           N  
ATOM    301  CA  LEU    37     -16.702  59.874  -0.718  1.00  0.00           C  
ATOM    302  CB  LEU    37     -16.749  61.082  -1.681  1.00  0.00           C  
ATOM    303  CG  LEU    37     -16.694  62.374  -0.927  1.00  0.00           C  
ATOM    304  CD1 LEU    37     -16.513  63.540  -1.884  1.00  0.00           C  
ATOM    305  CD2 LEU    37     -18.023  62.673  -0.286  1.00  0.00           C  
ATOM    306  C   LEU    37     -17.231  58.700  -1.417  1.00  0.00           C  
ATOM    307  O   LEU    37     -18.356  58.352  -1.214  1.00  0.00           O  
ATOM    308  N   GLN    38     -16.392  57.930  -2.121  1.00  0.00           N  
ATOM    309  CA  GLN    38     -16.679  56.553  -2.689  1.00  0.00           C  
ATOM    310  CB  GLN    38     -15.508  56.093  -3.527  1.00  0.00           C  
ATOM    311  CG  GLN    38     -15.870  54.807  -4.287  1.00  0.00           C  
ATOM    312  CD  GLN    38     -14.876  54.181  -5.224  1.00  0.00           C  
ATOM    313  OE1 GLN    38     -13.888  54.799  -5.563  1.00  0.00           O  
ATOM    314  NE2 GLN    38     -15.113  52.969  -5.627  1.00  0.00           N  
ATOM    315  C   GLN    38     -16.983  55.522  -1.598  1.00  0.00           C  
ATOM    316  O   GLN    38     -17.800  54.567  -1.806  1.00  0.00           O  
ATOM    317  N   ASN    39     -16.565  55.727  -0.324  1.00  0.00           N  
ATOM    318  CA  ASN    39     -16.954  54.811   0.780  1.00  0.00           C  
ATOM    319  CB  ASN    39     -15.741  54.473   1.647  1.00  0.00           C  
ATOM    320  CG  ASN    39     -14.685  53.513   1.047  1.00  0.00           C  
ATOM    321  OD1 ASN    39     -14.734  52.286   1.288  1.00  0.00           O  
ATOM    322  ND2 ASN    39     -13.655  53.996   0.306  1.00  0.00           N  
ATOM    323  C   ASN    39     -18.065  55.260   1.673  1.00  0.00           C  
ATOM    324  O   ASN    39     -18.805  54.426   2.225  1.00  0.00           O  
ATOM    325  N   VAL    40     -18.453  56.557   1.843  1.00  0.00           N  
ATOM    326  CA  VAL    40     -19.783  57.081   2.337  1.00  0.00           C  
ATOM    327  CB  VAL    40     -19.747  58.643   2.506  1.00  0.00           C  
ATOM    328  CG1 VAL    40     -21.078  59.295   2.309  1.00  0.00           C  
ATOM    329  CG2 VAL    40     -19.028  59.219   3.731  1.00  0.00           C  
ATOM    330  C   VAL    40     -20.829  56.652   1.379  1.00  0.00           C  
ATOM    331  O   VAL    40     -21.800  56.137   1.897  1.00  0.00           O  
ATOM    332  N   ILE    41     -20.798  56.997   0.075  1.00  0.00           N  
ATOM    333  CA  ILE    41     -22.013  56.695  -0.817  1.00  0.00           C  
ATOM    334  CB  ILE    41     -21.820  57.258  -2.254  1.00  0.00           C  
ATOM    335  CG2 ILE    41     -20.715  56.499  -2.993  1.00  0.00           C  
ATOM    336  CG1 ILE    41     -23.163  57.469  -3.055  1.00  0.00           C  
ATOM    337  CD1 ILE    41     -23.044  58.389  -4.254  1.00  0.00           C  
ATOM    338  C   ILE    41     -22.324  55.190  -0.931  1.00  0.00           C  
ATOM    339  O   ILE    41     -23.437  54.814  -1.313  1.00  0.00           O  
ATOM    340  N   GLU    42     -21.369  54.315  -0.617  1.00  0.00           N  
ATOM    341  CA  GLU    42     -21.524  52.867  -0.499  1.00  0.00           C  
ATOM    342  CB  GLU    42     -20.162  52.156  -0.526  1.00  0.00           C  
ATOM    343  CG  GLU    42     -20.166  50.642  -0.785  1.00  0.00           C  
ATOM    344  CD  GLU    42     -20.779  50.401  -2.148  1.00  0.00           C  
ATOM    345  OE1 GLU    42     -21.524  49.407  -2.254  1.00  0.00           O  
ATOM    346  OE2 GLU    42     -20.665  51.365  -3.008  1.00  0.00           O  
ATOM    347  C   GLU    42     -22.361  52.470   0.729  1.00  0.00           C  
ATOM    348  O   GLU    42     -23.025  51.422   0.757  1.00  0.00           O  
ATOM    349  N   ASP    43     -22.349  53.322   1.767  1.00  0.00           N  
ATOM    350  CA  ASP    43     -23.172  53.057   3.005  1.00  0.00           C  
ATOM    351  CB  ASP    43     -22.602  53.837   4.212  1.00  0.00           C  
ATOM    352  CG  ASP    43     -21.278  53.212   4.801  1.00  0.00           C  
ATOM    353  OD1 ASP    43     -21.203  51.988   4.886  1.00  0.00           O  
ATOM    354  OD2 ASP    43     -20.368  53.886   5.295  1.00  0.00           O  
ATOM    355  C   ASP    43     -24.601  53.590   2.820  1.00  0.00           C  
ATOM    356  O   ASP    43     -25.604  53.052   3.391  1.00  0.00           O  
ATOM    357  N   ILE    44     -24.779  54.662   1.987  1.00  0.00           N  
ATOM    358  CA  ILE    44     -26.069  55.075   1.397  1.00  0.00           C  
ATOM    359  CB  ILE    44     -26.069  56.457   0.747  1.00  0.00           C  
ATOM    360  CG2 ILE    44     -27.372  56.709  -0.004  1.00  0.00           C  
ATOM    361  CG1 ILE    44     -25.746  57.618   1.629  1.00  0.00           C  
ATOM    362  CD1 ILE    44     -25.123  58.743   0.819  1.00  0.00           C  
ATOM    363  C   ILE    44     -26.648  53.855   0.545  1.00  0.00           C  
ATOM    364  O   ILE    44     -27.722  53.350   0.816  1.00  0.00           O  
ATOM    365  N   HIE    45     -25.874  53.403  -0.413  1.00  0.00           N  
ATOM    366  CA  HIE    45     -26.222  52.266  -1.244  1.00  0.00           C  
ATOM    367  CB  HIE    45     -25.066  52.074  -2.233  1.00  0.00           C  
ATOM    368  CG  HIE    45     -25.373  50.932  -3.248  1.00  0.00           C  
ATOM    369  ND1 HIE    45     -25.432  49.583  -2.968  1.00  0.00           N  
ATOM    370  CE1 HIE    45     -25.742  49.037  -4.148  1.00  0.00           C  
ATOM    371  NE2 HIE    45     -25.891  49.969  -5.109  1.00  0.00           N  
ATOM    372  CD2 HIE    45     -25.619  51.172  -4.557  1.00  0.00           C  
ATOM    373  C   HIE    45     -26.605  51.013  -0.513  1.00  0.00           C  
ATOM    374  O   HIE    45     -27.733  50.561  -0.650  1.00  0.00           O  
ATOM    375  N   ASP    46     -25.784  50.621   0.501  1.00  0.00           N  
ATOM    376  CA  ASP    46     -26.147  49.616   1.475  1.00  0.00           C  
ATOM    377  CB  ASP    46     -25.052  49.737   2.537  1.00  0.00           C  
ATOM    378  CG  ASP    46     -25.322  48.722   3.623  1.00  0.00           C  
ATOM    379  OD1 ASP    46     -25.427  49.032   4.845  1.00  0.00           O  
ATOM    380  OD2 ASP    46     -25.587  47.565   3.400  1.00  0.00           O  
ATOM    381  C   ASP    46     -27.494  49.770   2.056  1.00  0.00           C  
ATOM    382  O   ASP    46     -28.280  48.801   2.198  1.00  0.00           O  
ATOM    383  N   PHE    47     -27.825  51.007   2.563  1.00  0.00           N  
ATOM    384  CA  PHE    47     -29.059  51.275   3.239  1.00  0.00           C  
ATOM    385  CB  PHE    47     -28.997  52.588   4.065  1.00  0.00           C  
ATOM    386  CG  PHE    47     -29.991  52.739   5.221  1.00  0.00           C  
ATOM    387  CD1 PHE    47     -29.979  51.944   6.333  1.00  0.00           C  
ATOM    388  CE1 PHE    47     -30.982  51.977   7.311  1.00  0.00           C  
ATOM    389  CZ  PHE    47     -32.007  52.971   7.228  1.00  0.00           C  
ATOM    390  CE2 PHE    47     -31.942  53.925   6.174  1.00  0.00           C  
ATOM    391  CD2 PHE    47     -30.983  53.767   5.150  1.00  0.00           C  
ATOM    392  C   PHE    47     -30.318  51.264   2.192  1.00  0.00           C  
ATOM    393  O   PHE    47     -31.464  51.130   2.657  1.00  0.00           O  
ATOM    394  N   MET    48     -30.095  51.358   0.870  1.00  0.00           N  
ATOM    395  CA  MET    48     -30.978  51.411  -0.239  1.00  0.00           C  
ATOM    396  CB  MET    48     -30.495  52.347  -1.339  1.00  0.00           C  
ATOM    397  CG  MET    48     -30.333  53.760  -0.870  1.00  0.00           C  
ATOM    398  SD  MET    48     -31.476  54.872  -1.639  1.00  0.00           S  
ATOM    399  CE  MET    48     -32.950  54.434  -0.586  1.00  0.00           C  
ATOM    400  C   MET    48     -31.258  50.049  -0.789  1.00  0.00           C  
ATOM    401  O   MET    48     -32.183  49.902  -1.582  1.00  0.00           O  
ATOM    402  N   GLN    49     -30.546  49.033  -0.354  1.00  0.00           N  
ATOM    403  CA  GLN    49     -30.945  47.563  -0.390  1.00  0.00           C  
ATOM    404  CB  GLN    49     -29.823  46.624  -0.074  1.00  0.00           C  
ATOM    405  CG  GLN    49     -28.528  46.753  -0.924  1.00  0.00           C  
ATOM    406  CD  GLN    49     -28.909  46.726  -2.354  1.00  0.00           C  
ATOM    407  OE1 GLN    49     -29.850  46.101  -2.793  1.00  0.00           O  
ATOM    408  NE2 GLN    49     -28.208  47.520  -3.175  1.00  0.00           N  
ATOM    409  C   GLN    49     -32.152  47.134   0.487  1.00  0.00           C  
ATOM    410  O   GLN    49     -32.783  46.160   0.136  1.00  0.00           O  
ATOM    411  N   GLY    50     -32.437  47.842   1.632  1.00  0.00           N  
ATOM    412  CA  GLY    50     -33.757  47.851   2.290  1.00  0.00           C  
ATOM    413  C   GLY    50     -34.897  47.927   1.283  1.00  0.00           C  
ATOM    414  O   GLY    50     -34.939  48.843   0.494  1.00  0.00           O  
ATOM    415  N   GLY    51     -35.755  46.935   1.343  1.00  0.00           N  
ATOM    416  CA  GLY    51     -36.928  46.843   0.442  1.00  0.00           C  
ATOM    417  C   GLY    51     -37.922  48.056   0.687  1.00  0.00           C  
ATOM    418  O   GLY    51     -37.714  48.926   1.574  1.00  0.00           O  
ATOM    419  N   GLY    52     -39.083  48.004   0.069  1.00  0.00           N  
ATOM    420  CA  GLY    52     -40.047  49.073  -0.025  1.00  0.00           C  
ATOM    421  C   GLY    52     -39.596  50.236  -0.886  1.00  0.00           C  
ATOM    422  O   GLY    52     -38.452  50.257  -1.354  1.00  0.00           O  
ATOM    423  N   SER    53     -40.535  51.176  -1.155  1.00  0.00           N  
ATOM    424  CA  SER    53     -40.124  52.442  -1.843  1.00  0.00           C  
ATOM    425  CB  SER    53     -41.321  53.352  -2.018  1.00  0.00           C  
ATOM    426  OG  SER    53     -40.913  54.345  -2.982  1.00  0.00           O  
ATOM    427  C   SER    53     -39.037  53.233  -1.189  1.00  0.00           C  
ATOM    428  O   SER    53     -39.051  53.382   0.047  1.00  0.00           O  
ATOM    429  N   GLY    54     -38.103  53.732  -1.968  1.00  0.00           N  
ATOM    430  CA  GLY    54     -36.816  54.241  -1.472  1.00  0.00           C  
ATOM    431  C   GLY    54     -36.846  55.717  -1.258  1.00  0.00           C  
ATOM    432  O   GLY    54     -35.921  56.287  -0.614  1.00  0.00           O  
ATOM    433  N   GLY    55     -37.837  56.474  -1.728  1.00  0.00           N  
ATOM    434  CA  GLY    55     -38.203  57.890  -1.488  1.00  0.00           C  
ATOM    435  C   GLY    55     -36.966  58.767  -1.695  1.00  0.00           C  
ATOM    436  O   GLY    55     -36.227  58.569  -2.663  1.00  0.00           O  
ATOM    437  N   LYS    56     -36.822  59.797  -0.838  1.00  0.00           N  
ATOM    438  CA  LYS    56     -35.952  60.928  -1.055  1.00  0.00           C  
ATOM    439  CB  LYS    56     -36.400  61.887   0.096  1.00  0.00           C  
ATOM    440  CG  LYS    56     -35.619  63.198   0.126  1.00  0.00           C  
ATOM    441  CD  LYS    56     -36.170  64.174   1.182  1.00  0.00           C  
ATOM    442  CE  LYS    56     -35.395  65.459   1.046  1.00  0.00           C  
ATOM    443  NZ  LYS    56     -36.013  66.494   2.040  1.00  0.00           N  
ATOM    444  C   LYS    56     -34.497  60.461  -1.000  1.00  0.00           C  
ATOM    445  O   LYS    56     -33.664  61.075  -1.662  1.00  0.00           O  
ATOM    446  N   LEU    57     -34.158  59.424  -0.249  1.00  0.00           N  
ATOM    447  CA  LEU    57     -32.801  58.941  -0.084  1.00  0.00           C  
ATOM    448  CB  LEU    57     -32.647  57.887   1.086  1.00  0.00           C  
ATOM    449  CG  LEU    57     -31.195  57.363   1.252  1.00  0.00           C  
ATOM    450  CD1 LEU    57     -30.207  58.502   1.691  1.00  0.00           C  
ATOM    451  CD2 LEU    57     -31.123  56.335   2.481  1.00  0.00           C  
ATOM    452  C   LEU    57     -32.260  58.426  -1.497  1.00  0.00           C  
ATOM    453  O   LEU    57     -31.081  58.707  -1.808  1.00  0.00           O  
ATOM    454  N   GLN    58     -33.030  57.636  -2.203  1.00  0.00           N  
ATOM    455  CA  GLN    58     -32.649  57.186  -3.590  1.00  0.00           C  
ATOM    456  CB  GLN    58     -33.860  56.252  -4.125  1.00  0.00           C  
ATOM    457  CG  GLN    58     -33.328  55.029  -4.816  1.00  0.00           C  
ATOM    458  CD  GLN    58     -32.604  55.387  -6.090  1.00  0.00           C  
ATOM    459  OE1 GLN    58     -33.135  55.953  -7.042  1.00  0.00           O  
ATOM    460  NE2 GLN    58     -31.336  55.196  -6.185  1.00  0.00           N  
ATOM    461  C   GLN    58     -32.450  58.393  -4.576  1.00  0.00           C  
ATOM    462  O   GLN    58     -31.472  58.446  -5.235  1.00  0.00           O  
ATOM    463  N   GLU    59     -33.369  59.317  -4.638  1.00  0.00           N  
ATOM    464  CA  GLU    59     -33.232  60.569  -5.449  1.00  0.00           C  
ATOM    465  CB  GLU    59     -34.464  61.417  -5.345  1.00  0.00           C  
ATOM    466  CG  GLU    59     -35.816  60.767  -5.737  1.00  0.00           C  
ATOM    467  CD  GLU    59     -35.796  60.400  -7.285  1.00  0.00           C  
ATOM    468  OE1 GLU    59     -35.293  61.165  -8.111  1.00  0.00           O  
ATOM    469  OE2 GLU    59     -36.229  59.290  -7.620  1.00  0.00           O  
ATOM    470  C   GLU    59     -31.948  61.376  -5.072  1.00  0.00           C  
ATOM    471  O   GLU    59     -31.179  61.668  -6.001  1.00  0.00           O  
ATOM    472  N   MET    60     -31.734  61.688  -3.785  1.00  0.00           N  
ATOM    473  CA  MET    60     -30.481  62.324  -3.286  1.00  0.00           C  
ATOM    474  CB  MET    60     -30.485  62.528  -1.750  1.00  0.00           C  
ATOM    475  CG  MET    60     -31.358  63.680  -1.201  1.00  0.00           C  
ATOM    476  SD  MET    60     -31.125  63.881   0.604  1.00  0.00           S  
ATOM    477  CE  MET    60     -31.708  62.313   1.231  1.00  0.00           C  
ATOM    478  C   MET    60     -29.276  61.494  -3.691  1.00  0.00           C  
ATOM    479  O   MET    60     -28.221  62.098  -3.969  1.00  0.00           O  
ATOM    480  N   MET    61     -29.188  60.156  -3.737  1.00  0.00           N  
ATOM    481  CA  MET    61     -28.017  59.310  -3.981  1.00  0.00           C  
ATOM    482  CB  MET    61     -28.253  57.825  -3.692  1.00  0.00           C  
ATOM    483  CG  MET    61     -26.996  56.981  -4.085  1.00  0.00           C  
ATOM    484  SD  MET    61     -27.078  55.266  -3.392  1.00  0.00           S  
ATOM    485  CE  MET    61     -28.512  54.552  -4.034  1.00  0.00           C  
ATOM    486  C   MET    61     -27.455  59.541  -5.329  1.00  0.00           C  
ATOM    487  O   MET    61     -26.235  59.719  -5.473  1.00  0.00           O  
ATOM    488  N   LYS    62     -28.341  59.633  -6.323  1.00  0.00           N  
ATOM    489  CA  LYS    62     -28.181  59.982  -7.725  1.00  0.00           C  
ATOM    490  CB  LYS    62     -29.496  59.740  -8.564  1.00  0.00           C  
ATOM    491  CG  LYS    62     -29.682  58.248  -8.749  1.00  0.00           C  
ATOM    492  CD  LYS    62     -30.975  58.045  -9.557  1.00  0.00           C  
ATOM    493  CE  LYS    62     -31.097  56.540  -9.756  1.00  0.00           C  
ATOM    494  NZ  LYS    62     -32.422  56.140 -10.248  1.00  0.00           N  
ATOM    495  C   LYS    62     -27.755  61.482  -7.899  1.00  0.00           C  
ATOM    496  O   LYS    62     -26.700  61.749  -8.493  1.00  0.00           O  
ATOM    497  N   GLU    63     -28.403  62.435  -7.319  1.00  0.00           N  
ATOM    498  CA  GLU    63     -27.955  63.831  -7.364  1.00  0.00           C  
ATOM    499  CB  GLU    63     -29.027  64.768  -6.824  1.00  0.00           C  
ATOM    500  CG  GLU    63     -28.610  65.947  -5.958  1.00  0.00           C  
ATOM    501  CD  GLU    63     -29.768  66.914  -5.840  1.00  0.00           C  
ATOM    502  OE1 GLU    63     -30.904  66.528  -5.456  1.00  0.00           O  
ATOM    503  OE2 GLU    63     -29.586  68.089  -6.235  1.00  0.00           O  
ATOM    504  C   GLU    63     -26.543  64.092  -6.708  1.00  0.00           C  
ATOM    505  O   GLU    63     -25.626  64.665  -7.254  1.00  0.00           O  
ATOM    506  N   PHE    64     -26.252  63.333  -5.637  1.00  0.00           N  
ATOM    507  CA  PHE    64     -24.987  63.208  -4.919  1.00  0.00           C  
ATOM    508  CB  PHE    64     -25.153  62.577  -3.471  1.00  0.00           C  
ATOM    509  CG  PHE    64     -23.955  62.287  -2.628  1.00  0.00           C  
ATOM    510  CD1 PHE    64     -22.924  63.249  -2.401  1.00  0.00           C  
ATOM    511  CE1 PHE    64     -21.802  62.876  -1.713  1.00  0.00           C  
ATOM    512  CZ  PHE    64     -21.768  61.608  -0.987  1.00  0.00           C  
ATOM    513  CE2 PHE    64     -22.827  60.778  -1.075  1.00  0.00           C  
ATOM    514  CD2 PHE    64     -23.866  61.080  -1.928  1.00  0.00           C  
ATOM    515  C   PHE    64     -23.955  62.553  -5.834  1.00  0.00           C  
ATOM    516  O   PHE    64     -22.867  63.103  -5.982  1.00  0.00           O  
ATOM    517  N   GLN    65     -24.199  61.398  -6.475  1.00  0.00           N  
ATOM    518  CA  GLN    65     -23.325  60.747  -7.416  1.00  0.00           C  
ATOM    519  CB  GLN    65     -24.057  59.552  -7.985  1.00  0.00           C  
ATOM    520  CG  GLN    65     -23.322  58.852  -9.130  1.00  0.00           C  
ATOM    521  CD  GLN    65     -21.884  58.424  -8.743  1.00  0.00           C  
ATOM    522  OE1 GLN    65     -21.672  57.781  -7.745  1.00  0.00           O  
ATOM    523  NE2 GLN    65     -20.864  58.797  -9.468  1.00  0.00           N  
ATOM    524  C   GLN    65     -22.845  61.755  -8.501  1.00  0.00           C  
ATOM    525  O   GLN    65     -21.702  61.704  -9.020  1.00  0.00           O  
ATOM    526  N   GLN    66     -23.750  62.670  -8.888  1.00  0.00           N  
ATOM    527  CA  GLN    66     -23.372  63.711  -9.862  1.00  0.00           C  
ATOM    528  CB  GLN    66     -24.616  64.330 -10.568  1.00  0.00           C  
ATOM    529  CG  GLN    66     -25.499  63.201 -11.256  1.00  0.00           C  
ATOM    530  CD  GLN    66     -26.974  63.547 -11.241  1.00  0.00           C  
ATOM    531  OE1 GLN    66     -27.416  64.669 -11.109  1.00  0.00           O  
ATOM    532  NE2 GLN    66     -27.853  62.576 -11.500  1.00  0.00           N  
ATOM    533  C   GLN    66     -22.533  64.881  -9.398  1.00  0.00           C  
ATOM    534  O   GLN    66     -21.838  65.566 -10.165  1.00  0.00           O  
ATOM    535  N   VAL    67     -22.494  65.010  -8.054  1.00  0.00           N  
ATOM    536  CA  VAL    67     -21.388  65.708  -7.405  1.00  0.00           C  
ATOM    537  CB  VAL    67     -21.722  66.065  -5.874  1.00  0.00           C  
ATOM    538  CG1 VAL    67     -20.723  67.004  -5.208  1.00  0.00           C  
ATOM    539  CG2 VAL    67     -23.086  66.720  -5.771  1.00  0.00           C  
ATOM    540  C   VAL    67     -20.040  64.936  -7.487  1.00  0.00           C  
ATOM    541  O   VAL    67     -19.017  65.559  -7.731  1.00  0.00           O  
ATOM    542  N   LEU    68     -20.015  63.609  -7.412  1.00  0.00           N  
ATOM    543  CA  LEU    68     -18.803  62.835  -7.360  1.00  0.00           C  
ATOM    544  CB  LEU    68     -19.160  61.454  -6.781  1.00  0.00           C  
ATOM    545  CG  LEU    68     -19.866  61.429  -5.380  1.00  0.00           C  
ATOM    546  CD1 LEU    68     -19.995  60.111  -4.622  1.00  0.00           C  
ATOM    547  CD2 LEU    68     -19.075  62.397  -4.380  1.00  0.00           C  
ATOM    548  C   LEU    68     -18.192  62.635  -8.754  1.00  0.00           C  
ATOM    549  O   LEU    68     -16.955  62.529  -8.880  1.00  0.00           O  
ATOM    550  N   ASP    69     -19.026  62.668  -9.783  1.00  0.00           N  
ATOM    551  CA  ASP    69     -18.592  62.773 -11.186  1.00  0.00           C  
ATOM    552  CB  ASP    69     -19.752  62.344 -12.073  1.00  0.00           C  
ATOM    553  CG  ASP    69     -19.904  60.842 -12.053  1.00  0.00           C  
ATOM    554  OD1 ASP    69     -21.095  60.403 -11.916  1.00  0.00           O  
ATOM    555  OD2 ASP    69     -18.920  60.113 -12.312  1.00  0.00           O  
ATOM    556  C   ASP    69     -18.084  64.178 -11.577  1.00  0.00           C  
ATOM    557  O   ASP    69     -17.207  64.234 -12.389  1.00  0.00           O  
ATOM    558  N   GLU    70     -18.541  65.225 -10.858  1.00  0.00           N  
ATOM    559  CA  GLU    70     -17.913  66.508 -11.075  1.00  0.00           C  
ATOM    560  CB  GLU    70     -18.862  67.680 -10.749  1.00  0.00           C  
ATOM    561  CG  GLU    70     -18.260  69.073 -10.887  1.00  0.00           C  
ATOM    562  CD  GLU    70     -17.893  69.420 -12.328  1.00  0.00           C  
ATOM    563  OE1 GLU    70     -17.067  70.349 -12.643  1.00  0.00           O  
ATOM    564  OE2 GLU    70     -18.588  68.818 -13.188  1.00  0.00           O  
ATOM    565  C   GLU    70     -16.560  66.665 -10.328  1.00  0.00           C  
ATOM    566  O   GLU    70     -15.637  67.083 -10.930  1.00  0.00           O  
ATOM    567  N   LEU    71     -16.411  66.247  -9.072  1.00  0.00           N  
ATOM    568  CA  LEU    71     -15.159  66.237  -8.282  1.00  0.00           C  
ATOM    569  CB  LEU    71     -15.442  65.485  -6.900  1.00  0.00           C  
ATOM    570  CG  LEU    71     -14.181  65.344  -6.089  1.00  0.00           C  
ATOM    571  CD1 LEU    71     -13.556  66.701  -5.806  1.00  0.00           C  
ATOM    572  CD2 LEU    71     -14.473  64.628  -4.788  1.00  0.00           C  
ATOM    573  C   LEU    71     -14.059  65.444  -9.062  1.00  0.00           C  
ATOM    574  O   LEU    71     -12.936  65.889  -9.029  1.00  0.00           O  
ATOM    575  N   ASN    72     -14.364  64.238  -9.648  1.00  0.00           N  
ATOM    576  CA  ASN    72     -13.357  63.571 -10.477  1.00  0.00           C  
ATOM    577  CB  ASN    72     -13.657  62.076 -10.648  1.00  0.00           C  
ATOM    578  CG  ASN    72     -13.512  61.293  -9.429  1.00  0.00           C  
ATOM    579  OD1 ASN    72     -12.534  60.618  -9.245  1.00  0.00           O  
ATOM    580  ND2 ASN    72     -14.509  61.229  -8.548  1.00  0.00           N  
ATOM    581  C   ASN    72     -13.050  64.345 -11.754  1.00  0.00           C  
ATOM    582  O   ASN    72     -11.854  64.344 -12.068  1.00  0.00           O  
ATOM    583  N   ASN    73     -13.955  64.941 -12.450  1.00  0.00           N  
ATOM    584  CA  ASN    73     -13.597  65.769 -13.553  1.00  0.00           C  
ATOM    585  CB  ASN    73     -14.880  66.309 -14.253  1.00  0.00           C  
ATOM    586  CG  ASN    73     -14.810  66.726 -15.699  1.00  0.00           C  
ATOM    587  OD1 ASN    73     -14.373  66.079 -16.588  1.00  0.00           O  
ATOM    588  ND2 ASN    73     -15.100  67.917 -16.063  1.00  0.00           N  
ATOM    589  C   ASN    73     -12.679  66.899 -13.309  1.00  0.00           C  
ATOM    590  O   ASN    73     -11.800  67.197 -14.083  1.00  0.00           O  
ATOM    591  N   HIE    74     -12.836  67.466 -12.130  1.00  0.00           N  
ATOM    592  CA  HIE    74     -11.801  68.359 -11.697  1.00  0.00           C  
ATOM    593  CB  HIE    74     -12.235  69.121 -10.384  1.00  0.00           C  
ATOM    594  CG  HIE    74     -11.161  69.869  -9.581  1.00  0.00           C  
ATOM    595  ND1 HIE    74     -10.617  71.049 -10.042  1.00  0.00           N  
ATOM    596  CE1 HIE    74      -9.581  71.362  -9.263  1.00  0.00           C  
ATOM    597  NE2 HIE    74      -9.500  70.444  -8.298  1.00  0.00           N  
ATOM    598  CD2 HIE    74     -10.446  69.409  -8.566  1.00  0.00           C  
ATOM    599  C   HIE    74     -10.453  67.628 -11.376  1.00  0.00           C  
ATOM    600  O   HIE    74      -9.434  67.919 -11.977  1.00  0.00           O  
ATOM    601  N   LEU    75     -10.501  66.607 -10.491  1.00  0.00           N  
ATOM    602  CA  LEU    75      -9.336  65.907  -9.968  1.00  0.00           C  
ATOM    603  CB  LEU    75      -9.826  64.723  -9.117  1.00  0.00           C  
ATOM    604  CG  LEU    75      -8.685  63.989  -8.340  1.00  0.00           C  
ATOM    605  CD1 LEU    75      -9.069  63.349  -7.050  1.00  0.00           C  
ATOM    606  CD2 LEU    75      -8.022  62.906  -9.180  1.00  0.00           C  
ATOM    607  C   LEU    75      -8.446  65.533 -11.131  1.00  0.00           C  
ATOM    608  O   LEU    75      -7.215  65.716 -10.946  1.00  0.00           O  
ATOM    609  N   GLN    76      -8.919  65.171 -12.290  1.00  0.00           N  
ATOM    610  CA  GLN    76      -8.104  64.739 -13.473  1.00  0.00           C  
ATOM    611  CB  GLN    76      -8.755  63.500 -14.161  1.00  0.00           C  
ATOM    612  CG  GLN    76      -8.893  62.223 -13.245  1.00  0.00           C  
ATOM    613  CD  GLN    76      -7.553  61.585 -12.811  1.00  0.00           C  
ATOM    614  OE1 GLN    76      -6.458  61.971 -13.246  1.00  0.00           O  
ATOM    615  NE2 GLN    76      -7.687  60.629 -11.931  1.00  0.00           N  
ATOM    616  C   GLN    76      -7.756  65.852 -14.441  1.00  0.00           C  
ATOM    617  O   GLN    76      -8.416  65.978 -15.477  1.00  0.00           O  
ATOM    618  N   GLY    77      -6.859  66.803 -14.109  1.00  0.00           N  
ATOM    619  CA  GLY    77      -6.392  67.900 -15.046  1.00  0.00           C  
ATOM    620  C   GLY    77      -7.454  68.994 -15.403  1.00  0.00           C  
ATOM    621  O   GLY    77      -7.342  69.681 -16.434  1.00  0.00           O  
ATOM    622  N   GLY    78      -8.488  69.115 -14.540  1.00  0.00           N  
ATOM    623  CA  GLY    78      -9.524  70.211 -14.587  1.00  0.00           C  
ATOM    624  C   GLY    78      -9.336  71.264 -13.497  1.00  0.00           C  
ATOM    625  O   GLY    78      -8.314  71.242 -12.764  1.00  0.00           O  
ATOM    626  N   LYS    79     -10.276  72.205 -13.419  1.00  0.00           N  
ATOM    627  CA  LYS    79     -10.288  73.358 -12.498  1.00  0.00           C  
ATOM    628  CB  LYS    79      -9.462  74.459 -13.127  1.00  0.00           C  
ATOM    629  CG  LYS    79      -9.315  75.702 -12.267  1.00  0.00           C  
ATOM    630  CD  LYS    79      -8.374  76.661 -12.919  1.00  0.00           C  
ATOM    631  CE  LYS    79      -6.840  76.322 -12.558  1.00  0.00           C  
ATOM    632  NZ  LYS    79      -5.872  77.349 -13.036  1.00  0.00           N  
ATOM    633  C   LYS    79     -11.676  73.855 -12.155  1.00  0.00           C  
ATOM    634  O   LYS    79     -12.324  74.566 -12.947  1.00  0.00           O  
ATOM    635  N   HIE    80     -12.218  73.478 -11.008  1.00  0.00           N  
ATOM    636  CA  HIE    80     -13.543  73.866 -10.476  1.00  0.00           C  
ATOM    637  CB  HIE    80     -14.442  72.630 -10.505  1.00  0.00           C  
ATOM    638  CG  HIE    80     -15.926  72.871 -10.354  1.00  0.00           C  
ATOM    639  ND1 HIE    80     -16.698  73.969 -10.645  1.00  0.00           N  
ATOM    640  CE1 HIE    80     -17.932  73.846 -10.068  1.00  0.00           C  
ATOM    641  NE2 HIE    80     -17.959  72.592  -9.538  1.00  0.00           N  
ATOM    642  CD2 HIE    80     -16.718  71.978  -9.676  1.00  0.00           C  
ATOM    643  C   HIE    80     -13.492  74.483  -9.090  1.00  0.00           C  
ATOM    644  O   HIE    80     -12.629  74.124  -8.267  1.00  0.00           O  
ATOM    645  N   THR    81     -14.485  75.311  -8.748  1.00  0.00           N  
ATOM    646  CA  THR    81     -14.703  75.845  -7.362  1.00  0.00           C  
ATOM    647  CB  THR    81     -15.743  76.987  -7.325  1.00  0.00           C  
ATOM    648  CG2 THR    81     -17.064  76.488  -7.693  1.00  0.00           C  
ATOM    649  OG1 THR    81     -15.796  77.341  -5.996  1.00  0.00           O  
ATOM    650  C   THR    81     -14.996  74.696  -6.352  1.00  0.00           C  
ATOM    651  O   THR    81     -15.754  73.763  -6.650  1.00  0.00           O  
ATOM    652  N   VAL    82     -14.412  74.814  -5.151  1.00  0.00           N  
ATOM    653  CA  VAL    82     -14.628  74.096  -3.869  1.00  0.00           C  
ATOM    654  CB  VAL    82     -13.625  74.519  -2.728  1.00  0.00           C  
ATOM    655  CG1 VAL    82     -13.932  75.793  -1.906  1.00  0.00           C  
ATOM    656  CG2 VAL    82     -13.501  73.394  -1.777  1.00  0.00           C  
ATOM    657  C   VAL    82     -16.058  74.353  -3.300  1.00  0.00           C  
ATOM    658  O   VAL    82     -16.688  73.471  -2.730  1.00  0.00           O  
ATOM    659  N   HIE    83     -16.582  75.587  -3.354  1.00  0.00           N  
ATOM    660  CA  HIE    83     -17.853  75.990  -2.799  1.00  0.00           C  
ATOM    661  CB  HIE    83     -17.990  77.515  -3.080  1.00  0.00           C  
ATOM    662  CG  HIE    83     -19.116  78.173  -2.293  1.00  0.00           C  
ATOM    663  ND1 HIE    83     -19.180  78.182  -0.885  1.00  0.00           N  
ATOM    664  CE1 HIE    83     -20.393  78.665  -0.586  1.00  0.00           C  
ATOM    665  NE2 HIE    83     -21.143  78.767  -1.702  1.00  0.00           N  
ATOM    666  CD2 HIE    83     -20.337  78.452  -2.812  1.00  0.00           C  
ATOM    667  C   HIE    83     -19.105  75.352  -3.388  1.00  0.00           C  
ATOM    668  O   HIE    83     -20.020  75.006  -2.634  1.00  0.00           O  
ATOM    669  N   HIE    84     -19.030  74.897  -4.635  1.00  0.00           N  
ATOM    670  CA  HIE    84     -20.005  73.949  -5.289  1.00  0.00           C  
ATOM    671  CB  HIE    84     -19.518  73.702  -6.698  1.00  0.00           C  
ATOM    672  CG  HIE    84     -20.366  72.687  -7.395  1.00  0.00           C  
ATOM    673  ND1 HIE    84     -19.924  71.420  -7.580  1.00  0.00           N  
ATOM    674  CE1 HIE    84     -21.017  70.692  -8.027  1.00  0.00           C  
ATOM    675  NE2 HIE    84     -22.039  71.507  -8.235  1.00  0.00           N  
ATOM    676  CD2 HIE    84     -21.646  72.821  -7.829  1.00  0.00           C  
ATOM    677  C   HIE    84     -20.136  72.734  -4.469  1.00  0.00           C  
ATOM    678  O   HIE    84     -21.310  72.290  -4.322  1.00  0.00           O  
ATOM    679  N   ILE    85     -19.026  72.094  -4.130  1.00  0.00           N  
ATOM    680  CA  ILE    85     -18.984  70.849  -3.388  1.00  0.00           C  
ATOM    681  CB  ILE    85     -17.467  70.299  -3.494  1.00  0.00           C  
ATOM    682  CG2 ILE    85     -17.293  69.031  -2.582  1.00  0.00           C  
ATOM    683  CG1 ILE    85     -16.943  70.117  -4.946  1.00  0.00           C  
ATOM    684  CD1 ILE    85     -17.803  69.145  -5.808  1.00  0.00           C  
ATOM    685  C   ILE    85     -19.352  70.961  -1.928  1.00  0.00           C  
ATOM    686  O   ILE    85     -20.219  70.226  -1.440  1.00  0.00           O  
ATOM    687  N   GLU    86     -18.765  71.988  -1.219  1.00  0.00           N  
ATOM    688  CA  GLU    86     -19.093  72.377   0.192  1.00  0.00           C  
ATOM    689  CB  GLU    86     -18.217  73.605   0.641  1.00  0.00           C  
ATOM    690  CG  GLU    86     -18.590  74.160   2.053  1.00  0.00           C  
ATOM    691  CD  GLU    86     -17.587  75.073   2.791  1.00  0.00           C  
ATOM    692  OE1 GLU    86     -16.902  75.834   2.059  1.00  0.00           O  
ATOM    693  OE2 GLU    86     -17.550  75.022   4.037  1.00  0.00           O  
ATOM    694  C   GLU    86     -20.537  72.673   0.411  1.00  0.00           C  
ATOM    695  O   GLU    86     -21.109  72.237   1.412  1.00  0.00           O  
ATOM    696  N   GLN    87     -21.237  73.361  -0.467  1.00  0.00           N  
ATOM    697  CA  GLN    87     -22.615  73.757  -0.275  1.00  0.00           C  
ATOM    698  CB  GLN    87     -22.914  74.913  -1.220  1.00  0.00           C  
ATOM    699  CG  GLN    87     -24.300  75.615  -1.093  1.00  0.00           C  
ATOM    700  CD  GLN    87     -24.181  76.947  -1.827  1.00  0.00           C  
ATOM    701  OE1 GLN    87     -24.019  77.938  -1.166  1.00  0.00           O  
ATOM    702  NE2 GLN    87     -24.233  76.970  -3.130  1.00  0.00           N  
ATOM    703  C   GLN    87     -23.545  72.516  -0.514  1.00  0.00           C  
ATOM    704  O   GLN    87     -24.461  72.346   0.304  1.00  0.00           O  
ATOM    705  N   ASN    88     -23.296  71.704  -1.534  1.00  0.00           N  
ATOM    706  CA  ASN    88     -24.040  70.499  -1.871  1.00  0.00           C  
ATOM    707  CB  ASN    88     -23.501  69.886  -3.191  1.00  0.00           C  
ATOM    708  CG  ASN    88     -24.296  70.512  -4.321  1.00  0.00           C  
ATOM    709  OD1 ASN    88     -25.340  69.941  -4.555  1.00  0.00           O  
ATOM    710  ND2 ASN    88     -23.788  71.540  -5.037  1.00  0.00           N  
ATOM    711  C   ASN    88     -23.947  69.396  -0.825  1.00  0.00           C  
ATOM    712  O   ASN    88     -24.921  68.811  -0.464  1.00  0.00           O  
ATOM    713  N   ILE    89     -22.746  69.166  -0.270  1.00  0.00           N  
ATOM    714  CA  ILE    89     -22.543  68.242   0.869  1.00  0.00           C  
ATOM    715  CB  ILE    89     -20.998  68.086   1.135  1.00  0.00           C  
ATOM    716  CG2 ILE    89     -20.800  67.412   2.492  1.00  0.00           C  
ATOM    717  CG1 ILE    89     -20.338  67.283   0.027  1.00  0.00           C  
ATOM    718  CD1 ILE    89     -18.940  66.808   0.393  1.00  0.00           C  
ATOM    719  C   ILE    89     -23.204  68.779   2.124  1.00  0.00           C  
ATOM    720  O   ILE    89     -23.825  68.003   2.838  1.00  0.00           O  
ATOM    721  N   LYS    90     -23.256  70.107   2.456  1.00  0.00           N  
ATOM    722  CA  LYS    90     -24.189  70.566   3.515  1.00  0.00           C  
ATOM    723  CB  LYS    90     -23.879  72.094   3.716  1.00  0.00           C  
ATOM    724  CG  LYS    90     -22.521  72.457   4.284  1.00  0.00           C  
ATOM    725  CD  LYS    90     -22.141  73.910   4.143  1.00  0.00           C  
ATOM    726  CE  LYS    90     -20.708  74.086   4.632  1.00  0.00           C  
ATOM    727  NZ  LYS    90     -20.263  75.509   4.530  1.00  0.00           N  
ATOM    728  C   LYS    90     -25.625  70.413   3.215  1.00  0.00           C  
ATOM    729  O   LYS    90     -26.488  70.266   4.111  1.00  0.00           O  
ATOM    730  N   GLU    91     -26.025  70.613   1.938  1.00  0.00           N  
ATOM    731  CA  GLU    91     -27.411  70.546   1.541  1.00  0.00           C  
ATOM    732  CB  GLU    91     -27.663  70.971   0.058  1.00  0.00           C  
ATOM    733  CG  GLU    91     -29.163  70.971  -0.287  1.00  0.00           C  
ATOM    734  CD  GLU    91     -29.963  72.092   0.318  1.00  0.00           C  
ATOM    735  OE1 GLU    91     -29.405  73.125   0.761  1.00  0.00           O  
ATOM    736  OE2 GLU    91     -31.256  71.977   0.293  1.00  0.00           O  
ATOM    737  C   GLU    91     -27.811  69.057   1.772  1.00  0.00           C  
ATOM    738  O   GLU    91     -28.899  68.792   2.301  1.00  0.00           O  
ATOM    739  N   ILE    92     -27.058  68.073   1.255  1.00  0.00           N  
ATOM    740  CA  ILE    92     -27.292  66.631   1.531  1.00  0.00           C  
ATOM    741  CB  ILE    92     -26.186  65.876   0.676  1.00  0.00           C  
ATOM    742  CG2 ILE    92     -26.001  64.464   1.182  1.00  0.00           C  
ATOM    743  CG1 ILE    92     -26.407  65.791  -0.885  1.00  0.00           C  
ATOM    744  CD1 ILE    92     -27.669  65.051  -1.351  1.00  0.00           C  
ATOM    745  C   ILE    92     -27.231  66.279   2.980  1.00  0.00           C  
ATOM    746  O   ILE    92     -28.214  65.691   3.467  1.00  0.00           O  
ATOM    747  N   PHE    93     -26.342  66.859   3.743  1.00  0.00           N  
ATOM    748  CA  PHE    93     -26.277  66.715   5.229  1.00  0.00           C  
ATOM    749  CB  PHE    93     -25.082  67.491   5.726  1.00  0.00           C  
ATOM    750  CG  PHE    93     -24.970  67.645   7.254  1.00  0.00           C  
ATOM    751  CD1 PHE    93     -25.673  68.635   7.934  1.00  0.00           C  
ATOM    752  CE1 PHE    93     -25.689  68.619   9.332  1.00  0.00           C  
ATOM    753  CZ  PHE    93     -24.990  67.654  10.116  1.00  0.00           C  
ATOM    754  CE2 PHE    93     -24.166  66.710   9.370  1.00  0.00           C  
ATOM    755  CD2 PHE    93     -24.243  66.634   7.938  1.00  0.00           C  
ATOM    756  C   PHE    93     -27.607  67.157   5.925  1.00  0.00           C  
ATOM    757  O   PHE    93     -28.111  66.452   6.831  1.00  0.00           O  
ATOM    758  N   HIE    94     -28.226  68.266   5.639  1.00  0.00           N  
ATOM    759  CA  HIE    94     -29.391  68.736   6.362  1.00  0.00           C  
ATOM    760  CB  HIE    94     -29.592  70.275   6.389  1.00  0.00           C  
ATOM    761  CG  HIE    94     -30.437  70.935   5.305  1.00  0.00           C  
ATOM    762  ND1 HIE    94     -31.854  71.023   5.279  1.00  0.00           N  
ATOM    763  CE1 HIE    94     -32.168  71.437   4.087  1.00  0.00           C  
ATOM    764  NE2 HIE    94     -31.081  71.846   3.353  1.00  0.00           N  
ATOM    765  CD2 HIE    94     -29.986  71.555   4.170  1.00  0.00           C  
ATOM    766  C   HIE    94     -30.677  67.958   6.046  1.00  0.00           C  
ATOM    767  O   HIE    94     -31.383  67.659   6.959  1.00  0.00           O  
ATOM    768  N   HIE    95     -30.850  67.645   4.771  1.00  0.00           N  
ATOM    769  CA  HIE    95     -31.826  66.641   4.382  1.00  0.00           C  
ATOM    770  CB  HIE    95     -31.889  66.474   2.913  1.00  0.00           C  
ATOM    771  CG  HIE    95     -32.406  67.642   2.199  1.00  0.00           C  
ATOM    772  ND1 HIE    95     -33.604  68.239   2.524  1.00  0.00           N  
ATOM    773  CE1 HIE    95     -33.754  69.302   1.738  1.00  0.00           C  
ATOM    774  NE2 HIE    95     -32.694  69.454   0.967  1.00  0.00           N  
ATOM    775  CD2 HIE    95     -31.914  68.332   1.182  1.00  0.00           C  
ATOM    776  C   HIE    95     -31.659  65.237   5.025  1.00  0.00           C  
ATOM    777  O   HIE    95     -32.671  64.758   5.575  1.00  0.00           O  
ATOM    778  N   LEU    96     -30.433  64.696   5.020  1.00  0.00           N  
ATOM    779  CA  LEU    96     -30.195  63.416   5.576  1.00  0.00           C  
ATOM    780  CB  LEU    96     -28.831  62.928   5.228  1.00  0.00           C  
ATOM    781  CG  LEU    96     -28.242  61.716   5.796  1.00  0.00           C  
ATOM    782  CD1 LEU    96     -28.911  60.496   5.274  1.00  0.00           C  
ATOM    783  CD2 LEU    96     -26.707  61.650   5.535  1.00  0.00           C  
ATOM    784  C   LEU    96     -30.411  63.467   7.100  1.00  0.00           C  
ATOM    785  O   LEU    96     -30.909  62.513   7.696  1.00  0.00           O  
ATOM    786  N   GLU    97     -30.229  64.620   7.748  1.00  0.00           N  
ATOM    787  CA  GLU    97     -30.264  64.797   9.204  1.00  0.00           C  
ATOM    788  CB  GLU    97     -29.668  66.154   9.644  1.00  0.00           C  
ATOM    789  CG  GLU    97     -29.432  66.230  11.184  1.00  0.00           C  
ATOM    790  CD  GLU    97     -30.291  67.367  11.754  1.00  0.00           C  
ATOM    791  OE1 GLU    97     -30.470  68.473  11.197  1.00  0.00           O  
ATOM    792  OE2 GLU    97     -30.690  67.176  12.963  1.00  0.00           O  
ATOM    793  C   GLU    97     -31.707  64.751   9.683  1.00  0.00           C  
ATOM    794  O   GLU    97     -31.963  63.990  10.633  1.00  0.00           O  
ATOM    795  N   GLU    98     -32.599  65.370   8.931  1.00  0.00           N  
ATOM    796  CA  GLU    98     -34.051  65.351   9.209  1.00  0.00           C  
ATOM    797  CB  GLU    98     -34.803  66.396   8.281  1.00  0.00           C  
ATOM    798  CG  GLU    98     -36.274  66.402   8.292  1.00  0.00           C  
ATOM    799  CD  GLU    98     -36.971  66.202   9.687  1.00  0.00           C  
ATOM    800  OE1 GLU    98     -36.538  66.637  10.763  1.00  0.00           O  
ATOM    801  OE2 GLU    98     -37.939  65.460   9.673  1.00  0.00           O  
ATOM    802  C   GLU    98     -34.555  63.927   9.135  1.00  0.00           C  
ATOM    803  O   GLU    98     -35.421  63.551   9.927  1.00  0.00           O  
ATOM    804  N   LEU    99     -33.993  63.122   8.158  1.00  0.00           N  
ATOM    805  CA  LEU    99     -34.285  61.712   7.882  1.00  0.00           C  
ATOM    806  CB  LEU    99     -33.742  61.324   6.411  1.00  0.00           C  
ATOM    807  CG  LEU    99     -34.793  61.606   5.332  1.00  0.00           C  
ATOM    808  CD1 LEU    99     -34.021  61.624   3.994  1.00  0.00           C  
ATOM    809  CD2 LEU    99     -35.940  60.570   5.201  1.00  0.00           C  
ATOM    810  C   LEU    99     -33.634  60.653   8.866  1.00  0.00           C  
ATOM    811  O   LEU    99     -34.024  59.503   8.803  1.00  0.00           O  
ATOM    812  N   VAL   100     -32.709  61.046   9.794  1.00  0.00           N  
ATOM    813  CA  VAL   100     -32.244  60.180  10.881  1.00  0.00           C  
ATOM    814  CB  VAL   100     -31.118  60.950  11.698  1.00  0.00           C  
ATOM    815  CG1 VAL   100     -30.578  60.119  12.791  1.00  0.00           C  
ATOM    816  CG2 VAL   100     -29.968  61.405  10.820  1.00  0.00           C  
ATOM    817  C   VAL   100     -33.317  59.690  11.818  1.00  0.00           C  
ATOM    818  O   VAL   100     -33.213  58.537  12.269  1.00  0.00           O  
ATOM    819  N   HIE   101     -34.413  60.472  12.070  1.00  0.00           N  
ATOM    820  CA  HIE   101     -35.459  60.140  13.092  1.00  0.00           C  
ATOM    821  CB  HIE   101     -35.086  60.907  14.337  1.00  0.00           C  
ATOM    822  CG  HIE   101     -35.768  60.485  15.609  1.00  0.00           C  
ATOM    823  ND1 HIE   101     -35.992  59.236  16.026  1.00  0.00           N  
ATOM    824  CE1 HIE   101     -36.622  59.279  17.189  1.00  0.00           C  
ATOM    825  NE2 HIE   101     -36.992  60.570  17.412  1.00  0.00           N  
ATOM    826  CD2 HIE   101     -36.393  61.345  16.478  1.00  0.00           C  
ATOM    827  C   HIE   101     -36.851  60.491  12.515  1.00  0.00           C  
ATOM    828  O   HIE   101     -36.985  60.823  11.303  1.00  0.00           O  
ATOM    829  N   ARG   102     -37.850  60.385  13.374  1.00  0.00           N  
ATOM    830  CA  ARG   102     -39.291  60.407  13.162  1.00  0.00           C  
ATOM    831  CB  ARG   102     -39.942  60.249  14.569  1.00  0.00           C  
ATOM    832  CG  ARG   102     -39.935  61.557  15.375  1.00  0.00           C  
ATOM    833  CD  ARG   102     -40.435  61.265  16.769  1.00  0.00           C  
ATOM    834  NE  ARG   102     -40.826  62.598  17.373  1.00  0.00           N  
ATOM    835  CZ  ARG   102     -40.677  63.228  18.520  1.00  0.00           C  
ATOM    836  NH1 ARG   102     -40.304  62.645  19.585  1.00  0.00           N  
ATOM    837  NH2 ARG   102     -40.841  64.457  18.549  1.00  0.00           N  
ATOM    838  C   ARG   102     -39.738  61.546  12.341  1.00  0.00           C  
ATOM    839  O   ARG   102     -40.723  61.335  11.597  1.00  0.00           O  
ATOM    840  OXT ARG   102     -39.276  62.715  12.415  1.00  0.00           O  
TER     841      ARG   102 
ENDMDL
MODEL     5
ATOM      1  N   MET     1     -36.408  54.903  15.365  1.00  0.00           N  
ATOM      2  CA  MET     1     -36.687  53.946  14.276  1.00  0.00           C  
ATOM      3  CB  MET     1     -37.969  54.223  13.472  1.00  0.00           C  
ATOM      4  CG  MET     1     -38.423  53.219  12.477  1.00  0.00           C  
ATOM      5  SD  MET     1     -38.852  51.584  13.150  1.00  0.00           S  
ATOM      6  CE  MET     1     -38.989  50.755  11.557  1.00  0.00           C  
ATOM      7  C   MET     1     -35.599  53.780  13.284  1.00  0.00           C  
ATOM      8  O   MET     1     -35.316  52.728  12.777  1.00  0.00           O  
ATOM      9  N   TYR     2     -35.006  54.908  12.882  1.00  0.00           N  
ATOM     10  CA  TYR     2     -33.992  55.017  11.788  1.00  0.00           C  
ATOM     11  CB  TYR     2     -34.629  55.628  10.528  1.00  0.00           C  
ATOM     12  CG  TYR     2     -35.781  54.959   9.800  1.00  0.00           C  
ATOM     13  CD1 TYR     2     -35.783  53.529   9.611  1.00  0.00           C  
ATOM     14  CE1 TYR     2     -36.904  52.906   9.070  1.00  0.00           C  
ATOM     15  CZ  TYR     2     -38.077  53.612   8.798  1.00  0.00           C  
ATOM     16  OH  TYR     2     -39.189  52.939   8.455  1.00  0.00           O  
ATOM     17  CE2 TYR     2     -38.103  55.066   9.012  1.00  0.00           C  
ATOM     18  CD2 TYR     2     -36.894  55.689   9.427  1.00  0.00           C  
ATOM     19  C   TYR     2     -32.740  55.842  12.240  1.00  0.00           C  
ATOM     20  O   TYR     2     -32.279  56.835  11.678  1.00  0.00           O  
ATOM     21  N   GLY     3     -32.128  55.424  13.340  1.00  0.00           N  
ATOM     22  CA  GLY     3     -31.098  56.033  14.060  1.00  0.00           C  
ATOM     23  C   GLY     3     -29.698  56.042  13.342  1.00  0.00           C  
ATOM     24  O   GLY     3     -28.957  57.048  13.495  1.00  0.00           O  
ATOM     25  N   LYS     4     -29.353  55.054  12.549  1.00  0.00           N  
ATOM     26  CA  LYS     4     -28.097  54.993  11.779  1.00  0.00           C  
ATOM     27  CB  LYS     4     -28.134  53.590  11.107  1.00  0.00           C  
ATOM     28  CG  LYS     4     -26.935  52.974  10.199  1.00  0.00           C  
ATOM     29  CD  LYS     4     -25.672  52.877  11.020  1.00  0.00           C  
ATOM     30  CE  LYS     4     -24.505  52.801  10.070  1.00  0.00           C  
ATOM     31  NZ  LYS     4     -23.294  52.676  10.905  1.00  0.00           N  
ATOM     32  C   LYS     4     -27.892  56.154  10.843  1.00  0.00           C  
ATOM     33  O   LYS     4     -26.757  56.582  10.657  1.00  0.00           O  
ATOM     34  N   LEU     5     -28.884  56.744  10.233  1.00  0.00           N  
ATOM     35  CA  LEU     5     -28.689  58.007   9.392  1.00  0.00           C  
ATOM     36  CB  LEU     5     -30.167  58.578   9.096  1.00  0.00           C  
ATOM     37  CG  LEU     5     -30.875  57.489   8.211  1.00  0.00           C  
ATOM     38  CD1 LEU     5     -32.156  58.167   7.653  1.00  0.00           C  
ATOM     39  CD2 LEU     5     -30.053  56.952   7.007  1.00  0.00           C  
ATOM     40  C   LEU     5     -27.860  59.119  10.057  1.00  0.00           C  
ATOM     41  O   LEU     5     -27.019  59.731   9.443  1.00  0.00           O  
ATOM     42  N   ASN     6     -28.030  59.327  11.350  1.00  0.00           N  
ATOM     43  CA  ASN     6     -27.355  60.375  12.240  1.00  0.00           C  
ATOM     44  CB  ASN     6     -28.180  60.349  13.585  1.00  0.00           C  
ATOM     45  CG  ASN     6     -27.979  61.578  14.322  1.00  0.00           C  
ATOM     46  OD1 ASN     6     -28.044  62.720  13.793  1.00  0.00           O  
ATOM     47  ND2 ASN     6     -27.731  61.415  15.544  1.00  0.00           N  
ATOM     48  C   ASN     6     -25.802  60.093  12.620  1.00  0.00           C  
ATOM     49  O   ASN     6     -25.009  60.904  13.038  1.00  0.00           O  
ATOM     50  N   ASP     7     -25.545  58.796  12.594  1.00  0.00           N  
ATOM     51  CA  ASP     7     -24.176  58.297  12.556  1.00  0.00           C  
ATOM     52  CB  ASP     7     -24.033  56.765  12.771  1.00  0.00           C  
ATOM     53  CG  ASP     7     -22.632  56.159  12.585  1.00  0.00           C  
ATOM     54  OD1 ASP     7     -21.638  56.865  12.841  1.00  0.00           O  
ATOM     55  OD2 ASP     7     -22.605  54.930  12.441  1.00  0.00           O  
ATOM     56  C   ASP     7     -23.485  58.651  11.232  1.00  0.00           C  
ATOM     57  O   ASP     7     -22.376  59.253  11.296  1.00  0.00           O  
ATOM     58  N   LEU     8     -24.069  58.335  10.067  1.00  0.00           N  
ATOM     59  CA  LEU     8     -23.561  58.730   8.707  1.00  0.00           C  
ATOM     60  CB  LEU     8     -24.158  57.755   7.726  1.00  0.00           C  
ATOM     61  CG  LEU     8     -23.943  56.298   8.065  1.00  0.00           C  
ATOM     62  CD1 LEU     8     -24.723  55.418   7.098  1.00  0.00           C  
ATOM     63  CD2 LEU     8     -22.481  55.918   8.255  1.00  0.00           C  
ATOM     64  C   LEU     8     -23.681  60.190   8.339  1.00  0.00           C  
ATOM     65  O   LEU     8     -22.882  60.627   7.482  1.00  0.00           O  
ATOM     66  N   LEU     9     -24.668  61.003   8.844  1.00  0.00           N  
ATOM     67  CA  LEU     9     -24.645  62.514   8.694  1.00  0.00           C  
ATOM     68  CB  LEU     9     -25.932  63.019   9.302  1.00  0.00           C  
ATOM     69  CG  LEU     9     -26.045  64.526   9.312  1.00  0.00           C  
ATOM     70  CD1 LEU     9     -26.831  65.098   8.165  1.00  0.00           C  
ATOM     71  CD2 LEU     9     -26.656  65.020  10.654  1.00  0.00           C  
ATOM     72  C   LEU     9     -23.324  63.034   9.320  1.00  0.00           C  
ATOM     73  O   LEU     9     -22.756  64.049   8.857  1.00  0.00           O  
ATOM     74  N   GLU    10     -22.762  62.395  10.401  1.00  0.00           N  
ATOM     75  CA  GLU    10     -21.471  62.724  10.987  1.00  0.00           C  
ATOM     76  CB  GLU    10     -21.380  62.348  12.480  1.00  0.00           C  
ATOM     77  CG  GLU    10     -20.045  62.563  13.219  1.00  0.00           C  
ATOM     78  CD  GLU    10     -19.060  61.387  13.188  1.00  0.00           C  
ATOM     79  OE1 GLU    10     -19.515  60.275  13.517  1.00  0.00           O  
ATOM     80  OE2 GLU    10     -17.870  61.568  12.783  1.00  0.00           O  
ATOM     81  C   GLU    10     -20.259  62.292  10.160  1.00  0.00           C  
ATOM     82  O   GLU    10     -19.411  63.109   9.894  1.00  0.00           O  
ATOM     83  N   ASP    11     -20.277  61.101   9.623  1.00  0.00           N  
ATOM     84  CA  ASP    11     -19.306  60.613   8.600  1.00  0.00           C  
ATOM     85  CB  ASP    11     -19.551  59.142   8.128  1.00  0.00           C  
ATOM     86  CG  ASP    11     -19.350  58.050   9.262  1.00  0.00           C  
ATOM     87  OD1 ASP    11     -19.285  56.862   8.972  1.00  0.00           O  
ATOM     88  OD2 ASP    11     -19.118  58.567  10.454  1.00  0.00           O  
ATOM     89  C   ASP    11     -19.204  61.531   7.444  1.00  0.00           C  
ATOM     90  O   ASP    11     -18.095  61.847   6.997  1.00  0.00           O  
ATOM     91  N   LEU    12     -20.343  62.108   6.972  1.00  0.00           N  
ATOM     92  CA  LEU    12     -20.370  63.142   5.793  1.00  0.00           C  
ATOM     93  CB  LEU    12     -21.875  63.181   5.458  1.00  0.00           C  
ATOM     94  CG  LEU    12     -22.320  63.902   4.235  1.00  0.00           C  
ATOM     95  CD1 LEU    12     -21.544  63.254   3.070  1.00  0.00           C  
ATOM     96  CD2 LEU    12     -23.823  63.785   4.023  1.00  0.00           C  
ATOM     97  C   LEU    12     -19.691  64.552   6.255  1.00  0.00           C  
ATOM     98  O   LEU    12     -19.256  65.296   5.379  1.00  0.00           O  
ATOM     99  N   GLN    13     -19.830  64.873   7.544  1.00  0.00           N  
ATOM    100  CA  GLN    13     -19.239  66.137   8.120  1.00  0.00           C  
ATOM    101  CB  GLN    13     -19.915  66.418   9.427  1.00  0.00           C  
ATOM    102  CG  GLN    13     -21.193  67.193   9.290  1.00  0.00           C  
ATOM    103  CD  GLN    13     -22.057  67.084  10.540  1.00  0.00           C  
ATOM    104  OE1 GLN    13     -21.892  67.890  11.465  1.00  0.00           O  
ATOM    105  NE2 GLN    13     -22.783  66.057  10.723  1.00  0.00           N  
ATOM    106  C   GLN    13     -17.684  65.939   8.280  1.00  0.00           C  
ATOM    107  O   GLN    13     -16.861  66.888   8.065  1.00  0.00           O  
ATOM    108  N   GLU    14     -17.293  64.679   8.520  1.00  0.00           N  
ATOM    109  CA  GLU    14     -15.846  64.330   8.482  1.00  0.00           C  
ATOM    110  CB  GLU    14     -15.679  62.912   9.070  1.00  0.00           C  
ATOM    111  CG  GLU    14     -14.252  62.711   9.502  1.00  0.00           C  
ATOM    112  CD  GLU    14     -13.891  63.541  10.710  1.00  0.00           C  
ATOM    113  OE1 GLU    14     -14.769  64.085  11.390  1.00  0.00           O  
ATOM    114  OE2 GLU    14     -12.683  63.583  11.026  1.00  0.00           O  
ATOM    115  C   GLU    14     -15.298  64.489   7.060  1.00  0.00           C  
ATOM    116  O   GLU    14     -14.242  65.089   6.927  1.00  0.00           O  
ATOM    117  N   VAL    15     -15.997  64.038   6.001  1.00  0.00           N  
ATOM    118  CA  VAL    15     -15.621  64.312   4.631  1.00  0.00           C  
ATOM    119  CB  VAL    15     -16.676  63.912   3.564  1.00  0.00           C  
ATOM    120  CG1 VAL    15     -16.097  63.950   2.142  1.00  0.00           C  
ATOM    121  CG2 VAL    15     -17.259  62.484   3.819  1.00  0.00           C  
ATOM    122  C   VAL    15     -15.319  65.793   4.348  1.00  0.00           C  
ATOM    123  O   VAL    15     -14.427  66.159   3.654  1.00  0.00           O  
ATOM    124  N   LEU    16     -16.096  66.682   4.937  1.00  0.00           N  
ATOM    125  CA  LEU    16     -15.903  68.157   4.796  1.00  0.00           C  
ATOM    126  CB  LEU    16     -17.089  69.009   5.379  1.00  0.00           C  
ATOM    127  CG  LEU    16     -16.938  70.477   5.100  1.00  0.00           C  
ATOM    128  CD1 LEU    16     -17.317  70.838   3.725  1.00  0.00           C  
ATOM    129  CD2 LEU    16     -17.816  71.305   5.967  1.00  0.00           C  
ATOM    130  C   LEU    16     -14.526  68.604   5.360  1.00  0.00           C  
ATOM    131  O   LEU    16     -13.759  69.446   4.899  1.00  0.00           O  
ATOM    132  N   LYS    17     -14.146  68.007   6.537  1.00  0.00           N  
ATOM    133  CA  LYS    17     -12.895  68.285   7.233  1.00  0.00           C  
ATOM    134  CB  LYS    17     -12.927  67.684   8.723  1.00  0.00           C  
ATOM    135  CG  LYS    17     -13.611  68.501   9.769  1.00  0.00           C  
ATOM    136  CD  LYS    17     -14.080  67.650  10.959  1.00  0.00           C  
ATOM    137  CE  LYS    17     -13.011  66.985  11.885  1.00  0.00           C  
ATOM    138  NZ  LYS    17     -13.616  65.978  12.811  1.00  0.00           N  
ATOM    139  C   LYS    17     -11.737  67.651   6.455  1.00  0.00           C  
ATOM    140  O   LYS    17     -10.639  68.120   6.385  1.00  0.00           O  
ATOM    141  N   ASN    18     -12.027  66.511   5.862  1.00  0.00           N  
ATOM    142  CA  ASN    18     -11.083  65.805   4.960  1.00  0.00           C  
ATOM    143  CB  ASN    18     -11.604  64.440   4.583  1.00  0.00           C  
ATOM    144  CG  ASN    18     -10.616  63.450   3.955  1.00  0.00           C  
ATOM    145  OD1 ASN    18      -9.489  63.820   3.583  1.00  0.00           O  
ATOM    146  ND2 ASN    18     -11.129  62.289   3.614  1.00  0.00           N  
ATOM    147  C   ASN    18     -10.791  66.552   3.622  1.00  0.00           C  
ATOM    148  O   ASN    18      -9.667  66.648   3.210  1.00  0.00           O  
ATOM    149  N   LEU    19     -11.821  67.177   3.074  1.00  0.00           N  
ATOM    150  CA  LEU    19     -11.784  68.224   1.983  1.00  0.00           C  
ATOM    151  CB  LEU    19     -13.219  68.743   1.641  1.00  0.00           C  
ATOM    152  CG  LEU    19     -13.327  69.697   0.418  1.00  0.00           C  
ATOM    153  CD1 LEU    19     -13.289  68.871  -0.858  1.00  0.00           C  
ATOM    154  CD2 LEU    19     -14.526  70.652   0.337  1.00  0.00           C  
ATOM    155  C   LEU    19     -10.880  69.374   2.374  1.00  0.00           C  
ATOM    156  O   LEU    19      -9.835  69.648   1.719  1.00  0.00           O  
ATOM    157  N   HIE    20     -11.111  70.064   3.470  1.00  0.00           N  
ATOM    158  CA  HIE    20     -10.295  71.167   3.964  1.00  0.00           C  
ATOM    159  CB  HIE    20     -11.182  71.941   4.974  1.00  0.00           C  
ATOM    160  CG  HIE    20     -12.095  72.977   4.294  1.00  0.00           C  
ATOM    161  ND1 HIE    20     -11.620  74.158   3.728  1.00  0.00           N  
ATOM    162  CE1 HIE    20     -12.746  74.838   3.319  1.00  0.00           C  
ATOM    163  NE2 HIE    20     -13.832  74.172   3.603  1.00  0.00           N  
ATOM    164  CD2 HIE    20     -13.445  73.003   4.266  1.00  0.00           C  
ATOM    165  C   HIE    20      -8.838  70.835   4.477  1.00  0.00           C  
ATOM    166  O   HIE    20      -8.033  71.795   4.452  1.00  0.00           O  
ATOM    167  N   LYS    21      -8.469  69.573   4.705  1.00  0.00           N  
ATOM    168  CA  LYS    21      -7.035  69.247   4.916  1.00  0.00           C  
ATOM    169  CB  LYS    21      -6.851  68.101   5.943  1.00  0.00           C  
ATOM    170  CG  LYS    21      -7.224  68.438   7.343  1.00  0.00           C  
ATOM    171  CD  LYS    21      -6.900  67.322   8.324  1.00  0.00           C  
ATOM    172  CE  LYS    21      -7.427  67.846   9.631  1.00  0.00           C  
ATOM    173  NZ  LYS    21      -7.068  67.063  10.826  1.00  0.00           N  
ATOM    174  C   LYS    21      -6.296  68.829   3.611  1.00  0.00           C  
ATOM    175  O   LYS    21      -5.084  68.975   3.460  1.00  0.00           O  
ATOM    176  N   ASN    22      -7.013  68.351   2.559  1.00  0.00           N  
ATOM    177  CA  ASN    22      -6.382  67.733   1.403  1.00  0.00           C  
ATOM    178  CB  ASN    22      -6.958  66.349   1.169  1.00  0.00           C  
ATOM    179  CG  ASN    22      -6.289  65.325   1.985  1.00  0.00           C  
ATOM    180  OD1 ASN    22      -5.132  64.983   1.826  1.00  0.00           O  
ATOM    181  ND2 ASN    22      -6.957  64.852   2.993  1.00  0.00           N  
ATOM    182  C   ASN    22      -6.430  68.731   0.144  1.00  0.00           C  
ATOM    183  O   ASN    22      -5.773  68.577  -0.869  1.00  0.00           O  
ATOM    184  N   TRP    23      -7.234  69.818   0.350  1.00  0.00           N  
ATOM    185  CA  TRP    23      -7.535  70.818  -0.723  1.00  0.00           C  
ATOM    186  CB  TRP    23      -8.558  71.858  -0.340  1.00  0.00           C  
ATOM    187  CG  TRP    23      -8.965  72.765  -1.481  1.00  0.00           C  
ATOM    188  CD1 TRP    23      -8.357  73.965  -1.787  1.00  0.00           C  
ATOM    189  NE1 TRP    23      -9.054  74.565  -2.824  1.00  0.00           N  
ATOM    190  CE2 TRP    23      -9.865  73.738  -3.399  1.00  0.00           C  
ATOM    191  CZ2 TRP    23     -10.853  73.902  -4.451  1.00  0.00           C  
ATOM    192  CH2 TRP    23     -11.617  72.821  -4.825  1.00  0.00           C  
ATOM    193  CZ3 TRP    23     -11.631  71.629  -4.051  1.00  0.00           C  
ATOM    194  CE3 TRP    23     -10.898  71.563  -2.810  1.00  0.00           C  
ATOM    195  CD2 TRP    23      -9.963  72.583  -2.528  1.00  0.00           C  
ATOM    196  C   TRP    23      -6.321  71.478  -1.313  1.00  0.00           C  
ATOM    197  O   TRP    23      -6.116  71.619  -2.486  1.00  0.00           O  
ATOM    198  N   HIE    24      -5.261  71.752  -0.505  1.00  0.00           N  
ATOM    199  CA  HIE    24      -4.042  72.416  -0.960  1.00  0.00           C  
ATOM    200  CB  HIE    24      -3.167  72.966   0.166  1.00  0.00           C  
ATOM    201  CG  HIE    24      -2.605  71.701   0.852  1.00  0.00           C  
ATOM    202  ND1 HIE    24      -3.143  71.120   2.016  1.00  0.00           N  
ATOM    203  CE1 HIE    24      -2.361  70.032   2.286  1.00  0.00           C  
ATOM    204  NE2 HIE    24      -1.299  69.980   1.445  1.00  0.00           N  
ATOM    205  CD2 HIE    24      -1.449  71.101   0.578  1.00  0.00           C  
ATOM    206  C   HIE    24      -3.255  71.703  -2.057  1.00  0.00           C  
ATOM    207  O   HIE    24      -2.652  72.286  -3.033  1.00  0.00           O  
ATOM    208  N   GLY    25      -3.381  70.366  -2.075  1.00  0.00           N  
ATOM    209  CA  GLY    25      -2.686  69.438  -2.971  1.00  0.00           C  
ATOM    210  C   GLY    25      -3.287  69.247  -4.383  1.00  0.00           C  
ATOM    211  O   GLY    25      -2.648  68.625  -5.205  1.00  0.00           O  
ATOM    212  N   GLY    26      -4.524  69.734  -4.606  1.00  0.00           N  
ATOM    213  CA  GLY    26      -5.386  69.328  -5.762  1.00  0.00           C  
ATOM    214  C   GLY    26      -5.614  67.838  -5.797  1.00  0.00           C  
ATOM    215  O   GLY    26      -5.708  67.227  -4.726  1.00  0.00           O  
ATOM    216  N   LYS    27      -5.568  67.213  -6.991  1.00  0.00           N  
ATOM    217  CA  LYS    27      -5.797  65.730  -7.146  1.00  0.00           C  
ATOM    218  CB  LYS    27      -6.126  65.379  -8.646  1.00  0.00           C  
ATOM    219  CG  LYS    27      -5.031  65.518  -9.662  1.00  0.00           C  
ATOM    220  CD  LYS    27      -5.484  65.528 -11.123  1.00  0.00           C  
ATOM    221  CE  LYS    27      -4.255  65.251 -12.024  1.00  0.00           C  
ATOM    222  NZ  LYS    27      -4.617  65.441 -13.463  1.00  0.00           N  
ATOM    223  C   LYS    27      -4.716  64.845  -6.589  1.00  0.00           C  
ATOM    224  O   LYS    27      -4.992  63.689  -6.535  1.00  0.00           O  
ATOM    225  N   ASP    28      -3.542  65.303  -6.238  1.00  0.00           N  
ATOM    226  CA  ASP    28      -2.491  64.569  -5.552  1.00  0.00           C  
ATOM    227  CB  ASP    28      -1.163  65.289  -5.740  1.00  0.00           C  
ATOM    228  CG  ASP    28      -0.745  65.799  -7.150  1.00  0.00           C  
ATOM    229  OD1 ASP    28       0.435  65.610  -7.421  1.00  0.00           O  
ATOM    230  OD2 ASP    28      -1.525  66.364  -7.996  1.00  0.00           O  
ATOM    231  C   ASP    28      -2.753  64.302  -4.055  1.00  0.00           C  
ATOM    232  O   ASP    28      -2.162  63.356  -3.489  1.00  0.00           O  
ATOM    233  N   ASN    29      -3.655  65.043  -3.518  1.00  0.00           N  
ATOM    234  CA  ASN    29      -4.131  64.684  -2.141  1.00  0.00           C  
ATOM    235  CB  ASN    29      -3.645  65.761  -1.173  1.00  0.00           C  
ATOM    236  CG  ASN    29      -2.207  65.529  -0.967  1.00  0.00           C  
ATOM    237  OD1 ASN    29      -1.432  66.251  -1.512  1.00  0.00           O  
ATOM    238  ND2 ASN    29      -1.775  64.487  -0.321  1.00  0.00           N  
ATOM    239  C   ASN    29      -5.688  64.549  -2.023  1.00  0.00           C  
ATOM    240  O   ASN    29      -6.264  64.127  -0.959  1.00  0.00           O  
ATOM    241  N   LEU    30      -6.405  64.960  -3.102  1.00  0.00           N  
ATOM    242  CA  LEU    30      -7.926  64.990  -3.112  1.00  0.00           C  
ATOM    243  CB  LEU    30      -8.523  66.100  -3.969  1.00  0.00           C  
ATOM    244  CG  LEU    30      -8.497  67.554  -3.282  1.00  0.00           C  
ATOM    245  CD1 LEU    30      -8.900  68.630  -4.269  1.00  0.00           C  
ATOM    246  CD2 LEU    30      -9.313  67.670  -2.022  1.00  0.00           C  
ATOM    247  C   LEU    30      -8.634  63.694  -3.378  1.00  0.00           C  
ATOM    248  O   LEU    30      -9.815  63.497  -3.062  1.00  0.00           O  
ATOM    249  N   HIE    31      -7.852  62.712  -3.867  1.00  0.00           N  
ATOM    250  CA  HIE    31      -8.184  61.278  -3.936  1.00  0.00           C  
ATOM    251  CB  HIE    31      -7.121  60.351  -4.490  1.00  0.00           C  
ATOM    252  CG  HIE    31      -5.842  60.365  -3.699  1.00  0.00           C  
ATOM    253  ND1 HIE    31      -4.887  61.395  -3.616  1.00  0.00           N  
ATOM    254  CE1 HIE    31      -4.067  61.107  -2.535  1.00  0.00           C  
ATOM    255  NE2 HIE    31      -4.365  59.846  -2.146  1.00  0.00           N  
ATOM    256  CD2 HIE    31      -5.477  59.402  -2.817  1.00  0.00           C  
ATOM    257  C   HIE    31      -8.576  60.736  -2.610  1.00  0.00           C  
ATOM    258  O   HIE    31      -9.402  59.846  -2.556  1.00  0.00           O  
ATOM    259  N   ASP    32      -8.031  61.264  -1.525  1.00  0.00           N  
ATOM    260  CA  ASP    32      -8.353  60.840  -0.165  1.00  0.00           C  
ATOM    261  CB  ASP    32      -7.174  61.233   0.780  1.00  0.00           C  
ATOM    262  CG  ASP    32      -7.010  60.453   2.043  1.00  0.00           C  
ATOM    263  OD1 ASP    32      -7.504  59.296   2.184  1.00  0.00           O  
ATOM    264  OD2 ASP    32      -6.286  61.003   2.964  1.00  0.00           O  
ATOM    265  C   ASP    32      -9.683  61.369   0.302  1.00  0.00           C  
ATOM    266  O   ASP    32     -10.108  61.013   1.397  1.00  0.00           O  
ATOM    267  N   VAL    33     -10.423  62.134  -0.520  1.00  0.00           N  
ATOM    268  CA  VAL    33     -11.772  62.661  -0.228  1.00  0.00           C  
ATOM    269  CB  VAL    33     -11.802  64.199  -0.287  1.00  0.00           C  
ATOM    270  CG1 VAL    33     -13.097  64.601   0.490  1.00  0.00           C  
ATOM    271  CG2 VAL    33     -10.616  64.994   0.157  1.00  0.00           C  
ATOM    272  C   VAL    33     -12.735  62.151  -1.282  1.00  0.00           C  
ATOM    273  O   VAL    33     -13.897  61.904  -0.947  1.00  0.00           O  
ATOM    274  N   ASP    34     -12.277  62.012  -2.545  1.00  0.00           N  
ATOM    275  CA  ASP    34     -13.096  61.354  -3.546  1.00  0.00           C  
ATOM    276  CB  ASP    34     -12.448  61.477  -4.950  1.00  0.00           C  
ATOM    277  CG  ASP    34     -12.931  60.467  -5.969  1.00  0.00           C  
ATOM    278  OD1 ASP    34     -12.122  59.589  -6.326  1.00  0.00           O  
ATOM    279  OD2 ASP    34     -14.081  60.464  -6.427  1.00  0.00           O  
ATOM    280  C   ASP    34     -13.474  59.847  -3.145  1.00  0.00           C  
ATOM    281  O   ASP    34     -14.657  59.429  -3.207  1.00  0.00           O  
ATOM    282  N   ASN    35     -12.402  59.091  -2.833  1.00  0.00           N  
ATOM    283  CA  ASN    35     -12.583  57.778  -2.246  1.00  0.00           C  
ATOM    284  CB  ASN    35     -11.293  57.011  -1.988  1.00  0.00           C  
ATOM    285  CG  ASN    35     -10.675  56.525  -3.238  1.00  0.00           C  
ATOM    286  OD1 ASN    35     -10.904  55.382  -3.621  1.00  0.00           O  
ATOM    287  ND2 ASN    35      -9.877  57.336  -3.910  1.00  0.00           N  
ATOM    288  C   ASN    35     -13.599  57.906  -1.002  1.00  0.00           C  
ATOM    289  O   ASN    35     -14.342  56.975  -0.769  1.00  0.00           O  
ATOM    290  N   HIE    36     -13.436  58.879  -0.129  1.00  0.00           N  
ATOM    291  CA  HIE    36     -14.123  58.930   1.151  1.00  0.00           C  
ATOM    292  CB  HIE    36     -13.418  60.049   1.972  1.00  0.00           C  
ATOM    293  CG  HIE    36     -13.901  60.096   3.442  1.00  0.00           C  
ATOM    294  ND1 HIE    36     -13.644  61.077   4.401  1.00  0.00           N  
ATOM    295  CE1 HIE    36     -14.209  60.638   5.581  1.00  0.00           C  
ATOM    296  NE2 HIE    36     -14.783  59.432   5.387  1.00  0.00           N  
ATOM    297  CD2 HIE    36     -14.678  59.088   4.016  1.00  0.00           C  
ATOM    298  C   HIE    36     -15.653  59.196   0.976  1.00  0.00           C  
ATOM    299  O   HIE    36     -16.433  58.418   1.472  1.00  0.00           O  
ATOM    300  N   LEU    37     -16.020  60.118   0.052  1.00  0.00           N  
ATOM    301  CA  LEU    37     -17.419  60.319  -0.426  1.00  0.00           C  
ATOM    302  CB  LEU    37     -17.430  61.279  -1.671  1.00  0.00           C  
ATOM    303  CG  LEU    37     -17.190  62.791  -1.319  1.00  0.00           C  
ATOM    304  CD1 LEU    37     -16.608  63.548  -2.459  1.00  0.00           C  
ATOM    305  CD2 LEU    37     -18.544  63.428  -0.972  1.00  0.00           C  
ATOM    306  C   LEU    37     -17.987  58.976  -0.827  1.00  0.00           C  
ATOM    307  O   LEU    37     -19.083  58.606  -0.408  1.00  0.00           O  
ATOM    308  N   GLN    38     -17.296  58.256  -1.747  1.00  0.00           N  
ATOM    309  CA  GLN    38     -17.630  56.903  -2.145  1.00  0.00           C  
ATOM    310  CB  GLN    38     -16.626  56.331  -3.142  1.00  0.00           C  
ATOM    311  CG  GLN    38     -16.687  56.937  -4.519  1.00  0.00           C  
ATOM    312  CD  GLN    38     -15.470  56.584  -5.496  1.00  0.00           C  
ATOM    313  OE1 GLN    38     -15.565  55.713  -6.338  1.00  0.00           O  
ATOM    314  NE2 GLN    38     -14.364  57.260  -5.298  1.00  0.00           N  
ATOM    315  C   GLN    38     -17.685  55.904  -0.965  1.00  0.00           C  
ATOM    316  O   GLN    38     -18.585  55.088  -1.104  1.00  0.00           O  
ATOM    317  N   ASN    39     -16.809  55.875   0.074  1.00  0.00           N  
ATOM    318  CA  ASN    39     -16.919  55.054   1.260  1.00  0.00           C  
ATOM    319  CB  ASN    39     -15.500  55.151   1.890  1.00  0.00           C  
ATOM    320  CG  ASN    39     -15.243  54.098   2.967  1.00  0.00           C  
ATOM    321  OD1 ASN    39     -15.393  54.442   4.152  1.00  0.00           O  
ATOM    322  ND2 ASN    39     -15.072  52.835   2.696  1.00  0.00           N  
ATOM    323  C   ASN    39     -18.162  55.307   2.167  1.00  0.00           C  
ATOM    324  O   ASN    39     -18.795  54.373   2.638  1.00  0.00           O  
ATOM    325  N   VAL    40     -18.588  56.610   2.233  1.00  0.00           N  
ATOM    326  CA  VAL    40     -19.875  56.948   2.801  1.00  0.00           C  
ATOM    327  CB  VAL    40     -20.161  58.478   2.970  1.00  0.00           C  
ATOM    328  CG1 VAL    40     -21.560  58.826   3.598  1.00  0.00           C  
ATOM    329  CG2 VAL    40     -19.147  59.074   3.922  1.00  0.00           C  
ATOM    330  C   VAL    40     -20.990  56.210   2.124  1.00  0.00           C  
ATOM    331  O   VAL    40     -21.842  55.590   2.766  1.00  0.00           O  
ATOM    332  N   ILE    41     -20.963  56.242   0.799  1.00  0.00           N  
ATOM    333  CA  ILE    41     -21.955  55.623  -0.110  1.00  0.00           C  
ATOM    334  CB  ILE    41     -21.850  56.220  -1.497  1.00  0.00           C  
ATOM    335  CG2 ILE    41     -22.741  55.517  -2.532  1.00  0.00           C  
ATOM    336  CG1 ILE    41     -22.237  57.717  -1.565  1.00  0.00           C  
ATOM    337  CD1 ILE    41     -21.719  58.382  -2.796  1.00  0.00           C  
ATOM    338  C   ILE    41     -21.962  54.100  -0.032  1.00  0.00           C  
ATOM    339  O   ILE    41     -23.001  53.420  -0.207  1.00  0.00           O  
ATOM    340  N   GLU    42     -20.820  53.479   0.462  1.00  0.00           N  
ATOM    341  CA  GLU    42     -20.764  52.019   0.738  1.00  0.00           C  
ATOM    342  CB  GLU    42     -19.303  51.537   0.821  1.00  0.00           C  
ATOM    343  CG  GLU    42     -18.568  51.294  -0.498  1.00  0.00           C  
ATOM    344  CD  GLU    42     -19.194  50.068  -1.312  1.00  0.00           C  
ATOM    345  OE1 GLU    42     -18.658  49.762  -2.428  1.00  0.00           O  
ATOM    346  OE2 GLU    42     -20.108  49.379  -0.785  1.00  0.00           O  
ATOM    347  C   GLU    42     -21.640  51.761   1.977  1.00  0.00           C  
ATOM    348  O   GLU    42     -22.451  50.810   1.977  1.00  0.00           O  
ATOM    349  N   ASP    43     -21.612  52.589   3.072  1.00  0.00           N  
ATOM    350  CA  ASP    43     -22.464  52.502   4.220  1.00  0.00           C  
ATOM    351  CB  ASP    43     -21.992  53.378   5.423  1.00  0.00           C  
ATOM    352  CG  ASP    43     -20.707  52.856   6.117  1.00  0.00           C  
ATOM    353  OD1 ASP    43     -19.710  53.558   6.166  1.00  0.00           O  
ATOM    354  OD2 ASP    43     -20.741  51.712   6.591  1.00  0.00           O  
ATOM    355  C   ASP    43     -23.930  52.828   4.036  1.00  0.00           C  
ATOM    356  O   ASP    43     -24.820  52.036   4.459  1.00  0.00           O  
ATOM    357  N   ILE    44     -24.246  53.811   3.167  1.00  0.00           N  
ATOM    358  CA  ILE    44     -25.568  54.169   2.677  1.00  0.00           C  
ATOM    359  CB  ILE    44     -25.451  55.551   1.924  1.00  0.00           C  
ATOM    360  CG2 ILE    44     -26.706  55.889   1.111  1.00  0.00           C  
ATOM    361  CG1 ILE    44     -25.166  56.754   2.779  1.00  0.00           C  
ATOM    362  CD1 ILE    44     -26.228  57.208   3.767  1.00  0.00           C  
ATOM    363  C   ILE    44     -26.145  53.061   1.833  1.00  0.00           C  
ATOM    364  O   ILE    44     -27.214  52.660   2.166  1.00  0.00           O  
ATOM    365  N   HIE    45     -25.544  52.548   0.717  1.00  0.00           N  
ATOM    366  CA  HIE    45     -25.997  51.396  -0.155  1.00  0.00           C  
ATOM    367  CB  HIE    45     -25.053  51.202  -1.379  1.00  0.00           C  
ATOM    368  CG  HIE    45     -25.535  50.235  -2.484  1.00  0.00           C  
ATOM    369  ND1 HIE    45     -25.539  48.856  -2.363  1.00  0.00           N  
ATOM    370  CE1 HIE    45     -26.115  48.389  -3.473  1.00  0.00           C  
ATOM    371  NE2 HIE    45     -26.467  49.442  -4.309  1.00  0.00           N  
ATOM    372  CD2 HIE    45     -26.098  50.568  -3.734  1.00  0.00           C  
ATOM    373  C   HIE    45     -26.321  50.059   0.630  1.00  0.00           C  
ATOM    374  O   HIE    45     -27.380  49.528   0.437  1.00  0.00           O  
ATOM    375  N   ASP    46     -25.449  49.723   1.623  1.00  0.00           N  
ATOM    376  CA  ASP    46     -25.717  48.678   2.545  1.00  0.00           C  
ATOM    377  CB  ASP    46     -24.445  48.585   3.414  1.00  0.00           C  
ATOM    378  CG  ASP    46     -24.280  47.363   4.355  1.00  0.00           C  
ATOM    379  OD1 ASP    46     -23.481  47.502   5.369  1.00  0.00           O  
ATOM    380  OD2 ASP    46     -24.846  46.270   4.000  1.00  0.00           O  
ATOM    381  C   ASP    46     -27.041  48.809   3.371  1.00  0.00           C  
ATOM    382  O   ASP    46     -27.758  47.835   3.576  1.00  0.00           O  
ATOM    383  N   PHE    47     -27.298  50.081   3.894  1.00  0.00           N  
ATOM    384  CA  PHE    47     -28.517  50.589   4.587  1.00  0.00           C  
ATOM    385  CB  PHE    47     -28.311  51.958   5.218  1.00  0.00           C  
ATOM    386  CG  PHE    47     -29.280  52.261   6.350  1.00  0.00           C  
ATOM    387  CD1 PHE    47     -30.281  53.258   6.239  1.00  0.00           C  
ATOM    388  CE1 PHE    47     -31.199  53.551   7.228  1.00  0.00           C  
ATOM    389  CZ  PHE    47     -31.132  52.784   8.392  1.00  0.00           C  
ATOM    390  CE2 PHE    47     -30.123  51.832   8.644  1.00  0.00           C  
ATOM    391  CD2 PHE    47     -29.262  51.596   7.610  1.00  0.00           C  
ATOM    392  C   PHE    47     -29.777  50.651   3.708  1.00  0.00           C  
ATOM    393  O   PHE    47     -30.896  50.510   4.146  1.00  0.00           O  
ATOM    394  N   MET    48     -29.557  50.877   2.380  1.00  0.00           N  
ATOM    395  CA  MET    48     -30.628  51.044   1.324  1.00  0.00           C  
ATOM    396  CB  MET    48     -30.021  51.904   0.155  1.00  0.00           C  
ATOM    397  CG  MET    48     -30.928  52.244  -1.025  1.00  0.00           C  
ATOM    398  SD  MET    48     -30.174  53.443  -2.160  1.00  0.00           S  
ATOM    399  CE  MET    48     -29.024  52.407  -3.079  1.00  0.00           C  
ATOM    400  C   MET    48     -31.035  49.665   0.666  1.00  0.00           C  
ATOM    401  O   MET    48     -32.032  49.608  -0.147  1.00  0.00           O  
ATOM    402  N   GLN    49     -30.413  48.588   1.083  1.00  0.00           N  
ATOM    403  CA  GLN    49     -30.917  47.250   1.012  1.00  0.00           C  
ATOM    404  CB  GLN    49     -29.747  46.302   1.167  1.00  0.00           C  
ATOM    405  CG  GLN    49     -30.040  44.845   1.511  1.00  0.00           C  
ATOM    406  CD  GLN    49     -30.859  44.020   0.502  1.00  0.00           C  
ATOM    407  OE1 GLN    49     -32.071  44.210   0.361  1.00  0.00           O  
ATOM    408  NE2 GLN    49     -30.402  43.059  -0.198  1.00  0.00           N  
ATOM    409  C   GLN    49     -31.945  47.033   2.087  1.00  0.00           C  
ATOM    410  O   GLN    49     -31.756  46.856   3.320  1.00  0.00           O  
ATOM    411  N   GLY    50     -33.193  47.151   1.666  1.00  0.00           N  
ATOM    412  CA  GLY    50     -34.429  47.049   2.484  1.00  0.00           C  
ATOM    413  C   GLY    50     -34.462  48.291   3.395  1.00  0.00           C  
ATOM    414  O   GLY    50     -34.412  49.481   2.924  1.00  0.00           O  
ATOM    415  N   GLY    51     -34.719  48.079   4.681  1.00  0.00           N  
ATOM    416  CA  GLY    51     -34.855  49.071   5.778  1.00  0.00           C  
ATOM    417  C   GLY    51     -36.168  49.840   5.807  1.00  0.00           C  
ATOM    418  O   GLY    51     -36.144  50.862   6.469  1.00  0.00           O  
ATOM    419  N   GLY    52     -37.184  49.405   5.039  1.00  0.00           N  
ATOM    420  CA  GLY    52     -38.444  50.211   4.877  1.00  0.00           C  
ATOM    421  C   GLY    52     -38.049  51.698   4.515  1.00  0.00           C  
ATOM    422  O   GLY    52     -37.057  51.909   3.809  1.00  0.00           O  
ATOM    423  N   SER    53     -38.849  52.685   4.892  1.00  0.00           N  
ATOM    424  CA  SER    53     -38.586  54.114   4.680  1.00  0.00           C  
ATOM    425  CB  SER    53     -39.664  54.981   5.407  1.00  0.00           C  
ATOM    426  OG  SER    53     -39.426  56.390   5.526  1.00  0.00           O  
ATOM    427  C   SER    53     -37.150  54.568   5.003  1.00  0.00           C  
ATOM    428  O   SER    53     -36.637  55.550   4.427  1.00  0.00           O  
ATOM    429  N   GLY    54     -36.513  54.025   5.987  1.00  0.00           N  
ATOM    430  CA  GLY    54     -35.116  54.270   6.349  1.00  0.00           C  
ATOM    431  C   GLY    54     -34.147  54.182   5.138  1.00  0.00           C  
ATOM    432  O   GLY    54     -33.379  55.143   4.899  1.00  0.00           O  
ATOM    433  N   GLY    55     -34.082  53.015   4.488  1.00  0.00           N  
ATOM    434  CA  GLY    55     -33.336  52.743   3.241  1.00  0.00           C  
ATOM    435  C   GLY    55     -33.947  53.269   1.919  1.00  0.00           C  
ATOM    436  O   GLY    55     -33.353  53.174   0.884  1.00  0.00           O  
ATOM    437  N   LYS    56     -35.098  54.029   2.012  1.00  0.00           N  
ATOM    438  CA  LYS    56     -35.848  54.451   0.771  1.00  0.00           C  
ATOM    439  CB  LYS    56     -37.324  54.584   1.086  1.00  0.00           C  
ATOM    440  CG  LYS    56     -38.224  54.869  -0.146  1.00  0.00           C  
ATOM    441  CD  LYS    56     -39.686  54.595   0.162  1.00  0.00           C  
ATOM    442  CE  LYS    56     -40.499  54.519  -1.143  1.00  0.00           C  
ATOM    443  NZ  LYS    56     -41.888  54.324  -0.792  1.00  0.00           N  
ATOM    444  C   LYS    56     -35.265  55.741   0.057  1.00  0.00           C  
ATOM    445  O   LYS    56     -35.888  56.773  -0.002  1.00  0.00           O  
ATOM    446  N   LEU    57     -33.994  55.529  -0.387  1.00  0.00           N  
ATOM    447  CA  LEU    57     -32.940  56.495  -0.770  1.00  0.00           C  
ATOM    448  CB  LEU    57     -31.648  56.325   0.140  1.00  0.00           C  
ATOM    449  CG  LEU    57     -31.964  56.376   1.673  1.00  0.00           C  
ATOM    450  CD1 LEU    57     -30.648  56.351   2.509  1.00  0.00           C  
ATOM    451  CD2 LEU    57     -32.736  57.616   2.169  1.00  0.00           C  
ATOM    452  C   LEU    57     -32.545  56.474  -2.240  1.00  0.00           C  
ATOM    453  O   LEU    57     -31.530  57.094  -2.604  1.00  0.00           O  
ATOM    454  N   GLN    58     -33.328  55.838  -3.135  1.00  0.00           N  
ATOM    455  CA  GLN    58     -33.066  55.923  -4.598  1.00  0.00           C  
ATOM    456  CB  GLN    58     -34.042  54.992  -5.334  1.00  0.00           C  
ATOM    457  CG  GLN    58     -33.821  53.452  -5.135  1.00  0.00           C  
ATOM    458  CD  GLN    58     -34.271  52.840  -3.829  1.00  0.00           C  
ATOM    459  OE1 GLN    58     -34.998  53.534  -3.067  1.00  0.00           O  
ATOM    460  NE2 GLN    58     -33.857  51.701  -3.509  1.00  0.00           N  
ATOM    461  C   GLN    58     -33.069  57.360  -5.196  1.00  0.00           C  
ATOM    462  O   GLN    58     -32.197  57.624  -6.052  1.00  0.00           O  
ATOM    463  N   GLU    59     -33.903  58.292  -4.784  1.00  0.00           N  
ATOM    464  CA  GLU    59     -33.720  59.665  -5.168  1.00  0.00           C  
ATOM    465  CB  GLU    59     -34.892  60.449  -4.613  1.00  0.00           C  
ATOM    466  CG  GLU    59     -36.220  59.957  -5.190  1.00  0.00           C  
ATOM    467  CD  GLU    59     -36.867  58.718  -4.439  1.00  0.00           C  
ATOM    468  OE1 GLU    59     -36.233  58.079  -3.519  1.00  0.00           O  
ATOM    469  OE2 GLU    59     -38.013  58.408  -4.702  1.00  0.00           O  
ATOM    470  C   GLU    59     -32.453  60.343  -4.540  1.00  0.00           C  
ATOM    471  O   GLU    59     -31.687  61.137  -5.133  1.00  0.00           O  
ATOM    472  N   MET    60     -32.286  60.135  -3.224  1.00  0.00           N  
ATOM    473  CA  MET    60     -31.021  60.542  -2.529  1.00  0.00           C  
ATOM    474  CB  MET    60     -31.106  60.245  -1.044  1.00  0.00           C  
ATOM    475  CG  MET    60     -29.813  60.016  -0.325  1.00  0.00           C  
ATOM    476  SD  MET    60     -29.932  60.237   1.468  1.00  0.00           S  
ATOM    477  CE  MET    60     -30.151  62.077   1.513  1.00  0.00           C  
ATOM    478  C   MET    60     -29.804  59.974  -3.211  1.00  0.00           C  
ATOM    479  O   MET    60     -28.878  60.750  -3.307  1.00  0.00           O  
ATOM    480  N   MET    61     -29.754  58.775  -3.718  1.00  0.00           N  
ATOM    481  CA  MET    61     -28.580  58.302  -4.399  1.00  0.00           C  
ATOM    482  CB  MET    61     -28.743  56.772  -4.642  1.00  0.00           C  
ATOM    483  CG  MET    61     -27.290  56.322  -4.973  1.00  0.00           C  
ATOM    484  SD  MET    61     -25.906  56.882  -3.776  1.00  0.00           S  
ATOM    485  CE  MET    61     -26.650  56.068  -2.277  1.00  0.00           C  
ATOM    486  C   MET    61     -28.232  58.982  -5.697  1.00  0.00           C  
ATOM    487  O   MET    61     -27.106  59.238  -5.922  1.00  0.00           O  
ATOM    488  N   LYS    62     -29.223  59.568  -6.396  1.00  0.00           N  
ATOM    489  CA  LYS    62     -29.032  60.506  -7.540  1.00  0.00           C  
ATOM    490  CB  LYS    62     -30.434  60.697  -8.269  1.00  0.00           C  
ATOM    491  CG  LYS    62     -30.811  59.581  -9.355  1.00  0.00           C  
ATOM    492  CD  LYS    62     -32.208  59.804  -9.978  1.00  0.00           C  
ATOM    493  CE  LYS    62     -32.481  58.766 -11.127  1.00  0.00           C  
ATOM    494  NZ  LYS    62     -33.741  58.971 -11.829  1.00  0.00           N  
ATOM    495  C   LYS    62     -28.310  61.811  -7.148  1.00  0.00           C  
ATOM    496  O   LYS    62     -27.524  62.319  -7.867  1.00  0.00           O  
ATOM    497  N   GLU    63     -28.540  62.236  -5.916  1.00  0.00           N  
ATOM    498  CA  GLU    63     -27.818  63.420  -5.352  1.00  0.00           C  
ATOM    499  CB  GLU    63     -28.606  63.989  -4.109  1.00  0.00           C  
ATOM    500  CG  GLU    63     -29.903  64.648  -4.329  1.00  0.00           C  
ATOM    501  CD  GLU    63     -29.842  65.916  -5.129  1.00  0.00           C  
ATOM    502  OE1 GLU    63     -28.772  66.380  -5.471  1.00  0.00           O  
ATOM    503  OE2 GLU    63     -30.822  66.506  -5.516  1.00  0.00           O  
ATOM    504  C   GLU    63     -26.392  62.959  -4.942  1.00  0.00           C  
ATOM    505  O   GLU    63     -25.413  63.538  -5.440  1.00  0.00           O  
ATOM    506  N   PHE    64     -26.186  62.009  -4.073  1.00  0.00           N  
ATOM    507  CA  PHE    64     -24.870  61.457  -3.678  1.00  0.00           C  
ATOM    508  CB  PHE    64     -25.100  60.143  -2.793  1.00  0.00           C  
ATOM    509  CG  PHE    64     -24.835  60.387  -1.310  1.00  0.00           C  
ATOM    510  CD1 PHE    64     -25.742  59.994  -0.329  1.00  0.00           C  
ATOM    511  CE1 PHE    64     -25.453  60.038   1.086  1.00  0.00           C  
ATOM    512  CZ  PHE    64     -24.187  60.531   1.481  1.00  0.00           C  
ATOM    513  CE2 PHE    64     -23.237  61.021   0.492  1.00  0.00           C  
ATOM    514  CD2 PHE    64     -23.541  60.869  -0.877  1.00  0.00           C  
ATOM    515  C   PHE    64     -24.016  61.036  -4.879  1.00  0.00           C  
ATOM    516  O   PHE    64     -22.782  61.240  -4.784  1.00  0.00           O  
ATOM    517  N   GLN    65     -24.595  60.488  -5.975  1.00  0.00           N  
ATOM    518  CA  GLN    65     -24.026  60.400  -7.356  1.00  0.00           C  
ATOM    519  CB  GLN    65     -25.118  59.693  -8.308  1.00  0.00           C  
ATOM    520  CG  GLN    65     -24.403  59.373  -9.635  1.00  0.00           C  
ATOM    521  CD  GLN    65     -25.299  58.894 -10.736  1.00  0.00           C  
ATOM    522  OE1 GLN    65     -26.422  58.493 -10.579  1.00  0.00           O  
ATOM    523  NE2 GLN    65     -24.768  58.867 -11.952  1.00  0.00           N  
ATOM    524  C   GLN    65     -23.561  61.796  -7.906  1.00  0.00           C  
ATOM    525  O   GLN    65     -22.415  61.853  -8.361  1.00  0.00           O  
ATOM    526  N   GLN    66     -24.380  62.860  -7.859  1.00  0.00           N  
ATOM    527  CA  GLN    66     -24.139  64.175  -8.436  1.00  0.00           C  
ATOM    528  CB  GLN    66     -25.369  65.048  -8.477  1.00  0.00           C  
ATOM    529  CG  GLN    66     -25.114  66.537  -8.926  1.00  0.00           C  
ATOM    530  CD  GLN    66     -24.943  66.611 -10.442  1.00  0.00           C  
ATOM    531  OE1 GLN    66     -25.835  67.000 -11.183  1.00  0.00           O  
ATOM    532  NE2 GLN    66     -23.699  66.394 -10.890  1.00  0.00           N  
ATOM    533  C   GLN    66     -22.855  64.831  -7.909  1.00  0.00           C  
ATOM    534  O   GLN    66     -22.093  65.361  -8.722  1.00  0.00           O  
ATOM    535  N   VAL    67     -22.758  64.716  -6.565  1.00  0.00           N  
ATOM    536  CA  VAL    67     -21.602  65.412  -5.893  1.00  0.00           C  
ATOM    537  CB  VAL    67     -21.675  65.291  -4.356  1.00  0.00           C  
ATOM    538  CG1 VAL    67     -20.587  66.039  -3.512  1.00  0.00           C  
ATOM    539  CG2 VAL    67     -23.030  65.818  -3.889  1.00  0.00           C  
ATOM    540  C   VAL    67     -20.295  64.942  -6.446  1.00  0.00           C  
ATOM    541  O   VAL    67     -19.414  65.736  -6.824  1.00  0.00           O  
ATOM    542  N   LEU    68     -20.185  63.569  -6.589  1.00  0.00           N  
ATOM    543  CA  LEU    68     -19.028  62.834  -7.147  1.00  0.00           C  
ATOM    544  CB  LEU    68     -19.071  61.257  -7.045  1.00  0.00           C  
ATOM    545  CG  LEU    68     -18.790  60.876  -5.576  1.00  0.00           C  
ATOM    546  CD1 LEU    68     -19.255  59.410  -5.432  1.00  0.00           C  
ATOM    547  CD2 LEU    68     -17.220  60.822  -5.454  1.00  0.00           C  
ATOM    548  C   LEU    68     -18.994  63.144  -8.611  1.00  0.00           C  
ATOM    549  O   LEU    68     -17.889  63.343  -9.113  1.00  0.00           O  
ATOM    550  N   ASP    69     -20.072  63.253  -9.341  1.00  0.00           N  
ATOM    551  CA  ASP    69     -19.942  63.543 -10.795  1.00  0.00           C  
ATOM    552  CB  ASP    69     -21.246  63.219 -11.544  1.00  0.00           C  
ATOM    553  CG  ASP    69     -21.445  61.703 -11.757  1.00  0.00           C  
ATOM    554  OD1 ASP    69     -22.573  61.261 -12.225  1.00  0.00           O  
ATOM    555  OD2 ASP    69     -20.481  60.858 -11.554  1.00  0.00           O  
ATOM    556  C   ASP    69     -19.420  64.932 -11.109  1.00  0.00           C  
ATOM    557  O   ASP    69     -18.467  65.104 -11.890  1.00  0.00           O  
ATOM    558  N   GLU    70     -19.986  65.937 -10.409  1.00  0.00           N  
ATOM    559  CA  GLU    70     -19.620  67.382 -10.452  1.00  0.00           C  
ATOM    560  CB  GLU    70     -20.527  68.235  -9.629  1.00  0.00           C  
ATOM    561  CG  GLU    70     -20.088  69.714  -9.257  1.00  0.00           C  
ATOM    562  CD  GLU    70     -20.211  70.612 -10.473  1.00  0.00           C  
ATOM    563  OE1 GLU    70     -19.858  70.206 -11.606  1.00  0.00           O  
ATOM    564  OE2 GLU    70     -20.611  71.733 -10.251  1.00  0.00           O  
ATOM    565  C   GLU    70     -18.173  67.500  -9.973  1.00  0.00           C  
ATOM    566  O   GLU    70     -17.383  68.293 -10.486  1.00  0.00           O  
ATOM    567  N   LEU    71     -17.750  66.622  -9.080  1.00  0.00           N  
ATOM    568  CA  LEU    71     -16.372  66.458  -8.613  1.00  0.00           C  
ATOM    569  CB  LEU    71     -16.259  65.792  -7.239  1.00  0.00           C  
ATOM    570  CG  LEU    71     -14.841  65.736  -6.542  1.00  0.00           C  
ATOM    571  CD1 LEU    71     -14.397  67.025  -5.826  1.00  0.00           C  
ATOM    572  CD2 LEU    71     -14.846  64.560  -5.628  1.00  0.00           C  
ATOM    573  C   LEU    71     -15.365  65.829  -9.636  1.00  0.00           C  
ATOM    574  O   LEU    71     -14.388  66.502 -10.030  1.00  0.00           O  
ATOM    575  N   ASN    72     -15.665  64.620 -10.075  1.00  0.00           N  
ATOM    576  CA  ASN    72     -14.697  63.914 -10.935  1.00  0.00           C  
ATOM    577  CB  ASN    72     -15.068  62.413 -11.053  1.00  0.00           C  
ATOM    578  CG  ASN    72     -14.570  61.654  -9.792  1.00  0.00           C  
ATOM    579  OD1 ASN    72     -13.485  61.111  -9.869  1.00  0.00           O  
ATOM    580  ND2 ASN    72     -15.219  61.658  -8.666  1.00  0.00           N  
ATOM    581  C   ASN    72     -14.528  64.619 -12.274  1.00  0.00           C  
ATOM    582  O   ASN    72     -13.375  64.728 -12.805  1.00  0.00           O  
ATOM    583  N   ASN    73     -15.476  65.351 -12.830  1.00  0.00           N  
ATOM    584  CA  ASN    73     -15.264  66.297 -13.964  1.00  0.00           C  
ATOM    585  CB  ASN    73     -16.606  66.511 -14.726  1.00  0.00           C  
ATOM    586  CG  ASN    73     -17.125  65.313 -15.427  1.00  0.00           C  
ATOM    587  OD1 ASN    73     -16.571  64.879 -16.464  1.00  0.00           O  
ATOM    588  ND2 ASN    73     -18.160  64.701 -14.884  1.00  0.00           N  
ATOM    589  C   ASN    73     -14.560  67.640 -13.585  1.00  0.00           C  
ATOM    590  O   ASN    73     -13.882  68.219 -14.446  1.00  0.00           O  
ATOM    591  N   HIE    74     -14.643  68.134 -12.350  1.00  0.00           N  
ATOM    592  CA  HIE    74     -13.746  69.201 -11.880  1.00  0.00           C  
ATOM    593  CB  HIE    74     -14.441  69.855 -10.643  1.00  0.00           C  
ATOM    594  CG  HIE    74     -13.568  70.562  -9.717  1.00  0.00           C  
ATOM    595  ND1 HIE    74     -13.094  71.839 -10.074  1.00  0.00           N  
ATOM    596  CE1 HIE    74     -12.103  72.114  -9.249  1.00  0.00           C  
ATOM    597  NE2 HIE    74     -12.075  71.171  -8.230  1.00  0.00           N  
ATOM    598  CD2 HIE    74     -13.005  70.164  -8.525  1.00  0.00           C  
ATOM    599  C   HIE    74     -12.297  68.706 -11.665  1.00  0.00           C  
ATOM    600  O   HIE    74     -11.390  69.359 -12.121  1.00  0.00           O  
ATOM    601  N   LEU    75     -12.037  67.582 -10.942  1.00  0.00           N  
ATOM    602  CA  LEU    75     -10.698  67.021 -10.725  1.00  0.00           C  
ATOM    603  CB  LEU    75     -10.827  65.766  -9.857  1.00  0.00           C  
ATOM    604  CG  LEU    75     -11.120  66.023  -8.426  1.00  0.00           C  
ATOM    605  CD1 LEU    75     -11.403  64.659  -7.747  1.00  0.00           C  
ATOM    606  CD2 LEU    75      -9.963  66.744  -7.675  1.00  0.00           C  
ATOM    607  C   LEU    75      -9.989  66.657 -12.059  1.00  0.00           C  
ATOM    608  O   LEU    75      -8.767  66.717 -12.063  1.00  0.00           O  
ATOM    609  N   GLN    76     -10.767  66.276 -13.053  1.00  0.00           N  
ATOM    610  CA  GLN    76     -10.340  66.084 -14.427  1.00  0.00           C  
ATOM    611  CB  GLN    76     -11.464  65.335 -15.195  1.00  0.00           C  
ATOM    612  CG  GLN    76     -11.077  64.901 -16.594  1.00  0.00           C  
ATOM    613  CD  GLN    76     -12.300  64.840 -17.528  1.00  0.00           C  
ATOM    614  OE1 GLN    76     -13.296  64.156 -17.292  1.00  0.00           O  
ATOM    615  NE2 GLN    76     -12.162  65.556 -18.679  1.00  0.00           N  
ATOM    616  C   GLN    76      -9.981  67.430 -15.158  1.00  0.00           C  
ATOM    617  O   GLN    76      -8.888  67.577 -15.671  1.00  0.00           O  
ATOM    618  N   GLY    77     -10.957  68.338 -15.337  1.00  0.00           N  
ATOM    619  CA  GLY    77     -10.896  69.438 -16.336  1.00  0.00           C  
ATOM    620  C   GLY    77     -11.164  70.888 -15.749  1.00  0.00           C  
ATOM    621  O   GLY    77     -11.079  71.792 -16.568  1.00  0.00           O  
ATOM    622  N   GLY    78     -11.547  71.015 -14.478  1.00  0.00           N  
ATOM    623  CA  GLY    78     -12.294  72.160 -13.921  1.00  0.00           C  
ATOM    624  C   GLY    78     -11.417  73.192 -13.281  1.00  0.00           C  
ATOM    625  O   GLY    78     -10.249  72.937 -13.222  1.00  0.00           O  
ATOM    626  N   LYS    79     -12.052  74.178 -12.676  1.00  0.00           N  
ATOM    627  CA  LYS    79     -11.339  75.212 -11.774  1.00  0.00           C  
ATOM    628  CB  LYS    79     -10.662  76.240 -12.677  1.00  0.00           C  
ATOM    629  CG  LYS    79     -11.620  76.908 -13.675  1.00  0.00           C  
ATOM    630  CD  LYS    79     -10.988  78.096 -14.401  1.00  0.00           C  
ATOM    631  CE  LYS    79     -11.859  78.587 -15.508  1.00  0.00           C  
ATOM    632  NZ  LYS    79     -11.174  79.133 -16.727  1.00  0.00           N  
ATOM    633  C   LYS    79     -12.248  75.835 -10.706  1.00  0.00           C  
ATOM    634  O   LYS    79     -11.876  76.910 -10.173  1.00  0.00           O  
ATOM    635  N   HIE    80     -13.309  75.147 -10.189  1.00  0.00           N  
ATOM    636  CA  HIE    80     -14.136  75.585  -8.993  1.00  0.00           C  
ATOM    637  CB  HIE    80     -15.263  74.664  -8.673  1.00  0.00           C  
ATOM    638  CG  HIE    80     -16.241  74.196  -9.745  1.00  0.00           C  
ATOM    639  ND1 HIE    80     -17.028  75.001 -10.655  1.00  0.00           N  
ATOM    640  CE1 HIE    80     -17.988  74.159 -11.130  1.00  0.00           C  
ATOM    641  NE2 HIE    80     -17.780  72.883 -10.638  1.00  0.00           N  
ATOM    642  CD2 HIE    80     -16.743  72.897  -9.774  1.00  0.00           C  
ATOM    643  C   HIE    80     -13.266  75.868  -7.787  1.00  0.00           C  
ATOM    644  O   HIE    80     -12.360  75.165  -7.439  1.00  0.00           O  
ATOM    645  N   THR    81     -13.645  76.918  -7.049  1.00  0.00           N  
ATOM    646  CA  THR    81     -13.292  77.051  -5.581  1.00  0.00           C  
ATOM    647  CB  THR    81     -14.010  78.334  -5.081  1.00  0.00           C  
ATOM    648  CG2 THR    81     -13.574  79.601  -5.720  1.00  0.00           C  
ATOM    649  OG1 THR    81     -15.420  78.189  -5.265  1.00  0.00           O  
ATOM    650  C   THR    81     -13.733  75.968  -4.681  1.00  0.00           C  
ATOM    651  O   THR    81     -14.694  75.216  -4.951  1.00  0.00           O  
ATOM    652  N   VAL    82     -13.226  75.936  -3.479  1.00  0.00           N  
ATOM    653  CA  VAL    82     -13.552  75.073  -2.368  1.00  0.00           C  
ATOM    654  CB  VAL    82     -12.451  75.223  -1.275  1.00  0.00           C  
ATOM    655  CG1 VAL    82     -12.500  76.511  -0.414  1.00  0.00           C  
ATOM    656  CG2 VAL    82     -12.555  74.124  -0.269  1.00  0.00           C  
ATOM    657  C   VAL    82     -14.986  75.455  -1.887  1.00  0.00           C  
ATOM    658  O   VAL    82     -15.788  74.589  -1.592  1.00  0.00           O  
ATOM    659  N   HIE    83     -15.328  76.730  -1.953  1.00  0.00           N  
ATOM    660  CA  HIE    83     -16.569  77.288  -1.589  1.00  0.00           C  
ATOM    661  CB  HIE    83     -16.553  78.770  -1.929  1.00  0.00           C  
ATOM    662  CG  HIE    83     -15.554  79.588  -1.198  1.00  0.00           C  
ATOM    663  ND1 HIE    83     -15.464  79.588   0.207  1.00  0.00           N  
ATOM    664  CE1 HIE    83     -14.336  80.261   0.580  1.00  0.00           C  
ATOM    665  NE2 HIE    83     -13.700  80.617  -0.540  1.00  0.00           N  
ATOM    666  CD2 HIE    83     -14.485  80.270  -1.644  1.00  0.00           C  
ATOM    667  C   HIE    83     -17.767  76.655  -2.342  1.00  0.00           C  
ATOM    668  O   HIE    83     -18.829  76.299  -1.769  1.00  0.00           O  
ATOM    669  N   HIE    84     -17.599  76.440  -3.659  1.00  0.00           N  
ATOM    670  CA  HIE    84     -18.681  75.788  -4.540  1.00  0.00           C  
ATOM    671  CB  HIE    84     -18.259  76.043  -5.977  1.00  0.00           C  
ATOM    672  CG  HIE    84     -19.159  75.359  -6.951  1.00  0.00           C  
ATOM    673  ND1 HIE    84     -20.413  75.748  -7.396  1.00  0.00           N  
ATOM    674  CE1 HIE    84     -20.793  74.765  -8.233  1.00  0.00           C  
ATOM    675  NE2 HIE    84     -19.832  73.864  -8.367  1.00  0.00           N  
ATOM    676  CD2 HIE    84     -18.810  74.163  -7.539  1.00  0.00           C  
ATOM    677  C   HIE    84     -18.736  74.236  -4.242  1.00  0.00           C  
ATOM    678  O   HIE    84     -19.795  73.668  -4.390  1.00  0.00           O  
ATOM    679  N   ILE    85     -17.628  73.635  -3.931  1.00  0.00           N  
ATOM    680  CA  ILE    85     -17.453  72.209  -3.540  1.00  0.00           C  
ATOM    681  CB  ILE    85     -15.942  71.766  -3.806  1.00  0.00           C  
ATOM    682  CG2 ILE    85     -15.701  70.170  -3.533  1.00  0.00           C  
ATOM    683  CG1 ILE    85     -15.430  71.966  -5.283  1.00  0.00           C  
ATOM    684  CD1 ILE    85     -16.332  71.382  -6.399  1.00  0.00           C  
ATOM    685  C   ILE    85     -17.865  71.870  -2.136  1.00  0.00           C  
ATOM    686  O   ILE    85     -18.693  70.966  -1.920  1.00  0.00           O  
ATOM    687  N   GLU    86     -17.590  72.664  -1.149  1.00  0.00           N  
ATOM    688  CA  GLU    86     -18.188  72.650   0.179  1.00  0.00           C  
ATOM    689  CB  GLU    86     -17.534  73.833   0.956  1.00  0.00           C  
ATOM    690  CG  GLU    86     -18.205  74.320   2.216  1.00  0.00           C  
ATOM    691  CD  GLU    86     -17.572  75.464   2.969  1.00  0.00           C  
ATOM    692  OE1 GLU    86     -18.308  76.385   3.401  1.00  0.00           O  
ATOM    693  OE2 GLU    86     -16.318  75.523   3.015  1.00  0.00           O  
ATOM    694  C   GLU    86     -19.737  72.791   0.169  1.00  0.00           C  
ATOM    695  O   GLU    86     -20.434  71.990   0.698  1.00  0.00           O  
ATOM    696  N   GLN    87     -20.253  73.716  -0.584  1.00  0.00           N  
ATOM    697  CA  GLN    87     -21.666  73.823  -1.006  1.00  0.00           C  
ATOM    698  CB  GLN    87     -21.813  75.050  -1.954  1.00  0.00           C  
ATOM    699  CG  GLN    87     -23.195  75.248  -2.570  1.00  0.00           C  
ATOM    700  CD  GLN    87     -24.426  75.421  -1.674  1.00  0.00           C  
ATOM    701  OE1 GLN    87     -24.305  75.658  -0.525  1.00  0.00           O  
ATOM    702  NE2 GLN    87     -25.609  75.232  -2.216  1.00  0.00           N  
ATOM    703  C   GLN    87     -22.276  72.509  -1.564  1.00  0.00           C  
ATOM    704  O   GLN    87     -23.270  72.072  -0.991  1.00  0.00           O  
ATOM    705  N   ASN    88     -21.757  71.989  -2.613  1.00  0.00           N  
ATOM    706  CA  ASN    88     -22.072  70.631  -3.100  1.00  0.00           C  
ATOM    707  CB  ASN    88     -21.190  70.347  -4.340  1.00  0.00           C  
ATOM    708  CG  ASN    88     -21.865  70.952  -5.555  1.00  0.00           C  
ATOM    709  OD1 ASN    88     -22.705  70.376  -6.179  1.00  0.00           O  
ATOM    710  ND2 ASN    88     -21.523  72.140  -5.878  1.00  0.00           N  
ATOM    711  C   ASN    88     -22.096  69.576  -1.982  1.00  0.00           C  
ATOM    712  O   ASN    88     -23.035  68.778  -1.965  1.00  0.00           O  
ATOM    713  N   ILE    89     -21.072  69.611  -1.147  1.00  0.00           N  
ATOM    714  CA  ILE    89     -20.947  68.729   0.025  1.00  0.00           C  
ATOM    715  CB  ILE    89     -19.463  68.526   0.495  1.00  0.00           C  
ATOM    716  CG2 ILE    89     -19.250  68.055   2.015  1.00  0.00           C  
ATOM    717  CG1 ILE    89     -18.675  67.727  -0.534  1.00  0.00           C  
ATOM    718  CD1 ILE    89     -17.127  67.984  -0.366  1.00  0.00           C  
ATOM    719  C   ILE    89     -21.976  69.003   1.162  1.00  0.00           C  
ATOM    720  O   ILE    89     -22.212  68.092   1.936  1.00  0.00           O  
ATOM    721  N   LYS    90     -22.494  70.236   1.271  1.00  0.00           N  
ATOM    722  CA  LYS    90     -23.432  70.679   2.288  1.00  0.00           C  
ATOM    723  CB  LYS    90     -23.139  72.171   2.543  1.00  0.00           C  
ATOM    724  CG  LYS    90     -22.083  72.326   3.689  1.00  0.00           C  
ATOM    725  CD  LYS    90     -21.651  73.799   3.937  1.00  0.00           C  
ATOM    726  CE  LYS    90     -22.812  74.526   4.603  1.00  0.00           C  
ATOM    727  NZ  LYS    90     -22.547  75.960   4.623  1.00  0.00           N  
ATOM    728  C   LYS    90     -24.876  70.327   1.902  1.00  0.00           C  
ATOM    729  O   LYS    90     -25.593  69.910   2.775  1.00  0.00           O  
ATOM    730  N   GLU    91     -25.222  70.473   0.640  1.00  0.00           N  
ATOM    731  CA  GLU    91     -26.578  70.228   0.108  1.00  0.00           C  
ATOM    732  CB  GLU    91     -26.696  70.660  -1.400  1.00  0.00           C  
ATOM    733  CG  GLU    91     -26.656  72.219  -1.717  1.00  0.00           C  
ATOM    734  CD  GLU    91     -27.685  73.041  -0.912  1.00  0.00           C  
ATOM    735  OE1 GLU    91     -27.409  74.067  -0.296  1.00  0.00           O  
ATOM    736  OE2 GLU    91     -28.859  72.631  -0.901  1.00  0.00           O  
ATOM    737  C   GLU    91     -26.953  68.681   0.261  1.00  0.00           C  
ATOM    738  O   GLU    91     -28.132  68.435   0.600  1.00  0.00           O  
ATOM    739  N   ILE    92     -25.943  67.810   0.184  1.00  0.00           N  
ATOM    740  CA  ILE    92     -26.146  66.347   0.431  1.00  0.00           C  
ATOM    741  CB  ILE    92     -25.069  65.595  -0.360  1.00  0.00           C  
ATOM    742  CG2 ILE    92     -23.604  65.767   0.104  1.00  0.00           C  
ATOM    743  CG1 ILE    92     -25.458  64.039  -0.373  1.00  0.00           C  
ATOM    744  CD1 ILE    92     -26.654  63.675  -1.207  1.00  0.00           C  
ATOM    745  C   ILE    92     -26.268  65.986   1.938  1.00  0.00           C  
ATOM    746  O   ILE    92     -27.034  65.145   2.343  1.00  0.00           O  
ATOM    747  N   PHE    93     -25.546  66.787   2.752  1.00  0.00           N  
ATOM    748  CA  PHE    93     -25.704  66.814   4.245  1.00  0.00           C  
ATOM    749  CB  PHE    93     -24.602  67.507   5.070  1.00  0.00           C  
ATOM    750  CG  PHE    93     -25.097  68.283   6.270  1.00  0.00           C  
ATOM    751  CD1 PHE    93     -25.599  69.580   6.170  1.00  0.00           C  
ATOM    752  CE1 PHE    93     -26.235  70.245   7.247  1.00  0.00           C  
ATOM    753  CZ  PHE    93     -26.169  69.666   8.478  1.00  0.00           C  
ATOM    754  CE2 PHE    93     -25.573  68.392   8.686  1.00  0.00           C  
ATOM    755  CD2 PHE    93     -25.016  67.670   7.544  1.00  0.00           C  
ATOM    756  C   PHE    93     -27.080  67.256   4.623  1.00  0.00           C  
ATOM    757  O   PHE    93     -27.817  66.531   5.374  1.00  0.00           O  
ATOM    758  N   HIE    94     -27.692  68.345   4.080  1.00  0.00           N  
ATOM    759  CA  HIE    94     -28.801  68.994   4.755  1.00  0.00           C  
ATOM    760  CB  HIE    94     -28.652  70.548   4.589  1.00  0.00           C  
ATOM    761  CG  HIE    94     -29.350  71.081   3.428  1.00  0.00           C  
ATOM    762  ND1 HIE    94     -30.756  71.028   3.158  1.00  0.00           N  
ATOM    763  CE1 HIE    94     -30.951  71.777   2.078  1.00  0.00           C  
ATOM    764  NE2 HIE    94     -29.782  72.247   1.647  1.00  0.00           N  
ATOM    765  CD2 HIE    94     -28.742  71.826   2.467  1.00  0.00           C  
ATOM    766  C   HIE    94     -30.168  68.343   4.434  1.00  0.00           C  
ATOM    767  O   HIE    94     -31.173  68.376   5.209  1.00  0.00           O  
ATOM    768  N   HIE    95     -30.199  67.676   3.281  1.00  0.00           N  
ATOM    769  CA  HIE    95     -31.185  66.621   2.851  1.00  0.00           C  
ATOM    770  CB  HIE    95     -30.902  66.237   1.331  1.00  0.00           C  
ATOM    771  CG  HIE    95     -31.698  65.181   0.555  1.00  0.00           C  
ATOM    772  ND1 HIE    95     -31.404  64.744  -0.748  1.00  0.00           N  
ATOM    773  CE1 HIE    95     -32.302  63.849  -1.125  1.00  0.00           C  
ATOM    774  NE2 HIE    95     -33.215  63.779  -0.139  1.00  0.00           N  
ATOM    775  CD2 HIE    95     -32.986  64.690   0.840  1.00  0.00           C  
ATOM    776  C   HIE    95     -31.225  65.403   3.791  1.00  0.00           C  
ATOM    777  O   HIE    95     -32.230  64.767   4.081  1.00  0.00           O  
ATOM    778  N   LEU    96     -30.029  64.945   4.213  1.00  0.00           N  
ATOM    779  CA  LEU    96     -29.775  63.807   5.061  1.00  0.00           C  
ATOM    780  CB  LEU    96     -28.357  63.303   4.861  1.00  0.00           C  
ATOM    781  CG  LEU    96     -28.124  62.019   5.711  1.00  0.00           C  
ATOM    782  CD1 LEU    96     -28.987  60.835   5.331  1.00  0.00           C  
ATOM    783  CD2 LEU    96     -26.642  61.685   5.354  1.00  0.00           C  
ATOM    784  C   LEU    96     -30.166  64.147   6.557  1.00  0.00           C  
ATOM    785  O   LEU    96     -30.884  63.313   7.107  1.00  0.00           O  
ATOM    786  N   GLU    97     -30.020  65.396   6.918  1.00  0.00           N  
ATOM    787  CA  GLU    97     -30.743  65.957   8.030  1.00  0.00           C  
ATOM    788  CB  GLU    97     -30.350  67.470   8.210  1.00  0.00           C  
ATOM    789  CG  GLU    97     -29.505  67.777   9.441  1.00  0.00           C  
ATOM    790  CD  GLU    97     -29.651  69.215   9.887  1.00  0.00           C  
ATOM    791  OE1 GLU    97     -29.135  69.441  10.967  1.00  0.00           O  
ATOM    792  OE2 GLU    97     -30.212  70.034   9.124  1.00  0.00           O  
ATOM    793  C   GLU    97     -32.251  65.857   7.947  1.00  0.00           C  
ATOM    794  O   GLU    97     -32.754  65.330   8.956  1.00  0.00           O  
ATOM    795  N   GLU    98     -32.987  66.297   6.880  1.00  0.00           N  
ATOM    796  CA  GLU    98     -34.456  66.057   6.685  1.00  0.00           C  
ATOM    797  CB  GLU    98     -34.940  66.338   5.272  1.00  0.00           C  
ATOM    798  CG  GLU    98     -36.266  65.662   4.854  1.00  0.00           C  
ATOM    799  CD  GLU    98     -37.477  65.981   5.715  1.00  0.00           C  
ATOM    800  OE1 GLU    98     -37.450  67.124   6.234  1.00  0.00           O  
ATOM    801  OE2 GLU    98     -38.436  65.253   5.567  1.00  0.00           O  
ATOM    802  C   GLU    98     -34.882  64.639   7.051  1.00  0.00           C  
ATOM    803  O   GLU    98     -35.791  64.484   7.906  1.00  0.00           O  
ATOM    804  N   LEU    99     -34.107  63.663   6.497  1.00  0.00           N  
ATOM    805  CA  LEU    99     -34.281  62.193   6.872  1.00  0.00           C  
ATOM    806  CB  LEU    99     -33.542  61.473   5.716  1.00  0.00           C  
ATOM    807  CG  LEU    99     -34.043  61.705   4.238  1.00  0.00           C  
ATOM    808  CD1 LEU    99     -33.477  60.677   3.274  1.00  0.00           C  
ATOM    809  CD2 LEU    99     -35.552  61.625   4.013  1.00  0.00           C  
ATOM    810  C   LEU    99     -33.875  61.778   8.232  1.00  0.00           C  
ATOM    811  O   LEU    99     -34.500  60.849   8.739  1.00  0.00           O  
ATOM    812  N   VAL   100     -32.895  62.433   8.838  1.00  0.00           N  
ATOM    813  CA  VAL   100     -32.493  62.096  10.224  1.00  0.00           C  
ATOM    814  CB  VAL   100     -31.181  62.779  10.561  1.00  0.00           C  
ATOM    815  CG1 VAL   100     -30.963  62.982  12.094  1.00  0.00           C  
ATOM    816  CG2 VAL   100     -29.964  62.179   9.962  1.00  0.00           C  
ATOM    817  C   VAL   100     -33.560  62.514  11.212  1.00  0.00           C  
ATOM    818  O   VAL   100     -33.770  61.799  12.213  1.00  0.00           O  
ATOM    819  N   HIE   101     -34.426  63.528  10.930  1.00  0.00           N  
ATOM    820  CA  HIE   101     -35.408  64.145  11.810  1.00  0.00           C  
ATOM    821  CB  HIE   101     -35.286  65.630  11.910  1.00  0.00           C  
ATOM    822  CG  HIE   101     -34.019  66.073  12.549  1.00  0.00           C  
ATOM    823  ND1 HIE   101     -33.657  65.928  13.864  1.00  0.00           N  
ATOM    824  CE1 HIE   101     -32.445  66.422  14.003  1.00  0.00           C  
ATOM    825  NE2 HIE   101     -31.997  66.861  12.837  1.00  0.00           N  
ATOM    826  CD2 HIE   101     -32.976  66.602  11.904  1.00  0.00           C  
ATOM    827  C   HIE   101     -36.852  63.689  11.587  1.00  0.00           C  
ATOM    828  O   HIE   101     -37.898  64.239  12.110  1.00  0.00           O  
ATOM    829  N   ARG   102     -36.968  62.687  10.736  1.00  0.00           N  
ATOM    830  CA  ARG   102     -38.174  61.800  10.619  1.00  0.00           C  
ATOM    831  CB  ARG   102     -38.045  60.845   9.452  1.00  0.00           C  
ATOM    832  CG  ARG   102     -37.801  61.509   8.080  1.00  0.00           C  
ATOM    833  CD  ARG   102     -39.049  61.807   7.300  1.00  0.00           C  
ATOM    834  NE  ARG   102     -38.990  62.526   6.029  1.00  0.00           N  
ATOM    835  CZ  ARG   102     -38.932  61.943   4.831  1.00  0.00           C  
ATOM    836  NH1 ARG   102     -39.002  60.680   4.566  1.00  0.00           N  
ATOM    837  NH2 ARG   102     -38.784  62.809   3.914  1.00  0.00           N  
ATOM    838  C   ARG   102     -38.326  60.998  11.959  1.00  0.00           C  
ATOM    839  O   ARG   102     -39.451  60.895  12.571  1.00  0.00           O  
ATOM    840  OXT ARG   102     -37.311  60.569  12.510  1.00  0.00           O  
TER     841      ARG   102 
ENDMDL
MODEL     6
ATOM      1  N   MET     1     -33.132  52.747  12.001  1.00  0.00           N  
ATOM      2  CA  MET     1     -33.181  53.965  11.150  1.00  0.00           C  
ATOM      3  CB  MET     1     -34.548  54.395  10.735  1.00  0.00           C  
ATOM      4  CG  MET     1     -34.603  55.590   9.790  1.00  0.00           C  
ATOM      5  SD  MET     1     -33.904  55.363   8.132  1.00  0.00           S  
ATOM      6  CE  MET     1     -35.090  54.007   7.731  1.00  0.00           C  
ATOM      7  C   MET     1     -32.235  55.019  11.715  1.00  0.00           C  
ATOM      8  O   MET     1     -31.095  55.222  11.237  1.00  0.00           O  
ATOM      9  N   TYR     2     -32.688  55.767  12.685  1.00  0.00           N  
ATOM     10  CA  TYR     2     -32.066  56.957  13.232  1.00  0.00           C  
ATOM     11  CB  TYR     2     -32.833  57.285  14.561  1.00  0.00           C  
ATOM     12  CG  TYR     2     -32.610  58.628  15.166  1.00  0.00           C  
ATOM     13  CD1 TYR     2     -33.632  59.562  15.110  1.00  0.00           C  
ATOM     14  CE1 TYR     2     -33.388  60.845  15.702  1.00  0.00           C  
ATOM     15  CZ  TYR     2     -32.115  61.121  16.250  1.00  0.00           C  
ATOM     16  OH  TYR     2     -31.809  62.436  16.558  1.00  0.00           O  
ATOM     17  CE2 TYR     2     -31.103  60.149  16.381  1.00  0.00           C  
ATOM     18  CD2 TYR     2     -31.413  58.875  15.872  1.00  0.00           C  
ATOM     19  C   TYR     2     -30.595  56.818  13.522  1.00  0.00           C  
ATOM     20  O   TYR     2     -29.840  57.689  13.037  1.00  0.00           O  
ATOM     21  N   GLY     3     -30.255  55.715  14.184  1.00  0.00           N  
ATOM     22  CA  GLY     3     -28.814  55.435  14.578  1.00  0.00           C  
ATOM     23  C   GLY     3     -27.895  55.217  13.358  1.00  0.00           C  
ATOM     24  O   GLY     3     -26.719  55.632  13.434  1.00  0.00           O  
ATOM     25  N   LYS     4     -28.324  54.567  12.246  1.00  0.00           N  
ATOM     26  CA  LYS     4     -27.601  54.517  10.933  1.00  0.00           C  
ATOM     27  CB  LYS     4     -28.157  53.408  10.019  1.00  0.00           C  
ATOM     28  CG  LYS     4     -27.325  53.208   8.728  1.00  0.00           C  
ATOM     29  CD  LYS     4     -25.765  53.153   8.950  1.00  0.00           C  
ATOM     30  CE  LYS     4     -24.999  52.693   7.732  1.00  0.00           C  
ATOM     31  NZ  LYS     4     -23.627  52.416   8.047  1.00  0.00           N  
ATOM     32  C   LYS     4     -27.457  55.902  10.292  1.00  0.00           C  
ATOM     33  O   LYS     4     -26.425  56.242   9.773  1.00  0.00           O  
ATOM     34  N   LEU     5     -28.521  56.713  10.501  1.00  0.00           N  
ATOM     35  CA  LEU     5     -28.365  58.132  10.055  1.00  0.00           C  
ATOM     36  CB  LEU     5     -29.707  58.807   9.940  1.00  0.00           C  
ATOM     37  CG  LEU     5     -30.872  58.084   9.307  1.00  0.00           C  
ATOM     38  CD1 LEU     5     -32.215  58.737   9.743  1.00  0.00           C  
ATOM     39  CD2 LEU     5     -30.813  57.937   7.819  1.00  0.00           C  
ATOM     40  C   LEU     5     -27.310  58.977  10.792  1.00  0.00           C  
ATOM     41  O   LEU     5     -26.855  59.952  10.223  1.00  0.00           O  
ATOM     42  N   ASN     6     -27.029  58.657  12.068  1.00  0.00           N  
ATOM     43  CA  ASN     6     -25.920  59.302  12.753  1.00  0.00           C  
ATOM     44  CB  ASN     6     -26.013  59.052  14.343  1.00  0.00           C  
ATOM     45  CG  ASN     6     -27.413  59.367  14.927  1.00  0.00           C  
ATOM     46  OD1 ASN     6     -27.796  58.748  15.927  1.00  0.00           O  
ATOM     47  ND2 ASN     6     -28.175  60.182  14.275  1.00  0.00           N  
ATOM     48  C   ASN     6     -24.591  58.795  12.183  1.00  0.00           C  
ATOM     49  O   ASN     6     -23.735  59.634  12.035  1.00  0.00           O  
ATOM     50  N   ASP     7     -24.454  57.510  11.917  1.00  0.00           N  
ATOM     51  CA  ASP     7     -23.206  56.902  11.570  1.00  0.00           C  
ATOM     52  CB  ASP     7     -23.322  55.365  11.511  1.00  0.00           C  
ATOM     53  CG  ASP     7     -23.749  54.651  12.836  1.00  0.00           C  
ATOM     54  OD1 ASP     7     -23.431  55.246  13.888  1.00  0.00           O  
ATOM     55  OD2 ASP     7     -24.216  53.449  12.877  1.00  0.00           O  
ATOM     56  C   ASP     7     -22.785  57.338  10.143  1.00  0.00           C  
ATOM     57  O   ASP     7     -21.604  57.693  10.000  1.00  0.00           O  
ATOM     58  N   LEU     8     -23.667  57.392   9.162  1.00  0.00           N  
ATOM     59  CA  LEU     8     -23.316  58.021   7.827  1.00  0.00           C  
ATOM     60  CB  LEU     8     -24.458  57.736   6.902  1.00  0.00           C  
ATOM     61  CG  LEU     8     -24.383  56.350   6.168  1.00  0.00           C  
ATOM     62  CD1 LEU     8     -25.733  56.223   5.433  1.00  0.00           C  
ATOM     63  CD2 LEU     8     -23.207  56.372   5.224  1.00  0.00           C  
ATOM     64  C   LEU     8     -22.970  59.467   8.018  1.00  0.00           C  
ATOM     65  O   LEU     8     -22.257  60.003   7.212  1.00  0.00           O  
ATOM     66  N   LEU     9     -23.649  60.169   8.948  1.00  0.00           N  
ATOM     67  CA  LEU     9     -23.421  61.618   9.118  1.00  0.00           C  
ATOM     68  CB  LEU     9     -24.553  62.264  10.049  1.00  0.00           C  
ATOM     69  CG  LEU     9     -24.391  63.725  10.585  1.00  0.00           C  
ATOM     70  CD1 LEU     9     -24.664  64.781   9.493  1.00  0.00           C  
ATOM     71  CD2 LEU     9     -25.595  63.882  11.563  1.00  0.00           C  
ATOM     72  C   LEU     9     -21.991  61.822   9.651  1.00  0.00           C  
ATOM     73  O   LEU     9     -21.298  62.757   9.179  1.00  0.00           O  
ATOM     74  N   GLU    10     -21.421  60.908  10.481  1.00  0.00           N  
ATOM     75  CA  GLU    10     -19.967  60.903  10.882  1.00  0.00           C  
ATOM     76  CB  GLU    10     -19.733  59.896  11.974  1.00  0.00           C  
ATOM     77  CG  GLU    10     -20.313  60.313  13.277  1.00  0.00           C  
ATOM     78  CD  GLU    10     -19.923  61.809  13.640  1.00  0.00           C  
ATOM     79  OE1 GLU    10     -20.828  62.585  14.008  1.00  0.00           O  
ATOM     80  OE2 GLU    10     -18.770  62.222  13.423  1.00  0.00           O  
ATOM     81  C   GLU    10     -19.078  60.527   9.687  1.00  0.00           C  
ATOM     82  O   GLU    10     -18.048  61.164   9.501  1.00  0.00           O  
ATOM     83  N   ASP    11     -19.478  59.641   8.833  1.00  0.00           N  
ATOM     84  CA  ASP    11     -18.729  59.426   7.542  1.00  0.00           C  
ATOM     85  CB  ASP    11     -19.151  58.115   6.912  1.00  0.00           C  
ATOM     86  CG  ASP    11     -18.579  56.825   7.567  1.00  0.00           C  
ATOM     87  OD1 ASP    11     -17.369  56.679   7.770  1.00  0.00           O  
ATOM     88  OD2 ASP    11     -19.288  55.836   7.792  1.00  0.00           O  
ATOM     89  C   ASP    11     -18.859  60.608   6.566  1.00  0.00           C  
ATOM     90  O   ASP    11     -17.879  60.867   5.878  1.00  0.00           O  
ATOM     91  N   LEU    12     -20.003  61.330   6.457  1.00  0.00           N  
ATOM     92  CA  LEU    12     -20.050  62.585   5.721  1.00  0.00           C  
ATOM     93  CB  LEU    12     -21.461  63.149   5.720  1.00  0.00           C  
ATOM     94  CG  LEU    12     -21.818  64.239   4.673  1.00  0.00           C  
ATOM     95  CD1 LEU    12     -21.309  63.898   3.273  1.00  0.00           C  
ATOM     96  CD2 LEU    12     -23.329  64.429   4.706  1.00  0.00           C  
ATOM     97  C   LEU    12     -19.147  63.699   6.275  1.00  0.00           C  
ATOM     98  O   LEU    12     -18.532  64.416   5.491  1.00  0.00           O  
ATOM     99  N   GLN    13     -19.067  63.775   7.599  1.00  0.00           N  
ATOM    100  CA  GLN    13     -18.085  64.638   8.276  1.00  0.00           C  
ATOM    101  CB  GLN    13     -18.377  64.705   9.807  1.00  0.00           C  
ATOM    102  CG  GLN    13     -19.537  65.682  10.103  1.00  0.00           C  
ATOM    103  CD  GLN    13     -20.088  65.428  11.468  1.00  0.00           C  
ATOM    104  OE1 GLN    13     -19.635  66.026  12.475  1.00  0.00           O  
ATOM    105  NE2 GLN    13     -20.759  64.296  11.556  1.00  0.00           N  
ATOM    106  C   GLN    13     -16.622  64.158   7.980  1.00  0.00           C  
ATOM    107  O   GLN    13     -15.645  64.909   8.049  1.00  0.00           O  
ATOM    108  N   GLU    14     -16.397  62.830   7.739  1.00  0.00           N  
ATOM    109  CA  GLU    14     -15.031  62.383   7.436  1.00  0.00           C  
ATOM    110  CB  GLU    14     -14.874  60.923   7.806  1.00  0.00           C  
ATOM    111  CG  GLU    14     -14.664  60.844   9.293  1.00  0.00           C  
ATOM    112  CD  GLU    14     -13.331  61.415   9.813  1.00  0.00           C  
ATOM    113  OE1 GLU    14     -12.350  61.592   9.026  1.00  0.00           O  
ATOM    114  OE2 GLU    14     -13.185  61.728  10.979  1.00  0.00           O  
ATOM    115  C   GLU    14     -14.660  62.614   5.995  1.00  0.00           C  
ATOM    116  O   GLU    14     -13.525  62.963   5.780  1.00  0.00           O  
ATOM    117  N   VAL    15     -15.558  62.449   4.983  1.00  0.00           N  
ATOM    118  CA  VAL    15     -15.297  62.885   3.623  1.00  0.00           C  
ATOM    119  CB  VAL    15     -16.524  62.735   2.649  1.00  0.00           C  
ATOM    120  CG1 VAL    15     -16.600  63.735   1.398  1.00  0.00           C  
ATOM    121  CG2 VAL    15     -16.605  61.289   2.287  1.00  0.00           C  
ATOM    122  C   VAL    15     -14.913  64.402   3.583  1.00  0.00           C  
ATOM    123  O   VAL    15     -13.860  64.886   3.071  1.00  0.00           O  
ATOM    124  N   LEU    16     -15.671  65.196   4.371  1.00  0.00           N  
ATOM    125  CA  LEU    16     -15.551  66.667   4.451  1.00  0.00           C  
ATOM    126  CB  LEU    16     -16.796  67.320   5.110  1.00  0.00           C  
ATOM    127  CG  LEU    16     -16.867  68.886   4.799  1.00  0.00           C  
ATOM    128  CD1 LEU    16     -16.744  69.222   3.283  1.00  0.00           C  
ATOM    129  CD2 LEU    16     -18.182  69.307   5.503  1.00  0.00           C  
ATOM    130  C   LEU    16     -14.236  67.139   5.067  1.00  0.00           C  
ATOM    131  O   LEU    16     -13.494  67.919   4.483  1.00  0.00           O  
ATOM    132  N   LYS    17     -13.811  66.584   6.140  1.00  0.00           N  
ATOM    133  CA  LYS    17     -12.445  66.700   6.672  1.00  0.00           C  
ATOM    134  CB  LYS    17     -12.332  65.938   7.986  1.00  0.00           C  
ATOM    135  CG  LYS    17     -10.921  65.932   8.595  1.00  0.00           C  
ATOM    136  CD  LYS    17     -10.936  65.501  10.022  1.00  0.00           C  
ATOM    137  CE  LYS    17      -9.579  65.308  10.707  1.00  0.00           C  
ATOM    138  NZ  LYS    17      -9.688  64.844  12.132  1.00  0.00           N  
ATOM    139  C   LYS    17     -11.412  66.280   5.654  1.00  0.00           C  
ATOM    140  O   LYS    17     -10.476  67.053   5.415  1.00  0.00           O  
ATOM    141  N   ASN    18     -11.675  65.133   5.002  1.00  0.00           N  
ATOM    142  CA  ASN    18     -10.708  64.713   3.979  1.00  0.00           C  
ATOM    143  CB  ASN    18     -11.002  63.219   3.532  1.00  0.00           C  
ATOM    144  CG  ASN    18      -9.833  62.297   3.405  1.00  0.00           C  
ATOM    145  OD1 ASN    18      -8.695  62.642   3.604  1.00  0.00           O  
ATOM    146  ND2 ASN    18      -9.964  61.028   3.028  1.00  0.00           N  
ATOM    147  C   ASN    18     -10.448  65.630   2.823  1.00  0.00           C  
ATOM    148  O   ASN    18      -9.308  65.933   2.473  1.00  0.00           O  
ATOM    149  N   LEU    19     -11.531  66.196   2.306  1.00  0.00           N  
ATOM    150  CA  LEU    19     -11.517  67.336   1.414  1.00  0.00           C  
ATOM    151  CB  LEU    19     -12.922  67.730   1.036  1.00  0.00           C  
ATOM    152  CG  LEU    19     -13.787  66.752   0.253  1.00  0.00           C  
ATOM    153  CD1 LEU    19     -15.300  66.854   0.412  1.00  0.00           C  
ATOM    154  CD2 LEU    19     -13.626  67.012  -1.328  1.00  0.00           C  
ATOM    155  C   LEU    19     -10.590  68.429   1.858  1.00  0.00           C  
ATOM    156  O   LEU    19      -9.575  68.768   1.297  1.00  0.00           O  
ATOM    157  N   HIE    20     -10.946  69.203   2.890  1.00  0.00           N  
ATOM    158  CA  HIE    20     -10.173  70.356   3.460  1.00  0.00           C  
ATOM    159  CB  HIE    20     -10.925  70.823   4.730  1.00  0.00           C  
ATOM    160  CG  HIE    20     -12.147  71.705   4.532  1.00  0.00           C  
ATOM    161  ND1 HIE    20     -12.141  73.010   4.158  1.00  0.00           N  
ATOM    162  CE1 HIE    20     -13.446  73.407   4.150  1.00  0.00           C  
ATOM    163  NE2 HIE    20     -14.221  72.371   4.383  1.00  0.00           N  
ATOM    164  CD2 HIE    20     -13.454  71.262   4.583  1.00  0.00           C  
ATOM    165  C   HIE    20      -8.718  70.040   3.774  1.00  0.00           C  
ATOM    166  O   HIE    20      -7.813  70.749   3.351  1.00  0.00           O  
ATOM    167  N   LYS    21      -8.585  68.874   4.447  1.00  0.00           N  
ATOM    168  CA  LYS    21      -7.201  68.229   4.644  1.00  0.00           C  
ATOM    169  CB  LYS    21      -7.435  66.925   5.493  1.00  0.00           C  
ATOM    170  CG  LYS    21      -6.187  66.206   6.018  1.00  0.00           C  
ATOM    171  CD  LYS    21      -6.580  64.776   6.493  1.00  0.00           C  
ATOM    172  CE  LYS    21      -5.403  64.043   7.103  1.00  0.00           C  
ATOM    173  NZ  LYS    21      -5.694  62.663   7.451  1.00  0.00           N  
ATOM    174  C   LYS    21      -6.297  68.029   3.385  1.00  0.00           C  
ATOM    175  O   LYS    21      -5.049  68.243   3.459  1.00  0.00           O  
ATOM    176  N   ASN    22      -6.876  67.732   2.197  1.00  0.00           N  
ATOM    177  CA  ASN    22      -6.088  67.396   0.991  1.00  0.00           C  
ATOM    178  CB  ASN    22      -6.567  66.002   0.506  1.00  0.00           C  
ATOM    179  CG  ASN    22      -6.085  64.796   1.358  1.00  0.00           C  
ATOM    180  OD1 ASN    22      -5.140  64.075   1.058  1.00  0.00           O  
ATOM    181  ND2 ASN    22      -6.936  64.476   2.283  1.00  0.00           N  
ATOM    182  C   ASN    22      -6.163  68.487  -0.126  1.00  0.00           C  
ATOM    183  O   ASN    22      -5.421  68.412  -1.071  1.00  0.00           O  
ATOM    184  N   TRP    23      -7.013  69.515  -0.061  1.00  0.00           N  
ATOM    185  CA  TRP    23      -7.358  70.410  -1.190  1.00  0.00           C  
ATOM    186  CB  TRP    23      -8.678  71.236  -0.923  1.00  0.00           C  
ATOM    187  CG  TRP    23      -9.288  71.761  -2.167  1.00  0.00           C  
ATOM    188  CD1 TRP    23      -9.093  72.964  -2.683  1.00  0.00           C  
ATOM    189  NE1 TRP    23      -9.895  73.156  -3.793  1.00  0.00           N  
ATOM    190  CE2 TRP    23     -10.820  72.144  -3.978  1.00  0.00           C  
ATOM    191  CZ2 TRP    23     -11.766  71.809  -4.957  1.00  0.00           C  
ATOM    192  CH2 TRP    23     -12.497  70.673  -4.754  1.00  0.00           C  
ATOM    193  CZ3 TRP    23     -12.191  69.717  -3.713  1.00  0.00           C  
ATOM    194  CE3 TRP    23     -11.132  70.013  -2.849  1.00  0.00           C  
ATOM    195  CD2 TRP    23     -10.394  71.208  -2.953  1.00  0.00           C  
ATOM    196  C   TRP    23      -6.291  71.372  -1.599  1.00  0.00           C  
ATOM    197  O   TRP    23      -6.248  71.599  -2.813  1.00  0.00           O  
ATOM    198  N   HIE    24      -5.439  71.837  -0.696  1.00  0.00           N  
ATOM    199  CA  HIE    24      -4.256  72.611  -1.076  1.00  0.00           C  
ATOM    200  CB  HIE    24      -3.737  73.229   0.215  1.00  0.00           C  
ATOM    201  CG  HIE    24      -3.348  72.259   1.360  1.00  0.00           C  
ATOM    202  ND1 HIE    24      -4.214  71.527   2.157  1.00  0.00           N  
ATOM    203  CE1 HIE    24      -3.469  70.895   3.067  1.00  0.00           C  
ATOM    204  NE2 HIE    24      -2.176  71.156   2.849  1.00  0.00           N  
ATOM    205  CD2 HIE    24      -2.075  71.949   1.782  1.00  0.00           C  
ATOM    206  C   HIE    24      -3.164  71.737  -1.688  1.00  0.00           C  
ATOM    207  O   HIE    24      -2.329  72.317  -2.455  1.00  0.00           O  
ATOM    208  N   GLY    25      -3.176  70.437  -1.486  1.00  0.00           N  
ATOM    209  CA  GLY    25      -2.535  69.362  -2.191  1.00  0.00           C  
ATOM    210  C   GLY    25      -3.188  68.958  -3.561  1.00  0.00           C  
ATOM    211  O   GLY    25      -2.577  68.210  -4.307  1.00  0.00           O  
ATOM    212  N   GLY    26      -4.312  69.632  -3.936  1.00  0.00           N  
ATOM    213  CA  GLY    26      -4.948  69.570  -5.306  1.00  0.00           C  
ATOM    214  C   GLY    26      -5.085  68.210  -6.010  1.00  0.00           C  
ATOM    215  O   GLY    26      -5.116  67.223  -5.269  1.00  0.00           O  
ATOM    216  N   LYS    27      -5.253  68.040  -7.338  1.00  0.00           N  
ATOM    217  CA  LYS    27      -5.414  66.828  -8.121  1.00  0.00           C  
ATOM    218  CB  LYS    27      -5.050  67.193  -9.534  1.00  0.00           C  
ATOM    219  CG  LYS    27      -5.151  66.002 -10.547  1.00  0.00           C  
ATOM    220  CD  LYS    27      -4.759  66.599 -11.960  1.00  0.00           C  
ATOM    221  CE  LYS    27      -4.427  65.425 -12.863  1.00  0.00           C  
ATOM    222  NZ  LYS    27      -3.868  65.895 -14.161  1.00  0.00           N  
ATOM    223  C   LYS    27      -4.566  65.684  -7.555  1.00  0.00           C  
ATOM    224  O   LYS    27      -5.126  64.642  -7.262  1.00  0.00           O  
ATOM    225  N   ASP    28      -3.215  65.856  -7.445  1.00  0.00           N  
ATOM    226  CA  ASP    28      -2.266  64.860  -6.910  1.00  0.00           C  
ATOM    227  CB  ASP    28      -0.929  65.514  -6.601  1.00  0.00           C  
ATOM    228  CG  ASP    28      -0.013  65.696  -7.879  1.00  0.00           C  
ATOM    229  OD1 ASP    28       1.228  65.785  -7.681  1.00  0.00           O  
ATOM    230  OD2 ASP    28      -0.485  65.538  -9.032  1.00  0.00           O  
ATOM    231  C   ASP    28      -2.768  64.104  -5.683  1.00  0.00           C  
ATOM    232  O   ASP    28      -2.637  62.872  -5.544  1.00  0.00           O  
ATOM    233  N   ASN    29      -3.486  64.818  -4.789  1.00  0.00           N  
ATOM    234  CA  ASN    29      -4.102  64.157  -3.569  1.00  0.00           C  
ATOM    235  CB  ASN    29      -3.881  65.130  -2.415  1.00  0.00           C  
ATOM    236  CG  ASN    29      -2.414  65.149  -2.002  1.00  0.00           C  
ATOM    237  OD1 ASN    29      -2.008  64.539  -1.013  1.00  0.00           O  
ATOM    238  ND2 ASN    29      -1.616  65.908  -2.762  1.00  0.00           N  
ATOM    239  C   ASN    29      -5.556  63.767  -3.749  1.00  0.00           C  
ATOM    240  O   ASN    29      -5.937  62.944  -2.901  1.00  0.00           O  
ATOM    241  N   LEU    30      -6.266  64.262  -4.760  1.00  0.00           N  
ATOM    242  CA  LEU    30      -7.666  64.143  -4.762  1.00  0.00           C  
ATOM    243  CB  LEU    30      -8.272  65.258  -5.573  1.00  0.00           C  
ATOM    244  CG  LEU    30      -8.539  66.565  -4.830  1.00  0.00           C  
ATOM    245  CD1 LEU    30      -9.230  67.587  -5.723  1.00  0.00           C  
ATOM    246  CD2 LEU    30      -9.412  66.365  -3.655  1.00  0.00           C  
ATOM    247  C   LEU    30      -8.178  62.768  -5.344  1.00  0.00           C  
ATOM    248  O   LEU    30      -9.318  62.314  -5.146  1.00  0.00           O  
ATOM    249  N   HIE    31      -7.300  61.996  -5.998  1.00  0.00           N  
ATOM    250  CA  HIE    31      -7.608  60.600  -6.437  1.00  0.00           C  
ATOM    251  CB  HIE    31      -6.406  60.149  -7.279  1.00  0.00           C  
ATOM    252  CG  HIE    31      -6.148  60.962  -8.478  1.00  0.00           C  
ATOM    253  ND1 HIE    31      -4.950  61.358  -9.001  1.00  0.00           N  
ATOM    254  CE1 HIE    31      -5.240  62.236 -10.066  1.00  0.00           C  
ATOM    255  NE2 HIE    31      -6.521  62.406 -10.109  1.00  0.00           N  
ATOM    256  CD2 HIE    31      -7.076  61.595  -9.193  1.00  0.00           C  
ATOM    257  C   HIE    31      -8.010  59.688  -5.329  1.00  0.00           C  
ATOM    258  O   HIE    31      -9.061  59.120  -5.439  1.00  0.00           O  
ATOM    259  N   ASP    32      -7.362  59.670  -4.168  1.00  0.00           N  
ATOM    260  CA  ASP    32      -7.793  58.886  -3.042  1.00  0.00           C  
ATOM    261  CB  ASP    32      -6.668  58.854  -1.989  1.00  0.00           C  
ATOM    262  CG  ASP    32      -5.474  58.006  -2.464  1.00  0.00           C  
ATOM    263  OD1 ASP    32      -5.627  57.291  -3.468  1.00  0.00           O  
ATOM    264  OD2 ASP    32      -4.479  57.929  -1.734  1.00  0.00           O  
ATOM    265  C   ASP    32      -9.008  59.455  -2.339  1.00  0.00           C  
ATOM    266  O   ASP    32      -9.843  58.712  -1.798  1.00  0.00           O  
ATOM    267  N   VAL    33      -9.225  60.815  -2.392  1.00  0.00           N  
ATOM    268  CA  VAL    33     -10.374  61.437  -1.738  1.00  0.00           C  
ATOM    269  CB  VAL    33     -10.075  62.927  -1.471  1.00  0.00           C  
ATOM    270  CG1 VAL    33     -11.113  63.642  -0.743  1.00  0.00           C  
ATOM    271  CG2 VAL    33      -8.842  63.050  -0.627  1.00  0.00           C  
ATOM    272  C   VAL    33     -11.734  61.234  -2.527  1.00  0.00           C  
ATOM    273  O   VAL    33     -12.714  60.965  -1.897  1.00  0.00           O  
ATOM    274  N   ASP    34     -11.664  61.110  -3.898  1.00  0.00           N  
ATOM    275  CA  ASP    34     -12.654  60.521  -4.808  1.00  0.00           C  
ATOM    276  CB  ASP    34     -12.078  60.731  -6.219  1.00  0.00           C  
ATOM    277  CG  ASP    34     -12.750  59.840  -7.282  1.00  0.00           C  
ATOM    278  OD1 ASP    34     -12.086  59.002  -7.963  1.00  0.00           O  
ATOM    279  OD2 ASP    34     -13.975  60.021  -7.482  1.00  0.00           O  
ATOM    280  C   ASP    34     -12.999  59.076  -4.410  1.00  0.00           C  
ATOM    281  O   ASP    34     -14.150  58.805  -4.325  1.00  0.00           O  
ATOM    282  N   ASN    35     -12.030  58.223  -3.974  1.00  0.00           N  
ATOM    283  CA  ASN    35     -12.394  56.871  -3.557  1.00  0.00           C  
ATOM    284  CB  ASN    35     -11.184  56.000  -3.399  1.00  0.00           C  
ATOM    285  CG  ASN    35     -10.317  55.771  -4.591  1.00  0.00           C  
ATOM    286  OD1 ASN    35      -9.167  55.428  -4.395  1.00  0.00           O  
ATOM    287  ND2 ASN    35     -10.792  55.977  -5.866  1.00  0.00           N  
ATOM    288  C   ASN    35     -13.019  56.875  -2.139  1.00  0.00           C  
ATOM    289  O   ASN    35     -13.911  56.009  -1.915  1.00  0.00           O  
ATOM    290  N   HIE    36     -12.637  57.840  -1.251  1.00  0.00           N  
ATOM    291  CA  HIE    36     -13.269  57.947   0.025  1.00  0.00           C  
ATOM    292  CB  HIE    36     -12.627  59.074   0.787  1.00  0.00           C  
ATOM    293  CG  HIE    36     -13.119  59.136   2.183  1.00  0.00           C  
ATOM    294  ND1 HIE    36     -12.874  60.254   2.935  1.00  0.00           N  
ATOM    295  CE1 HIE    36     -13.421  60.030   4.134  1.00  0.00           C  
ATOM    296  NE2 HIE    36     -14.150  58.915   4.151  1.00  0.00           N  
ATOM    297  CD2 HIE    36     -13.911  58.291   2.898  1.00  0.00           C  
ATOM    298  C   HIE    36     -14.784  58.255  -0.196  1.00  0.00           C  
ATOM    299  O   HIE    36     -15.615  57.528   0.334  1.00  0.00           O  
ATOM    300  N   LEU    37     -15.169  59.285  -0.993  1.00  0.00           N  
ATOM    301  CA  LEU    37     -16.603  59.546  -1.298  1.00  0.00           C  
ATOM    302  CB  LEU    37     -16.838  60.752  -2.315  1.00  0.00           C  
ATOM    303  CG  LEU    37     -16.746  62.149  -1.738  1.00  0.00           C  
ATOM    304  CD1 LEU    37     -15.305  62.636  -1.700  1.00  0.00           C  
ATOM    305  CD2 LEU    37     -17.561  63.141  -2.582  1.00  0.00           C  
ATOM    306  C   LEU    37     -17.294  58.340  -1.940  1.00  0.00           C  
ATOM    307  O   LEU    37     -18.364  57.938  -1.490  1.00  0.00           O  
ATOM    308  N   GLN    38     -16.671  57.669  -2.896  1.00  0.00           N  
ATOM    309  CA  GLN    38     -17.252  56.470  -3.413  1.00  0.00           C  
ATOM    310  CB  GLN    38     -16.458  55.923  -4.648  1.00  0.00           C  
ATOM    311  CG  GLN    38     -16.890  54.640  -5.309  1.00  0.00           C  
ATOM    312  CD  GLN    38     -18.259  54.575  -6.030  1.00  0.00           C  
ATOM    313  OE1 GLN    38     -18.760  55.634  -6.491  1.00  0.00           O  
ATOM    314  NE2 GLN    38     -18.881  53.400  -6.070  1.00  0.00           N  
ATOM    315  C   GLN    38     -17.472  55.349  -2.381  1.00  0.00           C  
ATOM    316  O   GLN    38     -18.512  54.730  -2.473  1.00  0.00           O  
ATOM    317  N   ASN    39     -16.603  55.059  -1.403  1.00  0.00           N  
ATOM    318  CA  ASN    39     -16.791  54.136  -0.306  1.00  0.00           C  
ATOM    319  CB  ASN    39     -15.536  54.138   0.547  1.00  0.00           C  
ATOM    320  CG  ASN    39     -15.412  53.031   1.493  1.00  0.00           C  
ATOM    321  OD1 ASN    39     -15.835  53.136   2.610  1.00  0.00           O  
ATOM    322  ND2 ASN    39     -14.761  51.938   1.178  1.00  0.00           N  
ATOM    323  C   ASN    39     -18.052  54.386   0.570  1.00  0.00           C  
ATOM    324  O   ASN    39     -18.719  53.471   0.912  1.00  0.00           O  
ATOM    325  N   VAL    40     -18.346  55.676   0.891  1.00  0.00           N  
ATOM    326  CA  VAL    40     -19.461  56.079   1.733  1.00  0.00           C  
ATOM    327  CB  VAL    40     -19.344  57.521   2.218  1.00  0.00           C  
ATOM    328  CG1 VAL    40     -20.550  57.875   3.157  1.00  0.00           C  
ATOM    329  CG2 VAL    40     -18.022  57.825   2.958  1.00  0.00           C  
ATOM    330  C   VAL    40     -20.772  55.902   0.947  1.00  0.00           C  
ATOM    331  O   VAL    40     -21.662  55.297   1.503  1.00  0.00           O  
ATOM    332  N   ILE    41     -20.850  56.178  -0.367  1.00  0.00           N  
ATOM    333  CA  ILE    41     -21.947  55.953  -1.309  1.00  0.00           C  
ATOM    334  CB  ILE    41     -21.650  56.519  -2.749  1.00  0.00           C  
ATOM    335  CG2 ILE    41     -22.734  56.123  -3.765  1.00  0.00           C  
ATOM    336  CG1 ILE    41     -21.402  58.062  -2.765  1.00  0.00           C  
ATOM    337  CD1 ILE    41     -20.896  58.702  -4.073  1.00  0.00           C  
ATOM    338  C   ILE    41     -22.359  54.482  -1.360  1.00  0.00           C  
ATOM    339  O   ILE    41     -23.607  54.242  -1.378  1.00  0.00           O  
ATOM    340  N   GLU    42     -21.387  53.555  -1.376  1.00  0.00           N  
ATOM    341  CA  GLU    42     -21.639  52.049  -1.283  1.00  0.00           C  
ATOM    342  CB  GLU    42     -20.371  51.244  -1.806  1.00  0.00           C  
ATOM    343  CG  GLU    42     -20.216  51.461  -3.338  1.00  0.00           C  
ATOM    344  CD  GLU    42     -21.301  50.924  -4.258  1.00  0.00           C  
ATOM    345  OE1 GLU    42     -22.104  50.047  -3.852  1.00  0.00           O  
ATOM    346  OE2 GLU    42     -21.294  51.291  -5.428  1.00  0.00           O  
ATOM    347  C   GLU    42     -22.073  51.512   0.130  1.00  0.00           C  
ATOM    348  O   GLU    42     -22.683  50.456   0.219  1.00  0.00           O  
ATOM    349  N   ASP    43     -21.939  52.315   1.203  1.00  0.00           N  
ATOM    350  CA  ASP    43     -22.520  52.145   2.570  1.00  0.00           C  
ATOM    351  CB  ASP    43     -21.557  52.884   3.519  1.00  0.00           C  
ATOM    352  CG  ASP    43     -21.770  52.538   5.048  1.00  0.00           C  
ATOM    353  OD1 ASP    43     -21.252  53.242   5.936  1.00  0.00           O  
ATOM    354  OD2 ASP    43     -22.651  51.711   5.429  1.00  0.00           O  
ATOM    355  C   ASP    43     -23.998  52.628   2.626  1.00  0.00           C  
ATOM    356  O   ASP    43     -24.827  51.760   2.997  1.00  0.00           O  
ATOM    357  N   ILE    44     -24.361  53.798   2.084  1.00  0.00           N  
ATOM    358  CA  ILE    44     -25.782  54.231   1.883  1.00  0.00           C  
ATOM    359  CB  ILE    44     -25.881  55.639   1.226  1.00  0.00           C  
ATOM    360  CG2 ILE    44     -27.366  55.935   0.980  1.00  0.00           C  
ATOM    361  CG1 ILE    44     -25.356  56.824   1.968  1.00  0.00           C  
ATOM    362  CD1 ILE    44     -25.039  58.036   0.957  1.00  0.00           C  
ATOM    363  C   ILE    44     -26.579  53.206   0.964  1.00  0.00           C  
ATOM    364  O   ILE    44     -27.648  52.761   1.367  1.00  0.00           O  
ATOM    365  N   HIE    45     -26.013  52.745  -0.154  1.00  0.00           N  
ATOM    366  CA  HIE    45     -26.682  51.679  -1.011  1.00  0.00           C  
ATOM    367  CB  HIE    45     -25.815  51.573  -2.218  1.00  0.00           C  
ATOM    368  CG  HIE    45     -26.309  50.682  -3.324  1.00  0.00           C  
ATOM    369  ND1 HIE    45     -26.957  51.125  -4.438  1.00  0.00           N  
ATOM    370  CE1 HIE    45     -27.107  50.072  -5.240  1.00  0.00           C  
ATOM    371  NE2 HIE    45     -26.650  48.935  -4.637  1.00  0.00           N  
ATOM    372  CD2 HIE    45     -26.052  49.356  -3.460  1.00  0.00           C  
ATOM    373  C   HIE    45     -26.761  50.349  -0.142  1.00  0.00           C  
ATOM    374  O   HIE    45     -27.891  49.891   0.049  1.00  0.00           O  
ATOM    375  N   ASP    46     -25.730  49.808   0.510  1.00  0.00           N  
ATOM    376  CA  ASP    46     -25.954  48.648   1.340  1.00  0.00           C  
ATOM    377  CB  ASP    46     -24.661  48.124   1.968  1.00  0.00           C  
ATOM    378  CG  ASP    46     -24.895  46.850   2.734  1.00  0.00           C  
ATOM    379  OD1 ASP    46     -24.839  46.835   3.971  1.00  0.00           O  
ATOM    380  OD2 ASP    46     -25.140  45.791   2.162  1.00  0.00           O  
ATOM    381  C   ASP    46     -27.047  48.879   2.433  1.00  0.00           C  
ATOM    382  O   ASP    46     -27.815  47.938   2.719  1.00  0.00           O  
ATOM    383  N   PHE    47     -27.123  50.021   3.087  1.00  0.00           N  
ATOM    384  CA  PHE    47     -28.136  50.400   4.123  1.00  0.00           C  
ATOM    385  CB  PHE    47     -27.786  51.774   4.681  1.00  0.00           C  
ATOM    386  CG  PHE    47     -28.794  52.350   5.664  1.00  0.00           C  
ATOM    387  CD1 PHE    47     -29.474  51.502   6.579  1.00  0.00           C  
ATOM    388  CE1 PHE    47     -30.388  51.956   7.581  1.00  0.00           C  
ATOM    389  CZ  PHE    47     -30.688  53.322   7.553  1.00  0.00           C  
ATOM    390  CE2 PHE    47     -29.978  54.165   6.639  1.00  0.00           C  
ATOM    391  CD2 PHE    47     -29.018  53.707   5.712  1.00  0.00           C  
ATOM    392  C   PHE    47     -29.610  50.457   3.547  1.00  0.00           C  
ATOM    393  O   PHE    47     -30.613  49.949   4.064  1.00  0.00           O  
ATOM    394  N   MET    48     -29.783  51.223   2.443  1.00  0.00           N  
ATOM    395  CA  MET    48     -31.006  51.285   1.638  1.00  0.00           C  
ATOM    396  CB  MET    48     -30.728  52.297   0.440  1.00  0.00           C  
ATOM    397  CG  MET    48     -31.882  52.138  -0.634  1.00  0.00           C  
ATOM    398  SD  MET    48     -32.024  53.694  -1.691  1.00  0.00           S  
ATOM    399  CE  MET    48     -30.409  53.509  -2.566  1.00  0.00           C  
ATOM    400  C   MET    48     -31.424  49.878   1.220  1.00  0.00           C  
ATOM    401  O   MET    48     -32.596  49.492   1.324  1.00  0.00           O  
ATOM    402  N   GLN    49     -30.507  49.022   0.720  1.00  0.00           N  
ATOM    403  CA  GLN    49     -30.868  47.580   0.410  1.00  0.00           C  
ATOM    404  CB  GLN    49     -29.762  46.894  -0.390  1.00  0.00           C  
ATOM    405  CG  GLN    49     -29.511  47.649  -1.680  1.00  0.00           C  
ATOM    406  CD  GLN    49     -28.758  46.728  -2.605  1.00  0.00           C  
ATOM    407  OE1 GLN    49     -28.019  45.818  -2.277  1.00  0.00           O  
ATOM    408  NE2 GLN    49     -28.991  46.903  -3.935  1.00  0.00           N  
ATOM    409  C   GLN    49     -31.221  46.687   1.559  1.00  0.00           C  
ATOM    410  O   GLN    49     -32.226  45.990   1.501  1.00  0.00           O  
ATOM    411  N   GLY    50     -30.534  46.949   2.700  1.00  0.00           N  
ATOM    412  CA  GLY    50     -30.799  46.188   3.971  1.00  0.00           C  
ATOM    413  C   GLY    50     -31.768  46.886   4.938  1.00  0.00           C  
ATOM    414  O   GLY    50     -31.482  47.036   6.135  1.00  0.00           O  
ATOM    415  N   GLY    51     -32.958  47.258   4.429  1.00  0.00           N  
ATOM    416  CA  GLY    51     -34.215  47.739   5.107  1.00  0.00           C  
ATOM    417  C   GLY    51     -34.284  49.244   5.359  1.00  0.00           C  
ATOM    418  O   GLY    51     -35.411  49.751   5.479  1.00  0.00           O  
ATOM    419  N   GLY    52     -33.192  49.928   5.239  1.00  0.00           N  
ATOM    420  CA  GLY    52     -32.973  51.386   5.360  1.00  0.00           C  
ATOM    421  C   GLY    52     -33.530  52.182   4.191  1.00  0.00           C  
ATOM    422  O   GLY    52     -33.563  53.399   4.228  1.00  0.00           O  
ATOM    423  N   SER    53     -34.140  51.520   3.163  1.00  0.00           N  
ATOM    424  CA  SER    53     -34.928  52.150   2.128  1.00  0.00           C  
ATOM    425  CB  SER    53     -35.878  51.136   1.473  1.00  0.00           C  
ATOM    426  OG  SER    53     -36.824  50.581   2.275  1.00  0.00           O  
ATOM    427  C   SER    53     -35.805  53.324   2.540  1.00  0.00           C  
ATOM    428  O   SER    53     -36.269  53.502   3.677  1.00  0.00           O  
ATOM    429  N   GLY    54     -36.126  54.225   1.554  1.00  0.00           N  
ATOM    430  CA  GLY    54     -36.859  55.413   1.803  1.00  0.00           C  
ATOM    431  C   GLY    54     -36.629  56.362   0.620  1.00  0.00           C  
ATOM    432  O   GLY    54     -35.512  56.561   0.085  1.00  0.00           O  
ATOM    433  N   GLY    55     -37.670  57.018   0.137  1.00  0.00           N  
ATOM    434  CA  GLY    55     -37.542  57.951  -1.020  1.00  0.00           C  
ATOM    435  C   GLY    55     -36.373  58.964  -0.876  1.00  0.00           C  
ATOM    436  O   GLY    55     -35.592  59.081  -1.805  1.00  0.00           O  
ATOM    437  N   LYS    56     -36.242  59.619   0.289  1.00  0.00           N  
ATOM    438  CA  LYS    56     -35.233  60.703   0.484  1.00  0.00           C  
ATOM    439  CB  LYS    56     -35.529  61.489   1.790  1.00  0.00           C  
ATOM    440  CG  LYS    56     -34.501  62.640   2.154  1.00  0.00           C  
ATOM    441  CD  LYS    56     -34.373  63.753   1.087  1.00  0.00           C  
ATOM    442  CE  LYS    56     -35.743  64.309   0.842  1.00  0.00           C  
ATOM    443  NZ  LYS    56     -35.792  65.405  -0.104  1.00  0.00           N  
ATOM    444  C   LYS    56     -33.778  60.156   0.438  1.00  0.00           C  
ATOM    445  O   LYS    56     -32.857  60.932   0.083  1.00  0.00           O  
ATOM    446  N   LEU    57     -33.667  58.929   0.951  1.00  0.00           N  
ATOM    447  CA  LEU    57     -32.438  58.158   0.943  1.00  0.00           C  
ATOM    448  CB  LEU    57     -32.581  56.857   1.808  1.00  0.00           C  
ATOM    449  CG  LEU    57     -31.243  56.241   2.114  1.00  0.00           C  
ATOM    450  CD1 LEU    57     -30.355  57.058   3.045  1.00  0.00           C  
ATOM    451  CD2 LEU    57     -31.315  54.900   2.778  1.00  0.00           C  
ATOM    452  C   LEU    57     -31.833  57.961  -0.481  1.00  0.00           C  
ATOM    453  O   LEU    57     -30.684  58.372  -0.698  1.00  0.00           O  
ATOM    454  N   GLN    58     -32.695  57.647  -1.372  1.00  0.00           N  
ATOM    455  CA  GLN    58     -32.479  57.622  -2.803  1.00  0.00           C  
ATOM    456  CB  GLN    58     -33.601  56.913  -3.488  1.00  0.00           C  
ATOM    457  CG  GLN    58     -33.760  57.243  -4.992  1.00  0.00           C  
ATOM    458  CD  GLN    58     -34.250  56.058  -5.851  1.00  0.00           C  
ATOM    459  OE1 GLN    58     -33.481  55.370  -6.517  1.00  0.00           O  
ATOM    460  NE2 GLN    58     -35.543  55.790  -5.987  1.00  0.00           N  
ATOM    461  C   GLN    58     -32.013  58.947  -3.421  1.00  0.00           C  
ATOM    462  O   GLN    58     -31.022  59.002  -4.175  1.00  0.00           O  
ATOM    463  N   GLU    59     -32.802  59.946  -3.094  1.00  0.00           N  
ATOM    464  CA  GLU    59     -32.613  61.284  -3.561  1.00  0.00           C  
ATOM    465  CB  GLU    59     -33.749  62.173  -3.109  1.00  0.00           C  
ATOM    466  CG  GLU    59     -33.926  63.384  -3.980  1.00  0.00           C  
ATOM    467  CD  GLU    59     -35.255  64.078  -3.620  1.00  0.00           C  
ATOM    468  OE1 GLU    59     -35.980  64.469  -4.557  1.00  0.00           O  
ATOM    469  OE2 GLU    59     -35.629  64.232  -2.482  1.00  0.00           O  
ATOM    470  C   GLU    59     -31.265  61.798  -3.066  1.00  0.00           C  
ATOM    471  O   GLU    59     -30.590  62.408  -3.863  1.00  0.00           O  
ATOM    472  N   MET    60     -30.891  61.533  -1.815  1.00  0.00           N  
ATOM    473  CA  MET    60     -29.566  61.784  -1.277  1.00  0.00           C  
ATOM    474  CB  MET    60     -29.494  61.670   0.262  1.00  0.00           C  
ATOM    475  CG  MET    60     -28.714  60.453   0.887  1.00  0.00           C  
ATOM    476  SD  MET    60     -29.066  60.349   2.646  1.00  0.00           S  
ATOM    477  CE  MET    60     -27.539  59.891   3.303  1.00  0.00           C  
ATOM    478  C   MET    60     -28.394  61.054  -2.000  1.00  0.00           C  
ATOM    479  O   MET    60     -27.333  61.636  -2.206  1.00  0.00           O  
ATOM    480  N   MET    61     -28.604  59.771  -2.295  1.00  0.00           N  
ATOM    481  CA  MET    61     -27.496  58.996  -2.893  1.00  0.00           C  
ATOM    482  CB  MET    61     -27.817  57.519  -2.994  1.00  0.00           C  
ATOM    483  CG  MET    61     -26.879  56.543  -3.686  1.00  0.00           C  
ATOM    484  SD  MET    61     -27.514  55.056  -4.353  1.00  0.00           S  
ATOM    485  CE  MET    61     -25.924  54.347  -4.931  1.00  0.00           C  
ATOM    486  C   MET    61     -27.226  59.573  -4.326  1.00  0.00           C  
ATOM    487  O   MET    61     -26.062  59.816  -4.673  1.00  0.00           O  
ATOM    488  N   LYS    62     -28.285  59.756  -5.099  1.00  0.00           N  
ATOM    489  CA  LYS    62     -28.189  60.616  -6.362  1.00  0.00           C  
ATOM    490  CB  LYS    62     -29.611  60.742  -7.018  1.00  0.00           C  
ATOM    491  CG  LYS    62     -30.184  59.407  -7.402  1.00  0.00           C  
ATOM    492  CD  LYS    62     -31.705  59.530  -7.804  1.00  0.00           C  
ATOM    493  CE  LYS    62     -32.104  60.363  -9.020  1.00  0.00           C  
ATOM    494  NZ  LYS    62     -33.445  60.025  -9.628  1.00  0.00           N  
ATOM    495  C   LYS    62     -27.550  61.946  -6.006  1.00  0.00           C  
ATOM    496  O   LYS    62     -26.546  62.270  -6.670  1.00  0.00           O  
ATOM    497  N   GLU    63     -27.930  62.749  -4.993  1.00  0.00           N  
ATOM    498  CA  GLU    63     -27.180  63.976  -4.593  1.00  0.00           C  
ATOM    499  CB  GLU    63     -27.822  64.673  -3.361  1.00  0.00           C  
ATOM    500  CG  GLU    63     -27.575  66.142  -3.323  1.00  0.00           C  
ATOM    501  CD  GLU    63     -28.147  66.807  -4.555  1.00  0.00           C  
ATOM    502  OE1 GLU    63     -27.657  67.842  -4.984  1.00  0.00           O  
ATOM    503  OE2 GLU    63     -29.190  66.378  -5.086  1.00  0.00           O  
ATOM    504  C   GLU    63     -25.646  63.776  -4.399  1.00  0.00           C  
ATOM    505  O   GLU    63     -24.877  64.591  -4.885  1.00  0.00           O  
ATOM    506  N   PHE    64     -25.280  62.670  -3.774  1.00  0.00           N  
ATOM    507  CA  PHE    64     -23.976  62.336  -3.310  1.00  0.00           C  
ATOM    508  CB  PHE    64     -24.049  61.135  -2.393  1.00  0.00           C  
ATOM    509  CG  PHE    64     -22.978  61.080  -1.305  1.00  0.00           C  
ATOM    510  CD1 PHE    64     -21.612  61.382  -1.537  1.00  0.00           C  
ATOM    511  CE1 PHE    64     -20.716  61.447  -0.469  1.00  0.00           C  
ATOM    512  CZ  PHE    64     -21.060  60.984   0.792  1.00  0.00           C  
ATOM    513  CE2 PHE    64     -22.427  60.660   1.020  1.00  0.00           C  
ATOM    514  CD2 PHE    64     -23.387  60.921   0.010  1.00  0.00           C  
ATOM    515  C   PHE    64     -23.100  61.889  -4.513  1.00  0.00           C  
ATOM    516  O   PHE    64     -21.927  62.265  -4.596  1.00  0.00           O  
ATOM    517  N   GLN    65     -23.680  61.153  -5.434  1.00  0.00           N  
ATOM    518  CA  GLN    65     -23.246  60.890  -6.817  1.00  0.00           C  
ATOM    519  CB  GLN    65     -24.134  59.866  -7.453  1.00  0.00           C  
ATOM    520  CG  GLN    65     -23.835  58.416  -6.812  1.00  0.00           C  
ATOM    521  CD  GLN    65     -24.697  57.383  -7.447  1.00  0.00           C  
ATOM    522  OE1 GLN    65     -25.916  57.490  -7.537  1.00  0.00           O  
ATOM    523  NE2 GLN    65     -24.091  56.218  -7.753  1.00  0.00           N  
ATOM    524  C   GLN    65     -23.064  62.198  -7.659  1.00  0.00           C  
ATOM    525  O   GLN    65     -22.066  62.346  -8.337  1.00  0.00           O  
ATOM    526  N   GLN    66     -23.969  63.173  -7.646  1.00  0.00           N  
ATOM    527  CA  GLN    66     -23.686  64.498  -8.168  1.00  0.00           C  
ATOM    528  CB  GLN    66     -24.923  65.439  -8.127  1.00  0.00           C  
ATOM    529  CG  GLN    66     -25.999  65.154  -9.231  1.00  0.00           C  
ATOM    530  CD  GLN    66     -27.447  65.056  -8.762  1.00  0.00           C  
ATOM    531  OE1 GLN    66     -28.073  64.032  -8.842  1.00  0.00           O  
ATOM    532  NE2 GLN    66     -28.014  66.020  -8.108  1.00  0.00           N  
ATOM    533  C   GLN    66     -22.543  65.237  -7.429  1.00  0.00           C  
ATOM    534  O   GLN    66     -21.723  65.822  -8.183  1.00  0.00           O  
ATOM    535  N   VAL    67     -22.404  65.287  -6.066  1.00  0.00           N  
ATOM    536  CA  VAL    67     -21.251  65.899  -5.382  1.00  0.00           C  
ATOM    537  CB  VAL    67     -21.381  65.622  -3.863  1.00  0.00           C  
ATOM    538  CG1 VAL    67     -20.178  66.267  -3.191  1.00  0.00           C  
ATOM    539  CG2 VAL    67     -22.646  66.220  -3.274  1.00  0.00           C  
ATOM    540  C   VAL    67     -20.007  65.235  -5.965  1.00  0.00           C  
ATOM    541  O   VAL    67     -19.022  65.922  -6.195  1.00  0.00           O  
ATOM    542  N   LEU    68     -19.962  63.879  -6.153  1.00  0.00           N  
ATOM    543  CA  LEU    68     -18.942  63.026  -6.788  1.00  0.00           C  
ATOM    544  CB  LEU    68     -19.306  61.513  -6.705  1.00  0.00           C  
ATOM    545  CG  LEU    68     -18.162  60.544  -6.926  1.00  0.00           C  
ATOM    546  CD1 LEU    68     -17.164  60.467  -5.761  1.00  0.00           C  
ATOM    547  CD2 LEU    68     -18.463  59.109  -7.327  1.00  0.00           C  
ATOM    548  C   LEU    68     -18.644  63.479  -8.253  1.00  0.00           C  
ATOM    549  O   LEU    68     -17.457  63.729  -8.528  1.00  0.00           O  
ATOM    550  N   ASP    69     -19.642  63.768  -9.101  1.00  0.00           N  
ATOM    551  CA  ASP    69     -19.490  64.617 -10.329  1.00  0.00           C  
ATOM    552  CB  ASP    69     -20.791  64.823 -11.097  1.00  0.00           C  
ATOM    553  CG  ASP    69     -21.277  63.490 -11.782  1.00  0.00           C  
ATOM    554  OD1 ASP    69     -22.476  63.491 -12.034  1.00  0.00           O  
ATOM    555  OD2 ASP    69     -20.490  62.484 -12.045  1.00  0.00           O  
ATOM    556  C   ASP    69     -18.836  66.027 -10.116  1.00  0.00           C  
ATOM    557  O   ASP    69     -18.000  66.396 -10.896  1.00  0.00           O  
ATOM    558  N   GLU    70     -19.128  66.853  -9.126  1.00  0.00           N  
ATOM    559  CA  GLU    70     -18.582  68.209  -8.867  1.00  0.00           C  
ATOM    560  CB  GLU    70     -19.390  68.934  -7.802  1.00  0.00           C  
ATOM    561  CG  GLU    70     -19.309  70.464  -7.914  1.00  0.00           C  
ATOM    562  CD  GLU    70     -20.226  71.101  -9.023  1.00  0.00           C  
ATOM    563  OE1 GLU    70     -20.922  72.153  -8.762  1.00  0.00           O  
ATOM    564  OE2 GLU    70     -20.449  70.531 -10.088  1.00  0.00           O  
ATOM    565  C   GLU    70     -17.129  68.102  -8.383  1.00  0.00           C  
ATOM    566  O   GLU    70     -16.277  68.824  -8.850  1.00  0.00           O  
ATOM    567  N   LEU    71     -16.840  67.078  -7.587  1.00  0.00           N  
ATOM    568  CA  LEU    71     -15.429  66.674  -7.378  1.00  0.00           C  
ATOM    569  CB  LEU    71     -15.436  65.574  -6.261  1.00  0.00           C  
ATOM    570  CG  LEU    71     -14.061  65.141  -5.714  1.00  0.00           C  
ATOM    571  CD1 LEU    71     -13.247  66.286  -5.200  1.00  0.00           C  
ATOM    572  CD2 LEU    71     -14.255  64.020  -4.643  1.00  0.00           C  
ATOM    573  C   LEU    71     -14.687  66.323  -8.674  1.00  0.00           C  
ATOM    574  O   LEU    71     -13.548  66.764  -8.929  1.00  0.00           O  
ATOM    575  N   ASN    72     -15.306  65.531  -9.578  1.00  0.00           N  
ATOM    576  CA  ASN    72     -14.748  65.132 -10.829  1.00  0.00           C  
ATOM    577  CB  ASN    72     -15.189  63.730 -11.256  1.00  0.00           C  
ATOM    578  CG  ASN    72     -14.675  62.601 -10.452  1.00  0.00           C  
ATOM    579  OD1 ASN    72     -13.664  61.965 -10.839  1.00  0.00           O  
ATOM    580  ND2 ASN    72     -15.310  62.081  -9.467  1.00  0.00           N  
ATOM    581  C   ASN    72     -14.730  66.275 -11.864  1.00  0.00           C  
ATOM    582  O   ASN    72     -13.983  66.133 -12.853  1.00  0.00           O  
ATOM    583  N   ASN    73     -15.341  67.388 -11.556  1.00  0.00           N  
ATOM    584  CA  ASN    73     -15.222  68.598 -12.409  1.00  0.00           C  
ATOM    585  CB  ASN    73     -16.446  69.493 -12.375  1.00  0.00           C  
ATOM    586  CG  ASN    73     -16.772  70.101 -13.634  1.00  0.00           C  
ATOM    587  OD1 ASN    73     -15.981  70.653 -14.392  1.00  0.00           O  
ATOM    588  ND2 ASN    73     -18.016  70.117 -13.951  1.00  0.00           N  
ATOM    589  C   ASN    73     -13.994  69.393 -12.112  1.00  0.00           C  
ATOM    590  O   ASN    73     -13.374  69.890 -13.013  1.00  0.00           O  
ATOM    591  N   HIE    74     -13.579  69.583 -10.812  1.00  0.00           N  
ATOM    592  CA  HIE    74     -12.243  69.944 -10.341  1.00  0.00           C  
ATOM    593  CB  HIE    74     -12.194  70.192  -8.828  1.00  0.00           C  
ATOM    594  CG  HIE    74     -11.009  71.009  -8.475  1.00  0.00           C  
ATOM    595  ND1 HIE    74     -10.877  72.339  -8.799  1.00  0.00           N  
ATOM    596  CE1 HIE    74      -9.734  72.741  -8.217  1.00  0.00           C  
ATOM    597  NE2 HIE    74      -9.073  71.620  -7.822  1.00  0.00           N  
ATOM    598  CD2 HIE    74      -9.874  70.550  -7.948  1.00  0.00           C  
ATOM    599  C   HIE    74     -11.100  68.972 -10.747  1.00  0.00           C  
ATOM    600  O   HIE    74      -9.978  69.427 -10.965  1.00  0.00           O  
ATOM    601  N   LEU    75     -11.314  67.633 -10.925  1.00  0.00           N  
ATOM    602  CA  LEU    75     -10.284  66.683 -11.527  1.00  0.00           C  
ATOM    603  CB  LEU    75     -10.584  65.181 -11.119  1.00  0.00           C  
ATOM    604  CG  LEU    75     -10.492  64.732  -9.673  1.00  0.00           C  
ATOM    605  CD1 LEU    75     -10.839  63.309  -9.465  1.00  0.00           C  
ATOM    606  CD2 LEU    75      -9.089  64.986  -9.081  1.00  0.00           C  
ATOM    607  C   LEU    75     -10.014  66.844 -12.999  1.00  0.00           C  
ATOM    608  O   LEU    75      -8.938  66.519 -13.448  1.00  0.00           O  
ATOM    609  N   GLN    76     -11.056  67.173 -13.742  1.00  0.00           N  
ATOM    610  CA  GLN    76     -10.935  67.408 -15.225  1.00  0.00           C  
ATOM    611  CB  GLN    76     -12.264  67.947 -15.829  1.00  0.00           C  
ATOM    612  CG  GLN    76     -12.309  68.171 -17.325  1.00  0.00           C  
ATOM    613  CD  GLN    76     -12.293  69.613 -17.841  1.00  0.00           C  
ATOM    614  OE1 GLN    76     -12.735  70.616 -17.177  1.00  0.00           O  
ATOM    615  NE2 GLN    76     -11.796  69.881 -18.972  1.00  0.00           N  
ATOM    616  C   GLN    76      -9.802  68.367 -15.575  1.00  0.00           C  
ATOM    617  O   GLN    76      -9.070  68.150 -16.531  1.00  0.00           O  
ATOM    618  N   GLY    77      -9.625  69.386 -14.727  1.00  0.00           N  
ATOM    619  CA  GLY    77      -8.908  70.655 -14.817  1.00  0.00           C  
ATOM    620  C   GLY    77      -9.369  71.549 -13.666  1.00  0.00           C  
ATOM    621  O   GLY    77     -10.531  71.916 -13.520  1.00  0.00           O  
ATOM    622  N   GLY    78      -8.497  71.906 -12.721  1.00  0.00           N  
ATOM    623  CA  GLY    78      -8.880  72.703 -11.569  1.00  0.00           C  
ATOM    624  C   GLY    78      -9.731  73.997 -11.821  1.00  0.00           C  
ATOM    625  O   GLY    78      -9.284  74.891 -12.524  1.00  0.00           O  
ATOM    626  N   LYS    79     -10.891  74.183 -11.143  1.00  0.00           N  
ATOM    627  CA  LYS    79     -11.803  75.320 -11.333  1.00  0.00           C  
ATOM    628  CB  LYS    79     -12.697  75.051 -12.581  1.00  0.00           C  
ATOM    629  CG  LYS    79     -13.806  73.997 -12.289  1.00  0.00           C  
ATOM    630  CD  LYS    79     -14.623  73.661 -13.522  1.00  0.00           C  
ATOM    631  CE  LYS    79     -13.967  73.286 -14.858  1.00  0.00           C  
ATOM    632  NZ  LYS    79     -13.330  71.953 -14.856  1.00  0.00           N  
ATOM    633  C   LYS    79     -12.719  75.598 -10.167  1.00  0.00           C  
ATOM    634  O   LYS    79     -13.515  76.553 -10.248  1.00  0.00           O  
ATOM    635  N   HIE    80     -12.650  74.870  -9.043  1.00  0.00           N  
ATOM    636  CA  HIE    80     -13.481  75.122  -7.820  1.00  0.00           C  
ATOM    637  CB  HIE    80     -14.367  73.928  -7.728  1.00  0.00           C  
ATOM    638  CG  HIE    80     -15.384  73.851  -8.747  1.00  0.00           C  
ATOM    639  ND1 HIE    80     -16.329  74.846  -8.917  1.00  0.00           N  
ATOM    640  CE1 HIE    80     -17.301  74.328  -9.673  1.00  0.00           C  
ATOM    641  NE2 HIE    80     -17.018  73.079  -9.990  1.00  0.00           N  
ATOM    642  CD2 HIE    80     -15.911  72.705  -9.277  1.00  0.00           C  
ATOM    643  C   HIE    80     -12.674  75.222  -6.507  1.00  0.00           C  
ATOM    644  O   HIE    80     -11.523  74.769  -6.418  1.00  0.00           O  
ATOM    645  N   THR    81     -13.319  75.801  -5.466  1.00  0.00           N  
ATOM    646  CA  THR    81     -12.856  75.694  -4.025  1.00  0.00           C  
ATOM    647  CB  THR    81     -13.194  76.808  -3.060  1.00  0.00           C  
ATOM    648  CG2 THR    81     -12.689  78.201  -3.505  1.00  0.00           C  
ATOM    649  OG1 THR    81     -14.613  76.994  -2.969  1.00  0.00           O  
ATOM    650  C   THR    81     -13.400  74.438  -3.421  1.00  0.00           C  
ATOM    651  O   THR    81     -14.338  73.852  -3.912  1.00  0.00           O  
ATOM    652  N   VAL    82     -12.717  74.053  -2.277  1.00  0.00           N  
ATOM    653  CA  VAL    82     -13.231  73.060  -1.394  1.00  0.00           C  
ATOM    654  CB  VAL    82     -12.309  72.602  -0.186  1.00  0.00           C  
ATOM    655  CG1 VAL    82     -11.666  73.719   0.683  1.00  0.00           C  
ATOM    656  CG2 VAL    82     -13.002  71.623   0.765  1.00  0.00           C  
ATOM    657  C   VAL    82     -14.620  73.561  -0.826  1.00  0.00           C  
ATOM    658  O   VAL    82     -15.613  72.863  -0.719  1.00  0.00           O  
ATOM    659  N   HIE    83     -14.697  74.852  -0.476  1.00  0.00           N  
ATOM    660  CA  HIE    83     -15.887  75.505   0.163  1.00  0.00           C  
ATOM    661  CB  HIE    83     -15.699  77.026   0.401  1.00  0.00           C  
ATOM    662  CG  HIE    83     -14.357  77.432   0.983  1.00  0.00           C  
ATOM    663  ND1 HIE    83     -13.235  77.752   0.191  1.00  0.00           N  
ATOM    664  CE1 HIE    83     -12.260  77.986   1.059  1.00  0.00           C  
ATOM    665  NE2 HIE    83     -12.661  77.912   2.315  1.00  0.00           N  
ATOM    666  CD2 HIE    83     -13.959  77.490   2.308  1.00  0.00           C  
ATOM    667  C   HIE    83     -17.166  75.325  -0.731  1.00  0.00           C  
ATOM    668  O   HIE    83     -18.319  75.321  -0.242  1.00  0.00           O  
ATOM    669  N   HIE    84     -16.991  75.197  -2.093  1.00  0.00           N  
ATOM    670  CA  HIE    84     -17.972  74.839  -3.119  1.00  0.00           C  
ATOM    671  CB  HIE    84     -17.377  74.910  -4.595  1.00  0.00           C  
ATOM    672  CG  HIE    84     -18.513  74.853  -5.579  1.00  0.00           C  
ATOM    673  ND1 HIE    84     -19.552  75.806  -5.695  1.00  0.00           N  
ATOM    674  CE1 HIE    84     -20.440  75.322  -6.611  1.00  0.00           C  
ATOM    675  NE2 HIE    84     -19.998  74.074  -6.969  1.00  0.00           N  
ATOM    676  CD2 HIE    84     -18.775  73.800  -6.448  1.00  0.00           C  
ATOM    677  C   HIE    84     -18.569  73.357  -2.846  1.00  0.00           C  
ATOM    678  O   HIE    84     -19.782  73.170  -2.773  1.00  0.00           O  
ATOM    679  N   ILE    85     -17.721  72.379  -2.656  1.00  0.00           N  
ATOM    680  CA  ILE    85     -18.005  71.015  -2.302  1.00  0.00           C  
ATOM    681  CB  ILE    85     -16.704  70.097  -2.326  1.00  0.00           C  
ATOM    682  CG2 ILE    85     -17.144  68.659  -2.114  1.00  0.00           C  
ATOM    683  CG1 ILE    85     -15.954  70.254  -3.670  1.00  0.00           C  
ATOM    684  CD1 ILE    85     -16.749  69.845  -4.882  1.00  0.00           C  
ATOM    685  C   ILE    85     -18.640  70.844  -0.874  1.00  0.00           C  
ATOM    686  O   ILE    85     -19.612  70.144  -0.649  1.00  0.00           O  
ATOM    687  N   GLU    86     -18.113  71.702   0.056  1.00  0.00           N  
ATOM    688  CA  GLU    86     -18.884  71.940   1.337  1.00  0.00           C  
ATOM    689  CB  GLU    86     -18.197  72.857   2.345  1.00  0.00           C  
ATOM    690  CG  GLU    86     -18.941  72.999   3.688  1.00  0.00           C  
ATOM    691  CD  GLU    86     -18.100  73.445   4.884  1.00  0.00           C  
ATOM    692  OE1 GLU    86     -16.861  73.336   4.894  1.00  0.00           O  
ATOM    693  OE2 GLU    86     -18.684  73.919   5.869  1.00  0.00           O  
ATOM    694  C   GLU    86     -20.305  72.430   1.082  1.00  0.00           C  
ATOM    695  O   GLU    86     -21.250  71.927   1.674  1.00  0.00           O  
ATOM    696  N   GLN    87     -20.509  73.444   0.252  1.00  0.00           N  
ATOM    697  CA  GLN    87     -21.864  73.904  -0.105  1.00  0.00           C  
ATOM    698  CB  GLN    87     -21.714  75.106  -1.024  1.00  0.00           C  
ATOM    699  CG  GLN    87     -23.042  75.782  -1.318  1.00  0.00           C  
ATOM    700  CD  GLN    87     -23.605  76.501  -0.114  1.00  0.00           C  
ATOM    701  OE1 GLN    87     -23.016  76.661   0.960  1.00  0.00           O  
ATOM    702  NE2 GLN    87     -24.790  77.017  -0.173  1.00  0.00           N  
ATOM    703  C   GLN    87     -22.810  72.868  -0.743  1.00  0.00           C  
ATOM    704  O   GLN    87     -24.007  72.835  -0.421  1.00  0.00           O  
ATOM    705  N   ASN    88     -22.299  72.024  -1.576  1.00  0.00           N  
ATOM    706  CA  ASN    88     -23.041  70.951  -2.216  1.00  0.00           C  
ATOM    707  CB  ASN    88     -22.111  70.403  -3.337  1.00  0.00           C  
ATOM    708  CG  ASN    88     -22.292  71.149  -4.614  1.00  0.00           C  
ATOM    709  OD1 ASN    88     -23.245  70.907  -5.309  1.00  0.00           O  
ATOM    710  ND2 ASN    88     -21.430  72.066  -4.961  1.00  0.00           N  
ATOM    711  C   ASN    88     -23.428  69.912  -1.157  1.00  0.00           C  
ATOM    712  O   ASN    88     -24.484  69.349  -1.284  1.00  0.00           O  
ATOM    713  N   ILE    89     -22.569  69.714  -0.147  1.00  0.00           N  
ATOM    714  CA  ILE    89     -22.888  68.873   0.999  1.00  0.00           C  
ATOM    715  CB  ILE    89     -21.571  68.423   1.738  1.00  0.00           C  
ATOM    716  CG2 ILE    89     -21.826  68.041   3.141  1.00  0.00           C  
ATOM    717  CG1 ILE    89     -20.873  67.252   0.869  1.00  0.00           C  
ATOM    718  CD1 ILE    89     -19.430  66.941   1.007  1.00  0.00           C  
ATOM    719  C   ILE    89     -24.022  69.319   1.903  1.00  0.00           C  
ATOM    720  O   ILE    89     -24.765  68.453   2.396  1.00  0.00           O  
ATOM    721  N   LYS    90     -24.219  70.630   2.048  1.00  0.00           N  
ATOM    722  CA  LYS    90     -25.359  71.191   2.785  1.00  0.00           C  
ATOM    723  CB  LYS    90     -25.363  72.746   2.809  1.00  0.00           C  
ATOM    724  CG  LYS    90     -24.046  73.197   3.480  1.00  0.00           C  
ATOM    725  CD  LYS    90     -23.703  74.640   3.241  1.00  0.00           C  
ATOM    726  CE  LYS    90     -22.416  74.892   3.963  1.00  0.00           C  
ATOM    727  NZ  LYS    90     -22.057  76.299   3.847  1.00  0.00           N  
ATOM    728  C   LYS    90     -26.727  70.656   2.424  1.00  0.00           C  
ATOM    729  O   LYS    90     -27.578  70.500   3.309  1.00  0.00           O  
ATOM    730  N   GLU    91     -26.875  70.214   1.156  1.00  0.00           N  
ATOM    731  CA  GLU    91     -28.101  69.554   0.678  1.00  0.00           C  
ATOM    732  CB  GLU    91     -28.101  69.504  -0.860  1.00  0.00           C  
ATOM    733  CG  GLU    91     -29.382  69.136  -1.553  1.00  0.00           C  
ATOM    734  CD  GLU    91     -30.520  70.200  -1.568  1.00  0.00           C
[truncated: 280,978 more chars]
