# Supplementary material for: Selection of a promiscuous minimalist cAMP phosphodiesterase from a library of de novo designed proteins
Source: Nat Chem. 2024 May 3;16(7):1200–8. doi: 10.1038/s41557-024-01490-4 (PMC11230910; doi:10.1038/s41557-024-01490-4)
Supplement: Supplementary file 3 — MD input files, scripts and final structures derived from MD, AlphaFold2, EMSfold and MultiSFold. [file 41557_2024_1490_MOESM3_ESM.zip › Computational_Data/1_MD/4_Equilibrate/cAMPase_eq_last.pdb]

CRYST1   73.472   73.472   73.472 109.47 109.47 109.47               1
MODEL     1
ATOM      1  N   MET     1     -57.452  47.468  65.194  1.00  0.00           N  
ATOM      2  CA  MET     1     -56.201  47.154  64.448  1.00  0.00           C  
ATOM      3  CB  MET     1     -55.437  48.496  64.093  1.00  0.00           C  
ATOM      4  CG  MET     1     -54.084  48.155  63.421  1.00  0.00           C  
ATOM      5  SD  MET     1     -52.527  47.998  64.414  1.00  0.00           S  
ATOM      6  CE  MET     1     -52.242  49.592  65.136  1.00  0.00           C  
ATOM      7  C   MET     1     -55.324  46.353  65.419  1.00  0.00           C  
ATOM      8  O   MET     1     -54.969  45.190  65.083  1.00  0.00           O  
ATOM      9  N   TYR     2     -54.842  47.045  66.502  1.00  0.00           N  
ATOM     10  CA  TYR     2     -53.808  46.631  67.350  1.00  0.00           C  
ATOM     11  CB  TYR     2     -53.405  47.729  68.361  1.00  0.00           C  
ATOM     12  CG  TYR     2     -52.617  47.336  69.546  1.00  0.00           C  
ATOM     13  CD1 TYR     2     -53.285  47.018  70.752  1.00  0.00           C  
ATOM     14  CE1 TYR     2     -52.520  46.686  71.909  1.00  0.00           C  
ATOM     15  CZ  TYR     2     -51.105  46.591  71.885  1.00  0.00           C  
ATOM     16  OH  TYR     2     -50.367  46.325  73.006  1.00  0.00           O  
ATOM     17  CE2 TYR     2     -50.478  46.835  70.643  1.00  0.00           C  
ATOM     18  CD2 TYR     2     -51.217  47.206  69.486  1.00  0.00           C  
ATOM     19  C   TYR     2     -54.154  45.284  68.034  1.00  0.00           C  
ATOM     20  O   TYR     2     -53.324  44.364  68.193  1.00  0.00           O  
ATOM     21  N   GLY     3     -55.384  45.203  68.558  1.00  0.00           N  
ATOM     22  CA  GLY     3     -55.883  44.039  69.214  1.00  0.00           C  
ATOM     23  C   GLY     3     -55.980  42.844  68.327  1.00  0.00           C  
ATOM     24  O   GLY     3     -55.429  41.821  68.680  1.00  0.00           O  
ATOM     25  N   LYS     4     -56.714  42.989  67.251  1.00  0.00           N  
ATOM     26  CA  LYS     4     -56.737  41.867  66.253  1.00  0.00           C  
ATOM     27  CB  LYS     4     -57.730  42.144  65.084  1.00  0.00           C  
ATOM     28  CG  LYS     4     -57.966  41.090  64.002  1.00  0.00           C  
ATOM     29  CD  LYS     4     -58.366  39.694  64.541  1.00  0.00           C  
ATOM     30  CE  LYS     4     -58.521  38.755  63.361  1.00  0.00           C  
ATOM     31  NZ  LYS     4     -59.077  37.368  63.669  1.00  0.00           N  
ATOM     32  C   LYS     4     -55.354  41.432  65.737  1.00  0.00           C  
ATOM     33  O   LYS     4     -54.985  40.282  65.617  1.00  0.00           O  
ATOM     34  N   LEU     5     -54.465  42.369  65.497  1.00  0.00           N  
ATOM     35  CA  LEU     5     -53.129  42.150  65.055  1.00  0.00           C  
ATOM     36  CB  LEU     5     -52.550  43.434  64.505  1.00  0.00           C  
ATOM     37  CG  LEU     5     -51.125  43.243  63.924  1.00  0.00           C  
ATOM     38  CD1 LEU     5     -51.014  42.412  62.696  1.00  0.00           C  
ATOM     39  CD2 LEU     5     -50.688  44.669  63.538  1.00  0.00           C  
ATOM     40  C   LEU     5     -52.288  41.472  66.118  1.00  0.00           C  
ATOM     41  O   LEU     5     -51.577  40.554  65.774  1.00  0.00           O  
ATOM     42  N   ASN     6     -52.429  41.813  67.397  1.00  0.00           N  
ATOM     43  CA  ASN     6     -51.854  41.014  68.554  1.00  0.00           C  
ATOM     44  CB  ASN     6     -52.109  41.578  69.872  1.00  0.00           C  
ATOM     45  CG  ASN     6     -51.114  42.595  70.374  1.00  0.00           C  
ATOM     46  OD1 ASN     6     -50.062  42.253  70.844  1.00  0.00           O  
ATOM     47  ND2 ASN     6     -51.360  43.840  70.234  1.00  0.00           N  
ATOM     48  C   ASN     6     -52.482  39.639  68.503  1.00  0.00           C  
ATOM     49  O   ASN     6     -51.814  38.635  68.800  1.00  0.00           O  
ATOM     50  N   ASP     7     -53.812  39.447  68.257  1.00  0.00           N  
ATOM     51  CA  ASP     7     -54.508  38.160  68.303  1.00  0.00           C  
ATOM     52  CB  ASP     7     -56.045  38.441  68.295  1.00  0.00           C  
ATOM     53  CG  ASP     7     -56.860  37.174  68.530  1.00  0.00           C  
ATOM     54  OD1 ASP     7     -58.100  37.211  68.537  1.00  0.00           O  
ATOM     55  OD2 ASP     7     -56.279  36.104  68.785  1.00  0.00           O  
ATOM     56  C   ASP     7     -53.917  37.260  67.115  1.00  0.00           C  
ATOM     57  O   ASP     7     -53.690  36.045  67.287  1.00  0.00           O  
ATOM     58  N   LEU     8     -53.493  37.834  66.006  1.00  0.00           N  
ATOM     59  CA  LEU     8     -52.971  37.169  64.804  1.00  0.00           C  
ATOM     60  CB  LEU     8     -53.244  37.917  63.510  1.00  0.00           C  
ATOM     61  CG  LEU     8     -54.732  37.912  62.990  1.00  0.00           C  
ATOM     62  CD1 LEU     8     -54.899  39.124  62.090  1.00  0.00           C  
ATOM     63  CD2 LEU     8     -55.249  36.628  62.342  1.00  0.00           C  
ATOM     64  C   LEU     8     -51.508  36.796  65.163  1.00  0.00           C  
ATOM     65  O   LEU     8     -51.126  35.660  64.834  1.00  0.00           O  
ATOM     66  N   LEU     9     -50.745  37.619  65.874  1.00  0.00           N  
ATOM     67  CA  LEU     9     -49.401  37.138  66.422  1.00  0.00           C  
ATOM     68  CB  LEU     9     -48.898  38.245  67.209  1.00  0.00           C  
ATOM     69  CG  LEU     9     -48.201  39.511  66.540  1.00  0.00           C  
ATOM     70  CD1 LEU     9     -47.797  40.659  67.550  1.00  0.00           C  
ATOM     71  CD2 LEU     9     -46.953  39.071  65.796  1.00  0.00           C  
ATOM     72  C   LEU     9     -49.561  35.847  67.310  1.00  0.00           C  
ATOM     73  O   LEU     9     -48.716  34.914  67.230  1.00  0.00           O  
ATOM     74  N   GLU    10     -50.643  35.710  68.171  1.00  0.00           N  
ATOM     75  CA  GLU    10     -50.869  34.465  68.937  1.00  0.00           C  
ATOM     76  CB  GLU    10     -51.812  34.891  70.100  1.00  0.00           C  
ATOM     77  CG  GLU    10     -52.049  33.874  71.270  1.00  0.00           C  
ATOM     78  CD  GLU    10     -53.080  32.824  70.878  1.00  0.00           C  
ATOM     79  OE1 GLU    10     -53.855  32.995  69.893  1.00  0.00           O  
ATOM     80  OE2 GLU    10     -53.049  31.738  71.573  1.00  0.00           O  
ATOM     81  C   GLU    10     -51.481  33.286  68.155  1.00  0.00           C  
ATOM     82  O   GLU    10     -51.266  32.193  68.617  1.00  0.00           O  
ATOM     83  N   ASP    11     -51.980  33.522  66.960  1.00  0.00           N  
ATOM     84  CA  ASP    11     -52.397  32.438  66.054  1.00  0.00           C  
ATOM     85  CB  ASP    11     -53.432  32.918  65.012  1.00  0.00           C  
ATOM     86  CG  ASP    11     -54.712  33.453  65.668  1.00  0.00           C  
ATOM     87  OD1 ASP    11     -55.350  34.282  65.007  1.00  0.00           O  
ATOM     88  OD2 ASP    11     -55.221  32.997  66.740  1.00  0.00           O  
ATOM     89  C   ASP    11     -51.218  31.927  65.165  1.00  0.00           C  
ATOM     90  O   ASP    11     -51.105  30.698  64.971  1.00  0.00           O  
ATOM     91  N   LEU    12     -50.338  32.831  64.733  1.00  0.00           N  
ATOM     92  CA  LEU    12     -49.115  32.359  64.192  1.00  0.00           C  
ATOM     93  CB  LEU    12     -48.260  33.533  63.670  1.00  0.00           C  
ATOM     94  CG  LEU    12     -48.908  34.209  62.380  1.00  0.00           C  
ATOM     95  CD1 LEU    12     -48.332  35.622  62.270  1.00  0.00           C  
ATOM     96  CD2 LEU    12     -48.731  33.354  61.084  1.00  0.00           C  
ATOM     97  C   LEU    12     -48.360  31.549  65.232  1.00  0.00           C  
ATOM     98  O   LEU    12     -47.786  30.499  64.843  1.00  0.00           O  
ATOM     99  N   GLN    13     -48.195  32.020  66.481  1.00  0.00           N  
ATOM    100  CA  GLN    13     -47.669  31.287  67.598  1.00  0.00           C  
ATOM    101  CB  GLN    13     -47.805  32.174  68.781  1.00  0.00           C  
ATOM    102  CG  GLN    13     -47.269  31.647  70.168  1.00  0.00           C  
ATOM    103  CD  GLN    13     -45.799  31.320  70.187  1.00  0.00           C  
ATOM    104  OE1 GLN    13     -45.013  31.609  69.283  1.00  0.00           O  
ATOM    105  NE2 GLN    13     -45.252  30.727  71.252  1.00  0.00           N  
ATOM    106  C   GLN    13     -48.374  29.904  67.779  1.00  0.00           C  
ATOM    107  O   GLN    13     -47.716  28.847  67.887  1.00  0.00           O  
ATOM    108  N   GLU    14     -49.729  29.893  67.761  1.00  0.00           N  
ATOM    109  CA  GLU    14     -50.457  28.651  67.899  1.00  0.00           C  
ATOM    110  CB  GLU    14     -51.969  28.814  68.048  1.00  0.00           C  
ATOM    111  CG  GLU    14     -52.862  27.664  68.406  1.00  0.00           C  
ATOM    112  CD  GLU    14     -52.591  27.045  69.760  1.00  0.00           C  
ATOM    113  OE1 GLU    14     -53.106  25.923  69.972  1.00  0.00           O  
ATOM    114  OE2 GLU    14     -51.903  27.703  70.616  1.00  0.00           O  
ATOM    115  C   GLU    14     -50.175  27.572  66.733  1.00  0.00           C  
ATOM    116  O   GLU    14     -50.159  26.364  66.956  1.00  0.00           O  
ATOM    117  N   VAL    15     -49.840  28.106  65.562  1.00  0.00           N  
ATOM    118  CA  VAL    15     -49.339  27.335  64.350  1.00  0.00           C  
ATOM    119  CB  VAL    15     -49.309  28.090  63.029  1.00  0.00           C  
ATOM    120  CG1 VAL    15     -48.431  27.354  61.941  1.00  0.00           C  
ATOM    121  CG2 VAL    15     -50.717  28.274  62.566  1.00  0.00           C  
ATOM    122  C   VAL    15     -47.886  26.863  64.583  1.00  0.00           C  
ATOM    123  O   VAL    15     -47.549  25.745  64.246  1.00  0.00           O  
ATOM    124  N   LEU    16     -47.034  27.689  65.143  1.00  0.00           N  
ATOM    125  CA  LEU    16     -45.635  27.396  65.336  1.00  0.00           C  
ATOM    126  CB  LEU    16     -44.967  28.714  65.825  1.00  0.00           C  
ATOM    127  CG  LEU    16     -43.504  28.717  65.975  1.00  0.00           C  
ATOM    128  CD1 LEU    16     -42.752  28.440  64.667  1.00  0.00           C  
ATOM    129  CD2 LEU    16     -42.922  30.035  66.409  1.00  0.00           C  
ATOM    130  C   LEU    16     -45.503  26.255  66.336  1.00  0.00           C  
ATOM    131  O   LEU    16     -44.691  25.353  66.131  1.00  0.00           O  
ATOM    132  N   LYS    17     -46.245  26.377  67.456  1.00  0.00           N  
ATOM    133  CA  LYS    17     -46.475  25.212  68.318  1.00  0.00           C  
ATOM    134  CB  LYS    17     -47.362  25.649  69.460  1.00  0.00           C  
ATOM    135  CG  LYS    17     -46.659  26.614  70.440  1.00  0.00           C  
ATOM    136  CD  LYS    17     -47.570  27.099  71.623  1.00  0.00           C  
ATOM    137  CE  LYS    17     -48.865  27.746  71.202  1.00  0.00           C  
ATOM    138  NZ  LYS    17     -49.581  28.246  72.383  1.00  0.00           N  
ATOM    139  C   LYS    17     -47.066  23.988  67.620  1.00  0.00           C  
ATOM    140  O   LYS    17     -46.508  22.857  67.717  1.00  0.00           O  
ATOM    141  N   ASN    18     -48.187  24.156  66.900  1.00  0.00           N  
ATOM    142  CA  ASN    18     -48.748  22.950  66.155  1.00  0.00           C  
ATOM    143  CB  ASN    18     -49.968  23.451  65.321  1.00  0.00           C  
ATOM    144  CG  ASN    18     -51.082  22.429  65.127  1.00  0.00           C  
ATOM    145  OD1 ASN    18     -50.976  21.264  65.478  1.00  0.00           O  
ATOM    146  ND2 ASN    18     -52.219  22.908  64.768  1.00  0.00           N  
ATOM    147  C   ASN    18     -47.821  22.290  65.208  1.00  0.00           C  
ATOM    148  O   ASN    18     -47.811  21.082  65.120  1.00  0.00           O  
ATOM    149  N   LEU    19     -46.871  22.974  64.596  1.00  0.00           N  
ATOM    150  CA  LEU    19     -45.776  22.457  63.811  1.00  0.00           C  
ATOM    151  CB  LEU    19     -45.144  23.691  63.174  1.00  0.00           C  
ATOM    152  CG  LEU    19     -44.153  23.318  62.081  1.00  0.00           C  
ATOM    153  CD1 LEU    19     -44.728  22.513  60.885  1.00  0.00           C  
ATOM    154  CD2 LEU    19     -43.483  24.588  61.518  1.00  0.00           C  
ATOM    155  C   LEU    19     -44.855  21.464  64.506  1.00  0.00           C  
ATOM    156  O   LEU    19     -44.642  20.316  64.039  1.00  0.00           O  
ATOM    157  N   HIE    20     -44.311  21.971  65.653  1.00  0.00           N  
ATOM    158  CA  HIE    20     -43.562  21.203  66.599  1.00  0.00           C  
ATOM    159  CB  HIE    20     -43.194  22.081  67.796  1.00  0.00           C  
ATOM    160  CG  HIE    20     -41.988  21.484  68.499  1.00  0.00           C  
ATOM    161  ND1 HIE    20     -42.048  20.425  69.374  1.00  0.00           N  
ATOM    162  CE1 HIE    20     -40.761  20.325  69.748  1.00  0.00           C  
ATOM    163  NE2 HIE    20     -39.965  21.255  69.334  1.00  0.00           N  
ATOM    164  CD2 HIE    20     -40.687  22.041  68.516  1.00  0.00           C  
ATOM    165  C   HIE    20     -44.372  19.900  67.004  1.00  0.00           C  
ATOM    166  O   HIE    20     -43.807  18.782  66.988  1.00  0.00           O  
ATOM    167  N   LYS    21     -45.679  20.018  67.368  1.00  0.00           N  
ATOM    168  CA  LYS    21     -46.491  18.835  67.769  1.00  0.00           C  
ATOM    169  CB  LYS    21     -47.712  19.381  68.565  1.00  0.00           C  
ATOM    170  CG  LYS    21     -48.974  18.598  68.416  1.00  0.00           C  
ATOM    171  CD  LYS    21     -50.105  18.975  69.364  1.00  0.00           C  
ATOM    172  CE  LYS    21     -49.815  18.898  70.853  1.00  0.00           C  
ATOM    173  NZ  LYS    21     -50.868  19.718  71.491  1.00  0.00           N  
ATOM    174  C   LYS    21     -46.850  17.883  66.617  1.00  0.00           C  
ATOM    175  O   LYS    21     -46.821  16.661  66.781  1.00  0.00           O  
ATOM    176  N   ASN    22     -46.946  18.366  65.433  1.00  0.00           N  
ATOM    177  CA  ASN    22     -46.915  17.497  64.192  1.00  0.00           C  
ATOM    178  CB  ASN    22     -47.406  18.281  62.956  1.00  0.00           C  
ATOM    179  CG  ASN    22     -48.955  18.571  62.907  1.00  0.00           C  
ATOM    180  OD1 ASN    22     -49.709  17.876  62.268  1.00  0.00           O  
ATOM    181  ND2 ASN    22     -49.463  19.568  63.546  1.00  0.00           N  
ATOM    182  C   ASN    22     -45.574  16.786  63.971  1.00  0.00           C  
ATOM    183  O   ASN    22     -45.567  15.582  63.543  1.00  0.00           O  
ATOM    184  N   ASP    23     -44.502  17.529  64.153  1.00  0.00           N  
ATOM    185  CA  ASP    23     -43.247  16.829  63.998  1.00  0.00           C  
ATOM    186  CB  ASP    23     -42.135  17.892  63.890  1.00  0.00           C  
ATOM    187  CG  ASP    23     -40.705  17.286  63.578  1.00  0.00           C  
ATOM    188  OD1 ASP    23     -39.686  17.804  64.037  1.00  0.00           O  
ATOM    189  OD2 ASP    23     -40.680  16.406  62.688  1.00  0.00           O  
ATOM    190  C   ASP    23     -42.963  15.759  65.063  1.00  0.00           C  
ATOM    191  O   ASP    23     -42.076  14.901  64.949  1.00  0.00           O  
ATOM    192  N   ARG    24     -43.712  15.782  66.150  1.00  0.00           N  
ATOM    193  CA  ARG    24     -43.746  14.664  67.147  1.00  0.00           C  
ATOM    194  CB  ARG    24     -43.805  15.252  68.511  1.00  0.00           C  
ATOM    195  CG  ARG    24     -42.566  16.078  68.959  1.00  0.00           C  
ATOM    196  CD  ARG    24     -41.222  15.302  68.785  1.00  0.00           C  
ATOM    197  NE  ARG    24     -41.083  14.020  69.417  1.00  0.00           N  
ATOM    198  CZ  ARG    24     -40.232  13.047  69.151  1.00  0.00           C  
ATOM    199  NH1 ARG    24     -39.378  13.081  68.174  1.00  0.00           N  
ATOM    200  NH2 ARG    24     -40.336  11.976  69.927  1.00  0.00           N  
ATOM    201  C   ARG    24     -44.896  13.594  66.932  1.00  0.00           C  
ATOM    202  O   ARG    24     -45.137  12.712  67.799  1.00  0.00           O  
ATOM    203  N   SER    25     -45.559  13.652  65.812  1.00  0.00           N  
ATOM    204  CA  SER    25     -46.698  12.849  65.425  1.00  0.00           C  
ATOM    205  CB  SER    25     -47.779  13.720  64.744  1.00  0.00           C  
ATOM    206  OG  SER    25     -48.920  12.927  64.579  1.00  0.00           O  
ATOM    207  C   SER    25     -46.254  11.706  64.468  1.00  0.00           C  
ATOM    208  O   SER    25     -46.282  11.838  63.266  1.00  0.00           O  
ATOM    209  N   GLY    26     -45.833  10.571  64.956  1.00  0.00           N  
ATOM    210  CA  GLY    26     -45.386   9.485  64.085  1.00  0.00           C  
ATOM    211  C   GLY    26     -44.225   9.875  63.100  1.00  0.00           C  
ATOM    212  O   GLY    26     -43.305  10.479  63.477  1.00  0.00           O  
ATOM    213  N   LYS    27     -44.456   9.515  61.881  1.00  0.00           N  
ATOM    214  CA  LYS    27     -43.547   9.833  60.774  1.00  0.00           C  
ATOM    215  CB  LYS    27     -42.986   8.554  60.132  1.00  0.00           C  
ATOM    216  CG  LYS    27     -44.100   7.545  59.745  1.00  0.00           C  
ATOM    217  CD  LYS    27     -43.695   6.298  59.009  1.00  0.00           C  
ATOM    218  CE  LYS    27     -43.084   5.375  60.069  1.00  0.00           C  
ATOM    219  NZ  LYS    27     -42.784   4.052  59.559  1.00  0.00           N  
ATOM    220  C   LYS    27     -44.035  10.858  59.670  1.00  0.00           C  
ATOM    221  O   LYS    27     -43.111  11.490  59.081  1.00  0.00           O  
ATOM    222  N   ASP    28     -45.334  10.941  59.404  1.00  0.00           N  
ATOM    223  CA  ASP    28     -45.911  11.523  58.156  1.00  0.00           C  
ATOM    224  CB  ASP    28     -45.957  10.362  57.092  1.00  0.00           C  
ATOM    225  CG  ASP    28     -46.929   9.203  57.433  1.00  0.00           C  
ATOM    226  OD1 ASP    28     -46.978   8.236  56.650  1.00  0.00           O  
ATOM    227  OD2 ASP    28     -47.794   9.163  58.342  1.00  0.00           O  
ATOM    228  C   ASP    28     -47.214  12.216  58.316  1.00  0.00           C  
ATOM    229  O   ASP    28     -48.030  12.210  57.353  1.00  0.00           O  
ATOM    230  N   ASN    29     -47.494  12.841  59.454  1.00  0.00           N  
ATOM    231  CA  ASN    29     -48.692  13.584  59.799  1.00  0.00           C  
ATOM    232  CB  ASN    29     -49.167  13.167  61.167  1.00  0.00           C  
ATOM    233  CG  ASN    29     -49.387  11.698  61.233  1.00  0.00           C  
ATOM    234  OD1 ASN    29     -49.444  10.988  60.243  1.00  0.00           O  
ATOM    235  ND2 ASN    29     -49.563  11.073  62.381  1.00  0.00           N  
ATOM    236  C   ASN    29     -48.457  15.134  59.795  1.00  0.00           C  
ATOM    237  O   ASN    29     -47.917  15.662  60.775  1.00  0.00           O  
ATOM    238  N   ILE    30     -48.808  15.786  58.760  1.00  0.00           N  
ATOM    239  CA  ILE    30     -48.821  17.231  58.757  1.00  0.00           C  
ATOM    240  CB  ILE    30     -47.935  17.657  57.578  1.00  0.00           C  
ATOM    241  CG2 ILE    30     -47.840  19.160  57.389  1.00  0.00           C  
ATOM    242  CG1 ILE    30     -46.506  17.030  57.734  1.00  0.00           C  
ATOM    243  CD1 ILE    30     -45.560  17.565  58.886  1.00  0.00           C  
ATOM    244  C   ILE    30     -50.201  17.901  58.537  1.00  0.00           C  
ATOM    245  O   ILE    30     -50.390  19.090  58.705  1.00  0.00           O  
ATOM    246  N   HIE    31     -51.206  17.055  58.224  1.00  0.00           N  
ATOM    247  CA  HIE    31     -52.526  17.498  57.667  1.00  0.00           C  
ATOM    248  CB  HIE    31     -53.507  16.216  57.660  1.00  0.00           C  
ATOM    249  CG  HIE    31     -54.793  16.454  56.866  1.00  0.00           C  
ATOM    250  ND1 HIE    31     -54.791  16.589  55.488  1.00  0.00           N  
ATOM    251  CE1 HIE    31     -56.052  16.539  55.116  1.00  0.00           C  
ATOM    252  NE2 HIE    31     -56.900  16.473  56.133  1.00  0.00           N  
ATOM    253  CD2 HIE    31     -56.099  16.379  57.256  1.00  0.00           C  
ATOM    254  C   HIE    31     -53.242  18.444  58.685  1.00  0.00           C  
ATOM    255  O   HIE    31     -53.996  19.306  58.340  1.00  0.00           O  
ATOM    256  N   ASP    32     -52.981  18.265  60.007  1.00  0.00           N  
ATOM    257  CA  ASP    32     -53.462  19.284  60.936  1.00  0.00           C  
ATOM    258  CB  ASP    32     -53.245  18.807  62.411  1.00  0.00           C  
ATOM    259  CG  ASP    32     -53.959  17.498  62.798  1.00  0.00           C  
ATOM    260  OD1 ASP    32     -53.380  16.606  63.486  1.00  0.00           O  
ATOM    261  OD2 ASP    32     -55.168  17.362  62.492  1.00  0.00           O  
ATOM    262  C   ASP    32     -52.937  20.702  60.730  1.00  0.00           C  
ATOM    263  O   ASP    32     -53.666  21.701  60.674  1.00  0.00           O  
ATOM    264  N   VAL    33     -51.623  20.771  60.573  1.00  0.00           N  
ATOM    265  CA  VAL    33     -50.928  22.085  60.540  1.00  0.00           C  
ATOM    266  CB  VAL    33     -49.469  22.082  61.198  1.00  0.00           C  
ATOM    267  CG1 VAL    33     -48.515  21.234  60.336  1.00  0.00           C  
ATOM    268  CG2 VAL    33     -48.965  23.534  61.503  1.00  0.00           C  
ATOM    269  C   VAL    33     -51.016  22.699  59.140  1.00  0.00           C  
ATOM    270  O   VAL    33     -51.204  23.909  58.969  1.00  0.00           O  
ATOM    271  N   ASP    34     -50.994  21.835  58.078  1.00  0.00           N  
ATOM    272  CA  ASP    34     -51.309  22.205  56.732  1.00  0.00           C  
ATOM    273  CB  ASP    34     -51.186  20.948  55.866  1.00  0.00           C  
ATOM    274  CG  ASP    34     -51.636  21.168  54.440  1.00  0.00           C  
ATOM    275  OD1 ASP    34     -52.319  22.135  53.982  1.00  0.00           O  
ATOM    276  OD2 ASP    34     -51.406  20.177  53.726  1.00  0.00           O  
ATOM    277  C   ASP    34     -52.685  22.981  56.697  1.00  0.00           C  
ATOM    278  O   ASP    34     -52.758  23.994  55.990  1.00  0.00           O  
ATOM    279  N   ASN    35     -53.685  22.590  57.474  1.00  0.00           N  
ATOM    280  CA  ASN    35     -54.937  23.260  57.563  1.00  0.00           C  
ATOM    281  CB  ASN    35     -56.079  22.266  57.810  1.00  0.00           C  
ATOM    282  CG  ASN    35     -56.366  21.426  56.558  1.00  0.00           C  
ATOM    283  OD1 ASN    35     -56.872  21.840  55.509  1.00  0.00           O  
ATOM    284  ND2 ASN    35     -56.037  20.154  56.571  1.00  0.00           N  
ATOM    285  C   ASN    35     -55.005  24.421  58.532  1.00  0.00           C  
ATOM    286  O   ASN    35     -55.576  25.443  58.272  1.00  0.00           O  
ATOM    287  N   HIE    36     -54.417  24.218  59.737  1.00  0.00           N  
ATOM    288  CA  HIE    36     -54.275  25.316  60.701  1.00  0.00           C  
ATOM    289  CB  HIE    36     -53.528  24.872  61.927  1.00  0.00           C  
ATOM    290  CG  HIE    36     -53.538  25.816  63.131  1.00  0.00           C  
ATOM    291  ND1 HIE    36     -52.498  25.964  64.026  1.00  0.00           N  
ATOM    292  CE1 HIE    36     -52.958  26.976  64.721  1.00  0.00           C  
ATOM    293  NE2 HIE    36     -54.180  27.371  64.399  1.00  0.00           N  
ATOM    294  CD2 HIE    36     -54.646  26.623  63.444  1.00  0.00           C  
ATOM    295  C   HIE    36     -53.619  26.571  60.031  1.00  0.00           C  
ATOM    296  O   HIE    36     -54.073  27.727  60.190  1.00  0.00           O  
ATOM    297  N   LEU    37     -52.461  26.408  59.318  1.00  0.00           N  
ATOM    298  CA  LEU    37     -51.760  27.524  58.579  1.00  0.00           C  
ATOM    299  CB  LEU    37     -50.441  27.049  57.992  1.00  0.00           C  
ATOM    300  CG  LEU    37     -49.604  28.141  57.269  1.00  0.00           C  
ATOM    301  CD1 LEU    37     -49.372  29.319  58.283  1.00  0.00           C  
ATOM    302  CD2 LEU    37     -48.286  27.512  56.834  1.00  0.00           C  
ATOM    303  C   LEU    37     -52.651  28.229  57.546  1.00  0.00           C  
ATOM    304  O   LEU    37     -52.776  29.475  57.514  1.00  0.00           O  
ATOM    305  N   GLN    38     -53.377  27.452  56.777  1.00  0.00           N  
ATOM    306  CA  GLN    38     -54.453  27.842  55.806  1.00  0.00           C  
ATOM    307  CB  GLN    38     -54.933  26.628  55.021  1.00  0.00           C  
ATOM    308  CG  GLN    38     -56.108  26.849  54.070  1.00  0.00           C  
ATOM    309  CD  GLN    38     -55.756  27.827  52.944  1.00  0.00           C  
ATOM    310  OE1 GLN    38     -55.376  27.387  51.839  1.00  0.00           O  
ATOM    311  NE2 GLN    38     -55.828  29.139  53.113  1.00  0.00           N  
ATOM    312  C   GLN    38     -55.608  28.632  56.545  1.00  0.00           C  
ATOM    313  O   GLN    38     -56.192  29.581  55.938  1.00  0.00           O  
ATOM    314  N   ASN    39     -56.134  28.191  57.680  1.00  0.00           N  
ATOM    315  CA  ASN    39     -56.986  29.005  58.481  1.00  0.00           C  
ATOM    316  CB  ASN    39     -57.173  28.298  59.894  1.00  0.00           C  
ATOM    317  CG  ASN    39     -57.758  26.852  59.867  1.00  0.00           C  
ATOM    318  OD1 ASN    39     -57.528  26.099  60.819  1.00  0.00           O  
ATOM    319  ND2 ASN    39     -58.502  26.416  58.946  1.00  0.00           N  
ATOM    320  C   ASN    39     -56.437  30.456  58.761  1.00  0.00           C  
ATOM    321  O   ASN    39     -57.152  31.427  58.465  1.00  0.00           O  
ATOM    322  N   VAL    40     -55.192  30.597  59.287  1.00  0.00           N  
ATOM    323  CA  VAL    40     -54.573  31.869  59.621  1.00  0.00           C  
ATOM    324  CB  VAL    40     -53.292  31.645  60.436  1.00  0.00           C  
ATOM    325  CG1 VAL    40     -52.639  32.946  60.848  1.00  0.00           C  
ATOM    326  CG2 VAL    40     -53.473  30.936  61.761  1.00  0.00           C  
ATOM    327  C   VAL    40     -54.307  32.789  58.426  1.00  0.00           C  
ATOM    328  O   VAL    40     -54.583  33.999  58.581  1.00  0.00           O  
ATOM    329  N   ILE    41     -53.920  32.181  57.260  1.00  0.00           N  
ATOM    330  CA  ILE    41     -53.693  32.944  56.006  1.00  0.00           C  
ATOM    331  CB  ILE    41     -53.219  32.062  54.816  1.00  0.00           C  
ATOM    332  CG2 ILE    41     -53.295  32.683  53.399  1.00  0.00           C  
ATOM    333  CG1 ILE    41     -51.794  31.606  55.140  1.00  0.00           C  
ATOM    334  CD1 ILE    41     -51.385  30.413  54.340  1.00  0.00           C  
ATOM    335  C   ILE    41     -54.966  33.713  55.683  1.00  0.00           C  
ATOM    336  O   ILE    41     -55.003  34.875  55.277  1.00  0.00           O  
ATOM    337  N   GLU    42     -56.095  32.970  55.770  1.00  0.00           N  
ATOM    338  CA  GLU    42     -57.414  33.516  55.524  1.00  0.00           C  
ATOM    339  CB  GLU    42     -58.413  32.424  55.311  1.00  0.00           C  
ATOM    340  CG  GLU    42     -58.070  31.720  53.957  1.00  0.00           C  
ATOM    341  CD  GLU    42     -59.102  30.676  53.580  1.00  0.00           C  
ATOM    342  OE1 GLU    42     -59.853  30.942  52.606  1.00  0.00           O  
ATOM    343  OE2 GLU    42     -59.275  29.701  54.359  1.00  0.00           O  
ATOM    344  C   GLU    42     -57.904  34.522  56.560  1.00  0.00           C  
ATOM    345  O   GLU    42     -58.598  35.496  56.206  1.00  0.00           O  
ATOM    346  N   ASP    43     -57.531  34.349  57.854  1.00  0.00           N  
ATOM    347  CA  ASP    43     -57.889  35.292  58.909  1.00  0.00           C  
ATOM    348  CB  ASP    43     -57.707  34.714  60.326  1.00  0.00           C  
ATOM    349  CG  ASP    43     -58.719  35.354  61.317  1.00  0.00           C  
ATOM    350  OD1 ASP    43     -58.808  34.849  62.473  1.00  0.00           O  
ATOM    351  OD2 ASP    43     -59.284  36.446  61.045  1.00  0.00           O  
ATOM    352  C   ASP    43     -57.096  36.633  58.718  1.00  0.00           C  
ATOM    353  O   ASP    43     -57.642  37.721  58.819  1.00  0.00           O  
ATOM    354  N   ILE    44     -55.784  36.595  58.364  1.00  0.00           N  
ATOM    355  CA  ILE    44     -55.025  37.751  57.922  1.00  0.00           C  
ATOM    356  CB  ILE    44     -53.544  37.324  57.742  1.00  0.00           C  
ATOM    357  CG2 ILE    44     -52.781  38.343  56.974  1.00  0.00           C  
ATOM    358  CG1 ILE    44     -52.998  37.060  59.161  1.00  0.00           C  
ATOM    359  CD1 ILE    44     -51.758  36.164  59.316  1.00  0.00           C  
ATOM    360  C   ILE    44     -55.650  38.316  56.592  1.00  0.00           C  
ATOM    361  O   ILE    44     -55.831  39.559  56.520  1.00  0.00           O  
ATOM    362  N   HIE    45     -55.992  37.423  55.576  1.00  0.00           N  
ATOM    363  CA  HIE    45     -56.601  37.956  54.350  1.00  0.00           C  
ATOM    364  CB  HIE    45     -56.865  36.803  53.354  1.00  0.00           C  
ATOM    365  CG  HIE    45     -57.511  37.411  52.159  1.00  0.00           C  
ATOM    366  ND1 HIE    45     -56.831  37.966  50.976  1.00  0.00           N  
ATOM    367  CE1 HIE    45     -57.795  38.281  50.109  1.00  0.00           C  
ATOM    368  NE2 HIE    45     -59.006  38.102  50.645  1.00  0.00           N  
ATOM    369  CD2 HIE    45     -58.851  37.598  51.935  1.00  0.00           C  
ATOM    370  C   HIE    45     -57.820  38.835  54.665  1.00  0.00           C  
ATOM    371  O   HIE    45     -58.041  39.878  54.135  1.00  0.00           O  
ATOM    372  N   ASP    46     -58.633  38.354  55.567  1.00  0.00           N  
ATOM    373  CA  ASP    46     -59.858  39.039  56.036  1.00  0.00           C  
ATOM    374  CB  ASP    46     -60.653  38.073  56.911  1.00  0.00           C  
ATOM    375  CG  ASP    46     -62.010  38.444  57.343  1.00  0.00           C  
ATOM    376  OD1 ASP    46     -62.626  37.867  58.244  1.00  0.00           O  
ATOM    377  OD2 ASP    46     -62.668  39.288  56.732  1.00  0.00           O  
ATOM    378  C   ASP    46     -59.447  40.328  56.755  1.00  0.00           C  
ATOM    379  O   ASP    46     -60.141  41.301  56.593  1.00  0.00           O  
ATOM    380  N   PHE    47     -58.434  40.291  57.580  1.00  0.00           N  
ATOM    381  CA  PHE    47     -57.861  41.535  58.205  1.00  0.00           C  
ATOM    382  CB  PHE    47     -56.895  41.116  59.405  1.00  0.00           C  
ATOM    383  CG  PHE    47     -56.339  42.357  60.192  1.00  0.00           C  
ATOM    384  CD1 PHE    47     -54.944  42.601  60.236  1.00  0.00           C  
ATOM    385  CE1 PHE    47     -54.467  43.625  61.052  1.00  0.00           C  
ATOM    386  CZ  PHE    47     -55.341  44.350  61.888  1.00  0.00           C  
ATOM    387  CE2 PHE    47     -56.700  44.022  62.008  1.00  0.00           C  
ATOM    388  CD2 PHE    47     -57.206  43.002  61.108  1.00  0.00           C  
ATOM    389  C   PHE    47     -57.270  42.583  57.152  1.00  0.00           C  
ATOM    390  O   PHE    47     -57.415  43.716  57.314  1.00  0.00           O  
ATOM    391  N   MET    48     -56.631  42.011  56.149  1.00  0.00           N  
ATOM    392  CA  MET    48     -56.252  42.823  54.956  1.00  0.00           C  
ATOM    393  CB  MET    48     -55.305  41.921  54.045  1.00  0.00           C  
ATOM    394  CG  MET    48     -54.726  42.550  52.754  1.00  0.00           C  
ATOM    395  SD  MET    48     -55.957  42.515  51.349  1.00  0.00           S  
ATOM    396  CE  MET    48     -55.866  40.792  50.761  1.00  0.00           C  
ATOM    397  C   MET    48     -57.415  43.536  54.226  1.00  0.00           C  
ATOM    398  O   MET    48     -57.324  44.700  53.866  1.00  0.00           O  
ATOM    399  N   GLN    49     -58.546  42.874  54.168  1.00  0.00           N  
ATOM    400  CA  GLN    49     -59.794  43.446  53.681  1.00  0.00           C  
ATOM    401  CB  GLN    49     -60.766  42.335  53.269  1.00  0.00           C  
ATOM    402  CG  GLN    49     -60.121  41.595  52.120  1.00  0.00           C  
ATOM    403  CD  GLN    49     -61.067  40.414  51.635  1.00  0.00           C  
ATOM    404  OE1 GLN    49     -61.763  39.847  52.436  1.00  0.00           O  
ATOM    405  NE2 GLN    49     -61.046  40.136  50.342  1.00  0.00           N  
ATOM    406  C   GLN    49     -60.336  44.490  54.626  1.00  0.00           C  
ATOM    407  O   GLN    49     -61.075  45.336  54.192  1.00  0.00           O  
ATOM    408  N   ALA    50     -59.993  44.401  55.917  1.00  0.00           N  
ATOM    409  CA  ALA    50     -60.222  45.486  56.867  1.00  0.00           C  
ATOM    410  CB  ALA    50     -60.216  44.945  58.302  1.00  0.00           C  
ATOM    411  C   ALA    50     -59.361  46.752  56.641  1.00  0.00           C  
ATOM    412  O   ALA    50     -59.840  47.897  56.692  1.00  0.00           O  
ATOM    413  N   ALA    51     -58.055  46.552  56.437  1.00  0.00           N  
ATOM    414  CA  ALA    51     -57.096  47.623  56.072  1.00  0.00           C  
ATOM    415  CB  ALA    51     -55.666  47.053  56.061  1.00  0.00           C  
ATOM    416  C   ALA    51     -57.600  48.351  54.817  1.00  0.00           C  
ATOM    417  O   ALA    51     -57.647  49.556  54.718  1.00  0.00           O  
ATOM    418  N   ALA    52     -57.930  47.581  53.738  1.00  0.00           N  
ATOM    419  CA  ALA    52     -58.432  47.983  52.408  1.00  0.00           C  
ATOM    420  CB  ALA    52     -58.981  46.674  51.735  1.00  0.00           C  
ATOM    421  C   ALA    52     -59.545  49.072  52.540  1.00  0.00           C  
ATOM    422  O   ALA    52     -59.543  49.974  51.708  1.00  0.00           O  
ATOM    423  N   ALA    53     -60.551  48.857  53.416  1.00  0.00           N  
ATOM    424  CA  ALA    53     -61.672  49.810  53.642  1.00  0.00           C  
ATOM    425  CB  ALA    53     -62.789  49.286  54.523  1.00  0.00           C  
ATOM    426  C   ALA    53     -61.217  51.238  54.003  1.00  0.00           C  
ATOM    427  O   ALA    53     -61.789  52.223  53.561  1.00  0.00           O  
ATOM    428  N   ALA    54     -59.995  51.352  54.637  1.00  0.00           N  
ATOM    429  CA  ALA    54     -59.421  52.547  55.077  1.00  0.00           C  
ATOM    430  CB  ALA    54     -59.544  52.516  56.556  1.00  0.00           C  
ATOM    431  C   ALA    54     -58.014  52.878  54.686  1.00  0.00           C  
ATOM    432  O   ALA    54     -57.330  53.698  55.347  1.00  0.00           O  
ATOM    433  N   ALA    55     -57.531  52.329  53.583  1.00  0.00           N  
ATOM    434  CA  ALA    55     -56.160  52.526  53.139  1.00  0.00           C  
ATOM    435  CB  ALA    55     -55.667  51.440  52.183  1.00  0.00           C  
ATOM    436  C   ALA    55     -55.861  53.928  52.558  1.00  0.00           C  
ATOM    437  O   ALA    55     -54.669  54.258  52.341  1.00  0.00           O  
ATOM    438  N   ASN    56     -56.882  54.800  52.405  1.00  0.00           N  
ATOM    439  CA  ASN    56     -56.671  56.220  52.137  1.00  0.00           C  
ATOM    440  CB  ASN    56     -57.240  56.379  50.690  1.00  0.00           C  
ATOM    441  CG  ASN    56     -56.792  57.748  50.343  1.00  0.00           C  
ATOM    442  OD1 ASN    56     -55.628  58.161  50.400  1.00  0.00           O  
ATOM    443  ND2 ASN    56     -57.706  58.528  49.776  1.00  0.00           N  
ATOM    444  C   ASN    56     -57.167  57.206  53.261  1.00  0.00           C  
ATOM    445  O   ASN    56     -57.485  58.397  52.949  1.00  0.00           O  
ATOM    446  N   CYS    57     -57.216  56.735  54.538  1.00  0.00           N  
ATOM    447  CA  CYS    57     -57.563  57.635  55.681  1.00  0.00           C  
ATOM    448  CB  CYS    57     -57.643  56.737  56.976  1.00  0.00           C  
ATOM    449  SG  CYS    57     -58.412  57.522  58.427  1.00  0.00           S  
ATOM    450  C   CYS    57     -56.539  58.785  55.853  1.00  0.00           C  
ATOM    451  O   CYS    57     -55.390  58.684  55.438  1.00  0.00           O  
ATOM    452  N   ARG    58     -57.039  60.007  56.132  1.00  0.00           N  
ATOM    453  CA  ARG    58     -56.319  61.264  56.479  1.00  0.00           C  
ATOM    454  CB  ARG    58     -56.965  62.525  55.838  1.00  0.00           C  
ATOM    455  CG  ARG    58     -56.811  62.746  54.324  1.00  0.00           C  
ATOM    456  CD  ARG    58     -57.347  61.529  53.537  1.00  0.00           C  
ATOM    457  NE  ARG    58     -57.286  61.848  52.096  1.00  0.00           N  
ATOM    458  CZ  ARG    58     -58.219  61.635  51.228  1.00  0.00           C  
ATOM    459  NH1 ARG    58     -59.229  60.823  51.389  1.00  0.00           N  
ATOM    460  NH2 ARG    58     -58.110  62.268  50.132  1.00  0.00           N  
ATOM    461  C   ARG    58     -56.241  61.534  58.028  1.00  0.00           C  
ATOM    462  O   ARG    58     -55.328  62.272  58.486  1.00  0.00           O  
ATOM    463  N   LYS    59     -57.214  61.059  58.849  1.00  0.00           N  
ATOM    464  CA  LYS    59     -57.402  61.469  60.212  1.00  0.00           C  
ATOM    465  CB  LYS    59     -58.664  60.729  60.786  1.00  0.00           C  
ATOM    466  CG  LYS    59     -59.148  61.269  62.077  1.00  0.00           C  
ATOM    467  CD  LYS    59     -59.884  62.607  62.056  1.00  0.00           C  
ATOM    468  CE  LYS    59     -60.483  63.032  63.408  1.00  0.00           C  
ATOM    469  NZ  LYS    59     -61.290  64.244  63.243  1.00  0.00           N  
ATOM    470  C   LYS    59     -56.100  61.158  60.996  1.00  0.00           C  
ATOM    471  O   LYS    59     -55.336  62.043  61.445  1.00  0.00           O  
ATOM    472  OXT LYS    59     -55.845  59.938  61.060  1.00  0.00           O  
TER     473      LYS    59 
ATOM    473  N   MET    60     -50.424  50.084  56.196  1.00  0.00           N  
ATOM    474  CA  MET    60     -50.861  48.809  56.802  1.00  0.00           C  
ATOM    475  CB  MET    60     -51.927  49.053  57.902  1.00  0.00           C  
ATOM    476  CG  MET    60     -52.085  48.169  59.117  1.00  0.00           C  
ATOM    477  SD  MET    60     -53.520  46.990  59.265  1.00  0.00           S  
ATOM    478  CE  MET    60     -54.743  48.170  59.801  1.00  0.00           C  
ATOM    479  C   MET    60     -51.241  47.924  55.674  1.00  0.00           C  
ATOM    480  O   MET    60     -50.602  46.880  55.527  1.00  0.00           O  
ATOM    481  N   TYR    61     -52.228  48.289  54.858  1.00  0.00           N  
ATOM    482  CA  TYR    61     -52.821  47.544  53.720  1.00  0.00           C  
ATOM    483  CB  TYR    61     -53.601  48.545  52.871  1.00  0.00           C  
ATOM    484  CG  TYR    61     -54.016  47.848  51.588  1.00  0.00           C  
ATOM    485  CD1 TYR    61     -53.318  47.984  50.376  1.00  0.00           C  
ATOM    486  CE1 TYR    61     -53.767  47.304  49.254  1.00  0.00           C  
ATOM    487  CZ  TYR    61     -54.865  46.415  49.323  1.00  0.00           C  
ATOM    488  OH  TYR    61     -55.239  45.684  48.233  1.00  0.00           O  
ATOM    489  CE2 TYR    61     -55.500  46.208  50.533  1.00  0.00           C  
ATOM    490  CD2 TYR    61     -55.163  46.960  51.697  1.00  0.00           C  
ATOM    491  C   TYR    61     -51.759  46.818  52.913  1.00  0.00           C  
ATOM    492  O   TYR    61     -51.941  45.604  52.727  1.00  0.00           O  
ATOM    493  N   GLY    62     -50.763  47.543  52.343  1.00  0.00           N  
ATOM    494  CA  GLY    62     -49.813  46.965  51.415  1.00  0.00           C  
ATOM    495  C   GLY    62     -48.867  45.947  52.057  1.00  0.00           C  
ATOM    496  O   GLY    62     -48.665  44.808  51.561  1.00  0.00           O  
ATOM    497  N   LYS    63     -48.343  46.240  53.268  1.00  0.00           N  
ATOM    498  CA  LYS    63     -47.535  45.311  54.111  1.00  0.00           C  
ATOM    499  CB  LYS    63     -46.826  46.095  55.279  1.00  0.00           C  
ATOM    500  CG  LYS    63     -45.785  45.456  56.243  1.00  0.00           C  
ATOM    501  CD  LYS    63     -44.648  44.707  55.608  1.00  0.00           C  
ATOM    502  CE  LYS    63     -43.868  44.084  56.775  1.00  0.00           C  
ATOM    503  NZ  LYS    63     -42.765  43.266  56.435  1.00  0.00           N  
ATOM    504  C   LYS    63     -48.230  44.069  54.562  1.00  0.00           C  
ATOM    505  O   LYS    63     -47.508  43.035  54.650  1.00  0.00           O  
ATOM    506  N   LEU    64     -49.509  44.069  54.820  1.00  0.00           N  
ATOM    507  CA  LEU    64     -50.340  42.863  54.940  1.00  0.00           C  
ATOM    508  CB  LEU    64     -51.737  43.284  55.364  1.00  0.00           C  
ATOM    509  CG  LEU    64     -51.754  43.759  56.810  1.00  0.00           C  
ATOM    510  CD1 LEU    64     -53.200  44.184  57.095  1.00  0.00           C  
ATOM    511  CD2 LEU    64     -51.362  42.756  57.900  1.00  0.00           C  
ATOM    512  C   LEU    64     -50.452  42.001  53.633  1.00  0.00           C  
ATOM    513  O   LEU    64     -50.214  40.838  53.680  1.00  0.00           O  
ATOM    514  N   ASN    65     -50.588  42.717  52.462  1.00  0.00           N  
ATOM    515  CA  ASN    65     -50.480  41.979  51.183  1.00  0.00           C  
ATOM    516  CB  ASN    65     -50.933  42.762  50.003  1.00  0.00           C  
ATOM    517  CG  ASN    65     -52.418  42.941  49.723  1.00  0.00           C  
ATOM    518  OD1 ASN    65     -53.128  42.260  49.017  1.00  0.00           O  
ATOM    519  ND2 ASN    65     -52.970  43.937  50.318  1.00  0.00           N  
ATOM    520  C   ASN    65     -49.064  41.378  50.957  1.00  0.00           C  
ATOM    521  O   ASN    65     -48.945  40.188  50.573  1.00  0.00           O  
ATOM    522  N   ASP    66     -47.982  42.057  51.218  1.00  0.00           N  
ATOM    523  CA  ASP    66     -46.643  41.610  51.106  1.00  0.00           C  
ATOM    524  CB  ASP    66     -45.668  42.811  51.330  1.00  0.00           C  
ATOM    525  CG  ASP    66     -45.877  44.032  50.494  1.00  0.00           C  
ATOM    526  OD1 ASP    66     -45.206  45.069  50.732  1.00  0.00           O  
ATOM    527  OD2 ASP    66     -46.568  43.940  49.417  1.00  0.00           O  
ATOM    528  C   ASP    66     -46.421  40.377  52.042  1.00  0.00           C  
ATOM    529  O   ASP    66     -45.764  39.399  51.721  1.00  0.00           O  
ATOM    530  N   LEU    67     -47.030  40.418  53.285  1.00  0.00           N  
ATOM    531  CA  LEU    67     -46.765  39.345  54.299  1.00  0.00           C  
ATOM    532  CB  LEU    67     -47.246  39.827  55.734  1.00  0.00           C  
ATOM    533  CG  LEU    67     -46.357  40.684  56.637  1.00  0.00           C  
ATOM    534  CD1 LEU    67     -47.224  41.174  57.824  1.00  0.00           C  
ATOM    535  CD2 LEU    67     -45.173  39.903  57.225  1.00  0.00           C  
ATOM    536  C   LEU    67     -47.521  38.066  53.828  1.00  0.00           C  
ATOM    537  O   LEU    67     -47.113  36.976  54.184  1.00  0.00           O  
ATOM    538  N   LEU    68     -48.563  38.216  52.991  1.00  0.00           N  
ATOM    539  CA  LEU    68     -49.314  37.079  52.421  1.00  0.00           C  
ATOM    540  CB  LEU    68     -50.733  37.520  51.942  1.00  0.00           C  
ATOM    541  CG  LEU    68     -51.756  37.701  53.058  1.00  0.00           C  
ATOM    542  CD1 LEU    68     -53.066  38.290  52.518  1.00  0.00           C  
ATOM    543  CD2 LEU    68     -52.223  36.331  53.554  1.00  0.00           C  
ATOM    544  C   LEU    68     -48.462  36.321  51.339  1.00  0.00           C  
ATOM    545  O   LEU    68     -48.639  35.145  51.198  1.00  0.00           O  
ATOM    546  N   GLU    69     -47.362  36.924  50.793  1.00  0.00           N  
ATOM    547  CA  GLU    69     -46.370  36.185  49.971  1.00  0.00           C  
ATOM    548  CB  GLU    69     -45.697  37.071  48.913  1.00  0.00           C  
ATOM    549  CG  GLU    69     -46.569  38.038  48.119  1.00  0.00           C  
ATOM    550  CD  GLU    69     -47.414  37.177  47.174  1.00  0.00           C  
ATOM    551  OE1 GLU    69     -48.538  36.801  47.627  1.00  0.00           O  
ATOM    552  OE2 GLU    69     -47.021  36.732  46.050  1.00  0.00           O  
ATOM    553  C   GLU    69     -45.307  35.512  50.893  1.00  0.00           C  
ATOM    554  O   GLU    69     -44.834  34.433  50.547  1.00  0.00           O  
ATOM    555  N   ASP    70     -44.864  36.049  51.961  1.00  0.00           N  
ATOM    556  CA  ASP    70     -43.975  35.432  52.868  1.00  0.00           C  
ATOM    557  CB  ASP    70     -43.365  36.511  53.812  1.00  0.00           C  
ATOM    558  CG  ASP    70     -42.423  37.480  53.057  1.00  0.00           C  
ATOM    559  OD1 ASP    70     -41.755  37.156  52.108  1.00  0.00           O  
ATOM    560  OD2 ASP    70     -42.339  38.696  53.396  1.00  0.00           O  
ATOM    561  C   ASP    70     -44.574  34.248  53.595  1.00  0.00           C  
ATOM    562  O   ASP    70     -44.015  33.179  53.703  1.00  0.00           O  
ATOM    563  N   LEU    71     -45.833  34.466  54.036  1.00  0.00           N  
ATOM    564  CA  LEU    71     -46.742  33.416  54.571  1.00  0.00           C  
ATOM    565  CB  LEU    71     -47.970  33.998  55.177  1.00  0.00           C  
ATOM    566  CG  LEU    71     -47.818  34.831  56.498  1.00  0.00           C  
ATOM    567  CD1 LEU    71     -49.171  35.409  56.801  1.00  0.00           C  
ATOM    568  CD2 LEU    71     -47.461  33.883  57.708  1.00  0.00           C  
ATOM    569  C   LEU    71     -47.014  32.283  53.562  1.00  0.00           C  
ATOM    570  O   LEU    71     -46.849  31.136  53.954  1.00  0.00           O  
ATOM    571  N   GLN    72     -47.393  32.537  52.346  1.00  0.00           N  
ATOM    572  CA  GLN    72     -47.482  31.531  51.256  1.00  0.00           C  
ATOM    573  CB  GLN    72     -48.013  32.171  49.974  1.00  0.00           C  
ATOM    574  CG  GLN    72     -49.522  32.403  49.959  1.00  0.00           C  
ATOM    575  CD  GLN    72     -50.431  31.184  49.910  1.00  0.00           C  
ATOM    576  OE1 GLN    72     -49.985  30.066  49.724  1.00  0.00           O  
ATOM    577  NE2 GLN    72     -51.709  31.382  50.124  1.00  0.00           N  
ATOM    578  C   GLN    72     -46.140  30.818  50.958  1.00  0.00           C  
ATOM    579  O   GLN    72     -46.147  29.662  50.604  1.00  0.00           O  
ATOM    580  N   GLU    73     -44.994  31.383  51.205  1.00  0.00           N  
ATOM    581  CA  GLU    73     -43.744  30.629  51.084  1.00  0.00           C  
ATOM    582  CB  GLU    73     -42.577  31.680  50.999  1.00  0.00           C  
ATOM    583  CG  GLU    73     -41.240  31.057  50.561  1.00  0.00           C  
ATOM    584  CD  GLU    73     -41.212  30.730  49.113  1.00  0.00           C  
ATOM    585  OE1 GLU    73     -40.608  29.732  48.694  1.00  0.00           O  
ATOM    586  OE2 GLU    73     -42.049  31.239  48.402  1.00  0.00           O  
ATOM    587  C   GLU    73     -43.458  29.644  52.144  1.00  0.00           C  
ATOM    588  O   GLU    73     -43.093  28.469  51.888  1.00  0.00           O  
ATOM    589  N   VAL    74     -43.746  30.145  53.391  1.00  0.00           N  
ATOM    590  CA  VAL    74     -43.813  29.249  54.541  1.00  0.00           C  
ATOM    591  CB  VAL    74     -44.157  30.109  55.819  1.00  0.00           C  
ATOM    592  CG1 VAL    74     -44.439  29.262  57.068  1.00  0.00           C  
ATOM    593  CG2 VAL    74     -43.018  31.141  56.126  1.00  0.00           C  
ATOM    594  C   VAL    74     -44.731  28.121  54.211  1.00  0.00           C  
ATOM    595  O   VAL    74     -44.380  26.965  54.479  1.00  0.00           O  
ATOM    596  N   LEU    75     -45.953  28.346  53.694  1.00  0.00           N  
ATOM    597  CA  LEU    75     -46.941  27.307  53.466  1.00  0.00           C  
ATOM    598  CB  LEU    75     -48.307  27.887  52.915  1.00  0.00           C  
ATOM    599  CG  LEU    75     -49.445  26.927  52.692  1.00  0.00           C  
ATOM    600  CD1 LEU    75     -50.195  26.371  53.850  1.00  0.00           C  
ATOM    601  CD2 LEU    75     -50.538  27.557  51.863  1.00  0.00           C  
ATOM    602  C   LEU    75     -46.387  26.324  52.469  1.00  0.00           C  
ATOM    603  O   LEU    75     -46.457  25.138  52.705  1.00  0.00           O  
ATOM    604  N   LYS    76     -45.917  26.810  51.261  1.00  0.00           N  
ATOM    605  CA  LYS    76     -45.166  26.016  50.254  1.00  0.00           C  
ATOM    606  CB  LYS    76     -44.499  27.070  49.233  1.00  0.00           C  
ATOM    607  CG  LYS    76     -43.733  26.497  48.043  1.00  0.00           C  
ATOM    608  CD  LYS    76     -42.976  27.480  47.215  1.00  0.00           C  
ATOM    609  CE  LYS    76     -43.603  28.782  46.667  1.00  0.00           C  
ATOM    610  NZ  LYS    76     -42.595  29.679  46.009  1.00  0.00           N  
ATOM    611  C   LYS    76     -44.134  25.025  50.822  1.00  0.00           C  
ATOM    612  O   LYS    76     -44.070  23.848  50.449  1.00  0.00           O  
ATOM    613  N   ASN    77     -43.336  25.478  51.812  1.00  0.00           N  
ATOM    614  CA  ASN    77     -42.286  24.742  52.520  1.00  0.00           C  
ATOM    615  CB  ASN    77     -41.377  25.702  53.256  1.00  0.00           C  
ATOM    616  CG  ASN    77     -39.876  25.221  53.447  1.00  0.00           C  
ATOM    617  OD1 ASN    77     -39.447  24.055  53.231  1.00  0.00           O  
ATOM    618  ND2 ASN    77     -39.036  26.026  54.032  1.00  0.00           N  
ATOM    619  C   ASN    77     -42.931  23.701  53.470  1.00  0.00           C  
ATOM    620  O   ASN    77     -42.462  22.603  53.607  1.00  0.00           O  
ATOM    621  N   LEU    78     -44.039  24.042  54.118  1.00  0.00           N  
ATOM    622  CA  LEU    78     -44.867  23.176  54.949  1.00  0.00           C  
ATOM    623  CB  LEU    78     -45.722  24.162  55.745  1.00  0.00           C  
ATOM    624  CG  LEU    78     -46.605  23.685  56.977  1.00  0.00           C  
ATOM    625  CD1 LEU    78     -47.945  23.227  56.402  1.00  0.00           C  
ATOM    626  CD2 LEU    78     -45.902  22.604  57.782  1.00  0.00           C  
ATOM    627  C   LEU    78     -45.573  22.069  54.179  1.00  0.00           C  
ATOM    628  O   LEU    78     -45.608  20.893  54.590  1.00  0.00           O  
ATOM    629  N   HIE    79     -45.884  22.433  52.948  1.00  0.00           N  
ATOM    630  CA  HIE    79     -46.389  21.568  51.900  1.00  0.00           C  
ATOM    631  CB  HIE    79     -47.117  22.429  50.842  1.00  0.00           C  
ATOM    632  CG  HIE    79     -48.496  22.858  51.139  1.00  0.00           C  
ATOM    633  ND1 HIE    79     -49.202  23.786  50.361  1.00  0.00           N  
ATOM    634  CE1 HIE    79     -50.393  23.966  50.997  1.00  0.00           C  
ATOM    635  NE2 HIE    79     -50.389  23.211  52.126  1.00  0.00           N  
ATOM    636  CD2 HIE    79     -49.230  22.465  52.217  1.00  0.00           C  
ATOM    637  C   HIE    79     -45.301  20.642  51.377  1.00  0.00           C  
ATOM    638  O   HIE    79     -45.483  19.462  51.245  1.00  0.00           O  
ATOM    639  N   LYS    80     -44.059  21.192  51.120  1.00  0.00           N  
ATOM    640  CA  LYS    80     -42.841  20.404  50.778  1.00  0.00           C  
ATOM    641  CB  LYS    80     -41.599  21.291  50.542  1.00  0.00           C  
ATOM    642  CG  LYS    80     -40.250  20.652  50.732  1.00  0.00           C  
ATOM    643  CD  LYS    80     -39.203  21.668  50.753  1.00  0.00           C  
ATOM    644  CE  LYS    80     -37.873  20.930  50.330  1.00  0.00           C  
ATOM    645  NZ  LYS    80     -37.376  19.964  51.331  1.00  0.00           N  
ATOM    646  C   LYS    80     -42.542  19.254  51.741  1.00  0.00           C  
ATOM    647  O   LYS    80     -42.443  18.097  51.361  1.00  0.00           O  
ATOM    648  N   ASN    81     -42.520  19.600  53.029  1.00  0.00           N  
ATOM    649  CA  ASN    81     -42.256  18.705  54.095  1.00  0.00           C  
ATOM    650  CB  ASN    81     -42.105  19.688  55.282  1.00  0.00           C  
ATOM    651  CG  ASN    81     -40.722  20.182  55.500  1.00  0.00           C  
ATOM    652  OD1 ASN    81     -39.736  19.492  55.758  1.00  0.00           O  
ATOM    653  ND2 ASN    81     -40.540  21.483  55.219  1.00  0.00           N  
ATOM    654  C   ASN    81     -43.414  17.642  54.310  1.00  0.00           C  
ATOM    655  O   ASN    81     -43.177  16.632  54.963  1.00  0.00           O  
ATOM    656  N   ASP    82     -44.611  17.869  53.809  1.00  0.00           N  
ATOM    657  CA  ASP    82     -45.705  16.939  53.710  1.00  0.00           C  
ATOM    658  CB  ASP    82     -47.032  17.727  53.604  1.00  0.00           C  
ATOM    659  CG  ASP    82     -48.223  16.834  53.430  1.00  0.00           C  
ATOM    660  OD1 ASP    82     -48.966  16.952  52.469  1.00  0.00           O  
ATOM    661  OD2 ASP    82     -48.430  15.901  54.198  1.00  0.00           O  
ATOM    662  C   ASP    82     -45.459  15.943  52.571  1.00  0.00           C  
ATOM    663  O   ASP    82     -45.082  14.779  52.675  1.00  0.00           O  
ATOM    664  N   ARG    83     -45.732  16.472  51.373  1.00  0.00           N  
ATOM    665  CA  ARG    83     -45.845  15.748  50.106  1.00  0.00           C  
ATOM    666  CB  ARG    83     -46.402  16.692  49.000  1.00  0.00           C  
ATOM    667  CG  ARG    83     -47.724  17.362  49.353  1.00  0.00           C  
ATOM    668  CD  ARG    83     -48.137  18.472  48.314  1.00  0.00           C  
ATOM    669  NE  ARG    83     -49.185  19.254  48.909  1.00  0.00           N  
ATOM    670  CZ  ARG    83     -49.628  20.410  48.510  1.00  0.00           C  
ATOM    671  NH1 ARG    83     -49.178  20.863  47.394  1.00  0.00           N  
ATOM    672  NH2 ARG    83     -50.501  21.102  49.160  1.00  0.00           N  
ATOM    673  C   ARG    83     -44.512  15.149  49.560  1.00  0.00           C  
ATOM    674  O   ARG    83     -44.667  14.274  48.712  1.00  0.00           O  
ATOM    675  N   SER    84     -43.359  15.651  49.958  1.00  0.00           N  
ATOM    676  CA  SER    84     -42.092  14.991  49.693  1.00  0.00           C  
ATOM    677  CB  SER    84     -41.166  15.857  48.787  1.00  0.00           C  
ATOM    678  OG  SER    84     -41.681  15.698  47.429  1.00  0.00           O  
ATOM    679  C   SER    84     -41.374  14.525  50.987  1.00  0.00           C  
ATOM    680  O   SER    84     -40.173  14.227  50.997  1.00  0.00           O  
ATOM    681  N   GLY    85     -42.122  14.400  52.099  1.00  0.00           N  
ATOM    682  CA  GLY    85     -41.696  13.844  53.399  1.00  0.00           C  
ATOM    683  C   GLY    85     -40.952  14.934  54.235  1.00  0.00           C  
ATOM    684  O   GLY    85     -40.435  15.905  53.678  1.00  0.00           O  
ATOM    685  N   LYS    86     -40.973  14.779  55.573  1.00  0.00           N  
ATOM    686  CA  LYS    86     -40.280  15.702  56.495  1.00  0.00           C  
ATOM    687  CB  LYS    86     -40.476  15.332  57.934  1.00  0.00           C  
ATOM    688  CG  LYS    86     -41.909  15.066  58.453  1.00  0.00           C  
ATOM    689  CD  LYS    86     -41.982  15.074  59.949  1.00  0.00           C  
ATOM    690  CE  LYS    86     -41.495  13.827  60.622  1.00  0.00           C  
ATOM    691  NZ  LYS    86     -41.600  13.973  62.081  1.00  0.00           N  
ATOM    692  C   LYS    86     -38.721  15.836  56.229  1.00  0.00           C  
ATOM    693  O   LYS    86     -38.040  14.847  56.242  1.00  0.00           O  
ATOM    694  N   ASP    87     -38.151  17.029  56.038  1.00  0.00           N  
ATOM    695  CA  ASP    87     -36.665  17.246  55.875  1.00  0.00           C  
ATOM    696  CB  ASP    87     -36.314  17.044  54.404  1.00  0.00           C  
ATOM    697  CG  ASP    87     -34.907  16.755  54.124  1.00  0.00           C  
ATOM    698  OD1 ASP    87     -34.272  17.469  53.318  1.00  0.00           O  
ATOM    699  OD2 ASP    87     -34.239  16.080  54.894  1.00  0.00           O  
ATOM    700  C   ASP    87     -36.086  18.557  56.329  1.00  0.00           C  
ATOM    701  O   ASP    87     -34.889  18.573  56.689  1.00  0.00           O  
ATOM    702  N   ASN    88     -36.973  19.611  56.372  1.00  0.00           N  
ATOM    703  CA  ASN    88     -36.528  20.858  56.928  1.00  0.00           C  
ATOM    704  CB  ASN    88     -35.849  21.695  55.823  1.00  0.00           C  
ATOM    705  CG  ASN    88     -36.797  21.911  54.681  1.00  0.00           C  
ATOM    706  OD1 ASN    88     -36.743  21.225  53.677  1.00  0.00           O  
ATOM    707  ND2 ASN    88     -37.578  22.999  54.728  1.00  0.00           N  
ATOM    708  C   ASN    88     -37.639  21.661  57.593  1.00  0.00           C  
ATOM    709  O   ASN    88     -37.595  22.891  57.557  1.00  0.00           O  
ATOM    710  N   ILE    89     -38.496  20.959  58.290  1.00  0.00           N  
ATOM    711  CA  ILE    89     -39.457  21.570  59.254  1.00  0.00           C  
ATOM    712  CB  ILE    89     -40.316  20.429  59.867  1.00  0.00           C  
ATOM    713  CG2 ILE    89     -41.272  20.854  61.051  1.00  0.00           C  
ATOM    714  CG1 ILE    89     -41.046  19.591  58.782  1.00  0.00           C  
ATOM    715  CD1 ILE    89     -42.145  18.641  59.222  1.00  0.00           C  
ATOM    716  C   ILE    89     -38.905  22.598  60.311  1.00  0.00           C  
ATOM    717  O   ILE    89     -39.615  23.477  60.770  1.00  0.00           O  
ATOM    718  N   HIE    90     -37.634  22.394  60.714  1.00  0.00           N  
ATOM    719  CA  HIE    90     -36.943  23.370  61.515  1.00  0.00           C  
ATOM    720  CB  HIE    90     -35.529  22.819  61.971  1.00  0.00           C  
ATOM    721  CG  HIE    90     -34.595  22.310  60.893  1.00  0.00           C  
ATOM    722  ND1 HIE    90     -34.884  21.199  60.129  1.00  0.00           N  
ATOM    723  CE1 HIE    90     -33.880  21.112  59.249  1.00  0.00           C  
ATOM    724  NE2 HIE    90     -33.019  22.108  59.398  1.00  0.00           N  
ATOM    725  CD2 HIE    90     -33.480  22.904  60.440  1.00  0.00           C  
ATOM    726  C   HIE    90     -36.714  24.727  60.895  1.00  0.00           C  
ATOM    727  O   HIE    90     -36.603  25.743  61.606  1.00  0.00           O  
ATOM    728  N   ASP    91     -36.609  24.819  59.580  1.00  0.00           N  
ATOM    729  CA  ASP    91     -36.495  26.061  58.735  1.00  0.00           C  
ATOM    730  CB  ASP    91     -35.906  25.608  57.411  1.00  0.00           C  
ATOM    731  CG  ASP    91     -35.644  26.640  56.284  1.00  0.00           C  
ATOM    732  OD1 ASP    91     -36.522  26.854  55.435  1.00  0.00           O  
ATOM    733  OD2 ASP    91     -34.613  27.329  56.283  1.00  0.00           O  
ATOM    734  C   ASP    91     -37.863  26.752  58.505  1.00  0.00           C  
ATOM    735  O   ASP    91     -37.956  27.966  58.320  1.00  0.00           O  
ATOM    736  N   VAL    92     -38.887  25.934  58.398  1.00  0.00           N  
ATOM    737  CA  VAL    92     -40.293  26.402  58.284  1.00  0.00           C  
ATOM    738  CB  VAL    92     -41.324  25.216  58.140  1.00  0.00           C  
ATOM    739  CG1 VAL    92     -42.790  25.594  57.917  1.00  0.00           C  
ATOM    740  CG2 VAL    92     -40.964  24.357  56.988  1.00  0.00           C  
ATOM    741  C   VAL    92     -40.641  27.154  59.508  1.00  0.00           C  
ATOM    742  O   VAL    92     -40.963  28.315  59.431  1.00  0.00           O  
ATOM    743  N   ASP    93     -40.463  26.521  60.652  1.00  0.00           N  
ATOM    744  CA  ASP    93     -40.380  27.155  61.977  1.00  0.00           C  
ATOM    745  CB  ASP    93     -39.927  25.977  62.912  1.00  0.00           C  
ATOM    746  CG  ASP    93     -39.773  26.328  64.375  1.00  0.00           C  
ATOM    747  OD1 ASP    93     -38.872  27.132  64.689  1.00  0.00           O  
ATOM    748  OD2 ASP    93     -40.423  25.643  65.199  1.00  0.00           O  
ATOM    749  C   ASP    93     -39.529  28.396  62.106  1.00  0.00           C  
ATOM    750  O   ASP    93     -40.047  29.458  62.480  1.00  0.00           O  
ATOM    751  N   ASN    94     -38.228  28.346  61.839  1.00  0.00           N  
ATOM    752  CA  ASN    94     -37.427  29.523  61.926  1.00  0.00           C  
ATOM    753  CB  ASN    94     -35.962  29.155  61.676  1.00  0.00           C  
ATOM    754  CG  ASN    94     -34.926  30.262  61.778  1.00  0.00           C  
ATOM    755  OD1 ASN    94     -34.705  30.869  62.816  1.00  0.00           O  
ATOM    756  ND2 ASN    94     -34.204  30.560  60.713  1.00  0.00           N  
ATOM    757  C   ASN    94     -37.890  30.704  61.038  1.00  0.00           C  
ATOM    758  O   ASN    94     -37.868  31.901  61.388  1.00  0.00           O  
ATOM    759  N   HIE    95     -38.392  30.415  59.850  1.00  0.00           N  
ATOM    760  CA  HIE    95     -38.789  31.453  58.944  1.00  0.00           C  
ATOM    761  CB  HIE    95     -38.709  30.956  57.529  1.00  0.00           C  
ATOM    762  CG  HIE    95     -39.016  32.003  56.476  1.00  0.00           C  
ATOM    763  ND1 HIE    95     -39.470  31.635  55.163  1.00  0.00           N  
ATOM    764  CE1 HIE    95     -39.812  32.793  54.572  1.00  0.00           C  
ATOM    765  NE2 HIE    95     -39.664  33.817  55.482  1.00  0.00           N  
ATOM    766  CD2 HIE    95     -39.067  33.344  56.636  1.00  0.00           C  
ATOM    767  C   HIE    95     -40.235  31.974  59.337  1.00  0.00           C  
ATOM    768  O   HIE    95     -40.340  33.209  59.357  1.00  0.00           O  
ATOM    769  N   LEU    96     -41.139  31.116  59.770  1.00  0.00           N  
ATOM    770  CA  LEU    96     -42.384  31.525  60.530  1.00  0.00           C  
ATOM    771  CB  LEU    96     -43.235  30.276  60.836  1.00  0.00           C  
ATOM    772  CG  LEU    96     -44.437  30.594  61.767  1.00  0.00           C  
ATOM    773  CD1 LEU    96     -45.508  31.582  61.383  1.00  0.00           C  
ATOM    774  CD2 LEU    96     -45.273  29.291  61.899  1.00  0.00           C  
ATOM    775  C   LEU    96     -42.061  32.394  61.753  1.00  0.00           C  
ATOM    776  O   LEU    96     -42.629  33.510  61.895  1.00  0.00           O  
ATOM    777  N   GLN    97     -41.193  31.995  62.703  1.00  0.00           N  
ATOM    778  CA  GLN    97     -40.796  32.827  63.799  1.00  0.00           C  
ATOM    779  CB  GLN    97     -39.850  31.929  64.662  1.00  0.00           C  
ATOM    780  CG  GLN    97     -39.586  32.722  66.007  1.00  0.00           C  
ATOM    781  CD  GLN    97     -38.122  33.271  66.173  1.00  0.00           C  
ATOM    782  OE1 GLN    97     -37.248  32.862  65.463  1.00  0.00           O  
ATOM    783  NE2 GLN    97     -37.883  34.228  67.047  1.00  0.00           N  
ATOM    784  C   GLN    97     -40.140  34.162  63.454  1.00  0.00           C  
ATOM    785  O   GLN    97     -40.454  35.164  64.035  1.00  0.00           O  
ATOM    786  N   ASN    98     -39.351  34.210  62.390  1.00  0.00           N  
ATOM    787  CA  ASN    98     -38.850  35.457  61.815  1.00  0.00           C  
ATOM    788  CB  ASN    98     -37.816  35.077  60.693  1.00  0.00           C  
ATOM    789  CG  ASN    98     -36.798  36.184  60.502  1.00  0.00           C  
ATOM    790  OD1 ASN    98     -36.686  37.100  61.289  1.00  0.00           O  
ATOM    791  ND2 ASN    98     -35.927  36.116  59.541  1.00  0.00           N  
ATOM    792  C   ASN    98     -39.972  36.362  61.323  1.00  0.00           C  
ATOM    793  O   ASN    98     -39.914  37.610  61.430  1.00  0.00           O  
ATOM    794  N   VAL    99     -41.079  35.724  60.762  1.00  0.00           N  
ATOM    795  CA  VAL    99     -42.260  36.392  60.276  1.00  0.00           C  
ATOM    796  CB  VAL    99     -43.110  35.536  59.283  1.00  0.00           C  
ATOM    797  CG1 VAL    99     -44.559  35.855  59.148  1.00  0.00           C  
ATOM    798  CG2 VAL    99     -42.569  35.794  57.857  1.00  0.00           C  
ATOM    799  C   VAL    99     -43.052  36.887  61.485  1.00  0.00           C  
ATOM    800  O   VAL    99     -43.460  38.017  61.373  1.00  0.00           O  
ATOM    801  N   ILE   100     -43.138  36.180  62.601  1.00  0.00           N  
ATOM    802  CA  ILE   100     -43.697  36.774  63.845  1.00  0.00           C  
ATOM    803  CB  ILE   100     -43.582  35.792  64.999  1.00  0.00           C  
ATOM    804  CG2 ILE   100     -43.712  36.360  66.447  1.00  0.00           C  
ATOM    805  CG1 ILE   100     -44.517  34.668  64.758  1.00  0.00           C  
ATOM    806  CD1 ILE   100     -44.484  33.435  65.691  1.00  0.00           C  
ATOM    807  C   ILE   100     -43.089  38.194  64.049  1.00  0.00           C  
ATOM    808  O   ILE   100     -43.799  39.127  64.397  1.00  0.00           O  
ATOM    809  N   GLU   101     -41.734  38.197  64.081  1.00  0.00           N  
ATOM    810  CA  GLU   101     -40.980  39.340  64.500  1.00  0.00           C  
ATOM    811  CB  GLU   101     -39.576  38.846  64.585  1.00  0.00           C  
ATOM    812  CG  GLU   101     -39.379  37.920  65.796  1.00  0.00           C  
ATOM    813  CD  GLU   101     -39.234  38.746  67.077  1.00  0.00           C  
ATOM    814  OE1 GLU   101     -39.716  38.280  68.159  1.00  0.00           O  
ATOM    815  OE2 GLU   101     -38.598  39.851  67.050  1.00  0.00           O  
ATOM    816  C   GLU   101     -41.054  40.599  63.575  1.00  0.00           C  
ATOM    817  O   GLU   101     -40.970  41.761  64.082  1.00  0.00           O  
ATOM    818  N   ASP   102     -41.195  40.331  62.278  1.00  0.00           N  
ATOM    819  CA  ASP   102     -41.499  41.279  61.174  1.00  0.00           C  
ATOM    820  CB  ASP   102     -41.568  40.536  59.826  1.00  0.00           C  
ATOM    821  CG  ASP   102     -41.598  41.475  58.619  1.00  0.00           C  
ATOM    822  OD1 ASP   102     -41.924  40.885  57.524  1.00  0.00           O  
ATOM    823  OD2 ASP   102     -41.319  42.715  58.687  1.00  0.00           O  
ATOM    824  C   ASP   102     -42.858  41.939  61.431  1.00  0.00           C  
ATOM    825  O   ASP   102     -43.008  43.137  61.191  1.00  0.00           O  
ATOM    826  N   ILE   103     -43.878  41.141  61.807  1.00  0.00           N  
ATOM    827  CA  ILE   103     -45.220  41.578  62.271  1.00  0.00           C  
ATOM    828  CB  ILE   103     -46.177  40.335  62.285  1.00  0.00           C  
ATOM    829  CG2 ILE   103     -47.595  40.697  62.685  1.00  0.00           C  
ATOM    830  CG1 ILE   103     -46.230  39.683  60.939  1.00  0.00           C  
ATOM    831  CD1 ILE   103     -46.849  38.243  60.955  1.00  0.00           C  
ATOM    832  C   ILE   103     -45.199  42.282  63.642  1.00  0.00           C  
ATOM    833  O   ILE   103     -45.966  43.168  63.914  1.00  0.00           O  
ATOM    834  N   HIE   104     -44.268  41.905  64.548  1.00  0.00           N  
ATOM    835  CA  HIE   104     -44.107  42.683  65.811  1.00  0.00           C  
ATOM    836  CB  HIE   104     -43.173  41.947  66.720  1.00  0.00           C  
ATOM    837  CG  HIE   104     -43.804  41.211  67.913  1.00  0.00           C  
ATOM    838  ND1 HIE   104     -44.189  41.793  69.093  1.00  0.00           N  
ATOM    839  CE1 HIE   104     -44.763  40.845  69.823  1.00  0.00           C  
ATOM    840  NE2 HIE   104     -44.599  39.729  69.194  1.00  0.00           N  
ATOM    841  CD2 HIE   104     -44.118  39.899  67.957  1.00  0.00           C  
ATOM    842  C   HIE   104     -43.615  44.156  65.605  1.00  0.00           C  
ATOM    843  O   HIE   104     -44.123  45.054  66.210  1.00  0.00           O  
ATOM    844  N   ASP   105     -42.693  44.375  64.698  1.00  0.00           N  
ATOM    845  CA  ASP   105     -42.119  45.652  64.410  1.00  0.00           C  
ATOM    846  CB  ASP   105     -40.688  45.540  63.692  1.00  0.00           C  
ATOM    847  CG  ASP   105     -40.175  46.993  63.495  1.00  0.00           C  
ATOM    848  OD1 ASP   105     -39.969  47.321  62.295  1.00  0.00           O  
ATOM    849  OD2 ASP   105     -39.786  47.740  64.447  1.00  0.00           O  
ATOM    850  C   ASP   105     -43.100  46.497  63.647  1.00  0.00           C  
ATOM    851  O   ASP   105     -43.391  47.659  64.093  1.00  0.00           O  
ATOM    852  N   PHE   106     -43.778  45.994  62.655  1.00  0.00           N  
ATOM    853  CA  PHE   106     -44.957  46.660  62.005  1.00  0.00           C  
ATOM    854  CB  PHE   106     -45.363  45.723  60.914  1.00  0.00           C  
ATOM    855  CG  PHE   106     -46.750  45.802  60.311  1.00  0.00           C  
ATOM    856  CD1 PHE   106     -47.778  44.857  60.539  1.00  0.00           C  
ATOM    857  CE1 PHE   106     -48.993  45.007  59.864  1.00  0.00           C  
ATOM    858  CZ  PHE   106     -49.125  45.972  58.808  1.00  0.00           C  
ATOM    859  CE2 PHE   106     -48.091  46.855  58.624  1.00  0.00           C  
ATOM    860  CD2 PHE   106     -46.887  46.814  59.371  1.00  0.00           C  
ATOM    861  C   PHE   106     -46.042  46.900  63.051  1.00  0.00           C  
ATOM    862  O   PHE   106     -46.624  47.960  63.013  1.00  0.00           O  
ATOM    863  N   MET   107     -46.323  46.003  64.019  1.00  0.00           N  
ATOM    864  CA  MET   107     -47.292  46.196  65.112  1.00  0.00           C  
ATOM    865  CB  MET   107     -47.726  44.834  65.822  1.00  0.00           C  
ATOM    866  CG  MET   107     -48.847  44.849  66.795  1.00  0.00           C  
ATOM    867  SD  MET   107     -48.502  45.386  68.441  1.00  0.00           S  
ATOM    868  CE  MET   107     -47.282  44.214  69.131  1.00  0.00           C  
ATOM    869  C   MET   107     -46.887  47.367  66.018  1.00  0.00           C  
ATOM    870  O   MET   107     -47.681  48.352  66.233  1.00  0.00           O  
ATOM    871  N   GLN   108     -45.650  47.425  66.466  1.00  0.00           N  
ATOM    872  CA  GLN   108     -45.146  48.482  67.412  1.00  0.00           C  
ATOM    873  CB  GLN   108     -43.854  48.107  68.118  1.00  0.00           C  
ATOM    874  CG  GLN   108     -43.916  46.837  68.988  1.00  0.00           C  
ATOM    875  CD  GLN   108     -42.650  46.654  69.793  1.00  0.00           C  
ATOM    876  OE1 GLN   108     -41.945  45.637  69.632  1.00  0.00           O  
ATOM    877  NE2 GLN   108     -42.282  47.490  70.745  1.00  0.00           N  
ATOM    878  C   GLN   108     -45.055  49.879  66.739  1.00  0.00           C  
ATOM    879  O   GLN   108     -45.217  50.927  67.326  1.00  0.00           O  
ATOM    880  N   ALA   109     -44.684  49.868  65.470  1.00  0.00           N  
ATOM    881  CA  ALA   109     -44.610  50.991  64.639  1.00  0.00           C  
ATOM    882  CB  ALA   109     -43.861  50.592  63.324  1.00  0.00           C  
ATOM    883  C   ALA   109     -45.982  51.585  64.341  1.00  0.00           C  
ATOM    884  O   ALA   109     -46.140  52.766  64.531  1.00  0.00           O  
ATOM    885  N   ALA   110     -46.906  50.699  63.879  1.00  0.00           N  
ATOM    886  CA  ALA   110     -48.327  51.106  63.592  1.00  0.00           C  
ATOM    887  CB  ALA   110     -49.107  49.791  63.213  1.00  0.00           C  
ATOM    888  C   ALA   110     -49.001  51.729  64.828  1.00  0.00           C  
ATOM    889  O   ALA   110     -49.676  52.780  64.753  1.00  0.00           O  
ATOM    890  N   ALA   111     -48.826  51.147  66.029  1.00  0.00           N  
ATOM    891  CA  ALA   111     -49.122  51.816  67.312  1.00  0.00           C  
ATOM    892  CB  ALA   111     -48.914  50.751  68.380  1.00  0.00           C  
ATOM    893  C   ALA   111     -48.366  53.100  67.531  1.00  0.00           C  
ATOM    894  O   ALA   111     -49.025  54.071  67.936  1.00  0.00           O  
ATOM    895  N   ALA   112     -47.076  53.247  67.133  1.00  0.00           N  
ATOM    896  CA  ALA   112     -46.353  54.471  67.477  1.00  0.00           C  
ATOM    897  CB  ALA   112     -44.821  54.233  67.347  1.00  0.00           C  
ATOM    898  C   ALA   112     -46.875  55.616  66.553  1.00  0.00           C  
ATOM    899  O   ALA   112     -46.836  56.792  66.952  1.00  0.00           O  
ATOM    900  N   ALA   113     -47.273  55.285  65.338  1.00  0.00           N  
ATOM    901  CA  ALA   113     -47.822  56.139  64.351  1.00  0.00           C  
ATOM    902  CB  ALA   113     -47.670  55.466  62.983  1.00  0.00           C  
ATOM    903  C   ALA   113     -49.265  56.511  64.803  1.00  0.00           C  
ATOM    904  O   ALA   113     -49.600  57.666  64.529  1.00  0.00           O  
ATOM    905  N   ALA   114     -50.023  55.628  65.432  1.00  0.00           N  
ATOM    906  CA  ALA   114     -51.348  55.890  65.989  1.00  0.00           C  
ATOM    907  CB  ALA   114     -52.057  54.545  66.398  1.00  0.00           C  
ATOM    908  C   ALA   114     -51.135  56.874  67.140  1.00  0.00           C  
ATOM    909  O   ALA   114     -51.834  57.867  67.256  1.00  0.00           O  
ATOM    910  N   ASN   115     -50.230  56.580  68.042  1.00  0.00           N  
ATOM    911  CA  ASN   115     -49.878  57.593  69.037  1.00  0.00           C  
ATOM    912  CB  ASN   115     -49.036  56.938  70.140  1.00  0.00           C  
ATOM    913  CG  ASN   115     -48.831  57.739  71.434  1.00  0.00           C  
ATOM    914  OD1 ASN   115     -49.786  58.191  71.994  1.00  0.00           O  
ATOM    915  ND2 ASN   115     -47.559  57.849  71.776  1.00  0.00           N  
ATOM    916  C   ASN   115     -49.309  58.986  68.551  1.00  0.00           C  
ATOM    917  O   ASN   115     -49.445  59.982  69.280  1.00  0.00           O  
ATOM    918  N   CYS   116     -48.771  59.072  67.353  1.00  0.00           N  
ATOM    919  CA  CYS   116     -48.349  60.391  66.705  1.00  0.00           C  
ATOM    920  CB  CYS   116     -46.955  60.283  66.018  1.00  0.00           C  
ATOM    921  SG  CYS   116     -45.769  59.697  67.239  1.00  0.00           S  
ATOM    922  C   CYS   116     -49.390  61.139  65.844  1.00  0.00           C  
ATOM    923  O   CYS   116     -49.108  62.328  65.558  1.00  0.00           O  
ATOM    924  N   ARG   117     -50.567  60.516  65.538  1.00  0.00           N  
ATOM    925  CA  ARG   117     -51.598  61.215  64.784  1.00  0.00           C  
ATOM    926  CB  ARG   117     -52.821  60.271  64.569  1.00  0.00           C  
ATOM    927  CG  ARG   117     -52.619  59.070  63.651  1.00  0.00           C  
ATOM    928  CD  ARG   117     -51.952  59.418  62.354  1.00  0.00           C  
ATOM    929  NE  ARG   117     -52.701  60.395  61.549  1.00  0.00           N  
ATOM    930  CZ  ARG   117     -52.094  61.004  60.571  1.00  0.00           C  
ATOM    931  NH1 ARG   117     -50.827  60.711  60.212  1.00  0.00           N  
ATOM    932  NH2 ARG   117     -52.642  62.041  60.093  1.00  0.00           N  
ATOM    933  C   ARG   117     -52.027  62.441  65.632  1.00  0.00           C  
ATOM    934  O   ARG   117     -52.051  62.258  66.872  1.00  0.00           O  
ATOM    935  N   LYS   118     -52.286  63.595  64.984  1.00  0.00           N  
ATOM    936  CA  LYS   118     -52.515  64.870  65.642  1.00  0.00           C  
ATOM    937  CB  LYS   118     -51.529  65.875  65.022  1.00  0.00           C  
ATOM    938  CG  LYS   118     -50.003  65.640  65.300  1.00  0.00           C  
ATOM    939  CD  LYS   118     -49.611  65.443  66.756  1.00  0.00           C  
ATOM    940  CE  LYS   118     -48.103  65.295  66.641  1.00  0.00           C  
ATOM    941  NZ  LYS   118     -47.405  65.538  67.953  1.00  0.00           N  
ATOM    942  C   LYS   118     -54.012  65.292  65.390  1.00  0.00           C  
ATOM    943  O   LYS   118     -54.336  66.342  65.954  1.00  0.00           O  
ATOM    944  OXT LYS   118     -54.751  64.604  64.638  1.00  0.00           O  
TER     945      LYS   118 
ENDMDL
MODEL     2
ATOM      1  N   MET     1     -55.060  49.307  66.233  1.00  0.00           N  
ATOM      2  CA  MET     1     -54.153  48.715  65.228  1.00  0.00           C  
ATOM      3  CB  MET     1     -53.475  49.959  64.497  1.00  0.00           C  
ATOM      4  CG  MET     1     -52.900  49.589  63.099  1.00  0.00           C  
ATOM      5  SD  MET     1     -51.311  48.790  63.159  1.00  0.00           S  
ATOM      6  CE  MET     1     -50.202  50.264  63.113  1.00  0.00           C  
ATOM      7  C   MET     1     -53.158  47.687  65.828  1.00  0.00           C  
ATOM      8  O   MET     1     -53.135  46.543  65.435  1.00  0.00           O  
ATOM      9  N   TYR     2     -52.384  48.231  66.784  1.00  0.00           N  
ATOM     10  CA  TYR     2     -51.238  47.622  67.441  1.00  0.00           C  
ATOM     11  CB  TYR     2     -50.525  48.668  68.307  1.00  0.00           C  
ATOM     12  CG  TYR     2     -49.659  48.168  69.452  1.00  0.00           C  
ATOM     13  CD1 TYR     2     -48.946  47.000  69.262  1.00  0.00           C  
ATOM     14  CE1 TYR     2     -48.148  46.489  70.308  1.00  0.00           C  
ATOM     15  CZ  TYR     2     -48.130  47.204  71.548  1.00  0.00           C  
ATOM     16  OH  TYR     2     -47.406  46.631  72.538  1.00  0.00           O  
ATOM     17  CE2 TYR     2     -48.854  48.389  71.743  1.00  0.00           C  
ATOM     18  CD2 TYR     2     -49.532  48.926  70.624  1.00  0.00           C  
ATOM     19  C   TYR     2     -51.760  46.317  68.136  1.00  0.00           C  
ATOM     20  O   TYR     2     -51.274  45.198  67.907  1.00  0.00           O  
ATOM     21  N   GLY     3     -52.802  46.439  68.972  1.00  0.00           N  
ATOM     22  CA  GLY     3     -53.391  45.302  69.663  1.00  0.00           C  
ATOM     23  C   GLY     3     -54.090  44.131  68.988  1.00  0.00           C  
ATOM     24  O   GLY     3     -53.804  42.944  69.287  1.00  0.00           O  
ATOM     25  N   LYS     4     -54.690  44.515  67.853  1.00  0.00           N  
ATOM     26  CA  LYS     4     -55.136  43.654  66.791  1.00  0.00           C  
ATOM     27  CB  LYS     4     -56.200  44.283  65.831  1.00  0.00           C  
ATOM     28  CG  LYS     4     -56.808  43.283  64.825  1.00  0.00           C  
ATOM     29  CD  LYS     4     -57.572  42.145  65.441  1.00  0.00           C  
ATOM     30  CE  LYS     4     -58.307  41.446  64.304  1.00  0.00           C  
ATOM     31  NZ  LYS     4     -59.554  40.777  64.699  1.00  0.00           N  
ATOM     32  C   LYS     4     -54.017  42.951  65.996  1.00  0.00           C  
ATOM     33  O   LYS     4     -54.170  41.729  65.737  1.00  0.00           O  
ATOM     34  N   LEU     5     -52.934  43.661  65.624  1.00  0.00           N  
ATOM     35  CA  LEU     5     -51.710  43.009  65.182  1.00  0.00           C  
ATOM     36  CB  LEU     5     -50.621  44.020  64.690  1.00  0.00           C  
ATOM     37  CG  LEU     5     -49.401  43.335  64.145  1.00  0.00           C  
ATOM     38  CD1 LEU     5     -49.752  42.380  63.010  1.00  0.00           C  
ATOM     39  CD2 LEU     5     -48.528  44.434  63.502  1.00  0.00           C  
ATOM     40  C   LEU     5     -51.158  41.961  66.195  1.00  0.00           C  
ATOM     41  O   LEU     5     -50.781  40.879  65.778  1.00  0.00           O  
ATOM     42  N   ASN     6     -51.014  42.276  67.549  1.00  0.00           N  
ATOM     43  CA  ASN     6     -50.502  41.381  68.534  1.00  0.00           C  
ATOM     44  CB  ASN     6     -50.382  42.216  69.808  1.00  0.00           C  
ATOM     45  CG  ASN     6     -49.744  41.404  70.917  1.00  0.00           C  
ATOM     46  OD1 ASN     6     -50.364  40.540  71.595  1.00  0.00           O  
ATOM     47  ND2 ASN     6     -48.550  41.614  71.266  1.00  0.00           N  
ATOM     48  C   ASN     6     -51.412  40.176  68.769  1.00  0.00           C  
ATOM     49  O   ASN     6     -50.935  39.071  68.966  1.00  0.00           O  
ATOM     50  N   ASP     7     -52.694  40.358  68.592  1.00  0.00           N  
ATOM     51  CA  ASP     7     -53.657  39.245  68.784  1.00  0.00           C  
ATOM     52  CB  ASP     7     -55.087  39.832  68.905  1.00  0.00           C  
ATOM     53  CG  ASP     7     -56.155  38.767  69.320  1.00  0.00           C  
ATOM     54  OD1 ASP     7     -55.833  37.574  69.290  1.00  0.00           O  
ATOM     55  OD2 ASP     7     -57.331  39.101  69.509  1.00  0.00           O  
ATOM     56  C   ASP     7     -53.546  38.188  67.611  1.00  0.00           C  
ATOM     57  O   ASP     7     -53.366  36.991  67.887  1.00  0.00           O  
ATOM     58  N   LEU     8     -53.462  38.683  66.356  1.00  0.00           N  
ATOM     59  CA  LEU     8     -53.069  37.926  65.137  1.00  0.00           C  
ATOM     60  CB  LEU     8     -53.184  38.803  63.883  1.00  0.00           C  
ATOM     61  CG  LEU     8     -54.573  39.371  63.519  1.00  0.00           C  
ATOM     62  CD1 LEU     8     -54.399  40.616  62.692  1.00  0.00           C  
ATOM     63  CD2 LEU     8     -55.350  38.387  62.754  1.00  0.00           C  
ATOM     64  C   LEU     8     -51.663  37.313  65.148  1.00  0.00           C  
ATOM     65  O   LEU     8     -51.449  36.178  64.760  1.00  0.00           O  
ATOM     66  N   LEU     9     -50.658  38.054  65.659  1.00  0.00           N  
ATOM     67  CA  LEU     9     -49.327  37.470  65.860  1.00  0.00           C  
ATOM     68  CB  LEU     9     -48.391  38.747  66.038  1.00  0.00           C  
ATOM     69  CG  LEU     9     -46.965  38.376  66.360  1.00  0.00           C  
ATOM     70  CD1 LEU     9     -46.236  37.628  65.266  1.00  0.00           C  
ATOM     71  CD2 LEU     9     -46.243  39.682  66.651  1.00  0.00           C  
ATOM     72  C   LEU     9     -49.319  36.486  66.987  1.00  0.00           C  
ATOM     73  O   LEU     9     -48.514  35.519  66.934  1.00  0.00           O  
ATOM     74  N   GLU    10     -50.236  36.463  67.942  1.00  0.00           N  
ATOM     75  CA  GLU    10     -50.472  35.289  68.786  1.00  0.00           C  
ATOM     76  CB  GLU    10     -50.995  35.819  70.061  1.00  0.00           C  
ATOM     77  CG  GLU    10     -51.160  34.750  71.227  1.00  0.00           C  
ATOM     78  CD  GLU    10     -52.285  33.748  71.101  1.00  0.00           C  
ATOM     79  OE1 GLU    10     -52.253  32.658  71.801  1.00  0.00           O  
ATOM     80  OE2 GLU    10     -53.335  33.972  70.431  1.00  0.00           O  
ATOM     81  C   GLU    10     -51.096  34.072  68.005  1.00  0.00           C  
ATOM     82  O   GLU    10     -50.614  32.991  68.098  1.00  0.00           O  
ATOM     83  N   ASP    11     -52.032  34.377  67.048  1.00  0.00           N  
ATOM     84  CA  ASP    11     -52.740  33.250  66.277  1.00  0.00           C  
ATOM     85  CB  ASP    11     -53.947  33.713  65.479  1.00  0.00           C  
ATOM     86  CG  ASP    11     -55.113  34.289  66.280  1.00  0.00           C  
ATOM     87  OD1 ASP    11     -55.406  33.836  67.420  1.00  0.00           O  
ATOM     88  OD2 ASP    11     -55.707  35.270  65.838  1.00  0.00           O  
ATOM     89  C   ASP    11     -51.741  32.518  65.292  1.00  0.00           C  
ATOM     90  O   ASP    11     -51.665  31.285  65.310  1.00  0.00           O  
ATOM     91  N   LEU    12     -50.806  33.261  64.721  1.00  0.00           N  
ATOM     92  CA  LEU    12     -49.607  32.711  64.060  1.00  0.00           C  
ATOM     93  CB  LEU    12     -48.723  33.880  63.516  1.00  0.00           C  
ATOM     94  CG  LEU    12     -49.231  34.548  62.216  1.00  0.00           C  
ATOM     95  CD1 LEU    12     -48.510  35.912  61.933  1.00  0.00           C  
ATOM     96  CD2 LEU    12     -49.119  33.635  61.027  1.00  0.00           C  
ATOM     97  C   LEU    12     -48.662  31.926  64.979  1.00  0.00           C  
ATOM     98  O   LEU    12     -48.198  30.835  64.614  1.00  0.00           O  
ATOM     99  N   GLN    13     -48.445  32.319  66.272  1.00  0.00           N  
ATOM    100  CA  GLN    13     -47.678  31.581  67.282  1.00  0.00           C  
ATOM    101  CB  GLN    13     -47.321  32.523  68.492  1.00  0.00           C  
ATOM    102  CG  GLN    13     -46.224  31.847  69.257  1.00  0.00           C  
ATOM    103  CD  GLN    13     -45.934  32.406  70.642  1.00  0.00           C  
ATOM    104  OE1 GLN    13     -45.995  31.698  71.655  1.00  0.00           O  
ATOM    105  NE2 GLN    13     -45.671  33.687  70.757  1.00  0.00           N  
ATOM    106  C   GLN    13     -48.456  30.293  67.654  1.00  0.00           C  
ATOM    107  O   GLN    13     -47.800  29.284  67.918  1.00  0.00           O  
ATOM    108  N   GLU    14     -49.833  30.196  67.560  1.00  0.00           N  
ATOM    109  CA  GLU    14     -50.548  28.902  67.637  1.00  0.00           C  
ATOM    110  CB  GLU    14     -52.061  29.144  67.785  1.00  0.00           C  
ATOM    111  CG  GLU    14     -52.804  28.008  68.604  1.00  0.00           C  
ATOM    112  CD  GLU    14     -52.508  28.124  70.108  1.00  0.00           C  
ATOM    113  OE1 GLU    14     -51.922  29.073  70.613  1.00  0.00           O  
ATOM    114  OE2 GLU    14     -52.960  27.187  70.849  1.00  0.00           O  
ATOM    115  C   GLU    14     -50.307  27.943  66.440  1.00  0.00           C  
ATOM    116  O   GLU    14     -50.183  26.777  66.624  1.00  0.00           O  
ATOM    117  N   VAL    15     -50.160  28.453  65.215  1.00  0.00           N  
ATOM    118  CA  VAL    15     -49.665  27.753  64.065  1.00  0.00           C  
ATOM    119  CB  VAL    15     -49.843  28.444  62.697  1.00  0.00           C  
ATOM    120  CG1 VAL    15     -49.595  27.453  61.522  1.00  0.00           C  
ATOM    121  CG2 VAL    15     -51.077  29.242  62.494  1.00  0.00           C  
ATOM    122  C   VAL    15     -48.259  27.175  64.272  1.00  0.00           C  
ATOM    123  O   VAL    15     -47.950  26.006  64.211  1.00  0.00           O  
ATOM    124  N   LEU    16     -47.288  28.004  64.787  1.00  0.00           N  
ATOM    125  CA  LEU    16     -45.938  27.579  65.090  1.00  0.00           C  
ATOM    126  CB  LEU    16     -44.988  28.780  65.547  1.00  0.00           C  
ATOM    127  CG  LEU    16     -43.479  28.551  65.524  1.00  0.00           C  
ATOM    128  CD1 LEU    16     -42.817  28.604  64.174  1.00  0.00           C  
ATOM    129  CD2 LEU    16     -42.781  29.683  66.322  1.00  0.00           C  
ATOM    130  C   LEU    16     -45.883  26.497  66.220  1.00  0.00           C  
ATOM    131  O   LEU    16     -45.085  25.596  66.150  1.00  0.00           O  
ATOM    132  N   LYS    17     -46.783  26.631  67.219  1.00  0.00           N  
ATOM    133  CA  LYS    17     -46.808  25.611  68.287  1.00  0.00           C  
ATOM    134  CB  LYS    17     -47.517  26.206  69.497  1.00  0.00           C  
ATOM    135  CG  LYS    17     -46.679  27.291  70.218  1.00  0.00           C  
ATOM    136  CD  LYS    17     -47.396  27.951  71.426  1.00  0.00           C  
ATOM    137  CE  LYS    17     -48.738  28.563  71.088  1.00  0.00           C  
ATOM    138  NZ  LYS    17     -49.434  29.364  72.150  1.00  0.00           N  
ATOM    139  C   LYS    17     -47.496  24.298  67.790  1.00  0.00           C  
ATOM    140  O   LYS    17     -47.026  23.252  68.196  1.00  0.00           O  
ATOM    141  N   ASN    18     -48.446  24.392  66.869  1.00  0.00           N  
ATOM    142  CA  ASN    18     -48.969  23.170  66.242  1.00  0.00           C  
ATOM    143  CB  ASN    18     -50.204  23.578  65.419  1.00  0.00           C  
ATOM    144  CG  ASN    18     -51.145  22.424  65.059  1.00  0.00           C  
ATOM    145  OD1 ASN    18     -50.982  21.292  65.571  1.00  0.00           O  
ATOM    146  ND2 ASN    18     -52.095  22.594  64.199  1.00  0.00           N  
ATOM    147  C   ASN    18     -47.878  22.449  65.415  1.00  0.00           C  
ATOM    148  O   ASN    18     -47.850  21.216  65.442  1.00  0.00           O  
ATOM    149  N   LEU    19     -47.018  23.163  64.647  1.00  0.00           N  
ATOM    150  CA  LEU    19     -45.863  22.595  63.952  1.00  0.00           C  
ATOM    151  CB  LEU    19     -45.103  23.712  63.162  1.00  0.00           C  
ATOM    152  CG  LEU    19     -45.976  23.965  61.850  1.00  0.00           C  
ATOM    153  CD1 LEU    19     -45.825  25.436  61.377  1.00  0.00           C  
ATOM    154  CD2 LEU    19     -45.394  22.942  60.900  1.00  0.00           C  
ATOM    155  C   LEU    19     -44.906  21.943  64.870  1.00  0.00           C  
ATOM    156  O   LEU    19     -44.606  20.702  64.811  1.00  0.00           O  
ATOM    157  N   HIE    20     -44.561  22.606  65.951  1.00  0.00           N  
ATOM    158  CA  HIE    20     -43.862  22.075  67.118  1.00  0.00           C  
ATOM    159  CB  HIE    20     -43.490  23.162  68.137  1.00  0.00           C  
ATOM    160  CG  HIE    20     -42.519  22.830  69.262  1.00  0.00           C  
ATOM    161  ND1 HIE    20     -42.806  22.002  70.358  1.00  0.00           N  
ATOM    162  CE1 HIE    20     -41.775  22.154  71.191  1.00  0.00           C  
ATOM    163  NE2 HIE    20     -40.832  23.053  70.754  1.00  0.00           N  
ATOM    164  CD2 HIE    20     -41.356  23.473  69.580  1.00  0.00           C  
ATOM    165  C   HIE    20     -44.443  20.832  67.774  1.00  0.00           C  
ATOM    166  O   HIE    20     -43.690  19.844  67.956  1.00  0.00           O  
ATOM    167  N   LYS    21     -45.793  20.711  68.021  1.00  0.00           N  
ATOM    168  CA  LYS    21     -46.433  19.483  68.529  1.00  0.00           C  
ATOM    169  CB  LYS    21     -47.954  19.714  68.644  1.00  0.00           C  
ATOM    170  CG  LYS    21     -48.543  18.516  69.374  1.00  0.00           C  
ATOM    171  CD  LYS    21     -48.198  18.228  70.867  1.00  0.00           C  
ATOM    172  CE  LYS    21     -49.243  17.317  71.529  1.00  0.00           C  
ATOM    173  NZ  LYS    21     -48.851  17.134  72.929  1.00  0.00           N  
ATOM    174  C   LYS    21     -46.214  18.240  67.572  1.00  0.00           C  
ATOM    175  O   LYS    21     -45.903  17.088  68.035  1.00  0.00           O  
ATOM    176  N   ASN    22     -46.312  18.494  66.257  1.00  0.00           N  
ATOM    177  CA  ASN    22     -46.080  17.503  65.218  1.00  0.00           C  
ATOM    178  CB  ASN    22     -46.574  17.970  63.791  1.00  0.00           C  
ATOM    179  CG  ASN    22     -48.056  17.797  63.621  1.00  0.00           C  
ATOM    180  OD1 ASN    22     -48.555  16.714  63.514  1.00  0.00           O  
ATOM    181  ND2 ASN    22     -48.779  18.843  63.876  1.00  0.00           N  
ATOM    182  C   ASN    22     -44.594  17.137  65.200  1.00  0.00           C  
ATOM    183  O   ASN    22     -44.224  15.962  65.186  1.00  0.00           O  
ATOM    184  N   ASP    23     -43.601  18.048  65.305  1.00  0.00           N  
ATOM    185  CA  ASP    23     -42.203  17.705  65.476  1.00  0.00           C  
ATOM    186  CB  ASP    23     -41.355  19.007  65.432  1.00  0.00           C  
ATOM    187  CG  ASP    23     -39.920  18.793  65.121  1.00  0.00           C  
ATOM    188  OD1 ASP    23     -39.051  19.423  65.693  1.00  0.00           O  
ATOM    189  OD2 ASP    23     -39.575  17.924  64.318  1.00  0.00           O  
ATOM    190  C   ASP    23     -41.881  16.887  66.709  1.00  0.00           C  
ATOM    191  O   ASP    23     -41.119  15.948  66.660  1.00  0.00           O  
ATOM    192  N   ARG    24     -42.330  17.331  67.895  1.00  0.00           N  
ATOM    193  CA  ARG    24     -42.095  16.710  69.193  1.00  0.00           C  
ATOM    194  CB  ARG    24     -42.357  17.706  70.366  1.00  0.00           C  
ATOM    195  CG  ARG    24     -41.096  18.474  70.770  1.00  0.00           C  
ATOM    196  CD  ARG    24     -40.527  19.374  69.695  1.00  0.00           C  
ATOM    197  NE  ARG    24     -39.298  20.034  70.081  1.00  0.00           N  
ATOM    198  CZ  ARG    24     -38.461  20.757  69.421  1.00  0.00           C  
ATOM    199  NH1 ARG    24     -38.722  20.984  68.178  1.00  0.00           N  
ATOM    200  NH2 ARG    24     -37.374  21.224  70.001  1.00  0.00           N  
ATOM    201  C   ARG    24     -42.858  15.354  69.345  1.00  0.00           C  
ATOM    202  O   ARG    24     -42.230  14.289  69.617  1.00  0.00           O  
ATOM    203  N   SER    25     -44.176  15.318  69.306  1.00  0.00           N  
ATOM    204  CA  SER    25     -45.117  14.283  69.812  1.00  0.00           C  
ATOM    205  CB  SER    25     -46.418  14.929  70.191  1.00  0.00           C  
ATOM    206  OG  SER    25     -47.289  13.948  70.809  1.00  0.00           O  
ATOM    207  C   SER    25     -45.347  13.178  68.732  1.00  0.00           C  
ATOM    208  O   SER    25     -45.348  12.001  69.048  1.00  0.00           O  
ATOM    209  N   GLY    26     -45.755  13.568  67.532  1.00  0.00           N  
ATOM    210  CA  GLY    26     -46.096  12.615  66.392  1.00  0.00           C  
ATOM    211  C   GLY    26     -46.628  13.502  65.295  1.00  0.00           C  
ATOM    212  O   GLY    26     -47.498  14.377  65.576  1.00  0.00           O  
ATOM    213  N   LYS    27     -46.269  13.244  64.076  1.00  0.00           N  
ATOM    214  CA  LYS    27     -46.720  14.106  62.920  1.00  0.00           C  
ATOM    215  CB  LYS    27     -45.783  13.974  61.727  1.00  0.00           C  
ATOM    216  CG  LYS    27     -44.291  14.033  62.093  1.00  0.00           C  
ATOM    217  CD  LYS    27     -43.173  13.535  61.184  1.00  0.00           C  
ATOM    218  CE  LYS    27     -43.502  12.072  60.948  1.00  0.00           C  
ATOM    219  NZ  LYS    27     -42.666  11.648  59.855  1.00  0.00           N  
ATOM    220  C   LYS    27     -48.172  14.007  62.510  1.00  0.00           C  
ATOM    221  O   LYS    27     -48.449  13.757  61.351  1.00  0.00           O  
ATOM    222  N   ASP    28     -49.099  13.974  63.458  1.00  0.00           N  
ATOM    223  CA  ASP    28     -50.423  13.351  63.303  1.00  0.00           C  
ATOM    224  CB  ASP    28     -50.837  12.802  64.682  1.00  0.00           C  
ATOM    225  CG  ASP    28     -50.010  11.635  65.236  1.00  0.00           C  
ATOM    226  OD1 ASP    28     -49.544  11.581  66.375  1.00  0.00           O  
ATOM    227  OD2 ASP    28     -49.684  10.719  64.448  1.00  0.00           O  
ATOM    228  C   ASP    28     -51.482  14.328  62.747  1.00  0.00           C  
ATOM    229  O   ASP    28     -52.524  13.865  62.271  1.00  0.00           O  
ATOM    230  N   ASN    29     -51.153  15.654  62.591  1.00  0.00           N  
ATOM    231  CA  ASN    29     -52.024  16.710  61.920  1.00  0.00           C  
ATOM    232  CB  ASN    29     -52.893  17.400  63.043  1.00  0.00           C  
ATOM    233  CG  ASN    29     -52.173  17.978  64.309  1.00  0.00           C  
ATOM    234  OD1 ASN    29     -51.256  17.375  64.884  1.00  0.00           O  
ATOM    235  ND2 ASN    29     -52.603  19.126  64.722  1.00  0.00           N  
ATOM    236  C   ASN    29     -51.258  17.641  60.979  1.00  0.00           C  
ATOM    237  O   ASN    29     -51.764  18.666  60.620  1.00  0.00           O  
ATOM    238  N   ILE    30     -49.964  17.324  60.568  1.00  0.00           N  
ATOM    239  CA  ILE    30     -49.187  18.194  59.678  1.00  0.00           C  
ATOM    240  CB  ILE    30     -47.830  17.518  59.473  1.00  0.00           C  
ATOM    241  CG2 ILE    30     -47.969  16.026  59.016  1.00  0.00           C  
ATOM    242  CG1 ILE    30     -46.907  18.128  58.406  1.00  0.00           C  
ATOM    243  CD1 ILE    30     -46.284  19.467  58.788  1.00  0.00           C  
ATOM    244  C   ILE    30     -49.940  18.451  58.414  1.00  0.00           C  
ATOM    245  O   ILE    30     -49.847  19.543  57.814  1.00  0.00           O  
ATOM    246  N   HIE    31     -50.736  17.544  57.904  1.00  0.00           N  
ATOM    247  CA  HIE    31     -51.543  17.734  56.647  1.00  0.00           C  
ATOM    248  CB  HIE    31     -51.873  16.353  56.023  1.00  0.00           C  
ATOM    249  CG  HIE    31     -52.719  15.469  57.008  1.00  0.00           C  
ATOM    250  ND1 HIE    31     -52.109  14.688  58.016  1.00  0.00           N  
ATOM    251  CE1 HIE    31     -53.097  14.308  58.825  1.00  0.00           C  
ATOM    252  NE2 HIE    31     -54.252  14.905  58.497  1.00  0.00           N  
ATOM    253  CD2 HIE    31     -54.020  15.711  57.435  1.00  0.00           C  
ATOM    254  C   HIE    31     -52.831  18.608  56.781  1.00  0.00           C  
ATOM    255  O   HIE    31     -53.450  18.910  55.787  1.00  0.00           O  
ATOM    256  N   ASP    32     -53.103  19.149  57.995  1.00  0.00           N  
ATOM    257  CA  ASP    32     -54.019  20.198  58.389  1.00  0.00           C  
ATOM    258  CB  ASP    32     -54.925  19.692  59.507  1.00  0.00           C  
ATOM    259  CG  ASP    32     -55.803  18.497  59.031  1.00  0.00           C  
ATOM    260  OD1 ASP    32     -56.108  18.408  57.816  1.00  0.00           O  
ATOM    261  OD2 ASP    32     -56.233  17.634  59.918  1.00  0.00           O  
ATOM    262  C   ASP    32     -53.449  21.528  58.864  1.00  0.00           C  
ATOM    263  O   ASP    32     -54.184  22.458  59.143  1.00  0.00           O  
ATOM    264  N   VAL    33     -52.122  21.672  58.788  1.00  0.00           N  
ATOM    265  CA  VAL    33     -51.325  22.886  59.070  1.00  0.00           C  
ATOM    266  CB  VAL    33     -49.850  22.713  59.467  1.00  0.00           C  
ATOM    267  CG1 VAL    33     -49.159  24.110  59.656  1.00  0.00           C  
ATOM    268  CG2 VAL    33     -49.831  22.134  60.934  1.00  0.00           C  
ATOM    269  C   VAL    33     -51.368  23.949  57.950  1.00  0.00           C  
ATOM    270  O   VAL    33     -51.406  25.133  58.175  1.00  0.00           O  
ATOM    271  N   ASP    34     -51.434  23.591  56.664  1.00  0.00           N  
ATOM    272  CA  ASP    34     -51.678  24.452  55.489  1.00  0.00           C  
ATOM    273  CB  ASP    34     -51.445  23.687  54.137  1.00  0.00           C  
ATOM    274  CG  ASP    34     -52.214  22.375  54.027  1.00  0.00           C  
ATOM    275  OD1 ASP    34     -52.431  21.654  55.061  1.00  0.00           O  
ATOM    276  OD2 ASP    34     -52.688  21.984  52.922  1.00  0.00           O  
ATOM    277  C   ASP    34     -53.047  25.092  55.491  1.00  0.00           C  
ATOM    278  O   ASP    34     -53.193  26.230  55.080  1.00  0.00           O  
ATOM    279  N   ASN    35     -54.017  24.394  56.061  1.00  0.00           N  
ATOM    280  CA  ASN    35     -55.403  24.877  56.316  1.00  0.00           C  
ATOM    281  CB  ASN    35     -56.341  23.688  56.365  1.00  0.00           C  
ATOM    282  CG  ASN    35     -57.748  23.930  55.940  1.00  0.00           C  
ATOM    283  OD1 ASN    35     -58.635  24.348  56.712  1.00  0.00           O  
ATOM    284  ND2 ASN    35     -58.049  23.570  54.741  1.00  0.00           N  
ATOM    285  C   ASN    35     -55.360  25.737  57.564  1.00  0.00           C  
ATOM    286  O   ASN    35     -56.068  26.706  57.742  1.00  0.00           O  
ATOM    287  N   HIE    36     -54.599  25.398  58.606  1.00  0.00           N  
ATOM    288  CA  HIE    36     -54.373  26.249  59.807  1.00  0.00           C  
ATOM    289  CB  HIE    36     -53.458  25.490  60.796  1.00  0.00           C  
ATOM    290  CG  HIE    36     -53.422  26.059  62.144  1.00  0.00           C  
ATOM    291  ND1 HIE    36     -52.866  25.374  63.240  1.00  0.00           N  
ATOM    292  CE1 HIE    36     -53.123  26.018  64.376  1.00  0.00           C  
ATOM    293  NE2 HIE    36     -53.857  27.127  64.065  1.00  0.00           N  
ATOM    294  CD2 HIE    36     -53.978  27.165  62.699  1.00  0.00           C  
ATOM    295  C   HIE    36     -53.769  27.620  59.449  1.00  0.00           C  
ATOM    296  O   HIE    36     -54.372  28.626  59.772  1.00  0.00           O  
ATOM    297  N   LEU    37     -52.617  27.682  58.757  1.00  0.00           N  
ATOM    298  CA  LEU    37     -51.997  28.938  58.292  1.00  0.00           C  
ATOM    299  CB  LEU    37     -50.607  28.622  57.851  1.00  0.00           C  
ATOM    300  CG  LEU    37     -49.891  29.918  57.518  1.00  0.00           C  
ATOM    301  CD1 LEU    37     -49.686  30.908  58.672  1.00  0.00           C  
ATOM    302  CD2 LEU    37     -48.517  29.692  56.861  1.00  0.00           C  
ATOM    303  C   LEU    37     -52.865  29.724  57.375  1.00  0.00           C  
ATOM    304  O   LEU    37     -52.965  30.924  57.613  1.00  0.00           O  
ATOM    305  N   GLN    38     -53.570  29.042  56.468  1.00  0.00           N  
ATOM    306  CA  GLN    38     -54.652  29.567  55.660  1.00  0.00           C  
ATOM    307  CB  GLN    38     -55.089  28.633  54.518  1.00  0.00           C  
ATOM    308  CG  GLN    38     -56.061  29.278  53.534  1.00  0.00           C  
ATOM    309  CD  GLN    38     -55.595  30.464  52.764  1.00  0.00           C  
ATOM    310  OE1 GLN    38     -54.430  30.805  52.769  1.00  0.00           O  
ATOM    311  NE2 GLN    38     -56.362  31.095  51.969  1.00  0.00           N  
ATOM    312  C   GLN    38     -55.826  30.224  56.478  1.00  0.00           C  
ATOM    313  O   GLN    38     -56.267  31.251  56.128  1.00  0.00           O  
ATOM    314  N   ASN    39     -56.281  29.590  57.569  1.00  0.00           N  
ATOM    315  CA  ASN    39     -57.197  30.207  58.546  1.00  0.00           C  
ATOM    316  CB  ASN    39     -57.610  29.291  59.714  1.00  0.00           C  
ATOM    317  CG  ASN    39     -59.086  29.483  60.100  1.00  0.00           C  
ATOM    318  OD1 ASN    39     -60.076  29.007  59.526  1.00  0.00           O  
ATOM    319  ND2 ASN    39     -59.240  30.239  61.179  1.00  0.00           N  
ATOM    320  C   ASN    39     -56.640  31.563  59.050  1.00  0.00           C  
ATOM    321  O   ASN    39     -57.418  32.487  59.348  1.00  0.00           O  
ATOM    322  N   VAL    40     -55.313  31.677  59.248  1.00  0.00           N  
ATOM    323  CA  VAL    40     -54.778  32.873  59.892  1.00  0.00           C  
ATOM    324  CB  VAL    40     -53.551  32.598  60.796  1.00  0.00           C  
ATOM    325  CG1 VAL    40     -53.026  33.912  61.426  1.00  0.00           C  
ATOM    326  CG2 VAL    40     -53.980  31.740  62.017  1.00  0.00           C  
ATOM    327  C   VAL    40     -54.581  33.964  58.782  1.00  0.00           C  
ATOM    328  O   VAL    40     -55.108  35.032  58.945  1.00  0.00           O  
ATOM    329  N   ILE    41     -53.960  33.633  57.657  1.00  0.00           N  
ATOM    330  CA  ILE    41     -53.815  34.536  56.506  1.00  0.00           C  
ATOM    331  CB  ILE    41     -53.262  33.771  55.231  1.00  0.00           C  
ATOM    332  CG2 ILE    41     -53.507  34.510  53.924  1.00  0.00           C  
ATOM    333  CG1 ILE    41     -51.731  33.527  55.407  1.00  0.00           C  
ATOM    334  CD1 ILE    41     -51.163  32.526  54.378  1.00  0.00           C  
ATOM    335  C   ILE    41     -55.288  35.231  56.147  1.00  0.00           C  
ATOM    336  O   ILE    41     -55.338  36.476  56.007  1.00  0.00           O  
ATOM    337  N   GLU    42     -56.364  34.460  56.092  1.00  0.00           N  
ATOM    338  CA  GLU    42     -57.720  34.940  55.727  1.00  0.00           C  
ATOM    339  CB  GLU    42     -58.635  33.824  55.406  1.00  0.00           C  
ATOM    340  CG  GLU    42     -58.382  33.177  54.095  1.00  0.00           C  
ATOM    341  CD  GLU    42     -59.611  32.378  53.597  1.00  0.00           C  
ATOM    342  OE1 GLU    42     -59.693  32.297  52.347  1.00  0.00           O  
ATOM    343  OE2 GLU    42     -60.432  31.800  54.333  1.00  0.00           O  
ATOM    344  C   GLU    42     -58.268  35.936  56.781  1.00  0.00           C  
ATOM    345  O   GLU    42     -59.164  36.715  56.510  1.00  0.00           O  
ATOM    346  N   ASP    43     -57.824  35.830  58.023  1.00  0.00           N  
ATOM    347  CA  ASP    43     -58.074  36.809  59.105  1.00  0.00           C  
ATOM    348  CB  ASP    43     -58.077  35.941  60.401  1.00  0.00           C  
ATOM    349  CG  ASP    43     -58.716  36.626  61.604  1.00  0.00           C  
ATOM    350  OD1 ASP    43     -59.519  37.492  61.411  1.00  0.00           O  
ATOM    351  OD2 ASP    43     -58.465  36.109  62.718  1.00  0.00           O  
ATOM    352  C   ASP    43     -57.157  37.983  59.069  1.00  0.00           C  
ATOM    353  O   ASP    43     -57.606  39.064  59.298  1.00  0.00           O  
ATOM    354  N   ILE    44     -55.835  37.895  58.804  1.00  0.00           N  
ATOM    355  CA  ILE    44     -54.960  39.014  58.504  1.00  0.00           C  
ATOM    356  CB  ILE    44     -53.518  38.375  58.456  1.00  0.00           C  
ATOM    357  CG2 ILE    44     -52.451  39.389  58.028  1.00  0.00           C  
ATOM    358  CG1 ILE    44     -53.097  37.802  59.807  1.00  0.00           C  
ATOM    359  CD1 ILE    44     -51.687  37.073  60.051  1.00  0.00           C  
ATOM    360  C   ILE    44     -55.365  39.772  57.254  1.00  0.00           C  
ATOM    361  O   ILE    44     -55.379  41.000  57.096  1.00  0.00           O  
ATOM    362  N   HIE    45     -55.865  39.040  56.269  1.00  0.00           N  
ATOM    363  CA  HIE    45     -56.373  39.667  55.013  1.00  0.00           C  
ATOM    364  CB  HIE    45     -56.344  38.519  53.919  1.00  0.00           C  
ATOM    365  CG  HIE    45     -56.429  38.995  52.487  1.00  0.00           C  
ATOM    366  ND1 HIE    45     -57.565  39.058  51.747  1.00  0.00           N  
ATOM    367  CE1 HIE    45     -57.286  39.708  50.610  1.00  0.00           C  
ATOM    368  NE2 HIE    45     -55.965  40.105  50.623  1.00  0.00           N  
ATOM    369  CD2 HIE    45     -55.450  39.596  51.756  1.00  0.00           C  
ATOM    370  C   HIE    45     -57.754  40.294  55.114  1.00  0.00           C  
ATOM    371  O   HIE    45     -58.187  41.171  54.418  1.00  0.00           O  
ATOM    372  N   ASP    46     -58.411  39.913  56.177  1.00  0.00           N  
ATOM    373  CA  ASP    46     -59.510  40.659  56.687  1.00  0.00           C  
ATOM    374  CB  ASP    46     -60.476  39.757  57.416  1.00  0.00           C  
ATOM    375  CG  ASP    46     -61.826  40.435  57.542  1.00  0.00           C  
ATOM    376  OD1 ASP    46     -62.379  40.870  56.481  1.00  0.00           O  
ATOM    377  OD2 ASP    46     -62.387  40.568  58.663  1.00  0.00           O  
ATOM    378  C   ASP    46     -59.073  41.827  57.602  1.00  0.00           C  
ATOM    379  O   ASP    46     -59.695  42.895  57.601  1.00  0.00           O  
ATOM    380  N   PHE    47     -58.061  41.711  58.445  1.00  0.00           N  
ATOM    381  CA  PHE    47     -57.442  42.861  59.234  1.00  0.00           C  
ATOM    382  CB  PHE    47     -56.245  42.342  60.092  1.00  0.00           C  
ATOM    383  CG  PHE    47     -55.513  43.500  60.771  1.00  0.00           C  
ATOM    384  CD1 PHE    47     -54.132  43.494  60.684  1.00  0.00           C  
ATOM    385  CE1 PHE    47     -53.382  44.526  61.279  1.00  0.00           C  
ATOM    386  CZ  PHE    47     -54.031  45.578  61.984  1.00  0.00           C  
ATOM    387  CE2 PHE    47     -55.457  45.555  62.054  1.00  0.00           C  
ATOM    388  CD2 PHE    47     -56.233  44.540  61.463  1.00  0.00           C  
ATOM    389  C   PHE    47     -57.027  44.083  58.373  1.00  0.00           C  
ATOM    390  O   PHE    47     -57.066  45.234  58.768  1.00  0.00           O  
ATOM    391  N   MET    48     -56.662  43.693  57.153  1.00  0.00           N  
ATOM    392  CA  MET    48     -56.376  44.545  56.038  1.00  0.00           C  
ATOM    393  CB  MET    48     -55.466  43.882  54.973  1.00  0.00           C  
ATOM    394  CG  MET    48     -54.968  44.896  54.010  1.00  0.00           C  
ATOM    395  SD  MET    48     -53.483  44.335  53.085  1.00  0.00           S  
ATOM    396  CE  MET    48     -54.249  43.000  52.064  1.00  0.00           C  
ATOM    397  C   MET    48     -57.637  45.220  55.409  1.00  0.00           C  
ATOM    398  O   MET    48     -57.595  46.401  55.076  1.00  0.00           O  
ATOM    399  N   GLN    49     -58.756  44.588  55.357  1.00  0.00           N  
ATOM    400  CA  GLN    49     -60.076  45.076  55.041  1.00  0.00           C  
ATOM    401  CB  GLN    49     -61.102  43.935  54.866  1.00  0.00           C  
ATOM    402  CG  GLN    49     -62.485  44.347  54.332  1.00  0.00           C  
ATOM    403  CD  GLN    49     -62.600  44.782  52.883  1.00  0.00           C  
ATOM    404  OE1 GLN    49     -61.623  44.838  52.142  1.00  0.00           O  
ATOM    405  NE2 GLN    49     -63.746  45.178  52.319  1.00  0.00           N  
ATOM    406  C   GLN    49     -60.571  46.054  56.178  1.00  0.00           C  
ATOM    407  O   GLN    49     -61.058  47.146  55.896  1.00  0.00           O  
ATOM    408  N   ALA    50     -60.441  45.710  57.422  1.00  0.00           N  
ATOM    409  CA  ALA    50     -60.685  46.614  58.500  1.00  0.00           C  
ATOM    410  CB  ALA    50     -60.509  45.948  59.844  1.00  0.00           C  
ATOM    411  C   ALA    50     -59.752  47.891  58.407  1.00  0.00           C  
ATOM    412  O   ALA    50     -60.201  48.943  58.771  1.00  0.00           O  
ATOM    413  N   ALA    51     -58.479  47.720  58.084  1.00  0.00           N  
ATOM    414  CA  ALA    51     -57.403  48.769  57.963  1.00  0.00           C  
ATOM    415  CB  ALA    51     -56.080  48.109  57.877  1.00  0.00           C  
ATOM    416  C   ALA    51     -57.706  49.818  56.889  1.00  0.00           C  
ATOM    417  O   ALA    51     -57.934  51.012  57.103  1.00  0.00           O  
ATOM    418  N   ALA    52     -57.882  49.331  55.635  1.00  0.00           N  
ATOM    419  CA  ALA    52     -58.656  50.062  54.627  1.00  0.00           C  
ATOM    420  CB  ALA    52     -57.657  51.074  54.063  1.00  0.00           C  
ATOM    421  C   ALA    52     -59.394  49.158  53.600  1.00  0.00           C  
ATOM    422  O   ALA    52     -58.725  48.350  52.932  1.00  0.00           O  
ATOM    423  N   ALA    53     -60.636  49.282  53.385  1.00  0.00           N  
ATOM    424  CA  ALA    53     -61.460  48.394  52.460  1.00  0.00           C  
ATOM    425  CB  ALA    53     -62.908  48.710  52.767  1.00  0.00           C  
ATOM    426  C   ALA    53     -60.980  48.433  50.967  1.00  0.00           C  
ATOM    427  O   ALA    53     -60.526  49.476  50.521  1.00  0.00           O  
ATOM    428  N   ALA    54     -60.937  47.254  50.295  1.00  0.00           N  
ATOM    429  CA  ALA    54     -60.197  47.032  49.092  1.00  0.00           C  
ATOM    430  CB  ALA    54     -60.409  45.531  48.680  1.00  0.00           C  
ATOM    431  C   ALA    54     -60.674  48.049  47.923  1.00  0.00           C  
ATOM    432  O   ALA    54     -59.924  48.814  47.340  1.00  0.00           O  
ATOM    433  N   ALA    55     -61.972  48.188  47.796  1.00  0.00           N  
ATOM    434  CA  ALA    55     -62.512  49.130  46.848  1.00  0.00           C  
ATOM    435  CB  ALA    55     -63.934  48.746  46.504  1.00  0.00           C  
ATOM    436  C   ALA    55     -62.537  50.556  47.494  1.00  0.00           C  
ATOM    437  O   ALA    55     -63.120  50.771  48.548  1.00  0.00           O  
ATOM    438  N   ASN    56     -61.946  51.522  46.799  1.00  0.00           N  
ATOM    439  CA  ASN    56     -62.064  52.995  46.965  1.00  0.00           C  
ATOM    440  CB  ASN    56     -63.532  53.498  46.815  1.00  0.00           C  
ATOM    441  CG  ASN    56     -63.673  54.927  46.650  1.00  0.00           C  
ATOM    442  OD1 ASN    56     -63.363  55.807  47.443  1.00  0.00           O  
ATOM    443  ND2 ASN    56     -64.228  55.263  45.490  1.00  0.00           N  
ATOM    444  C   ASN    56     -61.321  53.555  48.248  1.00  0.00           C  
ATOM    445  O   ASN    56     -60.704  54.612  48.218  1.00  0.00           O  
ATOM    446  N   CYS    57     -61.460  52.821  49.309  1.00  0.00           N  
ATOM    447  CA  CYS    57     -60.789  53.141  50.573  1.00  0.00           C  
ATOM    448  CB  CYS    57     -61.658  52.507  51.647  1.00  0.00           C  
ATOM    449  SG  CYS    57     -61.208  53.173  53.307  1.00  0.00           S  
ATOM    450  C   CYS    57     -59.300  52.798  50.779  1.00  0.00           C  
ATOM    451  O   CYS    57     -58.618  53.457  51.615  1.00  0.00           O  
ATOM    452  N   ARG    58     -58.836  51.900  49.911  1.00  0.00           N  
ATOM    453  CA  ARG    58     -57.456  51.432  49.839  1.00  0.00           C  
ATOM    454  CB  ARG    58     -57.444  49.904  49.594  1.00  0.00           C  
ATOM    455  CG  ARG    58     -56.133  49.296  50.108  1.00  0.00           C  
ATOM    456  CD  ARG    58     -56.160  47.778  49.998  1.00  0.00           C  
ATOM    457  NE  ARG    58     -56.995  47.217  51.078  1.00  0.00           N  
ATOM    458  CZ  ARG    58     -57.436  46.006  51.219  1.00  0.00           C  
ATOM    459  NH1 ARG    58     -57.134  45.001  50.491  1.00  0.00           N  
ATOM    460  NH2 ARG    58     -58.186  45.701  52.229  1.00  0.00           N  
ATOM    461  C   ARG    58     -56.634  52.246  48.874  1.00  0.00           C  
ATOM    462  O   ARG    58     -56.174  51.732  47.878  1.00  0.00           O  
ATOM    463  N   LYS    59     -56.251  53.465  49.348  1.00  0.00           N  
ATOM    464  CA  LYS    59     -55.219  54.359  48.684  1.00  0.00           C  
ATOM    465  CB  LYS    59     -55.151  55.652  49.395  1.00  0.00           C  
ATOM    466  CG  LYS    59     -56.525  56.393  49.517  1.00  0.00           C  
ATOM    467  CD  LYS    59     -56.299  57.844  49.761  1.00  0.00           C  
ATOM    468  CE  LYS    59     -57.583  58.500  49.963  1.00  0.00           C  
ATOM    469  NZ  LYS    59     -57.540  59.963  49.962  1.00  0.00           N  
ATOM    470  C   LYS    59     -53.836  53.779  48.510  1.00  0.00           C  
ATOM    471  O   LYS    59     -53.347  53.803  47.355  1.00  0.00           O  
ATOM    472  OXT LYS    59     -53.160  53.377  49.513  1.00  0.00           O  
TER     473      LYS    59 
ATOM    473  N   MET    60     -49.414  51.554  56.078  1.00  0.00           N  
ATOM    474  CA  MET    60     -49.386  50.360  56.839  1.00  0.00           C  
ATOM    475  CB  MET    60     -50.173  50.540  58.165  1.00  0.00           C  
ATOM    476  CG  MET    60     -49.850  49.534  59.224  1.00  0.00           C  
ATOM    477  SD  MET    60     -50.607  47.849  59.178  1.00  0.00           S  
ATOM    478  CE  MET    60     -52.363  48.300  59.334  1.00  0.00           C  
ATOM    479  C   MET    60     -49.907  49.076  56.132  1.00  0.00           C  
ATOM    480  O   MET    60     -49.250  48.078  56.243  1.00  0.00           O  
ATOM    481  N   TYR    61     -51.150  49.084  55.597  1.00  0.00           N  
ATOM    482  CA  TYR    61     -51.830  48.010  54.818  1.00  0.00           C  
ATOM    483  CB  TYR    61     -53.253  48.269  54.353  1.00  0.00           C  
ATOM    484  CG  TYR    61     -53.604  49.538  53.557  1.00  0.00           C  
ATOM    485  CD1 TYR    61     -53.103  49.819  52.277  1.00  0.00           C  
ATOM    486  CE1 TYR    61     -53.224  51.068  51.687  1.00  0.00           C  
ATOM    487  CZ  TYR    61     -53.905  52.121  52.392  1.00  0.00           C  
ATOM    488  OH  TYR    61     -54.167  53.392  51.876  1.00  0.00           O  
ATOM    489  CE2 TYR    61     -54.456  51.834  53.660  1.00  0.00           C  
ATOM    490  CD2 TYR    61     -54.255  50.573  54.251  1.00  0.00           C  
ATOM    491  C   TYR    61     -50.910  47.694  53.595  1.00  0.00           C  
ATOM    492  O   TYR    61     -50.991  46.551  53.218  1.00  0.00           O  
ATOM    493  N   GLY    62     -50.031  48.588  53.055  1.00  0.00           N  
ATOM    494  CA  GLY    62     -48.966  48.274  52.090  1.00  0.00           C  
ATOM    495  C   GLY    62     -48.012  47.226  52.488  1.00  0.00           C  
ATOM    496  O   GLY    62     -47.878  46.251  51.736  1.00  0.00           O  
ATOM    497  N   LYS    63     -47.320  47.352  53.636  1.00  0.00           N  
ATOM    498  CA  LYS    63     -46.287  46.491  54.143  1.00  0.00           C  
ATOM    499  CB  LYS    63     -45.421  47.293  55.187  1.00  0.00           C  
ATOM    500  CG  LYS    63     -44.306  46.505  56.000  1.00  0.00           C  
ATOM    501  CD  LYS    63     -43.350  45.702  55.020  1.00  0.00           C  
ATOM    502  CE  LYS    63     -42.120  45.071  55.630  1.00  0.00           C  
ATOM    503  NZ  LYS    63     -41.170  44.592  54.553  1.00  0.00           N  
ATOM    504  C   LYS    63     -46.774  45.136  54.632  1.00  0.00           C  
ATOM    505  O   LYS    63     -46.372  44.106  54.129  1.00  0.00           O  
ATOM    506  N   LEU    64     -47.960  45.190  55.315  1.00  0.00           N  
ATOM    507  CA  LEU    64     -48.915  44.083  55.597  1.00  0.00           C  
ATOM    508  CB  LEU    64     -50.184  44.770  56.141  1.00  0.00           C  
ATOM    509  CG  LEU    64     -51.358  43.812  56.557  1.00  0.00           C  
ATOM    510  CD1 LEU    64     -50.909  42.718  57.509  1.00  0.00           C  
ATOM    511  CD2 LEU    64     -52.542  44.599  57.090  1.00  0.00           C  
ATOM    512  C   LEU    64     -49.232  43.156  54.413  1.00  0.00           C  
ATOM    513  O   LEU    64     -49.147  41.964  54.556  1.00  0.00           O  
ATOM    514  N   ASN    65     -49.495  43.675  53.189  1.00  0.00           N  
ATOM    515  CA  ASN    65     -49.649  42.949  51.961  1.00  0.00           C  
ATOM    516  CB  ASN    65     -50.268  43.850  50.882  1.00  0.00           C  
ATOM    517  CG  ASN    65     -50.469  43.142  49.502  1.00  0.00           C  
ATOM    518  OD1 ASN    65     -51.100  42.101  49.439  1.00  0.00           O  
ATOM    519  ND2 ASN    65     -49.803  43.604  48.462  1.00  0.00           N  
ATOM    520  C   ASN    65     -48.274  42.239  51.583  1.00  0.00           C  
ATOM    521  O   ASN    65     -48.301  41.082  51.181  1.00  0.00           O  
ATOM    522  N   ASP    66     -47.075  42.840  51.710  1.00  0.00           N  
ATOM    523  CA  ASP    66     -45.786  42.123  51.453  1.00  0.00           C  
ATOM    524  CB  ASP    66     -44.550  42.985  51.495  1.00  0.00           C  
ATOM    525  CG  ASP    66     -44.707  44.232  50.695  1.00  0.00           C  
ATOM    526  OD1 ASP    66     -45.241  44.113  49.553  1.00  0.00           O  
ATOM    527  OD2 ASP    66     -44.054  45.259  50.965  1.00  0.00           O  
ATOM    528  C   ASP    66     -45.606  40.982  52.493  1.00  0.00           C  
ATOM    529  O   ASP    66     -45.087  39.953  52.129  1.00  0.00           O  
ATOM    530  N   LEU    67     -46.033  41.231  53.744  1.00  0.00           N  
ATOM    531  CA  LEU    67     -46.035  40.168  54.843  1.00  0.00           C  
ATOM    532  CB  LEU    67     -46.169  40.880  56.289  1.00  0.00           C  
ATOM    533  CG  LEU    67     -45.063  41.792  56.746  1.00  0.00           C  
ATOM    534  CD1 LEU    67     -45.407  42.692  57.926  1.00  0.00           C  
ATOM    535  CD2 LEU    67     -43.751  41.012  57.022  1.00  0.00           C  
ATOM    536  C   LEU    67     -47.049  39.084  54.540  1.00  0.00           C  
ATOM    537  O   LEU    67     -46.715  37.911  54.635  1.00  0.00           O  
ATOM    538  N   LEU    68     -48.219  39.473  54.049  1.00  0.00           N  
ATOM    539  CA  LEU    68     -49.171  38.477  53.430  1.00  0.00           C  
ATOM    540  CB  LEU    68     -50.435  39.129  53.058  1.00  0.00           C  
ATOM    541  CG  LEU    68     -51.263  39.511  54.252  1.00  0.00           C  
ATOM    542  CD1 LEU    68     -52.166  40.736  54.032  1.00  0.00           C  
ATOM    543  CD2 LEU    68     -52.204  38.248  54.580  1.00  0.00           C  
ATOM    544  C   LEU    68     -48.650  37.652  52.281  1.00  0.00           C  
ATOM    545  O   LEU    68     -48.901  36.494  52.166  1.00  0.00           O  
ATOM    546  N   GLU    69     -47.914  38.226  51.357  1.00  0.00           N  
ATOM    547  CA  GLU    69     -47.232  37.410  50.365  1.00  0.00           C  
ATOM    548  CB  GLU    69     -46.652  38.380  49.293  1.00  0.00           C  
ATOM    549  CG  GLU    69     -46.487  37.636  47.993  1.00  0.00           C  
ATOM    550  CD  GLU    69     -46.393  38.552  46.790  1.00  0.00           C  
ATOM    551  OE1 GLU    69     -46.520  37.999  45.727  1.00  0.00           O  
ATOM    552  OE2 GLU    69     -46.364  39.791  46.932  1.00  0.00           O  
ATOM    553  C   GLU    69     -46.036  36.536  50.936  1.00  0.00           C  
ATOM    554  O   GLU    69     -45.687  35.497  50.343  1.00  0.00           O  
ATOM    555  N   ASP    70     -45.384  36.912  52.072  1.00  0.00           N  
ATOM    556  CA  ASP    70     -44.400  35.968  52.762  1.00  0.00           C  
ATOM    557  CB  ASP    70     -43.578  36.797  53.661  1.00  0.00           C  
ATOM    558  CG  ASP    70     -42.513  37.699  53.058  1.00  0.00           C  
ATOM    559  OD1 ASP    70     -41.872  38.436  53.859  1.00  0.00           O  
ATOM    560  OD2 ASP    70     -42.235  37.559  51.867  1.00  0.00           O  
ATOM    561  C   ASP    70     -45.136  34.855  53.499  1.00  0.00           C  
ATOM    562  O   ASP    70     -44.666  33.736  53.442  1.00  0.00           O  
ATOM    563  N   LEU    71     -46.229  35.145  54.196  1.00  0.00           N  
ATOM    564  CA  LEU    71     -46.987  34.012  54.874  1.00  0.00           C  
ATOM    565  CB  LEU    71     -48.152  34.646  55.692  1.00  0.00           C  
ATOM    566  CG  LEU    71     -47.743  35.530  56.872  1.00  0.00           C  
ATOM    567  CD1 LEU    71     -48.933  36.077  57.604  1.00  0.00           C  
ATOM    568  CD2 LEU    71     -46.964  34.660  57.910  1.00  0.00           C  
ATOM    569  C   LEU    71     -47.562  33.039  53.853  1.00  0.00           C  
ATOM    570  O   LEU    71     -47.508  31.860  54.094  1.00  0.00           O  
ATOM    571  N   GLN    72     -47.900  33.498  52.647  1.00  0.00           N  
ATOM    572  CA  GLN    72     -48.268  32.705  51.495  1.00  0.00           C  
ATOM    573  CB  GLN    72     -48.942  33.601  50.426  1.00  0.00           C  
ATOM    574  CG  GLN    72     -50.437  33.853  50.834  1.00  0.00           C  
ATOM    575  CD  GLN    72     -51.114  34.920  49.858  1.00  0.00           C  
ATOM    576  OE1 GLN    72     -52.000  34.672  48.969  1.00  0.00           O  
ATOM    577  NE2 GLN    72     -50.918  36.238  50.076  1.00  0.00           N  
ATOM    578  C   GLN    72     -47.127  31.856  50.962  1.00  0.00           C  
ATOM    579  O   GLN    72     -47.329  30.698  50.565  1.00  0.00           O  
ATOM    580  N   GLU    73     -45.860  32.304  51.083  1.00  0.00           N  
ATOM    581  CA  GLU    73     -44.644  31.500  50.799  1.00  0.00           C  
ATOM    582  CB  GLU    73     -43.454  32.435  50.587  1.00  0.00           C  
ATOM    583  CG  GLU    73     -42.684  31.868  49.349  1.00  0.00           C  
ATOM    584  CD  GLU    73     -43.547  31.751  48.097  1.00  0.00           C  
ATOM    585  OE1 GLU    73     -43.151  31.014  47.128  1.00  0.00           O  
ATOM    586  OE2 GLU    73     -44.500  32.615  47.897  1.00  0.00           O  
ATOM    587  C   GLU    73     -44.365  30.353  51.863  1.00  0.00           C  
ATOM    588  O   GLU    73     -44.192  29.214  51.406  1.00  0.00           O  
ATOM    589  N   VAL    74     -44.642  30.588  53.175  1.00  0.00           N  
ATOM    590  CA  VAL    74     -44.602  29.527  54.182  1.00  0.00           C  
ATOM    591  CB  VAL    74     -44.791  30.146  55.578  1.00  0.00           C  
ATOM    592  CG1 VAL    74     -44.877  29.093  56.621  1.00  0.00           C  
ATOM    593  CG2 VAL    74     -43.642  31.066  55.928  1.00  0.00           C  
ATOM    594  C   VAL    74     -45.832  28.496  53.837  1.00  0.00           C  
ATOM    595  O   VAL    74     -45.596  27.297  53.890  1.00  0.00           O  
ATOM    596  N   LEU    75     -47.005  28.979  53.368  1.00  0.00           N  
ATOM    597  CA  LEU    75     -48.170  28.211  52.979  1.00  0.00           C  
ATOM    598  CB  LEU    75     -49.341  29.209  52.882  1.00  0.00           C  
ATOM    599  CG  LEU    75     -50.495  28.624  52.085  1.00  0.00           C  
ATOM    600  CD1 LEU    75     -51.351  27.688  52.975  1.00  0.00           C  
ATOM    601  CD2 LEU    75     -51.362  29.713  51.588  1.00  0.00           C  
ATOM    602  C   LEU    75     -47.728  27.430  51.744  1.00  0.00           C  
ATOM    603  O   LEU    75     -47.882  26.188  51.771  1.00  0.00           O  
ATOM    604  N   LYS    76     -47.101  27.933  50.730  1.00  0.00           N  
ATOM    605  CA  LYS    76     -46.541  27.103  49.613  1.00  0.00           C  
ATOM    606  CB  LYS    76     -46.090  28.065  48.512  1.00  0.00           C  
ATOM    607  CG  LYS    76     -47.228  28.861  47.816  1.00  0.00           C  
ATOM    608  CD  LYS    76     -46.602  30.027  47.079  1.00  0.00           C  
ATOM    609  CE  LYS    76     -45.951  29.380  45.865  1.00  0.00           C  
ATOM    610  NZ  LYS    76     -45.062  30.393  45.241  1.00  0.00           N  
ATOM    611  C   LYS    76     -45.495  26.110  50.065  1.00  0.00           C  
ATOM    612  O   LYS    76     -45.380  25.027  49.499  1.00  0.00           O  
ATOM    613  N   ASN    77     -44.697  26.389  51.136  1.00  0.00           N  
ATOM    614  CA  ASN    77     -43.796  25.330  51.693  1.00  0.00           C  
ATOM    615  CB  ASN    77     -42.856  26.058  52.768  1.00  0.00           C  
ATOM    616  CG  ASN    77     -41.733  25.210  53.220  1.00  0.00           C  
ATOM    617  OD1 ASN    77     -41.672  24.050  52.875  1.00  0.00           O  
ATOM    618  ND2 ASN    77     -40.789  25.644  54.080  1.00  0.00           N  
ATOM    619  C   ASN    77     -44.692  24.203  52.257  1.00  0.00           C  
ATOM    620  O   ASN    77     -44.377  23.108  51.818  1.00  0.00           O  
ATOM    621  N   LEU    78     -45.744  24.434  53.065  1.00  0.00           N  
ATOM    622  CA  LEU    78     -46.673  23.415  53.554  1.00  0.00           C  
ATOM    623  CB  LEU    78     -47.638  24.020  54.568  1.00  0.00           C  
ATOM    624  CG  LEU    78     -46.981  24.333  55.961  1.00  0.00           C  
ATOM    625  CD1 LEU    78     -47.550  25.678  56.555  1.00  0.00           C  
ATOM    626  CD2 LEU    78     -47.027  23.114  56.904  1.00  0.00           C  
ATOM    627  C   LEU    78     -47.380  22.662  52.416  1.00  0.00           C  
ATOM    628  O   LEU    78     -47.492  21.452  52.477  1.00  0.00           O  
ATOM    629  N   HIE    79     -47.662  23.346  51.352  1.00  0.00           N  
ATOM    630  CA  HIE    79     -48.101  22.759  50.070  1.00  0.00           C  
ATOM    631  CB  HIE    79     -48.376  23.822  49.081  1.00  0.00           C  
ATOM    632  CG  HIE    79     -49.467  24.798  49.406  1.00  0.00           C  
ATOM    633  ND1 HIE    79     -49.763  25.946  48.713  1.00  0.00           N  
ATOM    634  CE1 HIE    79     -50.976  26.392  49.085  1.00  0.00           C  
ATOM    635  NE2 HIE    79     -51.441  25.533  50.034  1.00  0.00           N  
ATOM    636  CD2 HIE    79     -50.590  24.535  50.186  1.00  0.00           C  
ATOM    637  C   HIE    79     -47.106  21.716  49.605  1.00  0.00           C  
ATOM    638  O   HIE    79     -47.503  20.671  49.039  1.00  0.00           O  
ATOM    639  N   LYS    80     -45.796  21.883  49.745  1.00  0.00           N  
ATOM    640  CA  LYS    80     -44.712  20.971  49.188  1.00  0.00           C  
ATOM    641  CB  LYS    80     -43.814  21.760  48.285  1.00  0.00           C  
ATOM    642  CG  LYS    80     -42.839  22.702  49.013  1.00  0.00           C  
ATOM    643  CD  LYS    80     -41.982  23.488  48.011  1.00  0.00           C  
ATOM    644  CE  LYS    80     -41.264  24.722  48.469  1.00  0.00           C  
ATOM    645  NZ  LYS    80     -40.474  25.391  47.368  1.00  0.00           N  
ATOM    646  C   LYS    80     -44.005  20.111  50.239  1.00  0.00           C  
ATOM    647  O   LYS    80     -42.898  19.578  50.106  1.00  0.00           O  
ATOM    648  N   ASN    81     -44.618  20.003  51.480  1.00  0.00           N  
ATOM    649  CA  ASN    81     -43.910  19.438  52.671  1.00  0.00           C  
ATOM    650  CB  ASN    81     -44.837  19.544  53.850  1.00  0.00           C  
ATOM    651  CG  ASN    81     -44.208  19.034  55.097  1.00  0.00           C  
ATOM    652  OD1 ASN    81     -43.120  19.407  55.467  1.00  0.00           O  
ATOM    653  ND2 ASN    81     -44.644  17.900  55.689  1.00  0.00           N  
ATOM    654  C   ASN    81     -43.592  18.006  52.444  1.00  0.00           C  
ATOM    655  O   ASN    81     -42.576  17.528  52.943  1.00  0.00           O  
ATOM    656  N   ASP    82     -44.436  17.283  51.692  1.00  0.00           N  
ATOM    657  CA  ASP    82     -44.269  15.883  51.317  1.00  0.00           C  
ATOM    658  CB  ASP    82     -45.585  15.121  51.038  1.00  0.00           C  
ATOM    659  CG  ASP    82     -46.471  15.797  50.023  1.00  0.00           C  
ATOM    660  OD1 ASP    82     -47.527  15.182  49.629  1.00  0.00           O  
ATOM    661  OD2 ASP    82     -46.183  16.898  49.523  1.00  0.00           O  
ATOM    662  C   ASP    82     -43.221  15.721  50.128  1.00  0.00           C  
ATOM    663  O   ASP    82     -42.802  14.572  49.825  1.00  0.00           O  
ATOM    664  N   ARG    83     -42.766  16.792  49.491  1.00  0.00           N  
ATOM    665  CA  ARG    83     -41.636  16.790  48.491  1.00  0.00           C  
ATOM    666  CB  ARG    83     -41.839  17.664  47.309  1.00  0.00           C  
ATOM    667  CG  ARG    83     -40.760  17.525  46.248  1.00  0.00           C  
ATOM    668  CD  ARG    83     -41.115  18.435  45.026  1.00  0.00           C  
ATOM    669  NE  ARG    83     -40.255  18.099  43.874  1.00  0.00           N  
ATOM    670  CZ  ARG    83     -39.246  18.627  43.300  1.00  0.00           C  
ATOM    671  NH1 ARG    83     -38.498  19.531  43.876  1.00  0.00           N  
ATOM    672  NH2 ARG    83     -38.892  18.221  42.104  1.00  0.00           N  
ATOM    673  C   ARG    83     -40.211  16.916  49.193  1.00  0.00           C  
ATOM    674  O   ARG    83     -39.223  16.362  48.708  1.00  0.00           O  
ATOM    675  N   SER    84     -40.232  17.415  50.441  1.00  0.00           N  
ATOM    676  CA  SER    84     -39.156  17.339  51.385  1.00  0.00           C  
ATOM    677  CB  SER    84     -38.961  18.545  52.276  1.00  0.00           C  
ATOM    678  OG  SER    84     -39.005  19.699  51.505  1.00  0.00           O  
ATOM    679  C   SER    84     -39.155  16.042  52.277  1.00  0.00           C  
ATOM    680  O   SER    84     -40.100  15.254  52.239  1.00  0.00           O  
ATOM    681  N   GLY    85     -38.045  15.752  53.023  1.00  0.00           N  
ATOM    682  CA  GLY    85     -37.931  14.650  53.956  1.00  0.00           C  
ATOM    683  C   GLY    85     -39.108  14.440  54.874  1.00  0.00           C  
ATOM    684  O   GLY    85     -39.652  15.418  55.395  1.00  0.00           O  
ATOM    685  N   LYS    86     -39.460  13.213  55.239  1.00  0.00           N  
ATOM    686  CA  LYS    86     -40.564  12.790  56.176  1.00  0.00           C  
ATOM    687  CB  LYS    86     -40.438  11.281  56.292  1.00  0.00           C  
ATOM    688  CG  LYS    86     -39.364  10.629  57.156  1.00  0.00           C  
ATOM    689  CD  LYS    86     -39.359   9.120  56.997  1.00  0.00           C  
ATOM    690  CE  LYS    86     -38.124   8.553  57.802  1.00  0.00           C  
ATOM    691  NZ  LYS    86     -36.836   8.640  57.016  1.00  0.00           N  
ATOM    692  C   LYS    86     -40.662  13.466  57.494  1.00  0.00           C  
ATOM    693  O   LYS    86     -41.779  13.657  58.052  1.00  0.00           O  
ATOM    694  N   ASP    87     -39.584  13.845  58.069  1.00  0.00           N  
ATOM    695  CA  ASP    87     -39.463  14.426  59.472  1.00  0.00           C  
ATOM    696  CB  ASP    87     -38.478  13.599  60.239  1.00  0.00           C  
ATOM    697  CG  ASP    87     -38.952  12.197  60.491  1.00  0.00           C  
ATOM    698  OD1 ASP    87     -38.064  11.329  60.357  1.00  0.00           O  
ATOM    699  OD2 ASP    87     -40.110  11.951  60.909  1.00  0.00           O  
ATOM    700  C   ASP    87     -39.084  15.863  59.564  1.00  0.00           C  
ATOM    701  O   ASP    87     -39.044  16.430  60.603  1.00  0.00           O  
ATOM    702  N   ASN    88     -38.914  16.530  58.414  1.00  0.00           N  
ATOM    703  CA  ASN    88     -38.330  17.863  58.243  1.00  0.00           C  
ATOM    704  CB  ASN    88     -37.927  17.948  56.758  1.00  0.00           C  
ATOM    705  CG  ASN    88     -36.583  17.283  56.392  1.00  0.00           C  
ATOM    706  OD1 ASN    88     -36.255  16.214  56.805  1.00  0.00           O  
ATOM    707  ND2 ASN    88     -35.745  18.086  55.828  1.00  0.00           N  
ATOM    708  C   ASN    88     -39.176  19.081  58.674  1.00  0.00           C  
ATOM    709  O   ASN    88     -39.063  20.201  58.175  1.00  0.00           O  
ATOM    710  N   ILE    89     -39.935  18.924  59.768  1.00  0.00           N  
ATOM    711  CA  ILE    89     -40.795  19.954  60.414  1.00  0.00           C  
ATOM    712  CB  ILE    89     -41.772  19.366  61.534  1.00  0.00           C  
ATOM    713  CG2 ILE    89     -42.566  20.563  62.184  1.00  0.00           C  
ATOM    714  CG1 ILE    89     -42.637  18.317  60.834  1.00  0.00           C  
ATOM    715  CD1 ILE    89     -43.759  17.641  61.714  1.00  0.00           C  
ATOM    716  C   ILE    89     -40.011  21.177  60.920  1.00  0.00           C  
ATOM    717  O   ILE    89     -40.568  22.338  60.891  1.00  0.00           O  
ATOM    718  N   HIE    90     -38.718  20.965  61.237  1.00  0.00           N  
ATOM    719  CA  HIE    90     -37.760  22.057  61.534  1.00  0.00           C  
ATOM    720  CB  HIE    90     -36.322  21.637  61.851  1.00  0.00           C  
ATOM    721  CG  HIE    90     -35.465  21.141  60.648  1.00  0.00           C  
ATOM    722  ND1 HIE    90     -35.440  19.787  60.221  1.00  0.00           N  
ATOM    723  CE1 HIE    90     -34.457  19.796  59.314  1.00  0.00           C  
ATOM    724  NE2 HIE    90     -33.940  21.082  59.138  1.00  0.00           N  
ATOM    725  CD2 HIE    90     -34.696  21.905  59.883  1.00  0.00           C  
ATOM    726  C   HIE    90     -37.668  23.133  60.447  1.00  0.00           C  
ATOM    727  O   HIE    90     -37.523  24.301  60.776  1.00  0.00           O  
ATOM    728  N   ASP    91     -37.709  22.787  59.155  1.00  0.00           N  
ATOM    729  CA  ASP    91     -37.758  23.719  58.051  1.00  0.00           C  
ATOM    730  CB  ASP    91     -37.591  23.073  56.679  1.00  0.00           C  
ATOM    731  CG  ASP    91     -37.486  24.070  55.499  1.00  0.00           C  
ATOM    732  OD1 ASP    91     -38.305  24.117  54.554  1.00  0.00           O  
ATOM    733  OD2 ASP    91     -36.431  24.697  55.391  1.00  0.00           O  
ATOM    734  C   ASP    91     -38.884  24.667  58.115  1.00  0.00           C  
ATOM    735  O   ASP    91     -38.692  25.856  58.111  1.00  0.00           O  
ATOM    736  N   VAL    92     -40.066  24.090  58.289  1.00  0.00           N  
ATOM    737  CA  VAL    92     -41.343  24.760  58.373  1.00  0.00           C  
ATOM    738  CB  VAL    92     -42.557  23.853  58.330  1.00  0.00           C  
ATOM    739  CG1 VAL    92     -43.822  24.753  58.561  1.00  0.00           C  
ATOM    740  CG2 VAL    92     -42.593  23.103  57.020  1.00  0.00           C  
ATOM    741  C   VAL    92     -41.320  25.541  59.636  1.00  0.00           C  
ATOM    742  O   VAL    92     -41.604  26.716  59.541  1.00  0.00           O  
ATOM    743  N   ASP    93     -41.101  25.033  60.882  1.00  0.00           N  
ATOM    744  CA  ASP    93     -40.753  25.831  62.070  1.00  0.00           C  
ATOM    745  CB  ASP    93     -39.926  24.914  62.948  1.00  0.00           C  
ATOM    746  CG  ASP    93     -39.396  25.627  64.130  1.00  0.00           C  
ATOM    747  OD1 ASP    93     -40.080  26.444  64.795  1.00  0.00           O  
ATOM    748  OD2 ASP    93     -38.223  25.341  64.533  1.00  0.00           O  
ATOM    749  C   ASP    93     -39.994  27.184  61.806  1.00  0.00           C  
ATOM    750  O   ASP    93     -40.506  28.297  61.788  1.00  0.00           O  
ATOM    751  N   ASN    94     -38.785  27.107  61.387  1.00  0.00           N  
ATOM    752  CA  ASN    94     -37.843  28.191  61.144  1.00  0.00           C  
ATOM    753  CB  ASN    94     -36.465  27.450  60.739  1.00  0.00           C  
ATOM    754  CG  ASN    94     -35.866  26.727  61.919  1.00  0.00           C  
ATOM    755  OD1 ASN    94     -36.032  27.084  63.052  1.00  0.00           O  
ATOM    756  ND2 ASN    94     -35.115  25.725  61.650  1.00  0.00           N  
ATOM    757  C   ASN    94     -38.278  29.121  60.031  1.00  0.00           C  
ATOM    758  O   ASN    94     -38.199  30.335  60.139  1.00  0.00           O  
ATOM    759  N   HIE    95     -38.867  28.572  58.924  1.00  0.00           N  
ATOM    760  CA  HIE    95     -39.461  29.383  57.842  1.00  0.00           C  
ATOM    761  CB  HIE    95     -39.782  28.554  56.580  1.00  0.00           C  
ATOM    762  CG  HIE    95     -40.424  29.350  55.502  1.00  0.00           C  
ATOM    763  ND1 HIE    95     -41.089  28.803  54.371  1.00  0.00           N  
ATOM    764  CE1 HIE    95     -41.201  29.885  53.531  1.00  0.00           C  
ATOM    765  NE2 HIE    95     -40.632  30.952  54.062  1.00  0.00           N  
ATOM    766  CD2 HIE    95     -40.080  30.617  55.244  1.00  0.00           C  
ATOM    767  C   HIE    95     -40.671  30.161  58.379  1.00  0.00           C  
ATOM    768  O   HIE    95     -40.779  31.363  58.217  1.00  0.00           O  
ATOM    769  N   LEU    96     -41.548  29.560  59.198  1.00  0.00           N  
ATOM    770  CA  LEU    96     -42.629  30.365  59.803  1.00  0.00           C  
ATOM    771  CB  LEU    96     -43.674  29.449  60.497  1.00  0.00           C  
ATOM    772  CG  LEU    96     -44.931  30.112  61.149  1.00  0.00           C  
ATOM    773  CD1 LEU    96     -45.709  30.928  60.199  1.00  0.00           C  
ATOM    774  CD2 LEU    96     -45.753  29.082  61.786  1.00  0.00           C  
ATOM    775  C   LEU    96     -42.184  31.314  60.918  1.00  0.00           C  
ATOM    776  O   LEU    96     -42.604  32.516  60.926  1.00  0.00           O  
ATOM    777  N   GLN    97     -41.273  30.923  61.854  1.00  0.00           N  
ATOM    778  CA  GLN    97     -40.635  31.850  62.776  1.00  0.00           C  
ATOM    779  CB  GLN    97     -39.529  31.081  63.494  1.00  0.00           C  
ATOM    780  CG  GLN    97     -38.774  31.967  64.497  1.00  0.00           C  
ATOM    781  CD  GLN    97     -39.585  32.544  65.609  1.00  0.00           C  
ATOM    782  OE1 GLN    97     -40.735  32.276  65.885  1.00  0.00           O  
ATOM    783  NE2 GLN    97     -38.984  33.340  66.473  1.00  0.00           N  
ATOM    784  C   GLN    97     -39.982  33.034  62.085  1.00  0.00           C  
ATOM    785  O   GLN    97     -40.000  34.115  62.689  1.00  0.00           O  
ATOM    786  N   ASN    98     -39.394  32.839  60.938  1.00  0.00           N  
ATOM    787  CA  ASN    98     -38.663  33.822  60.135  1.00  0.00           C  
ATOM    788  CB  ASN    98     -37.922  33.161  58.955  1.00  0.00           C  
ATOM    789  CG  ASN    98     -37.273  34.080  57.965  1.00  0.00           C  
ATOM    790  OD1 ASN    98     -37.873  34.464  56.963  1.00  0.00           O  
ATOM    791  ND2 ASN    98     -36.062  34.369  58.221  1.00  0.00           N  
ATOM    792  C   ASN    98     -39.584  34.974  59.713  1.00  0.00           C  
ATOM    793  O   ASN    98     -39.287  36.177  59.822  1.00  0.00           O  
ATOM    794  N   VAL    99     -40.844  34.660  59.265  1.00  0.00           N  
ATOM    795  CA  VAL    99     -41.944  35.655  59.008  1.00  0.00           C  
ATOM    796  CB  VAL    99     -43.032  35.107  58.002  1.00  0.00           C  
ATOM    797  CG1 VAL    99     -43.870  36.205  57.394  1.00  0.00           C  
ATOM    798  CG2 VAL    99     -42.463  34.336  56.781  1.00  0.00           C  
ATOM    799  C   VAL    99     -42.565  36.284  60.283  1.00  0.00           C  
ATOM    800  O   VAL    99     -42.720  37.532  60.359  1.00  0.00           O  
ATOM    801  N   ILE   100     -42.799  35.391  61.275  1.00  0.00           N  
ATOM    802  CA  ILE   100     -43.253  35.810  62.682  1.00  0.00           C  
ATOM    803  CB  ILE   100     -43.340  34.559  63.576  1.00  0.00           C  
ATOM    804  CG2 ILE   100     -43.261  34.817  65.108  1.00  0.00           C  
ATOM    805  CG1 ILE   100     -44.647  33.826  63.331  1.00  0.00           C  
ATOM    806  CD1 ILE   100     -44.800  32.493  64.066  1.00  0.00           C  
ATOM    807  C   ILE   100     -42.376  36.912  63.244  1.00  0.00           C  
ATOM    808  O   ILE   100     -42.965  37.876  63.725  1.00  0.00           O  
ATOM    809  N   GLU   101     -41.045  36.777  63.060  1.00  0.00           N  
ATOM    810  CA  GLU   101     -40.005  37.776  63.461  1.00  0.00           C  
ATOM    811  CB  GLU   101     -38.634  37.156  63.396  1.00  0.00           C  
ATOM    812  CG  GLU   101     -38.277  36.411  64.642  1.00  0.00           C  
ATOM    813  CD  GLU   101     -36.821  35.806  64.561  1.00  0.00           C  
ATOM    814  OE1 GLU   101     -35.979  36.319  63.825  1.00  0.00           O  
ATOM    815  OE2 GLU   101     -36.587  34.889  65.400  1.00  0.00           O  
ATOM    816  C   GLU   101     -40.035  39.131  62.708  1.00  0.00           C  
ATOM    817  O   GLU   101     -39.735  40.173  63.264  1.00  0.00           O  
ATOM    818  N   ASP   102     -40.364  39.096  61.438  1.00  0.00           N  
ATOM    819  CA  ASP   102     -40.646  40.270  60.620  1.00  0.00           C  
ATOM    820  CB  ASP   102     -40.634  39.721  59.223  1.00  0.00           C  
ATOM    821  CG  ASP   102     -40.207  40.697  58.157  1.00  0.00           C  
ATOM    822  OD1 ASP   102     -39.869  41.839  58.484  1.00  0.00           O  
ATOM    823  OD2 ASP   102     -40.307  40.306  56.971  1.00  0.00           O  
ATOM    824  C   ASP   102     -41.968  41.021  60.974  1.00  0.00           C  
ATOM    825  O   ASP   102     -42.088  42.261  60.917  1.00  0.00           O  
ATOM    826  N   ILE   103     -43.036  40.254  61.339  1.00  0.00           N  
ATOM    827  CA  ILE   103     -44.358  40.693  61.839  1.00  0.00           C  
ATOM    828  CB  ILE   103     -45.347  39.519  61.572  1.00  0.00           C  
ATOM    829  CG2 ILE   103     -46.710  39.936  62.206  1.00  0.00           C  
ATOM    830  CG1 ILE   103     -45.504  39.335  60.061  1.00  0.00           C  
ATOM    831  CD1 ILE   103     -46.256  38.113  59.679  1.00  0.00           C  
ATOM    832  C   ILE   103     -44.352  41.186  63.310  1.00  0.00           C  
ATOM    833  O   ILE   103     -45.059  42.096  63.671  1.00  0.00           O  
ATOM    834  N   HIE   104     -43.439  40.615  64.066  1.00  0.00           N  
ATOM    835  CA  HIE   104     -42.922  41.134  65.317  1.00  0.00           C  
ATOM    836  CB  HIE   104     -42.086  40.012  66.052  1.00  0.00           C  
ATOM    837  CG  HIE   104     -41.667  40.440  67.423  1.00  0.00           C  
ATOM    838  ND1 HIE   104     -42.498  40.446  68.572  1.00  0.00           N  
ATOM    839  CE1 HIE   104     -41.811  41.018  69.558  1.00  0.00           C  
ATOM    840  NE2 HIE   104     -40.539  41.205  69.112  1.00  0.00           N  
ATOM    841  CD2 HIE   104     -40.528  41.002  67.714  1.00  0.00           C  
ATOM    842  C   HIE   104     -42.175  42.425  65.155  1.00  0.00           C  
ATOM    843  O   HIE   104     -42.413  43.393  65.844  1.00  0.00           O  
ATOM    844  N   ASP   105     -41.329  42.458  64.172  1.00  0.00           N  
ATOM    845  CA  ASP   105     -40.602  43.719  63.782  1.00  0.00           C  
ATOM    846  CB  ASP   105     -39.462  43.535  62.744  1.00  0.00           C  
ATOM    847  CG  ASP   105     -38.749  44.916  62.686  1.00  0.00           C  
ATOM    848  OD1 ASP   105     -38.073  45.383  63.638  1.00  0.00           O  
ATOM    849  OD2 ASP   105     -38.678  45.521  61.596  1.00  0.00           O  
ATOM    850  C   ASP   105     -41.567  44.858  63.360  1.00  0.00           C  
ATOM    851  O   ASP   105     -41.415  46.017  63.808  1.00  0.00           O  
ATOM    852  N   PHE   106     -42.579  44.481  62.566  1.00  0.00           N  
ATOM    853  CA  PHE   106     -43.703  45.322  62.161  1.00  0.00           C  
ATOM    854  CB  PHE   106     -44.603  44.569  61.144  1.00  0.00           C  
ATOM    855  CG  PHE   106     -45.648  45.351  60.365  1.00  0.00           C  
ATOM    856  CD1 PHE   106     -46.996  44.855  60.321  1.00  0.00           C  
ATOM    857  CE1 PHE   106     -47.878  45.468  59.437  1.00  0.00           C  
ATOM    858  CZ  PHE   106     -47.553  46.639  58.794  1.00  0.00           C  
ATOM    859  CE2 PHE   106     -46.292  47.210  59.017  1.00  0.00           C  
ATOM    860  CD2 PHE   106     -45.333  46.573  59.741  1.00  0.00           C  
ATOM    861  C   PHE   106     -44.428  45.930  63.412  1.00  0.00           C  
ATOM    862  O   PHE   106     -44.949  47.041  63.322  1.00  0.00           O  
ATOM    863  N   MET   107     -44.661  45.097  64.432  1.00  0.00           N  
ATOM    864  CA  MET   107     -45.434  45.428  65.627  1.00  0.00           C  
ATOM    865  CB  MET   107     -45.819  44.121  66.353  1.00  0.00           C  
ATOM    866  CG  MET   107     -46.723  44.372  67.605  1.00  0.00           C  
ATOM    867  SD  MET   107     -47.375  42.812  68.312  1.00  0.00           S  
ATOM    868  CE  MET   107     -45.850  41.892  68.890  1.00  0.00           C  
ATOM    869  C   MET   107     -44.619  46.357  66.472  1.00  0.00           C  
ATOM    870  O   MET   107     -45.194  47.154  67.213  1.00  0.00           O  
ATOM    871  N   GLN   108     -43.322  46.382  66.324  1.00  0.00           N  
ATOM    872  CA  GLN   108     -42.471  47.346  67.135  1.00  0.00           C  
ATOM    873  CB  GLN   108     -40.988  46.926  67.154  1.00  0.00           C  
ATOM    874  CG  GLN   108     -40.778  45.650  67.982  1.00  0.00           C  
ATOM    875  CD  GLN   108     -39.326  45.103  67.836  1.00  0.00           C  
ATOM    876  OE1 GLN   108     -38.330  45.785  67.642  1.00  0.00           O  
ATOM    877  NE2 GLN   108     -39.224  43.786  67.804  1.00  0.00           N  
ATOM    878  C   GLN   108     -42.584  48.773  66.523  1.00  0.00           C  
ATOM    879  O   GLN   108     -42.457  49.719  67.308  1.00  0.00           O  
ATOM    880  N   ALA   109     -42.901  48.965  65.247  1.00  0.00           N  
ATOM    881  CA  ALA   109     -43.153  50.306  64.648  1.00  0.00           C  
ATOM    882  CB  ALA   109     -42.686  50.208  63.192  1.00  0.00           C  
ATOM    883  C   ALA   109     -44.710  50.672  64.814  1.00  0.00           C  
ATOM    884  O   ALA   109     -44.967  51.888  64.928  1.00  0.00           O  
ATOM    885  N   ALA   110     -45.616  49.695  64.977  1.00  0.00           N  
ATOM    886  CA  ALA   110     -46.941  49.916  65.443  1.00  0.00           C  
ATOM    887  CB  ALA   110     -47.720  48.625  65.356  1.00  0.00           C  
ATOM    888  C   ALA   110     -46.924  50.382  66.910  1.00  0.00           C  
ATOM    889  O   ALA   110     -47.586  51.355  67.242  1.00  0.00           O  
ATOM    890  N   ALA   111     -46.033  49.796  67.739  1.00  0.00           N  
ATOM    891  CA  ALA   111     -46.218  49.962  69.147  1.00  0.00           C  
ATOM    892  CB  ALA   111     -45.564  48.807  69.858  1.00  0.00           C  
ATOM    893  C   ALA   111     -45.725  51.382  69.508  1.00  0.00           C  
ATOM    894  O   ALA   111     -46.270  52.109  70.355  1.00  0.00           O  
ATOM    895  N   ALA   112     -44.612  51.829  68.888  1.00  0.00           N  
ATOM    896  CA  ALA   112     -43.947  53.157  69.054  1.00  0.00           C  
ATOM    897  CB  ALA   112     -42.686  53.271  68.194  1.00  0.00           C  
ATOM    898  C   ALA   112     -44.983  54.239  68.886  1.00  0.00           C  
ATOM    899  O   ALA   112     -45.114  55.206  69.608  1.00  0.00           O  
ATOM    900  N   ALA   113     -45.875  53.996  67.868  1.00  0.00           N  
ATOM    901  CA  ALA   113     -46.895  54.967  67.344  1.00  0.00           C  
ATOM    902  CB  ALA   113     -46.987  54.936  65.876  1.00  0.00           C  
ATOM    903  C   ALA   113     -48.223  54.835  68.104  1.00  0.00           C  
ATOM    904  O   ALA   113     -49.228  55.512  67.676  1.00  0.00           O  
ATOM    905  N   ALA   114     -48.309  53.981  69.097  1.00  0.00           N  
ATOM    906  CA  ALA   114     -49.458  53.856  70.018  1.00  0.00           C  
ATOM    907  CB  ALA   114     -49.485  52.356  70.455  1.00  0.00           C  
ATOM    908  C   ALA   114     -49.403  54.928  71.085  1.00  0.00           C  
ATOM    909  O   ALA   114     -49.162  54.647  72.250  1.00  0.00           O  
ATOM    910  N   ASN   115     -49.577  56.203  70.816  1.00  0.00           N  
ATOM    911  CA  ASN   115     -49.850  57.312  71.771  1.00  0.00           C  
ATOM    912  CB  ASN   115     -49.271  58.621  71.223  1.00  0.00           C  
ATOM    913  CG  ASN   115     -49.085  59.773  72.198  1.00  0.00           C  
ATOM    914  OD1 ASN   115     -48.966  59.656  73.395  1.00  0.00           O  
ATOM    915  ND2 ASN   115     -49.177  61.020  71.786  1.00  0.00           N  
ATOM    916  C   ASN   115     -51.246  57.507  72.415  1.00  0.00           C  
ATOM    917  O   ASN   115     -51.474  56.979  73.471  1.00  0.00           O  
ATOM    918  N   CYS   116     -52.225  58.130  71.809  1.00  0.00           N  
ATOM    919  CA  CYS   116     -53.566  58.472  72.272  1.00  0.00           C  
ATOM    920  CB  CYS   116     -54.152  59.718  71.587  1.00  0.00           C  
ATOM    921  SG  CYS   116     -52.815  60.961  71.364  1.00  0.00           S  
ATOM    922  C   CYS   116     -54.525  57.323  72.007  1.00  0.00           C  
ATOM    923  O   CYS   116     -55.748  57.382  72.324  1.00  0.00           O  
ATOM    924  N   ARG   117     -54.104  56.237  71.409  1.00  0.00           N  
ATOM    925  CA  ARG   117     -54.820  55.041  70.913  1.00  0.00           C  
ATOM    926  CB  ARG   117     -55.640  55.498  69.718  1.00  0.00           C  
ATOM    927  CG  ARG   117     -54.920  56.165  68.568  1.00  0.00           C  
ATOM    928  CD  ARG   117     -55.864  56.590  67.468  1.00  0.00           C  
ATOM    929  NE  ARG   117     -56.862  57.477  67.967  1.00  0.00           N  
ATOM    930  CZ  ARG   117     -58.097  57.662  67.453  1.00  0.00           C  
ATOM    931  NH1 ARG   117     -58.401  57.291  66.285  1.00  0.00           N  
ATOM    932  NH2 ARG   117     -59.016  58.219  68.177  1.00  0.00           N  
ATOM    933  C   ARG   117     -53.755  53.985  70.541  1.00  0.00           C  
ATOM    934  O   ARG   117     -52.559  54.196  70.620  1.00  0.00           O  
ATOM    935  N   LYS   118     -54.237  52.793  70.155  1.00  0.00           N  
ATOM    936  CA  LYS   118     -53.520  51.461  70.087  1.00  0.00           C  
ATOM    937  CB  LYS   118     -53.689  50.660  71.406  1.00  0.00           C  
ATOM    938  CG  LYS   118     -52.663  49.603  71.608  1.00  0.00           C  
ATOM    939  CD  LYS   118     -53.089  48.732  72.839  1.00  0.00           C  
ATOM    940  CE  LYS   118     -52.068  47.609  72.984  1.00  0.00           C  
ATOM    941  NZ  LYS   118     -52.223  46.975  74.295  1.00  0.00           N  
ATOM    942  C   LYS   118     -53.776  50.658  68.851  1.00  0.00           C  
ATOM    943  O   LYS   118     -54.322  49.559  68.889  1.00  0.00           O  
ATOM    944  OXT LYS   118     -53.344  51.067  67.724  1.00  0.00           O  
TER     945      LYS   118 
ENDMDL
MODEL     3
ATOM      1  N   MET     1     -55.775  50.031  64.071  1.00  0.00           N  
ATOM      2  CA  MET     1     -54.839  49.208  63.299  1.00  0.00           C  
ATOM      3  CB  MET     1     -53.892  50.108  62.500  1.00  0.00           C  
ATOM      4  CG  MET     1     -53.345  49.475  61.227  1.00  0.00           C  
ATOM      5  SD  MET     1     -52.052  48.239  61.598  1.00  0.00           S  
ATOM      6  CE  MET     1     -51.601  47.828  59.880  1.00  0.00           C  
ATOM      7  C   MET     1     -54.117  48.136  64.119  1.00  0.00           C  
ATOM      8  O   MET     1     -54.433  46.971  63.922  1.00  0.00           O  
ATOM      9  N   TYR     2     -53.135  48.488  64.995  1.00  0.00           N  
ATOM     10  CA  TYR     2     -52.262  47.602  65.772  1.00  0.00           C  
ATOM     11  CB  TYR     2     -51.239  48.372  66.640  1.00  0.00           C  
ATOM     12  CG  TYR     2     -51.847  48.598  68.055  1.00  0.00           C  
ATOM     13  CD1 TYR     2     -52.311  49.840  68.376  1.00  0.00           C  
ATOM     14  CE1 TYR     2     -52.597  50.222  69.716  1.00  0.00           C  
ATOM     15  CZ  TYR     2     -52.578  49.284  70.744  1.00  0.00           C  
ATOM     16  OH  TYR     2     -53.105  49.630  71.947  1.00  0.00           O  
ATOM     17  CE2 TYR     2     -52.065  47.982  70.466  1.00  0.00           C  
ATOM     18  CD2 TYR     2     -51.678  47.685  69.134  1.00  0.00           C  
ATOM     19  C   TYR     2     -53.057  46.616  66.654  1.00  0.00           C  
ATOM     20  O   TYR     2     -52.690  45.534  66.852  1.00  0.00           O  
ATOM     21  N   GLY     3     -54.212  47.032  67.122  1.00  0.00           N  
ATOM     22  CA  GLY     3     -55.153  46.243  67.856  1.00  0.00           C  
ATOM     23  C   GLY     3     -55.401  44.893  67.228  1.00  0.00           C  
ATOM     24  O   GLY     3     -55.290  43.866  67.834  1.00  0.00           O  
ATOM     25  N   LYS     4     -55.853  44.953  66.001  1.00  0.00           N  
ATOM     26  CA  LYS     4     -56.201  43.777  65.294  1.00  0.00           C  
ATOM     27  CB  LYS     4     -57.256  44.171  64.222  1.00  0.00           C  
ATOM     28  CG  LYS     4     -57.658  43.112  63.176  1.00  0.00           C  
ATOM     29  CD  LYS     4     -58.116  41.748  63.671  1.00  0.00           C  
ATOM     30  CE  LYS     4     -58.314  40.751  62.471  1.00  0.00           C  
ATOM     31  NZ  LYS     4     -58.906  39.470  62.949  1.00  0.00           N  
ATOM     32  C   LYS     4     -54.993  43.028  64.778  1.00  0.00           C  
ATOM     33  O   LYS     4     -54.910  41.809  64.750  1.00  0.00           O  
ATOM     34  N   LEU     5     -53.998  43.786  64.329  1.00  0.00           N  
ATOM     35  CA  LEU     5     -52.657  43.265  63.953  1.00  0.00           C  
ATOM     36  CB  LEU     5     -51.833  44.368  63.337  1.00  0.00           C  
ATOM     37  CG  LEU     5     -50.509  43.798  62.765  1.00  0.00           C  
ATOM     38  CD1 LEU     5     -50.510  42.665  61.730  1.00  0.00           C  
ATOM     39  CD2 LEU     5     -49.640  44.972  62.140  1.00  0.00           C  
ATOM     40  C   LEU     5     -51.933  42.402  65.072  1.00  0.00           C  
ATOM     41  O   LEU     5     -51.555  41.238  64.817  1.00  0.00           O  
ATOM     42  N   ASN     6     -51.986  42.829  66.377  1.00  0.00           N  
ATOM     43  CA  ASN     6     -51.613  42.029  67.505  1.00  0.00           C  
ATOM     44  CB  ASN     6     -51.692  42.955  68.754  1.00  0.00           C  
ATOM     45  CG  ASN     6     -51.202  42.263  70.028  1.00  0.00           C  
ATOM     46  OD1 ASN     6     -50.059  41.932  70.255  1.00  0.00           O  
ATOM     47  ND2 ASN     6     -52.140  41.962  70.877  1.00  0.00           N  
ATOM     48  C   ASN     6     -52.508  40.753  67.685  1.00  0.00           C  
ATOM     49  O   ASN     6     -51.989  39.617  68.046  1.00  0.00           O  
ATOM     50  N   ASP     7     -53.837  40.876  67.549  1.00  0.00           N  
ATOM     51  CA  ASP     7     -54.756  39.732  67.534  1.00  0.00           C  
ATOM     52  CB  ASP     7     -56.215  40.190  67.435  1.00  0.00           C  
ATOM     53  CG  ASP     7     -57.219  39.025  67.905  1.00  0.00           C  
ATOM     54  OD1 ASP     7     -57.237  37.921  67.363  1.00  0.00           O  
ATOM     55  OD2 ASP     7     -58.125  39.313  68.752  1.00  0.00           O  
ATOM     56  C   ASP     7     -54.388  38.645  66.548  1.00  0.00           C  
ATOM     57  O   ASP     7     -54.373  37.502  66.964  1.00  0.00           O  
ATOM     58  N   LEU     8     -54.020  39.053  65.331  1.00  0.00           N  
ATOM     59  CA  LEU     8     -53.554  38.100  64.198  1.00  0.00           C  
ATOM     60  CB  LEU     8     -53.352  38.926  62.913  1.00  0.00           C  
ATOM     61  CG  LEU     8     -54.668  39.364  62.246  1.00  0.00           C  
ATOM     62  CD1 LEU     8     -54.187  40.308  61.091  1.00  0.00           C  
ATOM     63  CD2 LEU     8     -55.623  38.305  61.674  1.00  0.00           C  
ATOM     64  C   LEU     8     -52.247  37.486  64.615  1.00  0.00           C  
ATOM     65  O   LEU     8     -51.923  36.316  64.464  1.00  0.00           O  
ATOM     66  N   LEU     9     -51.380  38.212  65.334  1.00  0.00           N  
ATOM     67  CA  LEU     9     -50.031  37.767  65.773  1.00  0.00           C  
ATOM     68  CB  LEU     9     -49.286  39.129  66.142  1.00  0.00           C  
ATOM     69  CG  LEU     9     -47.891  39.093  66.760  1.00  0.00           C  
ATOM     70  CD1 LEU     9     -46.723  38.641  65.886  1.00  0.00           C  
ATOM     71  CD2 LEU     9     -47.712  40.499  67.310  1.00  0.00           C  
ATOM     72  C   LEU     9     -49.997  36.675  66.907  1.00  0.00           C  
ATOM     73  O   LEU     9     -49.279  35.676  66.808  1.00  0.00           O  
ATOM     74  N   GLU    10     -50.951  36.703  67.773  1.00  0.00           N  
ATOM     75  CA  GLU    10     -51.427  35.616  68.671  1.00  0.00           C  
ATOM     76  CB  GLU    10     -52.524  36.239  69.564  1.00  0.00           C  
ATOM     77  CG  GLU    10     -52.834  35.327  70.733  1.00  0.00           C  
ATOM     78  CD  GLU    10     -54.233  34.762  70.582  1.00  0.00           C  
ATOM     79  OE1 GLU    10     -54.619  33.743  71.202  1.00  0.00           O  
ATOM     80  OE2 GLU    10     -55.111  35.379  69.930  1.00  0.00           O  
ATOM     81  C   GLU    10     -51.900  34.366  67.971  1.00  0.00           C  
ATOM     82  O   GLU    10     -51.610  33.308  68.447  1.00  0.00           O  
ATOM     83  N   ASP    11     -52.758  34.494  66.927  1.00  0.00           N  
ATOM     84  CA  ASP    11     -53.166  33.370  66.021  1.00  0.00           C  
ATOM     85  CB  ASP    11     -54.250  33.859  65.032  1.00  0.00           C  
ATOM     86  CG  ASP    11     -55.548  34.369  65.704  1.00  0.00           C  
ATOM     87  OD1 ASP    11     -55.741  34.263  66.955  1.00  0.00           O  
ATOM     88  OD2 ASP    11     -56.407  34.995  65.050  1.00  0.00           O  
ATOM     89  C   ASP    11     -51.960  32.786  65.312  1.00  0.00           C  
ATOM     90  O   ASP    11     -51.790  31.554  65.341  1.00  0.00           O  
ATOM     91  N   LEU    12     -51.044  33.591  64.779  1.00  0.00           N  
ATOM     92  CA  LEU    12     -49.819  33.004  64.197  1.00  0.00           C  
ATOM     93  CB  LEU    12     -49.102  34.012  63.349  1.00  0.00           C  
ATOM     94  CG  LEU    12     -49.667  34.197  61.933  1.00  0.00           C  
ATOM     95  CD1 LEU    12     -49.306  35.563  61.402  1.00  0.00           C  
ATOM     96  CD2 LEU    12     -49.141  33.125  60.957  1.00  0.00           C  
ATOM     97  C   LEU    12     -48.876  32.358  65.217  1.00  0.00           C  
ATOM     98  O   LEU    12     -48.145  31.420  64.914  1.00  0.00           O  
ATOM     99  N   GLN    13     -48.856  32.791  66.507  1.00  0.00           N  
ATOM    100  CA  GLN    13     -48.185  31.980  67.538  1.00  0.00           C  
ATOM    101  CB  GLN    13     -48.033  32.755  68.787  1.00  0.00           C  
ATOM    102  CG  GLN    13     -46.892  33.793  68.873  1.00  0.00           C  
ATOM    103  CD  GLN    13     -45.564  33.177  69.158  1.00  0.00           C  
ATOM    104  OE1 GLN    13     -45.372  31.955  69.345  1.00  0.00           O  
ATOM    105  NE2 GLN    13     -44.573  34.046  69.168  1.00  0.00           N  
ATOM    106  C   GLN    13     -48.926  30.682  67.759  1.00  0.00           C  
ATOM    107  O   GLN    13     -48.283  29.711  68.091  1.00  0.00           O  
ATOM    108  N   GLU    14     -50.257  30.608  67.540  1.00  0.00           N  
ATOM    109  CA  GLU    14     -51.030  29.393  67.697  1.00  0.00           C  
ATOM    110  CB  GLU    14     -52.517  29.783  67.892  1.00  0.00           C  
ATOM    111  CG  GLU    14     -53.298  28.633  68.597  1.00  0.00           C  
ATOM    112  CD  GLU    14     -53.145  28.664  70.177  1.00  0.00           C  
ATOM    113  OE1 GLU    14     -52.130  29.220  70.740  1.00  0.00           O  
ATOM    114  OE2 GLU    14     -54.022  28.071  70.869  1.00  0.00           O  
ATOM    115  C   GLU    14     -50.792  28.441  66.530  1.00  0.00           C  
ATOM    116  O   GLU    14     -50.803  27.241  66.682  1.00  0.00           O  
ATOM    117  N   VAL    15     -50.278  28.967  65.332  1.00  0.00           N  
ATOM    118  CA  VAL    15     -49.870  28.187  64.130  1.00  0.00           C  
ATOM    119  CB  VAL    15     -49.768  28.977  62.814  1.00  0.00           C  
ATOM    120  CG1 VAL    15     -49.441  27.877  61.767  1.00  0.00           C  
ATOM    121  CG2 VAL    15     -51.193  29.583  62.541  1.00  0.00           C  
ATOM    122  C   VAL    15     -48.474  27.546  64.518  1.00  0.00           C  
ATOM    123  O   VAL    15     -48.300  26.323  64.384  1.00  0.00           O  
ATOM    124  N   LEU    16     -47.481  28.342  64.943  1.00  0.00           N  
ATOM    125  CA  LEU    16     -46.081  27.805  65.237  1.00  0.00           C  
ATOM    126  CB  LEU    16     -45.230  29.028  65.633  1.00  0.00           C  
ATOM    127  CG  LEU    16     -43.814  28.630  66.008  1.00  0.00           C  
ATOM    128  CD1 LEU    16     -42.945  27.979  64.875  1.00  0.00           C  
ATOM    129  CD2 LEU    16     -43.152  29.885  66.499  1.00  0.00           C  
ATOM    130  C   LEU    16     -46.162  26.683  66.239  1.00  0.00           C  
ATOM    131  O   LEU    16     -45.527  25.658  66.152  1.00  0.00           O  
ATOM    132  N   LYS    17     -46.994  26.839  67.245  1.00  0.00           N  
ATOM    133  CA  LYS    17     -47.301  25.745  68.233  1.00  0.00           C  
ATOM    134  CB  LYS    17     -48.163  26.417  69.305  1.00  0.00           C  
ATOM    135  CG  LYS    17     -48.464  25.548  70.603  1.00  0.00           C  
ATOM    136  CD  LYS    17     -49.038  26.241  71.878  1.00  0.00           C  
ATOM    137  CE  LYS    17     -50.276  27.081  71.488  1.00  0.00           C  
ATOM    138  NZ  LYS    17     -50.860  27.719  72.689  1.00  0.00           N  
ATOM    139  C   LYS    17     -48.017  24.564  67.677  1.00  0.00           C  
ATOM    140  O   LYS    17     -47.827  23.413  68.174  1.00  0.00           O  
ATOM    141  N   ASN    18     -48.833  24.693  66.591  1.00  0.00           N  
ATOM    142  CA  ASN    18     -49.376  23.550  65.880  1.00  0.00           C  
ATOM    143  CB  ASN    18     -50.604  24.035  65.124  1.00  0.00           C  
ATOM    144  CG  ASN    18     -51.547  22.805  64.975  1.00  0.00           C  
ATOM    145  OD1 ASN    18     -51.277  21.608  65.164  1.00  0.00           O  
ATOM    146  ND2 ASN    18     -52.711  23.054  64.395  1.00  0.00           N  
ATOM    147  C   ASN    18     -48.339  22.855  64.955  1.00  0.00           C  
ATOM    148  O   ASN    18     -48.193  21.629  64.929  1.00  0.00           O  
ATOM    149  N   LEU    19     -47.386  23.618  64.391  1.00  0.00           N  
ATOM    150  CA  LEU    19     -46.184  23.144  63.773  1.00  0.00           C  
ATOM    151  CB  LEU    19     -45.531  24.360  63.115  1.00  0.00           C  
ATOM    152  CG  LEU    19     -44.438  24.044  62.066  1.00  0.00           C  
ATOM    153  CD1 LEU    19     -44.207  25.393  61.327  1.00  0.00           C  
ATOM    154  CD2 LEU    19     -43.054  23.637  62.626  1.00  0.00           C  
ATOM    155  C   LEU    19     -45.238  22.359  64.661  1.00  0.00           C  
ATOM    156  O   LEU    19     -44.815  21.289  64.293  1.00  0.00           O  
ATOM    157  N   HIE    20     -44.928  22.953  65.852  1.00  0.00           N  
ATOM    158  CA  HIE    20     -44.082  22.245  66.861  1.00  0.00           C  
ATOM    159  CB  HIE    20     -43.930  23.173  68.059  1.00  0.00           C  
ATOM    160  CG  HIE    20     -43.093  24.373  67.862  1.00  0.00           C  
ATOM    161  ND1 HIE    20     -42.943  25.386  68.767  1.00  0.00           N  
ATOM    162  CE1 HIE    20     -42.002  26.137  68.175  1.00  0.00           C  
ATOM    163  NE2 HIE    20     -41.535  25.673  67.022  1.00  0.00           N  
ATOM    164  CD2 HIE    20     -42.329  24.590  66.754  1.00  0.00           C  
ATOM    165  C   HIE    20     -44.710  20.943  67.251  1.00  0.00           C  
ATOM    166  O   HIE    20     -43.997  19.959  67.328  1.00  0.00           O  
ATOM    167  N   LYS    21     -46.038  20.849  67.504  1.00  0.00           N  
ATOM    168  CA  LYS    21     -46.613  19.520  67.708  1.00  0.00           C  
ATOM    169  CB  LYS    21     -48.126  19.619  67.797  1.00  0.00           C  
ATOM    170  CG  LYS    21     -48.779  18.224  68.188  1.00  0.00           C  
ATOM    171  CD  LYS    21     -50.230  18.384  68.655  1.00  0.00           C  
ATOM    172  CE  LYS    21     -51.163  19.056  67.729  1.00  0.00           C  
ATOM    173  NZ  LYS    21     -52.503  19.378  68.262  1.00  0.00           N  
ATOM    174  C   LYS    21     -46.237  18.515  66.591  1.00  0.00           C  
ATOM    175  O   LYS    21     -45.816  17.377  66.947  1.00  0.00           O  
ATOM    176  N   ASN    22     -46.550  18.755  65.314  1.00  0.00           N  
ATOM    177  CA  ASN    22     -46.122  17.933  64.154  1.00  0.00           C  
ATOM    178  CB  ASN    22     -46.538  18.462  62.816  1.00  0.00           C  
ATOM    179  CG  ASN    22     -47.953  17.939  62.468  1.00  0.00           C  
ATOM    180  OD1 ASN    22     -48.033  17.016  61.662  1.00  0.00           O  
ATOM    181  ND2 ASN    22     -49.026  18.401  62.954  1.00  0.00           N  
ATOM    182  C   ASN    22     -44.637  17.611  64.229  1.00  0.00           C  
ATOM    183  O   ASN    22     -44.336  16.517  63.910  1.00  0.00           O  
ATOM    184  N   ASP    23     -43.754  18.545  64.451  1.00  0.00           N  
ATOM    185  CA  ASP    23     -42.329  18.212  64.521  1.00  0.00           C  
ATOM    186  CB  ASP    23     -41.459  19.471  64.609  1.00  0.00           C  
ATOM    187  CG  ASP    23     -40.007  19.174  64.882  1.00  0.00           C  
ATOM    188  OD1 ASP    23     -39.325  19.954  65.562  1.00  0.00           O  
ATOM    189  OD2 ASP    23     -39.440  18.224  64.284  1.00  0.00           O  
ATOM    190  C   ASP    23     -41.988  17.224  65.718  1.00  0.00           C  
ATOM    191  O   ASP    23     -41.313  16.192  65.594  1.00  0.00           O  
ATOM    192  N   ARG    24     -42.417  17.625  66.907  1.00  0.00           N  
ATOM    193  CA  ARG    24     -41.961  16.936  68.164  1.00  0.00           C  
ATOM    194  CB  ARG    24     -42.157  17.909  69.300  1.00  0.00           C  
ATOM    195  CG  ARG    24     -40.926  18.889  69.537  1.00  0.00           C  
ATOM    196  CD  ARG    24     -40.605  20.045  68.525  1.00  0.00           C  
ATOM    197  NE  ARG    24     -39.654  21.005  68.986  1.00  0.00           N  
ATOM    198  CZ  ARG    24     -39.158  22.041  68.315  1.00  0.00           C  
ATOM    199  NH1 ARG    24     -39.349  22.181  67.054  1.00  0.00           N  
ATOM    200  NH2 ARG    24     -38.364  22.876  68.911  1.00  0.00           N  
ATOM    201  C   ARG    24     -42.621  15.613  68.413  1.00  0.00           C  
ATOM    202  O   ARG    24     -41.964  14.735  68.987  1.00  0.00           O  
ATOM    203  N   SER    25     -43.870  15.458  67.964  1.00  0.00           N  
ATOM    204  CA  SER    25     -44.416  14.097  68.040  1.00  0.00           C  
ATOM    205  CB  SER    25     -44.807  13.645  69.405  1.00  0.00           C  
ATOM    206  OG  SER    25     -45.388  12.375  69.417  1.00  0.00           O  
ATOM    207  C   SER    25     -45.615  13.946  67.058  1.00  0.00           C  
ATOM    208  O   SER    25     -46.705  14.469  67.295  1.00  0.00           O  
ATOM    209  N   GLY    26     -45.329  13.246  65.988  1.00  0.00           N  
ATOM    210  CA  GLY    26     -46.312  12.945  64.893  1.00  0.00           C  
ATOM    211  C   GLY    26     -45.634  12.787  63.557  1.00  0.00           C  
ATOM    212  O   GLY    26     -44.500  13.308  63.364  1.00  0.00           O  
ATOM    213  N   LYS    27     -46.327  12.023  62.660  1.00  0.00           N  
ATOM    214  CA  LYS    27     -45.914  11.593  61.297  1.00  0.00           C  
ATOM    215  CB  LYS    27     -45.125  10.322  61.300  1.00  0.00           C  
ATOM    216  CG  LYS    27     -43.873  10.309  62.228  1.00  0.00           C  
ATOM    217  CD  LYS    27     -42.881   9.161  61.965  1.00  0.00           C  
ATOM    218  CE  LYS    27     -41.673   9.303  62.905  1.00  0.00           C  
ATOM    219  NZ  LYS    27     -40.532   8.509  62.505  1.00  0.00           N  
ATOM    220  C   LYS    27     -47.050  11.570  60.231  1.00  0.00           C  
ATOM    221  O   LYS    27     -46.755  11.142  59.149  1.00  0.00           O  
ATOM    222  N   ASP    28     -48.264  12.055  60.421  1.00  0.00           N  
ATOM    223  CA  ASP    28     -49.462  11.865  59.533  1.00  0.00           C  
ATOM    224  CB  ASP    28     -50.250  10.574  59.658  1.00  0.00           C  
ATOM    225  CG  ASP    28     -50.971  10.365  61.041  1.00  0.00           C  
ATOM    226  OD1 ASP    28     -51.268   9.196  61.421  1.00  0.00           O  
ATOM    227  OD2 ASP    28     -51.179  11.312  61.779  1.00  0.00           O  
ATOM    228  C   ASP    28     -50.414  13.094  59.457  1.00  0.00           C  
ATOM    229  O   ASP    28     -51.366  13.082  58.645  1.00  0.00           O  
ATOM    230  N   ASN    29     -50.150  14.113  60.237  1.00  0.00           N  
ATOM    231  CA  ASN    29     -51.119  15.225  60.538  1.00  0.00           C  
ATOM    232  CB  ASN    29     -51.438  15.126  62.056  1.00  0.00           C  
ATOM    233  CG  ASN    29     -52.875  14.634  62.279  1.00  0.00           C  
ATOM    234  OD1 ASN    29     -53.791  15.436  62.507  1.00  0.00           O  
ATOM    235  ND2 ASN    29     -53.156  13.369  62.264  1.00  0.00           N  
ATOM    236  C   ASN    29     -50.608  16.651  60.032  1.00  0.00           C  
ATOM    237  O   ASN    29     -51.010  17.741  60.440  1.00  0.00           O  
ATOM    238  N   ILE    30     -49.688  16.613  59.084  1.00  0.00           N  
ATOM    239  CA  ILE    30     -49.203  17.770  58.392  1.00  0.00           C  
ATOM    240  CB  ILE    30     -47.994  17.443  57.473  1.00  0.00           C  
ATOM    241  CG2 ILE    30     -47.351  18.808  57.028  1.00  0.00           C  
ATOM    242  CG1 ILE    30     -47.006  16.643  58.288  1.00  0.00           C  
ATOM    243  CD1 ILE    30     -45.612  16.466  57.690  1.00  0.00           C  
ATOM    244  C   ILE    30     -50.358  18.534  57.773  1.00  0.00           C  
ATOM    245  O   ILE    30     -50.226  19.788  57.667  1.00  0.00           O  
ATOM    246  N   HIE    31     -51.440  17.840  57.292  1.00  0.00           N  
ATOM    247  CA  HIE    31     -52.697  18.552  56.910  1.00  0.00           C  
ATOM    248  CB  HIE    31     -53.570  17.444  56.369  1.00  0.00           C  
ATOM    249  CG  HIE    31     -54.138  16.399  57.348  1.00  0.00           C  
ATOM    250  ND1 HIE    31     -54.859  16.613  58.445  1.00  0.00           N  
ATOM    251  CE1 HIE    31     -55.142  15.399  58.993  1.00  0.00           C  
ATOM    252  NE2 HIE    31     -54.393  14.484  58.278  1.00  0.00           N  
ATOM    253  CD2 HIE    31     -53.719  15.120  57.291  1.00  0.00           C  
ATOM    254  C   HIE    31     -53.168  19.578  57.906  1.00  0.00           C  
ATOM    255  O   HIE    31     -53.581  20.707  57.554  1.00  0.00           O  
ATOM    256  N   ASP    32     -53.006  19.312  59.239  1.00  0.00           N  
ATOM    257  CA  ASP    32     -53.707  20.102  60.283  1.00  0.00           C  
ATOM    258  CB  ASP    32     -53.694  19.395  61.701  1.00  0.00           C  
ATOM    259  CG  ASP    32     -54.533  20.188  62.696  1.00  0.00           C  
ATOM    260  OD1 ASP    32     -55.742  20.482  62.464  1.00  0.00           O  
ATOM    261  OD2 ASP    32     -53.995  20.524  63.749  1.00  0.00           O  
ATOM    262  C   ASP    32     -53.068  21.527  60.400  1.00  0.00           C  
ATOM    263  O   ASP    32     -53.831  22.504  60.541  1.00  0.00           O  
ATOM    264  N   VAL    33     -51.702  21.605  60.331  1.00  0.00           N  
ATOM    265  CA  VAL    33     -50.935  22.800  60.183  1.00  0.00           C  
ATOM    266  CB  VAL    33     -49.439  22.598  60.239  1.00  0.00           C  
ATOM    267  CG1 VAL    33     -48.749  23.905  60.656  1.00  0.00           C  
ATOM    268  CG2 VAL    33     -48.985  21.601  61.288  1.00  0.00           C  
ATOM    269  C   VAL    33     -51.330  23.609  58.943  1.00  0.00           C  
ATOM    270  O   VAL    33     -51.864  24.680  59.006  1.00  0.00           O  
ATOM    271  N   ASP    34     -51.135  23.034  57.709  1.00  0.00           N  
ATOM    272  CA  ASP    34     -51.538  23.629  56.417  1.00  0.00           C  
ATOM    273  CB  ASP    34     -51.519  22.423  55.462  1.00  0.00           C  
ATOM    274  CG  ASP    34     -52.180  22.620  54.137  1.00  0.00           C  
ATOM    275  OD1 ASP    34     -53.281  22.061  53.920  1.00  0.00           O  
ATOM    276  OD2 ASP    34     -51.673  23.321  53.252  1.00  0.00           O  
ATOM    277  C   ASP    34     -52.958  24.286  56.436  1.00  0.00           C  
ATOM    278  O   ASP    34     -53.236  25.416  56.007  1.00  0.00           O  
ATOM    279  N   ASN    35     -53.894  23.509  56.939  1.00  0.00           N  
ATOM    280  CA  ASN    35     -55.266  24.042  56.961  1.00  0.00           C  
ATOM    281  CB  ASN    35     -56.099  22.780  57.333  1.00  0.00           C  
ATOM    282  CG  ASN    35     -57.547  23.221  57.440  1.00  0.00           C  
ATOM    283  OD1 ASN    35     -58.193  23.684  56.528  1.00  0.00           O  
ATOM    284  ND2 ASN    35     -58.078  23.145  58.682  1.00  0.00           N  
ATOM    285  C   ASN    35     -55.465  25.133  58.072  1.00  0.00           C  
ATOM    286  O   ASN    35     -56.167  26.089  57.829  1.00  0.00           O  
ATOM    287  N   HIE    36     -54.824  25.052  59.275  1.00  0.00           N  
ATOM    288  CA  HIE    36     -54.931  26.012  60.370  1.00  0.00           C  
ATOM    289  CB  HIE    36     -54.088  25.482  61.569  1.00  0.00           C  
ATOM    290  CG  HIE    36     -53.997  26.378  62.759  1.00  0.00           C  
ATOM    291  ND1 HIE    36     -53.118  26.102  63.820  1.00  0.00           N  
ATOM    292  CE1 HIE    36     -53.453  26.950  64.764  1.00  0.00           C  
ATOM    293  NE2 HIE    36     -54.522  27.661  64.400  1.00  0.00           N  
ATOM    294  CD2 HIE    36     -54.884  27.327  63.099  1.00  0.00           C  
ATOM    295  C   HIE    36     -54.300  27.323  59.903  1.00  0.00           C  
ATOM    296  O   HIE    36     -54.838  28.399  60.107  1.00  0.00           O  
ATOM    297  N   LEU    37     -53.238  27.206  59.150  1.00  0.00           N  
ATOM    298  CA  LEU    37     -52.428  28.284  58.630  1.00  0.00           C  
ATOM    299  CB  LEU    37     -51.058  27.803  58.194  1.00  0.00           C  
ATOM    300  CG  LEU    37     -50.121  28.891  57.573  1.00  0.00           C  
ATOM    301  CD1 LEU    37     -49.966  30.155  58.445  1.00  0.00           C  
ATOM    302  CD2 LEU    37     -48.808  28.211  57.341  1.00  0.00           C  
ATOM    303  C   LEU    37     -53.359  29.059  57.593  1.00  0.00           C  
ATOM    304  O   LEU    37     -53.303  30.276  57.457  1.00  0.00           O  
ATOM    305  N   GLN    38     -54.038  28.238  56.755  1.00  0.00           N  
ATOM    306  CA  GLN    38     -54.866  28.823  55.620  1.00  0.00           C  
ATOM    307  CB  GLN    38     -55.310  27.697  54.654  1.00  0.00           C  
ATOM    308  CG  GLN    38     -54.056  27.265  53.852  1.00  0.00           C  
ATOM    309  CD  GLN    38     -54.352  26.083  52.951  1.00  0.00           C  
ATOM    310  OE1 GLN    38     -54.691  26.153  51.800  1.00  0.00           O  
ATOM    311  NE2 GLN    38     -54.389  24.903  53.479  1.00  0.00           N  
ATOM    312  C   GLN    38     -56.000  29.657  56.146  1.00  0.00           C  
ATOM    313  O   GLN    38     -56.091  30.755  55.626  1.00  0.00           O  
ATOM    314  N   ASN    39     -56.681  29.219  57.245  1.00  0.00           N  
ATOM    315  CA  ASN    39     -57.755  29.998  57.937  1.00  0.00           C  
ATOM    316  CB  ASN    39     -58.669  29.119  58.832  1.00  0.00           C  
ATOM    317  CG  ASN    39     -59.346  27.928  58.154  1.00  0.00           C  
ATOM    318  OD1 ASN    39     -59.628  27.898  56.930  1.00  0.00           O  
ATOM    319  ND2 ASN    39     -59.648  26.909  58.868  1.00  0.00           N  
ATOM    320  C   ASN    39     -57.358  31.288  58.669  1.00  0.00           C  
ATOM    321  O   ASN    39     -58.146  32.219  58.798  1.00  0.00           O  
ATOM    322  N   VAL    40     -56.062  31.336  59.085  1.00  0.00           N  
ATOM    323  CA  VAL    40     -55.457  32.563  59.603  1.00  0.00           C  
ATOM    324  CB  VAL    40     -54.291  32.234  60.572  1.00  0.00           C  
ATOM    325  CG1 VAL    40     -53.575  33.431  61.158  1.00  0.00           C  
ATOM    326  CG2 VAL    40     -54.820  31.471  61.800  1.00  0.00           C  
ATOM    327  C   VAL    40     -55.025  33.455  58.397  1.00  0.00           C  
ATOM    328  O   VAL    40     -55.374  34.665  58.405  1.00  0.00           O  
ATOM    329  N   ILE    41     -54.400  32.923  57.323  1.00  0.00           N  
ATOM    330  CA  ILE    41     -54.041  33.771  56.153  1.00  0.00           C  
ATOM    331  CB  ILE    41     -53.241  32.970  55.099  1.00  0.00           C  
ATOM    332  CG2 ILE    41     -53.305  33.714  53.688  1.00  0.00           C  
ATOM    333  CG1 ILE    41     -51.829  32.669  55.501  1.00  0.00           C  
ATOM    334  CD1 ILE    41     -51.097  31.577  54.643  1.00  0.00           C  
ATOM    335  C   ILE    41     -55.306  34.377  55.573  1.00  0.00           C  
ATOM    336  O   ILE    41     -55.265  35.548  55.281  1.00  0.00           O  
ATOM    337  N   GLU    42     -56.434  33.645  55.412  1.00  0.00           N  
ATOM    338  CA  GLU    42     -57.683  34.224  54.944  1.00  0.00           C  
ATOM    339  CB  GLU    42     -58.586  32.963  54.915  1.00  0.00           C  
ATOM    340  CG  GLU    42     -59.978  33.200  54.268  1.00  0.00           C  
ATOM    341  CD  GLU    42     -60.062  33.922  52.932  1.00  0.00           C  
ATOM    342  OE1 GLU    42     -59.404  33.478  51.959  1.00  0.00           O  
ATOM    343  OE2 GLU    42     -60.856  34.913  52.837  1.00  0.00           O  
ATOM    344  C   GLU    42     -58.247  35.366  55.819  1.00  0.00           C  
ATOM    345  O   GLU    42     -59.034  36.164  55.362  1.00  0.00           O  
ATOM    346  N   ASP    43     -57.944  35.336  57.162  1.00  0.00           N  
ATOM    347  CA  ASP    43     -58.243  36.494  57.996  1.00  0.00           C  
ATOM    348  CB  ASP    43     -58.144  36.048  59.489  1.00  0.00           C  
ATOM    349  CG  ASP    43     -58.763  37.090  60.433  1.00  0.00           C  
ATOM    350  OD1 ASP    43     -59.689  37.861  60.096  1.00  0.00           O  
ATOM    351  OD2 ASP    43     -58.437  37.066  61.669  1.00  0.00           O  
ATOM    352  C   ASP    43     -57.323  37.630  57.752  1.00  0.00           C  
ATOM    353  O   ASP    43     -57.802  38.764  57.688  1.00  0.00           O  
ATOM    354  N   ILE    44     -56.032  37.428  57.524  1.00  0.00           N  
ATOM    355  CA  ILE    44     -54.987  38.436  57.277  1.00  0.00           C  
ATOM    356  CB  ILE    44     -53.573  37.832  57.356  1.00  0.00           C  
ATOM    357  CG2 ILE    44     -52.504  38.993  57.389  1.00  0.00           C  
ATOM    358  CG1 ILE    44     -53.255  37.121  58.700  1.00  0.00           C  
ATOM    359  CD1 ILE    44     -52.087  36.163  58.700  1.00  0.00           C  
ATOM    360  C   ILE    44     -55.201  39.181  55.883  1.00  0.00           C  
ATOM    361  O   ILE    44     -54.882  40.385  55.829  1.00  0.00           O  
ATOM    362  N   HIE    45     -55.724  38.537  54.850  1.00  0.00           N  
ATOM    363  CA  HIE    45     -56.357  39.195  53.627  1.00  0.00           C  
ATOM    364  CB  HIE    45     -56.865  38.097  52.623  1.00  0.00           C  
ATOM    365  CG  HIE    45     -55.770  37.157  52.091  1.00  0.00           C  
ATOM    366  ND1 HIE    45     -55.809  36.460  50.900  1.00  0.00           N  
ATOM    367  CE1 HIE    45     -54.567  35.981  50.623  1.00  0.00           C  
ATOM    368  NE2 HIE    45     -53.789  36.259  51.690  1.00  0.00           N  
ATOM    369  CD2 HIE    45     -54.515  37.003  52.575  1.00  0.00           C  
ATOM    370  C   HIE    45     -57.445  40.257  53.892  1.00  0.00           C  
ATOM    371  O   HIE    45     -57.351  41.404  53.394  1.00  0.00           O  
ATOM    372  N   ASP    46     -58.432  39.958  54.741  1.00  0.00           N  
ATOM    373  CA  ASP    46     -59.478  40.942  55.192  1.00  0.00           C  
ATOM    374  CB  ASP    46     -60.523  40.151  56.066  1.00  0.00           C  
ATOM    375  CG  ASP    46     -61.235  38.930  55.448  1.00  0.00           C  
ATOM    376  OD1 ASP    46     -61.357  38.812  54.237  1.00  0.00           O  
ATOM    377  OD2 ASP    46     -61.673  38.085  56.231  1.00  0.00           O  
ATOM    378  C   ASP    46     -58.906  42.062  56.071  1.00  0.00           C  
ATOM    379  O   ASP    46     -59.346  43.174  55.876  1.00  0.00           O  
ATOM    380  N   PHE    47     -57.922  41.901  56.978  1.00  0.00           N  
ATOM    381  CA  PHE    47     -57.334  42.929  57.789  1.00  0.00           C  
ATOM    382  CB  PHE    47     -56.474  42.228  58.893  1.00  0.00           C  
ATOM    383  CG  PHE    47     -55.614  43.212  59.672  1.00  0.00           C  
ATOM    384  CD1 PHE    47     -54.215  43.243  59.384  1.00  0.00           C  
ATOM    385  CE1 PHE    47     -53.362  44.225  59.890  1.00  0.00           C  
ATOM    386  CZ  PHE    47     -54.038  45.219  60.651  1.00  0.00           C  
ATOM    387  CE2 PHE    47     -55.383  45.225  61.009  1.00  0.00           C  
ATOM    388  CD2 PHE    47     -56.178  44.268  60.454  1.00  0.00           C  
ATOM    389  C   PHE    47     -56.489  43.994  57.045  1.00  0.00           C  
ATOM    390  O   PHE    47     -56.668  45.222  57.186  1.00  0.00           O  
ATOM    391  N   MET    48     -55.832  43.498  55.973  1.00  0.00           N  
ATOM    392  CA  MET    48     -55.265  44.282  54.930  1.00  0.00           C  
ATOM    393  CB  MET    48     -54.439  43.373  53.910  1.00  0.00           C  
ATOM    394  CG  MET    48     -53.577  44.193  52.887  1.00  0.00           C  
ATOM    395  SD  MET    48     -52.623  43.200  51.690  1.00  0.00           S  
ATOM    396  CE  MET    48     -54.011  42.983  50.471  1.00  0.00           C  
ATOM    397  C   MET    48     -56.235  45.138  54.118  1.00  0.00           C  
ATOM    398  O   MET    48     -55.926  46.342  53.905  1.00  0.00           O  
ATOM    399  N   GLN    49     -57.367  44.601  53.698  1.00  0.00           N  
ATOM    400  CA  GLN    49     -58.405  45.378  53.167  1.00  0.00           C  
ATOM    401  CB  GLN    49     -59.570  44.464  52.722  1.00  0.00           C  
ATOM    402  CG  GLN    49     -60.735  45.225  52.078  1.00  0.00           C  
ATOM    403  CD  GLN    49     -61.835  44.411  51.497  1.00  0.00           C  
ATOM    404  OE1 GLN    49     -61.925  44.381  50.271  1.00  0.00           O  
ATOM    405  NE2 GLN    49     -62.641  43.694  52.240  1.00  0.00           N  
ATOM    406  C   GLN    49     -58.945  46.342  54.144  1.00  0.00           C  
ATOM    407  O   GLN    49     -59.022  47.556  53.906  1.00  0.00           O  
ATOM    408  N   ALA    50     -59.084  45.944  55.450  1.00  0.00           N  
ATOM    409  CA  ALA    50     -59.702  46.734  56.545  1.00  0.00           C  
ATOM    410  CB  ALA    50     -59.957  45.854  57.738  1.00  0.00           C  
ATOM    411  C   ALA    50     -58.774  47.922  56.972  1.00  0.00           C  
ATOM    412  O   ALA    50     -59.216  48.938  57.541  1.00  0.00           O  
ATOM    413  N   ALA    51     -57.471  47.750  56.723  1.00  0.00           N  
ATOM    414  CA  ALA    51     -56.520  48.847  56.853  1.00  0.00           C  
ATOM    415  CB  ALA    51     -55.111  48.416  57.215  1.00  0.00           C  
ATOM    416  C   ALA    51     -56.519  49.990  55.748  1.00  0.00           C  
ATOM    417  O   ALA    51     -56.358  51.179  56.079  1.00  0.00           O  
ATOM    418  N   ALA    52     -56.706  49.543  54.491  1.00  0.00           N  
ATOM    419  CA  ALA    52     -56.651  50.286  53.301  1.00  0.00           C  
ATOM    420  CB  ALA    52     -56.002  49.319  52.276  1.00  0.00           C  
ATOM    421  C   ALA    52     -57.993  50.853  52.824  1.00  0.00           C  
ATOM    422  O   ALA    52     -57.954  51.862  52.154  1.00  0.00           O  
ATOM    423  N   ALA    53     -59.123  50.302  53.242  1.00  0.00           N  
ATOM    424  CA  ALA    53     -60.474  50.689  52.918  1.00  0.00           C  
ATOM    425  CB  ALA    53     -61.247  49.549  52.222  1.00  0.00           C  
ATOM    426  C   ALA    53     -61.219  51.331  54.110  1.00  0.00           C  
ATOM    427  O   ALA    53     -61.670  50.661  55.063  1.00  0.00           O  
ATOM    428  N   ALA    54     -61.556  52.629  54.009  1.00  0.00           N  
ATOM    429  CA  ALA    54     -62.248  53.371  55.058  1.00  0.00           C  
ATOM    430  CB  ALA    54     -62.062  54.890  54.686  1.00  0.00           C  
ATOM    431  C   ALA    54     -63.689  52.874  55.211  1.00  0.00           C  
ATOM    432  O   ALA    54     -64.407  52.918  54.192  1.00  0.00           O  
ATOM    433  N   ALA    55     -64.267  52.708  56.379  1.00  0.00           N  
ATOM    434  CA  ALA    55     -65.695  52.641  56.636  1.00  0.00           C  
ATOM    435  CB  ALA    55     -66.139  51.201  56.533  1.00  0.00           C  
ATOM    436  C   ALA    55     -66.074  53.130  58.004  1.00  0.00           C  
ATOM    437  O   ALA    55     -65.240  53.349  58.887  1.00  0.00           O  
ATOM    438  N   ASN    56     -67.398  53.227  58.266  1.00  0.00           N  
ATOM    439  CA  ASN    56     -67.963  52.879  59.586  1.00  0.00           C  
ATOM    440  CB  ASN    56     -69.507  52.772  59.277  1.00  0.00           C  
ATOM    441  CG  ASN    56     -70.370  52.791  60.464  1.00  0.00           C  
ATOM    442  OD1 ASN    56     -69.996  52.929  61.637  1.00  0.00           O  
ATOM    443  ND2 ASN    56     -71.639  52.632  60.243  1.00  0.00           N  
ATOM    444  C   ASN    56     -67.317  51.666  60.261  1.00  0.00           C  
ATOM    445  O   ASN    56     -67.235  50.603  59.665  1.00  0.00           O  
ATOM    446  N   CYS    57     -66.730  51.876  61.450  1.00  0.00           N  
ATOM    447  CA  CYS    57     -66.154  50.821  62.338  1.00  0.00           C  
ATOM    448  CB  CYS    57     -67.141  49.731  62.806  1.00  0.00           C  
ATOM    449  SG  CYS    57     -68.569  50.546  63.552  1.00  0.00           S  
ATOM    450  C   CYS    57     -64.865  50.204  61.800  1.00  0.00           C  
ATOM    451  O   CYS    57     -64.711  48.988  61.774  1.00  0.00           O  
ATOM    452  N   ARG    58     -64.007  51.018  61.197  1.00  0.00           N  
ATOM    453  CA  ARG    58     -62.630  50.660  60.836  1.00  0.00           C  
ATOM    454  CB  ARG    58     -62.567  50.422  59.326  1.00  0.00           C  
ATOM    455  CG  ARG    58     -63.536  49.400  58.727  1.00  0.00           C  
ATOM    456  CD  ARG    58     -63.045  49.033  57.302  1.00  0.00           C  
ATOM    457  NE  ARG    58     -63.884  47.967  56.669  1.00  0.00           N  
ATOM    458  CZ  ARG    58     -64.349  47.976  55.420  1.00  0.00           C  
ATOM    459  NH1 ARG    58     -64.069  48.864  54.596  1.00  0.00           N  
ATOM    460  NH2 ARG    58     -65.013  46.931  55.008  1.00  0.00           N  
ATOM    461  C   ARG    58     -61.666  51.843  61.217  1.00  0.00           C  
ATOM    462  O   ARG    58     -61.733  52.896  60.636  1.00  0.00           O  
ATOM    463  N   LYS    59     -60.735  51.526  62.107  1.00  0.00           N  
ATOM    464  CA  LYS    59     -59.594  52.363  62.359  1.00  0.00           C  
ATOM    465  CB  LYS    59     -59.939  53.287  63.593  1.00  0.00           C  
ATOM    466  CG  LYS    59     -58.829  54.266  64.017  1.00  0.00           C  
ATOM    467  CD  LYS    59     -59.372  55.533  64.820  1.00  0.00           C  
ATOM    468  CE  LYS    59     -60.217  55.133  66.076  1.00  0.00           C  
ATOM    469  NZ  LYS    59     -60.371  56.303  66.921  1.00  0.00           N  
ATOM    470  C   LYS    59     -58.328  51.549  62.758  1.00  0.00           C  
ATOM    471  O   LYS    59     -58.401  50.519  63.474  1.00  0.00           O  
ATOM    472  OXT LYS    59     -57.207  51.754  62.221  1.00  0.00           O  
TER     473      LYS    59 
ATOM    473  N   MET    60     -43.496  44.310  47.154  1.00  0.00           N  
ATOM    474  CA  MET    60     -44.573  44.544  46.210  1.00  0.00           C  
ATOM    475  CB  MET    60     -44.602  43.710  44.930  1.00  0.00           C  
ATOM    476  CG  MET    60     -45.935  43.806  44.214  1.00  0.00           C  
ATOM    477  SD  MET    60     -45.893  43.612  42.404  1.00  0.00           S  
ATOM    478  CE  MET    60     -45.281  41.944  42.214  1.00  0.00           C  
ATOM    479  C   MET    60     -45.957  44.612  46.889  1.00  0.00           C  
ATOM    480  O   MET    60     -46.423  43.725  47.623  1.00  0.00           O  
ATOM    481  N   TYR    61     -46.601  45.779  46.812  1.00  0.00           N  
ATOM    482  CA  TYR    61     -47.941  46.118  47.288  1.00  0.00           C  
ATOM    483  CB  TYR    61     -48.992  45.129  46.708  1.00  0.00           C  
ATOM    484  CG  TYR    61     -49.154  44.936  45.206  1.00  0.00           C  
ATOM    485  CD1 TYR    61     -49.287  43.689  44.652  1.00  0.00           C  
ATOM    486  CE1 TYR    61     -49.375  43.571  43.263  1.00  0.00           C  
ATOM    487  CZ  TYR    61     -49.299  44.596  42.340  1.00  0.00           C  
ATOM    488  OH  TYR    61     -49.277  44.257  41.008  1.00  0.00           O  
ATOM    489  CE2 TYR    61     -48.933  45.832  42.841  1.00  0.00           C  
ATOM    490  CD2 TYR    61     -48.947  46.008  44.259  1.00  0.00           C  
ATOM    491  C   TYR    61     -47.903  46.241  48.839  1.00  0.00           C  
ATOM    492  O   TYR    61     -48.937  46.079  49.511  1.00  0.00           O  
ATOM    493  N   GLY    62     -46.745  46.594  49.420  1.00  0.00           N  
ATOM    494  CA  GLY    62     -46.589  46.722  50.808  1.00  0.00           C  
ATOM    495  C   GLY    62     -45.995  45.450  51.485  1.00  0.00           C  
ATOM    496  O   GLY    62     -46.266  44.299  51.187  1.00  0.00           O  
ATOM    497  N   LYS    63     -45.269  45.747  52.616  1.00  0.00           N  
ATOM    498  CA  LYS    63     -44.548  44.726  53.341  1.00  0.00           C  
ATOM    499  CB  LYS    63     -43.717  45.408  54.412  1.00  0.00           C  
ATOM    500  CG  LYS    63     -42.870  44.540  55.433  1.00  0.00           C  
ATOM    501  CD  LYS    63     -41.672  43.688  54.811  1.00  0.00           C  
ATOM    502  CE  LYS    63     -40.914  42.709  55.723  1.00  0.00           C  
ATOM    503  NZ  LYS    63     -39.954  41.910  54.861  1.00  0.00           N  
ATOM    504  C   LYS    63     -45.487  43.675  53.911  1.00  0.00           C  
ATOM    505  O   LYS    63     -45.076  42.462  53.892  1.00  0.00           O  
ATOM    506  N   LEU    64     -46.694  44.001  54.387  1.00  0.00           N  
ATOM    507  CA  LEU    64     -47.578  42.940  54.809  1.00  0.00           C  
ATOM    508  CB  LEU    64     -48.839  43.630  55.488  1.00  0.00           C  
ATOM    509  CG  LEU    64     -49.983  42.623  55.902  1.00  0.00           C  
ATOM    510  CD1 LEU    64     -49.570  41.554  56.929  1.00  0.00           C  
ATOM    511  CD2 LEU    64     -51.150  43.390  56.486  1.00  0.00           C  
ATOM    512  C   LEU    64     -47.979  42.046  53.604  1.00  0.00           C  
ATOM    513  O   LEU    64     -48.018  40.885  53.735  1.00  0.00           O  
ATOM    514  N   ASN    65     -48.216  42.520  52.338  1.00  0.00           N  
ATOM    515  CA  ASN    65     -48.454  41.695  51.155  1.00  0.00           C  
ATOM    516  CB  ASN    65     -48.922  42.635  50.022  1.00  0.00           C  
ATOM    517  CG  ASN    65     -49.448  41.828  48.832  1.00  0.00           C  
ATOM    518  OD1 ASN    65     -50.599  41.393  48.802  1.00  0.00           O  
ATOM    519  ND2 ASN    65     -48.538  41.615  47.924  1.00  0.00           N  
ATOM    520  C   ASN    65     -47.247  40.883  50.814  1.00  0.00           C  
ATOM    521  O   ASN    65     -47.407  39.788  50.283  1.00  0.00           O  
ATOM    522  N   ASP    66     -46.028  41.368  51.022  1.00  0.00           N  
ATOM    523  CA  ASP    66     -44.814  40.586  50.868  1.00  0.00           C  
ATOM    524  CB  ASP    66     -43.443  41.358  51.054  1.00  0.00           C  
ATOM    525  CG  ASP    66     -43.268  42.370  49.971  1.00  0.00           C  
ATOM    526  OD1 ASP    66     -42.627  43.407  50.268  1.00  0.00           O  
ATOM    527  OD2 ASP    66     -43.620  42.141  48.822  1.00  0.00           O  
ATOM    528  C   ASP    66     -44.724  39.553  52.064  1.00  0.00           C  
ATOM    529  O   ASP    66     -44.183  38.432  51.846  1.00  0.00           O  
ATOM    530  N   LEU    67     -45.223  39.834  53.290  1.00  0.00           N  
ATOM    531  CA  LEU    67     -45.244  38.795  54.334  1.00  0.00           C  
ATOM    532  CB  LEU    67     -45.440  39.439  55.700  1.00  0.00           C  
ATOM    533  CG  LEU    67     -44.198  40.260  56.224  1.00  0.00           C  
ATOM    534  CD1 LEU    67     -44.703  41.368  57.138  1.00  0.00           C  
ATOM    535  CD2 LEU    67     -43.101  39.428  56.901  1.00  0.00           C  
ATOM    536  C   LEU    67     -46.370  37.775  54.148  1.00  0.00           C  
ATOM    537  O   LEU    67     -46.244  36.584  54.574  1.00  0.00           O  
ATOM    538  N   LEU    68     -47.491  38.176  53.428  1.00  0.00           N  
ATOM    539  CA  LEU    68     -48.389  37.182  52.871  1.00  0.00           C  
ATOM    540  CB  LEU    68     -49.703  37.823  52.373  1.00  0.00           C  
ATOM    541  CG  LEU    68     -50.629  38.309  53.490  1.00  0.00           C  
ATOM    542  CD1 LEU    68     -51.699  39.134  52.811  1.00  0.00           C  
ATOM    543  CD2 LEU    68     -51.152  37.089  54.250  1.00  0.00           C  
ATOM    544  C   LEU    68     -47.721  36.243  51.776  1.00  0.00           C  
ATOM    545  O   LEU    68     -48.039  35.035  51.663  1.00  0.00           O  
ATOM    546  N   GLU    69     -46.657  36.688  51.184  1.00  0.00           N  
ATOM    547  CA  GLU    69     -45.827  35.742  50.277  1.00  0.00           C  
ATOM    548  CB  GLU    69     -44.953  36.575  49.326  1.00  0.00           C  
ATOM    549  CG  GLU    69     -44.529  35.838  48.021  1.00  0.00           C  
ATOM    550  CD  GLU    69     -45.741  35.453  47.175  1.00  0.00           C  
ATOM    551  OE1 GLU    69     -46.165  36.246  46.309  1.00  0.00           O  
ATOM    552  OE2 GLU    69     -46.378  34.354  47.403  1.00  0.00           O  
ATOM    553  C   GLU    69     -44.910  34.776  51.008  1.00  0.00           C  
ATOM    554  O   GLU    69     -44.585  33.739  50.471  1.00  0.00           O  
ATOM    555  N   ASP    70     -44.609  35.114  52.288  1.00  0.00           N  
ATOM    556  CA  ASP    70     -43.620  34.316  53.149  1.00  0.00           C  
ATOM    557  CB  ASP    70     -42.905  35.326  54.094  1.00  0.00           C  
ATOM    558  CG  ASP    70     -41.899  36.279  53.522  1.00  0.00           C  
ATOM    559  OD1 ASP    70     -41.422  35.921  52.431  1.00  0.00           O  
ATOM    560  OD2 ASP    70     -41.566  37.304  54.072  1.00  0.00           O  
ATOM    561  C   ASP    70     -44.410  33.275  53.974  1.00  0.00           C  
ATOM    562  O   ASP    70     -44.112  32.067  54.071  1.00  0.00           O  
ATOM    563  N   LEU    71     -45.509  33.730  54.529  1.00  0.00           N  
ATOM    564  CA  LEU    71     -46.526  32.782  55.047  1.00  0.00           C  
ATOM    565  CB  LEU    71     -47.657  33.634  55.588  1.00  0.00           C  
ATOM    566  CG  LEU    71     -47.404  34.392  56.914  1.00  0.00           C  
ATOM    567  CD1 LEU    71     -48.591  35.063  57.513  1.00  0.00           C  
ATOM    568  CD2 LEU    71     -46.963  33.439  57.990  1.00  0.00           C  
ATOM    569  C   LEU    71     -47.031  31.806  53.936  1.00  0.00           C  
ATOM    570  O   LEU    71     -47.381  30.654  54.279  1.00  0.00           O  
ATOM    571  N   GLN    72     -47.119  32.201  52.693  1.00  0.00           N  
ATOM    572  CA  GLN    72     -47.319  31.289  51.537  1.00  0.00           C  
ATOM    573  CB  GLN    72     -47.849  32.064  50.324  1.00  0.00           C  
ATOM    574  CG  GLN    72     -49.348  32.414  50.466  1.00  0.00           C  
ATOM    575  CD  GLN    72     -50.241  31.196  50.147  1.00  0.00           C  
ATOM    576  OE1 GLN    72     -49.873  30.243  49.436  1.00  0.00           O  
ATOM    577  NE2 GLN    72     -51.500  31.067  50.592  1.00  0.00           N  
ATOM    578  C   GLN    72     -46.164  30.396  51.119  1.00  0.00           C  
ATOM    579  O   GLN    72     -46.262  29.191  50.829  1.00  0.00           O  
ATOM    580  N   GLU    73     -44.899  30.893  51.245  1.00  0.00           N  
ATOM    581  CA  GLU    73     -43.683  30.084  51.021  1.00  0.00           C  
ATOM    582  CB  GLU    73     -42.521  30.990  50.833  1.00  0.00           C  
ATOM    583  CG  GLU    73     -41.153  30.369  50.717  1.00  0.00           C  
ATOM    584  CD  GLU    73     -40.782  29.396  49.556  1.00  0.00           C  
ATOM    585  OE1 GLU    73     -39.787  28.655  49.741  1.00  0.00           O  
ATOM    586  OE2 GLU    73     -41.512  29.449  48.563  1.00  0.00           O  
ATOM    587  C   GLU    73     -43.650  29.011  52.152  1.00  0.00           C  
ATOM    588  O   GLU    73     -43.530  27.819  51.867  1.00  0.00           O  
ATOM    589  N   VAL    74     -43.924  29.399  53.391  1.00  0.00           N  
ATOM    590  CA  VAL    74     -44.064  28.506  54.574  1.00  0.00           C  
ATOM    591  CB  VAL    74     -44.429  29.320  55.841  1.00  0.00           C  
ATOM    592  CG1 VAL    74     -45.116  28.485  56.959  1.00  0.00           C  
ATOM    593  CG2 VAL    74     -43.209  29.894  56.555  1.00  0.00           C  
ATOM    594  C   VAL    74     -45.091  27.476  54.178  1.00  0.00           C  
ATOM    595  O   VAL    74     -44.821  26.317  54.093  1.00  0.00           O  
ATOM    596  N   LEU    75     -46.314  27.929  53.858  1.00  0.00           N  
ATOM    597  CA  LEU    75     -47.379  27.011  53.469  1.00  0.00           C  
ATOM    598  CB  LEU    75     -48.603  27.895  53.214  1.00  0.00           C  
ATOM    599  CG  LEU    75     -49.932  27.156  52.977  1.00  0.00           C  
ATOM    600  CD1 LEU    75     -50.453  26.441  54.175  1.00  0.00           C  
ATOM    601  CD2 LEU    75     -51.013  28.078  52.360  1.00  0.00           C  
ATOM    602  C   LEU    75     -47.071  26.102  52.333  1.00  0.00           C  
ATOM    603  O   LEU    75     -47.473  24.938  52.289  1.00  0.00           O  
ATOM    604  N   LYS    76     -46.262  26.553  51.371  1.00  0.00           N  
ATOM    605  CA  LYS    76     -45.862  25.690  50.248  1.00  0.00           C  
ATOM    606  CB  LYS    76     -45.354  26.567  49.073  1.00  0.00           C  
ATOM    607  CG  LYS    76     -46.469  27.228  48.252  1.00  0.00           C  
ATOM    608  CD  LYS    76     -45.804  28.285  47.460  1.00  0.00           C  
ATOM    609  CE  LYS    76     -46.639  28.578  46.183  1.00  0.00           C  
ATOM    610  NZ  LYS    76     -46.041  29.618  45.387  1.00  0.00           N  
ATOM    611  C   LYS    76     -44.829  24.610  50.689  1.00  0.00           C  
ATOM    612  O   LYS    76     -44.858  23.508  50.230  1.00  0.00           O  
ATOM    613  N   ASN    77     -43.936  24.988  51.507  1.00  0.00           N  
ATOM    614  CA  ASN    77     -42.829  24.089  51.974  1.00  0.00           C  
ATOM    615  CB  ASN    77     -41.631  24.923  52.513  1.00  0.00           C  
ATOM    616  CG  ASN    77     -40.732  25.730  51.564  1.00  0.00           C  
ATOM    617  OD1 ASN    77     -40.543  25.264  50.443  1.00  0.00           O  
ATOM    618  ND2 ASN    77     -40.212  26.899  51.856  1.00  0.00           N  
ATOM    619  C   ASN    77     -43.420  23.118  52.983  1.00  0.00           C  
ATOM    620  O   ASN    77     -42.870  22.022  53.165  1.00  0.00           O  
ATOM    621  N   LEU    78     -44.593  23.394  53.646  1.00  0.00           N  
ATOM    622  CA  LEU    78     -45.363  22.387  54.400  1.00  0.00           C  
ATOM    623  CB  LEU    78     -46.482  23.055  55.244  1.00  0.00           C  
ATOM    624  CG  LEU    78     -46.007  23.986  56.425  1.00  0.00           C  
ATOM    625  CD1 LEU    78     -47.235  24.816  56.944  1.00  0.00           C  
ATOM    626  CD2 LEU    78     -45.300  23.062  57.463  1.00  0.00           C  
ATOM    627  C   LEU    78     -46.059  21.263  53.522  1.00  0.00           C  
ATOM    628  O   LEU    78     -45.970  20.046  53.826  1.00  0.00           O  
ATOM    629  N   HIE    79     -46.714  21.726  52.399  1.00  0.00           N  
ATOM    630  CA  HIE    79     -47.197  20.788  51.375  1.00  0.00           C  
ATOM    631  CB  HIE    79     -47.833  21.632  50.197  1.00  0.00           C  
ATOM    632  CG  HIE    79     -48.592  20.760  49.170  1.00  0.00           C  
ATOM    633  ND1 HIE    79     -48.605  20.871  47.841  1.00  0.00           N  
ATOM    634  CE1 HIE    79     -49.471  19.933  47.416  1.00  0.00           C  
ATOM    635  NE2 HIE    79     -49.825  19.140  48.396  1.00  0.00           N  
ATOM    636  CD2 HIE    79     -49.284  19.664  49.533  1.00  0.00           C  
ATOM    637  C   HIE    79     -46.016  19.980  50.802  1.00  0.00           C  
ATOM    638  O   HIE    79     -46.087  18.732  50.680  1.00  0.00           O  
ATOM    639  N   LYS    80     -44.783  20.646  50.592  1.00  0.00           N  
ATOM    640  CA  LYS    80     -43.536  19.944  50.197  1.00  0.00           C  
ATOM    641  CB  LYS    80     -42.409  20.907  49.905  1.00  0.00           C  
ATOM    642  CG  LYS    80     -41.283  20.303  49.171  1.00  0.00           C  
ATOM    643  CD  LYS    80     -39.922  21.026  49.184  1.00  0.00           C  
ATOM    644  CE  LYS    80     -38.886  20.457  48.294  1.00  0.00           C  
ATOM    645  NZ  LYS    80     -37.741  21.383  48.021  1.00  0.00           N  
ATOM    646  C   LYS    80     -43.184  18.827  51.154  1.00  0.00           C  
ATOM    647  O   LYS    80     -42.808  17.667  50.743  1.00  0.00           O  
ATOM    648  N   ASN    81     -43.284  19.088  52.475  1.00  0.00           N  
ATOM    649  CA  ASN    81     -43.063  18.039  53.481  1.00  0.00           C  
ATOM    650  CB  ASN    81     -42.846  18.762  54.875  1.00  0.00           C  
ATOM    651  CG  ASN    81     -41.408  19.179  55.126  1.00  0.00           C  
ATOM    652  OD1 ASN    81     -40.607  18.479  55.673  1.00  0.00           O  
ATOM    653  ND2 ASN    81     -41.064  20.428  54.764  1.00  0.00           N  
ATOM    654  C   ASN    81     -44.171  16.893  53.630  1.00  0.00           C  
ATOM    655  O   ASN    81     -43.777  15.730  53.886  1.00  0.00           O  
ATOM    656  N   ASP    82     -45.457  17.143  53.371  1.00  0.00           N  
ATOM    657  CA  ASP    82     -46.408  16.036  53.164  1.00  0.00           C  
ATOM    658  CB  ASP    82     -47.812  16.720  53.089  1.00  0.00           C  
ATOM    659  CG  ASP    82     -48.932  15.724  53.083  1.00  0.00           C  
ATOM    660  OD1 ASP    82     -48.935  14.820  53.953  1.00  0.00           O  
ATOM    661  OD2 ASP    82     -49.807  15.800  52.202  1.00  0.00           O  
ATOM    662  C   ASP    82     -46.110  15.159  51.965  1.00  0.00           C  
ATOM    663  O   ASP    82     -46.402  13.948  51.946  1.00  0.00           O  
ATOM    664  N   ARG    83     -45.513  15.712  50.838  1.00  0.00           N  
ATOM    665  CA  ARG    83     -45.060  15.161  49.527  1.00  0.00           C  
ATOM    666  CB  ARG    83     -45.065  16.260  48.433  1.00  0.00           C  
ATOM    667  CG  ARG    83     -46.382  16.962  48.252  1.00  0.00           C  
ATOM    668  CD  ARG    83     -46.161  18.308  47.611  1.00  0.00           C  
ATOM    669  NE  ARG    83     -46.086  18.217  46.078  1.00  0.00           N  
ATOM    670  CZ  ARG    83     -46.224  19.145  45.175  1.00  0.00           C  
ATOM    671  NH1 ARG    83     -46.647  20.333  45.503  1.00  0.00           N  
ATOM    672  NH2 ARG    83     -45.973  19.065  43.910  1.00  0.00           N  
ATOM    673  C   ARG    83     -43.740  14.362  49.609  1.00  0.00           C  
ATOM    674  O   ARG    83     -43.634  13.297  48.949  1.00  0.00           O  
ATOM    675  N   SER    84     -42.784  14.835  50.363  1.00  0.00           N  
ATOM    676  CA  SER    84     -41.455  14.248  50.443  1.00  0.00           C  
ATOM    677  CB  SER    84     -40.445  15.158  49.683  1.00  0.00           C  
ATOM    678  OG  SER    84     -40.825  15.177  48.285  1.00  0.00           O  
ATOM    679  C   SER    84     -40.993  13.905  51.915  1.00  0.00           C  
ATOM    680  O   SER    84     -39.756  13.825  52.213  1.00  0.00           O  
ATOM    681  N   GLY    85     -41.917  13.770  52.837  1.00  0.00           N  
ATOM    682  CA  GLY    85     -41.640  13.429  54.220  1.00  0.00           C  
ATOM    683  C   GLY    85     -41.277  14.615  55.062  1.00  0.00           C  
ATOM    684  O   GLY    85     -40.956  15.707  54.602  1.00  0.00           O  
ATOM    685  N   LYS    86     -41.438  14.377  56.344  1.00  0.00           N  
ATOM    686  CA  LYS    86     -41.130  15.416  57.399  1.00  0.00           C  
ATOM    687  CB  LYS    86     -41.904  14.963  58.576  1.00  0.00           C  
ATOM    688  CG  LYS    86     -42.373  16.087  59.492  1.00  0.00           C  
ATOM    689  CD  LYS    86     -42.861  15.442  60.875  1.00  0.00           C  
ATOM    690  CE  LYS    86     -41.677  15.238  61.826  1.00  0.00           C  
ATOM    691  NZ  LYS    86     -42.182  14.833  63.213  1.00  0.00           N  
ATOM    692  C   LYS    86     -39.641  15.654  57.585  1.00  0.00           C  
ATOM    693  O   LYS    86     -39.232  16.127  58.682  1.00  0.00           O  
ATOM    694  N   ASP    87     -38.783  15.451  56.580  1.00  0.00           N  
ATOM    695  CA  ASP    87     -37.316  15.484  56.699  1.00  0.00           C  
ATOM    696  CB  ASP    87     -36.634  14.698  55.601  1.00  0.00           C  
ATOM    697  CG  ASP    87     -36.834  13.197  55.690  1.00  0.00           C  
ATOM    698  OD1 ASP    87     -35.795  12.546  55.756  1.00  0.00           O  
ATOM    699  OD2 ASP    87     -37.924  12.649  55.939  1.00  0.00           O  
ATOM    700  C   ASP    87     -36.792  16.951  56.881  1.00  0.00           C  
ATOM    701  O   ASP    87     -35.664  17.101  57.374  1.00  0.00           O  
ATOM    702  N   ASN    88     -37.635  17.948  56.501  1.00  0.00           N  
ATOM    703  CA  ASN    88     -37.186  19.327  56.461  1.00  0.00           C  
ATOM    704  CB  ASN    88     -37.000  19.709  55.001  1.00  0.00           C  
ATOM    705  CG  ASN    88     -36.058  18.939  54.214  1.00  0.00           C  
ATOM    706  OD1 ASN    88     -34.844  19.113  54.309  1.00  0.00           O  
ATOM    707  ND2 ASN    88     -36.478  17.949  53.478  1.00  0.00           N  
ATOM    708  C   ASN    88     -38.155  20.267  57.330  1.00  0.00           C  
ATOM    709  O   ASN    88     -38.017  21.483  57.103  1.00  0.00           O  
ATOM    710  N   ILE    89     -38.924  19.726  58.289  1.00  0.00           N  
ATOM    711  CA  ILE    89     -39.751  20.583  59.104  1.00  0.00           C  
ATOM    712  CB  ILE    89     -40.807  19.801  59.982  1.00  0.00           C  
ATOM    713  CG2 ILE    89     -40.224  19.083  61.191  1.00  0.00           C  
ATOM    714  CG1 ILE    89     -42.012  20.625  60.416  1.00  0.00           C  
ATOM    715  CD1 ILE    89     -42.999  20.825  59.271  1.00  0.00           C  
ATOM    716  C   ILE    89     -38.999  21.636  59.912  1.00  0.00           C  
ATOM    717  O   ILE    89     -39.538  22.728  60.159  1.00  0.00           O  
ATOM    718  N   HIE    90     -37.702  21.307  60.280  1.00  0.00           N  
ATOM    719  CA  HIE    90     -36.837  22.181  60.987  1.00  0.00           C  
ATOM    720  CB  HIE    90     -35.430  21.533  61.231  1.00  0.00           C  
ATOM    721  CG  HIE    90     -34.553  21.378  60.021  1.00  0.00           C  
ATOM    722  ND1 HIE    90     -34.690  20.451  59.018  1.00  0.00           N  
ATOM    723  CE1 HIE    90     -33.648  20.629  58.218  1.00  0.00           C  
ATOM    724  NE2 HIE    90     -32.851  21.599  58.611  1.00  0.00           N  
ATOM    725  CD2 HIE    90     -33.390  22.072  59.813  1.00  0.00           C  
ATOM    726  C   HIE    90     -36.700  23.506  60.278  1.00  0.00           C  
ATOM    727  O   HIE    90     -36.830  24.535  60.898  1.00  0.00           O  
ATOM    728  N   ASP    91     -36.539  23.479  58.906  1.00  0.00           N  
ATOM    729  CA  ASP    91     -36.450  24.658  58.057  1.00  0.00           C  
ATOM    730  CB  ASP    91     -36.149  24.168  56.627  1.00  0.00           C  
ATOM    731  CG  ASP    91     -35.406  25.183  55.855  1.00  0.00           C  
ATOM    732  OD1 ASP    91     -34.448  25.858  56.290  1.00  0.00           O  
ATOM    733  OD2 ASP    91     -35.802  25.417  54.684  1.00  0.00           O  
ATOM    734  C   ASP    91     -37.707  25.584  58.166  1.00  0.00           C  
ATOM    735  O   ASP    91     -37.617  26.815  58.101  1.00  0.00           O  
ATOM    736  N   VAL    92     -38.915  24.958  58.241  1.00  0.00           N  
ATOM    737  CA  VAL    92     -40.199  25.642  58.178  1.00  0.00           C  
ATOM    738  CB  VAL    92     -41.310  24.734  57.641  1.00  0.00           C  
ATOM    739  CG1 VAL    92     -42.470  25.542  57.147  1.00  0.00           C  
ATOM    740  CG2 VAL    92     -41.034  23.589  56.639  1.00  0.00           C  
ATOM    741  C   VAL    92     -40.520  26.193  59.577  1.00  0.00           C  
ATOM    742  O   VAL    92     -40.895  27.356  59.705  1.00  0.00           O  
ATOM    743  N   ASP    93     -40.327  25.457  60.681  1.00  0.00           N  
ATOM    744  CA  ASP    93     -40.264  25.789  62.093  1.00  0.00           C  
ATOM    745  CB  ASP    93     -39.696  24.539  62.949  1.00  0.00           C  
ATOM    746  CG  ASP    93     -39.337  24.816  64.440  1.00  0.00           C  
ATOM    747  OD1 ASP    93     -39.725  25.889  64.866  1.00  0.00           O  
ATOM    748  OD2 ASP    93     -38.512  24.071  64.984  1.00  0.00           O  
ATOM    749  C   ASP    93     -39.387  27.027  62.317  1.00  0.00           C  
ATOM    750  O   ASP    93     -39.898  28.003  62.907  1.00  0.00           O  
ATOM    751  N   ASN    94     -38.166  27.062  61.740  1.00  0.00           N  
ATOM    752  CA  ASN    94     -37.351  28.242  61.823  1.00  0.00           C  
ATOM    753  CB  ASN    94     -35.907  27.866  61.468  1.00  0.00           C  
ATOM    754  CG  ASN    94     -35.033  29.091  61.123  1.00  0.00           C  
ATOM    755  OD1 ASN    94     -34.725  29.919  61.971  1.00  0.00           O  
ATOM    756  ND2 ASN    94     -34.655  29.308  59.847  1.00  0.00           N  
ATOM    757  C   ASN    94     -37.870  29.409  60.992  1.00  0.00           C  
ATOM    758  O   ASN    94     -37.974  30.540  61.528  1.00  0.00           O  
ATOM    759  N   HIE    95     -38.214  29.164  59.693  1.00  0.00           N  
ATOM    760  CA  HIE    95     -38.625  30.192  58.797  1.00  0.00           C  
ATOM    761  CB  HIE    95     -38.779  29.681  57.334  1.00  0.00           C  
ATOM    762  CG  HIE    95     -39.443  30.644  56.348  1.00  0.00           C  
ATOM    763  ND1 HIE    95     -40.072  30.272  55.134  1.00  0.00           N  
ATOM    764  CE1 HIE    95     -40.503  31.392  54.550  1.00  0.00           C  
ATOM    765  NE2 HIE    95     -40.046  32.461  55.256  1.00  0.00           N  
ATOM    766  CD2 HIE    95     -39.421  32.004  56.380  1.00  0.00           C  
ATOM    767  C   HIE    95     -39.928  30.870  59.384  1.00  0.00           C  
ATOM    768  O   HIE    95     -39.972  32.075  59.450  1.00  0.00           O  
ATOM    769  N   LEU    96     -40.869  30.047  59.944  1.00  0.00           N  
ATOM    770  CA  LEU    96     -42.117  30.518  60.651  1.00  0.00           C  
ATOM    771  CB  LEU    96     -43.269  29.468  60.734  1.00  0.00           C  
ATOM    772  CG  LEU    96     -44.612  29.958  61.243  1.00  0.00           C  
ATOM    773  CD1 LEU    96     -45.154  31.112  60.411  1.00  0.00           C  
ATOM    774  CD2 LEU    96     -45.701  28.918  61.295  1.00  0.00           C  
ATOM    775  C   LEU    96     -41.780  31.290  61.988  1.00  0.00           C  
ATOM    776  O   LEU    96     -42.322  32.345  62.180  1.00  0.00           O  
ATOM    777  N   GLN    97     -40.878  30.813  62.816  1.00  0.00           N  
ATOM    778  CA  GLN    97     -40.375  31.538  63.961  1.00  0.00           C  
ATOM    779  CB  GLN    97     -39.489  30.651  64.857  1.00  0.00           C  
ATOM    780  CG  GLN    97     -38.898  31.367  66.107  1.00  0.00           C  
ATOM    781  CD  GLN    97     -39.913  31.971  67.071  1.00  0.00           C  
ATOM    782  OE1 GLN    97     -40.323  31.346  68.015  1.00  0.00           O  
ATOM    783  NE2 GLN    97     -40.442  33.152  66.815  1.00  0.00           N  
ATOM    784  C   GLN    97     -39.731  32.867  63.490  1.00  0.00           C  
ATOM    785  O   GLN    97     -39.994  33.849  64.156  1.00  0.00           O  
ATOM    786  N   ASN    98     -38.869  32.976  62.433  1.00  0.00           N  
ATOM    787  CA  ASN    98     -38.272  34.231  61.921  1.00  0.00           C  
ATOM    788  CB  ASN    98     -37.176  33.905  60.879  1.00  0.00           C  
ATOM    789  CG  ASN    98     -36.023  33.125  61.446  1.00  0.00           C  
ATOM    790  OD1 ASN    98     -35.303  33.302  62.417  1.00  0.00           O  
ATOM    791  ND2 ASN    98     -35.612  32.191  60.634  1.00  0.00           N  
ATOM    792  C   ASN    98     -39.383  35.173  61.344  1.00  0.00           C  
ATOM    793  O   ASN    98     -39.210  36.329  61.643  1.00  0.00           O  
ATOM    794  N   VAL    99     -40.447  34.731  60.591  1.00  0.00           N  
ATOM    795  CA  VAL    99     -41.579  35.522  60.151  1.00  0.00           C  
ATOM    796  CB  VAL    99     -42.437  34.720  59.129  1.00  0.00           C  
ATOM    797  CG1 VAL    99     -43.565  35.495  58.583  1.00  0.00           C  
ATOM    798  CG2 VAL    99     -41.632  34.266  57.947  1.00  0.00           C  
ATOM    799  C   VAL    99     -42.541  36.067  61.246  1.00  0.00           C  
ATOM    800  O   VAL    99     -42.933  37.215  61.173  1.00  0.00           O  
ATOM    801  N   ILE   100     -42.667  35.318  62.326  1.00  0.00           N  
ATOM    802  CA  ILE   100     -43.486  35.841  63.454  1.00  0.00           C  
ATOM    803  CB  ILE   100     -43.909  34.718  64.384  1.00  0.00           C  
ATOM    804  CG2 ILE   100     -44.154  35.159  65.856  1.00  0.00           C  
ATOM    805  CG1 ILE   100     -45.161  34.030  63.848  1.00  0.00           C  
ATOM    806  CD1 ILE   100     -45.215  32.567  64.254  1.00  0.00           C  
ATOM    807  C   ILE   100     -42.721  36.981  64.193  1.00  0.00           C  
ATOM    808  O   ILE   100     -43.392  37.880  64.629  1.00  0.00           O  
ATOM    809  N   GLU   101     -41.418  36.921  64.209  1.00  0.00           N  
ATOM    810  CA  GLU   101     -40.572  37.930  64.727  1.00  0.00           C  
ATOM    811  CB  GLU   101     -39.226  37.525  65.161  1.00  0.00           C  
ATOM    812  CG  GLU   101     -39.181  36.399  66.109  1.00  0.00           C  
ATOM    813  CD  GLU   101     -38.286  36.809  67.319  1.00  0.00           C  
ATOM    814  OE1 GLU   101     -38.703  36.863  68.489  1.00  0.00           O  
ATOM    815  OE2 GLU   101     -37.132  37.135  67.109  1.00  0.00           O  
ATOM    816  C   GLU   101     -40.458  39.143  63.796  1.00  0.00           C  
ATOM    817  O   GLU   101     -40.602  40.319  64.284  1.00  0.00           O  
ATOM    818  N   ASP   102     -40.523  39.010  62.482  1.00  0.00           N  
ATOM    819  CA  ASP   102     -40.769  40.157  61.575  1.00  0.00           C  
ATOM    820  CB  ASP   102     -40.281  39.787  60.208  1.00  0.00           C  
ATOM    821  CG  ASP   102     -38.755  39.567  60.225  1.00  0.00           C  
ATOM    822  OD1 ASP   102     -38.304  39.006  59.173  1.00  0.00           O  
ATOM    823  OD2 ASP   102     -37.979  40.082  61.083  1.00  0.00           O  
ATOM    824  C   ASP   102     -42.149  40.750  61.562  1.00  0.00           C  
ATOM    825  O   ASP   102     -42.200  41.954  61.206  1.00  0.00           O  
ATOM    826  N   ILE   103     -43.250  40.086  61.874  1.00  0.00           N  
ATOM    827  CA  ILE   103     -44.607  40.565  62.041  1.00  0.00           C  
ATOM    828  CB  ILE   103     -45.696  39.488  61.690  1.00  0.00           C  
ATOM    829  CG2 ILE   103     -47.127  39.956  61.874  1.00  0.00           C  
ATOM    830  CG1 ILE   103     -45.553  39.060  60.239  1.00  0.00           C  
ATOM    831  CD1 ILE   103     -46.546  37.939  59.804  1.00  0.00           C  
ATOM    832  C   ILE   103     -44.789  41.235  63.456  1.00  0.00           C  
ATOM    833  O   ILE   103     -45.450  42.252  63.559  1.00  0.00           O  
ATOM    834  N   HIE   104     -44.160  40.726  64.531  1.00  0.00           N  
ATOM    835  CA  HIE   104     -43.980  41.518  65.765  1.00  0.00           C  
ATOM    836  CB  HIE   104     -43.354  40.674  66.924  1.00  0.00           C  
ATOM    837  CG  HIE   104     -43.250  41.523  68.117  1.00  0.00           C  
ATOM    838  ND1 HIE   104     -44.271  41.843  69.027  1.00  0.00           N  
ATOM    839  CE1 HIE   104     -43.764  42.752  69.876  1.00  0.00           C  
ATOM    840  NE2 HIE   104     -42.553  43.101  69.467  1.00  0.00           N  
ATOM    841  CD2 HIE   104     -42.188  42.330  68.380  1.00  0.00           C  
ATOM    842  C   HIE   104     -43.328  42.829  65.467  1.00  0.00           C  
ATOM    843  O   HIE   104     -43.895  43.824  65.941  1.00  0.00           O  
ATOM    844  N   ASP   105     -42.304  42.884  64.621  1.00  0.00           N  
ATOM    845  CA  ASP   105     -41.618  44.182  64.389  1.00  0.00           C  
ATOM    846  CB  ASP   105     -40.366  43.908  63.621  1.00  0.00           C  
ATOM    847  CG  ASP   105     -39.158  43.365  64.426  1.00  0.00           C  
ATOM    848  OD1 ASP   105     -39.183  43.366  65.687  1.00  0.00           O  
ATOM    849  OD2 ASP   105     -38.172  42.978  63.730  1.00  0.00           O  
ATOM    850  C   ASP   105     -42.572  45.109  63.669  1.00  0.00           C  
ATOM    851  O   ASP   105     -42.579  46.271  63.976  1.00  0.00           O  
ATOM    852  N   PHE   106     -43.372  44.681  62.689  1.00  0.00           N  
ATOM    853  CA  PHE   106     -44.387  45.529  62.049  1.00  0.00           C  
ATOM    854  CB  PHE   106     -44.614  44.890  60.657  1.00  0.00           C  
ATOM    855  CG  PHE   106     -45.471  45.715  59.732  1.00  0.00           C  
ATOM    856  CD1 PHE   106     -46.796  45.287  59.459  1.00  0.00           C  
ATOM    857  CE1 PHE   106     -47.640  46.068  58.625  1.00  0.00           C  
ATOM    858  CZ  PHE   106     -47.110  47.148  57.923  1.00  0.00           C  
ATOM    859  CE2 PHE   106     -45.725  47.471  58.032  1.00  0.00           C  
ATOM    860  CD2 PHE   106     -44.958  46.874  59.060  1.00  0.00           C  
ATOM    861  C   PHE   106     -45.693  45.831  62.798  1.00  0.00           C  
ATOM    862  O   PHE   106     -46.298  46.919  62.590  1.00  0.00           O  
ATOM    863  N   MET   107     -46.016  45.077  63.868  1.00  0.00           N  
ATOM    864  CA  MET   107     -47.070  45.426  64.765  1.00  0.00           C  
ATOM    865  CB  MET   107     -47.625  44.129  65.465  1.00  0.00           C  
ATOM    866  CG  MET   107     -48.814  44.457  66.348  1.00  0.00           C  
ATOM    867  SD  MET   107     -48.442  45.172  68.012  1.00  0.00           S  
ATOM    868  CE  MET   107     -47.266  43.821  68.643  1.00  0.00           C  
ATOM    869  C   MET   107     -46.622  46.469  65.827  1.00  0.00           C  
ATOM    870  O   MET   107     -47.249  47.508  65.910  1.00  0.00           O  
ATOM    871  N   GLN   108     -45.497  46.190  66.450  1.00  0.00           N  
ATOM    872  CA  GLN   108     -44.704  47.062  67.289  1.00  0.00           C  
ATOM    873  CB  GLN   108     -43.412  46.468  67.780  1.00  0.00           C  
ATOM    874  CG  GLN   108     -42.568  47.510  68.570  1.00  0.00           C  
ATOM    875  CD  GLN   108     -41.206  46.894  68.881  1.00  0.00           C  
ATOM    876  OE1 GLN   108     -40.561  46.485  67.960  1.00  0.00           O  
ATOM    877  NE2 GLN   108     -40.656  47.071  70.090  1.00  0.00           N  
ATOM    878  C   GLN   108     -44.533  48.500  66.637  1.00  0.00           C  
ATOM    879  O   GLN   108     -44.892  49.514  67.227  1.00  0.00           O  
ATOM    880  N   ALA   109     -44.136  48.551  65.396  1.00  0.00           N  
ATOM    881  CA  ALA   109     -44.116  49.748  64.601  1.00  0.00           C  
ATOM    882  CB  ALA   109     -43.597  49.380  63.170  1.00  0.00           C  
ATOM    883  C   ALA   109     -45.479  50.509  64.441  1.00  0.00           C  
ATOM    884  O   ALA   109     -45.545  51.735  64.593  1.00  0.00           O  
ATOM    885  N   ALA   110     -46.579  49.791  64.142  1.00  0.00           N  
ATOM    886  CA  ALA   110     -47.885  50.368  64.089  1.00  0.00           C  
ATOM    887  CB  ALA   110     -48.827  49.326  63.523  1.00  0.00           C  
ATOM    888  C   ALA   110     -48.314  51.060  65.353  1.00  0.00           C  
ATOM    889  O   ALA   110     -48.614  52.278  65.337  1.00  0.00           O  
ATOM    890  N   ALA   111     -48.158  50.298  66.441  1.00  0.00           N  
ATOM    891  CA  ALA   111     -48.366  50.803  67.828  1.00  0.00           C  
ATOM    892  CB  ALA   111     -48.266  49.588  68.752  1.00  0.00           C  
ATOM    893  C   ALA   111     -47.485  52.022  68.260  1.00  0.00           C  
ATOM    894  O   ALA   111     -48.030  53.035  68.637  1.00  0.00           O  
ATOM    895  N   ALA   112     -46.212  52.007  68.004  1.00  0.00           N  
ATOM    896  CA  ALA   112     -45.265  53.132  68.195  1.00  0.00           C  
ATOM    897  CB  ALA   112     -43.776  52.864  67.795  1.00  0.00           C  
ATOM    898  C   ALA   112     -45.699  54.396  67.433  1.00  0.00           C  
ATOM    899  O   ALA   112     -45.785  55.498  67.964  1.00  0.00           O  
ATOM    900  N   ALA   113     -45.920  54.218  66.078  1.00  0.00           N  
ATOM    901  CA  ALA   113     -46.489  55.257  65.168  1.00  0.00           C  
ATOM    902  CB  ALA   113     -46.505  54.618  63.737  1.00  0.00           C  
ATOM    903  C   ALA   113     -47.883  55.714  65.690  1.00  0.00           C  
ATOM    904  O   ALA   113     -48.191  56.860  65.490  1.00  0.00           O  
ATOM    905  N   ALA   114     -48.745  54.856  66.309  1.00  0.00           N  
ATOM    906  CA  ALA   114     -50.028  55.337  66.825  1.00  0.00           C  
ATOM    907  CB  ALA   114     -50.923  54.134  67.110  1.00  0.00           C  
ATOM    908  C   ALA   114     -49.881  56.324  67.980  1.00  0.00           C  
ATOM    909  O   ALA   114     -50.761  57.118  68.204  1.00  0.00           O  
ATOM    910  N   ASN   115     -48.717  56.251  68.659  1.00  0.00           N  
ATOM    911  CA  ASN   115     -48.206  57.115  69.740  1.00  0.00           C  
ATOM    912  CB  ASN   115     -47.332  56.349  70.758  1.00  0.00           C  
ATOM    913  CG  ASN   115     -46.655  57.161  71.851  1.00  0.00           C  
ATOM    914  OD1 ASN   115     -45.486  57.496  71.666  1.00  0.00           O  
ATOM    915  ND2 ASN   115     -47.252  57.471  72.955  1.00  0.00           N  
ATOM    916  C   ASN   115     -47.433  58.401  69.182  1.00  0.00           C  
ATOM    917  O   ASN   115     -47.385  59.421  69.884  1.00  0.00           O  
ATOM    918  N   CYS   116     -46.834  58.292  68.014  1.00  0.00           N  
ATOM    919  CA  CYS   116     -46.339  59.475  67.256  1.00  0.00           C  
ATOM    920  CB  CYS   116     -45.608  59.039  65.952  1.00  0.00           C  
ATOM    921  SG  CYS   116     -44.391  57.875  66.540  1.00  0.00           S  
ATOM    922  C   CYS   116     -47.207  60.641  67.039  1.00  0.00           C  
ATOM    923  O   CYS   116     -48.453  60.536  66.963  1.00  0.00           O  
ATOM    924  N   ARG   117     -46.634  61.826  66.994  1.00  0.00           N  
ATOM    925  CA  ARG   117     -47.374  63.120  66.876  1.00  0.00           C  
ATOM    926  CB  ARG   117     -46.496  64.294  67.431  1.00  0.00           C  
ATOM    927  CG  ARG   117     -46.363  64.141  68.891  1.00  0.00           C  
ATOM    928  CD  ARG   117     -47.597  64.040  69.779  1.00  0.00           C  
ATOM    929  NE  ARG   117     -48.646  65.124  69.664  1.00  0.00           N  
ATOM    930  CZ  ARG   117     -48.465  66.321  70.202  1.00  0.00           C  
ATOM    931  NH1 ARG   117     -47.321  66.751  70.754  1.00  0.00           N  
ATOM    932  NH2 ARG   117     -49.407  67.200  70.151  1.00  0.00           N  
ATOM    933  C   ARG   117     -47.918  63.353  65.440  1.00  0.00           C  
ATOM    934  O   ARG   117     -47.442  62.811  64.468  1.00  0.00           O  
ATOM    935  N   LYS   118     -48.824  64.323  65.319  1.00  0.00           N  
ATOM    936  CA  LYS   118     -49.528  64.536  64.013  1.00  0.00           C  
ATOM    937  CB  LYS   118     -50.675  63.520  63.814  1.00  0.00           C  
ATOM    938  CG  LYS   118     -50.206  62.033  63.814  1.00  0.00           C  
ATOM    939  CD  LYS   118     -51.258  61.101  63.150  1.00  0.00           C  
ATOM    940  CE  LYS   118     -52.378  60.933  64.156  1.00  0.00           C  
ATOM    941  NZ  LYS   118     -53.405  59.952  63.854  1.00  0.00           N  
ATOM    942  C   LYS   118     -50.033  65.971  63.831  1.00  0.00           C  
ATOM    943  O   LYS   118     -50.651  66.458  64.845  1.00  0.00           O  
ATOM    944  OXT LYS   118     -49.745  66.607  62.854  1.00  0.00           O  
TER     945      LYS   118 
ENDMDL
MODEL     4
ATOM      1  N   MET     1     -56.194  48.897  66.211  1.00  0.00           N  
ATOM      2  CA  MET     1     -55.746  48.611  64.866  1.00  0.00           C  
ATOM      3  CB  MET     1     -55.624  49.894  63.950  1.00  0.00           C  
ATOM      4  CG  MET     1     -55.230  49.531  62.565  1.00  0.00           C  
ATOM      5  SD  MET     1     -56.137  48.137  61.851  1.00  0.00           S  
ATOM      6  CE  MET     1     -57.585  49.083  61.574  1.00  0.00           C  
ATOM      7  C   MET     1     -54.579  47.660  64.952  1.00  0.00           C  
ATOM      8  O   MET     1     -54.859  46.477  64.920  1.00  0.00           O  
ATOM      9  N   TYR     2     -53.274  48.080  64.945  1.00  0.00           N  
ATOM     10  CA  TYR     2     -52.089  47.267  64.801  1.00  0.00           C  
ATOM     11  CB  TYR     2     -50.864  48.139  64.553  1.00  0.00           C  
ATOM     12  CG  TYR     2     -51.058  48.943  63.301  1.00  0.00           C  
ATOM     13  CD1 TYR     2     -51.326  50.319  63.390  1.00  0.00           C  
ATOM     14  CE1 TYR     2     -51.607  51.052  62.225  1.00  0.00           C  
ATOM     15  CZ  TYR     2     -51.757  50.377  61.024  1.00  0.00           C  
ATOM     16  OH  TYR     2     -52.012  51.093  59.934  1.00  0.00           O  
ATOM     17  CE2 TYR     2     -51.380  49.026  60.912  1.00  0.00           C  
ATOM     18  CD2 TYR     2     -51.084  48.274  62.045  1.00  0.00           C  
ATOM     19  C   TYR     2     -51.864  46.234  65.981  1.00  0.00           C  
ATOM     20  O   TYR     2     -51.233  45.191  65.867  1.00  0.00           O  
ATOM     21  N   GLY     3     -52.358  46.586  67.157  1.00  0.00           N  
ATOM     22  CA  GLY     3     -52.645  45.687  68.310  1.00  0.00           C  
ATOM     23  C   GLY     3     -53.354  44.432  67.900  1.00  0.00           C  
ATOM     24  O   GLY     3     -53.129  43.394  68.555  1.00  0.00           O  
ATOM     25  N   LYS     4     -54.376  44.552  67.024  1.00  0.00           N  
ATOM     26  CA  LYS     4     -55.016  43.440  66.370  1.00  0.00           C  
ATOM     27  CB  LYS     4     -56.402  43.737  65.698  1.00  0.00           C  
ATOM     28  CG  LYS     4     -57.184  42.567  65.134  1.00  0.00           C  
ATOM     29  CD  LYS     4     -57.465  41.417  66.120  1.00  0.00           C  
ATOM     30  CE  LYS     4     -58.119  40.206  65.342  1.00  0.00           C  
ATOM     31  NZ  LYS     4     -58.458  39.130  66.281  1.00  0.00           N  
ATOM     32  C   LYS     4     -53.996  42.673  65.492  1.00  0.00           C  
ATOM     33  O   LYS     4     -54.119  41.485  65.466  1.00  0.00           O  
ATOM     34  N   LEU     5     -52.941  43.269  64.884  1.00  0.00           N  
ATOM     35  CA  LEU     5     -51.920  42.537  64.136  1.00  0.00           C  
ATOM     36  CB  LEU     5     -51.102  43.484  63.290  1.00  0.00           C  
ATOM     37  CG  LEU     5     -50.164  42.568  62.369  1.00  0.00           C  
ATOM     38  CD1 LEU     5     -50.834  41.483  61.565  1.00  0.00           C  
ATOM     39  CD2 LEU     5     -49.456  43.540  61.476  1.00  0.00           C  
ATOM     40  C   LEU     5     -51.062  41.748  65.130  1.00  0.00           C  
ATOM     41  O   LEU     5     -50.603  40.687  64.765  1.00  0.00           O  
ATOM     42  N   ASN     6     -50.702  42.320  66.316  1.00  0.00           N  
ATOM     43  CA  ASN     6     -50.086  41.645  67.460  1.00  0.00           C  
ATOM     44  CB  ASN     6     -49.707  42.653  68.631  1.00  0.00           C  
ATOM     45  CG  ASN     6     -48.671  41.940  69.509  1.00  0.00           C  
ATOM     46  OD1 ASN     6     -47.516  41.664  69.142  1.00  0.00           O  
ATOM     47  ND2 ASN     6     -49.102  41.510  70.623  1.00  0.00           N  
ATOM     48  C   ASN     6     -50.974  40.427  67.966  1.00  0.00           C  
ATOM     49  O   ASN     6     -50.449  39.336  68.161  1.00  0.00           O  
ATOM     50  N   ASP     7     -52.313  40.526  68.103  1.00  0.00           N  
ATOM     51  CA  ASP     7     -53.238  39.378  68.385  1.00  0.00           C  
ATOM     52  CB  ASP     7     -54.610  39.830  68.759  1.00  0.00           C  
ATOM     53  CG  ASP     7     -54.897  40.884  69.865  1.00  0.00           C  
ATOM     54  OD1 ASP     7     -56.057  41.269  69.930  1.00  0.00           O  
ATOM     55  OD2 ASP     7     -54.116  41.017  70.811  1.00  0.00           O  
ATOM     56  C   ASP     7     -53.364  38.372  67.296  1.00  0.00           C  
ATOM     57  O   ASP     7     -53.487  37.182  67.653  1.00  0.00           O  
ATOM     58  N   LEU     8     -53.331  38.814  66.036  1.00  0.00           N  
ATOM     59  CA  LEU     8     -53.247  37.871  64.914  1.00  0.00           C  
ATOM     60  CB  LEU     8     -53.400  38.555  63.591  1.00  0.00           C  
ATOM     61  CG  LEU     8     -54.842  38.923  63.311  1.00  0.00           C  
ATOM     62  CD1 LEU     8     -54.991  40.111  62.324  1.00  0.00           C  
ATOM     63  CD2 LEU     8     -55.627  37.747  62.735  1.00  0.00           C  
ATOM     64  C   LEU     8     -51.896  37.050  64.955  1.00  0.00           C  
ATOM     65  O   LEU     8     -51.850  35.826  64.674  1.00  0.00           O  
ATOM     66  N   LEU     9     -50.806  37.768  65.404  1.00  0.00           N  
ATOM     67  CA  LEU     9     -49.445  37.236  65.550  1.00  0.00           C  
ATOM     68  CB  LEU     9     -48.376  38.398  65.605  1.00  0.00           C  
ATOM     69  CG  LEU     9     -46.936  38.065  65.249  1.00  0.00           C  
ATOM     70  CD1 LEU     9     -46.929  37.310  63.959  1.00  0.00           C  
ATOM     71  CD2 LEU     9     -46.123  39.399  65.178  1.00  0.00           C  
ATOM     72  C   LEU     9     -49.359  36.389  66.864  1.00  0.00           C  
ATOM     73  O   LEU     9     -48.360  35.659  66.945  1.00  0.00           O  
ATOM     74  N   GLU    10     -50.308  36.453  67.762  1.00  0.00           N  
ATOM     75  CA  GLU    10     -50.553  35.544  68.925  1.00  0.00           C  
ATOM     76  CB  GLU    10     -51.361  36.299  69.932  1.00  0.00           C  
ATOM     77  CG  GLU    10     -51.526  35.563  71.298  1.00  0.00           C  
ATOM     78  CD  GLU    10     -50.238  35.310  72.103  1.00  0.00           C  
ATOM     79  OE1 GLU    10     -49.910  35.986  73.106  1.00  0.00           O  
ATOM     80  OE2 GLU    10     -49.557  34.318  71.777  1.00  0.00           O  
ATOM     81  C   GLU    10     -51.193  34.198  68.410  1.00  0.00           C  
ATOM     82  O   GLU    10     -50.633  33.102  68.629  1.00  0.00           O  
ATOM     83  N   ASP    11     -52.228  34.292  67.546  1.00  0.00           N  
ATOM     84  CA  ASP    11     -52.779  33.203  66.730  1.00  0.00           C  
ATOM     85  CB  ASP    11     -54.067  33.539  65.940  1.00  0.00           C  
ATOM     86  CG  ASP    11     -55.298  33.753  66.786  1.00  0.00           C  
ATOM     87  OD1 ASP    11     -56.360  34.150  66.154  1.00  0.00           O  
ATOM     88  OD2 ASP    11     -55.225  33.512  67.986  1.00  0.00           O  
ATOM     89  C   ASP    11     -51.751  32.507  65.870  1.00  0.00           C  
ATOM     90  O   ASP    11     -51.707  31.287  65.852  1.00  0.00           O  
ATOM     91  N   LEU    12     -50.803  33.157  65.234  1.00  0.00           N  
ATOM     92  CA  LEU    12     -49.888  32.534  64.268  1.00  0.00           C  
ATOM     93  CB  LEU    12     -49.382  33.641  63.342  1.00  0.00           C  
ATOM     94  CG  LEU    12     -48.668  33.168  62.054  1.00  0.00           C  
ATOM     95  CD1 LEU    12     -49.471  32.330  61.053  1.00  0.00           C  
ATOM     96  CD2 LEU    12     -48.186  34.457  61.361  1.00  0.00           C  
ATOM     97  C   LEU    12     -48.769  31.744  65.053  1.00  0.00           C  
ATOM     98  O   LEU    12     -48.351  30.742  64.508  1.00  0.00           O  
ATOM     99  N   GLN    13     -48.315  32.261  66.187  1.00  0.00           N  
ATOM    100  CA  GLN    13     -47.479  31.443  67.064  1.00  0.00           C  
ATOM    101  CB  GLN    13     -47.122  32.202  68.385  1.00  0.00           C  
ATOM    102  CG  GLN    13     -46.247  31.358  69.340  1.00  0.00           C  
ATOM    103  CD  GLN    13     -44.750  31.244  68.847  1.00  0.00           C  
ATOM    104  OE1 GLN    13     -44.307  30.239  68.203  1.00  0.00           O  
ATOM    105  NE2 GLN    13     -44.023  32.289  68.979  1.00  0.00           N  
ATOM    106  C   GLN    13     -48.117  30.094  67.434  1.00  0.00           C  
ATOM    107  O   GLN    13     -47.404  29.066  67.575  1.00  0.00           O  
ATOM    108  N   GLU    14     -49.410  29.984  67.594  1.00  0.00           N  
ATOM    109  CA  GLU    14     -50.234  28.788  67.781  1.00  0.00           C  
ATOM    110  CB  GLU    14     -51.579  29.164  68.436  1.00  0.00           C  
ATOM    111  CG  GLU    14     -52.504  28.021  68.818  1.00  0.00           C  
ATOM    112  CD  GLU    14     -52.007  27.312  70.137  1.00  0.00           C  
ATOM    113  OE1 GLU    14     -52.487  26.147  70.374  1.00  0.00           O  
ATOM    114  OE2 GLU    14     -51.208  27.889  70.898  1.00  0.00           O  
ATOM    115  C   GLU    14     -50.334  27.783  66.541  1.00  0.00           C  
ATOM    116  O   GLU    14     -50.473  26.587  66.757  1.00  0.00           O  
ATOM    117  N   VAL    15     -50.255  28.376  65.314  1.00  0.00           N  
ATOM    118  CA  VAL    15     -50.019  27.629  64.077  1.00  0.00           C  
ATOM    119  CB  VAL    15     -50.108  28.440  62.782  1.00  0.00           C  
ATOM    120  CG1 VAL    15     -49.556  27.775  61.485  1.00  0.00           C  
ATOM    121  CG2 VAL    15     -51.598  28.764  62.659  1.00  0.00           C  
ATOM    122  C   VAL    15     -48.613  26.990  64.068  1.00  0.00           C  
ATOM    123  O   VAL    15     -48.420  25.826  63.683  1.00  0.00           O  
ATOM    124  N   LEU    16     -47.572  27.825  64.493  1.00  0.00           N  
ATOM    125  CA  LEU    16     -46.193  27.374  64.577  1.00  0.00           C  
ATOM    126  CB  LEU    16     -45.315  28.571  65.038  1.00  0.00           C  
ATOM    127  CG  LEU    16     -43.770  28.465  65.199  1.00  0.00           C  
ATOM    128  CD1 LEU    16     -43.064  27.788  64.048  1.00  0.00           C  
ATOM    129  CD2 LEU    16     -43.138  29.818  65.312  1.00  0.00           C  
ATOM    130  C   LEU    16     -46.034  26.260  65.641  1.00  0.00           C  
ATOM    131  O   LEU    16     -45.433  25.259  65.350  1.00  0.00           O  
ATOM    132  N   LYS    17     -46.598  26.436  66.839  1.00  0.00           N  
ATOM    133  CA  LYS    17     -46.773  25.381  67.846  1.00  0.00           C  
ATOM    134  CB  LYS    17     -47.635  25.755  69.032  1.00  0.00           C  
ATOM    135  CG  LYS    17     -48.136  24.636  69.900  1.00  0.00           C  
ATOM    136  CD  LYS    17     -49.243  25.150  70.879  1.00  0.00           C  
ATOM    137  CE  LYS    17     -48.690  26.212  71.873  1.00  0.00           C  
ATOM    138  NZ  LYS    17     -49.774  26.494  72.798  1.00  0.00           N  
ATOM    139  C   LYS    17     -47.232  24.052  67.212  1.00  0.00           C  
ATOM    140  O   LYS    17     -46.571  23.050  67.365  1.00  0.00           O  
ATOM    141  N   ASN    18     -48.273  24.162  66.361  1.00  0.00           N  
ATOM    142  CA  ASN    18     -48.682  22.932  65.609  1.00  0.00           C  
ATOM    143  CB  ASN    18     -50.104  23.109  65.105  1.00  0.00           C  
ATOM    144  CG  ASN    18     -51.216  23.180  66.155  1.00  0.00           C  
ATOM    145  OD1 ASN    18     -51.165  22.776  67.263  1.00  0.00           O  
ATOM    146  ND2 ASN    18     -52.296  23.820  65.864  1.00  0.00           N  
ATOM    147  C   ASN    18     -47.801  22.487  64.433  1.00  0.00           C  
ATOM    148  O   ASN    18     -47.895  21.325  64.000  1.00  0.00           O  
ATOM    149  N   LEU    19     -46.848  23.274  63.960  1.00  0.00           N  
ATOM    150  CA  LEU    19     -45.682  22.698  63.320  1.00  0.00           C  
ATOM    151  CB  LEU    19     -44.960  23.794  62.417  1.00  0.00           C  
ATOM    152  CG  LEU    19     -45.716  24.372  61.172  1.00  0.00           C  
ATOM    153  CD1 LEU    19     -44.998  25.576  60.549  1.00  0.00           C  
ATOM    154  CD2 LEU    19     -45.839  23.374  60.026  1.00  0.00           C  
ATOM    155  C   LEU    19     -44.629  22.054  64.315  1.00  0.00           C  
ATOM    156  O   LEU    19     -44.160  20.924  64.103  1.00  0.00           O  
ATOM    157  N   HIE    20     -44.317  22.691  65.435  1.00  0.00           N  
ATOM    158  CA  HIE    20     -43.562  21.957  66.539  1.00  0.00           C  
ATOM    159  CB  HIE    20     -43.393  22.918  67.739  1.00  0.00           C  
ATOM    160  CG  HIE    20     -42.634  24.202  67.518  1.00  0.00           C  
ATOM    161  ND1 HIE    20     -42.944  25.418  68.197  1.00  0.00           N  
ATOM    162  CE1 HIE    20     -42.053  26.312  67.800  1.00  0.00           C  
ATOM    163  NE2 HIE    20     -41.143  25.712  67.033  1.00  0.00           N  
ATOM    164  CD2 HIE    20     -41.524  24.408  66.759  1.00  0.00           C  
ATOM    165  C   HIE    20     -44.193  20.637  67.001  1.00  0.00           C  
ATOM    166  O   HIE    20     -43.457  19.653  67.075  1.00  0.00           O  
ATOM    167  N   LYS    21     -45.486  20.517  67.256  1.00  0.00           N  
ATOM    168  CA  LYS    21     -46.168  19.290  67.611  1.00  0.00           C  
ATOM    169  CB  LYS    21     -47.661  19.572  67.878  1.00  0.00           C  
ATOM    170  CG  LYS    21     -48.421  18.358  68.437  1.00  0.00           C  
ATOM    171  CD  LYS    21     -49.948  18.520  68.209  1.00  0.00           C  
ATOM    172  CE  LYS    21     -50.749  17.288  68.483  1.00  0.00           C  
ATOM    173  NZ  LYS    21     -51.011  16.593  67.229  1.00  0.00           N  
ATOM    174  C   LYS    21     -45.967  18.117  66.570  1.00  0.00           C  
ATOM    175  O   LYS    21     -45.354  17.041  66.907  1.00  0.00           O  
ATOM    176  N   ASN    22     -46.268  18.433  65.277  1.00  0.00           N  
ATOM    177  CA  ASN    22     -46.001  17.504  64.197  1.00  0.00           C  
ATOM    178  CB  ASN    22     -46.511  18.110  62.903  1.00  0.00           C  
ATOM    179  CG  ASN    22     -48.036  17.873  62.598  1.00  0.00           C  
ATOM    180  OD1 ASN    22     -48.438  16.815  62.124  1.00  0.00           O  
ATOM    181  ND2 ASN    22     -48.848  18.857  62.822  1.00  0.00           N  
ATOM    182  C   ASN    22     -44.499  17.066  64.048  1.00  0.00           C  
ATOM    183  O   ASN    22     -44.238  15.894  63.878  1.00  0.00           O  
ATOM    184  N   ASP    23     -43.565  18.007  64.129  1.00  0.00           N  
ATOM    185  CA  ASP    23     -42.176  17.633  64.062  1.00  0.00           C  
ATOM    186  CB  ASP    23     -41.274  18.887  64.105  1.00  0.00           C  
ATOM    187  CG  ASP    23     -39.849  18.472  63.709  1.00  0.00           C  
ATOM    188  OD1 ASP    23     -39.636  17.490  62.957  1.00  0.00           O  
ATOM    189  OD2 ASP    23     -38.907  19.159  64.103  1.00  0.00           O  
ATOM    190  C   ASP    23     -41.706  16.648  65.150  1.00  0.00           C  
ATOM    191  O   ASP    23     -41.057  15.605  64.915  1.00  0.00           O  
ATOM    192  N   ARG    24     -42.137  16.985  66.386  1.00  0.00           N  
ATOM    193  CA  ARG    24     -41.784  16.249  67.620  1.00  0.00           C  
ATOM    194  CB  ARG    24     -42.292  17.216  68.759  1.00  0.00           C  
ATOM    195  CG  ARG    24     -41.250  18.241  69.154  1.00  0.00           C  
ATOM    196  CD  ARG    24     -41.766  19.224  70.181  1.00  0.00           C  
ATOM    197  NE  ARG    24     -42.069  18.502  71.460  1.00  0.00           N  
ATOM    198  CZ  ARG    24     -41.149  18.143  72.326  1.00  0.00           C  
ATOM    199  NH1 ARG    24     -39.891  18.377  72.148  1.00  0.00           N  
ATOM    200  NH2 ARG    24     -41.409  17.625  73.528  1.00  0.00           N  
ATOM    201  C   ARG    24     -42.404  14.892  67.683  1.00  0.00           C  
ATOM    202  O   ARG    24     -41.737  13.945  68.048  1.00  0.00           O  
ATOM    203  N   SER    25     -43.716  14.804  67.375  1.00  0.00           N  
ATOM    204  CA  SER    25     -44.512  13.535  67.419  1.00  0.00           C  
ATOM    205  CB  SER    25     -45.866  13.791  68.124  1.00  0.00           C  
ATOM    206  OG  SER    25     -46.516  14.621  67.243  1.00  0.00           O  
ATOM    207  C   SER    25     -44.559  12.718  66.110  1.00  0.00           C  
ATOM    208  O   SER    25     -45.193  11.660  66.069  1.00  0.00           O  
ATOM    209  N   GLY    26     -43.911  13.063  65.011  1.00  0.00           N  
ATOM    210  CA  GLY    26     -44.075  12.485  63.684  1.00  0.00           C  
ATOM    211  C   GLY    26     -45.403  12.937  63.015  1.00  0.00           C  
ATOM    212  O   GLY    26     -46.457  12.977  63.678  1.00  0.00           O  
ATOM    213  N   LYS    27     -45.358  13.418  61.759  1.00  0.00           N  
ATOM    214  CA  LYS    27     -46.321  14.340  61.209  1.00  0.00           C  
ATOM    215  CB  LYS    27     -45.637  15.066  60.025  1.00  0.00           C  
ATOM    216  CG  LYS    27     -44.373  15.750  60.473  1.00  0.00           C  
ATOM    217  CD  LYS    27     -43.827  16.723  59.361  1.00  0.00           C  
ATOM    218  CE  LYS    27     -43.500  15.928  58.088  1.00  0.00           C  
ATOM    219  NZ  LYS    27     -42.729  16.686  57.095  1.00  0.00           N  
ATOM    220  C   LYS    27     -47.611  13.728  60.695  1.00  0.00           C  
ATOM    221  O   LYS    27     -47.885  13.767  59.482  1.00  0.00           O  
ATOM    222  N   ASP    28     -48.449  13.155  61.606  1.00  0.00           N  
ATOM    223  CA  ASP    28     -49.656  12.472  61.217  1.00  0.00           C  
ATOM    224  CB  ASP    28     -50.141  11.605  62.426  1.00  0.00           C  
ATOM    225  CG  ASP    28     -49.245  10.399  62.769  1.00  0.00           C  
ATOM    226  OD1 ASP    28     -48.907   9.673  61.840  1.00  0.00           O  
ATOM    227  OD2 ASP    28     -48.902  10.101  63.954  1.00  0.00           O  
ATOM    228  C   ASP    28     -50.762  13.390  60.778  1.00  0.00           C  
ATOM    229  O   ASP    28     -51.772  12.889  60.277  1.00  0.00           O  
ATOM    230  N   ASN    29     -50.660  14.691  61.081  1.00  0.00           N  
ATOM    231  CA  ASN    29     -51.706  15.690  60.978  1.00  0.00           C  
ATOM    232  CB  ASN    29     -52.141  15.997  62.414  1.00  0.00           C  
ATOM    233  CG  ASN    29     -52.862  14.852  62.987  1.00  0.00           C  
ATOM    234  OD1 ASN    29     -52.276  13.889  63.525  1.00  0.00           O  
ATOM    235  ND2 ASN    29     -54.149  14.996  62.961  1.00  0.00           N  
ATOM    236  C   ASN    29     -51.232  17.031  60.222  1.00  0.00           C  
ATOM    237  O   ASN    29     -51.651  18.183  60.541  1.00  0.00           O  
ATOM    238  N   ILE    30     -50.359  16.901  59.221  1.00  0.00           N  
ATOM    239  CA  ILE    30     -49.822  17.952  58.367  1.00  0.00           C  
ATOM    240  CB  ILE    30     -48.536  17.458  57.733  1.00  0.00           C  
ATOM    241  CG2 ILE    30     -48.819  16.152  56.963  1.00  0.00           C  
ATOM    242  CG1 ILE    30     -47.898  18.647  56.955  1.00  0.00           C  
ATOM    243  CD1 ILE    30     -46.510  18.352  56.629  1.00  0.00           C  
ATOM    244  C   ILE    30     -50.868  18.593  57.417  1.00  0.00           C  
ATOM    245  O   ILE    30     -50.716  19.789  57.161  1.00  0.00           O  
ATOM    246  N   HIE    31     -51.929  17.961  57.030  1.00  0.00           N  
ATOM    247  CA  HIE    31     -53.158  18.486  56.453  1.00  0.00           C  
ATOM    248  CB  HIE    31     -54.062  17.369  56.069  1.00  0.00           C  
ATOM    249  CG  HIE    31     -54.466  16.342  57.115  1.00  0.00           C  
ATOM    250  ND1 HIE    31     -53.560  15.570  57.862  1.00  0.00           N  
ATOM    251  CE1 HIE    31     -54.347  14.693  58.468  1.00  0.00           C  
ATOM    252  NE2 HIE    31     -55.638  14.848  58.146  1.00  0.00           N  
ATOM    253  CD2 HIE    31     -55.713  15.884  57.318  1.00  0.00           C  
ATOM    254  C   HIE    31     -53.904  19.390  57.507  1.00  0.00           C  
ATOM    255  O   HIE    31     -54.474  20.432  57.153  1.00  0.00           O  
ATOM    256  N   ASP    32     -54.011  19.074  58.785  1.00  0.00           N  
ATOM    257  CA  ASP    32     -54.632  19.982  59.816  1.00  0.00           C  
ATOM    258  CB  ASP    32     -54.779  19.211  61.121  1.00  0.00           C  
ATOM    259  CG  ASP    32     -55.781  18.018  61.031  1.00  0.00           C  
ATOM    260  OD1 ASP    32     -55.705  17.178  61.943  1.00  0.00           O  
ATOM    261  OD2 ASP    32     -56.656  18.036  60.093  1.00  0.00           O  
ATOM    262  C   ASP    32     -53.815  21.238  59.995  1.00  0.00           C  
ATOM    263  O   ASP    32     -54.443  22.318  59.987  1.00  0.00           O  
ATOM    264  N   VAL    33     -52.488  21.166  60.182  1.00  0.00           N  
ATOM    265  CA  VAL    33     -51.590  22.335  60.310  1.00  0.00           C  
ATOM    266  CB  VAL    33     -50.106  21.975  60.690  1.00  0.00           C  
ATOM    267  CG1 VAL    33     -49.130  21.552  59.606  1.00  0.00           C  
ATOM    268  CG2 VAL    33     -49.484  23.260  61.373  1.00  0.00           C  
ATOM    269  C   VAL    33     -51.558  23.256  59.071  1.00  0.00           C  
ATOM    270  O   VAL    33     -51.625  24.514  59.301  1.00  0.00           O  
ATOM    271  N   ASP    34     -51.530  22.735  57.887  1.00  0.00           N  
ATOM    272  CA  ASP    34     -51.718  23.516  56.656  1.00  0.00           C  
ATOM    273  CB  ASP    34     -51.496  22.708  55.409  1.00  0.00           C  
ATOM    274  CG  ASP    34     -52.022  23.340  54.110  1.00  0.00           C  
ATOM    275  OD1 ASP    34     -53.195  23.122  53.726  1.00  0.00           O  
ATOM    276  OD2 ASP    34     -51.258  23.950  53.388  1.00  0.00           O  
ATOM    277  C   ASP    34     -53.002  24.344  56.620  1.00  0.00           C  
ATOM    278  O   ASP    34     -52.926  25.571  56.521  1.00  0.00           O  
ATOM    279  N   ASN    35     -54.171  23.680  56.843  1.00  0.00           N  
ATOM    280  CA  ASN    35     -55.380  24.421  56.744  1.00  0.00           C  
ATOM    281  CB  ASN    35     -56.517  23.432  56.722  1.00  0.00           C  
ATOM    282  CG  ASN    35     -57.928  24.054  56.726  1.00  0.00           C  
ATOM    283  OD1 ASN    35     -58.454  24.541  55.725  1.00  0.00           O  
ATOM    284  ND2 ASN    35     -58.659  23.938  57.817  1.00  0.00           N  
ATOM    285  C   ASN    35     -55.590  25.442  57.917  1.00  0.00           C  
ATOM    286  O   ASN    35     -56.158  26.515  57.705  1.00  0.00           O  
ATOM    287  N   HIE    36     -54.948  25.195  59.098  1.00  0.00           N  
ATOM    288  CA  HIE    36     -54.872  26.097  60.202  1.00  0.00           C  
ATOM    289  CB  HIE    36     -54.363  25.348  61.503  1.00  0.00           C  
ATOM    290  CG  HIE    36     -54.100  26.178  62.814  1.00  0.00           C  
ATOM    291  ND1 HIE    36     -53.362  25.763  63.923  1.00  0.00           N  
ATOM    292  CE1 HIE    36     -53.435  26.740  64.795  1.00  0.00           C  
ATOM    293  NE2 HIE    36     -54.260  27.710  64.397  1.00  0.00           N  
ATOM    294  CD2 HIE    36     -54.728  27.360  63.187  1.00  0.00           C  
ATOM    295  C   HIE    36     -54.059  27.315  59.798  1.00  0.00           C  
ATOM    296  O   HIE    36     -54.502  28.421  60.075  1.00  0.00           O  
ATOM    297  N   LEU    37     -52.889  27.241  59.123  1.00  0.00           N  
ATOM    298  CA  LEU    37     -52.109  28.373  58.587  1.00  0.00           C  
ATOM    299  CB  LEU    37     -50.819  27.721  58.067  1.00  0.00           C  
ATOM    300  CG  LEU    37     -49.737  28.630  57.407  1.00  0.00           C  
ATOM    301  CD1 LEU    37     -49.230  29.757  58.288  1.00  0.00           C  
ATOM    302  CD2 LEU    37     -48.414  27.894  57.266  1.00  0.00           C  
ATOM    303  C   LEU    37     -52.923  29.196  57.620  1.00  0.00           C  
ATOM    304  O   LEU    37     -52.965  30.420  57.693  1.00  0.00           O  
ATOM    305  N   GLN    38     -53.565  28.494  56.681  1.00  0.00           N  
ATOM    306  CA  GLN    38     -54.467  29.107  55.714  1.00  0.00           C  
ATOM    307  CB  GLN    38     -54.828  28.061  54.634  1.00  0.00           C  
ATOM    308  CG  GLN    38     -55.725  28.663  53.573  1.00  0.00           C  
ATOM    309  CD  GLN    38     -55.109  29.570  52.569  1.00  0.00           C  
ATOM    310  OE1 GLN    38     -54.539  29.168  51.605  1.00  0.00           O  
ATOM    311  NE2 GLN    38     -55.244  30.894  52.745  1.00  0.00           N  
ATOM    312  C   GLN    38     -55.659  29.835  56.355  1.00  0.00           C  
ATOM    313  O   GLN    38     -55.927  30.929  55.896  1.00  0.00           O  
ATOM    314  N   ASN    39     -56.240  29.401  57.435  1.00  0.00           N  
ATOM    315  CA  ASN    39     -57.195  30.162  58.322  1.00  0.00           C  
ATOM    316  CB  ASN    39     -57.673  29.250  59.499  1.00  0.00           C  
ATOM    317  CG  ASN    39     -58.384  27.965  59.089  1.00  0.00           C  
ATOM    318  OD1 ASN    39     -58.812  27.830  57.925  1.00  0.00           O  
ATOM    319  ND2 ASN    39     -58.792  27.124  60.054  1.00  0.00           N  
ATOM    320  C   ASN    39     -56.579  31.473  58.835  1.00  0.00           C  
ATOM    321  O   ASN    39     -57.141  32.537  58.744  1.00  0.00           O  
ATOM    322  N   VAL    40     -55.371  31.428  59.376  1.00  0.00           N  
ATOM    323  CA  VAL    40     -54.755  32.649  59.948  1.00  0.00           C  
ATOM    324  CB  VAL    40     -53.695  32.382  61.022  1.00  0.00           C  
ATOM    325  CG1 VAL    40     -53.142  33.721  61.596  1.00  0.00           C  
ATOM    326  CG2 VAL    40     -54.302  31.467  62.097  1.00  0.00           C  
ATOM    327  C   VAL    40     -54.266  33.575  58.798  1.00  0.00           C  
ATOM    328  O   VAL    40     -54.484  34.758  58.843  1.00  0.00           O  
ATOM    329  N   ILE    41     -53.825  33.014  57.686  1.00  0.00           N  
ATOM    330  CA  ILE    41     -53.607  33.766  56.453  1.00  0.00           C  
ATOM    331  CB  ILE    41     -52.963  32.891  55.316  1.00  0.00           C  
ATOM    332  CG2 ILE    41     -53.316  33.358  53.903  1.00  0.00           C  
ATOM    333  CG1 ILE    41     -51.459  32.859  55.620  1.00  0.00           C  
ATOM    334  CD1 ILE    41     -50.773  31.972  54.572  1.00  0.00           C  
ATOM    335  C   ILE    41     -54.896  34.472  56.060  1.00  0.00           C  
ATOM    336  O   ILE    41     -54.822  35.708  55.838  1.00  0.00           O  
ATOM    337  N   GLU    42     -56.038  33.781  55.971  1.00  0.00           N  
ATOM    338  CA  GLU    42     -57.298  34.492  55.668  1.00  0.00           C  
ATOM    339  CB  GLU    42     -58.266  33.446  55.306  1.00  0.00           C  
ATOM    340  CG  GLU    42     -58.103  32.906  53.847  1.00  0.00           C  
ATOM    341  CD  GLU    42     -58.641  33.863  52.758  1.00  0.00           C  
ATOM    342  OE1 GLU    42     -58.291  35.041  52.771  1.00  0.00           O  
ATOM    343  OE2 GLU    42     -59.494  33.451  51.932  1.00  0.00           O  
ATOM    344  C   GLU    42     -57.787  35.524  56.692  1.00  0.00           C  
ATOM    345  O   GLU    42     -58.600  36.413  56.299  1.00  0.00           O  
ATOM    346  N   ASP    43     -57.477  35.352  57.978  1.00  0.00           N  
ATOM    347  CA  ASP    43     -57.689  36.313  59.030  1.00  0.00           C  
ATOM    348  CB  ASP    43     -57.576  35.543  60.375  1.00  0.00           C  
ATOM    349  CG  ASP    43     -58.800  34.613  60.693  1.00  0.00           C  
ATOM    350  OD1 ASP    43     -59.793  34.622  59.987  1.00  0.00           O  
ATOM    351  OD2 ASP    43     -58.783  33.914  61.779  1.00  0.00           O  
ATOM    352  C   ASP    43     -56.846  37.624  58.959  1.00  0.00           C  
ATOM    353  O   ASP    43     -57.334  38.715  59.358  1.00  0.00           O  
ATOM    354  N   ILE    44     -55.567  37.472  58.513  1.00  0.00           N  
ATOM    355  CA  ILE    44     -54.556  38.596  58.301  1.00  0.00           C  
ATOM    356  CB  ILE    44     -53.130  38.048  58.298  1.00  0.00           C  
ATOM    357  CG2 ILE    44     -52.098  39.080  57.813  1.00  0.00           C  
ATOM    358  CG1 ILE    44     -52.672  37.587  59.647  1.00  0.00           C  
ATOM    359  CD1 ILE    44     -51.668  36.409  59.609  1.00  0.00           C  
ATOM    360  C   ILE    44     -54.876  39.357  56.960  1.00  0.00           C  
ATOM    361  O   ILE    44     -54.746  40.545  56.878  1.00  0.00           O  
ATOM    362  N   HIE    45     -55.301  38.648  55.943  1.00  0.00           N  
ATOM    363  CA  HIE    45     -55.840  39.189  54.699  1.00  0.00           C  
ATOM    364  CB  HIE    45     -55.850  38.159  53.604  1.00  0.00           C  
ATOM    365  CG  HIE    45     -56.344  38.606  52.234  1.00  0.00           C  
ATOM    366  ND1 HIE    45     -55.624  39.329  51.227  1.00  0.00           N  
ATOM    367  CE1 HIE    45     -56.535  39.541  50.240  1.00  0.00           C  
ATOM    368  NE2 HIE    45     -57.731  38.957  50.498  1.00  0.00           N  
ATOM    369  CD2 HIE    45     -57.610  38.379  51.755  1.00  0.00           C  
ATOM    370  C   HIE    45     -57.194  39.857  54.841  1.00  0.00           C  
ATOM    371  O   HIE    45     -57.368  40.965  54.327  1.00  0.00           O  
ATOM    372  N   ASP    46     -58.208  39.301  55.583  1.00  0.00           N  
ATOM    373  CA  ASP    46     -59.357  40.089  56.070  1.00  0.00           C  
ATOM    374  CB  ASP    46     -60.158  39.178  56.960  1.00  0.00           C  
ATOM    375  CG  ASP    46     -61.342  39.875  57.589  1.00  0.00           C  
ATOM    376  OD1 ASP    46     -62.340  40.131  56.899  1.00  0.00           O  
ATOM    377  OD2 ASP    46     -61.284  39.968  58.809  1.00  0.00           O  
ATOM    378  C   ASP    46     -58.936  41.301  56.850  1.00  0.00           C  
ATOM    379  O   ASP    46     -59.405  42.372  56.433  1.00  0.00           O  
ATOM    380  N   PHE    47     -58.009  41.246  57.823  1.00  0.00           N  
ATOM    381  CA  PHE    47     -57.539  42.386  58.573  1.00  0.00           C  
ATOM    382  CB  PHE    47     -56.719  41.814  59.686  1.00  0.00           C  
ATOM    383  CG  PHE    47     -55.844  42.903  60.329  1.00  0.00           C  
ATOM    384  CD1 PHE    47     -54.541  43.008  59.765  1.00  0.00           C  
ATOM    385  CE1 PHE    47     -53.706  44.052  60.215  1.00  0.00           C  
ATOM    386  CZ  PHE    47     -54.027  44.676  61.403  1.00  0.00           C  
ATOM    387  CE2 PHE    47     -55.270  44.501  61.996  1.00  0.00           C  
ATOM    388  CD2 PHE    47     -56.200  43.637  61.501  1.00  0.00           C  
ATOM    389  C   PHE    47     -56.911  43.433  57.719  1.00  0.00           C  
ATOM    390  O   PHE    47     -57.183  44.607  57.854  1.00  0.00           O  
ATOM    391  N   MET    48     -56.161  42.991  56.731  1.00  0.00           N  
ATOM    392  CA  MET    48     -55.530  43.942  55.791  1.00  0.00           C  
ATOM    393  CB  MET    48     -54.680  43.251  54.657  1.00  0.00           C  
ATOM    394  CG  MET    48     -53.978  44.338  53.711  1.00  0.00           C  
ATOM    395  SD  MET    48     -52.533  43.825  52.704  1.00  0.00           S  
ATOM    396  CE  MET    48     -53.224  42.467  51.633  1.00  0.00           C  
ATOM    397  C   MET    48     -56.520  44.875  55.050  1.00  0.00           C  
ATOM    398  O   MET    48     -56.249  46.025  54.910  1.00  0.00           O  
ATOM    399  N   GLN    49     -57.747  44.477  54.791  1.00  0.00           N  
ATOM    400  CA  GLN    49     -58.821  45.418  54.134  1.00  0.00           C  
ATOM    401  CB  GLN    49     -60.024  44.544  53.674  1.00  0.00           C  
ATOM    402  CG  GLN    49     -59.649  43.116  53.192  1.00  0.00           C  
ATOM    403  CD  GLN    49     -58.806  43.174  51.923  1.00  0.00           C  
ATOM    404  OE1 GLN    49     -58.903  44.107  51.115  1.00  0.00           O  
ATOM    405  NE2 GLN    49     -57.832  42.253  51.761  1.00  0.00           N  
ATOM    406  C   GLN    49     -59.390  46.390  55.178  1.00  0.00           C  
ATOM    407  O   GLN    49     -59.474  47.566  54.905  1.00  0.00           O  
ATOM    408  N   ALA    50     -59.603  46.009  56.470  1.00  0.00           N  
ATOM    409  CA  ALA    50     -59.917  46.944  57.611  1.00  0.00           C  
ATOM    410  CB  ALA    50     -60.306  45.962  58.758  1.00  0.00           C  
ATOM    411  C   ALA    50     -58.809  47.904  58.020  1.00  0.00           C  
ATOM    412  O   ALA    50     -59.054  49.111  58.271  1.00  0.00           O  
ATOM    413  N   ALA    51     -57.566  47.409  58.096  1.00  0.00           N  
ATOM    414  CA  ALA    51     -56.366  48.191  58.180  1.00  0.00           C  
ATOM    415  CB  ALA    51     -55.146  47.227  58.025  1.00  0.00           C  
ATOM    416  C   ALA    51     -56.373  49.400  57.060  1.00  0.00           C  
ATOM    417  O   ALA    51     -56.164  50.542  57.362  1.00  0.00           O  
ATOM    418  N   ALA    52     -56.682  49.085  55.812  1.00  0.00           N  
ATOM    419  CA  ALA    52     -56.769  50.021  54.726  1.00  0.00           C  
ATOM    420  CB  ALA    52     -56.854  49.146  53.470  1.00  0.00           C  
ATOM    421  C   ALA    52     -57.856  51.006  54.844  1.00  0.00           C  
ATOM    422  O   ALA    52     -57.655  52.189  54.794  1.00  0.00           O  
ATOM    423  N   ALA    53     -59.093  50.545  55.071  1.00  0.00           N  
ATOM    424  CA  ALA    53     -60.340  51.303  55.277  1.00  0.00           C  
ATOM    425  CB  ALA    53     -61.489  50.361  55.574  1.00  0.00           C  
ATOM    426  C   ALA    53     -60.160  52.437  56.242  1.00  0.00           C  
ATOM    427  O   ALA    53     -60.683  53.555  55.973  1.00  0.00           O  
ATOM    428  N   ALA    54     -59.574  52.258  57.436  1.00  0.00           N  
ATOM    429  CA  ALA    54     -59.472  53.318  58.474  1.00  0.00           C  
ATOM    430  CB  ALA    54     -58.946  52.589  59.761  1.00  0.00           C  
ATOM    431  C   ALA    54     -58.748  54.577  58.006  1.00  0.00           C  
ATOM    432  O   ALA    54     -59.226  55.685  58.368  1.00  0.00           O  
ATOM    433  N   ALA    55     -57.786  54.564  57.017  1.00  0.00           N  
ATOM    434  CA  ALA    55     -57.009  55.714  56.540  1.00  0.00           C  
ATOM    435  CB  ALA    55     -55.940  55.032  55.728  1.00  0.00           C  
ATOM    436  C   ALA    55     -57.841  56.736  55.840  1.00  0.00           C  
ATOM    437  O   ALA    55     -58.735  56.376  55.103  1.00  0.00           O  
ATOM    438  N   ASN    56     -57.415  57.984  56.048  1.00  0.00           N  
ATOM    439  CA  ASN    56     -58.142  59.256  55.675  1.00  0.00           C  
ATOM    440  CB  ASN    56     -56.970  60.373  55.599  1.00  0.00           C  
ATOM    441  CG  ASN    56     -56.182  60.649  56.880  1.00  0.00           C  
ATOM    442  OD1 ASN    56     -55.946  59.836  57.694  1.00  0.00           O  
ATOM    443  ND2 ASN    56     -55.604  61.820  56.945  1.00  0.00           N  
ATOM    444  C   ASN    56     -58.812  59.247  54.239  1.00  0.00           C  
ATOM    445  O   ASN    56     -58.150  58.978  53.239  1.00  0.00           O  
ATOM    446  N   CYS    57     -60.106  59.626  54.242  1.00  0.00           N  
ATOM    447  CA  CYS    57     -60.968  59.589  53.059  1.00  0.00           C  
ATOM    448  CB  CYS    57     -61.088  58.255  52.268  1.00  0.00           C  
ATOM    449  SG  CYS    57     -61.611  56.884  53.343  1.00  0.00           S  
ATOM    450  C   CYS    57     -62.383  60.195  53.483  1.00  0.00           C  
ATOM    451  O   CYS    57     -62.364  61.215  54.160  1.00  0.00           O  
ATOM    452  N   ARG    58     -63.554  59.522  53.327  1.00  0.00           N  
ATOM    453  CA  ARG    58     -64.899  60.021  53.844  1.00  0.00           C  
ATOM    454  CB  ARG    58     -66.000  59.004  53.492  1.00  0.00           C  
ATOM    455  CG  ARG    58     -65.728  57.712  54.333  1.00  0.00           C  
ATOM    456  CD  ARG    58     -67.055  57.040  54.632  1.00  0.00           C  
ATOM    457  NE  ARG    58     -67.625  57.442  55.960  1.00  0.00           N  
ATOM    458  CZ  ARG    58     -68.524  56.785  56.687  1.00  0.00           C  
ATOM    459  NH1 ARG    58     -69.188  55.736  56.270  1.00  0.00           N  
ATOM    460  NH2 ARG    58     -68.766  57.267  57.849  1.00  0.00           N  
ATOM    461  C   ARG    58     -64.996  60.493  55.316  1.00  0.00           C  
ATOM    462  O   ARG    58     -64.220  60.017  56.180  1.00  0.00           O  
ATOM    463  N   LYS    59     -65.827  61.594  55.577  1.00  0.00           N  
ATOM    464  CA  LYS    59     -66.146  61.983  56.962  1.00  0.00           C  
ATOM    465  CB  LYS    59     -67.098  63.162  56.830  1.00  0.00           C  
ATOM    466  CG  LYS    59     -66.295  64.451  56.413  1.00  0.00           C  
ATOM    467  CD  LYS    59     -67.150  65.690  56.304  1.00  0.00           C  
ATOM    468  CE  LYS    59     -66.370  66.981  55.852  1.00  0.00           C  
ATOM    469  NZ  LYS    59     -67.055  68.260  56.151  1.00  0.00           N  
ATOM    470  C   LYS    59     -66.786  60.846  57.842  1.00  0.00           C  
ATOM    471  O   LYS    59     -66.617  61.021  59.061  1.00  0.00           O  
ATOM    472  OXT LYS    59     -67.416  59.931  57.232  1.00  0.00           O  
TER     473      LYS    59 
ATOM    473  N   MET    60     -48.324  51.147  54.049  1.00  0.00           N  
ATOM    474  CA  MET    60     -48.918  49.979  54.742  1.00  0.00           C  
ATOM    475  CB  MET    60     -50.160  50.500  55.587  1.00  0.00           C  
ATOM    476  CG  MET    60     -50.820  49.486  56.538  1.00  0.00           C  
ATOM    477  SD  MET    60     -51.500  47.951  55.723  1.00  0.00           S  
ATOM    478  CE  MET    60     -53.186  48.457  55.185  1.00  0.00           C  
ATOM    479  C   MET    60     -49.118  48.804  53.832  1.00  0.00           C  
ATOM    480  O   MET    60     -48.384  47.808  53.868  1.00  0.00           O  
ATOM    481  N   TYR    61     -50.067  48.882  52.943  1.00  0.00           N  
ATOM    482  CA  TYR    61     -50.556  47.772  52.138  1.00  0.00           C  
ATOM    483  CB  TYR    61     -51.814  48.322  51.320  1.00  0.00           C  
ATOM    484  CG  TYR    61     -52.467  47.324  50.373  1.00  0.00           C  
ATOM    485  CD1 TYR    61     -53.564  46.530  50.690  1.00  0.00           C  
ATOM    486  CE1 TYR    61     -54.097  45.491  49.857  1.00  0.00           C  
ATOM    487  CZ  TYR    61     -53.424  45.275  48.687  1.00  0.00           C  
ATOM    488  OH  TYR    61     -53.818  44.203  47.932  1.00  0.00           O  
ATOM    489  CE2 TYR    61     -52.322  46.028  48.303  1.00  0.00           C  
ATOM    490  CD2 TYR    61     -51.863  47.077  49.188  1.00  0.00           C  
ATOM    491  C   TYR    61     -49.494  47.021  51.318  1.00  0.00           C  
ATOM    492  O   TYR    61     -49.355  45.832  51.539  1.00  0.00           O  
ATOM    493  N   GLY    62     -48.624  47.774  50.671  1.00  0.00           N  
ATOM    494  CA  GLY    62     -47.493  47.233  49.854  1.00  0.00           C  
ATOM    495  C   GLY    62     -46.638  46.353  50.770  1.00  0.00           C  
ATOM    496  O   GLY    62     -46.357  45.209  50.342  1.00  0.00           O  
ATOM    497  N   LYS    63     -46.224  46.750  51.979  1.00  0.00           N  
ATOM    498  CA  LYS    63     -45.580  45.900  53.066  1.00  0.00           C  
ATOM    499  CB  LYS    63     -45.046  46.823  54.230  1.00  0.00           C  
ATOM    500  CG  LYS    63     -44.056  46.046  55.138  1.00  0.00           C  
ATOM    501  CD  LYS    63     -42.999  45.164  54.425  1.00  0.00           C  
ATOM    502  CE  LYS    63     -42.341  44.452  55.624  1.00  0.00           C  
ATOM    503  NZ  LYS    63     -41.360  43.399  55.149  1.00  0.00           N  
ATOM    504  C   LYS    63     -46.405  44.769  53.620  1.00  0.00           C  
ATOM    505  O   LYS    63     -45.928  43.690  53.721  1.00  0.00           O  
ATOM    506  N   LEU    64     -47.721  44.948  53.847  1.00  0.00           N  
ATOM    507  CA  LEU    64     -48.507  43.889  54.517  1.00  0.00           C  
ATOM    508  CB  LEU    64     -49.630  44.612  55.253  1.00  0.00           C  
ATOM    509  CG  LEU    64     -50.560  43.683  56.096  1.00  0.00           C  
ATOM    510  CD1 LEU    64     -49.872  42.698  57.066  1.00  0.00           C  
ATOM    511  CD2 LEU    64     -51.622  44.532  56.903  1.00  0.00           C  
ATOM    512  C   LEU    64     -48.975  42.846  53.537  1.00  0.00           C  
ATOM    513  O   LEU    64     -49.173  41.682  53.837  1.00  0.00           O  
ATOM    514  N   ASN    65     -49.062  43.215  52.332  1.00  0.00           N  
ATOM    515  CA  ASN    65     -49.133  42.330  51.193  1.00  0.00           C  
ATOM    516  CB  ASN    65     -49.655  42.998  49.940  1.00  0.00           C  
ATOM    517  CG  ASN    65     -49.623  42.033  48.757  1.00  0.00           C  
ATOM    518  OD1 ASN    65     -50.578  41.281  48.619  1.00  0.00           O  
ATOM    519  ND2 ASN    65     -48.631  42.026  47.866  1.00  0.00           N  
ATOM    520  C   ASN    65     -47.831  41.518  50.958  1.00  0.00           C  
ATOM    521  O   ASN    65     -47.881  40.330  50.769  1.00  0.00           O  
ATOM    522  N   ASP    66     -46.646  42.131  51.157  1.00  0.00           N  
ATOM    523  CA  ASP    66     -45.455  41.351  51.081  1.00  0.00           C  
ATOM    524  CB  ASP    66     -44.210  42.392  51.036  1.00  0.00           C  
ATOM    525  CG  ASP    66     -42.943  41.644  50.584  1.00  0.00           C  
ATOM    526  OD1 ASP    66     -41.881  42.061  51.091  1.00  0.00           O  
ATOM    527  OD2 ASP    66     -43.008  40.660  49.823  1.00  0.00           O  
ATOM    528  C   ASP    66     -45.267  40.326  52.283  1.00  0.00           C  
ATOM    529  O   ASP    66     -44.586  39.339  52.019  1.00  0.00           O  
ATOM    530  N   LEU    67     -45.875  40.541  53.476  1.00  0.00           N  
ATOM    531  CA  LEU    67     -45.910  39.673  54.646  1.00  0.00           C  
ATOM    532  CB  LEU    67     -46.310  40.474  55.900  1.00  0.00           C  
ATOM    533  CG  LEU    67     -45.151  41.444  56.326  1.00  0.00           C  
ATOM    534  CD1 LEU    67     -45.738  42.416  57.450  1.00  0.00           C  
ATOM    535  CD2 LEU    67     -43.957  40.773  57.006  1.00  0.00           C  
ATOM    536  C   LEU    67     -46.826  38.466  54.504  1.00  0.00           C  
ATOM    537  O   LEU    67     -46.450  37.318  54.821  1.00  0.00           O  
ATOM    538  N   LEU    68     -48.040  38.681  53.942  1.00  0.00           N  
ATOM    539  CA  LEU    68     -48.903  37.576  53.515  1.00  0.00           C  
ATOM    540  CB  LEU    68     -50.267  38.184  52.917  1.00  0.00           C  
ATOM    541  CG  LEU    68     -51.267  38.690  53.974  1.00  0.00           C  
ATOM    542  CD1 LEU    68     -52.130  39.870  53.397  1.00  0.00           C  
ATOM    543  CD2 LEU    68     -52.260  37.553  54.294  1.00  0.00           C  
ATOM    544  C   LEU    68     -48.244  36.685  52.456  1.00  0.00           C  
ATOM    545  O   LEU    68     -48.313  35.453  52.568  1.00  0.00           O  
ATOM    546  N   GLU    69     -47.551  37.267  51.455  1.00  0.00           N  
ATOM    547  CA  GLU    69     -46.854  36.614  50.345  1.00  0.00           C  
ATOM    548  CB  GLU    69     -46.348  37.717  49.399  1.00  0.00           C  
ATOM    549  CG  GLU    69     -46.062  37.213  48.016  1.00  0.00           C  
ATOM    550  CD  GLU    69     -44.665  36.586  47.883  1.00  0.00           C  
ATOM    551  OE1 GLU    69     -44.393  35.930  46.815  1.00  0.00           O  
ATOM    552  OE2 GLU    69     -43.743  36.777  48.731  1.00  0.00           O  
ATOM    553  C   GLU    69     -45.707  35.730  50.902  1.00  0.00           C  
ATOM    554  O   GLU    69     -45.444  34.582  50.440  1.00  0.00           O  
ATOM    555  N   ASP    70     -44.989  36.205  51.949  1.00  0.00           N  
ATOM    556  CA  ASP    70     -44.134  35.291  52.705  1.00  0.00           C  
ATOM    557  CB  ASP    70     -43.238  36.091  53.679  1.00  0.00           C  
ATOM    558  CG  ASP    70     -42.334  37.239  53.047  1.00  0.00           C  
ATOM    559  OD1 ASP    70     -41.941  37.128  51.857  1.00  0.00           O  
ATOM    560  OD2 ASP    70     -41.883  38.133  53.817  1.00  0.00           O  
ATOM    561  C   ASP    70     -44.887  34.173  53.417  1.00  0.00           C  
ATOM    562  O   ASP    70     -44.424  33.023  53.323  1.00  0.00           O  
ATOM    563  N   LEU    71     -46.022  34.376  54.101  1.00  0.00           N  
ATOM    564  CA  LEU    71     -46.721  33.292  54.760  1.00  0.00           C  
ATOM    565  CB  LEU    71     -47.840  33.763  55.680  1.00  0.00           C  
ATOM    566  CG  LEU    71     -47.389  34.656  56.914  1.00  0.00           C  
ATOM    567  CD1 LEU    71     -48.729  35.021  57.594  1.00  0.00           C  
ATOM    568  CD2 LEU    71     -46.370  33.875  57.733  1.00  0.00           C  
ATOM    569  C   LEU    71     -47.226  32.322  53.621  1.00  0.00           C  
ATOM    570  O   LEU    71     -47.252  31.094  53.826  1.00  0.00           O  
ATOM    571  N   GLN    72     -47.348  32.829  52.386  1.00  0.00           N  
ATOM    572  CA  GLN    72     -47.621  31.948  51.245  1.00  0.00           C  
ATOM    573  CB  GLN    72     -48.299  32.807  50.191  1.00  0.00           C  
ATOM    574  CG  GLN    72     -49.630  33.458  50.671  1.00  0.00           C  
ATOM    575  CD  GLN    72     -50.055  34.602  49.790  1.00  0.00           C  
ATOM    576  OE1 GLN    72     -49.941  34.513  48.542  1.00  0.00           O  
ATOM    577  NE2 GLN    72     -50.607  35.672  50.283  1.00  0.00           N  
ATOM    578  C   GLN    72     -46.367  31.202  50.707  1.00  0.00           C  
ATOM    579  O   GLN    72     -46.459  30.105  50.183  1.00  0.00           O  
ATOM    580  N   GLU    73     -45.164  31.779  50.800  1.00  0.00           N  
ATOM    581  CA  GLU    73     -43.909  31.149  50.644  1.00  0.00           C  
ATOM    582  CB  GLU    73     -42.843  32.179  50.469  1.00  0.00           C  
ATOM    583  CG  GLU    73     -41.536  31.662  49.859  1.00  0.00           C  
ATOM    584  CD  GLU    73     -41.620  31.472  48.308  1.00  0.00           C  
ATOM    585  OE1 GLU    73     -41.921  30.314  47.932  1.00  0.00           O  
ATOM    586  OE2 GLU    73     -41.405  32.432  47.564  1.00  0.00           O  
ATOM    587  C   GLU    73     -43.760  30.085  51.712  1.00  0.00           C  
ATOM    588  O   GLU    73     -43.246  29.012  51.367  1.00  0.00           O  
ATOM    589  N   VAL    74     -44.138  30.322  52.953  1.00  0.00           N  
ATOM    590  CA  VAL    74     -44.169  29.269  53.971  1.00  0.00           C  
ATOM    591  CB  VAL    74     -44.471  29.877  55.368  1.00  0.00           C  
ATOM    592  CG1 VAL    74     -44.558  28.967  56.569  1.00  0.00           C  
ATOM    593  CG2 VAL    74     -43.451  30.926  55.786  1.00  0.00           C  
ATOM    594  C   VAL    74     -45.118  28.163  53.665  1.00  0.00           C  
ATOM    595  O   VAL    74     -44.819  26.982  54.009  1.00  0.00           O  
ATOM    596  N   LEU    75     -46.284  28.430  53.124  1.00  0.00           N  
ATOM    597  CA  LEU    75     -47.252  27.442  52.814  1.00  0.00           C  
ATOM    598  CB  LEU    75     -48.520  28.053  52.212  1.00  0.00           C  
ATOM    599  CG  LEU    75     -49.649  28.497  53.097  1.00  0.00           C  
ATOM    600  CD1 LEU    75     -50.787  29.070  52.181  1.00  0.00           C  
ATOM    601  CD2 LEU    75     -50.408  27.350  53.777  1.00  0.00           C  
ATOM    602  C   LEU    75     -46.681  26.525  51.759  1.00  0.00           C  
ATOM    603  O   LEU    75     -46.857  25.303  51.960  1.00  0.00           O  
ATOM    604  N   LYS    76     -45.972  27.060  50.742  1.00  0.00           N  
ATOM    605  CA  LYS    76     -45.253  26.281  49.748  1.00  0.00           C  
ATOM    606  CB  LYS    76     -44.991  27.269  48.581  1.00  0.00           C  
ATOM    607  CG  LYS    76     -46.305  27.790  47.935  1.00  0.00           C  
ATOM    608  CD  LYS    76     -46.057  28.788  46.786  1.00  0.00           C  
ATOM    609  CE  LYS    76     -45.730  30.196  47.305  1.00  0.00           C  
ATOM    610  NZ  LYS    76     -45.833  31.164  46.225  1.00  0.00           N  
ATOM    611  C   LYS    76     -43.948  25.556  50.242  1.00  0.00           C  
ATOM    612  O   LYS    76     -43.715  24.445  49.883  1.00  0.00           O  
ATOM    613  N   ASN    77     -43.241  26.152  51.268  1.00  0.00           N  
ATOM    614  CA  ASN    77     -42.145  25.473  51.932  1.00  0.00           C  
ATOM    615  CB  ASN    77     -41.441  26.317  52.961  1.00  0.00           C  
ATOM    616  CG  ASN    77     -40.261  25.688  53.533  1.00  0.00           C  
ATOM    617  OD1 ASN    77     -39.882  24.603  53.139  1.00  0.00           O  
ATOM    618  ND2 ASN    77     -39.579  26.421  54.356  1.00  0.00           N  
ATOM    619  C   ASN    77     -42.792  24.198  52.521  1.00  0.00           C  
ATOM    620  O   ASN    77     -42.355  23.058  52.161  1.00  0.00           O  
ATOM    621  N   LEU    78     -43.941  24.297  53.318  1.00  0.00           N  
ATOM    622  CA  LEU    78     -44.706  23.125  53.810  1.00  0.00           C  
ATOM    623  CB  LEU    78     -45.752  23.684  54.768  1.00  0.00           C  
ATOM    624  CG  LEU    78     -46.552  22.605  55.525  1.00  0.00           C  
ATOM    625  CD1 LEU    78     -45.675  21.898  56.530  1.00  0.00           C  
ATOM    626  CD2 LEU    78     -47.846  23.113  56.220  1.00  0.00           C  
ATOM    627  C   LEU    78     -45.272  22.184  52.710  1.00  0.00           C  
ATOM    628  O   LEU    78     -45.229  20.988  52.796  1.00  0.00           O  
ATOM    629  N   HIE    79     -45.686  22.637  51.547  1.00  0.00           N  
ATOM    630  CA  HIE    79     -46.214  21.802  50.446  1.00  0.00           C  
ATOM    631  CB  HIE    79     -46.878  22.648  49.416  1.00  0.00           C  
ATOM    632  CG  HIE    79     -47.577  21.983  48.255  1.00  0.00           C  
ATOM    633  ND1 HIE    79     -48.526  21.074  48.443  1.00  0.00           N  
ATOM    634  CE1 HIE    79     -48.782  20.441  47.308  1.00  0.00           C  
ATOM    635  NE2 HIE    79     -47.911  20.874  46.419  1.00  0.00           N  
ATOM    636  CD2 HIE    79     -47.107  21.836  46.995  1.00  0.00           C  
ATOM    637  C   HIE    79     -45.087  20.931  49.754  1.00  0.00           C  
ATOM    638  O   HIE    79     -45.410  19.860  49.352  1.00  0.00           O  
ATOM    639  N   LYS    80     -43.882  21.456  49.597  1.00  0.00           N  
ATOM    640  CA  LYS    80     -42.673  20.706  49.303  1.00  0.00           C  
ATOM    641  CB  LYS    80     -41.538  21.781  48.866  1.00  0.00           C  
ATOM    642  CG  LYS    80     -40.128  21.117  48.621  1.00  0.00           C  
ATOM    643  CD  LYS    80     -39.058  22.123  48.259  1.00  0.00           C  
ATOM    644  CE  LYS    80     -37.805  21.465  47.642  1.00  0.00           C  
ATOM    645  NZ  LYS    80     -36.874  22.485  47.110  1.00  0.00           N  
ATOM    646  C   LYS    80     -42.172  19.834  50.470  1.00  0.00           C  
ATOM    647  O   LYS    80     -42.129  18.581  50.301  1.00  0.00           O  
ATOM    648  N   ASN    81     -42.105  20.383  51.688  1.00  0.00           N  
ATOM    649  CA  ASN    81     -41.749  19.619  52.902  1.00  0.00           C  
ATOM    650  CB  ASN    81     -41.668  20.495  54.123  1.00  0.00           C  
ATOM    651  CG  ASN    81     -41.386  19.810  55.431  1.00  0.00           C  
ATOM    652  OD1 ASN    81     -42.281  19.201  55.975  1.00  0.00           O  
ATOM    653  ND2 ASN    81     -40.212  19.917  55.977  1.00  0.00           N  
ATOM    654  C   ASN    81     -42.584  18.326  53.166  1.00  0.00           C  
ATOM    655  O   ASN    81     -42.012  17.274  53.498  1.00  0.00           O  
ATOM    656  N   ASP    82     -43.901  18.375  52.975  1.00  0.00           N  
ATOM    657  CA  ASP    82     -44.786  17.194  52.996  1.00  0.00           C  
ATOM    658  CB  ASP    82     -46.258  17.656  52.819  1.00  0.00           C  
ATOM    659  CG  ASP    82     -47.352  16.592  53.175  1.00  0.00           C  
ATOM    660  OD1 ASP    82     -48.540  16.850  52.816  1.00  0.00           O  
ATOM    661  OD2 ASP    82     -47.024  15.537  53.776  1.00  0.00           O  
ATOM    662  C   ASP    82     -44.506  16.054  51.919  1.00  0.00           C  
ATOM    663  O   ASP    82     -44.348  14.864  52.235  1.00  0.00           O  
ATOM    664  N   ARG    83     -44.146  16.420  50.698  1.00  0.00           N  
ATOM    665  CA  ARG    83     -43.709  15.455  49.676  1.00  0.00           C  
ATOM    666  CB  ARG    83     -43.627  16.225  48.370  1.00  0.00           C  
ATOM    667  CG  ARG    83     -43.600  15.206  47.240  1.00  0.00           C  
ATOM    668  CD  ARG    83     -43.239  15.933  45.931  1.00  0.00           C  
ATOM    669  NE  ARG    83     -41.787  16.425  45.992  1.00  0.00           N  
ATOM    670  CZ  ARG    83     -41.280  17.574  45.803  1.00  0.00           C  
ATOM    671  NH1 ARG    83     -42.015  18.489  45.349  1.00  0.00           N  
ATOM    672  NH2 ARG    83     -40.018  17.736  46.038  1.00  0.00           N  
ATOM    673  C   ARG    83     -42.430  14.731  50.074  1.00  0.00           C  
ATOM    674  O   ARG    83     -42.287  13.552  49.768  1.00  0.00           O  
ATOM    675  N   SER    84     -41.537  15.463  50.732  1.00  0.00           N  
ATOM    676  CA  SER    84     -40.106  15.193  50.814  1.00  0.00           C  
ATOM    677  CB  SER    84     -39.300  16.445  50.896  1.00  0.00           C  
ATOM    678  OG  SER    84     -39.585  17.463  49.871  1.00  0.00           O  
ATOM    679  C   SER    84     -39.774  14.185  51.920  1.00  0.00           C  
ATOM    680  O   SER    84     -38.679  13.718  52.086  1.00  0.00           O  
ATOM    681  N   GLY    85     -40.743  13.939  52.831  1.00  0.00           N  
ATOM    682  CA  GLY    85     -40.700  13.028  53.999  1.00  0.00           C  
ATOM    683  C   GLY    85     -41.626  13.396  55.165  1.00  0.00           C  
ATOM    684  O   GLY    85     -42.112  14.498  55.317  1.00  0.00           O  
ATOM    685  N   LYS    86     -41.908  12.355  55.976  1.00  0.00           N  
ATOM    686  CA  LYS    86     -42.925  12.425  57.084  1.00  0.00           C  
ATOM    687  CB  LYS    86     -43.673  11.046  57.093  1.00  0.00           C  
ATOM    688  CG  LYS    86     -44.300  10.748  55.663  1.00  0.00           C  
ATOM    689  CD  LYS    86     -44.954  11.861  54.845  1.00  0.00           C  
ATOM    690  CE  LYS    86     -45.813  11.337  53.700  1.00  0.00           C  
ATOM    691  NZ  LYS    86     -46.470  12.494  53.072  1.00  0.00           N  
ATOM    692  C   LYS    86     -42.407  12.723  58.496  1.00  0.00           C  
ATOM    693  O   LYS    86     -43.186  12.935  59.478  1.00  0.00           O  
ATOM    694  N   ASP    87     -41.104  12.937  58.653  1.00  0.00           N  
ATOM    695  CA  ASP    87     -40.598  13.225  59.976  1.00  0.00           C  
ATOM    696  CB  ASP    87     -39.359  12.318  60.284  1.00  0.00           C  
ATOM    697  CG  ASP    87     -38.748  12.542  61.677  1.00  0.00           C  
ATOM    698  OD1 ASP    87     -39.445  13.191  62.488  1.00  0.00           O  
ATOM    699  OD2 ASP    87     -37.719  11.887  62.010  1.00  0.00           O  
ATOM    700  C   ASP    87     -40.188  14.664  60.228  1.00  0.00           C  
ATOM    701  O   ASP    87     -40.726  15.378  61.074  1.00  0.00           O  
ATOM    702  N   ASN    88     -39.329  15.275  59.417  1.00  0.00           N  
ATOM    703  CA  ASN    88     -38.852  16.667  59.577  1.00  0.00           C  
ATOM    704  CB  ASN    88     -37.561  16.771  58.794  1.00  0.00           C  
ATOM    705  CG  ASN    88     -36.678  17.924  59.347  1.00  0.00           C  
ATOM    706  OD1 ASN    88     -36.742  18.339  60.488  1.00  0.00           O  
ATOM    707  ND2 ASN    88     -35.927  18.518  58.462  1.00  0.00           N  
ATOM    708  C   ASN    88     -39.816  17.745  59.216  1.00  0.00           C  
ATOM    709  O   ASN    88     -40.627  17.645  58.319  1.00  0.00           O  
ATOM    710  N   ILE    89     -39.689  18.894  59.924  1.00  0.00           N  
ATOM    711  CA  ILE    89     -40.322  20.222  59.851  1.00  0.00           C  
ATOM    712  CB  ILE    89     -41.671  20.273  60.676  1.00  0.00           C  
ATOM    713  CG2 ILE    89     -42.008  21.418  61.563  1.00  0.00           C  
ATOM    714  CG1 ILE    89     -42.821  20.128  59.670  1.00  0.00           C  
ATOM    715  CD1 ILE    89     -44.191  20.055  60.334  1.00  0.00           C  
ATOM    716  C   ILE    89     -39.418  21.448  60.225  1.00  0.00           C  
ATOM    717  O   ILE    89     -39.839  22.572  59.857  1.00  0.00           O  
ATOM    718  N   HIE    90     -38.151  21.291  60.635  1.00  0.00           N  
ATOM    719  CA  HIE    90     -37.110  22.323  60.965  1.00  0.00           C  
ATOM    720  CB  HIE    90     -35.792  21.548  61.071  1.00  0.00           C  
ATOM    721  CG  HIE    90     -34.492  22.327  61.380  1.00  0.00           C  
ATOM    722  ND1 HIE    90     -33.215  21.722  61.273  1.00  0.00           N  
ATOM    723  CE1 HIE    90     -32.377  22.715  61.704  1.00  0.00           C  
ATOM    724  NE2 HIE    90     -33.097  23.730  62.187  1.00  0.00           N  
ATOM    725  CD2 HIE    90     -34.428  23.548  61.987  1.00  0.00           C  
ATOM    726  C   HIE    90     -37.112  23.526  60.025  1.00  0.00           C  
ATOM    727  O   HIE    90     -37.235  24.684  60.428  1.00  0.00           O  
ATOM    728  N   ASP    91     -37.033  23.205  58.711  1.00  0.00           N  
ATOM    729  CA  ASP    91     -36.882  24.191  57.682  1.00  0.00           C  
ATOM    730  CB  ASP    91     -36.673  23.415  56.371  1.00  0.00           C  
ATOM    731  CG  ASP    91     -35.392  22.584  56.227  1.00  0.00           C  
ATOM    732  OD1 ASP    91     -34.723  22.329  57.245  1.00  0.00           O  
ATOM    733  OD2 ASP    91     -35.185  22.095  55.122  1.00  0.00           O  
ATOM    734  C   ASP    91     -38.086  25.188  57.590  1.00  0.00           C  
ATOM    735  O   ASP    91     -37.885  26.419  57.505  1.00  0.00           O  
ATOM    736  N   VAL    92     -39.267  24.623  57.701  1.00  0.00           N  
ATOM    737  CA  VAL    92     -40.555  25.346  57.714  1.00  0.00           C  
ATOM    738  CB  VAL    92     -41.816  24.475  57.447  1.00  0.00           C  
ATOM    739  CG1 VAL    92     -42.905  25.258  56.828  1.00  0.00           C  
ATOM    740  CG2 VAL    92     -41.642  23.247  56.539  1.00  0.00           C  
ATOM    741  C   VAL    92     -40.748  26.128  58.989  1.00  0.00           C  
ATOM    742  O   VAL    92     -40.964  27.275  59.060  1.00  0.00           O  
ATOM    743  N   ASP    93     -40.565  25.439  60.145  1.00  0.00           N  
ATOM    744  CA  ASP    93     -40.727  26.107  61.461  1.00  0.00           C  
ATOM    745  CB  ASP    93     -40.825  25.127  62.667  1.00  0.00           C  
ATOM    746  CG  ASP    93     -39.495  24.474  63.044  1.00  0.00           C  
ATOM    747  OD1 ASP    93     -38.532  25.225  63.403  1.00  0.00           O  
ATOM    748  OD2 ASP    93     -39.377  23.252  63.241  1.00  0.00           O  
ATOM    749  C   ASP    93     -39.785  27.291  61.639  1.00  0.00           C  
ATOM    750  O   ASP    93     -40.092  28.325  62.291  1.00  0.00           O  
ATOM    751  N   ASN    94     -38.525  27.217  61.116  1.00  0.00           N  
ATOM    752  CA  ASN    94     -37.523  28.326  61.033  1.00  0.00           C  
ATOM    753  CB  ASN    94     -36.196  27.732  60.641  1.00  0.00           C  
ATOM    754  CG  ASN    94     -35.346  27.433  61.816  1.00  0.00           C  
ATOM    755  OD1 ASN    94     -34.281  28.020  62.070  1.00  0.00           O  
ATOM    756  ND2 ASN    94     -35.869  26.682  62.768  1.00  0.00           N  
ATOM    757  C   ASN    94     -38.007  29.480  60.119  1.00  0.00           C  
ATOM    758  O   ASN    94     -37.949  30.693  60.461  1.00  0.00           O  
ATOM    759  N   HIE    95     -38.567  29.139  59.012  1.00  0.00           N  
ATOM    760  CA  HIE    95     -39.089  30.057  57.976  1.00  0.00           C  
ATOM    761  CB  HIE    95     -39.262  29.251  56.665  1.00  0.00           C  
ATOM    762  CG  HIE    95     -39.718  30.132  55.539  1.00  0.00           C  
ATOM    763  ND1 HIE    95     -40.530  29.648  54.499  1.00  0.00           N  
ATOM    764  CE1 HIE    95     -40.817  30.789  53.785  1.00  0.00           C  
ATOM    765  NE2 HIE    95     -40.267  31.910  54.270  1.00  0.00           N  
ATOM    766  CD2 HIE    95     -39.563  31.487  55.373  1.00  0.00           C  
ATOM    767  C   HIE    95     -40.319  30.761  58.428  1.00  0.00           C  
ATOM    768  O   HIE    95     -40.400  31.990  58.319  1.00  0.00           O  
ATOM    769  N   LEU    96     -41.248  30.040  59.074  1.00  0.00           N  
ATOM    770  CA  LEU    96     -42.363  30.715  59.691  1.00  0.00           C  
ATOM    771  CB  LEU    96     -43.475  29.666  60.123  1.00  0.00           C  
ATOM    772  CG  LEU    96     -44.746  30.263  60.876  1.00  0.00           C  
ATOM    773  CD1 LEU    96     -45.640  31.136  59.995  1.00  0.00           C  
ATOM    774  CD2 LEU    96     -45.564  29.065  61.194  1.00  0.00           C  
ATOM    775  C   LEU    96     -41.890  31.648  60.803  1.00  0.00           C  
ATOM    776  O   LEU    96     -42.351  32.814  60.808  1.00  0.00           O  
ATOM    777  N   GLN    97     -40.975  31.243  61.669  1.00  0.00           N  
ATOM    778  CA  GLN    97     -40.471  32.167  62.662  1.00  0.00           C  
ATOM    779  CB  GLN    97     -39.439  31.366  63.449  1.00  0.00           C  
ATOM    780  CG  GLN    97     -38.699  32.091  64.535  1.00  0.00           C  
ATOM    781  CD  GLN    97     -39.610  32.523  65.668  1.00  0.00           C  
ATOM    782  OE1 GLN    97     -39.971  31.681  66.464  1.00  0.00           O  
ATOM    783  NE2 GLN    97     -39.879  33.776  65.752  1.00  0.00           N  
ATOM    784  C   GLN    97     -39.788  33.456  62.161  1.00  0.00           C  
ATOM    785  O   GLN    97     -39.871  34.484  62.832  1.00  0.00           O  
ATOM    786  N   ASN    98     -39.149  33.481  61.047  1.00  0.00           N  
ATOM    787  CA  ASN    98     -38.412  34.634  60.409  1.00  0.00           C  
ATOM    788  CB  ASN    98     -37.282  34.043  59.507  1.00  0.00           C  
ATOM    789  CG  ASN    98     -36.115  33.466  60.292  1.00  0.00           C  
ATOM    790  OD1 ASN    98     -35.970  33.629  61.498  1.00  0.00           O  
ATOM    791  ND2 ASN    98     -35.275  32.601  59.744  1.00  0.00           N  
ATOM    792  C   ASN    98     -39.414  35.598  59.724  1.00  0.00           C  
ATOM    793  O   ASN    98     -39.121  36.785  59.747  1.00  0.00           O  
ATOM    794  N   VAL    99     -40.613  35.124  59.200  1.00  0.00           N  
ATOM    795  CA  VAL    99     -41.677  36.028  58.785  1.00  0.00           C  
ATOM    796  CB  VAL    99     -42.704  35.262  57.865  1.00  0.00           C  
ATOM    797  CG1 VAL    99     -43.730  36.245  57.339  1.00  0.00           C  
ATOM    798  CG2 VAL    99     -42.034  34.568  56.670  1.00  0.00           C  
ATOM    799  C   VAL    99     -42.367  36.635  60.002  1.00  0.00           C  
ATOM    800  O   VAL    99     -42.826  37.768  59.979  1.00  0.00           O  
ATOM    801  N   ILE   100     -42.534  35.760  60.992  1.00  0.00           N  
ATOM    802  CA  ILE   100     -43.116  36.163  62.296  1.00  0.00           C  
ATOM    803  CB  ILE   100     -43.219  34.935  63.255  1.00  0.00           C  
ATOM    804  CG2 ILE   100     -43.238  35.230  64.752  1.00  0.00           C  
ATOM    805  CG1 ILE   100     -44.541  34.168  62.972  1.00  0.00           C  
ATOM    806  CD1 ILE   100     -44.639  32.847  63.701  1.00  0.00           C  
ATOM    807  C   ILE   100     -42.550  37.380  62.874  1.00  0.00           C  
ATOM    808  O   ILE   100     -43.364  38.211  63.206  1.00  0.00           O  
ATOM    809  N   GLU   101     -41.224  37.495  63.079  1.00  0.00           N  
ATOM    810  CA  GLU   101     -40.482  38.694  63.464  1.00  0.00           C  
ATOM    811  CB  GLU   101     -39.048  38.266  63.776  1.00  0.00           C  
ATOM    812  CG  GLU   101     -38.841  37.415  65.108  1.00  0.00           C  
ATOM    813  CD  GLU   101     -38.983  38.084  66.401  1.00  0.00           C  
ATOM    814  OE1 GLU   101     -39.243  39.325  66.562  1.00  0.00           O  
ATOM    815  OE2 GLU   101     -38.780  37.402  67.406  1.00  0.00           O  
ATOM    816  C   GLU   101     -40.546  39.956  62.535  1.00  0.00           C  
ATOM    817  O   GLU   101     -40.470  41.078  62.963  1.00  0.00           O  
ATOM    818  N   ASP   102     -40.656  39.684  61.184  1.00  0.00           N  
ATOM    819  CA  ASP   102     -40.783  40.645  60.130  1.00  0.00           C  
ATOM    820  CB  ASP   102     -40.532  40.086  58.722  1.00  0.00           C  
ATOM    821  CG  ASP   102     -40.488  41.100  57.552  1.00  0.00           C  
ATOM    822  OD1 ASP   102     -40.388  40.581  56.379  1.00  0.00           O  
ATOM    823  OD2 ASP   102     -40.605  42.331  57.746  1.00  0.00           O  
ATOM    824  C   ASP   102     -42.190  41.354  60.232  1.00  0.00           C  
ATOM    825  O   ASP   102     -42.297  42.577  60.157  1.00  0.00           O  
ATOM    826  N   ILE   103     -43.250  40.555  60.541  1.00  0.00           N  
ATOM    827  CA  ILE   103     -44.545  41.056  60.988  1.00  0.00           C  
ATOM    828  CB  ILE   103     -45.664  39.948  61.200  1.00  0.00           C  
ATOM    829  CG2 ILE   103     -47.022  40.627  61.438  1.00  0.00           C  
ATOM    830  CG1 ILE   103     -45.865  39.073  59.911  1.00  0.00           C  
ATOM    831  CD1 ILE   103     -46.596  37.750  60.129  1.00  0.00           C  
ATOM    832  C   ILE   103     -44.337  41.890  62.316  1.00  0.00           C  
ATOM    833  O   ILE   103     -44.937  42.978  62.427  1.00  0.00           O  
ATOM    834  N   HIE   104     -43.638  41.354  63.333  1.00  0.00           N  
ATOM    835  CA  HIE   104     -43.335  42.073  64.641  1.00  0.00           C  
ATOM    836  CB  HIE   104     -42.435  41.233  65.560  1.00  0.00           C  
ATOM    837  CG  HIE   104     -42.303  41.721  67.003  1.00  0.00           C  
ATOM    838  ND1 HIE   104     -43.386  41.835  67.882  1.00  0.00           N  
ATOM    839  CE1 HIE   104     -42.803  42.183  69.038  1.00  0.00           C  
ATOM    840  NE2 HIE   104     -41.449  42.042  68.962  1.00  0.00           N  
ATOM    841  CD2 HIE   104     -41.115  41.733  67.653  1.00  0.00           C  
ATOM    842  C   HIE   104     -42.794  43.435  64.436  1.00  0.00           C  
ATOM    843  O   HIE   104     -43.185  44.469  65.015  1.00  0.00           O  
ATOM    844  N   ASP   105     -41.794  43.550  63.579  1.00  0.00           N  
ATOM    845  CA  ASP   105     -41.029  44.770  63.228  1.00  0.00           C  
ATOM    846  CB  ASP   105     -39.775  44.412  62.451  1.00  0.00           C  
ATOM    847  CG  ASP   105     -38.943  45.749  62.210  1.00  0.00           C  
ATOM    848  OD1 ASP   105     -38.856  46.337  61.101  1.00  0.00           O  
ATOM    849  OD2 ASP   105     -38.461  46.301  63.261  1.00  0.00           O  
ATOM    850  C   ASP   105     -41.842  45.780  62.501  1.00  0.00           C  
ATOM    851  O   ASP   105     -41.837  46.963  62.878  1.00  0.00           O  
ATOM    852  N   PHE   106     -42.687  45.349  61.551  1.00  0.00           N  
ATOM    853  CA  PHE   106     -43.721  46.236  60.916  1.00  0.00           C  
ATOM    854  CB  PHE   106     -44.331  45.502  59.740  1.00  0.00           C  
ATOM    855  CG  PHE   106     -45.502  46.059  59.077  1.00  0.00           C  
ATOM    856  CD1 PHE   106     -46.741  45.411  59.270  1.00  0.00           C  
ATOM    857  CE1 PHE   106     -47.878  45.842  58.677  1.00  0.00           C  
ATOM    858  CZ  PHE   106     -47.817  46.890  57.773  1.00  0.00           C  
ATOM    859  CE2 PHE   106     -46.607  47.588  57.526  1.00  0.00           C  
ATOM    860  CD2 PHE   106     -45.394  47.164  58.166  1.00  0.00           C  
ATOM    861  C   PHE   106     -44.908  46.602  61.890  1.00  0.00           C  
ATOM    862  O   PHE   106     -45.302  47.788  61.887  1.00  0.00           O  
ATOM    863  N   MET   107     -45.380  45.685  62.725  1.00  0.00           N  
ATOM    864  CA  MET   107     -46.400  45.963  63.784  1.00  0.00           C  
ATOM    865  CB  MET   107     -46.759  44.745  64.593  1.00  0.00           C  
ATOM    866  CG  MET   107     -47.920  44.928  65.622  1.00  0.00           C  
ATOM    867  SD  MET   107     -47.445  45.765  67.164  1.00  0.00           S  
ATOM    868  CE  MET   107     -46.376  44.499  67.827  1.00  0.00           C  
ATOM    869  C   MET   107     -45.800  47.029  64.683  1.00  0.00           C  
ATOM    870  O   MET   107     -46.591  47.958  64.948  1.00  0.00           O  
ATOM    871  N   GLN   108     -44.526  46.927  65.221  1.00  0.00           N  
ATOM    872  CA  GLN   108     -43.973  48.016  66.007  1.00  0.00           C  
ATOM    873  CB  GLN   108     -42.659  47.479  66.598  1.00  0.00           C  
ATOM    874  CG  GLN   108     -42.830  46.423  67.708  1.00  0.00           C  
ATOM    875  CD  GLN   108     -41.475  45.883  68.047  1.00  0.00           C  
ATOM    876  OE1 GLN   108     -40.903  45.761  69.149  1.00  0.00           O  
ATOM    877  NE2 GLN   108     -40.908  45.191  67.069  1.00  0.00           N  
ATOM    878  C   GLN   108     -43.642  49.349  65.226  1.00  0.00           C  
ATOM    879  O   GLN   108     -43.734  50.422  65.870  1.00  0.00           O  
ATOM    880  N   ALA   109     -43.214  49.425  63.952  1.00  0.00           N  
ATOM    881  CA  ALA   109     -43.277  50.665  63.122  1.00  0.00           C  
ATOM    882  CB  ALA   109     -42.671  50.271  61.729  1.00  0.00           C  
ATOM    883  C   ALA   109     -44.719  51.328  63.038  1.00  0.00           C  
ATOM    884  O   ALA   109     -44.858  52.497  63.418  1.00  0.00           O  
ATOM    885  N   ALA   110     -45.765  50.546  62.759  1.00  0.00           N  
ATOM    886  CA  ALA   110     -47.133  51.063  62.568  1.00  0.00           C  
ATOM    887  CB  ALA   110     -47.915  49.926  61.895  1.00  0.00           C  
ATOM    888  C   ALA   110     -47.786  51.560  63.861  1.00  0.00           C  
ATOM    889  O   ALA   110     -48.435  52.658  63.917  1.00  0.00           O  
ATOM    890  N   ALA   111     -47.612  50.805  64.957  1.00  0.00           N  
ATOM    891  CA  ALA   111     -48.191  51.109  66.268  1.00  0.00           C  
ATOM    892  CB  ALA   111     -47.843  49.887  67.189  1.00  0.00           C  
ATOM    893  C   ALA   111     -47.577  52.450  66.824  1.00  0.00           C  
ATOM    894  O   ALA   111     -48.358  53.340  67.221  1.00  0.00           O  
ATOM    895  N   ALA   112     -46.309  52.553  66.759  1.00  0.00           N  
ATOM    896  CA  ALA   112     -45.519  53.744  67.113  1.00  0.00           C  
ATOM    897  CB  ALA   112     -44.011  53.499  66.902  1.00  0.00           C  
ATOM    898  C   ALA   112     -45.907  55.045  66.409  1.00  0.00           C  
ATOM    899  O   ALA   112     -46.020  56.146  67.017  1.00  0.00           O  
ATOM    900  N   ALA   113     -46.135  54.947  65.129  1.00  0.00           N  
ATOM    901  CA  ALA   113     -46.595  56.083  64.270  1.00  0.00           C  
ATOM    902  CB  ALA   113     -46.487  55.620  62.799  1.00  0.00           C  
ATOM    903  C   ALA   113     -48.069  56.529  64.591  1.00  0.00           C  
ATOM    904  O   ALA   113     -48.477  57.709  64.655  1.00  0.00           O  
ATOM    905  N   ALA   114     -48.883  55.564  65.080  1.00  0.00           N  
ATOM    906  CA  ALA   114     -50.177  55.811  65.648  1.00  0.00           C  
ATOM    907  CB  ALA   114     -51.019  54.509  65.486  1.00  0.00           C  
ATOM    908  C   ALA   114     -50.155  56.277  67.103  1.00  0.00           C  
ATOM    909  O   ALA   114     -51.251  56.719  67.572  1.00  0.00           O  
ATOM    910  N   ASN   115     -49.037  56.131  67.761  1.00  0.00           N  
ATOM    911  CA  ASN   115     -48.884  56.237  69.213  1.00  0.00           C  
ATOM    912  CB  ASN   115     -48.875  57.748  69.585  1.00  0.00           C  
ATOM    913  CG  ASN   115     -47.898  58.630  68.887  1.00  0.00           C  
ATOM    914  OD1 ASN   115     -48.055  59.137  67.811  1.00  0.00           O  
ATOM    915  ND2 ASN   115     -46.627  58.667  69.307  1.00  0.00           N  
ATOM    916  C   ASN   115     -49.845  55.286  70.002  1.00  0.00           C  
ATOM    917  O   ASN   115     -50.541  55.625  70.949  1.00  0.00           O  
ATOM    918  N   CYS   116     -50.049  54.044  69.492  1.00  0.00           N  
ATOM    919  CA  CYS   116     -51.152  53.228  70.066  1.00  0.00           C  
ATOM    920  CB  CYS   116     -52.372  53.853  69.375  1.00  0.00           C  
ATOM    921  SG  CYS   116     -53.823  53.169  70.170  1.00  0.00           S  
ATOM    922  C   CYS   116     -50.984  51.766  69.766  1.00  0.00           C  
ATOM    923  O   CYS   116     -51.011  51.346  68.647  1.00  0.00           O  
ATOM    924  N   ARG   117     -51.020  50.937  70.815  1.00  0.00           N  
ATOM    925  CA  ARG   117     -50.907  49.438  70.619  1.00  0.00           C  
ATOM    926  CB  ARG   117     -49.923  48.868  71.643  1.00  0.00           C  
ATOM    927  CG  ARG   117     -49.140  47.634  71.131  1.00  0.00           C  
ATOM    928  CD  ARG   117     -48.051  47.234  72.225  1.00  0.00           C  
ATOM    929  NE  ARG   117     -47.230  46.082  71.805  1.00  0.00           N  
ATOM    930  CZ  ARG   117     -47.394  44.740  71.918  1.00  0.00           C  
ATOM    931  NH1 ARG   117     -48.476  44.165  72.379  1.00  0.00           N  
ATOM    932  NH2 ARG   117     -46.474  43.904  71.562  1.00  0.00           N  
ATOM    933  C   ARG   117     -52.356  48.764  70.669  1.00  0.00           C  
ATOM    934  O   ARG   117     -52.397  47.596  70.878  1.00  0.00           O  
ATOM    935  N   LYS   118     -53.455  49.563  70.583  1.00  0.00           N  
ATOM    936  CA  LYS   118     -54.760  49.041  70.351  1.00  0.00           C  
ATOM    937  CB  LYS   118     -55.755  50.184  70.547  1.00  0.00           C  
ATOM    938  CG  LYS   118     -57.209  49.557  70.675  1.00  0.00           C  
ATOM    939  CD  LYS   118     -58.202  50.658  70.574  1.00  0.00           C  
ATOM    940  CE  LYS   118     -59.545  49.918  70.416  1.00  0.00           C  
ATOM    941  NZ  LYS   118     -60.636  50.826  70.560  1.00  0.00           N  
ATOM    942  C   LYS   118     -54.767  48.334  68.909  1.00  0.00           C  
ATOM    943  O   LYS   118     -53.857  48.666  68.045  1.00  0.00           O  
ATOM    944  OXT LYS   118     -55.611  47.486  68.511  1.00  0.00           O  
TER     945      LYS   118 
ENDMDL
MODEL     5
ATOM      1  N   MET     1     -58.003  47.992  65.539  1.00  0.00           N  
ATOM      2  CA  MET     1     -57.125  47.338  64.514  1.00  0.00           C  
ATOM      3  CB  MET     1     -56.630  48.317  63.450  1.00  0.00           C  
ATOM      4  CG  MET     1     -55.472  47.786  62.611  1.00  0.00           C  
ATOM      5  SD  MET     1     -53.782  47.892  63.321  1.00  0.00           S  
ATOM      6  CE  MET     1     -53.450  49.716  63.287  1.00  0.00           C  
ATOM      7  C   MET     1     -55.924  46.700  65.281  1.00  0.00           C  
ATOM      8  O   MET     1     -55.631  45.587  65.027  1.00  0.00           O  
ATOM      9  N   TYR     2     -55.186  47.425  66.121  1.00  0.00           N  
ATOM     10  CA  TYR     2     -53.967  46.855  66.799  1.00  0.00           C  
ATOM     11  CB  TYR     2     -53.281  47.995  67.611  1.00  0.00           C  
ATOM     12  CG  TYR     2     -52.395  47.662  68.758  1.00  0.00           C  
ATOM     13  CD1 TYR     2     -52.951  47.638  70.089  1.00  0.00           C  
ATOM     14  CE1 TYR     2     -52.098  47.297  71.186  1.00  0.00           C  
ATOM     15  CZ  TYR     2     -50.710  47.087  70.995  1.00  0.00           C  
ATOM     16  OH  TYR     2     -49.845  46.941  72.043  1.00  0.00           O  
ATOM     17  CE2 TYR     2     -50.170  47.132  69.672  1.00  0.00           C  
ATOM     18  CD2 TYR     2     -51.025  47.383  68.582  1.00  0.00           C  
ATOM     19  C   TYR     2     -54.467  45.662  67.671  1.00  0.00           C  
ATOM     20  O   TYR     2     -53.607  44.753  67.790  1.00  0.00           O  
ATOM     21  N   GLY     3     -55.627  45.747  68.328  1.00  0.00           N  
ATOM     22  CA  GLY     3     -56.109  44.624  69.164  1.00  0.00           C  
ATOM     23  C   GLY     3     -56.263  43.277  68.425  1.00  0.00           C  
ATOM     24  O   GLY     3     -55.546  42.316  68.839  1.00  0.00           O  
ATOM     25  N   LYS     4     -56.953  43.253  67.257  1.00  0.00           N  
ATOM     26  CA  LYS     4     -57.071  42.105  66.352  1.00  0.00           C  
ATOM     27  CB  LYS     4     -58.063  42.286  65.194  1.00  0.00           C  
ATOM     28  CG  LYS     4     -58.091  41.173  64.154  1.00  0.00           C  
ATOM     29  CD  LYS     4     -58.578  39.856  64.689  1.00  0.00           C  
ATOM     30  CE  LYS     4     -58.778  38.839  63.597  1.00  0.00           C  
ATOM     31  NZ  LYS     4     -58.951  37.403  64.016  1.00  0.00           N  
ATOM     32  C   LYS     4     -55.709  41.659  65.855  1.00  0.00           C  
ATOM     33  O   LYS     4     -55.429  40.470  65.820  1.00  0.00           O  
ATOM     34  N   LEU     5     -54.831  42.630  65.439  1.00  0.00           N  
ATOM     35  CA  LEU     5     -53.481  42.259  65.076  1.00  0.00           C  
ATOM     36  CB  LEU     5     -52.682  43.505  64.610  1.00  0.00           C  
ATOM     37  CG  LEU     5     -51.216  43.301  64.159  1.00  0.00           C  
ATOM     38  CD1 LEU     5     -51.062  42.421  62.895  1.00  0.00           C  
ATOM     39  CD2 LEU     5     -50.563  44.646  63.940  1.00  0.00           C  
ATOM     40  C   LEU     5     -52.698  41.377  66.053  1.00  0.00           C  
ATOM     41  O   LEU     5     -52.004  40.450  65.664  1.00  0.00           O  
ATOM     42  N   ASN     6     -52.877  41.673  67.301  1.00  0.00           N  
ATOM     43  CA  ASN     6     -52.045  40.926  68.239  1.00  0.00           C  
ATOM     44  CB  ASN     6     -52.129  41.744  69.521  1.00  0.00           C  
ATOM     45  CG  ASN     6     -51.122  42.867  69.665  1.00  0.00           C  
ATOM     46  OD1 ASN     6     -49.988  42.624  70.044  1.00  0.00           O  
ATOM     47  ND2 ASN     6     -51.504  44.076  69.349  1.00  0.00           N  
ATOM     48  C   ASN     6     -52.652  39.481  68.442  1.00  0.00           C  
ATOM     49  O   ASN     6     -51.916  38.566  68.879  1.00  0.00           O  
ATOM     50  N   ASP     7     -53.849  39.152  67.956  1.00  0.00           N  
ATOM     51  CA  ASP     7     -54.547  37.890  68.092  1.00  0.00           C  
ATOM     52  CB  ASP     7     -56.030  38.281  68.211  1.00  0.00           C  
ATOM     53  CG  ASP     7     -57.043  37.196  68.049  1.00  0.00           C  
ATOM     54  OD1 ASP     7     -58.119  37.385  67.455  1.00  0.00           O  
ATOM     55  OD2 ASP     7     -56.899  36.081  68.548  1.00  0.00           O  
ATOM     56  C   ASP     7     -54.324  36.939  66.926  1.00  0.00           C  
ATOM     57  O   ASP     7     -54.407  35.703  67.046  1.00  0.00           O  
ATOM     58  N   LEU     8     -54.079  37.526  65.798  1.00  0.00           N  
ATOM     59  CA  LEU     8     -53.506  36.917  64.540  1.00  0.00           C  
ATOM     60  CB  LEU     8     -53.505  37.884  63.335  1.00  0.00           C  
ATOM     61  CG  LEU     8     -54.897  38.195  62.844  1.00  0.00           C  
ATOM     62  CD1 LEU     8     -54.909  39.413  61.946  1.00  0.00           C  
ATOM     63  CD2 LEU     8     -55.768  37.135  62.258  1.00  0.00           C  
ATOM     64  C   LEU     8     -52.113  36.405  64.764  1.00  0.00           C  
ATOM     65  O   LEU     8     -51.735  35.295  64.459  1.00  0.00           O  
ATOM     66  N   LEU     9     -51.291  37.213  65.423  1.00  0.00           N  
ATOM     67  CA  LEU     9     -49.931  36.883  65.879  1.00  0.00           C  
ATOM     68  CB  LEU     9     -49.145  38.211  66.304  1.00  0.00           C  
ATOM     69  CG  LEU     9     -47.739  38.103  66.839  1.00  0.00           C  
ATOM     70  CD1 LEU     9     -46.631  37.483  65.985  1.00  0.00           C  
ATOM     71  CD2 LEU     9     -47.325  39.533  67.343  1.00  0.00           C  
ATOM     72  C   LEU     9     -49.833  35.737  66.884  1.00  0.00           C  
ATOM     73  O   LEU     9     -48.761  35.042  66.920  1.00  0.00           O  
ATOM     74  N   GLU    10     -50.924  35.642  67.725  1.00  0.00           N  
ATOM     75  CA  GLU    10     -51.181  34.485  68.665  1.00  0.00           C  
ATOM     76  CB  GLU    10     -52.290  34.908  69.665  1.00  0.00           C  
ATOM     77  CG  GLU    10     -52.470  33.741  70.695  1.00  0.00           C  
ATOM     78  CD  GLU    10     -53.786  32.989  70.630  1.00  0.00           C  
ATOM     79  OE1 GLU    10     -53.965  31.868  71.190  1.00  0.00           O  
ATOM     80  OE2 GLU    10     -54.741  33.585  70.117  1.00  0.00           O  
ATOM     81  C   GLU    10     -51.466  33.186  67.904  1.00  0.00           C  
ATOM     82  O   GLU    10     -50.895  32.112  68.271  1.00  0.00           O  
ATOM     83  N   ASP    11     -52.298  33.318  66.887  1.00  0.00           N  
ATOM     84  CA  ASP    11     -52.706  32.256  65.969  1.00  0.00           C  
ATOM     85  CB  ASP    11     -53.937  32.548  65.135  1.00  0.00           C  
ATOM     86  CG  ASP    11     -55.182  32.716  66.023  1.00  0.00           C  
ATOM     87  OD1 ASP    11     -56.073  33.527  65.713  1.00  0.00           O  
ATOM     88  OD2 ASP    11     -55.340  31.874  66.963  1.00  0.00           O  
ATOM     89  C   ASP    11     -51.559  31.651  65.151  1.00  0.00           C  
ATOM     90  O   ASP    11     -51.437  30.462  65.074  1.00  0.00           O  
ATOM     91  N   LEU    12     -50.791  32.516  64.536  1.00  0.00           N  
ATOM     92  CA  LEU    12     -49.518  32.082  63.933  1.00  0.00           C  
ATOM     93  CB  LEU    12     -48.842  33.369  63.398  1.00  0.00           C  
ATOM     94  CG  LEU    12     -49.400  33.934  62.068  1.00  0.00           C  
ATOM     95  CD1 LEU    12     -49.058  35.425  61.839  1.00  0.00           C  
ATOM     96  CD2 LEU    12     -48.735  33.170  60.921  1.00  0.00           C  
ATOM     97  C   LEU    12     -48.607  31.404  65.021  1.00  0.00           C  
ATOM     98  O   LEU    12     -47.935  30.481  64.684  1.00  0.00           O  
ATOM     99  N   GLN    13     -48.496  31.906  66.275  1.00  0.00           N  
ATOM    100  CA  GLN    13     -47.668  31.208  67.245  1.00  0.00           C  
ATOM    101  CB  GLN    13     -47.311  32.245  68.342  1.00  0.00           C  
ATOM    102  CG  GLN    13     -46.145  33.167  67.896  1.00  0.00           C  
ATOM    103  CD  GLN    13     -45.859  34.288  68.837  1.00  0.00           C  
ATOM    104  OE1 GLN    13     -46.474  34.516  69.848  1.00  0.00           O  
ATOM    105  NE2 GLN    13     -44.732  34.971  68.639  1.00  0.00           N  
ATOM    106  C   GLN    13     -48.306  29.906  67.711  1.00  0.00           C  
ATOM    107  O   GLN    13     -47.489  29.036  68.185  1.00  0.00           O  
ATOM    108  N   GLU    14     -49.596  29.691  67.595  1.00  0.00           N  
ATOM    109  CA  GLU    14     -50.135  28.383  67.670  1.00  0.00           C  
ATOM    110  CB  GLU    14     -51.691  28.406  67.633  1.00  0.00           C  
ATOM    111  CG  GLU    14     -52.203  29.058  68.883  1.00  0.00           C  
ATOM    112  CD  GLU    14     -51.721  28.309  70.158  1.00  0.00           C  
ATOM    113  OE1 GLU    14     -52.139  27.176  70.477  1.00  0.00           O  
ATOM    114  OE2 GLU    14     -50.819  28.909  70.837  1.00  0.00           O  
ATOM    115  C   GLU    14     -49.712  27.458  66.439  1.00  0.00           C  
ATOM    116  O   GLU    14     -49.327  26.320  66.732  1.00  0.00           O  
ATOM    117  N   VAL    15     -49.643  27.946  65.184  1.00  0.00           N  
ATOM    118  CA  VAL    15     -49.030  27.234  64.075  1.00  0.00           C  
ATOM    119  CB  VAL    15     -49.081  27.978  62.723  1.00  0.00           C  
ATOM    120  CG1 VAL    15     -48.643  27.205  61.520  1.00  0.00           C  
ATOM    121  CG2 VAL    15     -50.533  28.361  62.385  1.00  0.00           C  
ATOM    122  C   VAL    15     -47.593  26.884  64.402  1.00  0.00           C  
ATOM    123  O   VAL    15     -47.236  25.783  64.146  1.00  0.00           O  
ATOM    124  N   LEU    16     -46.789  27.821  64.987  1.00  0.00           N  
ATOM    125  CA  LEU    16     -45.358  27.492  65.312  1.00  0.00           C  
ATOM    126  CB  LEU    16     -44.552  28.780  65.695  1.00  0.00           C  
ATOM    127  CG  LEU    16     -43.000  28.541  65.769  1.00  0.00           C  
ATOM    128  CD1 LEU    16     -42.482  28.220  64.406  1.00  0.00           C  
ATOM    129  CD2 LEU    16     -42.309  29.717  66.409  1.00  0.00           C  
ATOM    130  C   LEU    16     -45.308  26.478  66.515  1.00  0.00           C  
ATOM    131  O   LEU    16     -44.496  25.548  66.455  1.00  0.00           O  
ATOM    132  N   LYS    17     -46.204  26.461  67.455  1.00  0.00           N  
ATOM    133  CA  LYS    17     -46.323  25.483  68.620  1.00  0.00           C  
ATOM    134  CB  LYS    17     -47.254  26.106  69.661  1.00  0.00           C  
ATOM    135  CG  LYS    17     -47.640  25.234  70.856  1.00  0.00           C  
ATOM    136  CD  LYS    17     -48.529  25.924  71.810  1.00  0.00           C  
ATOM    137  CE  LYS    17     -48.681  25.341  73.210  1.00  0.00           C  
ATOM    138  NZ  LYS    17     -49.618  26.218  74.061  1.00  0.00           N  
ATOM    139  C   LYS    17     -46.676  24.038  68.091  1.00  0.00           C  
ATOM    140  O   LYS    17     -46.053  23.027  68.368  1.00  0.00           O  
ATOM    141  N   ASN    18     -47.586  24.019  67.124  1.00  0.00           N  
ATOM    142  CA  ASN    18     -47.942  22.794  66.453  1.00  0.00           C  
ATOM    143  CB  ASN    18     -49.380  22.971  65.811  1.00  0.00           C  
ATOM    144  CG  ASN    18     -50.442  23.179  66.895  1.00  0.00           C  
ATOM    145  OD1 ASN    18     -50.267  22.743  68.076  1.00  0.00           O  
ATOM    146  ND2 ASN    18     -51.552  23.832  66.586  1.00  0.00           N  
ATOM    147  C   ASN    18     -46.910  22.331  65.331  1.00  0.00           C  
ATOM    148  O   ASN    18     -46.622  21.162  65.063  1.00  0.00           O  
ATOM    149  N   LEU    19     -46.204  23.286  64.821  1.00  0.00           N  
ATOM    150  CA  LEU    19     -44.952  22.984  64.061  1.00  0.00           C  
ATOM    151  CB  LEU    19     -44.297  24.282  63.514  1.00  0.00           C  
ATOM    152  CG  LEU    19     -43.195  23.871  62.380  1.00  0.00           C  
ATOM    153  CD1 LEU    19     -43.064  24.993  61.331  1.00  0.00           C  
ATOM    154  CD2 LEU    19     -41.766  23.620  62.932  1.00  0.00           C  
ATOM    155  C   LEU    19     -43.982  22.265  65.010  1.00  0.00           C  
ATOM    156  O   LEU    19     -43.632  21.149  64.833  1.00  0.00           O  
ATOM    157  N   HIE    20     -43.585  22.715  66.226  1.00  0.00           N  
ATOM    158  CA  HIE    20     -42.703  22.019  67.134  1.00  0.00           C  
ATOM    159  CB  HIE    20     -42.441  22.913  68.342  1.00  0.00           C  
ATOM    160  CG  HIE    20     -41.583  24.149  68.017  1.00  0.00           C  
ATOM    161  ND1 HIE    20     -41.599  25.268  68.788  1.00  0.00           N  
ATOM    162  CE1 HIE    20     -40.836  26.189  68.186  1.00  0.00           C  
ATOM    163  NE2 HIE    20     -40.431  25.743  67.007  1.00  0.00           N  
ATOM    164  CD2 HIE    20     -40.829  24.462  66.886  1.00  0.00           C  
ATOM    165  C   HIE    20     -43.249  20.688  67.742  1.00  0.00           C  
ATOM    166  O   HIE    20     -42.500  19.711  67.817  1.00  0.00           O  
ATOM    167  N   LYS    21     -44.605  20.592  67.909  1.00  0.00           N  
ATOM    168  CA  LYS    21     -45.297  19.320  68.104  1.00  0.00           C  
ATOM    169  CB  LYS    21     -46.766  19.636  68.265  1.00  0.00           C  
ATOM    170  CG  LYS    21     -47.452  18.374  68.815  1.00  0.00           C  
ATOM    171  CD  LYS    21     -48.414  17.797  67.705  1.00  0.00           C  
ATOM    172  CE  LYS    21     -49.148  16.550  68.147  1.00  0.00           C  
ATOM    173  NZ  LYS    21     -49.769  15.795  67.062  1.00  0.00           N  
ATOM    174  C   LYS    21     -45.001  18.253  67.091  1.00  0.00           C  
ATOM    175  O   LYS    21     -44.949  17.075  67.362  1.00  0.00           O  
ATOM    176  N   ASN    22     -44.866  18.651  65.863  1.00  0.00           N  
ATOM    177  CA  ASN    22     -44.766  17.704  64.700  1.00  0.00           C  
ATOM    178  CB  ASN    22     -45.325  18.428  63.434  1.00  0.00           C  
ATOM    179  CG  ASN    22     -46.833  18.086  63.282  1.00  0.00           C  
ATOM    180  OD1 ASN    22     -47.195  17.000  62.829  1.00  0.00           O  
ATOM    181  ND2 ASN    22     -47.757  18.858  63.832  1.00  0.00           N  
ATOM    182  C   ASN    22     -43.303  17.289  64.518  1.00  0.00           C  
ATOM    183  O   ASN    22     -43.022  16.142  64.104  1.00  0.00           O  
ATOM    184  N   ASP    23     -42.302  18.097  64.936  1.00  0.00           N  
ATOM    185  CA  ASP    23     -40.933  17.608  65.052  1.00  0.00           C  
ATOM    186  CB  ASP    23     -40.006  18.827  65.295  1.00  0.00           C  
ATOM    187  CG  ASP    23     -38.553  18.500  65.676  1.00  0.00           C  
ATOM    188  OD1 ASP    23     -37.920  17.408  65.374  1.00  0.00           O  
ATOM    189  OD2 ASP    23     -37.955  19.473  66.160  1.00  0.00           O  
ATOM    190  C   ASP    23     -40.820  16.524  66.166  1.00  0.00           C  
ATOM    191  O   ASP    23     -40.409  15.402  66.067  1.00  0.00           O  
ATOM    192  N   ARG    24     -41.134  17.013  67.354  1.00  0.00           N  
ATOM    193  CA  ARG    24     -41.059  16.278  68.666  1.00  0.00           C  
ATOM    194  CB  ARG    24     -41.467  17.261  69.796  1.00  0.00           C  
ATOM    195  CG  ARG    24     -40.461  18.460  70.037  1.00  0.00           C  
ATOM    196  CD  ARG    24     -40.964  19.311  71.131  1.00  0.00           C  
ATOM    197  NE  ARG    24     -41.054  18.644  72.463  1.00  0.00           N  
ATOM    198  CZ  ARG    24     -40.664  19.070  73.602  1.00  0.00           C  
ATOM    199  NH1 ARG    24     -40.245  20.298  73.795  1.00  0.00           N  
ATOM    200  NH2 ARG    24     -40.485  18.329  74.607  1.00  0.00           N  
ATOM    201  C   ARG    24     -41.807  14.987  68.824  1.00  0.00           C  
ATOM    202  O   ARG    24     -41.171  13.952  69.146  1.00  0.00           O  
ATOM    203  N   SER    25     -43.096  15.009  68.438  1.00  0.00           N  
ATOM    204  CA  SER    25     -43.995  13.822  68.520  1.00  0.00           C  
ATOM    205  CB  SER    25     -45.509  14.240  68.745  1.00  0.00           C  
ATOM    206  OG  SER    25     -46.192  14.783  67.605  1.00  0.00           O  
ATOM    207  C   SER    25     -43.969  12.904  67.240  1.00  0.00           C  
ATOM    208  O   SER    25     -44.470  11.784  67.300  1.00  0.00           O  
ATOM    209  N   GLY    26     -43.553  13.379  66.014  1.00  0.00           N  
ATOM    210  CA  GLY    26     -43.748  12.689  64.730  1.00  0.00           C  
ATOM    211  C   GLY    26     -44.818  13.380  63.831  1.00  0.00           C  
ATOM    212  O   GLY    26     -45.868  13.834  64.389  1.00  0.00           O  
ATOM    213  N   LYS    27     -44.501  13.588  62.515  1.00  0.00           N  
ATOM    214  CA  LYS    27     -45.248  14.459  61.581  1.00  0.00           C  
ATOM    215  CB  LYS    27     -44.344  14.806  60.346  1.00  0.00           C  
ATOM    216  CG  LYS    27     -43.195  15.748  60.749  1.00  0.00           C  
ATOM    217  CD  LYS    27     -42.435  16.509  59.595  1.00  0.00           C  
ATOM    218  CE  LYS    27     -41.653  15.607  58.693  1.00  0.00           C  
ATOM    219  NZ  LYS    27     -41.362  16.358  57.475  1.00  0.00           N  
ATOM    220  C   LYS    27     -46.604  13.947  61.260  1.00  0.00           C  
ATOM    221  O   LYS    27     -47.151  14.263  60.166  1.00  0.00           O  
ATOM    222  N   ASP    28     -47.266  13.149  62.087  1.00  0.00           N  
ATOM    223  CA  ASP    28     -48.488  12.392  61.718  1.00  0.00           C  
ATOM    224  CB  ASP    28     -48.875  11.378  62.816  1.00  0.00           C  
ATOM    225  CG  ASP    28     -47.799  10.434  63.334  1.00  0.00           C  
ATOM    226  OD1 ASP    28     -48.159   9.560  64.200  1.00  0.00           O  
ATOM    227  OD2 ASP    28     -46.633  10.499  62.908  1.00  0.00           O  
ATOM    228  C   ASP    28     -49.648  13.333  61.351  1.00  0.00           C  
ATOM    229  O   ASP    28     -50.375  13.082  60.408  1.00  0.00           O  
ATOM    230  N   ASN    29     -49.748  14.424  62.043  1.00  0.00           N  
ATOM    231  CA  ASN    29     -50.847  15.314  61.820  1.00  0.00           C  
ATOM    232  CB  ASN    29     -51.454  15.498  63.183  1.00  0.00           C  
ATOM    233  CG  ASN    29     -52.204  14.333  63.719  1.00  0.00           C  
ATOM    234  OD1 ASN    29     -51.670  13.503  64.449  1.00  0.00           O  
ATOM    235  ND2 ASN    29     -53.463  14.243  63.293  1.00  0.00           N  
ATOM    236  C   ASN    29     -50.418  16.613  61.099  1.00  0.00           C  
ATOM    237  O   ASN    29     -51.071  17.624  61.294  1.00  0.00           O  
ATOM    238  N   ILE    30     -49.286  16.667  60.349  1.00  0.00           N  
ATOM    239  CA  ILE    30     -48.851  17.899  59.673  1.00  0.00           C  
ATOM    240  CB  ILE    30     -47.536  17.683  58.844  1.00  0.00           C  
ATOM    241  CG2 ILE    30     -47.575  16.763  57.607  1.00  0.00           C  
ATOM    242  CG1 ILE    30     -46.833  19.062  58.515  1.00  0.00           C  
ATOM    243  CD1 ILE    30     -45.398  18.819  58.016  1.00  0.00           C  
ATOM    244  C   ILE    30     -49.880  18.654  58.762  1.00  0.00           C  
ATOM    245  O   ILE    30     -49.979  19.855  58.720  1.00  0.00           O  
ATOM    246  N   HIE    31     -50.672  17.844  58.117  1.00  0.00           N  
ATOM    247  CA  HIE    31     -51.785  18.195  57.252  1.00  0.00           C  
ATOM    248  CB  HIE    31     -52.475  16.909  56.701  1.00  0.00           C  
ATOM    249  CG  HIE    31     -53.210  16.013  57.654  1.00  0.00           C  
ATOM    250  ND1 HIE    31     -52.530  15.312  58.737  1.00  0.00           N  
ATOM    251  CE1 HIE    31     -53.484  14.600  59.278  1.00  0.00           C  
ATOM    252  NE2 HIE    31     -54.711  14.868  58.790  1.00  0.00           N  
ATOM    253  CD2 HIE    31     -54.563  15.757  57.736  1.00  0.00           C  
ATOM    254  C   HIE    31     -52.880  18.988  58.046  1.00  0.00           C  
ATOM    255  O   HIE    31     -53.499  19.897  57.475  1.00  0.00           O  
ATOM    256  N   ASP    32     -53.054  18.695  59.352  1.00  0.00           N  
ATOM    257  CA  ASP    32     -53.958  19.420  60.252  1.00  0.00           C  
ATOM    258  CB  ASP    32     -54.372  18.600  61.508  1.00  0.00           C  
ATOM    259  CG  ASP    32     -55.196  17.388  61.354  1.00  0.00           C  
ATOM    260  OD1 ASP    32     -54.973  16.406  62.122  1.00  0.00           O  
ATOM    261  OD2 ASP    32     -56.256  17.380  60.627  1.00  0.00           O  
ATOM    262  C   ASP    32     -53.262  20.743  60.716  1.00  0.00           C  
ATOM    263  O   ASP    32     -53.967  21.658  61.095  1.00  0.00           O  
ATOM    264  N   VAL    33     -51.963  21.004  60.551  1.00  0.00           N  
ATOM    265  CA  VAL    33     -51.233  22.348  60.722  1.00  0.00           C  
ATOM    266  CB  VAL    33     -49.759  22.096  61.152  1.00  0.00           C  
ATOM    267  CG1 VAL    33     -48.899  23.351  61.020  1.00  0.00           C  
ATOM    268  CG2 VAL    33     -49.597  21.485  62.557  1.00  0.00           C  
ATOM    269  C   VAL    33     -51.233  23.200  59.491  1.00  0.00           C  
ATOM    270  O   VAL    33     -51.399  24.445  59.579  1.00  0.00           O  
ATOM    271  N   ASP    34     -51.139  22.522  58.309  1.00  0.00           N  
ATOM    272  CA  ASP    34     -51.379  22.987  56.943  1.00  0.00           C  
ATOM    273  CB  ASP    34     -51.074  21.860  55.920  1.00  0.00           C  
ATOM    274  CG  ASP    34     -51.364  22.115  54.446  1.00  0.00           C  
ATOM    275  OD1 ASP    34     -51.727  23.258  54.004  1.00  0.00           O  
ATOM    276  OD2 ASP    34     -51.160  21.133  53.656  1.00  0.00           O  
ATOM    277  C   ASP    34     -52.843  23.546  56.781  1.00  0.00           C  
ATOM    278  O   ASP    34     -52.943  24.765  56.610  1.00  0.00           O  
ATOM    279  N   ASN    35     -53.857  22.777  57.086  1.00  0.00           N  
ATOM    280  CA  ASN    35     -55.272  23.210  57.085  1.00  0.00           C  
ATOM    281  CB  ASN    35     -56.030  21.934  57.349  1.00  0.00           C  
ATOM    282  CG  ASN    35     -57.550  22.181  57.427  1.00  0.00           C  
ATOM    283  OD1 ASN    35     -58.021  23.098  56.747  1.00  0.00           O  
ATOM    284  ND2 ASN    35     -58.328  21.461  58.155  1.00  0.00           N  
ATOM    285  C   ASN    35     -55.468  24.325  58.087  1.00  0.00           C  
ATOM    286  O   ASN    35     -56.232  25.278  57.751  1.00  0.00           O  
ATOM    287  N   HIE    36     -54.902  24.299  59.295  1.00  0.00           N  
ATOM    288  CA  HIE    36     -54.931  25.459  60.189  1.00  0.00           C  
ATOM    289  CB  HIE    36     -54.523  25.221  61.612  1.00  0.00           C  
ATOM    290  CG  HIE    36     -54.607  26.393  62.484  1.00  0.00           C  
ATOM    291  ND1 HIE    36     -53.637  26.808  63.327  1.00  0.00           N  
ATOM    292  CE1 HIE    36     -54.106  27.913  63.921  1.00  0.00           C  
ATOM    293  NE2 HIE    36     -55.377  28.127  63.537  1.00  0.00           N  
ATOM    294  CD2 HIE    36     -55.657  27.227  62.571  1.00  0.00           C  
ATOM    295  C   HIE    36     -54.158  26.715  59.606  1.00  0.00           C  
ATOM    296  O   HIE    36     -54.724  27.813  59.644  1.00  0.00           O  
ATOM    297  N   LEU    37     -52.967  26.633  58.977  1.00  0.00           N  
ATOM    298  CA  LEU    37     -52.161  27.814  58.357  1.00  0.00           C  
ATOM    299  CB  LEU    37     -50.738  27.406  58.029  1.00  0.00           C  
ATOM    300  CG  LEU    37     -49.965  28.548  57.384  1.00  0.00           C  
ATOM    301  CD1 LEU    37     -50.095  29.930  58.191  1.00  0.00           C  
ATOM    302  CD2 LEU    37     -48.469  28.304  57.110  1.00  0.00           C  
ATOM    303  C   LEU    37     -53.008  28.511  57.259  1.00  0.00           C  
ATOM    304  O   LEU    37     -53.303  29.677  57.263  1.00  0.00           O  
ATOM    305  N   GLN    38     -53.577  27.663  56.388  1.00  0.00           N  
ATOM    306  CA  GLN    38     -54.587  28.038  55.378  1.00  0.00           C  
ATOM    307  CB  GLN    38     -55.193  26.865  54.558  1.00  0.00           C  
ATOM    308  CG  GLN    38     -54.281  25.954  53.766  1.00  0.00           C  
ATOM    309  CD  GLN    38     -55.028  24.680  53.405  1.00  0.00           C  
ATOM    310  OE1 GLN    38     -56.194  24.752  53.010  1.00  0.00           O  
ATOM    311  NE2 GLN    38     -54.405  23.568  53.411  1.00  0.00           N  
ATOM    312  C   GLN    38     -55.719  28.841  56.002  1.00  0.00           C  
ATOM    313  O   GLN    38     -56.098  29.922  55.520  1.00  0.00           O  
ATOM    314  N   ASN    39     -56.253  28.417  57.133  1.00  0.00           N  
ATOM    315  CA  ASN    39     -57.272  29.072  58.026  1.00  0.00           C  
ATOM    316  CB  ASN    39     -57.885  28.010  58.992  1.00  0.00           C  
ATOM    317  CG  ASN    39     -58.983  27.151  58.405  1.00  0.00           C  
ATOM    318  OD1 ASN    39     -60.020  27.685  58.023  1.00  0.00           O  
ATOM    319  ND2 ASN    39     -58.825  25.891  58.256  1.00  0.00           N  
ATOM    320  C   ASN    39     -56.807  30.357  58.825  1.00  0.00           C  
ATOM    321  O   ASN    39     -57.569  31.234  59.166  1.00  0.00           O  
ATOM    322  N   VAL    40     -55.552  30.474  59.152  1.00  0.00           N  
ATOM    323  CA  VAL    40     -54.900  31.632  59.672  1.00  0.00           C  
ATOM    324  CB  VAL    40     -53.546  31.172  60.332  1.00  0.00           C  
ATOM    325  CG1 VAL    40     -52.487  32.176  60.638  1.00  0.00           C  
ATOM    326  CG2 VAL    40     -53.899  30.455  61.620  1.00  0.00           C  
ATOM    327  C   VAL    40     -54.697  32.663  58.575  1.00  0.00           C  
ATOM    328  O   VAL    40     -54.970  33.870  58.762  1.00  0.00           O  
ATOM    329  N   ILE    41     -54.310  32.297  57.351  1.00  0.00           N  
ATOM    330  CA  ILE    41     -54.247  33.098  56.137  1.00  0.00           C  
ATOM    331  CB  ILE    41     -53.496  32.389  54.929  1.00  0.00           C  
ATOM    332  CG2 ILE    41     -53.518  33.254  53.637  1.00  0.00           C  
ATOM    333  CG1 ILE    41     -52.043  32.113  55.216  1.00  0.00           C  
ATOM    334  CD1 ILE    41     -51.489  30.935  54.365  1.00  0.00           C  
ATOM    335  C   ILE    41     -55.649  33.545  55.608  1.00  0.00           C  
ATOM    336  O   ILE    41     -55.745  34.729  55.227  1.00  0.00           O  
ATOM    337  N   GLU    42     -56.641  32.706  55.728  1.00  0.00           N  
ATOM    338  CA  GLU    42     -58.059  33.052  55.690  1.00  0.00           C  
ATOM    339  CB  GLU    42     -58.930  31.822  56.113  1.00  0.00           C  
ATOM    340  CG  GLU    42     -60.488  32.021  55.879  1.00  0.00           C  
ATOM    341  CD  GLU    42     -60.900  32.385  54.418  1.00  0.00           C  
ATOM    342  OE1 GLU    42     -61.603  33.401  54.236  1.00  0.00           O  
ATOM    343  OE2 GLU    42     -60.358  31.699  53.489  1.00  0.00           O  
ATOM    344  C   GLU    42     -58.328  34.216  56.573  1.00  0.00           C  
ATOM    345  O   GLU    42     -58.928  35.205  56.100  1.00  0.00           O  
ATOM    346  N   ASP    43     -57.942  34.153  57.893  1.00  0.00           N  
ATOM    347  CA  ASP    43     -58.238  35.252  58.893  1.00  0.00           C  
ATOM    348  CB  ASP    43     -57.750  34.726  60.240  1.00  0.00           C  
ATOM    349  CG  ASP    43     -58.423  35.395  61.534  1.00  0.00           C  
ATOM    350  OD1 ASP    43     -58.312  34.980  62.717  1.00  0.00           O  
ATOM    351  OD2 ASP    43     -59.130  36.410  61.423  1.00  0.00           O  
ATOM    352  C   ASP    43     -57.572  36.596  58.393  1.00  0.00           C  
ATOM    353  O   ASP    43     -58.167  37.667  58.396  1.00  0.00           O  
ATOM    354  N   ILE    44     -56.304  36.453  57.995  1.00  0.00           N  
ATOM    355  CA  ILE    44     -55.476  37.595  57.579  1.00  0.00           C  
ATOM    356  CB  ILE    44     -53.953  37.187  57.621  1.00  0.00           C  
ATOM    357  CG2 ILE    44     -53.126  38.342  56.980  1.00  0.00           C  
ATOM    358  CG1 ILE    44     -53.523  36.810  59.098  1.00  0.00           C  
ATOM    359  CD1 ILE    44     -52.143  36.222  59.173  1.00  0.00           C  
ATOM    360  C   ILE    44     -56.031  38.280  56.364  1.00  0.00           C  
ATOM    361  O   ILE    44     -55.919  39.455  56.229  1.00  0.00           O  
ATOM    362  N   HIE    45     -56.524  37.485  55.347  1.00  0.00           N  
ATOM    363  CA  HIE    45     -57.265  37.974  54.158  1.00  0.00           C  
ATOM    364  CB  HIE    45     -57.905  36.734  53.497  1.00  0.00           C  
ATOM    365  CG  HIE    45     -58.290  36.938  52.031  1.00  0.00           C  
ATOM    366  ND1 HIE    45     -59.578  37.354  51.455  1.00  0.00           N  
ATOM    367  CE1 HIE    45     -59.378  37.457  50.147  1.00  0.00           C  
ATOM    368  NE2 HIE    45     -58.067  37.314  49.835  1.00  0.00           N  
ATOM    369  CD2 HIE    45     -57.369  36.968  50.984  1.00  0.00           C  
ATOM    370  C   HIE    45     -58.368  38.972  54.524  1.00  0.00           C  
ATOM    371  O   HIE    45     -58.468  39.977  53.845  1.00  0.00           O  
ATOM    372  N   ASP    46     -59.252  38.669  55.482  1.00  0.00           N  
ATOM    373  CA  ASP    46     -60.429  39.584  55.784  1.00  0.00           C  
ATOM    374  CB  ASP    46     -61.278  38.781  56.759  1.00  0.00           C  
ATOM    375  CG  ASP    46     -62.734  39.327  56.849  1.00  0.00           C  
ATOM    376  OD1 ASP    46     -63.089  40.431  56.372  1.00  0.00           O  
ATOM    377  OD2 ASP    46     -63.571  38.579  57.411  1.00  0.00           O  
ATOM    378  C   ASP    46     -59.887  40.872  56.485  1.00  0.00           C  
ATOM    379  O   ASP    46     -60.230  42.012  56.239  1.00  0.00           O  
ATOM    380  N   PHE    47     -58.943  40.601  57.371  1.00  0.00           N  
ATOM    381  CA  PHE    47     -58.226  41.632  58.077  1.00  0.00           C  
ATOM    382  CB  PHE    47     -57.213  40.948  59.056  1.00  0.00           C  
ATOM    383  CG  PHE    47     -56.453  41.876  59.955  1.00  0.00           C  
ATOM    384  CD1 PHE    47     -56.941  42.318  61.196  1.00  0.00           C  
ATOM    385  CE1 PHE    47     -56.260  43.348  61.898  1.00  0.00           C  
ATOM    386  CZ  PHE    47     -55.121  43.901  61.339  1.00  0.00           C  
ATOM    387  CE2 PHE    47     -54.629  43.433  60.120  1.00  0.00           C  
ATOM    388  CD2 PHE    47     -55.251  42.385  59.388  1.00  0.00           C  
ATOM    389  C   PHE    47     -57.434  42.585  57.102  1.00  0.00           C  
ATOM    390  O   PHE    47     -57.357  43.743  57.447  1.00  0.00           O  
ATOM    391  N   MET    48     -56.946  42.025  55.992  1.00  0.00           N  
ATOM    392  CA  MET    48     -56.628  42.874  54.770  1.00  0.00           C  
ATOM    393  CB  MET    48     -55.850  42.008  53.709  1.00  0.00           C  
ATOM    394  CG  MET    48     -55.483  42.887  52.494  1.00  0.00           C  
ATOM    395  SD  MET    48     -54.270  42.239  51.393  1.00  0.00           S  
ATOM    396  CE  MET    48     -55.178  40.941  50.765  1.00  0.00           C  
ATOM    397  C   MET    48     -57.757  43.711  54.099  1.00  0.00           C  
ATOM    398  O   MET    48     -57.473  44.909  53.907  1.00  0.00           O  
ATOM    399  N   GLN    49     -58.964  43.162  53.948  1.00  0.00           N  
ATOM    400  CA  GLN    49     -60.014  43.984  53.340  1.00  0.00           C  
ATOM    401  CB  GLN    49     -61.237  43.139  53.004  1.00  0.00           C  
ATOM    402  CG  GLN    49     -61.244  42.012  51.960  1.00  0.00           C  
ATOM    403  CD  GLN    49     -62.567  41.374  51.756  1.00  0.00           C  
ATOM    404  OE1 GLN    49     -63.526  41.628  52.434  1.00  0.00           O  
ATOM    405  NE2 GLN    49     -62.613  40.534  50.767  1.00  0.00           N  
ATOM    406  C   GLN    49     -60.551  45.192  54.243  1.00  0.00           C  
ATOM    407  O   GLN    49     -60.879  46.304  53.844  1.00  0.00           O  
ATOM    408  N   ALA    50     -60.536  45.091  55.587  1.00  0.00           N  
ATOM    409  CA  ALA    50     -60.607  46.217  56.506  1.00  0.00           C  
ATOM    410  CB  ALA    50     -60.569  45.553  57.909  1.00  0.00           C  
ATOM    411  C   ALA    50     -59.522  47.282  56.348  1.00  0.00           C  
ATOM    412  O   ALA    50     -59.872  48.425  56.312  1.00  0.00           O  
ATOM    413  N   ALA    51     -58.228  46.985  56.261  1.00  0.00           N  
ATOM    414  CA  ALA    51     -57.169  47.882  55.867  1.00  0.00           C  
ATOM    415  CB  ALA    51     -55.841  47.184  55.911  1.00  0.00           C  
ATOM    416  C   ALA    51     -57.489  48.512  54.486  1.00  0.00           C  
ATOM    417  O   ALA    51     -57.394  49.758  54.306  1.00  0.00           O  
ATOM    418  N   ALA    52     -57.916  47.755  53.517  1.00  0.00           N  
ATOM    419  CA  ALA    52     -58.261  48.207  52.165  1.00  0.00           C  
ATOM    420  CB  ALA    52     -58.504  46.902  51.434  1.00  0.00           C  
ATOM    421  C   ALA    52     -59.473  49.231  52.051  1.00  0.00           C  
ATOM    422  O   ALA    52     -59.245  50.198  51.258  1.00  0.00           O  
ATOM    423  N   ALA    53     -60.480  49.006  52.888  1.00  0.00           N  
ATOM    424  CA  ALA    53     -61.622  49.957  53.195  1.00  0.00           C  
ATOM    425  CB  ALA    53     -62.772  49.183  53.912  1.00  0.00           C  
ATOM    426  C   ALA    53     -61.191  51.274  53.846  1.00  0.00           C  
ATOM    427  O   ALA    53     -61.485  52.357  53.411  1.00  0.00           O  
ATOM    428  N   ALA    54     -60.357  51.212  54.873  1.00  0.00           N  
ATOM    429  CA  ALA    54     -59.693  52.379  55.489  1.00  0.00           C  
ATOM    430  CB  ALA    54     -59.000  51.826  56.673  1.00  0.00           C  
ATOM    431  C   ALA    54     -58.852  53.156  54.477  1.00  0.00           C  
ATOM    432  O   ALA    54     -58.893  54.376  54.425  1.00  0.00           O  
ATOM    433  N   ALA    55     -57.948  52.472  53.702  1.00  0.00           N  
ATOM    434  CA  ALA    55     -57.100  53.214  52.707  1.00  0.00           C  
ATOM    435  CB  ALA    55     -56.215  52.092  52.064  1.00  0.00           C  
ATOM    436  C   ALA    55     -57.996  53.882  51.704  1.00  0.00           C  
ATOM    437  O   ALA    55     -57.830  54.998  51.298  1.00  0.00           O  
ATOM    438  N   ASN    56     -59.046  53.177  51.243  1.00  0.00           N  
ATOM    439  CA  ASN    56     -60.018  53.651  50.185  1.00  0.00           C  
ATOM    440  CB  ASN    56     -61.130  52.598  49.964  1.00  0.00           C  
ATOM    441  CG  ASN    56     -62.083  53.067  48.900  1.00  0.00           C  
ATOM    442  OD1 ASN    56     -61.781  53.542  47.822  1.00  0.00           O  
ATOM    443  ND2 ASN    56     -63.341  53.020  49.277  1.00  0.00           N  
ATOM    444  C   ASN    56     -60.577  55.071  50.513  1.00  0.00           C  
ATOM    445  O   ASN    56     -60.807  55.889  49.636  1.00  0.00           O  
ATOM    446  N   CYS    57     -60.677  55.302  51.822  1.00  0.00           N  
ATOM    447  CA  CYS    57     -61.290  56.507  52.392  1.00  0.00           C  
ATOM    448  CB  CYS    57     -62.361  56.146  53.487  1.00  0.00           C  
ATOM    449  SG  CYS    57     -61.756  55.739  55.173  1.00  0.00           S  
ATOM    450  C   CYS    57     -60.313  57.556  52.786  1.00  0.00           C  
ATOM    451  O   CYS    57     -60.682  58.556  53.379  1.00  0.00           O  
ATOM    452  N   ARG    58     -58.999  57.326  52.564  1.00  0.00           N  
ATOM    453  CA  ARG    58     -57.827  58.143  53.000  1.00  0.00           C  
ATOM    454  CB  ARG    58     -57.001  57.520  54.121  1.00  0.00           C  
ATOM    455  CG  ARG    58     -57.680  57.466  55.434  1.00  0.00           C  
ATOM    456  CD  ARG    58     -56.846  56.458  56.272  1.00  0.00           C  
ATOM    457  NE  ARG    58     -57.237  56.302  57.695  1.00  0.00           N  
ATOM    458  CZ  ARG    58     -58.399  55.703  58.071  1.00  0.00           C  
ATOM    459  NH1 ARG    58     -59.346  55.298  57.294  1.00  0.00           N  
ATOM    460  NH2 ARG    58     -58.709  55.404  59.295  1.00  0.00           N  
ATOM    461  C   ARG    58     -57.022  58.388  51.718  1.00  0.00           C  
ATOM    462  O   ARG    58     -56.161  57.537  51.338  1.00  0.00           O  
ATOM    463  N   LYS    59     -57.361  59.483  50.979  1.00  0.00           N  
ATOM    464  CA  LYS    59     -56.837  59.807  49.644  1.00  0.00           C  
ATOM    465  CB  LYS    59     -57.676  60.877  48.957  1.00  0.00           C  
ATOM    466  CG  LYS    59     -58.760  60.212  48.105  1.00  0.00           C  
ATOM    467  CD  LYS    59     -59.717  59.312  48.925  1.00  0.00           C  
ATOM    468  CE  LYS    59     -60.835  58.814  47.967  1.00  0.00           C  
ATOM    469  NZ  LYS    59     -61.928  58.076  48.610  1.00  0.00           N  
ATOM    470  C   LYS    59     -55.312  60.178  49.718  1.00  0.00           C  
ATOM    471  O   LYS    59     -54.799  60.529  50.771  1.00  0.00           O  
ATOM    472  OXT LYS    59     -54.738  60.150  48.648  1.00  0.00           O  
TER     473      LYS    59 
ATOM    473  N   MET    60     -50.139  51.533  55.675  1.00  0.00           N  
ATOM    474  CA  MET    60     -50.326  50.363  56.561  1.00  0.00           C  
ATOM    475  CB  MET    60     -51.219  50.717  57.803  1.00  0.00           C  
ATOM    476  CG  MET    60     -51.497  49.504  58.772  1.00  0.00           C  
ATOM    477  SD  MET    60     -52.701  48.260  58.387  1.00  0.00           S  
ATOM    478  CE  MET    60     -54.161  49.152  58.808  1.00  0.00           C  
ATOM    479  C   MET    60     -50.731  49.121  55.721  1.00  0.00           C  
ATOM    480  O   MET    60     -50.186  48.046  55.900  1.00  0.00           O  
ATOM    481  N   TYR    61     -51.659  49.251  54.749  1.00  0.00           N  
ATOM    482  CA  TYR    61     -52.046  48.170  53.828  1.00  0.00           C  
ATOM    483  CB  TYR    61     -53.111  48.798  52.931  1.00  0.00           C  
ATOM    484  CG  TYR    61     -53.631  47.961  51.794  1.00  0.00           C  
ATOM    485  CD1 TYR    61     -52.923  47.957  50.596  1.00  0.00           C  
ATOM    486  CE1 TYR    61     -53.351  47.141  49.563  1.00  0.00           C  
ATOM    487  CZ  TYR    61     -54.468  46.285  49.710  1.00  0.00           C  
ATOM    488  OH  TYR    61     -54.932  45.462  48.699  1.00  0.00           O  
ATOM    489  CE2 TYR    61     -55.139  46.238  50.959  1.00  0.00           C  
ATOM    490  CD2 TYR    61     -54.720  47.027  52.002  1.00  0.00           C  
ATOM    491  C   TYR    61     -50.921  47.571  53.041  1.00  0.00           C  
ATOM    492  O   TYR    61     -50.682  46.366  53.021  1.00  0.00           O  
ATOM    493  N   GLY    62     -50.095  48.371  52.401  1.00  0.00           N  
ATOM    494  CA  GLY    62     -49.036  47.897  51.536  1.00  0.00           C  
ATOM    495  C   GLY    62     -47.954  46.895  52.040  1.00  0.00           C  
ATOM    496  O   GLY    62     -47.878  45.812  51.436  1.00  0.00           O  
ATOM    497  N   LYS    63     -47.361  47.224  53.248  1.00  0.00           N  
ATOM    498  CA  LYS    63     -46.594  46.192  54.020  1.00  0.00           C  
ATOM    499  CB  LYS    63     -46.016  46.873  55.275  1.00  0.00           C  
ATOM    500  CG  LYS    63     -45.092  46.139  56.267  1.00  0.00           C  
ATOM    501  CD  LYS    63     -44.015  45.252  55.542  1.00  0.00           C  
ATOM    502  CE  LYS    63     -43.152  44.416  56.589  1.00  0.00           C  
ATOM    503  NZ  LYS    63     -42.019  43.594  55.909  1.00  0.00           N  
ATOM    504  C   LYS    63     -47.346  44.886  54.345  1.00  0.00           C  
ATOM    505  O   LYS    63     -46.814  43.791  54.210  1.00  0.00           O  
ATOM    506  N   LEU    64     -48.620  44.926  54.806  1.00  0.00           N  
ATOM    507  CA  LEU    64     -49.514  43.813  55.133  1.00  0.00           C  
ATOM    508  CB  LEU    64     -50.719  44.365  55.747  1.00  0.00           C  
ATOM    509  CG  LEU    64     -51.831  43.319  56.125  1.00  0.00           C  
ATOM    510  CD1 LEU    64     -51.416  42.587  57.455  1.00  0.00           C  
ATOM    511  CD2 LEU    64     -53.080  44.228  56.399  1.00  0.00           C  
ATOM    512  C   LEU    64     -49.769  42.961  53.862  1.00  0.00           C  
ATOM    513  O   LEU    64     -49.685  41.716  53.953  1.00  0.00           O  
ATOM    514  N   ASN    65     -50.028  43.546  52.664  1.00  0.00           N  
ATOM    515  CA  ASN    65     -50.109  42.847  51.372  1.00  0.00           C  
ATOM    516  CB  ASN    65     -50.687  43.869  50.397  1.00  0.00           C  
ATOM    517  CG  ASN    65     -51.182  43.332  49.084  1.00  0.00           C  
ATOM    518  OD1 ASN    65     -51.326  42.125  48.828  1.00  0.00           O  
ATOM    519  ND2 ASN    65     -51.291  44.199  48.131  1.00  0.00           N  
ATOM    520  C   ASN    65     -48.831  42.173  50.902  1.00  0.00           C  
ATOM    521  O   ASN    65     -48.762  41.096  50.298  1.00  0.00           O  
ATOM    522  N   ASP    66     -47.706  42.778  51.230  1.00  0.00           N  
ATOM    523  CA  ASP    66     -46.484  42.105  51.053  1.00  0.00           C  
ATOM    524  CB  ASP    66     -45.319  43.035  51.152  1.00  0.00           C  
ATOM    525  CG  ASP    66     -45.295  43.986  49.957  1.00  0.00           C  
ATOM    526  OD1 ASP    66     -44.616  45.041  50.091  1.00  0.00           O  
ATOM    527  OD2 ASP    66     -45.822  43.646  48.902  1.00  0.00           O  
ATOM    528  C   ASP    66     -46.300  40.951  52.032  1.00  0.00           C  
ATOM    529  O   ASP    66     -45.832  39.907  51.593  1.00  0.00           O  
ATOM    530  N   LEU    67     -46.507  41.195  53.341  1.00  0.00           N  
ATOM    531  CA  LEU    67     -46.374  40.074  54.357  1.00  0.00           C  
ATOM    532  CB  LEU    67     -46.631  40.605  55.736  1.00  0.00           C  
ATOM    533  CG  LEU    67     -45.578  41.557  56.293  1.00  0.00           C  
ATOM    534  CD1 LEU    67     -46.229  42.458  57.412  1.00  0.00           C  
ATOM    535  CD2 LEU    67     -44.340  40.967  56.908  1.00  0.00           C  
ATOM    536  C   LEU    67     -47.349  38.937  54.016  1.00  0.00           C  
ATOM    537  O   LEU    67     -47.115  37.763  54.391  1.00  0.00           O  
ATOM    538  N   LEU    68     -48.466  39.258  53.378  1.00  0.00           N  
ATOM    539  CA  LEU    68     -49.431  38.231  52.999  1.00  0.00           C  
ATOM    540  CB  LEU    68     -50.759  38.946  52.588  1.00  0.00           C  
ATOM    541  CG  LEU    68     -51.807  37.890  52.158  1.00  0.00           C  
ATOM    542  CD1 LEU    68     -52.259  36.875  53.269  1.00  0.00           C  
ATOM    543  CD2 LEU    68     -52.996  38.754  51.703  1.00  0.00           C  
ATOM    544  C   LEU    68     -48.835  37.275  51.997  1.00  0.00           C  
ATOM    545  O   LEU    68     -48.955  36.077  52.143  1.00  0.00           O  
ATOM    546  N   GLU    69     -48.012  37.881  51.079  1.00  0.00           N  
ATOM    547  CA  GLU    69     -47.339  37.043  50.067  1.00  0.00           C  
ATOM    548  CB  GLU    69     -46.979  37.889  48.821  1.00  0.00           C  
ATOM    549  CG  GLU    69     -46.771  37.101  47.518  1.00  0.00           C  
ATOM    550  CD  GLU    69     -47.980  36.273  47.004  1.00  0.00           C  
ATOM    551  OE1 GLU    69     -49.146  36.757  47.237  1.00  0.00           O  
ATOM    552  OE2 GLU    69     -47.748  35.244  46.320  1.00  0.00           O  
ATOM    553  C   GLU    69     -46.109  36.321  50.618  1.00  0.00           C  
ATOM    554  O   GLU    69     -45.889  35.207  50.179  1.00  0.00           O  
ATOM    555  N   ASP    70     -45.388  36.823  51.624  1.00  0.00           N  
ATOM    556  CA  ASP    70     -44.469  36.082  52.493  1.00  0.00           C  
ATOM    557  CB  ASP    70     -43.786  36.932  53.521  1.00  0.00           C  
ATOM    558  CG  ASP    70     -42.948  37.937  52.790  1.00  0.00           C  
ATOM    559  OD1 ASP    70     -42.501  38.898  53.400  1.00  0.00           O  
ATOM    560  OD2 ASP    70     -42.611  37.864  51.575  1.00  0.00           O  
ATOM    561  C   ASP    70     -45.215  34.872  53.216  1.00  0.00           C  
ATOM    562  O   ASP    70     -44.628  33.777  53.381  1.00  0.00           O  
ATOM    563  N   LEU    71     -46.483  34.961  53.680  1.00  0.00           N  
ATOM    564  CA  LEU    71     -47.166  33.744  54.205  1.00  0.00           C  
ATOM    565  CB  LEU    71     -48.336  34.174  55.156  1.00  0.00           C  
ATOM    566  CG  LEU    71     -47.890  34.760  56.464  1.00  0.00           C  
ATOM    567  CD1 LEU    71     -49.138  35.384  57.022  1.00  0.00           C  
ATOM    568  CD2 LEU    71     -47.534  33.716  57.484  1.00  0.00           C  
ATOM    569  C   LEU    71     -47.610  32.806  53.139  1.00  0.00           C  
ATOM    570  O   LEU    71     -47.664  31.641  53.439  1.00  0.00           O  
ATOM    571  N   GLN    72     -47.874  33.241  51.903  1.00  0.00           N  
ATOM    572  CA  GLN    72     -48.104  32.346  50.783  1.00  0.00           C  
ATOM    573  CB  GLN    72     -48.576  32.985  49.462  1.00  0.00           C  
ATOM    574  CG  GLN    72     -50.018  33.517  49.610  1.00  0.00           C  
ATOM    575  CD  GLN    72     -51.064  32.450  49.793  1.00  0.00           C  
ATOM    576  OE1 GLN    72     -50.884  31.239  49.575  1.00  0.00           O  
ATOM    577  NE2 GLN    72     -52.192  32.797  50.276  1.00  0.00           N  
ATOM    578  C   GLN    72     -46.864  31.463  50.574  1.00  0.00           C  
ATOM    579  O   GLN    72     -47.001  30.241  50.521  1.00  0.00           O  
ATOM    580  N   GLU    73     -45.649  32.038  50.439  1.00  0.00           N  
ATOM    581  CA  GLU    73     -44.319  31.447  50.424  1.00  0.00           C  
ATOM    582  CB  GLU    73     -43.266  32.594  50.178  1.00  0.00           C  
ATOM    583  CG  GLU    73     -41.830  32.129  49.858  1.00  0.00           C  
ATOM    584  CD  GLU    73     -41.628  31.544  48.467  1.00  0.00           C  
ATOM    585  OE1 GLU    73     -41.968  32.219  47.432  1.00  0.00           O  
ATOM    586  OE2 GLU    73     -40.902  30.525  48.342  1.00  0.00           O  
ATOM    587  C   GLU    73     -44.092  30.587  51.719  1.00  0.00           C  
ATOM    588  O   GLU    73     -43.484  29.546  51.614  1.00  0.00           O  
ATOM    589  N   VAL    74     -44.485  30.983  52.927  1.00  0.00           N  
ATOM    590  CA  VAL    74     -44.495  30.051  54.123  1.00  0.00           C  
ATOM    591  CB  VAL    74     -44.724  30.676  55.474  1.00  0.00           C  
ATOM    592  CG1 VAL    74     -44.656  29.631  56.612  1.00  0.00           C  
ATOM    593  CG2 VAL    74     -43.592  31.636  55.709  1.00  0.00           C  
ATOM    594  C   VAL    74     -45.370  28.790  53.873  1.00  0.00           C  
ATOM    595  O   VAL    74     -44.855  27.680  54.125  1.00  0.00           O  
ATOM    596  N   LEU    75     -46.556  28.951  53.282  1.00  0.00           N  
ATOM    597  CA  LEU    75     -47.488  27.866  53.064  1.00  0.00           C  
ATOM    598  CB  LEU    75     -48.881  28.338  52.705  1.00  0.00           C  
ATOM    599  CG  LEU    75     -49.973  27.212  52.620  1.00  0.00           C  
ATOM    600  CD1 LEU    75     -50.274  26.561  53.940  1.00  0.00           C  
ATOM    601  CD2 LEU    75     -51.289  27.649  52.046  1.00  0.00           C  
ATOM    602  C   LEU    75     -46.976  26.875  52.020  1.00  0.00           C  
ATOM    603  O   LEU    75     -47.084  25.670  52.164  1.00  0.00           O  
ATOM    604  N   LYS    76     -46.408  27.439  50.932  1.00  0.00           N  
ATOM    605  CA  LYS    76     -45.669  26.733  49.892  1.00  0.00           C  
ATOM    606  CB  LYS    76     -45.227  27.686  48.788  1.00  0.00           C  
ATOM    607  CG  LYS    76     -44.989  26.923  47.414  1.00  0.00           C  
ATOM    608  CD  LYS    76     -44.715  28.065  46.449  1.00  0.00           C  
ATOM    609  CE  LYS    76     -43.378  28.734  46.719  1.00  0.00           C  
ATOM    610  NZ  LYS    76     -42.965  29.725  45.702  1.00  0.00           N  
ATOM    611  C   LYS    76     -44.441  25.958  50.482  1.00  0.00           C  
ATOM    612  O   LYS    76     -44.291  24.786  50.079  1.00  0.00           O  
ATOM    613  N   ASN    77     -43.674  26.535  51.401  1.00  0.00           N  
ATOM    614  CA  ASN    77     -42.623  25.802  52.128  1.00  0.00           C  
ATOM    615  CB  ASN    77     -41.740  26.824  52.988  1.00  0.00           C  
ATOM    616  CG  ASN    77     -40.488  26.262  53.613  1.00  0.00           C  
ATOM    617  OD1 ASN    77     -39.986  25.159  53.349  1.00  0.00           O  
ATOM    618  ND2 ASN    77     -39.796  27.061  54.442  1.00  0.00           N  
ATOM    619  C   ASN    77     -43.030  24.637  53.072  1.00  0.00           C  
ATOM    620  O   ASN    77     -42.419  23.564  53.155  1.00  0.00           O  
ATOM    621  N   LEU    78     -44.058  24.894  53.840  1.00  0.00           N  
ATOM    622  CA  LEU    78     -44.725  23.837  54.629  1.00  0.00           C  
ATOM    623  CB  LEU    78     -45.942  24.480  55.405  1.00  0.00           C  
ATOM    624  CG  LEU    78     -46.783  23.378  56.209  1.00  0.00           C  
ATOM    625  CD1 LEU    78     -45.823  22.704  57.214  1.00  0.00           C  
ATOM    626  CD2 LEU    78     -47.862  24.210  56.887  1.00  0.00           C  
ATOM    627  C   LEU    78     -45.085  22.627  53.791  1.00  0.00           C  
ATOM    628  O   LEU    78     -44.786  21.502  54.165  1.00  0.00           O  
ATOM    629  N   HIE    79     -45.815  22.869  52.684  1.00  0.00           N  
ATOM    630  CA  HIE    79     -46.292  21.910  51.705  1.00  0.00           C  
ATOM    631  CB  HIE    79     -47.095  22.568  50.584  1.00  0.00           C  
ATOM    632  CG  HIE    79     -47.261  21.912  49.178  1.00  0.00           C  
ATOM    633  ND1 HIE    79     -47.953  20.798  48.796  1.00  0.00           N  
ATOM    634  CE1 HIE    79     -47.924  20.711  47.462  1.00  0.00           C  
ATOM    635  NE2 HIE    79     -47.311  21.830  46.976  1.00  0.00           N  
ATOM    636  CD2 HIE    79     -46.792  22.520  48.020  1.00  0.00           C  
ATOM    637  C   HIE    79     -45.167  21.121  51.112  1.00  0.00           C  
ATOM    638  O   HIE    79     -45.291  19.872  51.029  1.00  0.00           O  
ATOM    639  N   LYS    80     -43.978  21.722  50.757  1.00  0.00           N  
ATOM    640  CA  LYS    80     -42.835  20.869  50.186  1.00  0.00           C  
ATOM    641  CB  LYS    80     -41.710  21.787  49.626  1.00  0.00           C  
ATOM    642  CG  LYS    80     -41.983  22.323  48.197  1.00  0.00           C  
ATOM    643  CD  LYS    80     -41.027  23.421  47.722  1.00  0.00           C  
ATOM    644  CE  LYS    80     -39.511  23.105  47.804  1.00  0.00           C  
ATOM    645  NZ  LYS    80     -38.718  24.160  47.075  1.00  0.00           N  
ATOM    646  C   LYS    80     -42.284  19.901  51.344  1.00  0.00           C  
ATOM    647  O   LYS    80     -41.765  18.846  51.046  1.00  0.00           O  
ATOM    648  N   ASN    81     -42.340  20.281  52.603  1.00  0.00           N  
ATOM    649  CA  ASN    81     -41.774  19.421  53.675  1.00  0.00           C  
ATOM    650  CB  ASN    81     -41.544  20.370  54.885  1.00  0.00           C  
ATOM    651  CG  ASN    81     -40.917  19.525  56.017  1.00  0.00           C  
ATOM    652  OD1 ASN    81     -41.582  19.065  56.981  1.00  0.00           O  
ATOM    653  ND2 ASN    81     -39.680  19.116  55.877  1.00  0.00           N  
ATOM    654  C   ASN    81     -42.640  18.226  54.068  1.00  0.00           C  
ATOM    655  O   ASN    81     -42.110  17.144  54.274  1.00  0.00           O  
ATOM    656  N   ASP    82     -43.951  18.371  54.100  1.00  0.00           N  
ATOM    657  CA  ASP    82     -44.975  17.312  53.995  1.00  0.00           C  
ATOM    658  CB  ASP    82     -46.324  18.081  54.026  1.00  0.00           C  
ATOM    659  CG  ASP    82     -47.598  17.243  53.975  1.00  0.00           C  
ATOM    660  OD1 ASP    82     -48.652  17.771  53.592  1.00  0.00           O  
ATOM    661  OD2 ASP    82     -47.470  16.060  54.371  1.00  0.00           O  
ATOM    662  C   ASP    82     -44.837  16.429  52.752  1.00  0.00           C  
ATOM    663  O   ASP    82     -44.752  15.181  52.889  1.00  0.00           O  
ATOM    664  N   ARG    83     -44.734  16.998  51.548  1.00  0.00           N  
ATOM    665  CA  ARG    83     -44.854  16.260  50.291  1.00  0.00           C  
ATOM    666  CB  ARG    83     -45.235  17.274  49.195  1.00  0.00           C  
ATOM    667  CG  ARG    83     -45.706  16.709  47.809  1.00  0.00           C  
ATOM    668  CD  ARG    83     -47.244  16.941  47.772  1.00  0.00           C  
ATOM    669  NE  ARG    83     -47.958  16.412  49.003  1.00  0.00           N  
ATOM    670  CZ  ARG    83     -48.395  17.019  50.073  1.00  0.00           C  
ATOM    671  NH1 ARG    83     -48.597  18.323  50.133  1.00  0.00           N  
ATOM    672  NH2 ARG    83     -48.621  16.292  51.092  1.00  0.00           N  
ATOM    673  C   ARG    83     -43.694  15.381  49.945  1.00  0.00           C  
ATOM    674  O   ARG    83     -43.881  14.247  49.668  1.00  0.00           O  
ATOM    675  N   SER    84     -42.492  15.878  49.998  1.00  0.00           N  
ATOM    676  CA  SER    84     -41.135  15.131  49.950  1.00  0.00           C  
ATOM    677  CB  SER    84     -40.129  16.165  50.309  1.00  0.00           C  
ATOM    678  OG  SER    84     -40.368  16.747  51.622  1.00  0.00           O  
ATOM    679  C   SER    84     -41.030  13.974  50.936  1.00  0.00           C  
ATOM    680  O   SER    84     -40.231  13.022  50.727  1.00  0.00           O  
ATOM    681  N   GLY    85     -41.876  13.994  51.977  1.00  0.00           N  
ATOM    682  CA  GLY    85     -41.786  13.124  53.182  1.00  0.00           C  
ATOM    683  C   GLY    85     -40.370  13.028  53.811  1.00  0.00           C  
ATOM    684  O   GLY    85     -39.905  12.004  54.251  1.00  0.00           O  
ATOM    685  N   LYS    86     -39.622  14.169  53.795  1.00  0.00           N  
ATOM    686  CA  LYS    86     -38.358  14.427  54.494  1.00  0.00           C  
ATOM    687  CB  LYS    86     -37.975  15.943  54.336  1.00  0.00           C  
ATOM    688  CG  LYS    86     -36.593  16.307  54.837  1.00  0.00           C  
ATOM    689  CD  LYS    86     -36.083  17.706  54.601  1.00  0.00           C  
ATOM    690  CE  LYS    86     -35.990  18.055  53.161  1.00  0.00           C  
ATOM    691  NZ  LYS    86     -35.287  19.314  53.031  1.00  0.00           N  
ATOM    692  C   LYS    86     -38.489  14.120  55.992  1.00  0.00           C  
ATOM    693  O   LYS    86     -39.472  14.391  56.658  1.00  0.00           O  
ATOM    694  N   ASP    87     -37.366  13.564  56.606  1.00  0.00           N  
ATOM    695  CA  ASP    87     -37.262  13.247  58.028  1.00  0.00           C  
ATOM    696  CB  ASP    87     -36.454  11.917  58.218  1.00  0.00           C  
ATOM    697  CG  ASP    87     -35.010  11.936  57.751  1.00  0.00           C  
ATOM    698  OD1 ASP    87     -34.280  10.939  58.051  1.00  0.00           O  
ATOM    699  OD2 ASP    87     -34.620  12.936  57.118  1.00  0.00           O  
ATOM    700  C   ASP    87     -36.704  14.320  58.940  1.00  0.00           C  
ATOM    701  O   ASP    87     -35.836  14.017  59.778  1.00  0.00           O  
ATOM    702  N   ASN    88     -37.254  15.544  58.813  1.00  0.00           N  
ATOM    703  CA  ASN    88     -37.085  16.705  59.716  1.00  0.00           C  
ATOM    704  CB  ASN    88     -35.571  17.053  59.903  1.00  0.00           C  
ATOM    705  CG  ASN    88     -34.828  17.112  58.551  1.00  0.00           C  
ATOM    706  OD1 ASN    88     -34.774  18.171  57.905  1.00  0.00           O  
ATOM    707  ND2 ASN    88     -34.269  16.006  58.094  1.00  0.00           N  
ATOM    708  C   ASN    88     -37.852  17.839  59.064  1.00  0.00           C  
ATOM    709  O   ASN    88     -38.501  17.773  58.015  1.00  0.00           O  
ATOM    710  N   ILE    89     -37.871  19.030  59.662  1.00  0.00           N  
ATOM    711  CA  ILE    89     -38.732  20.251  59.451  1.00  0.00           C  
ATOM    712  CB  ILE    89     -40.165  20.131  60.091  1.00  0.00           C  
ATOM    713  CG2 ILE    89     -40.048  20.162  61.615  1.00  0.00           C  
ATOM    714  CG1 ILE    89     -41.175  21.279  59.668  1.00  0.00           C  
ATOM    715  CD1 ILE    89     -42.658  20.995  59.802  1.00  0.00           C  
ATOM    716  C   ILE    89     -37.950  21.553  59.620  1.00  0.00           C  
ATOM    717  O   ILE    89     -38.526  22.627  59.748  1.00  0.00           O  
ATOM    718  N   HIE    90     -36.617  21.563  59.701  1.00  0.00           N  
ATOM    719  CA  HIE    90     -35.759  22.800  59.781  1.00  0.00           C  
ATOM    720  CB  HIE    90     -34.262  22.430  59.883  1.00  0.00           C  
ATOM    721  CG  HIE    90     -34.016  21.325  60.887  1.00  0.00           C  
ATOM    722  ND1 HIE    90     -34.356  21.292  62.242  1.00  0.00           N  
ATOM    723  CE1 HIE    90     -33.946  20.056  62.665  1.00  0.00           C  
ATOM    724  NE2 HIE    90     -33.366  19.414  61.670  1.00  0.00           N  
ATOM    725  CD2 HIE    90     -33.455  20.128  60.504  1.00  0.00           C  
ATOM    726  C   HIE    90     -35.905  23.675  58.598  1.00  0.00           C  
ATOM    727  O   HIE    90     -35.690  24.918  58.766  1.00  0.00           O  
ATOM    728  N   ASP    91     -36.237  23.200  57.412  1.00  0.00           N  
ATOM    729  CA  ASP    91     -36.585  24.153  56.369  1.00  0.00           C  
ATOM    730  CB  ASP    91     -37.032  23.540  55.078  1.00  0.00           C  
ATOM    731  CG  ASP    91     -35.967  22.677  54.449  1.00  0.00           C  
ATOM    732  OD1 ASP    91     -34.786  23.083  54.351  1.00  0.00           O  
ATOM    733  OD2 ASP    91     -36.321  21.628  53.904  1.00  0.00           O  
ATOM    734  C   ASP    91     -37.746  25.085  56.734  1.00  0.00           C  
ATOM    735  O   ASP    91     -37.698  26.246  56.261  1.00  0.00           O  
ATOM    736  N   VAL    92     -38.682  24.758  57.620  1.00  0.00           N  
ATOM    737  CA  VAL    92     -39.901  25.438  57.754  1.00  0.00           C  
ATOM    738  CB  VAL    92     -41.128  24.538  57.582  1.00  0.00           C  
ATOM    739  CG1 VAL    92     -42.405  25.367  57.721  1.00  0.00           C  
ATOM    740  CG2 VAL    92     -41.211  23.780  56.311  1.00  0.00           C  
ATOM    741  C   VAL    92     -39.926  26.211  59.091  1.00  0.00           C  
ATOM    742  O   VAL    92     -40.253  27.417  58.985  1.00  0.00           O  
ATOM    743  N   ASP    93     -39.542  25.618  60.175  1.00  0.00           N  
ATOM    744  CA  ASP    93     -39.422  26.231  61.457  1.00  0.00           C  
ATOM    745  CB  ASP    93     -38.533  25.239  62.226  1.00  0.00           C  
ATOM    746  CG  ASP    93     -38.349  25.630  63.711  1.00  0.00           C  
ATOM    747  OD1 ASP    93     -37.339  25.261  64.307  1.00  0.00           O  
ATOM    748  OD2 ASP    93     -39.216  26.312  64.340  1.00  0.00           O  
ATOM    749  C   ASP    93     -38.858  27.651  61.383  1.00  0.00           C  
ATOM    750  O   ASP    93     -39.451  28.611  61.822  1.00  0.00           O  
ATOM    751  N   ASN    94     -37.635  27.771  60.881  1.00  0.00           N  
ATOM    752  CA  ASN    94     -36.866  29.065  60.686  1.00  0.00           C  
ATOM    753  CB  ASN    94     -35.532  28.771  60.031  1.00  0.00           C  
ATOM    754  CG  ASN    94     -34.550  28.288  61.086  1.00  0.00           C  
ATOM    755  OD1 ASN    94     -34.684  28.410  62.256  1.00  0.00           O  
ATOM    756  ND2 ASN    94     -33.435  27.914  60.614  1.00  0.00           N  
ATOM    757  C   ASN    94     -37.672  30.058  59.776  1.00  0.00           C  
ATOM    758  O   ASN    94     -37.773  31.248  60.101  1.00  0.00           O  
ATOM    759  N   HIE    95     -38.173  29.697  58.623  1.00  0.00           N  
ATOM    760  CA  HIE    95     -38.889  30.610  57.738  1.00  0.00           C  
ATOM    761  CB  HIE    95     -39.151  29.833  56.431  1.00  0.00           C  
ATOM    762  CG  HIE    95     -39.648  30.548  55.243  1.00  0.00           C  
ATOM    763  ND1 HIE    95     -39.793  29.933  54.032  1.00  0.00           N  
ATOM    764  CE1 HIE    95     -40.341  30.881  53.231  1.00  0.00           C  
ATOM    765  NE2 HIE    95     -40.437  32.045  53.854  1.00  0.00           N  
ATOM    766  CD2 HIE    95     -40.087  31.850  55.158  1.00  0.00           C  
ATOM    767  C   HIE    95     -40.248  31.082  58.337  1.00  0.00           C  
ATOM    768  O   HIE    95     -40.490  32.277  58.292  1.00  0.00           O  
ATOM    769  N   LEU    96     -41.071  30.220  58.896  1.00  0.00           N  
ATOM    770  CA  LEU    96     -42.338  30.601  59.459  1.00  0.00           C  
ATOM    771  CB  LEU    96     -43.166  29.365  60.052  1.00  0.00           C  
ATOM    772  CG  LEU    96     -44.401  29.742  60.919  1.00  0.00           C  
ATOM    773  CD1 LEU    96     -45.504  30.440  60.170  1.00  0.00           C  
ATOM    774  CD2 LEU    96     -45.061  28.421  61.463  1.00  0.00           C  
ATOM    775  C   LEU    96     -42.051  31.555  60.620  1.00  0.00           C  
ATOM    776  O   LEU    96     -42.648  32.617  60.612  1.00  0.00           O  
ATOM    777  N   GLN    97     -41.084  31.211  61.502  1.00  0.00           N  
ATOM    778  CA  GLN    97     -40.596  32.110  62.492  1.00  0.00           C  
ATOM    779  CB  GLN    97     -39.628  31.399  63.455  1.00  0.00           C  
ATOM    780  CG  GLN    97     -39.077  32.114  64.731  1.00  0.00           C  
ATOM    781  CD  GLN    97     -40.183  32.575  65.658  1.00  0.00           C  
ATOM    782  OE1 GLN    97     -40.464  31.910  66.689  1.00  0.00           O  
ATOM    783  NE2 GLN    97     -40.769  33.689  65.336  1.00  0.00           N  
ATOM    784  C   GLN    97     -40.095  33.468  61.969  1.00  0.00           C  
ATOM    785  O   GLN    97     -40.400  34.504  62.608  1.00  0.00           O  
ATOM    786  N   ASN    98     -39.375  33.555  60.882  1.00  0.00           N  
ATOM    787  CA  ASN    98     -38.886  34.825  60.384  1.00  0.00           C  
ATOM    788  CB  ASN    98     -37.934  34.569  59.153  1.00  0.00           C  
ATOM    789  CG  ASN    98     -36.578  33.914  59.599  1.00  0.00           C  
ATOM    790  OD1 ASN    98     -36.177  33.935  60.743  1.00  0.00           O  
ATOM    791  ND2 ASN    98     -35.805  33.481  58.595  1.00  0.00           N  
ATOM    792  C   ASN    98     -40.064  35.701  59.889  1.00  0.00           C  
ATOM    793  O   ASN    98     -40.070  36.874  60.210  1.00  0.00           O  
ATOM    794  N   VAL    99     -41.152  35.093  59.329  1.00  0.00           N  
ATOM    795  CA  VAL    99     -42.279  35.853  58.947  1.00  0.00           C  
ATOM    796  CB  VAL    99     -43.084  35.082  57.872  1.00  0.00           C  
ATOM    797  CG1 VAL    99     -44.459  35.722  57.445  1.00  0.00           C  
ATOM    798  CG2 VAL    99     -42.227  34.820  56.616  1.00  0.00           C  
ATOM    799  C   VAL    99     -43.051  36.318  60.171  1.00  0.00           C  
ATOM    800  O   VAL    99     -43.545  37.427  60.229  1.00  0.00           O  
ATOM    801  N   ILE   100     -43.172  35.527  61.254  1.00  0.00           N  
ATOM    802  CA  ILE   100     -43.736  35.904  62.571  1.00  0.00           C  
ATOM    803  CB  ILE   100     -43.738  34.675  63.533  1.00  0.00           C  
ATOM    804  CG2 ILE   100     -44.056  35.153  64.952  1.00  0.00           C  
ATOM    805  CG1 ILE   100     -44.731  33.588  63.124  1.00  0.00           C  
ATOM    806  CD1 ILE   100     -44.901  32.377  63.932  1.00  0.00           C  
ATOM    807  C   ILE   100     -43.053  37.138  63.115  1.00  0.00           C  
ATOM    808  O   ILE   100     -43.719  37.963  63.673  1.00  0.00           O  
ATOM    809  N   GLU   101     -41.693  37.205  63.105  1.00  0.00           N  
ATOM    810  CA  GLU   101     -40.871  38.273  63.590  1.00  0.00           C  
ATOM    811  CB  GLU   101     -39.432  37.827  63.489  1.00  0.00           C  
ATOM    812  CG  GLU   101     -38.981  37.022  64.637  1.00  0.00           C  
ATOM    813  CD  GLU   101     -38.680  37.716  65.971  1.00  0.00           C  
ATOM    814  OE1 GLU   101     -37.838  37.294  66.761  1.00  0.00           O  
ATOM    815  OE2 GLU   101     -39.265  38.792  66.328  1.00  0.00           O  
ATOM    816  C   GLU   101     -41.044  39.584  62.749  1.00  0.00           C  
ATOM    817  O   GLU   101     -41.018  40.674  63.328  1.00  0.00           O  
ATOM    818  N   ASP   102     -41.111  39.538  61.385  1.00  0.00           N  
ATOM    819  CA  ASP   102     -41.455  40.682  60.519  1.00  0.00           C  
ATOM    820  CB  ASP   102     -41.336  40.114  59.130  1.00  0.00           C  
ATOM    821  CG  ASP   102     -41.250  41.228  58.100  1.00  0.00           C  
ATOM    822  OD1 ASP   102     -41.353  42.447  58.440  1.00  0.00           O  
ATOM    823  OD2 ASP   102     -41.026  40.978  56.910  1.00  0.00           O  
ATOM    824  C   ASP   102     -42.899  41.242  60.870  1.00  0.00           C  
ATOM    825  O   ASP   102     -43.070  42.457  60.891  1.00  0.00           O  
ATOM    826  N   ILE   103     -43.859  40.370  61.058  1.00  0.00           N  
ATOM    827  CA  ILE   103     -45.224  40.679  61.613  1.00  0.00           C  
ATOM    828  CB  ILE   103     -46.113  39.388  61.522  1.00  0.00           C  
ATOM    829  CG2 ILE   103     -47.391  39.610  62.236  1.00  0.00           C  
ATOM    830  CG1 ILE   103     -46.410  38.877  60.057  1.00  0.00           C  
ATOM    831  CD1 ILE   103     -46.979  37.455  60.061  1.00  0.00           C  
ATOM    832  C   ILE   103     -45.160  41.287  63.052  1.00  0.00           C  
ATOM    833  O   ILE   103     -45.923  42.171  63.420  1.00  0.00           O  
ATOM    834  N   HIE   104     -44.274  40.872  63.916  1.00  0.00           N  
ATOM    835  CA  HIE   104     -43.876  41.546  65.225  1.00  0.00           C  
ATOM    836  CB  HIE   104     -42.943  40.635  66.018  1.00  0.00           C  
ATOM    837  CG  HIE   104     -42.618  41.277  67.358  1.00  0.00           C  
ATOM    838  ND1 HIE   104     -43.369  41.271  68.513  1.00  0.00           N  
ATOM    839  CE1 HIE   104     -42.527  41.622  69.509  1.00  0.00           C  
ATOM    840  NE2 HIE   104     -41.328  41.892  69.018  1.00  0.00           N  
ATOM    841  CD2 HIE   104     -41.374  41.685  67.646  1.00  0.00           C  
ATOM    842  C   HIE   104     -43.188  42.929  65.044  1.00  0.00           C  
ATOM    843  O   HIE   104     -43.453  43.828  65.807  1.00  0.00           O  
ATOM    844  N   ASP   105     -42.516  43.171  63.885  1.00  0.00           N  
ATOM    845  CA  ASP   105     -41.952  44.516  63.725  1.00  0.00           C  
ATOM    846  CB  ASP   105     -40.853  44.537  62.710  1.00  0.00           C  
ATOM    847  CG  ASP   105     -39.938  45.762  62.614  1.00  0.00           C  
ATOM    848  OD1 ASP   105     -39.440  46.031  61.527  1.00  0.00           O  
ATOM    849  OD2 ASP   105     -39.728  46.487  63.604  1.00  0.00           O  
ATOM    850  C   ASP   105     -43.112  45.513  63.235  1.00  0.00           C  
ATOM    851  O   ASP   105     -43.231  46.651  63.603  1.00  0.00           O  
ATOM    852  N   PHE   106     -44.068  45.008  62.471  1.00  0.00           N  
ATOM    853  CA  PHE   106     -45.351  45.575  62.105  1.00  0.00           C  
ATOM    854  CB  PHE   106     -45.926  44.597  61.067  1.00  0.00           C  
ATOM    855  CG  PHE   106     -47.265  44.969  60.529  1.00  0.00           C  
ATOM    856  CD1 PHE   106     -47.384  46.074  59.638  1.00  0.00           C  
ATOM    857  CE1 PHE   106     -48.670  46.450  59.154  1.00  0.00           C  
ATOM    858  CZ  PHE   106     -49.838  45.855  59.567  1.00  0.00           C  
ATOM    859  CE2 PHE   106     -49.757  44.862  60.558  1.00  0.00           C  
ATOM    860  CD2 PHE   106     -48.458  44.370  60.984  1.00  0.00           C  
ATOM    861  C   PHE   106     -46.283  45.802  63.306  1.00  0.00           C  
ATOM    862  O   PHE   106     -46.948  46.794  63.308  1.00  0.00           O  
ATOM    863  N   MET   107     -46.389  44.848  64.280  1.00  0.00           N  
ATOM    864  CA  MET   107     -47.132  44.977  65.521  1.00  0.00           C  
ATOM    865  CB  MET   107     -47.245  43.645  66.282  1.00  0.00           C  
ATOM    866  CG  MET   107     -47.948  43.618  67.671  1.00  0.00           C  
ATOM    867  SD  MET   107     -47.027  44.380  69.072  1.00  0.00           S  
ATOM    868  CE  MET   107     -45.734  43.122  69.353  1.00  0.00           C  
ATOM    869  C   MET   107     -46.573  46.113  66.416  1.00  0.00           C  
ATOM    870  O   MET   107     -47.361  46.927  66.959  1.00  0.00           O  
ATOM    871  N   GLN   108     -45.238  46.275  66.366  1.00  0.00           N  
ATOM    872  CA  GLN   108     -44.654  47.504  67.056  1.00  0.00           C  
ATOM    873  CB  GLN   108     -43.066  47.359  67.110  1.00  0.00           C  
ATOM    874  CG  GLN   108     -42.624  46.461  68.225  1.00  0.00           C  
ATOM    875  CD  GLN   108     -41.314  45.798  67.988  1.00  0.00           C  
ATOM    876  OE1 GLN   108     -40.268  46.277  68.440  1.00  0.00           O  
ATOM    877  NE2 GLN   108     -41.272  44.660  67.327  1.00  0.00           N  
ATOM    878  C   GLN   108     -45.070  48.806  66.360  1.00  0.00           C  
ATOM    879  O   GLN   108     -45.493  49.763  66.997  1.00  0.00           O  
ATOM    880  N   ALA   109     -44.945  48.814  65.026  1.00  0.00           N  
ATOM    881  CA  ALA   109     -45.247  49.887  64.188  1.00  0.00           C  
ATOM    882  CB  ALA   109     -44.821  49.447  62.786  1.00  0.00           C  
ATOM    883  C   ALA   109     -46.718  50.271  64.289  1.00  0.00           C  
ATOM    884  O   ALA   109     -47.039  51.427  64.384  1.00  0.00           O  
ATOM    885  N   ALA   110     -47.587  49.276  64.451  1.00  0.00           N  
ATOM    886  CA  ALA   110     -49.004  49.363  64.904  1.00  0.00           C  
ATOM    887  CB  ALA   110     -49.729  48.032  64.665  1.00  0.00           C  
ATOM    888  C   ALA   110     -49.289  49.854  66.310  1.00  0.00           C  
ATOM    889  O   ALA   110     -50.268  50.625  66.351  1.00  0.00           O  
ATOM    890  N   ALA   111     -48.483  49.668  67.366  1.00  0.00           N  
ATOM    891  CA  ALA   111     -48.676  50.338  68.658  1.00  0.00           C  
ATOM    892  CB  ALA   111     -47.757  49.786  69.748  1.00  0.00           C  
ATOM    893  C   ALA   111     -48.457  51.887  68.506  1.00  0.00           C  
ATOM    894  O   ALA   111     -49.321  52.650  68.863  1.00  0.00           O  
ATOM    895  N   ALA   112     -47.421  52.330  67.870  1.00  0.00           N  
ATOM    896  CA  ALA   112     -47.269  53.703  67.481  1.00  0.00           C  
ATOM    897  CB  ALA   112     -45.845  53.971  66.928  1.00  0.00           C  
ATOM    898  C   ALA   112     -48.347  54.279  66.554  1.00  0.00           C  
ATOM    899  O   ALA   112     -48.878  55.395  66.727  1.00  0.00           O  
ATOM    900  N   ALA   113     -48.912  53.421  65.711  1.00  0.00           N  
ATOM    901  CA  ALA   113     -50.064  53.746  64.799  1.00  0.00           C  
ATOM    902  CB  ALA   113     -50.313  52.655  63.716  1.00  0.00           C  
ATOM    903  C   ALA   113     -51.377  54.024  65.549  1.00  0.00           C  
ATOM    904  O   ALA   113     -52.273  54.689  64.996  1.00  0.00           O  
ATOM    905  N   ALA   114     -51.657  53.575  66.764  1.00  0.00           N  
ATOM    906  CA  ALA   114     -52.624  54.007  67.685  1.00  0.00           C  
ATOM    907  CB  ALA   114     -52.919  52.824  68.611  1.00  0.00           C  
ATOM    908  C   ALA   114     -52.343  55.370  68.411  1.00  0.00           C  
ATOM    909  O   ALA   114     -53.008  56.411  68.265  1.00  0.00           O  
ATOM    910  N   ASN   115     -51.271  55.400  69.201  1.00  0.00           N  
ATOM    911  CA  ASN   115     -50.624  56.678  69.598  1.00  0.00           C  
ATOM    912  CB  ASN   115     -51.270  57.339  70.841  1.00  0.00           C  
ATOM    913  CG  ASN   115     -52.708  57.659  70.816  1.00  0.00           C  
ATOM    914  OD1 ASN   115     -53.129  58.708  70.415  1.00  0.00           O  
ATOM    915  ND2 ASN   115     -53.533  56.804  71.424  1.00  0.00           N  
ATOM    916  C   ASN   115     -49.130  56.441  69.958  1.00  0.00           C  
ATOM    917  O   ASN   115     -48.807  55.483  70.711  1.00  0.00           O  
ATOM    918  N   CYS   116     -48.190  57.140  69.338  1.00  0.00           N  
ATOM    919  CA  CYS   116     -46.777  57.141  69.694  1.00  0.00           C  
ATOM    920  CB  CYS   116     -46.081  58.208  68.842  1.00  0.00           C  
ATOM    921  SG  CYS   116     -46.703  58.319  67.169  1.00  0.00           S  
ATOM    922  C   CYS   116     -46.424  57.380  71.202  1.00  0.00           C  
ATOM    923  O   CYS   116     -47.184  57.922  71.996  1.00  0.00           O  
ATOM    924  N   ARG   117     -45.290  56.674  71.592  1.00  0.00           N  
ATOM    925  CA  ARG   117     -44.927  56.685  72.934  1.00  0.00           C  
ATOM    926  CB  ARG   117     -43.845  55.521  73.079  1.00  0.00           C  
ATOM    927  CG  ARG   117     -44.109  54.157  72.445  1.00  0.00           C  
ATOM    928  CD  ARG   117     -42.887  53.279  72.848  1.00  0.00           C  
ATOM    929  NE  ARG   117     -42.924  51.911  72.354  1.00  0.00           N  
ATOM    930  CZ  ARG   117     -41.932  51.012  72.498  1.00  0.00           C  
ATOM    931  NH1 ARG   117     -40.759  51.309  72.794  1.00  0.00           N  
ATOM    932  NH2 ARG   117     -42.215  49.769  72.379  1.00  0.00           N  
ATOM    933  C   ARG   117     -44.211  58.026  73.305  1.00  0.00           C  
ATOM    934  O   ARG   117     -43.293  58.451  72.535  1.00  0.00           O  
ATOM    935  N   LYS   118     -44.571  58.646  74.430  1.00  0.00           N  
ATOM    936  CA  LYS   118     -43.903  59.859  74.953  1.00  0.00           C  
ATOM    937  CB  LYS   118     -44.826  61.032  74.933  1.00  0.00           C  
ATOM    938  CG  LYS   118     -45.259  61.329  73.459  1.00  0.00           C  
ATOM    939  CD  LYS   118     -46.045  62.666  73.250  1.00  0.00           C  
ATOM    940  CE  LYS   118     -47.222  62.965  74.207  1.00  0.00           C  
ATOM    941  NZ  LYS   118     -48.239  61.952  73.999  1.00  0.00           N  
ATOM    942  C   LYS   118     -43.230  59.674  76.300  1.00  0.00           C  
ATOM    943  O   LYS   118     -42.400  60.493  76.721  1.00  0.00           O  
ATOM    944  OXT LYS   118     -43.622  58.705  76.971  1.00  0.00           O  
TER     945      LYS   118 
ENDMDL
MODEL     6
ATOM      1  N   MET     1     -49.645  49.092  69.457  1.00  0.00           N  
ATOM      2  CA  MET     1     -50.679  49.899  68.807  1.00  0.00           C  
ATOM      3  CB  MET     1     -50.164  51.031  67.916  1.00  0.00           C  
ATOM      4  CG  MET     1     -51.101  52.162  67.632  1.00  0.00           C  
ATOM      5  SD  MET     1     -50.271  53.257  66.525  1.00  0.00           S  
ATOM      6  CE  MET     1     -51.754  53.869  65.598  1.00  0.00           C  
ATOM      7  C   MET     1     -51.750  49.149  68.009  1.00  0.00           C  
ATOM      8  O   MET     1     -52.908  49.469  68.221  1.00  0.00           O  
ATOM      9  N   TYR     2     -51.460  48.154  67.192  1.00  0.00           N  
ATOM     10  CA  TYR     2     -52.348  47.425  66.357  1.00  0.00           C  
ATOM     11  CB  TYR     2     -51.662  47.241  64.980  1.00  0.00           C  
ATOM     12  CG  TYR     2     -51.449  48.590  64.301  1.00  0.00           C  
ATOM     13  CD1 TYR     2     -52.544  49.401  63.976  1.00  0.00           C  
ATOM     14  CE1 TYR     2     -52.345  50.693  63.438  1.00  0.00           C  
ATOM     15  CZ  TYR     2     -51.046  51.161  63.162  1.00  0.00           C  
ATOM     16  OH  TYR     2     -50.855  52.409  62.687  1.00  0.00           O  
ATOM     17  CE2 TYR     2     -49.945  50.332  63.385  1.00  0.00           C  
ATOM     18  CD2 TYR     2     -50.176  49.022  63.977  1.00  0.00           C  
ATOM     19  C   TYR     2     -52.792  46.129  66.989  1.00  0.00           C  
ATOM     20  O   TYR     2     -52.077  45.103  66.926  1.00  0.00           O  
ATOM     21  N   GLY     3     -54.008  46.119  67.559  1.00  0.00           N  
ATOM     22  CA  GLY     3     -54.784  45.108  68.320  1.00  0.00           C  
ATOM     23  C   GLY     3     -55.247  43.920  67.544  1.00  0.00           C  
ATOM     24  O   GLY     3     -55.009  42.773  68.043  1.00  0.00           O  
ATOM     25  N   LYS     4     -55.693  44.187  66.354  1.00  0.00           N  
ATOM     26  CA  LYS     4     -55.983  43.056  65.388  1.00  0.00           C  
ATOM     27  CB  LYS     4     -57.072  43.344  64.408  1.00  0.00           C  
ATOM     28  CG  LYS     4     -57.604  42.102  63.617  1.00  0.00           C  
ATOM     29  CD  LYS     4     -58.123  40.853  64.371  1.00  0.00           C  
ATOM     30  CE  LYS     4     -58.738  39.799  63.476  1.00  0.00           C  
ATOM     31  NZ  LYS     4     -59.084  38.587  64.303  1.00  0.00           N  
ATOM     32  C   LYS     4     -54.744  42.401  64.713  1.00  0.00           C  
ATOM     33  O   LYS     4     -54.597  41.180  64.634  1.00  0.00           O  
ATOM     34  N   LEU     5     -53.768  43.212  64.357  1.00  0.00           N  
ATOM     35  CA  LEU     5     -52.504  42.730  63.783  1.00  0.00           C  
ATOM     36  CB  LEU     5     -51.590  44.009  63.425  1.00  0.00           C  
ATOM     37  CG  LEU     5     -50.172  43.910  62.877  1.00  0.00           C  
ATOM     38  CD1 LEU     5     -50.068  43.012  61.671  1.00  0.00           C  
ATOM     39  CD2 LEU     5     -49.667  45.279  62.351  1.00  0.00           C  
ATOM     40  C   LEU     5     -51.743  41.733  64.787  1.00  0.00           C  
ATOM     41  O   LEU     5     -51.234  40.661  64.422  1.00  0.00           O  
ATOM     42  N   ASN     6     -51.672  42.045  66.084  1.00  0.00           N  
ATOM     43  CA  ASN     6     -51.161  41.238  67.196  1.00  0.00           C  
ATOM     44  CB  ASN     6     -51.017  42.056  68.505  1.00  0.00           C  
ATOM     45  CG  ASN     6     -50.602  41.192  69.744  1.00  0.00           C  
ATOM     46  OD1 ASN     6     -49.494  40.665  69.788  1.00  0.00           O  
ATOM     47  ND2 ASN     6     -51.398  40.952  70.718  1.00  0.00           N  
ATOM     48  C   ASN     6     -52.037  40.014  67.530  1.00  0.00           C  
ATOM     49  O   ASN     6     -51.557  38.949  67.814  1.00  0.00           O  
ATOM     50  N   ASP     7     -53.345  40.082  67.241  1.00  0.00           N  
ATOM     51  CA  ASP     7     -54.228  38.915  67.386  1.00  0.00           C  
ATOM     52  CB  ASP     7     -55.717  39.385  67.431  1.00  0.00           C  
ATOM     53  CG  ASP     7     -56.629  38.219  67.375  1.00  0.00           C  
ATOM     54  OD1 ASP     7     -57.621  38.321  66.623  1.00  0.00           O  
ATOM     55  OD2 ASP     7     -56.487  37.260  68.186  1.00  0.00           O  
ATOM     56  C   ASP     7     -53.960  37.887  66.306  1.00  0.00           C  
ATOM     57  O   ASP     7     -54.044  36.692  66.525  1.00  0.00           O  
ATOM     58  N   LEU     8     -53.592  38.277  65.107  1.00  0.00           N  
ATOM     59  CA  LEU     8     -53.275  37.432  63.923  1.00  0.00           C  
ATOM     60  CB  LEU     8     -53.386  38.285  62.675  1.00  0.00           C  
ATOM     61  CG  LEU     8     -54.809  38.504  62.308  1.00  0.00           C  
ATOM     62  CD1 LEU     8     -54.885  39.690  61.376  1.00  0.00           C  
ATOM     63  CD2 LEU     8     -55.408  37.294  61.644  1.00  0.00           C  
ATOM     64  C   LEU     8     -51.816  36.869  63.976  1.00  0.00           C  
ATOM     65  O   LEU     8     -51.502  35.734  63.615  1.00  0.00           O  
ATOM     66  N   LEU     9     -50.878  37.701  64.532  1.00  0.00           N  
ATOM     67  CA  LEU     9     -49.540  37.386  64.974  1.00  0.00           C  
ATOM     68  CB  LEU     9     -48.854  38.715  65.056  1.00  0.00           C  
ATOM     69  CG  LEU     9     -47.480  38.631  65.665  1.00  0.00           C  
ATOM     70  CD1 LEU     9     -46.589  37.776  64.732  1.00  0.00           C  
ATOM     71  CD2 LEU     9     -46.936  40.080  65.664  1.00  0.00           C  
ATOM     72  C   LEU     9     -49.440  36.360  66.120  1.00  0.00           C  
ATOM     73  O   LEU     9     -48.748  35.340  65.924  1.00  0.00           O  
ATOM     74  N   GLU    10     -50.242  36.553  67.188  1.00  0.00           N  
ATOM     75  CA  GLU    10     -50.541  35.427  68.109  1.00  0.00           C  
ATOM     76  CB  GLU    10     -51.694  35.919  69.053  1.00  0.00           C  
ATOM     77  CG  GLU    10     -52.055  34.968  70.104  1.00  0.00           C  
ATOM     78  CD  GLU    10     -53.233  34.115  69.739  1.00  0.00           C  
ATOM     79  OE1 GLU    10     -53.148  32.912  70.073  1.00  0.00           O  
ATOM     80  OE2 GLU    10     -54.311  34.489  69.208  1.00  0.00           O  
ATOM     81  C   GLU    10     -50.922  34.106  67.398  1.00  0.00           C  
ATOM     82  O   GLU    10     -50.376  33.052  67.721  1.00  0.00           O  
ATOM     83  N   ASP    11     -51.968  34.188  66.613  1.00  0.00           N  
ATOM     84  CA  ASP    11     -52.257  32.965  65.950  1.00  0.00           C  
ATOM     85  CB  ASP    11     -53.528  33.247  65.130  1.00  0.00           C  
ATOM     86  CG  ASP    11     -54.807  33.132  65.923  1.00  0.00           C  
ATOM     87  OD1 ASP    11     -55.764  33.926  65.658  1.00  0.00           O  
ATOM     88  OD2 ASP    11     -54.877  32.247  66.820  1.00  0.00           O  
ATOM     89  C   ASP    11     -51.126  32.424  65.078  1.00  0.00           C  
ATOM     90  O   ASP    11     -51.101  31.191  64.965  1.00  0.00           O  
ATOM     91  N   LEU    12     -50.297  33.236  64.419  1.00  0.00           N  
ATOM     92  CA  LEU    12     -49.120  32.735  63.665  1.00  0.00           C  
ATOM     93  CB  LEU    12     -48.421  33.845  62.860  1.00  0.00           C  
ATOM     94  CG  LEU    12     -49.237  34.309  61.659  1.00  0.00           C  
ATOM     95  CD1 LEU    12     -48.903  35.706  61.288  1.00  0.00           C  
ATOM     96  CD2 LEU    12     -49.050  33.354  60.511  1.00  0.00           C  
ATOM     97  C   LEU    12     -48.102  32.005  64.622  1.00  0.00           C  
ATOM     98  O   LEU    12     -47.651  30.923  64.182  1.00  0.00           O  
ATOM     99  N   GLN    13     -47.851  32.535  65.858  1.00  0.00           N  
ATOM    100  CA  GLN    13     -47.154  31.705  66.927  1.00  0.00           C  
ATOM    101  CB  GLN    13     -47.042  32.490  68.261  1.00  0.00           C  
ATOM    102  CG  GLN    13     -46.060  33.650  67.977  1.00  0.00           C  
ATOM    103  CD  GLN    13     -45.732  34.351  69.287  1.00  0.00           C  
ATOM    104  OE1 GLN    13     -45.833  33.796  70.367  1.00  0.00           O  
ATOM    105  NE2 GLN    13     -45.244  35.556  69.240  1.00  0.00           N  
ATOM    106  C   GLN    13     -47.974  30.467  67.228  1.00  0.00           C  
ATOM    107  O   GLN    13     -47.352  29.463  67.484  1.00  0.00           O  
ATOM    108  N   GLU    14     -49.275  30.407  67.058  1.00  0.00           N  
ATOM    109  CA  GLU    14     -49.994  29.194  67.357  1.00  0.00           C  
ATOM    110  CB  GLU    14     -51.466  29.501  67.582  1.00  0.00           C  
ATOM    111  CG  GLU    14     -52.244  28.434  68.274  1.00  0.00           C  
ATOM    112  CD  GLU    14     -53.350  29.110  69.058  1.00  0.00           C  
ATOM    113  OE1 GLU    14     -53.511  28.666  70.256  1.00  0.00           O  
ATOM    114  OE2 GLU    14     -53.991  29.931  68.413  1.00  0.00           O  
ATOM    115  C   GLU    14     -49.763  28.260  66.170  1.00  0.00           C  
ATOM    116  O   GLU    14     -49.630  27.056  66.356  1.00  0.00           O  
ATOM    117  N   VAL    15     -49.599  28.735  64.890  1.00  0.00           N  
ATOM    118  CA  VAL    15     -49.117  27.868  63.788  1.00  0.00           C  
ATOM    119  CB  VAL    15     -49.127  28.464  62.403  1.00  0.00           C  
ATOM    120  CG1 VAL    15     -48.665  27.529  61.228  1.00  0.00           C  
ATOM    121  CG2 VAL    15     -50.491  29.080  62.001  1.00  0.00           C  
ATOM    122  C   VAL    15     -47.758  27.291  64.084  1.00  0.00           C  
ATOM    123  O   VAL    15     -47.549  26.085  63.846  1.00  0.00           O  
ATOM    124  N   LEU    16     -46.870  28.077  64.713  1.00  0.00           N  
ATOM    125  CA  LEU    16     -45.529  27.571  65.162  1.00  0.00           C  
ATOM    126  CB  LEU    16     -44.539  28.699  65.286  1.00  0.00           C  
ATOM    127  CG  LEU    16     -43.097  28.345  65.770  1.00  0.00           C  
ATOM    128  CD1 LEU    16     -42.403  27.369  64.841  1.00  0.00           C  
ATOM    129  CD2 LEU    16     -42.344  29.661  65.879  1.00  0.00           C  
ATOM    130  C   LEU    16     -45.645  26.572  66.368  1.00  0.00           C  
ATOM    131  O   LEU    16     -44.995  25.456  66.354  1.00  0.00           O  
ATOM    132  N   LYS    17     -46.519  26.757  67.372  1.00  0.00           N  
ATOM    133  CA  LYS    17     -46.761  25.740  68.380  1.00  0.00           C  
ATOM    134  CB  LYS    17     -47.577  26.279  69.546  1.00  0.00           C  
ATOM    135  CG  LYS    17     -46.900  27.360  70.402  1.00  0.00           C  
ATOM    136  CD  LYS    17     -47.876  28.111  71.185  1.00  0.00           C  
ATOM    137  CE  LYS    17     -48.680  27.088  72.021  1.00  0.00           C  
ATOM    138  NZ  LYS    17     -49.587  27.718  72.969  1.00  0.00           N  
ATOM    139  C   LYS    17     -47.421  24.443  67.770  1.00  0.00           C  
ATOM    140  O   LYS    17     -47.202  23.339  68.262  1.00  0.00           O  
ATOM    141  N   ASN    18     -48.304  24.451  66.749  1.00  0.00           N  
ATOM    142  CA  ASN    18     -48.833  23.258  66.012  1.00  0.00           C  
ATOM    143  CB  ASN    18     -50.116  23.712  65.307  1.00  0.00           C  
ATOM    144  CG  ASN    18     -50.976  22.666  64.668  1.00  0.00           C  
ATOM    145  OD1 ASN    18     -50.998  21.490  65.081  1.00  0.00           O  
ATOM    146  ND2 ASN    18     -51.706  23.086  63.699  1.00  0.00           N  
ATOM    147  C   ASN    18     -47.711  22.561  65.292  1.00  0.00           C  
ATOM    148  O   ASN    18     -47.710  21.323  65.310  1.00  0.00           O  
ATOM    149  N   LEU    19     -46.738  23.263  64.756  1.00  0.00           N  
ATOM    150  CA  LEU    19     -45.558  22.596  64.255  1.00  0.00           C  
ATOM    151  CB  LEU    19     -44.711  23.512  63.434  1.00  0.00           C  
ATOM    152  CG  LEU    19     -43.373  23.073  62.755  1.00  0.00           C  
ATOM    153  CD1 LEU    19     -43.032  24.022  61.618  1.00  0.00           C  
ATOM    154  CD2 LEU    19     -42.221  23.094  63.716  1.00  0.00           C  
ATOM    155  C   LEU    19     -44.892  21.931  65.483  1.00  0.00           C  
ATOM    156  O   LEU    19     -44.475  20.772  65.373  1.00  0.00           O  
ATOM    157  N   HIE    20     -44.702  22.657  66.656  1.00  0.00           N  
ATOM    158  CA  HIE    20     -43.862  22.027  67.788  1.00  0.00           C  
ATOM    159  CB  HIE    20     -43.477  23.133  68.786  1.00  0.00           C  
ATOM    160  CG  HIE    20     -42.630  24.346  68.309  1.00  0.00           C  
ATOM    161  ND1 HIE    20     -42.421  25.487  69.106  1.00  0.00           N  
ATOM    162  CE1 HIE    20     -41.547  26.292  68.377  1.00  0.00           C  
ATOM    163  NE2 HIE    20     -41.206  25.677  67.287  1.00  0.00           N  
ATOM    164  CD2 HIE    20     -41.863  24.514  67.175  1.00  0.00           C  
ATOM    165  C   HIE    20     -44.605  20.869  68.473  1.00  0.00           C  
ATOM    166  O   HIE    20     -43.880  20.084  68.996  1.00  0.00           O  
ATOM    167  N   LYS    21     -45.939  20.764  68.356  1.00  0.00           N  
ATOM    168  CA  LYS    21     -46.641  19.534  68.566  1.00  0.00           C  
ATOM    169  CB  LYS    21     -48.088  19.959  68.485  1.00  0.00           C  
ATOM    170  CG  LYS    21     -49.067  18.752  68.550  1.00  0.00           C  
ATOM    171  CD  LYS    21     -50.500  19.054  68.678  1.00  0.00           C  
ATOM    172  CE  LYS    21     -51.103  19.788  67.478  1.00  0.00           C  
ATOM    173  NZ  LYS    21     -52.548  19.936  67.630  1.00  0.00           N  
ATOM    174  C   LYS    21     -46.212  18.366  67.607  1.00  0.00           C  
ATOM    175  O   LYS    21     -45.577  17.444  67.986  1.00  0.00           O  
ATOM    176  N   ASN    22     -46.446  18.434  66.255  1.00  0.00           N  
ATOM    177  CA  ASN    22     -46.100  17.391  65.250  1.00  0.00           C  
ATOM    178  CB  ASN    22     -46.472  17.861  63.870  1.00  0.00           C  
ATOM    179  CG  ASN    22     -47.964  17.803  63.561  1.00  0.00           C  
ATOM    180  OD1 ASN    22     -48.411  16.760  63.074  1.00  0.00           O  
ATOM    181  ND2 ASN    22     -48.739  18.808  63.897  1.00  0.00           N  
ATOM    182  C   ASN    22     -44.557  17.072  65.197  1.00  0.00           C  
ATOM    183  O   ASN    22     -44.161  15.944  64.873  1.00  0.00           O  
ATOM    184  N   ASP    23     -43.756  18.026  65.598  1.00  0.00           N  
ATOM    185  CA  ASP    23     -42.257  17.833  65.741  1.00  0.00           C  
ATOM    186  CB  ASP    23     -41.558  19.205  65.929  1.00  0.00           C  
ATOM    187  CG  ASP    23     -40.098  19.325  66.198  1.00  0.00           C  
ATOM    188  OD1 ASP    23     -39.575  20.427  66.198  1.00  0.00           O  
ATOM    189  OD2 ASP    23     -39.383  18.352  66.600  1.00  0.00           O  
ATOM    190  C   ASP    23     -41.975  16.780  66.772  1.00  0.00           C  
ATOM    191  O   ASP    23     -41.418  15.730  66.461  1.00  0.00           O  
ATOM    192  N   ARG    24     -42.391  17.007  68.016  1.00  0.00           N  
ATOM    193  CA  ARG    24     -42.287  16.113  69.218  1.00  0.00           C  
ATOM    194  CB  ARG    24     -42.655  16.920  70.436  1.00  0.00           C  
ATOM    195  CG  ARG    24     -42.512  15.921  71.619  1.00  0.00           C  
ATOM    196  CD  ARG    24     -42.589  16.661  72.960  1.00  0.00           C  
ATOM    197  NE  ARG    24     -41.985  15.770  73.919  1.00  0.00           N  
ATOM    198  CZ  ARG    24     -41.269  16.160  74.969  1.00  0.00           C  
ATOM    199  NH1 ARG    24     -40.777  17.341  75.151  1.00  0.00           N  
ATOM    200  NH2 ARG    24     -41.093  15.314  75.949  1.00  0.00           N  
ATOM    201  C   ARG    24     -43.131  14.813  68.996  1.00  0.00           C  
ATOM    202  O   ARG    24     -42.746  13.716  69.462  1.00  0.00           O  
ATOM    203  N   SER    25     -44.357  14.989  68.429  1.00  0.00           N  
ATOM    204  CA  SER    25     -45.423  13.940  68.195  1.00  0.00           C  
ATOM    205  CB  SER    25     -46.833  14.510  67.952  1.00  0.00           C  
ATOM    206  OG  SER    25     -47.913  13.669  67.902  1.00  0.00           O  
ATOM    207  C   SER    25     -45.114  13.091  66.973  1.00  0.00           C  
ATOM    208  O   SER    25     -44.097  13.294  66.312  1.00  0.00           O  
ATOM    209  N   GLY    26     -45.976  12.084  66.775  1.00  0.00           N  
ATOM    210  CA  GLY    26     -46.266  11.388  65.514  1.00  0.00           C  
ATOM    211  C   GLY    26     -46.628  12.411  64.391  1.00  0.00           C  
ATOM    212  O   GLY    26     -46.931  13.522  64.615  1.00  0.00           O
[truncated: 365,520 more chars]
