# Supplementary material for: Selection of a promiscuous minimalist cAMP phosphodiesterase from a library of de novo designed proteins
Source: Nat Chem. 2024 May 3;16(7):1200–8. doi: 10.1038/s41557-024-01490-4 (PMC11230910; doi:10.1038/s41557-024-01490-4)
Supplement: Supplementary file 3 — MD input files, scripts and final structures derived from MD, AlphaFold2, EMSfold and MultiSFold. [file 41557_2024_1490_MOESM3_ESM.zip › Computational_Data/1_MD/miniCAMPase_MD_Analysis.ipynb]

# %% [code]
import os
import itertools
import numpy as np
import matplotlib.pyplot as plt
import random
from parmed.amber import AmberParm, AmberMask
import pickle
from itertools import combinations
from scipy.interpolate import griddata
from scipy.interpolate import Rbf
from scipy.stats import gaussian_kde
import matplotlib.colors as mcolors
import matplotlib.cm as cm
from matplotlib.colors import ListedColormap
import mdtraj as md
from sklearn.decomposition import PCA

FOLDER_PA = "0_Parent"
FOLDER_TOP = "1_Topology"
FOLDER_MIN = "2_Min"
FOLDER_HEAT = "3_Heat"
FOLDER_EQ = "4_Equilibrate"
FOLDER_ANA = "5_Analysis"

N_REPLICATS = 10
FRAMES = ["1","2","3","4","5","6","7","8","9","10"]
FRAMES_eq = ["6","7","8","9","10"]
STRUCTURES = ["1p68","1p68_ESM","cAMPase"]

# %% [code]
### cAMPase made with https://colab.research.google.com/github/sokrypton/ColabFold/blob/main/AlphaFold2.ipynb
### 1p68 downloaded from PDB. First snapshot taken and H stripped in PyMol
### 1p68_ESM made at https://esmatlas.com/resources?action=fold
### 1p68 thorugh alphafold gives the same strained orientation

# %% [code]
!mkdir "$FOLDER_PA"    2>1
!mkdir "$FOLDER_TOP"   2>1
!mkdir "$FOLDER_MIN"   2>1
!mkdir "$FOLDER_HEAT"  2>1
!mkdir "$FOLDER_EQ" 2>1
!mkdir "$FOLDER_ANA" 2>1
!mkdir "$FOLDER_ANA"/0_REF_STRUCTURES 2>1
for STRUCTURE in STRUCTURES:
    !mkdir "$FOLDER_TOP"/"$STRUCTURE"   2>1
    !mkdir "$FOLDER_MIN"/"$STRUCTURE"   2>1
    !mkdir "$FOLDER_HEAT"/"$STRUCTURE"  2>1
    !mkdir "$FOLDER_EQ"/"$STRUCTURE"    2>1
    !mkdir "$FOLDER_ANA"/"$STRUCTURE"   2>1

# %% [markdown]
# 1 Topology

# %% [code]
for STRUCTURE in STRUCTURES:  
    temp = f"""source leaprc.protein.ff19SB 
source leaprc.water.tip3p
mol = loadpdb {FOLDER_PA}/{STRUCTURE}.pdb
solvateOct mol TIP3PBOX 12.0
addIons2 mol Na+ 0
saveamberparm mol {FOLDER_TOP}/{STRUCTURE}/{STRUCTURE}.parm7 {FOLDER_TOP}/{STRUCTURE}/{STRUCTURE}.rst7
quit
"""
    if not os.path.isfile(f"{FOLDER_TOP}/{STRUCTURE}/{STRUCTURE}.rst7"):
        !echo "$temp" > tleap.in 
        !tleap -s -f tleap.in > tleap.out
        !ambpdb  -p "$FOLDER_TOP"/"$STRUCTURE"/"$STRUCTURE".parm7 \
                 < "$FOLDER_TOP"/"$STRUCTURE"/"$STRUCTURE".rst7 \
                 > "$FOLDER_TOP"/"$STRUCTURE"/"$STRUCTURE".pdb
        !rm *.log *.in *.out

# %% [markdown]
# 2 Min

# %% [code]
for STRUCTURE in STRUCTURES:
    temp = """Quick MM Minimization of system
&cntrl
   imin=1, maxcyc=20000, ncyc=10000, ntmin=1,
   ntpr=10000,
   cut=8
&end 
&wt TYPE='END' / 
"""
    !echo "$temp" > "$FOLDER_MIN"/"$STRUCTURE"/"$STRUCTURE"_min.in 

def runjob_min(_STRUCTURE,FOLDER_MIN=FOLDER_MIN,FOLDER_TOP=FOLDER_TOP):
    temp = """#!/bin/bash
#SBATCH --account=ptch000361 
#SBATCH --partition test  
#SBATCH --job-name=M_"""+_STRUCTURE+"""
#SBATCH --output   Q_"""+_STRUCTURE+"""
#SBATCH --time=1:00:00    # Walltime
#SBATCH --nodes=2            # number of tasks
#SBATCH --ntasks-per-node=12 # number of tasks per node
#SBATCH --cpus-per-task=1
#SBATCH --mem=10G

# 1. Load module(s)
module load apps/amber/18

# 2. Set directories
cd """+os.getcwd()+""" 
rm *.o* *.e* 2>1

# 3. Define variables
STRUCTURE="""+FOLDER_MIN+"/"+_STRUCTURE+"/"+_STRUCTURE+"""
TOPOLOGY="""+FOLDER_TOP+"/"+_STRUCTURE+"/"+_STRUCTURE+"""

# 4. Run Jobs
name="min"
name2=\${STRUCTURE}_\$name      
srun -n 24 --cpu-bind=cores --mpi=pmi2 sander.MPI -O -i \${name2}.in -o \$name2.log -p \$TOPOLOGY.parm7 \
                      -ref \$TOPOLOGY.rst7 -c \$TOPOLOGY.rst7 -x \$name2.nc -r \$name2.rst7 -inf \$name2.mdinf
old=\$name2
""" 
    !echo "$temp" > MD.sh
    !sbatch MD.sh

# %% [code]
for STRUCTURE in STRUCTURES:
    if not os.path.isfile(f"{FOLDER_MIN}/{STRUCTURE}/{STRUCTURE}_min.rst7"):
        runjob_min(STRUCTURE,FOLDER_MIN,FOLDER_TOP)  

# %% [code]
for STRUCTURE in STRUCTURES:
    !ambpdb  -p "$FOLDER_TOP"/"$STRUCTURE"/"$STRUCTURE".parm7 \
             -c "$FOLDER_MIN"/"$STRUCTURE"/"$STRUCTURE"_min.rst7 \
              > "$FOLDER_MIN"/"$STRUCTURE"_min.pdb

# %% [markdown]
# 3 Heat & 4 Equilibrate 

# %% [code]
for STRUCTURE in STRUCTURES:
    temp = """MM MD (quick) heating of system 10000steps*0.002ps/step = 20 ps
&cntrl
   imin=0, irest=0, ntx=1, ig=-1,
   nstlim=10000, dt=0.002,
   ntpr=1000, ntwx=1000, ioutfm=0,
   ntb=2, cut=8.0,
   ntc=2, ntf=2,
   ntp=1,         
   ntt=3, gamma_ln=0.2, tempi=50.0, temp0=300.0,
&end 
"""
    !echo "$temp" > "$FOLDER_HEAT"/"$STRUCTURE"/"$STRUCTURE"_heat.in

    temp = """MM MD temperature equilibration of system 5000000steps*0.002ps/step = 10 ns
&cntrl
   imin=0, irest=1, ntx=5, ig=-1,
   nstlim=5000000, dt=0.002,
   ntpr=50000, ntwx=50000, ioutfm=0, ntwr=50000,
   ntb=2, cut=8.0,
   ntc=2, ntf=2,
   ntp=1,
   ntt=3, gamma_ln=0.2, tempi=300.0, temp0=300.0,
&end 
"""
    !echo "$temp" > "$FOLDER_EQ"/"$STRUCTURE"/"$STRUCTURE"_eq.in

# %% [code]
def runjob_eq(_STRUCTURE,_INDEX,FOLDER_MIN=FOLDER_MIN,FOLDER_TOP=FOLDER_TOP,FOLDER_HEAT=FOLDER_HEAT,\
                     FOLDER_EQ=FOLDER_EQ):
    temp = """#!/bin/bash
#SBATCH --account=ptch000361
#SBATCH --partition gpu 
#SBATCH --job-name=E1_"""+_INDEX+_STRUCTURE+"""
#SBATCH --output   E1_"""+_INDEX+_STRUCTURE+"""
#SBATCH --time=12:00:00    # Walltime
#SBATCH --nodes=1
#SBATCH --gres=gpu:1
#SBATCH --mem=50G

# 1. Load module(s)
module load apps/amber/22

# 2. Set directories
cd """+os.getcwd()+""" 
rm *.o* *.e*
mkdir """+FOLDER_HEAT+"/"+_STRUCTURE+"/"+_INDEX+""" 2>1
mkdir """+FOLDER_EQ+"/"+_STRUCTURE+"/"+_INDEX+""" 2>1

# 3. Define variables
TOPOLOGY="""+FOLDER_TOP+"/"+_STRUCTURE+"/"+_STRUCTURE+"""

# 4. Run Jobs 

old="""+FOLDER_MIN+"/"+_STRUCTURE+"/"+_STRUCTURE+"""_min

name=heat
name2="""+FOLDER_HEAT+"/"+_STRUCTURE+"/"+_INDEX+"/"+_STRUCTURE+"""_\${name}
input="""+FOLDER_HEAT+"/"+_STRUCTURE+"/"+_STRUCTURE+"""_\${name}
"""
    if not os.path.isfile(FOLDER_EQ+"/"+_STRUCTURE+"/"+_INDEX+"/"+_STRUCTURE+"_heat.rst7"):
        print(FOLDER_EQ+"/"+_STRUCTURE+"/"+_INDEX+"/"+_STRUCTURE+"_heat.rst7")
        temp = temp + """
pmemd.cuda               -O -i \${input}.in -o \$name2.log  -p \$TOPOLOGY.parm7 -ref \$old.rst7 \
-c \$old.rst7 -x \$name2.nc  -r \$name2.rst7 -inf \$name2.mdinf
"""
    temp = temp + """old=\$name2
"""
    for i in FRAMES:
        temp = temp + """             
name=eq
name2="""+FOLDER_EQ+"/"+_STRUCTURE+"/"+_INDEX+"/"+_STRUCTURE+"""_\${name}_"""+i+"""
input="""+FOLDER_EQ+"/"+_STRUCTURE+"/"+_STRUCTURE+"""_\${name}
"""
        if not os.path.isfile(FOLDER_EQ+"/"+_STRUCTURE+"/"+_INDEX+"/"+_STRUCTURE+"_eq_"+str(i)+".rst7"):
            print(FOLDER_EQ+"/"+_STRUCTURE+"/"+_INDEX+"/"+_STRUCTURE+"_eq_"+str(i)+".rst7")
        temp = temp + """pmemd.cuda   -O -i \${input}.in -o \$name2.log  -p \$TOPOLOGY.parm7 -ref \$old.rst7 \
-c \$old.rst7 -x \$name2.nc  -r \$name2.rst7 -inf \$name2.mdinf
""" 
        temp = temp + """old=\$name2
"""            
    !echo "$temp" > MD.sh
    #!cat MD.sh
    !sbatch --exclude=bp1-gpu[007,025,030,034,028] MD.sh

# %% [code]
for STRUCTURE in STRUCTURES:
    if STRUCTURE != "1p68_ESM": continue
    print(STRUCTURE)
    for INDEX in range(1,N_REPLICATS+1,1):
        break
        runjob_eq(STRUCTURE,str(INDEX))

# %% [markdown]
# 5 Analysis

# %% [code]
for STRUCTURE in STRUCTURES:    
    #break
    Done = True
    cpptraj_last = ["parm "+FOLDER_TOP+"/"+STRUCTURE+"/"+STRUCTURE+".parm7"]
    for INDEX in range(1,N_REPLICATS+1,1):
        
        cpptraj = ["parm "+FOLDER_TOP+"/"+STRUCTURE+"/"+STRUCTURE+".parm7"]
        filename = FOLDER_EQ+"/"+STRUCTURE+"/"+str(INDEX)+"/"+STRUCTURE
        if os.path.isfile(filename+"_eq_5.rst7"):
            cpptraj_last.append("trajin "+filename+"_eq_5.rst7")
        for i in FRAMES:  
            if os.path.isfile(filename+"_eq_"+i+".nc"):
                cpptraj.append("trajin "+filename+"_eq_"+i+".nc")

        cpptraj.append("center !:WAT mass origin")
        cpptraj.append("image familiar com !:WAT ")
        cpptraj.append("rms Full_Prot !:WAT first mass out "+filename+"_eq_RMSD.dat")
        cpptraj.append("")
        
        filename = FOLDER_EQ+"/"+STRUCTURE+"/"+str(INDEX)+"/"+STRUCTURE+"_eq_RMSD.dat"
        if os.path.isfile(filename):
            data = np.loadtxt(filename,usecols=(1))
            if len(data)==1000:continue
            Done = False
            print(filename, len(data))   
        
        with open("cpptraj.in", "w") as f:
            f.write("\n".join(cpptraj))  
        !cpptraj -i cpptraj.in >2  
     
    if not Done:
        print(STRUCTURE)
        cpptraj_last.append("center !:WAT mass origin")
        cpptraj_last.append("image familiar com !:WAT ")
        cpptraj_last.append("rms Full_Prot !:WAT first mass")
        cpptraj_last.append("strip :WAT,Na+")
        cpptraj_last.append("strip @H=")
        cpptraj_last.append("trajout "+FOLDER_EQ+"/"+STRUCTURE+"_eq_last.pdb ")
        cpptraj_last.append("")
        with open("cpptraj.in", "w") as f:
            f.write("\n".join(cpptraj_last))  
        !cpptraj -i cpptraj.in >2 

# %% [code]
def plot_RMSD(_STRUCTURE,_INDEX,FOLDER=FOLDER_EQ,EXT="eq",PRINT_DATA=False):
    _filename = FOLDER+"/"+_STRUCTURE+"/"+str(_INDEX)+"/"+_STRUCTURE+"_"+EXT+"_RMSD.dat"
    if not os.path.isfile(_filename):
        print("MISSING__"+_filename)
        return
    plt.rcParams["figure.figsize"] = [4,4]
    data = np.loadtxt(_filename,usecols=(1))
    if len(data)!=500: print( _INDEX,len(data), end=" ")
    if not(PRINT_DATA):
        plt.plot(np.arange(0,len(data),1)/10.,data,color="black",linewidth=.1)    
        plt.xlim(0,100)
        plt.ylim(0,3.5)
        plt.title(STRUCTURE)
        plt.ylabel("RMSD")
        plt.xlabel("time (ns)")
    else:
        if _INDEX == 1: print("RMSD "+" ".join([str(i) for i in np.arange(0,len(data),1)/10.]))
        print(_STRUCTURE+"_"+str(_INDEX)+" ".join([str(i) for i in data]))
        
for STRUCTURE in STRUCTURES:
    for INDEX in range(1,N_REPLICATS+1,1):
        plot_RMSD(STRUCTURE,INDEX,FOLDER=FOLDER_EQ,EXT="eq",PRINT_DATA=False)
    plt.ylim(0,8)
    plt.show()

# %% [markdown]
### Topologies

# %% [code]
for STRUCTURE in STRUCTURES:   
    cpptraj = ["parm "+FOLDER_TOP+"/"+STRUCTURE+"/"+STRUCTURE+".parm7"]
    cpptraj.append("parmstrip :WAT,Na+")
    cpptraj.append("parmwrite out "+FOLDER_ANA+"/"+STRUCTURE+"_Prot.parm7")
    cpptraj.append("parmstrip !@CA")
    cpptraj.append("parmwrite out "+FOLDER_ANA+"/"+STRUCTURE+"_CA.parm7")
    cpptraj.append("")
    with open("cpptraj.in", "w") as f:
        f.write("\n".join(cpptraj))  
    !cpptraj -i cpptraj.in >2 

# %% [markdown]
### Average Structures

# %% [code]
for STRUCTURE in STRUCTURES:    
    #continue
    print (STRUCTURE)
      
    !mkdir "$FOLDER_ANA"/"$STRUCTURE" 2>1
    
    cpptraj = ["parm "+FOLDER_TOP+"/"+STRUCTURE+"/"+STRUCTURE+".parm7"]
        
    for INDEX in range(1,N_REPLICATS+1,1):
   
        filename_in = FOLDER_EQ+"/"+STRUCTURE+"/"+str(INDEX)+"/"+STRUCTURE
        for i in FRAMES_eq: 
            if os.path.isfile(filename_in+"_eq_"+i+".nc"):
                cpptraj.append("trajin "+filename_in+"_eq_"+i+".nc")
                
    filename_out = FOLDER_ANA+"/"+STRUCTURE+"/"+STRUCTURE
    cpptraj.append("autoimage")  
    cpptraj.append("rms @CA")
    cpptraj.append("average "+filename_out+"_average_full.pdb pdb ")
    cpptraj.append("strip :WAT,Na+")        
    cpptraj.append("rms @CA")
    cpptraj.append("average "+FOLDER_ANA+"/0_REF_STRUCTURES/"+STRUCTURE+"_average.pdb pdb ")
    cpptraj.append("average "+filename_out+"_average.pdb pdb ")
    cpptraj.append("average "+filename_out+"_average.rst7 rst7 ")
    cpptraj.append("average "+filename_out+"_average_CA.pdb pdb @CA")
    cpptraj.append("average "+filename_out+"_average_CA.rst7 rst7 @CA")
    cpptraj.append("")

    with open("cpptraj.in", "w") as f:
        f.write("\n".join(cpptraj))  
    !cpptraj -i cpptraj.in >2 

# %% [markdown]
### CA trajectories

# %% [code]
for STRUCTURE in STRUCTURES:    
   # continue
    print (STRUCTURE)
    
    for INDEX in range(1,N_REPLICATS+1,1):

        cpptraj = ["parm "+FOLDER_TOP+"/"+STRUCTURE+"/"+STRUCTURE+".parm7"]

        filename_in = FOLDER_EQ+"/"+STRUCTURE+"/"+str(INDEX)+"/"+STRUCTURE
        for i in FRAMES_eq: 
            if os.path.isfile(filename_in+"_eq_"+i+".nc"):
                cpptraj.append("trajin "+filename_in+"_eq_"+i+".nc")
        cpptraj.append("strip !:1-242") 
        cpptraj.append("strip !@CA")  
        cpptraj.append("outtraj temp.nc nobox")   
        cpptraj.append("")
        with open("cpptraj.in", "w") as f:
            f.write("\n".join(cpptraj))  
        !cpptraj -i cpptraj.in >2 
        
        filename_out = FOLDER_ANA+"/"+STRUCTURE+"/"+STRUCTURE+"_"+str(INDEX)
        filename_ref = FOLDER_ANA+"/"+STRUCTURE+"/"+STRUCTURE+"_average_CA.rst7"
        cpptraj = ["parm "+FOLDER_ANA+"/"+STRUCTURE+"_CA.parm7"]
        cpptraj.append("trajin temp.nc")
        cpptraj.append("reference "+filename_ref)
        cpptraj.append("rms ToAvg reference")      
        cpptraj.append("outtraj "+filename_out+"_CA.nc")  
        cpptraj.append("outtraj "+filename_out+"_last_CA.pdb onlyframes -1")   
        cpptraj.append("")
        with open("cpptraj.in", "w") as f:
            f.write("\n".join(cpptraj))  
        !cpptraj -i cpptraj.in >2 
!rm temp.nc 2>1

# %% [markdown]
# RMSF
### Calculation RMSF

# %% [code]
for STRUCTURE in STRUCTURES: 
  #  continue
    print (STRUCTURE)
        
    for INDEX in range(1,N_REPLICATS+1,1):

        filename_in = FOLDER_ANA+"/"+STRUCTURE+"/"+STRUCTURE+"_"+str(INDEX)
        cpptraj = ["parm "+FOLDER_ANA+"/"+STRUCTURE+"_CA.parm7"]
        cpptraj.append("trajin "+filename_in+"_CA.nc")
        cpptraj.append("rms")
        cpptraj.append("average "+filename_in+"_average.rst7")
        cpptraj.append("")
        with open("cpptraj.in", "w") as f:
            f.write("\n".join(cpptraj))  
        !cpptraj -i cpptraj.in >2 
        
        filename_in = FOLDER_ANA+"/"+STRUCTURE+"/"+STRUCTURE+"_"+str(INDEX)
        cpptraj = ["parm "+FOLDER_ANA+"/"+STRUCTURE+"_CA.parm7"]
        cpptraj.append("trajin "+filename_in+"_CA.nc")
        cpptraj.append("reference "+filename_in+"_average.rst7")
        #cpptraj.append("reference "+FOLDER_ANA+"/"+STRUCTURE+"/"+STRUCTURE+"_average_CA.rst7")
        cpptraj.append("rms ToAvg reference")
        cpptraj.append("atomicfluct byres out "+filename_in+"_eq_fluct.dat")
        cpptraj.append("")
        with open("cpptraj.in", "w") as f:
            f.write("\n".join(cpptraj))  
        !cpptraj -i cpptraj.in >2 

# %% [markdown]
### SAVE AVERAGE AND STD RMSF

# %% [code]
plt.rcParams["figure.figsize"] = [8,4]
plt.rcParams["figure.dpi"] = 200


RESULTS = {}  
for STRUCTURE in STRUCTURES:    
    for INDEX in range(1,N_REPLICATS+1,1):
        filename_in = FOLDER_ANA+"/"+STRUCTURE+"/"+STRUCTURE
        data = [i[-1] for i in np.loadtxt(filename_in+"_"+str(INDEX)+"_eq_fluct.dat")]
        if STRUCTURE not in RESULTS:
            RESULTS[STRUCTURE]=[[i] for i in np.array(data)]
        else:
            for i in range(0,len(data),1):
                RESULTS[STRUCTURE][i].append(data[i])
    for i in range(0,len(RESULTS[STRUCTURE]),1):
        RESULTS[STRUCTURE][i] = [np.average(RESULTS[STRUCTURE][i]),np.std(RESULTS[STRUCTURE][i])/N_REPLICATS**0.5]
with open(FOLDER_ANA+'/RESULTS_RMSF.pickle', 'wb') as f: pickle.dump(RESULTS, f)
    
RESULTS_TXT = "Residue "
for i in range(1,len(RESULTS[STRUCTURE])+1,1):
    RESULTS_TXT += str(i)+" "
RESULTS_TXT += "\n"
for STRUCTURE in STRUCTURES:    
     for i in [0,1]:
        if i == 0: RESULTS_TXT += STRUCTURE+" "
        if i == 1: RESULTS_TXT += STRUCTURE+"_95CI "
        for j in range(0,len(RESULTS[STRUCTURE]),1):
            RESULTS_TXT += str(RESULTS[STRUCTURE][j][i])+" "
        RESULTS_TXT += "\n"    
with open(FOLDER_ANA+"/AAA_RMSF.csv", "w") as f:
    f.write(RESULTS_TXT) 


for STRUCTURE in STRUCTURES:    
    if STRUCTURE in ["1p68", "1p68_ESM"]:
    #if STRUCTURE in ["1p68", "cAMPase"]:
        if STRUCTURE == "1p68":     c="red"
        if STRUCTURE == "1p68_ESM": c="blue"
        if STRUCTURE == "cAMPase":  c="blue"
        y = [i[0] for i in RESULTS[STRUCTURE]]
        print(len(y))
        yerr = [i[1] for i in RESULTS[STRUCTURE]]
        if STRUCTURE in ["1p68", "1p68_ESM"]:
            y = y[:51]+[np.nan]*(8+1)+y[51:]
            yerr = yerr[:51]+[np.nan]*(8+1)+yerr[51:]
        if STRUCTURE in ["cAMPase"]:
            y = y[:59]+[np.nan]*(2+1)+y[59:]
            yerr = yerr[:59]+[np.nan]*(2+1)+yerr[59:]
        y = np.array(y)
        yerr = np.array(yerr)
        x = range(1,len(y)+1,1)
        #plt.errorbar(x,y,yerr=yerr,label=STRUCTURE,color=c)
        plt.plot(x, y, label=STRUCTURE, color=c, zorder=100)
        plt.fill_between(x, y-yerr, y+yerr, color=c, alpha = 0.25)
    #else:
    #    temp = [i[0] for i in RESULTS[STRUCTURE]]
    #    temp = np.mean([temp[int(len(temp)/2):],temp[:int(len(temp)/2)]], axis=0)
    #    print(temp)
    #    plt.plot(range(1,len(temp)+1,1), temp, label=STRUCTURE)
plt.legend()
plt.ylim(0,3.5)
plt.show()

# %% [markdown]
### PyMol RMSF

# %% [code]
with open(FOLDER_ANA+'/RESULTS_RMSF.pickle', 'rb') as f: RESULTS = pickle.load(f)

MAX = 0.0

#FIND GLOBAL MAX      
for STRUCTURE in RESULTS:   
    if max([abs(i[0]) for i in RESULTS[STRUCTURE]][:-1]) > MAX:
        MAX = max([abs(i[0]) for i in RESULTS[STRUCTURE]][:-1])

MAX_SET = 0.5369050000000004
print ("MAX_SET:", MAX_SET, "MAX:", MAX)
MAX = MAX_SET

 PyMol = []
#Make PyMol Script
for STRUCTURE in STRUCTURES:   
    PyMol.append("""load ../0_REF_STRUCTURES/"""+STRUCTURE+"""_average.pdb
set_name """+STRUCTURE+"""_average, """+STRUCTURE+"""
""")
for STRUCTURE in RESULTS:   
    for i in range(0,len(RESULTS[STRUCTURE]),1):
        Val = (RESULTS[STRUCTURE][i][0])/MAX
        if Val < 0.0:
            PyMol.append("set_color R_"+str(i+1)+"_"+STRUCTURE+", ["+str(1+Val)+","+str(1+Val)+",1.]") 
        else:
            PyMol.append("set_color R_"+str(i+1)+"_"+STRUCTURE+", [1.,"+str(1-Val)+","+str(1-Val)+"]") 
        PyMol.append("color R_"+str(i+1)+"_"+STRUCTURE+" , resi "+str(i+1)+" and name *C* and "+STRUCTURE) 
        PyMol.append("alter name CA and resi "+str(i+1)+" and "+STRUCTURE+", b="+str(abs(Val)))

PyMol.append("""@get_view.txt
remove average_global_CA
set cartoon_color, default
set cartoon_transparency, 0
cartoon putty
set cartoon_side_chain_helper, 1
show sticks, resn CTZ+KCX
color orange, resn CTZ+KCX and name *C* and not name CA
set cartoon_putty_scale_min, 0.0
set cartoon_putty_scale_max, 10
set cartoon_putty_scale_power, 1
set cartoon_putty_radius, 0.2
remove hydrogens
remove resn WAT
""")    

for STRUCTURE_i in range(0,len(STRUCTURES),1):   
    if STRUCTURE == REF: continue 
    PyMol.append("""disable *
enable """+STRUCTURES[STRUCTURE_i]+"""
scene F"""+str(STRUCTURE_i+1)+""", store
png RMSF_relative_to_"""+REF+"_max_"+str(MAX)+"_"+STRUCTURES[STRUCTURE_i]+""".png, width=1200, height=900, dpi=300, ray=1\n"
""")

PyMol.append(""" 
save RMSF_relative_to_"""+REF+"_max_"+str(MAX)+""".pse
""")  

with open(FOLDER_ANA_MD+"/1_RMSF/RMSF_relative_to_"+REF+"_max_"+str(MAX)+".pml", "w") as f:
    f.write("\n".join(PyMol))  
    
get_view = """set_view (\
     0.135282919,    0.753530562,   -0.643337607,\
    -0.402771026,   -0.551417172,   -0.730558217,\
    -0.905244589,    0.357951641,    0.228905618,\
     0.000377934,   -0.000109620, -127.955093384,\
    34.330070496,   31.535041809,   30.934776306,\
    96.869186401,  159.048629761,  -20.000000000 )
set ray_shadow, 0
"""
with open(FOLDER_ANA_MD+"/1_RMSF/get_view.txt", "w") as f:
    f.write(get_view) 
with open(FOLDER_ANA_MD+"/get_view.txt", "w") as f:
    f.write(get_view) 

# %% [code]
