# Supplementary material for: Selection of a promiscuous minimalist cAMP phosphodiesterase from a library of de novo designed proteins
Source: Nat Chem. 2024 May 3;16(7):1200–8. doi: 10.1038/s41557-024-01490-4 (PMC11230910; doi:10.1038/s41557-024-01490-4)
Supplement: Supplementary file 3 — MD input files, scripts and final structures derived from MD, AlphaFold2, EMSfold and MultiSFold. [file 41557_2024_1490_MOESM3_ESM.zip › Computational_Data/2_ESMFold/1p68_ESMFold.pdb]

ATOM      1  N   MET A   1       4.638   9.641  -0.603  1.00  0.55           N  
ATOM      2  CA  MET A   1       4.031   8.430  -1.150  1.00  0.57           C  
ATOM      3  C   MET A   1       4.563   7.187  -0.444  1.00  0.57           C  
ATOM      4  O   MET A   1       3.785   6.352   0.022  1.00  0.55           O  
ATOM      5  CB  MET A   1       4.291   8.330  -2.654  1.00  0.51           C  
ATOM      6  CG  MET A   1       3.307   7.431  -3.387  1.00  0.48           C  
ATOM      7  SD  MET A   1       3.631   7.361  -5.192  1.00  0.50           S  
ATOM      8  CE  MET A   1       3.841   5.572  -5.410  1.00  0.42           C  
ATOM      9  N   TYR A   2       5.947   7.032  -0.374  1.00  0.62           N  
ATOM     10  CA  TYR A   2       6.624   5.948   0.331  1.00  0.63           C  
ATOM     11  C   TYR A   2       6.314   5.991   1.822  1.00  0.63           C  
ATOM     12  O   TYR A   2       6.124   4.949   2.454  1.00  0.61           O  
ATOM     13  CB  TYR A   2       8.137   6.025   0.109  1.00  0.56           C  
ATOM     14  CG  TYR A   2       8.577   5.539  -1.251  1.00  0.52           C  
ATOM     15  CD1 TYR A   2       8.602   4.179  -1.552  1.00  0.44           C  
ATOM     16  CD2 TYR A   2       8.969   6.439  -2.237  1.00  0.47           C  
ATOM     17  CE1 TYR A   2       9.008   3.727  -2.803  1.00  0.42           C  
ATOM     18  CE2 TYR A   2       9.377   5.998  -3.491  1.00  0.47           C  
ATOM     19  CZ  TYR A   2       9.392   4.643  -3.765  1.00  0.40           C  
ATOM     20  OH  TYR A   2       9.795   4.200  -5.005  1.00  0.32           O  
ATOM     21  N   GLY A   3       6.248   7.201   2.242  1.00  0.66           N  
ATOM     22  CA  GLY A   3       5.998   7.306   3.671  1.00  0.66           C  
ATOM     23  C   GLY A   3       4.666   6.713   4.089  1.00  0.67           C  
ATOM     24  O   GLY A   3       4.583   6.006   5.095  1.00  0.65           O  
ATOM     25  N   LYS A   4       3.628   6.959   3.219  1.00  0.72           N  
ATOM     26  CA  LYS A   4       2.299   6.447   3.537  1.00  0.71           C  
ATOM     27  C   LYS A   4       2.253   4.926   3.419  1.00  0.72           C  
ATOM     28  O   LYS A   4       1.585   4.257   4.210  1.00  0.69           O  
ATOM     29  CB  LYS A   4       1.248   7.075   2.622  1.00  0.69           C  
ATOM     30  CG  LYS A   4       0.914   8.520   2.963  1.00  0.63           C  
ATOM     31  CD  LYS A   4      -0.241   9.041   2.118  1.00  0.61           C  
ATOM     32  CE  LYS A   4      -0.561  10.495   2.442  1.00  0.53           C  
ATOM     33  NZ  LYS A   4      -1.686  11.014   1.607  1.00  0.46           N1+
ATOM     34  N   LEU A   5       2.923   4.391   2.448  1.00  0.73           N  
ATOM     35  CA  LEU A   5       2.944   2.946   2.255  1.00  0.73           C  
ATOM     36  C   LEU A   5       3.667   2.253   3.405  1.00  0.74           C  
ATOM     37  O   LEU A   5       3.241   1.189   3.860  1.00  0.72           O  
ATOM     38  CB  LEU A   5       3.619   2.592   0.927  1.00  0.71           C  
ATOM     39  CG  LEU A   5       2.802   2.854  -0.340  1.00  0.66           C  
ATOM     40  CD1 LEU A   5       3.682   2.708  -1.577  1.00  0.60           C  
ATOM     41  CD2 LEU A   5       1.609   1.907  -0.412  1.00  0.61           C  
ATOM     42  N   ASN A   6       4.812   2.860   3.854  1.00  0.76           N  
ATOM     43  CA  ASN A   6       5.510   2.319   5.016  1.00  0.76           C  
ATOM     44  C   ASN A   6       4.622   2.329   6.258  1.00  0.77           C  
ATOM     45  O   ASN A   6       4.651   1.388   7.053  1.00  0.76           O  
ATOM     46  CB  ASN A   6       6.799   3.100   5.279  1.00  0.74           C  
ATOM     47  CG  ASN A   6       7.974   2.572   4.481  1.00  0.68           C  
ATOM     48  ND2 ASN A   6       9.015   3.386   4.346  1.00  0.65           N  
ATOM     49  OD1 ASN A   6       7.948   1.440   3.989  1.00  0.66           O  
ATOM     50  N   ASP A   7       3.927   3.430   6.396  1.00  0.78           N  
ATOM     51  CA  ASP A   7       3.003   3.507   7.523  1.00  0.77           C  
ATOM     52  C   ASP A   7       1.968   2.386   7.462  1.00  0.78           C  
ATOM     53  O   ASP A   7       1.644   1.777   8.484  1.00  0.76           O  
ATOM     54  CB  ASP A   7       2.303   4.868   7.549  1.00  0.76           C  
ATOM     55  CG  ASP A   7       3.225   6.002   7.957  1.00  0.71           C  
ATOM     56  OD1 ASP A   7       4.342   5.733   8.449  1.00  0.70           O  
ATOM     57  OD2 ASP A   7       2.832   7.176   7.787  1.00  0.70           O1-
ATOM     58  N   LEU A   8       1.482   2.112   6.251  1.00  0.76           N  
ATOM     59  CA  LEU A   8       0.481   1.067   6.064  1.00  0.75           C  
ATOM     60  C   LEU A   8       1.052  -0.302   6.420  1.00  0.76           C  
ATOM     61  O   LEU A   8       0.383  -1.107   7.072  1.00  0.73           O  
ATOM     62  CB  LEU A   8      -0.025   1.062   4.620  1.00  0.74           C  
ATOM     63  CG  LEU A   8      -0.941   2.218   4.217  1.00  0.69           C  
ATOM     64  CD1 LEU A   8      -1.113   2.257   2.703  1.00  0.64           C  
ATOM     65  CD2 LEU A   8      -2.293   2.096   4.911  1.00  0.64           C  
ATOM     66  N   LEU A   9       2.321  -0.550   5.979  1.00  0.77           N  
ATOM     67  CA  LEU A   9       2.995  -1.800   6.311  1.00  0.77           C  
ATOM     68  C   LEU A   9       3.106  -1.975   7.822  1.00  0.78           C  
ATOM     69  O   LEU A   9       2.848  -3.059   8.347  1.00  0.77           O  
ATOM     70  CB  LEU A   9       4.388  -1.844   5.677  1.00  0.75           C  
ATOM     71  CG  LEU A   9       4.445  -2.190   4.188  1.00  0.70           C  
ATOM     72  CD1 LEU A   9       5.852  -1.969   3.646  1.00  0.64           C  
ATOM     73  CD2 LEU A   9       3.997  -3.629   3.955  1.00  0.65           C  
ATOM     74  N   GLU A  10       3.531  -0.909   8.460  1.00  0.80           N  
ATOM     75  CA  GLU A  10       3.673  -0.957   9.913  1.00  0.80           C  
ATOM     76  C   GLU A  10       2.333  -1.227  10.590  1.00  0.81           C  
ATOM     77  O   GLU A  10       2.261  -1.993  11.553  1.00  0.80           O  
ATOM     78  CB  GLU A  10       4.274   0.349  10.437  1.00  0.79           C  
ATOM     79  CG  GLU A  10       5.766   0.489  10.175  1.00  0.73           C  
ATOM     80  CD  GLU A  10       6.352   1.784  10.714  1.00  0.70           C  
ATOM     81  OE1 GLU A  10       5.627   2.538  11.402  1.00  0.69           O  
ATOM     82  OE2 GLU A  10       7.546   2.048  10.445  1.00  0.66           O1-
ATOM     83  N   ASP A  11       1.303  -0.593  10.116  1.00  0.79           N  
ATOM     84  CA  ASP A  11      -0.031  -0.797  10.672  1.00  0.79           C  
ATOM     85  C   ASP A  11      -0.485  -2.243  10.493  1.00  0.79           C  
ATOM     86  O   ASP A  11      -1.067  -2.835  11.406  1.00  0.76           O  
ATOM     87  CB  ASP A  11      -1.037   0.155  10.019  1.00  0.78           C  
ATOM     88  CG  ASP A  11      -0.884   1.591  10.488  1.00  0.73           C  
ATOM     89  OD1 ASP A  11      -0.216   1.830  11.517  1.00  0.70           O  
ATOM     90  OD2 ASP A  11      -1.438   2.493   9.822  1.00  0.70           O1-
ATOM     91  N   LEU A  12      -0.243  -2.809   9.309  1.00  0.77           N  
ATOM     92  CA  LEU A  12      -0.646  -4.186   9.045  1.00  0.77           C  
ATOM     93  C   LEU A  12       0.097  -5.155   9.960  1.00  0.77           C  
ATOM     94  O   LEU A  12      -0.490  -6.119  10.456  1.00  0.76           O  
ATOM     95  CB  LEU A  12      -0.386  -4.549   7.580  1.00  0.75           C  
ATOM     96  CG  LEU A  12      -1.432  -4.077   6.569  1.00  0.70           C  
ATOM     97  CD1 LEU A  12      -0.920  -4.275   5.146  1.00  0.65           C  
ATOM     98  CD2 LEU A  12      -2.749  -4.814   6.778  1.00  0.65           C  
ATOM     99  N   GLN A  13       1.409  -4.870  10.192  1.00  0.80           N  
ATOM    100  CA  GLN A  13       2.181  -5.694  11.116  1.00  0.80           C  
ATOM    101  C   GLN A  13       1.581  -5.657  12.518  1.00  0.80           C  
ATOM    102  O   GLN A  13       1.503  -6.685  13.194  1.00  0.79           O  
ATOM    103  CB  GLN A  13       3.639  -5.234  11.157  1.00  0.78           C  
ATOM    104  CG  GLN A  13       4.586  -6.246  11.787  1.00  0.70           C  
ATOM    105  CD  GLN A  13       6.044  -5.844  11.660  1.00  0.66           C  
ATOM    106  NE2 GLN A  13       6.938  -6.693  12.155  1.00  0.57           N  
ATOM    107  OE1 GLN A  13       6.363  -4.779  11.121  1.00  0.63           O  
ATOM    108  N   GLU A  14       1.220  -4.491  12.917  1.00  0.80           N  
ATOM    109  CA  GLU A  14       0.598  -4.355  14.231  1.00  0.80           C  
ATOM    110  C   GLU A  14      -0.712  -5.135  14.303  1.00  0.80           C  
ATOM    111  O   GLU A  14      -1.008  -5.770  15.317  1.00  0.77           O  
ATOM    112  CB  GLU A  14       0.350  -2.881  14.559  1.00  0.78           C  
ATOM    113  CG  GLU A  14      -0.081  -2.635  15.997  1.00  0.71           C  
ATOM    114  CD  GLU A  14      -0.138  -1.160  16.364  1.00  0.68           C  
ATOM    115  OE1 GLU A  14       0.194  -0.309  15.508  1.00  0.65           O  
ATOM    116  OE2 GLU A  14      -0.516  -0.853  17.516  1.00  0.63           O1-
ATOM    117  N   VAL A  15      -1.497  -5.071  13.247  1.00  0.79           N  
ATOM    118  CA  VAL A  15      -2.756  -5.806  13.200  1.00  0.79           C  
ATOM    119  C   VAL A  15      -2.489  -7.300  13.370  1.00  0.79           C  
ATOM    120  O   VAL A  15      -3.176  -7.976  14.140  1.00  0.76           O  
ATOM    121  CB  VAL A  15      -3.514  -5.548  11.879  1.00  0.78           C  
ATOM    122  CG1 VAL A  15      -4.648  -6.556  11.700  1.00  0.73           C  
ATOM    123  CG2 VAL A  15      -4.056  -4.120  11.845  1.00  0.74           C  
ATOM    124  N   LEU A  16      -1.471  -7.824  12.659  1.00  0.77           N  
ATOM    125  CA  LEU A  16      -1.117  -9.237  12.743  1.00  0.77           C  
ATOM    126  C   LEU A  16      -0.744  -9.621  14.170  1.00  0.77           C  
ATOM    127  O   LEU A  16      -1.175 -10.662  14.671  1.00  0.75           O  
ATOM    128  CB  LEU A  16       0.042  -9.556  11.796  1.00  0.75           C  
ATOM    129  CG  LEU A  16      -0.319  -9.752  10.323  1.00  0.69           C  
ATOM    130  CD1 LEU A  16       0.943  -9.789   9.468  1.00  0.63           C  
ATOM    131  CD2 LEU A  16      -1.136 -11.027  10.137  1.00  0.64           C  
ATOM    132  N   LYS A  17       0.091  -8.752  14.769  1.00  0.78           N  
ATOM    133  CA  LYS A  17       0.522  -9.020  16.137  1.00  0.78           C  
ATOM    134  C   LYS A  17      -0.669  -9.050  17.092  1.00  0.78           C  
ATOM    135  O   LYS A  17      -0.766  -9.935  17.945  1.00  0.76           O  
ATOM    136  CB  LYS A  17       1.536  -7.973  16.597  1.00  0.76           C  
ATOM    137  CG  LYS A  17       2.919  -8.140  15.984  1.00  0.71           C  
ATOM    138  CD  LYS A  17       3.882  -7.067  16.475  1.00  0.69           C  
ATOM    139  CE  LYS A  17       5.230  -7.161  15.774  1.00  0.63           C  
ATOM    140  NZ  LYS A  17       6.130  -6.028  16.148  1.00  0.57           N1+
ATOM    141  N   ASN A  18      -1.517  -8.111  16.919  1.00  0.78           N  
ATOM    142  CA  ASN A  18      -2.683  -8.014  17.789  1.00  0.77           C  
ATOM    143  C   ASN A  18      -3.655  -9.167  17.555  1.00  0.77           C  
ATOM    144  O   ASN A  18      -4.300  -9.641  18.492  1.00  0.74           O  
ATOM    145  CB  ASN A  18      -3.393  -6.673  17.588  1.00  0.76           C  
ATOM    146  CG  ASN A  18      -2.628  -5.511  18.191  1.00  0.70           C  
ATOM    147  ND2 ASN A  18      -2.925  -4.302  17.729  1.00  0.65           N  
ATOM    148  OD1 ASN A  18      -1.778  -5.699  19.064  1.00  0.67           O  
ATOM    149  N   LEU A  19      -3.802  -9.540  16.261  1.00  0.77           N  
ATOM    150  CA  LEU A  19      -4.660 -10.678  15.951  1.00  0.76           C  
ATOM    151  C   LEU A  19      -4.195 -11.928  16.689  1.00  0.75           C  
ATOM    152  O   LEU A  19      -5.003 -12.631  17.299  1.00  0.72           O  
ATOM    153  CB  LEU A  19      -4.680 -10.939  14.442  1.00  0.74           C  
ATOM    154  CG  LEU A  19      -5.599 -12.063  13.961  1.00  0.70           C  
ATOM    155  CD1 LEU A  19      -7.059 -11.692  14.198  1.00  0.65           C  
ATOM    156  CD2 LEU A  19      -5.351 -12.362  12.486  1.00  0.66           C  
ATOM    157  N   HIS A  20      -2.838 -12.154  16.611  1.00  0.74           N  
ATOM    158  CA  HIS A  20      -2.262 -13.324  17.265  1.00  0.74           C  
ATOM    159  C   HIS A  20      -2.485 -13.279  18.772  1.00  0.73           C  
ATOM    160  O   HIS A  20      -2.867 -14.283  19.378  1.00  0.72           O  
ATOM    161  CB  HIS A  20      -0.766 -13.427  16.958  1.00  0.71           C  
ATOM    162  CG  HIS A  20      -0.145 -14.704  17.426  1.00  0.65           C  
ATOM    163  CD2 HIS A  20       0.729 -14.953  18.429  1.00  0.60           C  
ATOM    164  ND1 HIS A  20      -0.408 -15.920  16.832  1.00  0.56           N  
ATOM    165  CE1 HIS A  20       0.281 -16.863  17.453  1.00  0.56           C  
ATOM    166  NE2 HIS A  20       0.979 -16.303  18.426  1.00  0.54           N  
ATOM    167  N   LYS A  21      -2.255 -12.089  19.266  1.00  0.75           N  
ATOM    168  CA  LYS A  21      -2.340 -11.925  20.714  1.00  0.75           C  
ATOM    169  C   LYS A  21      -3.777 -12.081  21.202  1.00  0.74           C  
ATOM    170  O   LYS A  21      -4.021 -12.688  22.247  1.00  0.72           O  
ATOM    171  CB  LYS A  21      -1.790 -10.560  21.134  1.00  0.73           C  
ATOM    172  CG  LYS A  21      -1.739 -10.350  22.640  1.00  0.68           C  
ATOM    173  CD  LYS A  21      -1.153  -8.989  22.994  1.00  0.66           C  
ATOM    174  CE  LYS A  21      -1.230  -8.720  24.491  1.00  0.59           C  
ATOM    175  NZ  LYS A  21      -0.645  -7.392  24.845  1.00  0.53           N1+
ATOM    176  N   ASN A  22      -4.661 -11.576  20.482  1.00  0.72           N  
ATOM    177  CA  ASN A  22      -6.023 -11.431  20.981  1.00  0.71           C  
ATOM    178  C   ASN A  22      -6.923 -12.563  20.492  1.00  0.70           C  
ATOM    179  O   ASN A  22      -8.111 -12.600  20.817  1.00  0.67           O  
ATOM    180  CB  ASN A  22      -6.604 -10.076  20.570  1.00  0.68           C  
ATOM    181  CG  ASN A  22      -5.950  -8.916  21.296  1.00  0.63           C  
ATOM    182  ND2 ASN A  22      -5.774  -7.802  20.596  1.00  0.59           N  
ATOM    183  OD1 ASN A  22      -5.605  -9.021  22.476  1.00  0.63           O  
ATOM    184  N   TRP A  23      -6.478 -13.401  19.673  1.00  0.67           N  
ATOM    185  CA  TRP A  23      -7.345 -14.440  19.126  1.00  0.69           C  
ATOM    186  C   TRP A  23      -8.055 -15.200  20.242  1.00  0.65           C  
ATOM    187  O   TRP A  23      -9.234 -15.538  20.119  1.00  0.61           O  
ATOM    188  CB  TRP A  23      -6.540 -15.414  18.262  1.00  0.62           C  
ATOM    189  CG  TRP A  23      -7.374 -16.452  17.575  1.00  0.55           C  
ATOM    190  CD1 TRP A  23      -7.511 -17.766  17.931  1.00  0.48           C  
ATOM    191  CD2 TRP A  23      -8.184 -16.265  16.411  1.00  0.51           C  
ATOM    192  CE2 TRP A  23      -8.786 -17.509  16.116  1.00  0.50           C  
ATOM    193  CE3 TRP A  23      -8.461 -15.164  15.588  1.00  0.65           C  
ATOM    194  NE1 TRP A  23      -8.360 -18.406  17.057  1.00  0.65           N  
ATOM    195  CZ2 TRP A  23      -9.648 -17.681  15.030  1.00  0.65           C  
ATOM    196  CZ3 TRP A  23      -9.319 -15.339  14.509  1.00  0.55           C  
ATOM    197  CH2 TRP A  23      -9.901 -16.589  14.241  1.00  0.59           C  
ATOM    198  N   HIS A  24      -7.307 -15.392  21.385  1.00  0.60           N  
ATOM    199  CA  HIS A  24      -7.865 -16.182  22.477  1.00  0.60           C  
ATOM    200  C   HIS A  24      -8.466 -15.285  23.555  1.00  0.60           C  
ATOM    201  O   HIS A  24      -8.878 -15.767  24.611  1.00  0.59           O  
ATOM    202  CB  HIS A  24      -6.793 -17.088  23.087  1.00  0.56           C  
ATOM    203  CG  HIS A  24      -6.195 -18.049  22.110  1.00  0.53           C  
ATOM    204  CD2 HIS A  24      -4.934 -18.160  21.631  1.00  0.51           C  
ATOM    205  ND1 HIS A  24      -6.927 -19.048  21.505  1.00  0.52           N  
ATOM    206  CE1 HIS A  24      -6.139 -19.736  20.695  1.00  0.49           C  
ATOM    207  NE2 HIS A  24      -4.924 -19.217  20.754  1.00  0.45           N  
ATOM    208  N   GLY A  25      -8.290 -13.979  23.430  1.00  0.59           N  
ATOM    209  CA  GLY A  25      -8.589 -13.061  24.518  1.00  0.57           C  
ATOM    210  C   GLY A  25     -10.060 -12.694  24.601  1.00  0.59           C  
ATOM    211  O   GLY A  25     -10.475 -11.975  25.512  1.00  0.55           O  
ATOM    212  N   GLY A  26     -10.977 -13.503  23.691  1.00  0.56           N  
ATOM    213  CA  GLY A  26     -12.403 -13.221  23.676  1.00  0.55           C  
ATOM    214  C   GLY A  26     -12.791 -12.163  22.660  1.00  0.57           C  
ATOM    215  O   GLY A  26     -11.934 -11.626  21.956  1.00  0.54           O  
ATOM    216  N   LYS A  27     -14.067 -11.962  22.178  1.00  0.59           N  
ATOM    217  CA  LYS A  27     -14.661 -11.159  21.113  1.00  0.58           C  
ATOM    218  C   LYS A  27     -14.222  -9.701  21.213  1.00  0.59           C  
ATOM    219  O   LYS A  27     -13.996  -9.045  20.195  1.00  0.59           O  
ATOM    220  CB  LYS A  27     -16.187 -11.251  21.158  1.00  0.54           C  
ATOM    221  CG  LYS A  27     -16.740 -12.593  20.703  1.00  0.50           C  
ATOM    222  CD  LYS A  27     -18.262 -12.576  20.634  1.00  0.52           C  
ATOM    223  CE  LYS A  27     -18.817 -13.919  20.179  1.00  0.40           C  
ATOM    224  NZ  LYS A  27     -20.309 -13.912  20.124  1.00  0.36           N1+
ATOM    225  N   ASP A  28     -14.189  -9.107  22.462  1.00  0.59           N  
ATOM    226  CA  ASP A  28     -13.860  -7.689  22.562  1.00  0.58           C  
ATOM    227  C   ASP A  28     -12.479  -7.403  21.974  1.00  0.60           C  
ATOM    228  O   ASP A  28     -12.290  -6.402  21.281  1.00  0.57           O  
ATOM    229  CB  ASP A  28     -13.916  -7.226  24.019  1.00  0.53           C  
ATOM    230  CG  ASP A  28     -15.326  -7.213  24.582  1.00  0.48           C  
ATOM    231  OD1 ASP A  28     -16.297  -7.144  23.797  1.00  0.52           O  
ATOM    232  OD2 ASP A  28     -15.469  -7.269  25.823  1.00  0.51           O1-
ATOM    233  N   ASN A  29     -11.564  -8.370  22.231  1.00  0.65           N  
ATOM    234  CA  ASN A  29     -10.211  -8.161  21.726  1.00  0.64           C  
ATOM    235  C   ASN A  29     -10.161  -8.246  20.204  1.00  0.65           C  
ATOM    236  O   ASN A  29      -9.447  -7.477  19.558  1.00  0.62           O  
ATOM    237  CB  ASN A  29      -9.244  -9.172  22.346  1.00  0.60           C  
ATOM    238  CG  ASN A  29      -8.955  -8.884  23.806  1.00  0.55           C  
ATOM    239  ND2 ASN A  29      -8.443  -9.881  24.517  1.00  0.50           N  
ATOM    240  OD1 ASN A  29      -9.191  -7.773  24.291  1.00  0.55           O  
ATOM    241  N   LEU A  30     -11.026  -8.941  19.615  1.00  0.72           N  
ATOM    242  CA  LEU A  30     -11.025  -9.106  18.166  1.00  0.72           C  
ATOM    243  C   LEU A  30     -11.685  -7.913  17.482  1.00  0.73           C  
ATOM    244  O   LEU A  30     -11.367  -7.595  16.334  1.00  0.71           O  
ATOM    245  CB  LEU A  30     -11.744 -10.398  17.772  1.00  0.70           C  
ATOM    246  CG  LEU A  30     -11.001 -11.703  18.059  1.00  0.65           C  
ATOM    247  CD1 LEU A  30     -11.895 -12.900  17.752  1.00  0.60           C  
ATOM    248  CD2 LEU A  30      -9.710 -11.772  17.250  1.00  0.61           C  
ATOM    249  N   HIS A  31     -12.575  -7.243  18.268  1.00  0.73           N  
ATOM    250  CA  HIS A  31     -13.176  -6.019  17.749  1.00  0.73           C  
ATOM    251  C   HIS A  31     -12.120  -4.946  17.508  1.00  0.74           C  
ATOM    252  O   HIS A  31     -12.197  -4.202  16.528  1.00  0.73           O  
ATOM    253  CB  HIS A  31     -14.245  -5.498  18.712  1.00  0.71           C  
ATOM    254  CG  HIS A  31     -15.590  -6.118  18.509  1.00  0.66           C  
ATOM    255  CD2 HIS A  31     -16.415  -6.755  19.373  1.00  0.60           C  
ATOM    256  ND1 HIS A  31     -16.228  -6.127  17.287  1.00  0.61           N  
ATOM    257  CE1 HIS A  31     -17.392  -6.741  17.410  1.00  0.57           C  
ATOM    258  NE2 HIS A  31     -17.530  -7.133  18.665  1.00  0.57           N  
ATOM    259  N   ASP A  32     -11.222  -4.933  18.423  1.00  0.76           N  
ATOM    260  CA  ASP A  32     -10.157  -3.948  18.265  1.00  0.76           C  
ATOM    261  C   ASP A  32      -9.340  -4.222  17.005  1.00  0.76           C  
ATOM    262  O   ASP A  32      -8.988  -3.294  16.272  1.00  0.74           O  
ATOM    263  CB  ASP A  32      -9.244  -3.942  19.492  1.00  0.74           C  
ATOM    264  CG  ASP A  32      -9.902  -3.333  20.718  1.00  0.69           C  
ATOM    265  OD1 ASP A  32     -10.943  -2.657  20.578  1.00  0.68           O  
ATOM    266  OD2 ASP A  32      -9.371  -3.527  21.832  1.00  0.68           O1-
ATOM    267  N   VAL A  33      -9.103  -5.469  16.772  1.00  0.77           N  
ATOM    268  CA  VAL A  33      -8.357  -5.873  15.585  1.00  0.76           C  
ATOM    269  C   VAL A  33      -9.147  -5.508  14.330  1.00  0.77           C  
ATOM    270  O   VAL A  33      -8.591  -4.955  13.377  1.00  0.75           O  
ATOM    271  CB  VAL A  33      -8.046  -7.386  15.597  1.00  0.75           C  
ATOM    272  CG1 VAL A  33      -7.462  -7.829  14.256  1.00  0.71           C  
ATOM    273  CG2 VAL A  33      -7.087  -7.724  16.738  1.00  0.71           C  
ATOM    274  N   ASP A  34     -10.462  -5.790  14.334  1.00  0.76           N  
ATOM    275  CA  ASP A  34     -11.348  -5.455  13.224  1.00  0.76           C  
ATOM    276  C   ASP A  34     -11.316  -3.958  12.928  1.00  0.77           C  
ATOM    277  O   ASP A  34     -11.238  -3.551  11.767  1.00  0.76           O  
ATOM    278  CB  ASP A  34     -12.781  -5.901  13.527  1.00  0.75           C  
ATOM    279  CG  ASP A  34     -13.730  -5.673  12.365  1.00  0.69           C  
ATOM    280  OD1 ASP A  34     -13.444  -6.140  11.241  1.00  0.66           O  
ATOM    281  OD2 ASP A  34     -14.775  -5.019  12.574  1.00  0.67           O1-
ATOM    282  N   ASN A  35     -11.412  -3.134  14.045  1.00  0.78           N  
ATOM    283  CA  ASN A  35     -11.376  -1.685  13.883  1.00  0.78           C  
ATOM    284  C   ASN A  35     -10.062  -1.223  13.259  1.00  0.79           C  
ATOM    285  O   ASN A  35     -10.057  -0.362  12.377  1.00  0.78           O  
ATOM    286  CB  ASN A  35     -11.598  -0.988  15.227  1.00  0.77           C  
ATOM    287  CG  ASN A  35     -13.039  -1.058  15.690  1.00  0.71           C  
ATOM    288  ND2 ASN A  35     -13.253  -0.909  16.992  1.00  0.68           N  
ATOM    289  OD1 ASN A  35     -13.955  -1.245  14.884  1.00  0.69           O  
ATOM    290  N   HIS A  36      -8.986  -1.808  13.714  1.00  0.78           N  
ATOM    291  CA  HIS A  36      -7.683  -1.426  13.182  1.00  0.78           C  
ATOM    292  C   HIS A  36      -7.563  -1.789  11.706  1.00  0.78           C  
ATOM    293  O   HIS A  36      -7.057  -0.998  10.906  1.00  0.75           O  
ATOM    294  CB  HIS A  36      -6.562  -2.096  13.979  1.00  0.76           C  
ATOM    295  CG  HIS A  36      -5.262  -1.358  13.921  1.00  0.70           C  
ATOM    296  CD2 HIS A  36      -4.850  -0.343  13.126  1.00  0.65           C  
ATOM    297  ND1 HIS A  36      -4.203  -1.650  14.753  1.00  0.62           N  
ATOM    298  CE1 HIS A  36      -3.194  -0.843  14.473  1.00  0.63           C  
ATOM    299  NE2 HIS A  36      -3.561  -0.040  13.489  1.00  0.62           N  
ATOM    300  N   LEU A  37      -8.023  -3.011  11.363  1.00  0.76           N  
ATOM    301  CA  LEU A  37      -7.986  -3.444   9.970  1.00  0.76           C  
ATOM    302  C   LEU A  37      -8.826  -2.521   9.093  1.00  0.76           C  
ATOM    303  O   LEU A  37      -8.410  -2.156   7.991  1.00  0.75           O  
ATOM    304  CB  LEU A  37      -8.488  -4.884   9.843  1.00  0.75           C  
ATOM    305  CG  LEU A  37      -8.368  -5.523   8.459  1.00  0.70           C  
ATOM    306  CD1 LEU A  37      -6.912  -5.531   8.002  1.00  0.65           C  
ATOM    307  CD2 LEU A  37      -8.937  -6.938   8.471  1.00  0.65           C  
ATOM    308  N   GLN A  38     -10.033  -2.112   9.582  1.00  0.77           N  
ATOM    309  CA  GLN A  38     -10.883  -1.185   8.844  1.00  0.77           C  
ATOM    310  C   GLN A  38     -10.171   0.144   8.605  1.00  0.78           C  
ATOM    311  O   GLN A  38     -10.262   0.716   7.517  1.00  0.76           O  
ATOM    312  CB  GLN A  38     -12.197  -0.949   9.592  1.00  0.76           C  
ATOM    313  CG  GLN A  38     -13.187  -2.099   9.474  1.00  0.70           C  
ATOM    314  CD  GLN A  38     -14.461  -1.861  10.264  1.00  0.68           C  
ATOM    315  NE2 GLN A  38     -15.167  -2.937  10.589  1.00  0.63           N  
ATOM    316  OE1 GLN A  38     -14.806  -0.718  10.580  1.00  0.66           O  
ATOM    317  N   ASN A  39      -9.512   0.602   9.633  1.00  0.79           N  
ATOM    318  CA  ASN A  39      -8.760   1.845   9.493  1.00  0.79           C  
ATOM    319  C   ASN A  39      -7.685   1.733   8.416  1.00  0.79           C  
ATOM    320  O   ASN A  39      -7.491   2.660   7.628  1.00  0.76           O  
ATOM    321  CB  ASN A  39      -8.133   2.246  10.831  1.00  0.77           C  
ATOM    322  CG  ASN A  39      -9.158   2.745  11.830  1.00  0.72           C  
ATOM    323  ND2 ASN A  39      -8.801   2.718  13.108  1.00  0.68           N  
ATOM    324  OD1 ASN A  39     -10.262   3.149  11.456  1.00  0.69           O  
ATOM    325  N   VAL A  40      -7.011   0.583   8.363  1.00  0.77           N  
ATOM    326  CA  VAL A  40      -5.956   0.365   7.380  1.00  0.76           C  
ATOM    327  C   VAL A  40      -6.547   0.382   5.973  1.00  0.76           C  
ATOM    328  O   VAL A  40      -5.995   1.013   5.068  1.00  0.74           O  
ATOM    329  CB  VAL A  40      -5.214  -0.968   7.630  1.00  0.75           C  
ATOM    330  CG1 VAL A  40      -4.269  -1.285   6.473  1.00  0.71           C  
ATOM    331  CG2 VAL A  40      -4.448  -0.912   8.950  1.00  0.72           C  
ATOM    332  N   ILE A  41      -7.686  -0.274   5.801  1.00  0.74           N  
ATOM    333  CA  ILE A  41      -8.360  -0.319   4.509  1.00  0.73           C  
ATOM    334  C   ILE A  41      -8.724   1.097   4.066  1.00  0.74           C  
ATOM    335  O   ILE A  41      -8.530   1.459   2.903  1.00  0.73           O  
ATOM    336  CB  ILE A  41      -9.626  -1.205   4.562  1.00  0.72           C  
ATOM    337  CG1 ILE A  41      -9.237  -2.682   4.704  1.00  0.68           C  
ATOM    338  CG2 ILE A  41     -10.493  -0.983   3.320  1.00  0.69           C  
ATOM    339  CD1 ILE A  41     -10.413  -3.605   4.993  1.00  0.66           C  
ATOM    340  N   GLU A  42      -9.309   1.897   5.015  1.00  0.78           N  
ATOM    341  CA  GLU A  42      -9.664   3.279   4.711  1.00  0.77           C  
ATOM    342  C   GLU A  42      -8.436   4.086   4.298  1.00  0.78           C  
ATOM    343  O   GLU A  42      -8.504   4.903   3.377  1.00  0.76           O  
ATOM    344  CB  GLU A  42     -10.346   3.937   5.913  1.00  0.76           C  
ATOM    345  CG  GLU A  42     -11.803   3.533   6.091  1.00  0.71           C  
ATOM    346  CD  GLU A  42     -12.448   4.142   7.325  1.00  0.69           C  
ATOM    347  OE1 GLU A  42     -11.793   4.957   8.013  1.00  0.68           O  
ATOM    348  OE2 GLU A  42     -13.618   3.800   7.607  1.00  0.65           O1-
ATOM    349  N   ASP A  43      -7.377   3.878   4.967  1.00  0.77           N  
ATOM    350  CA  ASP A  43      -6.139   4.573   4.631  1.00  0.76           C  
ATOM    351  C   ASP A  43      -5.675   4.220   3.220  1.00  0.76           C  
ATOM    352  O   ASP A  43      -5.217   5.089   2.476  1.00  0.73           O  
ATOM    353  CB  ASP A  43      -5.043   4.235   5.644  1.00  0.75           C  
ATOM    354  CG  ASP A  43      -5.261   4.892   6.996  1.00  0.72           C  
ATOM    355  OD1 ASP A  43      -6.082   5.831   7.092  1.00  0.71           O  
ATOM    356  OD2 ASP A  43      -4.605   4.471   7.972  1.00  0.71           O1-
ATOM    357  N   ILE A  44      -5.767   2.907   2.879  1.00  0.75           N  
ATOM    358  CA  ILE A  44      -5.377   2.464   1.545  1.00  0.74           C  
ATOM    359  C   ILE A  44      -6.282   3.115   0.500  1.00  0.74           C  
ATOM    360  O   ILE A  44      -5.804   3.594  -0.531  1.00  0.72           O  
ATOM    361  CB  ILE A  44      -5.436   0.925   1.420  1.00  0.72           C  
ATOM    362  CG1 ILE A  44      -4.341   0.279   2.277  1.00  0.68           C  
ATOM    363  CG2 ILE A  44      -5.311   0.497  -0.044  1.00  0.69           C  
ATOM    364  CD1 ILE A  44      -4.493  -1.228   2.440  1.00  0.66           C  
ATOM    365  N   HIS A  45      -7.609   3.103   0.781  1.00  0.73           N  
ATOM    366  CA  HIS A  45      -8.577   3.742  -0.103  1.00  0.73           C  
ATOM    367  C   HIS A  45      -8.238   5.213  -0.321  1.00  0.73           C  
ATOM    368  O   HIS A  45      -8.261   5.699  -1.454  1.00  0.72           O  
ATOM    369  CB  HIS A  45      -9.991   3.607   0.463  1.00  0.71           C  
ATOM    370  CG  HIS A  45     -11.048   4.200  -0.414  1.00  0.67           C  
ATOM    371  CD2 HIS A  45     -11.724   3.681  -1.466  1.00  0.62           C  
ATOM    372  ND1 HIS A  45     -11.517   5.485  -0.249  1.00  0.60           N  
ATOM    373  CE1 HIS A  45     -12.440   5.732  -1.163  1.00  0.59           C  
ATOM    374  NE2 HIS A  45     -12.583   4.653  -1.916  1.00  0.57           N  
ATOM    375  N   ASP A  46      -7.959   5.924   0.755  1.00  0.76           N  
ATOM    376  CA  ASP A  46      -7.596   7.335   0.673  1.00  0.75           C  
ATOM    377  C   ASP A  46      -6.347   7.533  -0.185  1.00  0.75           C  
ATOM    378  O   ASP A  46      -6.269   8.483  -0.965  1.00  0.72           O  
ATOM    379  CB  ASP A  46      -7.369   7.912   2.072  1.00  0.73           C  
ATOM    380  CG  ASP A  46      -8.657   8.084   2.859  1.00  0.70           C  
ATOM    381  OD1 ASP A  46      -9.752   7.957   2.271  1.00  0.71           O  
ATOM    382  OD2 ASP A  46      -8.575   8.352   4.077  1.00  0.71           O1-
ATOM    383  N   PHE A  47      -5.464   6.647   0.015  1.00  0.72           N  
ATOM    384  CA  PHE A  47      -4.233   6.708  -0.764  1.00  0.71           C  
ATOM    385  C   PHE A  47      -4.522   6.521  -2.248  1.00  0.71           C  
ATOM    386  O   PHE A  47      -3.966   7.232  -3.089  1.00  0.68           O  
ATOM    387  CB  PHE A  47      -3.238   5.646  -0.284  1.00  0.69           C  
ATOM    388  CG  PHE A  47      -1.964   5.603  -1.083  1.00  0.65           C  
ATOM    389  CD1 PHE A  47      -0.977   6.563  -0.896  1.00  0.62           C  
ATOM    390  CD2 PHE A  47      -1.753   4.602  -2.022  1.00  0.62           C  
ATOM    391  CE1 PHE A  47       0.204   6.526  -1.635  1.00  0.59           C  
ATOM    392  CE2 PHE A  47      -0.576   4.558  -2.765  1.00  0.59           C  
ATOM    393  CZ  PHE A  47       0.400   5.521  -2.570  1.00  0.60           C  
ATOM    394  N   MET A  48      -5.350   5.606  -2.642  1.00  0.70           N  
ATOM    395  CA  MET A  48      -5.733   5.350  -4.028  1.00  0.69           C  
ATOM    396  C   MET A  48      -6.473   6.546  -4.618  1.00  0.70           C  
ATOM    397  O   MET A  48      -6.256   6.904  -5.777  1.00  0.68           O  
ATOM    398  CB  MET A  48      -6.605   4.097  -4.123  1.00  0.67           C  
ATOM    399  CG  MET A  48      -5.845   2.802  -3.884  1.00  0.63           C  
ATOM    400  SD  MET A  48      -6.823   1.318  -4.341  1.00  0.58           S  
ATOM    401  CE  MET A  48      -8.192   1.462  -3.158  1.00  0.53           C  
ATOM    402  N   GLN A  49      -7.358   7.126  -3.909  1.00  0.69           N  
ATOM    403  CA  GLN A  49      -8.104   8.286  -4.386  1.00  0.69           C  
ATOM    404  C   GLN A  49      -7.179   9.475  -4.623  1.00  0.69           C  
ATOM    405  O   GLN A  49      -7.458  10.325  -5.472  1.00  0.67           O  
ATOM    406  CB  GLN A  49      -9.202   8.665  -3.391  1.00  0.66           C  
ATOM    407  CG  GLN A  49     -10.360   7.675  -3.345  1.00  0.61           C  
ATOM    408  CD  GLN A  49     -11.549   8.200  -2.562  1.00  0.60           C  
ATOM    409  NE2 GLN A  49     -12.617   7.412  -2.509  1.00  0.49           N  
ATOM    410  OE1 GLN A  49     -11.508   9.303  -2.010  1.00  0.60           O  
ATOM    411  N   GLY A  50      -6.148   9.510  -3.818  1.00  0.63           N  
ATOM    412  CA  GLY A  50      -5.217  10.622  -3.927  1.00  0.62           C  
ATOM    413  C   GLY A  50      -4.266  10.492  -5.101  1.00  0.63           C  
ATOM    414  O   GLY A  50      -3.290  11.237  -5.201  1.00  0.60           O  
ATOM    415  N   GLY A  51      -4.552   9.605  -6.127  1.00  0.57           N  
ATOM    416  CA  GLY A  51      -3.738   9.422  -7.318  1.00  0.55           C  
ATOM    417  C   GLY A  51      -2.768   8.260  -7.205  1.00  0.56           C  
ATOM    418  O   GLY A  51      -1.954   8.036  -8.103  1.00  0.53           O  
ATOM    419  N   GLY A  52      -2.676   7.624  -5.952  1.00  0.59           N  
ATOM    420  CA  GLY A  52      -1.907   6.401  -5.790  1.00  0.56           C  
ATOM    421  C   GLY A  52      -2.591   5.183  -6.382  1.00  0.58           C  
ATOM    422  O   GLY A  52      -3.720   4.856  -6.007  1.00  0.55           O  
ATOM    423  N   SER A  53      -2.811   5.204  -7.638  1.00  0.59           N  
ATOM    424  CA  SER A  53      -3.560   4.252  -8.452  1.00  0.57           C  
ATOM    425  C   SER A  53      -2.633   3.445  -9.355  1.00  0.58           C  
ATOM    426  O   SER A  53      -1.691   3.991  -9.933  1.00  0.54           O  
ATOM    427  CB  SER A  53      -4.605   4.978  -9.300  1.00  0.51           C  
ATOM    428  OG  SER A  53      -3.996   5.970 -10.108  1.00  0.48           O  
ATOM    429  N   GLY A  54      -2.436   2.176  -8.897  1.00  0.61           N  
ATOM    430  CA  GLY A  54      -1.995   1.068  -9.727  1.00  0.59           C  
ATOM    431  C   GLY A  54      -2.849  -0.176  -9.563  1.00  0.61           C  
ATOM    432  O   GLY A  54      -3.532  -0.337  -8.550  1.00  0.58           O  
ATOM    433  N   GLY A  55      -3.311  -0.807 -10.608  1.00  0.63           N  
ATOM    434  CA  GLY A  55      -4.038  -2.065 -10.605  1.00  0.62           C  
ATOM    435  C   GLY A  55      -3.701  -2.947  -9.417  1.00  0.63           C  
ATOM    436  O   GLY A  55      -4.581  -3.595  -8.848  1.00  0.62           O  
ATOM    437  N   LYS A  56      -2.491  -2.905  -8.992  1.00  0.67           N  
ATOM    438  CA  LYS A  56      -2.050  -3.759  -7.895  1.00  0.66           C  
ATOM    439  C   LYS A  56      -2.656  -3.307  -6.568  1.00  0.67           C  
ATOM    440  O   LYS A  56      -2.991  -4.134  -5.718  1.00  0.65           O  
ATOM    441  CB  LYS A  56      -0.524  -3.766  -7.798  1.00  0.64           C  
ATOM    442  CG  LYS A  56       0.160  -4.597  -8.874  1.00  0.60           C  
ATOM    443  CD  LYS A  56       1.662  -4.693  -8.635  1.00  0.59           C  
ATOM    444  CE  LYS A  56       2.356  -5.475  -9.742  1.00  0.52           C  
ATOM    445  NZ  LYS A  56       3.831  -5.559  -9.520  1.00  0.45           N1+
ATOM    446  N   LEU A  57      -2.731  -1.975  -6.351  1.00  0.69           N  
ATOM    447  CA  LEU A  57      -3.319  -1.490  -5.107  1.00  0.68           C  
ATOM    448  C   LEU A  57      -4.797  -1.858  -5.024  1.00  0.69           C  
ATOM    449  O   LEU A  57      -5.295  -2.209  -3.952  1.00  0.68           O  
ATOM    450  CB  LEU A  57      -3.153   0.028  -4.991  1.00  0.67           C  
ATOM    451  CG  LEU A  57      -1.771   0.527  -4.566  1.00  0.63           C  
ATOM    452  CD1 LEU A  57      -1.675   2.038  -4.746  1.00  0.59           C  
ATOM    453  CD2 LEU A  57      -1.481   0.136  -3.121  1.00  0.59           C  
ATOM    454  N   GLN A  58      -5.494  -1.755  -6.165  1.00  0.71           N  
ATOM    455  CA  GLN A  58      -6.889  -2.178  -6.193  1.00  0.71           C  
ATOM    456  C   GLN A  58      -7.025  -3.652  -5.821  1.00  0.71           C  
ATOM    457  O   GLN A  58      -7.940  -4.030  -5.085  1.00  0.70           O  
ATOM    458  CB  GLN A  58      -7.500  -1.927  -7.572  1.00  0.68           C  
ATOM    459  CG  GLN A  58      -7.973  -0.495  -7.785  1.00  0.64           C  
ATOM    460  CD  GLN A  58      -8.555  -0.267  -9.167  1.00  0.61           C  
ATOM    461  NE2 GLN A  58      -9.216   0.871  -9.352  1.00  0.53           N  
ATOM    462  OE1 GLN A  58      -8.413  -1.107 -10.061  1.00  0.60           O  
ATOM    463  N   GLU A  59      -6.181  -4.465  -6.374  1.00  0.73           N  
ATOM    464  CA  GLU A  59      -6.202  -5.887  -6.045  1.00  0.72           C  
ATOM    465  C   GLU A  59      -5.947  -6.112  -4.558  1.00  0.73           C  
ATOM    466  O   GLU A  59      -6.607  -6.943  -3.929  1.00  0.71           O  
ATOM    467  CB  GLU A  59      -5.166  -6.647  -6.878  1.00  0.71           C  
ATOM    468  CG  GLU A  59      -5.341  -8.158  -6.847  1.00  0.66           C  
ATOM    469  CD  GLU A  59      -4.455  -8.885  -7.846  1.00  0.64           C  
ATOM    470  OE1 GLU A  59      -3.754  -8.214  -8.638  1.00  0.62           O  
ATOM    471  OE2 GLU A  59      -4.463 -10.136  -7.839  1.00  0.59           O1-
ATOM    472  N   MET A  60      -5.057  -5.348  -4.022  1.00  0.71           N  
ATOM    473  CA  MET A  60      -4.729  -5.467  -2.604  1.00  0.70           C  
ATOM    474  C   MET A  60      -5.926  -5.095  -1.736  1.00  0.71           C  
ATOM    475  O   MET A  60      -6.191  -5.746  -0.724  1.00  0.68           O  
ATOM    476  CB  MET A  60      -3.532  -4.583  -2.253  1.00  0.69           C  
ATOM    477  CG  MET A  60      -2.194  -5.167  -2.671  1.00  0.64           C  
ATOM    478  SD  MET A  60      -0.772  -4.189  -2.046  1.00  0.58           S  
ATOM    479  CE  MET A  60      -1.184  -2.557  -2.725  1.00  0.55           C  
ATOM    480  N   MET A  61      -6.622  -4.011  -2.120  1.00  0.72           N  
ATOM    481  CA  MET A  61      -7.829  -3.619  -1.398  1.00  0.71           C  
ATOM    482  C   MET A  61      -8.838  -4.761  -1.361  1.00  0.72           C  
ATOM    483  O   MET A  61      -9.474  -5.001  -0.335  1.00  0.71           O  
ATOM    484  CB  MET A  61      -8.461  -2.382  -2.039  1.00  0.69           C  
ATOM    485  CG  MET A  61      -7.827  -1.072  -1.599  1.00  0.64           C  
ATOM    486  SD  MET A  61      -9.074   0.229  -1.253  1.00  0.56           S  
ATOM    487  CE  MET A  61      -9.911   0.307  -2.861  1.00  0.53           C  
ATOM    488  N   LYS A  62      -8.966  -5.365  -2.540  1.00  0.75           N  
ATOM    489  CA  LYS A  62      -9.915  -6.473  -2.598  1.00  0.75           C  
ATOM    490  C   LYS A  62      -9.516  -7.588  -1.636  1.00  0.76           C  
ATOM    491  O   LYS A  62     -10.364  -8.142  -0.933  1.00  0.75           O  
ATOM    492  CB  LYS A  62     -10.015  -7.021  -4.023  1.00  0.73           C  
ATOM    493  CG  LYS A  62     -10.826  -6.145  -4.966  1.00  0.69           C  
ATOM    494  CD  LYS A  62     -10.921  -6.761  -6.357  1.00  0.66           C  
ATOM    495  CE  LYS A  62     -11.601  -5.819  -7.340  1.00  0.61           C  
ATOM    496  NZ  LYS A  62     -11.599  -6.372  -8.728  1.00  0.54           N1+
ATOM    497  N   GLU A  63      -8.250  -7.878  -1.608  1.00  0.75           N  
ATOM    498  CA  GLU A  63      -7.744  -8.914  -0.712  1.00  0.74           C  
ATOM    499  C   GLU A  63      -7.947  -8.524   0.750  1.00  0.74           C  
ATOM    500  O   GLU A  63      -8.330  -9.358   1.572  1.00  0.72           O  
ATOM    501  CB  GLU A  63      -6.263  -9.185  -0.984  1.00  0.72           C  
ATOM    502  CG  GLU A  63      -6.000  -9.899  -2.303  1.00  0.67           C  
ATOM    503  CD  GLU A  63      -4.522 -10.119  -2.581  1.00  0.65           C  
ATOM    504  OE1 GLU A  63      -3.679  -9.689  -1.762  1.00  0.63           O  
ATOM    505  OE2 GLU A  63      -4.204 -10.724  -3.630  1.00  0.61           O1-
ATOM    506  N   PHE A  64      -7.697  -7.231   1.142  1.00  0.74           N  
ATOM    507  CA  PHE A  64      -7.922  -6.742   2.497  1.00  0.72           C  
ATOM    508  C   PHE A  64      -9.388  -6.882   2.888  1.00  0.74           C  
ATOM    509  O   PHE A  64      -9.701  -7.270   4.016  1.00  0.71           O  
ATOM    510  CB  PHE A  64      -7.483  -5.279   2.622  1.00  0.71           C  
ATOM    511  CG  PHE A  64      -6.059  -5.109   3.081  1.00  0.67           C  
ATOM    512  CD1 PHE A  64      -5.698  -5.402   4.390  1.00  0.63           C  
ATOM    513  CD2 PHE A  64      -5.084  -4.658   2.201  1.00  0.63           C  
ATOM    514  CE1 PHE A  64      -4.381  -5.245   4.817  1.00  0.61           C  
ATOM    515  CE2 PHE A  64      -3.766  -4.498   2.622  1.00  0.60           C  
ATOM    516  CZ  PHE A  64      -3.417  -4.791   3.930  1.00  0.61           C  
ATOM    517  N   GLN A  65     -10.215  -6.435   1.948  1.00  0.73           N  
ATOM    518  CA  GLN A  65     -11.642  -6.558   2.222  1.00  0.73           C  
ATOM    519  C   GLN A  65     -12.023  -8.006   2.518  1.00  0.74           C  
ATOM    520  O   GLN A  65     -12.840  -8.271   3.402  1.00  0.73           O  
ATOM    521  CB  GLN A  65     -12.462  -6.029   1.045  1.00  0.70           C  
ATOM    522  CG  GLN A  65     -13.956  -5.938   1.329  1.00  0.64           C  
ATOM    523  CD  GLN A  65     -14.290  -4.905   2.389  1.00  0.62           C  
ATOM    524  NE2 GLN A  65     -15.147  -5.281   3.332  1.00  0.53           N  
ATOM    525  OE1 GLN A  65     -13.782  -3.780   2.360  1.00  0.61           O  
ATOM    526  N   GLN A  66     -11.445  -8.973   1.761  1.00  0.77           N  
ATOM    527  CA  GLN A  66     -11.738 -10.380   2.009  1.00  0.76           C  
ATOM    528  C   GLN A  66     -11.309 -10.793   3.414  1.00  0.77           C  
ATOM    529  O   GLN A  66     -12.038 -11.505   4.107  1.00  0.75           O  
ATOM    530  CB  GLN A  66     -11.046 -11.264   0.969  1.00  0.74           C  
ATOM    531  CG  GLN A  66     -11.682 -11.198  -0.414  1.00  0.69           C  
ATOM    532  CD  GLN A  66     -10.942 -12.035  -1.440  1.00  0.66           C  
ATOM    533  NE2 GLN A  66     -11.490 -12.115  -2.648  1.00  0.60           N  
ATOM    534  OE1 GLN A  66      -9.885 -12.604  -1.150  1.00  0.64           O  
ATOM    535  N   VAL A  67     -10.192 -10.319   3.794  1.00  0.76           N  
ATOM    536  CA  VAL A  67      -9.701 -10.626   5.133  1.00  0.75           C  
ATOM    537  C   VAL A  67     -10.651 -10.046   6.177  1.00  0.76           C  
ATOM    538  O   VAL A  67     -10.985 -10.710   7.161  1.00  0.73           O  
ATOM    539  CB  VAL A  67      -8.272 -10.082   5.351  1.00  0.74           C  
ATOM    540  CG1 VAL A  67      -7.869 -10.198   6.821  1.00  0.69           C  
ATOM    541  CG2 VAL A  67      -7.277 -10.824   4.462  1.00  0.70           C  
ATOM    542  N   LEU A  68     -11.107  -8.850   5.973  1.00  0.72           N  
ATOM    543  CA  LEU A  68     -12.080  -8.248   6.879  1.00  0.72           C  
ATOM    544  C   LEU A  68     -13.344  -9.095   6.962  1.00  0.73           C  
ATOM    545  O   LEU A  68     -13.889  -9.301   8.048  1.00  0.70           O  
ATOM    546  CB  LEU A  68     -12.430  -6.829   6.423  1.00  0.69           C  
ATOM    547  CG  LEU A  68     -11.483  -5.717   6.878  1.00  0.63           C  
ATOM    548  CD1 LEU A  68     -11.735  -4.445   6.075  1.00  0.58           C  
ATOM    549  CD2 LEU A  68     -11.645  -5.454   8.371  1.00  0.59           C  
ATOM    550  N   ASP A  69     -13.783  -9.436   5.751  1.00  0.76           N  
ATOM    551  CA  ASP A  69     -14.987 -10.262   5.730  1.00  0.76           C  
ATOM    552  C   ASP A  69     -14.786 -11.546   6.531  1.00  0.76           C  
ATOM    553  O   ASP A  69     -15.672 -11.964   7.280  1.00  0.75           O  
ATOM    554  CB  ASP A  69     -15.385 -10.595   4.290  1.00  0.74           C  
ATOM    555  CG  ASP A  69     -15.938  -9.399   3.536  1.00  0.70           C  
ATOM    556  OD1 ASP A  69     -16.234  -8.362   4.169  1.00  0.69           O  
ATOM    557  OD2 ASP A  69     -16.082  -9.495   2.299  1.00  0.70           O1-
ATOM    558  N   GLU A  70     -13.668 -12.067   6.364  1.00  0.75           N  
ATOM    559  CA  GLU A  70     -13.377 -13.313   7.067  1.00  0.74           C  
ATOM    560  C   GLU A  70     -13.316 -13.094   8.577  1.00  0.74           C  
ATOM    561  O   GLU A  70     -13.816 -13.915   9.348  1.00  0.71           O  
ATOM    562  CB  GLU A  70     -12.060 -13.916   6.570  1.00  0.72           C  
ATOM    563  CG  GLU A  70     -12.150 -14.526   5.179  1.00  0.68           C  
ATOM    564  CD  GLU A  70     -10.820 -15.059   4.671  1.00  0.66           C  
ATOM    565  OE1 GLU A  70      -9.808 -14.967   5.404  1.00  0.65           O  
ATOM    566  OE2 GLU A  70     -10.788 -15.575   3.531  1.00  0.62           O1-
ATOM    567  N   LEU A  71     -12.658 -12.002   8.986  1.00  0.72           N  
ATOM    568  CA  LEU A  71     -12.598 -11.675  10.407  1.00  0.71           C  
ATOM    569  C   LEU A  71     -13.997 -11.457  10.973  1.00  0.72           C  
ATOM    570  O   LEU A  71     -14.318 -11.954  12.054  1.00  0.70           O  
ATOM    571  CB  LEU A  71     -11.742 -10.428  10.635  1.00  0.69           C  
ATOM    572  CG  LEU A  71     -11.502 -10.026  12.091  1.00  0.65           C  
ATOM    573  CD1 LEU A  71     -10.744 -11.126  12.826  1.00  0.61           C  
ATOM    574  CD2 LEU A  71     -10.744  -8.705  12.165  1.00  0.62           C  
ATOM    575  N   ASN A  72     -14.742 -10.656  10.222  1.00  0.70           N  
ATOM    576  CA  ASN A  72     -16.112 -10.394  10.652  1.00  0.70           C  
ATOM    577  C   ASN A  72     -16.912 -11.686  10.792  1.00  0.70           C  
ATOM    578  O   ASN A  72     -17.672 -11.849  11.749  1.00  0.69           O  
ATOM    579  CB  ASN A  72     -16.809  -9.442   9.677  1.00  0.67           C  
ATOM    580  CG  ASN A  72     -16.529  -7.985   9.985  1.00  0.62           C  
ATOM    581  ND2 ASN A  72     -16.760  -7.117   9.006  1.00  0.56           N  
ATOM    582  OD1 ASN A  72     -16.107  -7.640  11.092  1.00  0.59           O  
ATOM    583  N   ASN A  73     -16.798 -12.541   9.743  1.00  0.72           N  
ATOM    584  CA  ASN A  73     -17.474 -13.831   9.816  1.00  0.72           C  
ATOM    585  C   ASN A  73     -17.081 -14.600  11.073  1.00  0.71           C  
ATOM    586  O   ASN A  73     -17.930 -15.212  11.724  1.00  0.69           O  
ATOM    587  CB  ASN A  73     -17.176 -14.665   8.568  1.00  0.69           C  
ATOM    588  CG  ASN A  73     -18.017 -14.253   7.376  1.00  0.62           C  
ATOM    589  ND2 ASN A  73     -17.508 -14.507   6.175  1.00  0.58           N  
ATOM    590  OD1 ASN A  73     -19.114 -13.710   7.531  1.00  0.60           O  
ATOM    591  N   HIS A  74     -15.868 -14.525  11.413  1.00  0.73           N  
ATOM    592  CA  HIS A  74     -15.413 -15.189  12.629  1.00  0.72           C  
ATOM    593  C   HIS A  74     -16.042 -14.562  13.868  1.00  0.72           C  
ATOM    594  O   HIS A  74     -16.461 -15.273  14.784  1.00  0.69           O  
ATOM    595  CB  HIS A  74     -13.887 -15.135  12.731  1.00  0.70           C  
ATOM    596  CG  HIS A  74     -13.338 -15.884  13.903  1.00  0.66           C  
ATOM    597  CD2 HIS A  74     -12.822 -15.445  15.076  1.00  0.62           C  
ATOM    598  ND1 HIS A  74     -13.274 -17.260  13.945  1.00  0.60           N  
ATOM    599  CE1 HIS A  74     -12.744 -17.636  15.097  1.00  0.60           C  
ATOM    600  NE2 HIS A  74     -12.460 -16.554  15.801  1.00  0.57           N  
ATOM    601  N   LEU A  75     -16.074 -13.239  13.876  1.00  0.66           N  
ATOM    602  CA  LEU A  75     -16.647 -12.528  15.014  1.00  0.65           C  
ATOM    603  C   LEU A  75     -18.131 -12.848  15.164  1.00  0.66           C  
ATOM    604  O   LEU A  75     -18.681 -12.761  16.263  1.00  0.65           O  
ATOM    605  CB  LEU A  75     -16.450 -11.019  14.859  1.00  0.62           C  
ATOM    606  CG  LEU A  75     -15.031 -10.494  15.083  1.00  0.59           C  
ATOM    607  CD1 LEU A  75     -14.927  -9.040  14.633  1.00  0.56           C  
ATOM    608  CD2 LEU A  75     -14.634 -10.634  16.549  1.00  0.57           C  
ATOM    609  N   GLN A  76     -18.721 -13.189  14.043  1.00  0.64           N  
ATOM    610  CA  GLN A  76     -20.154 -13.465  14.082  1.00  0.65           C  
ATOM    611  C   GLN A  76     -20.421 -14.952  14.300  1.00  0.64           C  
ATOM    612  O   GLN A  76     -21.556 -15.411  14.154  1.00  0.62           O  
ATOM    613  CB  GLN A  76     -20.827 -12.995  12.792  1.00  0.60           C  
ATOM    614  CG  GLN A  76     -20.808 -11.484  12.606  1.00  0.55           C  
ATOM    615  CD  GLN A  76     -21.457 -11.045  11.306  1.00  0.57           C  
ATOM    616  NE2 GLN A  76     -21.453  -9.740  11.053  1.00  0.45           N  
ATOM    617  OE1 GLN A  76     -21.957 -11.871  10.537  1.00  0.58           O  
ATOM    618  N   GLY A  77     -19.408 -15.683  14.577  1.00  0.60           N  
ATOM    619  CA  GLY A  77     -19.534 -17.088  14.924  1.00  0.59           C  
ATOM    620  C   GLY A  77     -19.128 -18.020  13.798  1.00  0.60           C  
ATOM    621  O   GLY A  77     -19.384 -19.225  13.858  1.00  0.58           O  
ATOM    622  N   GLY A  78     -18.625 -17.598  12.754  1.00  0.60           N  
ATOM    623  CA  GLY A  78     -18.163 -18.395  11.628  1.00  0.59           C  
ATOM    624  C   GLY A  78     -16.873 -19.139  11.913  1.00  0.59           C  
ATOM    625  O   GLY A  78     -16.258 -18.946  12.965  1.00  0.55           O  
ATOM    626  N   LYS A  79     -16.521 -20.324  11.154  1.00  0.60           N  
ATOM    627  CA  LYS A  79     -15.507 -21.337  11.430  1.00  0.59           C  
ATOM    628  C   LYS A  79     -14.175 -20.973  10.781  1.00  0.59           C  
ATOM    629  O   LYS A  79     -13.640 -21.739   9.977  1.00  0.55           O  
ATOM    630  CB  LYS A  79     -15.971 -22.709  10.940  1.00  0.52           C  
ATOM    631  CG  LYS A  79     -17.086 -23.320  11.775  1.00  0.47           C  
ATOM    632  CD  LYS A  79     -17.377 -24.756  11.356  1.00  0.50           C  
ATOM    633  CE  LYS A  79     -18.509 -25.361  12.175  1.00  0.38           C  
ATOM    634  NZ  LYS A  79     -18.796 -26.768  11.769  1.00  0.34           N1+
ATOM    635  N   HIS A  80     -13.689 -19.733  10.868  1.00  0.62           N  
ATOM    636  CA  HIS A  80     -12.349 -19.524  10.333  1.00  0.62           C  
ATOM    637  C   HIS A  80     -11.294 -19.647  11.425  1.00  0.62           C  
ATOM    638  O   HIS A  80     -11.540 -19.281  12.576  1.00  0.59           O  
ATOM    639  CB  HIS A  80     -12.250 -18.154   9.657  1.00  0.58           C  
ATOM    640  CG  HIS A  80     -13.122 -18.015   8.451  1.00  0.54           C  
ATOM    641  CD2 HIS A  80     -14.265 -17.315   8.257  1.00  0.52           C  
ATOM    642  ND1 HIS A  80     -12.851 -18.648   7.258  1.00  0.51           N  
ATOM    643  CE1 HIS A  80     -13.790 -18.342   6.379  1.00  0.47           C  
ATOM    644  NE2 HIS A  80     -14.660 -17.535   6.961  1.00  0.46           N  
ATOM    645  N   THR A  81     -10.221 -20.334  10.944  1.00  0.67           N  
ATOM    646  CA  THR A  81      -9.145 -20.456  11.921  1.00  0.67           C  
ATOM    647  C   THR A  81      -8.237 -19.229  11.883  1.00  0.68           C  
ATOM    648  O   THR A  81      -8.149 -18.547  10.860  1.00  0.65           O  
ATOM    649  CB  THR A  81      -8.308 -21.725  11.674  1.00  0.62           C  
ATOM    650  CG2 THR A  81      -9.187 -22.971  11.668  1.00  0.52           C  
ATOM    651  OG1 THR A  81      -7.646 -21.615  10.408  1.00  0.58           O  
ATOM    652  N   VAL A  82      -7.759 -18.724  12.996  1.00  0.71           N  
ATOM    653  CA  VAL A  82      -6.768 -17.660  13.128  1.00  0.70           C  
ATOM    654  C   VAL A  82      -5.666 -17.850  12.088  1.00  0.72           C  
ATOM    655  O   VAL A  82      -5.185 -16.877  11.501  1.00  0.71           O  
ATOM    656  CB  VAL A  82      -6.161 -17.623  14.548  1.00  0.68           C  
ATOM    657  CG1 VAL A  82      -4.948 -16.697  14.592  1.00  0.60           C  
ATOM    658  CG2 VAL A  82      -7.212 -17.182  15.565  1.00  0.61           C  
ATOM    659  N   HIS A  83      -5.370 -19.158  11.833  1.00  0.72           N  
ATOM    660  CA  HIS A  83      -4.290 -19.445  10.897  1.00  0.73           C  
ATOM    661  C   HIS A  83      -4.614 -18.919   9.503  1.00  0.73           C  
ATOM    662  O   HIS A  83      -3.755 -18.334   8.841  1.00  0.71           O  
ATOM    663  CB  HIS A  83      -4.015 -20.950  10.841  1.00  0.70           C  
ATOM    664  CG  HIS A  83      -2.823 -21.311  10.013  1.00  0.63           C  
ATOM    665  CD2 HIS A  83      -2.718 -22.038   8.875  1.00  0.58           C  
ATOM    666  ND1 HIS A  83      -1.544 -20.913  10.337  1.00  0.55           N  
ATOM    667  CE1 HIS A  83      -0.702 -21.380   9.430  1.00  0.53           C  
ATOM    668  NE2 HIS A  83      -1.389 -22.066   8.533  1.00  0.51           N  
ATOM    669  N   HIS A  84      -5.836 -19.159   9.020  1.00  0.76           N  
ATOM    670  CA  HIS A  84      -6.231 -18.729   7.683  1.00  0.75           C  
ATOM    671  C   HIS A  84      -6.191 -17.208   7.560  1.00  0.75           C  
ATOM    672  O   HIS A  84      -5.688 -16.675   6.569  1.00  0.73           O  
ATOM    673  CB  HIS A  84      -7.630 -19.246   7.345  1.00  0.73           C  
ATOM    674  CG  HIS A  84      -8.056 -18.949   5.943  1.00  0.68           C  
ATOM    675  CD2 HIS A  84      -8.923 -18.033   5.453  1.00  0.63           C  
ATOM    676  ND1 HIS A  84      -7.575 -19.646   4.855  1.00  0.62           N  
ATOM    677  CE1 HIS A  84      -8.128 -19.167   3.754  1.00  0.60           C  
ATOM    678  NE2 HIS A  84      -8.951 -18.187   4.089  1.00  0.58           N  
ATOM    679  N   ILE A  85      -6.730 -16.500   8.569  1.00  0.75           N  
ATOM    680  CA  ILE A  85      -6.772 -15.042   8.546  1.00  0.75           C  
ATOM    681  C   ILE A  85      -5.351 -14.485   8.590  1.00  0.75           C  
ATOM    682  O   ILE A  85      -5.014 -13.567   7.839  1.00  0.74           O  
ATOM    683  CB  ILE A  85      -7.604 -14.482   9.721  1.00  0.74           C  
ATOM    684  CG1 ILE A  85      -9.074 -14.890   9.577  1.00  0.69           C  
ATOM    685  CG2 ILE A  85      -7.464 -12.959   9.804  1.00  0.69           C  
ATOM    686  CD1 ILE A  85      -9.934 -14.548  10.786  1.00  0.67           C  
ATOM    687  N   GLU A  86      -4.483 -15.019   9.439  1.00  0.77           N  
ATOM    688  CA  GLU A  86      -3.084 -14.609   9.527  1.00  0.77           C  
ATOM    689  C   GLU A  86      -2.379 -14.765   8.183  1.00  0.77           C  
ATOM    690  O   GLU A  86      -1.637 -13.876   7.759  1.00  0.76           O  
ATOM    691  CB  GLU A  86      -2.354 -15.420  10.600  1.00  0.75           C  
ATOM    692  CG  GLU A  86      -2.683 -14.992  12.023  1.00  0.70           C  
ATOM    693  CD  GLU A  86      -1.970 -15.821  13.079  1.00  0.67           C  
ATOM    694  OE1 GLU A  86      -1.455 -16.914  12.748  1.00  0.66           O  
ATOM    695  OE2 GLU A  86      -1.927 -15.377  14.248  1.00  0.63           O1-
ATOM    696  N   GLN A  87      -2.603 -15.955   7.571  1.00  0.77           N  
ATOM    697  CA  GLN A  87      -1.953 -16.213   6.291  1.00  0.77           C  
ATOM    698  C   GLN A  87      -2.380 -15.190   5.242  1.00  0.77           C  
ATOM    699  O   GLN A  87      -1.552 -14.704   4.468  1.00  0.75           O  
ATOM    700  CB  GLN A  87      -2.270 -17.627   5.803  1.00  0.75           C  
ATOM    701  CG  GLN A  87      -1.480 -18.715   6.518  1.00  0.69           C  
ATOM    702  CD  GLN A  87       0.018 -18.587   6.308  1.00  0.66           C  
ATOM    703  NE2 GLN A  87       0.788 -18.863   7.354  1.00  0.57           N  
ATOM    704  OE1 GLN A  87       0.477 -18.241   5.215  1.00  0.64           O  
ATOM    705  N   ASN A  88      -3.655 -14.863   5.198  1.00  0.78           N  
ATOM    706  CA  ASN A  88      -4.161 -13.884   4.242  1.00  0.77           C  
ATOM    707  C   ASN A  88      -3.545 -12.506   4.472  1.00  0.77           C  
ATOM    708  O   ASN A  88      -3.176 -11.819   3.518  1.00  0.75           O  
ATOM    709  CB  ASN A  88      -5.687 -13.800   4.314  1.00  0.75           C  
ATOM    710  CG  ASN A  88      -6.367 -15.013   3.710  1.00  0.70           C  
ATOM    711  ND2 ASN A  88      -7.647 -15.189   4.015  1.00  0.64           N  
ATOM    712  OD1 ASN A  88      -5.746 -15.786   2.975  1.00  0.66           O  
ATOM    713  N   ILE A  89      -3.450 -12.098   5.785  1.00  0.77           N  
ATOM    714  CA  ILE A  89      -2.876 -10.797   6.112  1.00  0.76           C  
ATOM    715  C   ILE A  89      -1.401 -10.769   5.716  1.00  0.77           C  
ATOM    716  O   ILE A  89      -0.912  -9.768   5.188  1.00  0.75           O  
ATOM    717  CB  ILE A  89      -3.035 -10.470   7.614  1.00  0.75           C  
ATOM    718  CG1 ILE A  89      -4.513 -10.267   7.964  1.00  0.73           C  
ATOM    719  CG2 ILE A  89      -2.207  -9.236   7.988  1.00  0.73           C  
ATOM    720  CD1 ILE A  89      -4.783 -10.132   9.456  1.00  0.70           C  
ATOM    721  N   LYS A  90      -0.653 -11.908   5.943  1.00  0.78           N  
ATOM    722  CA  LYS A  90       0.757 -11.990   5.577  1.00  0.78           C  
ATOM    723  C   LYS A  90       0.944 -11.843   4.069  1.00  0.78           C  
ATOM    724  O   LYS A  90       1.902 -11.213   3.616  1.00  0.77           O  
ATOM    725  CB  LYS A  90       1.358 -13.314   6.052  1.00  0.77           C  
ATOM    726  CG  LYS A  90       1.642 -13.364   7.546  1.00  0.73           C  
ATOM    727  CD  LYS A  90       2.218 -14.713   7.961  1.00  0.71           C  
ATOM    728  CE  LYS A  90       2.416 -14.797   9.468  1.00  0.66           C  
ATOM    729  NZ  LYS A  90       2.847 -16.162   9.895  1.00  0.59           N1+
ATOM    730  N   GLU A  91       0.025 -12.474   3.329  1.00  0.79           N  
ATOM    731  CA  GLU A  91       0.099 -12.351   1.877  1.00  0.78           C  
ATOM    732  C   GLU A  91      -0.081 -10.902   1.434  1.00  0.78           C  
ATOM    733  O   GLU A  91       0.646 -10.418   0.564  1.00  0.76           O  
ATOM    734  CB  GLU A  91      -0.954 -13.240   1.208  1.00  0.76           C  
ATOM    735  CG  GLU A  91      -0.589 -14.717   1.186  1.00  0.70           C  
ATOM    736  CD  GLU A  91      -1.669 -15.593   0.573  1.00  0.67           C  
ATOM    737  OE1 GLU A  91      -2.687 -15.051   0.085  1.00  0.65           O  
ATOM    738  OE2 GLU A  91      -1.497 -16.832   0.580  1.00  0.62           O1-
ATOM    739  N   ILE A  92      -1.042 -10.259   2.059  1.00  0.75           N  
ATOM    740  CA  ILE A  92      -1.301  -8.860   1.739  1.00  0.74           C  
ATOM    741  C   ILE A  92      -0.071  -8.018   2.077  1.00  0.75           C  
ATOM    742  O   ILE A  92       0.329  -7.151   1.296  1.00  0.72           O  
ATOM    743  CB  ILE A  92      -2.539  -8.326   2.495  1.00  0.73           C  
ATOM    744  CG1 ILE A  92      -3.812  -9.006   1.978  1.00  0.69           C  
ATOM    745  CG2 ILE A  92      -2.638  -6.804   2.361  1.00  0.69           C  
ATOM    746  CD1 ILE A  92      -5.034  -8.779   2.856  1.00  0.67           C  
ATOM    747  N   PHE A  93       0.494  -8.266   3.298  1.00  0.78           N  
ATOM    748  CA  PHE A  93       1.715  -7.601   3.734  1.00  0.77           C  
ATOM    749  C   PHE A  93       2.814  -7.748   2.688  1.00  0.77           C  
ATOM    750  O   PHE A  93       3.480  -6.771   2.339  1.00  0.75           O  
ATOM    751  CB  PHE A  93       2.190  -8.169   5.075  1.00  0.76           C  
ATOM    752  CG  PHE A  93       3.426  -7.501   5.615  1.00  0.72           C  
ATOM    753  CD1 PHE A  93       3.332  -6.331   6.358  1.00  0.67           C  
ATOM    754  CD2 PHE A  93       4.683  -8.044   5.378  1.00  0.68           C  
ATOM    755  CE1 PHE A  93       4.475  -5.710   6.858  1.00  0.68           C  
ATOM    756  CE2 PHE A  93       5.828  -7.430   5.875  1.00  0.69           C  
ATOM    757  CZ  PHE A  93       5.722  -6.262   6.614  1.00  0.65           C  
ATOM    758  N   HIS A  94       3.056  -8.981   2.192  1.00  0.78           N  
ATOM    759  CA  HIS A  94       4.079  -9.261   1.191  1.00  0.78           C  
ATOM    760  C   HIS A  94       3.834  -8.465  -0.086  1.00  0.77           C  
ATOM    761  O   HIS A  94       4.768  -7.900  -0.660  1.00  0.75           O  
ATOM    762  CB  HIS A  94       4.126 -10.757   0.877  1.00  0.76           C  
ATOM    763  CG  HIS A  94       5.193 -11.132  -0.101  1.00  0.70           C  
ATOM    764  CD2 HIS A  94       5.112 -11.617  -1.363  1.00  0.65           C  
ATOM    765  ND1 HIS A  94       6.536 -11.023   0.184  1.00  0.64           N  
ATOM    766  CE1 HIS A  94       7.237 -11.425  -0.862  1.00  0.64           C  
ATOM    767  NE2 HIS A  94       6.396 -11.791  -1.815  1.00  0.62           N  
ATOM    768  N   HIS A  95       2.620  -8.384  -0.527  1.00  0.76           N  
ATOM    769  CA  HIS A  95       2.277  -7.631  -1.727  1.00  0.75           C  
ATOM    770  C   HIS A  95       2.577  -6.146  -1.550  1.00  0.75           C  
ATOM    771  O   HIS A  95       3.097  -5.501  -2.463  1.00  0.72           O  
ATOM    772  CB  HIS A  95       0.802  -7.830  -2.083  1.00  0.74           C  
ATOM    773  CG  HIS A  95       0.499  -9.179  -2.651  1.00  0.68           C  
ATOM    774  CD2 HIS A  95       1.317 -10.188  -3.031  1.00  0.64           C  
ATOM    775  ND1 HIS A  95      -0.787  -9.614  -2.889  1.00  0.61           N  
ATOM    776  CE1 HIS A  95      -0.745 -10.837  -3.392  1.00  0.62           C  
ATOM    777  NE2 HIS A  95       0.519 -11.208  -3.488  1.00  0.60           N  
ATOM    778  N   LEU A  96       2.235  -5.603  -0.366  1.00  0.75           N  
ATOM    779  CA  LEU A  96       2.495  -4.194  -0.084  1.00  0.74           C  
ATOM    780  C   LEU A  96       3.993  -3.914  -0.058  1.00  0.74           C  
ATOM    781  O   LEU A  96       4.445  -2.880  -0.554  1.00  0.72           O  
ATOM    782  CB  LEU A  96       1.864  -3.789   1.250  1.00  0.73           C  
ATOM    783  CG  LEU A  96       0.361  -3.502   1.231  1.00  0.69           C  
ATOM    784  CD1 LEU A  96      -0.175  -3.385   2.654  1.00  0.64           C  
ATOM    785  CD2 LEU A  96       0.070  -2.232   0.438  1.00  0.64           C  
ATOM    786  N   GLU A  97       4.726  -4.834   0.573  1.00  0.77           N  
ATOM    787  CA  GLU A  97       6.176  -4.683   0.633  1.00  0.77           C  
ATOM    788  C   GLU A  97       6.782  -4.609  -0.765  1.00  0.77           C  
ATOM    789  O   GLU A  97       7.687  -3.811  -1.014  1.00  0.75           O  
ATOM    790  CB  GLU A  97       6.805  -5.836   1.419  1.00  0.75           C  
ATOM    791  CG  GLU A  97       6.789  -5.634   2.927  1.00  0.70           C  
ATOM    792  CD  GLU A  97       7.619  -6.662   3.679  1.00  0.68           C  
ATOM    793  OE1 GLU A  97       7.773  -7.800   3.181  1.00  0.66           O  
ATOM    794  OE2 GLU A  97       8.119  -6.327   4.777  1.00  0.63           O1-
ATOM    795  N   GLU A  98       6.267  -5.463  -1.654  1.00  0.76           N  
ATOM    796  CA  GLU A  98       6.741  -5.458  -3.035  1.00  0.75           C  
ATOM    797  C   GLU A  98       6.478  -4.111  -3.703  1.00  0.75           C  
ATOM    798  O   GLU A  98       7.318  -3.611  -4.455  1.00  0.72           O  
ATOM    799  CB  GLU A  98       6.077  -6.582  -3.836  1.00  0.74           C  
ATOM    800  CG  GLU A  98       6.596  -7.970  -3.494  1.00  0.69           C  
ATOM    801  CD  GLU A  98       5.956  -9.071  -4.324  1.00  0.66           C  
ATOM    802  OE1 GLU A  98       5.005  -8.782  -5.086  1.00  0.65           O  
ATOM    803  OE2 GLU A  98       6.406 -10.233  -4.208  1.00  0.62           O1-
ATOM    804  N   LEU A  99       5.383  -3.499  -3.384  1.00  0.73           N  
ATOM    805  CA  LEU A  99       5.005  -2.226  -3.987  1.00  0.72           C  
ATOM    806  C   LEU A  99       5.891  -1.096  -3.473  1.00  0.71           C  
ATOM    807  O   LEU A  99       6.243  -0.187  -4.228  1.00  0.69           O  
ATOM    808  CB  LEU A  99       3.535  -1.911  -3.696  1.00  0.70           C  
ATOM    809  CG  LEU A  99       2.501  -2.669  -4.528  1.00  0.66           C  
ATOM    810  CD1 LEU A  99       1.094  -2.380  -4.017  1.00  0.62           C  
ATOM    811  CD2 LEU A  99       2.626  -2.300  -6.003  1.00  0.62           C  
ATOM    812  N   VAL A 100       6.244  -1.165  -2.149  1.00  0.73           N  
ATOM    813  CA  VAL A 100       7.082  -0.145  -1.528  1.00  0.73           C  
ATOM    814  C   VAL A 100       8.490  -0.204  -2.117  1.00  0.72           C  
ATOM    815  O   VAL A 100       9.125   0.832  -2.329  1.00  0.70           O  
ATOM    816  CB  VAL A 100       7.141  -0.314   0.007  1.00  0.71           C  
ATOM    817  CG1 VAL A 100       8.202   0.602   0.613  1.00  0.64           C  
ATOM    818  CG2 VAL A 100       5.772  -0.034   0.625  1.00  0.64           C  
ATOM    819  N   HIS A 101       8.942  -1.362  -2.335  1.00  0.75           N  
ATOM    820  CA  HIS A 101      10.312  -1.548  -2.801  1.00  0.74           C  
ATOM    821  C   HIS A 101      10.414  -1.341  -4.309  1.00  0.73           C  
ATOM    822  O   HIS A 101      11.515  -1.254  -4.854  1.00  0.70           O  
ATOM    823  CB  HIS A 101      10.821  -2.941  -2.426  1.00  0.72           C  
ATOM    824  CG  HIS A 101      11.012  -3.134  -0.955  1.00  0.67           C  
ATOM    825  CD2 HIS A 101      12.098  -2.948  -0.168  1.00  0.64           C  
ATOM    826  ND1 HIS A 101      10.004  -3.575  -0.126  1.00  0.60           N  
ATOM    827  CE1 HIS A 101      10.463  -3.651   1.113  1.00  0.61           C  
ATOM    828  NE2 HIS A 101      11.731  -3.276   1.114  1.00  0.58           N  
ATOM    829  N   ARG A 102       9.370  -1.125  -5.004  1.00  0.68           N  
ATOM    830  CA  ARG A 102       9.415  -0.792  -6.423  1.00  0.68           C  
ATOM    831  C   ARG A 102       9.434   0.719  -6.631  1.00  0.65           C  
ATOM    832  O   ARG A 102      10.125   1.220  -7.522  1.00  0.61           O  
ATOM    833  CB  ARG A 102       8.223  -1.407  -7.159  1.00  0.65           C  
ATOM    834  CG  ARG A 102       8.323  -2.912  -7.345  1.00  0.61           C  
ATOM    835  CD  ARG A 102       7.149  -3.462  -8.142  1.00  0.61           C  
ATOM    836  NE  ARG A 102       7.190  -4.919  -8.227  1.00  0.53           N  
ATOM    837  CZ  ARG A 102       6.335  -5.662  -8.924  1.00  0.55           C  
ATOM    838  NH1 ARG A 102       5.351  -5.097  -9.614  1.00  0.42           N1+
ATOM    839  NH2 ARG A 102       6.465  -6.981  -8.932  1.00  0.37           N  
TER   
END
