# Supplementary material for: Selection of a promiscuous minimalist cAMP phosphodiesterase from a library of de novo designed proteins
Source: Nat Chem. 2024 May 3;16(7):1200–8. doi: 10.1038/s41557-024-01490-4 (PMC11230910; doi:10.1038/s41557-024-01490-4)
Supplement: Supplementary file 3 — MD input files, scripts and final structures derived from MD, AlphaFold2, EMSfold and MultiSFold. [file 41557_2024_1490_MOESM3_ESM.zip › Computational_Data/3_AlphaFold2/1p68_AlphaFold2.pdb]

ATOM      1  N   MET A   1       6.250  -2.403 -10.904  1.00 52.47           N  
ATOM      2  CA  MET A   1       6.278  -1.762  -9.593  1.00 52.47           C  
ATOM      3  C   MET A   1       4.990  -2.050  -8.816  1.00 52.47           C  
ATOM      4  O   MET A   1       5.029  -2.262  -7.603  1.00 52.47           O  
ATOM      5  CB  MET A   1       6.469  -0.250  -9.732  1.00 52.47           C  
ATOM      6  CG  MET A   1       7.923   0.193  -9.624  1.00 52.47           C  
ATOM      7  SD  MET A   1       8.095   2.017  -9.696  1.00 52.47           S  
ATOM      8  CE  MET A   1       9.846   2.145 -10.169  1.00 52.47           C  
ATOM      9  N   TYR A   2       3.907  -2.551  -9.576  1.00 56.00           N  
ATOM     10  CA  TYR A   2       2.581  -2.832  -9.054  1.00 56.00           C  
ATOM     11  C   TYR A   2       2.399  -4.323  -8.790  1.00 56.00           C  
ATOM     12  O   TYR A   2       1.357  -4.751  -8.297  1.00 56.00           O  
ATOM     13  CB  TYR A   2       1.503  -2.337 -10.026  1.00 56.00           C  
ATOM     14  CG  TYR A   2       1.434  -0.833 -10.142  1.00 56.00           C  
ATOM     15  CD1 TYR A   2       0.799  -0.066  -9.165  1.00 56.00           C  
ATOM     16  CD2 TYR A   2       2.007  -0.177 -11.220  1.00 56.00           C  
ATOM     17  CE1 TYR A   2       0.735   1.317  -9.266  1.00 56.00           C  
ATOM     18  CE2 TYR A   2       1.951   1.207 -11.343  1.00 56.00           C  
ATOM     19  CZ  TYR A   2       1.310   1.947 -10.356  1.00 56.00           C  
ATOM     20  OH  TYR A   2       1.250   3.319 -10.469  1.00 56.00           O  
ATOM     21  N   GLY A   3       3.424  -5.103  -9.261  1.00 61.00           N  
ATOM     22  CA  GLY A   3       3.334  -6.546  -9.100  1.00 61.00           C  
ATOM     23  C   GLY A   3       3.351  -6.989  -7.649  1.00 61.00           C  
ATOM     24  O   GLY A   3       2.548  -7.833  -7.245  1.00 61.00           O  
ATOM     25  N   LYS A   4       4.143  -6.352  -6.859  1.00 63.66           N  
ATOM     26  CA  LYS A   4       4.302  -6.729  -5.457  1.00 63.66           C  
ATOM     27  C   LYS A   4       3.102  -6.268  -4.629  1.00 63.66           C  
ATOM     28  O   LYS A   4       2.659  -6.979  -3.728  1.00 63.66           O  
ATOM     29  CB  LYS A   4       5.590  -6.142  -4.878  1.00 63.66           C  
ATOM     30  CG  LYS A   4       6.854  -6.853  -5.342  1.00 63.66           C  
ATOM     31  CD  LYS A   4       8.088  -6.280  -4.669  1.00 63.66           C  
ATOM     32  CE  LYS A   4       9.357  -6.976  -5.146  1.00 63.66           C  
ATOM     33  NZ  LYS A   4      10.577  -6.408  -4.502  1.00 63.66           N1+
ATOM     34  N   LEU A   5       2.554  -5.026  -4.995  1.00 64.19           N  
ATOM     35  CA  LEU A   5       1.355  -4.530  -4.329  1.00 64.19           C  
ATOM     36  C   LEU A   5       0.152  -5.407  -4.657  1.00 64.19           C  
ATOM     37  O   LEU A   5      -0.671  -5.694  -3.781  1.00 64.19           O  
ATOM     38  CB  LEU A   5       1.077  -3.082  -4.740  1.00 64.19           C  
ATOM     39  CG  LEU A   5       0.773  -2.102  -3.603  1.00 64.19           C  
ATOM     40  CD1 LEU A   5       1.900  -1.079  -3.479  1.00 64.19           C  
ATOM     41  CD2 LEU A   5      -0.563  -1.408  -3.836  1.00 64.19           C  
ATOM     42  N   ASN A   6       0.097  -5.833  -5.999  1.00 69.00           N  
ATOM     43  CA  ASN A   6      -0.941  -6.779  -6.396  1.00 69.00           C  
ATOM     44  C   ASN A   6      -0.843  -8.082  -5.607  1.00 69.00           C  
ATOM     45  O   ASN A   6      -1.856  -8.646  -5.204  1.00 69.00           O  
ATOM     46  CB  ASN A   6      -0.868  -7.060  -7.900  1.00 69.00           C  
ATOM     47  CG  ASN A   6      -2.205  -7.483  -8.480  1.00 69.00           C  
ATOM     48  ND2 ASN A   6      -2.190  -8.517  -9.313  1.00 69.00           N  
ATOM     49  OD1 ASN A   6      -3.242  -6.884  -8.179  1.00 69.00           O  
ATOM     50  N   ASP A   7       0.400  -8.613  -5.496  1.00 70.69           N  
ATOM     51  CA  ASP A   7       0.625  -9.823  -4.708  1.00 70.69           C  
ATOM     52  C   ASP A   7       0.162  -9.628  -3.266  1.00 70.69           C  
ATOM     53  O   ASP A   7      -0.426 -10.535  -2.668  1.00 70.69           O  
ATOM     54  CB  ASP A   7       2.097 -10.221  -4.742  1.00 70.69           C  
ATOM     55  CG  ASP A   7       2.516 -10.849  -6.060  1.00 70.69           C  
ATOM     56  OD1 ASP A   7       1.699 -11.564  -6.684  1.00 70.69           O  
ATOM     57  OD2 ASP A   7       3.671 -10.632  -6.481  1.00 70.69           O1-
ATOM     58  N   LEU A   8       0.323  -8.355  -2.885  1.00 67.00           N  
ATOM     59  CA  LEU A   8      -0.079  -7.952  -1.545  1.00 67.00           C  
ATOM     60  C   LEU A   8      -1.597  -8.019  -1.389  1.00 67.00           C  
ATOM     61  O   LEU A   8      -2.101  -8.551  -0.393  1.00 67.00           O  
ATOM     62  CB  LEU A   8       0.409  -6.535  -1.237  1.00 67.00           C  
ATOM     63  CG  LEU A   8       0.099  -5.994   0.160  1.00 67.00           C  
ATOM     64  CD1 LEU A   8       1.384  -5.838   0.965  1.00 67.00           C  
ATOM     65  CD2 LEU A   8      -0.644  -4.668   0.065  1.00 67.00           C  
ATOM     66  N   LEU A   9      -2.293  -7.401  -2.310  1.00 71.31           N  
ATOM     67  CA  LEU A   9      -3.752  -7.396  -2.296  1.00 71.31           C  
ATOM     68  C   LEU A   9      -4.302  -8.819  -2.306  1.00 71.31           C  
ATOM     69  O   LEU A   9      -5.261  -9.124  -1.596  1.00 71.31           O  
ATOM     70  CB  LEU A   9      -4.299  -6.614  -3.492  1.00 71.31           C  
ATOM     71  CG  LEU A   9      -4.243  -5.090  -3.388  1.00 71.31           C  
ATOM     72  CD1 LEU A   9      -4.591  -4.455  -4.736  1.00 71.31           C  
ATOM     73  CD2 LEU A   9      -5.185  -4.594  -2.298  1.00 71.31           C  
ATOM     74  N   GLU A  10      -3.597  -9.627  -2.994  1.00 75.81           N  
ATOM     75  CA  GLU A  10      -4.021 -11.019  -3.089  1.00 75.81           C  
ATOM     76  C   GLU A  10      -3.832 -11.746  -1.757  1.00 75.81           C  
ATOM     77  O   GLU A  10      -4.688 -12.529  -1.348  1.00 75.81           O  
ATOM     78  CB  GLU A  10      -3.253 -11.743  -4.195  1.00 75.81           C  
ATOM     79  CG  GLU A  10      -3.693 -11.356  -5.602  1.00 75.81           C  
ATOM     80  CD  GLU A  10      -2.988 -12.154  -6.688  1.00 75.81           C  
ATOM     81  OE1 GLU A  10      -3.613 -13.073  -7.264  1.00 75.81           O  
ATOM     82  OE2 GLU A  10      -1.808 -11.853  -6.969  1.00 75.81           O1-
ATOM     83  N   ASP A  11      -2.645 -11.480  -1.119  1.00 73.50           N  
ATOM     84  CA  ASP A  11      -2.363 -12.104   0.170  1.00 73.50           C  
ATOM     85  C   ASP A  11      -3.370 -11.666   1.228  1.00 73.50           C  
ATOM     86  O   ASP A  11      -3.842 -12.488   2.020  1.00 73.50           O  
ATOM     87  CB  ASP A  11      -0.943 -11.769   0.626  1.00 73.50           C  
ATOM     88  CG  ASP A  11       0.122 -12.541  -0.133  1.00 73.50           C  
ATOM     89  OD1 ASP A  11      -0.210 -13.519  -0.829  1.00 73.50           O  
ATOM     90  OD2 ASP A  11       1.310 -12.163  -0.034  1.00 73.50           O1-
ATOM     91  N   LEU A  12      -3.743 -10.384   1.149  1.00 71.75           N  
ATOM     92  CA  LEU A  12      -4.707  -9.846   2.104  1.00 71.75           C  
ATOM     93  C   LEU A  12      -6.082 -10.470   1.893  1.00 71.75           C  
ATOM     94  O   LEU A  12      -6.771 -10.805   2.861  1.00 71.75           O  
ATOM     95  CB  LEU A  12      -4.797  -8.325   1.977  1.00 71.75           C  
ATOM     96  CG  LEU A  12      -3.659  -7.522   2.610  1.00 71.75           C  
ATOM     97  CD1 LEU A  12      -3.753  -6.057   2.200  1.00 71.75           C  
ATOM     98  CD2 LEU A  12      -3.685  -7.661   4.128  1.00 71.75           C  
ATOM     99  N   GLN A  13      -6.435 -10.583   0.618  1.00 73.31           N  
ATOM    100  CA  GLN A  13      -7.713 -11.210   0.291  1.00 73.31           C  
ATOM    101  C   GLN A  13      -7.753 -12.658   0.779  1.00 73.31           C  
ATOM    102  O   GLN A  13      -8.792 -13.129   1.248  1.00 73.31           O  
ATOM    103  CB  GLN A  13      -7.969 -11.156  -1.214  1.00 73.31           C  
ATOM    104  CG  GLN A  13      -8.368  -9.778  -1.725  1.00 73.31           C  
ATOM    105  CD  GLN A  13      -8.648  -9.759  -3.210  1.00 73.31           C  
ATOM    106  NE2 GLN A  13      -9.572  -8.897  -3.632  1.00 73.31           N  
ATOM    107  OE1 GLN A  13      -8.043 -10.511  -3.979  1.00 73.31           O  
ATOM    108  N   GLU A  14      -6.637 -13.258   0.722  1.00 75.75           N  
ATOM    109  CA  GLU A  14      -6.556 -14.644   1.169  1.00 75.75           C  
ATOM    110  C   GLU A  14      -6.703 -14.743   2.684  1.00 75.75           C  
ATOM    111  O   GLU A  14      -7.359 -15.654   3.191  1.00 75.75           O  
ATOM    112  CB  GLU A  14      -5.236 -15.274   0.727  1.00 75.75           C  
ATOM    113  CG  GLU A  14      -5.210 -16.793   0.839  1.00 75.75           C  
ATOM    114  CD  GLU A  14      -3.948 -17.421   0.267  1.00 75.75           C  
ATOM    115  OE1 GLU A  14      -2.994 -17.668   1.037  1.00 75.75           O  
ATOM    116  OE2 GLU A  14      -3.912 -17.656  -0.962  1.00 75.75           O1-
ATOM    117  N   VAL A  15      -6.033 -13.838   3.342  1.00 72.62           N  
ATOM    118  CA  VAL A  15      -6.139 -13.794   4.795  1.00 72.62           C  
ATOM    119  C   VAL A  15      -7.596 -13.580   5.202  1.00 72.62           C  
ATOM    120  O   VAL A  15      -8.094 -14.247   6.112  1.00 72.62           O  
ATOM    121  CB  VAL A  15      -5.253 -12.677   5.393  1.00 72.62           C  
ATOM    122  CG1 VAL A  15      -5.552 -12.487   6.879  1.00 72.62           C  
ATOM    123  CG2 VAL A  15      -3.774 -12.997   5.178  1.00 72.62           C  
ATOM    124  N   LEU A  16      -8.262 -12.660   4.481  1.00 72.06           N  
ATOM    125  CA  LEU A  16      -9.665 -12.371   4.767  1.00 72.06           C  
ATOM    126  C   LEU A  16     -10.529 -13.607   4.546  1.00 72.06           C  
ATOM    127  O   LEU A  16     -11.425 -13.893   5.344  1.00 72.06           O  
ATOM    128  CB  LEU A  16     -10.163 -11.220   3.890  1.00 72.06           C  
ATOM    129  CG  LEU A  16      -9.778  -9.809   4.336  1.00 72.06           C  
ATOM    130  CD1 LEU A  16     -10.104  -8.799   3.241  1.00 72.06           C  
ATOM    131  CD2 LEU A  16     -10.490  -9.448   5.635  1.00 72.06           C  
ATOM    132  N   LYS A  17     -10.223 -14.279   3.496  1.00 74.19           N  
ATOM    133  CA  LYS A  17     -10.950 -15.511   3.189  1.00 74.19           C  
ATOM    134  C   LYS A  17     -10.743 -16.559   4.276  1.00 74.19           C  
ATOM    135  O   LYS A  17     -11.690 -17.233   4.685  1.00 74.19           O  
ATOM    136  CB  LYS A  17     -10.516 -16.066   1.832  1.00 74.19           C  
ATOM    137  CG  LYS A  17     -11.476 -17.092   1.248  1.00 74.19           C  
ATOM    138  CD  LYS A  17     -11.051 -17.519  -0.151  1.00 74.19           C  
ATOM    139  CE  LYS A  17     -11.922 -18.653  -0.679  1.00 74.19           C  
ATOM    140  NZ  LYS A  17     -11.499 -19.090  -2.044  1.00 74.19           N1+
ATOM    141  N   ASN A  18      -9.488 -16.634   4.747  1.00 69.62           N  
ATOM    142  CA  ASN A  18      -9.153 -17.619   5.769  1.00 69.62           C  
ATOM    143  C   ASN A  18      -9.770 -17.260   7.118  1.00 69.62           C  
ATOM    144  O   ASN A  18     -10.190 -18.140   7.865  1.00 69.62           O  
ATOM    145  CB  ASN A  18      -7.634 -17.760   5.900  1.00 69.62           C  
ATOM    146  CG  ASN A  18      -7.032 -18.636   4.820  1.00 69.62           C  
ATOM    147  ND2 ASN A  18      -5.737 -18.471   4.578  1.00 69.62           N  
ATOM    148  OD1 ASN A  18      -7.725 -19.450   4.209  1.00 69.62           O  
ATOM    149  N   LEU A  19      -9.790 -15.999   7.358  1.00 70.88           N  
ATOM    150  CA  LEU A  19     -10.404 -15.507   8.587  1.00 70.88           C  
ATOM    151  C   LEU A  19     -11.897 -15.832   8.615  1.00 70.88           C  
ATOM    152  O   LEU A  19     -12.422 -16.270   9.639  1.00 70.88           O  
ATOM    153  CB  LEU A  19     -10.191 -13.996   8.730  1.00 70.88           C  
ATOM    154  CG  LEU A  19     -10.440 -13.410  10.118  1.00 70.88           C  
ATOM    155  CD1 LEU A  19      -9.246 -12.568  10.559  1.00 70.88           C  
ATOM    156  CD2 LEU A  19     -11.717 -12.574  10.126  1.00 70.88           C  
ATOM    157  N   HIS A  20     -12.535 -15.652   7.496  1.00 70.56           N  
ATOM    158  CA  HIS A  20     -13.960 -15.953   7.365  1.00 70.56           C  
ATOM    159  C   HIS A  20     -14.230 -17.437   7.560  1.00 70.56           C  
ATOM    160  O   HIS A  20     -15.224 -17.817   8.178  1.00 70.56           O  
ATOM    161  CB  HIS A  20     -14.478 -15.495   6.000  1.00 70.56           C  
ATOM    162  CG  HIS A  20     -14.964 -14.082   5.982  1.00 70.56           C  
ATOM    163  CD2 HIS A  20     -15.006 -13.149   6.958  1.00 70.56           C  
ATOM    164  ND1 HIS A  20     -15.489 -13.491   4.855  1.00 70.56           N  
ATOM    165  CE1 HIS A  20     -15.834 -12.247   5.139  1.00 70.56           C  
ATOM    166  NE2 HIS A  20     -15.548 -12.009   6.407  1.00 70.56           N  
ATOM    167  N   LYS A  21     -13.274 -18.179   7.128  1.00 69.69           N  
ATOM    168  CA  LYS A  21     -13.440 -19.627   7.207  1.00 69.69           C  
ATOM    169  C   LYS A  21     -13.199 -20.126   8.627  1.00 69.69           C  
ATOM    170  O   LYS A  21     -13.884 -21.040   9.094  1.00 69.69           O  
ATOM    171  CB  LYS A  21     -12.498 -20.327   6.232  1.00 69.69           C  
ATOM    172  CG  LYS A  21     -12.992 -20.343   4.795  1.00 69.69           C  
ATOM    173  CD  LYS A  21     -12.105 -21.211   3.905  1.00 69.69           C  
ATOM    174  CE  LYS A  21     -12.610 -21.242   2.471  1.00 69.69           C  
ATOM    175  NZ  LYS A  21     -11.789 -22.141   1.613  1.00 69.69           N1+
ATOM    176  N   ASN A  22     -12.297 -19.460   9.345  1.00 67.25           N  
ATOM    177  CA  ASN A  22     -11.855 -19.996  10.629  1.00 67.25           C  
ATOM    178  C   ASN A  22     -12.424 -19.189  11.795  1.00 67.25           C  
ATOM    179  O   ASN A  22     -12.180 -19.522  12.957  1.00 67.25           O  
ATOM    180  CB  ASN A  22     -10.324 -20.023  10.700  1.00 67.25           C  
ATOM    181  CG  ASN A  22      -9.715 -21.043   9.764  1.00 67.25           C  
ATOM    182  ND2 ASN A  22      -8.970 -20.575   8.771  1.00 67.25           N  
ATOM    183  OD1 ASN A  22      -9.910 -22.253   9.930  1.00 67.25           O  
ATOM    184  N   TRP A  23     -13.222 -18.199  11.464  1.00 65.06           N  
ATOM    185  CA  TRP A  23     -13.762 -17.330  12.505  1.00 65.06           C  
ATOM    186  C   TRP A  23     -14.918 -18.018  13.239  1.00 65.06           C  
ATOM    187  O   TRP A  23     -15.892 -18.437  12.617  1.00 65.06           O  
ATOM    188  CB  TRP A  23     -14.238 -16.007  11.906  1.00 65.06           C  
ATOM    189  CG  TRP A  23     -14.625 -14.984  12.927  1.00 65.06           C  
ATOM    190  CD1 TRP A  23     -15.878 -14.770  13.447  1.00 65.06           C  
ATOM    191  CD2 TRP A  23     -13.763 -14.029  13.551  1.00 65.06           C  
ATOM    192  CE2 TRP A  23     -14.554 -13.267  14.441  1.00 65.06           C  
ATOM    193  CE3 TRP A  23     -12.398 -13.742  13.450  1.00 65.06           C  
ATOM    194  NE1 TRP A  23     -15.837 -13.732  14.357  1.00 65.06           N  
ATOM    195  CZ2 TRP A  23     -14.025 -12.234  15.222  1.00 65.06           C  
ATOM    196  CZ3 TRP A  23     -11.869 -12.717  14.227  1.00 65.06           C  
ATOM    197  CH2 TRP A  23     -12.684 -11.976  15.101  1.00 65.06           C  
ATOM    198  N   HIS A  24     -14.644 -18.296  14.515  1.00 66.75           N  
ATOM    199  CA  HIS A  24     -15.642 -18.942  15.360  1.00 66.75           C  
ATOM    200  C   HIS A  24     -16.227 -17.960  16.372  1.00 66.75           C  
ATOM    201  O   HIS A  24     -17.151 -18.303  17.107  1.00 66.75           O  
ATOM    202  CB  HIS A  24     -15.029 -20.138  16.084  1.00 66.75           C  
ATOM    203  CG  HIS A  24     -14.822 -21.335  15.204  1.00 66.75           C  
ATOM    204  CD2 HIS A  24     -13.761 -21.717  14.468  1.00 66.75           C  
ATOM    205  ND1 HIS A  24     -15.802 -22.291  15.006  1.00 66.75           N  
ATOM    206  CE1 HIS A  24     -15.333 -23.210  14.179  1.00 66.75           C  
ATOM    207  NE2 HIS A  24     -14.100 -22.887  13.843  1.00 66.75           N  
ATOM    208  N   GLY A  25     -15.732 -16.630  16.376  1.00 62.19           N  
ATOM    209  CA  GLY A  25     -16.000 -15.678  17.437  1.00 62.19           C  
ATOM    210  C   GLY A  25     -17.089 -14.677  17.078  1.00 62.19           C  
ATOM    211  O   GLY A  25     -17.504 -13.877  17.915  1.00 62.19           O  
ATOM    212  N   GLY A  26     -18.348 -15.164  16.690  1.00 64.12           N  
ATOM    213  CA  GLY A  26     -19.539 -14.350  16.495  1.00 64.12           C  
ATOM    214  C   GLY A  26     -19.473 -13.481  15.254  1.00 64.12           C  
ATOM    215  O   GLY A  26     -18.416 -12.923  14.936  1.00 64.12           O  
ATOM    216  N   LYS A  27     -20.315 -13.714  14.337  1.00 63.41           N  
ATOM    217  CA  LYS A  27     -20.511 -13.114  13.021  1.00 63.41           C  
ATOM    218  C   LYS A  27     -20.400 -11.591  13.094  1.00 63.41           C  
ATOM    219  O   LYS A  27     -19.936 -10.951  12.144  1.00 63.41           O  
ATOM    220  CB  LYS A  27     -21.877 -13.507  12.453  1.00 63.41           C  
ATOM    221  CG  LYS A  27     -21.939 -14.937  11.928  1.00 63.41           C  
ATOM    222  CD  LYS A  27     -23.273 -15.222  11.253  1.00 63.41           C  
ATOM    223  CE  LYS A  27     -23.344 -16.660  10.746  1.00 63.41           C  
ATOM    224  NZ  LYS A  27     -24.659 -16.957  10.117  1.00 63.41           N1+
ATOM    225  N   ASP A  28     -20.695 -10.984  14.303  1.00 70.69           N  
ATOM    226  CA  ASP A  28     -20.748  -9.531  14.389  1.00 70.69           C  
ATOM    227  C   ASP A  28     -19.353  -8.921  14.390  1.00 70.69           C  
ATOM    228  O   ASP A  28     -19.116  -7.898  13.742  1.00 70.69           O  
ATOM    229  CB  ASP A  28     -21.506  -9.099  15.646  1.00 70.69           C  
ATOM    230  CG  ASP A  28     -23.018  -9.144  15.471  1.00 70.69           C  
ATOM    231  OD1 ASP A  28     -23.570  -8.329  14.700  1.00 70.69           O  
ATOM    232  OD2 ASP A  28     -23.670  -9.996  16.118  1.00 70.69           O1-
ATOM    233  N   ASN A  29     -18.415  -9.612  15.050  1.00 67.19           N  
ATOM    234  CA  ASN A  29     -17.047  -9.119  15.155  1.00 67.19           C  
ATOM    235  C   ASN A  29     -16.277  -9.341  13.861  1.00 67.19           C  
ATOM    236  O   ASN A  29     -15.448  -8.508  13.475  1.00 67.19           O  
ATOM    237  CB  ASN A  29     -16.328  -9.791  16.326  1.00 67.19           C  
ATOM    238  CG  ASN A  29     -16.827  -9.308  17.675  1.00 67.19           C  
ATOM    239  ND2 ASN A  29     -16.728 -10.163  18.683  1.00 67.19           N  
ATOM    240  OD1 ASN A  29     -17.295  -8.174  17.807  1.00 67.19           O  
ATOM    241  N   LEU A  30     -16.683 -10.435  13.235  1.00 70.25           N  
ATOM    242  CA  LEU A  30     -16.041 -10.732  11.959  1.00 70.25           C  
ATOM    243  C   LEU A  30     -16.458  -9.722  10.895  1.00 70.25           C  
ATOM    244  O   LEU A  30     -15.630  -9.285  10.093  1.00 70.25           O  
ATOM    245  CB  LEU A  30     -16.389 -12.149  11.500  1.00 70.25           C  
ATOM    246  CG  LEU A  30     -15.734 -12.617  10.197  1.00 70.25           C  
ATOM    247  CD1 LEU A  30     -14.232 -12.812  10.393  1.00 70.25           C  
ATOM    248  CD2 LEU A  30     -16.382 -13.910   9.706  1.00 70.25           C  
ATOM    249  N   HIS A  31     -17.739  -9.358  10.941  1.00 75.38           N  
ATOM    250  CA  HIS A  31     -18.255  -8.398   9.971  1.00 75.38           C  
ATOM    251  C   HIS A  31     -17.518  -7.066  10.066  1.00 75.38           C  
ATOM    252  O   HIS A  31     -17.209  -6.449   9.047  1.00 75.38           O  
ATOM    253  CB  HIS A  31     -19.758  -8.185  10.177  1.00 75.38           C  
ATOM    254  CG  HIS A  31     -20.429  -7.515   9.021  1.00 75.38           C  
ATOM    255  CD2 HIS A  31     -19.921  -6.932   7.912  1.00 75.38           C  
ATOM    256  ND1 HIS A  31     -21.803  -7.392   8.931  1.00 75.38           N  
ATOM    257  CE1 HIS A  31     -22.105  -6.758   7.808  1.00 75.38           C  
ATOM    258  NE2 HIS A  31     -20.986  -6.467   7.175  1.00 75.38           N  
ATOM    259  N   ASP A  32     -17.256  -6.630  11.334  1.00 76.88           N  
ATOM    260  CA  ASP A  32     -16.554  -5.365  11.528  1.00 76.88           C  
ATOM    261  C   ASP A  32     -15.125  -5.442  10.999  1.00 76.88           C  
ATOM    262  O   ASP A  32     -14.652  -4.522  10.327  1.00 76.88           O  
ATOM    263  CB  ASP A  32     -16.544  -4.977  13.008  1.00 76.88           C  
ATOM    264  CG  ASP A  32     -16.179  -3.523  13.242  1.00 76.88           C  
ATOM    265  OD1 ASP A  32     -14.988  -3.228  13.494  1.00 76.88           O  
ATOM    266  OD2 ASP A  32     -17.082  -2.664  13.170  1.00 76.88           O1-
ATOM    267  N   VAL A  33     -14.531  -6.563  11.290  1.00 72.62           N  
ATOM    268  CA  VAL A  33     -13.155  -6.763  10.849  1.00 72.62           C  
ATOM    269  C   VAL A  33     -13.109  -6.868   9.326  1.00 72.62           C  
ATOM    270  O   VAL A  33     -12.261  -6.252   8.680  1.00 72.62           O  
ATOM    271  CB  VAL A  33     -12.531  -8.023  11.489  1.00 72.62           C  
ATOM    272  CG1 VAL A  33     -11.143  -8.294  10.904  1.00 72.62           C  
ATOM    273  CG2 VAL A  33     -12.455  -7.868  13.007  1.00 72.62           C  
ATOM    274  N   ASP A  34     -14.066  -7.615   8.834  1.00 74.62           N  
ATOM    275  CA  ASP A  34     -14.167  -7.773   7.387  1.00 74.62           C  
ATOM    276  C   ASP A  34     -14.355  -6.424   6.697  1.00 74.62           C  
ATOM    277  O   ASP A  34     -13.712  -6.145   5.683  1.00 74.62           O  
ATOM    278  CB  ASP A  34     -15.327  -8.712   7.032  1.00 74.62           C  
ATOM    279  CG  ASP A  34     -15.328  -9.116   5.565  1.00 74.62           C  
ATOM    280  OD1 ASP A  34     -14.428  -9.873   5.139  1.00 74.62           O  
ATOM    281  OD2 ASP A  34     -16.235  -8.677   4.832  1.00 74.62           O1-
ATOM    282  N   ASN A  35     -15.257  -5.619   7.253  1.00 78.38           N  
ATOM    283  CA  ASN A  35     -15.526  -4.302   6.686  1.00 78.38           C  
ATOM    284  C   ASN A  35     -14.288  -3.408   6.741  1.00 78.38           C  
ATOM    285  O   ASN A  35     -13.984  -2.695   5.782  1.00 78.38           O  
ATOM    286  CB  ASN A  35     -16.695  -3.632   7.401  1.00 78.38           C  
ATOM    287  CG  ASN A  35     -18.044  -4.135   6.917  1.00 78.38           C  
ATOM    288  ND2 ASN A  35     -19.090  -3.866   7.690  1.00 78.38           N  
ATOM    289  OD1 ASN A  35     -18.142  -4.762   5.861  1.00 78.38           O  
ATOM    290  N   HIS A  36     -13.631  -3.495   7.771  1.00 74.06           N  
ATOM    291  CA  HIS A  36     -12.440  -2.666   7.940  1.00 74.06           C  
ATOM    292  C   HIS A  36     -11.342  -3.077   6.968  1.00 74.06           C  
ATOM    293  O   HIS A  36     -10.707  -2.222   6.343  1.00 74.06           O  
ATOM    294  CB  HIS A  36     -11.930  -2.753   9.379  1.00 74.06           C  
ATOM    295  CG  HIS A  36     -11.068  -1.599   9.778  1.00 74.06           C  
ATOM    296  CD2 HIS A  36      -9.724  -1.426   9.709  1.00 74.06           C  
ATOM    297  ND1 HIS A  36     -11.578  -0.442  10.327  1.00 74.06           N  
ATOM    298  CE1 HIS A  36     -10.585   0.396  10.579  1.00 74.06           C  
ATOM    299  NE2 HIS A  36      -9.448  -0.178  10.212  1.00 74.06           N  
ATOM    300  N   LEU A  37     -11.152  -4.387   6.842  1.00 75.31           N  
ATOM    301  CA  LEU A  37     -10.119  -4.890   5.941  1.00 75.31           C  
ATOM    302  C   LEU A  37     -10.452  -4.552   4.489  1.00 75.31           C  
ATOM    303  O   LEU A  37      -9.568  -4.177   3.718  1.00 75.31           O  
ATOM    304  CB  LEU A  37      -9.960  -6.404   6.100  1.00 75.31           C  
ATOM    305  CG  LEU A  37      -9.183  -6.878   7.329  1.00 75.31           C  
ATOM    306  CD1 LEU A  37      -9.337  -8.386   7.504  1.00 75.31           C  
ATOM    307  CD2 LEU A  37      -7.711  -6.496   7.211  1.00 75.31           C  
ATOM    308  N   GLN A  38     -11.693  -4.657   4.161  1.00 78.81           N  
ATOM    309  CA  GLN A  38     -12.135  -4.319   2.809  1.00 78.81           C  
ATOM    310  C   GLN A  38     -11.883  -2.846   2.502  1.00 78.81           C  
ATOM    311  O   GLN A  38     -11.494  -2.498   1.384  1.00 78.81           O  
ATOM    312  CB  GLN A  38     -13.620  -4.645   2.634  1.00 78.81           C  
ATOM    313  CG  GLN A  38     -13.903  -6.129   2.445  1.00 78.81           C  
ATOM    314  CD  GLN A  38     -15.346  -6.405   2.056  1.00 78.81           C  
ATOM    315  NE2 GLN A  38     -15.536  -7.144   0.966  1.00 78.81           N  
ATOM    316  OE1 GLN A  38     -16.281  -5.956   2.728  1.00 78.81           O  
ATOM    317  N   ASN A  39     -12.133  -2.044   3.510  1.00 79.62           N  
ATOM    318  CA  ASN A  39     -11.885  -0.616   3.336  1.00 79.62           C  
ATOM    319  C   ASN A  39     -10.408  -0.331   3.075  1.00 79.62           C  
ATOM    320  O   ASN A  39     -10.074   0.492   2.220  1.00 79.62           O  
ATOM    321  CB  ASN A  39     -12.368   0.165   4.562  1.00 79.62           C  
ATOM    322  CG  ASN A  39     -13.874   0.346   4.583  1.00 79.62           C  
ATOM    323  ND2 ASN A  39     -14.419   0.643   5.754  1.00 79.62           N  
ATOM    324  OD1 ASN A  39     -14.539   0.224   3.548  1.00 79.62           O  
ATOM    325  N   VAL A  40      -9.550  -1.038   3.786  1.00 74.50           N  
ATOM    326  CA  VAL A  40      -8.111  -0.871   3.619  1.00 74.50           C  
ATOM    327  C   VAL A  40      -7.691  -1.341   2.229  1.00 74.50           C  
ATOM    328  O   VAL A  40      -6.919  -0.665   1.545  1.00 74.50           O  
ATOM    329  CB  VAL A  40      -7.322  -1.644   4.703  1.00 74.50           C  
ATOM    330  CG1 VAL A  40      -5.824  -1.615   4.404  1.00 74.50           C  
ATOM    331  CG2 VAL A  40      -7.604  -1.058   6.086  1.00 74.50           C  
ATOM    332  N   ILE A  41      -8.216  -2.507   1.796  1.00 77.00           N  
ATOM    333  CA  ILE A  41      -7.911  -3.058   0.480  1.00 77.00           C  
ATOM    334  C   ILE A  41      -8.332  -2.068  -0.603  1.00 77.00           C  
ATOM    335  O   ILE A  41      -7.590  -1.832  -1.560  1.00 77.00           O  
ATOM    336  CB  ILE A  41      -8.605  -4.421   0.263  1.00 77.00           C  
ATOM    337  CG1 ILE A  41      -7.998  -5.484   1.182  1.00 77.00           C  
ATOM    338  CG2 ILE A  41      -8.506  -4.848  -1.203  1.00 77.00           C  
ATOM    339  CD1 ILE A  41      -8.750  -6.807   1.184  1.00 77.00           C  
ATOM    340  N   GLU A  42      -9.482  -1.494  -0.466  1.00 78.88           N  
ATOM    341  CA  GLU A  42      -9.985  -0.516  -1.426  1.00 78.88           C  
ATOM    342  C   GLU A  42      -9.093   0.720  -1.471  1.00 78.88           C  
ATOM    343  O   GLU A  42      -8.833   1.265  -2.547  1.00 78.88           O  
ATOM    344  CB  GLU A  42     -11.423  -0.118  -1.085  1.00 78.88           C  
ATOM    345  CG  GLU A  42     -12.459  -1.169  -1.458  1.00 78.88           C  
ATOM    346  CD  GLU A  42     -13.888  -0.712  -1.217  1.00 78.88           C  
ATOM    347  OE1 GLU A  42     -14.590  -0.370  -2.204  1.00 78.88           O  
ATOM    348  OE2 GLU A  42     -14.314  -0.694  -0.045  1.00 78.88           O1-
ATOM    349  N   ASP A  43      -8.694   1.086  -0.302  1.00 74.50           N  
ATOM    350  CA  ASP A  43      -7.845   2.270  -0.231  1.00 74.50           C  
ATOM    351  C   ASP A  43      -6.497   2.022  -0.905  1.00 74.50           C  
ATOM    352  O   ASP A  43      -5.977   2.891  -1.605  1.00 74.50           O  
ATOM    353  CB  ASP A  43      -7.636   2.694   1.225  1.00 74.50           C  
ATOM    354  CG  ASP A  43      -8.826   3.444   1.801  1.00 74.50           C  
ATOM    355  OD1 ASP A  43      -9.650   3.969   1.022  1.00 74.50           O  
ATOM    356  OD2 ASP A  43      -8.939   3.509   3.044  1.00 74.50           O1-
ATOM    357  N   ILE A  44      -5.978   0.798  -0.679  1.00 73.00           N  
ATOM    358  CA  ILE A  44      -4.714   0.418  -1.304  1.00 73.00           C  
ATOM    359  C   ILE A  44      -4.888   0.356  -2.818  1.00 73.00           C  
ATOM    360  O   ILE A  44      -4.027   0.821  -3.573  1.00 73.00           O  
ATOM    361  CB  ILE A  44      -4.204  -0.934  -0.765  1.00 73.00           C  
ATOM    362  CG1 ILE A  44      -3.827  -0.814   0.716  1.00 73.00           C  
ATOM    363  CG2 ILE A  44      -3.013  -1.429  -1.592  1.00 73.00           C  
ATOM    364  CD1 ILE A  44      -3.532  -2.146   1.390  1.00 73.00           C  
ATOM    365  N   HIS A  45      -6.062  -0.236  -3.199  1.00 74.56           N  
ATOM    366  CA  HIS A  45      -6.381  -0.305  -4.616  1.00 74.56           C  
ATOM    367  C   HIS A  45      -6.452   1.087  -5.232  1.00 74.56           C  
ATOM    368  O   HIS A  45      -5.955   1.308  -6.338  1.00 74.56           O  
ATOM    369  CB  HIS A  45      -7.701  -1.047  -4.838  1.00 74.56           C  
ATOM    370  CG  HIS A  45      -7.964  -1.393  -6.265  1.00 74.56           C  
ATOM    371  CD2 HIS A  45      -7.442  -2.357  -7.059  1.00 74.56           C  
ATOM    372  ND1 HIS A  45      -8.865  -0.699  -7.040  1.00 74.56           N  
ATOM    373  CE1 HIS A  45      -8.890  -1.222  -8.260  1.00 74.56           C  
ATOM    374  NE2 HIS A  45      -8.037  -2.231  -8.294  1.00 74.56           N  
ATOM    375  N   ASP A  46      -7.093   2.024  -4.527  1.00 78.00           N  
ATOM    376  CA  ASP A  46      -7.218   3.405  -4.977  1.00 78.00           C  
ATOM    377  C   ASP A  46      -5.848   4.077  -5.096  1.00 78.00           C  
ATOM    378  O   ASP A  46      -5.596   4.818  -6.050  1.00 78.00           O  
ATOM    379  CB  ASP A  46      -8.111   4.206  -4.025  1.00 78.00           C  
ATOM    380  CG  ASP A  46      -8.441   5.591  -4.551  1.00 78.00           C  
ATOM    381  OD1 ASP A  46      -7.797   6.574  -4.114  1.00 78.00           O  
ATOM    382  OD2 ASP A  46      -9.352   5.708  -5.393  1.00 78.00           O1-
ATOM    383  N   PHE A  47      -4.998   3.821  -4.138  1.00 72.19           N  
ATOM    384  CA  PHE A  47      -3.643   4.361  -4.159  1.00 72.19           C  
ATOM    385  C   PHE A  47      -2.865   3.830  -5.355  1.00 72.19           C  
ATOM    386  O   PHE A  47      -2.159   4.585  -6.024  1.00 72.19           O  
ATOM    387  CB  PHE A  47      -2.911   4.018  -2.862  1.00 72.19           C  
ATOM    388  CG  PHE A  47      -1.472   4.459  -2.841  1.00 72.19           C  
ATOM    389  CD1 PHE A  47      -0.450   3.553  -3.082  1.00 72.19           C  
ATOM    390  CD2 PHE A  47      -1.144   5.786  -2.580  1.00 72.19           C  
ATOM    391  CE1 PHE A  47       0.887   3.960  -3.068  1.00 72.19           C  
ATOM    392  CE2 PHE A  47       0.187   6.200  -2.563  1.00 72.19           C  
ATOM    393  CZ  PHE A  47       1.203   5.279  -2.808  1.00 72.19           C  
ATOM    394  N   MET A  48      -3.026   2.569  -5.685  1.00 70.19           N  
ATOM    395  CA  MET A  48      -2.340   1.939  -6.809  1.00 70.19           C  
ATOM    396  C   MET A  48      -2.823   2.523  -8.140  1.00 70.19           C  
ATOM    397  O   MET A  48      -2.065   2.577  -9.105  1.00 70.19           O  
ATOM    398  CB  MET A  48      -2.552   0.426  -6.797  1.00 70.19           C  
ATOM    399  CG  MET A  48      -1.752  -0.294  -5.719  1.00 70.19           C  
ATOM    400  SD  MET A  48      -1.908  -2.118  -5.831  1.00 70.19           S  
ATOM    401  CE  MET A  48      -1.611  -2.354  -7.611  1.00 70.19           C  
ATOM    402  N   GLN A  49      -3.972   2.999  -8.167  1.00 71.50           N  
ATOM    403  CA  GLN A  49      -4.525   3.538  -9.414  1.00 71.50           C  
ATOM    404  C   GLN A  49      -4.219   5.024  -9.552  1.00 71.50           C  
ATOM    405  O   GLN A  49      -4.600   5.657 -10.540  1.00 71.50           O  
ATOM    406  CB  GLN A  49      -6.038   3.305  -9.472  1.00 71.50           C  
ATOM    407  CG  GLN A  49      -6.431   1.852  -9.694  1.00 71.50           C  
ATOM    408  CD  GLN A  49      -7.921   1.671  -9.894  1.00 71.50           C  
ATOM    409  NE2 GLN A  49      -8.441   0.526  -9.462  1.00 71.50           N  
ATOM    410  OE1 GLN A  49      -8.600   2.552 -10.425  1.00 71.50           O  
ATOM    411  N   GLY A  50      -3.314   5.473  -8.731  1.00 69.12           N  
ATOM    412  CA  GLY A  50      -2.883   6.847  -8.904  1.00 69.12           C  
ATOM    413  C   GLY A  50      -3.717   7.836  -8.114  1.00 69.12           C  
ATOM    414  O   GLY A  50      -3.572   9.048  -8.266  1.00 69.12           O  
ATOM    415  N   GLY A  51      -4.629   7.243  -7.281  1.00 67.38           N  
ATOM    416  CA  GLY A  51      -5.564   8.134  -6.609  1.00 67.38           C  
ATOM    417  C   GLY A  51      -5.147   8.492  -5.202  1.00 67.38           C  
ATOM    418  O   GLY A  51      -5.732   9.382  -4.583  1.00 67.38           O  
ATOM    419  N   GLY A  52      -3.928   8.287  -4.750  1.00 59.81           N  
ATOM    420  CA  GLY A  52      -3.710   8.566  -3.342  1.00 59.81           C  
ATOM    421  C   GLY A  52      -2.328   9.109  -3.052  1.00 59.81           C  
ATOM    422  O   GLY A  52      -1.467   9.143  -3.933  1.00 59.81           O  
ATOM    423  N   SER A  53      -2.266  10.141  -2.195  1.00 61.50           N  
ATOM    424  CA  SER A  53      -1.053  10.752  -1.655  1.00 61.50           C  
ATOM    425  C   SER A  53      -0.387   9.849  -0.624  1.00 61.50           C  
ATOM    426  O   SER A  53      -1.045   8.995  -0.023  1.00 61.50           O  
ATOM    427  CB  SER A  53      -1.372  12.110  -1.025  1.00 61.50           C  
ATOM    428  OG  SER A  53      -2.334  11.969   0.009  1.00 61.50           O  
ATOM    429  N   GLY A  54       0.904   9.529  -0.873  1.00 61.41           N  
ATOM    430  CA  GLY A  54       1.754   8.843   0.084  1.00 61.41           C  
ATOM    431  C   GLY A  54       1.251   8.950   1.512  1.00 61.41           C  
ATOM    432  O   GLY A  54       1.343   7.996   2.283  1.00 61.41           O  
ATOM    433  N   GLY A  55       0.583  10.131   1.898  1.00 64.69           N  
ATOM    434  CA  GLY A  55       0.024  10.364   3.221  1.00 64.69           C  
ATOM    435  C   GLY A  55      -1.179   9.487   3.523  1.00 64.69           C  
ATOM    436  O   GLY A  55      -1.357   9.044   4.657  1.00 64.69           O  
ATOM    437  N   LYS A  56      -1.934   9.179   2.500  1.00 68.75           N  
ATOM    438  CA  LYS A  56      -3.107   8.319   2.628  1.00 68.75           C  
ATOM    439  C   LYS A  56      -2.703   6.871   2.877  1.00 68.75           C  
ATOM    440  O   LYS A  56      -3.353   6.163   3.649  1.00 68.75           O  
ATOM    441  CB  LYS A  56      -3.980   8.414   1.374  1.00 68.75           C  
ATOM    442  CG  LYS A  56      -5.398   7.903   1.572  1.00 68.75           C  
ATOM    443  CD  LYS A  56      -6.281   8.231   0.370  1.00 68.75           C  
ATOM    444  CE  LYS A  56      -7.679   7.644   0.529  1.00 68.75           C  
ATOM    445  NZ  LYS A  56      -8.538   7.938  -0.660  1.00 68.75           N1+
ATOM    446  N   LEU A  57      -1.580   6.550   2.265  1.00 68.06           N  
ATOM    447  CA  LEU A  57      -1.072   5.196   2.447  1.00 68.06           C  
ATOM    448  C   LEU A  57      -0.653   4.963   3.894  1.00 68.06           C  
ATOM    449  O   LEU A  57      -0.951   3.911   4.469  1.00 68.06           O  
ATOM    450  CB  LEU A  57       0.115   4.940   1.513  1.00 68.06           C  
ATOM    451  CG  LEU A  57       0.658   3.513   1.485  1.00 68.06           C  
ATOM    452  CD1 LEU A  57      -0.319   2.587   0.765  1.00 68.06           C  
ATOM    453  CD2 LEU A  57       2.030   3.475   0.817  1.00 68.06           C  
ATOM    454  N   GLN A  58       0.058   6.019   4.400  1.00 65.94           N  
ATOM    455  CA  GLN A  58       0.497   5.922   5.788  1.00 65.94           C  
ATOM    456  C   GLN A  58      -0.693   5.794   6.735  1.00 65.94           C  
ATOM    457  O   GLN A  58      -0.647   5.018   7.693  1.00 65.94           O  
ATOM    458  CB  GLN A  58       1.335   7.145   6.169  1.00 65.94           C  
ATOM    459  CG  GLN A  58       2.811   7.014   5.803  1.00 65.94           C  
ATOM    460  CD  GLN A  58       3.625   8.229   6.209  1.00 65.94           C  
ATOM    461  NE2 GLN A  58       4.929   8.174   5.965  1.00 65.94           N  
ATOM    462  OE1 GLN A  58       3.084   9.209   6.738  1.00 65.94           O  
ATOM    463  N   GLU A  59      -1.750   6.581   6.516  1.00 72.94           N  
ATOM    464  CA  GLU A  59      -2.976   6.528   7.310  1.00 72.94           C  
ATOM    465  C   GLU A  59      -3.669   5.181   7.172  1.00 72.94           C  
ATOM    466  O   GLU A  59      -4.165   4.628   8.156  1.00 72.94           O  
ATOM    467  CB  GLU A  59      -3.930   7.653   6.897  1.00 72.94           C  
ATOM    468  CG  GLU A  59      -3.541   9.022   7.440  1.00 72.94           C  
ATOM    469  CD  GLU A  59      -4.593  10.094   7.187  1.00 72.94           C  
ATOM    470  OE1 GLU A  59      -5.369  10.406   8.116  1.00 72.94           O  
ATOM    471  OE2 GLU A  59      -4.644  10.607   6.050  1.00 72.94           O1-
ATOM    472  N   MET A  60      -3.585   4.685   5.947  1.00 69.81           N  
ATOM    473  CA  MET A  60      -4.159   3.376   5.663  1.00 69.81           C  
ATOM    474  C   MET A  60      -3.415   2.280   6.419  1.00 69.81           C  
ATOM    475  O   MET A  60      -4.034   1.363   6.961  1.00 69.81           O  
ATOM    476  CB  MET A  60      -4.126   3.088   4.160  1.00 69.81           C  
ATOM    477  CG  MET A  60      -5.149   3.880   3.362  1.00 69.81           C  
ATOM    478  SD  MET A  60      -5.019   3.575   1.557  1.00 69.81           S  
ATOM    479  CE  MET A  60      -6.166   2.182   1.378  1.00 69.81           C  
ATOM    480  N   MET A  61      -2.137   2.599   6.533  1.00 68.25           N  
ATOM    481  CA  MET A  61      -1.263   1.666   7.239  1.00 68.25           C  
ATOM    482  C   MET A  61      -1.598   1.629   8.726  1.00 68.25           C  
ATOM    483  O   MET A  61      -1.612   0.557   9.337  1.00 68.25           O  
ATOM    484  CB  MET A  61       0.203   2.045   7.041  1.00 68.25           C  
ATOM    485  CG  MET A  61       0.726   1.764   5.644  1.00 68.25           C  
ATOM    486  SD  MET A  61       2.543   2.014   5.508  1.00 68.25           S  
ATOM    487  CE  MET A  61       3.135   0.557   6.411  1.00 68.25           C  
ATOM    488  N   LYS A  62      -1.875   2.715   9.232  1.00 74.88           N  
ATOM    489  CA  LYS A  62      -2.240   2.819  10.642  1.00 74.88           C  
ATOM    490  C   LYS A  62      -3.564   2.115  10.921  1.00 74.88           C  
ATOM    491  O   LYS A  62      -3.698   1.402  11.918  1.00 74.88           O  
ATOM    492  CB  LYS A  62      -2.328   4.283  11.070  1.00 74.88           C  
ATOM    493  CG  LYS A  62      -0.988   4.900  11.438  1.00 74.88           C  
ATOM    494  CD  LYS A  62      -1.152   6.331  11.954  1.00 74.88           C  
ATOM    495  CE  LYS A  62       0.194   6.976  12.255  1.00 74.88           C  
ATOM    496  NZ  LYS A  62       0.036   8.368  12.761  1.00 74.88           N1+
ATOM    497  N   GLU A  63      -4.489   2.302   9.981  1.00 71.75           N  
ATOM    498  CA  GLU A  63      -5.814   1.711  10.147  1.00 71.75           C  
ATOM    499  C   GLU A  63      -5.757   0.188  10.048  1.00 71.75           C  
ATOM    500  O   GLU A  63      -6.419  -0.511  10.814  1.00 71.75           O  
ATOM    501  CB  GLU A  63      -6.787   2.271   9.105  1.00 71.75           C  
ATOM    502  CG  GLU A  63      -7.193   3.718   9.357  1.00 71.75           C  
ATOM    503  CD  GLU A  63      -8.368   4.167   8.505  1.00 71.75           C  
ATOM    504  OE1 GLU A  63      -9.499   4.266   9.034  1.00 71.75           O  
ATOM    505  OE2 GLU A  63      -8.158   4.416   7.296  1.00 71.75           O1-
ATOM    506  N   PHE A  64      -4.954  -0.209   9.149  1.00 72.06           N  
ATOM    507  CA  PHE A  64      -4.797  -1.646   8.950  1.00 72.06           C  
ATOM    508  C   PHE A  64      -4.162  -2.297  10.173  1.00 72.06           C  
ATOM    509  O   PHE A  64      -4.588  -3.370  10.602  1.00 72.06           O  
ATOM    510  CB  PHE A  64      -3.949  -1.927   7.705  1.00 72.06           C  
ATOM    511  CG  PHE A  64      -4.028  -3.352   7.227  1.00 72.06           C  
ATOM    512  CD1 PHE A  64      -2.969  -4.227   7.427  1.00 72.06           C  
ATOM    513  CD2 PHE A  64      -5.164  -3.816   6.576  1.00 72.06           C  
ATOM    514  CE1 PHE A  64      -3.039  -5.546   6.984  1.00 72.06           C  
ATOM    515  CE2 PHE A  64      -5.243  -5.133   6.131  1.00 72.06           C  
ATOM    516  CZ  PHE A  64      -4.178  -5.996   6.335  1.00 72.06           C  
ATOM    517  N   GLN A  65      -3.103  -1.692  10.719  1.00 69.00           N  
ATOM    518  CA  GLN A  65      -2.464  -2.187  11.933  1.00 69.00           C  
ATOM    519  C   GLN A  65      -3.464  -2.282  13.084  1.00 69.00           C  
ATOM    520  O   GLN A  65      -3.427  -3.233  13.868  1.00 69.00           O  
ATOM    521  CB  GLN A  65      -1.292  -1.287  12.331  1.00 69.00           C  
ATOM    522  CG  GLN A  65      -0.398  -1.879  13.413  1.00 69.00           C  
ATOM    523  CD  GLN A  65       0.380  -3.086  12.927  1.00 69.00           C  
ATOM    524  NE2 GLN A  65       0.344  -4.164  13.705  1.00 69.00           N  
ATOM    525  OE1 GLN A  65       1.011  -3.053  11.868  1.00 69.00           O  
ATOM    526  N   GLN A  66      -4.383  -1.431  13.164  1.00 72.75           N  
ATOM    527  CA  GLN A  66      -5.405  -1.433  14.205  1.00 72.75           C  
ATOM    528  C   GLN A  66      -6.341  -2.628  14.056  1.00 72.75           C  
ATOM    529  O   GLN A  66      -6.715  -3.258  15.048  1.00 72.75           O  
ATOM    530  CB  GLN A  66      -6.206  -0.130  14.174  1.00 72.75           C  
ATOM    531  CG  GLN A  66      -5.467   1.064  14.761  1.00 72.75           C  
ATOM    532  CD  GLN A  66      -6.294   2.331  14.747  1.00 72.75           C  
ATOM    533  NE2 GLN A  66      -5.901   3.307  15.559  1.00 72.75           N  
ATOM    534  OE1 GLN A  66      -7.283   2.437  14.014  1.00 72.75           O  
ATOM    535  N   VAL A  67      -6.699  -2.914  12.812  1.00 72.31           N  
ATOM    536  CA  VAL A  67      -7.583  -4.044  12.548  1.00 72.31           C  
ATOM    537  C   VAL A  67      -6.890  -5.347  12.938  1.00 72.31           C  
ATOM    538  O   VAL A  67      -7.503  -6.223  13.552  1.00 72.31           O  
ATOM    539  CB  VAL A  67      -8.013  -4.094  11.064  1.00 72.31           C  
ATOM    540  CG1 VAL A  67      -8.763  -5.390  10.761  1.00 72.31           C  
ATOM    541  CG2 VAL A  67      -8.875  -2.880  10.718  1.00 72.31           C  
ATOM    542  N   LEU A  68      -5.630  -5.367  12.640  1.00 70.38           N  
ATOM    543  CA  LEU A  68      -4.859  -6.558  12.972  1.00 70.38           C  
ATOM    544  C   LEU A  68      -4.776  -6.748  14.484  1.00 70.38           C  
ATOM    545  O   LEU A  68      -4.883  -7.872  14.979  1.00 70.38           O  
ATOM    546  CB  LEU A  68      -3.450  -6.468  12.380  1.00 70.38           C  
ATOM    547  CG  LEU A  68      -3.329  -6.715  10.876  1.00 70.38           C  
ATOM    548  CD1 LEU A  68      -1.904  -6.446  10.407  1.00 70.38           C  
ATOM    549  CD2 LEU A  68      -3.751  -8.139  10.533  1.00 70.38           C  
ATOM    550  N   ASP A  69      -4.548  -5.682  15.113  1.00 73.38           N  
ATOM    551  CA  ASP A  69      -4.496  -5.748  16.572  1.00 73.38           C  
ATOM    552  C   ASP A  69      -5.823  -6.238  17.144  1.00 73.38           C  
ATOM    553  O   ASP A  69      -5.838  -7.037  18.089  1.00 73.38           O  
ATOM    554  CB  ASP A  69      -4.139  -4.379  17.159  1.00 73.38           C  
ATOM    555  CG  ASP A  69      -2.643  -4.125  17.208  1.00 73.38           C  
ATOM    556  OD1 ASP A  69      -1.911  -4.910  17.844  1.00 73.38           O  
ATOM    557  OD2 ASP A  69      -2.195  -3.125  16.600  1.00 73.38           O1-
ATOM    558  N   GLU A  70      -6.878  -5.786  16.482  1.00 70.81           N  
ATOM    559  CA  GLU A  70      -8.213  -6.174  16.923  1.00 70.81           C  
ATOM    560  C   GLU A  70      -8.477  -7.651  16.645  1.00 70.81           C  
ATOM    561  O   GLU A  70      -9.070  -8.348  17.482  1.00 70.81           O  
ATOM    562  CB  GLU A  70      -9.275  -5.314  16.237  1.00 70.81           C  
ATOM    563  CG  GLU A  70      -9.387  -3.905  16.801  1.00 70.81           C  
ATOM    564  CD  GLU A  70     -10.470  -3.073  16.134  1.00 70.81           C  
ATOM    565  OE1 GLU A  70     -10.939  -2.085  16.746  1.00 70.81           O  
ATOM    566  OE2 GLU A  70     -10.851  -3.412  14.993  1.00 70.81           O1-
ATOM    567  N   LEU A  71      -7.981  -8.050  15.499  1.00 69.44           N  
ATOM    568  CA  LEU A  71      -8.107  -9.453  15.123  1.00 69.44           C  
ATOM    569  C   LEU A  71      -7.303 -10.340  16.065  1.00 69.44           C  
ATOM    570  O   LEU A  71      -7.781 -11.400  16.485  1.00 69.44           O  
ATOM    571  CB  LEU A  71      -7.640  -9.667  13.682  1.00 69.44           C  
ATOM    572  CG  LEU A  71      -8.615  -9.247  12.582  1.00 69.44           C  
ATOM    573  CD1 LEU A  71      -7.916  -9.228  11.229  1.00 69.44           C  
ATOM    574  CD2 LEU A  71      -9.821 -10.184  12.552  1.00 69.44           C  
ATOM    575  N   ASN A  72      -6.125  -9.858  16.324  1.00 68.00           N  
ATOM    576  CA  ASN A  72      -5.263 -10.583  17.257  1.00 68.00           C  
ATOM    577  C   ASN A  72      -5.912 -10.718  18.628  1.00 68.00           C  
ATOM    578  O   ASN A  72      -5.818 -11.768  19.271  1.00 68.00           O  
ATOM    579  CB  ASN A  72      -3.902  -9.898  17.373  1.00 68.00           C  
ATOM    580  CG  ASN A  72      -2.872 -10.762  18.072  1.00 68.00           C  
ATOM    581  ND2 ASN A  72      -2.050 -10.148  18.915  1.00 68.00           N  
ATOM    582  OD1 ASN A  72      -2.813 -11.977  17.859  1.00 68.00           O  
ATOM    583  N   ASN A  73      -6.631  -9.655  19.003  1.00 68.62           N  
ATOM    584  CA  ASN A  73      -7.286  -9.637  20.304  1.00 68.62           C  
ATOM    585  C   ASN A  73      -8.495 -10.568  20.335  1.00 68.62           C  
ATOM    586  O   ASN A  73      -8.762 -11.210  21.355  1.00 68.62           O  
ATOM    587  CB  ASN A  73      -7.703  -8.210  20.674  1.00 68.62           C  
ATOM    588  CG  ASN A  73      -6.561  -7.401  21.264  1.00 68.62           C  
ATOM    589  ND2 ASN A  73      -6.554  -6.103  20.989  1.00 68.62           N  
ATOM    590  OD1 ASN A  73      -5.690  -7.941  21.953  1.00 68.62           O  
ATOM    591  N   HIS A  74      -9.187 -10.613  19.177  1.00 64.69           N  
ATOM    592  CA  HIS A  74     -10.411 -11.395  19.099  1.00 64.69           C  
ATOM    593  C   HIS A  74     -10.108 -12.877  18.883  1.00 64.69           C  
ATOM    594  O   HIS A  74     -10.857 -13.741  19.338  1.00 64.69           O  
ATOM    595  CB  HIS A  74     -11.309 -10.876  17.969  1.00 64.69           C  
ATOM    596  CG  HIS A  74     -12.099  -9.666  18.343  1.00 64.69           C  
ATOM    597  CD2 HIS A  74     -13.337  -9.546  18.884  1.00 64.69           C  
ATOM    598  ND1 HIS A  74     -11.627  -8.383  18.171  1.00 64.69           N  
ATOM    599  CE1 HIS A  74     -12.546  -7.522  18.587  1.00 64.69           C  
ATOM    600  NE2 HIS A  74     -13.587  -8.202  19.027  1.00 64.69           N  
ATOM    601  N   LEU A  75      -9.004 -13.190  18.390  1.00 62.47           N  
ATOM    602  CA  LEU A  75      -8.656 -14.568  18.068  1.00 62.47           C  
ATOM    603  C   LEU A  75      -7.831 -15.194  19.186  1.00 62.47           C  
ATOM    604  O   LEU A  75      -7.435 -16.361  19.090  1.00 62.47           O  
ATOM    605  CB  LEU A  75      -7.881 -14.628  16.748  1.00 62.47           C  
ATOM    606  CG  LEU A  75      -8.669 -14.293  15.482  1.00 62.47           C  
ATOM    607  CD1 LEU A  75      -7.728 -14.148  14.296  1.00 62.47           C  
ATOM    608  CD2 LEU A  75      -9.720 -15.366  15.207  1.00 62.47           C  
ATOM    609  N   GLN A  76      -7.603 -14.509  20.358  1.00 54.81           N  
ATOM    610  CA  GLN A  76      -6.936 -15.031  21.541  1.00 54.81           C  
ATOM    611  C   GLN A  76      -7.264 -16.506  21.749  1.00 54.81           C  
ATOM    612  O   GLN A  76      -6.533 -17.217  22.441  1.00 54.81           O  
ATOM    613  CB  GLN A  76      -7.324 -14.228  22.785  1.00 54.81           C  
ATOM    614  CG  GLN A  76      -6.458 -13.000  23.020  1.00 54.81           C  
ATOM    615  CD  GLN A  76      -6.677 -12.379  24.391  1.00 54.81           C  
ATOM    616  NE2 GLN A  76      -5.793 -11.463  24.773  1.00 54.81           N  
ATOM    617  OE1 GLN A  76      -7.638 -12.714  25.087  1.00 54.81           O  
ATOM    618  N   GLY A  77      -7.856 -17.250  20.731  1.00 54.75           N  
ATOM    619  CA  GLY A  77      -8.015 -18.687  20.889  1.00 54.75           C  
ATOM    620  C   GLY A  77      -7.648 -19.467  19.640  1.00 54.75           C  
ATOM    621  O   GLY A  77      -7.407 -20.678  19.707  1.00 54.75           O  
ATOM    622  N   GLY A  78      -7.186 -18.875  18.586  1.00 50.31           N  
ATOM    623  CA  GLY A  78      -6.721 -19.641  17.442  1.00 50.31           C  
ATOM    624  C   GLY A  78      -5.301 -19.297  17.029  1.00 50.31           C  
ATOM    625  O   GLY A  78      -5.074 -18.772  15.933  1.00 50.31           O  
ATOM    626  N   LYS A  79      -4.331 -19.232  17.930  1.00 52.41           N  
ATOM    627  CA  LYS A  79      -2.927 -18.839  17.978  1.00 52.41           C  
ATOM    628  C   LYS A  79      -2.224 -19.131  16.661  1.00 52.41           C  
ATOM    629  O   LYS A  79      -1.416 -18.330  16.184  1.00 52.41           O  
ATOM    630  CB  LYS A  79      -2.208 -19.548  19.125  1.00 52.41           C  
ATOM    631  CG  LYS A  79      -2.339 -18.854  20.473  1.00 52.41           C  
ATOM    632  CD  LYS A  79      -1.514 -19.546  21.542  1.00 52.41           C  
ATOM    633  CE  LYS A  79      -1.706 -18.899  22.912  1.00 52.41           C  
ATOM    634  NZ  LYS A  79      -0.839 -19.528  23.944  1.00 52.41           N1+
ATOM    635  N   HIS A  80      -2.735 -20.097  15.874  1.00 56.62           N  
ATOM    636  CA  HIS A  80      -1.916 -20.452  14.723  1.00 56.62           C  
ATOM    637  C   HIS A  80      -2.354 -19.684  13.482  1.00 56.62           C  
ATOM    638  O   HIS A  80      -1.518 -19.232  12.693  1.00 56.62           O  
ATOM    639  CB  HIS A  80      -1.984 -21.960  14.464  1.00 56.62           C  
ATOM    640  CG  HIS A  80      -0.798 -22.489  13.725  1.00 56.62           C  
ATOM    641  CD2 HIS A  80      -0.223 -22.090  12.566  1.00 56.62           C  
ATOM    642  ND1 HIS A  80      -0.070 -23.576  14.168  1.00 56.62           N  
ATOM    643  CE1 HIS A  80       0.906 -23.822  13.309  1.00 56.62           C  
ATOM    644  NE2 HIS A  80       0.836 -22.942  12.330  1.00 56.62           N  
ATOM    645  N   THR A  81      -3.627 -19.539  13.404  1.00 58.97           N  
ATOM    646  CA  THR A  81      -4.161 -18.881  12.214  1.00 58.97           C  
ATOM    647  C   THR A  81      -3.929 -17.374  12.283  1.00 58.97           C  
ATOM    648  O   THR A  81      -3.526 -16.762  11.297  1.00 58.97           O  
ATOM    649  CB  THR A  81      -5.664 -19.169  12.045  1.00 58.97           C  
ATOM    650  CG2 THR A  81      -6.170 -18.674  10.691  1.00 58.97           C  
ATOM    651  OG1 THR A  81      -5.892 -20.578  12.140  1.00 58.97           O  
ATOM    652  N   VAL A  82      -3.958 -16.862  13.481  1.00 57.31           N  
ATOM    653  CA  VAL A  82      -3.799 -15.422  13.671  1.00 57.31           C  
ATOM    654  C   VAL A  82      -2.328 -15.042  13.530  1.00 57.31           C  
ATOM    655  O   VAL A  82      -2.003 -13.999  12.950  1.00 57.31           O  
ATOM    656  CB  VAL A  82      -4.340 -14.967  15.044  1.00 57.31           C  
ATOM    657  CG1 VAL A  82      -3.988 -13.499  15.301  1.00 57.31           C  
ATOM    658  CG2 VAL A  82      -5.851 -15.176  15.122  1.00 57.31           C  
ATOM    659  N   HIS A  83      -1.506 -15.965  14.142  1.00 62.12           N  
ATOM    660  CA  HIS A  83      -0.073 -15.718  14.023  1.00 62.12           C  
ATOM    661  C   HIS A  83       0.356 -15.671  12.558  1.00 62.12           C  
ATOM    662  O   HIS A  83       1.149 -14.805  12.169  1.00 62.12           O  
ATOM    663  CB  HIS A  83       0.719 -16.796  14.762  1.00 62.12           C  
ATOM    664  CG  HIS A  83       2.167 -16.466  14.932  1.00 62.12           C  
ATOM    665  CD2 HIS A  83       3.255 -16.860  14.228  1.00 62.12           C  
ATOM    666  ND1 HIS A  83       2.627 -15.646  15.934  1.00 62.12           N  
ATOM    667  CE1 HIS A  83       3.944 -15.537  15.843  1.00 62.12           C  
ATOM    668  NE2 HIS A  83       4.350 -16.262  14.812  1.00 62.12           N  
ATOM    669  N   HIS A  84      -0.216 -16.596  11.782  1.00 63.19           N  
ATOM    670  CA  HIS A  84       0.108 -16.611  10.361  1.00 63.19           C  
ATOM    671  C   HIS A  84      -0.438 -15.379   9.653  1.00 63.19           C  
ATOM    672  O   HIS A  84       0.249 -14.771   8.834  1.00 63.19           O  
ATOM    673  CB  HIS A  84      -0.439 -17.881   9.704  1.00 63.19           C  
ATOM    674  CG  HIS A  84       0.423 -18.405   8.596  1.00 63.19           C  
ATOM    675  CD2 HIS A  84       1.101 -17.755   7.621  1.00 63.19           C  
ATOM    676  ND1 HIS A  84       0.659 -19.748   8.408  1.00 63.19           N  
ATOM    677  CE1 HIS A  84       1.448 -19.905   7.359  1.00 63.19           C  
ATOM    678  NE2 HIS A  84       1.733 -18.717   6.863  1.00 63.19           N  
ATOM    679  N   ILE A  85      -1.605 -14.984  10.132  1.00 62.12           N  
ATOM    680  CA  ILE A  85      -2.234 -13.804   9.541  1.00 62.12           C  
ATOM    681  C   ILE A  85      -1.446 -12.555   9.909  1.00 62.12           C  
ATOM    682  O   ILE A  85      -1.176 -11.707   9.053  1.00 62.12           O  
ATOM    683  CB  ILE A  85      -3.705 -13.664   9.991  1.00 62.12           C  
ATOM    684  CG1 ILE A  85      -4.541 -14.837   9.457  1.00 62.12           C  
ATOM    685  CG2 ILE A  85      -4.286 -12.325   9.527  1.00 62.12           C  
ATOM    686  CD1 ILE A  85      -5.957 -14.893  10.013  1.00 62.12           C  
ATOM    687  N   GLU A  86      -1.077 -12.559  11.176  1.00 63.78           N  
ATOM    688  CA  GLU A  86      -0.279 -11.432  11.655  1.00 63.78           C  
ATOM    689  C   GLU A  86       1.033 -11.315  10.884  1.00 63.78           C  
ATOM    690  O   GLU A  86       1.447 -10.213  10.514  1.00 63.78           O  
ATOM    691  CB  GLU A  86       0.003 -11.573  13.155  1.00 63.78           C  
ATOM    692  CG  GLU A  86       0.614 -10.326  13.787  1.00 63.78           C  
ATOM    693  CD  GLU A  86       0.956 -10.506  15.251  1.00 63.78           C  
ATOM    694  OE1 GLU A  86       2.155 -10.438  15.607  1.00 63.78           O  
ATOM    695  OE2 GLU A  86       0.020 -10.721  16.057  1.00 63.78           O1-
ATOM    696  N   GLN A  87       1.711 -12.473  10.740  1.00 66.62           N  
ATOM    697  CA  GLN A  87       2.992 -12.490  10.044  1.00 66.62           C  
ATOM    698  C   GLN A  87       2.834 -12.043   8.591  1.00 66.62           C  
ATOM    699  O   GLN A  87       3.674 -11.306   8.072  1.00 66.62           O  
ATOM    700  CB  GLN A  87       3.615 -13.890  10.099  1.00 66.62           C  
ATOM    701  CG  GLN A  87       4.208 -14.241  11.458  1.00 66.62           C  
ATOM    702  CD  GLN A  87       5.357 -13.335  11.848  1.00 66.62           C  
ATOM    703  NE2 GLN A  87       5.167 -12.574  12.919  1.00 66.62           N  
ATOM    704  OE1 GLN A  87       6.408 -13.318  11.200  1.00 66.62           O  
ATOM    705  N   ASN A  88       1.740 -12.605   7.938  1.00 60.69           N  
ATOM    706  CA  ASN A  88       1.488 -12.214   6.555  1.00 60.69           C  
ATOM    707  C   ASN A  88       1.215 -10.716   6.436  1.00 60.69           C  
ATOM    708  O   ASN A  88       1.697 -10.063   5.509  1.00 60.69           O  
ATOM    709  CB  ASN A  88       0.320 -13.013   5.973  1.00 60.69           C  
ATOM    710  CG  ASN A  88       0.701 -14.441   5.628  1.00 60.69           C  
ATOM    711  ND2 ASN A  88      -0.296 -15.296   5.446  1.00 60.69           N  
ATOM    712  OD1 ASN A  88       1.887 -14.766   5.526  1.00 60.69           O  
ATOM    713  N   ILE A  89       0.607 -10.239   7.516  1.00 64.69           N  
ATOM    714  CA  ILE A  89       0.227  -8.830   7.501  1.00 64.69           C  
ATOM    715  C   ILE A  89       1.456  -7.961   7.751  1.00 64.69           C  
ATOM    716  O   ILE A  89       1.642  -6.931   7.099  1.00 64.69           O  
ATOM    717  CB  ILE A  89      -0.863  -8.526   8.553  1.00 64.69           C  
ATOM    718  CG1 ILE A  89      -2.182  -9.206   8.165  1.00 64.69           C  
ATOM    719  CG2 ILE A  89      -1.054  -7.015   8.713  1.00 64.69           C  
ATOM    720  CD1 ILE A  89      -3.269  -9.102   9.228  1.00 64.69           C  
ATOM    721  N   LYS A  90       2.302  -8.336   8.770  1.00 67.06           N  
ATOM    722  CA  LYS A  90       3.547  -7.625   9.032  1.00 67.06           C  
ATOM    723  C   LYS A  90       4.412  -7.545   7.775  1.00 67.06           C  
ATOM    724  O   LYS A  90       5.016  -6.509   7.499  1.00 67.06           O  
ATOM    725  CB  LYS A  90       4.325  -8.307  10.161  1.00 67.06           C  
ATOM    726  CG  LYS A  90       3.846  -7.936  11.552  1.00 67.06           C  
ATOM    727  CD  LYS A  90       4.722  -8.565  12.631  1.00 67.06           C  
ATOM    728  CE  LYS A  90       4.199  -8.259  14.027  1.00 67.06           C  
ATOM    729  NZ  LYS A  90       5.037  -8.901  15.087  1.00 67.06           N1+
ATOM    730  N   GLU A  91       4.417  -8.677   7.141  1.00 67.38           N  
ATOM    731  CA  GLU A  91       5.206  -8.726   5.909  1.00 67.38           C  
ATOM    732  C   GLU A  91       4.652  -7.762   4.863  1.00 67.38           C  
ATOM    733  O   GLU A  91       5.413  -7.099   4.158  1.00 67.38           O  
ATOM    734  CB  GLU A  91       5.231 -10.150   5.348  1.00 67.38           C  
ATOM    735  CG  GLU A  91       6.607 -10.591   4.862  1.00 67.38           C  
ATOM    736  CD  GLU A  91       6.618 -12.000   4.288  1.00 67.38           C  
ATOM    737  OE1 GLU A  91       6.581 -12.146   3.044  1.00 67.38           O  
ATOM    738  OE2 GLU A  91       6.662 -12.961   5.085  1.00 67.38           O1-
ATOM    739  N   ILE A  92       3.353  -7.693   4.915  1.00 64.88           N  
ATOM    740  CA  ILE A  92       2.652  -6.813   3.986  1.00 64.88           C  
ATOM    741  C   ILE A  92       2.996  -5.358   4.293  1.00 64.88           C  
ATOM    742  O   ILE A  92       3.292  -4.580   3.383  1.00 64.88           O  
ATOM    743  CB  ILE A  92       1.121  -7.026   4.054  1.00 64.88           C  
ATOM    744  CG1 ILE A  92       0.754  -8.414   3.518  1.00 64.88           C  
ATOM    745  CG2 ILE A  92       0.391  -5.928   3.276  1.00 64.88           C  
ATOM    746  CD1 ILE A  92      -0.681  -8.833   3.821  1.00 64.88           C  
ATOM    747  N   PHE A  93       3.054  -5.064   5.623  1.00 65.88           N  
ATOM    748  CA  PHE A  93       3.371  -3.722   6.093  1.00 65.88           C  
ATOM    749  C   PHE A  93       4.807  -3.348   5.733  1.00 65.88           C  
ATOM    750  O   PHE A  93       5.078  -2.211   5.344  1.00 65.88           O  
ATOM    751  CB  PHE A  93       3.167  -3.616   7.610  1.00 65.88           C  
ATOM    752  CG  PHE A  93       1.761  -3.259   8.007  1.00 65.88           C  
ATOM    753  CD1 PHE A  93       1.288  -1.963   7.850  1.00 65.88           C  
ATOM    754  CD2 PHE A  93       0.913  -4.220   8.543  1.00 65.88           C  
ATOM    755  CE1 PHE A  93      -0.015  -1.629   8.219  1.00 65.88           C  
ATOM    756  CE2 PHE A  93      -0.388  -3.895   8.915  1.00 65.88           C  
ATOM    757  CZ  PHE A  93      -0.851  -2.599   8.751  1.00 65.88           C  
ATOM    758  N   HIS A  94       5.607  -4.261   5.904  1.00 69.06           N  
ATOM    759  CA  HIS A  94       7.014  -4.049   5.579  1.00 69.06           C  
ATOM    760  C   HIS A  94       7.194  -3.746   4.096  1.00 69.06           C  
ATOM    761  O   HIS A  94       7.948  -2.838   3.731  1.00 69.06           O  
ATOM    762  CB  HIS A  94       7.845  -5.274   5.973  1.00 69.06           C  
ATOM    763  CG  HIS A  94       9.318  -5.043   5.908  1.00 69.06           C  
ATOM    764  CD2 HIS A  94      10.236  -5.426   4.990  1.00 69.06           C  
ATOM    765  ND1 HIS A  94      10.006  -4.340   6.873  1.00 69.06           N  
ATOM    766  CE1 HIS A  94      11.293  -4.299   6.548  1.00 69.06           C  
ATOM    767  NE2 HIS A  94      11.458  -4.952   5.415  1.00 69.06           N  
ATOM    768  N   HIS A  95       6.381  -4.356   3.316  1.00 65.81           N  
ATOM    769  CA  HIS A  95       6.493  -4.165   1.876  1.00 65.81           C  
ATOM    770  C   HIS A  95       5.930  -2.814   1.451  1.00 65.81           C  
ATOM    771  O   HIS A  95       6.511  -2.133   0.600  1.00 65.81           O  
ATOM    772  CB  HIS A  95       5.781  -5.292   1.126  1.00 65.81           C  
ATOM    773  CG  HIS A  95       6.622  -6.514   0.937  1.00 65.81           C  
ATOM    774  CD2 HIS A  95       7.617  -6.779   0.060  1.00 65.81           C  
ATOM    775  ND1 HIS A  95       6.477  -7.645   1.709  1.00 65.81           N  
ATOM    776  CE1 HIS A  95       7.346  -8.557   1.315  1.00 65.81           C  
ATOM    777  NE2 HIS A  95       8.058  -8.056   0.311  1.00 65.81           N  
ATOM    778  N   LEU A  96       4.805  -2.443   2.013  1.00 64.00           N  
ATOM    779  CA  LEU A  96       4.177  -1.161   1.719  1.00 64.00           C  
ATOM    780  C   LEU A  96       5.072  -0.004   2.157  1.00 64.00           C  
ATOM    781  O   LEU A  96       5.171   1.005   1.458  1.00 64.00           O  
ATOM    782  CB  LEU A  96       2.817  -1.057   2.415  1.00 64.00           C  
ATOM    783  CG  LEU A  96       1.664  -1.812   1.755  1.00 64.00           C  
ATOM    784  CD1 LEU A  96       0.445  -1.828   2.679  1.00 64.00           C  
ATOM    785  CD2 LEU A  96       1.311  -1.187   0.410  1.00 64.00           C  
ATOM    786  N   GLU A  97       5.687  -0.156   3.330  1.00 62.97           N  
ATOM    787  CA  GLU A  97       6.636   0.837   3.820  1.00 62.97           C  
ATOM    788  C   GLU A  97       7.809   1.002   2.853  1.00 62.97           C  
ATOM    789  O   GLU A  97       8.289   2.119   2.640  1.00 62.97           O  
ATOM    790  CB  GLU A  97       7.153   0.452   5.209  1.00 62.97           C  
ATOM    791  CG  GLU A  97       6.270   0.935   6.349  1.00 62.97           C  
ATOM    792  CD  GLU A  97       6.891   0.739   7.721  1.00 62.97           C  
ATOM    793  OE1 GLU A  97       7.227   1.747   8.386  1.00 62.97           O  
ATOM    794  OE2 GLU A  97       7.060  -0.433   8.131  1.00 62.97           O1-
ATOM    795  N   GLU A  98       8.193  -0.100   2.355  1.00 67.75           N  
ATOM    796  CA  GLU A  98       9.297  -0.045   1.389  1.00 67.75           C  
ATOM    797  C   GLU A  98       8.881   0.707   0.132  1.00 67.75           C  
ATOM    798  O   GLU A  98       9.692   1.429  -0.456  1.00 67.75           O  
ATOM    799  CB  GLU A  98       9.762  -1.459   1.029  1.00 67.75           C  
ATOM    800  CG  GLU A  98      10.721  -2.068   2.043  1.00 67.75           C  
ATOM    801  CD  GLU A  98      11.342  -3.373   1.571  1.00 67.75           C  
ATOM    802  OE1 GLU A  98      12.546  -3.387   1.251  1.00 67.75           O  
ATOM    803  OE2 GLU A  98      10.619  -4.389   1.522  1.00 67.75           O1-
ATOM    804  N   LEU A  99       7.673   0.597  -0.226  1.00 62.12           N  
ATOM    805  CA  LEU A  99       7.157   1.232  -1.435  1.00 62.12           C  
ATOM    806  C   LEU A  99       6.992   2.733  -1.233  1.00 62.12           C  
ATOM    807  O   LEU A  99       7.292   3.524  -2.135  1.00 62.12           O  
ATOM    808  CB  LEU A  99       5.822   0.609  -1.843  1.00 62.12           C  
ATOM    809  CG  LEU A  99       5.895  -0.747  -2.553  1.00 62.12           C  
ATOM    810  CD1 LEU A  99       4.516  -1.392  -2.598  1.00 62.12           C  
ATOM    811  CD2 LEU A  99       6.463  -0.587  -3.957  1.00 62.12           C  
ATOM    812  N   VAL A 100       6.505   3.171  -0.096  1.00 59.88           N  
ATOM    813  CA  VAL A 100       6.292   4.577   0.215  1.00 59.88           C  
ATOM    814  C   VAL A 100       7.637   5.267   0.441  1.00 59.88           C  
ATOM    815  O   VAL A 100       7.835   6.413   0.039  1.00 59.88           O  
ATOM    816  CB  VAL A 100       5.388   4.757   1.453  1.00 59.88           C  
ATOM    817  CG1 VAL A 100       5.327   6.229   1.865  1.00 59.88           C  
ATOM    818  CG2 VAL A 100       3.987   4.221   1.171  1.00 59.88           C  
ATOM    819  N   HIS A 101       8.617   4.591   1.042  1.00 60.06           N  
ATOM    820  CA  HIS A 101       9.898   5.216   1.338  1.00 60.06           C  
ATOM    821  C   HIS A 101      10.809   5.206   0.116  1.00 60.06           C  
ATOM    822  O   HIS A 101      11.719   6.036   0.005  1.00 60.06           O  
ATOM    823  CB  HIS A 101      10.583   4.514   2.509  1.00 60.06           C  
ATOM    824  CG  HIS A 101      10.130   4.992   3.849  1.00 60.06           C  
ATOM    825  CD2 HIS A 101       8.909   5.408   4.282  1.00 60.06           C  
ATOM    826  ND1 HIS A 101      10.972   5.090   4.933  1.00 60.06           N  
ATOM    827  CE1 HIS A 101      10.294   5.540   5.977  1.00 60.06           C  
ATOM    828  NE2 HIS A 101       9.041   5.741   5.606  1.00 60.06           N  
ATOM    829  N   ARG A 102      10.449   4.506  -0.979  1.00 48.00           N  
ATOM    830  CA  ARG A 102      11.239   4.635  -2.213  1.00 48.00           C  
ATOM    831  C   ARG A 102      10.657   5.731  -3.104  1.00 48.00           C  
ATOM    832  O   ARG A 102      11.406   6.496  -3.719  1.00 48.00           O  
ATOM    833  CB  ARG A 102      11.270   3.311  -2.964  1.00 48.00           C  
ATOM    834  CG  ARG A 102      12.358   2.361  -2.485  1.00 48.00           C  
ATOM    835  CD  ARG A 102      12.466   1.134  -3.377  1.00 48.00           C  
ATOM    836  NE  ARG A 102      13.751   0.459  -3.208  1.00 48.00           N  
ATOM    837  CZ  ARG A 102      14.159  -0.600  -3.912  1.00 48.00           C  
ATOM    838  NH1 ARG A 102      13.375  -1.129  -4.845  1.00 48.00           N1+
ATOM    839  NH2 ARG A 102      15.338  -1.137  -3.672  1.00 48.00           N  
TER   
END
