# Supplementary material for: Selection of a promiscuous minimalist cAMP phosphodiesterase from a library of de novo designed proteins
Source: Nat Chem. 2024 May 3;16(7):1200–8. doi: 10.1038/s41557-024-01490-4 (PMC11230910; doi:10.1038/s41557-024-01490-4)
Supplement: Supplementary file 3 — MD input files, scripts and final structures derived from MD, AlphaFold2, EMSfold and MultiSFold. [file 41557_2024_1490_MOESM3_ESM.zip › Computational_Data/3_AlphaFold2/cAMPase_AlphaFold2.pdb]

ATOM      1  N   MET A   1      -3.798  11.644  15.699  1.00 41.93           N  
ATOM      2  H   MET A   1      -3.500  10.769  16.106  1.00 41.93           H  
ATOM      3  H2  MET A   1      -3.003  12.262  15.621  1.00 41.93           H  
ATOM      4  H3  MET A   1      -4.490  12.059  16.306  1.00 41.93           H  
ATOM      5  CA  MET A   1      -4.390  11.386  14.369  1.00 41.93           C  
ATOM      6  HA  MET A   1      -5.210  10.680  14.500  1.00 41.93           H  
ATOM      7  C   MET A   1      -3.408  10.633  13.487  1.00 41.93           C  
ATOM      8  CB  MET A   1      -5.005  12.634  13.720  1.00 41.93           C  
ATOM      9  HB2 MET A   1      -4.389  13.509  13.926  1.00 41.93           H  
ATOM     10  HB3 MET A   1      -5.069  12.492  12.641  1.00 41.93           H  
ATOM     11  O   MET A   1      -3.694   9.479  13.245  1.00 41.93           O  
ATOM     12  CG  MET A   1      -6.427  12.837  14.263  1.00 41.93           C  
ATOM     13  HG2 MET A   1      -6.407  12.827  15.353  1.00 41.93           H  
ATOM     14  HG3 MET A   1      -7.045  12.004  13.926  1.00 41.93           H  
ATOM     15  SD  MET A   1      -7.216  14.378  13.736  1.00 41.93           S  
ATOM     16  CE  MET A   1      -8.917  14.072  14.297  1.00 41.93           C  
ATOM     17  HE1 MET A   1      -9.316  13.192  13.793  1.00 41.93           H  
ATOM     18  HE2 MET A   1      -8.933  13.912  15.375  1.00 41.93           H  
ATOM     19  HE3 MET A   1      -9.541  14.931  14.050  1.00 41.93           H  
ATOM     20  N   TYR A   2      -2.241  11.185  13.125  1.00 52.78           N  
ATOM     21  H   TYR A   2      -2.096  12.176  13.261  1.00 52.78           H  
ATOM     22  CA  TYR A   2      -1.227  10.541  12.253  1.00 52.78           C  
ATOM     23  HA  TYR A   2      -1.660  10.400  11.263  1.00 52.78           H  
ATOM     24  C   TYR A   2      -0.692   9.155  12.661  1.00 52.78           C  
ATOM     25  CB  TYR A   2      -0.026  11.492  12.105  1.00 52.78           C  
ATOM     26  HB2 TYR A   2       0.289  11.848  13.086  1.00 52.78           H  
ATOM     27  HB3 TYR A   2       0.818  10.949  11.681  1.00 52.78           H  
ATOM     28  O   TYR A   2      -0.024   8.535  11.849  1.00 52.78           O  
ATOM     29  CG  TYR A   2      -0.303  12.662  11.192  1.00 52.78           C  
ATOM     30  CD1 TYR A   2      -0.135  12.504   9.803  1.00 52.78           C  
ATOM     31  HD1 TYR A   2       0.221  11.568   9.398  1.00 52.78           H  
ATOM     32  CD2 TYR A   2      -0.750  13.888  11.719  1.00 52.78           C  
ATOM     33  HD2 TYR A   2      -0.827  14.024  12.788  1.00 52.78           H  
ATOM     34  CE1 TYR A   2      -0.451  13.561   8.932  1.00 52.78           C  
ATOM     35  HE1 TYR A   2      -0.347  13.440   7.864  1.00 52.78           H  
ATOM     36  CE2 TYR A   2      -1.068  14.947  10.851  1.00 52.78           C  
ATOM     37  HE2 TYR A   2      -1.412  15.892  11.247  1.00 52.78           H  
ATOM     38  OH  TYR A   2      -1.296  15.791   8.635  1.00 52.78           O  
ATOM     39  HH  TYR A   2      -1.556  16.575   9.125  1.00 52.78           H  
ATOM     40  CZ  TYR A   2      -0.932  14.778   9.457  1.00 52.78           C  
ATOM     41  N   GLY A   3      -0.967   8.661  13.875  1.00 58.37           N  
ATOM     42  H   GLY A   3      -1.576   9.179  14.492  1.00 58.37           H  
ATOM     43  CA  GLY A   3      -0.533   7.321  14.292  1.00 58.37           C  
ATOM     44  HA2 GLY A   3       0.556   7.270  14.289  1.00 58.37           H  
ATOM     45  HA3 GLY A   3      -0.889   7.107  15.299  1.00 58.37           H  
ATOM     46  C   GLY A   3      -1.055   6.227  13.361  1.00 58.37           C  
ATOM     47  O   GLY A   3      -0.272   5.405  12.919  1.00 58.37           O  
ATOM     48  N   LYS A   4      -2.333   6.312  12.963  1.00 63.49           N  
ATOM     49  H   LYS A   4      -2.912   7.059  13.319  1.00 63.49           H  
ATOM     50  CA  LYS A   4      -2.915   5.388  11.984  1.00 63.49           C  
ATOM     51  HA  LYS A   4      -2.806   4.360  12.331  1.00 63.49           H  
ATOM     52  C   LYS A   4      -2.183   5.423  10.648  1.00 63.49           C  
ATOM     53  CB  LYS A   4      -4.392   5.699  11.747  1.00 63.49           C  
ATOM     54  HB2 LYS A   4      -4.640   5.287  10.768  1.00 63.49           H  
ATOM     55  HB3 LYS A   4      -4.555   6.776  11.702  1.00 63.49           H  
ATOM     56  O   LYS A   4      -1.780   4.391  10.156  1.00 63.49           O  
ATOM     57  CG  LYS A   4      -5.319   5.064  12.792  1.00 63.49           C  
ATOM     58  HG2 LYS A   4      -5.010   4.033  12.962  1.00 63.49           H  
ATOM     59  HG3 LYS A   4      -5.284   5.618  13.731  1.00 63.49           H  
ATOM     60  CD  LYS A   4      -6.738   5.072  12.207  1.00 63.49           C  
ATOM     61  HD2 LYS A   4      -6.664   4.824  11.148  1.00 63.49           H  
ATOM     62  HD3 LYS A   4      -7.170   6.071  12.270  1.00 63.49           H  
ATOM     63  CE  LYS A   4      -7.676   4.047  12.837  1.00 63.49           C  
ATOM     64  HE2 LYS A   4      -8.291   4.519  13.604  1.00 63.49           H  
ATOM     65  HE3 LYS A   4      -7.073   3.259  13.289  1.00 63.49           H  
ATOM     66  NZ  LYS A   4      -8.514   3.444  11.759  1.00 63.49           N  
ATOM     67  HZ1 LYS A   4      -7.948   3.041  11.026  1.00 63.49           H  
ATOM     68  HZ2 LYS A   4      -9.064   4.116  11.244  1.00 63.49           H  
ATOM     69  HZ3 LYS A   4      -9.099   2.678  12.060  1.00 63.49           H  
ATOM     70  N   LEU A   5      -1.947   6.613  10.098  1.00 63.00           N  
ATOM     71  H   LEU A   5      -2.307   7.439  10.554  1.00 63.00           H  
ATOM     72  CA  LEU A   5      -1.251   6.751   8.816  1.00 63.00           C  
ATOM     73  HA  LEU A   5      -1.849   6.242   8.061  1.00 63.00           H  
ATOM     74  C   LEU A   5       0.130   6.062   8.836  1.00 63.00           C  
ATOM     75  CB  LEU A   5      -1.152   8.252   8.472  1.00 63.00           C  
ATOM     76  HB2 LEU A   5      -1.720   8.830   9.201  1.00 63.00           H  
ATOM     77  HB3 LEU A   5      -0.117   8.582   8.553  1.00 63.00           H  
ATOM     78  O   LEU A   5       0.561   5.534   7.820  1.00 63.00           O  
ATOM     79  CG  LEU A   5      -1.687   8.630   7.084  1.00 63.00           C  
ATOM     80  HG  LEU A   5      -2.760   8.438   7.074  1.00 63.00           H  
ATOM     81  CD1 LEU A   5      -1.432  10.120   6.846  1.00 63.00           C  
ATOM     82 HD11 LEU A   5      -1.529  10.689   7.770  1.00 63.00           H  
ATOM     83 HD12 LEU A   5      -2.141  10.467   6.094  1.00 63.00           H  
ATOM     84 HD13 LEU A   5      -0.429  10.267   6.446  1.00 63.00           H  
ATOM     85  CD2 LEU A   5      -1.070   7.888   5.904  1.00 63.00           C  
ATOM     86 HD21 LEU A   5       0.015   7.987   5.903  1.00 63.00           H  
ATOM     87 HD22 LEU A   5      -1.472   8.267   4.964  1.00 63.00           H  
ATOM     88 HD23 LEU A   5      -1.309   6.826   5.962  1.00 63.00           H  
ATOM     89  N   ASN A   6       0.793   6.042  10.000  1.00 74.40           N  
ATOM     90  H   ASN A   6       0.341   6.417  10.821  1.00 74.40           H  
ATOM     91  CA  ASN A   6       2.095   5.405  10.173  1.00 74.40           C  
ATOM     92  HA  ASN A   6       2.723   5.665   9.321  1.00 74.40           H  
ATOM     93  C   ASN A   6       1.985   3.877  10.191  1.00 74.40           C  
ATOM     94  CB  ASN A   6       2.747   5.936  11.460  1.00 74.40           C  
ATOM     95  HB2 ASN A   6       2.349   5.406  12.324  1.00 74.40           H  
ATOM     96  HB3 ASN A   6       2.533   6.998  11.582  1.00 74.40           H  
ATOM     97  O   ASN A   6       2.814   3.226   9.566  1.00 74.40           O  
ATOM     98  CG  ASN A   6       4.253   5.774  11.417  1.00 74.40           C  
ATOM     99  ND2 ASN A   6       4.782   4.691  11.929  1.00 74.40           N  
ATOM    100 HD21 ASN A   6       5.755   4.533  11.708  1.00 74.40           H  
ATOM    101 HD22 ASN A   6       4.188   3.897  12.122  1.00 74.40           H  
ATOM    102  OD1 ASN A   6       4.965   6.646  10.951  1.00 74.40           O  
ATOM    103  N   ASP A   7       0.971   3.332  10.873  1.00 71.67           N  
ATOM    104  H   ASP A   7       0.351   3.923  11.409  1.00 71.67           H  
ATOM    105  CA  ASP A   7       0.606   1.909  10.780  1.00 71.67           C  
ATOM    106  HA  ASP A   7       1.429   1.283  11.127  1.00 71.67           H  
ATOM    107  C   ASP A   7       0.340   1.536   9.319  1.00 71.67           C  
ATOM    108  CB  ASP A   7      -0.644   1.600  11.627  1.00 71.67           C  
ATOM    109  HB2 ASP A   7      -1.227   0.830  11.121  1.00 71.67           H  
ATOM    110  HB3 ASP A   7      -1.280   2.482  11.705  1.00 71.67           H  
ATOM    111  O   ASP A   7       0.932   0.604   8.804  1.00 71.67           O  
ATOM    112  CG  ASP A   7      -0.332   1.095  13.038  1.00 71.67           C  
ATOM    113  OD1 ASP A   7      -0.717  -0.049  13.355  1.00 71.67           O  
ATOM    114  OD2 ASP A   7       0.166   1.909  13.855  1.00 71.67           O  
ATOM    115  N   LEU A   8      -0.436   2.346   8.600  1.00 71.88           N  
ATOM    116  H   LEU A   8      -0.914   3.089   9.088  1.00 71.88           H  
ATOM    117  CA  LEU A   8      -0.815   2.049   7.221  1.00 71.88           C  
ATOM    118  HA  LEU A   8      -1.287   1.067   7.186  1.00 71.88           H  
ATOM    119  C   LEU A   8       0.369   1.997   6.273  1.00 71.88           C  
ATOM    120  CB  LEU A   8      -1.776   3.125   6.741  1.00 71.88           C  
ATOM    121  HB2 LEU A   8      -1.524   4.093   7.172  1.00 71.88           H  
ATOM    122  HB3 LEU A   8      -1.699   3.194   5.656  1.00 71.88           H  
ATOM    123  O   LEU A   8       0.410   1.189   5.356  1.00 71.88           O  
ATOM    124  CG  LEU A   8      -3.203   2.737   7.088  1.00 71.88           C  
ATOM    125  HG  LEU A   8      -3.399   1.735   6.705  1.00 71.88           H  
ATOM    126  CD1 LEU A   8      -3.596   2.761   8.555  1.00 71.88           C  
ATOM    127 HD11 LEU A   8      -4.490   2.152   8.685  1.00 71.88           H  
ATOM    128 HD12 LEU A   8      -2.845   2.274   9.176  1.00 71.88           H  
ATOM    129 HD13 LEU A   8      -3.787   3.778   8.898  1.00 71.88           H  
ATOM    130  CD2 LEU A   8      -4.078   3.716   6.367  1.00 71.88           C  
ATOM    131 HD21 LEU A   8      -4.490   3.104   5.564  1.00 71.88           H  
ATOM    132 HD22 LEU A   8      -4.894   4.069   6.998  1.00 71.88           H  
ATOM    133 HD23 LEU A   8      -3.536   4.598   6.027  1.00 71.88           H  
ATOM    134  N   LEU A   9       1.340   2.871   6.482  1.00 74.26           N  
ATOM    135  H   LEU A   9       1.231   3.521   7.248  1.00 74.26           H  
ATOM    136  CA  LEU A   9       2.579   2.866   5.728  1.00 74.26           C  
ATOM    137  HA  LEU A   9       2.348   2.885   4.663  1.00 74.26           H  
ATOM    138  C   LEU A   9       3.402   1.601   6.031  1.00 74.26           C  
ATOM    139  CB  LEU A   9       3.280   4.156   6.130  1.00 74.26           C  
ATOM    140  HB2 LEU A   9       3.745   4.012   7.105  1.00 74.26           H  
ATOM    141  HB3 LEU A   9       2.520   4.930   6.237  1.00 74.26           H  
ATOM    142  O   LEU A   9       3.981   1.010   5.119  1.00 74.26           O  
ATOM    143  CG  LEU A   9       4.301   4.701   5.139  1.00 74.26           C  
ATOM    144  HG  LEU A   9       3.853   4.836   4.155  1.00 74.26           H  
ATOM    145  CD1 LEU A   9       4.660   6.054   5.726  1.00 74.26           C  
ATOM    146 HD11 LEU A   9       5.658   6.303   5.363  1.00 74.26           H  
ATOM    147 HD12 LEU A   9       4.722   6.018   6.814  1.00 74.26           H  
ATOM    148 HD13 LEU A   9       3.925   6.799   5.422  1.00 74.26           H  
ATOM    149  CD2 LEU A   9       5.585   3.879   5.007  1.00 74.26           C  
ATOM    150 HD21 LEU A   9       6.038   3.730   5.987  1.00 74.26           H  
ATOM    151 HD22 LEU A   9       5.355   2.910   4.564  1.00 74.26           H  
ATOM    152 HD23 LEU A   9       6.287   4.382   4.342  1.00 74.26           H  
ATOM    153  N   GLU A  10       3.427   1.163   7.292  1.00 81.45           N  
ATOM    154  H   GLU A  10       2.853   1.631   7.979  1.00 81.45           H  
ATOM    155  CA  GLU A  10       4.068  -0.088   7.707  1.00 81.45           C  
ATOM    156  HA  GLU A  10       5.085  -0.088   7.316  1.00 81.45           H  
ATOM    157  C   GLU A  10       3.362  -1.310   7.099  1.00 81.45           C  
ATOM    158  CB  GLU A  10       4.159  -0.148   9.246  1.00 81.45           C  
ATOM    159  HB2 GLU A  10       3.167  -0.265   9.683  1.00 81.45           H  
ATOM    160  HB3 GLU A  10       4.581   0.792   9.600  1.00 81.45           H  
ATOM    161  O   GLU A  10       4.041  -2.156   6.511  1.00 81.45           O  
ATOM    162  CG  GLU A  10       5.059  -1.292   9.730  1.00 81.45           C  
ATOM    163  HG2 GLU A  10       4.579  -2.246   9.511  1.00 81.45           H  
ATOM    164  HG3 GLU A  10       5.996  -1.262   9.174  1.00 81.45           H  
ATOM    165  CD  GLU A  10       5.370  -1.195  11.235  1.00 81.45           C  
ATOM    166  OE1 GLU A  10       4.662  -1.831  12.045  1.00 81.45           O  
ATOM    167  OE2 GLU A  10       6.379  -0.529  11.579  1.00 81.45           O  
ATOM    168  N   ASP A  11       2.025  -1.347   7.127  1.00 79.03           N  
ATOM    169  H   ASP A  11       1.534  -0.665   7.688  1.00 79.03           H  
ATOM    170  CA  ASP A  11       1.225  -2.368   6.451  1.00 79.03           C  
ATOM    171  HA  ASP A  11       1.490  -3.352   6.838  1.00 79.03           H  
ATOM    172  C   ASP A  11       1.507  -2.366   4.941  1.00 79.03           C  
ATOM    173  CB  ASP A  11      -0.278  -2.162   6.676  1.00 79.03           C  
ATOM    174  HB2 ASP A  11      -0.554  -1.128   6.467  1.00 79.03           H  
ATOM    175  HB3 ASP A  11      -0.764  -2.807   5.944  1.00 79.03           H  
ATOM    176  O   ASP A  11       1.842  -3.408   4.383  1.00 79.03           O  
ATOM    177  CG  ASP A  11      -0.842  -2.603   8.030  1.00 79.03           C  
ATOM    178  OD1 ASP A  11      -1.108  -3.819   8.173  1.00 79.03           O  
ATOM    179  OD2 ASP A  11      -1.147  -1.719   8.858  1.00 79.03           O  
ATOM    180  N   LEU A  12       1.484  -1.211   4.256  1.00 81.89           N  
ATOM    181  H   LEU A  12       1.205  -0.371   4.743  1.00 81.89           H  
ATOM    182  CA  LEU A  12       1.824  -1.157   2.828  1.00 81.89           C  
ATOM    183  HA  LEU A  12       1.114  -1.768   2.272  1.00 81.89           H  
ATOM    184  C   LEU A  12       3.229  -1.718   2.552  1.00 81.89           C  
ATOM    185  CB  LEU A  12       1.820   0.271   2.280  1.00 81.89           C  
ATOM    186  HB2 LEU A  12       2.238   0.159   1.280  1.00 81.89           H  
ATOM    187  HB3 LEU A  12       2.487   0.881   2.890  1.00 81.89           H  
ATOM    188  O   LEU A  12       3.425  -2.443   1.574  1.00 81.89           O  
ATOM    189  CG  LEU A  12       0.521   1.034   2.055  1.00 81.89           C  
ATOM    190  HG  LEU A  12      -0.001   1.200   2.997  1.00 81.89           H  
ATOM    191  CD1 LEU A  12       0.873   2.417   1.540  1.00 81.89           C  
ATOM    192 HD11 LEU A  12       1.429   2.966   2.301  1.00 81.89           H  
ATOM    193 HD12 LEU A  12      -0.054   2.947   1.319  1.00 81.89           H  
ATOM    194 HD13 LEU A  12       1.462   2.349   0.626  1.00 81.89           H  
ATOM    195  CD2 LEU A  12      -0.371   0.327   1.031  1.00 81.89           C  
ATOM    196 HD21 LEU A  12      -1.277   0.910   0.866  1.00 81.89           H  
ATOM    197 HD22 LEU A  12       0.172   0.213   0.093  1.00 81.89           H  
ATOM    198 HD23 LEU A  12      -0.655  -0.657   1.403  1.00 81.89           H  
ATOM    199  N   GLN A  13       4.216  -1.395   3.398  1.00 83.60           N  
ATOM    200  H   GLN A  13       3.990  -0.811   4.190  1.00 83.60           H  
ATOM    201  CA  GLN A  13       5.570  -1.945   3.276  1.00 83.60           C  
ATOM    202  HA  GLN A  13       5.935  -1.771   2.265  1.00 83.60           H  
ATOM    203  C   GLN A  13       5.606  -3.454   3.471  1.00 83.60           C  
ATOM    204  CB  GLN A  13       6.533  -1.301   4.285  1.00 83.60           C  
ATOM    205  HB2 GLN A  13       6.058  -1.173   5.257  1.00 83.60           H  
ATOM    206  HB3 GLN A  13       7.389  -1.965   4.404  1.00 83.60           H  
ATOM    207  O   GLN A  13       6.417  -4.132   2.832  1.00 83.60           O  
ATOM    208  CG  GLN A  13       7.046   0.039   3.767  1.00 83.60           C  
ATOM    209  HG2 GLN A  13       7.291  -0.091   2.713  1.00 83.60           H  
ATOM    210  HG3 GLN A  13       6.267   0.795   3.866  1.00 83.60           H  
ATOM    211  CD  GLN A  13       8.325   0.525   4.433  1.00 83.60           C  
ATOM    212  NE2 GLN A  13       8.881   1.606   3.934  1.00 83.60           N  
ATOM    213 HE21 GLN A  13       8.392   2.134   3.225  1.00 83.60           H  
ATOM    214 HE22 GLN A  13       9.696   1.963   4.413  1.00 83.60           H  
ATOM    215  OE1 GLN A  13       8.904  -0.080   5.327  1.00 83.60           O  
ATOM    216  N   GLU A  14       4.774  -3.991   4.355  1.00 84.07           N  
ATOM    217  H   GLU A  14       4.147  -3.390   4.871  1.00 84.07           H  
ATOM    218  CA  GLU A  14       4.633  -5.427   4.535  1.00 84.07           C  
ATOM    219  HA  GLU A  14       5.630  -5.852   4.642  1.00 84.07           H  
ATOM    220  C   GLU A  14       4.005  -6.081   3.300  1.00 84.07           C  
ATOM    221  CB  GLU A  14       3.872  -5.718   5.835  1.00 84.07           C  
ATOM    222  HB2 GLU A  14       4.346  -5.162   6.643  1.00 84.07           H  
ATOM    223  HB3 GLU A  14       2.828  -5.414   5.755  1.00 84.07           H  
ATOM    224  O   GLU A  14       4.544  -7.083   2.811  1.00 84.07           O  
ATOM    225  CG  GLU A  14       3.954  -7.214   6.149  1.00 84.07           C  
ATOM    226  HG2 GLU A  14       4.954  -7.574   5.910  1.00 84.07           H  
ATOM    227  HG3 GLU A  14       3.258  -7.754   5.507  1.00 84.07           H  
ATOM    228  CD  GLU A  14       3.676  -7.524   7.622  1.00 84.07           C  
ATOM    229  OE1 GLU A  14       2.579  -8.040   7.917  1.00 84.07           O  
ATOM    230  OE2 GLU A  14       4.648  -7.407   8.410  1.00 84.07           O  
ATOM    231  N   VAL A  15       2.967  -5.463   2.720  1.00 80.60           N  
ATOM    232  H   VAL A  15       2.556  -4.673   3.197  1.00 80.60           H  
ATOM    233  CA  VAL A  15       2.360  -5.945   1.475  1.00 80.60           C  
ATOM    234  HA  VAL A  15       2.027  -6.966   1.663  1.00 80.60           H  
ATOM    235  C   VAL A  15       3.395  -5.987   0.355  1.00 80.60           C  
ATOM    236  CB  VAL A  15       1.158  -5.109   0.984  1.00 80.60           C  
ATOM    237  HB  VAL A  15       1.515  -4.178   0.543  1.00 80.60           H  
ATOM    238  O   VAL A  15       3.554  -7.018  -0.297  1.00 80.60           O  
ATOM    239  CG1 VAL A  15       0.502  -5.967  -0.097  1.00 80.60           C  
ATOM    240 HG11 VAL A  15       1.068  -5.894  -1.026  1.00 80.60           H  
ATOM    241 HG12 VAL A  15      -0.537  -5.688  -0.273  1.00 80.60           H  
ATOM    242 HG13 VAL A  15       0.437  -7.000   0.245  1.00 80.60           H  
ATOM    243  CG2 VAL A  15       0.059  -4.755   1.986  1.00 80.60           C  
ATOM    244 HG21 VAL A  15       0.451  -4.702   3.002  1.00 80.60           H  
ATOM    245 HG22 VAL A  15      -0.356  -3.777   1.741  1.00 80.60           H  
ATOM    246 HG23 VAL A  15      -0.756  -5.478   1.958  1.00 80.60           H  
ATOM    247  N   LEU A  16       4.158  -4.907   0.172  1.00 77.00           N  
ATOM    248  H   LEU A  16       3.958  -4.086   0.725  1.00 77.00           H  
ATOM    249  CA  LEU A  16       5.217  -4.844  -0.831  1.00 77.00           C  
ATOM    250  HA  LEU A  16       4.779  -5.016  -1.814  1.00 77.00           H  
ATOM    251  C   LEU A  16       6.274  -5.923  -0.600  1.00 77.00           C  
ATOM    252  CB  LEU A  16       5.820  -3.443  -0.804  1.00 77.00           C  
ATOM    253  HB2 LEU A  16       6.304  -3.254   0.154  1.00 77.00           H  
ATOM    254  HB3 LEU A  16       4.994  -2.741  -0.910  1.00 77.00           H  
ATOM    255  O   LEU A  16       6.609  -6.671  -1.513  1.00 77.00           O  
ATOM    256  CG  LEU A  16       6.815  -3.211  -1.952  1.00 77.00           C  
ATOM    257  HG  LEU A  16       6.394  -3.558  -2.895  1.00 77.00           H  
ATOM    258  CD1 LEU A  16       7.019  -1.726  -2.024  1.00 77.00           C  
ATOM    259 HD11 LEU A  16       6.067  -1.249  -2.256  1.00 77.00           H  
ATOM    260 HD12 LEU A  16       7.440  -1.337  -1.097  1.00 77.00           H  
ATOM    261 HD13 LEU A  16       7.699  -1.565  -2.860  1.00 77.00           H  
ATOM    262  CD2 LEU A  16       8.228  -3.778  -1.759  1.00 77.00           C  
ATOM    263 HD21 LEU A  16       8.228  -4.855  -1.928  1.00 77.00           H  
ATOM    264 HD22 LEU A  16       8.896  -3.375  -2.520  1.00 77.00           H  
ATOM    265 HD23 LEU A  16       8.608  -3.542  -0.765  1.00 77.00           H  
ATOM    266  N   LYS A  17       6.770  -6.083   0.633  1.00 81.50           N  
ATOM    267  H   LYS A  17       6.433  -5.466   1.359  1.00 81.50           H  
ATOM    268  CA  LYS A  17       7.742  -7.142   0.958  1.00 81.50           C  
ATOM    269  HA  LYS A  17       8.639  -6.992   0.356  1.00 81.50           H  
ATOM    270  C   LYS A  17       7.210  -8.530   0.611  1.00 81.50           C  
ATOM    271  CB  LYS A  17       8.087  -7.100   2.449  1.00 81.50           C  
ATOM    272  HB2 LYS A  17       8.540  -8.047   2.741  1.00 81.50           H  
ATOM    273  HB3 LYS A  17       7.163  -6.982   3.016  1.00 81.50           H  
ATOM    274  O   LYS A  17       7.987  -9.376   0.157  1.00 81.50           O  
ATOM    275  CG  LYS A  17       9.067  -5.977   2.803  1.00 81.50           C  
ATOM    276  HG2 LYS A  17      10.063  -6.229   2.438  1.00 81.50           H  
ATOM    277  HG3 LYS A  17       8.751  -5.043   2.337  1.00 81.50           H  
ATOM    278  CD  LYS A  17       9.092  -5.806   4.326  1.00 81.50           C  
ATOM    279  HD2 LYS A  17       8.069  -5.631   4.660  1.00 81.50           H  
ATOM    280  HD3 LYS A  17       9.467  -6.712   4.800  1.00 81.50           H  
ATOM    281  CE  LYS A  17       9.947  -4.603   4.727  1.00 81.50           C  
ATOM    282  HE2 LYS A  17       9.702  -3.782   4.053  1.00 81.50           H  
ATOM    283  HE3 LYS A  17      11.003  -4.842   4.602  1.00 81.50           H  
ATOM    284  NZ  LYS A  17       9.644  -4.185   6.119  1.00 81.50           N  
ATOM    285  HZ1 LYS A  17      10.117  -3.325   6.357  1.00 81.50           H  
ATOM    286  HZ2 LYS A  17       9.843  -4.903   6.800  1.00 81.50           H  
ATOM    287  HZ3 LYS A  17       8.660  -3.971   6.194  1.00 81.50           H  
ATOM    288  N   ASN A  18       5.926  -8.792   0.849  1.00 80.27           N  
ATOM    289  H   ASN A  18       5.347  -8.070   1.254  1.00 80.27           H  
ATOM    290  CA  ASN A  18       5.310 -10.051   0.448  1.00 80.27           C  
ATOM    291  HA  ASN A  18       5.969 -10.869   0.737  1.00 80.27           H  
ATOM    292  C   ASN A  18       5.184 -10.162  -1.071  1.00 80.27           C  
ATOM    293  CB  ASN A  18       3.955 -10.246   1.143  1.00 80.27           C  
ATOM    294  HB2 ASN A  18       3.319 -10.828   0.475  1.00 80.27           H  
ATOM    295  HB3 ASN A  18       3.472  -9.288   1.334  1.00 80.27           H  
ATOM    296  O   ASN A  18       5.517 -11.216  -1.608  1.00 80.27           O  
ATOM    297  CG  ASN A  18       4.022 -11.058   2.422  1.00 80.27           C  
ATOM    298  ND2 ASN A  18       2.895 -11.224   3.073  1.00 80.27           N  
ATOM    299 HD21 ASN A  18       2.047 -10.767   2.769  1.00 80.27           H  
ATOM    300 HD22 ASN A  18       2.906 -11.697   3.965  1.00 80.27           H  
ATOM    301  OD1 ASN A  18       5.057 -11.602   2.809  1.00 80.27           O  
ATOM    302  N   LEU A  19       4.793  -9.096  -1.765  1.00 71.72           N  
ATOM    303  H   LEU A  19       4.535  -8.259  -1.263  1.00 71.72           H  
ATOM    304  CA  LEU A  19       4.695  -9.067  -3.219  1.00 71.72           C  
ATOM    305  HA  LEU A  19       4.002  -9.852  -3.522  1.00 71.72           H  
ATOM    306  C   LEU A  19       6.048  -9.354  -3.886  1.00 71.72           C  
ATOM    307  CB  LEU A  19       4.109  -7.711  -3.627  1.00 71.72           C  
ATOM    308  HB2 LEU A  19       4.866  -6.932  -3.528  1.00 71.72           H  
ATOM    309  HB3 LEU A  19       3.305  -7.450  -2.939  1.00 71.72           H  
ATOM    310  O   LEU A  19       6.141 -10.263  -4.708  1.00 71.72           O  
ATOM    311  CG  LEU A  19       3.561  -7.754  -5.060  1.00 71.72           C  
ATOM    312  HG  LEU A  19       3.506  -8.779  -5.426  1.00 71.72           H  
ATOM    313  CD1 LEU A  19       2.188  -7.136  -5.159  1.00 71.72           C  
ATOM    314 HD11 LEU A  19       2.127  -6.244  -4.535  1.00 71.72           H  
ATOM    315 HD12 LEU A  19       1.981  -6.863  -6.194  1.00 71.72           H  
ATOM    316 HD13 LEU A  19       1.451  -7.883  -4.865  1.00 71.72           H  
ATOM    317  CD2 LEU A  19       4.441  -6.948  -5.981  1.00 71.72           C  
ATOM    318 HD21 LEU A  19       5.448  -7.363  -5.957  1.00 71.72           H  
ATOM    319 HD22 LEU A  19       4.062  -6.961  -7.002  1.00 71.72           H  
ATOM    320 HD23 LEU A  19       4.471  -5.917  -5.629  1.00 71.72           H  
ATOM    321  N   HIS A  20       7.118  -8.704  -3.424  1.00 71.99           N  
ATOM    322  H   HIS A  20       6.949  -7.886  -2.856  1.00 71.99           H  
ATOM    323  CA  HIS A  20       8.492  -8.936  -3.870  1.00 71.99           C  
ATOM    324  HA  HIS A  20       8.549  -8.729  -4.938  1.00 71.99           H  
ATOM    325  C   HIS A  20       8.969 -10.371  -3.605  1.00 71.99           C  
ATOM    326  CB  HIS A  20       9.412  -7.965  -3.120  1.00 71.99           C  
ATOM    327  HB2 HIS A  20       9.613  -8.334  -2.115  1.00 71.99           H  
ATOM    328  HB3 HIS A  20       8.912  -7.003  -3.006  1.00 71.99           H  
ATOM    329  O   HIS A  20       9.651 -10.995  -4.425  1.00 71.99           O  
ATOM    330  CG  HIS A  20      10.713  -7.715  -3.832  1.00 71.99           C  
ATOM    331  CD2 HIS A  20      11.744  -8.592  -4.034  1.00 71.99           C  
ATOM    332  HD2 HIS A  20      11.770  -9.618  -3.696  1.00 71.99           H  
ATOM    333  ND1 HIS A  20      11.053  -6.545  -4.456  1.00 71.99           N  
ATOM    334  HD1 HIS A  20      10.407  -5.805  -4.693  1.00 71.99           H  
ATOM    335  CE1 HIS A  20      12.261  -6.706  -5.011  1.00 71.99           C  
ATOM    336  HE1 HIS A  20      12.736  -5.963  -5.634  1.00 71.99           H  
ATOM    337  NE2 HIS A  20      12.748  -7.940  -4.763  1.00 71.99           N  
ATOM    338  N   LYS A  21       8.629 -10.934  -2.435  1.00 70.12           N  
ATOM    339  H   LYS A  21       8.084 -10.382  -1.789  1.00 70.12           H  
ATOM    340  CA  LYS A  21       8.919 -12.347  -2.138  1.00 70.12           C  
ATOM    341  HA  LYS A  21       9.984 -12.536  -2.276  1.00 70.12           H  
ATOM    342  C   LYS A  21       8.187 -13.268  -3.100  1.00 70.12           C  
ATOM    343  CB  LYS A  21       8.496 -12.712  -0.713  1.00 70.12           C  
ATOM    344  HB2 LYS A  21       8.359 -13.791  -0.652  1.00 70.12           H  
ATOM    345  HB3 LYS A  21       7.537 -12.244  -0.493  1.00 70.12           H  
ATOM    346  O   LYS A  21       8.732 -14.314  -3.451  1.00 70.12           O  
ATOM    347  CG  LYS A  21       9.523 -12.313   0.349  1.00 70.12           C  
ATOM    348  HG2 LYS A  21      10.446 -12.875   0.205  1.00 70.12           H  
ATOM    349  HG3 LYS A  21       9.738 -11.246   0.282  1.00 70.12           H  
ATOM    350  CD  LYS A  21       8.914 -12.641   1.714  1.00 70.12           C  
ATOM    351  HD2 LYS A  21       7.952 -12.133   1.785  1.00 70.12           H  
ATOM    352  HD3 LYS A  21       8.744 -13.715   1.791  1.00 70.12           H  
ATOM    353  CE  LYS A  21       9.797 -12.170   2.866  1.00 70.12           C  
ATOM    354  HE2 LYS A  21      10.079 -11.135   2.670  1.00 70.12           H  
ATOM    355  HE3 LYS A  21      10.701 -12.778   2.906  1.00 70.12           H  
ATOM    356  NZ  LYS A  21       9.030 -12.248   4.135  1.00 70.12           N  
ATOM    357  HZ1 LYS A  21       8.182 -11.708   4.045  1.00 70.12           H  
ATOM    358  HZ2 LYS A  21       9.546 -11.872   4.917  1.00 70.12           H  
ATOM    359  HZ3 LYS A  21       8.738 -13.194   4.334  1.00 70.12           H  
ATOM    360  N   ASN A  22       6.968 -12.911  -3.475  1.00 66.78           N  
ATOM    361  H   ASN A  22       6.594 -12.037  -3.134  1.00 66.78           H  
ATOM    362  CA  ASN A  22       6.095 -13.742  -4.275  1.00 66.78           C  
ATOM    363  HA  ASN A  22       6.212 -14.770  -3.934  1.00 66.78           H  
ATOM    364  C   ASN A  22       6.481 -13.721  -5.760  1.00 66.78           C  
ATOM    365  CB  ASN A  22       4.663 -13.286  -3.997  1.00 66.78           C  
ATOM    366  HB2 ASN A  22       4.554 -12.938  -2.970  1.00 66.78           H  
ATOM    367  HB3 ASN A  22       4.389 -12.473  -4.669  1.00 66.78           H  
ATOM    368  O   ASN A  22       6.596 -14.794  -6.347  1.00 66.78           O  
ATOM    369  CG  ASN A  22       3.707 -14.429  -4.116  1.00 66.78           C  
ATOM    370  ND2 ASN A  22       2.577 -14.179  -4.694  1.00 66.78           N  
ATOM    371 HD21 ASN A  22       2.395 -13.251  -5.051  1.00 66.78           H  
ATOM    372 HD22 ASN A  22       2.180 -14.984  -5.157  1.00 66.78           H  
ATOM    373  OD1 ASN A  22       3.956 -15.538  -3.669  1.00 66.78           O  
ATOM    374  N   ASP A  23       6.816 -12.541  -6.295  1.00 62.65           N  
ATOM    375  H   ASP A  23       6.649 -11.709  -5.748  1.00 62.65           H  
ATOM    376  CA  ASP A  23       7.463 -12.339  -7.603  1.00 62.65           C  
ATOM    377  HA  ASP A  23       6.768 -12.581  -8.408  1.00 62.65           H  
ATOM    378  C   ASP A  23       8.693 -13.245  -7.748  1.00 62.65           C  
ATOM    379  CB  ASP A  23       7.858 -10.856  -7.721  1.00 62.65           C  
ATOM    380  HB2 ASP A  23       8.536 -10.597  -6.908  1.00 62.65           H  
ATOM    381  HB3 ASP A  23       6.966 -10.240  -7.603  1.00 62.65           H  
ATOM    382  O   ASP A  23       8.786 -14.064  -8.659  1.00 62.65           O  
ATOM    383  CG  ASP A  23       8.525 -10.510  -9.058  1.00 62.65           C  
ATOM    384  OD1 ASP A  23       9.777 -10.474  -9.085  1.00 62.65           O  
ATOM    385  OD2 ASP A  23       7.782 -10.251 -10.030  1.00 62.65           O  
ATOM    386  N   ARG A  24       9.587 -13.223  -6.751  1.00 59.73           N  
ATOM    387  H   ARG A  24       9.489 -12.493  -6.060  1.00 59.73           H  
ATOM    388  CA  ARG A  24      10.763 -14.105  -6.738  1.00 59.73           C  
ATOM    389  HA  ARG A  24      11.248 -14.029  -7.711  1.00 59.73           H  
ATOM    390  C   ARG A  24      10.453 -15.583  -6.566  1.00 59.73           C  
ATOM    391  CB  ARG A  24      11.715 -13.688  -5.619  1.00 59.73           C  
ATOM    392  HB2 ARG A  24      11.165 -13.243  -4.790  1.00 59.73           H  
ATOM    393  HB3 ARG A  24      12.235 -14.570  -5.246  1.00 59.73           H  
ATOM    394  O   ARG A  24      11.225 -16.422  -7.025  1.00 59.73           O  
ATOM    395  CG  ARG A  24      12.758 -12.715  -6.154  1.00 59.73           C  
ATOM    396  HG2 ARG A  24      13.219 -13.128  -7.051  1.00 59.73           H  
ATOM    397  HG3 ARG A  24      12.292 -11.759  -6.390  1.00 59.73           H  
ATOM    398  CD  ARG A  24      13.824 -12.540  -5.078  1.00 59.73           C  
ATOM    399  HD2 ARG A  24      14.188 -13.522  -4.775  1.00 59.73           H  
ATOM    400  HD3 ARG A  24      13.371 -12.039  -4.223  1.00 59.73           H  
ATOM    401  NE  ARG A  24      14.944 -11.744  -5.590  1.00 59.73           N  
ATOM    402  HE  ARG A  24      14.801 -11.317  -6.494  1.00 59.73           H  
ATOM    403  NH1 ARG A  24      16.230 -11.833  -3.699  1.00 59.73           N  
ATOM    404 HH11 ARG A  24      15.476 -12.340  -3.259  1.00 59.73           H  
ATOM    405 HH12 ARG A  24      17.032 -11.516  -3.173  1.00 59.73           H  
ATOM    406  NH2 ARG A  24      16.945 -10.683  -5.480  1.00 59.73           N  
ATOM    407 HH21 ARG A  24      17.740 -10.361  -4.948  1.00 59.73           H  
ATOM    408 HH22 ARG A  24      16.749 -10.282  -6.386  1.00 59.73           H  
ATOM    409  CZ  ARG A  24      16.034 -11.428  -4.924  1.00 59.73           C  
ATOM    410  N   SER A  25       9.414 -15.908  -5.807  1.00 55.99           N  
ATOM    411  H   SER A  25       8.805 -15.166  -5.493  1.00 55.99           H  
ATOM    412  CA  SER A  25       9.103 -17.299  -5.480  1.00 55.99           C  
ATOM    413  HA  SER A  25      10.032 -17.865  -5.428  1.00 55.99           H  
ATOM    414  C   SER A  25       8.250 -17.969  -6.554  1.00 55.99           C  
ATOM    415  CB  SER A  25       8.431 -17.413  -4.111  1.00 55.99           C  
ATOM    416  HB2 SER A  25       8.256 -18.467  -3.895  1.00 55.99           H  
ATOM    417  HB3 SER A  25       7.476 -16.888  -4.127  1.00 55.99           H  
ATOM    418  O   SER A  25       8.072 -19.184  -6.472  1.00 55.99           O  
ATOM    419  OG  SER A  25       9.251 -16.879  -3.088  1.00 55.99           O  
ATOM    420  HG  SER A  25       9.203 -15.927  -3.201  1.00 55.99           H  
ATOM    421  N   GLY A  26       7.698 -17.203  -7.507  1.00 54.56           N  
ATOM    422  H   GLY A  26       7.880 -16.210  -7.508  1.00 54.56           H  
ATOM    423  CA  GLY A  26       6.663 -17.673  -8.430  1.00 54.56           C  
ATOM    424  HA2 GLY A  26       7.080 -18.413  -9.113  1.00 54.56           H  
ATOM    425  HA3 GLY A  26       6.295 -16.827  -9.010  1.00 54.56           H  
ATOM    426  C   GLY A  26       5.480 -18.299  -7.689  1.00 54.56           C  
ATOM    427  O   GLY A  26       4.866 -19.235  -8.189  1.00 54.56           O  
ATOM    428  N   LYS A  27       5.245 -17.882  -6.438  1.00 54.97           N  
ATOM    429  H   LYS A  27       5.671 -17.008  -6.165  1.00 54.97           H  
ATOM    430  CA  LYS A  27       4.197 -18.451  -5.592  1.00 54.97           C  
ATOM    431  HA  LYS A  27       3.991 -19.468  -5.926  1.00 54.97           H  
ATOM    432  C   LYS A  27       2.903 -17.677  -5.831  1.00 54.97           C  
ATOM    433  CB  LYS A  27       4.644 -18.495  -4.120  1.00 54.97           C  
ATOM    434  HB2 LYS A  27       3.760 -18.551  -3.484  1.00 54.97           H  
ATOM    435  HB3 LYS A  27       5.193 -17.585  -3.878  1.00 54.97           H  
ATOM    436  O   LYS A  27       2.914 -16.480  -6.080  1.00 54.97           O  
ATOM    437  CG  LYS A  27       5.550 -19.694  -3.820  1.00 54.97           C  
ATOM    438  HG2 LYS A  27       5.021 -20.613  -4.072  1.00 54.97           H  
ATOM    439  HG3 LYS A  27       6.452 -19.635  -4.429  1.00 54.97           H  
ATOM    440  CD  LYS A  27       5.920 -19.719  -2.333  1.00 54.97           C  
ATOM    441  HD2 LYS A  27       5.004 -19.817  -1.751  1.00 54.97           H  
ATOM    442  HD3 LYS A  27       6.410 -18.782  -2.068  1.00 54.97           H  
ATOM    443  CE  LYS A  27       6.856 -20.894  -2.047  1.00 54.97           C  
ATOM    444  HE2 LYS A  27       6.413 -21.793  -2.476  1.00 54.97           H  
ATOM    445  HE3 LYS A  27       7.804 -20.713  -2.554  1.00 54.97           H  
ATOM    446  NZ  LYS A  27       7.050 -21.061  -0.589  1.00 54.97           N  
ATOM    447  HZ1 LYS A  27       7.657 -21.846  -0.398  1.00 54.97           H  
ATOM    448  HZ2 LYS A  27       6.155 -21.209  -0.145  1.00 54.97           H  
ATOM    449  HZ3 LYS A  27       7.455 -20.218  -0.208  1.00 54.97           H  
ATOM    450  N   ASP A  28       1.769 -18.350  -5.717  1.00 54.19           N  
ATOM    451  H   ASP A  28       1.817 -19.357  -5.785  1.00 54.19           H  
ATOM    452  CA  ASP A  28       0.438 -17.763  -5.924  1.00 54.19           C  
ATOM    453  HA  ASP A  28       0.505 -17.014  -6.712  1.00 54.19           H  
ATOM    454  C   ASP A  28      -0.108 -17.044  -4.676  1.00 54.19           C  
ATOM    455  CB  ASP A  28      -0.523 -18.846  -6.430  1.00 54.19           C  
ATOM    456  HB2 ASP A  28      -0.581 -19.650  -5.696  1.00 54.19           H  
ATOM    457  HB3 ASP A  28      -1.520 -18.422  -6.544  1.00 54.19           H  
ATOM    458  O   ASP A  28      -1.314 -16.912  -4.496  1.00 54.19           O  
ATOM    459  CG  ASP A  28      -0.087 -19.411  -7.779  1.00 54.19           C  
ATOM    460  OD1 ASP A  28      -0.660 -18.985  -8.803  1.00 54.19           O  
ATOM    461  OD2 ASP A  28       0.806 -20.290  -7.752  1.00 54.19           O  
ATOM    462  N   ASN A  29       0.753 -16.545  -3.780  1.00 59.63           N  
ATOM    463  H   ASN A  29       1.744 -16.622  -3.956  1.00 59.63           H  
ATOM    464  CA  ASN A  29       0.304 -15.784  -2.605  1.00 59.63           C  
ATOM    465  HA  ASN A  29      -0.600 -16.270  -2.237  1.00 59.63           H  
ATOM    466  C   ASN A  29      -0.138 -14.345  -2.941  1.00 59.63           C  
ATOM    467  CB  ASN A  29       1.363 -15.871  -1.491  1.00 59.63           C  
ATOM    468  HB2 ASN A  29       2.226 -16.446  -1.826  1.00 59.63           H  
ATOM    469  HB3 ASN A  29       1.717 -14.877  -1.218  1.00 59.63           H  
ATOM    470  O   ASN A  29      -0.286 -13.519  -2.043  1.00 59.63           O  
ATOM    471  CG  ASN A  29       0.794 -16.563  -0.270  1.00 59.63           C  
ATOM    472  ND2 ASN A  29       0.332 -15.821   0.709  1.00 59.63           N  
ATOM    473 HD21 ASN A  29       0.280 -14.817   0.612  1.00 59.63           H  
ATOM    474 HD22 ASN A  29      -0.126 -16.281   1.483  1.00 59.63           H  
ATOM    475  OD1 ASN A  29       0.760 -17.781  -0.194  1.00 59.63           O  
ATOM    476  N   ILE A  30      -0.350 -14.051  -4.226  1.00 64.38           N  
ATOM    477  H   ILE A  30      -0.363 -14.823  -4.878  1.00 64.38           H  
ATOM    478  CA  ILE A  30      -0.714 -12.733  -4.745  1.00 64.38           C  
ATOM    479  HA  ILE A  30       0.002 -11.999  -4.375  1.00 64.38           H  
ATOM    480  C   ILE A  30      -2.094 -12.345  -4.199  1.00 64.38           C  
ATOM    481  CB  ILE A  30      -0.666 -12.733  -6.295  1.00 64.38           C  
ATOM    482  HB  ILE A  30      -1.469 -13.371  -6.663  1.00 64.38           H  
ATOM    483  O   ILE A  30      -2.305 -11.191  -3.858  1.00 64.38           O  
ATOM    484  CG1 ILE A  30       0.644 -13.291  -6.884  1.00 64.38           C  
ATOM    485 HG12 ILE A  30       1.482 -12.673  -6.563  1.00 64.38           H  
ATOM    486 HG13 ILE A  30       0.776 -14.314  -6.531  1.00 64.38           H  
ATOM    487  CG2 ILE A  30      -0.897 -11.317  -6.823  1.00 64.38           C  
ATOM    488 HG21 ILE A  30      -0.961 -11.305  -7.911  1.00 64.38           H  
ATOM    489 HG22 ILE A  30      -0.101 -10.651  -6.492  1.00 64.38           H  
ATOM    490 HG23 ILE A  30      -1.861 -10.974  -6.448  1.00 64.38           H  
ATOM    491  CD1 ILE A  30       0.664 -13.380  -8.411  1.00 64.38           C  
ATOM    492 HD11 ILE A  30       1.501 -14.008  -8.715  1.00 64.38           H  
ATOM    493 HD12 ILE A  30      -0.252 -13.849  -8.769  1.00 64.38           H  
ATOM    494 HD13 ILE A  30       0.772 -12.391  -8.857  1.00 64.38           H  
ATOM    495  N   HIS A  31      -2.982 -13.320  -3.995  1.00 69.20           N  
ATOM    496  H   HIS A  31      -2.825 -14.192  -4.480  1.00 69.20           H  
ATOM    497  CA  HIS A  31      -4.298 -13.124  -3.394  1.00 69.20           C  
ATOM    498  HA  HIS A  31      -4.861 -12.433  -4.021  1.00 69.20           H  
ATOM    499  C   HIS A  31      -4.273 -12.548  -1.966  1.00 69.20           C  
ATOM    500  CB  HIS A  31      -5.006 -14.483  -3.392  1.00 69.20           C  
ATOM    501  HB2 HIS A  31      -4.913 -14.936  -4.380  1.00 69.20           H  
ATOM    502  HB3 HIS A  31      -4.537 -15.149  -2.668  1.00 69.20           H  
ATOM    503  O   HIS A  31      -5.075 -11.682  -1.627  1.00 69.20           O  
ATOM    504  CG  HIS A  31      -6.467 -14.346  -3.085  1.00 69.20           C  
ATOM    505  CD2 HIS A  31      -7.095 -14.535  -1.883  1.00 69.20           C  
ATOM    506  HD2 HIS A  31      -6.620 -14.835  -0.961  1.00 69.20           H  
ATOM    507  ND1 HIS A  31      -7.409 -13.913  -3.981  1.00 69.20           N  
ATOM    508  HD1 HIS A  31      -7.214 -13.636  -4.932  1.00 69.20           H  
ATOM    509  CE1 HIS A  31      -8.582 -13.835  -3.334  1.00 69.20           C  
ATOM    510  HE1 HIS A  31      -9.504 -13.482  -3.773  1.00 69.20           H  
ATOM    511  NE2 HIS A  31      -8.453 -14.236  -2.057  1.00 69.20           N  
ATOM    512  N   ASP A  32      -3.359 -13.025  -1.115  1.00 69.54           N  
ATOM    513  H   ASP A  32      -2.673 -13.678  -1.465  1.00 69.54           H  
ATOM    514  CA  ASP A  32      -3.223 -12.534   0.266  1.00 69.54           C  
ATOM    515  HA  ASP A  32      -4.194 -12.547   0.761  1.00 69.54           H  
ATOM    516  C   ASP A  32      -2.706 -11.090   0.272  1.00 69.54           C  
ATOM    517  CB  ASP A  32      -2.273 -13.477   1.014  1.00 69.54           C  
ATOM    518  HB2 ASP A  32      -1.271 -13.391   0.594  1.00 69.54           H  
ATOM    519  HB3 ASP A  32      -2.605 -14.504   0.861  1.00 69.54           H  
ATOM    520  O   ASP A  32      -3.209 -10.226   0.985  1.00 69.54           O  
ATOM    521  CG  ASP A  32      -2.227 -13.210   2.519  1.00 69.54           C  
ATOM    522  OD1 ASP A  32      -1.174 -12.710   2.972  1.00 69.54           O  
ATOM    523  OD2 ASP A  32      -3.192 -13.629   3.198  1.00 69.54           O  
ATOM    524  N   VAL A  33      -1.759 -10.826  -0.627  1.00 74.57           N  
ATOM    525  H   VAL A  33      -1.453 -11.592  -1.208  1.00 74.57           H  
ATOM    526  CA  VAL A  33      -1.158  -9.515  -0.862  1.00 74.57           C  
ATOM    527  HA  VAL A  33      -0.819  -9.107   0.090  1.00 74.57           H  
ATOM    528  C   VAL A  33      -2.184  -8.530  -1.431  1.00 74.57           C  
ATOM    529  CB  VAL A  33       0.058  -9.718  -1.780  1.00 74.57           C  
ATOM    530  HB  VAL A  33      -0.258 -10.214  -2.698  1.00 74.57           H  
ATOM    531  O   VAL A  33      -2.237  -7.401  -0.965  1.00 74.57           O  
ATOM    532  CG1 VAL A  33       0.806  -8.456  -2.166  1.00 74.57           C  
ATOM    533 HG11 VAL A  33       1.407  -8.100  -1.330  1.00 74.57           H  
ATOM    534 HG12 VAL A  33       1.496  -8.733  -2.963  1.00 74.57           H  
ATOM    535 HG13 VAL A  33       0.120  -7.683  -2.511  1.00 74.57           H  
ATOM    536  CG2 VAL A  33       1.111 -10.590  -1.086  1.00 74.57           C  
ATOM    537 HG21 VAL A  33       0.711 -11.579  -0.861  1.00 74.57           H  
ATOM    538 HG22 VAL A  33       1.379 -10.111  -0.144  1.00 74.57           H  
ATOM    539 HG23 VAL A  33       1.990 -10.705  -1.719  1.00 74.57           H  
ATOM    540  N   ASP A  34      -3.043  -8.953  -2.361  1.00 69.90           N  
ATOM    541  H   ASP A  34      -2.928  -9.890  -2.721  1.00 69.90           H  
ATOM    542  CA  ASP A  34      -4.139  -8.153  -2.930  1.00 69.90           C  
ATOM    543  HA  ASP A  34      -3.735  -7.254  -3.396  1.00 69.90           H  
ATOM    544  C   ASP A  34      -5.131  -7.702  -1.857  1.00 69.90           C  
ATOM    545  CB  ASP A  34      -4.863  -8.987  -4.002  1.00 69.90           C  
ATOM    546  HB2 ASP A  34      -5.340  -9.850  -3.537  1.00 69.90           H  
ATOM    547  HB3 ASP A  34      -4.140  -9.370  -4.722  1.00 69.90           H  
ATOM    548  O   ASP A  34      -5.403  -6.510  -1.720  1.00 69.90           O  
ATOM    549  CG  ASP A  34      -5.914  -8.178  -4.764  1.00 69.90           C  
ATOM    550  OD1 ASP A  34      -5.501  -7.345  -5.598  1.00 69.90           O  
ATOM    551  OD2 ASP A  34      -7.127  -8.447  -4.598  1.00 69.90           O  
ATOM    552  N   ASN A  35      -5.606  -8.647  -1.042  1.00 79.90           N  
ATOM    553  H   ASN A  35      -5.323  -9.602  -1.209  1.00 79.90           H  
ATOM    554  CA  ASN A  35      -6.558  -8.375   0.030  1.00 79.90           C  
ATOM    555  HA  ASN A  35      -7.417  -7.850  -0.387  1.00 79.90           H  
ATOM    556  C   ASN A  35      -5.943  -7.473   1.112  1.00 79.90           C  
ATOM    557  CB  ASN A  35      -7.007  -9.734   0.586  1.00 79.90           C  
ATOM    558  HB2 ASN A  35      -6.181 -10.196   1.127  1.00 79.90           H  
ATOM    559  HB3 ASN A  35      -7.269 -10.383  -0.249  1.00 79.90           H  
ATOM    560  O   ASN A  35      -6.577  -6.529   1.586  1.00 79.90           O  
ATOM    561  CG  ASN A  35      -8.217  -9.662   1.498  1.00 79.90           C  
ATOM    562  ND2 ASN A  35      -8.647 -10.793   2.004  1.00 79.90           N  
ATOM    563 HD21 ASN A  35      -9.441 -10.714   2.623  1.00 79.90           H  
ATOM    564 HD22 ASN A  35      -8.140 -11.645   1.811  1.00 79.90           H  
ATOM    565  OD1 ASN A  35      -8.821  -8.641   1.766  1.00 79.90           O  
ATOM    566  N   HIS A  36      -4.679  -7.724   1.466  1.00 80.37           N  
ATOM    567  H   HIS A  36      -4.198  -8.513   1.059  1.00 80.37           H  
ATOM    568  CA  HIS A  36      -3.966  -6.890   2.422  1.00 80.37           C  
ATOM    569  HA  HIS A  36      -4.585  -6.814   3.316  1.00 80.37           H  
ATOM    570  C   HIS A  36      -3.796  -5.464   1.878  1.00 80.37           C  
ATOM    571  CB  HIS A  36      -2.651  -7.575   2.816  1.00 80.37           C  
ATOM    572  HB2 HIS A  36      -2.855  -8.623   3.036  1.00 80.37           H  
ATOM    573  HB3 HIS A  36      -1.955  -7.539   1.978  1.00 80.37           H  
ATOM    574  O   HIS A  36      -4.193  -4.517   2.551  1.00 80.37           O  
ATOM    575  CG  HIS A  36      -2.003  -6.992   4.047  1.00 80.37           C  
ATOM    576  CD2 HIS A  36      -0.674  -6.735   4.218  1.00 80.37           C  
ATOM    577  HD2 HIS A  36       0.110  -6.933   3.501  1.00 80.37           H  
ATOM    578  ND1 HIS A  36      -2.613  -6.691   5.245  1.00 80.37           N  
ATOM    579  HD1 HIS A  36      -3.602  -6.731   5.445  1.00 80.37           H  
ATOM    580  CE1 HIS A  36      -1.679  -6.208   6.086  1.00 80.37           C  
ATOM    581  HE1 HIS A  36      -1.855  -5.828   7.081  1.00 80.37           H  
ATOM    582  NE2 HIS A  36      -0.483  -6.213   5.489  1.00 80.37           N  
ATOM    583  N   LEU A  37      -3.352  -5.294   0.627  1.00 78.76           N  
ATOM    584  H   LEU A  37      -3.094  -6.107   0.087  1.00 78.76           H  
ATOM    585  CA  LEU A  37      -3.279  -3.977  -0.012  1.00 78.76           C  
ATOM    586  HA  LEU A  37      -2.633  -3.347   0.599  1.00 78.76           H  
ATOM    587  C   LEU A  37      -4.627  -3.267  -0.065  1.00 78.76           C  
ATOM    588  CB  LEU A  37      -2.705  -4.104  -1.434  1.00 78.76           C  
ATOM    589  HB2 LEU A  37      -2.698  -5.149  -1.744  1.00 78.76           H  
ATOM    590  HB3 LEU A  37      -3.328  -3.575  -2.155  1.00 78.76           H  
ATOM    591  O   LEU A  37      -4.680  -2.061   0.162  1.00 78.76           O  
ATOM    592  CG  LEU A  37      -1.302  -3.507  -1.485  1.00 78.76           C  
ATOM    593  HG  LEU A  37      -0.779  -3.696  -0.548  1.00 78.76           H  
ATOM    594  CD1 LEU A  37      -0.518  -4.130  -2.627  1.00 78.76           C  
ATOM    595 HD11 LEU A  37      -0.631  -5.214  -2.603  1.00 78.76           H  
ATOM    596 HD12 LEU A  37      -0.871  -3.737  -3.581  1.00 78.76           H  
ATOM    597 HD13 LEU A  37       0.533  -3.892  -2.469  1.00 78.76           H  
ATOM    598  CD2 LEU A  37      -1.362  -1.993  -1.589  1.00 78.76           C  
ATOM    599 HD21 LEU A  37      -1.674  -1.686  -2.588  1.00 78.76           H  
ATOM    600 HD22 LEU A  37      -0.389  -1.574  -1.333  1.00 78.76           H  
ATOM    601 HD23 LEU A  37      -2.077  -1.596  -0.868  1.00 78.76           H  
ATOM    602  N   GLN A  38      -5.712  -3.998  -0.324  1.00 83.09           N  
ATOM    603  H   GLN A  38      -5.596  -4.974  -0.556  1.00 83.09           H  
ATOM    604  CA  GLN A  38      -7.055  -3.420  -0.378  1.00 83.09           C  
ATOM    605  HA  GLN A  38      -7.052  -2.615  -1.114  1.00 83.09           H  
ATOM    606  C   GLN A  38      -7.437  -2.773   0.938  1.00 83.09           C  
ATOM    607  CB  GLN A  38      -8.089  -4.495  -0.764  1.00 83.09           C  
ATOM    608  HB2 GLN A  38      -7.642  -5.255  -1.405  1.00 83.09           H  
ATOM    609  HB3 GLN A  38      -8.456  -5.015   0.121  1.00 83.09           H  
ATOM    610  O   GLN A  38      -7.881  -1.625   0.969  1.00 83.09           O  
ATOM    611  CG  GLN A  38      -9.265  -3.826  -1.486  1.00 83.09           C  
ATOM    612  HG2 GLN A  38      -8.898  -3.097  -2.208  1.00 83.09           H  
ATOM    613  HG3 GLN A  38      -9.862  -3.289  -0.749  1.00 83.09           H  
ATOM    614  CD  GLN A  38     -10.164  -4.790  -2.246  1.00 83.09           C  
ATOM    615  NE2 GLN A  38     -11.332  -4.335  -2.638  1.00 83.09           N  
ATOM    616 HE21 GLN A  38     -11.935  -5.039  -3.039  1.00 83.09           H  
ATOM    617 HE22 GLN A  38     -11.653  -3.466  -2.237  1.00 83.09           H  
ATOM    618  OE1 GLN A  38      -9.876  -5.938  -2.532  1.00 83.09           O  
ATOM    619  N   ASN A  39      -7.192  -3.500   2.020  1.00 83.87           N  
ATOM    620  H   ASN A  39      -6.808  -4.426   1.895  1.00 83.87           H  
ATOM    621  CA  ASN A  39      -7.509  -3.056   3.360  1.00 83.87           C  
ATOM    622  HA  ASN A  39      -8.562  -2.776   3.393  1.00 83.87           H  
ATOM    623  C   ASN A  39      -6.681  -1.821   3.750  1.00 83.87           C  
ATOM    624  CB  ASN A  39      -7.259  -4.260   4.276  1.00 83.87           C  
ATOM    625  HB2 ASN A  39      -6.192  -4.351   4.480  1.00 83.87           H  
ATOM    626  HB3 ASN A  39      -7.589  -5.173   3.780  1.00 83.87           H  
ATOM    627  O   ASN A  39      -7.198  -0.870   4.334  1.00 83.87           O  
ATOM    628  CG  ASN A  39      -8.023  -4.183   5.577  1.00 83.87           C  
ATOM    629  ND2 ASN A  39      -7.650  -4.992   6.538  1.00 83.87           N  
ATOM    630 HD21 ASN A  39      -8.124  -4.858   7.419  1.00 83.87           H  
ATOM    631 HD22 ASN A  39      -6.811  -5.544   6.426  1.00 83.87           H  
ATOM    632  OD1 ASN A  39      -8.981  -3.455   5.759  1.00 83.87           O  
ATOM    633  N   VAL A  40      -5.405  -1.797   3.359  1.00 79.93           N  
ATOM    634  H   VAL A  40      -5.024  -2.610   2.896  1.00 79.93           H  
ATOM    635  CA  VAL A  40      -4.521  -0.666   3.649  1.00 79.93           C  
ATOM    636  HA  VAL A  40      -4.613  -0.424   4.708  1.00 79.93           H  
ATOM    637  C   VAL A  40      -4.927   0.581   2.869  1.00 79.93           C  
ATOM    638  CB  VAL A  40      -3.064  -1.035   3.373  1.00 79.93           C  
ATOM    639  HB  VAL A  40      -2.915  -1.259   2.317  1.00 79.93           H  
ATOM    640  O   VAL A  40      -4.979   1.674   3.426  1.00 79.93           O  
ATOM    641  CG1 VAL A  40      -2.176   0.120   3.806  1.00 79.93           C  
ATOM    642 HG11 VAL A  40      -2.460   0.467   4.799  1.00 79.93           H  
ATOM    643 HG12 VAL A  40      -1.153  -0.250   3.872  1.00 79.93           H  
ATOM    644 HG13 VAL A  40      -2.253   0.951   3.103  1.00 79.93           H  
ATOM    645  CG2 VAL A  40      -2.618  -2.223   4.221  1.00 79.93           C  
ATOM    646 HG21 VAL A  40      -1.617  -2.534   3.925  1.00 79.93           H  
ATOM    647 HG22 VAL A  40      -2.640  -1.936   5.272  1.00 79.93           H  
ATOM    648 HG23 VAL A  40      -3.287  -3.078   4.125  1.00 79.93           H  
ATOM    649  N   ILE A  41      -5.295   0.431   1.599  1.00 77.48           N  
ATOM    650  H   ILE A  41      -5.239  -0.492   1.192  1.00 77.48           H  
ATOM    651  CA  ILE A  41      -5.834   1.526   0.786  1.00 77.48           C  
ATOM    652  HA  ILE A  41      -5.101   2.331   0.731  1.00 77.48           H  
ATOM    653  C   ILE A  41      -7.105   2.103   1.404  1.00 77.48           C  
ATOM    654  CB  ILE A  41      -6.122   1.002  -0.626  1.00 77.48           C  
ATOM    655  HB  ILE A  41      -6.695   0.077  -0.555  1.00 77.48           H  
ATOM    656  O   ILE A  41      -7.271   3.324   1.442  1.00 77.48           O  
ATOM    657  CG1 ILE A  41      -4.783   0.726  -1.311  1.00 77.48           C  
ATOM    658 HG12 ILE A  41      -4.364   1.707  -1.533  1.00 77.48           H  
ATOM    659 HG13 ILE A  41      -4.090   0.212  -0.645  1.00 77.48           H  
ATOM    660  CG2 ILE A  41      -6.920   2.006  -1.475  1.00 77.48           C  
ATOM    661 HG21 ILE A  41      -7.106   1.552  -2.448  1.00 77.48           H  
ATOM    662 HG22 ILE A  41      -6.358   2.933  -1.595  1.00 77.48           H  
ATOM    663 HG23 ILE A  41      -7.889   2.218  -1.023  1.00 77.48           H  
ATOM    664  CD1 ILE A  41      -4.923  -0.107  -2.581  1.00 77.48           C  
ATOM    665 HD11 ILE A  41      -3.943  -0.471  -2.888  1.00 77.48           H  
ATOM    666 HD12 ILE A  41      -5.366   0.490  -3.378  1.00 77.48           H  
ATOM    667 HD13 ILE A  41      -5.574  -0.953  -2.362  1.00 77.48           H  
ATOM    668  N   GLU A  42      -8.004   1.240   1.882  1.00 82.13           N  
ATOM    669  H   GLU A  42      -7.822   0.250   1.807  1.00 82.13           H  
ATOM    670  CA  GLU A  42      -9.237   1.667   2.542  1.00 82.13           C  
ATOM    671  HA  GLU A  42      -9.760   2.359   1.883  1.00 82.13           H  
ATOM    672  C   GLU A  42      -8.958   2.454   3.828  1.00 82.13           C  
ATOM    673  CB  GLU A  42     -10.171   0.471   2.801  1.00 82.13           C  
ATOM    674  HB2 GLU A  42     -10.914   0.766   3.541  1.00 82.13           H  
ATOM    675  HB3 GLU A  42      -9.606  -0.374   3.196  1.00 82.13           H  
ATOM    676  O   GLU A  42      -9.552   3.520   4.003  1.00 82.13           O  
ATOM    677  CG  GLU A  42     -10.911   0.057   1.521  1.00 82.13           C  
ATOM    678  HG2 GLU A  42     -11.415   0.932   1.110  1.00 82.13           H  
ATOM    679  HG3 GLU A  42     -10.191  -0.277   0.774  1.00 82.13           H  
ATOM    680  CD  GLU A  42     -11.957  -1.040   1.774  1.00 82.13           C  
ATOM    681  OE1 GLU A  42     -13.039  -0.698   2.310  1.00 82.13           O  
ATOM    682  OE2 GLU A  42     -11.729  -2.189   1.331  1.00 82.13           O  
ATOM    683  N   ASP A  43      -8.021   2.026   4.684  1.00 78.19           N  
ATOM    684  H   ASP A  43      -7.574   1.134   4.533  1.00 78.19           H  
ATOM    685  CA  ASP A  43      -7.686   2.819   5.879  1.00 78.19           C  
ATOM    686  HA  ASP A  43      -8.634   3.119   6.326  1.00 78.19           H  
ATOM    687  C   ASP A  43      -6.981   4.139   5.489  1.00 78.19           C  
ATOM    688  CB  ASP A  43      -6.977   1.968   6.964  1.00 78.19           C  
ATOM    689  HB2 ASP A  43      -5.939   1.784   6.687  1.00 78.19           H  
ATOM    690  HB3 ASP A  43      -7.467   0.996   6.994  1.00 78.19           H  
ATOM    691  O   ASP A  43      -7.212   5.161   6.139  1.00 78.19           O  
ATOM    692  CG  ASP A  43      -7.063   2.571   8.399  1.00 78.19           C  
ATOM    693  OD1 ASP A  43      -6.440   3.608   8.717  1.00 78.19           O  
ATOM    694  OD2 ASP A  43      -7.793   2.043   9.279  1.00 78.19           O  
ATOM    695  N   ILE A  44      -6.211   4.201   4.382  1.00 77.69           N  
ATOM    696  H   ILE A  44      -6.013   3.342   3.890  1.00 77.69           H  
ATOM    697  CA  ILE A  44      -5.559   5.459   3.949  1.00 77.69           C  
ATOM    698  HA  ILE A  44      -5.067   5.909   4.812  1.00 77.69           H  
ATOM    699  C   ILE A  44      -6.656   6.424   3.514  1.00 77.69           C  
ATOM    700  CB  ILE A  44      -4.490   5.258   2.835  1.00 77.69           C  
ATOM    701  HB  ILE A  44      -4.932   4.692   2.015  1.00 77.69           H  
ATOM    702  O   ILE A  44      -6.591   7.625   3.796  1.00 77.69           O  
ATOM    703  CG1 ILE A  44      -3.257   4.507   3.371  1.00 77.69           C  
ATOM    704 HG12 ILE A  44      -2.722   5.139   4.081  1.00 77.69           H  
ATOM    705 HG13 ILE A  44      -3.580   3.589   3.861  1.00 77.69           H  
ATOM    706  CG2 ILE A  44      -3.985   6.616   2.296  1.00 77.69           C  
ATOM    707 HG21 ILE A  44      -4.807   7.204   1.887  1.00 77.69           H  
ATOM    708 HG22 ILE A  44      -3.279   6.470   1.478  1.00 77.69           H  
ATOM    709 HG23 ILE A  44      -3.504   7.184   3.092  1.00 77.69           H  
ATOM    710  CD1 ILE A  44      -2.266   3.999   2.352  1.00 77.69           C  
ATOM    711 HD11 ILE A  44      -2.740   3.212   1.765  1.00 77.69           H  
ATOM    712 HD12 ILE A  44      -1.416   3.582   2.892  1.00 77.69           H  
ATOM    713 HD13 ILE A  44      -1.933   4.813   1.708  1.00 77.69           H  
ATOM    714  N   HIS A  45      -7.703   5.890   2.886  1.00 74.25           N  
ATOM    715  H   HIS A  45      -7.685   4.895   2.710  1.00 74.25           H  
ATOM    716  CA  HIS A  45      -8.848   6.655   2.417  1.00 74.25           C  
ATOM    717  HA  HIS A  45      -8.482   7.527   1.876  1.00 74.25           H  
ATOM    718  C   HIS A  45      -9.670   7.193   3.568  1.00 74.25           C  
ATOM    719  CB  HIS A  45      -9.697   5.781   1.481  1.00 74.25           C  
ATOM    720  HB2 HIS A  45      -9.056   5.191   0.827  1.00 74.25           H  
ATOM    721  HB3 HIS A  45     -10.267   5.069   2.077  1.00 74.25           H  
ATOM    722  O   HIS A  45      -9.997   8.383   3.582  1.00 74.25           O  
ATOM    723  CG  HIS A  45     -10.662   6.544   0.614  1.00 74.25           C  
ATOM    724  CD2 HIS A  45     -10.803   7.901   0.476  1.00 74.25           C  
ATOM    725  HD2 HIS A  45     -10.213   8.658   0.972  1.00 74.25           H  
ATOM    726  ND1 HIS A  45     -11.608   5.957  -0.186  1.00 74.25           N  
ATOM    727  HD1 HIS A  45     -11.750   4.962  -0.280  1.00 74.25           H  
ATOM    728  CE1 HIS A  45     -12.308   6.931  -0.786  1.00 74.25           C  
ATOM    729  HE1 HIS A  45     -13.122   6.769  -1.477  1.00 74.25           H  
ATOM    730  NE2 HIS A  45     -11.868   8.140  -0.402  1.00 74.25           N  
ATOM    731  N   ASP A  46      -9.947   6.349   4.558  1.00 74.14           N  
ATOM    732  H   ASP A  46      -9.664   5.384   4.469  1.00 74.14           H  
ATOM    733  CA  ASP A  46     -10.640   6.754   5.772  1.00 74.14           C  
ATOM    734  HA  ASP A  46     -11.601   7.191   5.500  1.00 74.14           H  
ATOM    735  C   ASP A  46      -9.829   7.815   6.528  1.00 74.14           C  
ATOM    736  CB  ASP A  46     -10.912   5.521   6.638  1.00 74.14           C  
ATOM    737  HB2 ASP A  46     -11.353   4.737   6.022  1.00 74.14           H  
ATOM    738  HB3 ASP A  46      -9.979   5.144   7.057  1.00 74.14           H  
ATOM    739  O   ASP A  46     -10.361   8.868   6.894  1.00 74.14           O  
ATOM    740  CG  ASP A  46     -11.892   5.872   7.758  1.00 74.14           C  
ATOM    741  OD1 ASP A  46     -11.428   6.142   8.894  1.00 74.14           O  
ATOM    742  OD2 ASP A  46     -13.109   5.911   7.470  1.00 74.14           O  
ATOM    743  N   PHE A  47      -8.508   7.624   6.650  1.00 72.71           N  
ATOM    744  H   PHE A  47      -8.124   6.739   6.349  1.00 72.71           H  
ATOM    745  CA  PHE A  47      -7.618   8.605   7.261  1.00 72.71           C  
ATOM    746  HA  PHE A  47      -7.956   8.772   8.283  1.00 72.71           H  
ATOM    747  C   PHE A  47      -7.676   9.944   6.528  1.00 72.71           C  
ATOM    748  CB  PHE A  47      -6.169   8.101   7.298  1.00 72.71           C  
ATOM    749  HB2 PHE A  47      -5.814   7.901   6.287  1.00 72.71           H  
ATOM    750  HB3 PHE A  47      -6.128   7.164   7.854  1.00 72.71           H  
ATOM    751  O   PHE A  47      -7.825  10.996   7.155  1.00 72.71           O  
ATOM    752  CG  PHE A  47      -5.264   9.125   7.954  1.00 72.71           C  
ATOM    753  CD1 PHE A  47      -4.722  10.190   7.209  1.00 72.71           C  
ATOM    754  HD1 PHE A  47      -4.869  10.222   6.140  1.00 72.71           H  
ATOM    755  CD2 PHE A  47      -5.076   9.085   9.342  1.00 72.71           C  
ATOM    756  HD2 PHE A  47      -5.507   8.274   9.911  1.00 72.71           H  
ATOM    757  CE1 PHE A  47      -4.025  11.225   7.857  1.00 72.71           C  
ATOM    758  HE1 PHE A  47      -3.630  12.046   7.277  1.00 72.71           H  
ATOM    759  CE2 PHE A  47      -4.339  10.096   9.976  1.00 72.71           C  
ATOM    760  HE2 PHE A  47      -4.200  10.043  11.046  1.00 72.71           H  
ATOM    761  CZ  PHE A  47      -3.804  11.165   9.241  1.00 72.71           C  
ATOM    762  HZ  PHE A  47      -3.234  11.943   9.728  1.00 72.71           H  
ATOM    763  N   MET A  48      -7.562   9.925   5.204  1.00 68.97           N  
ATOM    764  H   MET A  48      -7.429   9.031   4.753  1.00 68.97           H  
ATOM    765  CA  MET A  48      -7.654  11.117   4.375  1.00 68.97           C  
ATOM    766  HA  MET A  48      -6.869  11.820   4.651  1.00 68.97           H  
ATOM    767  C   MET A  48      -8.987  11.825   4.534  1.00 68.97           C  
ATOM    768  CB  MET A  48      -7.513  10.722   2.913  1.00 68.97           C  
ATOM    769  HB2 MET A  48      -7.983   9.757   2.718  1.00 68.97           H  
ATOM    770  HB3 MET A  48      -8.030  11.461   2.302  1.00 68.97           H  
ATOM    771  O   MET A  48      -9.011  13.046   4.677  1.00 68.97           O  
ATOM    772  CG  MET A  48      -6.052  10.665   2.512  1.00 68.97           C  
ATOM    773  HG2 MET A  48      -5.542  11.555   2.881  1.00 68.97           H  
ATOM    774  HG3 MET A  48      -5.586   9.773   2.931  1.00 68.97           H  
ATOM    775  SD  MET A  48      -5.915  10.642   0.728  1.00 68.97           S  
ATOM    776  CE  MET A  48      -6.411  12.346   0.358  1.00 68.97           C  
ATOM    777  HE1 MET A  48      -7.183  12.323  -0.411  1.00 68.97           H  
ATOM    778  HE2 MET A  48      -5.561  12.928   0.001  1.00 68.97           H  
ATOM    779  HE3 MET A  48      -6.811  12.842   1.242  1.00 68.97           H  
ATOM    780  N   GLN A  49     -10.088  11.080   4.531  1.00 71.27           N  
ATOM    781  H   GLN A  49      -9.996  10.083   4.400  1.00 71.27           H  
ATOM    782  CA  GLN A  49     -11.423  11.632   4.673  1.00 71.27           C  
ATOM    783  HA  GLN A  49     -11.546  12.422   3.932  1.00 71.27           H  
ATOM    784  C   GLN A  49     -11.610  12.255   6.063  1.00 71.27           C  
ATOM    785  CB  GLN A  49     -12.434  10.520   4.370  1.00 71.27           C  
ATOM    786  HB2 GLN A  49     -12.166  10.047   3.426  1.00 71.27           H  
ATOM    787  HB3 GLN A  49     -12.405   9.765   5.156  1.00 71.27           H  
ATOM    788  O   GLN A  49     -12.071  13.394   6.166  1.00 71.27           O  
ATOM    789  CG  GLN A  49     -13.853  11.076   4.241  1.00 71.27           C  
ATOM    790  HG2 GLN A  49     -13.869  11.862   3.486  1.00 71.27           H  
ATOM    791  HG3 GLN A  49     -14.171  11.499   5.194  1.00 71.27           H  
ATOM    792  CD  GLN A  49     -14.838   9.986   3.848  1.00 71.27           C  
ATOM    793  NE2 GLN A  49     -15.112   9.791   2.579  1.00 71.27           N  
ATOM    794 HE21 GLN A  49     -15.655   8.956   2.411  1.00 71.27           H  
ATOM    795 HE22 GLN A  49     -14.512  10.181   1.866  1.00 71.27           H  
ATOM    796  OE1 GLN A  49     -15.406   9.305   4.675  1.00 71.27           O  
ATOM    797  N   ALA A  50     -11.163  11.578   7.123  1.00 65.58           N  
ATOM    798  H   ALA A  50     -10.825  10.637   6.977  1.00 65.58           H  
ATOM    799  CA  ALA A  50     -11.203  12.079   8.493  1.00 65.58           C  
ATOM    800  HA  ALA A  50     -12.226  12.371   8.729  1.00 65.58           H  
ATOM    801  C   ALA A  50     -10.300  13.306   8.688  1.00 65.58           C  
ATOM    802  CB  ALA A  50     -10.790  10.939   9.431  1.00 65.58           C  
ATOM    803  HB1 ALA A  50     -11.462  10.092   9.295  1.00 65.58           H  
ATOM    804  HB2 ALA A  50      -9.776  10.612   9.205  1.00 65.58           H  
ATOM    805  HB3 ALA A  50     -10.843  11.272  10.468  1.00 65.58           H  
ATOM    806  O   ALA A  50     -10.676  14.270   9.360  1.00 65.58           O  
ATOM    807  N   ALA A  51      -9.115  13.307   8.081  1.00 62.87           N  
ATOM    808  H   ALA A  51      -8.836  12.475   7.582  1.00 62.87           H  
ATOM    809  CA  ALA A  51      -8.154  14.389   8.207  1.00 62.87           C  
ATOM    810  HA  ALA A  51      -8.154  14.722   9.245  1.00 62.87           H  
ATOM    811  C   ALA A  51      -8.524  15.599   7.334  1.00 62.87           C  
ATOM    812  CB  ALA A  51      -6.769  13.821   7.911  1.00 62.87           C  
ATOM    813  HB1 ALA A  51      -6.645  13.656   6.840  1.00 62.87           H  
ATOM    814  HB2 ALA A  51      -6.015  14.506   8.299  1.00 62.87           H  
ATOM    815  HB3 ALA A  51      -6.633  12.875   8.434  1.00 62.87           H  
ATOM    816  O   ALA A  51      -8.347  16.739   7.767  1.00 62.87           O  
ATOM    817  N   ALA A  52      -9.114  15.380   6.155  1.00 60.23           N  
ATOM    818  H   ALA A  52      -9.186  14.427   5.828  1.00 60.23           H  
ATOM    819  CA  ALA A  52      -9.719  16.418   5.330  1.00 60.23           C  
ATOM    820  HA  ALA A  52      -8.991  17.215   5.181  1.00 60.23           H  
ATOM    821  C   ALA A  52     -10.944  17.018   6.024  1.00 60.23           C  
ATOM    822  CB  ALA A  52     -10.088  15.845   3.957  1.00 60.23           C  
ATOM    823  HB1 ALA A  52      -9.195  15.458   3.466  1.00 60.23           H  
ATOM    824  HB2 ALA A  52     -10.807  15.033   4.069  1.00 60.23           H  
ATOM    825  HB3 ALA A  52     -10.525  16.625   3.334  1.00 60.23           H  
ATOM    826  O   ALA A  52     -11.056  18.239   6.079  1.00 60.23           O  
ATOM    827  N   ALA A  53     -11.813  16.199   6.624  1.00 59.72           N  
ATOM    828  H   ALA A  53     -11.709  15.201   6.503  1.00 59.72           H  
ATOM    829  CA  ALA A  53     -12.930  16.674   7.434  1.00 59.72           C  
ATOM    830  HA  ALA A  53     -13.553  17.327   6.822  1.00 59.72           H  
ATOM    831  C   ALA A  53     -12.436  17.494   8.633  1.00 59.72           C  
ATOM    832  CB  ALA A  53     -13.783  15.479   7.872  1.00 59.72           C  
ATOM    833  HB1 ALA A  53     -13.191  14.786   8.470  1.00 59.72           H  
ATOM    834  HB2 ALA A  53     -14.161  14.953   6.995  1.00 59.72           H  
ATOM    835  HB3 ALA A  53     -14.629  15.828   8.464  1.00 59.72           H  
ATOM    836  O   ALA A  53     -12.901  18.611   8.840  1.00 59.72           O  
ATOM    837  N   ALA A  54     -11.425  17.017   9.364  1.00 55.26           N  
ATOM    838  H   ALA A  54     -11.116  16.071   9.191  1.00 55.26           H  
ATOM    839  CA  ALA A  54     -10.827  17.749  10.480  1.00 55.26           C  
ATOM    840  HA  ALA A  54     -11.622  18.032  11.170  1.00 55.26           H  
ATOM    841  C   ALA A  54     -10.118  19.042  10.037  1.00 55.26           C  
ATOM    842  CB  ALA A  54      -9.863  16.811  11.215  1.00 55.26           C  
ATOM    843  HB1 ALA A  54      -9.057  16.504  10.549  1.00 55.26           H  
ATOM    844  HB2 ALA A  54     -10.399  15.926  11.555  1.00 55.26           H  
ATOM    845  HB3 ALA A  54      -9.440  17.323  12.080  1.00 55.26           H  
ATOM    846  O   ALA A  54     -10.159  20.048  10.744  1.00 55.26           O  
ATOM    847  N   ALA A  55      -9.476  19.045   8.866  1.00 54.91           N  
ATOM    848  H   ALA A  55      -9.410  18.176   8.355  1.00 54.91           H  
ATOM    849  CA  ALA A  55      -8.850  20.231   8.292  1.00 54.91           C  
ATOM    850  HA  ALA A  55      -8.263  20.725   9.065  1.00 54.91           H  
ATOM    851  C   ALA A  55      -9.887  21.244   7.788  1.00 54.91           C  
ATOM    852  CB  ALA A  55      -7.905  19.801   7.164  1.00 54.91           C  
ATOM    853  HB1 ALA A  55      -8.467  19.288   6.384  1.00 54.91           H  
ATOM    854  HB2 ALA A  55      -7.143  19.127   7.555  1.00 54.91           H  
ATOM    855  HB3 ALA A  55      -7.421  20.679   6.736  1.00 54.91           H  
ATOM    856  O   ALA A  55      -9.659  22.449   7.893  1.00 54.91           O  
ATOM    857  N   ASN A  56     -11.018  20.770   7.265  1.00 50.11           N  
ATOM    858  H   ASN A  56     -11.120  19.770   7.168  1.00 50.11           H  
ATOM    859  CA  ASN A  56     -12.100  21.609   6.761  1.00 50.11           C  
ATOM    860  HA  ASN A  56     -11.656  22.467   6.256  1.00 50.11           H  
ATOM    861  C   ASN A  56     -12.956  22.170   7.905  1.00 50.11           C  
ATOM    862  CB  ASN A  56     -12.901  20.805   5.725  1.00 50.11           C  
ATOM    863  HB2 ASN A  56     -13.652  20.188   6.219  1.00 50.11           H  
ATOM    864  HB3 ASN A  56     -12.219  20.148   5.185  1.00 50.11           H  
ATOM    865  O   ASN A  56     -13.252  23.355   7.899  1.00 50.11           O  
ATOM    866  CG  ASN A  56     -13.559  21.657   4.659  1.00 50.11           C  
ATOM    867  ND2 ASN A  56     -13.918  21.046   3.556  1.00 50.11           N  
ATOM    868 HD21 ASN A  56     -13.835  20.042   3.486  1.00 50.11           H  
ATOM    869 HD22 ASN A  56     -14.426  21.594   2.876  1.00 50.11           H  
ATOM    870  OD1 ASN A  56     -13.692  22.865   4.739  1.00 50.11           O  
ATOM    871  N   CYS A  57     -13.225  21.387   8.957  1.00 49.61           N  
ATOM    872  H   CYS A  57     -13.027  20.399   8.888  1.00 49.61           H  
ATOM    873  CA  CYS A  57     -13.807  21.871  10.218  1.00 49.61           C  
ATOM    874  HA  CYS A  57     -14.742  22.390  10.009  1.00 49.61           H  
ATOM    875  C   CYS A  57     -12.914  22.876  10.957  1.00 49.61           C  
ATOM    876  CB  CYS A  57     -14.077  20.679  11.149  1.00 49.61           C  
ATOM    877  HB2 CYS A  57     -13.218  20.007  11.155  1.00 49.61           H  
ATOM    878  HB3 CYS A  57     -14.239  21.045  12.163  1.00 49.61           H  
ATOM    879  O   CYS A  57     -13.344  23.476  11.937  1.00 49.61           O  
ATOM    880  SG  CYS A  57     -15.562  19.779  10.634  1.00 49.61           S  
ATOM    881  HG  CYS A  57     -16.414  20.804  10.728  1.00 49.61           H  
ATOM    882  N   ARG A  58     -11.657  23.036  10.529  1.00 47.01           N  
ATOM    883  H   ARG A  58     -11.357  22.483   9.739  1.00 47.01           H  
ATOM    884  CA  ARG A  58     -10.755  24.062  11.052  1.00 47.01           C  
ATOM    885  HA  ARG A  58     -11.076  24.284  12.070  1.00 47.01           H  
ATOM    886  C   ARG A  58     -10.871  25.402  10.311  1.00 47.01           C  
ATOM    887  CB  ARG A  58      -9.329  23.500  11.092  1.00 47.01           C  
ATOM    888  HB2 ARG A  58      -8.827  23.698  10.145  1.00 47.01           H  
ATOM    889  HB3 ARG A  58      -9.366  22.421  11.248  1.00 47.01           H  
ATOM    890  O   ARG A  58     -10.112  26.314  10.640  1.00 47.01           O  
ATOM    891  CG  ARG A  58      -8.543  24.109  12.253  1.00 47.01           C  
ATOM    892  HG2 ARG A  58      -9.058  23.899  13.191  1.00 47.01           H  
ATOM    893  HG3 ARG A  58      -8.476  25.189  12.124  1.00 47.01           H  
ATOM    894  CD  ARG A  58      -7.132  23.533  12.316  1.00 47.01           C  
ATOM    895  HD2 ARG A  58      -6.672  23.615  11.331  1.00 47.01           H  
ATOM    896  HD3 ARG A  58      -7.203  22.481  12.592  1.00 47.01           H  
ATOM    897  NE  ARG A  58      -6.333  24.280  13.305  1.00 47.01           N  
ATOM    898  HE  ARG A  58      -6.774  25.106  13.685  1.00 47.01           H  
ATOM    899  NH1 ARG A  58      -4.557  22.841  13.439  1.00 47.01           N  
ATOM    900 HH11 ARG A  58      -5.072  22.197  12.855  1.00 47.01           H  
ATOM    901 HH12 ARG A  58      -3.733  22.527  13.932  1.00 47.01           H  
ATOM    902  NH2 ARG A  58      -4.565  24.706  14.670  1.00 47.01           N  
ATOM    903 HH21 ARG A  58      -5.051  25.507  15.047  1.00 47.01           H  
ATOM    904 HH22 ARG A  58      -3.704  24.413  15.110  1.00 47.01           H  
ATOM    905  CZ  ARG A  58      -5.161  23.939  13.801  1.00 47.01           C  
ATOM    906  N   LYS A  59     -11.752  25.509   9.313  1.00 35.70           N  
ATOM    907  H   LYS A  59     -12.378  24.733   9.155  1.00 35.70           H  
ATOM    908  CA  LYS A  59     -12.209  26.792   8.768  1.00 35.70           C  
ATOM    909  HA  LYS A  59     -11.431  27.550   8.856  1.00 35.70           H  
ATOM    910  C   LYS A  59     -13.377  27.310   9.595  1.00 35.70           C  
ATOM    911  CB  LYS A  59     -12.635  26.646   7.305  1.00 35.70           C  
ATOM    912  HB2 LYS A  59     -13.399  25.873   7.224  1.00 35.70           H  
ATOM    913  HB3 LYS A  59     -13.083  27.591   6.998  1.00 35.70           H  
ATOM    914  O   LYS A  59     -13.343  28.522   9.889  1.00 35.70           O  
ATOM    915  CG  LYS A  59     -11.461  26.322   6.377  1.00 35.70           C  
ATOM    916  HG2 LYS A  59     -11.064  25.333   6.605  1.00 35.70           H  
ATOM    917  HG3 LYS A  59     -10.679  27.069   6.514  1.00 35.70           H  
ATOM    918  CD  LYS A  59     -11.961  26.362   4.932  1.00 35.70           C  
ATOM    919  HD2 LYS A  59     -12.462  27.314   4.758  1.00 35.70           H  
ATOM    920  HD3 LYS A  59     -12.678  25.553   4.786  1.00 35.70           H  
ATOM    921  CE  LYS A  59     -10.796  26.217   3.955  1.00 35.70           C  
ATOM    922  HE2 LYS A  59     -10.054  26.982   4.183  1.00 35.70           H  
ATOM    923  HE3 LYS A  59     -10.342  25.238   4.108  1.00 35.70           H  
ATOM    924  NZ  LYS A  59     -11.278  26.359   2.561  1.00 35.70           N  
ATOM    925  HZ1 LYS A  59     -11.979  25.655   2.380  1.00 35.70           H  
ATOM    926  HZ2 LYS A  59     -11.710  27.264   2.433  1.00 35.70           H  
ATOM    927  HZ3 LYS A  59     -10.524  26.248   1.899  1.00 35.70           H  
ATOM    928  OXT LYS A  59     -14.262  26.479   9.881  1.00 35.70           O  
TER     929      LYS A  59                                                       
ATOM    929  N   MET B   1      -2.084  20.813   0.469  1.00 42.34           N  
ATOM    930  H   MET B   1      -2.153  20.624  -0.521  1.00 42.34           H  
ATOM    931  H2  MET B   1      -1.658  21.720   0.590  1.00 42.34           H  
ATOM    932  H3  MET B   1      -3.011  20.817   0.870  1.00 42.34           H  
ATOM    933  CA  MET B   1      -1.245  19.775   1.105  1.00 42.34           C  
ATOM    934  HA  MET B   1      -0.274  19.778   0.610  1.00 42.34           H  
ATOM    935  C   MET B   1      -1.810  18.394   0.804  1.00 42.34           C  
ATOM    936  CB  MET B   1      -0.967  20.037   2.592  1.00 42.34           C  
ATOM    937  HB2 MET B   1      -0.490  19.158   3.028  1.00 42.34           H  
ATOM    938  HB3 MET B   1      -1.902  20.228   3.120  1.00 42.34           H  
ATOM    939  O   MET B   1      -1.173  17.714   0.026  1.00 42.34           O  
ATOM    940  CG  MET B   1      -0.019  21.236   2.752  1.00 42.34           C  
ATOM    941  HG2 MET B   1      -0.464  22.116   2.288  1.00 42.34           H  
ATOM    942  HG3 MET B   1       0.914  21.010   2.235  1.00 42.34           H  
ATOM    943  SD  MET B   1       0.376  21.647   4.469  1.00 42.34           S  
ATOM    944  CE  MET B   1       1.557  23.003   4.218  1.00 42.34           C  
ATOM    945  HE1 MET B   1       1.080  23.818   3.674  1.00 42.34           H  
ATOM    946  HE2 MET B   1       2.415  22.641   3.654  1.00 42.34           H  
ATOM    947  HE3 MET B   1       1.900  23.368   5.186  1.00 42.34           H  
ATOM    948  N   TYR B   2      -3.019  18.036   1.262  1.00 52.97           N  
ATOM    949  H   TYR B   2      -3.461  18.589   1.981  1.00 52.97           H  
ATOM    950  CA  TYR B   2      -3.676  16.728   1.017  1.00 52.97           C  
ATOM    951  HA  TYR B   2      -3.074  15.945   1.477  1.00 52.97           H  
ATOM    952  C   TYR B   2      -3.879  16.279  -0.443  1.00 52.97           C  
ATOM    953  CB  TYR B   2      -5.051  16.732   1.711  1.00 52.97           C  
ATOM    954  HB2 TYR B   2      -5.584  17.654   1.479  1.00 52.97           H  
ATOM    955  HB3 TYR B   2      -5.658  15.913   1.324  1.00 52.97           H  
ATOM    956  O   TYR B   2      -4.264  15.139  -0.650  1.00 52.97           O  
ATOM    957  CG  TYR B   2      -4.960  16.544   3.206  1.00 52.97           C  
ATOM    958  CD1 TYR B   2      -4.891  15.239   3.730  1.00 52.97           C  
ATOM    959  HD1 TYR B   2      -4.935  14.382   3.074  1.00 52.97           H  
ATOM    960  CD2 TYR B   2      -4.917  17.659   4.064  1.00 52.97           C  
ATOM    961  HD2 TYR B   2      -5.020  18.657   3.665  1.00 52.97           H  
ATOM    962  CE1 TYR B   2      -4.739  15.046   5.114  1.00 52.97           C  
ATOM    963  HE1 TYR B   2      -4.660  14.049   5.521  1.00 52.97           H  
ATOM    964  CE2 TYR B   2      -4.766  17.469   5.448  1.00 52.97           C  
ATOM    965  HE2 TYR B   2      -4.733  18.318   6.115  1.00 52.97           H  
ATOM    966  OH  TYR B   2      -4.460  16.006   7.300  1.00 52.97           O  
ATOM    967  HH  TYR B   2      -4.491  16.842   7.770  1.00 52.97           H  
ATOM    968  CZ  TYR B   2      -4.662  16.162   5.970  1.00 52.97           C  
ATOM    969  N   GLY B   3      -3.632  17.132  -1.445  1.00 58.60           N  
ATOM    970  H   GLY B   3      -3.227  18.033  -1.237  1.00 58.60           H  
ATOM    971  CA  GLY B   3      -3.767  16.740  -2.855  1.00 58.60           C  
ATOM    972  HA2 GLY B   3      -4.797  16.447  -3.057  1.00 58.60           H  
ATOM    973  HA3 GLY B   3      -3.507  17.576  -3.504  1.00 58.60           H  
ATOM    974  C   GLY B   3      -2.864  15.561  -3.217  1.00 58.60           C  
ATOM    975  O   GLY B   3      -3.342  14.616  -3.821  1.00 58.60           O  
ATOM    976  N   LYS B   4      -1.614  15.567  -2.732  1.00 63.46           N  
ATOM    977  H   LYS B   4      -1.298  16.362  -2.197  1.00 63.46           H  
ATOM    978  CA  LYS B   4      -0.680  14.448  -2.921  1.00 63.46           C  
ATOM    979  HA  LYS B   4      -0.570  14.223  -3.982  1.00 63.46           H  
ATOM    980  C   LYS B   4      -1.171  13.146  -2.297  1.00 63.46           C  
ATOM    981  CB  LYS B   4       0.691  14.779  -2.329  1.00 63.46           C  
ATOM    982  HB2 LYS B   4       0.580  15.272  -1.363  1.00 63.46           H  
ATOM    983  HB3 LYS B   4       1.202  13.831  -2.165  1.00 63.46           H  
ATOM    984  O   LYS B   4      -1.077  12.109  -2.920  1.00 63.46           O  
ATOM    985  CG  LYS B   4       1.562  15.627  -3.263  1.00 63.46           C  
ATOM    986  HG2 LYS B   4       1.161  16.636  -3.363  1.00 63.46           H  
ATOM    987  HG3 LYS B   4       1.589  15.147  -4.241  1.00 63.46           H  
ATOM    988  CD  LYS B   4       2.981  15.665  -2.676  1.00 63.46           C  
ATOM    989  HD2 LYS B   4       3.051  16.439  -1.912  1.00 63.46           H  
ATOM    990  HD3 LYS B   4       3.176  14.711  -2.187  1.00 63.46           H  
ATOM    991  CE  LYS B   4       4.064  15.871  -3.735  1.00 63.46           C  
ATOM    992  HE2 LYS B   4       4.434  16.896  -3.704  1.00 63.46           H  
ATOM    993  HE3 LYS B   4       3.629  15.678  -4.716  1.00 63.46           H  
ATOM    994  NZ  LYS B   4       5.166  14.891  -3.514  1.00 63.46           N  
ATOM    995  HZ1 LYS B   4       4.832  13.938  -3.529  1.00 63.46           H  
ATOM    996  HZ2 LYS B   4       5.605  14.953  -2.606  1.00 63.46           H  
ATOM    997  HZ3 LYS B   4       5.874  14.890  -4.234  1.00 63.46           H  
ATOM    998  N   LEU B   5      -1.740  13.212  -1.090  1.00 63.13           N  
ATOM    999  H   LEU B   5      -1.811  14.112  -0.636  1.00 63.13           H  
ATOM   1000  CA  LEU B   5      -2.277  12.029  -0.412  1.00 63.13           C  
ATOM   1001  HA  LEU B   5      -1.486  11.281  -0.353  1.00 63.13           H  
ATOM   1002  C   LEU B   5      -3.417  11.387  -1.221  1.00 63.13           C  
ATOM   1003  CB  LEU B   5      -2.701  12.409   1.023  1.00 63.13           C  
ATOM   1004  HB2 LEU B   5      -3.786  12.374   1.111  1.00 63.13           H  
ATOM   1005  HB3 LEU B   5      -2.395  13.434   1.229  1.00 63.13           H  
ATOM   1006  O   LEU B   5      -3.578  10.176  -1.197  1.00 63.13           O  
ATOM   1007  CG  LEU B   5      -2.091  11.520   2.120  1.00 63.13           C  
ATOM   1008  HG  LEU B   5      -1.010  11.660   2.104  1.00 63.13           H  
ATOM   1009  CD1 LEU B   5      -2.634  11.966   3.479  1.00 63.13           C  
ATOM   1010 HD11 LEU B   5      -3.581  11.468   3.689  1.00 63.13           H  
ATOM   1011 HD12 LEU B   5      -1.920  11.660   4.244  1.00 63.13           H  
ATOM   1012 HD13 LEU B   5      -2.793  13.044   3.503  1.00 63.13           H  
ATOM   1013  CD2 LEU B   5      -2.382  10.028   2.006  1.00 63.13           C  
ATOM   1014 HD21 LEU B   5      -3.453   9.833   1.952  1.00 63.13           H  
ATOM   1015 HD22 LEU B   5      -1.927   9.626   1.100  1.00 63.13           H  
ATOM   1016 HD23 LEU B   5      -1.955   9.492   2.854  1.00 63.13           H  
ATOM   1017  N   ASN B   6      -4.188  12.199  -1.951  1.00 73.97           N  
ATOM   1018  H   ASN B   6      -3.958  13.181  -1.995  1.00 73.97           H  
ATOM   1019  CA  ASN B   6      -5.282  11.709  -2.782  1.00 73.97           C  
ATOM   1020  HA  ASN B   6      -5.826  10.944  -2.228  1.00 73.97           H  
ATOM   1021  C   ASN B   6      -4.758  11.040  -4.058  1.00 73.97           C  
ATOM   1022  CB  ASN B   6      -6.231  12.877  -3.094  1.00 73.97           C  
ATOM   1023  HB2 ASN B   6      -5.844  13.452  -3.935  1.00 73.97           H  
ATOM   1024  HB3 ASN B   6      -6.309  13.541  -2.233  1.00 73.97           H  
ATOM   1025  O   ASN B   6      -5.309  10.021  -4.453  1.00 73.97           O  
ATOM   1026  CG  ASN B   6      -7.626  12.381  -3.418  1.00 73.97           C  
ATOM   1027  ND2 ASN B   6      -7.922  12.117  -4.666  1.00 73.97           N  
ATOM   1028 HD21 ASN B   6      -8.787  11.619  -4.819  1.00 73.97           H  
ATOM   1029 HD22 ASN B   6      -7.176  12.013  -5.338  1.00 73.97           H  
ATOM   1030  OD1 ASN B   6      -8.472  12.266  -2.547  1.00 73.97           O  
ATOM   1031  N   ASP B   7      -3.707  11.608  -4.658  1.00 71.30           N  
ATOM   1032  H   ASP B   7      -3.344  12.478  -4.293  1.00 71.30           H  
ATOM   1033  CA  ASP B   7      -2.941  11.001  -5.760  1.00 71.30           C  
ATOM   1034  HA  ASP B   7      -3.589  10.831  -6.620  1.00 71.30           H  
ATOM   1035  C   ASP B   7      -2.386   9.641  -5.322  1.00 71.30           C  
ATOM   1036  CB  ASP B   7      -1.789  11.941  -6.173  1.00 71.30           C  
ATOM   1037  HB2 ASP B   7      -0.838  11.413  -6.098  1.00 71.30           H  
ATOM   1038  HB3 ASP B   7      -1.732  12.785  -5.486  1.00 71.30           H  
ATOM   1039  O   ASP B   7      -2.732   8.620  -5.896  1.00 71.30           O  
ATOM   1040  CG  ASP B   7      -1.923  12.496  -7.591  1.00 71.30           C  
ATOM   1041  OD1 ASP B   7      -0.955  12.359  -8.367  1.00 71.30           O  
ATOM   1042  OD2 ASP B   7      -2.907  13.238  -7.828  1.00 71.30           O  
ATOM   1043  N   LEU B   8      -1.675   9.617  -4.192  1.00 71.29           N  
ATOM   1044  H   LEU B   8      -1.407  10.510  -3.802  1.00 71.29           H  
ATOM   1045  CA  LEU B   8      -1.126   8.413  -3.569  1.00 71.29           C  
ATOM   1046  HA  LEU B   8      -0.316   8.025  -4.186  1.00 71.29           H  
ATOM   1047  C   LEU B   8      -2.149   7.294  -3.407  1.00 71.29           C  
ATOM   1048  CB  LEU B   8      -0.627   8.817  -2.178  1.00 71.29           C  
ATOM   1049  HB2 LEU B   8      -1.328   9.528  -1.741  1.00 71.29           H  
ATOM   1050  HB3 LEU B   8      -0.607   7.946  -1.523  1.00 71.29           H  
ATOM   1051  O   LEU B   8      -1.852   6.126  -3.629  1.00 71.29           O  
ATOM   1052  CG  LEU B   8       0.756   9.454  -2.231  1.00 71.29           C  
ATOM   1053  HG  LEU B   8       0.800  10.190  -3.033  1.00 71.29           H  
ATOM   1054  CD1 LEU B   8       0.988  10.192  -0.908  1.00 71.29           C  
ATOM   1055 HD11 LEU B   8       0.520  11.174  -0.969  1.00 71.29           H  
ATOM   1056 HD12 LEU B   8       0.589   9.626  -0.066  1.00 71.29           H  
ATOM   1057 HD13 LEU B   8       2.054  10.368  -0.765  1.00 71.29           H  
ATOM   1058  CD2 LEU B   8       1.755   8.349  -2.534  1.00 71.29           C  
ATOM   1059 HD21 LEU B   8       2.021   8.395  -3.590  1.00 71.29           H  
ATOM   1060 HD22 LEU B   8       2.651   8.479  -1.925  1.00 71.29           H  
ATOM   1061 HD23 LEU B   8       1.346   7.359  -2.333  1.00 71.29           H  
ATOM   1062  N   LEU B   9      -3.365   7.643  -3.003  1.00 74.45           N  
ATOM   1063  H   LEU B   9      -3.545   8.623  -2.837  1.00 74.45           H  
ATOM   1064  CA  LEU B   9      -4.441   6.681  -2.841  1.00 74.45           C  
ATOM   1065  HA  LEU B   9      -4.058   5.849  -2.249  1.00 74.45           H  
ATOM   1066  C   LEU B   9      -4.924   6.119  -4.179  1.00 74.45           C  
ATOM   1067  CB  LEU B   9      -5.562   7.392  -2.090  1.00 74.45           C  
ATOM   1068  HB2 LEU B   9      -6.209   7.939  -2.775  1.00 74.45           H  
ATOM   1069  HB3 LEU B   9      -5.102   8.115  -1.416  1.00 74.45           H  
ATOM   1070  O   LEU B   9      -5.192   4.921  -4.288  1.00 74.45           O  
ATOM   1071  CG  LEU B   9      -6.365   6.401  -1.260  1.00 74.45           C  
ATOM   1072  HG  LEU B   9      -5.696   5.669  -0.808  1.00 74.45           H  
ATOM   1073  CD1 LEU B   9      -7.010   7.180  -0.146  1.00 74.45           C  
ATOM   1074 HD11 LEU B   9      -7.287   6.381   0.541  1.00 74.45           H  
ATOM   1075 HD12 LEU B   9      -6.295   7.830   0.359  1.00 74.45           H  
ATOM   1076 HD13 LEU B   9      -7.868   7.750  -0.500  1.00 74.45           H  
ATOM   1077  CD2 LEU B   9      -7.494   5.671  -1.993  1.00 74.45           C  
ATOM   1078 HD21 LEU B   9      -7.074   5.017  -2.759  1.00 74.45           H  
ATOM   1079 HD22 LEU B   9      -8.049   5.050  -1.290  1.00 74.45           H  
ATOM   1080 HD23 LEU B   9      -8.163   6.389  -2.466  1.00 74.45           H  
ATOM   1081  N   GLU B  10      -5.034   6.979  -5.189  1.00 80.98           N  
ATOM   1082  H   GLU B  10      -4.688   7.919  -5.060  1.00 80.98           H  
ATOM   1083  CA  GLU B  10      -5.382   6.587  -6.552  1.00 80.98           C  
ATOM   1084  HA  GLU B  10      -6.302   6.005  -6.513  1.00 80.98           H  
ATOM   1085  C   GLU B  10      -4.302   5.675  -7.152  1.00 80.98           C  
ATOM   1086  CB  GLU B  10      -5.654   7.851  -7.391  1.00 80.98           C  
ATOM   1087  HB2 GLU B  10      -4.725   8.389  -7.580  1.00 80.98           H  
ATOM   1088  HB3 GLU B  10      -6.319   8.501  -6.823  1.00 80.98           H  
ATOM   1089  O   GLU B  10      -4.646   4.614  -7.681  1.00 80.98           O  
ATOM   1090  CG  GLU B  10      -6.334   7.526  -8.727  1.00 80.98           C  
ATOM   1091  HG2 GLU B  10      -7.163   6.842  -8.545  1.00 80.98           H  
ATOM   1092  HG3 GLU B  10      -5.625   7.015  -9.378  1.00 80.98           H  
ATOM   1093  CD  GLU B  10      -6.876   8.787  -9.424  1.00 80.98           C  
ATOM   1094  OE1 GLU B  10      -6.183   9.344 -10.302  1.00 80.98           O  
ATOM   1095  OE2 GLU B  10      -8.042   9.158  -9.132  1.00 80.98           O  
ATOM   1096  N   ASP B  11      -3.020   6.005  -6.957  1.00 78.55           N  
ATOM   1097  H   ASP B  11      -2.807   6.915  -6.576  1.00 78.55           H  
ATOM   1098  CA  ASP B  11      -1.892   5.160  -7.357  1.00 78.55           C  
ATOM   1099  HA  ASP B  11      -1.946   4.971  -8.429  1.00 78.55           H  
ATOM   1100  C   ASP B  11      -1.927   3.800  -6.638  1.00 78.55           C  
ATOM   1101  CB  ASP B  11      -0.552   5.847  -7.073  1.00 78.55           C  
ATOM   1102  HB2 ASP B  11      -0.520   6.197  -6.041  1.00 78.55           H  
ATOM   1103  HB3 ASP B  11       0.206   5.075  -7.204  1.00 78.55           H  
ATOM   1104  O   ASP B  11      -1.840   2.755  -7.287  1.00 78.55           O  
ATOM   1105  CG  ASP B  11      -0.166   6.973  -8.035  1.00 78.55           C  
ATOM   1106  OD1 ASP B  11       0.228   6.655  -9.180  1.00 78.55           O  
ATOM   1107  OD2 ASP B  11      -0.171   8.141  -7.590  1.00 78.55           O  
ATOM   1108  N   LEU B  12      -2.150   3.755  -5.315  1.00 81.90           N  
ATOM   1109  H   LEU B  12      -2.195   4.625  -4.804  1.00 81.90           H  
ATOM   1110  CA  LEU B  12      -2.294   2.472  -4.614  1.00 81.90           C  
ATOM   1111  HA  LEU B  12      -1.385   1.886  -4.754  1.00 81.90           H  
ATOM   1112  C   LEU B  12      -3.467   1.642  -5.159  1.00 81.90           C  
ATOM   1113  CB  LEU B  12      -2.566   2.648  -3.123  1.00 81.90           C  
ATOM   1114  HB2 LEU B  12      -2.762   1.633  -2.778  1.00 81.90           H  
ATOM   1115  HB3 LEU B  12      -3.460   3.260  -3.004  1.00 81.90           H  
ATOM   1116  O   LEU B  12      -3.362   0.420  -5.286  1.00 81.90           O  
ATOM   1117  CG  LEU B  12      -1.483   3.159  -2.187  1.00 81.90           C  
ATOM   1118  HG  LEU B  12      -1.162   4.157  -2.485  1.00 81.90           H  
ATOM   1119  CD1 LEU B  12      -2.090   3.343  -0.814  1.00 81.90           C  
ATOM   1120 HD11 LEU B  12      -2.902   4.069  -0.860  1.00 81.90           H  
ATOM   1121 HD12 LEU B  12      -2.458   2.391  -0.430  1.00 81.90           H  
ATOM   1122 HD13 LEU B  12      -1.311   3.729  -0.157  1.00 81.90           H  
ATOM   1123  CD2 LEU B  12      -0.310   2.176  -2.101  1.00 81.90           C  
ATOM   1124 HD21 LEU B  12       0.436   2.554  -1.402  1.00 81.90           H  
ATOM   1125 HD22 LEU B  12       0.158   2.068  -3.080  1.00 81.90           H  
ATOM   1126 HD23 LEU B  12      -0.666   1.199  -1.773  1.00 81.90           H  
ATOM   1127  N   GLN B  13      -4.602   2.274  -5.475  1.00 83.18           N  
ATOM   1128  H   GLN B  13      -4.639   3.277  -5.360  1.00 83.18           H  
ATOM   1129  CA  GLN B  13      -5.734   1.571  -6.084  1.00 83.18           C  
ATOM   1130  HA  GLN B  13      -5.980   0.701  -5.474  1.00 83.18           H  
ATOM   1131  C   GLN B  13      -5.400   1.030  -7.470  1.00 83.18           C  
ATOM   1132  CB  GLN B  13      -6.966   2.480  -6.192  1.00 83.18           C  
ATOM   1133  HB2 GLN B  13      -7.644   2.046  -6.927  1.00 83.18           H  
ATOM   1134  HB3 GLN B  13      -6.687   3.480  -6.526  1.00 83.18           H  
ATOM   1135  O   GLN B  13      -5.908  -0.029  -7.853  1.00 83.18           O  
ATOM   1136  CG  GLN B  13      -7.702   2.555  -4.859  1.00 83.18           C  
ATOM   1137  HG2 GLN B  13      -7.131   3.166  -4.159  1.00 83.18           H  
ATOM   1138  HG3 GLN B  13      -7.782   1.541  -4.469  1.00 83.18           H  
ATOM   1139  CD  GLN B  13      -9.123   3.088  -4.960  1.00 83.18           C  
ATOM   1140  NE2 GLN B  13      -9.880   2.973  -3.893  1.00 83.18           N  
ATOM   1141 HE21 GLN B  13      -9.473   2.643  -3.030  1.00 83.18           H  
ATOM   1142 HE22 GLN B  13     -10.807   3.371  -3.952  1.00 83.18           H  
ATOM   1143  OE1 GLN B  13      -9.619   3.524  -5.991  1.00 83.18           O  
ATOM   1144  N   GLU B  14      -4.590   1.749  -8.240  1.00 83.90           N  
ATOM   1145  H   GLU B  14      -4.232   2.627  -7.894  1.00 83.90           H  
ATOM   1146  CA  GLU B  14      -4.137   1.304  -9.550  1.00 83.90           C  
ATOM   1147  HA  GLU B  14      -5.009   0.973 -10.115  1.00 83.90           H  
ATOM   1148  C   GLU B  14      -3.201   0.099  -9.443  1.00 83.90           C  
ATOM   1149  CB  GLU B  14      -3.515   2.476 -10.317  1.00 83.90           C  
ATOM   1150  HB2 GLU B  14      -2.586   2.801  -9.848  1.00 83.90           H  
ATOM   1151  HB3 GLU B  14      -4.225   3.303 -10.322  1.00 83.90           H  
ATOM   1152  O   GLU B  14      -3.419  -0.902 -10.138  1.00 83.90           O  
ATOM   1153  CG  GLU B  14      -3.248   2.039 -11.760  1.00 83.90           C  
ATOM   1154  HG2 GLU B  14      -2.366   1.399 -11.785  1.00 83.90           H  
ATOM   1155  HG3 GLU B  14      -4.088   1.442 -12.113  1.00 83.90           H  
ATOM   1156  CD  GLU B  14      -3.072   3.223 -12.712  1.00 83.90           C  
ATOM   1157  OE1 GLU B  14      -1.915   3.496 -13.094  1.00 83.90           O  
ATOM   1158  OE2 GLU B  14      -4.125   3.719 -13.184  1.00 83.90           O  
ATOM   1159  N   VAL B  15      -2.254   0.133  -8.499  1.00 80.62           N  
ATOM   1160  H   VAL B  15      -2.105   1.003  -8.007  1.00 80.62           H  
ATOM   1161  CA  VAL B  15      -1.447  -1.035  -8.139  1.00 80.62           C  
ATOM   1162  HA  VAL B  15      -0.787  -1.295  -8.967  1.00 80.62           H  
ATOM   1163  C   VAL B  15      -2.346  -2.215  -7.845  1.00 80.62           C  
ATOM   1164  CB  VAL B  15      -0.607  -0.795  -6.886  1.00 80.62           C  
ATOM   1165  HB  VAL B  15      -1.247  -0.422  -6.086  1.00 80.62           H  
ATOM   1166  O   VAL B  15      -2.177  -3.262  -8.464  1.00 80.62           O  
ATOM   1167  CG1 VAL B  15       0.034  -2.091  -6.392  1.00 80.62           C  
ATOM   1168 HG11 VAL B  15       0.054  -2.019  -5.305  1.00 80.62           H  
ATOM   1169 HG12 VAL B  15       1.022  -2.215  -6.836  1.00 80.62           H  
ATOM   1170 HG13 VAL B  15      -0.533  -3.007  -6.556  1.00 80.62           H  
ATOM   1171  CG2 VAL B  15       0.481   0.234  -7.129  1.00 80.62           C  
ATOM   1172 HG21 VAL B  15       1.146  -0.117  -7.918  1.00 80.62           H  
ATOM   1173 HG22 VAL B  15       0.018   1.171  -7.439  1.00 80.62           H  
ATOM   1174 HG23 VAL B  15       1.044   0.411  -6.213  1.00 80.62           H  
ATOM   1175  N   LEU B  16      -3.278  -2.070  -6.902  1.00 76.43           N  
ATOM   1176  H   LEU B  16      -3.331  -1.191  -6.408  1.00 76.43           H  
ATOM   1177  CA  LEU B  16      -4.113  -3.178  -6.465  1.00 76.43           C  
ATOM   1178  HA  LEU B  16      -3.474  -3.960  -6.052  1.00 76.43           H  
ATOM   1179  C   LEU B  16      -4.882  -3.774  -7.640  1.00 76.43           C  
ATOM   1180  CB  LEU B  16      -5.039  -2.670  -5.369  1.00 76.43           C  
ATOM   1181  HB2 LEU B  16      -4.408  -2.200  -4.615  1.00 76.43           H  
ATOM   1182  HB3 LEU B  16      -5.724  -1.917  -5.757  1.00 76.43           H  
ATOM   1183  O   LEU B  16      -4.878  -4.982  -7.848  1.00 76.43           O  
ATOM   1184  CG  LEU B  16      -5.822  -3.822  -4.727  1.00 76.43           C  
ATOM   1185  HG  LEU B  16      -5.173  -4.683  -4.573  1.00 76.43           H  
ATOM   1186  CD1 LEU B  16      -6.272  -3.317  -3.392  1.00 76.43           C  
ATOM   1187 HD11 LEU B  16      -5.399  -3.058  -2.793  1.00 76.43           H  
ATOM   1188 HD12 LEU B  16      -6.951  -2.471  -3.494  1.00 76.43           H  
ATOM   1189 HD13 LEU B  16      -6.766  -4.168  -2.923  1.00 76.43           H  
ATOM   1190  CD2 LEU B  16      -7.109  -4.245  -5.447  1.00 76.43           C  
ATOM   1191 HD21 LEU B  16      -7.668  -4.934  -4.814  1.00 76.43           H  
ATOM   1192 HD22 LEU B  16      -7.724  -3.377  -5.682  1.00 76.43           H  
ATOM   1193 HD23 LEU B  16      -6.873  -4.807  -6.350  1.00 76.43           H  
ATOM   1194  N   LYS B  17      -5.468  -2.931  -8.496  1.00 81.45           N  
ATOM   1195  H   LYS B  17      -5.400  -1.943  -8.299  1.00 81.45           H  
ATOM   1196  CA  LYS B  17      -6.131  -3.396  -9.722  1.00 81.45           C  
ATOM   1197  HA  LYS B  17      -6.938  -4.074  -9.444  1.00 81.45           H  
ATOM   1198  C   LYS B  17      -5.189  -4.191 -10.627  1.00 81.45           C  
ATOM   1199  CB  LYS B  17      -6.690  -2.196 -10.491  1.00 81.45           C  
ATOM   1200  HB2 LYS B  17      -5.915  -1.433 -10.558  1.00 81.45           H  
ATOM   1201  HB3 LYS B  17      -6.944  -2.506 -11.504  1.00 81.45           H  
ATOM   1202  O   LYS B  17      -5.634  -5.163 -11.241  1.00 81.45           O  
ATOM   1203  CG  LYS B  17      -7.948  -1.610  -9.839  1.00 81.45           C  
ATOM   1204  HG2 LYS B  17      -7.797  -1.495  -8.766  1.00 81.45           H  
ATOM   1205  HG3 LYS B  17      -8.791  -2.281 -10.002  1.00 81.45           H  
ATOM   1206  CD  LYS B  17      -8.236  -0.240 -10.462  1.00 81.45           C  
ATOM   1207  HD2 LYS B  17      -8.446  -0.348 -11.526  1.00 81.45           H  
ATOM   1208  HD3 LYS B  17      -7.347   0.379 -10.338  1.00 81.45           H  
ATOM   1209  CE  LYS B  17      -9.408   0.440  -9.756  1.00 81.45           C  
ATOM   1210  HE2 LYS B  17     -10.341  -0.054 -10.028  1.00 81.45           H  
ATOM   1211  HE3 LYS B  17      -9.262   0.322  -8.682  1.00 81.45           H  
ATOM   1212  NZ  LYS B  17      -9.446   1.889 -10.079  1.00 81.45           N  
ATOM   1213  HZ1 LYS B  17     -10.150   2.370  -9.537  1.00 81.45           H  
ATOM   1214  HZ2 LYS B  17      -9.571   2.069 -11.065  1.00 81.45           H  
ATOM   1215  HZ3 LYS B  17      -8.570   2.312  -9.808  1.00 81.45           H  
ATOM   1216  N   ASN B  18      -3.926  -3.786 -10.759  1.00 80.18           N  
ATOM   1217  H   ASN B  18      -3.620  -2.977 -10.238  1.00 80.18           H  
ATOM   1218  CA  ASN B  18      -2.936  -4.540 -11.529  1.00 80.18           C  
ATOM   1219  HA  ASN B  18      -3.380  -4.838 -12.479  1.00 80.18           H  
ATOM   1220  C   ASN B  18      -2.541  -5.851 -10.842  1.00 80.18           C  
ATOM   1221  CB  ASN B  18      -1.703  -3.669 -11.818  1.00 80.18           C  
ATOM   1222  HB2 ASN B  18      -1.514  -2.979 -10.995  1.00 80.18           H  
ATOM   1223  HB3 ASN B  18      -0.839  -4.326 -11.922  1.00 80.18           H  
ATOM   1224  O   ASN B  18      -2.439  -6.873 -11.517  1.00 80.18           O  
ATOM   1225  CG  ASN B  18      -1.780  -2.898 -13.120  1.00 80.18           C  
ATOM   1226  ND2 ASN B  18      -0.770  -2.107 -13.394  1.00 80.18           N  
ATOM   1227 HD21 ASN B  18      -0.824  -1.509 -14.206  1.00 80.18           H  
ATOM   1228 HD22 ASN B  18      -0.025  -1.969 -12.726  1.00 80.18           H  
ATOM   1229  OD1 ASN B  18      -2.700  -3.046 -13.925  1.00 80.18           O  
ATOM   1230  N   LEU B  19      -2.392  -5.841  -9.523  1.00 71.97           N  
ATOM   1231  H   LEU B  19      -2.494  -4.952  -9.056  1.00 71.97           H  
ATOM   1232  CA  LEU B  19      -2.097  -6.989  -8.671  1.00 71.97           C  
ATOM   1233  HA  LEU B  19      -1.143  -7.420  -8.975  1.00 71.97           H  
ATOM   1234  C   LEU B  19      -3.186  -8.063  -8.804  1.00 71.97           C  
ATOM   1235  CB  LEU B  19      -1.977  -6.421  -7.250  1.00 71.97           C  
ATOM   1236  HB2 LEU B  19      -1.641  -5.388  -7.334  1.00 71.97           H  
ATOM   1237  HB3 LEU B  19      -2.955  -6.389  -6.769  1.00 71.97           H  
ATOM   1238  O   LEU B  19      -2.893  -9.196  -9.184  1.00 71.97           O  
ATOM   1239  CG  LEU B  19      -0.982  -7.113  -6.324  1.00 71.97           C  
ATOM   1240  HG  LEU B  19      -0.090  -7.414  -6.874  1.00 71.97           H  
ATOM   1241  CD1 LEU B  19      -0.654  -6.085  -5.248  1.00 71.97           C  
ATOM   1242 HD11 LEU B  19       0.016  -5.319  -5.639  1.00 71.97           H  
ATOM   1243 HD12 LEU B  19      -0.208  -6.564  -4.376  1.00 71.97           H  
ATOM   1244 HD13 LEU B  19      -1.573  -5.611  -4.904  1.00 71.97           H  
ATOM   1245  CD2 LEU B  19      -1.584  -8.317  -5.636  1.00 71.97           C  
ATOM   1246 HD21 LEU B  19      -2.318  -7.975  -4.907  1.00 71.97           H  
ATOM   1247 HD22 LEU B  19      -2.116  -8.920  -6.372  1.00 71.97           H  
ATOM   1248 HD23 LEU B  19      -0.817  -8.895  -5.119  1.00 71.97           H  
ATOM   1249  N   HIS B  20      -4.450  -7.664  -8.662  1.00 72.50           N  
ATOM   1250  H   HIS B  20      -4.601  -6.768  -8.221  1.00 72.50           H  
ATOM   1251  CA  HIS B  20      -5.627  -8.508  -8.860  1.00 72.50           C  
ATOM   1252  HA  HIS B  20      -5.581  -9.339  -8.157  1.00 72.50           H  
ATOM   1253  C   HIS B  20      -5.728  -9.056 -10.291  1.00 72.50           C  
ATOM   1254  CB  HIS B  20      -6.872  -7.663  -8.561  1.00 72.50           C  
ATOM   1255  HB2 HIS B  20      -6.664  -6.987  -7.731  1.00 72.50           H  
ATOM   1256  HB3 HIS B  20      -7.121  -7.039  -9.419  1.00 72.50           H  
ATOM   1257  O   HIS B  20      -6.099 -10.211 -10.522  1.00 72.50           O  
ATOM   1258  CG  HIS B  20      -8.068  -8.487  -8.174  1.00 72.50           C  
ATOM   1259  CD2 HIS B  20      -8.767  -9.371  -8.949  1.00 72.50           C  
ATOM   1260  HD2 HIS B  20      -8.555  -9.605  -9.981  1.00 72.50           H  
ATOM   1261  ND1 HIS B  20      -8.624  -8.517  -6.923  1.00 72.50           N  
ATOM   1262  HD1 HIS B  20      -8.161  -8.206  -6.081  1.00 72.50           H  
ATOM   1263  CE1 HIS B  20      -9.645  -9.384  -6.948  1.00 72.50           C  
ATOM   1264  HE1 HIS B  20     -10.205  -9.672  -6.070  1.00 72.50           H  
ATOM   1265  NE2 HIS B  20      -9.797  -9.924  -8.176  1.00 72.50           N  
ATOM   1266  N   LYS B  21      -5.408  -8.229 -11.299  1.00 69.60           N  
ATOM   1267  H   LYS B  21      -5.131  -7.287 -11.064  1.00 69.60           H  
ATOM   1268  CA  LYS B  21      -5.343  -8.689 -12.696  1.00 69.60           C  
ATOM   1269  HA  LYS B  21      -6.284  -9.170 -12.962  1.00 69.60           H  
ATOM   1270  C   LYS B  21      -4.260  -9.743 -12.873  1.00 69.60           C  
ATOM   1271  CB  LYS B  21      -5.061  -7.527 -13.651  1.00 69.60           C  
ATOM   1272  HB2 LYS B  21      -4.315  -6.870 -13.204  1.00 69.60           H  
ATOM   1273  HB3 LYS B  21      -4.639  -7.923 -14.574  1.00 69.60           H  
ATOM   1274  O   LYS B  21      -4.473 -10.679 -13.643  1.00 69.60           O  
ATOM   1275  CG  LYS B  21      -6.312  -6.723 -14.018  1.00 69.60           C  
ATOM   1276  HG2 LYS B  21      -6.820  -6.380 -13.117  1.00 69.60           H  
ATOM   1277  HG3 LYS B  21      -6.994  -7.344 -14.598  1.00 69.60           H  
ATOM   1278  CD  LYS B  21      -5.853  -5.525 -14.854  1.00 69.60           C  
ATOM   1279  HD2 LYS B  21      -5.392  -5.879 -15.776  1.00 69.60           H  
ATOM   1280  HD3 LYS B  21      -5.103  -4.981 -14.281  1.00 69.60           H  
ATOM   1281  CE  LYS B  21      -6.999  -4.571 -15.179  1.00 69.60           C  
ATOM   1282  HE2 LYS B  21      -7.525  -4.350 -14.250  1.00 69.60           H  
ATOM   1283  HE3 LYS B  21      -7.692  -5.054 -15.868  1.00 69.60           H  
ATOM   1284  NZ  LYS B  21      -6.444  -3.319 -15.752  1.00 69.60           N  
ATOM   1285  HZ1 LYS B  21      -5.936  -3.496 -16.607  1.00 69.60           H  
ATOM   1286  HZ2 LYS B  21      -7.156  -2.621 -15.908  1.00 69.60           H  
ATOM   1287  HZ3 LYS B  21      -5.772  -2.929 -15.106  1.00 69.60           H  
ATOM   1288  N   ASN B  22      -3.126  -9.589 -12.203  1.00 67.26           N  
ATOM   1289  H   ASN B  22      -3.026  -8.783 -11.602  1.00 67.26           H  
ATOM   1290  CA  ASN B  22      -1.999 -10.498 -12.308  1.00 67.26           C  
ATOM   1291  HA  ASN B  22      -1.849 -10.735 -13.361  1.00 67.26           H  
ATOM   1292  C   ASN B  22      -2.241 -11.831 -11.614  1.00 67.26           C  
ATOM   1293  CB  ASN B  22      -0.756  -9.819 -11.736  1.00 67.26           C  
ATOM   1294  HB2 ASN B  22      -0.982  -8.842 -11.309  1.00 67.26           H  
ATOM   1295  HB3 ASN B  22      -0.350 -10.426 -10.926  1.00 67.26           H  
ATOM   1296  O   ASN B  22      -2.000 -12.857 -12.242  1.00 67.26           O  
ATOM   1297  CG  ASN B  22       0.321  -9.646 -12.764  1.00 67.26           C  
ATOM   1298  ND2 ASN B  22       1.483  -9.364 -12.265  1.00 67.26           N  
ATOM   1299 HD21 ASN B  22       2.272  -9.451 -12.890  1.00 67.26           H  
ATOM   1300 HD22 ASN B  22       1.606  -9.325 -11.264  1.00 67.26           H  
ATOM   1301  OD1 ASN B  22       0.152  -9.744 -13.973  1.00 67.26           O  
ATOM   1302  N   ASP B  23      -2.785 -11.804 -10.395  1.00 63.18           N  
ATOM   1303  H   ASP B  23      -2.897 -10.909  -9.940  1.00 63.18           H  
ATOM   1304  CA  ASP B  23      -3.250 -12.985  -9.655  1.00 63.18           C  
ATOM   1305  HA  ASP B  23      -2.402 -13.587  -9.328  1.00 63.18           H  
ATOM   1306  C   ASP B  23      -4.141 -13.858 -10.545  1.00 63.18           C  
ATOM   1307  CB  ASP B  23      -4.026 -12.505  -8.419  1.00 63.18           C  
ATOM   1308  HB2 ASP B  23      -4.885 -11.915  -8.739  1.00 63.18           H  
ATOM   1309  HB3 ASP B  23      -3.392 -11.849  -7.823  1.00 63.18           H  
ATOM   1310  O   ASP B  23      -3.883 -15.039 -10.762  1.00 63.18           O  
ATOM   1311  CG  ASP B  23      -4.509 -13.661  -7.537  1.00 63.18           C  
ATOM   1312  OD1 ASP B  23      -5.724 -13.960  -7.599  1.00 63.18           O  
ATOM   1313  OD2 ASP B  23      -3.673 -14.215  -6.792  1.00 63.18           O  
ATOM   1314  N   ARG B  24      -5.123 -13.236 -11.208  1.00 59.74           N  
ATOM   1315  H   ARG B  24      -5.312 -12.276 -10.957  1.00 59.74           H  
ATOM   1316  CA  ARG B  24      -5.994 -13.942 -12.156  1.00 59.74           C  
ATOM   1317  HA  ARG B  24      -6.328 -14.866 -11.684  1.00 59.74           H  
ATOM   1318  C   ARG B  24      -5.319 -14.380 -13.443  1.00 59.74           C  
ATOM   1319  CB  ARG B  24      -7.183 -13.059 -12.517  1.00 59.74           C  
ATOM   1320  HB2 ARG B  24      -6.880 -12.013 -12.581  1.00 59.74           H  
ATOM   1321  HB3 ARG B  24      -7.566 -13.365 -13.490  1.00 59.74           H  
ATOM   1322  O   ARG B  24      -5.746 -15.363 -14.046  1.00 59.74           O  
ATOM   1323  CG  ARG B  24      -8.294 -13.235 -11.490  1.00 59.74           C  
ATOM   1324  HG2 ARG B  24      -8.504 -14.296 -11.354  1.00 59.74           H  
ATOM   1325  HG3 ARG B  24      -7.999 -12.796 -10.537  1.00 59.74           H  
ATOM   1326  CD  ARG B  24      -9.538 -12.543 -12.033  1.00 59.74           C  
ATOM   1327  HD2 ARG B  24      -9.352 -11.469 -12.059  1.00 59.74           H  
ATOM   1328  HD3 ARG B  24      -9.734 -12.905 -13.043  1.00 59.74           H  
ATOM   1329  NE  ARG B  24     -10.696 -12.832 -11.184  1.00 59.74           N  
ATOM   1330  HE  ARG B  24     -10.494 -13.302 -10.313  1.00 59.74           H  
ATOM   1331  NH1 ARG B  24     -12.236 -11.677 -12.419  1.00 59.74           N  
ATOM   1332 HH11 ARG B  24     -11.478 -11.392 -13.022  1.00 59.74           H  
ATOM   1333 HH12 ARG B  24     -13.168 -11.301 -12.522  1.00 59.74           H  
ATOM   1334  NH2 ARG B  24     -12.866 -12.717 -10.540  1.00 59.74           N  
ATOM   1335 HH21 ARG B  24     -12.601 -13.186  -9.685  1.00 59.74           H  
ATOM   1336 HH22 ARG B  24     -13.791 -12.322 -10.629  1.00 59.74           H  
ATOM   1337  CZ  ARG B  24     -11.926 -12.412 -11.386  1.00 59.74           C  
ATOM   1338  N   SER B  25      -4.366 -13.600 -13.937  1.00 55.24           N  
ATOM   1339  H   SER B  25      -4.038 -12.833 -13.368  1.00 55.24           H  
ATOM   1340  CA  SER B  25      -3.749 -13.864 -15.237  1.00 55.24           C  
ATOM   1341  HA  SER B  25      -4.489 -14.329 -15.889  1.00 55.24           H  
ATOM   1342  C   SER B  25      -2.583 -14.845 -15.140  1.00 55.24           C  
ATOM   1343  CB  SER B  25      -3.307 -12.567 -15.917  1.00 55.24           C  
ATOM   1344  HB2 SER B  25      -2.527 -12.092 -15.322  1.00 55.24           H  
ATOM   1345  HB3 SER B  25      -2.908 -12.807 -16.902  1.00 55.24           H  
ATOM   1346  O   SER B  25      -2.104 -15.277 -16.188  1.00 55.24           O  
ATOM   1347  OG  SER B  25      -4.392 -11.673 -16.077  1.00 55.24           O  
ATOM   1348  HG  SER B  25      -4.555 -11.319 -15.200  1.00 55.24           H  
ATOM   1349  N   GLY B  26      -2.102 -15.151 -13.927  1.00 53.96           N  
ATOM   1350  H   GLY B  26      -2.536 -14.746 -13.111  1.00 53.96           H  
ATOM   1351  CA  GLY B  26      -0.838 -15.856 -13.707  1.00 53.96           C  
ATOM   1352  HA2 GLY B  26      -0.622 -15.871 -12.639  1.00 53.96           H  
ATOM   1353  HA3 GLY B  26      -0.918 -16.883 -14.065  1.00 53.96           H  
ATOM   1354  C   GLY B  26       0.332 -15.176 -14.423  1.00 53.96           C  
ATOM   1355  O   GLY B  26       1.263 -15.847 -14.852  1.00 53.96           O  
ATOM   1356  N   LYS B  27       0.228 -13.863 -14.673  1.00 55.35           N  
ATOM   1357  H   LYS B  27      -0.478 -13.357 -14.158  1.00 55.35           H  
ATOM   1358  CA  LYS B  27       1.228 -13.113 -15.435  1.00 55.35           C  
ATOM   1359  HA  LYS B  27       1.755 -13.803 -16.094  1.00 55.35           H  
ATOM   1360  C   LYS B  27       2.280 -12.564 -14.480  1.00 55.35           C  
ATOM   1361  CB  LYS B  27       0.572 -12.015 -16.290  1.00 55.35           C  
ATOM   1362  HB2 LYS B  27       1.327 -11.263 -16.521  1.00 55.35           H  
ATOM   1363  HB3 LYS B  27      -0.226 -11.535 -15.725  1.00 55.35           H  
ATOM   1364  O   LYS B  27       1.951 -12.017 -13.437  1.00 55.35           O  
ATOM   1365  CG  LYS B  27       0.013 -12.566 -17.608  1.00 55.35           C  
ATOM   1366  HG2 LYS B  27       0.809 -13.090 -18.138  1.00 55.35           H  
ATOM   1367  HG3 LYS B  27      -0.792 -13.273 -17.403  1.00 55.35           H  
ATOM   1368  CD  LYS B  27      -0.500 -11.421 -18.487  1.00 55.35           C  
ATOM   1369  HD2 LYS B  27      -1.308 -10.907 -17.967  1.00 55.35           H  
ATOM   1370  HD3 LYS B  27       0.318 -10.721 -18.655  1.00 55.35           H  
ATOM   1371  CE  LYS B  27      -0.998 -11.967 -19.826  1.00 55.35           C  
ATOM   1372  HE2 LYS B  27      -0.217 -12.600 -20.248  1.00 55.35           H  
ATOM   1373  HE3 LYS B  27      -1.873 -12.591 -19.642  1.00 55.35           H  
ATOM   1374  NZ  LYS B  27      -1.316 -10.855 -20.751  1.00 55.35           N  
ATOM   1375  HZ1 LYS B  27      -1.635 -11.211 -21.641  1.00 55.35           H  
ATOM   1376  HZ2 LYS B  27      -0.491 -10.290 -20.889  1.00 55.35           H  
ATOM   1377  HZ3 LYS B  27      -2.031 -10.271 -20.340  1.00 55.35           H  
ATOM   1378  N   ASP B  28       3.542 -12.630 -14.885  1.00 53.97           N  
ATOM   1379  H   ASP B  28       3.755 -13.293 -15.616  1.00 53.97           H  
ATOM   1380  CA  ASP B  28       4.715 -12.158 -14.133  1.00 53.97           C  
ATOM   1381  HA  ASP B  28       4.631 -12.517 -13.107  1.00 53.97           H  
ATOM   1382  C   ASP B  28       4.857 -10.624 -14.063  1.00 53.97           C  
ATOM   1383  CB  ASP B  28       5.981 -12.784 -14.737  1.00 53.97           C  
ATOM   1384  HB2 ASP B  28       6.096 -12.439 -15.764  1.00 53.97           H  
ATOM   1385  HB3 ASP B  28       6.853 -12.452 -14.174  1.00 53.97           H  
ATOM   1386  O   ASP B  28       5.934 -10.095 -13.811  1.00 53.97           O  
ATOM   1387  CG  ASP B  28       5.950 -14.309 -14.720  1.00 53.97           C  
ATOM   1388  OD1 ASP B  28       6.640 -14.900 -13.865  1.00 53.97           O  
ATOM   1389  OD2 ASP B  28       5.249 -14.858 -15.604  1.00 53.97           O  
ATOM   1390  N   ASN B  29       3.784  -9.852 -14.264  1.00 59.64           N  
ATOM   1391  H   ASN B  29       2.904 -10.311 -14.450  1.00 59.64           H  
ATOM   1392  CA  ASN B  29       3.835  -8.384 -14.156  1.00 59.64           C  
ATOM   1393  HA  ASN B  29       4.742  -8.052 -14.662  1.00 59.64           H  
ATOM   1394  C   ASN B  29       3.983  -7.877 -12.702  1.00 59.64           C  
ATOM   1395  CB  ASN B  29       2.624  -7.785 -14.898  1.00 59.64           C  
ATOM   1396  HB2 ASN B  29       1.944  -8.571 -15.227  1.00 59.64           H  
ATOM   1397  HB3 ASN B  29       2.063  -7.111 -14.251  1.00 59.64           H  
ATOM   1398  O   ASN B  29       3.780  -6.698 -12.432  1.00 59.64           O  
ATOM   1399  CG  ASN B  29       3.061  -7.041 -16.136  1.00 59.64           C  
ATOM   1400  ND2 ASN B  29       3.218  -5.742 -16.054  1.00 59.64           N  
ATOM   1401 HD21 ASN B  29       3.111  -5.269 -15.168  1.00 59.64           H  
ATOM   1402 HD22 ASN B  29       3.593  -5.256 -16.856  1.00 59.64           H  
ATOM   1403  OD1 ASN B  29       3.268  -7.629 -17.187  1.00 59.64           O  
ATOM   1404  N   ILE B  30       4.276  -8.782 -11.765  1.00 64.09           N  
ATOM   1405  H   ILE B  30       4.605  -9.684 -12.079  1.00 64.09           H  
ATOM   1406  CA  ILE B  30       4.298  -8.534 -10.324  1.00 64.09           C  
ATOM   1407  HA  ILE B  30       3.367  -8.046 -10.034  1.00 64.09           H  
ATOM   1408  C   ILE B  30       5.440  -7.560 -10.023  1.00 64.09           C  
ATOM   1409  CB  ILE B  30       4.422  -9.870  -9.552  1.00 64.09           C  
ATOM   1410  HB  ILE B  30       5.420 -10.272  -9.729  1.00 64.09           H  
ATOM   1411  O   ILE B  30       5.274  -6.668  -9.206  1.00 64.09           O  
ATOM   1412  CG1 ILE B  30       3.416 -10.947 -10.019  1.00 64.09           C  
ATOM   1413 HG12 ILE B  30       3.470 -11.063 -11.101  1.00 64.09           H  
ATOM   1414 HG13 ILE B  30       2.402 -10.649  -9.753  1.00 64.09           H  
ATOM   1415  CG2 ILE B  30       4.261  -9.626  -8.046  1.00 64.09           C  
ATOM   1416 HG21 ILE B  30       5.038  -8.939  -7.712  1.00 64.09           H  
ATOM   1417 HG22 ILE B  30       4.396 -10.549  -7.482  1.00 64.09           H  
ATOM   1418 HG23 ILE B  30       3.279  -9.204  -7.833  1.00 64.09           H  
ATOM   1419  CD1 ILE B  30       3.711 -12.332  -9.435  1.00 64.09           C  
ATOM   1420 HD11 ILE B  30       3.122 -13.074  -9.974  1.00 64.09           H  
ATOM   1421 HD12 ILE B  30       3.461 -12.372  -8.375  1.00 64.09           H  
ATOM   1422 HD13 ILE B  30       4.765 -12.577  -9.573  1.00 64.09           H  
ATOM   1423  N   HIS B  31       6.527  -7.628 -10.791  1.00 68.71           N  
ATOM   1424  H   HIS B  31       6.688  -8.494 -11.285  1.00 68.71           H  
ATOM   1425  CA  HIS B  31       7.630  -6.675 -10.749  1.00 68.71           C  
ATOM   1426  HA  HIS B  31       8.093  -6.734  -9.764  1.00 68.71           H  
ATOM   1427  C   HIS B  31       7.228  -5.207 -10.992  1.00 68.71           C  
ATOM   1428  CB  HIS B  31       8.645  -7.119 -11.807  1.00 68.71           C  
ATOM   1429  HB2 HIS B  31       8.279  -6.878 -12.805  1.00 68.71           H  
ATOM   1430  HB3 HIS B  31       8.780  -8.199 -11.746  1.00 68.71           H  
ATOM   1431  O   HIS B  31       7.744  -4.306 -10.336  1.00 68.71           O  
ATOM   1432  CG  HIS B  31       9.982  -6.481 -11.583  1.00 68.71           C  
ATOM   1433  CD2 HIS B  31      10.500  -5.375 -12.202  1.00 68.71           C  
ATOM   1434  HD2 HIS B  31      10.015  -4.796 -12.974  1.00 68.71           H  
ATOM   1435  ND1 HIS B  31      10.878  -6.880 -10.627  1.00 68.71           N  
ATOM   1436  HD1 HIS B  31      10.728  -7.637  -9.975  1.00 68.71           H  
ATOM   1437  CE1 HIS B  31      11.916  -6.031 -10.661  1.00 68.71           C  
ATOM   1438  HE1 HIS B  31      12.764  -6.070  -9.992  1.00 68.71           H  
ATOM   1439  NE2 HIS B  31      11.752  -5.112 -11.628  1.00 68.71           N  
ATOM   1440  N   ASP B  32       6.312  -4.947 -11.932  1.00 68.05           N  
ATOM   1441  H   ASP B  32       5.845  -5.723 -12.379  1.00 68.05           H  
ATOM   1442  CA  ASP B  32       5.838  -3.584 -12.220  1.00 68.05           C  
ATOM   1443  HA  ASP B  32       6.692  -2.915 -12.327  1.00 68.05           H  
ATOM   1444  C   ASP B  32       4.974  -3.063 -11.063  1.00 68.05           C  
ATOM   1445  CB  ASP B  32       5.065  -3.602 -13.546  1.00 68.05           C  
ATOM   1446  HB2 ASP B  32       5.653  -4.140 -14.289  1.00 68.05           H  
ATOM   1447  HB3 ASP B  32       4.128  -4.144 -13.416  1.00 68.05           H  
ATOM   1448  O   ASP B  32       5.135  -1.936 -10.602  1.00 68.05           O  
ATOM   1449  CG  ASP B  32       4.781  -2.198 -14.084  1.00 68.05           C  
ATOM   1450  OD1 ASP B  32       3.606  -1.780 -13.996  1.00 68.05           O  
ATOM   1451  OD2 ASP B  32       5.717  -1.620 -14.680  1.00 68.05           O  
ATOM   1452  N   VAL B  33       4.134  -3.952 -10.527  1.00 74.52           N  
ATOM   1453  H   VAL B  33       4.120  -4.875 -10.935  1.00 74.52           H  
ATOM   1454  CA  VAL B  33       3.280  -3.701  -9.364  1.00 74.52           C  
ATOM   1455  HA  VAL B  33       2.705  -2.792  -9.545  1.00 74.52           H  
ATOM   1456  C   VAL B  33       4.110  -3.459  -8.098  1.00 74.52           C  
ATOM   1457  CB  VAL B  33       2.301  -4.878  -9.197  1.00 74.52           C  
ATOM   1458  HB  VAL B  33       2.852  -5.800  -9.011  1.00 74.52           H  
ATOM   1459  O   VAL B  33       3.782  -2.562  -7.330  1.00 74.52           O  
ATOM   1460  CG1 VAL B  33       1.312  -4.670  -8.061  1.00 74.52           C  
ATOM   1461 HG11 VAL B  33       1.836  -4.482  -7.124  1.00 74.52           H  
ATOM   1462 HG12 VAL B  33       0.657  -3.836  -8.310  1.00 74.52           H  
ATOM   1463 HG13 VAL B  33       0.708  -5.570  -7.950  1.00 74.52           H  
ATOM   1464  CG2 VAL B  33       1.431  -5.061 -10.448  1.00 74.52           C  
ATOM   1465 HG21 VAL B  33       2.045  -5.330 -11.308  1.00 74.52           H  
ATOM   1466 HG22 VAL B  33       0.694  -5.847 -10.289  1.00 74.52           H  
ATOM   1467 HG23 VAL B  33       0.933  -4.115 -10.662  1.00 74.52           H  
ATOM   1468  N   ASP B  34       5.204  -4.200  -7.904  1.00 69.80           N  
ATOM   1469  H   ASP B  34       5.387  -4.948  -8.557  1.00 69.80           H  
ATOM   1470  CA  ASP B  34       6.154  -4.048  -6.793  1.00 69.80           C  
ATOM   1471  HA  ASP B  34       5.636  -4.158  -5.840  1.00 69.80           H  
ATOM   1472  C   ASP B  34       6.815  -2.673  -6.793  1.00 69.80           C  
ATOM   1473  CB  ASP B  34       7.244  -5.127  -6.906  1.00 69.80           C  
ATOM   1474  HB2 ASP B  34       6.795  -6.106  -7.071  1.00 69.80           H  
ATOM   1475  HB3 ASP B  34       7.873  -4.928  -7.774  1.00 69.80           H  
ATOM   1476  O   ASP B  34       6.775  -1.954  -5.796  1.00 69.80           O  
ATOM   1477  CG  ASP B  34       8.120  -5.192  -5.656  1.00 69.80           C  
ATOM   1478  OD1 ASP B  34       7.618  -5.678  -4.621  1.00 69.80           O  
ATOM   1479  OD2 ASP B  34       9.320  -4.844  -5.746  1.00 69.80           O  
ATOM   1480  N   ASN B  35       7.371  -2.283  -7.941  1.00 79.77           N  
ATOM   1481  H   ASN B  35       7.360  -2.927  -8.719  1.00 79.77           H  
ATOM   1482  CA  ASN B  35       8.053  -1.005  -8.094  1.00 79.77           C  
ATOM   1483  HA  ASN B  35       8.814  -0.918  -7.319  1.00 79.77           H  
ATOM   1484  C   ASN B  35       7.071   0.162  -7.919  1.00 79.77           C  
ATOM   1485  CB  ASN B  35       8.724  -1.016  -9.473  1.00 79.77           C  
ATOM   1486  HB2 ASN B  35       9.234  -1.971  -9.606  1.00 79.77           H  
ATOM   1487  HB3 ASN B  35       7.967  -0.927 -10.252  1.00 79.77           H  
ATOM   1488  O   ASN B  35       7.365   1.143  -7.234  1.00 79.77           O  
ATOM   1489  CG  ASN B  35       9.759   0.075  -9.659  1.00 79.77           C  
ATOM   1490  ND2 ASN B  35      10.433   0.066 -10.783  1.00 79.77           N  
ATOM   1491 HD21 ASN B  35      11.101   0.815 -10.893  1.00 79.77           H  
ATOM   1492 HD22 ASN B  35      10.226  -0.637 -11.478  1.00 79.77           H  
ATOM   1493  OD1 ASN B  35      10.017   0.928  -8.832  1.00 79.77           O  
ATOM   1494  N   HIS B  36       5.869   0.021  -8.480  1.00 80.04           N  
ATOM   1495  H   HIS B  36       5.674  -0.802  -9.031  1.00 80.04           H  
ATOM   1496  CA  HIS B  36       4.819   1.014  -8.322  1.00 80.04           C  
ATOM   1497  HA  HIS B  36       5.230   1.983  -8.606  1.00 80.04           H  
ATOM   1498  C   HIS B  36       4.382   1.127  -6.853  1.00 80.04           C  
ATOM   1499  CB  HIS B  36       3.688   0.690  -9.299  1.00 80.04           C  
ATOM   1500  HB2 HIS B  36       4.124   0.386 -10.251  1.00 80.04           H  
ATOM   1501  HB3 HIS B  36       3.099  -0.148  -8.925  1.00 80.04           H  
ATOM   1502  O   HIS B  36       4.382   2.229  -6.315  1.00 80.04           O  
ATOM   1503  CG  HIS B  36       2.805   1.871  -9.590  1.00 80.04           C  
ATOM   1504  CD2 HIS B  36       1.968   2.506  -8.720  1.00 80.04           C  
ATOM   1505  HD2 HIS B  36       1.855   2.291  -7.667  1.00 80.04           H  
ATOM   1506  ND1 HIS B  36       2.741   2.562 -10.779  1.00 80.04           N  
ATOM   1507  HD1 HIS B  36       3.205   2.309 -11.640  1.00 80.04           H  
ATOM   1508  CE1 HIS B  36       1.851   3.561 -10.634  1.00 80.04           C  
ATOM   1509  HE1 HIS B  36       1.535   4.254 -11.399  1.00 80.04           H  
ATOM   1510  NE2 HIS B  36       1.347   3.542  -9.399  1.00 80.04           N  
ATOM   1511  N   LEU B  37       4.140   0.014  -6.147  1.00 79.04           N  
ATOM   1512  H   LEU B  37       4.184  -0.879  -6.616  1.00 79.04           H  
ATOM   1513  CA  LEU B  37       3.887   0.027  -4.697  1.00 79.04           C  
ATOM   1514  HA  LEU B  37       2.964   0.574  -4.507  1.00 79.04           H  
ATOM   1515  C   LEU B  37       4.971   0.732  -3.914  1.00 79.04           C  
ATOM   1516  CB  LEU B  37       3.812  -1.406  -4.142  1.00 79.04           C  
ATOM   1517  HB2 LEU B  37       4.086  -1.434  -3.088  1.00 79.04           H  
ATOM   1518  HB3 LEU B  37       4.496  -2.053  -4.693  1.00 79.04           H  
ATOM   1519  O   LEU B  37       4.667   1.505  -3.011  1.00 79.04           O  
ATOM   1520  CG  LEU B  37       2.400  -1.905  -4.258  1.00 79.04           C  
ATOM   1521  HG  LEU B  37       2.058  -1.480  -5.201  1.00 79.04           H  
ATOM   1522  CD1 LEU B  37       2.357  -3.431  -4.325  1.00 79.04           C  
ATOM   1523 HD11 LEU B  37       2.690  -3.854  -3.377  1.00 79.04           H  
ATOM   1524 HD12 LEU B  37       1.348  -3.770  -4.560  1.00 79.04           H  
ATOM   1525 HD13 LEU B  37       3.022  -3.779  -5.116  1.00 79.04           H  
ATOM   1526  CD2 LEU B  37       1.556  -1.356  -3.108  1.00 79.04           C  
ATOM   1527 HD21 LEU B  37       1.840  -1.836  -2.172  1.00 79.04           H  
ATOM   1528 HD22 LEU B  37       1.685  -0.279  -3.004  1.00 79.04           H  
ATOM   1529 HD23 LEU B  37       0.504  -1.541  -3.326  1.00 79.04           H  
ATOM   1530  N   GLN B  38       6.230   0.460  -4.250  1.00 82.93           N  
ATOM   1531  H   GLN B  38       6.403  -0.223  -4.974  1.00 82.93           H  
ATOM   1532  CA  GLN B  38       7.363   1.017  -3.527  1.00 82.93           C  
ATOM   1533  HA  GLN B  38       7.260   0.756  -2.473  1.00 82.93           H  
ATOM   1534  C   GLN B  38       7.367   2.531  -3.587  1.00 82.93           C  
ATOM   1535  CB  GLN B  38       8.672   0.447  -4.098  1.00 82.93           C  
ATOM   1536  HB2 GLN B  38       9.027   1.053  -4.931  1.00 82.93           H  
ATOM   1537  HB3 GLN B  38       8.518  -0.561  -4.484  1.00 82.93           H  
ATOM   1538  O   GLN B  38       7.568   3.196  -2.573  1.00 82.93           O  
ATOM   1539  CG  GLN B  38       9.732   0.424  -2.991  1.00 82.93           C  
ATOM   1540  HG2 GLN B  38      10.072   1.445  -2.817  1.00 82.93           H  
ATOM   1541  HG3 GLN B  38       9.300   0.055  -2.061  1.00 82.93           H  
ATOM   1542  CD  GLN B  38      10.935  -0.454  -3.303  1.00 82.93           C  
ATOM   1543  NE2 GLN B  38      11.996  -0.314  -2.542  1.00 82.93           N  
ATOM   1544 HE21 GLN B  38      12.022   0.435  -1.864  1.00 82.93           H  
ATOM   1545 HE22 GLN B  38      12.787  -0.881  -2.814  1.00 82.93           H  
ATOM   1546  OE1 GLN B  38      10.980  -1.285  -4.190  1.00 82.93           O  
ATOM   1547  N   ASN B  39       7.092   3.053  -4.776  1.00 83.44           N  
ATOM   1548  H   ASN B  39       6.928   2.420  -5.546  1.00 83.44           H  
ATOM   1549  CA  ASN B  39       7.063   4.476  -5.041  1.00 83.44           C  
ATOM   1550  HA  ASN B  39       7.997   4.913  -4.688  1.00 83.44           H  
ATOM   1551  C   ASN B  39       5.909   5.159  -4.293  1.00 83.44           C  
ATOM   1552  CB  ASN B  39       6.948   4.615  -6.566  1.00 83.44           C  
ATOM   1553  HB2 ASN B  39       5.899   4.618  -6.861  1.00 83.44           H  
ATOM   1554  HB3 ASN B  39       7.434   3.770  -7.055  1.00 83.44           H  
ATOM   1555  O   ASN B  39       6.077   6.215  -3.688  1.00 83.44           O  
ATOM   1556  CG  ASN B  39       7.630   5.848  -7.106  1.00 83.44           C  
ATOM   1557  ND2 ASN B  39       7.392   6.155  -8.358  1.00 83.44           N  
ATOM   1558 HD21 ASN B  39       7.794   7.027  -8.672  1.00 83.44           H  
ATOM   1559 HD22 ASN B  39       6.686   5.641  -8.866  1.00 83.44           H  
ATOM   1560  OD1 ASN B  39       8.412   6.525  -6.467  1.00 83.44           O  
ATOM   1561  N   VAL B  40       4.747   4.510  -4.272  1.00 80.13           N  
ATOM   1562  H   VAL B  40       4.668   3.652  -4.800  1.00 80.13           H  
ATOM   1563  CA  VAL B  40       3.549   5.033  -3.613  1.00 80.13           C  
ATOM   1564  HA  VAL B  40       3.404   6.070  -3.917  1.00 80.13           H  
ATOM   1565  C   VAL B  40       3.698   5.024  -2.091  1.00 80.13           C  
ATOM   1566  CB  VAL B  40       2.339   4.223  -4.077  1.00 80.13           C  
ATOM   1567  HB  VAL B  40       2.451   3.174  -3.800  1.00 80.13           H  
ATOM   1568  O   VAL B  40       3.361   5.989  -1.412  1.00 80.13           O  
ATOM   1569  CG1 VAL B  40       1.063   4.787  -3.493  1.00 80.13           C  
ATOM   1570 HG11 VAL B  40       1.044   4.673  -2.409  1.00 80.13           H  
ATOM   1571 HG12 VAL B  40       0.962   5.838  -3.763  1.00 80.13           H  
ATOM   1572 HG13 VAL B  40       0.232   4.268  -3.971  1.00 80.13           H  
ATOM   1573  CG2 VAL B  40       2.133   4.344  -5.586  1.00 80.13           C  
ATOM   1574 HG21 VAL B  40       3.036   4.122  -6.154  1.00 80.13           H  
ATOM   1575 HG22 VAL B  40       1.339   3.670  -5.906  1.00 80.13           H  
ATOM   1576 HG23 VAL B  40       1.879   5.375  -5.834  1.00 80.13           H  
ATOM   1577  N   ILE B  41       4.296   3.974  -1.536  1.00 77.26           N  
ATOM   1578  H   ILE B  41       4.553   3.202  -2.134  1.00 77.26           H  
ATOM   1579  CA  ILE B  41       4.663   3.920  -0.117  1.00 77.26           C  
ATOM   1580  HA  ILE B  41       3.769   4.034   0.496  1.00 77.26           H  
ATOM   1581  C   ILE B  41       5.624   5.049   0.251  1.00 77.26           C  
ATOM   1582  CB  ILE B  41       5.310   2.560   0.162  1.00 77.26           C  
ATOM   1583  HB  ILE B  41       6.053   2.358  -0.610  1.00 77.26           H  
ATOM   1584  O   ILE B  41       5.473   5.666   1.306  1.00 77.26           O  
ATOM   1585  CG1 ILE B  41       4.209   1.500   0.108  1.00 77.26           C  
ATOM   1586 HG12 ILE B  41       3.610   1.651   1.006  1.00 77.26           H  
ATOM   1587 HG13 ILE B  41       3.561   1.639  -0.758  1.00 77.26           H  
ATOM   1588  CG2 ILE B  41       6.003   2.491   1.532  1.00 77.26           C  
ATOM   1589 HG21 ILE B  41       6.762   3.267   1.632  1.00 77.26           H  
ATOM   1590 HG22 ILE B  41       5.266   2.589   2.329  1.00 77.26           H  
ATOM   1591 HG23 ILE B  41       6.516   1.532   1.598  1.00 77.26           H  
ATOM   1592  CD1 ILE B  41       4.757   0.080   0.065  1.00 77.26           C  
ATOM   1593 HD11 ILE B  41       5.139  -0.199   1.047  1.00 77.26           H  
ATOM   1594 HD12 ILE B  41       3.970  -0.609  -0.243  1.00 77.26           H  
ATOM   1595 HD13 ILE B  41       5.573   0.053  -0.657  1.00 77.26           H  
ATOM   1596  N   GLU B  42       6.620   5.306  -0.599  1.00 82.07           N  
ATOM   1597  H   GLU B  42       6.693   4.765  -1.448  1.00 82.07           H  
ATOM   1598  CA  GLU B  42       7.614   6.349  -0.365  1.00 82.07           C  
ATOM   1599  HA  GLU B  42       8.017   6.208   0.638  1.00 82.07           H  
ATOM   1600  C   GLU B  42       6.984   7.748  -0.388  1.00 82.07           C  
ATOM   1601  CB  GLU B  42       8.779   6.197  -1.359  1.00 82.07           C  
ATOM   1602  HB2 GLU B  42       9.118   5.161  -1.340  1.00 82.07           H  
ATOM   1603  HB3 GLU B  42       8.446   6.437  -2.369  1.00 82.07           H  
ATOM   1604  O   GLU B  42       7.252   8.539   0.517  1.00 82.07           O  
ATOM   1605  CG  GLU B  42       9.962   7.095  -0.976  1.00 82.07           C  
ATOM   1606  HG2 GLU B  42       9.673   8.140  -1.089  1.00 82.07           H  
ATOM   1607  HG3 GLU B  42      10.201   6.932   0.075  1.00 82.07           H  
ATOM   1608  CD  GLU B  42      11.209   6.810  -1.828  1.00 82.07           C  
ATOM   1609  OE1 GLU B  42      11.358   7.444  -2.896  1.00 82.07           O  
ATOM   1610  OE2 GLU B  42      12.054   6.002  -1.368  1.00 82.07           O  
ATOM   1611  N   ASP B  43       6.082   8.048  -1.330  1.00 78.11           N  
ATOM   1612  H   ASP B  43       5.918   7.395  -2.083  1.00 78.11           H  
ATOM   1613  CA  ASP B  43       5.403   9.352  -1.350  1.00 78.11           C  
ATOM   1614  HA  ASP B  43       6.165  10.101  -1.137  1.00 78.11           H  
ATOM   1615  C   ASP B  43       4.394   9.485  -0.179  1.00 78.11           C  
ATOM   1616  CB  ASP B  43       4.918   9.694  -2.785  1.00 78.11           C  
ATOM   1617  HB2 ASP B  43       4.230   8.942  -3.170  1.00 78.11           H  
ATOM   1618  HB3 ASP B  43       5.792   9.617  -3.432  1.00 78.11           H  
ATOM   1619  O   ASP B  43       4.292  10.569   0.401  1.00 78.11           O  
ATOM   1620  CG  ASP B  43       4.351  11.127  -2.977  1.00 78.11           C  
ATOM   1621  OD1 ASP B  43       3.183  11.407  -2.640  1.00 78.11           O  
ATOM   1622  OD2 ASP B  43       5.084  12.038  -3.454  1.00 78.11           O  
ATOM   1623  N   ILE B  44       3.757   8.400   0.308  1.00 77.16           N  
ATOM   1624  H   ILE B  44       3.837   7.534  -0.205  1.00 77.16           H  
ATOM   1625  CA  ILE B  44       2.935   8.434   1.544  1.00 77.16           C  
ATOM   1626  HA  ILE B  44       2.225   9.257   1.465  1.00 77.16           H  
ATOM   1627  C   ILE B  44       3.815   8.734   2.752  1.00 77.16           C  
ATOM   1628  CB  ILE B  44       2.135   7.125   1.769  1.00 77.16           C  
ATOM   1629  HB  ILE B  44       2.818   6.279   1.695  1.00 77.16           H  
ATOM   1630  O   ILE B  44       3.431   9.530   3.616  1.00 77.16           O  
ATOM   1631  CG1 ILE B  44       1.044   6.998   0.700  1.00 77.16           C  
ATOM   1632 HG12 ILE B  44       1.455   7.351  -0.246  1.00 77.16           H  
ATOM   1633 HG13 ILE B  44       0.190   7.625   0.956  1.00 77.16           H  
ATOM   1634  CG2 ILE B  44       1.433   7.088   3.146  1.00 77.16           C  
ATOM   1635 HG21 ILE B  44       0.825   6.188   3.242  1.00 77.16           H  
ATOM   1636 HG22 ILE B  44       2.170   7.060   3.949  1.00 77.16           H  
ATOM   1637 HG23 ILE B  44       0.798   7.965   3.270  1.00 77.16           H  
ATOM   1638  CD1 ILE B  44       0.566   5.577   0.463  1.00 77.16           C  
ATOM   1639 HD11 ILE B  44       0.169   5.168   1.392  1.00 77.16           H  
ATOM   1640 HD12 ILE B  44       1.395   4.958   0.119  1.00 77.16           H  
ATOM   1641 HD13 ILE B  44      -0.207   5.603  -0.305  1.00 77.16           H  
ATOM   1642  N   HIS B  45       5.008   8.144   2.803  1.00 74.14           N  
ATOM   1643  H   HIS B  45       5.254   7.501   2.064  1.00 74.14           H  
ATOM   1644  CA  HIS B  45       5.988   8.409   3.848  1.00 74.14           C  
ATOM   1645  HA  HIS B  45       5.499   8.274   4.813  1.00 74.14           H  
ATOM   1646  C   HIS B  45       6.469   9.851   3.848  1.00 74.14           C  
ATOM   1647  CB  HIS B  45       7.167   7.438   3.702  1.00 74.14           C  
ATOM   1648  HB2 HIS B  45       6.798   6.432   3.502  1.00 74.14           H  
ATOM   1649  HB3 HIS B  45       7.761   7.727   2.835  1.00 74.14           H  
ATOM   1650  O   HIS B  45       6.454  10.498   4.898  1.00 74.14           O  
ATOM   1651  CG  HIS B  45       8.083   7.386   4.902  1.00 74.14           C  
ATOM   1652  CD2 HIS B  45       7.765   7.508   6.232  1.00 74.14           C  
ATOM   1653  HD2 HIS B  45       6.781   7.681   6.643  1.00 74.14           H  
ATOM   1654  ND1 HIS B  45       9.440   7.207   4.832  1.00 74.14           N  
ATOM   1655  HD1 HIS B  45       9.975   7.144   3.977  1.00 74.14           H  
ATOM   1656  CE1 HIS B  45       9.927   7.216   6.082  1.00 74.14           C  
ATOM   1657  HE1 HIS B  45      10.972   7.116   6.338  1.00 74.14           H  
ATOM   1658  NE2 HIS B  45       8.943   7.389   6.977  1.00 74.14           N  
ATOM   1659  N   ASP B  46       6.821  10.382   2.679  1.00 73.99           N  
ATOM   1660  H   ASP B  46       6.834   9.791   1.860  1.00 73.99           H  
ATOM   1661  CA  ASP B  46       7.225  11.776   2.534  1.00 73.99           C  
ATOM   1662  HA  ASP B  46       8.063  11.968   3.204  1.00 73.99           H  
ATOM   1663  C   ASP B  46       6.078  12.718   2.923  1.00 73.99           C  
ATOM   1664  CB  ASP B  46       7.700  12.036   1.101  1.00 73.99           C  
ATOM   1665  HB2 ASP B  46       8.433  11.279   0.821  1.00 73.99           H  
ATOM   1666  HB3 ASP B  46       6.857  11.969   0.412  1.00 73.99           H  
ATOM   1667  O   ASP B  46       6.274  13.657   3.703  1.00 73.99           O  
ATOM   1668  CG  ASP B  46       8.354  13.417   1.000  1.00 73.99           C  
ATOM   1669  OD1 ASP B  46       7.669  14.373   0.557  1.00 73.99           O  
ATOM   1670  OD2 ASP B  46       9.529  13.536   1.417  1.00 73.99           O  
ATOM   1671  N   PHE B  47       4.845  12.413   2.496  1.00 72.60           N  
ATOM   1672  H   PHE B  47       4.743  11.647   1.846  1.00 72.60           H  
ATOM   1673  CA  PHE B  47       3.662  13.170   2.889  1.00 72.60           C  
ATOM   1674  HA  PHE B  47       3.803  14.202   2.568  1.00 72.60           H  
ATOM   1675  C   PHE B  47       3.482  13.177   4.406  1.00 72.60           C  
ATOM   1676  CB  PHE B  47       2.396  12.618   2.217  1.00 72.60           C  
ATOM   1677  HB2 PHE B  47       2.247  11.575   2.497  1.00 72.60           H  
ATOM   1678  HB3 PHE B  47       2.518  12.654   1.134  1.00 72.60           H  
ATOM   1679  O   PHE B  47       3.259  14.232   5.005  1.00 72.60           O  
ATOM   1680  CG  PHE B  47       1.177  13.424   2.618  1.00 72.60           C  
ATOM   1681  CD1 PHE B  47       0.478  13.127   3.804  1.00 72.60           C  
ATOM   1682  HD1 PHE B  47       0.752  12.256   4.380  1.00 72.60           H  
ATOM   1683  CD2 PHE B  47       0.825  14.558   1.873  1.00 72.60           C  
ATOM   1684  HD2 PHE B  47       1.376  14.790   0.973  1.00 72.60           H  
ATOM   1685  CE1 PHE B  47      -0.542  13.981   4.257  1.00 72.60           C  
ATOM   1686  HE1 PHE B  47      -1.054  13.757   5.180  1.00 72.60           H  
ATOM   1687  CE2 PHE B  47      -0.228  15.380   2.303  1.00 72.60           C  
ATOM   1688  HE2 PHE B  47      -0.488  16.246   1.713  1.00 72.60           H  
ATOM   1689  CZ  PHE B  47      -0.920  15.095   3.491  1.00 72.60           C  
ATOM   1690  HZ  PHE B  47      -1.729  15.726   3.826  1.00 72.60           H  
ATOM   1691  N   MET B  48       3.579  12.013   5.043  1.00 68.26           N  
ATOM   1692  H   MET B  48       3.763  11.186   4.492  1.00 68.26           H  
ATOM   1693  CA  MET B  48       3.486  11.880   6.489  1.00 68.26           C  
ATOM   1694  HA  MET B  48       2.521  12.256   6.830  1.00 68.26           H  
ATOM   1695  C   MET B  48       4.566  12.670   7.207  1.00 68.26           C  
ATOM   1696  CB  MET B  48       3.635  10.414   6.872  1.00 68.26           C  
ATOM   1697  HB2 MET B  48       3.998  10.359   7.898  1.00 68.26           H  
ATOM   1698  HB3 MET B  48       4.369   9.912   6.241  1.00 68.26           H  
ATOM   1699  O   MET B  48       4.262  13.379   8.165  1.00 68.26           O  
ATOM   1700  CG  MET B  48       2.303   9.692   6.766  1.00 68.26           C  
ATOM   1701  HG2 MET B  48       2.045   9.536   5.719  1.00 68.26           H  
ATOM   1702  HG3 MET B  48       1.532  10.297   7.244  1.00 68.26           H  
ATOM   1703  SD  MET B  48       2.373   8.113   7.610  1.00 68.26           S  
ATOM   1704  CE  MET B  48       2.494   8.698   9.322  1.00 68.26           C  
ATOM   1705  HE1 MET B  48       2.514   9.787   9.362  1.00 68.26           H  
ATOM   1706  HE2 MET B  48       1.637   8.359   9.904  1.00 68.26           H  
ATOM   1707  HE3 MET B  48       3.411   8.306   9.761  1.00 68.26           H  
ATOM   1708  N   GLN B  49       5.808  12.584   6.744  1.00 70.85           N  
ATOM   1709  H   GLN B  49       5.991  11.970   5.964  1.00 70.85           H  
ATOM   1710  CA  GLN B  49       6.933  13.287   7.337  1.00 70.85           C  
ATOM   1711  HA  GLN B  49       6.958  13.054   8.401  1.00 70.85           H  
ATOM   1712  C   GLN B  49       6.772  14.807   7.186  1.00 70.85           C  
ATOM   1713  CB  GLN B  49       8.214  12.742   6.696  1.00 70.85           C  
ATOM   1714  HB2 GLN B  49       8.189  11.654   6.752  1.00 70.85           H  
ATOM   1715  HB3 GLN B  49       8.259  13.031   5.646  1.00 70.85           H  
ATOM   1716  O   GLN B  49       6.945  15.544   8.160  1.00 70.85           O  
ATOM   1717  CG  GLN B  49       9.471  13.234   7.419  1.00 70.85           C  
ATOM   1718  HG2 GLN B  49       9.555  14.313   7.294  1.00 70.85           H  
ATOM   1719  HG3 GLN B  49       9.391  13.012   8.483  1.00 70.85           H  
ATOM   1720  CD  GLN B  49      10.745  12.578   6.894  1.00 70.85           C  
ATOM   1721  NE2 GLN B  49      11.892  13.187   7.094  1.00 70.85           N  
ATOM   1722 HE21 GLN B  49      12.671  12.723   6.650  1.00 70.85           H  
ATOM   1723 HE22 GLN B  49      11.925  14.121   7.478  1.00 70.85           H  
ATOM   1724  OE1 GLN B  49      10.769  11.505   6.329  1.00 70.85           O  
ATOM   1725  N   ALA B  50       6.343  15.283   6.014  1.00 63.42           N  
ATOM   1726  H   ALA B  50       6.256  14.635   5.244  1.00 63.42           H  
ATOM   1727  CA  ALA B  50       6.065  16.692   5.747  1.00 63.42           C  
ATOM   1728  HA  ALA B  50       6.939  17.280   6.027  1.00 63.42           H  
ATOM   1729  C   ALA B  50       4.864  17.210   6.552  1.00 63.42           C  
ATOM   1730  CB  ALA B  50       5.829  16.858   4.241  1.00 63.42           C  
ATOM   1731  HB1 ALA B  50       4.969  16.268   3.926  1.00 63.42           H  
ATOM   1732  HB2 ALA B  50       6.703  16.509   3.692  1.00 63.42           H  
ATOM   1733  HB3 ALA B  50       5.659  17.908   4.004  1.00 63.42           H  
ATOM   1734  O   ALA B  50       4.894  18.320   7.089  1.00 63.42           O  
ATOM   1735  N   ALA B  51       3.807  16.411   6.679  1.00 62.00           N  
ATOM   1736  H   ALA B  51       3.816  15.530   6.186  1.00 62.00           H  
ATOM   1737  CA  ALA B  51       2.600  16.787   7.396  1.00 62.00           C  
ATOM   1738  HA  ALA B  51       2.371  17.824   7.151  1.00 62.00           H  
ATOM   1739  C   ALA B  51       2.781  16.701   8.918  1.00 62.00           C  
ATOM   1740  CB  ALA B  51       1.451  15.929   6.874  1.00 62.00           C  
ATOM   1741  HB1 ALA B  51       1.541  14.906   7.240  1.00 62.00           H  
ATOM   1742  HB2 ALA B  51       0.508  16.379   7.185  1.00 62.00           H  
ATOM   1743  HB3 ALA B  51       1.459  15.917   5.784  1.00 62.00           H  
ATOM   1744  O   ALA B  51       2.271  17.559   9.640  1.00 62.00           O  
ATOM   1745  N   ALA B  52       3.562  15.738   9.412  1.00 59.94           N  
ATOM   1746  H   ALA B  52       3.912  15.034   8.777  1.00 59.94           H  
ATOM   1747  CA  ALA B  52       4.005  15.666  10.798  1.00 59.94           C  
ATOM   1748  HA  ALA B  52       3.131  15.727  11.447  1.00 59.94           H  
ATOM   1749  C   ALA B  52       4.924  16.843  11.131  1.00 59.94           C  
ATOM   1750  CB  ALA B  52       4.700  14.326  11.058  1.00 59.94           C  
ATOM   1751  HB1 ALA B  52       5.018  14.266  12.099  1.00 59.94           H  
ATOM   1752  HB2 ALA B  52       5.574  14.222  10.414  1.00 59.94           H  
ATOM   1753  HB3 ALA B  52       4.012  13.506  10.850  1.00 59.94           H  
ATOM   1754  O   ALA B  52       4.705  17.493  12.148  1.00 59.94           O  
ATOM   1755  N   ALA B  53       5.879  17.187  10.261  1.00 59.33           N  
ATOM   1756  H   ALA B  53       6.057  16.592   9.465  1.00 59.33           H  
ATOM   1757  CA  ALA B  53       6.710  18.377  10.423  1.00 59.33           C  
ATOM   1758  HA  ALA B  53       7.227  18.315  11.381  1.00 59.33           H  
ATOM   1759  C   ALA B  53       5.859  19.655  10.439  1.00 59.33           C  
ATOM   1760  CB  ALA B  53       7.768  18.411   9.314  1.00 59.33           C  
ATOM   1761  HB1 ALA B  53       7.292  18.445   8.334  1.00 59.33           H  
ATOM   1762  HB2 ALA B  53       8.400  19.291   9.435  1.00 59.33           H  
ATOM   1763  HB3 ALA B  53       8.392  17.519   9.372  1.00 59.33           H  
ATOM   1764  O   ALA B  53       5.993  20.464  11.352  1.00 59.33           O  
ATOM   1765  N   ALA B  54       4.910  19.807   9.512  1.00 54.94           N  
ATOM   1766  H   ALA B  54       4.872  19.140   8.755  1.00 54.94           H  
ATOM   1767  CA  ALA B  54       4.002  20.953   9.471  1.00 54.94           C  
ATOM   1768  HA  ALA B  54       4.599  21.866   9.481  1.00 54.94           H  
ATOM   1769  C   ALA B  54       3.053  21.007  10.681  1.00 54.94           C  
ATOM   1770  CB  ALA B  54       3.216  20.905   8.157  1.00 54.94           C  
ATOM   1771  HB1 ALA B  54       2.612  19.999   8.116  1.00 54.94           H  
ATOM   1772  HB2 ALA B  54       3.908  20.907   7.314  1.00 54.94           H  
ATOM   1773  HB3 ALA B  54       2.566  21.777   8.083  1.00 54.94           H  
ATOM   1774  O   ALA B  54       2.738  22.089  11.175  1.00 54.94           O  
ATOM   1775  N   ALA B  55       2.597  19.857  11.182  1.00 54.53           N  
ATOM   1776  H   ALA B  55       2.827  19.000  10.699  1.00 54.53           H  
ATOM   1777  CA  ALA B  55       1.777  19.768  12.385  1.00 54.53           C  
ATOM   1778  HA  ALA B  55       0.981  20.510  12.322  1.00 54.53           H  
ATOM   1779  C   ALA B  55       2.584  20.073  13.653  1.00 54.53           C  
ATOM   1780  CB  ALA B  55       1.141  18.375  12.455  1.00 54.53           C  
ATOM   1781  HB1 ALA B  55       0.528  18.205  11.570  1.00 54.53           H  
ATOM   1782  HB2 ALA B  55       0.516  18.300  13.345  1.00 54.53           H  
ATOM   1783  HB3 ALA B  55       1.918  17.612  12.501  1.00 54.53           H  
ATOM   1784  O   ALA B  55       2.054  20.687  14.578  1.00 54.53           O  
ATOM   1785  N   ASN B  56       3.855  19.673  13.689  1.00 49.77           N  
ATOM   1786  H   ASN B  56       4.212  19.138  12.911  1.00 49.77           H  
ATOM   1787  CA  ASN B  56       4.754  19.914  14.811  1.00 49.77           C  
ATOM   1788  HA  ASN B  56       4.190  19.766  15.732  1.00 49.77           H  
ATOM   1789  C   ASN B  56       5.253  21.367  14.829  1.00 49.77           C  
ATOM   1790  CB  ASN B  56       5.879  18.868  14.764  1.00 49.77           C  
ATOM   1791  HB2 ASN B  56       6.692  19.208  14.121  1.00 49.77           H  
ATOM   1792  HB3 ASN B  56       5.483  17.938  14.355  1.00 49.77           H  
ATOM   1793  O   ASN B  56       5.234  21.992  15.879  1.00 49.77           O  
ATOM   1794  CG  ASN B  56       6.425  18.490  16.125  1.00 49.77           C  
ATOM   1795  ND2 ASN B  56       7.115  17.378  16.194  1.00 49.77           N  
ATOM   1796 HD21 ASN B  56       7.530  17.154  17.087  1.00 49.77           H  
ATOM   1797 HD22 ASN B  56       7.332  16.863  15.352  1.00 49.77           H  
ATOM   1798  OD1 ASN B  56       6.189  19.111  17.146  1.00 49.77           O  
ATOM   1799  N   CYS B  57       5.551  21.962  13.668  1.00 49.36           N  
ATOM   1800  H   CYS B  57       5.620  21.390  12.838  1.00 49.36           H  
ATOM   1801  CA  CYS B  57       5.811  23.401  13.515  1.00 49.36           C  
ATOM   1802  HA  CYS B  57       6.604  23.701  14.201  1.00 49.36           H  
ATOM   1803  C   CYS B  57       4.598  24.280  13.847  1.00 49.36           C  
ATOM   1804  CB  CYS B  57       6.244  23.693  12.070  1.00 49.36           C  
ATOM   1805  HB2 CYS B  57       5.573  23.193  11.372  1.00 49.36           H  
ATOM   1806  HB3 CYS B  57       6.195  24.767  11.891  1.00 49.36           H  
ATOM   1807  O   CYS B  57       4.722  25.500  13.911  1.00 49.36           O  
ATOM   1808  SG  CYS B  57       7.948  23.150  11.779  1.00 49.36           S  
ATOM   1809  HG  CYS B  57       8.526  23.894  12.726  1.00 49.36           H  
ATOM   1810  N   ARG B  58       3.412  23.683  14.010  1.00 46.25           N  
ATOM   1811  H   ARG B  58       3.378  22.678  13.912  1.00 46.25           H  
ATOM   1812  CA  ARG B  58       2.205  24.388  14.443  1.00 46.25           C  
ATOM   1813  HA  ARG B  58       2.328  25.435  14.168  1.00 46.25           H  
ATOM   1814  C   ARG B  58       2.034  24.410  15.968  1.00 46.25           C  
ATOM   1815  CB  ARG B  58       0.995  23.813  13.695  1.00 46.25           C  
ATOM   1816  HB2 ARG B  58       1.319  23.415  12.734  1.00 46.25           H  
ATOM   1817  HB3 ARG B  58       0.550  23.003  14.274  1.00 46.25           H  
ATOM   1818  O   ARG B  58       1.007  24.914  16.425  1.00 46.25           O  
ATOM   1819  CG  ARG B  58      -0.039  24.903  13.412  1.00 46.25           C  
ATOM   1820  HG2 ARG B  58       0.431  25.713  12.854  1.00 46.25           H  
ATOM   1821  HG3 ARG B  58      -0.422  25.298  14.353  1.00 46.25           H  
ATOM   1822  CD  ARG B  58      -1.200  24.342  12.593  1.00 46.25           C  
ATOM   1823  HD2 ARG B  58      -0.817  24.035  11.620  1.00 46.25           H  
ATOM   1824  HD3 ARG B  58      -1.607  23.472  13.108  1.00 46.25           H  
ATOM   1825  NE  ARG B  58      -2.247  25.368  12.430  1.00 46.25           N  
ATOM   1826  HE  ARG B  58      -2.066  26.251  12.886  1.00 46.25           H  
ATOM   1827  NH1 ARG B  58      -3.607  24.209  10.996  1.00 46.25           N  
ATOM   1828 HH11 ARG B  58      -2.893  23.497  10.939  1.00 46.25           H  
ATOM   1829 HH12 ARG B  58      -4.377  24.209  10.342  1.00 46.25           H  
ATOM   1830  NH2 ARG B  58      -4.196  26.258  11.658  1.00 46.25           N  
ATOM   1831 HH21 ARG B  58      -3.975  27.133  12.111  1.00 46.25           H  
ATOM   1832 HH22 ARG B  58      -5.002  26.216  11.051  1.00 46.25           H  
ATOM   1833  CZ  ARG B  58      -3.339  25.276  11.696  1.00 46.25           C  
ATOM   1834  N   LYS B  59       2.976  23.842  16.725  1.00 34.45           N  
ATOM   1835  H   LYS B  59       3.812  23.513  16.263  1.00 34.45           H  
ATOM   1836  CA  LYS B  59       3.118  24.072  18.167  1.00 34.45           C  
ATOM   1837  HA  LYS B  59       2.149  24.284  18.621  1.00 34.45           H  
ATOM   1838  C   LYS B  59       3.958  25.317  18.412  1.00 34.45           C  
ATOM   1839  CB  LYS B  59       3.765  22.867  18.854  1.00 34.45           C  
ATOM   1840  HB2 LYS B  59       4.718  22.640  18.376  1.00 34.45           H  
ATOM   1841  HB3 LYS B  59       3.969  23.150  19.886  1.00 34.45           H  
ATOM   1842  O   LYS B  59       3.549  26.086  19.305  1.00 34.45           O  
ATOM   1843  CG  LYS B  59       2.865  21.629  18.840  1.00 34.45           C  
ATOM   1844  HG2 LYS B  59       1.880  21.899  19.221  1.00 34.45           H  
ATOM   1845  HG3 LYS B  59       2.768  21.247  17.824  1.00 34.45           H  
ATOM   1846  CD  LYS B  59       3.484  20.561  19.743  1.00 34.45           C  
ATOM   1847  HD2 LYS B  59       3.682  20.997  20.722  1.00 34.45           H  
ATOM   1848  HD3 LYS B  59       4.426  20.231  19.304  1.00 34.45           H  
ATOM   1849  CE  LYS B  59       2.531  19.377  19.899  1.00 34.45           C  
ATOM   1850  HE2 LYS B  59       2.410  18.904  18.924  1.00 34.45           H  
ATOM   1851  HE3 LYS B  59       1.560  19.753  20.222  1.00 34.45           H  
ATOM   1852  NZ  LYS B  59       3.066  18.412  20.888  1.00 34.45           N  
ATOM   1853  HZ1 LYS B  59       3.185  18.861  21.784  1.00 34.45           H  
ATOM   1854  HZ2 LYS B  59       2.453  17.615  20.989  1.00 34.45           H  
ATOM   1855  HZ3 LYS B  59       3.972  18.089  20.579  1.00 34.45           H  
ATOM   1856  OXT LYS B  59       4.983  25.439  17.712  1.00 34.45           O  
TER    1857      LYS B  59                                                       
END   
