# Supplementary material for: Selection of a promiscuous minimalist cAMP phosphodiesterase from a library of de novo designed proteins
Source: Nat Chem. 2024 May 3;16(7):1200–8. doi: 10.1038/s41557-024-01490-4 (PMC11230910; doi:10.1038/s41557-024-01490-4)
Supplement: Supplementary file 3 — MD input files, scripts and final structures derived from MD, AlphaFold2, EMSfold and MultiSFold. [file 41557_2024_1490_MOESM3_ESM.zip › Computational_Data/4_MultiSFold/campase/pose_0.pdb]

ATOM      1  N   MET A   1      -5.685  -3.190  15.727  1.00  0.00           N  
ATOM      2  CA  MET A   1      -6.194  -2.453  14.552  1.00  0.00           C  
ATOM      3  C   MET A   1      -5.242  -1.342  14.148  1.00  0.00           C  
ATOM      4  O   MET A   1      -4.835  -1.362  13.006  1.00  0.00           O  
ATOM      5  CB  MET A   1      -7.577  -1.873  14.839  1.00  0.00           C  
ATOM      6  CEN MET A   1      -9.273  -2.040  14.422  1.00  0.00           X  
ATOM      7  H   MET A   1      -6.223  -3.221  16.569  1.00  0.00           H  
ATOM      8  N   TYR A   2      -4.798  -0.474  15.065  1.00  0.00           N  
ATOM      9  CA  TYR A   2      -3.876   0.623  14.724  1.00  0.00           C  
ATOM     10  C   TYR A   2      -2.547   0.203  14.058  1.00  0.00           C  
ATOM     11  O   TYR A   2      -2.232   0.749  13.017  1.00  0.00           O  
ATOM     12  CB  TYR A   2      -3.566   1.426  15.989  1.00  0.00           C  
ATOM     13  CEN TYR A   2      -4.070   2.886  16.816  1.00  0.00           X  
ATOM     14  H   TYR A   2      -5.259  -0.384  15.959  1.00  0.00           H  
ATOM     15  N   GLY A   3      -1.800  -0.766  14.612  1.00  0.00           N  
ATOM     16  CA  GLY A   3      -0.571  -1.289  13.980  1.00  0.00           C  
ATOM     17  C   GLY A   3      -0.781  -1.711  12.522  1.00  0.00           C  
ATOM     18  O   GLY A   3      -0.454  -0.945  11.635  1.00  0.00           O  
ATOM     19  CEN GLY A   3      -0.571  -1.289  13.980  1.00  0.00           X  
ATOM     20  H   GLY A   3      -2.050  -1.119  15.525  1.00  0.00           H  
ATOM     21  N   LYS A   4      -1.474  -2.839  12.299  1.00  0.00           N  
ATOM     22  CA  LYS A   4      -1.814  -3.348  10.952  1.00  0.00           C  
ATOM     23  C   LYS A   4      -2.335  -2.273   9.996  1.00  0.00           C  
ATOM     24  O   LYS A   4      -2.022  -2.264   8.819  1.00  0.00           O  
ATOM     25  CB  LYS A   4      -2.851  -4.467  11.063  1.00  0.00           C  
ATOM     26  CEN LYS A   4      -3.293  -6.535  11.023  1.00  0.00           X  
ATOM     27  H   LYS A   4      -1.675  -3.438  13.087  1.00  0.00           H  
ATOM     28  N   LEU A   5      -3.185  -1.397  10.513  1.00  0.00           N  
ATOM     29  CA  LEU A   5      -3.730  -0.268   9.777  1.00  0.00           C  
ATOM     30  C   LEU A   5      -2.629   0.670   9.261  1.00  0.00           C  
ATOM     31  O   LEU A   5      -2.612   1.018   8.089  1.00  0.00           O  
ATOM     32  CB  LEU A   5      -4.715   0.502  10.666  1.00  0.00           C  
ATOM     33  CEN LEU A   5      -6.254   0.560  10.714  1.00  0.00           X  
ATOM     34  H   LEU A   5      -3.420  -1.492  11.492  1.00  0.00           H  
ATOM     35  N   ASN A   6      -1.722   1.076  10.150  1.00  0.00           N  
ATOM     36  CA  ASN A   6      -0.647   1.992   9.803  1.00  0.00           C  
ATOM     37  C   ASN A   6       0.239   1.389   8.708  1.00  0.00           C  
ATOM     38  O   ASN A   6       0.633   2.119   7.812  1.00  0.00           O  
ATOM     39  CB  ASN A   6       0.183   2.360  11.019  1.00  0.00           C  
ATOM     40  CEN ASN A   6       0.206   3.111  11.752  1.00  0.00           X  
ATOM     41  H   ASN A   6      -1.651   0.595  11.034  1.00  0.00           H  
ATOM     42  N   ASP A   7       0.464   0.072   8.747  1.00  0.00           N  
ATOM     43  CA  ASP A   7       1.235  -0.646   7.726  1.00  0.00           C  
ATOM     44  C   ASP A   7       0.496  -0.610   6.373  1.00  0.00           C  
ATOM     45  O   ASP A   7       1.040  -0.153   5.376  1.00  0.00           O  
ATOM     46  CB  ASP A   7       1.488  -2.092   8.159  1.00  0.00           C  
ATOM     47  CEN ASP A   7       2.209  -2.667   8.591  1.00  0.00           X  
ATOM     48  H   ASP A   7       0.164  -0.457   9.553  1.00  0.00           H  
ATOM     49  N   LEU A   8      -0.802  -0.943   6.372  1.00  0.00           N  
ATOM     50  CA  LEU A   8      -1.644  -0.882   5.180  1.00  0.00           C  
ATOM     51  C   LEU A   8      -1.633   0.496   4.494  1.00  0.00           C  
ATOM     52  O   LEU A   8      -1.523   0.597   3.273  1.00  0.00           O  
ATOM     53  CB  LEU A   8      -3.080  -1.272   5.551  1.00  0.00           C  
ATOM     54  CEN LEU A   8      -3.898  -2.562   5.350  1.00  0.00           X  
ATOM     55  H   LEU A   8      -1.177  -1.387   7.199  1.00  0.00           H  
ATOM     56  N   LEU A   9      -1.793   1.572   5.272  1.00  0.00           N  
ATOM     57  CA  LEU A   9      -1.816   2.930   4.729  1.00  0.00           C  
ATOM     58  C   LEU A   9      -0.504   3.260   4.004  1.00  0.00           C  
ATOM     59  O   LEU A   9      -0.540   3.799   2.900  1.00  0.00           O  
ATOM     60  CB  LEU A   9      -2.078   3.942   5.851  1.00  0.00           C  
ATOM     61  CEN LEU A   9      -3.325   4.749   6.262  1.00  0.00           X  
ATOM     62  H   LEU A   9      -1.839   1.435   6.272  1.00  0.00           H  
ATOM     63  N   GLU A  10       0.639   2.947   4.617  1.00  0.00           N  
ATOM     64  CA  GLU A  10       1.963   3.207   4.053  1.00  0.00           C  
ATOM     65  C   GLU A  10       2.150   2.479   2.720  1.00  0.00           C  
ATOM     66  O   GLU A  10       2.589   3.107   1.753  1.00  0.00           O  
ATOM     67  CB  GLU A  10       3.056   2.789   5.039  1.00  0.00           C  
ATOM     68  CEN GLU A  10       4.195   3.194   6.240  1.00  0.00           X  
ATOM     69  H   GLU A  10       0.599   2.415   5.475  1.00  0.00           H  
ATOM     70  N   ASP A  11       1.733   1.216   2.644  1.00  0.00           N  
ATOM     71  CA  ASP A  11       1.831   0.407   1.433  1.00  0.00           C  
ATOM     72  C   ASP A  11       0.985   1.011   0.304  1.00  0.00           C  
ATOM     73  O   ASP A  11       1.457   1.241  -0.807  1.00  0.00           O  
ATOM     74  CB  ASP A  11       1.393  -1.033   1.713  1.00  0.00           C  
ATOM     75  CEN ASP A  11       1.791  -1.946   1.928  1.00  0.00           X  
ATOM     76  H   ASP A  11       1.427   0.754   3.487  1.00  0.00           H  
ATOM     77  N   LEU A  12      -0.247   1.424   0.593  1.00  0.00           N  
ATOM     78  CA  LEU A  12      -1.113   2.057  -0.403  1.00  0.00           C  
ATOM     79  C   LEU A  12      -0.518   3.364  -0.968  1.00  0.00           C  
ATOM     80  O   LEU A  12      -0.479   3.579  -2.185  1.00  0.00           O  
ATOM     81  CB  LEU A  12      -2.492   2.326   0.213  1.00  0.00           C  
ATOM     82  CEN LEU A  12      -3.853   1.618   0.079  1.00  0.00           X  
ATOM     83  H   LEU A  12      -0.611   1.221   1.512  1.00  0.00           H  
ATOM     84  N   GLN A  13       0.016   4.224  -0.102  1.00  0.00           N  
ATOM     85  CA  GLN A  13       0.665   5.467  -0.518  1.00  0.00           C  
ATOM     86  C   GLN A  13       1.886   5.227  -1.410  1.00  0.00           C  
ATOM     87  O   GLN A  13       2.071   5.935  -2.404  1.00  0.00           O  
ATOM     88  CB  GLN A  13       1.086   6.276   0.712  1.00  0.00           C  
ATOM     89  CEN GLN A  13       0.651   7.610   1.751  1.00  0.00           X  
ATOM     90  H   GLN A  13       0.046   3.955   0.872  1.00  0.00           H  
ATOM     91  N   GLU A  14       2.746   4.276  -1.070  1.00  0.00           N  
ATOM     92  CA  GLU A  14       3.929   3.967  -1.860  1.00  0.00           C  
ATOM     93  C   GLU A  14       3.545   3.437  -3.256  1.00  0.00           C  
ATOM     94  O   GLU A  14       4.118   3.908  -4.244  1.00  0.00           O  
ATOM     95  CB  GLU A  14       4.804   2.949  -1.125  1.00  0.00           C  
ATOM     96  CEN GLU A  14       6.145   2.596  -0.135  1.00  0.00           X  
ATOM     97  H   GLU A  14       2.555   3.697  -0.264  1.00  0.00           H  
ATOM     98  N   VAL A  15       2.493   2.608  -3.377  1.00  0.00           N  
ATOM     99  CA  VAL A  15       2.014   2.059  -4.667  1.00  0.00           C  
ATOM    100  C   VAL A  15       1.500   3.193  -5.558  1.00  0.00           C  
ATOM    101  O   VAL A  15       1.906   3.283  -6.718  1.00  0.00           O  
ATOM    102  CB  VAL A  15       0.894   1.020  -4.475  1.00  0.00           C  
ATOM    103  CEN VAL A  15       0.746   0.349  -4.524  1.00  0.00           X  
ATOM    104  H   VAL A  15       2.012   2.345  -2.529  1.00  0.00           H  
ATOM    105  N   LEU A  16       0.686   4.113  -5.020  1.00  0.00           N  
ATOM    106  CA  LEU A  16       0.124   5.241  -5.780  1.00  0.00           C  
ATOM    107  C   LEU A  16       1.203   6.211  -6.276  1.00  0.00           C  
ATOM    108  O   LEU A  16       1.197   6.637  -7.432  1.00  0.00           O  
ATOM    109  CB  LEU A  16      -0.900   5.992  -4.919  1.00  0.00           C  
ATOM    110  CEN LEU A  16      -2.440   6.020  -4.912  1.00  0.00           X  
ATOM    111  H   LEU A  16       0.410   3.986  -4.055  1.00  0.00           H  
ATOM    112  N   LYS A  17       2.161   6.575  -5.414  1.00  0.00           N  
ATOM    113  CA  LYS A  17       3.257   7.478  -5.799  1.00  0.00           C  
ATOM    114  C   LYS A  17       4.143   6.853  -6.868  1.00  0.00           C  
ATOM    115  O   LYS A  17       4.559   7.557  -7.789  1.00  0.00           O  
ATOM    116  CB  LYS A  17       4.101   7.853  -4.580  1.00  0.00           C  
ATOM    117  CEN LYS A  17       4.629   9.286  -3.115  1.00  0.00           X  
ATOM    118  H   LYS A  17       2.124   6.191  -4.480  1.00  0.00           H  
ATOM    119  N   ASN A  18       4.442   5.563  -6.765  1.00  0.00           N  
ATOM    120  CA  ASN A  18       5.316   4.869  -7.703  1.00  0.00           C  
ATOM    121  C   ASN A  18       4.660   4.687  -9.077  1.00  0.00           C  
ATOM    122  O   ASN A  18       5.321   4.897 -10.095  1.00  0.00           O  
ATOM    123  CB  ASN A  18       5.751   3.525  -7.149  1.00  0.00           C  
ATOM    124  CEN ASN A  18       6.544   3.130  -6.587  1.00  0.00           X  
ATOM    125  H   ASN A  18       4.055   5.041  -5.990  1.00  0.00           H  
ATOM    126  N   LEU A  19       3.350   4.438  -9.130  1.00  0.00           N  
ATOM    127  CA  LEU A  19       2.599   4.292 -10.378  1.00  0.00           C  
ATOM    128  C   LEU A  19       2.437   5.642 -11.099  1.00  0.00           C  
ATOM    129  O   LEU A  19       2.940   5.826 -12.208  1.00  0.00           O  
ATOM    130  CB  LEU A  19       1.227   3.668 -10.094  1.00  0.00           C  
ATOM    131  CEN LEU A  19       0.659   2.251 -10.303  1.00  0.00           X  
ATOM    132  H   LEU A  19       2.845   4.325  -8.262  1.00  0.00           H  
ATOM    133  N   HIS A  20       1.849   6.639 -10.434  1.00  0.00           N  
ATOM    134  CA  HIS A  20       1.472   7.902 -11.073  1.00  0.00           C  
ATOM    135  C   HIS A  20       2.643   8.618 -11.761  1.00  0.00           C  
ATOM    136  O   HIS A  20       2.604   8.851 -12.971  1.00  0.00           O  
ATOM    137  CB  HIS A  20       0.837   8.839 -10.041  1.00  0.00           C  
ATOM    138  CEN HIS A  20      -0.465   9.182  -9.575  1.00  0.00           X  
ATOM    139  H   HIS A  20       1.558   6.467  -9.480  1.00  0.00           H  
ATOM    140  N   LYS A  21       3.707   8.968 -11.023  1.00  0.00           N  
ATOM    141  CA  LYS A  21       4.685   9.978 -11.477  1.00  0.00           C  
ATOM    142  C   LYS A  21       5.370   9.532 -12.782  1.00  0.00           C  
ATOM    143  O   LYS A  21       5.854  10.385 -13.530  1.00  0.00           O  
ATOM    144  CB  LYS A  21       5.734  10.238 -10.394  1.00  0.00           C  
ATOM    145  CEN LYS A  21       6.486  11.495  -8.868  1.00  0.00           X  
ATOM    146  H   LYS A  21       3.874   8.463 -10.165  1.00  0.00           H  
ATOM    147  N   ASN A  22       5.353   8.232 -13.081  1.00  0.00           N  
ATOM    148  CA  ASN A  22       6.099   7.620 -14.189  1.00  0.00           C  
ATOM    149  C   ASN A  22       5.267   7.339 -15.433  1.00  0.00           C  
ATOM    150  O   ASN A  22       5.818   6.820 -16.407  1.00  0.00           O  
ATOM    151  CB  ASN A  22       6.769   6.335 -13.738  1.00  0.00           C  
ATOM    152  CEN ASN A  22       7.690   6.033 -13.336  1.00  0.00           X  
ATOM    153  H   ASN A  22       4.831   7.617 -12.474  1.00  0.00           H  
ATOM    154  N   ASP A  23       3.986   7.721 -15.440  1.00  0.00           N  
ATOM    155  CA  ASP A  23       3.039   7.321 -16.488  1.00  0.00           C  
ATOM    156  C   ASP A  23       3.659   7.422 -17.900  1.00  0.00           C  
ATOM    157  O   ASP A  23       3.719   6.444 -18.651  1.00  0.00           O  
ATOM    158  CB  ASP A  23       1.773   8.178 -16.408  1.00  0.00           C  
ATOM    159  CEN ASP A  23       0.830   8.150 -16.026  1.00  0.00           X  
ATOM    160  H   ASP A  23       3.629   8.227 -14.642  1.00  0.00           H  
ATOM    161  N   ARG A  24       4.229   8.589 -18.249  1.00  0.00           N  
ATOM    162  CA  ARG A  24       4.751   8.867 -19.595  1.00  0.00           C  
ATOM    163  C   ARG A  24       5.901   7.980 -20.067  1.00  0.00           C  
ATOM    164  O   ARG A  24       6.099   7.943 -21.281  1.00  0.00           O  
ATOM    165  CB  ARG A  24       5.136  10.333 -19.732  1.00  0.00           C  
ATOM    166  CEN ARG A  24       4.986  12.753 -20.254  1.00  0.00           X  
ATOM    167  H   ARG A  24       4.302   9.296 -17.530  1.00  0.00           H  
ATOM    168  N   SER A  25       6.671   7.317 -19.196  1.00  0.00           N  
ATOM    169  CA  SER A  25       7.859   6.559 -19.643  1.00  0.00           C  
ATOM    170  C   SER A  25       7.622   5.164 -20.226  1.00  0.00           C  
ATOM    171  O   SER A  25       8.505   4.701 -20.936  1.00  0.00           O  
ATOM    172  CB  SER A  25       8.823   6.440 -18.478  1.00  0.00           C  
ATOM    173  CEN SER A  25       8.996   6.378 -17.966  1.00  0.00           X  
ATOM    174  H   SER A  25       6.534   7.474 -18.208  1.00  0.00           H  
ATOM    175  N   GLY A  26       6.458   4.534 -20.037  1.00  0.00           N  
ATOM    176  CA  GLY A  26       6.245   3.127 -20.404  1.00  0.00           C  
ATOM    177  C   GLY A  26       7.248   2.134 -19.792  1.00  0.00           C  
ATOM    178  O   GLY A  26       7.628   2.252 -18.641  1.00  0.00           O  
ATOM    179  CEN GLY A  26       6.245   3.127 -20.404  1.00  0.00           X  
ATOM    180  H   GLY A  26       5.694   5.051 -19.625  1.00  0.00           H  
ATOM    181  N   LYS A  27       7.701   1.187 -20.626  1.00  0.00           N  
ATOM    182  CA  LYS A  27       8.690   0.105 -20.420  1.00  0.00           C  
ATOM    183  C   LYS A  27       8.941  -0.437 -19.006  1.00  0.00           C  
ATOM    184  O   LYS A  27       8.053  -1.108 -18.494  1.00  0.00           O  
ATOM    185  CB  LYS A  27      10.033   0.571 -20.986  1.00  0.00           C  
ATOM    186  CEN LYS A  27      11.443   0.535 -22.562  1.00  0.00           X  
ATOM    187  H   LYS A  27       7.343   1.250 -21.569  1.00  0.00           H  
ATOM    188  N   ASP A  28      10.053  -0.130 -18.352  1.00  0.00           N  
ATOM    189  CA  ASP A  28      10.308  -0.642 -16.999  1.00  0.00           C  
ATOM    190  C   ASP A  28       9.135  -0.420 -16.038  1.00  0.00           C  
ATOM    191  O   ASP A  28       8.951  -1.215 -15.121  1.00  0.00           O  
ATOM    192  CB  ASP A  28      11.570   0.006 -16.424  1.00  0.00           C  
ATOM    193  CEN ASP A  28      12.566  -0.179 -16.313  1.00  0.00           X  
ATOM    194  H   ASP A  28      10.830   0.242 -18.877  1.00  0.00           H  
ATOM    195  N   ASN A  29       8.265   0.571 -16.278  1.00  0.00           N  
ATOM    196  CA  ASN A  29       7.141   0.819 -15.367  1.00  0.00           C  
ATOM    197  C   ASN A  29       6.219  -0.405 -15.176  1.00  0.00           C  
ATOM    198  O   ASN A  29       5.472  -0.437 -14.199  1.00  0.00           O  
ATOM    199  CB  ASN A  29       6.324   2.008 -15.839  1.00  0.00           C  
ATOM    200  CEN ASN A  29       6.298   3.047 -15.690  1.00  0.00           X  
ATOM    201  H   ASN A  29       8.413   1.179 -17.072  1.00  0.00           H  
ATOM    202  N   ILE A  30       6.224  -1.418 -16.062  1.00  0.00           N  
ATOM    203  CA  ILE A  30       5.397  -2.626 -15.858  1.00  0.00           C  
ATOM    204  C   ILE A  30       5.938  -3.436 -14.678  1.00  0.00           C  
ATOM    205  O   ILE A  30       5.152  -3.921 -13.873  1.00  0.00           O  
ATOM    206  CB  ILE A  30       5.359  -3.520 -17.111  1.00  0.00           C  
ATOM    207  CEN ILE A  30       4.855  -3.704 -18.060  1.00  0.00           X  
ATOM    208  H   ILE A  30       6.925  -1.421 -16.789  1.00  0.00           H  
ATOM    209  N   HIS A  31       7.264  -3.506 -14.521  1.00  0.00           N  
ATOM    210  CA  HIS A  31       7.897  -4.342 -13.498  1.00  0.00           C  
ATOM    211  C   HIS A  31       7.690  -3.799 -12.079  1.00  0.00           C  
ATOM    212  O   HIS A  31       7.361  -4.565 -11.182  1.00  0.00           O  
ATOM    213  CB  HIS A  31       9.396  -4.482 -13.782  1.00  0.00           C  
ATOM    214  CEN HIS A  31      10.273  -5.394 -14.438  1.00  0.00           X  
ATOM    215  H   HIS A  31       7.860  -2.939 -15.109  1.00  0.00           H  
ATOM    216  N   ASP A  32       7.824  -2.484 -11.889  1.00  0.00           N  
ATOM    217  CA  ASP A  32       7.649  -1.864 -10.571  1.00  0.00           C  
ATOM    218  C   ASP A  32       6.215  -2.032 -10.055  1.00  0.00           C  
ATOM    219  O   ASP A  32       6.012  -2.489  -8.933  1.00  0.00           O  
ATOM    220  CB  ASP A  32       8.014  -0.379 -10.627  1.00  0.00           C  
ATOM    221  CEN ASP A  32       8.794   0.246 -10.425  1.00  0.00           X  
ATOM    222  H   ASP A  32       8.132  -1.906 -12.655  1.00  0.00           H  
ATOM    223  N   VAL A  33       5.219  -1.697 -10.882  1.00  0.00           N  
ATOM    224  CA  VAL A  33       3.797  -1.811 -10.519  1.00  0.00           C  
ATOM    225  C   VAL A  33       3.419  -3.270 -10.283  1.00  0.00           C  
ATOM    226  O   VAL A  33       2.724  -3.546  -9.312  1.00  0.00           O  
ATOM    227  CB  VAL A  33       2.878  -1.223 -11.606  1.00  0.00           C  
ATOM    228  CEN VAL A  33       2.453  -0.700 -11.750  1.00  0.00           X  
ATOM    229  H   VAL A  33       5.461  -1.414 -11.822  1.00  0.00           H  
ATOM    230  N   ASP A  34       3.893  -4.194 -11.120  1.00  0.00           N  
ATOM    231  CA  ASP A  34       3.644  -5.629 -10.973  1.00  0.00           C  
ATOM    232  C   ASP A  34       4.178  -6.161  -9.639  1.00  0.00           C  
ATOM    233  O   ASP A  34       3.479  -6.886  -8.934  1.00  0.00           O  
ATOM    234  CB  ASP A  34       4.274  -6.401 -12.135  1.00  0.00           C  
ATOM    235  CEN ASP A  34       4.023  -6.807 -13.034  1.00  0.00           X  
ATOM    236  H   ASP A  34       4.434  -3.897 -11.919  1.00  0.00           H  
ATOM    237  N   ASN A  35       5.364  -5.712  -9.215  1.00  0.00           N  
ATOM    238  CA  ASN A  35       5.959  -6.105  -7.938  1.00  0.00           C  
ATOM    239  C   ASN A  35       5.174  -5.548  -6.741  1.00  0.00           C  
ATOM    240  O   ASN A  35       4.928  -6.248  -5.763  1.00  0.00           O  
ATOM    241  CB  ASN A  35       7.412  -5.673  -7.857  1.00  0.00           C  
ATOM    242  CEN ASN A  35       8.359  -6.070  -8.073  1.00  0.00           X  
ATOM    243  H   ASN A  35       5.891  -5.103  -9.826  1.00  0.00           H  
ATOM    244  N   HIS A  36       4.756  -4.286  -6.818  1.00  0.00           N  
ATOM    245  CA  HIS A  36       4.014  -3.669  -5.728  1.00  0.00           C  
ATOM    246  C   HIS A  36       2.647  -4.326  -5.512  1.00  0.00           C  
ATOM    247  O   HIS A  36       2.282  -4.617  -4.376  1.00  0.00           O  
ATOM    248  CB  HIS A  36       3.836  -2.170  -5.990  1.00  0.00           C  
ATOM    249  CEN HIS A  36       4.484  -0.947  -5.652  1.00  0.00           X  
ATOM    250  H   HIS A  36       4.942  -3.747  -7.651  1.00  0.00           H  
ATOM    251  N   LEU A  37       1.926  -4.633  -6.591  1.00  0.00           N  
ATOM    252  CA  LEU A  37       0.573  -5.165  -6.521  1.00  0.00           C  
ATOM    253  C   LEU A  37       0.533  -6.474  -5.721  1.00  0.00           C  
ATOM    254  O   LEU A  37      -0.299  -6.589  -4.828  1.00  0.00           O  
ATOM    255  CB  LEU A  37       0.020  -5.380  -7.935  1.00  0.00           C  
ATOM    256  CEN LEU A  37      -0.991  -4.596  -8.793  1.00  0.00           X  
ATOM    257  H   LEU A  37       2.339  -4.516  -7.505  1.00  0.00           H  
ATOM    258  N   GLN A  38       1.456  -7.411  -5.966  1.00  0.00           N  
ATOM    259  CA  GLN A  38       1.500  -8.703  -5.263  1.00  0.00           C  
ATOM    260  C   GLN A  38       1.681  -8.528  -3.751  1.00  0.00           C  
ATOM    261  O   GLN A  38       0.950  -9.149  -2.984  1.00  0.00           O  
ATOM    262  CB  GLN A  38       2.634  -9.571  -5.815  1.00  0.00           C  
ATOM    263  CEN GLN A  38       3.016 -10.894  -6.887  1.00  0.00           X  
ATOM    264  H   GLN A  38       2.164  -7.215  -6.660  1.00  0.00           H  
ATOM    265  N   ASN A  39       2.570  -7.627  -3.319  1.00  0.00           N  
ATOM    266  CA  ASN A  39       2.788  -7.366  -1.891  1.00  0.00           C  
ATOM    267  C   ASN A  39       1.542  -6.750  -1.226  1.00  0.00           C  
ATOM    268  O   ASN A  39       1.177  -7.144  -0.123  1.00  0.00           O  
ATOM    269  CB  ASN A  39       3.994  -6.470  -1.675  1.00  0.00           C  
ATOM    270  CEN ASN A  39       5.023  -6.573  -1.499  1.00  0.00           X  
ATOM    271  H   ASN A  39       3.158  -7.159  -3.997  1.00  0.00           H  
ATOM    272  N   VAL A  40       0.837  -5.848  -1.922  1.00  0.00           N  
ATOM    273  CA  VAL A  40      -0.414  -5.239  -1.435  1.00  0.00           C  
ATOM    274  C   VAL A  40      -1.498  -6.307  -1.218  1.00  0.00           C  
ATOM    275  O   VAL A  40      -2.168  -6.298  -0.184  1.00  0.00           O  
ATOM    276  CB  VAL A  40      -0.945  -4.174  -2.412  1.00  0.00           C  
ATOM    277  CEN VAL A  40      -1.037  -3.496  -2.498  1.00  0.00           X  
ATOM    278  H   VAL A  40       1.192  -5.568  -2.827  1.00  0.00           H  
ATOM    279  N   ILE A  41      -1.683  -7.237  -2.167  1.00  0.00           N  
ATOM    280  CA  ILE A  41      -2.674  -8.323  -2.030  1.00  0.00           C  
ATOM    281  C   ILE A  41      -2.323  -9.215  -0.838  1.00  0.00           C  
ATOM    282  O   ILE A  41      -3.215  -9.578  -0.067  1.00  0.00           O  
ATOM    283  CB  ILE A  41      -2.759  -9.188  -3.301  1.00  0.00           C  
ATOM    284  CEN ILE A  41      -3.226  -9.291  -4.280  1.00  0.00           X  
ATOM    285  H   ILE A  41      -1.084  -7.219  -2.978  1.00  0.00           H  
ATOM    286  N   GLU A  42      -1.048  -9.577  -0.693  1.00  0.00           N  
ATOM    287  CA  GLU A  42      -0.567 -10.432   0.394  1.00  0.00           C  
ATOM    288  C   GLU A  42      -0.858  -9.804   1.761  1.00  0.00           C  
ATOM    289  O   GLU A  42      -1.303 -10.501   2.675  1.00  0.00           O  
ATOM    290  CB  GLU A  42       0.933 -10.696   0.244  1.00  0.00           C  
ATOM    291  CEN GLU A  42       2.212 -11.706  -0.253  1.00  0.00           X  
ATOM    292  H   GLU A  42      -0.365  -9.226  -1.351  1.00  0.00           H  
ATOM    293  N   ASP A  43      -0.727  -8.484   1.884  1.00  0.00           N  
ATOM    294  CA  ASP A  43      -1.040  -7.757   3.112  1.00  0.00           C  
ATOM    295  C   ASP A  43      -2.543  -7.692   3.394  1.00  0.00           C  
ATOM    296  O   ASP A  43      -2.978  -7.961   4.521  1.00  0.00           O  
ATOM    297  CB  ASP A  43      -0.465  -6.340   3.043  1.00  0.00           C  
ATOM    298  CEN ASP A  43       0.352  -5.810   3.343  1.00  0.00           X  
ATOM    299  H   ASP A  43      -0.285  -7.977   1.131  1.00  0.00           H  
ATOM    300  N   ILE A  44      -3.365  -7.392   2.377  1.00  0.00           N  
ATOM    301  CA  ILE A  44      -4.818  -7.247   2.556  1.00  0.00           C  
ATOM    302  C   ILE A  44      -5.375  -8.555   3.091  1.00  0.00           C  
ATOM    303  O   ILE A  44      -6.110  -8.527   4.072  1.00  0.00           O  
ATOM    304  CB  ILE A  44      -5.539  -6.879   1.246  1.00  0.00           C  
ATOM    305  CEN ILE A  44      -5.855  -6.058   0.602  1.00  0.00           X  
ATOM    306  H   ILE A  44      -2.970  -7.337   1.452  1.00  0.00           H  
ATOM    307  N   HIS A  45      -5.017  -9.696   2.515  1.00  0.00           N  
ATOM    308  CA  HIS A  45      -5.531 -10.996   2.935  1.00  0.00           C  
ATOM    309  C   HIS A  45      -5.295 -11.286   4.421  1.00  0.00           C  
ATOM    310  O   HIS A  45      -6.243 -11.589   5.150  1.00  0.00           O  
ATOM    311  CB  HIS A  45      -4.901 -12.107   2.088  1.00  0.00           C  
ATOM    312  CEN HIS A  45      -5.208 -12.851   0.912  1.00  0.00           X  
ATOM    313  H   HIS A  45      -4.350  -9.665   1.756  1.00  0.00           H  
ATOM    314  N   ASP A  46      -4.076 -11.094   4.910  1.00  0.00           N  
ATOM    315  CA  ASP A  46      -3.715 -11.334   6.302  1.00  0.00           C  
ATOM    316  C   ASP A  46      -4.449 -10.385   7.250  1.00  0.00           C  
ATOM    317  O   ASP A  46      -4.896 -10.785   8.336  1.00  0.00           O  
ATOM    318  CB  ASP A  46      -2.202 -11.195   6.489  1.00  0.00           C  
ATOM    319  CEN ASP A  46      -1.362 -11.769   6.537  1.00  0.00           X  
ATOM    320  H   ASP A  46      -3.344 -10.817   4.270  1.00  0.00           H  
ATOM    321  N   PHE A  47      -4.622  -9.124   6.855  1.00  0.00           N  
ATOM    322  CA  PHE A  47      -5.359  -8.142   7.639  1.00  0.00           C  
ATOM    323  C   PHE A  47      -6.820  -8.569   7.842  1.00  0.00           C  
ATOM    324  O   PHE A  47      -7.313  -8.533   8.970  1.00  0.00           O  
ATOM    325  CB  PHE A  47      -5.297  -6.772   6.962  1.00  0.00           C  
ATOM    326  CEN PHE A  47      -4.461  -5.425   7.079  1.00  0.00           X  
ATOM    327  H   PHE A  47      -4.248  -8.850   5.957  1.00  0.00           H  
ATOM    328  N   MET A  48      -7.488  -9.035   6.786  1.00  0.00           N  
ATOM    329  CA  MET A  48      -8.872  -9.501   6.783  1.00  0.00           C  
ATOM    330  C   MET A  48      -9.038 -10.696   7.712  1.00  0.00           C  
ATOM    331  O   MET A  48      -9.957 -10.722   8.532  1.00  0.00           O  
ATOM    332  CB  MET A  48      -9.308  -9.866   5.365  1.00  0.00           C  
ATOM    333  CEN MET A  48     -10.348  -9.349   4.050  1.00  0.00           X  
ATOM    334  H   MET A  48      -6.978  -9.091   5.914  1.00  0.00           H  
ATOM    335  N   GLN A  49      -8.131 -11.667   7.635  1.00  0.00           N  
ATOM    336  CA  GLN A  49      -8.166 -12.859   8.467  1.00  0.00           C  
ATOM    337  C   GLN A  49      -8.027 -12.503   9.952  1.00  0.00           C  
ATOM    338  O   GLN A  49      -8.809 -12.980  10.777  1.00  0.00           O  
ATOM    339  CB  GLN A  49      -7.053 -13.826   8.056  1.00  0.00           C  
ATOM    340  CEN GLN A  49      -6.693 -15.274   7.149  1.00  0.00           X  
ATOM    341  H   GLN A  49      -7.422 -11.607   6.920  1.00  0.00           H  
ATOM    342  N   ALA A  50      -7.111 -11.596  10.296  1.00  0.00           N  
ATOM    343  CA  ALA A  50      -6.895 -11.152  11.670  1.00  0.00           C  
ATOM    344  C   ALA A  50      -8.119 -10.419  12.250  1.00  0.00           C  
ATOM    345  O   ALA A  50      -8.489 -10.649  13.402  1.00  0.00           O  
ATOM    346  CB  ALA A  50      -5.662 -10.262  11.736  1.00  0.00           C  
ATOM    347  CEN ALA A  50      -5.663 -10.262  11.736  1.00  0.00           X  
ATOM    348  H   ALA A  50      -6.517 -11.222   9.571  1.00  0.00           H  
ATOM    349  N   ALA A  51      -8.774  -9.560  11.465  1.00  0.00           N  
ATOM    350  CA  ALA A  51      -9.981  -8.844  11.866  1.00  0.00           C  
ATOM    351  C   ALA A  51     -11.147  -9.811  12.133  1.00  0.00           C  
ATOM    352  O   ALA A  51     -11.832  -9.677  13.149  1.00  0.00           O  
ATOM    353  CB  ALA A  51     -10.362  -7.825  10.802  1.00  0.00           C  
ATOM    354  CEN ALA A  51     -10.362  -7.826  10.803  1.00  0.00           X  
ATOM    355  H   ALA A  51      -8.410  -9.386  10.541  1.00  0.00           H  
ATOM    356  N   ALA A  52     -11.330 -10.819  11.278  1.00  0.00           N  
ATOM    357  CA  ALA A  52     -12.397 -11.810  11.386  1.00  0.00           C  
ATOM    358  C   ALA A  52     -12.222 -12.684  12.635  1.00  0.00           C  
ATOM    359  O   ALA A  52     -13.185 -12.904  13.369  1.00  0.00           O  
ATOM    360  CB  ALA A  52     -12.444 -12.671  10.132  1.00  0.00           C  
ATOM    361  CEN ALA A  52     -12.444 -12.671  10.133  1.00  0.00           X  
ATOM    362  H   ALA A  52     -10.701 -10.901  10.496  1.00  0.00           H  
ATOM    363  N   ALA A  53     -10.996 -13.111  12.945  1.00  0.00           N  
ATOM    364  CA  ALA A  53     -10.706 -13.914  14.128  1.00  0.00           C  
ATOM    365  C   ALA A  53     -10.888 -13.093  15.414  1.00  0.00           C  
ATOM    366  O   ALA A  53     -11.534 -13.551  16.352  1.00  0.00           O  
ATOM    367  CB  ALA A  53      -9.296 -14.480  14.046  1.00  0.00           C  
ATOM    368  CEN ALA A  53      -9.297 -14.480  14.047  1.00  0.00           X  
ATOM    369  H   ALA A  53     -10.230 -12.886  12.326  1.00  0.00           H  
ATOM    370  N   ALA A  54     -10.415 -11.843  15.450  1.00  0.00           N  
ATOM    371  CA  ALA A  54     -10.529 -10.979  16.625  1.00  0.00           C  
ATOM    372  C   ALA A  54     -11.987 -10.612  16.968  1.00  0.00           C  
ATOM    373  O   ALA A  54     -12.355 -10.570  18.148  1.00  0.00           O  
ATOM    374  CB  ALA A  54      -9.705  -9.718  16.413  1.00  0.00           C  
ATOM    375  CEN ALA A  54      -9.706  -9.718  16.413  1.00  0.00           X  
ATOM    376  H   ALA A  54      -9.921 -11.495  14.642  1.00  0.00           H  
ATOM    377  N   ALA A  55     -12.828 -10.362  15.962  1.00  0.00           N  
ATOM    378  CA  ALA A  55     -14.258 -10.119  16.127  1.00  0.00           C  
ATOM    379  C   ALA A  55     -14.994 -11.382  16.599  1.00  0.00           C  
ATOM    380  O   ALA A  55     -15.603 -11.367  17.673  1.00  0.00           O  
ATOM    381  CB  ALA A  55     -14.855  -9.607  14.825  1.00  0.00           C  
ATOM    382  CEN ALA A  55     -14.855  -9.607  14.825  1.00  0.00           X  
ATOM    383  H   ALA A  55     -12.452 -10.335  15.025  1.00  0.00           H  
ATOM    384  N   ASN A  56     -14.882 -12.495  15.869  1.00  0.00           N  
ATOM    385  CA  ASN A  56     -15.519 -13.773  16.201  1.00  0.00           C  
ATOM    386  C   ASN A  56     -15.162 -14.272  17.604  1.00  0.00           C  
ATOM    387  O   ASN A  56     -16.038 -14.780  18.299  1.00  0.00           O  
ATOM    388  CB  ASN A  56     -15.171 -14.835  15.175  1.00  0.00           C  
ATOM    389  CEN ASN A  56     -15.563 -15.215  14.278  1.00  0.00           X  
ATOM    390  H   ASN A  56     -14.360 -12.443  15.006  1.00  0.00           H  
ATOM    391  N   CYS A  57     -13.949 -14.010  18.102  1.00  0.00           N  
ATOM    392  CA  CYS A  57     -13.535 -14.410  19.450  1.00  0.00           C  
ATOM    393  C   CYS A  57     -14.540 -13.965  20.529  1.00  0.00           C  
ATOM    394  O   CYS A  57     -14.633 -14.606  21.572  1.00  0.00           O  
ATOM    395  CB  CYS A  57     -12.208 -13.670  19.617  1.00  0.00           C  
ATOM    396  CEN CYS A  57     -11.248 -14.033  19.628  1.00  0.00           X  
ATOM    397  H   CYS A  57     -13.261 -13.582  17.498  1.00  0.00           H  
ATOM    398  N   ARG A  58     -15.349 -12.913  20.300  1.00  0.00           N  
ATOM    399  CA  ARG A  58     -16.315 -12.428  21.306  1.00  0.00           C  
ATOM    400  C   ARG A  58     -17.389 -13.450  21.681  1.00  0.00           C  
ATOM    401  O   ARG A  58     -18.047 -13.251  22.697  1.00  0.00           O  
ATOM    402  CB  ARG A  58     -16.955 -11.116  20.877  1.00  0.00           C  
ATOM    403  CEN ARG A  58     -17.382  -8.683  20.652  1.00  0.00           X  
ATOM    404  H   ARG A  58     -15.363 -12.512  19.372  1.00  0.00           H  
ATOM    405  N   LYS A  59     -17.581 -14.522  20.903  1.00  0.00           N  
ATOM    406  CA  LYS A  59     -18.655 -15.513  21.111  1.00  0.00           C  
ATOM    407  C   LYS A  59     -18.599 -16.196  22.486  1.00  0.00           C  
ATOM    408  O   LYS A  59     -19.631 -16.646  22.969  1.00  0.00           O  
ATOM    409  CB  LYS A  59     -18.604 -16.576  20.012  1.00  0.00           C  
ATOM    410  CEN LYS A  59     -19.396 -17.358  18.213  1.00  0.00           X  
ATOM    411  H   LYS A  59     -16.905 -14.708  20.177  1.00  0.00           H  
ATOM    412  N   GLY A  60     -17.431 -16.230  23.140  1.00  0.00           N  
ATOM    413  CA  GLY A  60     -17.178 -16.965  24.387  1.00  0.00           C  
ATOM    414  C   GLY A  60     -17.802 -16.378  25.654  1.00  0.00           C  
ATOM    415  O   GLY A  60     -17.598 -16.935  26.725  1.00  0.00           O  
ATOM    416  CEN GLY A  60     -17.178 -16.965  24.387  1.00  0.00           X  
ATOM    417  H   GLY A  60     -16.634 -15.804  22.690  1.00  0.00           H  
ATOM    418  N   SER A  61     -18.542 -15.267  25.570  1.00  0.00           N  
ATOM    419  CA  SER A  61     -19.123 -14.622  26.754  1.00  0.00           C  
ATOM    420  C   SER A  61     -20.665 -14.667  26.716  1.00  0.00           C  
ATOM    421  O   SER A  61     -21.289 -13.656  27.034  1.00  0.00           O  
ATOM    422  CB  SER A  61     -18.637 -13.190  26.855  1.00  0.00           C  
ATOM    423  CEN SER A  61     -18.475 -12.696  26.695  1.00  0.00           X  
ATOM    424  H   SER A  61     -18.794 -14.923  24.655  1.00  0.00           H  
ATOM    425  N   PRO A  62     -21.318 -15.796  26.366  1.00  0.00           N  
ATOM    426  CA  PRO A  62     -22.770 -15.839  26.347  1.00  0.00           C  
ATOM    427  C   PRO A  62     -23.275 -15.600  27.776  1.00  0.00           C  
ATOM    428  O   PRO A  62     -22.612 -15.960  28.738  1.00  0.00           O  
ATOM    429  CB  PRO A  62     -23.113 -17.242  25.818  1.00  0.00           C  
ATOM    430  CEN PRO A  62     -21.341 -17.452  25.783  1.00  0.00           X  
ATOM    431  N   GLY A  63     -24.433 -14.952  27.888  1.00  0.00           N  
ATOM    432  CA  GLY A  63     -25.132 -14.687  29.152  1.00  0.00           C  
ATOM    433  C   GLY A  63     -24.881 -13.352  29.860  1.00  0.00           C  
ATOM    434  O   GLY A  63     -23.869 -12.690  29.675  1.00  0.00           O  
ATOM    435  CEN GLY A  63     -25.132 -14.687  29.153  1.00  0.00           X  
ATOM    436  H   GLY A  63     -25.007 -14.947  27.060  1.00  0.00           H  
ATOM    437  N   SER A  64     -25.750 -13.037  30.820  1.00  0.00           N  
ATOM    438  CA  SER A  64     -25.692 -11.792  31.587  1.00  0.00           C  
ATOM    439  C   SER A  64     -25.430 -12.036  33.086  1.00  0.00           C  
ATOM    440  O   SER A  64     -26.084 -12.905  33.669  1.00  0.00           O  
ATOM    441  CB  SER A  64     -26.982 -11.018  31.398  1.00  0.00           C  
ATOM    442  CEN SER A  64     -27.514 -10.926  31.330  1.00  0.00           X  
ATOM    443  H   SER A  64     -26.317 -13.780  31.211  1.00  0.00           H  
ATOM    444  N   PRO A  65     -24.578 -11.236  33.756  1.00  0.00           N  
ATOM    445  CA  PRO A  65     -24.307 -11.420  35.175  1.00  0.00           C  
ATOM    446  C   PRO A  65     -25.455 -10.786  35.967  1.00  0.00           C  
ATOM    447  O   PRO A  65     -25.292  -9.777  36.651  1.00  0.00           O  
ATOM    448  CB  PRO A  65     -22.959 -10.718  35.412  1.00  0.00           C  
ATOM    449  CEN PRO A  65     -23.073 -10.329  33.673  1.00  0.00           X  
ATOM    450  N   ALA A  66     -26.647 -11.355  35.836  1.00  0.00           N  
ATOM    451  CA  ALA A  66     -27.846 -10.861  36.493  1.00  0.00           C  
ATOM    452  C   ALA A  66     -27.692 -11.077  38.003  1.00  0.00           C  
ATOM    453  O   ALA A  66     -27.150 -12.090  38.430  1.00  0.00           O  
ATOM    454  CB  ALA A  66     -29.089 -11.556  35.955  1.00  0.00           C  
ATOM    455  CEN ALA A  66     -29.088 -11.555  35.956  1.00  0.00           X  
ATOM    456  H   ALA A  66     -26.702 -12.249  35.369  1.00  0.00           H  
ATOM    457  N   GLY A  67     -28.218 -10.145  38.800  1.00  0.00           N  
ATOM    458  CA  GLY A  67     -28.215 -10.254  40.261  1.00  0.00           C  
ATOM    459  C   GLY A  67     -27.809  -8.993  41.027  1.00  0.00           C  
ATOM    460  O   GLY A  67     -27.243  -8.072  40.467  1.00  0.00           O  
ATOM    461  CEN GLY A  67     -28.215 -10.254  40.261  1.00  0.00           X  
ATOM    462  H   GLY A  67     -28.802  -9.441  38.374  1.00  0.00           H  
ATOM    463  N   SER A  68     -28.075  -9.034  42.333  1.00  0.00           N  
ATOM    464  CA  SER A  68     -27.823  -8.013  43.363  1.00  0.00           C  
ATOM    465  C   SER A  68     -28.371  -6.577  43.198  1.00  0.00           C  
ATOM    466  O   SER A  68     -27.620  -5.612  43.325  1.00  0.00           O  
ATOM    467  CB  SER A  68     -26.320  -7.926  43.550  1.00  0.00           C  
ATOM    468  CEN SER A  68     -25.792  -7.916  43.421  1.00  0.00           X  
ATOM    469  H   SER A  68     -28.025  -9.964  42.725  1.00  0.00           H  
ATOM    470  N   PRO A  69     -29.706  -6.391  43.101  1.00  0.00           N  
ATOM    471  CA  PRO A  69     -30.299  -5.067  42.969  1.00  0.00           C  
ATOM    472  C   PRO A  69     -29.885  -4.182  44.151  1.00  0.00           C  
ATOM    473  O   PRO A  69     -29.740  -4.660  45.276  1.00  0.00           O  
ATOM    474  CB  PRO A  69     -31.814  -5.332  42.936  1.00  0.00           C  
ATOM    475  CEN PRO A  69     -31.327  -7.035  43.161  1.00  0.00           X  
ATOM    476  N   THR A  70     -29.736  -2.882  43.914  1.00  0.00           N  
ATOM    477  CA  THR A  70     -29.400  -1.911  44.968  1.00  0.00           C  
ATOM    478  C   THR A  70     -30.440  -0.793  44.954  1.00  0.00           C  
ATOM    479  O   THR A  70     -31.112  -0.558  43.953  1.00  0.00           O  
ATOM    480  CB  THR A  70     -27.994  -1.309  44.783  1.00  0.00           C  
ATOM    481  CEN THR A  70     -27.414  -1.362  44.746  1.00  0.00           X  
ATOM    482  H   THR A  70     -30.108  -2.498  43.057  1.00  0.00           H  
ATOM    483  N   SER A  71     -30.640  -0.213  46.137  1.00  0.00           N  
ATOM    484  CA  SER A  71     -31.521   0.913  46.449  1.00  0.00           C  
ATOM    485  C   SER A  71     -31.080   1.763  47.646  1.00  0.00           C  
ATOM    486  O   SER A  71     -30.221   1.351  48.413  1.00  0.00           O  
ATOM    487  CB  SER A  71     -32.924   0.391  46.687  1.00  0.00           C  
ATOM    488  CEN SER A  71     -33.321   0.058  46.853  1.00  0.00           X  
ATOM    489  H   SER A  71     -30.192  -0.632  46.938  1.00  0.00           H  
ATOM    490  N   THR A  72     -31.781   2.894  47.786  1.00  0.00           N  
ATOM    491  CA  THR A  72     -31.699   3.896  48.871  1.00  0.00           C  
ATOM    492  C   THR A  72     -30.340   4.210  49.510  1.00  0.00           C  
ATOM    493  O   THR A  72     -29.809   3.382  50.235  1.00  0.00           O  
ATOM    494  CB  THR A  72     -32.643   3.485  50.016  1.00  0.00           C  
ATOM    495  CEN THR A  72     -33.171   3.341  50.220  1.00  0.00           X  
ATOM    496  H   THR A  72     -32.732   2.812  47.458  1.00  0.00           H  
ATOM    497  N   GLU A  73     -29.881   5.457  49.341  1.00  0.00           N  
ATOM    498  CA  GLU A  73     -28.603   6.026  49.851  1.00  0.00           C  
ATOM    499  C   GLU A  73     -28.864   7.491  50.283  1.00  0.00           C  
ATOM    500  O   GLU A  73     -29.811   8.121  49.820  1.00  0.00           O  
ATOM    501  CB  GLU A  73     -27.500   5.960  48.792  1.00  0.00           C  
ATOM    502  CEN GLU A  73     -26.111   5.209  48.151  1.00  0.00           X  
ATOM    503  H   GLU A  73     -30.584   6.167  49.188  1.00  0.00           H  
ATOM    504  N   GLU A  74     -28.344   7.910  51.443  1.00  0.00           N  
ATOM    505  CA  GLU A  74     -28.357   9.274  52.029  1.00  0.00           C  
ATOM    506  C   GLU A  74     -29.641  10.108  51.800  1.00  0.00           C  
ATOM    507  O   GLU A  74     -30.610   9.654  51.200  1.00  0.00           O  
ATOM    508  CB  GLU A  74     -27.158  10.060  51.494  1.00  0.00           C  
ATOM    509  CEN GLU A  74     -25.560  10.622  51.677  1.00  0.00           X  
ATOM    510  H   GLU A  74     -28.636   7.253  52.153  1.00  0.00           H  
ATOM    511  N   GLY A  75     -29.615  11.378  52.243  1.00  0.00           N  
ATOM    512  CA  GLY A  75     -30.739  12.320  52.102  1.00  0.00           C  
ATOM    513  C   GLY A  75     -30.376  13.811  52.246  1.00  0.00           C  
ATOM    514  O   GLY A  75     -31.093  14.561  52.899  1.00  0.00           O  
ATOM    515  CEN GLY A  75     -30.739  12.321  52.102  1.00  0.00           X  
ATOM    516  H   GLY A  75     -28.769  11.720  52.675  1.00  0.00           H  
ATOM    517  N   THR A  76     -29.242  14.203  51.666  1.00  0.00           N  
ATOM    518  CA  THR A  76     -28.551  15.513  51.592  1.00  0.00           C  
ATOM    519  C   THR A  76     -29.015  16.599  50.584  1.00  0.00           C  
ATOM    520  O   THR A  76     -29.383  16.297  49.454  1.00  0.00           O  
ATOM    521  CB  THR A  76     -27.055  15.268  51.320  1.00  0.00           C  
ATOM    522  CEN THR A  76     -26.543  15.019  51.451  1.00  0.00           X  
ATOM    523  H   THR A  76     -28.881  13.560  50.976  1.00  0.00           H  
ATOM    524  N   SER A  77     -28.859  17.853  51.040  1.00  0.00           N  
ATOM    525  CA  SER A  77     -29.114  19.203  50.464  1.00  0.00           C  
ATOM    526  C   SER A  77     -28.237  19.828  49.361  1.00  0.00           C  
ATOM    527  O   SER A  77     -27.035  19.620  49.372  1.00  0.00           O  
ATOM    528  CB  SER A  77     -29.135  20.179  51.624  1.00  0.00           C  
ATOM    529  CEN SER A  77     -28.992  20.412  52.094  1.00  0.00           X  
ATOM    530  H   SER A  77     -28.093  17.905  51.697  1.00  0.00           H  
ATOM    531  N   GLU A  78     -28.795  20.781  48.584  1.00  0.00           N  
ATOM    532  CA  GLU A  78     -28.075  21.531  47.519  1.00  0.00           C  
ATOM    533  C   GLU A  78     -28.106  23.070  47.745  1.00  0.00           C  
ATOM    534  O   GLU A  78     -29.092  23.635  48.208  1.00  0.00           O  
ATOM    535  CB  GLU A  78     -28.670  21.197  46.148  1.00  0.00           C  
ATOM    536  CEN GLU A  78     -28.619  20.314  44.692  1.00  0.00           X  
ATOM    537  H   GLU A  78     -29.574  21.291  48.977  1.00  0.00           H  
ATOM    538  N   SER A  79     -26.979  23.729  47.463  1.00  0.00           N  
ATOM    539  CA  SER A  79     -26.678  25.171  47.520  1.00  0.00           C  
ATOM    540  C   SER A  79     -25.505  25.644  46.646  1.00  0.00           C  
ATOM    541  O   SER A  79     -24.613  24.844  46.380  1.00  0.00           O  
ATOM    542  CB  SER A  79     -26.414  25.560  48.962  1.00  0.00           C  
ATOM    543  CEN SER A  79     -26.236  25.520  49.474  1.00  0.00           X  
ATOM    544  H   SER A  79     -26.190  23.153  47.208  1.00  0.00           H  
ATOM    545  N   ALA A  80     -25.377  26.962  46.395  1.00  0.00           N  
ATOM    546  CA  ALA A  80     -24.247  27.538  45.644  1.00  0.00           C  
ATOM    547  C   ALA A  80     -23.836  28.953  46.138  1.00  0.00           C  
ATOM    548  O   ALA A  80     -24.683  29.772  46.472  1.00  0.00           O  
ATOM    549  CB  ALA A  80     -24.589  27.579  44.162  1.00  0.00           C  
ATOM    550  CEN ALA A  80     -24.589  27.580  44.163  1.00  0.00           X  
ATOM    551  H   ALA A  80     -25.967  27.608  46.900  1.00  0.00           H  
ATOM    552  N   THR A  81     -22.513  29.171  46.179  1.00  0.00           N  
ATOM    553  CA  THR A  81     -21.710  30.376  46.540  1.00  0.00           C  
ATOM    554  C   THR A  81     -21.600  31.634  45.639  1.00  0.00           C  
ATOM    555  O   THR A  81     -21.305  31.517  44.453  1.00  0.00           O  
ATOM    556  CB  THR A  81     -20.262  29.923  46.804  1.00  0.00           C  
ATOM    557  CEN THR A  81     -19.871  29.585  47.076  1.00  0.00           X  
ATOM    558  H   THR A  81     -22.029  28.620  45.481  1.00  0.00           H  
ATOM    559  N   PRO A  82     -21.661  32.858  46.228  1.00  0.00           N  
ATOM    560  CA  PRO A  82     -21.541  34.139  45.527  1.00  0.00           C  
ATOM    561  C   PRO A  82     -20.200  34.284  44.779  1.00  0.00           C  
ATOM    562  O   PRO A  82     -19.172  33.782  45.236  1.00  0.00           O  
ATOM    563  CB  PRO A  82     -21.690  35.180  46.648  1.00  0.00           C  
ATOM    564  CEN PRO A  82     -21.761  33.746  47.709  1.00  0.00           X  
ATOM    565  N   GLU A  83     -20.182  35.037  43.675  1.00  0.00           N  
ATOM    566  CA  GLU A  83     -18.963  35.314  42.902  1.00  0.00           C  
ATOM    567  C   GLU A  83     -18.650  36.818  42.882  1.00  0.00           C  
ATOM    568  O   GLU A  83     -19.536  37.670  42.881  1.00  0.00           O  
ATOM    569  CB  GLU A  83     -19.104  34.788  41.472  1.00  0.00           C  
ATOM    570  CEN GLU A  83     -18.795  33.585  40.304  1.00  0.00           X  
ATOM    571  H   GLU A  83     -21.018  35.536  43.406  1.00  0.00           H  
ATOM    572  N   SER A  84     -17.349  37.122  42.864  1.00  0.00           N  
ATOM    573  CA  SER A  84     -16.780  38.469  42.807  1.00  0.00           C  
ATOM    574  C   SER A  84     -16.912  39.023  41.387  1.00  0.00           C  
ATOM    575  O   SER A  84     -16.671  38.297  40.427  1.00  0.00           O  
ATOM    576  CB  SER A  84     -15.329  38.454  43.246  1.00  0.00           C  
ATOM    577  CEN SER A  84     -14.821  38.273  43.315  1.00  0.00           X  
ATOM    578  H   SER A  84     -16.717  36.368  42.638  1.00  0.00           H  
ATOM    579  N   GLY A  85     -17.220  40.315  41.252  1.00  0.00           N  
ATOM    580  CA  GLY A  85     -17.303  41.028  39.975  1.00  0.00           C  
ATOM    581  C   GLY A  85     -16.425  42.296  39.985  1.00  0.00           C  
ATOM    582  O   GLY A  85     -15.772  42.537  40.998  1.00  0.00           O  
ATOM    583  CEN GLY A  85     -17.303  41.028  39.975  1.00  0.00           X  
ATOM    584  H   GLY A  85     -17.327  40.869  42.090  1.00  0.00           H  
ATOM    585  N   PRO A  86     -16.380  43.094  38.897  1.00  0.00           N  
ATOM    586  CA  PRO A  86     -15.597  44.330  38.796  1.00  0.00           C  
ATOM    587  C   PRO A  86     -16.202  45.511  39.587  1.00  0.00           C  
ATOM    588  O   PRO A  86     -17.421  45.624  39.695  1.00  0.00           O  
ATOM    589  CB  PRO A  86     -15.571  44.610  37.284  1.00  0.00           C  
ATOM    590  CEN PRO A  86     -16.635  43.180  37.195  1.00  0.00           X  
ATOM    591  N   GLY A  87     -15.356  46.451  40.030  1.00  0.00           N  
ATOM    592  CA  GLY A  87     -15.806  47.699  40.682  1.00  0.00           C  
ATOM    593  C   GLY A  87     -15.216  47.933  42.078  1.00  0.00           C  
ATOM    594  O   GLY A  87     -14.465  47.101  42.565  1.00  0.00           O  
ATOM    595  CEN GLY A  87     -15.806  47.700  40.682  1.00  0.00           X  
ATOM    596  H   GLY A  87     -14.386  46.385  39.762  1.00  0.00           H  
ATOM    597  N   THR A  88     -15.397  49.123  42.673  1.00  0.00           N  
ATOM    598  CA  THR A  88     -14.895  49.535  44.015  1.00  0.00           C  
ATOM    599  C   THR A  88     -13.363  49.474  44.144  1.00  0.00           C  
ATOM    600  O   THR A  88     -12.746  48.504  43.723  1.00  0.00           O  
ATOM    601  CB  THR A  88     -15.506  48.663  45.128  1.00  0.00           C  
ATOM    602  CEN THR A  88     -15.965  48.451  45.422  1.00  0.00           X  
ATOM    603  H   THR A  88     -15.204  49.855  42.004  1.00  0.00           H  
ATOM    604  N   SER A  89     -12.717  50.559  44.580  1.00  0.00           N  
ATOM    605  CA  SER A  89     -13.302  51.855  45.004  1.00  0.00           C  
ATOM    606  C   SER A  89     -13.655  51.903  46.489  1.00  0.00           C  
ATOM    607  O   SER A  89     -14.626  52.538  46.882  1.00  0.00           O  
ATOM    608  CB  SER A  89     -14.538  52.157  44.179  1.00  0.00           C  
ATOM    609  CEN SER A  89     -14.996  52.068  43.899  1.00  0.00           X  
ATOM    610  H   SER A  89     -11.998  50.272  45.230  1.00  0.00           H  
ATOM    611  N   THR A  90     -12.790  51.348  47.340  1.00  0.00           N  
ATOM    612  CA  THR A  90     -12.938  51.447  48.801  1.00  0.00           C  
ATOM    613  C   THR A  90     -11.609  51.933  49.377  1.00  0.00           C  
ATOM    614  O   THR A  90     -10.567  51.836  48.735  1.00  0.00           O  
ATOM    615  CB  THR A  90     -13.326  50.105  49.448  1.00  0.00           C  
ATOM    616  CEN THR A  90     -13.691  49.654  49.517  1.00  0.00           X  
ATOM    617  H   THR A  90     -11.842  51.191  47.029  1.00  0.00           H  
ATOM    618  N   GLU A  91     -11.724  52.559  50.541  1.00  0.00           N  
ATOM    619  CA  GLU A  91     -10.689  53.103  51.422  1.00  0.00           C  
ATOM    620  C   GLU A  91     -10.962  52.816  52.926  1.00  0.00           C  
ATOM    621  O   GLU A  91     -12.128  52.698  53.315  1.00  0.00           O  
ATOM    622  CB  GLU A  91     -10.558  54.610  51.190  1.00  0.00           C  
ATOM    623  CEN GLU A  91      -9.770  55.927  50.451  1.00  0.00           X  
ATOM    624  H   GLU A  91     -12.660  52.682  50.894  1.00  0.00           H  
ATOM    625  N   PRO A  92      -9.915  52.646  53.762  1.00  0.00           N  
ATOM    626  CA  PRO A  92     -10.007  52.450  55.208  1.00  0.00           C  
ATOM    627  C   PRO A  92     -10.417  53.720  55.968  1.00  0.00           C  
ATOM    628  O   PRO A  92     -10.019  54.834  55.640  1.00  0.00           O  
ATOM    629  CB  PRO A  92      -8.595  51.983  55.597  1.00  0.00           C  
ATOM    630  CEN PRO A  92      -8.235  52.258  53.871  1.00  0.00           X  
ATOM    631  N   SER A  93     -11.185  53.552  57.045  1.00  0.00           N  
ATOM    632  CA  SER A  93     -11.585  54.666  57.912  1.00  0.00           C  
ATOM    633  C   SER A  93     -11.398  54.298  59.377  1.00  0.00           C  
ATOM    634  O   SER A  93     -11.538  53.146  59.781  1.00  0.00           O  
ATOM    635  CB  SER A  93     -13.026  55.055  57.644  1.00  0.00           C  
ATOM    636  CEN SER A  93     -13.552  54.999  57.518  1.00  0.00           X  
ATOM    637  H   SER A  93     -11.356  52.615  57.382  1.00  0.00           H  
ATOM    638  N   GLU A  94     -11.061  55.331  60.146  1.00  0.00           N  
ATOM    639  CA  GLU A  94     -10.866  55.309  61.591  1.00  0.00           C  
ATOM    640  C   GLU A  94     -12.197  55.008  62.299  1.00  0.00           C  
ATOM    641  O   GLU A  94     -13.225  55.612  61.994  1.00  0.00           O  
ATOM    642  CB  GLU A  94     -10.286  56.639  62.077  1.00  0.00           C  
ATOM    643  CEN GLU A  94      -8.951  57.578  62.564  1.00  0.00           X  
ATOM    644  H   GLU A  94     -11.187  56.250  59.751  1.00  0.00           H  
ATOM    645  N   GLY A  95     -12.192  54.082  63.264  1.00  0.00           N  
ATOM    646  CA  GLY A  95     -13.390  53.741  64.033  1.00  0.00           C  
ATOM    647  C   GLY A  95     -13.573  54.554  65.313  1.00  0.00           C  
ATOM    648  O   GLY A  95     -14.560  54.400  66.012  1.00  0.00           O  
ATOM    649  CEN GLY A  95     -13.391  53.741  64.033  1.00  0.00           X  
ATOM    650  H   GLY A  95     -11.360  53.522  63.388  1.00  0.00           H  
ATOM    651  N   SER A  96     -12.578  55.396  65.599  1.00  0.00           N  
ATOM    652  CA  SER A  96     -12.447  56.305  66.753  1.00  0.00           C  
ATOM    653  C   SER A  96     -12.638  55.821  68.212  1.00  0.00           C  
ATOM    654  O   SER A  96     -13.098  56.556  69.076  1.00  0.00           O  
ATOM    655  CB  SER A  96     -13.411  57.452  66.516  1.00  0.00           C  
ATOM    656  CEN SER A  96     -13.866  57.710  66.370  1.00  0.00           X  
ATOM    657  H   SER A  96     -12.143  55.768  64.768  1.00  0.00           H  
ATOM    658  N   ALA A  97     -11.973  54.687  68.473  1.00  0.00           N  
ATOM    659  CA  ALA A  97     -11.889  53.961  69.757  1.00  0.00           C  
ATOM    660  C   ALA A  97     -12.885  54.250  70.920  1.00  0.00           C  
ATOM    661  O   ALA A  97     -13.809  55.048  70.794  1.00  0.00           O  
ATOM    662  CB  ALA A  97     -10.475  54.151  70.285  1.00  0.00           C  
ATOM    663  CEN ALA A  97     -10.476  54.151  70.285  1.00  0.00           X  
ATOM    664  H   ALA A  97     -11.173  54.539  67.872  1.00  0.00           H  
ATOM    665  N   PRO A  98     -12.687  53.585  72.086  1.00  0.00           N  
ATOM    666  CA  PRO A  98     -13.518  53.733  73.281  1.00  0.00           C  
ATOM    667  C   PRO A  98     -13.262  55.041  74.044  1.00  0.00           C  
ATOM    668  O   PRO A  98     -12.145  55.556  74.075  1.00  0.00           O  
ATOM    669  CB  PRO A  98     -13.152  52.500  74.124  1.00  0.00           C  
ATOM    670  CEN PRO A  98     -11.983  52.187  72.813  1.00  0.00           X  
ATOM    671  N   GLY A  99     -14.297  55.537  74.730  1.00  0.00           N  
ATOM    672  CA  GLY A  99     -14.232  56.701  75.610  1.00  0.00           C  
ATOM    673  C   GLY A  99     -13.772  56.345  77.030  1.00  0.00           C  
ATOM    674  O   GLY A  99     -13.891  55.212  77.480  1.00  0.00           O  
ATOM    675  CEN GLY A  99     -14.232  56.702  75.610  1.00  0.00           X  
ATOM    676  H   GLY A  99     -15.180  55.048  74.673  1.00  0.00           H  
ATOM    677  N   SER A 100     -13.268  57.337  77.747  1.00  0.00           N  
ATOM    678  CA  SER A 100     -12.792  57.317  79.143  1.00  0.00           C  
ATOM    679  C   SER A 100     -12.735  58.795  79.584  1.00  0.00           C  
ATOM    680  O   SER A 100     -12.732  59.640  78.685  1.00  0.00           O  
ATOM    681  CB  SER A 100     -11.441  56.640  79.265  1.00  0.00           C  
ATOM    682  CEN SER A 100     -10.940  56.477  79.128  1.00  0.00           X  
ATOM    683  H   SER A 100     -13.415  58.268  77.385  1.00  0.00           H  
ATOM    684  N   PRO A 101     -12.642  59.190  80.875  1.00  0.00           N  
ATOM    685  CA  PRO A 101     -12.631  58.410  82.123  1.00  0.00           C  
ATOM    686  C   PRO A 101     -13.828  58.750  83.071  1.00  0.00           C  
ATOM    687  O   PRO A 101     -14.859  59.251  82.637  1.00  0.00           O  
ATOM    688  CB  PRO A 101     -11.275  58.771  82.752  1.00  0.00           C  
ATOM    689  CEN PRO A 101     -11.141  59.880  81.360  1.00  0.00           X  
ATOM    690  N   ALA A 102     -13.600  58.576  84.382  1.00  0.00           N  
ATOM    691  CA  ALA A 102     -14.478  58.915  85.517  1.00  0.00           C  
ATOM    692  C   ALA A 102     -15.685  57.998  85.814  1.00  0.00           C  
ATOM    693  O   ALA A 102     -16.815  58.437  86.001  1.00  0.00           O  
ATOM    694  CB  ALA A 102     -14.981  60.338  85.317  1.00  0.00           C  
ATOM    695  CEN ALA A 102     -14.981  60.336  85.318  1.00  0.00           X  
ATOM    696  H   ALA A 102     -12.631  58.409  84.627  1.00  0.00           H  
ATOM    697  N   GLY A 103     -15.373  56.713  86.011  1.00  0.00           N  
ATOM    698  CA  GLY A 103     -16.305  55.647  86.381  1.00  0.00           C  
ATOM    699  C   GLY A 103     -15.544  54.575  87.172  1.00  0.00           C  
ATOM    700  O   GLY A 103     -14.336  54.434  87.011  1.00  0.00           O  
ATOM    701  CEN GLY A 103     -16.305  55.647  86.381  1.00  0.00           X  
ATOM    702  H   GLY A 103     -14.395  56.468  86.085  1.00  0.00           H  
ATOM    703  N   SER A 104     -16.243  53.920  88.095  1.00  0.00           N  
ATOM    704  CA  SER A 104     -15.800  52.839  88.998  1.00  0.00           C  
ATOM    705  C   SER A 104     -16.071  51.407  88.466  1.00  0.00           C  
ATOM    706  O   SER A 104     -17.075  51.192  87.792  1.00  0.00           O  
ATOM    707  CB  SER A 104     -16.467  53.018  90.348  1.00  0.00           C  
ATOM    708  CEN SER A 104     -16.852  53.139  90.712  1.00  0.00           X  
ATOM    709  H   SER A 104     -17.185  54.247  88.249  1.00  0.00           H  
ATOM    710  N   PRO A 105     -15.178  50.427  88.755  1.00  0.00           N  
ATOM    711  CA  PRO A 105     -15.335  49.004  88.431  1.00  0.00           C  
ATOM    712  C   PRO A 105     -16.387  48.273  89.282  1.00  0.00           C  
ATOM    713  O   PRO A 105     -16.550  48.579  90.463  1.00  0.00           O  
ATOM    714  CB  PRO A 105     -13.926  48.433  88.663  1.00  0.00           C  
ATOM    715  CEN PRO A 105     -13.553  50.090  89.212  1.00  0.00           X  
ATOM    716  N   THR A 106     -17.008  47.220  88.737  1.00  0.00           N  
ATOM    717  CA  THR A 106     -17.970  46.377  89.472  1.00  0.00           C  
ATOM    718  C   THR A 106     -17.682  44.881  89.289  1.00  0.00           C  
ATOM    719  O   THR A 106     -17.395  44.435  88.181  1.00  0.00           O  
ATOM    720  CB  THR A 106     -19.417  46.660  89.029  1.00  0.00           C  
ATOM    721  CEN THR A 106     -19.872  47.020  88.959  1.00  0.00           X  
ATOM    722  H   THR A 106     -16.737  46.913  87.813  1.00  0.00           H  
ATOM    723  N   SER A 107     -17.765  44.153  90.409  1.00  0.00           N  
ATOM    724  CA  SER A 107     -17.649  42.699  90.619  1.00  0.00           C  
ATOM    725  C   SER A 107     -18.704  41.848  89.916  1.00  0.00           C  
ATOM    726  O   SER A 107     -19.871  42.230  89.930  1.00  0.00           O  
ATOM    727  CB  SER A 107     -17.688  42.409  92.107  1.00  0.00           C  
ATOM    728  CEN SER A 107     -17.830  42.454  92.630  1.00  0.00           X  
ATOM    729  H   SER A 107     -17.962  44.663  91.258  1.00  0.00           H  
ATOM    730  N   THR A 108     -18.321  40.641  89.463  1.00  0.00           N  
ATOM    731  CA  THR A 108     -19.211  39.631  88.823  1.00  0.00           C  
ATOM    732  C   THR A 108     -18.867  38.203  89.319  1.00  0.00           C  
ATOM    733  O   THR A 108     -17.744  37.961  89.743  1.00  0.00           O  
ATOM    734  CB  THR A 108     -19.108  39.669  87.288  1.00  0.00           C  
ATOM    735  CEN THR A 108     -19.158  39.947  86.776  1.00  0.00           X  
ATOM    736  H   THR A 108     -17.504  40.235  89.894  1.00  0.00           H  
ATOM    737  N   GLU A 109     -19.893  37.334  89.266  1.00  0.00           N  
ATOM    738  CA  GLU A 109     -19.996  35.867  89.515  1.00  0.00           C  
ATOM    739  C   GLU A 109     -19.352  35.210  90.760  1.00  0.00           C  
ATOM    740  O   GLU A 109     -18.194  34.822  90.769  1.00  0.00           O  
ATOM    741  CB  GLU A 109     -19.441  35.149  88.283  1.00  0.00           C  
ATOM    742  CEN GLU A 109     -19.691  34.393  86.776  1.00  0.00           X  
ATOM    743  H   GLU A 109     -20.605  37.616  88.607  1.00  0.00           H  
ATOM    744  N   GLU A 110     -20.016  35.289  91.922  1.00  0.00           N  
ATOM    745  CA  GLU A 110     -21.395  35.763  92.241  1.00  0.00           C  
ATOM    746  C   GLU A 110     -22.505  34.781  91.815  1.00  0.00           C  
ATOM    747  O   GLU A 110     -23.474  35.143  91.156  1.00  0.00           O  
ATOM    748  CB  GLU A 110     -21.646  37.122  91.582  1.00  0.00           C  
ATOM    749  CEN GLU A 110     -21.709  38.822  91.681  1.00  0.00           X  
ATOM    750  H   GLU A 110     -19.890  34.387  92.361  1.00  0.00           H  
ATOM    751  N   GLY A 111     -22.368  33.516  92.233  1.00  0.00           N  
ATOM    752  CA  GLY A 111     -23.377  32.475  92.023  1.00  0.00           C  
ATOM    753  C   GLY A 111     -22.973  31.070  92.498  1.00  0.00           C  
ATOM    754  O   GLY A 111     -21.811  30.830  92.782  1.00  0.00           O  
ATOM    755  CEN GLY A 111     -23.377  32.474  92.023  1.00  0.00           X  
ATOM    756  H   GLY A 111     -21.521  33.263  92.724  1.00  0.00           H  
ATOM    757  N   THR A 112     -23.955  30.170  92.568  1.00  0.00           N  
ATOM    758  CA  THR A 112     -23.851  28.732  92.919  1.00  0.00           C  
ATOM    759  C   THR A 112     -22.757  28.204  93.883  1.00  0.00           C  
ATOM    760  O   THR A 112     -21.722  27.695  93.476  1.00  0.00           O  
ATOM    761  CB  THR A 112     -23.708  27.921  91.618  1.00  0.00           C  
ATOM    762  CEN THR A 112     -23.893  27.768  91.085  1.00  0.00           X  
ATOM    763  H   THR A 112     -24.682  30.334  91.888  1.00  0.00           H  
ATOM    764  N   SER A 113     -23.128  28.202  95.174  1.00  0.00           N  
ATOM    765  CA  SER A 113     -22.417  27.744  96.396  1.00  0.00           C  
ATOM    766  C   SER A 113     -22.828  26.443  97.108  1.00  0.00           C  
ATOM    767  O   SER A 113     -23.999  26.268  97.421  1.00  0.00           O  
ATOM    768  CB  SER A 113     -22.487  28.867  97.412  1.00  0.00           C  
ATOM    769  CEN SER A 113     -22.693  29.282  97.698  1.00  0.00           X  
ATOM    770  H   SER A 113     -24.127  28.254  95.313  1.00  0.00           H  
ATOM    771  N   THR A 114     -21.832  25.680  97.599  1.00  0.00           N  
ATOM    772  CA  THR A 114     -22.019  24.429  98.379  1.00  0.00           C  
ATOM    773  C   THR A 114     -20.963  24.351  99.507  1.00  0.00           C  
ATOM    774  O   THR A 114     -19.915  24.978  99.421  1.00  0.00           O  
ATOM    775  CB  THR A 114     -21.911  23.175  97.491  1.00  0.00           C  
ATOM    776  CEN THR A 114     -22.091  22.846  97.043  1.00  0.00           X  
ATOM    777  H   THR A 114     -20.979  26.163  97.842  1.00  0.00           H  
ATOM    778  N   GLU A 115     -21.319  23.642 100.580  1.00  0.00           N  
ATOM    779  CA  GLU A 115     -20.582  23.272 101.804  1.00  0.00           C  
ATOM    780  C   GLU A 115     -19.375  22.298 101.693  1.00  0.00           C  
ATOM    781  O   GLU A 115     -19.391  21.385 100.867  1.00  0.00           O  
ATOM    782  CB  GLU A 115     -21.584  22.685 102.799  1.00  0.00           C  
ATOM    783  CEN GLU A 115     -22.636  22.881 104.126  1.00  0.00           X  
ATOM    784  H   GLU A 115     -22.287  23.359 100.606  1.00  0.00           H  
ATOM    785  N   PRO A 116     -18.321  22.485 102.534  1.00  0.00           N  
ATOM    786  CA  PRO A 116     -17.136  21.632 102.607  1.00  0.00           C  
ATOM    787  C   PRO A 116     -17.379  20.281 103.303  1.00  0.00           C  
ATOM    788  O   PRO A 116     -18.163  20.182 104.244  1.00  0.00           O  
ATOM    789  CB  PRO A 116     -16.128  22.497 103.382  1.00  0.00           C  
ATOM    790  CEN PRO A 116     -17.495  23.638 103.508  1.00  0.00           X  
ATOM    791  N   SER A 117     -16.642  19.246 102.888  1.00  0.00           N  
ATOM    792  CA  SER A 117     -16.683  17.914 103.513  1.00  0.00           C  
ATOM    793  C   SER A 117     -15.407  17.131 103.231  1.00  0.00           C  
ATOM    794  O   SER A 117     -14.812  17.206 102.160  1.00  0.00           O  
ATOM    795  CB  SER A 117     -17.891  17.139 103.024  1.00  0.00           C  
ATOM    796  CEN SER A 117     -18.278  16.963 102.685  1.00  0.00           X  
ATOM    797  H   SER A 117     -15.884  19.423 102.246  1.00  0.00           H  
ATOM    798  N   GLU A 118     -15.013  16.410 104.271  1.00  0.00           N  
ATOM    799  CA  GLU A 118     -13.910  15.474 104.419  1.00  0.00           C  
ATOM    800  C   GLU A 118     -14.158  14.166 103.646  1.00  0.00           C  
ATOM    801  O   GLU A 118     -15.299  13.733 103.511  1.00  0.00           O  
ATOM    802  CB  GLU A 118     -13.673  15.175 105.901  1.00  0.00           C  
ATOM    803  CEN GLU A 118     -12.814  15.456 107.345  1.00  0.00           X  
ATOM    804  H   GLU A 118     -15.584  16.500 105.100  1.00  0.00           H  
ATOM    805  N   GLY A 119     -13.096  13.475 103.212  1.00  0.00           N  
ATOM    806  CA  GLY A 119     -13.259  12.163 102.579  1.00  0.00           C  
ATOM    807  C   GLY A 119     -12.390  11.886 101.352  1.00  0.00           C  
ATOM    808  O   GLY A 119     -12.248  12.750 100.504  1.00  0.00           O  
ATOM    809  CEN GLY A 119     -13.259  12.162 102.578  1.00  0.00           X  
ATOM    810  H   GLY A 119     -12.166  13.816 103.417  1.00  0.00           H  
ATOM    811  N   SER A 120     -11.832  10.668 101.296  1.00  0.00           N  
ATOM    812  CA  SER A 120     -10.974  10.068 100.243  1.00  0.00           C  
ATOM    813  C   SER A 120     -11.623   9.575  98.931  1.00  0.00           C  
ATOM    814  O   SER A 120     -12.757   9.129  98.945  1.00  0.00           O  
ATOM    815  CB  SER A 120     -10.218   8.909 100.863  1.00  0.00           C  
ATOM    816  CEN SER A 120     -10.123   8.473 101.174  1.00  0.00           X  
ATOM    817  H   SER A 120     -12.400   9.958 101.737  1.00  0.00           H  
ATOM    818  N   ALA A 121     -10.963   9.396  97.784  1.00  0.00           N  
ATOM    819  CA  ALA A 121      -9.596   9.559  97.276  1.00  0.00           C  
ATOM    820  C   ALA A 121      -9.727   9.750  95.737  1.00  0.00           C  
ATOM    821  O   ALA A 121     -10.709   9.270  95.165  1.00  0.00           O  
ATOM    822  CB  ALA A 121      -8.722   8.365  97.633  1.00  0.00           C  
ATOM    823  CEN ALA A 121      -8.723   8.366  97.632  1.00  0.00           X  
ATOM    824  H   ALA A 121     -11.580   9.011  97.084  1.00  0.00           H  
ATOM    825  N   PRO A 122      -8.778  10.391  95.027  1.00  0.00           N  
ATOM    826  CA  PRO A 122      -8.848  10.523  93.572  1.00  0.00           C  
ATOM    827  C   PRO A 122      -8.654   9.158  92.890  1.00  0.00           C  
ATOM    828  O   PRO A 122      -7.812   8.357  93.299  1.00  0.00           O  
ATOM    829  CB  PRO A 122      -7.721  11.512  93.229  1.00  0.00           C  
ATOM    830  CEN PRO A 122      -7.400  11.457  94.984  1.00  0.00           X  
ATOM    831  N   GLY A 123      -9.436   8.894  91.841  1.00  0.00           N  
ATOM    832  CA  GLY A 123      -9.345   7.680  91.030  1.00  0.00           C  
ATOM    833  C   GLY A 123      -8.640   7.961  89.701  1.00  0.00           C  
ATOM    834  O   GLY A 123      -8.465   9.110  89.311  1.00  0.00           O  
ATOM    835  CEN GLY A 123      -9.345   7.679  91.030  1.00  0.00           X  
ATOM    836  H   GLY A 123     -10.056   9.622  91.519  1.00  0.00           H  
ATOM    837  N   THR A 124      -8.222   6.891  89.037  1.00  0.00           N  
ATOM    838  CA  THR A 124      -7.564   6.830  87.730  1.00  0.00           C  
ATOM    839  C   THR A 124      -8.204   5.824  86.765  1.00  0.00           C  
ATOM    840  O   THR A 124      -8.470   4.694  87.158  1.00  0.00           O  
ATOM    841  CB  THR A 124      -6.073   6.477  87.885  1.00  0.00           C  
ATOM    842  CEN THR A 124      -5.540   6.583  88.097  1.00  0.00           X  
ATOM    843  H   THR A 124      -8.373   5.995  89.478  1.00  0.00           H  
ATOM    844  N   SER A 125      -8.309   6.244  85.497  1.00  0.00           N  
ATOM    845  CA  SER A 125      -8.803   5.513  84.313  1.00  0.00           C  
ATOM    846  C   SER A 125      -7.972   4.368  83.721  1.00  0.00           C  
ATOM    847  O   SER A 125      -6.751   4.447  83.716  1.00  0.00           O  
ATOM    848  CB  SER A 125      -9.052   6.529  83.214  1.00  0.00           C  
ATOM    849  CEN SER A 125      -8.976   6.966  82.900  1.00  0.00           X  
ATOM    850  H   SER A 125      -7.670   6.982  85.251  1.00  0.00           H  
ATOM    851  N   THR A 126      -8.618   3.432  83.012  1.00  0.00           N  
ATOM    852  CA  THR A 126      -7.937   2.320  82.311  1.00  0.00           C  
ATOM    853  C   THR A 126      -8.645   2.025  80.974  1.00  0.00           C  
ATOM    854  O   THR A 126      -9.759   2.473  80.733  1.00  0.00           O  
ATOM    855  CB  THR A 126      -7.904   1.037  83.162  1.00  0.00           C  
ATOM    856  CEN THR A 126      -7.750   0.744  83.643  1.00  0.00           X  
ATOM    857  H   THR A 126      -9.531   3.655  82.644  1.00  0.00           H  
ATOM    858  N   GLU A 127      -7.894   1.333  80.124  1.00  0.00           N  
ATOM    859  CA  GLU A 127      -8.104   0.757  78.791  1.00  0.00           C  
ATOM    860  C   GLU A 127      -8.860  -0.585  78.632  1.00  0.00           C  
ATOM    861  O   GLU A 127      -8.648  -1.528  79.398  1.00  0.00           O  
ATOM    862  CB  GLU A 127      -6.731   0.608  78.131  1.00  0.00           C  
ATOM    863  CEN GLU A 127      -5.507   1.220  77.116  1.00  0.00           X  
ATOM    864  H   GLU A 127      -6.940   1.210  80.429  1.00  0.00           H  
ATOM    865  N   PRO A 128      -9.709  -0.686  77.580  1.00  0.00           N  
ATOM    866  CA  PRO A 128     -10.463  -1.882  77.206  1.00  0.00           C  
ATOM    867  C   PRO A 128      -9.539  -2.982  76.646  1.00  0.00           C  
ATOM    868  O   PRO A 128      -8.499  -2.663  76.086  1.00  0.00           O  
ATOM    869  CB  PRO A 128     -11.463  -1.372  76.154  1.00  0.00           C  
ATOM    870  CEN PRO A 128     -10.625   0.186  76.390  1.00  0.00           X  
ATOM    871  N   SER A 129      -9.935  -4.259  76.714  1.00  0.00           N  
ATOM    872  CA  SER A 129      -9.136  -5.360  76.139  1.00  0.00           C  
ATOM    873  C   SER A 129      -9.934  -6.658  75.982  1.00  0.00           C  
ATOM    874  O   SER A 129     -11.014  -6.824  76.542  1.00  0.00           O  
ATOM    875  CB  SER A 129      -7.912  -5.612  76.998  1.00  0.00           C  
ATOM    876  CEN SER A 129      -7.606  -5.654  77.446  1.00  0.00           X  
ATOM    877  H   SER A 129     -10.898  -4.458  76.945  1.00  0.00           H  
ATOM    878  N   GLU A 130      -9.334  -7.573  75.222  1.00  0.00           N  
ATOM    879  CA  GLU A 130      -9.782  -8.954  75.004  1.00  0.00           C  
ATOM    880  C   GLU A 130     -11.159  -9.204  74.365  1.00  0.00           C  
ATOM    881  O   GLU A 130     -11.942 -10.048  74.788  1.00  0.00           O  
ATOM    882  CB  GLU A 130      -9.741  -9.684  76.348  1.00  0.00           C  
ATOM    883  CEN GLU A 130      -8.927 -10.686  77.460  1.00  0.00           X  
ATOM    884  H   GLU A 130      -8.328  -7.508  75.259  1.00  0.00           H  
ATOM    885  N   GLY A 131     -11.365  -8.566  73.207  1.00  0.00           N  
ATOM    886  CA  GLY A 131     -12.610  -8.615  72.443  1.00  0.00           C  
ATOM    887  C   GLY A 131     -12.583  -9.766  71.435  1.00  0.00           C  
ATOM    888  O   GLY A 131     -13.580 -10.030  70.776  1.00  0.00           O  
ATOM    889  CEN GLY A 131     -12.610  -8.615  72.443  1.00  0.00           X  
ATOM    890  H   GLY A 131     -10.571  -8.127  72.766  1.00  0.00           H  
ATOM    891  N   SER A 132     -11.438 -10.443  71.308  1.00  0.00           N  
ATOM    892  CA  SER A 132     -11.227 -11.517  70.324  1.00  0.00           C  
ATOM    893  C   SER A 132     -10.216 -12.518  70.878  1.00  0.00           C  
ATOM    894  O   SER A 132      -9.307 -12.116  71.599  1.00  0.00           O  
ATOM    895  CB  SER A 132     -10.749 -10.950  69.002  1.00  0.00           C  
ATOM    896  CEN SER A 132     -10.492 -10.620  68.653  1.00  0.00           X  
ATOM    897  H   SER A 132     -10.786 -10.394  72.079  1.00  0.00           H  
ATOM    898  N   ALA A 133     -10.311 -13.792  70.495  1.00  0.00           N  
ATOM    899  CA  ALA A 133      -9.343 -14.813  70.897  1.00  0.00           C  
ATOM    900  C   ALA A 133      -9.261 -15.960  69.866  1.00  0.00           C  
ATOM    901  O   ALA A 133     -10.158 -16.095  69.038  1.00  0.00           O  
ATOM    902  CB  ALA A 133      -9.700 -15.355  72.273  1.00  0.00           C  
ATOM    903  CEN ALA A 133      -9.700 -15.356  72.272  1.00  0.00           X  
ATOM    904  H   ALA A 133     -10.937 -14.032  69.737  1.00  0.00           H  
ATOM    905  N   PRO A 134      -8.173 -16.757  69.887  1.00  0.00           N  
ATOM    906  CA  PRO A 134      -7.990 -17.915  69.012  1.00  0.00           C  
ATOM    907  C   PRO A 134      -8.953 -19.080  69.315  1.00  0.00           C  
ATOM    908  O   PRO A 134      -9.173 -19.442  70.467  1.00  0.00           O  
ATOM    909  CB  PRO A 134      -6.523 -18.311  69.253  1.00  0.00           C  
ATOM    910  CEN PRO A 134      -6.569 -17.000  70.464  1.00  0.00           X  
ATOM    911  N   GLY A 135      -9.460 -19.735  68.265  1.00  0.00           N  
ATOM    912  CA  GLY A 135     -10.338 -20.912  68.366  1.00  0.00           C  
ATOM    913  C   GLY A 135      -9.866 -22.015  67.414  1.00  0.00           C  
ATOM    914  O   GLY A 135     -10.685 -22.599  66.722  1.00  0.00           O  
ATOM    915  CEN GLY A 135     -10.339 -20.912  68.366  1.00  0.00           X  
ATOM    916  H   GLY A 135      -9.217 -19.413  67.339  1.00  0.00           H  
ATOM    917  N   THR A 136      -8.573 -22.085  67.076  1.00  0.00           N  
ATOM    918  CA  THR A 136      -7.909 -23.074  66.193  1.00  0.00           C  
ATOM    919  C   THR A 136      -8.625 -23.348  64.867  1.00  0.00           C  
ATOM    920  O   THR A 136      -9.850 -23.361  64.836  1.00  0.00           O  
ATOM    921  CB  THR A 136      -7.734 -24.421  66.918  1.00  0.00           C  
ATOM    922  CEN THR A 136      -7.529 -24.744  67.360  1.00  0.00           X  
ATOM    923  H   THR A 136      -8.279 -21.157  66.815  1.00  0.00           H  
ATOM    924  N   SER A 137      -7.796 -23.724  63.878  1.00  0.00           N  
ATOM    925  CA  SER A 137      -8.146 -24.104  62.493  1.00  0.00           C  
ATOM    926  C   SER A 137      -9.065 -23.131  61.729  1.00  0.00           C  
ATOM    927  O   SER A 137      -9.511 -22.134  62.263  1.00  0.00           O  
ATOM    928  CB  SER A 137      -8.788 -25.478  62.512  1.00  0.00           C  
ATOM    929  CEN SER A 137      -9.092 -25.894  62.686  1.00  0.00           X  
ATOM    930  H   SER A 137      -6.912 -24.105  64.180  1.00  0.00           H  
ATOM    931  N   GLU A 138      -9.428 -23.309  60.464  1.00  0.00           N  
ATOM    932  CA  GLU A 138      -9.092 -24.331  59.480  1.00  0.00           C  
ATOM    933  C   GLU A 138      -9.012 -23.649  58.095  1.00  0.00           C  
ATOM    934  O   GLU A 138      -9.824 -22.790  57.770  1.00  0.00           O  
ATOM    935  CB  GLU A 138     -10.125 -25.460  59.484  1.00  0.00           C  
ATOM    936  CEN GLU A 138     -10.598 -27.027  59.957  1.00  0.00           X  
ATOM    937  H   GLU A 138     -10.245 -22.770  60.213  1.00  0.00           H  
ATOM    938  N   SER A 139      -7.993 -24.024  57.325  1.00  0.00           N  
ATOM    939  CA  SER A 139      -7.657 -23.643  55.945  1.00  0.00           C  
ATOM    940  C   SER A 139      -8.637 -23.915  54.782  1.00  0.00           C  
ATOM    941  O   SER A 139      -9.287 -24.953  54.754  1.00  0.00           O  
ATOM    942  CB  SER A 139      -6.335 -24.304  55.610  1.00  0.00           C  
ATOM    943  CEN SER A 139      -5.948 -24.687  55.592  1.00  0.00           X  
ATOM    944  H   SER A 139      -7.645 -24.950  57.532  1.00  0.00           H  
ATOM    945  N   ALA A 140      -8.567 -23.093  53.722  1.00  0.00           N  
ATOM    946  CA  ALA A 140      -9.390 -23.232  52.498  1.00  0.00           C  
ATOM    947  C   ALA A 140      -8.715 -22.586  51.262  1.00  0.00           C  
ATOM    948  O   ALA A 140      -7.991 -21.599  51.371  1.00  0.00           O  
ATOM    949  CB  ALA A 140     -10.768 -22.627  52.724  1.00  0.00           C  
ATOM    950  CEN ALA A 140     -10.767 -22.627  52.723  1.00  0.00           X  
ATOM    951  H   ALA A 140      -7.650 -22.715  53.540  1.00  0.00           H  
ATOM    952  N   THR A 141      -9.008 -23.116  50.076  1.00  0.00           N  
ATOM    953  CA  THR A 141      -8.561 -22.623  48.755  1.00  0.00           C  
ATOM    954  C   THR A 141      -9.732 -22.706  47.756  1.00  0.00           C  
ATOM    955  O   THR A 141     -10.829 -23.080  48.187  1.00  0.00           O  
ATOM    956  CB  THR A 141      -7.364 -23.424  48.212  1.00  0.00           C  
ATOM    957  CEN THR A 141      -6.813 -23.616  48.252  1.00  0.00           X  
ATOM    958  H   THR A 141      -9.784 -23.764  50.025  1.00  0.00           H  
ATOM    959  N   PRO A 142      -9.576 -22.358  46.458  1.00  0.00           N  
ATOM    960  CA  PRO A 142      -8.297 -21.823  45.936  1.00  0.00           C  
ATOM    961  C   PRO A 142      -8.460 -20.691  44.891  1.00  0.00           C  
ATOM    962  O   PRO A 142      -8.955 -20.892  43.791  1.00  0.00           O  
ATOM    963  CB  PRO A 142      -7.619 -23.061  45.325  1.00  0.00           C  
ATOM    964  CEN PRO A 142      -9.141 -23.879  45.774  1.00  0.00           X  
ATOM    965  N   GLU A 143      -8.293 -19.422  45.274  1.00  0.00           N  
ATOM    966  CA  GLU A 143      -8.285 -18.212  44.421  1.00  0.00           C  
ATOM    967  C   GLU A 143      -9.395 -18.086  43.349  1.00  0.00           C  
ATOM    968  O   GLU A 143      -9.218 -17.491  42.294  1.00  0.00           O  
ATOM    969  CB  GLU A 143      -6.925 -18.112  43.727  1.00  0.00           C  
ATOM    970  CEN GLU A 143      -5.341 -17.486  43.666  1.00  0.00           X  
ATOM    971  H   GLU A 143      -8.883 -19.262  46.077  1.00  0.00           H  
ATOM    972  N   SER A 144     -10.563 -18.639  43.721  1.00  0.00           N  
ATOM    973  CA  SER A 144     -11.866 -18.627  43.026  1.00  0.00           C  
ATOM    974  C   SER A 144     -12.005 -18.227  41.546  1.00  0.00           C  
ATOM    975  O   SER A 144     -11.042 -18.206  40.790  1.00  0.00           O  
ATOM    976  CB  SER A 144     -12.786 -17.728  43.830  1.00  0.00           C  
ATOM    977  CEN SER A 144     -12.947 -17.303  44.128  1.00  0.00           X  
ATOM    978  H   SER A 144     -10.718 -18.553  44.716  1.00  0.00           H  
ATOM    979  N   GLY A 145     -13.178 -17.675  41.188  1.00  0.00           N  
ATOM    980  CA  GLY A 145     -13.471 -17.215  39.820  1.00  0.00           C  
ATOM    981  C   GLY A 145     -14.700 -17.877  39.157  1.00  0.00           C  
ATOM    982  O   GLY A 145     -15.032 -18.993  39.543  1.00  0.00           O  
ATOM    983  CEN GLY A 145     -13.471 -17.215  39.820  1.00  0.00           X  
ATOM    984  H   GLY A 145     -13.839 -17.432  41.910  1.00  0.00           H  
ATOM    985  N   PRO A 146     -15.398 -17.229  38.194  1.00  0.00           N  
ATOM    986  CA  PRO A 146     -16.585 -17.758  37.513  1.00  0.00           C  
ATOM    987  C   PRO A 146     -16.339 -19.087  36.779  1.00  0.00           C  
ATOM    988  O   PRO A 146     -15.269 -19.306  36.217  1.00  0.00           O  
ATOM    989  CB  PRO A 146     -16.966 -16.633  36.537  1.00  0.00           C  
ATOM    990  CEN PRO A 146     -15.484 -15.854  37.157  1.00  0.00           X  
ATOM    991  N   GLY A 147     -17.354 -19.953  36.729  1.00  0.00           N  
ATOM    992  CA  GLY A 147     -17.313 -21.230  36.018  1.00  0.00           C  
ATOM    993  C   GLY A 147     -17.480 -21.024  34.517  1.00  0.00           C  
ATOM    994  O   GLY A 147     -17.824 -19.937  34.069  1.00  0.00           O  
ATOM    995  CEN GLY A 147     -17.313 -21.230  36.017  1.00  0.00           X  
ATOM    996  H   GLY A 147     -18.207 -19.730  37.221  1.00  0.00           H  
ATOM    997  N   SER A 148     -17.168 -22.075  33.772  1.00  0.00           N  
ATOM    998  CA  SER A 148     -17.267 -22.222  32.325  1.00  0.00           C  
ATOM    999  C   SER A 148     -18.692 -22.365  31.772  1.00  0.00           C  
ATOM   1000  O   SER A 148     -19.610 -22.841  32.436  1.00  0.00           O  
ATOM   1001  CB  SER A 148     -16.436 -23.418  31.901  1.00  0.00           C  
ATOM   1002  CEN SER A 148     -16.212 -23.913  31.920  1.00  0.00           X  
ATOM   1003  H   SER A 148     -16.738 -22.859  34.243  1.00  0.00           H  
ATOM   1004  N   GLU A 149     -18.797 -21.954  30.509  1.00  0.00           N  
ATOM   1005  CA  GLU A 149     -19.926 -21.967  29.576  1.00  0.00           C  
ATOM   1006  C   GLU A 149     -19.635 -22.563  28.179  1.00  0.00           C  
ATOM   1007  O   GLU A 149     -18.523 -22.477  27.655  1.00  0.00           O  
ATOM   1008  CB  GLU A 149     -20.452 -20.539  29.415  1.00  0.00           C  
ATOM   1009  CEN GLU A 149     -21.559 -19.317  29.843  1.00  0.00           X  
ATOM   1010  H   GLU A 149     -17.947 -21.588  30.106  1.00  0.00           H  
ATOM   1011  N   PRO A 150     -20.681 -23.078  27.512  1.00  0.00           N  
ATOM   1012  CA  PRO A 150     -20.416 -23.588  26.168  1.00  0.00           C  
ATOM   1013  C   PRO A 150     -20.333 -22.480  25.118  1.00  0.00           C  
ATOM   1014  O   PRO A 150     -20.984 -21.440  25.210  1.00  0.00           O  
ATOM   1015  CB  PRO A 150     -21.595 -24.540  25.902  1.00  0.00           C  
ATOM   1016  CEN PRO A 150     -22.160 -23.979  27.499  1.00  0.00           X  
ATOM   1017  N   ALA A 151     -19.550 -22.750  24.076  1.00  0.00           N  
ATOM   1018  CA  ALA A 151     -19.389 -21.897  22.913  1.00  0.00           C  
ATOM   1019  C   ALA A 151     -20.740 -21.649  22.218  1.00  0.00           C  
ATOM   1020  O   ALA A 151     -21.567 -22.552  22.096  1.00  0.00           O  
ATOM   1021  CB  ALA A 151     -18.388 -22.515  21.947  1.00  0.00           C  
ATOM   1022  CEN ALA A 151     -18.389 -22.514  21.947  1.00  0.00           X  
ATOM   1023  H   ALA A 151     -19.099 -23.652  24.045  1.00  0.00           H  
ATOM   1024  N   THR A 152     -20.951 -20.438  21.710  1.00  0.00           N  
ATOM   1025  CA  THR A 152     -22.173 -20.098  20.981  1.00  0.00           C  
ATOM   1026  C   THR A 152     -21.774 -19.330  19.738  1.00  0.00           C  
ATOM   1027  O   THR A 152     -20.595 -19.159  19.429  1.00  0.00           O  
ATOM   1028  CB  THR A 152     -23.150 -19.255  21.821  1.00  0.00           C  
ATOM   1029  CEN THR A 152     -23.497 -19.182  22.285  1.00  0.00           X  
ATOM   1030  H   THR A 152     -20.209 -19.756  21.757  1.00  0.00           H  
ATOM   1031  N   SER A 153     -22.809 -18.898  19.027  1.00  0.00           N  
ATOM   1032  CA  SER A 153     -22.737 -18.112  17.802  1.00  0.00           C  
ATOM   1033  C   SER A 153     -22.327 -16.675  18.138  1.00  0.00           C  
ATOM   1034  O   SER A 153     -22.680 -16.143  19.187  1.00  0.00           O  
ATOM   1035  CB  SER A 153     -24.067 -18.140  17.075  1.00  0.00           C  
ATOM   1036  CEN SER A 153     -24.606 -18.153  17.002  1.00  0.00           X  
ATOM   1037  H   SER A 153     -23.714 -18.959  19.470  1.00  0.00           H  
ATOM   1038  N   GLY A 154     -21.520 -16.081  17.265  1.00  0.00           N  
ATOM   1039  CA  GLY A 154     -21.019 -14.714  17.374  1.00  0.00           C  
ATOM   1040  C   GLY A 154     -21.668 -13.811  16.330  1.00  0.00           C  
ATOM   1041  O   GLY A 154     -21.226 -12.687  16.115  1.00  0.00           O  
ATOM   1042  CEN GLY A 154     -21.018 -14.714  17.374  1.00  0.00           X  
ATOM   1043  H   GLY A 154     -21.129 -16.664  16.538  1.00  0.00           H  
ATOM   1044  N   SER A 155     -22.686 -14.334  15.646  1.00  0.00           N  
ATOM   1045  CA  SER A 155     -23.355 -13.630  14.560  1.00  0.00           C  
ATOM   1046  C   SER A 155     -23.913 -12.366  15.230  1.00  0.00           C  
ATOM   1047  O   SER A 155     -24.190 -12.358  16.420  1.00  0.00           O  
ATOM   1048  CB  SER A 155     -24.441 -14.472  13.920  1.00  0.00           C  
ATOM   1049  CEN SER A 155     -24.839 -14.840  13.876  1.00  0.00           X  
ATOM   1050  H   SER A 155     -23.291 -14.975  16.142  1.00  0.00           H  
ATOM   1051  N   GLU A 156     -23.949 -11.205  14.603  1.00  0.00           N  
ATOM   1052  CA  GLU A 156     -23.434 -11.017  13.271  1.00  0.00           C  
ATOM   1053  C   GLU A 156     -23.090  -9.507  13.200  1.00  0.00           C  
ATOM   1054  O   GLU A 156     -23.878  -8.673  13.628  1.00  0.00           O  
ATOM   1055  CB  GLU A 156     -24.450 -11.434  12.204  1.00  0.00           C  
ATOM   1056  CEN GLU A 156     -25.013 -12.569  11.065  1.00  0.00           X  
ATOM   1057  H   GLU A 156     -24.855 -10.770  14.696  1.00  0.00           H  
ATOM   1058  N   THR A 157     -21.970  -9.120  12.581  1.00  0.00           N  
ATOM   1059  CA  THR A 157     -21.661  -7.683  12.424  1.00  0.00           C  
ATOM   1060  C   THR A 157     -22.081  -7.246  11.014  1.00  0.00           C  
ATOM   1061  O   THR A 157     -21.644  -7.860  10.038  1.00  0.00           O  
ATOM   1062  CB  THR A 157     -20.167  -7.377  12.638  1.00  0.00           C  
ATOM   1063  CEN THR A 157     -19.686  -7.371  12.970  1.00  0.00           X  
ATOM   1064  H   THR A 157     -21.551  -9.754  11.914  1.00  0.00           H  
ATOM   1065  N   PRO A 158     -22.978  -6.259  10.855  1.00  0.00           N  
ATOM   1066  CA  PRO A 158     -23.570  -5.816   9.600  1.00  0.00           C  
ATOM   1067  C   PRO A 158     -22.514  -4.946   8.924  1.00  0.00           C  
ATOM   1068  O   PRO A 158     -22.542  -3.722   8.968  1.00  0.00           O  
ATOM   1069  CB  PRO A 158     -24.836  -5.037   9.994  1.00  0.00           C  
ATOM   1070  CEN PRO A 158     -24.339  -5.447  11.659  1.00  0.00           X  
ATOM   1071  N   GLY A 159     -21.468  -5.581   8.434  1.00  0.00           N  
ATOM   1072  CA  GLY A 159     -20.446  -4.844   7.696  1.00  0.00           C  
ATOM   1073  C   GLY A 159     -19.278  -5.702   7.274  1.00  0.00           C  
ATOM   1074  O   GLY A 159     -18.726  -5.466   6.214  1.00  0.00           O  
ATOM   1075  CEN GLY A 159     -20.446  -4.844   7.696  1.00  0.00           X  
ATOM   1076  H   GLY A 159     -21.427  -6.588   8.497  1.00  0.00           H  
ATOM   1077  N   MET A 160     -18.956  -6.753   8.036  1.00  0.00           N  
ATOM   1078  CA  MET A 160     -17.819  -7.622   7.716  1.00  0.00           C  
ATOM   1079  C   MET A 160     -18.078  -8.409   6.430  1.00  0.00           C  
ATOM   1080  O   MET A 160     -17.217  -8.434   5.569  1.00  0.00           O  
ATOM   1081  CB  MET A 160     -17.539  -8.577   8.874  1.00  0.00           C  
ATOM   1082  CEN MET A 160     -16.385  -8.920  10.150  1.00  0.00           X  
ATOM   1083  H   MET A 160     -19.495  -6.934   8.872  1.00  0.00           H  
ATOM   1084  N   TYR A 161     -19.283  -8.968   6.254  1.00  0.00           N  
ATOM   1085  CA  TYR A 161     -19.626  -9.751   5.061  1.00  0.00           C  
ATOM   1086  C   TYR A 161     -19.551  -8.946   3.754  1.00  0.00           C  
ATOM   1087  O   TYR A 161     -18.831  -9.354   2.854  1.00  0.00           O  
ATOM   1088  CB  TYR A 161     -21.029 -10.342   5.217  1.00  0.00           C  
ATOM   1089  CEN TYR A 161     -21.819 -11.839   5.668  1.00  0.00           X  
ATOM   1090  H   TYR A 161     -19.972  -8.889   6.988  1.00  0.00           H  
ATOM   1091  N   GLY A 162     -20.273  -7.823   3.652  1.00  0.00           N  
ATOM   1092  CA  GLY A 162     -20.191  -6.929   2.491  1.00  0.00           C  
ATOM   1093  C   GLY A 162     -18.757  -6.458   2.282  1.00  0.00           C  
ATOM   1094  O   GLY A 162     -18.143  -6.820   1.292  1.00  0.00           O  
ATOM   1095  CEN GLY A 162     -20.191  -6.928   2.490  1.00  0.00           X  
ATOM   1096  H   GLY A 162     -20.770  -7.490   4.465  1.00  0.00           H  
ATOM   1097  N   LYS A 163     -18.183  -5.816   3.311  1.00  0.00           N  
ATOM   1098  CA  LYS A 163     -16.843  -5.205   3.255  1.00  0.00           C  
ATOM   1099  C   LYS A 163     -15.779  -6.139   2.684  1.00  0.00           C  
ATOM   1100  O   LYS A 163     -14.917  -5.719   1.927  1.00  0.00           O  
ATOM   1101  CB  LYS A 163     -16.418  -4.743   4.650  1.00  0.00           C  
ATOM   1102  CEN LYS A 163     -16.140  -3.159   6.025  1.00  0.00           X  
ATOM   1103  H   LYS A 163     -18.716  -5.705   4.162  1.00  0.00           H  
ATOM   1104  N   LEU A 164     -15.816  -7.400   3.093  1.00  0.00           N  
ATOM   1105  CA  LEU A 164     -14.903  -8.419   2.615  1.00  0.00           C  
ATOM   1106  C   LEU A 164     -14.998  -8.638   1.104  1.00  0.00           C  
ATOM   1107  O   LEU A 164     -13.975  -8.696   0.430  1.00  0.00           O  
ATOM   1108  CB  LEU A 164     -15.167  -9.735   3.357  1.00  0.00           C  
ATOM   1109  CEN LEU A 164     -14.432 -10.454   4.504  1.00  0.00           X  
ATOM   1110  H   LEU A 164     -16.514  -7.654   3.779  1.00  0.00           H  
ATOM   1111  N   ASN A 165     -16.220  -8.766   0.590  1.00  0.00           N  
ATOM   1112  CA  ASN A 165     -16.428  -9.035  -0.824  1.00  0.00           C  
ATOM   1113  C   ASN A 165     -16.045  -7.819  -1.662  1.00  0.00           C  
ATOM   1114  O   ASN A 165     -15.403  -8.009  -2.686  1.00  0.00           O  
ATOM   1115  CB  ASN A 165     -17.862  -9.445  -1.109  1.00  0.00           C  
ATOM   1116  CEN ASN A 165     -18.421 -10.330  -1.186  1.00  0.00           X  
ATOM   1117  H   ASN A 165     -17.020  -8.516   1.150  1.00  0.00           H  
ATOM   1118  N   ASP A 166     -16.357  -6.607  -1.194  1.00  0.00           N  
ATOM   1119  CA  ASP A 166     -16.053  -5.364  -1.910  1.00  0.00           C  
ATOM   1120  C   ASP A 166     -14.527  -5.168  -2.012  1.00  0.00           C  
ATOM   1121  O   ASP A 166     -13.995  -4.919  -3.091  1.00  0.00           O  
ATOM   1122  CB  ASP A 166     -16.702  -4.166  -1.212  1.00  0.00           C  
ATOM   1123  CEN ASP A 166     -17.530  -3.575  -1.275  1.00  0.00           X  
ATOM   1124  H   ASP A 166     -16.918  -6.531  -0.359  1.00  0.00           H  
ATOM   1125  N   LEU A 167     -13.800  -5.427  -0.918  1.00  0.00           N  
ATOM   1126  CA  LEU A 167     -12.340  -5.315  -0.888  1.00  0.00           C  
ATOM   1127  C   LEU A 167     -11.641  -6.338  -1.794  1.00  0.00           C  
ATOM   1128  O   LEU A 167     -10.727  -6.000  -2.546  1.00  0.00           O  
ATOM   1129  CB  LEU A 167     -11.842  -5.465   0.554  1.00  0.00           C  
ATOM   1130  CEN LEU A 167     -11.346  -4.448   1.600  1.00  0.00           X  
ATOM   1131  H   LEU A 167     -14.289  -5.593  -0.049  1.00  0.00           H  
ATOM   1132  N   LEU A 168     -12.031  -7.613  -1.696  1.00  0.00           N  
ATOM   1133  CA  LEU A 168     -11.447  -8.670  -2.519  1.00  0.00           C  
ATOM   1134  C   LEU A 168     -11.663  -8.393  -4.013  1.00  0.00           C  
ATOM   1135  O   LEU A 168     -10.719  -8.505  -4.793  1.00  0.00           O  
ATOM   1136  CB  LEU A 168     -12.044 -10.029  -2.132  1.00  0.00           C  
ATOM   1137  CEN LEU A 168     -11.499 -11.214  -1.313  1.00  0.00           X  
ATOM   1138  H   LEU A 168     -12.804  -7.829  -1.085  1.00  0.00           H  
ATOM   1139  N   GLU A 169     -12.888  -8.046  -4.409  1.00  0.00           N  
ATOM   1140  CA  GLU A 169     -13.259  -7.769  -5.799  1.00  0.00           C  
ATOM   1141  C   GLU A 169     -12.441  -6.608  -6.369  1.00  0.00           C  
ATOM   1142  O   GLU A 169     -11.874  -6.748  -7.456  1.00  0.00           O  
ATOM   1143  CB  GLU A 169     -14.754  -7.460  -5.902  1.00  0.00           C  
ATOM   1144  CEN GLU A 169     -16.344  -7.961  -6.254  1.00  0.00           X  
ATOM   1145  H   GLU A 169     -13.591  -7.875  -3.705  1.00  0.00           H  
ATOM   1146  N   ASP A 170     -12.288  -5.525  -5.603  1.00  0.00           N  
ATOM   1147  CA  ASP A 170     -11.504  -4.363  -6.012  1.00  0.00           C  
ATOM   1148  C   ASP A 170     -10.030  -4.738  -6.224  1.00  0.00           C  
ATOM   1149  O   ASP A 170      -9.431  -4.442  -7.257  1.00  0.00           O  
ATOM   1150  CB  ASP A 170     -11.622  -3.246  -4.972  1.00  0.00           C  
ATOM   1151  CEN ASP A 170     -12.144  -2.389  -4.797  1.00  0.00           X  
ATOM   1152  H   ASP A 170     -12.823  -5.452  -4.752  1.00  0.00           H  
ATOM   1153  N   LEU A 171      -9.434  -5.513  -5.319  1.00  0.00           N  
ATOM   1154  CA  LEU A 171      -8.049  -5.968  -5.474  1.00  0.00           C  
ATOM   1155  C   LEU A 171      -7.844  -6.811  -6.748  1.00  0.00           C  
ATOM   1156  O   LEU A 171      -6.896  -6.600  -7.515  1.00  0.00           O  
ATOM   1157  CB  LEU A 171      -7.627  -6.770  -4.237  1.00  0.00           C  
ATOM   1158  CEN LEU A 171      -6.746  -6.428  -3.020  1.00  0.00           X  
ATOM   1159  H   LEU A 171      -9.943  -5.737  -4.475  1.00  0.00           H  
ATOM   1160  N   GLN A 172      -8.759  -7.744  -7.027  1.00  0.00           N  
ATOM   1161  CA  GLN A 172      -8.702  -8.577  -8.226  1.00  0.00           C  
ATOM   1162  C   GLN A 172      -8.789  -7.761  -9.515  1.00  0.00           C  
ATOM   1163  O   GLN A 172      -8.076  -8.047 -10.482  1.00  0.00           O  
ATOM   1164  CB  GLN A 172      -9.833  -9.610  -8.202  1.00  0.00           C  
ATOM   1165  CEN GLN A 172     -10.228 -11.274  -7.854  1.00  0.00           X  
ATOM   1166  H   GLN A 172      -9.562  -7.813  -6.417  1.00  0.00           H  
ATOM   1167  N   GLU A 173      -9.668  -6.771  -9.575  1.00  0.00           N  
ATOM   1168  CA  GLU A 173      -9.816  -5.919 -10.744  1.00  0.00           C  
ATOM   1169  C   GLU A 173      -8.551  -5.069 -10.979  1.00  0.00           C  
ATOM   1170  O   GLU A 173      -8.081  -5.007 -12.120  1.00  0.00           O  
ATOM   1171  CB  GLU A 173     -11.044  -5.018 -10.587  1.00  0.00           C  
ATOM   1172  CEN GLU A 173     -12.682  -4.685 -10.915  1.00  0.00           X  
ATOM   1173  H   GLU A 173     -10.244  -6.567  -8.769  1.00  0.00           H  
ATOM   1174  N   VAL A 174      -7.887  -4.567  -9.923  1.00  0.00           N  
ATOM   1175  CA  VAL A 174      -6.647  -3.764 -10.032  1.00  0.00           C  
ATOM   1176  C   VAL A 174      -5.508  -4.631 -10.579  1.00  0.00           C  
ATOM   1177  O   VAL A 174      -4.785  -4.184 -11.472  1.00  0.00           O  
ATOM   1178  CB  VAL A 174      -6.223  -3.166  -8.678  1.00  0.00           C  
ATOM   1179  CEN VAL A 174      -6.169  -2.578  -8.324  1.00  0.00           X  
ATOM   1180  H   VAL A 174      -8.273  -4.744  -9.005  1.00  0.00           H  
ATOM   1181  N   LEU A 175      -5.372  -5.881 -10.112  1.00  0.00           N  
ATOM   1182  CA  LEU A 175      -4.331  -6.808 -10.582  1.00  0.00           C  
ATOM   1183  C   LEU A 175      -4.524  -7.207 -12.048  1.00  0.00           C  
ATOM   1184  O   LEU A 175      -3.586  -7.155 -12.847  1.00  0.00           O  
ATOM   1185  CB  LEU A 175      -4.306  -8.061  -9.697  1.00  0.00           C  
ATOM   1186  CEN LEU A 175      -3.359  -8.531  -8.577  1.00  0.00           X  
ATOM   1187  H   LEU A 175      -5.992  -6.175  -9.370  1.00  0.00           H  
ATOM   1188  N   LYS A 176      -5.747  -7.595 -12.436  1.00  0.00           N  
ATOM   1189  CA  LYS A 176      -6.040  -7.991 -13.824  1.00  0.00           C  
ATOM   1190  C   LYS A 176      -5.755  -6.854 -14.792  1.00  0.00           C  
ATOM   1191  O   LYS A 176      -5.136  -7.091 -15.830  1.00  0.00           O  
ATOM   1192  CB  LYS A 176      -7.495  -8.441 -13.963  1.00  0.00           C  
ATOM   1193  CEN LYS A 176      -8.891 -10.018 -14.168  1.00  0.00           X  
ATOM   1194  H   LYS A 176      -6.481  -7.596 -11.744  1.00  0.00           H  
ATOM   1195  N   ASN A 177      -6.204  -5.641 -14.485  1.00  0.00           N  
ATOM   1196  CA  ASN A 177      -5.920  -4.474 -15.304  1.00  0.00           C  
ATOM   1197  C   ASN A 177      -4.413  -4.247 -15.419  1.00  0.00           C  
ATOM   1198  O   ASN A 177      -3.857  -4.541 -16.471  1.00  0.00           O  
ATOM   1199  CB  ASN A 177      -6.604  -3.234 -14.757  1.00  0.00           C  
ATOM   1200  CEN ASN A 177      -7.507  -2.716 -14.890  1.00  0.00           X  
ATOM   1201  H   ASN A 177      -6.753  -5.526 -13.646  1.00  0.00           H  
ATOM   1202  N   LEU A 178      -3.708  -3.903 -14.342  1.00  0.00           N  
ATOM   1203  CA  LEU A 178      -2.287  -3.556 -14.391  1.00  0.00           C  
ATOM   1204  C   LEU A 178      -1.455  -4.615 -15.143  1.00  0.00           C  
ATOM   1205  O   LEU A 178      -0.597  -4.269 -15.957  1.00  0.00           O  
ATOM   1206  CB  LEU A 178      -1.749  -3.370 -12.967  1.00  0.00           C  
ATOM   1207  CEN LEU A 178      -1.408  -2.120 -12.133  1.00  0.00           X  
ATOM   1208  H   LEU A 178      -4.178  -3.854 -13.449  1.00  0.00           H  
ATOM   1209  N   HIS A 179      -1.778  -5.898 -14.977  1.00  0.00           N  
ATOM   1210  CA  HIS A 179      -1.063  -7.000 -15.625  1.00  0.00           C  
ATOM   1211  C   HIS A 179      -1.103  -6.947 -17.162  1.00  0.00           C  
ATOM   1212  O   HIS A 179      -0.093  -7.212 -17.819  1.00  0.00           O  
ATOM   1213  CB  HIS A 179      -1.631  -8.341 -15.147  1.00  0.00           C  
ATOM   1214  CEN HIS A 179      -1.355  -9.315 -14.145  1.00  0.00           X  
ATOM   1215  H   HIS A 179      -2.501  -6.121 -14.307  1.00  0.00           H  
ATOM   1216  N   LYS A 180      -2.243  -6.596 -17.773  1.00  0.00           N  
ATOM   1217  CA  LYS A 180      -2.357  -6.510 -19.242  1.00  0.00           C  
ATOM   1218  C   LYS A 180      -1.962  -5.111 -19.742  1.00  0.00           C  
ATOM   1219  O   LYS A 180      -1.159  -5.006 -20.674  1.00  0.00           O  
ATOM   1220  CB  LYS A 180      -3.778  -6.849 -19.694  1.00  0.00           C  
ATOM   1221  CEN LYS A 180      -5.119  -8.234 -20.564  1.00  0.00           X  
ATOM   1222  H   LYS A 180      -3.005  -6.262 -17.199  1.00  0.00           H  
ATOM   1223  N   ASN A 181      -2.470  -4.049 -19.113  1.00  0.00           N  
ATOM   1224  CA  ASN A 181      -2.324  -2.657 -19.567  1.00  0.00           C  
ATOM   1225  C   ASN A 181      -0.905  -2.303 -19.973  1.00  0.00           C  
ATOM   1226  O   ASN A 181      -0.711  -1.758 -21.062  1.00  0.00           O  
ATOM   1227  CB  ASN A 181      -2.801  -1.682 -18.506  1.00  0.00           C  
ATOM   1228  CEN ASN A 181      -3.686  -1.182 -18.245  1.00  0.00           X  
ATOM   1229  H   ASN A 181      -3.130  -4.228 -18.368  1.00  0.00           H  
ATOM   1230  N   ASP A 182       0.077  -2.677 -19.153  1.00  0.00           N  
ATOM   1231  CA  ASP A 182       1.473  -2.278 -19.331  1.00  0.00           C  
ATOM   1232  C   ASP A 182       1.977  -2.577 -20.761  1.00  0.00           C  
ATOM   1233  O   ASP A 182       2.815  -1.861 -21.323  1.00  0.00           O  
ATOM   1234  CB  ASP A 182       2.356  -2.983 -18.299  1.00  0.00           C  
ATOM   1235  CEN ASP A 182       2.784  -2.819 -17.389  1.00  0.00           X  
ATOM   1236  H   ASP A 182      -0.159  -3.222 -18.334  1.00  0.00           H  
ATOM   1237  N   ARG A 183       1.387  -3.587 -21.429  1.00  0.00           N  
ATOM   1238  CA  ARG A 183       1.756  -3.991 -22.790  1.00  0.00           C  
ATOM   1239  C   ARG A 183       1.418  -2.994 -23.900  1.00  0.00           C  
ATOM   1240  O   ARG A 183       2.104  -3.049 -24.921  1.00  0.00           O  
ATOM   1241  CB  ARG A 183       1.177  -5.358 -23.120  1.00  0.00           C  
ATOM   1242  CEN ARG A 183       0.987  -7.817 -23.387  1.00  0.00           X  
ATOM   1243  H   ARG A 183       0.658  -4.090 -20.942  1.00  0.00           H  
ATOM   1244  N   SER A 184       0.418  -2.113 -23.763  1.00  0.00           N  
ATOM   1245  CA  SER A 184       0.070  -1.153 -24.834  1.00  0.00           C  
ATOM   1246  C   SER A 184       0.284   0.335 -24.547  1.00  0.00           C  
ATOM   1247  O   SER A 184       0.486   1.070 -25.502  1.00  0.00           O  
ATOM   1248  CB  SER A 184      -1.381  -1.365 -25.218  1.00  0.00           C  
ATOM   1249  CEN SER A 184      -1.912  -1.470 -25.161  1.00  0.00           X  
ATOM   1250  H   SER A 184      -0.228  -2.238 -22.998  1.00  0.00           H  
ATOM   1251  N   GLY A 185       0.326   0.784 -23.285  1.00  0.00           N  
ATOM   1252  CA  GLY A 185       0.463   2.205 -22.925  1.00  0.00           C  
ATOM   1253  C   GLY A 185      -0.788   3.091 -23.108  1.00  0.00           C  
ATOM   1254  O   GLY A 185      -1.902   2.589 -23.172  1.00  0.00           O  
ATOM   1255  CEN GLY A 185       0.463   2.206 -22.925  1.00  0.00           X  
ATOM   1256  H   GLY A 185       0.392   0.096 -22.549  1.00  0.00           H  
ATOM   1257  N   LYS A 186      -0.551   4.382 -23.382  1.00  0.00           N  
ATOM   1258  CA  LYS A 186      -1.503   5.498 -23.610  1.00  0.00           C  
ATOM   1259  C   LYS A 186      -2.747   5.574 -22.728  1.00  0.00           C  
ATOM   1260  O   LYS A 186      -2.576   5.888 -21.555  1.00  0.00           O  
ATOM   1261  CB  LYS A 186      -1.962   5.466 -25.069  1.00  0.00           C  
ATOM   1262  CEN LYS A 186      -1.811   6.244 -27.031  1.00  0.00           X  
ATOM   1263  H   LYS A 186       0.424   4.629 -23.471  1.00  0.00           H  
ATOM   1264  N   ASP A 187      -3.947   5.247 -23.205  1.00  0.00           N  
ATOM   1265  CA  ASP A 187      -5.148   5.478 -22.376  1.00  0.00           C  
ATOM   1266  C   ASP A 187      -5.103   4.761 -21.019  1.00  0.00           C  
ATOM   1267  O   ASP A 187      -5.675   5.209 -20.033  1.00  0.00           O  
ATOM   1268  CB  ASP A 187      -6.403   5.043 -23.138  1.00  0.00           C  
ATOM   1269  CEN ASP A 187      -7.145   5.435 -23.715  1.00  0.00           X  
ATOM   1270  H   ASP A 187      -4.061   5.142 -24.201  1.00  0.00           H  
ATOM   1271  N   ASN A 188      -4.315   3.702 -20.931  1.00  0.00           N  
ATOM   1272  CA  ASN A 188      -4.147   2.969 -19.688  1.00  0.00           C  
ATOM   1273  C   ASN A 188      -3.760   3.860 -18.483  1.00  0.00           C  
ATOM   1274  O   ASN A 188      -3.907   3.433 -17.337  1.00  0.00           O  
ATOM   1275  CB  ASN A 188      -3.124   1.863 -19.867  1.00  0.00           C  
ATOM   1276  CEN ASN A 188      -3.106   0.851 -20.144  1.00  0.00           X  
ATOM   1277  H   ASN A 188      -3.995   3.284 -21.793  1.00  0.00           H  
ATOM   1278  N   ILE A 189      -3.175   5.050 -18.691  1.00  0.00           N  
ATOM   1279  CA  ILE A 189      -2.804   5.932 -17.562  1.00  0.00           C  
ATOM   1280  C   ILE A 189      -4.064   6.331 -16.791  1.00  0.00           C  
ATOM   1281  O   ILE A 189      -4.051   6.298 -15.568  1.00  0.00           O  
ATOM   1282  CB  ILE A 189      -2.070   7.202 -18.032  1.00  0.00           C  
ATOM   1283  CEN ILE A 189      -1.100   7.630 -18.283  1.00  0.00           X  
ATOM   1284  H   ILE A 189      -3.133   5.408 -19.634  1.00  0.00           H  
ATOM   1285  N   HIS A 190      -5.154   6.629 -17.502  1.00  0.00           N  
ATOM   1286  CA  HIS A 190      -6.418   7.041 -16.885  1.00  0.00           C  
ATOM   1287  C   HIS A 190      -7.104   5.877 -16.159  1.00  0.00           C  
ATOM   1288  O   HIS A 190      -7.595   6.059 -15.049  1.00  0.00           O  
ATOM   1289  CB  HIS A 190      -7.363   7.626 -17.939  1.00  0.00           C  
ATOM   1290  CEN HIS A 190      -7.720   8.906 -18.454  1.00  0.00           X  
ATOM   1291  H   HIS A 190      -5.152   6.462 -18.498  1.00  0.00           H  
ATOM   1292  N   ASP A 191      -7.103   4.678 -16.749  1.00  0.00           N  
ATOM   1293  CA  ASP A 191      -7.694   3.496 -16.114  1.00  0.00           C  
ATOM   1294  C   ASP A 191      -6.949   3.122 -14.827  1.00  0.00           C  
ATOM   1295  O   ASP A 191      -7.578   2.863 -13.805  1.00  0.00           O  
ATOM   1296  CB  ASP A 191      -7.694   2.313 -17.085  1.00  0.00           C  
ATOM   1297  CEN ASP A 191      -8.312   1.833 -17.737  1.00  0.00           X  
ATOM   1298  H   ASP A 191      -6.755   4.591 -17.692  1.00  0.00           H  
ATOM   1299  N   VAL A 192      -5.611   3.137 -14.857  1.00  0.00           N  
ATOM   1300  CA  VAL A 192      -4.778   2.802 -13.692  1.00  0.00           C  
ATOM   1301  C   VAL A 192      -4.962   3.826 -12.574  1.00  0.00           C  
ATOM   1302  O   VAL A 192      -5.146   3.424 -11.433  1.00  0.00           O  
ATOM   1303  CB  VAL A 192      -3.284   2.727 -14.062  1.00  0.00           C  
ATOM   1304  CEN VAL A 192      -2.755   2.294 -14.146  1.00  0.00           X  
ATOM   1305  H   VAL A 192      -5.165   3.438 -15.709  1.00  0.00           H  
ATOM   1306  N   ASP A 193      -4.953   5.124 -12.893  1.00  0.00           N  
ATOM   1307  CA  ASP A 193      -5.132   6.196 -11.908  1.00  0.00           C  
ATOM   1308  C   ASP A 193      -6.499   6.095 -11.217  1.00  0.00           C  
ATOM   1309  O   ASP A 193      -6.562   6.103  -9.988  1.00  0.00           O  
ATOM   1310  CB  ASP A 193      -4.979   7.566 -12.574  1.00  0.00           C  
ATOM   1311  CEN ASP A 193      -4.283   8.297 -12.715  1.00  0.00           X  
ATOM   1312  H   ASP A 193      -4.798   5.395 -13.854  1.00  0.00           H  
ATOM   1313  N   ASN A 194      -7.575   5.884 -11.978  1.00  0.00           N  
ATOM   1314  CA  ASN A 194      -8.928   5.733 -11.434  1.00  0.00           C  
ATOM   1315  C   ASN A 194      -9.046   4.511 -10.519  1.00  0.00           C  
ATOM   1316  O   ASN A 194      -9.665   4.570  -9.462  1.00  0.00           O  
ATOM   1317  CB  ASN A 194      -9.961   5.651 -12.543  1.00  0.00           C  
ATOM   1318  CEN ASN A 194     -10.584   6.302 -13.080  1.00  0.00           X  
ATOM   1319  H   ASN A 194      -7.452   5.852 -12.982  1.00  0.00           H  
ATOM   1320  N   HIS A 195      -8.451   3.390 -10.924  1.00  0.00           N  
ATOM   1321  CA  HIS A 195      -8.465   2.193 -10.100  1.00  0.00           C  
ATOM   1322  C   HIS A 195      -7.741   2.398  -8.767  1.00  0.00           C  
ATOM   1323  O   HIS A 195      -8.261   2.012  -7.722  1.00  0.00           O  
ATOM   1324  CB  HIS A 195      -7.836   1.020 -10.860  1.00  0.00           C  
ATOM   1325  CEN HIS A 195      -8.261  -0.069 -11.675  1.00  0.00           X  
ATOM   1326  H   HIS A 195      -8.010   3.357 -11.830  1.00  0.00           H  
ATOM   1327  N   LEU A 196      -6.595   3.082  -8.781  1.00  0.00           N  
ATOM   1328  CA  LEU A 196      -5.837   3.386  -7.575  1.00  0.00           C  
ATOM   1329  C   LEU A 196      -6.634   4.269  -6.604  1.00  0.00           C  
ATOM   1330  O   LEU A 196      -6.686   3.968  -5.417  1.00  0.00           O  
ATOM   1331  CB  LEU A 196      -4.514   4.066  -7.951  1.00  0.00           C  
ATOM   1332  CEN LEU A 196      -3.060   3.561  -8.012  1.00  0.00           X  
ATOM   1333  H   LEU A 196      -6.245   3.428  -9.663  1.00  0.00           H  
ATOM   1334  N   GLN A 197      -7.302   5.317  -7.101  1.00  0.00           N  
ATOM   1335  CA  GLN A 197      -8.129   6.196  -6.266  1.00  0.00           C  
ATOM   1336  C   GLN A 197      -9.281   5.429  -5.609  1.00  0.00           C  
ATOM   1337  O   GLN A 197      -9.470   5.559  -4.405  1.00  0.00           O  
ATOM   1338  CB  GLN A 197      -8.690   7.351  -7.101  1.00  0.00           C  
ATOM   1339  CEN GLN A 197      -8.489   9.036  -7.509  1.00  0.00           X  
ATOM   1340  H   GLN A 197      -7.262   5.487  -8.096  1.00  0.00           H  
ATOM   1341  N   ASN A 198      -9.985   4.574  -6.360  1.00  0.00           N  
ATOM   1342  CA  ASN A 198     -11.098   3.790  -5.809  1.00  0.00           C  
ATOM   1343  C   ASN A 198     -10.620   2.830  -4.700  1.00  0.00           C  
ATOM   1344  O   ASN A 198     -11.242   2.755  -3.649  1.00  0.00           O  
ATOM   1345  CB  ASN A 198     -11.818   3.017  -6.898  1.00  0.00           C  
ATOM   1346  CEN ASN A 198     -12.637   3.150  -7.540  1.00  0.00           X  
ATOM   1347  H   ASN A 198      -9.782   4.509  -7.345  1.00  0.00           H  
ATOM   1348  N   VAL A 199      -9.456   2.191  -4.881  1.00  0.00           N  
ATOM   1349  CA  VAL A 199      -8.853   1.288  -3.879  1.00  0.00           C  
ATOM   1350  C   VAL A 199      -8.486   2.037  -2.590  1.00  0.00           C  
ATOM   1351  O   VAL A 199      -8.737   1.547  -1.488  1.00  0.00           O  
ATOM   1352  CB  VAL A 199      -7.590   0.597  -4.428  1.00  0.00           C  
ATOM   1353  CEN VAL A 199      -7.338  -0.007  -4.641  1.00  0.00           X  
ATOM   1354  H   VAL A 199      -8.995   2.297  -5.772  1.00  0.00           H  
ATOM   1355  N   ILE A 200      -7.888   3.229  -2.695  1.00  0.00           N  
ATOM   1356  CA  ILE A 200      -7.538   4.059  -1.528  1.00  0.00           C  
ATOM   1357  C   ILE A 200      -8.784   4.415  -0.721  1.00  0.00           C  
ATOM   1358  O   ILE A 200      -8.764   4.288   0.509  1.00  0.00           O  
ATOM   1359  CB  ILE A 200      -6.823   5.358  -1.944  1.00  0.00           C  
ATOM   1360  CEN ILE A 200      -5.859   5.809  -2.183  1.00  0.00           X  
ATOM   1361  H   ILE A 200      -7.715   3.592  -3.621  1.00  0.00           H  
ATOM   1362  N   GLU A 201      -9.844   4.873  -1.387  1.00  0.00           N  
ATOM   1363  CA  GLU A 201     -11.110   5.230  -0.746  1.00  0.00           C  
ATOM   1364  C   GLU A 201     -11.692   4.037   0.018  1.00  0.00           C  
ATOM   1365  O   GLU A 201     -12.051   4.174   1.188  1.00  0.00           O  
ATOM   1366  CB  GLU A 201     -12.114   5.734  -1.784  1.00  0.00           C  
ATOM   1367  CEN GLU A 201     -12.897   7.023  -2.578  1.00  0.00           X  
ATOM   1368  H   GLU A 201      -9.803   4.922  -2.395  1.00  0.00           H  
ATOM   1369  N   ASP A 202     -11.670   2.843  -0.575  1.00  0.00           N  
ATOM   1370  CA  ASP A 202     -12.184   1.623   0.045  1.00  0.00           C  
ATOM   1371  C   ASP A 202     -11.398   1.214   1.293  1.00  0.00           C  
ATOM   1372  O   ASP A 202     -11.999   0.891   2.325  1.00  0.00           O  
ATOM   1373  CB  ASP A 202     -12.175   0.476  -0.969  1.00  0.00           C  
ATOM   1374  CEN ASP A 202     -12.797  -0.000  -1.620  1.00  0.00           X  
ATOM   1375  H   ASP A 202     -11.409   2.796  -1.550  1.00  0.00           H  
ATOM   1376  N   ILE A 203     -10.061   1.287   1.259  1.00  0.00           N  
ATOM   1377  CA  ILE A 203      -9.222   0.948   2.418  1.00  0.00           C  
ATOM   1378  C   ILE A 203      -9.529   1.903   3.556  1.00  0.00           C  
ATOM   1379  O   ILE A 203      -9.720   1.458   4.685  1.00  0.00           O  
ATOM   1380  CB  ILE A 203      -7.718   1.013   2.091  1.00  0.00           C  
ATOM   1381  CEN ILE A 203      -6.865   0.456   1.703  1.00  0.00           X  
ATOM   1382  H   ILE A 203      -9.631   1.633   0.413  1.00  0.00           H  
ATOM   1383  N   HIS A 204      -9.605   3.207   3.294  1.00  0.00           N  
ATOM   1384  CA  HIS A 204      -9.898   4.199   4.318  1.00  0.00           C  
ATOM   1385  C   HIS A 204     -11.240   3.944   5.017  1.00  0.00           C  
ATOM   1386  O   HIS A 204     -11.295   3.918   6.253  1.00  0.00           O  
ATOM   1387  CB  HIS A 204      -9.888   5.605   3.707  1.00  0.00           C  
ATOM   1388  CEN HIS A 204      -8.974   6.685   3.541  1.00  0.00           X  
ATOM   1389  H   HIS A 204      -9.489   3.513   2.338  1.00  0.00           H  
ATOM   1390  N   ASP A 205     -12.295   3.669   4.262  1.00  0.00           N  
ATOM   1391  CA  ASP A 205     -13.626   3.396   4.797  1.00  0.00           C  
ATOM   1392  C   ASP A 205     -13.647   2.133   5.662  1.00  0.00           C  
ATOM   1393  O   ASP A 205     -14.209   2.133   6.766  1.00  0.00           O  
ATOM   1394  CB  ASP A 205     -14.638   3.265   3.656  1.00  0.00           C  
ATOM   1395  CEN ASP A 205     -15.332   3.818   3.156  1.00  0.00           X  
ATOM   1396  H   ASP A 205     -12.187   3.698   3.259  1.00  0.00           H  
ATOM   1397  N   PHE A 206     -12.985   1.062   5.222  1.00  0.00           N  
ATOM   1398  CA  PHE A 206     -12.911  -0.197   5.956  1.00  0.00           C  
ATOM   1399  C   PHE A 206     -12.215  -0.012   7.308  1.00  0.00           C  
ATOM   1400  O   PHE A 206     -12.722  -0.479   8.329  1.00  0.00           O  
ATOM   1401  CB  PHE A 206     -12.179  -1.253   5.125  1.00  0.00           C  
ATOM   1402  CEN PHE A 206     -12.537  -2.472   4.170  1.00  0.00           X  
ATOM   1403  H   PHE A 206     -12.494   1.134   4.342  1.00  0.00           H  
ATOM   1404  N   MET A 207     -11.096   0.721   7.348  1.00  0.00           N  
ATOM   1405  CA  MET A 207     -10.330   0.990   8.566  1.00  0.00           C  
ATOM   1406  C   MET A 207     -11.161   1.771   9.572  1.00  0.00           C  
ATOM   1407  O   MET A 207     -11.192   1.422  10.754  1.00  0.00           O  
ATOM   1408  CB  MET A 207      -9.051   1.756   8.232  1.00  0.00           C  
ATOM   1409  CEN MET A 207      -7.306   1.591   8.159  1.00  0.00           X  
ATOM   1410  H   MET A 207     -10.780   1.126   6.480  1.00  0.00           H  
ATOM   1411  N   GLN A 208     -11.859   2.815   9.122  1.00  0.00           N  
ATOM   1412  CA  GLN A 208     -12.674   3.655   9.983  1.00  0.00           C  
ATOM   1413  C   GLN A 208     -13.802   2.851  10.636  1.00  0.00           C  
ATOM   1414  O   GLN A 208     -13.984   2.916  11.853  1.00  0.00           O  
ATOM   1415  CB  GLN A 208     -13.259   4.824   9.186  1.00  0.00           C  
ATOM   1416  CEN GLN A 208     -13.080   6.520   8.813  1.00  0.00           X  
ATOM   1417  H   GLN A 208     -11.769   3.069   8.150  1.00  0.00           H  
ATOM   1418  N   ALA A 209     -14.504   2.023   9.858  1.00  0.00           N  
ATOM   1419  CA  ALA A 209     -15.592   1.189  10.347  1.00  0.00           C  
ATOM   1420  C   ALA A 209     -15.106   0.158  11.380  1.00  0.00           C  
ATOM   1421  O   ALA A 209     -15.740  -0.024  12.421  1.00  0.00           O  
ATOM   1422  CB  ALA A 209     -16.277   0.494   9.179  1.00  0.00           C  
ATOM   1423  CEN ALA A 209     -16.277   0.494   9.180  1.00  0.00           X  
ATOM   1424  H   ALA A 209     -14.284   1.993   8.871  1.00  0.00           H  
ATOM   1425  N   ALA A 210     -13.961  -0.492  11.146  1.00  0.00           N  
ATOM   1426  CA  ALA A 210     -13.382  -1.479  12.049  1.00  0.00           C  
ATOM   1427  C   ALA A 210     -12.975  -0.845  13.388  1.00  0.00           C  
ATOM   1428  O   ALA A 210     -13.232  -1.416  14.451  1.00  0.00           O  
ATOM   1429  CB  ALA A 210     -12.188  -2.155  11.390  1.00  0.00           C  
ATOM   1430  CEN ALA A 210     -12.188  -2.154  11.391  1.00  0.00           X  
ATOM   1431  H   ALA A 210     -13.483  -0.311  10.273  1.00  0.00           H  
ATOM   1432  N   ALA A 211     -12.402   0.362  13.365  1.00  0.00           N  
ATOM   1433  CA  ALA A 211     -11.973   1.092  14.554  1.00  0.00           C  
ATOM   1434  C   ALA A 211     -13.168   1.531  15.412  1.00  0.00           C  
ATOM   1435  O   ALA A 211     -13.136   1.353  16.631  1.00  0.00           O  
ATOM   1436  CB  ALA A 211     -11.132   2.295  14.153  1.00  0.00           C  
ATOM   1437  CEN ALA A 211     -11.132   2.295  14.154  1.00  0.00           X  
ATOM   1438  H   ALA A 211     -12.242   0.791  12.466  1.00  0.00           H  
ATOM   1439  N   ALA A 212     -14.242   2.039  14.800  1.00  0.00           N  
ATOM   1440  CA  ALA A 212     -15.440   2.478  15.511  1.00  0.00           C  
ATOM   1441  C   ALA A 212     -16.141   1.293  16.200  1.00  0.00           C  
ATOM   1442  O   ALA A 212     -16.449   1.371  17.387  1.00  0.00           O  
ATOM   1443  CB  ALA A 212     -16.389   3.185  14.555  1.00  0.00           C  
ATOM   1444  CEN ALA A 212     -16.389   3.184  14.555  1.00  0.00           X  
ATOM   1445  H   ALA A 212     -14.229   2.131  13.795  1.00  0.00           H  
ATOM   1446  N   ALA A 213     -16.283   0.159  15.510  1.00  0.00           N  
ATOM   1447  CA  ALA A 213     -16.860  -1.063  16.080  1.00  0.00           C  
ATOM   1448  C   ALA A 213     -16.083  -1.570  17.312  1.00  0.00           C  
ATOM   1449  O   ALA A 213     -16.683  -1.915  18.336  1.00  0.00           O  
ATOM   1450  CB  ALA A 213     -16.925  -2.147  15.014  1.00  0.00           C  
ATOM   1451  CEN ALA A 213     -16.925  -2.147  15.015  1.00  0.00           X  
ATOM   1452  H   ALA A 213     -16.032   0.157  14.532  1.00  0.00           H  
ATOM   1453  N   ALA A 214     -14.750  -1.604  17.248  1.00  0.00           N  
ATOM   1454  CA  ALA A 214     -13.898  -2.049  18.346  1.00  0.00           C  
ATOM   1455  C   ALA A 214     -14.019  -1.146  19.586  1.00  0.00           C  
ATOM   1456  O   ALA A 214     -14.043  -1.661  20.704  1.00  0.00           O  
ATOM   1457  CB  ALA A 214     -12.452  -2.119  17.879  1.00  0.00           C  
ATOM   1458  CEN ALA A 214     -12.452  -2.119  17.880  1.00  0.00           X  
ATOM   1459  H   ALA A 214     -14.312  -1.332  16.378  1.00  0.00           H  
ATOM   1460  N   ASN A 215     -14.128   0.175  19.407  1.00  0.00           N  
ATOM   1461  CA  ASN A 215     -14.262   1.139  20.500  1.00  0.00           C  
ATOM   1462  C   ASN A 215     -15.566   0.988  21.289  1.00  0.00           C  
ATOM   1463  O   ASN A 215     -15.502   0.866  22.506  1.00  0.00           O  
ATOM   1464  CB  ASN A 215     -14.139   2.560  19.981  1.00  0.00           C  
ATOM   1465  CEN ASN A 215     -13.387   3.276  19.833  1.00  0.00           X  
ATOM   1466  H   ASN A 215     -14.089   0.531  18.464  1.00  0.00           H  
ATOM   1467  N   CYS A 216     -16.723   0.856  20.635  1.00  0.00           N  
ATOM   1468  CA  CYS A 216     -18.008   0.652  21.314  1.00  0.00           C  
ATOM   1469  C   CYS A 216     -18.045  -0.620  22.197  1.00  0.00           C  
ATOM   1470  O   CYS A 216     -18.614  -0.593  23.284  1.00  0.00           O  
ATOM   1471  CB  CYS A 216     -18.971   0.509  20.135  1.00  0.00           C  
ATOM   1472  CEN CYS A 216     -19.681   1.160  19.782  1.00  0.00           X  
ATOM   1473  H   CYS A 216     -16.726   0.950  19.629  1.00  0.00           H  
ATOM   1474  N   ARG A 217     -17.479  -1.744  21.732  1.00  0.00           N  
ATOM   1475  CA  ARG A 217     -17.398  -3.028  22.446  1.00  0.00           C  
ATOM   1476  C   ARG A 217     -16.638  -2.960  23.786  1.00  0.00           C  
ATOM   1477  O   ARG A 217     -17.017  -3.690  24.703  1.00  0.00           O  
ATOM   1478  CB  ARG A 217     -16.820  -4.117  21.554  1.00  0.00           C  
ATOM   1479  CEN ARG A 217     -16.690  -6.023  19.972  1.00  0.00           X  
ATOM   1480  H   ARG A 217     -17.064  -1.695  20.812  1.00  0.00           H  
ATOM   1481  N   LYS A 218     -15.564  -2.163  23.881  1.00  0.00           N  
ATOM   1482  CA  LYS A 218     -14.755  -1.959  25.099  1.00  0.00           C  
ATOM   1483  C   LYS A 218     -15.657  -1.572  26.261  1.00  0.00           C  
ATOM   1484  O   LYS A 218     -15.340  -2.021  27.381  1.00  0.00           O  
ATOM   1485  CB  LYS A 218     -13.688  -0.885  24.881  1.00  0.00           C  
ATOM   1486  CEN LYS A 218     -11.655  -0.391  24.564  1.00  0.00           X  
ATOM   1487  H   LYS A 218     -15.457  -1.447  23.178  1.00  0.00           H  
TER                                                                             
# All scores below are weighted scores, not raw scores.
#BEGIN_POSE_ENERGIES_TABLE ./minmover_pdb/pose_0.pdb
label vdw cenpack pair env cbeta hs_pair ss_pair sheet total
weights 1 0.5 1 1 0.25 1 1 1 NA
pose 0.97221 -4.08617 -7.83644 -5.8232 12.2723 0 0 0 -4.50133
MET:NtermProteinFull_1 0 -0.22508 -0.09919 0.06168 0.03017 0 0 0 -0.23241
TYR_2 0 0.03435 0.03762 0.85888 0.06961 0 0 0 1.00047
GLY_3 0 -0.05924 0.06491 0.0322 0.06956 0 0 0 0.10743
LYS_4 0 -0.17715 -0.07971 -0.33001 0.04262 0 0 0 -0.54425
LEU_5 0 0.44109 -0.23567 -0.19483 0.04365 0 0 0 0.05423
ASN_6 0 -0.00391 0.08082 -0.40966 0.0697 0 0 0 -0.26305
ASP_7 0 0.02534 0.05396 -0.47618 0.06884 0 0 0 -0.32804
LEU_8 0 0.02456 -0.35056 -0.39148 0.03683 0 0 0 -0.68065
LEU_9 0 -0.00639 -0.15398 0.75945 0.06893 0 0 0 0.668
GLU_10 0 -0.03803 0.00076 -1.00041 0.06947 0 0 0 -0.96822
ASP_11 0 -0.20146 0.28987 -0.1485 0.04336 0 0 0 -0.01673
LEU_12 0 -0.03882 -0.55206 -0.39148 0.04516 0 0 0 -0.93721
GLN_13 0 -0.02478 0.057 -0.49415 0.06887 0 0 0 -0.39306
GLU_14 0 0.01325 -0.19651 -0.71584 0.06896 0 0 0 -0.83013
VAL_15 0 -0.19413 -0.59113 -0.27892 0.04496 0 0 0 -1.01923
LEU_16 0 -0.24949 -0.04409 0.08126 0.03776 0 0 0 -0.17454
LYS_17 0 -0.06057 0.02812 -0.8715 0.06947 0 0 0 -0.83448
ASN_18 0 -0.25866 -0.2194 -0.13901 0.04264 0 0 0 -0.57442
LEU_19 0 -0.25764 -0.17691 -0.45811 0.0323 0 0 0 -0.86036
HIS_D_20 0 -0.13368 -0.06334 -0.06774 0.04804 0 0 0 -0.21671
LYS_21 0 -0.01422 -0.05669 -1.04927 0.07025 0 0 0 -1.04993
ASN_22 0 -0.02811 -0.12754 -0.28327 0.04277 0 0 0 -0.39615
ASP_23 0 0.25121 0.25249 -0.1485 0.06928 0 0 0 0.42448
ARG_24 0 0.01547 0.08178 -0.7542 0.07203 0 0 0 -0.58492
SER_25 0 -0.06465 -0.00157 -0.18312 0.03681 0 0 0 -0.21253
GLY_26 0 0.03508 -0.08522 -0.09146 0.04277 0 0 0 -0.09884
LYS_27 0 -0.04164 0.0023 -1.04927 0.07203 0 0 0 -1.01658
ASP_28 0 -0.04095 -0.01541 -0.56986 0.07 0 0 0 -0.55623
ASN_29 0 0.05452 -0.06453 0.05572 0.03508 0 0 0 0.0808
ILE_30 0.4127 0.54788 0.52533 0.34575 0.04674 0 0 0 1.87841
HIS_31 0 0.01229 -0.07496 0.159 0.07 0 0 0 0.16633
ASP_32 0 -0.08686 -0.35389 -0.31759 0.06887 0 0 0 -0.68947
VAL_33 0 0.01118 0.15498 -0.19594 0.03843 0 0 0 0.00864
ASP_34 0 -0.03563 0.03872 -0.37876 0.06551 0 0 0 -0.31016
ASN_35 0 -0.092 -0.06598 -0.36221 0.06881 0 0 0 -0.45137
HIS_D_36 0 -0.18315 0.15805 -0.15264 0.04393 0 0 0 -0.1338
LEU_37 0 -0.08987 -0.45063 -0.45811 0.03318 0 0 0 -0.96542
GLN_38 0 0.05946 0.12982 -0.55896 0.06894 0 0 0 -0.30074
ASN_39 0 0.00724 -0.16661 -0.28327 0.06886 0 0 0 -0.37378
VAL_40 0 -0.0202 -0.4922 -0.41511 0.04444 0 0 0 -0.88308
ILE_41 0 -0.41373 -0.1906 0.60227 0.04349 0 0 0 0.04143
GLU_42 0 -0.07235 -0.0601 -0.82678 0.06962 0 0 0 -0.88961
ASP_43 0 -0.20673 0.41257 -0.1485 0.04336 0 0 0 0.1007
ILE_44 0 0.15051 -0.69872 -0.41682 0.04483 0 0 0 -0.9202
HIS_D_45 0 0.03336 0.21622 0.06501 0.06878 0 0 0 0.38337
ASP_46 0 0.03123 -0.40983 -0.47618 0.06894 0 0 0 -0.78584
PHE_47 0 0.31849 -0.18905 -0.38422 0.04399 0 0 0 -0.21079
MET_48 0 -0.22398 -0.09432 0.06168 0.03619 0 0 0 -0.22043
GLN_49 0 -0.06623 0.07388 -0.59803 0.06934 0 0 0 -0.52104
ALA_50 0 -0.27035 0.17105 0.16717 0.04101 0 0 0 0.1089
ALA_51 0 0.08659 -0.19534 -0.14527 0.03318 0 0 0 -0.22084
ALA_52 0 -0.15429 0.00704 0.15304 0.03008 0 0 0 0.03587
ALA_53 0 -0.028 -0.0194 0.28428 0.03528 0 0 0 0.27215
ALA_54 0 0.04763 -0.04204 0.13638 0.03082 0 0 0 0.1728
ALA_55 0 -0.15364 -0.00638 0.03291 0.03008 0 0 0 -0.09703
ASN_56 0 -0.03585 -0.14792 -0.19403 0.03487 0 0 0 -0.34293
CYS_57 0 -0.05654 0.04859 1.81599 0.04345 0 0 0 1.85149
ARG_58 0 0.42561 0.11529 -0.30477 0.06902 0 0 0 0.30516
LYS_59 0 0.22883 -0.23463 -0.42611 0.03534 0 0 0 -0.39657
GLY_60 0 0.14691 -0.16532 -0.07965 0.04345 0 0 0 -0.05461
SER_61 0 -0.00226 -0.0393 -0.22078 0.04345 0 0 0 -0.21889
PRO_62 0 -0.12721 -0.16018 -0.22805 0.03699 0 0 0 -0.47844
GLY_63 0 0.00726 -0.03508 0.0322 0.04109 0 0 0 0.04547
SER_64 0 -0.0238 0.02384 0.29023 0.04183 0 0 0 0.3321
PRO_65 0 -0.03096 -0.10584 0.043 0.07268 0 0 0 -0.02112
ALA_66 0 0 0 0.77873 0.04957 0 0 0 0.82829
GLY_67 0 0 0 0.91259 0.04183 0 0 0 0.95441
SER_68 0 0 0 0.29023 0.04957 0 0 0 0.3398
PRO_69 0 0 0 0.2123 0.04957 0 0 0 0.26186
THR_70 0 0 0 0.43096 0.07499 0 0 0 0.50594
SER_71 0 0 0 0.29023 0.07582 0 0 0 0.36605
THR_72 0 0 0 0.48779 0.07582 0 0 0 0.56361
GLU_73 0 0 0 -1.03403 0.07499 0 0 0 -0.95904
GLU_74 0 0 0 -0.93278 0.04957 0 0 0 -0.88321
GLY_75 0 0 0 0.91259 0.04957 0 0 0 0.96215
THR_76 0 0 0 0.48779 0.04243 0 0 0 0.53022
SER_77 0 0 0 0.29023 0.07576 0 0 0 0.36599
GLU_78 0 0 0 -1.01303 0.07573 0 0 0 -0.9373
SER_79 0 0 0 0.13063 0.07582 0 0 0 0.20645
ALA_80 0 0 0 0.89846 0.04957 0 0 0 0.94802
THR_81 0 0 0 0.48779 0.04957 0 0 0 0.53736
PRO_82 0 0 0 0.2123 0.07582 0 0 0 0.28812
GLU_83 0 0 0 -1.03403 0.07499 0 0 0 -0.95904
SER_84 0 0 0 0.13063 0.07508 0 0 0 0.20571
GLY_85 0 0 0 0.91259 0.04957 0 0 0 0.96215
PRO_86 0 0 0 0.51404 0.04957 0 0 0 0.5636
GLY_87 0 0 0 0.60923 0.04183 0 0 0 0.65106
THR_88 0 0 0 0.43096 0.04183 0 0 0 0.47278
SER_89 0 0 0 0.29023 0.04957 0 0 0 0.3398
THR_90 0 0 0 0.33798 0.07582 0 0 0 0.4138
GLU_91 0 0 0 -1.01303 0.07582 0 0 0 -0.93721
PRO_92 0 0 0 0.51404 0.07582 0 0 0 0.58986
SER_93 0 0 0 -0.0106 0.07499 0 0 0 0.06439
GLU_94 0 0 0 -1.01303 0.07514 0 0 0 -0.93789
GLY_95 0 0 0 0.91259 0.07517 0 0 0 0.98775
SER_96 0 0 0 -0.0106 0.07582 0 0 0 0.06522
ALA_97 0 0 0 0.77873 0.07582 0 0 0 0.85455
PRO_98 0 0 0 0.2123 0.04957 0 0 0 0.26186
GLY_99 0 0 0 0.91259 0.04905 0 0 0 0.96164
SER_100 0 0 0 -0.0106 0.04957 0 0 0 0.03897
PRO_101 0 0 0 0.51404 0.04957 0 0 0 0.5636
ALA_102 0 0 0 0.797 0.04957 0 0 0 0.84657
GLY_103 0 0 0 0.60923 0.04957 0 0 0 0.6588
SER_104 0 0 0 0.29023 0.04957 0 0 0 0.3398
PRO_105 0 0 0 0.51404 0.07582 0 0 0 0.58986
THR_106 0 0 0 0.33798 0.07499 0 0 0 0.41297
SER_107 0 0 0 0.29023 0.07508 0 0 0 0.36531
THR_108 0 0 0 0.48779 0.04957 0 0 0 0.53736
GLU_109 0.02094 0 0 -1.01303 0.07582 0 0 0 -0.91628
GLU_110 0.02094 0 0 -1.03403 0.04957 0 0 0 -0.96353
GLY_111 0 0 0 0.91259 0.07508 0 0 0 0.98767
THR_112 0 0 0 0.48779 0.07582 0 0 0 0.56361
SER_113 0 0 0 0.13063 0.07499 0 0 0 0.20562
THR_114 0 0 0 0.43096 0.07499 0 0 0 0.50594
GLU_115 0 0 0 -1.01303 0.07582 0 0 0 -0.93721
PRO_116 0 0 0 0.51404 0.07582 0 0 0 0.58986
SER_117 0 0 0 0.13063 0.07499 0 0 0 0.20562
GLU_118 0 0 0 -0.93278 0.07582 0 0 0 -0.85696
GLY_119 0 0 0 0.91259 0.04957 0 0 0 0.96215
SER_120 0 0 0 0.29023 0.04957 0 0 0 0.3398
ALA_121 0 0 0 0.797 0.04957 0 0 0 0.84657
PRO_122 0 0 0 0.2123 0.04957 0 0 0 0.26186
GLY_123 0 0 0 0.91259 0.04957 0 0 0 0.96215
THR_124 0 0 0 0.48779 0.07582 0 0 0 0.56361
SER_125 0 0 0 0.13063 0.07573 0 0 0 0.20636
THR_126 0 0 0 0.43096 0.07499 0 0 0 0.50594
GLU_127 0 0 0 -1.01303 0.07582 0 0 0 -0.93721
PRO_128 0 0 0 0.2123 0.07582 0 0 0 0.28812
SER_129 0 0 0 0.13063 0.07508 0 0 0 0.20571
GLU_130 0 0 0 -1.03403 0.07582 0 0 0 -0.95821
GLY_131 0 0 0 0.91259 0.07582 0 0 0 0.98841
SER_132 0 0 0 0.29023 0.06588 0 0 0 0.35611
ALA_133 0 0 0 0.89846 0.06542 0 0 0 0.96387
PRO_134 0 0 0 0.2123 0.04957 0 0 0 0.26186
GLY_135 0.00025 0 0 0.91259 0.04957 0 0 0 0.9624
THR_136 0.00025 0 0 0.48779 0.04957 0 0 0 0.5376
SER_137 0 0 0 0.29023 0.04957 0 0 0 0.3398
GLU_138 0 0 0 -1.01303 0.07582 0 0 0 -0.93721
SER_139 0 0 0 0.29023 0.07562 0 0 0 0.36585
ALA_140 0 0 0 0.797 0.07469 0 0 0 0.87169
THR_141 0.05222 0 0 0.43096 0.07582 0 0 0 0.55899
PRO_142 0.05222 0 0 0.2123 0.07582 0 0 0 0.34033
GLU_143 0 0 0 -1.01303 0.07573 0 0 0 -0.9373
SER_144 0 0 0 0.13063 0.07508 0 0 0 0.20571
GLY_145 0 0 0 0.91259 0.04957 0 0 0 0.96215
PRO_146 0 -0.04077 -0.04979 0.51404 0.04957 0 0 0 0.47304
GLY_147 0 -0.01162 -0.00761 0.91259 0.04957 0 0 0 0.94293
SER_148 0 -0.05163 -0.01062 0.29023 0.07356 0 0 0 0.30154
GLU_149 0 -0.05693 -0.13713 -0.60186 0.03771 0 0 0 -0.75821
PRO_150 0 0.05274 -0.18294 -0.05784 0.07212 0 0 0 -0.11593
ALA_151 0 0.10139 0.11373 0.4142 0.07025 0 0 0 0.69956
THR_152 0 -0.03307 -0.10298 -0.13245 0.04518 0 0 0 -0.22332
SER_153 0 -0.09699 -0.12768 -0.18312 0.03671 0 0 0 -0.37108
GLY_154 0 0.32129 -0.16496 -0.08884 0.03539 0 0 0 0.10289
SER_155 0 0.03556 -0.10303 -0.21543 0.03812 0 0 0 -0.24478
GLU_156 0 -0.06298 -0.04127 -0.82678 0.07081 0 0 0 -0.86022
THR_157 0 -0.05711 0.05811 -0.10317 0.02997 0 0 0 -0.0722
PRO_158 0 -0.0669 0.02125 -0.05784 0.04345 0 0 0 -0.06005
GLY_159 0 0.00929 0.09079 -0.08884 0.02992 0 0 0 0.04118
MET_160 0 -0.16871 -0.1535 -0.05461 0.03609 0 0 0 -0.34073
TYR_161 0 -0.06126 -0.00569 0.85474 0.0693 0 0 0 0.8571
GLY_162 0 -0.06754 0.03143 -0.0429 0.0353 0 0 0 -0.04371
LYS_163 0 -0.26621 0.23791 -0.09974 0.03621 0 0 0 -0.09182
LEU_164 0 -0.11591 -0.1474 0.4149 0.06943 0 0 0 0.22103
ASN_165 0 -0.03488 0.05346 -0.40966 0.04801 0 0 0 -0.34307
ASP_166 0 -0.03238 -0.00049 -0.37876 0.04262 0 0 0 -0.36902
LEU_167 0 0.00666 -0.37153 -0.39148 0.03208 0 0 0 -0.72428
LEU_168 0 0.0305 -0.01525 0.75945 0.06887 0 0 0 0.84356
GLU_169 0 -0.02675 -0.08154 -0.82678 0.06959 0 0 0 -0.86548
ASP_170 0 -0.21983 0.24825 -0.03907 0.04365 0 0 0 0.033
LEU_171 0 -0.00043 -0.34617 -0.19483 0.04496 0 0 0 -0.49648
GLN_172 0 -0.03786 0.08662 -0.55896 0.06907 0 0 0 -0.44113
GLU_173 0 0.01162 -0.21204 -0.71584 0.06893 0 0 0 -0.84732
VAL_174 0 -0.27836 -0.63253 -0.41511 0.03732 0 0 0 -1.28868
LEU_175 0 -0.36268 -0.02237 0.58995 0.03674 0 0 0 0.24164
LYS_176 0 -0.05582 0.02812 -0.8715 0.06947 0 0 0 -0.82972
ASN_177 0 -0.14117 -0.05089 -0.13901 0.03512 0 0 0 -0.29595
LEU_178 0 -0.31704 -0.02028 -0.45811 0.0323 0 0 0 -0.76312
HIS_D_179 0 -0.00256 -0.05677 -0.06774 0.06887 0 0 0 -0.05819
LYS_180 0 -0.0465 -0.05667 -0.8715 0.07025 0 0 0 -0.90443
ASN_181 0 -0.25431 0.13912 0.05572 0.0305 0 0 0 -0.02896
ASP_182 0.4127 0.6122 0.18634 0.08318 0.0611 0 0 0 1.35553
ARG_183 0 0.02918 0.0732 -0.55583 0.07203 0 0 0 -0.38142
SER_184 0 -0.05554 -0.01002 -0.18312 0.04409 0 0 0 -0.2046
GLY_185 0 0.00638 -0.05611 -0.09146 0.04277 0 0 0 -0.09843
LYS_186 0 -0.03737 -0.01709 -1.04927 0.07134 0 0 0 -1.0324
ASP_187 0 -0.02103 -0.00708 -0.56986 0.07005 0 0 0 -0.52792
ASN_188 0 -0.03123 -0.02204 -0.01232 0.02982 0 0 0 -0.03576
ILE_189 0 0.29931 0.45244 0.34575 0.06919 0 0 0 1.1667
HIS_190 0 -0.03028 -0.13401 0.159 0.06947 0 0 0 0.06418
ASP_191 0 -0.23943 -0.31213 -0.42964 0.03503 0 0 0 -0.94617
VAL_192 0 -0.20312 0.31428 -0.27892 0.03697 0 0 0 -0.1308
ASP_193 0 -0.16751 -0.21589 -0.37876 0.06916 0 0 0 -0.69301
ASN_194 0 -0.07962 -0.09937 -0.36221 0.06899 0 0 0 -0.47221
HIS_D_195 0 -0.15629 0.06009 -0.18191 0.0435 0 0 0 -0.23461
LEU_196 0 -0.01248 -0.47973 -0.39148 0.04435 0 0 0 -0.83936
GLN_197 0 0.07969 0.12982 -0.55896 0.06894 0 0 0 -0.28052
ASN_198 0 -0.04345 -0.17677 -0.28327 0.06909 0 0 0 -0.4344
VAL_199 0 -0.11557 -0.42427 -0.27892 0.0451 0 0 0 -0.77366
ILE_200 0 -0.32081 -0.24753 0.47679 0.04318 0 0 0 -0.04839
GLU_201 0 -0.05568 -0.10525 -0.71584 0.06921 0 0 0 -0.80755
ASP_202 0 -0.21315 0.35912 0.08318 0.03543 0 0 0 0.26459
ILE_203 0 0.19209 -0.86855 -0.49284 0.04487 0 0 0 -1.12443
HIS_D_204 0 0.0605 0.2431 -0.02241 0.06878 0 0 0 0.34997
ASP_205 0 0.0278 -0.18246 -0.42964 0.06884 0 0 0 -0.51547
PHE_206 0 0.21737 -0.18773 -0.44993 0.04496 0 0 0 -0.37535
MET_207 0 0.35971 -0.12371 -0.05461 0.04435 0 0 0 0.22573
GLN_208 0 -0.08069 0.07569 -0.59803 0.06921 0 0 0 -0.53382
ALA_209 0 -0.2083 0.16841 0.13638 0.04009 0 0 0 0.13659
ALA_210 0 -0.10767 0.05524 -0.06885 0.03335 0 0 0 -0.08793
ALA_211 0 -0.14561 0.07301 0.16717 0.02991 0 0 0 0.12448
ALA_212 0 -0.06449 0.00084 0.28428 0.04027 0 0 0 0.26089
ALA_213 0 0.17214 -0.02079 0.03291 0.03598 0 0 0 0.22025
ALA_214 0 -0.12679 -0.07288 0.07904 0.03028 0 0 0 -0.09033
ASN_215 0 0.00292 0.06089 -0.36221 0.07034 0 0 0 -0.22806
CYS_216 0 -0.05887 -0.02872 1.70525 0.07025 0 0 0 1.68791
ARG_217 0 0.37434 0.18265 -0.33465 0.06908 0 0 0 0.29142
LYS:CtermProteinFull_218 0 -0.06284 -0.00026 -1.10762 0.07134 0 0 0 -1.09939
#END_POSE_ENERGIES_TABLE ./minmover_pdb/pose_0.pdb
