# Supplementary material for: Selection of a promiscuous minimalist cAMP phosphodiesterase from a library of de novo designed proteins
Source: Nat Chem. 2024 May 3;16(7):1200–8. doi: 10.1038/s41557-024-01490-4 (PMC11230910; doi:10.1038/s41557-024-01490-4)
Supplement: Supplementary file 3 — MD input files, scripts and final structures derived from MD, AlphaFold2, EMSfold and MultiSFold. [file 41557_2024_1490_MOESM3_ESM.zip › Computational_Data/4_MultiSFold/campase/pose_1.pdb]

ATOM      1  N   MET A   1      14.999  -7.930  -0.838  1.00  0.00           N  
ATOM      2  CA  MET A   1      13.940  -6.997  -1.273  1.00  0.00           C  
ATOM      3  C   MET A   1      12.590  -7.687  -1.322  1.00  0.00           C  
ATOM      4  O   MET A   1      11.725  -7.234  -0.603  1.00  0.00           O  
ATOM      5  CB  MET A   1      14.272  -6.407  -2.642  1.00  0.00           C  
ATOM      6  CEN MET A   1      14.749  -4.920  -3.441  1.00  0.00           X  
ATOM      7  H   MET A   1      15.775  -8.121  -1.439  1.00  0.00           H  
ATOM      8  N   TYR A   2      12.434  -8.810  -2.033  1.00  0.00           N  
ATOM      9  CA  TYR A   2      11.121  -9.452  -2.219  1.00  0.00           C  
ATOM     10  C   TYR A   2      10.240  -9.600  -0.960  1.00  0.00           C  
ATOM     11  O   TYR A   2       9.048  -9.373  -1.063  1.00  0.00           O  
ATOM     12  CB  TYR A   2      11.331 -10.836  -2.838  1.00  0.00           C  
ATOM     13  CEN TYR A   2      11.301 -11.633  -4.398  1.00  0.00           X  
ATOM     14  H   TYR A   2      13.139  -9.098  -2.695  1.00  0.00           H  
ATOM     15  N   GLY A   3      10.799  -9.936   0.214  1.00  0.00           N  
ATOM     16  CA  GLY A   3      10.021 -10.080   1.461  1.00  0.00           C  
ATOM     17  C   GLY A   3       9.318  -8.787   1.888  1.00  0.00           C  
ATOM     18  O   GLY A   3       8.156  -8.837   2.248  1.00  0.00           O  
ATOM     19  CEN GLY A   3      10.020 -10.080   1.461  1.00  0.00           X  
ATOM     20  H   GLY A   3      11.783 -10.159   0.240  1.00  0.00           H  
ATOM     21  N   LYS A   4       9.977  -7.631   1.693  1.00  0.00           N  
ATOM     22  CA  LYS A   4       9.447  -6.300   2.068  1.00  0.00           C  
ATOM     23  C   LYS A   4       8.338  -5.785   1.145  1.00  0.00           C  
ATOM     24  O   LYS A   4       7.467  -5.043   1.558  1.00  0.00           O  
ATOM     25  CB  LYS A   4      10.584  -5.278   2.103  1.00  0.00           C  
ATOM     26  CEN LYS A   4      11.940  -4.117   3.240  1.00  0.00           X  
ATOM     27  H   LYS A   4      10.920  -7.674   1.335  1.00  0.00           H  
ATOM     28  N   LEU A   5       8.430  -6.135  -0.134  1.00  0.00           N  
ATOM     29  CA  LEU A   5       7.408  -5.876  -1.133  1.00  0.00           C  
ATOM     30  C   LEU A   5       6.125  -6.668  -0.861  1.00  0.00           C  
ATOM     31  O   LEU A   5       5.035  -6.122  -0.972  1.00  0.00           O  
ATOM     32  CB  LEU A   5       7.952  -6.204  -2.529  1.00  0.00           C  
ATOM     33  CEN LEU A   5       8.457  -5.324  -3.688  1.00  0.00           X  
ATOM     34  H   LEU A   5       9.229  -6.691  -0.406  1.00  0.00           H  
ATOM     35  N   ASN A   6       6.257  -7.947  -0.499  1.00  0.00           N  
ATOM     36  CA  ASN A   6       5.098  -8.774  -0.190  1.00  0.00           C  
ATOM     37  C   ASN A   6       4.325  -8.177   0.990  1.00  0.00           C  
ATOM     38  O   ASN A   6       3.107  -8.094   0.916  1.00  0.00           O  
ATOM     39  CB  ASN A   6       5.496 -10.209   0.102  1.00  0.00           C  
ATOM     40  CEN ASN A   6       5.600 -11.114  -0.420  1.00  0.00           X  
ATOM     41  H   ASN A   6       7.167  -8.298  -0.241  1.00  0.00           H  
ATOM     42  N   ASP A   7       5.045  -7.682   2.004  1.00  0.00           N  
ATOM     43  CA  ASP A   7       4.445  -7.125   3.222  1.00  0.00           C  
ATOM     44  C   ASP A   7       3.672  -5.832   2.893  1.00  0.00           C  
ATOM     45  O   ASP A   7       2.541  -5.656   3.328  1.00  0.00           O  
ATOM     46  CB  ASP A   7       5.520  -6.852   4.277  1.00  0.00           C  
ATOM     47  CEN ASP A   7       5.929  -7.276   5.108  1.00  0.00           X  
ATOM     48  H   ASP A   7       6.049  -7.779   1.987  1.00  0.00           H  
ATOM     49  N   LEU A   8       4.218  -4.992   2.004  1.00  0.00           N  
ATOM     50  CA  LEU A   8       3.569  -3.760   1.553  1.00  0.00           C  
ATOM     51  C   LEU A   8       2.289  -4.002   0.732  1.00  0.00           C  
ATOM     52  O   LEU A   8       1.305  -3.274   0.867  1.00  0.00           O  
ATOM     53  CB  LEU A   8       4.566  -2.931   0.734  1.00  0.00           C  
ATOM     54  CEN LEU A   8       5.403  -1.680   1.062  1.00  0.00           X  
ATOM     55  H   LEU A   8       5.179  -5.150   1.737  1.00  0.00           H  
ATOM     56  N   LEU A   9       2.306  -5.000  -0.156  1.00  0.00           N  
ATOM     57  CA  LEU A   9       1.134  -5.363  -0.955  1.00  0.00           C  
ATOM     58  C   LEU A   9      -0.026  -5.815  -0.053  1.00  0.00           C  
ATOM     59  O   LEU A   9      -1.181  -5.495  -0.332  1.00  0.00           O  
ATOM     60  CB  LEU A   9       1.498  -6.465  -1.958  1.00  0.00           C  
ATOM     61  CEN LEU A   9       1.756  -6.454  -3.476  1.00  0.00           X  
ATOM     62  H   LEU A   9       3.149  -5.547  -0.242  1.00  0.00           H  
ATOM     63  N   GLU A  10       0.286  -6.529   1.028  1.00  0.00           N  
ATOM     64  CA  GLU A  10      -0.695  -7.005   2.007  1.00  0.00           C  
ATOM     65  C   GLU A  10      -1.367  -5.836   2.738  1.00  0.00           C  
ATOM     66  O   GLU A  10      -2.594  -5.824   2.875  1.00  0.00           O  
ATOM     67  CB  GLU A  10      -0.030  -7.943   3.016  1.00  0.00           C  
ATOM     68  CEN GLU A  10       0.322  -9.521   3.557  1.00  0.00           X  
ATOM     69  H   GLU A  10       1.260  -6.690   1.238  1.00  0.00           H  
ATOM     70  N   ASP A  11      -0.591  -4.826   3.130  1.00  0.00           N  
ATOM     71  CA  ASP A  11      -1.090  -3.644   3.829  1.00  0.00           C  
ATOM     72  C   ASP A  11      -2.004  -2.812   2.926  1.00  0.00           C  
ATOM     73  O   ASP A  11      -3.076  -2.384   3.356  1.00  0.00           O  
ATOM     74  CB  ASP A  11       0.075  -2.788   4.332  1.00  0.00           C  
ATOM     75  CEN ASP A  11       0.618  -2.621   5.178  1.00  0.00           X  
ATOM     76  H   ASP A  11       0.409  -4.918   3.026  1.00  0.00           H  
ATOM     77  N   LEU A  12      -1.643  -2.651   1.650  1.00  0.00           N  
ATOM     78  CA  LEU A  12      -2.448  -1.907   0.680  1.00  0.00           C  
ATOM     79  C   LEU A  12      -3.844  -2.521   0.482  1.00  0.00           C  
ATOM     80  O   LEU A  12      -4.859  -1.820   0.550  1.00  0.00           O  
ATOM     81  CB  LEU A  12      -1.707  -1.835  -0.661  1.00  0.00           C  
ATOM     82  CEN LEU A  12      -0.916  -0.712  -1.359  1.00  0.00           X  
ATOM     83  H   LEU A  12      -0.748  -3.020   1.365  1.00  0.00           H  
ATOM     84  N   GLN A  13      -3.920  -3.843   0.308  1.00  0.00           N  
ATOM     85  CA  GLN A  13      -5.192  -4.564   0.203  1.00  0.00           C  
ATOM     86  C   GLN A  13      -6.064  -4.405   1.453  1.00  0.00           C  
ATOM     87  O   GLN A  13      -7.277  -4.184   1.336  1.00  0.00           O  
ATOM     88  CB  GLN A  13      -4.934  -6.052  -0.050  1.00  0.00           C  
ATOM     89  CEN GLN A  13      -4.876  -7.294  -1.275  1.00  0.00           X  
ATOM     90  H   GLN A  13      -3.060  -4.373   0.313  1.00  0.00           H  
ATOM     91  N   GLU A  14      -5.495  -4.499   2.656  1.00  0.00           N  
ATOM     92  CA  GLU A  14      -6.273  -4.341   3.888  1.00  0.00           C  
ATOM     93  C   GLU A  14      -6.816  -2.910   4.024  1.00  0.00           C  
ATOM     94  O   GLU A  14      -8.002  -2.745   4.339  1.00  0.00           O  
ATOM     95  CB  GLU A  14      -5.420  -4.700   5.107  1.00  0.00           C  
ATOM     96  CEN GLU A  14      -4.953  -5.818   6.305  1.00  0.00           X  
ATOM     97  H   GLU A  14      -4.511  -4.714   2.722  1.00  0.00           H  
ATOM     98  N   VAL A  15      -6.036  -1.878   3.678  1.00  0.00           N  
ATOM     99  CA  VAL A  15      -6.518  -0.484   3.726  1.00  0.00           C  
ATOM    100  C   VAL A  15      -7.656  -0.246   2.747  1.00  0.00           C  
ATOM    101  O   VAL A  15      -8.641   0.393   3.124  1.00  0.00           O  
ATOM    102  CB  VAL A  15      -5.390   0.519   3.421  1.00  0.00           C  
ATOM    103  CEN VAL A  15      -4.984   1.000   3.702  1.00  0.00           X  
ATOM    104  H   VAL A  15      -5.091  -2.065   3.374  1.00  0.00           H  
ATOM    105  N   LEU A  16      -7.577  -0.793   1.530  1.00  0.00           N  
ATOM    106  CA  LEU A  16      -8.626  -0.619   0.513  1.00  0.00           C  
ATOM    107  C   LEU A  16      -9.934  -1.281   0.943  1.00  0.00           C  
ATOM    108  O   LEU A  16     -11.026  -0.716   0.848  1.00  0.00           O  
ATOM    109  CB  LEU A  16      -8.162  -1.189  -0.833  1.00  0.00           C  
ATOM    110  CEN LEU A  16      -7.667  -0.529  -2.134  1.00  0.00           X  
ATOM    111  H   LEU A  16      -6.764  -1.350   1.305  1.00  0.00           H  
ATOM    112  N   LYS A  17      -9.825  -2.493   1.482  1.00  0.00           N  
ATOM    113  CA  LYS A  17     -10.979  -3.264   1.932  1.00  0.00           C  
ATOM    114  C   LYS A  17     -11.702  -2.590   3.100  1.00  0.00           C  
ATOM    115  O   LYS A  17     -12.933  -2.551   3.107  1.00  0.00           O  
ATOM    116  CB  LYS A  17     -10.546  -4.676   2.330  1.00  0.00           C  
ATOM    117  CEN LYS A  17     -10.441  -6.736   1.861  1.00  0.00           X  
ATOM    118  H   LYS A  17      -8.904  -2.900   1.523  1.00  0.00           H  
ATOM    119  N   ASN A  18     -10.975  -2.067   4.084  1.00  0.00           N  
ATOM    120  CA  ASN A  18     -11.563  -1.407   5.247  1.00  0.00           C  
ATOM    121  C   ASN A  18     -12.203  -0.064   4.885  1.00  0.00           C  
ATOM    122  O   ASN A  18     -13.343   0.181   5.282  1.00  0.00           O  
ATOM    123  CB  ASN A  18     -10.533  -1.214   6.345  1.00  0.00           C  
ATOM    124  CEN ASN A  18     -10.188  -1.727   7.192  1.00  0.00           X  
ATOM    125  H   ASN A  18      -9.967  -2.107   4.005  1.00  0.00           H  
ATOM    126  N   LEU A  19     -11.549   0.752   4.060  1.00  0.00           N  
ATOM    127  CA  LEU A  19     -12.071   2.047   3.622  1.00  0.00           C  
ATOM    128  C   LEU A  19     -13.355   1.886   2.808  1.00  0.00           C  
ATOM    129  O   LEU A  19     -14.342   2.573   3.076  1.00  0.00           O  
ATOM    130  CB  LEU A  19     -11.011   2.794   2.802  1.00  0.00           C  
ATOM    131  CEN LEU A  19     -10.079   3.976   3.128  1.00  0.00           X  
ATOM    132  H   LEU A  19     -10.658   0.454   3.689  1.00  0.00           H  
ATOM    133  N   HIS A  20     -13.392   0.898   1.912  1.00  0.00           N  
ATOM    134  CA  HIS A  20     -14.586   0.578   1.128  1.00  0.00           C  
ATOM    135  C   HIS A  20     -15.744   0.045   1.988  1.00  0.00           C  
ATOM    136  O   HIS A  20     -16.866   0.546   1.896  1.00  0.00           O  
ATOM    137  CB  HIS A  20     -14.241  -0.443   0.039  1.00  0.00           C  
ATOM    138  CEN HIS A  20     -13.869  -0.445  -1.337  1.00  0.00           X  
ATOM    139  H   HIS A  20     -12.526   0.432   1.685  1.00  0.00           H  
ATOM    140  N   LYS A  21     -15.504  -0.960   2.845  1.00  0.00           N  
ATOM    141  CA  LYS A  21     -16.565  -1.586   3.668  1.00  0.00           C  
ATOM    142  C   LYS A  21     -17.176  -0.617   4.681  1.00  0.00           C  
ATOM    143  O   LYS A  21     -18.369  -0.717   4.967  1.00  0.00           O  
ATOM    144  CB  LYS A  21     -16.016  -2.810   4.402  1.00  0.00           C  
ATOM    145  CEN LYS A  21     -15.872  -4.916   4.554  1.00  0.00           X  
ATOM    146  H   LYS A  21     -14.551  -1.287   2.924  1.00  0.00           H  
ATOM    147  N   ASN A  22     -16.375   0.291   5.234  1.00  0.00           N  
ATOM    148  CA  ASN A  22     -16.807   1.244   6.252  1.00  0.00           C  
ATOM    149  C   ASN A  22     -17.733   2.355   5.705  1.00  0.00           C  
ATOM    150  O   ASN A  22     -18.688   2.742   6.384  1.00  0.00           O  
ATOM    151  CB  ASN A  22     -15.605   1.864   6.941  1.00  0.00           C  
ATOM    152  CEN ASN A  22     -15.001   1.677   7.778  1.00  0.00           X  
ATOM    153  H   ASN A  22     -15.400   0.291   4.969  1.00  0.00           H  
ATOM    154  N   ASP A  23     -17.537   2.808   4.455  1.00  0.00           N  
ATOM    155  CA  ASP A  23     -18.242   3.950   3.853  1.00  0.00           C  
ATOM    156  C   ASP A  23     -19.670   3.610   3.383  1.00  0.00           C  
ATOM    157  O   ASP A  23     -19.999   3.614   2.194  1.00  0.00           O  
ATOM    158  CB  ASP A  23     -17.431   4.498   2.676  1.00  0.00           C  
ATOM    159  CEN ASP A  23     -16.758   5.232   2.461  1.00  0.00           X  
ATOM    160  H   ASP A  23     -16.818   2.372   3.896  1.00  0.00           H  
ATOM    161  N   ARG A  24     -20.579   3.358   4.329  1.00  0.00           N  
ATOM    162  CA  ARG A  24     -21.992   3.113   3.988  1.00  0.00           C  
ATOM    163  C   ARG A  24     -22.930   4.295   4.205  1.00  0.00           C  
ATOM    164  O   ARG A  24     -24.082   4.190   3.796  1.00  0.00           O  
ATOM    165  CB  ARG A  24     -22.525   1.884   4.710  1.00  0.00           C  
ATOM    166  CEN ARG A  24     -23.169  -0.468   5.165  1.00  0.00           X  
ATOM    167  H   ARG A  24     -20.272   3.440   5.287  1.00  0.00           H  
ATOM    168  N   SER A  25     -22.488   5.403   4.805  1.00  0.00           N  
ATOM    169  CA  SER A  25     -23.396   6.535   5.072  1.00  0.00           C  
ATOM    170  C   SER A  25     -22.905   7.937   4.658  1.00  0.00           C  
ATOM    171  O   SER A  25     -23.562   8.914   5.016  1.00  0.00           O  
ATOM    172  CB  SER A  25     -23.727   6.546   6.552  1.00  0.00           C  
ATOM    173  CEN SER A  25     -23.655   6.496   7.089  1.00  0.00           X  
ATOM    174  H   SER A  25     -21.586   5.373   5.258  1.00  0.00           H  
ATOM    175  N   GLY A  26     -21.805   8.093   3.913  1.00  0.00           N  
ATOM    176  CA  GLY A  26     -21.280   9.437   3.598  1.00  0.00           C  
ATOM    177  C   GLY A  26     -20.477   9.543   2.302  1.00  0.00           C  
ATOM    178  O   GLY A  26     -19.251   9.573   2.358  1.00  0.00           O  
ATOM    179  CEN GLY A  26     -21.280   9.437   3.598  1.00  0.00           X  
ATOM    180  H   GLY A  26     -21.247   7.290   3.651  1.00  0.00           H  
ATOM    181  N   LYS A  27     -21.180   9.581   1.162  1.00  0.00           N  
ATOM    182  CA  LYS A  27     -20.645   9.616  -0.215  1.00  0.00           C  
ATOM    183  C   LYS A  27     -19.465  10.555  -0.451  1.00  0.00           C  
ATOM    184  O   LYS A  27     -18.579  10.216  -1.224  1.00  0.00           O  
ATOM    185  CB  LYS A  27     -21.767   9.988  -1.186  1.00  0.00           C  
ATOM    186  CEN LYS A  27     -23.187   9.378  -2.630  1.00  0.00           X  
ATOM    187  H   LYS A  27     -22.177   9.439   1.249  1.00  0.00           H  
ATOM    188  N   ASP A  28     -19.451  11.715   0.197  1.00  0.00           N  
ATOM    189  CA  ASP A  28     -18.339  12.652   0.018  1.00  0.00           C  
ATOM    190  C   ASP A  28     -17.008  12.076   0.525  1.00  0.00           C  
ATOM    191  O   ASP A  28     -15.970  12.286  -0.092  1.00  0.00           O  
ATOM    192  CB  ASP A  28     -18.642  13.972   0.731  1.00  0.00           C  
ATOM    193  CEN ASP A  28     -19.004  14.904   0.537  1.00  0.00           X  
ATOM    194  H   ASP A  28     -20.330  12.090   0.522  1.00  0.00           H  
ATOM    195  N   ASN A  29     -17.030  11.250   1.576  1.00  0.00           N  
ATOM    196  CA  ASN A  29     -15.788  10.714   2.141  1.00  0.00           C  
ATOM    197  C   ASN A  29     -15.274   9.472   1.395  1.00  0.00           C  
ATOM    198  O   ASN A  29     -14.070   9.225   1.382  1.00  0.00           O  
ATOM    199  CB  ASN A  29     -15.960  10.395   3.615  1.00  0.00           C  
ATOM    200  CEN ASN A  29     -15.826  10.873   4.539  1.00  0.00           X  
ATOM    201  H   ASN A  29     -17.911  11.084   2.045  1.00  0.00           H  
ATOM    202  N   ILE A  30     -16.164   8.670   0.802  1.00  0.00           N  
ATOM    203  CA  ILE A  30     -15.761   7.503   0.000  1.00  0.00           C  
ATOM    204  C   ILE A  30     -14.911   7.945  -1.187  1.00  0.00           C  
ATOM    205  O   ILE A  30     -13.933   7.273  -1.485  1.00  0.00           O  
ATOM    206  CB  ILE A  30     -16.976   6.711  -0.516  1.00  0.00           C  
ATOM    207  CEN ILE A  30     -17.695   5.925  -0.281  1.00  0.00           X  
ATOM    208  H   ILE A  30     -17.140   8.926   0.836  1.00  0.00           H  
ATOM    209  N   HIS A  31     -15.220   9.081  -1.823  1.00  0.00           N  
ATOM    210  CA  HIS A  31     -14.432   9.564  -2.958  1.00  0.00           C  
ATOM    211  C   HIS A  31     -13.004   9.930  -2.545  1.00  0.00           C  
ATOM    212  O   HIS A  31     -12.060   9.570  -3.244  1.00  0.00           O  
ATOM    213  CB  HIS A  31     -15.112  10.774  -3.607  1.00  0.00           C  
ATOM    214  CEN HIS A  31     -15.997  11.042  -4.691  1.00  0.00           X  
ATOM    215  H   HIS A  31     -15.978   9.658  -1.485  1.00  0.00           H  
ATOM    216  N   ASP A  32     -12.832  10.581  -1.392  1.00  0.00           N  
ATOM    217  CA  ASP A  32     -11.508  10.996  -0.921  1.00  0.00           C  
ATOM    218  C   ASP A  32     -10.587   9.793  -0.673  1.00  0.00           C  
ATOM    219  O   ASP A  32      -9.417   9.824  -1.049  1.00  0.00           O  
ATOM    220  CB  ASP A  32     -11.637  11.829   0.357  1.00  0.00           C  
ATOM    221  CEN ASP A  32     -11.664  12.800   0.661  1.00  0.00           X  
ATOM    222  H   ASP A  32     -13.642  10.893  -0.878  1.00  0.00           H  
ATOM    223  N   VAL A  33     -11.120   8.708  -0.102  1.00  0.00           N  
ATOM    224  CA  VAL A  33     -10.346   7.497   0.225  1.00  0.00           C  
ATOM    225  C   VAL A  33      -9.833   6.816  -1.046  1.00  0.00           C  
ATOM    226  O   VAL A  33      -8.707   6.340  -1.048  1.00  0.00           O  
ATOM    227  CB  VAL A  33     -11.182   6.487   1.033  1.00  0.00           C  
ATOM    228  CEN VAL A  33     -11.258   6.202   1.656  1.00  0.00           X  
ATOM    229  H   VAL A  33     -12.116   8.710   0.072  1.00  0.00           H  
ATOM    230  N   ASP A  34     -10.626   6.782  -2.120  1.00  0.00           N  
ATOM    231  CA  ASP A  34     -10.246   6.216  -3.420  1.00  0.00           C  
ATOM    232  C   ASP A  34      -9.049   6.967  -4.014  1.00  0.00           C  
ATOM    233  O   ASP A  34      -8.085   6.335  -4.442  1.00  0.00           O  
ATOM    234  CB  ASP A  34     -11.428   6.255  -4.391  1.00  0.00           C  
ATOM    235  CEN ASP A  34     -12.168   5.655  -4.752  1.00  0.00           X  
ATOM    236  H   ASP A  34     -11.559   7.164  -2.037  1.00  0.00           H  
ATOM    237  N   ASN A  35      -9.046   8.300  -3.936  1.00  0.00           N  
ATOM    238  CA  ASN A  35      -7.934   9.128  -4.409  1.00  0.00           C  
ATOM    239  C   ASN A  35      -6.648   8.860  -3.618  1.00  0.00           C  
ATOM    240  O   ASN A  35      -5.570   8.748  -4.199  1.00  0.00           O  
ATOM    241  CB  ASN A  35      -8.284  10.604  -4.351  1.00  0.00           C  
ATOM    242  CEN ASN A  35      -8.692  11.336  -4.983  1.00  0.00           X  
ATOM    243  H   ASN A  35      -9.859   8.759  -3.546  1.00  0.00           H  
ATOM    244  N   HIS A  36      -6.743   8.748  -2.291  1.00  0.00           N  
ATOM    245  CA  HIS A  36      -5.576   8.465  -1.461  1.00  0.00           C  
ATOM    246  C   HIS A  36      -4.969   7.098  -1.795  1.00  0.00           C  
ATOM    247  O   HIS A  36      -3.753   6.980  -1.928  1.00  0.00           O  
ATOM    248  CB  HIS A  36      -5.946   8.526   0.024  1.00  0.00           C  
ATOM    249  CEN HIS A  36      -5.910   9.469   1.092  1.00  0.00           X  
ATOM    250  H   HIS A  36      -7.641   8.882  -1.844  1.00  0.00           H  
ATOM    251  N   LEU A  37      -5.804   6.084  -2.021  1.00  0.00           N  
ATOM    252  CA  LEU A  37      -5.366   4.746  -2.401  1.00  0.00           C  
ATOM    253  C   LEU A  37      -4.636   4.726  -3.756  1.00  0.00           C  
ATOM    254  O   LEU A  37      -3.556   4.146  -3.851  1.00  0.00           O  
ATOM    255  CB  LEU A  37      -6.573   3.800  -2.434  1.00  0.00           C  
ATOM    256  CEN LEU A  37      -7.078   2.715  -1.464  1.00  0.00           X  
ATOM    257  H   LEU A  37      -6.792   6.240  -1.893  1.00  0.00           H  
ATOM    258  N   GLN A  38      -5.157   5.410  -4.782  1.00  0.00           N  
ATOM    259  CA  GLN A  38      -4.498   5.500  -6.091  1.00  0.00           C  
ATOM    260  C   GLN A  38      -3.119   6.164  -5.987  1.00  0.00           C  
ATOM    261  O   GLN A  38      -2.155   5.625  -6.529  1.00  0.00           O  
ATOM    262  CB  GLN A  38      -5.372   6.283  -7.075  1.00  0.00           C  
ATOM    263  CEN GLN A  38      -6.502   6.136  -8.397  1.00  0.00           X  
ATOM    264  H   GLN A  38      -6.006   5.936  -4.634  1.00  0.00           H  
ATOM    265  N   ASN A  39      -2.997   7.262  -5.233  1.00  0.00           N  
ATOM    266  CA  ASN A  39      -1.708   7.943  -5.054  1.00  0.00           C  
ATOM    267  C   ASN A  39      -0.680   7.035  -4.353  1.00  0.00           C  
ATOM    268  O   ASN A  39       0.460   6.950  -4.794  1.00  0.00           O  
ATOM    269  CB  ASN A  39      -1.873   9.240  -4.284  1.00  0.00           C  
ATOM    270  CEN ASN A  39      -2.031  10.257  -4.489  1.00  0.00           X  
ATOM    271  H   ASN A  39      -3.825   7.678  -4.836  1.00  0.00           H  
ATOM    272  N   VAL A  40      -1.103   6.274  -3.336  1.00  0.00           N  
ATOM    273  CA  VAL A  40      -0.228   5.323  -2.619  1.00  0.00           C  
ATOM    274  C   VAL A  40       0.280   4.217  -3.557  1.00  0.00           C  
ATOM    275  O   VAL A  40       1.461   3.871  -3.533  1.00  0.00           O  
ATOM    276  CB  VAL A  40      -0.954   4.673  -1.426  1.00  0.00           C  
ATOM    277  CEN VAL A  40      -0.982   4.654  -0.738  1.00  0.00           X  
ATOM    278  H   VAL A  40      -2.055   6.394  -3.018  1.00  0.00           H  
ATOM    279  N   ILE A  41      -0.586   3.656  -4.409  1.00  0.00           N  
ATOM    280  CA  ILE A  41      -0.184   2.615  -5.374  1.00  0.00           C  
ATOM    281  C   ILE A  41       0.874   3.138  -6.350  1.00  0.00           C  
ATOM    282  O   ILE A  41       1.872   2.449  -6.592  1.00  0.00           O  
ATOM    283  CB  ILE A  41      -1.388   2.090  -6.177  1.00  0.00           C  
ATOM    284  CEN ILE A  41      -2.211   1.374  -6.187  1.00  0.00           X  
ATOM    285  H   ILE A  41      -1.532   4.006  -4.431  1.00  0.00           H  
ATOM    286  N   GLU A  42       0.662   4.324  -6.918  1.00  0.00           N  
ATOM    287  CA  GLU A  42       1.603   4.942  -7.855  1.00  0.00           C  
ATOM    288  C   GLU A  42       2.977   5.147  -7.204  1.00  0.00           C  
ATOM    289  O   GLU A  42       3.995   4.776  -7.790  1.00  0.00           O  
ATOM    290  CB  GLU A  42       1.054   6.278  -8.361  1.00  0.00           C  
ATOM    291  CEN GLU A  42       0.258   7.187  -9.562  1.00  0.00           X  
ATOM    292  H   GLU A  42      -0.158   4.855  -6.656  1.00  0.00           H  
ATOM    293  N   ASP A  43       3.013   5.607  -5.955  1.00  0.00           N  
ATOM    294  CA  ASP A  43       4.255   5.838  -5.217  1.00  0.00           C  
ATOM    295  C   ASP A  43       5.021   4.539  -4.936  1.00  0.00           C  
ATOM    296  O   ASP A  43       6.237   4.473  -5.163  1.00  0.00           O  
ATOM    297  CB  ASP A  43       3.957   6.560  -3.901  1.00  0.00           C  
ATOM    298  CEN ASP A  43       3.951   7.499  -3.505  1.00  0.00           X  
ATOM    299  H   ASP A  43       2.152   5.930  -5.536  1.00  0.00           H  
ATOM    300  N   ILE A  44       4.330   3.465  -4.528  1.00  0.00           N  
ATOM    301  CA  ILE A  44       4.976   2.169  -4.262  1.00  0.00           C  
ATOM    302  C   ILE A  44       5.594   1.641  -5.550  1.00  0.00           C  
ATOM    303  O   ILE A  44       6.739   1.188  -5.539  1.00  0.00           O  
ATOM    304  CB  ILE A  44       3.988   1.128  -3.705  1.00  0.00           C  
ATOM    305  CEN ILE A  44       3.524   0.732  -2.801  1.00  0.00           X  
ATOM    306  H   ILE A  44       3.327   3.550  -4.459  1.00  0.00           H  
ATOM    307  N   HIS A  45       4.879   1.706  -6.674  1.00  0.00           N  
ATOM    308  CA  HIS A  45       5.387   1.241  -7.958  1.00  0.00           C  
ATOM    309  C   HIS A  45       6.669   1.963  -8.394  1.00  0.00           C  
ATOM    310  O   HIS A  45       7.656   1.311  -8.758  1.00  0.00           O  
ATOM    311  CB  HIS A  45       4.311   1.403  -9.036  1.00  0.00           C  
ATOM    312  CEN HIS A  45       3.289   0.619  -9.645  1.00  0.00           X  
ATOM    313  H   HIS A  45       3.962   2.131  -6.638  1.00  0.00           H  
ATOM    314  N   ASP A  46       6.708   3.283  -8.277  1.00  0.00           N  
ATOM    315  CA  ASP A  46       7.873   4.090  -8.637  1.00  0.00           C  
ATOM    316  C   ASP A  46       9.085   3.765  -7.761  1.00  0.00           C  
ATOM    317  O   ASP A  46      10.205   3.593  -8.268  1.00  0.00           O  
ATOM    318  CB  ASP A  46       7.539   5.580  -8.534  1.00  0.00           C  
ATOM    319  CEN ASP A  46       7.253   6.362  -9.120  1.00  0.00           X  
ATOM    320  H   ASP A  46       5.869   3.767  -7.990  1.00  0.00           H  
ATOM    321  N   PHE A  47       8.877   3.596  -6.453  1.00  0.00           N  
ATOM    322  CA  PHE A  47       9.950   3.272  -5.519  1.00  0.00           C  
ATOM    323  C   PHE A  47      10.569   1.904  -5.842  1.00  0.00           C  
ATOM    324  O   PHE A  47      11.796   1.767  -5.857  1.00  0.00           O  
ATOM    325  CB  PHE A  47       9.427   3.292  -4.082  1.00  0.00           C  
ATOM    326  CEN PHE A  47       9.400   4.285  -2.840  1.00  0.00           X  
ATOM    327  H   PHE A  47       7.932   3.670  -6.101  1.00  0.00           H  
ATOM    328  N   MET A  48       9.747   0.901  -6.165  1.00  0.00           N  
ATOM    329  CA  MET A  48      10.198  -0.445  -6.516  1.00  0.00           C  
ATOM    330  C   MET A  48      11.037  -0.445  -7.792  1.00  0.00           C  
ATOM    331  O   MET A  48      12.088  -1.091  -7.840  1.00  0.00           O  
ATOM    332  CB  MET A  48       8.997  -1.375  -6.677  1.00  0.00           C  
ATOM    333  CEN MET A  48       8.169  -2.726  -5.924  1.00  0.00           X  
ATOM    334  H   MET A  48       8.756   1.098  -6.170  1.00  0.00           H  
ATOM    335  N   GLN A  49      10.599   0.278  -8.820  1.00  0.00           N  
ATOM    336  CA  GLN A  49      11.308   0.367 -10.091  1.00  0.00           C  
ATOM    337  C   GLN A  49      12.694   1.001  -9.899  1.00  0.00           C  
ATOM    338  O   GLN A  49      13.698   0.455 -10.373  1.00  0.00           O  
ATOM    339  CB  GLN A  49      10.495   1.181 -11.101  1.00  0.00           C  
ATOM    340  CEN GLN A  49       9.419   1.077 -12.472  1.00  0.00           X  
ATOM    341  H   GLN A  49       9.714   0.761  -8.729  1.00  0.00           H  
ATOM    342  N   ALA A  50      12.775   2.083  -9.124  1.00  0.00           N  
ATOM    343  CA  ALA A  50      14.026   2.778  -8.837  1.00  0.00           C  
ATOM    344  C   ALA A  50      15.019   1.901  -8.053  1.00  0.00           C  
ATOM    345  O   ALA A  50      16.208   1.865  -8.386  1.00  0.00           O  
ATOM    346  CB  ALA A  50      13.738   4.064  -8.076  1.00  0.00           C  
ATOM    347  CEN ALA A  50      13.739   4.063  -8.076  1.00  0.00           X  
ATOM    348  H   ALA A  50      11.923   2.455  -8.729  1.00  0.00           H  
ATOM    349  N   ALA A  51      14.553   1.137  -7.063  1.00  0.00           N  
ATOM    350  CA  ALA A  51      15.395   0.238  -6.274  1.00  0.00           C  
ATOM    351  C   ALA A  51      15.937  -0.928  -7.118  1.00  0.00           C  
ATOM    352  O   ALA A  51      17.121  -1.273  -7.024  1.00  0.00           O  
ATOM    353  CB  ALA A  51      14.617  -0.288  -5.077  1.00  0.00           C  
ATOM    354  CEN ALA A  51      14.618  -0.288  -5.077  1.00  0.00           X  
ATOM    355  H   ALA A  51      13.580   1.228  -6.805  1.00  0.00           H  
ATOM    356  N   ALA A  52      15.113  -1.503  -7.997  1.00  0.00           N  
ATOM    357  CA  ALA A  52      15.501  -2.611  -8.864  1.00  0.00           C  
ATOM    358  C   ALA A  52      16.566  -2.181  -9.890  1.00  0.00           C  
ATOM    359  O   ALA A  52      17.552  -2.897 -10.095  1.00  0.00           O  
ATOM    360  CB  ALA A  52      14.276  -3.177  -9.567  1.00  0.00           C  
ATOM    361  CEN ALA A  52      14.277  -3.176  -9.567  1.00  0.00           X  
ATOM    362  H   ALA A  52      14.170  -1.150  -8.065  1.00  0.00           H  
ATOM    363  N   ALA A  53      16.414  -0.998 -10.494  1.00  0.00           N  
ATOM    364  CA  ALA A  53      17.376  -0.472 -11.458  1.00  0.00           C  
ATOM    365  C   ALA A  53      18.710  -0.115 -10.781  1.00  0.00           C  
ATOM    366  O   ALA A  53      19.772  -0.507 -11.269  1.00  0.00           O  
ATOM    367  CB  ALA A  53      16.794   0.740 -12.170  1.00  0.00           C  
ATOM    368  CEN ALA A  53      16.795   0.740 -12.170  1.00  0.00           X  
ATOM    369  H   ALA A  53      15.606  -0.436 -10.272  1.00  0.00           H  
ATOM    370  N   ALA A  54      18.675   0.532  -9.613  1.00  0.00           N  
ATOM    371  CA  ALA A  54      19.873   0.947  -8.884  1.00  0.00           C  
ATOM    372  C   ALA A  54      20.702  -0.251  -8.388  1.00  0.00           C  
ATOM    373  O   ALA A  54      21.933  -0.245  -8.493  1.00  0.00           O  
ATOM    374  CB  ALA A  54      19.484   1.842  -7.716  1.00  0.00           C  
ATOM    375  CEN ALA A  54      19.484   1.841  -7.717  1.00  0.00           X  
ATOM    376  H   ALA A  54      17.774   0.798  -9.240  1.00  0.00           H  
ATOM    377  N   ALA A  55      20.047  -1.312  -7.904  1.00  0.00           N  
ATOM    378  CA  ALA A  55      20.716  -2.535  -7.472  1.00  0.00           C  
ATOM    379  C   ALA A  55      21.295  -3.323  -8.665  1.00  0.00           C  
ATOM    380  O   ALA A  55      22.484  -3.662  -8.670  1.00  0.00           O  
ATOM    381  CB  ALA A  55      19.751  -3.401  -6.675  1.00  0.00           C  
ATOM    382  CEN ALA A  55      19.752  -3.401  -6.676  1.00  0.00           X  
ATOM    383  H   ALA A  55      19.044  -1.248  -7.809  1.00  0.00           H  
ATOM    384  N   ASN A  56      20.484  -3.575  -9.698  1.00  0.00           N  
ATOM    385  CA  ASN A  56      20.890  -4.364 -10.864  1.00  0.00           C  
ATOM    386  C   ASN A  56      21.985  -3.693 -11.702  1.00  0.00           C  
ATOM    387  O   ASN A  56      22.799  -4.406 -12.294  1.00  0.00           O  
ATOM    388  CB  ASN A  56      19.694  -4.679 -11.743  1.00  0.00           C  
ATOM    389  CEN ASN A  56      18.978  -5.439 -11.847  1.00  0.00           X  
ATOM    390  H   ASN A  56      19.537  -3.228  -9.659  1.00  0.00           H  
ATOM    391  N   CYS A  57      22.101  -2.360 -11.684  1.00  0.00           N  
ATOM    392  CA  CYS A  57      23.118  -1.634 -12.454  1.00  0.00           C  
ATOM    393  C   CYS A  57      24.531  -2.227 -12.306  1.00  0.00           C  
ATOM    394  O   CYS A  57      25.272  -2.281 -13.285  1.00  0.00           O  
ATOM    395  CB  CYS A  57      23.060  -0.240 -11.830  1.00  0.00           C  
ATOM    396  CEN CYS A  57      22.686   0.637 -12.210  1.00  0.00           X  
ATOM    397  H   CYS A  57      21.384  -1.819 -11.223  1.00  0.00           H  
ATOM    398  N   ARG A  58      24.917  -2.761 -11.135  1.00  0.00           N  
ATOM    399  CA  ARG A  58      26.277  -3.303 -10.940  1.00  0.00           C  
ATOM    400  C   ARG A  58      26.655  -4.497 -11.816  1.00  0.00           C  
ATOM    401  O   ARG A  58      27.851  -4.722 -11.993  1.00  0.00           O  
ATOM    402  CB  ARG A  58      26.524  -3.636  -9.476  1.00  0.00           C  
ATOM    403  CEN ARG A  58      27.241  -3.410  -7.112  1.00  0.00           X  
ATOM    404  H   ARG A  58      24.250  -2.777 -10.378  1.00  0.00           H  
ATOM    405  N   LYS A  59      25.713  -5.215 -12.442  1.00  0.00           N  
ATOM    406  CA  LYS A  59      26.074  -6.438 -13.199  1.00  0.00           C  
ATOM    407  C   LYS A  59      27.110  -6.162 -14.298  1.00  0.00           C  
ATOM    408  O   LYS A  59      27.826  -7.077 -14.686  1.00  0.00           O  
ATOM    409  CB  LYS A  59      24.826  -7.069 -13.818  1.00  0.00           C  
ATOM    410  CEN LYS A  59      23.354  -8.588 -13.774  1.00  0.00           X  
ATOM    411  H   LYS A  59      24.802  -4.800 -12.585  1.00  0.00           H  
ATOM    412  N   GLY A  60      27.237  -4.913 -14.749  1.00  0.00           N  
ATOM    413  CA  GLY A  60      28.157  -4.487 -15.806  1.00  0.00           C  
ATOM    414  C   GLY A  60      29.565  -4.080 -15.369  1.00  0.00           C  
ATOM    415  O   GLY A  60      30.374  -3.798 -16.243  1.00  0.00           O  
ATOM    416  CEN GLY A  60      28.157  -4.487 -15.806  1.00  0.00           X  
ATOM    417  H   GLY A  60      26.582  -4.216 -14.419  1.00  0.00           H  
ATOM    418  N   SER A  61      29.900  -4.062 -14.071  1.00  0.00           N  
ATOM    419  CA  SER A  61      31.220  -3.570 -13.634  1.00  0.00           C  
ATOM    420  C   SER A  61      32.145  -4.690 -13.135  1.00  0.00           C  
ATOM    421  O   SER A  61      33.100  -4.425 -12.406  1.00  0.00           O  
ATOM    422  CB  SER A  61      31.042  -2.528 -12.548  1.00  0.00           C  
ATOM    423  CEN SER A  61      30.830  -2.277 -12.114  1.00  0.00           X  
ATOM    424  H   SER A  61      29.290  -4.510 -13.400  1.00  0.00           H  
ATOM    425  N   PRO A  62      31.919  -5.963 -13.514  1.00  0.00           N  
ATOM    426  CA  PRO A  62      32.730  -7.082 -13.057  1.00  0.00           C  
ATOM    427  C   PRO A  62      33.965  -7.183 -13.971  1.00  0.00           C  
ATOM    428  O   PRO A  62      33.979  -7.908 -14.958  1.00  0.00           O  
ATOM    429  CB  PRO A  62      31.805  -8.306 -13.162  1.00  0.00           C  
ATOM    430  CEN PRO A  62      30.628  -7.122 -13.793  1.00  0.00           X  
ATOM    431  N   GLY A  63      34.984  -6.376 -13.680  1.00  0.00           N  
ATOM    432  CA  GLY A  63      36.207  -6.287 -14.479  1.00  0.00           C  
ATOM    433  C   GLY A  63      37.393  -6.986 -13.831  1.00  0.00           C  
ATOM    434  O   GLY A  63      38.199  -6.357 -13.160  1.00  0.00           O  
ATOM    435  CEN GLY A  63      36.208  -6.287 -14.479  1.00  0.00           X  
ATOM    436  H   GLY A  63      34.853  -5.701 -12.940  1.00  0.00           H  
ATOM    437  N   SER A  64      37.508  -8.300 -13.982  1.00  0.00           N  
ATOM    438  CA  SER A  64      38.614  -9.026 -13.364  1.00  0.00           C  
ATOM    439  C   SER A  64      39.296  -9.833 -14.457  1.00  0.00           C  
ATOM    440  O   SER A  64      38.678 -10.740 -15.010  1.00  0.00           O  
ATOM    441  CB  SER A  64      38.125  -9.923 -12.243  1.00  0.00           C  
ATOM    442  CEN SER A  64      37.794 -10.253 -11.964  1.00  0.00           X  
ATOM    443  H   SER A  64      37.027  -8.742 -14.749  1.00  0.00           H  
ATOM    444  N   PRO A  65      40.539  -9.477 -14.825  1.00  0.00           N  
ATOM    445  CA  PRO A  65      41.245 -10.171 -15.881  1.00  0.00           C  
ATOM    446  C   PRO A  65      41.641 -11.544 -15.336  1.00  0.00           C  
ATOM    447  O   PRO A  65      41.929 -11.700 -14.151  1.00  0.00           O  
ATOM    448  CB  PRO A  65      42.454  -9.278 -16.204  1.00  0.00           C  
ATOM    449  CEN PRO A  65      41.796  -8.245 -14.906  1.00  0.00           X  
ATOM    450  N   ALA A  66      41.668 -12.554 -16.204  1.00  0.00           N  
ATOM    451  CA  ALA A  66      42.033 -13.888 -15.770  1.00  0.00           C  
ATOM    452  C   ALA A  66      43.561 -13.893 -15.684  1.00  0.00           C  
ATOM    453  O   ALA A  66      44.267 -14.459 -16.522  1.00  0.00           O  
ATOM    454  CB  ALA A  66      41.508 -14.953 -16.721  1.00  0.00           C  
ATOM    455  CEN ALA A  66      41.509 -14.953 -16.721  1.00  0.00           X  
ATOM    456  H   ALA A  66      41.677 -12.346 -17.194  1.00  0.00           H  
ATOM    457  N   GLY A  67      44.071 -13.142 -14.714  1.00  0.00           N  
ATOM    458  CA  GLY A  67      45.494 -12.971 -14.500  1.00  0.00           C  
ATOM    459  C   GLY A  67      46.011 -14.138 -13.677  1.00  0.00           C  
ATOM    460  O   GLY A  67      45.372 -14.562 -12.722  1.00  0.00           O  
ATOM    461  CEN GLY A  67      45.495 -12.971 -14.500  1.00  0.00           X  
ATOM    462  H   GLY A  67      43.428 -12.721 -14.059  1.00  0.00           H  
ATOM    463  N   SER A  68      47.152 -14.679 -14.090  1.00  0.00           N  
ATOM    464  CA  SER A  68      47.840 -15.805 -13.448  1.00  0.00           C  
ATOM    465  C   SER A  68      49.297 -15.788 -13.915  1.00  0.00           C  
ATOM    466  O   SER A  68      49.717 -16.690 -14.639  1.00  0.00           O  
ATOM    467  CB  SER A  68      47.169 -17.121 -13.788  1.00  0.00           C  
ATOM    468  CEN SER A  68      46.898 -17.493 -14.078  1.00  0.00           X  
ATOM    469  H   SER A  68      47.748 -14.056 -14.616  1.00  0.00           H  
ATOM    470  N   PRO A  69      50.090 -14.764 -13.560  1.00  0.00           N  
ATOM    471  CA  PRO A  69      51.466 -14.705 -14.017  1.00  0.00           C  
ATOM    472  C   PRO A  69      52.176 -15.976 -13.545  1.00  0.00           C  
ATOM    473  O   PRO A  69      51.860 -16.545 -12.498  1.00  0.00           O  
ATOM    474  CB  PRO A  69      52.038 -13.428 -13.379  1.00  0.00           C  
ATOM    475  CEN PRO A  69      50.411 -13.289 -12.658  1.00  0.00           X  
ATOM    476  N   THR A  70      53.124 -16.440 -14.345  1.00  0.00           N  
ATOM    477  CA  THR A  70      53.966 -17.584 -14.011  1.00  0.00           C  
ATOM    478  C   THR A  70      55.364 -17.060 -13.683  1.00  0.00           C  
ATOM    479  O   THR A  70      55.941 -16.291 -14.450  1.00  0.00           O  
ATOM    480  CB  THR A  70      54.045 -18.609 -15.158  1.00  0.00           C  
ATOM    481  CEN THR A  70      53.797 -18.990 -15.524  1.00  0.00           X  
ATOM    482  H   THR A  70      53.447 -15.862 -15.111  1.00  0.00           H  
ATOM    483  N   SER A  71      55.885 -17.443 -12.515  1.00  0.00           N  
ATOM    484  CA  SER A  71      57.209 -17.063 -12.029  1.00  0.00           C  
ATOM    485  C   SER A  71      58.311 -17.781 -12.805  1.00  0.00           C  
ATOM    486  O   SER A  71      58.119 -18.942 -13.155  1.00  0.00           O  
ATOM    487  CB  SER A  71      57.326 -17.362 -10.548  1.00  0.00           C  
ATOM    488  CEN SER A  71      57.254 -17.620 -10.074  1.00  0.00           X  
ATOM    489  H   SER A  71      55.331 -18.031 -11.909  1.00  0.00           H  
ATOM    490  N   THR A  72      59.470 -17.143 -12.977  1.00  0.00           N  
ATOM    491  CA  THR A  72      60.611 -17.748 -13.678  1.00  0.00           C  
ATOM    492  C   THR A  72      61.926 -17.255 -13.066  1.00  0.00           C  
ATOM    493  O   THR A  72      62.350 -16.134 -13.311  1.00  0.00           O  
ATOM    494  CB  THR A  72      60.596 -17.424 -15.184  1.00  0.00           C  
ATOM    495  CEN THR A  72      60.345 -17.441 -15.711  1.00  0.00           X  
ATOM    496  H   THR A  72      59.630 -16.272 -12.493  1.00  0.00           H  
ATOM    497  N   GLU A  73      62.480 -18.136 -12.236  1.00  0.00           N  
ATOM    498  CA  GLU A  73      63.716 -18.082 -11.434  1.00  0.00           C  
ATOM    499  C   GLU A  73      64.209 -16.799 -10.726  1.00  0.00           C  
ATOM    500  O   GLU A  73      64.455 -15.744 -11.298  1.00  0.00           O  
ATOM    501  CB  GLU A  73      64.852 -18.564 -12.339  1.00  0.00           C  
ATOM    502  CEN GLU A  73      65.846 -19.820 -12.918  1.00  0.00           X  
ATOM    503  H   GLU A  73      62.246 -19.090 -12.469  1.00  0.00           H  
ATOM    504  N   GLU A  74      64.399 -17.001  -9.416  1.00  0.00           N  
ATOM    505  CA  GLU A  74      64.857 -16.105  -8.358  1.00  0.00           C  
ATOM    506  C   GLU A  74      66.298 -15.597  -8.512  1.00  0.00           C  
ATOM    507  O   GLU A  74      67.233 -16.362  -8.744  1.00  0.00           O  
ATOM    508  CB  GLU A  74      64.711 -16.806  -7.006  1.00  0.00           C  
ATOM    509  CEN GLU A  74      63.825 -17.091  -5.578  1.00  0.00           X  
ATOM    510  H   GLU A  74      64.347 -17.965  -9.116  1.00  0.00           H  
ATOM    511  N   GLY A  75      66.485 -14.307  -8.227  1.00  0.00           N  
ATOM    512  CA  GLY A  75      67.773 -13.622  -8.271  1.00  0.00           C  
ATOM    513  C   GLY A  75      67.671 -12.294  -7.526  1.00  0.00           C  
ATOM    514  O   GLY A  75      66.727 -11.533  -7.717  1.00  0.00           O  
ATOM    515  CEN GLY A  75      67.774 -13.622  -8.271  1.00  0.00           X  
ATOM    516  H   GLY A  75      65.720 -13.803  -7.806  1.00  0.00           H  
ATOM    517  N   THR A  76      68.628 -12.067  -6.636  1.00  0.00           N  
ATOM    518  CA  THR A  76      68.788 -10.913  -5.746  1.00  0.00           C  
ATOM    519  C   THR A  76      69.149  -9.620  -6.496  1.00  0.00           C  
ATOM    520  O   THR A  76      69.918  -9.657  -7.446  1.00  0.00           O  
ATOM    521  CB  THR A  76      69.868 -11.185  -4.683  1.00  0.00           C  
ATOM    522  CEN THR A  76      70.086 -11.498  -4.239  1.00  0.00           X  
ATOM    523  H   THR A  76      69.314 -12.798  -6.527  1.00  0.00           H  
ATOM    524  N   SER A  77      68.594  -8.504  -5.999  1.00  0.00           N  
ATOM    525  CA  SER A  77      68.770  -7.078  -6.358  1.00  0.00           C  
ATOM    526  C   SER A  77      68.819  -6.620  -7.824  1.00  0.00           C  
ATOM    527  O   SER A  77      69.712  -7.012  -8.556  1.00  0.00           O  
ATOM    528  CB  SER A  77      70.042  -6.599  -5.685  1.00  0.00           C  
ATOM    529  CEN SER A  77      70.553  -6.608  -5.501  1.00  0.00           X  
ATOM    530  H   SER A  77      68.257  -8.613  -5.054  1.00  0.00           H  
ATOM    531  N   GLU A  78      68.034  -5.585  -8.160  1.00  0.00           N  
ATOM    532  CA  GLU A  78      68.044  -4.990  -9.513  1.00  0.00           C  
ATOM    533  C   GLU A  78      67.429  -3.579  -9.503  1.00  0.00           C  
ATOM    534  O   GLU A  78      66.273  -3.371  -9.146  1.00  0.00           O  
ATOM    535  CB  GLU A  78      67.290  -5.884 -10.500  1.00  0.00           C  
ATOM    536  CEN GLU A  78      67.300  -7.067 -11.727  1.00  0.00           X  
ATOM    537  H   GLU A  78      67.801  -4.935  -7.425  1.00  0.00           H  
ATOM    538  N   SER A  79      68.230  -2.580  -9.877  1.00  0.00           N  
ATOM    539  CA  SER A  79      67.845  -1.172  -9.962  1.00  0.00           C  
ATOM    540  C   SER A  79      67.633  -0.780 -11.426  1.00  0.00           C  
ATOM    541  O   SER A  79      68.516  -1.039 -12.245  1.00  0.00           O  
ATOM    542  CB  SER A  79      68.898  -0.293  -9.317  1.00  0.00           C  
ATOM    543  CEN SER A  79      69.390  -0.120  -9.161  1.00  0.00           X  
ATOM    544  H   SER A  79      69.133  -2.813 -10.265  1.00  0.00           H  
ATOM    545  N   ALA A  80      66.532  -0.103 -11.752  1.00  0.00           N  
ATOM    546  CA  ALA A  80      66.254   0.358 -13.110  1.00  0.00           C  
ATOM    547  C   ALA A  80      65.812   1.834 -13.074  1.00  0.00           C  
ATOM    548  O   ALA A  80      65.007   2.248 -12.242  1.00  0.00           O  
ATOM    549  CB  ALA A  80      65.194  -0.515 -13.767  1.00  0.00           C  
ATOM    550  CEN ALA A  80      65.195  -0.514 -13.767  1.00  0.00           X  
ATOM    551  H   ALA A  80      65.914   0.212 -11.016  1.00  0.00           H  
ATOM    552  N   THR A  81      66.406   2.621 -13.964  1.00  0.00           N  
ATOM    553  CA  THR A  81      66.192   4.053 -14.203  1.00  0.00           C  
ATOM    554  C   THR A  81      64.919   4.343 -15.017  1.00  0.00           C  
ATOM    555  O   THR A  81      64.772   3.774 -16.100  1.00  0.00           O  
ATOM    556  CB  THR A  81      67.397   4.675 -14.931  1.00  0.00           C  
ATOM    557  CEN THR A  81      67.966   4.804 -14.967  1.00  0.00           X  
ATOM    558  H   THR A  81      67.023   2.178 -14.631  1.00  0.00           H  
ATOM    559  N   PRO A  82      64.037   5.260 -14.570  1.00  0.00           N  
ATOM    560  CA  PRO A  82      62.811   5.611 -15.288  1.00  0.00           C  
ATOM    561  C   PRO A  82      63.127   6.393 -16.576  1.00  0.00           C  
ATOM    562  O   PRO A  82      64.087   7.161 -16.635  1.00  0.00           O  
ATOM    563  CB  PRO A  82      62.014   6.453 -14.277  1.00  0.00           C  
ATOM    564  CEN PRO A  82      63.448   6.216 -13.241  1.00  0.00           X  
ATOM    565  N   GLU A  83      62.312   6.180 -17.610  1.00  0.00           N  
ATOM    566  CA  GLU A  83      62.379   6.885 -18.895  1.00  0.00           C  
ATOM    567  C   GLU A  83      61.491   8.139 -18.908  1.00  0.00           C  
ATOM    568  O   GLU A  83      60.335   8.140 -18.482  1.00  0.00           O  
ATOM    569  CB  GLU A  83      61.975   5.947 -20.034  1.00  0.00           C  
ATOM    570  CEN GLU A  83      62.405   4.898 -21.307  1.00  0.00           X  
ATOM    571  H   GLU A  83      61.552   5.528 -17.490  1.00  0.00           H  
ATOM    572  N   SER A  84      62.101   9.214 -19.398  1.00  0.00           N  
ATOM    573  CA  SER A  84      61.556  10.552 -19.618  1.00  0.00           C  
ATOM    574  C   SER A  84      60.622  10.629 -20.829  1.00  0.00           C  
ATOM    575  O   SER A  84      60.905  10.048 -21.872  1.00  0.00           O  
ATOM    576  CB  SER A  84      62.694  11.542 -19.777  1.00  0.00           C  
ATOM    577  CEN SER A  84      63.179  11.738 -19.924  1.00  0.00           X  
ATOM    578  H   SER A  84      63.045   9.060 -19.721  1.00  0.00           H  
ATOM    579  N   GLY A  85      59.575  11.463 -20.753  1.00  0.00           N  
ATOM    580  CA  GLY A  85      58.699  11.707 -21.908  1.00  0.00           C  
ATOM    581  C   GLY A  85      57.190  11.744 -21.613  1.00  0.00           C  
ATOM    582  O   GLY A  85      56.534  10.717 -21.758  1.00  0.00           O  
ATOM    583  CEN GLY A  85      58.698  11.707 -21.908  1.00  0.00           X  
ATOM    584  H   GLY A  85      59.484  12.055 -19.940  1.00  0.00           H  
ATOM    585  N   PRO A  86      56.607  12.903 -21.255  1.00  0.00           N  
ATOM    586  CA  PRO A  86      55.173  13.037 -20.987  1.00  0.00           C  
ATOM    587  C   PRO A  86      54.334  12.838 -22.262  1.00  0.00           C  
ATOM    588  O   PRO A  86      54.725  13.253 -23.354  1.00  0.00           O  
ATOM    589  CB  PRO A  86      55.034  14.459 -20.419  1.00  0.00           C  
ATOM    590  CEN PRO A  86      56.788  14.552 -20.739  1.00  0.00           X  
ATOM    591  N   GLY A  87      53.170  12.197 -22.114  1.00  0.00           N  
ATOM    592  CA  GLY A  87      52.196  11.956 -23.181  1.00  0.00           C  
ATOM    593  C   GLY A  87      51.211  13.117 -23.353  1.00  0.00           C  
ATOM    594  O   GLY A  87      50.923  13.860 -22.422  1.00  0.00           O  
ATOM    595  CEN GLY A  87      52.195  11.956 -23.182  1.00  0.00           X  
ATOM    596  H   GLY A  87      52.906  11.921 -21.182  1.00  0.00           H  
ATOM    597  N   THR A  88      50.730  13.256 -24.580  1.00  0.00           N  
ATOM    598  CA  THR A  88      49.733  14.195 -25.104  1.00  0.00           C  
ATOM    599  C   THR A  88      48.272  13.892 -24.750  1.00  0.00           C  
ATOM    600  O   THR A  88      47.759  12.819 -25.060  1.00  0.00           O  
ATOM    601  CB  THR A  88      49.839  14.279 -26.638  1.00  0.00           C  
ATOM    602  CEN THR A  88      50.142  14.382 -27.127  1.00  0.00           X  
ATOM    603  H   THR A  88      51.151  12.679 -25.292  1.00  0.00           H  
ATOM    604  N   SER A  89      47.583  14.907 -24.223  1.00  0.00           N  
ATOM    605  CA  SER A  89      46.171  14.902 -23.821  1.00  0.00           C  
ATOM    606  C   SER A  89      45.210  15.109 -24.996  1.00  0.00           C  
ATOM    607  O   SER A  89      45.509  15.844 -25.937  1.00  0.00           O  
ATOM    608  CB  SER A  89      45.938  15.969 -22.769  1.00  0.00           C  
ATOM    609  CEN SER A  89      45.988  16.442 -22.505  1.00  0.00           X  
ATOM    610  H   SER A  89      48.049  15.798 -24.133  1.00  0.00           H  
ATOM    611  N   THR A  90      44.013  14.531 -24.921  1.00  0.00           N  
ATOM    612  CA  THR A  90      42.954  14.700 -25.930  1.00  0.00           C  
ATOM    613  C   THR A  90      41.603  14.657 -25.220  1.00  0.00           C  
ATOM    614  O   THR A  90      41.473  14.087 -24.140  1.00  0.00           O  
ATOM    615  CB  THR A  90      43.001  13.613 -27.020  1.00  0.00           C  
ATOM    616  CEN THR A  90      43.272  13.335 -27.457  1.00  0.00           X  
ATOM    617  H   THR A  90      43.716  14.138 -24.037  1.00  0.00           H  
ATOM    618  N   GLU A  91      40.655  15.366 -25.817  1.00  0.00           N  
ATOM    619  CA  GLU A  91      39.244  15.505 -25.463  1.00  0.00           C  
ATOM    620  C   GLU A  91      38.402  14.271 -25.868  1.00  0.00           C  
ATOM    621  O   GLU A  91      38.583  13.741 -26.972  1.00  0.00           O  
ATOM    622  CB  GLU A  91      38.671  16.766 -26.113  1.00  0.00           C  
ATOM    623  CEN GLU A  91      38.229  18.409 -26.012  1.00  0.00           X  
ATOM    624  H   GLU A  91      40.938  15.935 -26.602  1.00  0.00           H  
ATOM    625  N   PRO A  92      37.479  13.797 -25.005  1.00  0.00           N  
ATOM    626  CA  PRO A  92      36.602  12.661 -25.290  1.00  0.00           C  
ATOM    627  C   PRO A  92      35.501  13.022 -26.300  1.00  0.00           C  
ATOM    628  O   PRO A  92      34.927  14.101 -26.258  1.00  0.00           O  
ATOM    629  CB  PRO A  92      36.024  12.290 -23.914  1.00  0.00           C  
ATOM    630  CEN PRO A  92      36.958  13.704 -23.354  1.00  0.00           X  
ATOM    631  N   SER A  93      35.169  12.088 -27.195  1.00  0.00           N  
ATOM    632  CA  SER A  93      34.073  12.263 -28.157  1.00  0.00           C  
ATOM    633  C   SER A  93      32.713  12.012 -27.501  1.00  0.00           C  
ATOM    634  O   SER A  93      32.520  11.022 -26.795  1.00  0.00           O  
ATOM    635  CB  SER A  93      34.265  11.338 -29.342  1.00  0.00           C  
ATOM    636  CEN SER A  93      34.405  10.893 -29.622  1.00  0.00           X  
ATOM    637  H   SER A  93      35.626  11.188 -27.144  1.00  0.00           H  
ATOM    638  N   GLU A  94      31.767  12.903 -27.779  1.00  0.00           N  
ATOM    639  CA  GLU A  94      30.374  12.851 -27.343  1.00  0.00           C  
ATOM    640  C   GLU A  94      29.603  11.736 -28.072  1.00  0.00           C  
ATOM    641  O   GLU A  94      29.735  11.545 -29.281  1.00  0.00           O  
ATOM    642  CB  GLU A  94      29.695  14.203 -27.571  1.00  0.00           C  
ATOM    643  CEN GLU A  94      29.162  15.707 -26.973  1.00  0.00           X  
ATOM    644  H   GLU A  94      32.023  13.696 -28.350  1.00  0.00           H  
ATOM    645  N   GLY A  95      28.756  11.007 -27.344  1.00  0.00           N  
ATOM    646  CA  GLY A  95      27.923   9.926 -27.872  1.00  0.00           C  
ATOM    647  C   GLY A  95      26.522   9.991 -27.274  1.00  0.00           C  
ATOM    648  O   GLY A  95      25.999   8.987 -26.803  1.00  0.00           O  
ATOM    649  CEN GLY A  95      27.922   9.925 -27.873  1.00  0.00           X  
ATOM    650  H   GLY A  95      28.651  11.247 -26.367  1.00  0.00           H  
ATOM    651  N   SER A  96      25.918  11.181 -27.285  1.00  0.00           N  
ATOM    652  CA  SER A  96      24.566  11.432 -26.778  1.00  0.00           C  
ATOM    653  C   SER A  96      23.505  10.784 -27.676  1.00  0.00           C  
ATOM    654  O   SER A  96      23.649  10.845 -28.893  1.00  0.00           O  
ATOM    655  CB  SER A  96      24.322  12.924 -26.664  1.00  0.00           C  
ATOM    656  CEN SER A  96      24.349  13.454 -26.785  1.00  0.00           X  
ATOM    657  H   SER A  96      26.391  11.932 -27.767  1.00  0.00           H  
ATOM    658  N   ALA A  97      22.416  10.253 -27.102  1.00  0.00           N  
ATOM    659  CA  ALA A  97      21.282   9.669 -27.843  1.00  0.00           C  
ATOM    660  C   ALA A  97      20.007   9.556 -26.966  1.00  0.00           C  
ATOM    661  O   ALA A  97      19.701   8.475 -26.462  1.00  0.00           O  
ATOM    662  CB  ALA A  97      21.670   8.305 -28.395  1.00  0.00           C  
ATOM    663  CEN ALA A  97      21.669   8.306 -28.395  1.00  0.00           X  
ATOM    664  H   ALA A  97      22.253  10.487 -26.133  1.00  0.00           H  
ATOM    665  N   PRO A  98      19.220  10.636 -26.806  1.00  0.00           N  
ATOM    666  CA  PRO A  98      18.010  10.642 -25.984  1.00  0.00           C  
ATOM    667  C   PRO A  98      16.891   9.816 -26.646  1.00  0.00           C  
ATOM    668  O   PRO A  98      16.842   9.667 -27.864  1.00  0.00           O  
ATOM    669  CB  PRO A  98      17.645  12.131 -25.869  1.00  0.00           C  
ATOM    670  CEN PRO A  98      19.055  12.363 -26.939  1.00  0.00           X  
ATOM    671  N   GLY A  99      15.970   9.287 -25.839  1.00  0.00           N  
ATOM    672  CA  GLY A  99      14.814   8.529 -26.318  1.00  0.00           C  
ATOM    673  C   GLY A  99      13.537   8.992 -25.615  1.00  0.00           C  
ATOM    674  O   GLY A  99      13.497   9.037 -24.391  1.00  0.00           O  
ATOM    675  CEN GLY A  99      14.814   8.529 -26.318  1.00  0.00           X  
ATOM    676  H   GLY A  99      16.003   9.522 -24.857  1.00  0.00           H  
ATOM    677  N   SER A 100      12.493   9.316 -26.376  1.00  0.00           N  
ATOM    678  CA  SER A 100      11.212   9.793 -25.842  1.00  0.00           C  
ATOM    679  C   SER A 100      10.157   8.681 -25.890  1.00  0.00           C  
ATOM    680  O   SER A 100      10.196   7.864 -26.812  1.00  0.00           O  
ATOM    681  CB  SER A 100      10.739  11.007 -26.617  1.00  0.00           C  
ATOM    682  CEN SER A 100      10.657  11.340 -27.040  1.00  0.00           X  
ATOM    683  H   SER A 100      12.563   9.178 -27.374  1.00  0.00           H  
ATOM    684  N   PRO A 101       9.157   8.663 -24.992  1.00  0.00           N  
ATOM    685  CA  PRO A 101       8.101   7.663 -25.040  1.00  0.00           C  
ATOM    686  C   PRO A 101       7.130   7.984 -26.183  1.00  0.00           C  
ATOM    687  O   PRO A 101       6.846   9.140 -26.493  1.00  0.00           O  
ATOM    688  CB  PRO A 101       7.433   7.750 -23.657  1.00  0.00           C  
ATOM    689  CEN PRO A 101       8.609   9.065 -23.384  1.00  0.00           X  
ATOM    690  N   ALA A 102       6.608   6.929 -26.800  1.00  0.00           N  
ATOM    691  CA  ALA A 102       5.609   7.015 -27.854  1.00  0.00           C  
ATOM    692  C   ALA A 102       4.288   7.534 -27.253  1.00  0.00           C  
ATOM    693  O   ALA A 102       4.038   7.361 -26.060  1.00  0.00           O  
ATOM    694  CB  ALA A 102       5.418   5.664 -28.527  1.00  0.00           C  
ATOM    695  CEN ALA A 102       5.418   5.665 -28.526  1.00  0.00           X  
ATOM    696  H   ALA A 102       6.742   6.022 -26.374  1.00  0.00           H  
ATOM    697  N   GLY A 103       3.453   8.172 -28.072  1.00  0.00           N  
ATOM    698  CA  GLY A 103       2.134   8.675 -27.687  1.00  0.00           C  
ATOM    699  C   GLY A 103       1.183   8.555 -28.870  1.00  0.00           C  
ATOM    700  O   GLY A 103       1.508   8.978 -29.975  1.00  0.00           O  
ATOM    701  CEN GLY A 103       2.133   8.675 -27.687  1.00  0.00           X  
ATOM    702  H   GLY A 103       3.706   8.256 -29.044  1.00  0.00           H  
ATOM    703  N   SER A 104       0.042   7.910 -28.637  1.00  0.00           N  
ATOM    704  CA  SER A 104      -1.031   7.663 -29.601  1.00  0.00           C  
ATOM    705  C   SER A 104      -1.857   8.917 -29.952  1.00  0.00           C  
ATOM    706  O   SER A 104      -2.024   9.787 -29.098  1.00  0.00           O  
ATOM    707  CB  SER A 104      -1.942   6.577 -29.063  1.00  0.00           C  
ATOM    708  CEN SER A 104      -2.224   6.283 -28.703  1.00  0.00           X  
ATOM    709  H   SER A 104      -0.066   7.466 -27.739  1.00  0.00           H  
ATOM    710  N   PRO A 105      -2.448   8.986 -31.161  1.00  0.00           N  
ATOM    711  CA  PRO A 105      -3.303  10.092 -31.583  1.00  0.00           C  
ATOM    712  C   PRO A 105      -4.705   9.960 -30.974  1.00  0.00           C  
ATOM    713  O   PRO A 105      -5.319   8.896 -31.030  1.00  0.00           O  
ATOM    714  CB  PRO A 105      -3.321   9.989 -33.117  1.00  0.00           C  
ATOM    715  CEN PRO A 105      -2.311   8.543 -32.841  1.00  0.00           X  
ATOM    716  N   THR A 106      -5.238  11.041 -30.410  1.00  0.00           N  
ATOM    717  CA  THR A 106      -6.603  11.060 -29.872  1.00  0.00           C  
ATOM    718  C   THR A 106      -7.320  12.303 -30.389  1.00  0.00           C  
ATOM    719  O   THR A 106      -6.943  13.421 -30.054  1.00  0.00           O  
ATOM    720  CB  THR A 106      -6.624  11.056 -28.332  1.00  0.00           C  
ATOM    721  CEN THR A 106      -6.499  10.810 -27.817  1.00  0.00           X  
ATOM    722  H   THR A 106      -4.742  11.917 -30.447  1.00  0.00           H  
ATOM    723  N   SER A 107      -8.345  12.088 -31.219  1.00  0.00           N  
ATOM    724  CA  SER A 107      -9.135  13.150 -31.845  1.00  0.00           C  
ATOM    725  C   SER A 107     -10.270  13.578 -30.917  1.00  0.00           C  
ATOM    726  O   SER A 107     -10.922  12.720 -30.330  1.00  0.00           O  
ATOM    727  CB  SER A 107      -9.684  12.686 -33.180  1.00  0.00           C  
ATOM    728  CEN SER A 107      -9.887  12.350 -33.557  1.00  0.00           X  
ATOM    729  H   SER A 107      -8.713  11.151 -31.289  1.00  0.00           H  
ATOM    730  N   THR A 108     -10.539  14.881 -30.854  1.00  0.00           N  
ATOM    731  CA  THR A 108     -11.643  15.449 -30.071  1.00  0.00           C  
ATOM    732  C   THR A 108     -12.376  16.469 -30.937  1.00  0.00           C  
ATOM    733  O   THR A 108     -11.874  16.899 -31.974  1.00  0.00           O  
ATOM    734  CB  THR A 108     -11.156  16.124 -28.775  1.00  0.00           C  
ATOM    735  CEN THR A 108     -10.891  16.106 -28.255  1.00  0.00           X  
ATOM    736  H   THR A 108     -10.126  15.499 -31.538  1.00  0.00           H  
ATOM    737  N   GLU A 109     -13.601  16.737 -30.513  1.00  0.00           N  
ATOM    738  CA  GLU A 109     -14.572  17.701 -31.004  1.00  0.00           C  
ATOM    739  C   GLU A 109     -14.360  19.179 -30.641  1.00  0.00           C  
ATOM    740  O   GLU A 109     -14.053  19.564 -29.512  1.00  0.00           O  
ATOM    741  CB  GLU A 109     -15.960  17.271 -30.523  1.00  0.00           C  
ATOM    742  CEN GLU A 109     -17.432  16.460 -30.799  1.00  0.00           X  
ATOM    743  H   GLU A 109     -14.016  16.040 -29.910  1.00  0.00           H  
ATOM    744  N   GLU A 110     -14.561  19.980 -31.684  1.00  0.00           N  
ATOM    745  CA  GLU A 110     -14.511  21.428 -31.818  1.00  0.00           C  
ATOM    746  C   GLU A 110     -15.721  22.175 -31.230  1.00  0.00           C  
ATOM    747  O   GLU A 110     -16.877  21.779 -31.390  1.00  0.00           O  
ATOM    748  CB  GLU A 110     -14.359  21.789 -33.298  1.00  0.00           C  
ATOM    749  CEN GLU A 110     -13.372  22.214 -34.620  1.00  0.00           X  
ATOM    750  H   GLU A 110     -14.908  19.518 -32.512  1.00  0.00           H  
ATOM    751  N   GLY A 111     -15.448  23.336 -30.629  1.00  0.00           N  
ATOM    752  CA  GLY A 111     -16.448  24.241 -30.063  1.00  0.00           C  
ATOM    753  C   GLY A 111     -15.811  25.566 -29.643  1.00  0.00           C  
ATOM    754  O   GLY A 111     -15.299  25.690 -28.539  1.00  0.00           O  
ATOM    755  CEN GLY A 111     -16.448  24.242 -30.063  1.00  0.00           X  
ATOM    756  H   GLY A 111     -14.489  23.646 -30.611  1.00  0.00           H  
ATOM    757  N   THR A 112     -15.829  26.523 -30.571  1.00  0.00           N  
ATOM    758  CA  THR A 112     -15.422  27.941 -30.502  1.00  0.00           C  
ATOM    759  C   THR A 112     -14.553  28.443 -29.333  1.00  0.00           C  
ATOM    760  O   THR A 112     -14.975  29.245 -28.503  1.00  0.00           O  
ATOM    761  CB  THR A 112     -16.682  28.825 -30.527  1.00  0.00           C  
ATOM    762  CEN THR A 112     -17.183  28.998 -30.772  1.00  0.00           X  
ATOM    763  H   THR A 112     -16.501  26.355 -31.306  1.00  0.00           H  
ATOM    764  N   SER A 113     -13.257  28.108 -29.410  1.00  0.00           N  
ATOM    765  CA  SER A 113     -12.206  28.471 -28.445  1.00  0.00           C  
ATOM    766  C   SER A 113     -11.773  29.931 -28.571  1.00  0.00           C  
ATOM    767  O   SER A 113     -11.413  30.384 -29.657  1.00  0.00           O  
ATOM    768  CB  SER A 113     -11.006  27.561 -28.622  1.00  0.00           C  
ATOM    769  CEN SER A 113     -10.636  27.252 -28.873  1.00  0.00           X  
ATOM    770  H   SER A 113     -12.944  27.653 -30.254  1.00  0.00           H  
ATOM    771  N   THR A 114     -11.688  30.634 -27.441  1.00  0.00           N  
ATOM    772  CA  THR A 114     -11.195  32.015 -27.397  1.00  0.00           C  
ATOM    773  C   THR A 114     -10.084  32.073 -26.353  1.00  0.00           C  
ATOM    774  O   THR A 114     -10.197  31.472 -25.288  1.00  0.00           O  
ATOM    775  CB  THR A 114     -12.300  33.028 -27.045  1.00  0.00           C  
ATOM    776  CEN THR A 114     -12.809  33.293 -27.157  1.00  0.00           X  
ATOM    777  H   THR A 114     -11.708  30.132 -26.566  1.00  0.00           H  
ATOM    778  N   GLU A 115      -8.993  32.744 -26.702  1.00  0.00           N  
ATOM    779  CA  GLU A 115      -7.795  32.931 -25.885  1.00  0.00           C  
ATOM    780  C   GLU A 115      -8.080  33.965 -24.773  1.00  0.00           C  
ATOM    781  O   GLU A 115      -8.732  34.977 -25.050  1.00  0.00           O  
ATOM    782  CB  GLU A 115      -6.615  33.379 -26.751  1.00  0.00           C  
ATOM    783  CEN GLU A 115      -5.184  33.012 -27.600  1.00  0.00           X  
ATOM    784  H   GLU A 115      -9.007  33.261 -27.570  1.00  0.00           H  
ATOM    785  N   PRO A 116      -7.643  33.752 -23.520  1.00  0.00           N  
ATOM    786  CA  PRO A 116      -7.840  34.726 -22.455  1.00  0.00           C  
ATOM    787  C   PRO A 116      -6.954  35.959 -22.687  1.00  0.00           C  
ATOM    788  O   PRO A 116      -5.899  35.884 -23.314  1.00  0.00           O  
ATOM    789  CB  PRO A 116      -7.462  33.964 -21.174  1.00  0.00           C  
ATOM    790  CEN PRO A 116      -7.086  32.635 -22.304  1.00  0.00           X  
ATOM    791  N   SER A 117      -7.419  37.090 -22.165  1.00  0.00           N  
ATOM    792  CA  SER A 117      -6.739  38.385 -22.134  1.00  0.00           C  
ATOM    793  C   SER A 117      -5.622  38.508 -21.088  1.00  0.00           C  
ATOM    794  O   SER A 117      -5.825  38.349 -19.886  1.00  0.00           O  
ATOM    795  CB  SER A 117      -7.769  39.475 -21.905  1.00  0.00           C  
ATOM    796  CEN SER A 117      -8.211  39.723 -21.709  1.00  0.00           X  
ATOM    797  H   SER A 117      -8.376  37.092 -21.842  1.00  0.00           H  
ATOM    798  N   GLU A 118      -4.451  38.878 -21.598  1.00  0.00           N  
ATOM    799  CA  GLU A 118      -3.192  39.130 -20.904  1.00  0.00           C  
ATOM    800  C   GLU A 118      -3.106  40.545 -20.295  1.00  0.00           C  
ATOM    801  O   GLU A 118      -3.405  41.546 -20.944  1.00  0.00           O  
ATOM    802  CB  GLU A 118      -2.021  38.904 -21.863  1.00  0.00           C  
ATOM    803  CEN GLU A 118      -0.784  37.904 -22.474  1.00  0.00           X  
ATOM    804  H   GLU A 118      -4.414  38.999 -22.601  1.00  0.00           H  
ATOM    805  N   GLY A 119      -2.616  40.634 -19.056  1.00  0.00           N  
ATOM    806  CA  GLY A 119      -2.394  41.888 -18.333  1.00  0.00           C  
ATOM    807  C   GLY A 119      -1.151  41.776 -17.455  1.00  0.00           C  
ATOM    808  O   GLY A 119      -1.241  41.392 -16.293  1.00  0.00           O  
ATOM    809  CEN GLY A 119      -2.394  41.889 -18.332  1.00  0.00           X  
ATOM    810  H   GLY A 119      -2.314  39.782 -18.605  1.00  0.00           H  
ATOM    811  N   SER A 120       0.013  42.089 -18.021  1.00  0.00           N  
ATOM    812  CA  SER A 120       1.325  42.005 -17.365  1.00  0.00           C  
ATOM    813  C   SER A 120       1.509  43.120 -16.335  1.00  0.00           C  
ATOM    814  O   SER A 120       1.037  44.228 -16.574  1.00  0.00           O  
ATOM    815  CB  SER A 120       2.431  42.060 -18.401  1.00  0.00           C  
ATOM    816  CEN SER A 120       2.695  42.201 -18.855  1.00  0.00           X  
ATOM    817  H   SER A 120      -0.022  42.514 -18.937  1.00  0.00           H  
ATOM    818  N   ALA A 121       2.277  42.875 -15.265  1.00  0.00           N  
ATOM    819  CA  ALA A 121       2.612  43.886 -14.254  1.00  0.00           C  
ATOM    820  C   ALA A 121       3.824  43.449 -13.399  1.00  0.00           C  
ATOM    821  O   ALA A 121       3.693  43.277 -12.187  1.00  0.00           O  
ATOM    822  CB  ALA A 121       1.404  44.164 -13.370  1.00  0.00           C  
ATOM    823  CEN ALA A 121       1.405  44.163 -13.370  1.00  0.00           X  
ATOM    824  H   ALA A 121       2.819  42.024 -15.267  1.00  0.00           H  
ATOM    825  N   PRO A 122       5.019  43.285 -13.994  1.00  0.00           N  
ATOM    826  CA  PRO A 122       6.206  42.812 -13.291  1.00  0.00           C  
ATOM    827  C   PRO A 122       6.655  43.803 -12.207  1.00  0.00           C  
ATOM    828  O   PRO A 122       6.501  45.015 -12.360  1.00  0.00           O  
ATOM    829  CB  PRO A 122       7.254  42.655 -14.405  1.00  0.00           C  
ATOM    830  CEN PRO A 122       5.962  43.305 -15.451  1.00  0.00           X  
ATOM    831  N   GLY A 123       7.313  43.289 -11.165  1.00  0.00           N  
ATOM    832  CA  GLY A 123       7.925  44.134 -10.140  1.00  0.00           C  
ATOM    833  C   GLY A 123       7.611  43.759  -8.697  1.00  0.00           C  
ATOM    834  O   GLY A 123       6.537  44.069  -8.201  1.00  0.00           O  
ATOM    835  CEN GLY A 123       7.925  44.134 -10.140  1.00  0.00           X  
ATOM    836  H   GLY A 123       7.597  42.323 -11.214  1.00  0.00           H  
ATOM    837  N   THR A 124       8.614  43.250  -7.986  1.00  0.00           N  
ATOM    838  CA  THR A 124       8.478  42.874  -6.573  1.00  0.00           C  
ATOM    839  C   THR A 124       9.732  43.344  -5.836  1.00  0.00           C  
ATOM    840  O   THR A 124      10.854  42.977  -6.168  1.00  0.00           O  
ATOM    841  CB  THR A 124       8.296  41.357  -6.381  1.00  0.00           C  
ATOM    842  CEN THR A 124       8.001  40.860  -6.466  1.00  0.00           X  
ATOM    843  H   THR A 124       9.564  43.405  -8.301  1.00  0.00           H  
ATOM    844  N   SER A 125       9.541  44.233  -4.864  1.00  0.00           N  
ATOM    845  CA  SER A 125      10.602  44.841  -4.065  1.00  0.00           C  
ATOM    846  C   SER A 125       9.958  45.250  -2.746  1.00  0.00           C  
ATOM    847  O   SER A 125       8.826  45.724  -2.755  1.00  0.00           O  
ATOM    848  CB  SER A 125      11.223  46.029  -4.775  1.00  0.00           C  
ATOM    849  CEN SER A 125      11.260  46.467  -5.095  1.00  0.00           X  
ATOM    850  H   SER A 125       8.597  44.369  -4.526  1.00  0.00           H  
ATOM    851  N   THR A 126      10.640  45.023  -1.624  1.00  0.00           N  
ATOM    852  CA  THR A 126      10.153  45.425  -0.299  1.00  0.00           C  
ATOM    853  C   THR A 126      11.319  46.027   0.470  1.00  0.00           C  
ATOM    854  O   THR A 126      12.334  45.377   0.710  1.00  0.00           O  
ATOM    855  CB  THR A 126       9.562  44.245   0.495  1.00  0.00           C  
ATOM    856  CEN THR A 126       9.171  43.816   0.563  1.00  0.00           X  
ATOM    857  H   THR A 126      11.578  44.645  -1.683  1.00  0.00           H  
ATOM    858  N   GLU A 127      11.170  47.308   0.783  1.00  0.00           N  
ATOM    859  CA  GLU A 127      12.126  48.168   1.471  1.00  0.00           C  
ATOM    860  C   GLU A 127      11.941  48.084   3.006  1.00  0.00           C  
ATOM    861  O   GLU A 127      10.802  48.130   3.480  1.00  0.00           O  
ATOM    862  CB  GLU A 127      11.978  49.613   0.991  1.00  0.00           C  
ATOM    863  CEN GLU A 127      12.493  50.900   0.001  1.00  0.00           X  
ATOM    864  H   GLU A 127      10.282  47.740   0.566  1.00  0.00           H  
ATOM    865  N   PRO A 128      13.017  47.946   3.804  1.00  0.00           N  
ATOM    866  CA  PRO A 128      12.942  47.921   5.264  1.00  0.00           C  
ATOM    867  C   PRO A 128      12.422  49.258   5.820  1.00  0.00           C  
ATOM    868  O   PRO A 128      12.739  50.327   5.302  1.00  0.00           O  
ATOM    869  CB  PRO A 128      14.386  47.631   5.705  1.00  0.00           C  
ATOM    870  CEN PRO A 128      14.730  47.694   3.955  1.00  0.00           X  
ATOM    871  N   SER A 129      11.641  49.208   6.904  1.00  0.00           N  
ATOM    872  CA  SER A 129      11.092  50.395   7.565  1.00  0.00           C  
ATOM    873  C   SER A 129      11.925  50.831   8.781  1.00  0.00           C  
ATOM    874  O   SER A 129      12.454  50.009   9.524  1.00  0.00           O  
ATOM    875  CB  SER A 129       9.659  50.130   7.982  1.00  0.00           C  
ATOM    876  CEN SER A 129       9.224  49.857   8.162  1.00  0.00           X  
ATOM    877  H   SER A 129      11.381  48.302   7.268  1.00  0.00           H  
ATOM    878  N   GLU A 130      11.971  52.150   8.963  1.00  0.00           N  
ATOM    879  CA  GLU A 130      12.503  52.879  10.126  1.00  0.00           C  
ATOM    880  C   GLU A 130      13.776  52.362  10.835  1.00  0.00           C  
ATOM    881  O   GLU A 130      13.758  51.548  11.752  1.00  0.00           O  
ATOM    882  CB  GLU A 130      11.386  52.981  11.167  1.00  0.00           C  
ATOM    883  CEN GLU A 130      10.098  53.846  11.872  1.00  0.00           X  
ATOM    884  H   GLU A 130      11.224  52.640   8.494  1.00  0.00           H  
ATOM    885  N   GLY A 131      14.898  53.007  10.495  1.00  0.00           N  
ATOM    886  CA  GLY A 131      16.090  52.923  11.349  1.00  0.00           C  
ATOM    887  C   GLY A 131      16.669  51.532  11.606  1.00  0.00           C  
ATOM    888  O   GLY A 131      17.121  51.213  12.700  1.00  0.00           O  
ATOM    889  CEN GLY A 131      16.090  52.923  11.349  1.00  0.00           X  
ATOM    890  H   GLY A 131      14.730  53.941  10.152  1.00  0.00           H  
ATOM    891  N   SER A 132      16.764  50.746  10.535  1.00  0.00           N  
ATOM    892  CA  SER A 132      17.281  49.377  10.512  1.00  0.00           C  
ATOM    893  C   SER A 132      18.810  49.314  10.638  1.00  0.00           C  
ATOM    894  O   SER A 132      19.510  50.085   9.984  1.00  0.00           O  
ATOM    895  CB  SER A 132      16.835  48.687   9.237  1.00  0.00           C  
ATOM    896  CEN SER A 132      16.705  48.624   8.713  1.00  0.00           X  
ATOM    897  H   SER A 132      16.502  51.142   9.644  1.00  0.00           H  
ATOM    898  N   ALA A 133      19.333  48.330  11.373  1.00  0.00           N  
ATOM    899  CA  ALA A 133      20.779  48.123  11.515  1.00  0.00           C  
ATOM    900  C   ALA A 133      21.138  46.627  11.608  1.00  0.00           C  
ATOM    901  O   ALA A 133      20.905  45.999  12.639  1.00  0.00           O  
ATOM    902  CB  ALA A 133      21.295  48.871  12.735  1.00  0.00           C  
ATOM    903  CEN ALA A 133      21.295  48.870  12.735  1.00  0.00           X  
ATOM    904  H   ALA A 133      18.718  47.610  11.724  1.00  0.00           H  
ATOM    905  N   PRO A 134      21.773  46.047  10.576  1.00  0.00           N  
ATOM    906  CA  PRO A 134      22.036  44.617  10.530  1.00  0.00           C  
ATOM    907  C   PRO A 134      23.319  44.327  11.314  1.00  0.00           C  
ATOM    908  O   PRO A 134      24.366  44.017  10.753  1.00  0.00           O  
ATOM    909  CB  PRO A 134      22.169  44.295   9.032  1.00  0.00           C  
ATOM    910  CEN PRO A 134      21.903  46.048   8.827  1.00  0.00           X  
ATOM    911  N   GLY A 135      23.240  44.457  12.636  1.00  0.00           N  
ATOM    912  CA  GLY A 135      24.370  44.204  13.517  1.00  0.00           C  
ATOM    913  C   GLY A 135      24.181  42.854  14.193  1.00  0.00           C  
ATOM    914  O   GLY A 135      23.046  42.424  14.360  1.00  0.00           O  
ATOM    915  CEN GLY A 135      24.370  44.204  13.517  1.00  0.00           X  
ATOM    916  H   GLY A 135      22.321  44.478  13.056  1.00  0.00           H  
ATOM    917  N   THR A 136      25.266  42.208  14.614  1.00  0.00           N  
ATOM    918  CA  THR A 136      25.190  40.930  15.334  1.00  0.00           C  
ATOM    919  C   THR A 136      26.153  40.965  16.508  1.00  0.00           C  
ATOM    920  O   THR A 136      27.372  40.992  16.335  1.00  0.00           O  
ATOM    921  CB  THR A 136      25.526  39.728  14.432  1.00  0.00           C  
ATOM    922  CEN THR A 136      25.424  39.391  13.966  1.00  0.00           X  
ATOM    923  H   THR A 136      26.155  42.687  14.613  1.00  0.00           H  
ATOM    924  N   SER A 137      25.561  41.022  17.692  1.00  0.00           N  
ATOM    925  CA  SER A 137      26.198  41.125  18.998  1.00  0.00           C  
ATOM    926  C   SER A 137      26.315  39.758  19.684  1.00  0.00           C  
ATOM    927  O   SER A 137      25.726  38.782  19.237  1.00  0.00           O  
ATOM    928  CB  SER A 137      25.422  42.091  19.872  1.00  0.00           C  
ATOM    929  CEN SER A 137      24.996  42.354  20.085  1.00  0.00           X  
ATOM    930  H   SER A 137      24.558  40.907  17.714  1.00  0.00           H  
ATOM    931  N   GLU A 138      26.994  39.778  20.839  1.00  0.00           N  
ATOM    932  CA  GLU A 138      27.126  38.698  21.838  1.00  0.00           C  
ATOM    933  C   GLU A 138      28.028  37.495  21.502  1.00  0.00           C  
ATOM    934  O   GLU A 138      27.900  36.382  21.996  1.00  0.00           O  
ATOM    935  CB  GLU A 138      25.729  38.169  22.169  1.00  0.00           C  
ATOM    936  CEN GLU A 138      24.346  38.173  23.165  1.00  0.00           X  
ATOM    937  H   GLU A 138      27.298  40.689  21.147  1.00  0.00           H  
ATOM    938  N   SER A 139      29.020  37.791  20.660  1.00  0.00           N  
ATOM    939  CA  SER A 139      30.116  36.884  20.286  1.00  0.00           C  
ATOM    940  C   SER A 139      30.199  35.504  20.972  1.00  0.00           C  
ATOM    941  O   SER A 139      30.786  35.371  22.042  1.00  0.00           O  
ATOM    942  CB  SER A 139      31.424  37.617  20.512  1.00  0.00           C  
ATOM    943  CEN SER A 139      31.789  37.943  20.749  1.00  0.00           X  
ATOM    944  H   SER A 139      29.395  38.714  20.810  1.00  0.00           H  
ATOM    945  N   ALA A 140      29.811  34.450  20.251  1.00  0.00           N  
ATOM    946  CA  ALA A 140      29.794  33.087  20.778  1.00  0.00           C  
ATOM    947  C   ALA A 140      30.293  32.111  19.699  1.00  0.00           C  
ATOM    948  O   ALA A 140      29.927  32.189  18.529  1.00  0.00           O  
ATOM    949  CB  ALA A 140      28.398  32.711  21.253  1.00  0.00           C  
ATOM    950  CEN ALA A 140      28.399  32.711  21.253  1.00  0.00           X  
ATOM    951  H   ALA A 140      29.764  34.544  19.248  1.00  0.00           H  
ATOM    952  N   THR A 141      31.211  31.259  20.135  1.00  0.00           N  
ATOM    953  CA  THR A 141      31.908  30.147  19.471  1.00  0.00           C  
ATOM    954  C   THR A 141      31.284  28.751  19.653  1.00  0.00           C  
ATOM    955  O   THR A 141      30.732  28.463  20.713  1.00  0.00           O  
ATOM    956  CB  THR A 141      33.369  30.077  19.951  1.00  0.00           C  
ATOM    957  CEN THR A 141      33.897  30.316  20.029  1.00  0.00           X  
ATOM    958  H   THR A 141      31.546  31.427  21.071  1.00  0.00           H  
ATOM    959  N   PRO A 142      31.398  27.872  18.633  1.00  0.00           N  
ATOM    960  CA  PRO A 142      30.939  26.483  18.672  1.00  0.00           C  
ATOM    961  C   PRO A 142      31.623  25.649  19.767  1.00  0.00           C  
ATOM    962  O   PRO A 142      32.833  25.735  19.968  1.00  0.00           O  
ATOM    963  CB  PRO A 142      31.268  25.958  17.264  1.00  0.00           C  
ATOM    964  CEN PRO A 142      31.987  27.576  17.037  1.00  0.00           X  
ATOM    965  N   GLU A 143      30.851  24.777  20.414  1.00  0.00           N  
ATOM    966  CA  GLU A 143      31.341  23.860  21.450  1.00  0.00           C  
ATOM    967  C   GLU A 143      32.026  22.653  20.799  1.00  0.00           C  
ATOM    968  O   GLU A 143      31.582  22.104  19.789  1.00  0.00           O  
ATOM    969  CB  GLU A 143      30.196  23.400  22.354  1.00  0.00           C  
ATOM    970  CEN GLU A 143      29.323  23.528  23.812  1.00  0.00           X  
ATOM    971  H   GLU A 143      29.917  24.613  20.072  1.00  0.00           H  
ATOM    972  N   SER A 144      33.162  22.302  21.386  1.00  0.00           N  
ATOM    973  CA  SER A 144      34.013  21.172  21.043  1.00  0.00           C  
ATOM    974  C   SER A 144      33.447  19.856  21.578  1.00  0.00           C  
ATOM    975  O   SER A 144      32.895  19.816  22.671  1.00  0.00           O  
ATOM    976  CB  SER A 144      35.414  21.401  21.576  1.00  0.00           C  
ATOM    977  CEN SER A 144      35.809  21.566  21.911  1.00  0.00           X  
ATOM    978  H   SER A 144      33.448  22.867  22.175  1.00  0.00           H  
ATOM    979  N   GLY A 145      33.676  18.758  20.860  1.00  0.00           N  
ATOM    980  CA  GLY A 145      33.278  17.420  21.287  1.00  0.00           C  
ATOM    981  C   GLY A 145      34.281  16.387  20.769  1.00  0.00           C  
ATOM    982  O   GLY A 145      34.609  16.436  19.583  1.00  0.00           O  
ATOM    983  CEN GLY A 145      33.278  17.419  21.287  1.00  0.00           X  
ATOM    984  H   GLY A 145      34.229  18.834  20.017  1.00  0.00           H  
ATOM    985  N   PRO A 146      34.788  15.460  21.604  1.00  0.00           N  
ATOM    986  CA  PRO A 146      35.801  14.498  21.188  1.00  0.00           C  
ATOM    987  C   PRO A 146      35.132  13.442  20.300  1.00  0.00           C  
ATOM    988  O   PRO A 146      34.868  12.317  20.721  1.00  0.00           O  
ATOM    989  CB  PRO A 146      36.348  13.913  22.501  1.00  0.00           C  
ATOM    990  CEN PRO A 146      35.145  14.991  23.260  1.00  0.00           X  
ATOM    991  N   GLY A 147      34.781  13.841  19.077  1.00  0.00           N  
ATOM    992  CA  GLY A 147      34.116  12.983  18.103  1.00  0.00           C  
ATOM    993  C   GLY A 147      35.050  11.854  17.676  1.00  0.00           C  
ATOM    994  O   GLY A 147      36.247  12.068  17.505  1.00  0.00           O  
ATOM    995  CEN GLY A 147      34.116  12.983  18.102  1.00  0.00           X  
ATOM    996  H   GLY A 147      35.113  14.741  18.766  1.00  0.00           H  
ATOM    997  N   SER A 148      34.486  10.659  17.549  1.00  0.00           N  
ATOM    998  CA  SER A 148      35.112   9.403  17.144  1.00  0.00           C  
ATOM    999  C   SER A 148      35.048   9.070  15.645  1.00  0.00           C  
ATOM   1000  O   SER A 148      34.067   9.367  14.965  1.00  0.00           O  
ATOM   1001  CB  SER A 148      34.484   8.273  17.938  1.00  0.00           C  
ATOM   1002  CEN SER A 148      34.100   7.983  18.191  1.00  0.00           X  
ATOM   1003  H   SER A 148      33.528  10.567  17.846  1.00  0.00           H  
ATOM   1004  N   GLU A 149      36.057   8.339  15.168  1.00  0.00           N  
ATOM   1005  CA  GLU A 149      36.134   7.792  13.806  1.00  0.00           C  
ATOM   1006  C   GLU A 149      35.493   6.378  13.763  1.00  0.00           C  
ATOM   1007  O   GLU A 149      35.039   5.908  14.811  1.00  0.00           O  
ATOM   1008  CB  GLU A 149      37.588   7.741  13.330  1.00  0.00           C  
ATOM   1009  CEN GLU A 149      38.874   8.413  12.438  1.00  0.00           X  
ATOM   1010  H   GLU A 149      36.696   7.936  15.838  1.00  0.00           H  
ATOM   1011  N   PRO A 150      35.452   5.657  12.621  1.00  0.00           N  
ATOM   1012  CA  PRO A 150      35.917   6.046  11.296  1.00  0.00           C  
ATOM   1013  C   PRO A 150      34.788   6.473  10.351  1.00  0.00           C  
ATOM   1014  O   PRO A 150      33.624   6.096  10.491  1.00  0.00           O  
ATOM   1015  CB  PRO A 150      36.638   4.785  10.790  1.00  0.00           C  
ATOM   1016  CEN PRO A 150      36.067   4.075  12.325  1.00  0.00           X  
ATOM   1017  N   ALA A 151      35.180   7.176   9.293  1.00  0.00           N  
ATOM   1018  CA  ALA A 151      34.252   7.635   8.278  1.00  0.00           C  
ATOM   1019  C   ALA A 151      33.844   6.431   7.416  1.00  0.00           C  
ATOM   1020  O   ALA A 151      33.888   6.488   6.185  1.00  0.00           O  
ATOM   1021  CB  ALA A 151      34.873   8.740   7.436  1.00  0.00           C  
ATOM   1022  CEN ALA A 151      34.872   8.739   7.436  1.00  0.00           X  
ATOM   1023  H   ALA A 151      36.161   7.185   9.057  1.00  0.00           H  
ATOM   1024  N   THR A 152      33.402   5.333   8.028  1.00  0.00           N  
ATOM   1025  CA  THR A 152      33.083   4.147   7.234  1.00  0.00           C  
ATOM   1026  C   THR A 152      31.601   4.256   6.902  1.00  0.00           C  
ATOM   1027  O   THR A 152      30.741   3.809   7.654  1.00  0.00           O  
ATOM   1028  CB  THR A 152      33.371   2.828   7.976  1.00  0.00           C  
ATOM   1029  CEN THR A 152      33.737   2.454   8.236  1.00  0.00           X  
ATOM   1030  H   THR A 152      33.048   5.400   8.971  1.00  0.00           H  
ATOM   1031  N   SER A 153      31.342   4.970   5.802  1.00  0.00           N  
ATOM   1032  CA  SER A 153      30.032   5.213   5.228  1.00  0.00           C  
ATOM   1033  C   SER A 153      29.439   3.863   4.872  1.00  0.00           C  
ATOM   1034  O   SER A 153      30.174   2.925   4.556  1.00  0.00           O  
ATOM   1035  CB  SER A 153      30.124   6.114   4.012  1.00  0.00           C  
ATOM   1036  CEN SER A 153      30.328   6.340   3.561  1.00  0.00           X  
ATOM   1037  H   SER A 153      32.140   5.246   5.250  1.00  0.00           H  
ATOM   1038  N   GLY A 154      28.116   3.761   4.972  1.00  0.00           N  
ATOM   1039  CA  GLY A 154      27.405   2.545   4.654  1.00  0.00           C  
ATOM   1040  C   GLY A 154      27.358   2.409   3.142  1.00  0.00           C  
ATOM   1041  O   GLY A 154      27.318   3.394   2.419  1.00  0.00           O  
ATOM   1042  CEN GLY A 154      27.405   2.545   4.654  1.00  0.00           X  
ATOM   1043  H   GLY A 154      27.572   4.604   5.109  1.00  0.00           H  
ATOM   1044  N   SER A 155      27.356   1.175   2.651  1.00  0.00           N  
ATOM   1045  CA  SER A 155      27.315   0.967   1.212  1.00  0.00           C  
ATOM   1046  C   SER A 155      25.843   1.053   0.838  1.00  0.00           C  
ATOM   1047  O   SER A 155      25.173   0.034   0.656  1.00  0.00           O  
ATOM   1048  CB  SER A 155      27.921  -0.366   0.817  1.00  0.00           C  
ATOM   1049  CEN SER A 155      28.063  -0.890   0.853  1.00  0.00           X  
ATOM   1050  H   SER A 155      27.078   0.418   3.260  1.00  0.00           H  
ATOM   1051  N   GLU A 156      25.312   2.276   0.833  1.00  0.00           N  
ATOM   1052  CA  GLU A 156      23.924   2.536   0.500  1.00  0.00           C  
ATOM   1053  C   GLU A 156      23.813   2.184  -0.975  1.00  0.00           C  
ATOM   1054  O   GLU A 156      24.770   2.378  -1.718  1.00  0.00           O  
ATOM   1055  CB  GLU A 156      23.524   3.988   0.770  1.00  0.00           C  
ATOM   1056  CEN GLU A 156      22.748   5.148   1.747  1.00  0.00           X  
ATOM   1057  H   GLU A 156      25.942   3.056   0.722  1.00  0.00           H  
ATOM   1058  N   THR A 157      22.729   1.526  -1.374  1.00  0.00           N  
ATOM   1059  CA  THR A 157      22.493   1.161  -2.772  1.00  0.00           C  
ATOM   1060  C   THR A 157      22.208   2.454  -3.539  1.00  0.00           C  
ATOM   1061  O   THR A 157      21.591   3.354  -2.956  1.00  0.00           O  
ATOM   1062  CB  THR A 157      21.317   0.179  -2.937  1.00  0.00           C  
ATOM   1063  CEN THR A 157      21.060  -0.336  -2.837  1.00  0.00           X  
ATOM   1064  H   THR A 157      21.961   1.406  -0.731  1.00  0.00           H  
ATOM   1065  N   PRO A 158      22.711   2.607  -4.777  1.00  0.00           N  
ATOM   1066  CA  PRO A 158      22.444   3.797  -5.562  1.00  0.00           C  
ATOM   1067  C   PRO A 158      20.939   4.050  -5.592  1.00  0.00           C  
ATOM   1068  O   PRO A 158      20.148   3.125  -5.754  1.00  0.00           O  
ATOM   1069  CB  PRO A 158      23.020   3.480  -6.952  1.00  0.00           C  
ATOM   1070  CEN PRO A 158      23.415   1.902  -6.219  1.00  0.00           X  
ATOM   1071  N   GLY A 159      20.541   5.310  -5.449  1.00  0.00           N  
ATOM   1072  CA  GLY A 159      19.135   5.701  -5.366  1.00  0.00           C  
ATOM   1073  C   GLY A 159      18.414   5.525  -4.031  1.00  0.00           C  
ATOM   1074  O   GLY A 159      17.283   5.987  -3.937  1.00  0.00           O  
ATOM   1075  CEN GLY A 159      19.134   5.701  -5.366  1.00  0.00           X  
ATOM   1076  H   GLY A 159      21.211   6.038  -5.654  1.00  0.00           H  
ATOM   1077  N   MET A 160      19.020   4.941  -2.989  1.00  0.00           N  
ATOM   1078  CA  MET A 160      18.283   4.721  -1.730  1.00  0.00           C  
ATOM   1079  C   MET A 160      17.746   6.038  -1.154  1.00  0.00           C  
ATOM   1080  O   MET A 160      16.684   6.034  -0.557  1.00  0.00           O  
ATOM   1081  CB  MET A 160      19.181   4.029  -0.706  1.00  0.00           C  
ATOM   1082  CEN MET A 160      19.430   2.505   0.126  1.00  0.00           X  
ATOM   1083  H   MET A 160      19.953   4.575  -3.108  1.00  0.00           H  
ATOM   1084  N   TYR A 161      18.423   7.164  -1.399  1.00  0.00           N  
ATOM   1085  CA  TYR A 161      17.992   8.477  -0.900  1.00  0.00           C  
ATOM   1086  C   TYR A 161      16.604   8.907  -1.398  1.00  0.00           C  
ATOM   1087  O   TYR A 161      15.763   9.266  -0.590  1.00  0.00           O  
ATOM   1088  CB  TYR A 161      19.023   9.540  -1.287  1.00  0.00           C  
ATOM   1089  CEN TYR A 161      20.380  10.414  -0.606  1.00  0.00           X  
ATOM   1090  H   TYR A 161      19.291   7.110  -1.911  1.00  0.00           H  
ATOM   1091  N   GLY A 162      16.364   8.880  -2.717  1.00  0.00           N  
ATOM   1092  CA  GLY A 162      15.078   9.283  -3.298  1.00  0.00           C  
ATOM   1093  C   GLY A 162      13.928   8.492  -2.686  1.00  0.00           C  
ATOM   1094  O   GLY A 162      13.054   9.082  -2.065  1.00  0.00           O  
ATOM   1095  CEN GLY A 162      15.077   9.283  -3.298  1.00  0.00           X  
ATOM   1096  H   GLY A 162      17.053   8.457  -3.323  1.00  0.00           H  
ATOM   1097  N   LYS A 163      14.045   7.154  -2.715  1.00  0.00           N  
ATOM   1098  CA  LYS A 163      12.997   6.229  -2.243  1.00  0.00           C  
ATOM   1099  C   LYS A 163      12.422   6.615  -0.876  1.00  0.00           C  
ATOM   1100  O   LYS A 163      11.230   6.517  -0.640  1.00  0.00           O  
ATOM   1101  CB  LYS A 163      13.545   4.803  -2.181  1.00  0.00           C  
ATOM   1102  CEN LYS A 163      13.662   2.870  -3.034  1.00  0.00           X  
ATOM   1103  H   LYS A 163      14.890   6.755  -3.097  1.00  0.00           H  
ATOM   1104  N   LEU A 164      13.298   7.004   0.043  1.00  0.00           N  
ATOM   1105  CA  LEU A 164      12.947   7.439   1.384  1.00  0.00           C  
ATOM   1106  C   LEU A 164      12.095   8.705   1.397  1.00  0.00           C  
ATOM   1107  O   LEU A 164      11.111   8.757   2.122  1.00  0.00           O  
ATOM   1108  CB  LEU A 164      14.225   7.658   2.204  1.00  0.00           C  
ATOM   1109  CEN LEU A 164      14.922   6.825   3.296  1.00  0.00           X  
ATOM   1110  H   LEU A 164      14.272   7.014  -0.222  1.00  0.00           H  
ATOM   1111  N   ASN A 165      12.479   9.718   0.614  1.00  0.00           N  
ATOM   1112  CA  ASN A 165      11.732  10.970   0.569  1.00  0.00           C  
ATOM   1113  C   ASN A 165      10.350  10.732  -0.035  1.00  0.00           C  
ATOM   1114  O   ASN A 165       9.380  11.209   0.538  1.00  0.00           O  
ATOM   1115  CB  ASN A 165      12.475  12.042  -0.207  1.00  0.00           C  
ATOM   1116  CEN ASN A 165      13.144  12.827  -0.012  1.00  0.00           X  
ATOM   1117  H   ASN A 165      13.182   9.556  -0.093  1.00  0.00           H  
ATOM   1118  N   ASP A 166      10.274   9.931  -1.100  1.00  0.00           N  
ATOM   1119  CA  ASP A 166       9.018   9.660  -1.807  1.00  0.00           C  
ATOM   1120  C   ASP A 166       8.037   8.909  -0.883  1.00  0.00           C  
ATOM   1121  O   ASP A 166       6.898   9.331  -0.701  1.00  0.00           O  
ATOM   1122  CB  ASP A 166       9.280   8.851  -3.080  1.00  0.00           C  
ATOM   1123  CEN ASP A 166       9.397   8.984  -4.083  1.00  0.00           X  
ATOM   1124  H   ASP A 166      11.126   9.580  -1.518  1.00  0.00           H  
ATOM   1125  N   LEU A 167       8.519   7.884  -0.168  1.00  0.00           N  
ATOM   1126  CA  LEU A 167       7.715   7.120   0.789  1.00  0.00           C  
ATOM   1127  C   LEU A 167       7.215   7.958   1.980  1.00  0.00           C  
ATOM   1128  O   LEU A 167       6.058   7.847   2.388  1.00  0.00           O  
ATOM   1129  CB  LEU A 167       8.530   5.924   1.297  1.00  0.00           C  
ATOM   1130  CEN LEU A 167       8.499   4.420   0.963  1.00  0.00           X  
ATOM   1131  H   LEU A 167       9.444   7.547  -0.393  1.00  0.00           H  
ATOM   1132  N   LEU A 168       8.098   8.762   2.581  1.00  0.00           N  
ATOM   1133  CA  LEU A 168       7.738   9.629   3.704  1.00  0.00           C  
ATOM   1134  C   LEU A 168       6.649  10.631   3.296  1.00  0.00           C  
ATOM   1135  O   LEU A 168       5.687  10.823   4.039  1.00  0.00           O  
ATOM   1136  CB  LEU A 168       8.979  10.367   4.223  1.00  0.00           C  
ATOM   1137  CEN LEU A 168       9.868  10.171   5.466  1.00  0.00           X  
ATOM   1138  H   LEU A 168       9.033   8.804   2.203  1.00  0.00           H  
ATOM   1139  N   GLU A 169       6.803  11.254   2.128  1.00  0.00           N  
ATOM   1140  CA  GLU A 169       5.869  12.240   1.580  1.00  0.00           C  
ATOM   1141  C   GLU A 169       4.485  11.621   1.345  1.00  0.00           C  
ATOM   1142  O   GLU A 169       3.482  12.216   1.754  1.00  0.00           O  
ATOM   1143  CB  GLU A 169       6.413  12.824   0.274  1.00  0.00           C  
ATOM   1144  CEN GLU A 169       7.217  14.071  -0.563  1.00  0.00           X  
ATOM   1145  H   GLU A 169       7.576  10.985   1.535  1.00  0.00           H  
ATOM   1146  N   ASP A 170       4.428  10.410   0.788  1.00  0.00           N  
ATOM   1147  CA  ASP A 170       3.176   9.701   0.530  1.00  0.00           C  
ATOM   1148  C   ASP A 170       2.456   9.364   1.845  1.00  0.00           C  
ATOM   1149  O   ASP A 170       1.267   9.641   2.013  1.00  0.00           O  
ATOM   1150  CB  ASP A 170       3.439   8.425  -0.274  1.00  0.00           C  
ATOM   1151  CEN ASP A 170       3.415   8.084  -1.234  1.00  0.00           X  
ATOM   1152  H   ASP A 170       5.281  10.001   0.432  1.00  0.00           H  
ATOM   1153  N   LEU A 171       3.186   8.883   2.855  1.00  0.00           N  
ATOM   1154  CA  LEU A 171       2.595   8.600   4.164  1.00  0.00           C  
ATOM   1155  C   LEU A 171       2.020   9.860   4.845  1.00  0.00           C  
ATOM   1156  O   LEU A 171       0.886   9.847   5.338  1.00  0.00           O  
ATOM   1157  CB  LEU A 171       3.645   7.943   5.069  1.00  0.00           C  
ATOM   1158  CEN LEU A 171       3.874   6.487   5.518  1.00  0.00           X  
ATOM   1159  H   LEU A 171       4.155   8.664   2.679  1.00  0.00           H  
ATOM   1160  N   GLN A 172       2.750  10.978   4.830  1.00  0.00           N  
ATOM   1161  CA  GLN A 172       2.262  12.246   5.386  1.00  0.00           C  
ATOM   1162  C   GLN A 172       0.992  12.750   4.690  1.00  0.00           C  
ATOM   1163  O   GLN A 172       0.062  13.209   5.365  1.00  0.00           O  
ATOM   1164  CB  GLN A 172       3.352  13.316   5.288  1.00  0.00           C  
ATOM   1165  CEN GLN A 172       4.600  14.157   6.172  1.00  0.00           X  
ATOM   1166  H   GLN A 172       3.628  10.969   4.333  1.00  0.00           H  
ATOM   1167  N   GLU A 173       0.907  12.668   3.364  1.00  0.00           N  
ATOM   1168  CA  GLU A 173      -0.296  13.086   2.644  1.00  0.00           C  
ATOM   1169  C   GLU A 173      -1.502  12.199   3.013  1.00  0.00           C  
ATOM   1170  O   GLU A 173      -2.571  12.746   3.305  1.00  0.00           O  
ATOM   1171  CB  GLU A 173      -0.050  13.047   1.134  1.00  0.00           C  
ATOM   1172  CEN GLU A 173       0.329  13.849  -0.321  1.00  0.00           X  
ATOM   1173  H   GLU A 173       1.691  12.312   2.835  1.00  0.00           H  
ATOM   1174  N   VAL A 174      -1.331  10.870   3.151  1.00  0.00           N  
ATOM   1175  CA  VAL A 174      -2.421   9.942   3.539  1.00  0.00           C  
ATOM   1176  C   VAL A 174      -2.935  10.269   4.948  1.00  0.00           C  
ATOM   1177  O   VAL A 174      -4.149  10.285   5.172  1.00  0.00           O  
ATOM   1178  CB  VAL A 174      -1.964   8.471   3.501  1.00  0.00           C  
ATOM   1179  CEN VAL A 174      -2.035   7.877   3.160  1.00  0.00           X  
ATOM   1180  H   VAL A 174      -0.408  10.498   2.981  1.00  0.00           H  
ATOM   1181  N   LEU A 175      -2.031  10.586   5.886  1.00  0.00           N  
ATOM   1182  CA  LEU A 175      -2.384  10.950   7.268  1.00  0.00           C  
ATOM   1183  C   LEU A 175      -3.166  12.262   7.331  1.00  0.00           C  
ATOM   1184  O   LEU A 175      -4.166  12.406   8.036  1.00  0.00           O  
ATOM   1185  CB  LEU A 175      -1.118  11.050   8.128  1.00  0.00           C  
ATOM   1186  CEN LEU A 175      -0.497  10.120   9.188  1.00  0.00           X  
ATOM   1187  H   LEU A 175      -1.056  10.553   5.631  1.00  0.00           H  
ATOM   1188  N   LYS A 176      -2.734  13.242   6.544  1.00  0.00           N  
ATOM   1189  CA  LYS A 176      -3.368  14.557   6.506  1.00  0.00           C  
ATOM   1190  C   LYS A 176      -4.794  14.486   5.957  1.00  0.00           C  
ATOM   1191  O   LYS A 176      -5.689  15.124   6.514  1.00  0.00           O  
ATOM   1192  CB  LYS A 176      -2.532  15.524   5.667  1.00  0.00           C  
ATOM   1193  CEN LYS A 176      -1.169  17.141   5.589  1.00  0.00           X  
ATOM   1194  H   LYS A 176      -1.901  13.070   5.997  1.00  0.00           H  
ATOM   1195  N   ASN A 177      -5.029  13.727   4.888  1.00  0.00           N  
ATOM   1196  CA  ASN A 177      -6.358  13.566   4.299  1.00  0.00           C  
ATOM   1197  C   ASN A 177      -7.298  12.765   5.205  1.00  0.00           C  
ATOM   1198  O   ASN A 177      -8.408  13.226   5.470  1.00  0.00           O  
ATOM   1199  CB  ASN A 177      -6.274  12.915   2.931  1.00  0.00           C  
ATOM   1200  CEN ASN A 177      -6.200  13.211   1.927  1.00  0.00           X  
ATOM   1201  H   ASN A 177      -4.254  13.225   4.479  1.00  0.00           H  
ATOM   1202  N   LEU A 178      -6.838  11.648   5.766  1.00  0.00           N  
ATOM   1203  CA  LEU A 178      -7.640  10.824   6.676  1.00  0.00           C  
ATOM   1204  C   LEU A 178      -8.094  11.609   7.906  1.00  0.00           C  
ATOM   1205  O   LEU A 178      -9.289  11.652   8.204  1.00  0.00           O  
ATOM   1206  CB  LEU A 178      -6.843   9.586   7.104  1.00  0.00           C  
ATOM   1207  CEN LEU A 178      -6.912   8.103   6.690  1.00  0.00           X  
ATOM   1208  H   LEU A 178      -5.886  11.368   5.589  1.00  0.00           H  
ATOM   1209  N   HIS A 179      -7.169  12.320   8.550  1.00  0.00           N  
ATOM   1210  CA  HIS A 179      -7.484  13.222   9.653  1.00  0.00           C  
ATOM   1211  C   HIS A 179      -8.514  14.293   9.246  1.00  0.00           C  
ATOM   1212  O   HIS A 179      -9.623  14.334   9.780  1.00  0.00           O  
ATOM   1213  CB  HIS A 179      -6.207  13.893  10.171  1.00  0.00           C  
ATOM   1214  CEN HIS A 179      -5.241  13.689  11.198  1.00  0.00           X  
ATOM   1215  H   HIS A 179      -6.197  12.120   8.352  1.00  0.00           H  
ATOM   1216  N   LYS A 180      -8.196  15.142   8.252  1.00  0.00           N  
ATOM   1217  CA  LYS A 180      -9.070  16.260   7.834  1.00  0.00           C  
ATOM   1218  C   LYS A 180     -10.495  15.808   7.485  1.00  0.00           C  
ATOM   1219  O   LYS A 180     -11.439  16.567   7.704  1.00  0.00           O  
ATOM   1220  CB  LYS A 180      -8.458  16.988   6.636  1.00  0.00           C  
ATOM   1221  CEN LYS A 180      -7.411  18.663   5.878  1.00  0.00           X  
ATOM   1222  H   LYS A 180      -7.325  14.985   7.767  1.00  0.00           H  
ATOM   1223  N   ASN A 181     -10.659  14.596   6.949  1.00  0.00           N  
ATOM   1224  CA  ASN A 181     -11.960  14.040   6.574  1.00  0.00           C  
ATOM   1225  C   ASN A 181     -12.813  13.586   7.773  1.00  0.00           C  
ATOM   1226  O   ASN A 181     -14.032  13.447   7.634  1.00  0.00           O  
ATOM   1227  CB  ASN A 181     -11.784  12.885   5.604  1.00  0.00           C  
ATOM   1228  CEN ASN A 181     -11.741  12.735   4.567  1.00  0.00           X  
ATOM   1229  H   ASN A 181      -9.832  14.047   6.760  1.00  0.00           H  
ATOM   1230  N   ASP A 182     -12.223  13.413   8.963  1.00  0.00           N  
ATOM   1231  CA  ASP A 182     -12.896  12.892  10.160  1.00  0.00           C  
ATOM   1232  C   ASP A 182     -13.915  13.869  10.783  1.00  0.00           C  
ATOM   1233  O   ASP A 182     -13.774  14.349  11.914  1.00  0.00           O  
ATOM   1234  CB  ASP A 182     -11.850  12.507  11.208  1.00  0.00           C  
ATOM   1235  CEN ASP A 182     -11.338  11.692  11.543  1.00  0.00           X  
ATOM   1236  H   ASP A 182     -11.225  13.548   9.027  1.00  0.00           H  
ATOM   1237  N   ARG A 183     -15.007  14.154  10.067  1.00  0.00           N  
ATOM   1238  CA  ARG A 183     -16.052  15.066  10.568  1.00  0.00           C  
ATOM   1239  C   ARG A 183     -17.309  14.396  11.111  1.00  0.00           C  
ATOM   1240  O   ARG A 183     -18.044  15.079  11.815  1.00  0.00           O  
ATOM   1241  CB  ARG A 183     -16.428  16.098   9.516  1.00  0.00           C  
ATOM   1242  CEN ARG A 183     -16.469  18.214   8.222  1.00  0.00           X  
ATOM   1243  H   ARG A 183     -15.115  13.657   9.194  1.00  0.00           H  
ATOM   1244  N   SER A 184     -17.584  13.110  10.856  1.00  0.00           N  
ATOM   1245  CA  SER A 184     -18.870  12.530  11.308  1.00  0.00           C  
ATOM   1246  C   SER A 184     -18.969  11.010  11.531  1.00  0.00           C  
ATOM   1247  O   SER A 184     -20.079  10.521  11.717  1.00  0.00           O  
ATOM   1248  CB  SER A 184     -19.940  12.934  10.312  1.00  0.00           C  
ATOM   1249  CEN SER A 184     -20.172  13.045   9.833  1.00  0.00           X  
ATOM   1250  H   SER A 184     -16.948  12.570  10.285  1.00  0.00           H  
ATOM   1251  N   GLY A 185     -17.868  10.245  11.601  1.00  0.00           N  
ATOM   1252  CA  GLY A 185     -17.950   8.776  11.741  1.00  0.00           C  
ATOM   1253  C   GLY A 185     -16.719   8.107  12.354  1.00  0.00           C  
ATOM   1254  O   GLY A 185     -15.938   7.501  11.622  1.00  0.00           O  
ATOM   1255  CEN GLY A 185     -17.950   8.775  11.741  1.00  0.00           X  
ATOM   1256  H   GLY A 185     -16.958  10.658  11.459  1.00  0.00           H  
ATOM   1257  N   LYS A 186     -16.552   8.253  13.678  1.00  0.00           N  
ATOM   1258  CA  LYS A 186     -15.417   7.783  14.497  1.00  0.00           C  
ATOM   1259  C   LYS A 186     -14.889   6.380  14.192  1.00  0.00           C  
ATOM   1260  O   LYS A 186     -13.688   6.169  14.290  1.00  0.00           O  
ATOM   1261  CB  LYS A 186     -15.804   7.846  15.975  1.00  0.00           C  
ATOM   1262  CEN LYS A 186     -15.685   8.845  17.836  1.00  0.00           X  
ATOM   1263  H   LYS A 186     -17.200   8.877  14.137  1.00  0.00           H  
ATOM   1264  N   ASP A 187     -15.753   5.441  13.826  1.00  0.00           N  
ATOM   1265  CA  ASP A 187     -15.289   4.105  13.434  1.00  0.00           C  
ATOM   1266  C   ASP A 187     -14.317   4.164  12.244  1.00  0.00           C  
ATOM   1267  O   ASP A 187     -13.265   3.533  12.247  1.00  0.00           O  
ATOM   1268  CB  ASP A 187     -16.482   3.209  13.091  1.00  0.00           C  
ATOM   1269  CEN ASP A 187     -17.074   2.496  13.513  1.00  0.00           X  
ATOM   1270  H   ASP A 187     -16.720   5.544  14.101  1.00  0.00           H  
ATOM   1271  N   ASN A 188     -14.603   5.024  11.268  1.00  0.00           N  
ATOM   1272  CA  ASN A 188     -13.762   5.176  10.083  1.00  0.00           C  
ATOM   1273  C   ASN A 188     -12.406   5.830  10.377  1.00  0.00           C  
ATOM   1274  O   ASN A 188     -11.387   5.414   9.836  1.00  0.00           O  
ATOM   1275  CB  ASN A 188     -14.489   5.963   9.008  1.00  0.00           C  
ATOM   1276  CEN ASN A 188     -15.111   5.771   8.185  1.00  0.00           X  
ATOM   1277  H   ASN A 188     -15.473   5.534  11.330  1.00  0.00           H  
ATOM   1278  N   ILE A 189     -12.394   6.884  11.202  1.00  0.00           N  
ATOM   1279  CA  ILE A 189     -11.155   7.584  11.553  1.00  0.00           C  
ATOM   1280  C   ILE A 189     -10.196   6.620  12.247  1.00  0.00           C  
ATOM   1281  O   ILE A 189      -9.036   6.566  11.863  1.00  0.00           O  
ATOM   1282  CB  ILE A 189     -11.416   8.794  12.468  1.00  0.00           C  
ATOM   1283  CEN ILE A 189     -11.668   9.854  12.496  1.00  0.00           X  
ATOM   1284  H   ILE A 189     -13.257   7.153  11.656  1.00  0.00           H  
ATOM   1285  N   HIS A 190     -10.675   5.825  13.208  1.00  0.00           N  
ATOM   1286  CA  HIS A 190      -9.819   4.871  13.911  1.00  0.00           C  
ATOM   1287  C   HIS A 190      -9.248   3.809  12.958  1.00  0.00           C  
ATOM   1288  O   HIS A 190      -8.057   3.504  13.026  1.00  0.00           O  
ATOM   1289  CB  HIS A 190     -10.595   4.193  15.046  1.00  0.00           C  
ATOM   1290  CEN HIS A 190     -10.792   4.361  16.447  1.00  0.00           X  
ATOM   1291  H   HIS A 190     -11.655   5.853  13.447  1.00  0.00           H  
ATOM   1292  N   ASP A 191     -10.068   3.278  12.049  1.00  0.00           N  
ATOM   1293  CA  ASP A 191      -9.624   2.267  11.085  1.00  0.00           C  
ATOM   1294  C   ASP A 191      -8.546   2.819  10.145  1.00  0.00           C  
ATOM   1295  O   ASP A 191      -7.552   2.146   9.878  1.00  0.00           O  
ATOM   1296  CB  ASP A 191     -10.812   1.747  10.271  1.00  0.00           C  
ATOM   1297  CEN ASP A 191     -11.467   0.968  10.251  1.00  0.00           X  
ATOM   1298  H   ASP A 191     -11.049   3.512  12.073  1.00  0.00           H  
ATOM   1299  N   VAL A 192      -8.702   4.064   9.690  1.00  0.00           N  
ATOM   1300  CA  VAL A 192      -7.731   4.738   8.816  1.00  0.00           C  
ATOM   1301  C   VAL A 192      -6.397   4.975   9.529  1.00  0.00           C  
ATOM   1302  O   VAL A 192      -5.350   4.753   8.927  1.00  0.00           O  
ATOM   1303  CB  VAL A 192      -8.272   6.087   8.307  1.00  0.00           C  
ATOM   1304  CEN VAL A 192      -8.507   6.415   7.749  1.00  0.00           X  
ATOM   1305  H   VAL A 192      -9.518   4.579   9.993  1.00  0.00           H  
ATOM   1306  N   ASP A 193      -6.425   5.393  10.795  1.00  0.00           N  
ATOM   1307  CA  ASP A 193      -5.241   5.638  11.625  1.00  0.00           C  
ATOM   1308  C   ASP A 193      -4.429   4.350  11.807  1.00  0.00           C  
ATOM   1309  O   ASP A 193      -3.224   4.340  11.558  1.00  0.00           O  
ATOM   1310  CB  ASP A 193      -5.645   6.205  12.988  1.00  0.00           C  
ATOM   1311  CEN ASP A 193      -5.725   7.097  13.475  1.00  0.00           X  
ATOM   1312  H   ASP A 193      -7.325   5.573  11.214  1.00  0.00           H  
ATOM   1313  N   ASN A 194      -5.102   3.234  12.114  1.00  0.00           N  
ATOM   1314  CA  ASN A 194      -4.458   1.929  12.268  1.00  0.00           C  
ATOM   1315  C   ASN A 194      -3.817   1.451  10.957  1.00  0.00           C  
ATOM   1316  O   ASN A 194      -2.688   0.966  10.956  1.00  0.00           O  
ATOM   1317  CB  ASN A 194      -5.440   0.891  12.779  1.00  0.00           C  
ATOM   1318  CEN ASN A 194      -5.756   0.500  13.701  1.00  0.00           X  
ATOM   1319  H   ASN A 194      -6.097   3.304  12.258  1.00  0.00           H  
ATOM   1320  N   HIS A 195      -4.527   1.576   9.830  1.00  0.00           N  
ATOM   1321  CA  HIS A 195      -3.983   1.184   8.531  1.00  0.00           C  
ATOM   1322  C   HIS A 195      -2.740   2.002   8.169  1.00  0.00           C  
ATOM   1323  O   HIS A 195      -1.751   1.424   7.727  1.00  0.00           O  
ATOM   1324  CB  HIS A 195      -5.045   1.336   7.437  1.00  0.00           C  
ATOM   1325  CEN HIS A 195      -6.007   0.525   6.769  1.00  0.00           X  
ATOM   1326  H   HIS A 195      -5.473   1.928   9.881  1.00  0.00           H  
ATOM   1327  N   LEU A 196      -2.731   3.318   8.419  1.00  0.00           N  
ATOM   1328  CA  LEU A 196      -1.558   4.160   8.153  1.00  0.00           C  
ATOM   1329  C   LEU A 196      -0.351   3.751   9.000  1.00  0.00           C  
ATOM   1330  O   LEU A 196       0.750   3.679   8.466  1.00  0.00           O  
ATOM   1331  CB  LEU A 196      -1.901   5.634   8.403  1.00  0.00           C  
ATOM   1332  CEN LEU A 196      -2.198   6.813   7.457  1.00  0.00           X  
ATOM   1333  H   LEU A 196      -3.543   3.738   8.850  1.00  0.00           H  
ATOM   1334  N   GLN A 197      -0.540   3.473  10.291  1.00  0.00           N  
ATOM   1335  CA  GLN A 197       0.564   3.049  11.162  1.00  0.00           C  
ATOM   1336  C   GLN A 197       1.188   1.743  10.662  1.00  0.00           C  
ATOM   1337  O   GLN A 197       2.409   1.669  10.543  1.00  0.00           O  
ATOM   1338  CB  GLN A 197       0.076   2.870  12.602  1.00  0.00           C  
ATOM   1339  CEN GLN A 197       0.011   3.611  14.181  1.00  0.00           X  
ATOM   1340  H   GLN A 197      -1.469   3.540  10.680  1.00  0.00           H  
ATOM   1341  N   ASN A 198       0.369   0.763  10.271  1.00  0.00           N  
ATOM   1342  CA  ASN A 198       0.868  -0.513   9.751  1.00  0.00           C  
ATOM   1343  C   ASN A 198       1.666  -0.327   8.446  1.00  0.00           C  
ATOM   1344  O   ASN A 198       2.734  -0.912   8.297  1.00  0.00           O  
ATOM   1345  CB  ASN A 198      -0.267  -1.497   9.537  1.00  0.00           C  
ATOM   1346  CEN ASN A 198      -0.756  -2.255  10.073  1.00  0.00           X  
ATOM   1347  H   ASN A 198      -0.625   0.886  10.399  1.00  0.00           H  
ATOM   1348  N   VAL A 199       1.201   0.541   7.534  1.00  0.00           N  
ATOM   1349  CA  VAL A 199       1.914   0.838   6.274  1.00  0.00           C  
ATOM   1350  C   VAL A 199       3.283   1.476   6.554  1.00  0.00           C  
ATOM   1351  O   VAL A 199       4.278   1.094   5.938  1.00  0.00           O  
ATOM   1352  CB  VAL A 199       1.099   1.779   5.367  1.00  0.00           C  
ATOM   1353  CEN VAL A 199       0.737   1.809   4.781  1.00  0.00           X  
ATOM   1354  H   VAL A 199       0.317   0.994   7.714  1.00  0.00           H  
ATOM   1355  N   ILE A 200       3.379   2.416   7.499  1.00  0.00           N  
ATOM   1356  CA  ILE A 200       4.657   3.060   7.852  1.00  0.00           C  
ATOM   1357  C   ILE A 200       5.660   2.032   8.383  1.00  0.00           C  
ATOM   1358  O   ILE A 200       6.825   2.044   7.967  1.00  0.00           O  
ATOM   1359  CB  ILE A 200       4.466   4.166   8.907  1.00  0.00           C  
ATOM   1360  CEN ILE A 200       4.227   5.218   9.063  1.00  0.00           X  
ATOM   1361  H   ILE A 200       2.546   2.663   8.013  1.00  0.00           H  
ATOM   1362  N   GLU A 201       5.231   1.156   9.290  1.00  0.00           N  
ATOM   1363  CA  GLU A 201       6.086   0.109   9.851  1.00  0.00           C  
ATOM   1364  C   GLU A 201       6.616  -0.828   8.757  1.00  0.00           C  
ATOM   1365  O   GLU A 201       7.811  -1.136   8.735  1.00  0.00           O  
ATOM   1366  CB  GLU A 201       5.322  -0.693  10.906  1.00  0.00           C  
ATOM   1367  CEN GLU A 201       4.952  -1.008  12.540  1.00  0.00           X  
ATOM   1368  H   GLU A 201       4.266   1.190   9.586  1.00  0.00           H  
ATOM   1369  N   ASP A 202       5.777  -1.202   7.791  1.00  0.00           N  
ATOM   1370  CA  ASP A 202       6.168  -2.065   6.678  1.00  0.00           C  
ATOM   1371  C   ASP A 202       7.213  -1.409   5.765  1.00  0.00           C  
ATOM   1372  O   ASP A 202       8.214  -2.048   5.403  1.00  0.00           O  
ATOM   1373  CB  ASP A 202       4.935  -2.457   5.859  1.00  0.00           C  
ATOM   1374  CEN ASP A 202       4.265  -3.219   5.766  1.00  0.00           X  
ATOM   1375  H   ASP A 202       4.800  -0.958   7.885  1.00  0.00           H  
ATOM   1376  N   ILE A 203       7.046  -0.120   5.432  1.00  0.00           N  
ATOM   1377  CA  ILE A 203       8.003   0.619   4.593  1.00  0.00           C  
ATOM   1378  C   ILE A 203       9.353   0.655   5.296  1.00  0.00           C  
ATOM   1379  O   ILE A 203      10.374   0.365   4.672  1.00  0.00           O  
ATOM   1380  CB  ILE A 203       7.537   2.057   4.303  1.00  0.00           C  
ATOM   1381  CEN ILE A 203       6.946   2.686   3.637  1.00  0.00           X  
ATOM   1382  H   ILE A 203       6.264   0.371   5.841  1.00  0.00           H  
ATOM   1383  N   HIS A 204       9.381   0.958   6.590  1.00  0.00           N  
ATOM   1384  CA  HIS A 204      10.614   1.005   7.365  1.00  0.00           C  
ATOM   1385  C   HIS A 204      11.385  -0.317   7.369  1.00  0.00           C  
ATOM   1386  O   HIS A 204      12.584  -0.340   7.071  1.00  0.00           O  
ATOM   1387  CB  HIS A 204      10.308   1.422   8.806  1.00  0.00           C  
ATOM   1388  CEN HIS A 204      10.278   2.616   9.584  1.00  0.00           X  
ATOM   1389  H   HIS A 204       8.509   1.160   7.057  1.00  0.00           H  
ATOM   1390  N   ASP A 205      10.701  -1.430   7.599  1.00  0.00           N  
ATOM   1391  CA  ASP A 205      11.314  -2.755   7.594  1.00  0.00           C  
ATOM   1392  C   ASP A 205      11.876  -3.125   6.220  1.00  0.00           C  
ATOM   1393  O   ASP A 205      12.993  -3.654   6.112  1.00  0.00           O  
ATOM   1394  CB  ASP A 205      10.299  -3.809   8.044  1.00  0.00           C  
ATOM   1395  CEN ASP A 205      10.019  -4.323   8.877  1.00  0.00           X  
ATOM   1396  H   ASP A 205       9.726  -1.352   7.849  1.00  0.00           H  
ATOM   1397  N   PHE A 206      11.153  -2.806   5.142  1.00  0.00           N  
ATOM   1398  CA  PHE A 206      11.607  -3.098   3.784  1.00  0.00           C  
ATOM   1399  C   PHE A 206      12.899  -2.340   3.454  1.00  0.00           C  
ATOM   1400  O   PHE A 206      13.839  -2.939   2.909  1.00  0.00           O  
ATOM   1401  CB  PHE A 206      10.515  -2.748   2.772  1.00  0.00           C  
ATOM   1402  CEN PHE A 206       9.372  -3.489   1.952  1.00  0.00           X  
ATOM   1403  H   PHE A 206      10.285  -2.309   5.273  1.00  0.00           H  
ATOM   1404  N   MET A 207      12.994  -1.066   3.828  1.00  0.00           N  
ATOM   1405  CA  MET A 207      14.170  -0.218   3.607  1.00  0.00           C  
ATOM   1406  C   MET A 207      15.390  -0.756   4.354  1.00  0.00           C  
ATOM   1407  O   MET A 207      16.476  -0.862   3.777  1.00  0.00           O  
ATOM   1408  CB  MET A 207      13.876   1.216   4.042  1.00  0.00           C  
ATOM   1409  CEN MET A 207      13.608   2.835   3.420  1.00  0.00           X  
ATOM   1410  H   MET A 207      12.199  -0.660   4.301  1.00  0.00           H  
ATOM   1411  N   GLN A 208      15.218  -1.146   5.621  1.00  0.00           N  
ATOM   1412  CA  GLN A 208      16.305  -1.661   6.442  1.00  0.00           C  
ATOM   1413  C   GLN A 208      16.878  -2.957   5.848  1.00  0.00           C  
ATOM   1414  O   GLN A 208      18.098  -3.088   5.694  1.00  0.00           O  
ATOM   1415  CB  GLN A 208      15.818  -1.910   7.872  1.00  0.00           C  
ATOM   1416  CEN GLN A 208      15.785  -1.264   9.493  1.00  0.00           X  
ATOM   1417  H   GLN A 208      14.305  -1.034   6.037  1.00  0.00           H  
ATOM   1418  N   ALA A 209      16.013  -3.877   5.409  1.00  0.00           N  
ATOM   1419  CA  ALA A 209      16.424  -5.138   4.800  1.00  0.00           C  
ATOM   1420  C   ALA A 209      17.162  -4.936   3.465  1.00  0.00           C  
ATOM   1421  O   ALA A 209      18.183  -5.590   3.225  1.00  0.00           O  
ATOM   1422  CB  ALA A 209      15.210  -6.034   4.605  1.00  0.00           C  
ATOM   1423  CEN ALA A 209      15.211  -6.034   4.604  1.00  0.00           X  
ATOM   1424  H   ALA A 209      15.026  -3.700   5.533  1.00  0.00           H  
ATOM   1425  N   ALA A 210      16.699  -4.024   2.607  1.00  0.00           N  
ATOM   1426  CA  ALA A 210      17.330  -3.728   1.322  1.00  0.00           C  
ATOM   1427  C   ALA A 210      18.737  -3.134   1.506  1.00  0.00           C  
ATOM   1428  O   ALA A 210      19.677  -3.537   0.816  1.00  0.00           O  
ATOM   1429  CB  ALA A 210      16.452  -2.783   0.514  1.00  0.00           C  
ATOM   1430  CEN ALA A 210      16.453  -2.783   0.514  1.00  0.00           X  
ATOM   1431  H   ALA A 210      15.854  -3.528   2.848  1.00  0.00           H  
ATOM   1432  N   ALA A 211      18.913  -2.239   2.485  1.00  0.00           N  
ATOM   1433  CA  ALA A 211      20.198  -1.620   2.795  1.00  0.00           C  
ATOM   1434  C   ALA A 211      21.206  -2.633   3.362  1.00  0.00           C  
ATOM   1435  O   ALA A 211      22.365  -2.660   2.941  1.00  0.00           O  
ATOM   1436  CB  ALA A 211      19.997  -0.468   3.768  1.00  0.00           C  
ATOM   1437  CEN ALA A 211      19.997  -0.469   3.768  1.00  0.00           X  
ATOM   1438  H   ALA A 211      18.108  -1.966   3.028  1.00  0.00           H  
ATOM   1439  N   ALA A 212      20.777  -3.508   4.274  1.00  0.00           N  
ATOM   1440  CA  ALA A 212      21.659  -4.495   4.894  1.00  0.00           C  
ATOM   1441  C   ALA A 212      22.207  -5.485   3.856  1.00  0.00           C  
ATOM   1442  O   ALA A 212      23.410  -5.754   3.824  1.00  0.00           O  
ATOM   1443  CB  ALA A 212      20.923  -5.235   6.002  1.00  0.00           C  
ATOM   1444  CEN ALA A 212      20.924  -5.235   6.001  1.00  0.00           X  
ATOM   1445  H   ALA A 212      19.809  -3.483   4.562  1.00  0.00           H  
ATOM   1446  N   ALA A 213      21.360  -5.967   2.939  1.00  0.00           N  
ATOM   1447  CA  ALA A 213      21.787  -6.804   1.821  1.00  0.00           C  
ATOM   1448  C   ALA A 213      22.874  -6.136   0.965  1.00  0.00           C  
ATOM   1449  O   ALA A 213      23.915  -6.748   0.710  1.00  0.00           O  
ATOM   1450  CB  ALA A 213      20.585  -7.167   0.960  1.00  0.00           C  
ATOM   1451  CEN ALA A 213      20.586  -7.167   0.960  1.00  0.00           X  
ATOM   1452  H   ALA A 213      20.374  -5.767   3.040  1.00  0.00           H  
ATOM   1453  N   ALA A 214      22.669  -4.881   0.554  1.00  0.00           N  
ATOM   1454  CA  ALA A 214      23.610  -4.135  -0.278  1.00  0.00           C  
ATOM   1455  C   ALA A 214      24.961  -3.923   0.426  1.00  0.00           C  
ATOM   1456  O   ALA A 214      26.012  -4.055  -0.205  1.00  0.00           O  
ATOM   1457  CB  ALA A 214      23.003  -2.799  -0.680  1.00  0.00           C  
ATOM   1458  CEN ALA A 214      23.004  -2.800  -0.679  1.00  0.00           X  
ATOM   1459  H   ALA A 214      21.804  -4.426   0.818  1.00  0.00           H  
ATOM   1460  N   ASN A 215      24.950  -3.646   1.733  1.00  0.00           N  
ATOM   1461  CA  ASN A 215      26.175  -3.466   2.523  1.00  0.00           C  
ATOM   1462  C   ASN A 215      27.063  -4.720   2.568  1.00  0.00           C  
ATOM   1463  O   ASN A 215      28.252  -4.621   2.275  1.00  0.00           O  
ATOM   1464  CB  ASN A 215      25.844  -3.023   3.936  1.00  0.00           C  
ATOM   1465  CEN ASN A 215      25.722  -2.125   4.465  1.00  0.00           X  
ATOM   1466  H   ASN A 215      24.060  -3.511   2.188  1.00  0.00           H  
ATOM   1467  N   CYS A 216      26.508  -5.905   2.849  1.00  0.00           N  
ATOM   1468  CA  CYS A 216      27.270  -7.161   2.941  1.00  0.00           C  
ATOM   1469  C   CYS A 216      27.862  -7.676   1.612  1.00  0.00           C  
ATOM   1470  O   CYS A 216      28.962  -8.231   1.629  1.00  0.00           O  
ATOM   1471  CB  CYS A 216      26.201  -8.131   3.446  1.00  0.00           C  
ATOM   1472  CEN CYS A 216      26.080  -8.552   4.374  1.00  0.00           X  
ATOM   1473  H   CYS A 216      25.549  -5.911   3.163  1.00  0.00           H  
ATOM   1474  N   ARG A 217      27.182  -7.539   0.462  1.00  0.00           N  
ATOM   1475  CA  ARG A 217      27.699  -8.000  -0.848  1.00  0.00           C  
ATOM   1476  C   ARG A 217      29.079  -7.449  -1.239  1.00  0.00           C  
ATOM   1477  O   ARG A 217      29.868  -8.191  -1.831  1.00  0.00           O  
ATOM   1478  CB  ARG A 217      26.693  -7.731  -1.958  1.00  0.00           C  
ATOM   1479  CEN ARG A 217      24.850  -8.078  -3.582  1.00  0.00           X  
ATOM   1480  H   ARG A 217      26.315  -7.025   0.493  1.00  0.00           H  
ATOM   1481  N   LYS A 218      29.374  -6.186  -0.919  1.00  0.00           N  
ATOM   1482  CA  LYS A 218      30.683  -5.586  -1.239  1.00  0.00           C  
ATOM   1483  C   LYS A 218      31.648  -5.854  -0.090  1.00  0.00           C  
ATOM   1484  O   LYS A 218      32.817  -6.162  -0.399  1.00  0.00           O  
ATOM   1485  CB  LYS A 218      30.559  -4.082  -1.492  1.00  0.00           C  
ATOM   1486  CEN LYS A 218      30.532  -2.475  -2.867  1.00  0.00           X  
ATOM   1487  H   LYS A 218      28.912  -5.804  -0.105  1.00  0.00           H  
TER                                                                             
# All scores below are weighted scores, not raw scores.
#BEGIN_POSE_ENERGIES_TABLE ./minmover_pdb/pose_1.pdb
label vdw cenpack pair env cbeta hs_pair ss_pair sheet total
weights 1 0.5 1 1 0.25 1 1 1 NA
pose 4.46708 0.1927 -9.83573 2.8156 12.642 0 0 0 10.2816
MET:NtermProteinFull_1 0 -0.09781 -0.14622 0.0106 0.04389 0 0 0 -0.18954
TYR_2 0 -0.11049 0.03258 0.7968 0.06941 0 0 0 0.7883
GLY_3 0 0.07253 0.01018 -0.08884 0.06939 0 0 0 0.06326
LYS_4 1.12299 0.324 0.09848 0.84859 0.0313 0 0 0 2.42535
LEU_5 0 0.14562 -0.30021 -0.06582 0.05699 0 0 0 -0.16342
ASN_6 0 -0.05638 0.05451 -0.40966 0.06959 0 0 0 -0.34193
ASP_7 0 -0.18389 0.02275 -0.24167 0.05915 0 0 0 -0.34366
LEU_8 0 -0.44656 -0.43992 -0.45811 0.0323 0 0 0 -1.31229
LEU_9 0 0.06459 -0.21794 0.58995 0.06884 0 0 0 0.50544
GLU_10 0 0.0203 -0.09056 -0.60186 0.06921 0 0 0 -0.60292
ASP_11 0 -0.23008 0.35075 0.34071 0.03624 0 0 0 0.49762
LEU_12 0 -0.2942 -0.45165 -0.19483 0.03741 0 0 0 -0.90326
GLN_13 0 -0.07519 0.03888 -0.59803 0.06921 0 0 0 -0.56514
GLU_14 0 0.08067 -0.41899 -0.4886 0.06878 0 0 0 -0.75815
VAL_15 0 0.41491 -0.52351 -0.27892 0.03155 0 0 0 -0.35597
LEU_16 0 0.3348 -0.15981 0.4149 0.06919 0 0 0 0.65908
LYS_17 0 -0.03842 -0.0105 -0.77863 0.06947 0 0 0 -0.75808
ASN_18 0 -0.30469 -0.34563 -0.07783 0.03519 0 0 0 -0.69296
LEU_19 0 0.50369 0.25124 -0.50394 0.03149 0 0 0 0.28248
HIS_20 0 0.228 -0.00679 0.0215 0.06894 0 0 0 0.31165
LYS_21 0 -0.05169 -0.16042 -0.96458 0.06955 0 0 0 -1.10713
ASN_22 0 -0.21596 -0.65429 -0.01232 0.03517 0 0 0 -0.84739
ASP_23 0 -0.17799 -0.11222 -0.03907 0.03779 0 0 0 -0.29149
ARG_24 0 -0.03946 -0.04855 -0.7542 0.07203 0 0 0 -0.77018
SER_25 0 0.08399 -0.02093 -0.21543 0.07081 0 0 0 -0.08156
GLY_26 0 0.05974 -0.15873 0.0322 0.04331 0 0 0 -0.02348
LYS_27 0 0 0 -1.04927 0.07259 0 0 0 -0.97669
ASP_28 0 0.02631 -0.23195 -0.52292 0.07025 0 0 0 -0.65832
ASN_29 0 0.08726 -0.58969 0.19574 0.03964 0 0 0 -0.26705
ILE_30 0 0.05783 0.21161 0.47679 0.06902 0 0 0 0.81525
HIS_D_31 0 -0.03589 -0.0158 0.11054 0.06957 0 0 0 0.12842
ASP_32 0 -0.18688 -0.47907 -0.24167 0.0393 0 0 0 -0.86833
VAL_33 0 0.71103 0.28427 -0.41511 0.04435 0 0 0 0.62454
ASP_34 0 0.12476 -0.21229 -0.37876 0.06879 0 0 0 -0.39751
ASN_35 0 -0.01198 -0.07827 -0.36221 0.06893 0 0 0 -0.38353
HIS_D_36 0 -0.05706 0.41539 -0.18746 0.03675 0 0 0 0.20762
LEU_37 0 0.12885 -0.50753 0.08126 0.03624 0 0 0 -0.26117
GLN_38 0 -0.02015 0.06261 -0.59803 0.06947 0 0 0 -0.48609
ASN_39 0 0.09649 -0.3739 -0.24178 0.06886 0 0 0 -0.45032
VAL_40 0 -0.2417 -0.39086 -0.46599 0.03821 0 0 0 -1.06032
ILE_41 0 -0.09876 -0.44793 0.84939 0.06908 0 0 0 0.37179
GLU_42 0 -0.04253 -0.13126 -0.71584 0.06921 0 0 0 -0.82041
ASP_43 0.40993 0.59087 0.40581 0.08318 0.04365 0 0 0 1.53344
ILE_44 0 -0.07447 -0.40409 -0.20059 0.04494 0 0 0 -0.6342
HIS_D_45 0 -0.04652 0.19854 0.0215 0.06893 0 0 0 0.24245
ASP_46 0 -0.06314 -0.34672 -0.42964 0.06884 0 0 0 -0.77067
PHE_47 0 -0.18096 0.10062 -0.30123 0.03721 0 0 0 -0.34436
MET_48 0 0.27629 -0.06608 0.10186 0.0699 0 0 0 0.38196
GLN_49 0 -0.05294 0.0018 -0.60368 0.0693 0 0 0 -0.58553
ALA_50 0 -0.16493 0.06392 0.14698 0.04384 0 0 0 0.08981
ALA_51 0 0.02229 0.10351 -0.17838 0.03631 0 0 0 -0.01626
ALA_52 0 -0.04873 -0.01042 0.15304 0.03502 0 0 0 0.12891
ALA_53 0 -0.03566 0.0729 0.16717 0.0357 0 0 0 0.24012
ALA_54 0.02566 -0.26003 -0.02876 0.03291 0.04839 0 0 0 -0.18183
ALA_55 0 0.09372 -0.02769 -0.06885 0.03512 0 0 0 0.0323
ASN_56 0 -0.07179 -0.00254 -0.36221 0.0357 0 0 0 -0.40084
CYS_57 0 -0.00869 -0.10509 1.00839 0.04343 0 0 0 0.93803
ARG_58 0 0.1256 -0.05474 -0.22643 0.0693 0 0 0 -0.08626
LYS_59 0 -0.0238 -0.01939 -0.8715 0.07212 0 0 0 -0.84257
GLY_60 0 0 0 0.60923 0.04883 0 0 0 0.65806
SER_61 0 -0.04268 -0.01703 -0.11629 0.04643 0 0 0 -0.12957
PRO_62 0 -0.02158 -0.04099 0.043 0.03868 0 0 0 0.01912
GLY_63 0 0 0 0.91259 0.04183 0 0 0 0.95441
SER_64 0 0 0 0.13063 0.04883 0 0 0 0.17946
PRO_65 0 0 0 0.51404 0.04684 0 0 0 0.56088
ALA_66 0 0 0 0.89846 0.07582 0 0 0 0.97427
GLY_67 0 0 0 0.91259 0.04003 0 0 0 0.95261
SER_68 0 0 0 0.29023 0.04957 0 0 0 0.3398
PRO_69 0 0 0 0.2123 0.04957 0 0 0 0.26186
THR_70 0 0 0 0.48779 0.07573 0 0 0 0.56352
SER_71 0 0 0 0.13063 0.07347 0 0 0 0.2041
THR_72 0 0 0 0.48779 0.07499 0 0 0 0.56278
GLU_73 0 0 0 -1.01303 0.07573 0 0 0 -0.9373
GLU_74 0 0 0 -1.01303 0.07582 0 0 0 -0.93721
GLY_75 0 0 0 0.91259 0.04957 0 0 0 0.96215
THR_76 0 0 0 0.48779 0.04957 0 0 0 0.53736
SER_77 0 0 0 0.29023 0.07582 0 0 0 0.36605
GLU_78 0 0 0 -1.03403 0.07573 0 0 0 -0.9583
SER_79 0 0 0 0.13063 0.07573 0 0 0 0.20636
ALA_80 0 0 0 0.89846 0.07499 0 0 0 0.97344
THR_81 0 0 0 0.43096 0.07582 0 0 0 0.50678
PRO_82 0 0 0 0.2123 0.07582 0 0 0 0.28812
GLU_83 0 0 0 -1.03403 0.07499 0 0 0 -0.95904
SER_84 0 0 0 0.13063 0.07582 0 0 0 0.20645
GLY_85 0 0 0 0.91259 0.04957 0 0 0 0.96215
PRO_86 0 0 0 0.51404 0.04957 0 0 0 0.5636
GLY_87 0 0 0 0.91259 0.04957 0 0 0 0.96215
THR_88 0 0 0 0.48779 0.07582 0 0 0 0.56361
SER_89 0 0 0 0.13063 0.07499 0 0 0 0.20562
THR_90 0 0 0 0.43096 0.07499 0 0 0 0.50594
GLU_91 0 0 0 -1.03403 0.07582 0 0 0 -0.95821
PRO_92 0 0 0 0.2123 0.07582 0 0 0 0.28812
SER_93 0 0 0 0.13063 0.07499 0 0 0 0.20562
GLU_94 0 0 0 -1.03403 0.05758 0 0 0 -0.97645
GLY_95 0 0 0 0.91259 0.05781 0 0 0 0.9704
SER_96 0 0 0 0.29023 0.04047 0 0 0 0.33071
ALA_97 0 0 0 0.797 0.06888 0 0 0 0.86588
PRO_98 0 0 0 0.2123 0.04183 0 0 0 0.25412
GLY_99 0 0 0 0.91259 0.04957 0 0 0 0.96215
SER_100 0 0 0 0.13063 0.04957 0 0 0 0.1802
PRO_101 0 0 0 0.51404 0.07582 0 0 0 0.58986
ALA_102 0 0 0 0.89846 0.07582 0 0 0 0.97427
GLY_103 0 0 0 0.60923 0.04957 0 0 0 0.6588
SER_104 0 0 0 0.29023 0.04957 0 0 0 0.3398
PRO_105 0 0 0 0.2123 0.07582 0 0 0 0.28812
THR_106 0 0 0 0.43096 0.07573 0 0 0 0.50669
SER_107 0 0 0 0.29023 0.07499 0 0 0 0.36522
THR_108 0 0 0 0.48779 0.07499 0 0 0 0.56278
GLU_109 0 0 0 -1.01303 0.07573 0 0 0 -0.9373
GLU_110 0 0 0 -1.03403 0.07582 0 0 0 -0.95821
GLY_111 0 0 0 0.91259 0.04957 0 0 0 0.96215
THR_112 0 0 0 0.48779 0.07582 0 0 0 0.56361
SER_113 0 0 0 -0.0106 0.07347 0 0 0 0.06287
THR_114 0 0 0 0.43096 0.07499 0 0 0 0.50594
GLU_115 0 0 0 -1.03403 0.07582 0 0 0 -0.95821
PRO_116 0 0 0 0.2123 0.07582 0 0 0 0.28812
SER_117 0 0 0 0.13063 0.07499 0 0 0 0.20562
GLU_118 0 0 0 -1.03403 0.07478 0 0 0 -0.95925
GLY_119 0 0 0 0.91259 0.0544 0 0 0 0.96699
SER_120 0 0 0 0.29023 0.04308 0 0 0 0.33331
ALA_121 0 0 0 0.797 0.05383 0 0 0 0.85083
PRO_122 0 0 0 0.2123 0.04183 0 0 0 0.25412
GLY_123 0 0 0 0.91259 0.04957 0 0 0 0.96215
THR_124 0 0 0 0.48779 0.07582 0 0 0 0.56361
SER_125 0 0 0 0.13063 0.07573 0 0 0 0.20636
THR_126 0 0 0 0.43096 0.07499 0 0 0 0.50594
GLU_127 0 0 0 -1.03403 0.07582 0 0 0 -0.95821
PRO_128 0 0 0 -0.05784 0.04731 0 0 0 -0.01054
SER_129 0 0 0 -0.0106 0.07582 0 0 0 0.06522
GLU_130 0 0 0 -0.93278 0.07582 0 0 0 -0.85696
GLY_131 0 0 0 0.60923 0.07582 0 0 0 0.68505
SER_132 0 0 0 -0.11629 0.04183 0 0 0 -0.07447
ALA_133 0 0 0 0.797 0.04957 0 0 0 0.84657
PRO_134 0 0 0 0.043 0.04183 0 0 0 0.08483
GLY_135 0 0 0 0.91259 0.04183 0 0 0 0.95441
THR_136 0 0 0 0.43096 0.07508 0 0 0 0.50603
SER_137 0 0 0 0.29023 0.07582 0 0 0 0.36605
GLU_138 0 0 0 -1.01303 0.07582 0 0 0 -0.93721
SER_139 0 0 0 0.13063 0.07499 0 0 0 0.20562
ALA_140 0 0 0 0.89846 0.07347 0 0 0 0.97192
THR_141 0 0 0 0.43096 0.07582 0 0 0 0.50678
PRO_142 0 0 0 0.51404 0.07582 0 0 0 0.58986
GLU_143 0 0 0 -1.03403 0.07499 0 0 0 -0.95904
SER_144 0 0 0 -0.0106 0.07582 0 0 0 0.06522
GLY_145 0 0 0 0.91259 0.04183 0 0 0 0.95441
PRO_146 0 0 0 0.51404 0.04957 0 0 0 0.5636
GLY_147 0 0 0 0.91259 0.04183 0 0 0 0.95441
SER_148 0 0 0 0.29023 0.07508 0 0 0 0.36531
GLU_149 0 0 0 -1.03403 0.07582 0 0 0 -0.95821
PRO_150 0 0 0 0.51404 0.04957 0 0 0 0.5636
ALA_151 0 0 0 0.797 0.07347 0 0 0 0.87047
THR_152 0 -0.02525 -0.00991 0.33798 0.07356 0 0 0 0.37638
SER_153 0 -0.02474 -0.01058 -0.0106 0.07268 0 0 0 0.02676
GLY_154 0 -0.13437 -0.14024 0.0322 0.0357 0 0 0 -0.2067
SER_155 0 -0.28449 -0.14302 -0.01847 0.03045 0 0 0 -0.41553
GLU_156 0 0.02252 0.1287 -0.25924 0.06887 0 0 0 -0.03915
THR_157 0 -0.06748 -0.02652 0.07803 0.03551 0 0 0 0.01955
PRO_158 0.02566 -0.04417 -0.03879 -0.30063 0.03543 0 0 0 -0.32249
GLY_159 0 -0.18615 0.02107 -0.07814 0.03493 0 0 0 -0.20828
MET_160 0 -0.03854 -0.14433 -0.21391 0.03561 0 0 0 -0.36117
TYR_161 0 -0.06161 0.01183 0.80588 0.06921 0 0 0 0.82531
GLY_162 0 0.1043 0.00098 -0.07814 0.03502 0 0 0 0.06217
LYS_163 0 -0.09289 0.80921 1.72948 0.03762 0 0 0 2.48342
LEU_164 0 -0.16218 -0.2088 0.24309 0.06928 0 0 0 -0.05861
ASN_165 0 -0.06158 0.05996 -0.40966 0.06956 0 0 0 -0.34171
ASP_166 0 -0.30681 0.16156 -0.37876 0.03528 0 0 0 -0.48873
LEU_167 0 0.19902 -0.33707 -0.52948 0.03721 0 0 0 -0.63032
LEU_168 0 0.04468 -0.01658 0.75945 0.06893 0 0 0 0.85647
GLU_169 0 -0.00243 -0.08037 -0.71584 0.06921 0 0 0 -0.72943
ASP_170 0.40993 0.65167 0.45861 0.34071 0.044 0 0 0 1.90493
LEU_171 0 -0.22878 -0.29848 -0.06582 0.03683 0 0 0 -0.55624
GLN_172 0 -0.05107 0.07674 -0.55896 0.06924 0 0 0 -0.46406
GLU_173 0 0.02935 -0.26614 -0.60186 0.06893 0 0 0 -0.76973
VAL_174 0 -0.27484 -0.42783 -0.41511 0.036 0 0 0 -1.08178
LEU_175 0 0.04138 0.11017 0.4149 0.06943 0 0 0 0.63587
LYS_176 0 -0.05554 0.0281 -0.8715 0.06961 0 0 0 -0.82933
ASN_177 0 -0.05665 -0.17293 -0.07783 0.04286 0 0 0 -0.26456
LEU_178 0.11118 0.52878 0.27288 -0.39148 0.0355 0 0 0 0.55686
HIS_179 0 0.16358 -0.1354 0.0215 0.0693 0 0 0 0.11898
LYS_180 0 -0.03268 -0.12814 -0.8715 0.06961 0 0 0 -0.96271
ASN_181 0 -0.07483 -0.42205 0.05572 0.04332 0 0 0 -0.39782
ASP_182 0.56377 0.07244 0.08666 -0.24167 0.06925 0 0 0 0.55045
ARG_183 0 -0.00099 -0.25436 -0.55583 0.07134 0 0 0 -0.73985
SER_184 0 0.18491 -0.21139 -0.22078 0.07034 0 0 0 -0.17692
GLY_185 0 0.10005 -0.07454 -0.07965 0.04331 0 0 0 -0.01083
LYS_186 0 0 0 -1.04927 0.07203 0 0 0 -0.97725
ASP_187 0 -0.08384 -0.24596 -0.60822 0.06921 0 0 0 -0.86881
ASN_188 0 0.10522 -0.47232 0.19574 0.03763 0 0 0 -0.13373
ILE_189 0.56377 0.05187 0.13539 0.47679 0.06908 0 0 0 1.2969
HIS_D_190 0 -0.06424 -0.03794 0.06501 0.0693 0 0 0 0.03213
ASP_191 0 -0.28949 -0.36231 -0.24167 0.04294 0 0 0 -0.85054
VAL_192 0.11118 0.80149 0.17574 -0.46599 0.04435 0 0 0 0.66678
ASP_193 0 0.25616 0.35441 -0.37876 0.06884 0 0 0 0.30064
ASN_194 0 -0.07508 -0.0985 -0.32173 0.06895 0 0 0 -0.42636
HIS_D_195 0 0.28194 0.15551 -0.04512 0.04458 0 0 0 0.4369
LEU_196 0 -0.34549 -0.46127 -0.19483 0.03683 0 0 0 -0.96476
GLN_197 0 -0.07351 0.13691 -0.55896 0.06884 0 0 0 -0.42672
ASN_198 0 -0.09557 -0.45663 -0.13901 0.06908 0 0 0 -0.62214
VAL_199 0 -0.04565 -0.54423 -0.27892 0.03821 0 0 0 -0.83059
ILE_200 0 0.09589 -0.29389 0.34575 0.06939 0 0 0 0.21715
GLU_201 0 -0.02952 -0.17062 -0.60186 0.06918 0 0 0 -0.73282
ASP_202 0 -0.28461 0.44282 0.2122 0.03561 0 0 0 0.40602
ILE_203 0 -0.00203 -0.33953 -0.49284 0.03698 0 0 0 -0.79742
HIS_D_204 0 0.00531 0.28772 -0.06774 0.06884 0 0 0 0.29413
ASP_205 0 -0.02321 -0.46808 -0.37876 0.06887 0 0 0 -0.80119
PHE_206 1.12299 0.4115 -0.07943 -0.4994 0.03802 0 0 0 0.99368
MET_207 0 0.00725 0.05874 -0.05461 0.04453 0 0 0 0.05591
GLN_208 0 0.00573 -0.07766 -0.59803 0.0693 0 0 0 -0.60066
ALA_209 0 -0.07279 0.20133 0.15304 0.03517 0 0 0 0.31675
ALA_210 0 -0.29909 -0.00246 -0.01847 0.03248 0 0 0 -0.28754
ALA_211 0 -0.08567 0.15406 0.07904 0.03257 0 0 0 0.18
ALA_212 0 -0.08343 0.07912 0.16717 0.03045 0 0 0 0.19332
ALA_213 0 0.04032 0.04466 0.13638 0.04198 0 0 0 0.26334
ALA_214 0 0.21645 0.0146 -0.06885 0.03444 0 0 0 0.19664
ASN_215 0 -0.28812 -0.43138 -0.24178 0.03268 0 0 0 -0.9286
CYS_216 0 -0.01634 -0.01782 1.70525 0.07062 0 0 0 1.7417
ARG_217 0 0.01037 -0.03753 -0.43267 0.06887 0 0 0 -0.39096
LYS:CtermProteinFull_218 0 -0.27424 -0.08952 -0.68888 0.04345 0 0 0 -1.00919
#END_POSE_ENERGIES_TABLE ./minmover_pdb/pose_1.pdb
