# Supplementary material for: Selection of a promiscuous minimalist cAMP phosphodiesterase from a library of de novo designed proteins
Source: Nat Chem. 2024 May 3;16(7):1200–8. doi: 10.1038/s41557-024-01490-4 (PMC11230910; doi:10.1038/s41557-024-01490-4)
Supplement: Supplementary file 3 — MD input files, scripts and final structures derived from MD, AlphaFold2, EMSfold and MultiSFold. [file 41557_2024_1490_MOESM3_ESM.zip › Computational_Data/4_MultiSFold/campase/pose_10.pdb]

ATOM      1  N   MET A   1      14.999  -7.930  -0.838  1.00  0.00           N  
ATOM      2  CA  MET A   1      13.940  -6.997  -1.273  1.00  0.00           C  
ATOM      3  C   MET A   1      12.590  -7.687  -1.322  1.00  0.00           C  
ATOM      4  O   MET A   1      11.691  -7.160  -0.703  1.00  0.00           O  
ATOM      5  CB  MET A   1      14.272  -6.407  -2.642  1.00  0.00           C  
ATOM      6  CEN MET A   1      14.749  -4.920  -3.441  1.00  0.00           X  
ATOM      7  H   MET A   1      15.775  -8.121  -1.439  1.00  0.00           H  
ATOM      8  N   TYR A   2      12.465  -8.878  -1.918  1.00  0.00           N  
ATOM      9  CA  TYR A   2      11.177  -9.590  -2.000  1.00  0.00           C  
ATOM     10  C   TYR A   2      10.455  -9.870  -0.665  1.00  0.00           C  
ATOM     11  O   TYR A   2       9.263  -9.637  -0.597  1.00  0.00           O  
ATOM     12  CB  TYR A   2      11.392 -10.917  -2.730  1.00  0.00           C  
ATOM     13  CEN TYR A   2      11.228 -11.620  -4.327  1.00  0.00           X  
ATOM     14  H   TYR A   2      13.163  -9.198  -2.572  1.00  0.00           H  
ATOM     15  N   GLY A   3      11.151 -10.323   0.391  1.00  0.00           N  
ATOM     16  CA  GLY A   3      10.521 -10.651   1.685  1.00  0.00           C  
ATOM     17  C   GLY A   3       9.900  -9.436   2.382  1.00  0.00           C  
ATOM     18  O   GLY A   3       8.782  -9.535   2.859  1.00  0.00           O  
ATOM     19  CEN GLY A   3      10.521 -10.651   1.685  1.00  0.00           X  
ATOM     20  H   GLY A   3      12.137 -10.505   0.283  1.00  0.00           H  
ATOM     21  N   LYS A   4      10.558  -8.267   2.292  1.00  0.00           N  
ATOM     22  CA  LYS A   4      10.086  -6.999   2.896  1.00  0.00           C  
ATOM     23  C   LYS A   4       8.855  -6.398   2.208  1.00  0.00           C  
ATOM     24  O   LYS A   4       7.982  -5.847   2.848  1.00  0.00           O  
ATOM     25  CB  LYS A   4      11.216  -5.968   2.892  1.00  0.00           C  
ATOM     26  CEN LYS A   4      12.719  -4.927   3.955  1.00  0.00           X  
ATOM     27  H   LYS A   4      11.464  -8.262   1.847  1.00  0.00           H  
ATOM     28  N   LEU A   5       8.840  -6.452   0.881  1.00  0.00           N  
ATOM     29  CA  LEU A   5       7.728  -6.023   0.052  1.00  0.00           C  
ATOM     30  C   LEU A   5       6.449  -6.810   0.355  1.00  0.00           C  
ATOM     31  O   LEU A   5       5.379  -6.222   0.448  1.00  0.00           O  
ATOM     32  CB  LEU A   5       8.102  -6.161  -1.429  1.00  0.00           C  
ATOM     33  CEN LEU A   5       8.516  -5.137  -2.503  1.00  0.00           X  
ATOM     34  H   LEU A   5       9.625  -6.901   0.425  1.00  0.00           H  
ATOM     35  N   ASN A   6       6.563  -8.130   0.515  1.00  0.00           N  
ATOM     36  CA  ASN A   6       5.401  -8.969   0.780  1.00  0.00           C  
ATOM     37  C   ASN A   6       4.764  -8.576   2.118  1.00  0.00           C  
ATOM     38  O   ASN A   6       3.550  -8.449   2.178  1.00  0.00           O  
ATOM     39  CB  ASN A   6       5.761 -10.443   0.770  1.00  0.00           C  
ATOM     40  CEN ASN A   6       5.778 -11.240   0.087  1.00  0.00           X  
ATOM     41  H   ASN A   6       7.476  -8.536   0.654  1.00  0.00           H  
ATOM     42  N   ASP A   7       5.593  -8.294   3.130  1.00  0.00           N  
ATOM     43  CA  ASP A   7       5.129  -7.913   4.470  1.00  0.00           C  
ATOM     44  C   ASP A   7       4.489  -6.511   4.433  1.00  0.00           C  
ATOM     45  O   ASP A   7       3.388  -6.319   4.934  1.00  0.00           O  
ATOM     46  CB  ASP A   7       6.285  -7.947   5.473  1.00  0.00           C  
ATOM     47  CEN ASP A   7       6.691  -8.555   6.182  1.00  0.00           X  
ATOM     48  H   ASP A   7       6.585  -8.440   3.008  1.00  0.00           H  
ATOM     49  N   LEU A   8       5.104  -5.567   3.711  1.00  0.00           N  
ATOM     50  CA  LEU A   8       4.579  -4.211   3.539  1.00  0.00           C  
ATOM     51  C   LEU A   8       3.213  -4.163   2.830  1.00  0.00           C  
ATOM     52  O   LEU A   8       2.375  -3.312   3.128  1.00  0.00           O  
ATOM     53  CB  LEU A   8       5.599  -3.366   2.766  1.00  0.00           C  
ATOM     54  CEN LEU A   8       6.612  -2.291   3.203  1.00  0.00           X  
ATOM     55  H   LEU A   8       6.040  -5.760   3.384  1.00  0.00           H  
ATOM     56  N   LEU A   9       2.993  -5.052   1.856  1.00  0.00           N  
ATOM     57  CA  LEU A   9       1.725  -5.124   1.129  1.00  0.00           C  
ATOM     58  C   LEU A   9       0.592  -5.609   2.047  1.00  0.00           C  
ATOM     59  O   LEU A   9      -0.487  -5.018   2.053  1.00  0.00           O  
ATOM     60  CB  LEU A   9       1.865  -6.048  -0.088  1.00  0.00           C  
ATOM     61  CEN LEU A   9       2.001  -5.774  -1.597  1.00  0.00           X  
ATOM     62  H   LEU A   9       3.718  -5.725   1.653  1.00  0.00           H  
ATOM     63  N   GLU A  10       0.849  -6.657   2.829  1.00  0.00           N  
ATOM     64  CA  GLU A  10      -0.111  -7.222   3.781  1.00  0.00           C  
ATOM     65  C   GLU A  10      -0.513  -6.193   4.845  1.00  0.00           C  
ATOM     66  O   GLU A  10      -1.702  -6.057   5.146  1.00  0.00           O  
ATOM     67  CB  GLU A  10       0.471  -8.470   4.449  1.00  0.00           C  
ATOM     68  CEN GLU A  10       0.598 -10.166   4.554  1.00  0.00           X  
ATOM     69  H   GLU A  10       1.778  -7.045   2.829  1.00  0.00           H  
ATOM     70  N   ASP A  11       0.447  -5.418   5.348  1.00  0.00           N  
ATOM     71  CA  ASP A  11       0.210  -4.366   6.333  1.00  0.00           C  
ATOM     72  C   ASP A  11      -0.665  -3.252   5.753  1.00  0.00           C  
ATOM     73  O   ASP A  11      -1.604  -2.796   6.409  1.00  0.00           O  
ATOM     74  CB  ASP A  11       1.538  -3.789   6.829  1.00  0.00           C  
ATOM     75  CEN ASP A  11       2.190  -3.879   7.607  1.00  0.00           X  
ATOM     76  H   ASP A  11       1.407  -5.625   5.109  1.00  0.00           H  
ATOM     77  N   LEU A  12      -0.431  -2.865   4.496  1.00  0.00           N  
ATOM     78  CA  LEU A  12      -1.237  -1.856   3.808  1.00  0.00           C  
ATOM     79  C   LEU A  12      -2.704  -2.290   3.640  1.00  0.00           C  
ATOM     80  O   LEU A  12      -3.628  -1.531   3.951  1.00  0.00           O  
ATOM     81  CB  LEU A  12      -0.617  -1.544   2.440  1.00  0.00           C  
ATOM     82  CEN LEU A  12       0.224  -0.363   1.918  1.00  0.00           X  
ATOM     83  H   LEU A  12       0.372  -3.257   4.027  1.00  0.00           H  
ATOM     84  N   GLN A  13      -2.936  -3.537   3.220  1.00  0.00           N  
ATOM     85  CA  GLN A  13      -4.283  -4.101   3.102  1.00  0.00           C  
ATOM     86  C   GLN A  13      -5.039  -4.106   4.436  1.00  0.00           C  
ATOM     87  O   GLN A  13      -6.194  -3.661   4.493  1.00  0.00           O  
ATOM     88  CB  GLN A  13      -4.208  -5.529   2.554  1.00  0.00           C  
ATOM     89  CEN GLN A  13      -4.376  -6.510   1.120  1.00  0.00           X  
ATOM     90  H   GLN A  13      -2.140  -4.133   3.036  1.00  0.00           H  
ATOM     91  N   GLU A  14      -4.433  -4.584   5.524  1.00  0.00           N  
ATOM     92  CA  GLU A  14      -5.094  -4.596   6.829  1.00  0.00           C  
ATOM     93  C   GLU A  14      -5.429  -3.171   7.297  1.00  0.00           C  
ATOM     94  O   GLU A  14      -6.558  -2.934   7.742  1.00  0.00           O  
ATOM     95  CB  GLU A  14      -4.214  -5.299   7.865  1.00  0.00           C  
ATOM     96  CEN GLU A  14      -3.818  -6.691   8.765  1.00  0.00           X  
ATOM     97  H   GLU A  14      -3.503  -4.976   5.440  1.00  0.00           H  
ATOM     98  N   VAL A  15      -4.536  -2.191   7.099  1.00  0.00           N  
ATOM     99  CA  VAL A  15      -4.813  -0.795   7.481  1.00  0.00           C  
ATOM    100  C   VAL A  15      -5.982  -0.214   6.699  1.00  0.00           C  
ATOM    101  O   VAL A  15      -6.810   0.476   7.294  1.00  0.00           O  
ATOM    102  CB  VAL A  15      -3.582   0.106   7.268  1.00  0.00           C  
ATOM    103  CEN VAL A  15      -3.091   0.461   7.596  1.00  0.00           X  
ATOM    104  H   VAL A  15      -3.651  -2.420   6.671  1.00  0.00           H  
ATOM    105  N   LEU A  16      -6.104  -0.531   5.406  1.00  0.00           N  
ATOM    106  CA  LEU A  16      -7.217  -0.052   4.574  1.00  0.00           C  
ATOM    107  C   LEU A  16      -8.561  -0.559   5.095  1.00  0.00           C  
ATOM    108  O   LEU A  16      -9.528   0.184   5.273  1.00  0.00           O  
ATOM    109  CB  LEU A  16      -7.016  -0.486   3.117  1.00  0.00           C  
ATOM    110  CEN LEU A  16      -6.567   0.271   1.853  1.00  0.00           X  
ATOM    111  H   LEU A  16      -5.401  -1.124   4.988  1.00  0.00           H  
ATOM    112  N   LYS A  17      -8.615  -1.853   5.401  1.00  0.00           N  
ATOM    113  CA  LYS A  17      -9.817  -2.492   5.926  1.00  0.00           C  
ATOM    114  C   LYS A  17     -10.257  -1.883   7.259  1.00  0.00           C  
ATOM    115  O   LYS A  17     -11.445  -1.607   7.437  1.00  0.00           O  
ATOM    116  CB  LYS A  17      -9.586  -3.995   6.089  1.00  0.00           C  
ATOM    117  CEN LYS A  17      -9.898  -5.962   5.375  1.00  0.00           X  
ATOM    118  H   LYS A  17      -7.798  -2.411   5.204  1.00  0.00           H  
ATOM    119  N   ASN A  18      -9.339  -1.669   8.197  1.00  0.00           N  
ATOM    120  CA  ASN A  18      -9.650  -1.105   9.508  1.00  0.00           C  
ATOM    121  C   ASN A  18     -10.120   0.350   9.411  1.00  0.00           C  
ATOM    122  O   ASN A  18     -11.120   0.698  10.041  1.00  0.00           O  
ATOM    123  CB  ASN A  18      -8.459  -1.207  10.443  1.00  0.00           C  
ATOM    124  CEN ASN A  18      -8.082  -1.876  11.159  1.00  0.00           X  
ATOM    125  H   ASN A  18      -8.374  -1.885   7.979  1.00  0.00           H  
ATOM    126  N   LEU A  19      -9.496   1.166   8.565  1.00  0.00           N  
ATOM    127  CA  LEU A  19      -9.898   2.553   8.334  1.00  0.00           C  
ATOM    128  C   LEU A  19     -11.315   2.637   7.765  1.00  0.00           C  
ATOM    129  O   LEU A  19     -12.108   3.465   8.214  1.00  0.00           O  
ATOM    130  CB  LEU A  19      -8.903   3.241   7.390  1.00  0.00           C  
ATOM    131  CEN LEU A  19      -7.771   4.258   7.626  1.00  0.00           X  
ATOM    132  H   LEU A  19      -8.719   0.808   8.025  1.00  0.00           H  
ATOM    133  N   HIS A  20     -11.674   1.707   6.878  1.00  0.00           N  
ATOM    134  CA  HIS A  20     -13.036   1.588   6.358  1.00  0.00           C  
ATOM    135  C   HIS A  20     -14.068   1.249   7.447  1.00  0.00           C  
ATOM    136  O   HIS A  20     -15.082   1.935   7.576  1.00  0.00           O  
ATOM    137  CB  HIS A  20     -13.085   0.528   5.253  1.00  0.00           C  
ATOM    138  CEN HIS A  20     -13.001   0.468   3.832  1.00  0.00           X  
ATOM    139  H   HIS A  20     -10.948   1.138   6.467  1.00  0.00           H  
ATOM    140  N   LYS A  21     -13.833   0.202   8.256  1.00  0.00           N  
ATOM    141  CA  LYS A  21     -14.781  -0.225   9.312  1.00  0.00           C  
ATOM    142  C   LYS A  21     -14.957   0.828  10.410  1.00  0.00           C  
ATOM    143  O   LYS A  21     -16.047   0.935  10.971  1.00  0.00           O  
ATOM    144  CB  LYS A  21     -14.320  -1.542   9.938  1.00  0.00           C  
ATOM    145  CEN LYS A  21     -14.543  -3.639  10.112  1.00  0.00           X  
ATOM    146  H   LYS A  21     -12.967  -0.301   8.129  1.00  0.00           H  
ATOM    147  N   ASN A  22     -13.904   1.578  10.726  1.00  0.00           N  
ATOM    148  CA  ASN A  22     -13.887   2.523  11.838  1.00  0.00           C  
ATOM    149  C   ASN A  22     -14.628   3.846  11.539  1.00  0.00           C  
ATOM    150  O   ASN A  22     -15.227   4.427  12.450  1.00  0.00           O  
ATOM    151  CB  ASN A  22     -12.459   2.815  12.262  1.00  0.00           C  
ATOM    152  CEN ASN A  22     -11.753   2.438  12.941  1.00  0.00           X  
ATOM    153  H   ASN A  22     -13.055   1.453  10.195  1.00  0.00           H  
ATOM    154  N   ASP A  23     -14.696   4.281  10.269  1.00  0.00           N  
ATOM    155  CA  ASP A  23     -15.172   5.613   9.860  1.00  0.00           C  
ATOM    156  C   ASP A  23     -16.705   5.759   9.911  1.00  0.00           C  
ATOM    157  O   ASP A  23     -17.399   5.861   8.895  1.00  0.00           O  
ATOM    158  CB  ASP A  23     -14.674   5.931   8.448  1.00  0.00           C  
ATOM    159  CEN ASP A  23     -13.920   6.426   7.976  1.00  0.00           X  
ATOM    160  H   ASP A  23     -14.347   3.679   9.537  1.00  0.00           H  
ATOM    161  N   ARG A  24     -17.271   5.823  11.121  1.00  0.00           N  
ATOM    162  CA  ARG A  24     -18.714   6.080  11.278  1.00  0.00           C  
ATOM    163  C   ARG A  24     -19.095   7.533  11.532  1.00  0.00           C  
ATOM    164  O   ARG A  24     -20.289   7.806  11.593  1.00  0.00           O  
ATOM    165  CB  ARG A  24     -19.316   5.188  12.353  1.00  0.00           C  
ATOM    166  CEN ARG A  24     -20.462   3.272  13.434  1.00  0.00           X  
ATOM    167  H   ARG A  24     -16.649   5.787  11.915  1.00  0.00           H  
ATOM    168  N   SER A  25     -18.146   8.462  11.664  1.00  0.00           N  
ATOM    169  CA  SER A  25     -18.483   9.835  12.093  1.00  0.00           C  
ATOM    170  C   SER A  25     -18.254  10.962  11.067  1.00  0.00           C  
ATOM    171  O   SER A  25     -18.509  12.117  11.404  1.00  0.00           O  
ATOM    172  CB  SER A  25     -17.701  10.151  13.353  1.00  0.00           C  
ATOM    173  CEN SER A  25     -17.286  10.159  13.705  1.00  0.00           X  
ATOM    174  H   SER A  25     -17.180   8.162  11.672  1.00  0.00           H  
ATOM    175  N   GLY A  26     -17.810  10.694   9.832  1.00  0.00           N  
ATOM    176  CA  GLY A  26     -17.473  11.783   8.891  1.00  0.00           C  
ATOM    177  C   GLY A  26     -17.277  11.356   7.438  1.00  0.00           C  
ATOM    178  O   GLY A  26     -16.140  11.301   6.978  1.00  0.00           O  
ATOM    179  CEN GLY A  26     -17.473  11.783   8.891  1.00  0.00           X  
ATOM    180  H   GLY A  26     -17.587   9.747   9.565  1.00  0.00           H  
ATOM    181  N   LYS A  27     -18.384  11.045   6.746  1.00  0.00           N  
ATOM    182  CA  LYS A  27     -18.462  10.573   5.351  1.00  0.00           C  
ATOM    183  C   LYS A  27     -17.506  11.237   4.362  1.00  0.00           C  
ATOM    184  O   LYS A  27     -16.971  10.555   3.499  1.00  0.00           O  
ATOM    185  CB  LYS A  27     -19.893  10.745   4.839  1.00  0.00           C  
ATOM    186  CEN LYS A  27     -21.767   9.879   4.379  1.00  0.00           X  
ATOM    187  H   LYS A  27     -19.243  11.008   7.280  1.00  0.00           H  
ATOM    188  N   ASP A  28     -17.295  12.543   4.483  1.00  0.00           N  
ATOM    189  CA  ASP A  28     -16.395  13.237   3.560  1.00  0.00           C  
ATOM    190  C   ASP A  28     -14.940  12.766   3.704  1.00  0.00           C  
ATOM    191  O   ASP A  28     -14.235  12.621   2.711  1.00  0.00           O  
ATOM    192  CB  ASP A  28     -16.478  14.749   3.780  1.00  0.00           C  
ATOM    193  CEN ASP A  28     -16.942  15.573   3.401  1.00  0.00           X  
ATOM    194  H   ASP A  28     -17.992  13.096   4.962  1.00  0.00           H  
ATOM    195  N   ASN A  29     -14.503  12.405   4.915  1.00  0.00           N  
ATOM    196  CA  ASN A  29     -13.116  11.983   5.124  1.00  0.00           C  
ATOM    197  C   ASN A  29     -12.864  10.518   4.728  1.00  0.00           C  
ATOM    198  O   ASN A  29     -11.743  10.170   4.366  1.00  0.00           O  
ATOM    199  CB  ASN A  29     -12.697  12.206   6.566  1.00  0.00           C  
ATOM    200  CEN ASN A  29     -12.245  12.959   7.141  1.00  0.00           X  
ATOM    201  H   ASN A  29     -15.118  12.528   5.709  1.00  0.00           H  
ATOM    202  N   ILE A  30     -13.877   9.651   4.820  1.00  0.00           N  
ATOM    203  CA  ILE A  30     -13.751   8.245   4.400  1.00  0.00           C  
ATOM    204  C   ILE A  30     -13.459   8.165   2.907  1.00  0.00           C  
ATOM    205  O   ILE A  30     -12.600   7.380   2.523  1.00  0.00           O  
ATOM    206  CB  ILE A  30     -15.023   7.434   4.710  1.00  0.00           C  
ATOM    207  CEN ILE A  30     -15.545   6.847   5.466  1.00  0.00           X  
ATOM    208  H   ILE A  30     -14.782   9.995   5.107  1.00  0.00           H  
ATOM    209  N   HIS A  31     -14.098   8.992   2.069  1.00  0.00           N  
ATOM    210  CA  HIS A  31     -13.815   8.999   0.633  1.00  0.00           C  
ATOM    211  C   HIS A  31     -12.365   9.394   0.342  1.00  0.00           C  
ATOM    212  O   HIS A  31     -11.675   8.673  -0.376  1.00  0.00           O  
ATOM    213  CB  HIS A  31     -14.770   9.949  -0.097  1.00  0.00           C  
ATOM    214  CEN HIS A  31     -16.006   9.879  -0.803  1.00  0.00           X  
ATOM    215  H   HIS A  31     -14.749   9.672   2.437  1.00  0.00           H  
ATOM    216  N   ASP A  32     -11.876  10.485   0.936  1.00  0.00           N  
ATOM    217  CA  ASP A  32     -10.498  10.934   0.732  1.00  0.00           C  
ATOM    218  C   ASP A  32      -9.480   9.892   1.218  1.00  0.00           C  
ATOM    219  O   ASP A  32      -8.477   9.653   0.548  1.00  0.00           O  
ATOM    220  CB  ASP A  32     -10.264  12.268   1.446  1.00  0.00           C  
ATOM    221  CEN ASP A  32     -10.249  13.268   1.254  1.00  0.00           X  
ATOM    222  H   ASP A  32     -12.503  11.081   1.456  1.00  0.00           H  
ATOM    223  N   VAL A  33      -9.760   9.225   2.341  1.00  0.00           N  
ATOM    224  CA  VAL A  33      -8.900   8.162   2.891  1.00  0.00           C  
ATOM    225  C   VAL A  33      -8.834   6.964   1.943  1.00  0.00           C  
ATOM    226  O   VAL A  33      -7.755   6.418   1.752  1.00  0.00           O  
ATOM    227  CB  VAL A  33      -9.395   7.684   4.269  1.00  0.00           C  
ATOM    228  CEN VAL A  33      -9.251   7.689   4.942  1.00  0.00           X  
ATOM    229  H   VAL A  33     -10.632   9.435   2.807  1.00  0.00           H  
ATOM    230  N   ASP A  34      -9.956   6.566   1.336  1.00  0.00           N  
ATOM    231  CA  ASP A  34     -10.036   5.450   0.383  1.00  0.00           C  
ATOM    232  C   ASP A  34      -9.197   5.740  -0.867  1.00  0.00           C  
ATOM    233  O   ASP A  34      -8.386   4.906  -1.263  1.00  0.00           O  
ATOM    234  CB  ASP A  34     -11.490   5.178  -0.010  1.00  0.00           C  
ATOM    235  CEN ASP A  34     -12.263   4.558   0.226  1.00  0.00           X  
ATOM    236  H   ASP A  34     -10.813   7.053   1.548  1.00  0.00           H  
ATOM    237  N   ASN A  35      -9.299   6.952  -1.422  1.00  0.00           N  
ATOM    238  CA  ASN A  35      -8.504   7.372  -2.580  1.00  0.00           C  
ATOM    239  C   ASN A  35      -7.002   7.371  -2.269  1.00  0.00           C  
ATOM    240  O   ASN A  35      -6.201   6.897  -3.071  1.00  0.00           O  
ATOM    241  CB  ASN A  35      -8.934   8.741  -3.075  1.00  0.00           C  
ATOM    242  CEN ASN A  35      -9.601   9.145  -3.777  1.00  0.00           X  
ATOM    243  H   ASN A  35      -9.968   7.602  -1.033  1.00  0.00           H  
ATOM    244  N   HIS A  36      -6.605   7.891  -1.105  1.00  0.00           N  
ATOM    245  CA  HIS A  36      -5.195   7.928  -0.723  1.00  0.00           C  
ATOM    246  C   HIS A  36      -4.615   6.517  -0.581  1.00  0.00           C  
ATOM    247  O   HIS A  36      -3.528   6.245  -1.083  1.00  0.00           O  
ATOM    248  CB  HIS A  36      -5.013   8.703   0.586  1.00  0.00           C  
ATOM    249  CEN HIS A  36      -4.690  10.027   1.002  1.00  0.00           X  
ATOM    250  H   HIS A  36      -7.292   8.287  -0.478  1.00  0.00           H  
ATOM    251  N   LEU A  37      -5.367   5.592   0.015  1.00  0.00           N  
ATOM    252  CA  LEU A  37      -4.962   4.199   0.173  1.00  0.00           C  
ATOM    253  C   LEU A  37      -4.769   3.488  -1.180  1.00  0.00           C  
ATOM    254  O   LEU A  37      -3.743   2.840  -1.378  1.00  0.00           O  
ATOM    255  CB  LEU A  37      -5.999   3.454   1.023  1.00  0.00           C  
ATOM    256  CEN LEU A  37      -6.010   2.995   2.493  1.00  0.00           X  
ATOM    257  H   LEU A  37      -6.251   5.875   0.413  1.00  0.00           H  
ATOM    258  N   GLN A  38      -5.688   3.655  -2.138  1.00  0.00           N  
ATOM    259  CA  GLN A  38      -5.551   3.071  -3.478  1.00  0.00           C  
ATOM    260  C   GLN A  38      -4.289   3.578  -4.190  1.00  0.00           C  
ATOM    261  O   GLN A  38      -3.527   2.761  -4.705  1.00  0.00           O  
ATOM    262  CB  GLN A  38      -6.784   3.391  -4.327  1.00  0.00           C  
ATOM    263  CEN GLN A  38      -8.295   2.759  -4.931  1.00  0.00           X  
ATOM    264  H   GLN A  38      -6.479   4.255  -1.954  1.00  0.00           H  
ATOM    265  N   ASN A  39      -4.017   4.888  -4.150  1.00  0.00           N  
ATOM    266  CA  ASN A  39      -2.819   5.451  -4.781  1.00  0.00           C  
ATOM    267  C   ASN A  39      -1.530   4.900  -4.143  1.00  0.00           C  
ATOM    268  O   ASN A  39      -0.603   4.537  -4.859  1.00  0.00           O  
ATOM    269  CB  ASN A  39      -2.828   6.967  -4.721  1.00  0.00           C  
ATOM    270  CEN ASN A  39      -3.144   7.772  -5.317  1.00  0.00           X  
ATOM    271  H   ASN A  39      -4.692   5.514  -3.738  1.00  0.00           H  
ATOM    272  N   VAL A  40      -1.505   4.731  -2.815  1.00  0.00           N  
ATOM    273  CA  VAL A  40      -0.349   4.163  -2.092  1.00  0.00           C  
ATOM    274  C   VAL A  40      -0.088   2.709  -2.514  1.00  0.00           C  
ATOM    275  O   VAL A  40       1.058   2.319  -2.735  1.00  0.00           O  
ATOM    276  CB  VAL A  40      -0.554   4.212  -0.566  1.00  0.00           C  
ATOM    277  CEN VAL A  40      -0.343   4.522   0.012  1.00  0.00           X  
ATOM    278  H   VAL A  40      -2.302   5.053  -2.282  1.00  0.00           H  
ATOM    279  N   ILE A  41      -1.134   1.887  -2.650  1.00  0.00           N  
ATOM    280  CA  ILE A  41      -0.990   0.490  -3.099  1.00  0.00           C  
ATOM    281  C   ILE A  41      -0.362   0.413  -4.494  1.00  0.00           C  
ATOM    282  O   ILE A  41       0.588  -0.355  -4.693  1.00  0.00           O  
ATOM    283  CB  ILE A  41      -2.345  -0.241  -3.120  1.00  0.00           C  
ATOM    284  CEN ILE A  41      -3.062  -0.808  -2.526  1.00  0.00           X  
ATOM    285  H   ILE A  41      -2.061   2.262  -2.503  1.00  0.00           H  
ATOM    286  N   GLU A  42      -0.886   1.176  -5.452  1.00  0.00           N  
ATOM    287  CA  GLU A  42      -0.370   1.205  -6.823  1.00  0.00           C  
ATOM    288  C   GLU A  42       1.116   1.586  -6.848  1.00  0.00           C  
ATOM    289  O   GLU A  42       1.916   0.892  -7.475  1.00  0.00           O  
ATOM    290  CB  GLU A  42      -1.179   2.182  -7.678  1.00  0.00           C  
ATOM    291  CEN GLU A  42      -2.410   2.477  -8.819  1.00  0.00           X  
ATOM    292  H   GLU A  42      -1.639   1.808  -5.219  1.00  0.00           H  
ATOM    293  N   ASP A  43       1.512   2.595  -6.075  1.00  0.00           N  
ATOM    294  CA  ASP A  43       2.898   3.054  -5.998  1.00  0.00           C  
ATOM    295  C   ASP A  43       3.835   1.995  -5.400  1.00  0.00           C  
ATOM    296  O   ASP A  43       4.932   1.764  -5.925  1.00  0.00           O  
ATOM    297  CB  ASP A  43       2.978   4.343  -5.177  1.00  0.00           C  
ATOM    298  CEN ASP A  43       3.011   5.353  -5.304  1.00  0.00           X  
ATOM    299  H   ASP A  43       0.808   3.153  -5.614  1.00  0.00           H  
ATOM    300  N   ILE A  44       3.396   1.271  -4.357  1.00  0.00           N  
ATOM    301  CA  ILE A  44       4.199   0.193  -3.756  1.00  0.00           C  
ATOM    302  C   ILE A  44       4.446  -0.893  -4.797  1.00  0.00           C  
ATOM    303  O   ILE A  44       5.579  -1.352  -4.944  1.00  0.00           O  
ATOM    304  CB  ILE A  44       3.514  -0.426  -2.524  1.00  0.00           C  
ATOM    305  CEN ILE A  44       3.377  -0.347  -1.445  1.00  0.00           X  
ATOM    306  H   ILE A  44       2.461   1.449  -4.021  1.00  0.00           H  
ATOM    307  N   HIS A  45       3.422  -1.300  -5.547  1.00  0.00           N  
ATOM    308  CA  HIS A  45       3.564  -2.313  -6.586  1.00  0.00           C  
ATOM    309  C   HIS A  45       4.612  -1.946  -7.646  1.00  0.00           C  
ATOM    310  O   HIS A  45       5.548  -2.720  -7.885  1.00  0.00           O  
ATOM    311  CB  HIS A  45       2.212  -2.562  -7.262  1.00  0.00           C  
ATOM    312  CEN HIS A  45       1.112  -3.459  -7.141  1.00  0.00           X  
ATOM    313  H   HIS A  45       2.523  -0.859  -5.417  1.00  0.00           H  
ATOM    314  N   ASP A  46       4.529  -0.751  -8.213  1.00  0.00           N  
ATOM    315  CA  ASP A  46       5.472  -0.272  -9.223  1.00  0.00           C  
ATOM    316  C   ASP A  46       6.905  -0.214  -8.683  1.00  0.00           C  
ATOM    317  O   ASP A  46       7.851  -0.656  -9.353  1.00  0.00           O  
ATOM    318  CB  ASP A  46       5.048   1.108  -9.732  1.00  0.00           C  
ATOM    319  CEN ASP A  46       4.543   1.538 -10.505  1.00  0.00           X  
ATOM    320  H   ASP A  46       3.737  -0.165  -7.991  1.00  0.00           H  
ATOM    321  N   PHE A  47       7.082   0.251  -7.445  1.00  0.00           N  
ATOM    322  CA  PHE A  47       8.398   0.353  -6.821  1.00  0.00           C  
ATOM    323  C   PHE A  47       9.034  -1.032  -6.642  1.00  0.00           C  
ATOM    324  O   PHE A  47      10.228  -1.203  -6.908  1.00  0.00           O  
ATOM    325  CB  PHE A  47       8.293   1.066  -5.472  1.00  0.00           C  
ATOM    326  CEN PHE A  47       8.514   2.524  -4.877  1.00  0.00           X  
ATOM    327  H   PHE A  47       6.269   0.516  -6.908  1.00  0.00           H  
ATOM    328  N   MET A  48       8.249  -2.042  -6.258  1.00  0.00           N  
ATOM    329  CA  MET A  48       8.708  -3.422  -6.103  1.00  0.00           C  
ATOM    330  C   MET A  48       9.210  -4.001  -7.421  1.00  0.00           C  
ATOM    331  O   MET A  48      10.291  -4.599  -7.460  1.00  0.00           O  
ATOM    332  CB  MET A  48       7.582  -4.290  -5.544  1.00  0.00           C  
ATOM    333  CEN MET A  48       7.072  -5.156  -4.106  1.00  0.00           X  
ATOM    334  H   MET A  48       7.278  -1.828  -6.073  1.00  0.00           H  
ATOM    335  N   GLN A  49       8.456  -3.825  -8.505  1.00  0.00           N  
ATOM    336  CA  GLN A  49       8.835  -4.307  -9.826  1.00  0.00           C  
ATOM    337  C   GLN A  49      10.182  -3.708 -10.262  1.00  0.00           C  
ATOM    338  O   GLN A  49      11.109  -4.454 -10.606  1.00  0.00           O  
ATOM    339  CB  GLN A  49       7.751  -3.961 -10.850  1.00  0.00           C  
ATOM    340  CEN GLN A  49       6.388  -4.589 -11.743  1.00  0.00           X  
ATOM    341  H   GLN A  49       7.560  -3.364  -8.398  1.00  0.00           H  
ATOM    342  N   ALA A  50      10.335  -2.389 -10.148  1.00  0.00           N  
ATOM    343  CA  ALA A  50      11.556  -1.685 -10.526  1.00  0.00           C  
ATOM    344  C   ALA A  50      12.777  -2.139  -9.701  1.00  0.00           C  
ATOM    345  O   ALA A  50      13.859  -2.342 -10.259  1.00  0.00           O  
ATOM    346  CB  ALA A  50      11.348  -0.184 -10.387  1.00  0.00           C  
ATOM    347  CEN ALA A  50      11.349  -0.185 -10.386  1.00  0.00           X  
ATOM    348  H   ALA A  50       9.559  -1.844  -9.803  1.00  0.00           H  
ATOM    349  N   ALA A  51      12.613  -2.376  -8.397  1.00  0.00           N  
ATOM    350  CA  ALA A  51      13.692  -2.825  -7.518  1.00  0.00           C  
ATOM    351  C   ALA A  51      14.148  -4.255  -7.858  1.00  0.00           C  
ATOM    352  O   ALA A  51      15.350  -4.542  -7.877  1.00  0.00           O  
ATOM    353  CB  ALA A  51      13.251  -2.737  -6.064  1.00  0.00           C  
ATOM    354  CEN ALA A  51      13.251  -2.737  -6.065  1.00  0.00           X  
ATOM    355  H   ALA A  51      11.714  -2.174  -7.982  1.00  0.00           H  
ATOM    356  N   ALA A  52      13.215  -5.148  -8.195  1.00  0.00           N  
ATOM    357  CA  ALA A  52      13.514  -6.523  -8.589  1.00  0.00           C  
ATOM    358  C   ALA A  52      14.303  -6.573  -9.909  1.00  0.00           C  
ATOM    359  O   ALA A  52      15.301  -7.295 -10.005  1.00  0.00           O  
ATOM    360  CB  ALA A  52      12.226  -7.326  -8.704  1.00  0.00           C  
ATOM    361  CEN ALA A  52      12.227  -7.326  -8.704  1.00  0.00           X  
ATOM    362  H   ALA A  52      12.250  -4.855  -8.177  1.00  0.00           H  
ATOM    363  N   ALA A  53      13.910  -5.776 -10.907  1.00  0.00           N  
ATOM    364  CA  ALA A  53      14.607  -5.709 -12.189  1.00  0.00           C  
ATOM    365  C   ALA A  53      16.027  -5.147 -12.028  1.00  0.00           C  
ATOM    366  O   ALA A  53      16.988  -5.746 -12.517  1.00  0.00           O  
ATOM    367  CB  ALA A  53      13.809  -4.871 -13.177  1.00  0.00           C  
ATOM    368  CEN ALA A  53      13.809  -4.871 -13.176  1.00  0.00           X  
ATOM    369  H   ALA A  53      13.104  -5.186 -10.771  1.00  0.00           H  
ATOM    370  N   ALA A  54      16.197  -4.061 -11.266  1.00  0.00           N  
ATOM    371  CA  ALA A  54      17.492  -3.412 -11.060  1.00  0.00           C  
ATOM    372  C   ALA A  54      18.488  -4.315 -10.311  1.00  0.00           C  
ATOM    373  O   ALA A  54      19.657  -4.413 -10.701  1.00  0.00           O  
ATOM    374  CB  ALA A  54      17.300  -2.101 -10.312  1.00  0.00           C  
ATOM    375  CEN ALA A  54      17.301  -2.102 -10.312  1.00  0.00           X  
ATOM    376  H   ALA A  54      15.378  -3.633 -10.854  1.00  0.00           H  
ATOM    377  N   ALA A  55      18.033  -5.030  -9.277  1.00  0.00           N  
ATOM    378  CA  ALA A  55      18.859  -5.984  -8.543  1.00  0.00           C  
ATOM    379  C   ALA A  55      19.268  -7.184  -9.420  1.00  0.00           C  
ATOM    380  O   ALA A  55      20.449  -7.544  -9.471  1.00  0.00           O  
ATOM    381  CB  ALA A  55      18.123  -6.457  -7.298  1.00  0.00           C  
ATOM    382  CEN ALA A  55      18.123  -6.458  -7.299  1.00  0.00           X  
ATOM    383  H   ALA A  55      17.081  -4.879  -8.977  1.00  0.00           H  
ATOM    384  N   ASN A  56      18.317  -7.775 -10.150  1.00  0.00           N  
ATOM    385  CA  ASN A  56      18.574  -8.918 -11.030  1.00  0.00           C  
ATOM    386  C   ASN A  56      19.497  -8.585 -12.207  1.00  0.00           C  
ATOM    387  O   ASN A  56      20.263  -9.457 -12.625  1.00  0.00           O  
ATOM    388  CB  ASN A  56      17.272  -9.500 -11.550  1.00  0.00           C  
ATOM    389  CEN ASN A  56      16.583 -10.242 -11.276  1.00  0.00           X  
ATOM    390  H   ASN A  56      17.370  -7.434 -10.070  1.00  0.00           H  
ATOM    391  N   CYS A  57      19.534  -7.335 -12.680  1.00  0.00           N  
ATOM    392  CA  CYS A  57      20.402  -6.922 -13.790  1.00  0.00           C  
ATOM    393  C   CYS A  57      21.845  -7.440 -13.657  1.00  0.00           C  
ATOM    394  O   CYS A  57      22.435  -7.854 -14.654  1.00  0.00           O  
ATOM    395  CB  CYS A  57      20.373  -5.398 -13.673  1.00  0.00           C  
ATOM    396  CEN CYS A  57      19.913  -4.700 -14.268  1.00  0.00           X  
ATOM    397  H   CYS A  57      18.848  -6.673 -12.346  1.00  0.00           H  
ATOM    398  N   ARG A  58      22.422  -7.523 -12.447  1.00  0.00           N  
ATOM    399  CA  ARG A  58      23.823  -7.964 -12.284  1.00  0.00           C  
ATOM    400  C   ARG A  58      24.139  -9.384 -12.755  1.00  0.00           C  
ATOM    401  O   ARG A  58      25.309  -9.651 -13.023  1.00  0.00           O  
ATOM    402  CB  ARG A  58      24.286  -7.781 -10.846  1.00  0.00           C  
ATOM    403  CEN ARG A  58      25.309  -6.765  -8.828  1.00  0.00           X  
ATOM    404  H   ARG A  58      21.874  -7.266 -11.641  1.00  0.00           H  
ATOM    405  N   LYS A  59      23.156 -10.276 -12.955  1.00  0.00           N  
ATOM    406  CA  LYS A  59      23.474 -11.679 -13.310  1.00  0.00           C  
ATOM    407  C   LYS A  59      24.399 -11.781 -14.531  1.00  0.00           C  
ATOM    408  O   LYS A  59      25.167 -12.730 -14.620  1.00  0.00           O  
ATOM    409  CB  LYS A  59      22.188 -12.465 -13.574  1.00  0.00           C  
ATOM    410  CEN LYS A  59      20.761 -13.876 -12.906  1.00  0.00           X  
ATOM    411  H   LYS A  59      22.215  -9.936 -13.084  1.00  0.00           H  
ATOM    412  N   GLY A  60      24.378 -10.791 -15.426  1.00  0.00           N  
ATOM    413  CA  GLY A  60      25.141 -10.765 -16.674  1.00  0.00           C  
ATOM    414  C   GLY A  60      26.522 -10.110 -16.620  1.00  0.00           C  
ATOM    415  O   GLY A  60      27.150 -10.017 -17.668  1.00  0.00           O  
ATOM    416  CEN GLY A  60      25.142 -10.765 -16.674  1.00  0.00           X  
ATOM    417  H   GLY A  60      23.708 -10.043 -15.295  1.00  0.00           H  
ATOM    418  N   SER A  61      27.030  -9.675 -15.459  1.00  0.00           N  
ATOM    419  CA  SER A  61      28.311  -8.948 -15.413  1.00  0.00           C  
ATOM    420  C   SER A  61      29.527  -9.871 -15.243  1.00  0.00           C  
ATOM    421  O   SER A  61      30.660  -9.399 -15.193  1.00  0.00           O  
ATOM    422  CB  SER A  61      28.278  -7.930 -14.290  1.00  0.00           C  
ATOM    423  CEN SER A  61      28.161  -7.711 -13.805  1.00  0.00           X  
ATOM    424  H   SER A  61      26.594  -9.965 -14.595  1.00  0.00           H  
ATOM    425  N   PRO A  62      29.346 -11.206 -15.170  1.00  0.00           N  
ATOM    426  CA  PRO A  62      30.433 -12.138 -14.909  1.00  0.00           C  
ATOM    427  C   PRO A  62      31.223 -12.329 -16.216  1.00  0.00           C  
ATOM    428  O   PRO A  62      30.993 -13.259 -16.980  1.00  0.00           O  
ATOM    429  CB  PRO A  62      29.739 -13.426 -14.434  1.00  0.00           C  
ATOM    430  CEN PRO A  62      28.242 -12.495 -14.714  1.00  0.00           X  
ATOM    431  N   GLY A  63      32.110 -11.382 -16.515  1.00  0.00           N  
ATOM    432  CA  GLY A  63      32.915 -11.376 -17.739  1.00  0.00           C  
ATOM    433  C   GLY A  63      34.395 -11.619 -17.476  1.00  0.00           C  
ATOM    434  O   GLY A  63      35.196 -10.694 -17.524  1.00  0.00           O  
ATOM    435  CEN GLY A  63      32.915 -11.376 -17.739  1.00  0.00           X  
ATOM    436  H   GLY A  63      32.139 -10.561 -15.929  1.00  0.00           H  
ATOM    437  N   SER A  64      34.785 -12.846 -17.158  1.00  0.00           N  
ATOM    438  CA  SER A  64      36.189 -13.127 -16.868  1.00  0.00           C  
ATOM    439  C   SER A  64      36.569 -14.383 -17.638  1.00  0.00           C  
ATOM    440  O   SER A  64      35.848 -15.378 -17.561  1.00  0.00           O  
ATOM    441  CB  SER A  64      36.419 -13.304 -15.379  1.00  0.00           C  
ATOM    442  CEN SER A  64      36.318 -13.441 -14.863  1.00  0.00           X  
ATOM    443  H   SER A  64      34.192 -13.620 -17.407  1.00  0.00           H  
ATOM    444  N   PRO A  65      37.652 -14.337 -18.431  1.00  0.00           N  
ATOM    445  CA  PRO A  65      38.084 -15.488 -19.194  1.00  0.00           C  
ATOM    446  C   PRO A  65      38.718 -16.472 -18.211  1.00  0.00           C  
ATOM    447  O   PRO A  65      39.298 -16.080 -17.201  1.00  0.00           O  
ATOM    448  CB  PRO A  65      39.085 -14.931 -20.220  1.00  0.00           C  
ATOM    449  CEN PRO A  65      38.741 -13.371 -19.426  1.00  0.00           X  
ATOM    450  N   ALA A  66      38.619 -17.769 -18.505  1.00  0.00           N  
ATOM    451  CA  ALA A  66      39.195 -18.768 -17.629  1.00  0.00           C  
ATOM    452  C   ALA A  66      40.666 -18.885 -18.041  1.00  0.00           C  
ATOM    453  O   ALA A  66      41.056 -19.724 -18.853  1.00  0.00           O  
ATOM    454  CB  ALA A  66      38.463 -20.098 -17.734  1.00  0.00           C  
ATOM    455  CEN ALA A  66      38.464 -20.098 -17.734  1.00  0.00           X  
ATOM    456  H   ALA A  66      38.368 -18.035 -19.448  1.00  0.00           H  
ATOM    457  N   GLY A  67      41.461 -17.941 -17.548  1.00  0.00           N  
ATOM    458  CA  GLY A  67      42.872 -17.847 -17.858  1.00  0.00           C  
ATOM    459  C   GLY A  67      43.630 -18.865 -17.019  1.00  0.00           C  
ATOM    460  O   GLY A  67      43.206 -19.207 -15.922  1.00  0.00           O  
ATOM    461  CEN GLY A  67      42.873 -17.847 -17.858  1.00  0.00           X  
ATOM    462  H   GLY A  67      41.068 -17.297 -16.878  1.00  0.00           H  
ATOM    463  N   SER A  68      44.726 -19.371 -17.570  1.00  0.00           N  
ATOM    464  CA  SER A  68      45.648 -20.307 -16.920  1.00  0.00           C  
ATOM    465  C   SER A  68      47.071 -19.922 -17.335  1.00  0.00           C  
ATOM    466  O   SER A  68      47.736 -20.694 -18.024  1.00  0.00           O  
ATOM    467  CB  SER A  68      45.333 -21.740 -17.301  1.00  0.00           C  
ATOM    468  CEN SER A  68      45.171 -22.161 -17.605  1.00  0.00           X  
ATOM    469  H   SER A  68      45.134 -18.801 -18.297  1.00  0.00           H  
ATOM    470  N   PRO A  69      47.560 -18.725 -16.971  1.00  0.00           N  
ATOM    471  CA  PRO A  69      48.903 -18.331 -17.356  1.00  0.00           C  
ATOM    472  C   PRO A  69      49.887 -19.029 -16.415  1.00  0.00           C  
ATOM    473  O   PRO A  69      49.615 -19.250 -15.235  1.00  0.00           O  
ATOM    474  CB  PRO A  69      48.920 -16.800 -17.214  1.00  0.00           C  
ATOM    475  CEN PRO A  69      47.235 -17.023 -16.669  1.00  0.00           X  
ATOM    476  N   THR A  70      51.035 -19.409 -16.959  1.00  0.00           N  
ATOM    477  CA  THR A  70      52.130 -20.001 -16.193  1.00  0.00           C  
ATOM    478  C   THR A  70      53.296 -19.012 -16.197  1.00  0.00           C  
ATOM    479  O   THR A  70      53.723 -18.552 -17.253  1.00  0.00           O  
ATOM    480  CB  THR A  70      52.586 -21.354 -16.772  1.00  0.00           C  
ATOM    481  CEN THR A  70      52.484 -21.910 -16.920  1.00  0.00           X  
ATOM    482  H   THR A  70      51.275 -19.078 -17.884  1.00  0.00           H  
ATOM    483  N   SER A  71      53.777 -18.655 -15.005  1.00  0.00           N  
ATOM    484  CA  SER A  71      54.900 -17.745 -14.801  1.00  0.00           C  
ATOM    485  C   SER A  71      56.181 -18.296 -15.421  1.00  0.00           C  
ATOM    486  O   SER A  71      56.405 -19.500 -15.332  1.00  0.00           O  
ATOM    487  CB  SER A  71      55.098 -17.487 -13.320  1.00  0.00           C  
ATOM    488  CEN SER A  71      55.112 -17.584 -12.785  1.00  0.00           X  
ATOM    489  H   SER A  71      53.339 -19.027 -14.177  1.00  0.00           H  
ATOM    490  N   THR A  72      57.047 -17.425 -15.946  1.00  0.00           N  
ATOM    491  CA  THR A  72      58.329 -17.840 -16.534  1.00  0.00           C  
ATOM    492  C   THR A  72      59.373 -16.732 -16.349  1.00  0.00           C  
ATOM    493  O   THR A  72      59.350 -15.726 -17.043  1.00  0.00           O  
ATOM    494  CB  THR A  72      58.193 -18.169 -18.032  1.00  0.00           C  
ATOM    495  CEN THR A  72      57.964 -18.479 -18.471  1.00  0.00           X  
ATOM    496  H   THR A  72      56.895 -16.439 -15.811  1.00  0.00           H  
ATOM    497  N   GLU A  73      60.221 -16.975 -15.352  1.00  0.00           N  
ATOM    498  CA  GLU A  73      61.374 -16.211 -14.843  1.00  0.00           C  
ATOM    499  C   GLU A  73      61.410 -14.666 -14.787  1.00  0.00           C  
ATOM    500  O   GLU A  73      61.217 -13.935 -15.753  1.00  0.00           O  
ATOM    501  CB  GLU A  73      62.594 -16.662 -15.650  1.00  0.00           C  
ATOM    502  CEN GLU A  73      63.950 -17.678 -15.833  1.00  0.00           X  
ATOM    503  H   GLU A  73      60.337 -17.962 -15.172  1.00  0.00           H  
ATOM    504  N   GLU A  74      61.741 -14.224 -13.568  1.00  0.00           N  
ATOM    505  CA  GLU A  74      61.925 -12.871 -13.047  1.00  0.00           C  
ATOM    506  C   GLU A  74      63.193 -12.155 -13.536  1.00  0.00           C  
ATOM    507  O   GLU A  74      64.290 -12.713 -13.554  1.00  0.00           O  
ATOM    508  CB  GLU A  74      61.926 -12.916 -11.518  1.00  0.00           C  
ATOM    509  CEN GLU A  74      61.104 -12.744 -10.035  1.00  0.00           X  
ATOM    510  H   GLU A  74      62.045 -14.936 -12.919  1.00  0.00           H  
ATOM    511  N   GLY A  75      63.052 -10.853 -13.790  1.00  0.00           N  
ATOM    512  CA  GLY A  75      64.135  -9.960 -14.194  1.00  0.00           C  
ATOM    513  C   GLY A  75      63.815  -8.534 -13.752  1.00  0.00           C  
ATOM    514  O   GLY A  75      62.655  -8.139 -13.679  1.00  0.00           O  
ATOM    515  CEN GLY A  75      64.135  -9.959 -14.194  1.00  0.00           X  
ATOM    516  H   GLY A  75      62.177 -10.416 -13.539  1.00  0.00           H  
ATOM    517  N   THR A  76      64.862  -7.800 -13.403  1.00  0.00           N  
ATOM    518  CA  THR A  76      64.881  -6.430 -12.884  1.00  0.00           C  
ATOM    519  C   THR A  76      64.671  -5.370 -13.979  1.00  0.00           C  
ATOM    520  O   THR A  76      65.169  -5.525 -15.086  1.00  0.00           O  
ATOM    521  CB  THR A  76      66.207  -6.135 -12.158  1.00  0.00           C  
ATOM    522  CEN THR A  76      66.600  -6.248 -11.741  1.00  0.00           X  
ATOM    523  H   THR A  76      65.761  -8.256 -13.463  1.00  0.00           H  
ATOM    524  N   SER A  77      63.961  -4.297 -13.599  1.00  0.00           N  
ATOM    525  CA  SER A  77      63.680  -3.014 -14.283  1.00  0.00           C  
ATOM    526  C   SER A  77      63.648  -2.913 -15.816  1.00  0.00           C  
ATOM    527  O   SER A  77      64.579  -3.349 -16.474  1.00  0.00           O  
ATOM    528  CB  SER A  77      64.690  -2.004 -13.777  1.00  0.00           C  
ATOM    529  CEN SER A  77      65.167  -1.802 -13.610  1.00  0.00           X  
ATOM    530  H   SER A  77      63.871  -4.214 -12.595  1.00  0.00           H  
ATOM    531  N   GLU A  78      62.725  -2.098 -16.350  1.00  0.00           N  
ATOM    532  CA  GLU A  78      62.640  -1.844 -17.803  1.00  0.00           C  
ATOM    533  C   GLU A  78      62.166  -0.405 -18.087  1.00  0.00           C  
ATOM    534  O   GLU A  78      61.280   0.135 -17.430  1.00  0.00           O  
ATOM    535  CB  GLU A  78      61.697  -2.849 -18.470  1.00  0.00           C  
ATOM    536  CEN GLU A  78      61.457  -4.281 -19.362  1.00  0.00           X  
ATOM    537  H   GLU A  78      62.412  -1.331 -15.776  1.00  0.00           H  
ATOM    538  N   SER A  79      62.796   0.238 -19.069  1.00  0.00           N  
ATOM    539  CA  SER A  79      62.478   1.589 -19.533  1.00  0.00           C  
ATOM    540  C   SER A  79      61.834   1.524 -20.919  1.00  0.00           C  
ATOM    541  O   SER A  79      62.383   0.861 -21.800  1.00  0.00           O  
ATOM    542  CB  SER A  79      63.726   2.449 -19.561  1.00  0.00           C  
ATOM    543  CEN SER A  79      64.250   2.582 -19.621  1.00  0.00           X  
ATOM    544  H   SER A  79      63.450  -0.279 -19.640  1.00  0.00           H  
ATOM    545  N   ALA A  80      60.739   2.248 -21.146  1.00  0.00           N  
ATOM    546  CA  ALA A  80      60.071   2.297 -22.446  1.00  0.00           C  
ATOM    547  C   ALA A  80      59.513   3.711 -22.689  1.00  0.00           C  
ATOM    548  O   ALA A  80      59.096   4.408 -21.769  1.00  0.00           O  
ATOM    549  CB  ALA A  80      58.967   1.252 -22.521  1.00  0.00           C  
ATOM    550  CEN ALA A  80      58.967   1.253 -22.521  1.00  0.00           X  
ATOM    551  H   ALA A  80      60.416   2.889 -20.434  1.00  0.00           H  
ATOM    552  N   THR A  81      59.574   4.130 -23.949  1.00  0.00           N  
ATOM    553  CA  THR A  81      59.097   5.399 -24.512  1.00  0.00           C  
ATOM    554  C   THR A  81      57.576   5.426 -24.730  1.00  0.00           C  
ATOM    555  O   THR A  81      57.073   4.586 -25.480  1.00  0.00           O  
ATOM    556  CB  THR A  81      59.793   5.704 -25.851  1.00  0.00           C  
ATOM    557  CEN THR A  81      60.272   5.799 -26.172  1.00  0.00           X  
ATOM    558  H   THR A  81      59.906   3.470 -24.638  1.00  0.00           H  
ATOM    559  N   PRO A  82      56.838   6.404 -24.165  1.00  0.00           N  
ATOM    560  CA  PRO A  82      55.393   6.528 -24.347  1.00  0.00           C  
ATOM    561  C   PRO A  82      55.047   6.915 -25.795  1.00  0.00           C  
ATOM    562  O   PRO A  82      55.841   7.543 -26.494  1.00  0.00           O  
ATOM    563  CB  PRO A  82      54.982   7.615 -23.340  1.00  0.00           C  
ATOM    564  CEN PRO A  82      56.732   7.693 -23.001  1.00  0.00           X  
ATOM    565  N   GLU A  83      53.853   6.520 -26.243  1.00  0.00           N  
ATOM    566  CA  GLU A  83      53.288   6.864 -27.553  1.00  0.00           C  
ATOM    567  C   GLU A  83      52.416   8.128 -27.489  1.00  0.00           C  
ATOM    568  O   GLU A  83      51.565   8.305 -26.614  1.00  0.00           O  
ATOM    569  CB  GLU A  83      52.470   5.692 -28.100  1.00  0.00           C  
ATOM    570  CEN GLU A  83      52.341   4.324 -29.108  1.00  0.00           X  
ATOM    571  H   GLU A  83      53.261   5.995 -25.618  1.00  0.00           H  
ATOM    572  N   SER A  84      52.684   9.007 -28.451  1.00  0.00           N  
ATOM    573  CA  SER A  84      52.035  10.287 -28.722  1.00  0.00           C  
ATOM    574  C   SER A  84      50.703  10.138 -29.463  1.00  0.00           C  
ATOM    575  O   SER A  84      50.588   9.338 -30.386  1.00  0.00           O  
ATOM    576  CB  SER A  84      52.974  11.174 -29.516  1.00  0.00           C  
ATOM    577  CEN SER A  84      53.355  11.316 -29.877  1.00  0.00           X  
ATOM    578  H   SER A  84      53.387   8.714 -29.114  1.00  0.00           H  
ATOM    579  N   GLY A  85      49.728  11.009 -29.161  1.00  0.00           N  
ATOM    580  CA  GLY A  85      48.468  11.048 -29.920  1.00  0.00           C  
ATOM    581  C   GLY A  85      47.179  10.907 -29.097  1.00  0.00           C  
ATOM    582  O   GLY A  85      46.935   9.831 -28.561  1.00  0.00           O  
ATOM    583  CEN GLY A  85      48.468  11.048 -29.921  1.00  0.00           X  
ATOM    584  H   GLY A  85      49.924  11.754 -28.509  1.00  0.00           H  
ATOM    585  N   PRO A  86      46.319  11.940 -29.017  1.00  0.00           N  
ATOM    586  CA  PRO A  86      45.059  11.887 -28.272  1.00  0.00           C  
ATOM    587  C   PRO A  86      44.063  10.900 -28.909  1.00  0.00           C  
ATOM    588  O   PRO A  86      44.005  10.754 -30.131  1.00  0.00           O  
ATOM    589  CB  PRO A  86      44.544  13.336 -28.313  1.00  0.00           C  
ATOM    590  CEN PRO A  86      45.991  13.618 -29.320  1.00  0.00           X  
ATOM    591  N   GLY A  87      43.274  10.225 -28.070  1.00  0.00           N  
ATOM    592  CA  GLY A  87      42.205   9.305 -28.465  1.00  0.00           C  
ATOM    593  C   GLY A  87      40.898  10.030 -28.797  1.00  0.00           C  
ATOM    594  O   GLY A  87      40.664  11.160 -28.380  1.00  0.00           O  
ATOM    595  CEN GLY A  87      42.205   9.305 -28.465  1.00  0.00           X  
ATOM    596  H   GLY A  87      43.371  10.416 -27.083  1.00  0.00           H  
ATOM    597  N   THR A  88      40.069   9.351 -29.575  1.00  0.00           N  
ATOM    598  CA  THR A  88      38.720   9.683 -30.044  1.00  0.00           C  
ATOM    599  C   THR A  88      37.567   9.292 -29.111  1.00  0.00           C  
ATOM    600  O   THR A  88      37.415   8.124 -28.757  1.00  0.00           O  
ATOM    601  CB  THR A  88      38.459   9.031 -31.414  1.00  0.00           C  
ATOM    602  CEN THR A  88      38.595   8.943 -31.976  1.00  0.00           X  
ATOM    603  H   THR A  88      40.434   8.497 -29.973  1.00  0.00           H  
ATOM    604  N   SER A  89      36.691  10.260 -28.837  1.00  0.00           N  
ATOM    605  CA  SER A  89      35.484  10.150 -28.009  1.00  0.00           C  
ATOM    606  C   SER A  89      34.351   9.383 -28.700  1.00  0.00           C  
ATOM    607  O   SER A  89      34.163   9.486 -29.911  1.00  0.00           O  
ATOM    608  CB  SER A  89      35.008  11.536 -27.618  1.00  0.00           C  
ATOM    609  CEN SER A  89      34.904  12.068 -27.660  1.00  0.00           X  
ATOM    610  H   SER A  89      36.829  11.160 -29.276  1.00  0.00           H  
ATOM    611  N   THR A  90      33.534   8.667 -27.929  1.00  0.00           N  
ATOM    612  CA  THR A  90      32.336   7.972 -28.426  1.00  0.00           C  
ATOM    613  C   THR A  90      31.169   8.308 -27.502  1.00  0.00           C  
ATOM    614  O   THR A  90      31.352   8.562 -26.315  1.00  0.00           O  
ATOM    615  CB  THR A  90      32.523   6.445 -28.488  1.00  0.00           C  
ATOM    616  CEN THR A  90      32.793   5.968 -28.691  1.00  0.00           X  
ATOM    617  H   THR A  90      33.590   8.777 -26.926  1.00  0.00           H  
ATOM    618  N   GLU A  91      29.998   8.399 -28.120  1.00  0.00           N  
ATOM    619  CA  GLU A  91      28.670   8.636 -27.556  1.00  0.00           C  
ATOM    620  C   GLU A  91      28.000   7.339 -27.043  1.00  0.00           C  
ATOM    621  O   GLU A  91      27.943   6.346 -27.779  1.00  0.00           O  
ATOM    622  CB  GLU A  91      27.777   9.310 -28.600  1.00  0.00           C  
ATOM    623  CEN GLU A  91      27.078  10.718 -29.259  1.00  0.00           X  
ATOM    624  H   GLU A  91      30.011   8.347 -29.129  1.00  0.00           H  
ATOM    625  N   PRO A  92      27.482   7.319 -25.798  1.00  0.00           N  
ATOM    626  CA  PRO A  92      26.762   6.179 -25.232  1.00  0.00           C  
ATOM    627  C   PRO A  92      25.435   5.914 -25.959  1.00  0.00           C  
ATOM    628  O   PRO A  92      24.738   6.835 -26.369  1.00  0.00           O  
ATOM    629  CB  PRO A  92      26.545   6.577 -23.763  1.00  0.00           C  
ATOM    630  CEN PRO A  92      27.330   8.101 -24.258  1.00  0.00           X  
ATOM    631  N   SER A  93      25.053   4.641 -26.084  1.00  0.00           N  
ATOM    632  CA  SER A  93      23.772   4.251 -26.687  1.00  0.00           C  
ATOM    633  C   SER A  93      22.601   4.551 -25.747  1.00  0.00           C  
ATOM    634  O   SER A  93      22.743   4.529 -24.526  1.00  0.00           O  
ATOM    635  CB  SER A  93      23.791   2.779 -27.050  1.00  0.00           C  
ATOM    636  CEN SER A  93      23.907   2.249 -27.015  1.00  0.00           X  
ATOM    637  H   SER A  93      25.622   3.924 -25.659  1.00  0.00           H  
ATOM    638  N   GLU A  94      21.437   4.796 -26.341  1.00  0.00           N  
ATOM    639  CA  GLU A  94      20.154   5.009 -25.674  1.00  0.00           C  
ATOM    640  C   GLU A  94      19.399   3.684 -25.476  1.00  0.00           C  
ATOM    641  O   GLU A  94      19.321   2.845 -26.374  1.00  0.00           O  
ATOM    642  CB  GLU A  94      19.297   5.991 -26.476  1.00  0.00           C  
ATOM    643  CEN GLU A  94      18.707   7.570 -26.730  1.00  0.00           X  
ATOM    644  H   GLU A  94      21.424   4.833 -27.350  1.00  0.00           H  
ATOM    645  N   GLY A  95      18.805   3.494 -24.298  1.00  0.00           N  
ATOM    646  CA  GLY A  95      18.014   2.313 -23.946  1.00  0.00           C  
ATOM    647  C   GLY A  95      16.757   2.721 -23.181  1.00  0.00           C  
ATOM    648  O   GLY A  95      16.463   2.162 -22.132  1.00  0.00           O  
ATOM    649  CEN GLY A  95      18.014   2.313 -23.946  1.00  0.00           X  
ATOM    650  H   GLY A  95      18.868   4.234 -23.615  1.00  0.00           H  
ATOM    651  N   SER A  96      16.025   3.704 -23.707  1.00  0.00           N  
ATOM    652  CA  SER A  96      14.762   4.192 -23.148  1.00  0.00           C  
ATOM    653  C   SER A  96      13.607   3.228 -23.454  1.00  0.00           C  
ATOM    654  O   SER A  96      13.443   2.861 -24.613  1.00  0.00           O  
ATOM    655  CB  SER A  96      14.454   5.575 -23.688  1.00  0.00           C  
ATOM    656  CEN SER A  96      14.430   5.989 -24.039  1.00  0.00           X  
ATOM    657  H   SER A  96      16.317   4.065 -24.604  1.00  0.00           H  
ATOM    658  N   ALA A  97      12.773   2.890 -22.463  1.00  0.00           N  
ATOM    659  CA  ALA A  97      11.576   2.044 -22.631  1.00  0.00           C  
ATOM    660  C   ALA A  97      10.614   2.148 -21.418  1.00  0.00           C  
ATOM    661  O   ALA A  97      10.510   1.203 -20.632  1.00  0.00           O  
ATOM    662  CB  ALA A  97      11.989   0.597 -22.859  1.00  0.00           C  
ATOM    663  CEN ALA A  97      11.989   0.598 -22.858  1.00  0.00           X  
ATOM    664  H   ALA A  97      12.825   3.439 -21.617  1.00  0.00           H  
ATOM    665  N   PRO A  98       9.862   3.251 -21.266  1.00  0.00           N  
ATOM    666  CA  PRO A  98       8.925   3.449 -20.160  1.00  0.00           C  
ATOM    667  C   PRO A  98       7.969   2.248 -20.028  1.00  0.00           C  
ATOM    668  O   PRO A  98       7.552   1.652 -21.017  1.00  0.00           O  
ATOM    669  CB  PRO A  98       8.186   4.747 -20.526  1.00  0.00           C  
ATOM    670  CEN PRO A  98       9.182   4.673 -22.005  1.00  0.00           X  
ATOM    671  N   GLY A  99       7.604   1.902 -18.793  1.00  0.00           N  
ATOM    672  CA  GLY A  99       6.690   0.796 -18.503  1.00  0.00           C  
ATOM    673  C   GLY A  99       5.348   1.323 -17.994  1.00  0.00           C  
ATOM    674  O   GLY A  99       5.325   2.207 -17.140  1.00  0.00           O  
ATOM    675  CEN GLY A  99       6.689   0.796 -18.503  1.00  0.00           X  
ATOM    676  H   GLY A  99       7.872   2.503 -18.028  1.00  0.00           H  
ATOM    677  N   SER A 100       4.237   0.784 -18.493  1.00  0.00           N  
ATOM    678  CA  SER A 100       2.884   1.196 -18.103  1.00  0.00           C  
ATOM    679  C   SER A 100       2.197   0.092 -17.290  1.00  0.00           C  
ATOM    680  O   SER A 100       2.358  -1.083 -17.626  1.00  0.00           O  
ATOM    681  CB  SER A 100       2.064   1.540 -19.331  1.00  0.00           C  
ATOM    682  CEN SER A 100       1.881   1.517 -19.842  1.00  0.00           X  
ATOM    683  H   SER A 100       4.326   0.014 -19.139  1.00  0.00           H  
ATOM    684  N   PRO A 101       1.361   0.413 -16.288  1.00  0.00           N  
ATOM    685  CA  PRO A 101       0.641  -0.596 -15.532  1.00  0.00           C  
ATOM    686  C   PRO A 101      -0.531  -1.138 -16.366  1.00  0.00           C  
ATOM    687  O   PRO A 101      -1.105  -0.448 -17.206  1.00  0.00           O  
ATOM    688  CB  PRO A 101       0.174   0.141 -14.266  1.00  0.00           C  
ATOM    689  CEN PRO A 101       0.946   1.554 -15.036  1.00  0.00           X  
ATOM    690  N   ALA A 102      -0.885  -2.391 -16.104  1.00  0.00           N  
ATOM    691  CA  ALA A 102      -2.027  -3.055 -16.716  1.00  0.00           C  
ATOM    692  C   ALA A 102      -3.324  -2.440 -16.158  1.00  0.00           C  
ATOM    693  O   ALA A 102      -3.346  -1.952 -15.029  1.00  0.00           O  
ATOM    694  CB  ALA A 102      -1.974  -4.555 -16.467  1.00  0.00           C  
ATOM    695  CEN ALA A 102      -1.974  -4.554 -16.467  1.00  0.00           X  
ATOM    696  H   ALA A 102      -0.486  -2.831 -15.289  1.00  0.00           H  
ATOM    697  N   GLY A 103      -4.397  -2.456 -16.947  1.00  0.00           N  
ATOM    698  CA  GLY A 103      -5.728  -1.997 -16.553  1.00  0.00           C  
ATOM    699  C   GLY A 103      -6.779  -2.699 -17.402  1.00  0.00           C  
ATOM    700  O   GLY A 103      -6.592  -2.875 -18.602  1.00  0.00           O  
ATOM    701  CEN GLY A 103      -5.728  -1.996 -16.553  1.00  0.00           X  
ATOM    702  H   GLY A 103      -4.315  -2.876 -17.861  1.00  0.00           H  
ATOM    703  N   SER A 104      -7.842  -3.160 -16.752  1.00  0.00           N  
ATOM    704  CA  SER A 104      -8.987  -3.861 -17.335  1.00  0.00           C  
ATOM    705  C   SER A 104      -9.906  -2.958 -18.184  1.00  0.00           C  
ATOM    706  O   SER A 104     -10.068  -1.785 -17.854  1.00  0.00           O  
ATOM    707  CB  SER A 104      -9.788  -4.515 -16.226  1.00  0.00           C  
ATOM    708  CEN SER A 104     -10.019  -4.582 -15.738  1.00  0.00           X  
ATOM    709  H   SER A 104      -7.830  -3.108 -15.743  1.00  0.00           H  
ATOM    710  N   PRO A 105     -10.574  -3.505 -19.219  1.00  0.00           N  
ATOM    711  CA  PRO A 105     -11.547  -2.778 -20.027  1.00  0.00           C  
ATOM    712  C   PRO A 105     -12.772  -2.390 -19.187  1.00  0.00           C  
ATOM    713  O   PRO A 105     -13.218  -3.154 -18.334  1.00  0.00           O  
ATOM    714  CB  PRO A 105     -11.900  -3.758 -21.159  1.00  0.00           C  
ATOM    715  CEN PRO A 105     -10.794  -4.858 -20.293  1.00  0.00           X  
ATOM    716  N   THR A 106     -13.344  -1.214 -19.436  1.00  0.00           N  
ATOM    717  CA  THR A 106     -14.570  -0.775 -18.761  1.00  0.00           C  
ATOM    718  C   THR A 106     -15.494  -0.130 -19.790  1.00  0.00           C  
ATOM    719  O   THR A 106     -15.051   0.671 -20.608  1.00  0.00           O  
ATOM    720  CB  THR A 106     -14.285   0.224 -17.625  1.00  0.00           C  
ATOM    721  CEN THR A 106     -14.037   0.365 -17.115  1.00  0.00           X  
ATOM    722  H   THR A 106     -12.999  -0.643 -20.192  1.00  0.00           H  
ATOM    723  N   SER A 107     -16.776  -0.500 -19.742  1.00  0.00           N  
ATOM    724  CA  SER A 107     -17.818   0.015 -20.636  1.00  0.00           C  
ATOM    725  C   SER A 107     -18.335   1.357 -20.123  1.00  0.00           C  
ATOM    726  O   SER A 107     -18.427   1.543 -18.913  1.00  0.00           O  
ATOM    727  CB  SER A 107     -18.953  -0.982 -20.759  1.00  0.00           C  
ATOM    728  CEN SER A 107     -19.307  -1.370 -20.615  1.00  0.00           X  
ATOM    729  H   SER A 107     -17.091  -1.031 -18.944  1.00  0.00           H  
ATOM    730  N   THR A 108     -18.729   2.240 -21.039  1.00  0.00           N  
ATOM    731  CA  THR A 108     -19.332   3.537 -20.712  1.00  0.00           C  
ATOM    732  C   THR A 108     -20.416   3.839 -21.745  1.00  0.00           C  
ATOM    733  O   THR A 108     -20.424   3.283 -22.840  1.00  0.00           O  
ATOM    734  CB  THR A 108     -18.297   4.678 -20.698  1.00  0.00           C  
ATOM    735  CEN THR A 108     -17.814   4.930 -20.488  1.00  0.00           X  
ATOM    736  H   THR A 108     -18.836   1.935 -21.997  1.00  0.00           H  
ATOM    737  N   GLU A 109     -21.359   4.650 -21.293  1.00  0.00           N  
ATOM    738  CA  GLU A 109     -22.499   5.237 -21.982  1.00  0.00           C  
ATOM    739  C   GLU A 109     -22.272   6.543 -22.759  1.00  0.00           C  
ATOM    740  O   GLU A 109     -21.646   7.502 -22.308  1.00  0.00           O  
ATOM    741  CB  GLU A 109     -23.615   5.462 -20.959  1.00  0.00           C  
ATOM    742  CEN GLU A 109     -25.041   4.935 -20.190  1.00  0.00           X  
ATOM    743  H   GLU A 109     -21.439   4.709 -20.288  1.00  0.00           H  
ATOM    744  N   GLU A 110     -22.841   6.508 -23.961  1.00  0.00           N  
ATOM    745  CA  GLU A 110     -22.941   7.508 -25.014  1.00  0.00           C  
ATOM    746  C   GLU A 110     -23.977   8.619 -24.757  1.00  0.00           C  
ATOM    747  O   GLU A 110     -25.136   8.370 -24.425  1.00  0.00           O  
ATOM    748  CB  GLU A 110     -23.258   6.812 -26.339  1.00  0.00           C  
ATOM    749  CEN GLU A 110     -22.738   6.147 -27.820  1.00  0.00           X  
ATOM    750  H   GLU A 110     -23.389   5.682 -24.147  1.00  0.00           H  
ATOM    751  N   GLY A 111     -23.570   9.863 -25.022  1.00  0.00           N  
ATOM    752  CA  GLY A 111     -24.408  11.057 -24.930  1.00  0.00           C  
ATOM    753  C   GLY A 111     -23.640  12.304 -25.372  1.00  0.00           C  
ATOM    754  O   GLY A 111     -22.983  12.946 -24.568  1.00  0.00           O  
ATOM    755  CEN GLY A 111     -24.408  11.057 -24.929  1.00  0.00           X  
ATOM    756  H   GLY A 111     -22.631   9.990 -25.370  1.00  0.00           H  
ATOM    757  N   THR A 112     -23.719  12.585 -26.673  1.00  0.00           N  
ATOM    758  CA  THR A 112     -23.281  13.773 -27.429  1.00  0.00           C  
ATOM    759  C   THR A 112     -22.604  14.951 -26.700  1.00  0.00           C  
ATOM    760  O   THR A 112     -23.148  16.048 -26.587  1.00  0.00           O  
ATOM    761  CB  THR A 112     -24.489  14.354 -28.186  1.00  0.00           C  
ATOM    762  CEN THR A 112     -24.936  14.301 -28.559  1.00  0.00           X  
ATOM    763  H   THR A 112     -24.457  12.083 -27.148  1.00  0.00           H  
ATOM    764  N   SER A 113     -21.314  14.757 -26.392  1.00  0.00           N  
ATOM    765  CA  SER A 113     -20.429  15.716 -25.709  1.00  0.00           C  
ATOM    766  C   SER A 113     -19.978  16.852 -26.626  1.00  0.00           C  
ATOM    767  O   SER A 113     -19.680  16.627 -27.798  1.00  0.00           O  
ATOM    768  CB  SER A 113     -19.220  14.994 -25.148  1.00  0.00           C  
ATOM    769  CEN SER A 113     -18.815  14.633 -25.114  1.00  0.00           X  
ATOM    770  H   SER A 113     -20.872  13.922 -26.746  1.00  0.00           H  
ATOM    771  N   THR A 114     -19.807  18.047 -26.064  1.00  0.00           N  
ATOM    772  CA  THR A 114     -19.270  19.202 -26.792  1.00  0.00           C  
ATOM    773  C   THR A 114     -18.160  19.810 -25.939  1.00  0.00           C  
ATOM    774  O   THR A 114     -18.315  19.961 -24.731  1.00  0.00           O  
ATOM    775  CB  THR A 114     -20.343  20.266 -27.091  1.00  0.00           C  
ATOM    776  CEN THR A 114     -20.842  20.435 -27.342  1.00  0.00           X  
ATOM    777  H   THR A 114     -19.790  18.102 -25.054  1.00  0.00           H  
ATOM    778  N   GLU A 115     -17.026  20.086 -26.570  1.00  0.00           N  
ATOM    779  CA  GLU A 115     -15.821  20.661 -25.974  1.00  0.00           C  
ATOM    780  C   GLU A 115     -16.032  22.171 -25.726  1.00  0.00           C  
ATOM    781  O   GLU A 115     -16.587  22.849 -26.596  1.00  0.00           O  
ATOM    782  CB  GLU A 115     -14.607  20.425 -26.876  1.00  0.00           C  
ATOM    783  CEN GLU A 115     -13.204  19.539 -27.261  1.00  0.00           X  
ATOM    784  H   GLU A 115     -17.004  19.988 -27.577  1.00  0.00           H  
ATOM    785  N   PRO A 116     -15.638  22.727 -24.569  1.00  0.00           N  
ATOM    786  CA  PRO A 116     -15.708  24.164 -24.338  1.00  0.00           C  
ATOM    787  C   PRO A 116     -14.650  24.893 -25.181  1.00  0.00           C  
ATOM    788  O   PRO A 116     -13.631  24.326 -25.564  1.00  0.00           O  
ATOM    789  CB  PRO A 116     -15.463  24.316 -22.827  1.00  0.00           C  
ATOM    790  CEN PRO A 116     -15.266  22.542 -22.875  1.00  0.00           X  
ATOM    791  N   SER A 117     -14.931  26.165 -25.456  1.00  0.00           N  
ATOM    792  CA  SER A 117     -14.058  27.129 -26.121  1.00  0.00           C  
ATOM    793  C   SER A 117     -12.887  27.644 -25.274  1.00  0.00           C  
ATOM    794  O   SER A 117     -13.011  27.931 -24.083  1.00  0.00           O  
ATOM    795  CB  SER A 117     -14.894  28.302 -26.595  1.00  0.00           C  
ATOM    796  CEN SER A 117     -15.284  28.682 -26.593  1.00  0.00           X  
ATOM    797  H   SER A 117     -15.872  26.480 -25.276  1.00  0.00           H  
ATOM    798  N   GLU A 118     -11.764  27.824 -25.964  1.00  0.00           N  
ATOM    799  CA  GLU A 118     -10.475  28.325 -25.497  1.00  0.00           C  
ATOM    800  C   GLU A 118     -10.441  29.858 -25.340  1.00  0.00           C  
ATOM    801  O   GLU A 118     -10.747  30.610 -26.268  1.00  0.00           O  
ATOM    802  CB  GLU A 118      -9.371  27.876 -26.457  1.00  0.00           C  
ATOM    803  CEN GLU A 118      -8.119  26.794 -26.865  1.00  0.00           X  
ATOM    804  H   GLU A 118     -11.795  27.578 -26.944  1.00  0.00           H  
ATOM    805  N   GLY A 119      -9.985  30.332 -24.179  1.00  0.00           N  
ATOM    806  CA  GLY A 119      -9.795  31.752 -23.872  1.00  0.00           C  
ATOM    807  C   GLY A 119      -8.556  31.941 -23.002  1.00  0.00           C  
ATOM    808  O   GLY A 119      -8.663  32.188 -21.805  1.00  0.00           O  
ATOM    809  CEN GLY A 119      -9.795  31.753 -23.872  1.00  0.00           X  
ATOM    810  H   GLY A 119      -9.687  29.666 -23.482  1.00  0.00           H  
ATOM    811  N   SER A 120      -7.376  31.796 -23.603  1.00  0.00           N  
ATOM    812  CA  SER A 120      -6.070  31.883 -22.936  1.00  0.00           C  
ATOM    813  C   SER A 120      -5.782  33.303 -22.447  1.00  0.00           C  
ATOM    814  O   SER A 120      -6.106  34.250 -23.159  1.00  0.00           O  
ATOM    815  CB  SER A 120      -4.973  31.420 -23.875  1.00  0.00           C  
ATOM    816  CEN SER A 120      -4.703  31.341 -24.341  1.00  0.00           X  
ATOM    817  H   SER A 120      -7.378  31.725 -24.611  1.00  0.00           H  
ATOM    818  N   ALA A 121      -5.083  33.453 -21.316  1.00  0.00           N  
ATOM    819  CA  ALA A 121      -4.654  34.758 -20.789  1.00  0.00           C  
ATOM    820  C   ALA A 121      -3.542  34.601 -19.727  1.00  0.00           C  
ATOM    821  O   ALA A 121      -3.770  34.882 -18.550  1.00  0.00           O  
ATOM    822  CB  ALA A 121      -5.845  35.508 -20.209  1.00  0.00           C  
ATOM    823  CEN ALA A 121      -5.844  35.507 -20.209  1.00  0.00           X  
ATOM    824  H   ALA A 121      -4.649  32.631 -20.921  1.00  0.00           H  
ATOM    825  N   PRO A 122      -2.326  34.179 -20.112  1.00  0.00           N  
ATOM    826  CA  PRO A 122      -1.233  33.924 -19.179  1.00  0.00           C  
ATOM    827  C   PRO A 122      -0.616  35.232 -18.660  1.00  0.00           C  
ATOM    828  O   PRO A 122      -0.656  36.259 -19.337  1.00  0.00           O  
ATOM    829  CB  PRO A 122      -0.232  33.097 -20.002  1.00  0.00           C  
ATOM    830  CEN PRO A 122      -1.400  33.355 -21.327  1.00  0.00           X  
ATOM    831  N   GLY A 123       0.052  35.160 -17.506  1.00  0.00           N  
ATOM    832  CA  GLY A 123       0.792  36.299 -16.966  1.00  0.00           C  
ATOM    833  C   GLY A 123       0.356  36.777 -15.587  1.00  0.00           C  
ATOM    834  O   GLY A 123      -0.715  37.348 -15.443  1.00  0.00           O  
ATOM    835  CEN GLY A 123       0.792  36.299 -16.966  1.00  0.00           X  
ATOM    836  H   GLY A 123       0.248  34.245 -17.129  1.00  0.00           H  
ATOM    837  N   THR A 124       1.265  36.698 -14.617  1.00  0.00           N  
ATOM    838  CA  THR A 124       1.013  37.168 -13.250  1.00  0.00           C  
ATOM    839  C   THR A 124       2.313  37.766 -12.709  1.00  0.00           C  
ATOM    840  O   THR A 124       3.390  37.196 -12.836  1.00  0.00           O  
ATOM    841  CB  THR A 124       0.529  36.040 -12.320  1.00  0.00           C  
ATOM    842  CEN THR A 124       0.144  35.627 -12.171  1.00  0.00           X  
ATOM    843  H   THR A 124       2.240  36.609 -14.870  1.00  0.00           H  
ATOM    844  N   SER A 125       2.215  38.979 -12.165  1.00  0.00           N  
ATOM    845  CA  SER A 125       3.330  39.731 -11.600  1.00  0.00           C  
ATOM    846  C   SER A 125       2.754  40.529 -10.435  1.00  0.00           C  
ATOM    847  O   SER A 125       1.601  40.941 -10.504  1.00  0.00           O  
ATOM    848  CB  SER A 125       3.974  40.635 -12.633  1.00  0.00           C  
ATOM    849  CEN SER A 125       4.017  40.962 -13.065  1.00  0.00           X  
ATOM    850  H   SER A 125       1.290  39.332 -11.960  1.00  0.00           H  
ATOM    851  N   THR A 126       3.520  40.701  -9.358  1.00  0.00           N  
ATOM    852  CA  THR A 126       3.121  41.536  -8.219  1.00  0.00           C  
ATOM    853  C   THR A 126       4.317  42.381  -7.810  1.00  0.00           C  
ATOM    854  O   THR A 126       5.427  41.880  -7.641  1.00  0.00           O  
ATOM    855  CB  THR A 126       2.639  40.705  -7.016  1.00  0.00           C  
ATOM    856  CEN THR A 126       2.271  40.323  -6.769  1.00  0.00           X  
ATOM    857  H   THR A 126       4.460  40.324  -9.355  1.00  0.00           H  
ATOM    858  N   GLU A 127       4.071  43.682  -7.724  1.00  0.00           N  
ATOM    859  CA  GLU A 127       5.016  44.744  -7.393  1.00  0.00           C  
ATOM    860  C   GLU A 127       5.181  44.878  -5.859  1.00  0.00           C  
ATOM    861  O   GLU A 127       4.175  44.856  -5.141  1.00  0.00           O  
ATOM    862  CB  GLU A 127       4.556  46.071  -8.000  1.00  0.00           C  
ATOM    863  CEN GLU A 127       4.649  47.241  -9.236  1.00  0.00           X  
ATOM    864  H   GLU A 127       3.115  43.984  -7.860  1.00  0.00           H  
ATOM    865  N   PRO A 128       6.411  45.001  -5.326  1.00  0.00           N  
ATOM    866  CA  PRO A 128       6.654  45.194  -3.897  1.00  0.00           C  
ATOM    867  C   PRO A 128       6.273  46.615  -3.449  1.00  0.00           C  
ATOM    868  O   PRO A 128       6.452  47.582  -4.187  1.00  0.00           O  
ATOM    869  CB  PRO A 128       8.158  44.919  -3.736  1.00  0.00           C  
ATOM    870  CEN PRO A 128       8.115  44.710  -5.508  1.00  0.00           X  
ATOM    871  N   SER A 129       5.772  46.755  -2.218  1.00  0.00           N  
ATOM    872  CA  SER A 129       5.435  48.050  -1.621  1.00  0.00           C  
ATOM    873  C   SER A 129       6.567  48.606  -0.743  1.00  0.00           C  
ATOM    874  O   SER A 129       7.331  47.863  -0.134  1.00  0.00           O  
ATOM    875  CB  SER A 129       4.160  47.922  -0.811  1.00  0.00           C  
ATOM    876  CEN SER A 129       3.785  47.699  -0.485  1.00  0.00           X  
ATOM    877  H   SER A 129       5.578  45.924  -1.681  1.00  0.00           H  
ATOM    878  N   GLU A 130       6.601  49.937  -0.675  1.00  0.00           N  
ATOM    879  CA  GLU A 130       7.408  50.773   0.228  1.00  0.00           C  
ATOM    880  C   GLU A 130       8.790  50.269   0.705  1.00  0.00           C  
ATOM    881  O   GLU A 130       8.975  49.718   1.785  1.00  0.00           O  
ATOM    882  CB  GLU A 130       6.561  51.080   1.464  1.00  0.00           C  
ATOM    883  CEN GLU A 130       5.497  52.111   2.307  1.00  0.00           X  
ATOM    884  H   GLU A 130       5.727  50.368  -0.944  1.00  0.00           H  
ATOM    885  N   GLY A 131       9.811  50.642  -0.076  1.00  0.00           N  
ATOM    886  CA  GLY A 131      11.181  50.655   0.452  1.00  0.00           C  
ATOM    887  C   GLY A 131      11.805  49.306   0.816  1.00  0.00           C  
ATOM    888  O   GLY A 131      12.718  49.216   1.631  1.00  0.00           O  
ATOM    889  CEN GLY A 131      11.181  50.655   0.452  1.00  0.00           X  
ATOM    890  H   GLY A 131       9.603  51.451  -0.643  1.00  0.00           H  
ATOM    891  N   SER A 132      11.377  48.269   0.101  1.00  0.00           N  
ATOM    892  CA  SER A 132      11.803  46.877   0.261  1.00  0.00           C  
ATOM    893  C   SER A 132      13.234  46.631  -0.234  1.00  0.00           C  
ATOM    894  O   SER A 132      13.620  47.148  -1.279  1.00  0.00           O  
ATOM    895  CB  SER A 132      10.837  45.964  -0.468  1.00  0.00           C  
ATOM    896  CEN SER A 132      10.492  45.791  -0.852  1.00  0.00           X  
ATOM    897  H   SER A 132      10.738  48.458  -0.657  1.00  0.00           H  
ATOM    898  N   ALA A 133      13.982  45.753   0.441  1.00  0.00           N  
ATOM    899  CA  ALA A 133      15.329  45.357   0.014  1.00  0.00           C  
ATOM    900  C   ALA A 133      15.694  43.942   0.506  1.00  0.00           C  
ATOM    901  O   ALA A 133      15.898  43.739   1.702  1.00  0.00           O  
ATOM    902  CB  ALA A 133      16.351  46.373   0.504  1.00  0.00           C  
ATOM    903  CEN ALA A 133      16.350  46.372   0.504  1.00  0.00           X  
ATOM    904  H   ALA A 133      13.551  45.225   1.186  1.00  0.00           H  
ATOM    905  N   PRO A 134      15.863  42.963  -0.398  1.00  0.00           N  
ATOM    906  CA  PRO A 134      16.082  41.578  -0.013  1.00  0.00           C  
ATOM    907  C   PRO A 134      17.544  41.414   0.411  1.00  0.00           C  
ATOM    908  O   PRO A 134      18.364  40.833  -0.297  1.00  0.00           O  
ATOM    909  CB  PRO A 134      15.731  40.763  -1.269  1.00  0.00           C  
ATOM    910  CEN PRO A 134      15.432  42.367  -1.992  1.00  0.00           X  
ATOM    911  N   GLY A 135      17.881  41.955   1.579  1.00  0.00           N  
ATOM    912  CA  GLY A 135      19.221  41.848   2.135  1.00  0.00           C  
ATOM    913  C   GLY A 135      19.380  40.489   2.798  1.00  0.00           C  
ATOM    914  O   GLY A 135      18.398  39.953   3.301  1.00  0.00           O  
ATOM    915  CEN GLY A 135      19.222  41.848   2.135  1.00  0.00           X  
ATOM    916  H   GLY A 135      17.137  42.218   2.211  1.00  0.00           H  
ATOM    917  N   THR A 136      20.595  39.950   2.841  1.00  0.00           N  
ATOM    918  CA  THR A 136      20.868  38.675   3.520  1.00  0.00           C  
ATOM    919  C   THR A 136      22.058  38.856   4.445  1.00  0.00           C  
ATOM    920  O   THR A 136      23.105  39.368   4.052  1.00  0.00           O  
ATOM    921  CB  THR A 136      21.159  37.532   2.530  1.00  0.00           C  
ATOM    922  CEN THR A 136      21.003  37.181   2.090  1.00  0.00           X  
ATOM    923  H   THR A 136      21.390  40.510   2.566  1.00  0.00           H  
ATOM    924  N   SER A 137      21.834  38.470   5.695  1.00  0.00           N  
ATOM    925  CA  SER A 137      22.762  38.514   6.816  1.00  0.00           C  
ATOM    926  C   SER A 137      23.283  37.119   7.181  1.00  0.00           C  
ATOM    927  O   SER A 137      22.615  36.121   6.937  1.00  0.00           O  
ATOM    928  CB  SER A 137      22.090  39.157   8.014  1.00  0.00           C  
ATOM    929  CEN SER A 137      21.696  39.290   8.364  1.00  0.00           X  
ATOM    930  H   SER A 137      20.948  38.025   5.892  1.00  0.00           H  
ATOM    931  N   GLU A 138      24.428  37.121   7.875  1.00  0.00           N  
ATOM    932  CA  GLU A 138      25.097  35.981   8.538  1.00  0.00           C  
ATOM    933  C   GLU A 138      25.707  34.876   7.656  1.00  0.00           C  
ATOM    934  O   GLU A 138      25.588  33.677   7.880  1.00  0.00           O  
ATOM    935  CB  GLU A 138      24.104  35.328   9.501  1.00  0.00           C  
ATOM    936  CEN GLU A 138      23.467  35.154  11.072  1.00  0.00           X  
ATOM    937  H   GLU A 138      24.780  38.032   8.126  1.00  0.00           H  
ATOM    938  N   SER A 139      26.447  35.344   6.650  1.00  0.00           N  
ATOM    939  CA  SER A 139      27.186  34.517   5.682  1.00  0.00           C  
ATOM    940  C   SER A 139      28.417  33.730   6.173  1.00  0.00           C  
ATOM    941  O   SER A 139      29.339  34.302   6.752  1.00  0.00           O  
ATOM    942  CB  SER A 139      27.611  35.412   4.534  1.00  0.00           C  
ATOM    943  CEN SER A 139      27.790  35.855   4.275  1.00  0.00           X  
ATOM    944  H   SER A 139      27.023  36.127   6.921  1.00  0.00           H  
ATOM    945  N   ALA A 140      28.534  32.470   5.747  1.00  0.00           N  
ATOM    946  CA  ALA A 140      29.658  31.607   6.108  1.00  0.00           C  
ATOM    947  C   ALA A 140      29.930  30.611   4.969  1.00  0.00           C  
ATOM    948  O   ALA A 140      29.052  30.258   4.185  1.00  0.00           O  
ATOM    949  CB  ALA A 140      29.380  30.880   7.416  1.00  0.00           C  
ATOM    950  CEN ALA A 140      29.380  30.880   7.415  1.00  0.00           X  
ATOM    951  H   ALA A 140      27.976  32.175   4.961  1.00  0.00           H  
ATOM    952  N   THR A 141      31.204  30.259   4.863  1.00  0.00           N  
ATOM    953  CA  THR A 141      31.887  29.308   3.975  1.00  0.00           C  
ATOM    954  C   THR A 141      32.442  28.037   4.642  1.00  0.00           C  
ATOM    955  O   THR A 141      32.886  28.092   5.787  1.00  0.00           O  
ATOM    956  CB  THR A 141      33.051  30.006   3.247  1.00  0.00           C  
ATOM    957  CEN THR A 141      33.262  30.427   2.901  1.00  0.00           X  
ATOM    958  H   THR A 141      31.844  30.772   5.452  1.00  0.00           H  
ATOM    959  N   PRO A 142      32.447  26.894   3.918  1.00  0.00           N  
ATOM    960  CA  PRO A 142      32.984  25.614   4.380  1.00  0.00           C  
ATOM    961  C   PRO A 142      34.517  25.611   4.503  1.00  0.00           C  
ATOM    962  O   PRO A 142      35.215  26.297   3.756  1.00  0.00           O  
ATOM    963  CB  PRO A 142      32.493  24.616   3.318  1.00  0.00           C  
ATOM    964  CEN PRO A 142      31.839  26.075   2.525  1.00  0.00           X  
ATOM    965  N   GLU A 143      35.037  24.770   5.395  1.00  0.00           N  
ATOM    966  CA  GLU A 143      36.476  24.554   5.576  1.00  0.00           C  
ATOM    967  C   GLU A 143      36.956  23.422   4.663  1.00  0.00           C  
ATOM    968  O   GLU A 143      36.322  22.376   4.515  1.00  0.00           O  
ATOM    969  CB  GLU A 143      36.800  24.233   7.037  1.00  0.00           C  
ATOM    970  CEN GLU A 143      37.352  24.729   8.571  1.00  0.00           X  
ATOM    971  H   GLU A 143      34.421  24.121   5.862  1.00  0.00           H  
ATOM    972  N   SER A 144      38.075  23.700   4.005  1.00  0.00           N  
ATOM    973  CA  SER A 144      38.801  22.822   3.099  1.00  0.00           C  
ATOM    974  C   SER A 144      39.593  21.759   3.856  1.00  0.00           C  
ATOM    975  O   SER A 144      40.107  22.016   4.940  1.00  0.00           O  
ATOM    976  CB  SER A 144      39.725  23.640   2.218  1.00  0.00           C  
ATOM    977  CEN SER A 144      40.067  24.036   2.070  1.00  0.00           X  
ATOM    978  H   SER A 144      38.479  24.612   4.182  1.00  0.00           H  
ATOM    979  N   GLY A 145      39.785  20.592   3.241  1.00  0.00           N  
ATOM    980  CA  GLY A 145      40.593  19.513   3.802  1.00  0.00           C  
ATOM    981  C   GLY A 145      41.141  18.634   2.675  1.00  0.00           C  
ATOM    982  O   GLY A 145      40.563  18.658   1.587  1.00  0.00           O  
ATOM    983  CEN GLY A 145      40.594  19.512   3.802  1.00  0.00           X  
ATOM    984  H   GLY A 145      39.429  20.471   2.304  1.00  0.00           H  
ATOM    985  N   PRO A 146      42.225  17.865   2.883  1.00  0.00           N  
ATOM    986  CA  PRO A 146      42.804  17.025   1.842  1.00  0.00           C  
ATOM    987  C   PRO A 146      41.992  15.726   1.760  1.00  0.00           C  
ATOM    988  O   PRO A 146      42.474  14.641   2.092  1.00  0.00           O  
ATOM    989  CB  PRO A 146      44.257  16.793   2.288  1.00  0.00           C  
ATOM    990  CEN PRO A 146      43.780  17.777   3.698  1.00  0.00           X  
ATOM    991  N   GLY A 147      40.719  15.849   1.388  1.00  0.00           N  
ATOM    992  CA  GLY A 147      39.785  14.733   1.292  1.00  0.00           C  
ATOM    993  C   GLY A 147      40.092  13.902   0.048  1.00  0.00           C  
ATOM    994  O   GLY A 147      40.728  14.386  -0.883  1.00  0.00           O  
ATOM    995  CEN GLY A 147      39.785  14.733   1.292  1.00  0.00           X  
ATOM    996  H   GLY A 147      40.422  16.745   1.026  1.00  0.00           H  
ATOM    997  N   SER A 148      39.661  12.645   0.078  1.00  0.00           N  
ATOM    998  CA  SER A 148      39.780  11.625  -0.961  1.00  0.00           C  
ATOM    999  C   SER A 148      38.642  11.583  -1.995  1.00  0.00           C  
ATOM   1000  O   SER A 148      37.470  11.742  -1.662  1.00  0.00           O  
ATOM   1001  CB  SER A 148      39.904  10.269  -0.295  1.00  0.00           C  
ATOM   1002  CEN SER A 148      39.820   9.870   0.065  1.00  0.00           X  
ATOM   1003  H   SER A 148      39.281  12.307   0.949  1.00  0.00           H  
ATOM   1004  N   GLU A 149      38.998  11.245  -3.235  1.00  0.00           N  
ATOM   1005  CA  GLU A 149      38.069  11.021  -4.351  1.00  0.00           C  
ATOM   1006  C   GLU A 149      37.728   9.510  -4.466  1.00  0.00           C  
ATOM   1007  O   GLU A 149      38.196   8.737  -3.622  1.00  0.00           O  
ATOM   1008  CB  GLU A 149      38.667  11.540  -5.661  1.00  0.00           C  
ATOM   1009  CEN GLU A 149      38.784  12.752  -6.852  1.00  0.00           X  
ATOM   1010  H   GLU A 149      39.938  10.890  -3.369  1.00  0.00           H  
ATOM   1011  N   PRO A 150      36.966   9.034  -5.473  1.00  0.00           N  
ATOM   1012  CA  PRO A 150      36.298   9.785  -6.529  1.00  0.00           C  
ATOM   1013  C   PRO A 150      34.781   9.897  -6.333  1.00  0.00           C  
ATOM   1014  O   PRO A 150      34.180   9.314  -5.431  1.00  0.00           O  
ATOM   1015  CB  PRO A 150      36.653   9.000  -7.802  1.00  0.00           C  
ATOM   1016  CEN PRO A 150      37.448   7.881  -6.661  1.00  0.00           X  
ATOM   1017  N   ALA A 151      34.141  10.568  -7.288  1.00  0.00           N  
ATOM   1018  CA  ALA A 151      32.701  10.732  -7.292  1.00  0.00           C  
ATOM   1019  C   ALA A 151      32.067   9.412  -7.760  1.00  0.00           C  
ATOM   1020  O   ALA A 151      31.444   9.347  -8.820  1.00  0.00           O  
ATOM   1021  CB  ALA A 151      32.290  11.896  -8.180  1.00  0.00           C  
ATOM   1022  CEN ALA A 151      32.289  11.895  -8.180  1.00  0.00           X  
ATOM   1023  H   ALA A 151      34.629  10.757  -8.152  1.00  0.00           H  
ATOM   1024  N   THR A 152      32.171   8.345  -6.968  1.00  0.00           N  
ATOM   1025  CA  THR A 152      31.601   7.069  -7.407  1.00  0.00           C  
ATOM   1026  C   THR A 152      30.103   7.182  -7.177  1.00  0.00           C  
ATOM   1027  O   THR A 152      29.599   6.935  -6.083  1.00  0.00           O  
ATOM   1028  CB  THR A 152      32.170   5.859  -6.644  1.00  0.00           C  
ATOM   1029  CEN THR A 152      32.613   5.511  -6.488  1.00  0.00           X  
ATOM   1030  H   THR A 152      32.397   8.468  -5.992  1.00  0.00           H  
ATOM   1031  N   SER A 153      29.427   7.678  -8.218  1.00  0.00           N  
ATOM   1032  CA  SER A 153      27.989   7.839  -8.311  1.00  0.00           C  
ATOM   1033  C   SER A 153      27.370   6.463  -8.155  1.00  0.00           C  
ATOM   1034  O   SER A 153      27.888   5.481  -8.696  1.00  0.00           O  
ATOM   1035  CB  SER A 153      27.592   8.478  -9.627  1.00  0.00           C  
ATOM   1036  CEN SER A 153      27.607   8.604 -10.156  1.00  0.00           X  
ATOM   1037  H   SER A 153      29.958   7.820  -9.065  1.00  0.00           H  
ATOM   1038  N   GLY A 154      26.294   6.391  -7.377  1.00  0.00           N  
ATOM   1039  CA  GLY A 154      25.582   5.156  -7.148  1.00  0.00           C  
ATOM   1040  C   GLY A 154      24.916   4.752  -8.455  1.00  0.00           C  
ATOM   1041  O   GLY A 154      24.785   5.550  -9.372  1.00  0.00           O  
ATOM   1042  CEN GLY A 154      25.582   5.156  -7.148  1.00  0.00           X  
ATOM   1043  H   GLY A 154      25.859   7.252  -7.068  1.00  0.00           H  
ATOM   1044  N   SER A 155      24.486   3.496  -8.543  1.00  0.00           N  
ATOM   1045  CA  SER A 155      23.933   3.007  -9.797  1.00  0.00           C  
ATOM   1046  C   SER A 155      22.423   3.140  -9.646  1.00  0.00           C  
ATOM   1047  O   SER A 155      21.692   2.150  -9.704  1.00  0.00           O  
ATOM   1048  CB  SER A 155      24.350   1.577 -10.077  1.00  0.00           C  
ATOM   1049  CEN SER A 155      24.492   1.061  -9.980  1.00  0.00           X  
ATOM   1050  H   SER A 155      24.261   3.008  -7.688  1.00  0.00           H  
ATOM   1051  N   GLU A 156      21.972   4.356  -9.344  1.00  0.00           N  
ATOM   1052  CA  GLU A 156      20.570   4.641  -9.097  1.00  0.00           C  
ATOM   1053  C   GLU A 156      19.898   4.459 -10.449  1.00  0.00           C  
ATOM   1054  O   GLU A 156      20.480   4.821 -11.467  1.00  0.00           O  
ATOM   1055  CB  GLU A 156      20.352   6.049  -8.540  1.00  0.00           C  
ATOM   1056  CEN GLU A 156      20.043   7.084  -7.222  1.00  0.00           X  
ATOM   1057  H   GLU A 156      22.536   5.147  -9.620  1.00  0.00           H  
ATOM   1058  N   THR A 157      18.766   3.763 -10.489  1.00  0.00           N  
ATOM   1059  CA  THR A 157      17.989   3.586 -11.715  1.00  0.00           C  
ATOM   1060  C   THR A 157      17.258   4.905 -11.983  1.00  0.00           C  
ATOM   1061  O   THR A 157      16.872   5.565 -11.014  1.00  0.00           O  
ATOM   1062  CB  THR A 157      16.976   2.430 -11.612  1.00  0.00           C  
ATOM   1063  CEN THR A 157      16.847   1.865 -11.538  1.00  0.00           X  
ATOM   1064  H   THR A 157      18.336   3.472  -9.626  1.00  0.00           H  
ATOM   1065  N   PRO A 158      17.141   5.343 -13.250  1.00  0.00           N  
ATOM   1066  CA  PRO A 158      16.425   6.565 -13.566  1.00  0.00           C  
ATOM   1067  C   PRO A 158      15.021   6.489 -12.977  1.00  0.00           C  
ATOM   1068  O   PRO A 158      14.282   5.539 -13.233  1.00  0.00           O  
ATOM   1069  CB  PRO A 158      16.420   6.625 -15.102  1.00  0.00           C  
ATOM   1070  CEN PRO A 158      17.283   5.067 -14.975  1.00  0.00           X  
ATOM   1071  N   GLY A 159      14.640   7.494 -12.197  1.00  0.00           N  
ATOM   1072  CA  GLY A 159      13.360   7.525 -11.493  1.00  0.00           C  
ATOM   1073  C   GLY A 159      13.250   6.784 -10.163  1.00  0.00           C  
ATOM   1074  O   GLY A 159      12.228   6.947  -9.509  1.00  0.00           O  
ATOM   1075  CEN GLY A 159      13.359   7.525 -11.493  1.00  0.00           X  
ATOM   1076  H   GLY A 159      15.137   8.372 -12.292  1.00  0.00           H  
ATOM   1077  N   MET A 160      14.261   6.033  -9.702  1.00  0.00           N  
ATOM   1078  CA  MET A 160      14.123   5.304  -8.427  1.00  0.00           C  
ATOM   1079  C   MET A 160      14.163   6.255  -7.225  1.00  0.00           C  
ATOM   1080  O   MET A 160      13.298   6.165  -6.371  1.00  0.00           O  
ATOM   1081  CB  MET A 160      15.224   4.253  -8.300  1.00  0.00           C  
ATOM   1082  CEN MET A 160      15.506   2.521  -8.319  1.00  0.00           X  
ATOM   1083  H   MET A 160      15.078   5.905 -10.282  1.00  0.00           H  
ATOM   1084  N   TYR A 161      15.098   7.209  -7.199  1.00  0.00           N  
ATOM   1085  CA  TYR A 161      15.246   8.147  -6.076  1.00  0.00           C  
ATOM   1086  C   TYR A 161      14.036   9.069  -5.872  1.00  0.00           C  
ATOM   1087  O   TYR A 161      13.523   9.146  -4.765  1.00  0.00           O  
ATOM   1088  CB  TYR A 161      16.503   8.998  -6.276  1.00  0.00           C  
ATOM   1089  CEN TYR A 161      18.174   9.077  -5.755  1.00  0.00           X  
ATOM   1090  H   TYR A 161      15.761   7.265  -7.957  1.00  0.00           H  
ATOM   1091  N   GLY A 162      13.581   9.766  -6.921  1.00  0.00           N  
ATOM   1092  CA  GLY A 162      12.421  10.660  -6.836  1.00  0.00           C  
ATOM   1093  C   GLY A 162      11.219   9.944  -6.229  1.00  0.00           C  
ATOM   1094  O   GLY A 162      10.725  10.369  -5.194  1.00  0.00           O  
ATOM   1095  CEN GLY A 162      12.420  10.661  -6.836  1.00  0.00           X  
ATOM   1096  H   GLY A 162      13.978   9.582  -7.830  1.00  0.00           H  
ATOM   1097  N   LYS A 163      10.885   8.767  -6.785  1.00  0.00           N  
ATOM   1098  CA  LYS A 163       9.713   7.973  -6.377  1.00  0.00           C  
ATOM   1099  C   LYS A 163       9.607   7.781  -4.860  1.00  0.00           C  
ATOM   1100  O   LYS A 163       8.532   7.837  -4.289  1.00  0.00           O  
ATOM   1101  CB  LYS A 163       9.745   6.605  -7.062  1.00  0.00           C  
ATOM   1102  CEN LYS A 163       9.016   5.324  -8.579  1.00  0.00           X  
ATOM   1103  H   LYS A 163      11.460   8.413  -7.533  1.00  0.00           H  
ATOM   1104  N   LEU A 164      10.737   7.499  -4.224  1.00  0.00           N  
ATOM   1105  CA  LEU A 164      10.856   7.350  -2.782  1.00  0.00           C  
ATOM   1106  C   LEU A 164      10.473   8.616  -2.019  1.00  0.00           C  
ATOM   1107  O   LEU A 164       9.744   8.527  -1.042  1.00  0.00           O  
ATOM   1108  CB  LEU A 164      12.288   6.934  -2.423  1.00  0.00           C  
ATOM   1109  CEN LEU A 164      12.914   5.586  -2.017  1.00  0.00           X  
ATOM   1110  H   LEU A 164      11.571   7.398  -4.783  1.00  0.00           H  
ATOM   1111  N   ASN A 165      10.975   9.775  -2.453  1.00  0.00           N  
ATOM   1112  CA  ASN A 165      10.656  11.038  -1.793  1.00  0.00           C  
ATOM   1113  C   ASN A 165       9.172  11.347  -1.947  1.00  0.00           C  
ATOM   1114  O   ASN A 165       8.573  11.805  -0.983  1.00  0.00           O  
ATOM   1115  CB  ASN A 165      11.496  12.183  -2.330  1.00  0.00           C  
ATOM   1116  CEN ASN A 165      12.398  12.666  -2.099  1.00  0.00           X  
ATOM   1117  H   ASN A 165      11.428   9.811  -3.358  1.00  0.00           H  
ATOM   1118  N   ASP A 166       8.586  11.005  -3.099  1.00  0.00           N  
ATOM   1119  CA  ASP A 166       7.155  11.189  -3.354  1.00  0.00           C  
ATOM   1120  C   ASP A 166       6.326  10.241  -2.460  1.00  0.00           C  
ATOM   1121  O   ASP A 166       5.362  10.660  -1.828  1.00  0.00           O  
ATOM   1122  CB  ASP A 166       6.836  10.948  -4.831  1.00  0.00           C  
ATOM   1123  CEN ASP A 166       6.690  11.466  -5.696  1.00  0.00           X  
ATOM   1124  H   ASP A 166       9.161  10.711  -3.877  1.00  0.00           H  
ATOM   1125  N   LEU A 167       6.792   8.999  -2.275  1.00  0.00           N  
ATOM   1126  CA  LEU A 167       6.131   8.008  -1.424  1.00  0.00           C  
ATOM   1127  C   LEU A 167       6.153   8.374   0.075  1.00  0.00           C  
ATOM   1128  O   LEU A 167       5.168   8.173   0.789  1.00  0.00           O  
ATOM   1129  CB  LEU A 167       6.784   6.637  -1.638  1.00  0.00           C  
ATOM   1130  CEN LEU A 167       6.353   5.386  -2.428  1.00  0.00           X  
ATOM   1131  H   LEU A 167       7.565   8.697  -2.850  1.00  0.00           H  
ATOM   1132  N   LEU A 168       7.293   8.861   0.573  1.00  0.00           N  
ATOM   1133  CA  LEU A 168       7.415   9.322   1.957  1.00  0.00           C  
ATOM   1134  C   LEU A 168       6.394  10.427   2.259  1.00  0.00           C  
ATOM   1135  O   LEU A 168       5.683  10.345   3.258  1.00  0.00           O  
ATOM   1136  CB  LEU A 168       8.841   9.818   2.226  1.00  0.00           C  
ATOM   1137  CEN LEU A 168      10.037   9.206   2.979  1.00  0.00           X  
ATOM   1138  H   LEU A 168       8.078   8.961  -0.054  1.00  0.00           H  
ATOM   1139  N   GLU A 169       6.328  11.446   1.402  1.00  0.00           N  
ATOM   1140  CA  GLU A 169       5.414  12.582   1.524  1.00  0.00           C  
ATOM   1141  C   GLU A 169       3.953  12.116   1.556  1.00  0.00           C  
ATOM   1142  O   GLU A 169       3.194  12.568   2.421  1.00  0.00           O  
ATOM   1143  CB  GLU A 169       5.628  13.567   0.373  1.00  0.00           C  
ATOM   1144  CEN GLU A 169       6.313  15.006  -0.230  1.00  0.00           X  
ATOM   1145  H   GLU A 169       6.893  11.408   0.564  1.00  0.00           H  
ATOM   1146  N   ASP A 170       3.582  11.160   0.702  1.00  0.00           N  
ATOM   1147  CA  ASP A 170       2.225  10.618   0.638  1.00  0.00           C  
ATOM   1148  C   ASP A 170       1.868   9.888   1.943  1.00  0.00           C  
ATOM   1149  O   ASP A 170       0.793  10.089   2.517  1.00  0.00           O  
ATOM   1150  CB  ASP A 170       2.081   9.673  -0.557  1.00  0.00           C  
ATOM   1151  CEN ASP A 170       1.745   9.670  -1.519  1.00  0.00           X  
ATOM   1152  H   ASP A 170       4.238  10.867  -0.008  1.00  0.00           H  
ATOM   1153  N   LEU A 171       2.803   9.124   2.510  1.00  0.00           N  
ATOM   1154  CA  LEU A 171       2.579   8.463   3.799  1.00  0.00           C  
ATOM   1155  C   LEU A 171       2.383   9.463   4.959  1.00  0.00           C  
ATOM   1156  O   LEU A 171       1.442   9.332   5.750  1.00  0.00           O  
ATOM   1157  CB  LEU A 171       3.751   7.523   4.104  1.00  0.00           C  
ATOM   1158  CEN LEU A 171       3.914   5.993   4.019  1.00  0.00           X  
ATOM   1159  H   LEU A 171       3.660   8.964   2.002  1.00  0.00           H  
ATOM   1160  N   GLN A 172       3.214  10.504   5.045  1.00  0.00           N  
ATOM   1161  CA  GLN A 172       3.080  11.538   6.077  1.00  0.00           C  
ATOM   1162  C   GLN A 172       1.753  12.300   5.984  1.00  0.00           C  
ATOM   1163  O   GLN A 172       1.142  12.602   7.017  1.00  0.00           O  
ATOM   1164  CB  GLN A 172       4.243  12.529   5.980  1.00  0.00           C  
ATOM   1165  CEN GLN A 172       5.790  12.973   6.656  1.00  0.00           X  
ATOM   1166  H   GLN A 172       3.897  10.633   4.312  1.00  0.00           H  
ATOM   1167  N   GLU A 173       1.275  12.619   4.782  1.00  0.00           N  
ATOM   1168  CA  GLU A 173      -0.050  13.216   4.617  1.00  0.00           C  
ATOM   1169  C   GLU A 173      -1.156  12.276   5.141  1.00  0.00           C  
ATOM   1170  O   GLU A 173      -1.978  12.725   5.947  1.00  0.00           O  
ATOM   1171  CB  GLU A 173      -0.298  13.559   3.146  1.00  0.00           C  
ATOM   1172  CEN GLU A 173      -0.324  14.699   1.880  1.00  0.00           X  
ATOM   1173  H   GLU A 173       1.836  12.446   3.962  1.00  0.00           H  
ATOM   1174  N   VAL A 174      -1.116  10.968   4.830  1.00  0.00           N  
ATOM   1175  CA  VAL A 174      -2.160   9.997   5.243  1.00  0.00           C  
ATOM   1176  C   VAL A 174      -2.239   9.905   6.773  1.00  0.00           C  
ATOM   1177  O   VAL A 174      -3.341   9.873   7.330  1.00  0.00           O  
ATOM   1178  CB  VAL A 174      -1.898   8.592   4.670  1.00  0.00           C  
ATOM   1179  CEN VAL A 174      -2.124   8.128   4.213  1.00  0.00           X  
ATOM   1180  H   VAL A 174      -0.330  10.639   4.288  1.00  0.00           H  
ATOM   1181  N   LEU A 175      -1.092   9.926   7.461  1.00  0.00           N  
ATOM   1182  CA  LEU A 175      -1.022   9.916   8.933  1.00  0.00           C  
ATOM   1183  C   LEU A 175      -1.690  11.145   9.544  1.00  0.00           C  
ATOM   1184  O   LEU A 175      -2.503  11.068  10.468  1.00  0.00           O  
ATOM   1185  CB  LEU A 175       0.439   9.830   9.393  1.00  0.00           C  
ATOM   1186  CEN LEU A 175       1.290   8.680   9.964  1.00  0.00           X  
ATOM   1187  H   LEU A 175      -0.228   9.930   6.938  1.00  0.00           H  
ATOM   1188  N   LYS A 176      -1.386  12.317   8.996  1.00  0.00           N  
ATOM   1189  CA  LYS A 176      -1.923  13.582   9.489  1.00  0.00           C  
ATOM   1190  C   LYS A 176      -3.446  13.651   9.339  1.00  0.00           C  
ATOM   1191  O   LYS A 176      -4.123  14.109  10.258  1.00  0.00           O  
ATOM   1192  CB  LYS A 176      -1.270  14.755   8.757  1.00  0.00           C  
ATOM   1193  CEN LYS A 176       0.129  16.343   8.769  1.00  0.00           X  
ATOM   1194  H   LYS A 176      -0.712  12.317   8.242  1.00  0.00           H  
ATOM   1195  N   ASN A 177      -3.994  13.204   8.210  1.00  0.00           N  
ATOM   1196  CA  ASN A 177      -5.434  13.232   7.958  1.00  0.00           C  
ATOM   1197  C   ASN A 177      -6.193  12.219   8.818  1.00  0.00           C  
ATOM   1198  O   ASN A 177      -7.172  12.596   9.463  1.00  0.00           O  
ATOM   1199  CB  ASN A 177      -5.736  12.996   6.489  1.00  0.00           C  
ATOM   1200  CEN ASN A 177      -5.881  13.565   5.619  1.00  0.00           X  
ATOM   1201  H   ASN A 177      -3.387  12.808   7.507  1.00  0.00           H  
ATOM   1202  N   LEU A 178      -5.698  10.986   8.931  1.00  0.00           N  
ATOM   1203  CA  LEU A 178      -6.316   9.952   9.767  1.00  0.00           C  
ATOM   1204  C   LEU A 178      -6.388  10.374  11.235  1.00  0.00           C  
ATOM   1205  O   LEU A 178      -7.435  10.223  11.865  1.00  0.00           O  
ATOM   1206  CB  LEU A 178      -5.541   8.635   9.634  1.00  0.00           C  
ATOM   1207  CEN LEU A 178      -5.829   7.325   8.877  1.00  0.00           X  
ATOM   1208  H   LEU A 178      -4.843  10.759   8.451  1.00  0.00           H  
ATOM   1209  N   HIS A 179      -5.326  10.997  11.741  1.00  0.00           N  
ATOM   1210  CA  HIS A 179      -5.336  11.654  13.046  1.00  0.00           C  
ATOM   1211  C   HIS A 179      -6.449  12.717  13.143  1.00  0.00           C  
ATOM   1212  O   HIS A 179      -7.483  12.487  13.773  1.00  0.00           O  
ATOM   1213  CB  HIS A 179      -3.972  12.292  13.329  1.00  0.00           C  
ATOM   1214  CEN HIS A 179      -2.761  11.959  14.002  1.00  0.00           X  
ATOM   1215  H   HIS A 179      -4.443  10.890  11.263  1.00  0.00           H  
ATOM   1216  N   LYS A 180      -6.290  13.876  12.482  1.00  0.00           N  
ATOM   1217  CA  LYS A 180      -7.202  15.029  12.634  1.00  0.00           C  
ATOM   1218  C   LYS A 180      -8.681  14.643  12.478  1.00  0.00           C  
ATOM   1219  O   LYS A 180      -9.536  15.270  13.106  1.00  0.00           O  
ATOM   1220  CB  LYS A 180      -6.847  16.119  11.622  1.00  0.00           C  
ATOM   1221  CEN LYS A 180      -5.946  17.990  11.219  1.00  0.00           X  
ATOM   1222  H   LYS A 180      -5.513  13.941  11.838  1.00  0.00           H  
ATOM   1223  N   ASN A 181      -8.987  13.636  11.658  1.00  0.00           N  
ATOM   1224  CA  ASN A 181     -10.357  13.217  11.357  1.00  0.00           C  
ATOM   1225  C   ASN A 181     -11.027  12.415  12.490  1.00  0.00           C  
ATOM   1226  O   ASN A 181     -12.235  12.558  12.702  1.00  0.00           O  
ATOM   1227  CB  ASN A 181     -10.396  12.414  10.069  1.00  0.00           C  
ATOM   1228  CEN ASN A 181     -10.527  12.589   9.043  1.00  0.00           X  
ATOM   1229  H   ASN A 181      -8.229  13.161  11.188  1.00  0.00           H  
ATOM   1230  N   ASP A 182     -10.268  11.631  13.267  1.00  0.00           N  
ATOM   1231  CA  ASP A 182     -10.792  10.620  14.194  1.00  0.00           C  
ATOM   1232  C   ASP A 182     -11.299  11.198  15.532  1.00  0.00           C  
ATOM   1233  O   ASP A 182     -10.766  10.938  16.615  1.00  0.00           O  
ATOM   1234  CB  ASP A 182      -9.715   9.567  14.469  1.00  0.00           C  
ATOM   1235  CEN ASP A 182      -9.420   8.645  14.150  1.00  0.00           X  
ATOM   1236  H   ASP A 182      -9.268  11.651  13.136  1.00  0.00           H  
ATOM   1237  N   ARG A 183     -12.391  11.971  15.490  1.00  0.00           N  
ATOM   1238  CA  ARG A 183     -12.958  12.583  16.706  1.00  0.00           C  
ATOM   1239  C   ARG A 183     -13.889  11.695  17.520  1.00  0.00           C  
ATOM   1240  O   ARG A 183     -14.163  12.070  18.657  1.00  0.00           O  
ATOM   1241  CB  ARG A 183     -13.647  13.900  16.383  1.00  0.00           C  
ATOM   1242  CEN ARG A 183     -14.020  16.333  16.073  1.00  0.00           X  
ATOM   1243  H   ARG A 183     -12.850  12.053  14.593  1.00  0.00           H  
ATOM   1244  N   SER A 184     -14.363  10.542  17.031  1.00  0.00           N  
ATOM   1245  CA  SER A 184     -15.376   9.778  17.801  1.00  0.00           C  
ATOM   1246  C   SER A 184     -15.149   8.276  18.049  1.00  0.00           C  
ATOM   1247  O   SER A 184     -16.041   7.639  18.603  1.00  0.00           O  
ATOM   1248  CB  SER A 184     -16.715   9.948  17.111  1.00  0.00           C  
ATOM   1249  CEN SER A 184     -17.076   9.996  16.706  1.00  0.00           X  
ATOM   1250  H   SER A 184     -14.093  10.246  16.103  1.00  0.00           H  
ATOM   1251  N   GLY A 185     -13.983   7.687  17.740  1.00  0.00           N  
ATOM   1252  CA  GLY A 185     -13.784   6.232  17.883  1.00  0.00           C  
ATOM   1253  C   GLY A 185     -12.412   5.803  18.403  1.00  0.00           C  
ATOM   1254  O   GLY A 185     -11.728   5.035  17.731  1.00  0.00           O  
ATOM   1255  CEN GLY A 185     -13.784   6.232  17.883  1.00  0.00           X  
ATOM   1256  H   GLY A 185     -13.247   8.227  17.307  1.00  0.00           H  
ATOM   1257  N   LYS A 186     -12.022   6.334  19.574  1.00  0.00           N  
ATOM   1258  CA  LYS A 186     -10.659   6.342  20.146  1.00  0.00           C  
ATOM   1259  C   LYS A 186      -9.845   5.058  19.989  1.00  0.00           C  
ATOM   1260  O   LYS A 186      -8.676   5.142  19.639  1.00  0.00           O  
ATOM   1261  CB  LYS A 186     -10.741   6.685  21.635  1.00  0.00           C  
ATOM   1262  CEN LYS A 186     -10.523   8.118  23.176  1.00  0.00           X  
ATOM   1263  H   LYS A 186     -12.703   6.915  20.042  1.00  0.00           H  
ATOM   1264  N   ASP A 187     -10.438   3.894  20.233  1.00  0.00           N  
ATOM   1265  CA  ASP A 187      -9.694   2.634  20.119  1.00  0.00           C  
ATOM   1266  C   ASP A 187      -9.153   2.416  18.698  1.00  0.00           C  
ATOM   1267  O   ASP A 187      -8.025   1.979  18.503  1.00  0.00           O  
ATOM   1268  CB  ASP A 187     -10.582   1.455  20.527  1.00  0.00           C  
ATOM   1269  CEN ASP A 187     -10.776   0.861  21.331  1.00  0.00           X  
ATOM   1270  H   ASP A 187     -11.290   3.895  20.775  1.00  0.00           H  
ATOM   1271  N   ASN A 188      -9.913   2.837  17.686  1.00  0.00           N  
ATOM   1272  CA  ASN A 188      -9.511   2.698  16.290  1.00  0.00           C  
ATOM   1273  C   ASN A 188      -8.451   3.715  15.854  1.00  0.00           C  
ATOM   1274  O   ASN A 188      -7.622   3.421  14.997  1.00  0.00           O  
ATOM   1275  CB  ASN A 188     -10.718   2.791  15.375  1.00  0.00           C  
ATOM   1276  CEN ASN A 188     -11.418   2.144  14.935  1.00  0.00           X  
ATOM   1277  H   ASN A 188     -10.828   3.204  17.907  1.00  0.00           H  
ATOM   1278  N   ILE A 189      -8.499   4.934  16.410  1.00  0.00           N  
ATOM   1279  CA  ILE A 189      -7.439   5.924  16.199  1.00  0.00           C  
ATOM   1280  C   ILE A 189      -6.134   5.423  16.812  1.00  0.00           C  
ATOM   1281  O   ILE A 189      -5.090   5.603  16.198  1.00  0.00           O  
ATOM   1282  CB  ILE A 189      -7.797   7.292  16.809  1.00  0.00           C  
ATOM   1283  CEN ILE A 189      -8.305   8.241  16.636  1.00  0.00           X  
ATOM   1284  H   ILE A 189      -9.251   5.140  17.052  1.00  0.00           H  
ATOM   1285  N   HIS A 190      -6.186   4.750  17.964  1.00  0.00           N  
ATOM   1286  CA  HIS A 190      -4.991   4.158  18.561  1.00  0.00           C  
ATOM   1287  C   HIS A 190      -4.382   3.075  17.657  1.00  0.00           C  
ATOM   1288  O   HIS A 190      -3.201   3.150  17.321  1.00  0.00           O  
ATOM   1289  CB  HIS A 190      -5.318   3.570  19.937  1.00  0.00           C  
ATOM   1290  CEN HIS A 190      -5.257   3.966  21.305  1.00  0.00           X  
ATOM   1291  H   HIS A 190      -7.068   4.619  18.435  1.00  0.00           H  
ATOM   1292  N   ASP A 191      -5.182   2.094  17.228  1.00  0.00           N  
ATOM   1293  CA  ASP A 191      -4.703   1.011  16.366  1.00  0.00           C  
ATOM   1294  C   ASP A 191      -4.168   1.541  15.032  1.00  0.00           C  
ATOM   1295  O   ASP A 191      -3.128   1.092  14.558  1.00  0.00           O  
ATOM   1296  CB  ASP A 191      -5.822  -0.003  16.116  1.00  0.00           C  
ATOM   1297  CEN ASP A 191      -6.159  -0.900  16.461  1.00  0.00           X  
ATOM   1298  H   ASP A 191      -6.129   2.046  17.572  1.00  0.00           H  
ATOM   1299  N   VAL A 192      -4.835   2.544  14.454  1.00  0.00           N  
ATOM   1300  CA  VAL A 192      -4.430   3.165  13.185  1.00  0.00           C  
ATOM   1301  C   VAL A 192      -3.093   3.901  13.317  1.00  0.00           C  
ATOM   1302  O   VAL A 192      -2.270   3.809  12.414  1.00  0.00           O  
ATOM   1303  CB  VAL A 192      -5.496   4.154  12.677  1.00  0.00           C  
ATOM   1304  CEN VAL A 192      -5.977   4.250  12.192  1.00  0.00           X  
ATOM   1305  H   VAL A 192      -5.643   2.915  14.938  1.00  0.00           H  
ATOM   1306  N   ASP A 193      -2.866   4.600  14.429  1.00  0.00           N  
ATOM   1307  CA  ASP A 193      -1.623   5.322  14.731  1.00  0.00           C  
ATOM   1308  C   ASP A 193      -0.442   4.348  14.825  1.00  0.00           C  
ATOM   1309  O   ASP A 193       0.583   4.559  14.178  1.00  0.00           O  
ATOM   1310  CB  ASP A 193      -1.761   6.114  16.033  1.00  0.00           C  
ATOM   1311  CEN ASP A 193      -1.962   7.058  16.360  1.00  0.00           X  
ATOM   1312  H   ASP A 193      -3.606   4.656  15.113  1.00  0.00           H  
ATOM   1313  N   ASN A 194      -0.624   3.222  15.525  1.00  0.00           N  
ATOM   1314  CA  ASN A 194       0.394   2.176  15.633  1.00  0.00           C  
ATOM   1315  C   ASN A 194       0.753   1.585  14.261  1.00  0.00           C  
ATOM   1316  O   ASN A 194       1.929   1.432  13.939  1.00  0.00           O  
ATOM   1317  CB  ASN A 194      -0.050   1.074  16.578  1.00  0.00           C  
ATOM   1318  CEN ASN A 194       0.036   0.835  17.596  1.00  0.00           X  
ATOM   1319  H   ASN A 194      -1.500   3.101  16.008  1.00  0.00           H  
ATOM   1320  N   HIS A 195      -0.251   1.244  13.446  1.00  0.00           N  
ATOM   1321  CA  HIS A 195      -0.003   0.666  12.124  1.00  0.00           C  
ATOM   1322  C   HIS A 195       0.720   1.654  11.202  1.00  0.00           C  
ATOM   1323  O   HIS A 195       1.650   1.254  10.510  1.00  0.00           O  
ATOM   1324  CB  HIS A 195      -1.318   0.217  11.479  1.00  0.00           C  
ATOM   1325  CEN HIS A 195      -2.088  -0.976  11.353  1.00  0.00           X  
ATOM   1326  H   HIS A 195      -1.204   1.364  13.756  1.00  0.00           H  
ATOM   1327  N   LEU A 196       0.373   2.946  11.234  1.00  0.00           N  
ATOM   1328  CA  LEU A 196       1.068   3.966  10.440  1.00  0.00           C  
ATOM   1329  C   LEU A 196       2.539   4.102  10.842  1.00  0.00           C  
ATOM   1330  O   LEU A 196       3.390   4.194   9.961  1.00  0.00           O  
ATOM   1331  CB  LEU A 196       0.355   5.317  10.581  1.00  0.00           C  
ATOM   1332  CEN LEU A 196      -0.582   6.107   9.648  1.00  0.00           X  
ATOM   1333  H   LEU A 196      -0.365   3.239  11.859  1.00  0.00           H  
ATOM   1334  N   GLN A 197       2.851   4.106  12.139  1.00  0.00           N  
ATOM   1335  CA  GLN A 197       4.244   4.180  12.600  1.00  0.00           C  
ATOM   1336  C   GLN A 197       5.065   3.003  12.066  1.00  0.00           C  
ATOM   1337  O   GLN A 197       6.109   3.227  11.458  1.00  0.00           O  
ATOM   1338  CB  GLN A 197       4.303   4.198  14.130  1.00  0.00           C  
ATOM   1339  CEN GLN A 197       4.495   5.222  15.531  1.00  0.00           X  
ATOM   1340  H   GLN A 197       2.112   4.043  12.824  1.00  0.00           H  
ATOM   1341  N   ASN A 198       4.556   1.776  12.190  1.00  0.00           N  
ATOM   1342  CA  ASN A 198       5.260   0.585  11.704  1.00  0.00           C  
ATOM   1343  C   ASN A 198       5.495   0.639  10.183  1.00  0.00           C  
ATOM   1344  O   ASN A 198       6.590   0.327   9.725  1.00  0.00           O  
ATOM   1345  CB  ASN A 198       4.510  -0.681  12.074  1.00  0.00           C  
ATOM   1346  CEN ASN A 198       4.497  -1.382  12.855  1.00  0.00           X  
ATOM   1347  H   ASN A 198       3.685   1.661  12.691  1.00  0.00           H  
ATOM   1348  N   VAL A 199       4.511   1.106   9.403  1.00  0.00           N  
ATOM   1349  CA  VAL A 199       4.640   1.235   7.936  1.00  0.00           C  
ATOM   1350  C   VAL A 199       5.729   2.256   7.569  1.00  0.00           C  
ATOM   1351  O   VAL A 199       6.539   1.998   6.680  1.00  0.00           O  
ATOM   1352  CB  VAL A 199       3.312   1.659   7.282  1.00  0.00           C  
ATOM   1353  CEN VAL A 199       2.795   1.439   6.883  1.00  0.00           X  
ATOM   1354  H   VAL A 199       3.637   1.362   9.841  1.00  0.00           H  
ATOM   1355  N   ILE A 200       5.797   3.403   8.251  1.00  0.00           N  
ATOM   1356  CA  ILE A 200       6.822   4.426   7.984  1.00  0.00           C  
ATOM   1357  C   ILE A 200       8.227   3.872   8.239  1.00  0.00           C  
ATOM   1358  O   ILE A 200       9.123   4.073   7.414  1.00  0.00           O  
ATOM   1359  CB  ILE A 200       6.613   5.683   8.849  1.00  0.00           C  
ATOM   1360  CEN ILE A 200       6.095   6.639   8.923  1.00  0.00           X  
ATOM   1361  H   ILE A 200       5.140   3.550   9.005  1.00  0.00           H  
ATOM   1362  N   GLU A 201       8.431   3.190   9.366  1.00  0.00           N  
ATOM   1363  CA  GLU A 201       9.720   2.582   9.707  1.00  0.00           C  
ATOM   1364  C   GLU A 201      10.154   1.563   8.647  1.00  0.00           C  
ATOM   1365  O   GLU A 201      11.302   1.596   8.196  1.00  0.00           O  
ATOM   1366  CB  GLU A 201       9.647   1.912  11.081  1.00  0.00           C  
ATOM   1367  CEN GLU A 201       9.945   1.946  12.758  1.00  0.00           X  
ATOM   1368  H   GLU A 201       7.659   3.057  10.006  1.00  0.00           H  
ATOM   1369  N   ASP A 202       9.233   0.727   8.165  1.00  0.00           N  
ATOM   1370  CA  ASP A 202       9.515  -0.270   7.133  1.00  0.00           C  
ATOM   1371  C   ASP A 202       9.923   0.367   5.797  1.00  0.00           C  
ATOM   1372  O   ASP A 202      10.910  -0.061   5.178  1.00  0.00           O  
ATOM   1373  CB  ASP A 202       8.297  -1.174   6.929  1.00  0.00           C  
ATOM   1374  CEN ASP A 202       7.934  -2.079   7.221  1.00  0.00           X  
ATOM   1375  H   ASP A 202       8.322   0.717   8.604  1.00  0.00           H  
ATOM   1376  N   ILE A 203       9.228   1.430   5.362  1.00  0.00           N  
ATOM   1377  CA  ILE A 203       9.553   2.140   4.116  1.00  0.00           C  
ATOM   1378  C   ILE A 203      10.955   2.724   4.230  1.00  0.00           C  
ATOM   1379  O   ILE A 203      11.748   2.597   3.298  1.00  0.00           O  
ATOM   1380  CB  ILE A 203       8.551   3.268   3.806  1.00  0.00           C  
ATOM   1381  CEN ILE A 203       7.601   3.511   3.330  1.00  0.00           X  
ATOM   1382  H   ILE A 203       8.499   1.790   5.960  1.00  0.00           H  
ATOM   1383  N   HIS A 204      11.296   3.325   5.367  1.00  0.00           N  
ATOM   1384  CA  HIS A 204      12.612   3.907   5.591  1.00  0.00           C  
ATOM   1385  C   HIS A 204      13.752   2.890   5.521  1.00  0.00           C  
ATOM   1386  O   HIS A 204      14.779   3.145   4.882  1.00  0.00           O  
ATOM   1387  CB  HIS A 204      12.644   4.618   6.948  1.00  0.00           C  
ATOM   1388  CEN HIS A 204      12.447   5.931   7.465  1.00  0.00           X  
ATOM   1389  H   HIS A 204      10.613   3.373   6.109  1.00  0.00           H  
ATOM   1390  N   ASP A 205      13.554   1.703   6.076  1.00  0.00           N  
ATOM   1391  CA  ASP A 205      14.536   0.623   6.022  1.00  0.00           C  
ATOM   1392  C   ASP A 205      14.692   0.059   4.606  1.00  0.00           C  
ATOM   1393  O   ASP A 205      15.811  -0.240   4.163  1.00  0.00           O  
ATOM   1394  CB  ASP A 205      14.146  -0.495   6.991  1.00  0.00           C  
ATOM   1395  CEN ASP A 205      14.350  -0.824   7.933  1.00  0.00           X  
ATOM   1396  H   ASP A 205      12.713   1.558   6.619  1.00  0.00           H  
ATOM   1397  N   PHE A 206      13.593  -0.045   3.852  1.00  0.00           N  
ATOM   1398  CA  PHE A 206      13.634  -0.564   2.487  1.00  0.00           C  
ATOM   1399  C   PHE A 206      14.488   0.327   1.575  1.00  0.00           C  
ATOM   1400  O   PHE A 206      15.392  -0.177   0.898  1.00  0.00           O  
ATOM   1401  CB  PHE A 206      12.217  -0.690   1.926  1.00  0.00           C  
ATOM   1402  CEN PHE A 206      11.112  -1.816   1.729  1.00  0.00           X  
ATOM   1403  H   PHE A 206      12.718   0.288   4.226  1.00  0.00           H  
ATOM   1404  N   MET A 207      14.263   1.642   1.596  1.00  0.00           N  
ATOM   1405  CA  MET A 207      14.946   2.613   0.736  1.00  0.00           C  
ATOM   1406  C   MET A 207      16.437   2.687   1.061  1.00  0.00           C  
ATOM   1407  O   MET A 207      17.266   2.797   0.151  1.00  0.00           O  
ATOM   1408  CB  MET A 207      14.305   3.991   0.882  1.00  0.00           C  
ATOM   1409  CEN MET A 207      13.316   5.166   0.034  1.00  0.00           X  
ATOM   1410  H   MET A 207      13.580   1.986   2.253  1.00  0.00           H  
ATOM   1411  N   GLN A 208      16.801   2.584   2.340  1.00  0.00           N  
ATOM   1412  CA  GLN A 208      18.193   2.566   2.769  1.00  0.00           C  
ATOM   1413  C   GLN A 208      18.912   1.313   2.250  1.00  0.00           C  
ATOM   1414  O   GLN A 208      20.040   1.402   1.748  1.00  0.00           O  
ATOM   1415  CB  GLN A 208      18.281   2.623   4.297  1.00  0.00           C  
ATOM   1416  CEN GLN A 208      18.568   3.670   5.664  1.00  0.00           X  
ATOM   1417  H   GLN A 208      16.076   2.565   3.046  1.00  0.00           H  
ATOM   1418  N   ALA A 209      18.239   0.158   2.260  1.00  0.00           N  
ATOM   1419  CA  ALA A 209      18.766  -1.082   1.701  1.00  0.00           C  
ATOM   1420  C   ALA A 209      19.041  -0.981   0.188  1.00  0.00           C  
ATOM   1421  O   ALA A 209      20.108  -1.402  -0.269  1.00  0.00           O  
ATOM   1422  CB  ALA A 209      17.804  -2.225   1.991  1.00  0.00           C  
ATOM   1423  CEN ALA A 209      17.804  -2.224   1.991  1.00  0.00           X  
ATOM   1424  H   ALA A 209      17.332   0.140   2.702  1.00  0.00           H  
ATOM   1425  N   ALA A 210      18.125  -0.403  -0.589  1.00  0.00           N  
ATOM   1426  CA  ALA A 210      18.297  -0.203  -2.030  1.00  0.00           C  
ATOM   1427  C   ALA A 210      19.500   0.703  -2.335  1.00  0.00           C  
ATOM   1428  O   ALA A 210      20.328   0.370  -3.186  1.00  0.00           O  
ATOM   1429  CB  ALA A 210      17.025   0.376  -2.634  1.00  0.00           C  
ATOM   1430  CEN ALA A 210      17.027   0.376  -2.634  1.00  0.00           X  
ATOM   1431  H   ALA A 210      17.256  -0.108  -0.170  1.00  0.00           H  
ATOM   1432  N   ALA A 211      19.657   1.806  -1.593  1.00  0.00           N  
ATOM   1433  CA  ALA A 211      20.783   2.724  -1.727  1.00  0.00           C  
ATOM   1434  C   ALA A 211      22.133   2.008  -1.556  1.00  0.00           C  
ATOM   1435  O   ALA A 211      23.044   2.191  -2.366  1.00  0.00           O  
ATOM   1436  CB  ALA A 211      20.650   3.860  -0.723  1.00  0.00           C  
ATOM   1437  CEN ALA A 211      20.651   3.859  -0.723  1.00  0.00           X  
ATOM   1438  H   ALA A 211      18.944   2.024  -0.913  1.00  0.00           H  
ATOM   1439  N   ALA A 212      22.269   1.150  -0.540  1.00  0.00           N  
ATOM   1440  CA  ALA A 212      23.509   0.424  -0.284  1.00  0.00           C  
ATOM   1441  C   ALA A 212      23.848  -0.531  -1.440  1.00  0.00           C  
ATOM   1442  O   ALA A 212      25.003  -0.600  -1.874  1.00  0.00           O  
ATOM   1443  CB  ALA A 212      23.408  -0.339   1.029  1.00  0.00           C  
ATOM   1444  CEN ALA A 212      23.409  -0.339   1.028  1.00  0.00           X  
ATOM   1445  H   ALA A 212      21.490   1.005   0.086  1.00  0.00           H  
ATOM   1446  N   ALA A 213      22.845  -1.203  -2.014  1.00  0.00           N  
ATOM   1447  CA  ALA A 213      23.032  -2.096  -3.155  1.00  0.00           C  
ATOM   1448  C   ALA A 213      23.518  -1.353  -4.411  1.00  0.00           C  
ATOM   1449  O   ALA A 213      24.474  -1.800  -5.052  1.00  0.00           O  
ATOM   1450  CB  ALA A 213      21.736  -2.839  -3.446  1.00  0.00           C  
ATOM   1451  CEN ALA A 213      21.737  -2.838  -3.446  1.00  0.00           X  
ATOM   1452  H   ALA A 213      21.917  -1.112  -1.622  1.00  0.00           H  
ATOM   1453  N   ALA A 214      22.906  -0.214  -4.745  1.00  0.00           N  
ATOM   1454  CA  ALA A 214      23.290   0.606  -5.892  1.00  0.00           C  
ATOM   1455  C   ALA A 214      24.733   1.124  -5.776  1.00  0.00           C  
ATOM   1456  O   ALA A 214      25.466   1.132  -6.767  1.00  0.00           O  
ATOM   1457  CB  ALA A 214      22.319   1.768  -6.049  1.00  0.00           C  
ATOM   1458  CEN ALA A 214      22.320   1.767  -6.049  1.00  0.00           X  
ATOM   1459  H   ALA A 214      22.120   0.090  -4.187  1.00  0.00           H  
ATOM   1460  N   ASN A 215      25.171   1.503  -4.570  1.00  0.00           N  
ATOM   1461  CA  ASN A 215      26.535   1.980  -4.327  1.00  0.00           C  
ATOM   1462  C   ASN A 215      27.605   0.890  -4.503  1.00  0.00           C  
ATOM   1463  O   ASN A 215      28.682   1.186  -5.015  1.00  0.00           O  
ATOM   1464  CB  ASN A 215      26.651   2.594  -2.944  1.00  0.00           C  
ATOM   1465  CEN ASN A 215      26.554   3.538  -2.497  1.00  0.00           X  
ATOM   1466  H   ASN A 215      24.515   1.503  -3.802  1.00  0.00           H  
ATOM   1467  N   CYS A 216      27.315  -0.371  -4.169  1.00  0.00           N  
ATOM   1468  CA  CYS A 216      28.253  -1.493  -4.325  1.00  0.00           C  
ATOM   1469  C   CYS A 216      28.429  -2.018  -5.768  1.00  0.00           C  
ATOM   1470  O   CYS A 216      29.486  -2.572  -6.071  1.00  0.00           O  
ATOM   1471  CB  CYS A 216      27.593  -2.565  -3.457  1.00  0.00           C  
ATOM   1472  CEN CYS A 216      27.865  -2.926  -2.536  1.00  0.00           X  
ATOM   1473  H   CYS A 216      26.467  -0.537  -3.648  1.00  0.00           H  
ATOM   1474  N   ARG A 217      27.438  -1.892  -6.664  1.00  0.00           N  
ATOM   1475  CA  ARG A 217      27.456  -2.550  -7.993  1.00  0.00           C  
ATOM   1476  C   ARG A 217      28.506  -2.010  -8.976  1.00  0.00           C  
ATOM   1477  O   ARG A 217      29.091  -2.807  -9.714  1.00  0.00           O  
ATOM   1478  CB  ARG A 217      26.077  -2.527  -8.636  1.00  0.00           C  
ATOM   1479  CEN ARG A 217      23.803  -3.240  -9.323  1.00  0.00           X  
ATOM   1480  H   ARG A 217      26.688  -1.253  -6.445  1.00  0.00           H  
ATOM   1481  N   LYS A 218      28.751  -0.695  -8.991  1.00  0.00           N  
ATOM   1482  CA  LYS A 218      29.803  -0.109  -9.837  1.00  0.00           C  
ATOM   1483  C   LYS A 218      31.152  -0.688  -9.431  1.00  0.00           C  
ATOM   1484  O   LYS A 218      31.941  -0.975 -10.353  1.00  0.00           O  
ATOM   1485  CB  LYS A 218      29.820   1.416  -9.724  1.00  0.00           C  
ATOM   1486  CEN LYS A 218      29.377   3.300 -10.580  1.00  0.00           X  
ATOM   1487  H   LYS A 218      28.546  -0.189  -8.141  1.00  0.00           H  
TER                                                                             
# All scores below are weighted scores, not raw scores.
#BEGIN_POSE_ENERGIES_TABLE ./minmover_pdb/pose_10.pdb
label vdw cenpack pair env cbeta hs_pair ss_pair sheet total
weights 1 0.5 1 1 0.25 1 1 1 NA
pose 1.23187 0.44872 -17.3574 -6.94324 12.5243 0 0 0 -10.0957
MET:NtermProteinFull_1 0 0.15502 -0.30266 0.0106 0.03592 0 0 0 -0.10112
TYR_2 0 0.07089 -0.00616 0.85474 0.0693 0 0 0 0.98878
GLY_3 0 -0.0486 0.06491 0.0322 0.06956 0 0 0 0.11807
LYS_4 0 -0.15829 -0.51131 -0.42611 0.04276 0 0 0 -1.05296
LEU_5 0 0.62463 -0.37665 -0.06582 0.05041 0 0 0 0.23257
ASN_6 0 0.01757 0.07731 -0.40966 0.0693 0 0 0 -0.24547
ASP_7 0 -0.03686 -0.02245 -0.47618 0.06893 0 0 0 -0.46656
LEU_8 0 -0.37403 -0.45673 -0.30366 0.03401 0 0 0 -1.1004
LEU_9 0 -0.18517 -0.29357 0.75945 0.04325 0 0 0 0.32396
GLU_10 0 -0.05911 0.02148 -1.00041 0.06918 0 0 0 -0.96886
ASP_11 0 -0.19123 -0.17297 -0.31759 0.0651 0 0 0 -0.61669
LEU_12 0 -0.32977 -0.57299 -0.30366 0.03219 0 0 0 -1.17423
GLN_13 0 -0.00348 0.21957 -0.49415 0.06878 0 0 0 -0.20929
GLU_14 0 -0.03559 -0.24287 -0.82678 0.06893 0 0 0 -1.03631
VAL_15 0 0.03103 -0.63886 -0.35242 0.0547 0 0 0 -0.90555
LEU_16 0 0.38375 0.12737 0.24309 0.04389 0 0 0 0.79809
LYS_17 0 -0.06931 -0.00022 -0.8715 0.06947 0 0 0 -0.87156
ASN_18 0 -0.07907 -0.22143 -0.19403 0.04295 0 0 0 -0.45158
LEU_19 0 -0.23934 -0.01563 -0.50394 0.03253 0 0 0 -0.72639
HIS_D_20 0 0.01462 0.06358 0.0215 0.06899 0 0 0 0.16869
LYS_21 0 -0.00523 -0.10728 -0.96458 0.07025 0 0 0 -1.00684
ASN_22 0.58016 0.75653 -0.54355 0.05572 0.04343 0 0 0 0.89229
ASP_23 0 0.01915 -0.05129 0.34071 0.04336 0 0 0 0.35192
ARG_24 0 0.03493 -0.1513 -0.48527 0.07134 0 0 0 -0.5303
SER_25 0 0.49322 -0.31413 -0.1806 0.04331 0 0 0 0.0418
GLY_26 0 0.09249 -0.14639 -0.0429 0.04331 0 0 0 -0.0535
LYS_27 0 0 0 -1.04927 0.07203 0 0 0 -0.97725
ASP_28 0 -0.00345 -0.0837 -0.60822 0.07072 0 0 0 -0.62466
ASN_29 0.03083 0.50083 -0.60079 -0.07783 0.04296 0 0 0 -0.104
ILE_30 0 0.02806 0.31229 0.47679 0.06938 0 0 0 0.88652
HIS_D_31 0 -0.02592 -0.07225 0.11054 0.06947 0 0 0 0.08184
ASP_32 0 -0.06759 -0.27785 -0.47618 0.06878 0 0 0 -0.75284
VAL_33 0 -0.09747 0.38897 -0.35242 0.0366 0 0 0 -0.02432
ASP_34 0 0.02328 0.06175 -0.37876 0.06887 0 0 0 -0.22486
ASN_35 0 -0.0758 0.0126 -0.40966 0.06895 0 0 0 -0.4039
HIS_36 0 -0.13733 -0.23294 -0.11266 0.04318 0 0 0 -0.43976
LEU_37 0 0.4319 -0.74356 -0.19483 0.04516 0 0 0 -0.46134
GLN_38 0 0.01367 0.12615 -0.59803 0.06921 0 0 0 -0.38901
ASN_39 0 -0.06061 -0.10212 -0.32173 0.06899 0 0 0 -0.41547
VAL_40 0 -0.1853 -0.51316 -0.10438 0.03634 0 0 0 -0.76651
ILE_41 0 -0.06432 -0.42172 0.72502 0.04331 0 0 0 0.2823
GLU_42 0 -0.03287 -0.08945 -0.60186 0.0691 0 0 0 -0.65508
ASP_43 0 -0.14897 -0.22718 -0.24167 0.04353 0 0 0 -0.57429
ILE_44 0 -0.1479 -0.98134 -0.20059 0.04055 0 0 0 -1.28929
HIS_D_45 0 -0.08057 0.26424 -0.06774 0.06919 0 0 0 0.18512
ASP_46 0 -0.08077 -0.39237 -0.31759 0.06939 0 0 0 -0.72133
PHE_47 0 -0.19997 -0.37491 -0.44993 0.04516 0 0 0 -0.97966
MET_48 0 0.72672 -0.02077 0.06168 0.04389 0 0 0 0.81151
GLN_49 0 -0.05584 0.05143 -0.4142 0.06899 0 0 0 -0.34962
ALA_50 0 -0.12192 -0.00276 -0.01847 0.0341 0 0 0 -0.10905
ALA_51 0 -0.00141 -0.05246 -0.11236 0.03455 0 0 0 -0.13168
ALA_52 0 0.02871 -0.09983 0.15304 0.03493 0 0 0 0.11686
ALA_53 0 -0.03457 0.006 0.16717 0.03761 0 0 0 0.17621
ALA_54 0 0.06992 -0.03428 0.03291 0.0377 0 0 0 0.10626
ALA_55 0 -0.00429 -0.06756 0.03291 0.03497 0 0 0 -0.00397
ASN_56 0 -0.03322 0.04356 -0.32173 0.03634 0 0 0 -0.27504
CYS_57 0 0.02818 0.08813 1.00839 0.06894 0 0 0 1.19364
ARG_58 0 0.10819 0.17885 -0.26954 0.04336 0 0 0 0.06087
LYS_59 0 -0.01162 -0.01939 -0.8715 0.07212 0 0 0 -0.83039
GLY_60 0 -0.02266 0.00471 0.60923 0.04731 0 0 0 0.63859
SER_61 0 0.03503 -0.02628 -0.11629 0.03937 0 0 0 -0.06818
PRO_62 0 -0.00486 -0.00677 0.043 0.04109 0 0 0 0.07246
GLY_63 0 0 0 0.91259 0.04957 0 0 0 0.96215
SER_64 0 0 0 0.13063 0.04883 0 0 0 0.17946
PRO_65 0 0 0 0.2123 0.07508 0 0 0 0.28738
ALA_66 0 0 0 0.89846 0.07582 0 0 0 0.97427
GLY_67 0 0 0 0.91259 0.04183 0 0 0 0.95441
SER_68 0 0 0 0.29023 0.04957 0 0 0 0.3398
PRO_69 0 0 0 0.043 0.04883 0 0 0 0.09183
THR_70 0 0 0 0.48779 0.07573 0 0 0 0.56352
SER_71 0 0 0 0.13063 0.0736 0 0 0 0.20423
THR_72 0 0 0 0.48779 0.07499 0 0 0 0.56278
GLU_73 0 0 0 -1.01303 0.07573 0 0 0 -0.9373
GLU_74 0 0 0 -1.01303 0.07582 0 0 0 -0.93721
GLY_75 0 0 0 0.91259 0.04957 0 0 0 0.96215
THR_76 0 0 0 0.48779 0.04957 0 0 0 0.53736
SER_77 0 0 0 0.29023 0.07582 0 0 0 0.36605
GLU_78 0 0 0 -1.03403 0.07573 0 0 0 -0.9583
SER_79 0 0 0 0.13063 0.07573 0 0 0 0.20636
ALA_80 0 0 0 0.89846 0.07562 0 0 0 0.97408
THR_81 0 0 0 0.43096 0.05583 0 0 0 0.48679
PRO_82 0 0 0 0.2123 0.07582 0 0 0 0.28812
GLU_83 0 0 0 -1.03403 0.07347 0 0 0 -0.96056
SER_84 0 0 0 0.13063 0.07582 0 0 0 0.20645
GLY_85 0 0 0 0.91259 0.04957 0 0 0 0.96215
PRO_86 0 0 0 0.51404 0.04957 0 0 0 0.5636
GLY_87 0 0 0 0.91259 0.04957 0 0 0 0.96215
THR_88 0 0 0 0.48779 0.07582 0 0 0 0.56361
SER_89 0 0 0 0.13063 0.07499 0 0 0 0.20562
THR_90 0 0 0 0.43096 0.07499 0 0 0 0.50594
GLU_91 0 0 0 -1.03403 0.07582 0 0 0 -0.95821
PRO_92 0 0 0 0.2123 0.07582 0 0 0 0.28812
SER_93 0 0 0 0.13063 0.07499 0 0 0 0.20562
GLU_94 0 0 0 -1.03403 0.05948 0 0 0 -0.97456
GLY_95 0 0.00175 -0.02371 0.60923 0.05948 0 0 0 0.64675
SER_96 0 -0.001 -0.01066 0.13063 0.04103 0 0 0 0.16001
ALA_97 0 -0.03406 0.00422 0.797 0.06973 0 0 0 0.83689
PRO_98 0 -0.02842 -0.04959 0.2123 0.04109 0 0 0 0.17537
GLY_99 0 -0.02822 0.02398 0.35201 0.04458 0 0 0 0.39236
SER_100 0 -0.02959 0.03523 -0.0106 0.04731 0 0 0 0.04235
PRO_101 0 0.00467 -0.23935 -0.12679 0.04518 0 0 0 -0.3163
ALA_102 0 -0.04674 0.10039 0.59025 0.07212 0 0 0 0.71603
GLY_103 0 -0.01321 -0.02005 0.35201 0.04883 0 0 0 0.36758
SER_104 0 0 0 0.29023 0.04957 0 0 0 0.3398
PRO_105 0 0 0 0.2123 0.07582 0 0 0 0.28812
THR_106 0 0 0 0.43096 0.07573 0 0 0 0.50669
SER_107 0 0 0 0.29023 0.07499 0 0 0 0.36522
THR_108 0 0 0 0.48779 0.07495 0 0 0 0.56274
GLU_109 0 0 0 -1.01303 0.07573 0 0 0 -0.9373
GLU_110 0 0 0 -1.03403 0.07582 0 0 0 -0.95821
GLY_111 0 0 0 0.91259 0.04957 0 0 0 0.96215
THR_112 0 0 0 0.48779 0.07582 0 0 0 0.56361
SER_113 0 0 0 -0.0106 0.07347 0 0 0 0.06287
THR_114 0 0 0 0.48779 0.07499 0 0 0 0.56278
GLU_115 0 0 0 -1.03403 0.07582 0 0 0 -0.95821
PRO_116 0 0 0 0.2123 0.07582 0 0 0 0.28812
SER_117 0 0 0 0.29023 0.07499 0 0 0 0.36522
GLU_118 0 0 0 -1.03403 0.07379 0 0 0 -0.96024
GLY_119 0 0 0 0.91259 0.07058 0 0 0 0.98317
SER_120 0 0 0 0.29023 0.04393 0 0 0 0.33416
ALA_121 0 0 0 0.797 0.0567 0 0 0 0.8537
PRO_122 0 0 0 0.2123 0.04183 0 0 0 0.25412
GLY_123 0 0 0 0.91259 0.04957 0 0 0 0.96215
THR_124 0 0 0 0.48779 0.07582 0 0 0 0.56361
SER_125 0 0 0 0.13063 0.07573 0 0 0 0.20636
THR_126 0 0 0 0.43096 0.07347 0 0 0 0.50442
GLU_127 0 0 0 -1.01303 0.07582 0 0 0 -0.93721
PRO_128 0 0 0 -0.05784 0.04731 0 0 0 -0.01054
SER_129 0 0 0 -0.0106 0.07582 0 0 0 0.06522
GLU_130 0 0 0 -0.93278 0.07582 0 0 0 -0.85696
GLY_131 0 0 0 0.60923 0.07577 0 0 0 0.685
SER_132 0 0 0 -0.0106 0.04676 0 0 0 0.03616
ALA_133 0 0 0 0.797 0.04888 0 0 0 0.84588
PRO_134 0 0 0 0.043 0.04957 0 0 0 0.09257
GLY_135 0 0 0 0.91259 0.04183 0 0 0 0.95441
THR_136 0 0 0 0.43096 0.07508 0 0 0 0.50603
SER_137 0 0 0 0.29023 0.07582 0 0 0 0.36605
GLU_138 0 0 0 -1.01303 0.07582 0 0 0 -0.93721
SER_139 0 0 0 0.13063 0.07347 0 0 0 0.2041
ALA_140 0 0 0 0.797 0.07475 0 0 0 0.87175
THR_141 0 0 0 0.43096 0.05487 0 0 0 0.48582
PRO_142 0 0 0 0.51404 0.07582 0 0 0 0.58986
GLU_143 0 0 0 -1.01303 0.07499 0 0 0 -0.93804
SER_144 0 0 0 -0.0106 0.07582 0 0 0 0.06522
GLY_145 0 0 0 0.91259 0.04183 0 0 0 0.95441
PRO_146 0 0 0 0.51404 0.04957 0 0 0 0.5636
GLY_147 0 0 0 0.91259 0.04183 0 0 0 0.95441
SER_148 0 0 0 0.29023 0.07508 0 0 0 0.36531
GLU_149 0 0 0 -1.03403 0.07582 0 0 0 -0.95821
PRO_150 0 -0.02852 -0.03422 0.51404 0.04957 0 0 0 0.50087
ALA_151 0 -0.01014 0.05058 0.77873 0.07259 0 0 0 0.89176
THR_152 0 -0.01335 -0.10002 0.12134 0.04587 0 0 0 0.05384
SER_153 0 -0.05044 -0.077 -0.18312 0.04587 0 0 0 -0.26471
GLY_154 0 -0.38864 -0.18413 -0.08884 0.03837 0 0 0 -0.62323
SER_155 0 -0.25038 -0.06645 -0.01847 0.02991 0 0 0 -0.30539
GLU_156 0 -0.06692 0.14411 -0.13578 0.03501 0 0 0 -0.02357
THR_157 0 0.04699 0.07099 -0.15284 0.03142 0 0 0 -0.00344
PRO_158 0 -0.10391 -0.01843 -0.18151 0.04266 0 0 0 -0.26119
GLY_159 0 -0.06719 0.08447 -0.07965 0.03503 0 0 0 -0.02734
MET_160 0 -0.1264 -0.29755 -0.21391 0.03614 0 0 0 -0.60171
TYR_161 0 0.06875 0.04805 0.59369 0.06887 0 0 0 0.77935
GLY_162 0 -0.0405 0.03433 -0.07965 0.03539 0 0 0 -0.05043
LYS_163 0 -0.15999 -0.60598 -0.33001 0.04336 0 0 0 -1.05262
LEU_164 0.0003 0.59627 -0.2338 -0.30366 0.07121 0 0 0 0.13032
ASN_165 0 -0.00506 0.05181 -0.40966 0.06939 0 0 0 -0.29351
ASP_166 0 0.01643 -0.01959 -0.42964 0.06903 0 0 0 -0.36377
LEU_167 0 -0.22288 -0.59883 -0.30366 0.04562 0 0 0 -1.07976
LEU_168 0 -0.04726 -0.14663 0.75945 0.0692 0 0 0 0.63475
GLU_169 0 -0.01225 -0.00352 -0.92601 0.06961 0 0 0 -0.87217
ASP_170 0 -0.05627 -0.17297 -0.31759 0.04384 0 0 0 -0.50298
LEU_171 0 -0.2987 -0.5875 -0.30366 0.03638 0 0 0 -1.15348
GLN_172 0 0.01148 0.18412 -0.4142 0.06893 0 0 0 -0.14967
GLU_173 0 -0.03352 -0.17527 -0.82678 0.06893 0 0 0 -0.96664
VAL_174 0 -0.04686 -0.69643 -0.35242 0.03795 0 0 0 -1.05775
LEU_175 0 0.22765 0.09279 0.4149 0.04435 0 0 0 0.77968
LYS_176 0 -0.05704 0.02812 -0.8715 0.06954 0 0 0 -0.83088
ASN_177 0 0.02035 -0.18079 -0.19403 0.04289 0 0 0 -0.31158
LEU_178 0 -0.24226 -0.13763 -0.45811 0.0336 0 0 0 -0.80439
HIS_D_179 0 -0.02121 0.05093 0.0215 0.06898 0 0 0 0.1202
LYS_180 0 -0.01612 -0.11711 -0.96458 0.07025 0 0 0 -1.02755
ASN_181 0.03083 0.71034 -0.42938 -0.01232 0.04306 0 0 0 0.34254
ASP_182 0.00465 0.12983 -0.05282 0.2122 0.04336 0 0 0 0.33721
ARG_183 0 0.08394 -0.19999 -0.43267 0.07134 0 0 0 -0.47739
SER_184 0 0.31612 -0.17736 -0.22078 0.0439 0 0 0 -0.03812
GLY_185 0 0.0865 -0.25659 -0.09146 0.03682 0 0 0 -0.22472
LYS_186 0 -0.02158 0.00365 -0.96458 0.07072 0 0 0 -0.91178
ASP_187 0 -0.00728 -0.0837 -0.60822 0.07007 0 0 0 -0.62913
ASN_188 0.58016 0.65271 -0.61403 -0.07783 0.04296 0 0 0 0.58396
ILE_189 0.00465 0.09175 0.28219 0.06915 0.04785 0 0 0 0.49559
HIS_D_190 0 -0.05372 -0.07146 0.06501 0.06946 0 0 0 0.00929
ASP_191 0 -0.08414 -0.39791 -0.37876 0.06902 0 0 0 -0.7918
VAL_192 0 -0.24846 0.467 -0.35242 0.03676 0 0 0 -0.09711
ASP_193 0 0.01431 0.08186 -0.37876 0.06906 0 0 0 -0.21353
ASN_194 0 -0.07969 0.01103 -0.40966 0.06894 0 0 0 -0.40938
HIS_D_195 0 -0.12081 -0.26408 -0.11266 0.0702 0 0 0 -0.42735
LEU_196 0 0.27065 -0.70621 -0.30366 0.04112 0 0 0 -0.6981
GLN_197 0 0.02587 0.12187 -0.55896 0.06898 0 0 0 -0.34224
ASN_198 0 -0.09219 -0.05615 -0.28327 0.06899 0 0 0 -0.36261
VAL_199 0 -0.22027 -0.5235 -0.00525 0.03517 0 0 0 -0.71384
ILE_200 0 -0.15168 -0.33755 0.60227 0.04336 0 0 0 0.1564
GLU_201 0 -0.07147 -0.09361 -0.82678 0.06894 0 0 0 -0.92292
ASP_202 0 -0.10405 -0.19349 -0.1485 0.06468 0 0 0 -0.38137
ILE_203 0 -0.13801 -0.78407 -0.20059 0.04516 0 0 0 -1.07751
HIS_D_204 0 -0.08084 0.2674 -0.02241 0.06899 0 0 0 0.23313
ASP_205 0 -0.04376 -0.35167 -0.52292 0.06902 0 0 0 -0.84933
PHE_206 0 -0.14919 -0.36627 -0.30123 0.03873 0 0 0 -0.77795
MET_207 0.0003 0.59011 -0.15228 0.06168 0.0526 0 0 0 0.55241
GLN_208 0 -0.05754 0.06921 -0.59803 0.0693 0 0 0 -0.51706
ALA_209 0 -0.05426 -0.03462 0.16717 0.05352 0 0 0 0.13181
ALA_210 0 0.00498 -0.03713 -0.11236 0.03471 0 0 0 -0.1098
ALA_211 0 0.13193 0.04061 0.14698 0.03572 0 0 0 0.35525
ALA_212 0 -0.10495 0.03514 0.4142 0.03854 0 0 0 0.38293
ALA_213 0 0.18994 -0.01927 0.07904 0.03508 0 0 0 0.2848
ALA_214 0 -0.22418 0.12357 -0.01847 0.03755 0 0 0 -0.08153
ASN_215 0 -0.06132 -0.2747 -0.28327 0.04314 0 0 0 -0.57616
CYS_216 0 0.0232 0.01357 1.93683 0.06947 0 0 0 2.04306
ARG_217 0 -0.02648 0.18151 -0.30477 0.04313 0 0 0 -0.10661
LYS:CtermProteinFull_218 0 -0.29893 -0.30606 -0.77863 0.03301 0 0 0 -1.3506
#END_POSE_ENERGIES_TABLE ./minmover_pdb/pose_10.pdb
