# Supplementary material for: Selection of a promiscuous minimalist cAMP phosphodiesterase from a library of de novo designed proteins
Source: Nat Chem. 2024 May 3;16(7):1200–8. doi: 10.1038/s41557-024-01490-4 (PMC11230910; doi:10.1038/s41557-024-01490-4)
Supplement: Supplementary file 3 — MD input files, scripts and final structures derived from MD, AlphaFold2, EMSfold and MultiSFold. [file 41557_2024_1490_MOESM3_ESM.zip › Computational_Data/4_MultiSFold/campase/pose_11.pdb]

ATOM      1  N   MET A   1      -5.685  -3.190  15.727  1.00  0.00           N  
ATOM      2  CA  MET A   1      -6.194  -2.453  14.552  1.00  0.00           C  
ATOM      3  C   MET A   1      -5.242  -1.342  14.148  1.00  0.00           C  
ATOM      4  O   MET A   1      -4.835  -1.362  13.006  1.00  0.00           O  
ATOM      5  CB  MET A   1      -7.577  -1.873  14.839  1.00  0.00           C  
ATOM      6  CEN MET A   1      -9.273  -2.040  14.422  1.00  0.00           X  
ATOM      7  H   MET A   1      -6.223  -3.221  16.569  1.00  0.00           H  
ATOM      8  N   TYR A   2      -4.798  -0.474  15.065  1.00  0.00           N  
ATOM      9  CA  TYR A   2      -3.876   0.623  14.724  1.00  0.00           C  
ATOM     10  C   TYR A   2      -2.547   0.203  14.058  1.00  0.00           C  
ATOM     11  O   TYR A   2      -2.232   0.749  13.017  1.00  0.00           O  
ATOM     12  CB  TYR A   2      -3.566   1.426  15.989  1.00  0.00           C  
ATOM     13  CEN TYR A   2      -4.070   2.886  16.816  1.00  0.00           X  
ATOM     14  H   TYR A   2      -5.259  -0.384  15.959  1.00  0.00           H  
ATOM     15  N   GLY A   3      -1.800  -0.766  14.612  1.00  0.00           N  
ATOM     16  CA  GLY A   3      -0.571  -1.289  13.980  1.00  0.00           C  
ATOM     17  C   GLY A   3      -0.819  -1.883  12.590  1.00  0.00           C  
ATOM     18  O   GLY A   3      -0.154  -1.485  11.652  1.00  0.00           O  
ATOM     19  CEN GLY A   3      -0.571  -1.289  13.980  1.00  0.00           X  
ATOM     20  H   GLY A   3      -2.050  -1.119  15.525  1.00  0.00           H  
ATOM     21  N   LYS A   4      -1.879  -2.695  12.445  1.00  0.00           N  
ATOM     22  CA  LYS A   4      -2.267  -3.329  11.165  1.00  0.00           C  
ATOM     23  C   LYS A   4      -2.643  -2.331  10.068  1.00  0.00           C  
ATOM     24  O   LYS A   4      -2.321  -2.512   8.908  1.00  0.00           O  
ATOM     25  CB  LYS A   4      -3.435  -4.290  11.391  1.00  0.00           C  
ATOM     26  CEN LYS A   4      -4.128  -6.278  11.602  1.00  0.00           X  
ATOM     27  H   LYS A   4      -2.373  -2.986  13.277  1.00  0.00           H  
ATOM     28  N   LEU A   5      -3.385  -1.300  10.449  1.00  0.00           N  
ATOM     29  CA  LEU A   5      -3.847  -0.260   9.545  1.00  0.00           C  
ATOM     30  C   LEU A   5      -2.687   0.579   8.989  1.00  0.00           C  
ATOM     31  O   LEU A   5      -2.654   0.882   7.805  1.00  0.00           O  
ATOM     32  CB  LEU A   5      -4.860   0.639  10.266  1.00  0.00           C  
ATOM     33  CEN LEU A   5      -6.396   0.739  10.207  1.00  0.00           X  
ATOM     34  H   LEU A   5      -3.590  -1.208  11.435  1.00  0.00           H  
ATOM     35  N   ASN A   6      -1.746   0.952   9.858  1.00  0.00           N  
ATOM     36  CA  ASN A   6      -0.591   1.743   9.463  1.00  0.00           C  
ATOM     37  C   ASN A   6       0.253   0.983   8.435  1.00  0.00           C  
ATOM     38  O   ASN A   6       0.613   1.574   7.429  1.00  0.00           O  
ATOM     39  CB  ASN A   6       0.252   2.133  10.663  1.00  0.00           C  
ATOM     40  CEN ASN A   6       0.332   2.934  11.336  1.00  0.00           X  
ATOM     41  H   ASN A   6      -1.721   0.520  10.769  1.00  0.00           H  
ATOM     42  N   ASP A   7       0.479  -0.316   8.655  1.00  0.00           N  
ATOM     43  CA  ASP A   7       1.230  -1.172   7.731  1.00  0.00           C  
ATOM     44  C   ASP A   7       0.525  -1.230   6.361  1.00  0.00           C  
ATOM     45  O   ASP A   7       1.150  -1.029   5.327  1.00  0.00           O  
ATOM     46  CB  ASP A   7       1.390  -2.580   8.310  1.00  0.00           C  
ATOM     47  CEN ASP A   7       2.068  -3.147   8.816  1.00  0.00           X  
ATOM     48  H   ASP A   7       0.194  -0.725   9.534  1.00  0.00           H  
ATOM     49  N   LEU A   8      -0.810  -1.343   6.360  1.00  0.00           N  
ATOM     50  CA  LEU A   8      -1.613  -1.362   5.139  1.00  0.00           C  
ATOM     51  C   LEU A   8      -1.490  -0.071   4.309  1.00  0.00           C  
ATOM     52  O   LEU A   8      -1.360  -0.112   3.086  1.00  0.00           O  
ATOM     53  CB  LEU A   8      -3.082  -1.617   5.499  1.00  0.00           C  
ATOM     54  CEN LEU A   8      -3.979  -2.867   5.410  1.00  0.00           X  
ATOM     55  H   LEU A   8      -1.267  -1.566   7.234  1.00  0.00           H  
ATOM     56  N   LEU A   9      -1.577   1.092   4.963  1.00  0.00           N  
ATOM     57  CA  LEU A   9      -1.440   2.380   4.283  1.00  0.00           C  
ATOM     58  C   LEU A   9      -0.070   2.506   3.602  1.00  0.00           C  
ATOM     59  O   LEU A   9      -0.001   2.924   2.449  1.00  0.00           O  
ATOM     60  CB  LEU A   9      -1.651   3.527   5.279  1.00  0.00           C  
ATOM     61  CEN LEU A   9      -2.829   4.486   5.535  1.00  0.00           X  
ATOM     62  H   LEU A   9      -1.682   1.068   5.968  1.00  0.00           H  
ATOM     63  N   GLU A  10       1.008   2.153   4.307  1.00  0.00           N  
ATOM     64  CA  GLU A  10       2.375   2.225   3.793  1.00  0.00           C  
ATOM     65  C   GLU A  10       2.548   1.344   2.554  1.00  0.00           C  
ATOM     66  O   GLU A  10       3.091   1.821   1.553  1.00  0.00           O  
ATOM     67  CB  GLU A  10       3.376   1.814   4.875  1.00  0.00           C  
ATOM     68  CEN GLU A  10       4.494   2.236   6.089  1.00  0.00           X  
ATOM     69  H   GLU A  10       0.876   1.722   5.211  1.00  0.00           H  
ATOM     70  N   ASP A  11       2.011   0.126   2.584  1.00  0.00           N  
ATOM     71  CA  ASP A  11       2.083  -0.814   1.469  1.00  0.00           C  
ATOM     72  C   ASP A  11       1.353  -0.257   0.239  1.00  0.00           C  
ATOM     73  O   ASP A  11       1.895  -0.193  -0.861  1.00  0.00           O  
ATOM     74  CB  ASP A  11       1.492  -2.168   1.870  1.00  0.00           C  
ATOM     75  CEN ASP A  11       1.787  -3.086   2.198  1.00  0.00           X  
ATOM     76  H   ASP A  11       1.623  -0.213   3.452  1.00  0.00           H  
ATOM     77  N   LEU A  12       0.157   0.299   0.416  1.00  0.00           N  
ATOM     78  CA  LEU A  12      -0.596   0.901  -0.686  1.00  0.00           C  
ATOM     79  C   LEU A  12       0.152   2.078  -1.348  1.00  0.00           C  
ATOM     80  O   LEU A  12       0.267   2.157  -2.576  1.00  0.00           O  
ATOM     81  CB  LEU A  12      -1.967   1.364  -0.178  1.00  0.00           C  
ATOM     82  CEN LEU A  12      -3.385   0.777  -0.313  1.00  0.00           X  
ATOM     83  H   LEU A  12      -0.267   0.231   1.330  1.00  0.00           H  
ATOM     84  N   GLN A  13       0.729   2.971  -0.546  1.00  0.00           N  
ATOM     85  CA  GLN A  13       1.517   4.096  -1.049  1.00  0.00           C  
ATOM     86  C   GLN A  13       2.747   3.647  -1.843  1.00  0.00           C  
ATOM     87  O   GLN A  13       3.047   4.224  -2.893  1.00  0.00           O  
ATOM     88  CB  GLN A  13       1.960   4.987   0.114  1.00  0.00           C  
ATOM     89  CEN GLN A  13       1.615   6.459   0.987  1.00  0.00           X  
ATOM     90  H   GLN A  13       0.688   2.807   0.451  1.00  0.00           H  
ATOM     91  N   GLU A  14       3.492   2.661  -1.360  1.00  0.00           N  
ATOM     92  CA  GLU A  14       4.673   2.159  -2.048  1.00  0.00           C  
ATOM     93  C   GLU A  14       4.289   1.416  -3.344  1.00  0.00           C  
ATOM     94  O   GLU A  14       4.973   1.604  -4.356  1.00  0.00           O  
ATOM     95  CB  GLU A  14       5.472   1.239  -1.122  1.00  0.00           C  
ATOM     96  CEN GLU A  14       6.770   0.994  -0.045  1.00  0.00           X  
ATOM     97  H   GLU A  14       3.208   2.193  -0.512  1.00  0.00           H  
ATOM     98  N   VAL A  15       3.140   0.720  -3.387  1.00  0.00           N  
ATOM     99  CA  VAL A  15       2.654  -0.006  -4.583  1.00  0.00           C  
ATOM    100  C   VAL A  15       2.382   0.983  -5.719  1.00  0.00           C  
ATOM    101  O   VAL A  15       2.871   0.777  -6.832  1.00  0.00           O  
ATOM    102  CB  VAL A  15       1.372  -0.808  -4.293  1.00  0.00           C  
ATOM    103  CEN VAL A  15       1.120  -1.446  -4.224  1.00  0.00           X  
ATOM    104  H   VAL A  15       2.585   0.693  -2.544  1.00  0.00           H  
ATOM    105  N   LEU A  16       1.688   2.098  -5.448  1.00  0.00           N  
ATOM    106  CA  LEU A  16       1.359   3.115  -6.459  1.00  0.00           C  
ATOM    107  C   LEU A  16       2.608   3.796  -7.034  1.00  0.00           C  
ATOM    108  O   LEU A  16       2.733   3.982  -8.245  1.00  0.00           O  
ATOM    109  CB  LEU A  16       0.419   4.166  -5.855  1.00  0.00           C  
ATOM    110  CEN LEU A  16      -1.094   4.417  -5.991  1.00  0.00           X  
ATOM    111  H   LEU A  16       1.333   2.210  -4.507  1.00  0.00           H  
ATOM    112  N   LYS A  17       3.565   4.174  -6.177  1.00  0.00           N  
ATOM    113  CA  LYS A  17       4.795   4.844  -6.626  1.00  0.00           C  
ATOM    114  C   LYS A  17       5.653   3.918  -7.479  1.00  0.00           C  
ATOM    115  O   LYS A  17       6.170   4.358  -8.506  1.00  0.00           O  
ATOM    116  CB  LYS A  17       5.604   5.345  -5.428  1.00  0.00           C  
ATOM    117  CEN LYS A  17       6.228   6.962  -4.215  1.00  0.00           X  
ATOM    118  H   LYS A  17       3.428   3.966  -5.198  1.00  0.00           H  
ATOM    119  N   ASN A  18       5.817   2.662  -7.079  1.00  0.00           N  
ATOM    120  CA  ASN A  18       6.614   1.688  -7.814  1.00  0.00           C  
ATOM    121  C   ASN A  18       6.052   1.421  -9.216  1.00  0.00           C  
ATOM    122  O   ASN A  18       6.812   1.436 -10.184  1.00  0.00           O  
ATOM    123  CB  ASN A  18       6.731   0.387  -7.041  1.00  0.00           C  
ATOM    124  CEN ASN A  18       7.383  -0.054  -6.347  1.00  0.00           X  
ATOM    125  H   ASN A  18       5.378   2.373  -6.214  1.00  0.00           H  
ATOM    126  N   LEU A  19       4.729   1.317  -9.362  1.00  0.00           N  
ATOM    127  CA  LEU A  19       4.069   1.080 -10.647  1.00  0.00           C  
ATOM    128  C   LEU A  19       4.350   2.220 -11.643  1.00  0.00           C  
ATOM    129  O   LEU A  19       4.794   1.978 -12.765  1.00  0.00           O  
ATOM    130  CB  LEU A  19       2.559   0.911 -10.438  1.00  0.00           C  
ATOM    131  CEN LEU A  19       1.636  -0.322 -10.431  1.00  0.00           X  
ATOM    132  H   LEU A  19       4.145   1.385  -8.540  1.00  0.00           H  
ATOM    133  N   HIS A  20       4.217   3.476 -11.209  1.00  0.00           N  
ATOM    134  CA  HIS A  20       4.444   4.638 -12.071  1.00  0.00           C  
ATOM    135  C   HIS A  20       5.837   4.664 -12.716  1.00  0.00           C  
ATOM    136  O   HIS A  20       5.953   4.662 -13.943  1.00  0.00           O  
ATOM    137  CB  HIS A  20       4.227   5.929 -11.274  1.00  0.00           C  
ATOM    138  CEN HIS A  20       3.178   6.859 -11.022  1.00  0.00           X  
ATOM    139  H   HIS A  20       3.840   3.620 -10.281  1.00  0.00           H  
ATOM    140  N   LYS A  21       6.916   4.673 -11.918  1.00  0.00           N  
ATOM    141  CA  LYS A  21       8.250   5.083 -12.401  1.00  0.00           C  
ATOM    142  C   LYS A  21       8.734   4.160 -13.534  1.00  0.00           C  
ATOM    143  O   LYS A  21       9.568   4.580 -14.341  1.00  0.00           O  
ATOM    144  CB  LYS A  21       9.262   5.082 -11.254  1.00  0.00           C  
ATOM    145  CEN LYS A  21      10.414   6.176  -9.856  1.00  0.00           X  
ATOM    146  H   LYS A  21       6.815   4.313 -10.981  1.00  0.00           H  
ATOM    147  N   ASN A  22       8.175   2.953 -13.635  1.00  0.00           N  
ATOM    148  CA  ASN A  22       8.633   1.893 -14.543  1.00  0.00           C  
ATOM    149  C   ASN A  22       7.815   1.755 -15.820  1.00  0.00           C  
ATOM    150  O   ASN A  22       8.132   0.883 -16.633  1.00  0.00           O  
ATOM    151  CB  ASN A  22       8.669   0.555 -13.828  1.00  0.00           C  
ATOM    152  CEN ASN A  22       9.354  -0.021 -13.279  1.00  0.00           X  
ATOM    153  H   ASN A  22       7.415   2.733 -13.008  1.00  0.00           H  
ATOM    154  N   ASP A  23       6.822   2.624 -16.034  1.00  0.00           N  
ATOM    155  CA  ASP A  23       5.841   2.464 -17.114  1.00  0.00           C  
ATOM    156  C   ASP A  23       6.503   2.035 -18.442  1.00  0.00           C  
ATOM    157  O   ASP A  23       6.171   0.999 -19.025  1.00  0.00           O  
ATOM    158  CB  ASP A  23       5.062   3.766 -17.314  1.00  0.00           C  
ATOM    159  CEN ASP A  23       4.181   4.203 -17.045  1.00  0.00           X  
ATOM    160  H   ASP A  23       6.683   3.372 -15.370  1.00  0.00           H  
ATOM    161  N   ARG A  24       7.533   2.775 -18.893  1.00  0.00           N  
ATOM    162  CA  ARG A  24       8.180   2.556 -20.195  1.00  0.00           C  
ATOM    163  C   ARG A  24       8.859   1.202 -20.390  1.00  0.00           C  
ATOM    164  O   ARG A  24       9.074   0.861 -21.553  1.00  0.00           O  
ATOM    165  CB  ARG A  24       9.160   3.678 -20.506  1.00  0.00           C  
ATOM    166  CEN ARG A  24      10.082   5.800 -21.400  1.00  0.00           X  
ATOM    167  H   ARG A  24       7.870   3.509 -18.285  1.00  0.00           H  
ATOM    168  N   SER A  25       9.233   0.455 -19.345  1.00  0.00           N  
ATOM    169  CA  SER A  25      10.000  -0.796 -19.530  1.00  0.00           C  
ATOM    170  C   SER A  25       9.215  -2.049 -19.921  1.00  0.00           C  
ATOM    171  O   SER A  25       9.843  -2.959 -20.444  1.00  0.00           O  
ATOM    172  CB  SER A  25      10.768  -1.085 -18.255  1.00  0.00           C  
ATOM    173  CEN SER A  25      10.876  -1.117 -17.723  1.00  0.00           X  
ATOM    174  H   SER A  25       9.134   0.835 -18.415  1.00  0.00           H  
ATOM    175  N   GLY A  26       7.886  -2.094 -19.777  1.00  0.00           N  
ATOM    176  CA  GLY A  26       7.107  -3.328 -19.951  1.00  0.00           C  
ATOM    177  C   GLY A  26       7.561  -4.514 -19.083  1.00  0.00           C  
ATOM    178  O   GLY A  26       7.906  -4.352 -17.926  1.00  0.00           O  
ATOM    179  CEN GLY A  26       7.107  -3.328 -19.951  1.00  0.00           X  
ATOM    180  H   GLY A  26       7.400  -1.240 -19.541  1.00  0.00           H  
ATOM    181  N   LYS A  27       7.600  -5.701 -19.706  1.00  0.00           N  
ATOM    182  CA  LYS A  27       8.022  -7.036 -19.225  1.00  0.00           C  
ATOM    183  C   LYS A  27       7.955  -7.360 -17.726  1.00  0.00           C  
ATOM    184  O   LYS A  27       6.845  -7.495 -17.227  1.00  0.00           O  
ATOM    185  CB  LYS A  27       9.458  -7.280 -19.691  1.00  0.00           C  
ATOM    186  CEN LYS A  27      10.785  -8.187 -21.066  1.00  0.00           X  
ATOM    187  H   LYS A  27       7.344  -5.672 -20.683  1.00  0.00           H  
ATOM    188  N   ASP A  28       9.064  -7.424 -17.000  1.00  0.00           N  
ATOM    189  CA  ASP A  28       9.017  -7.734 -15.565  1.00  0.00           C  
ATOM    190  C   ASP A  28       8.012  -6.872 -14.792  1.00  0.00           C  
ATOM    191  O   ASP A  28       7.467  -7.335 -13.795  1.00  0.00           O  
ATOM    192  CB  ASP A  28      10.409  -7.573 -14.950  1.00  0.00           C  
ATOM    193  CEN ASP A  28      11.224  -8.129 -14.697  1.00  0.00           X  
ATOM    194  H   ASP A  28       9.946  -7.512 -17.479  1.00  0.00           H  
ATOM    195  N   ASN A  29       7.661  -5.674 -15.279  1.00  0.00           N  
ATOM    196  CA  ASN A  29       6.714  -4.818 -14.555  1.00  0.00           C  
ATOM    197  C   ASN A  29       5.350  -5.493 -14.291  1.00  0.00           C  
ATOM    198  O   ASN A  29       4.620  -5.031 -13.415  1.00  0.00           O  
ATOM    199  CB  ASN A  29       6.505  -3.509 -15.294  1.00  0.00           C  
ATOM    200  CEN ASN A  29       6.919  -2.545 -15.309  1.00  0.00           X  
ATOM    201  H   ASN A  29       8.089  -5.341 -16.133  1.00  0.00           H  
ATOM    202  N   ILE A  30       4.958  -6.562 -15.008  1.00  0.00           N  
ATOM    203  CA  ILE A  30       3.685  -7.259 -14.723  1.00  0.00           C  
ATOM    204  C   ILE A  30       3.778  -7.985 -13.379  1.00  0.00           C  
ATOM    205  O   ILE A  30       2.826  -7.942 -12.609  1.00  0.00           O  
ATOM    206  CB  ILE A  30       3.321  -8.273 -15.823  1.00  0.00           C  
ATOM    207  CEN ILE A  30       2.827  -8.406 -16.786  1.00  0.00           X  
ATOM    208  H   ILE A  30       5.620  -6.990 -15.639  1.00  0.00           H  
ATOM    209  N   HIS A  31       4.937  -8.567 -13.059  1.00  0.00           N  
ATOM    210  CA  HIS A  31       5.108  -9.384 -11.855  1.00  0.00           C  
ATOM    211  C   HIS A  31       5.093  -8.550 -10.568  1.00  0.00           C  
ATOM    212  O   HIS A  31       4.430  -8.929  -9.611  1.00  0.00           O  
ATOM    213  CB  HIS A  31       6.414 -10.181 -11.937  1.00  0.00           C  
ATOM    214  CEN HIS A  31       6.844 -11.478 -12.341  1.00  0.00           X  
ATOM    215  H   HIS A  31       5.744  -8.417 -13.651  1.00  0.00           H  
ATOM    216  N   ASP A  32       5.769  -7.398 -10.564  1.00  0.00           N  
ATOM    217  CA  ASP A  32       5.820  -6.528  -9.384  1.00  0.00           C  
ATOM    218  C   ASP A  32       4.432  -5.989  -9.020  1.00  0.00           C  
ATOM    219  O   ASP A  32       4.005  -6.103  -7.874  1.00  0.00           O  
ATOM    220  CB  ASP A  32       6.787  -5.365  -9.620  1.00  0.00           C  
ATOM    221  CEN ASP A  32       7.749  -5.093  -9.424  1.00  0.00           X  
ATOM    222  H   ASP A  32       6.327  -7.153 -11.366  1.00  0.00           H  
ATOM    223  N   VAL A  33       3.711  -5.432  -9.999  1.00  0.00           N  
ATOM    224  CA  VAL A  33       2.362  -4.877  -9.793  1.00  0.00           C  
ATOM    225  C   VAL A  33       1.387  -5.978  -9.386  1.00  0.00           C  
ATOM    226  O   VAL A  33       0.600  -5.755  -8.473  1.00  0.00           O  
ATOM    227  CB  VAL A  33       1.830  -4.176 -11.057  1.00  0.00           C  
ATOM    228  CEN VAL A  33       1.676  -3.561 -11.327  1.00  0.00           X  
ATOM    229  H   VAL A  33       4.090  -5.455 -10.936  1.00  0.00           H  
ATOM    230  N   ASP A  34       1.455  -7.152 -10.013  1.00  0.00           N  
ATOM    231  CA  ASP A  34       0.610  -8.301  -9.683  1.00  0.00           C  
ATOM    232  C   ASP A  34       0.808  -8.748  -8.231  1.00  0.00           C  
ATOM    233  O   ASP A  34      -0.164  -8.974  -7.512  1.00  0.00           O  
ATOM    234  CB  ASP A  34       0.899  -9.465 -10.634  1.00  0.00           C  
ATOM    235  CEN ASP A  34       0.536  -9.891 -11.485  1.00  0.00           X  
ATOM    236  H   ASP A  34       2.105  -7.260 -10.779  1.00  0.00           H  
ATOM    237  N   ASN A  35       2.053  -8.760  -7.743  1.00  0.00           N  
ATOM    238  CA  ASN A  35       2.367  -9.119  -6.360  1.00  0.00           C  
ATOM    239  C   ASN A  35       1.846  -8.075  -5.361  1.00  0.00           C  
ATOM    240  O   ASN A  35       1.283  -8.415  -4.324  1.00  0.00           O  
ATOM    241  CB  ASN A  35       3.860  -9.321  -6.174  1.00  0.00           C  
ATOM    242  CEN ASN A  35       4.554 -10.107  -6.214  1.00  0.00           X  
ATOM    243  H   ASN A  35       2.815  -8.549  -8.372  1.00  0.00           H  
ATOM    244  N   HIS A  36       2.012  -6.791  -5.675  1.00  0.00           N  
ATOM    245  CA  HIS A  36       1.560  -5.732  -4.785  1.00  0.00           C  
ATOM    246  C   HIS A  36       0.035  -5.712  -4.635  1.00  0.00           C  
ATOM    247  O   HIS A  36      -0.467  -5.609  -3.519  1.00  0.00           O  
ATOM    248  CB  HIS A  36       2.052  -4.371  -5.289  1.00  0.00           C  
ATOM    249  CEN HIS A  36       3.147  -3.487  -5.064  1.00  0.00           X  
ATOM    250  H   HIS A  36       2.446  -6.543  -6.553  1.00  0.00           H  
ATOM    251  N   LEU A  37      -0.702  -5.888  -5.733  1.00  0.00           N  
ATOM    252  CA  LEU A  37      -2.154  -5.789  -5.743  1.00  0.00           C  
ATOM    253  C   LEU A  37      -2.788  -6.852  -4.836  1.00  0.00           C  
ATOM    254  O   LEU A  37      -3.656  -6.503  -4.044  1.00  0.00           O  
ATOM    255  CB  LEU A  37      -2.679  -5.922  -7.178  1.00  0.00           C  
ATOM    256  CEN LEU A  37      -3.215  -4.896  -8.194  1.00  0.00           X  
ATOM    257  H   LEU A  37      -0.239  -6.124  -6.599  1.00  0.00           H  
ATOM    258  N   GLN A  38      -2.317  -8.103  -4.879  1.00  0.00           N  
ATOM    259  CA  GLN A  38      -2.816  -9.183  -4.011  1.00  0.00           C  
ATOM    260  C   GLN A  38      -2.686  -8.830  -2.525  1.00  0.00           C  
ATOM    261  O   GLN A  38      -3.664  -8.955  -1.792  1.00  0.00           O  
ATOM    262  CB  GLN A  38      -2.062 -10.485  -4.293  1.00  0.00           C  
ATOM    263  CEN GLN A  38      -2.139 -12.019  -5.122  1.00  0.00           X  
ATOM    264  H   GLN A  38      -1.575  -8.314  -5.532  1.00  0.00           H  
ATOM    265  N   ASN A  39      -1.534  -8.301  -2.097  1.00  0.00           N  
ATOM    266  CA  ASN A  39      -1.280  -8.028  -0.676  1.00  0.00           C  
ATOM    267  C   ASN A  39      -2.178  -6.894  -0.143  1.00  0.00           C  
ATOM    268  O   ASN A  39      -2.728  -7.009   0.947  1.00  0.00           O  
ATOM    269  CB  ASN A  39       0.181  -7.697  -0.434  1.00  0.00           C  
ATOM    270  CEN ASN A  39       1.065  -8.201  -0.178  1.00  0.00           X  
ATOM    271  H   ASN A  39      -0.790  -8.148  -2.765  1.00  0.00           H  
ATOM    272  N   VAL A  40      -2.399  -5.839  -0.939  1.00  0.00           N  
ATOM    273  CA  VAL A  40      -3.266  -4.705  -0.566  1.00  0.00           C  
ATOM    274  C   VAL A  40      -4.713  -5.171  -0.340  1.00  0.00           C  
ATOM    275  O   VAL A  40      -5.333  -4.782   0.651  1.00  0.00           O  
ATOM    276  CB  VAL A  40      -3.254  -3.602  -1.641  1.00  0.00           C  
ATOM    277  CEN VAL A  40      -3.038  -2.962  -1.777  1.00  0.00           X  
ATOM    278  H   VAL A  40      -1.937  -5.821  -1.839  1.00  0.00           H  
ATOM    279  N   ILE A  41      -5.267  -6.005  -1.233  1.00  0.00           N  
ATOM    280  CA  ILE A  41      -6.637  -6.533  -1.080  1.00  0.00           C  
ATOM    281  C   ILE A  41      -6.741  -7.383   0.188  1.00  0.00           C  
ATOM    282  O   ILE A  41      -7.718  -7.253   0.930  1.00  0.00           O  
ATOM    283  CB  ILE A  41      -7.066  -7.380  -2.292  1.00  0.00           C  
ATOM    284  CEN ILE A  41      -7.509  -7.352  -3.288  1.00  0.00           X  
ATOM    285  H   ILE A  41      -4.704  -6.319  -2.008  1.00  0.00           H  
ATOM    286  N   GLU A  42      -5.757  -8.251   0.430  1.00  0.00           N  
ATOM    287  CA  GLU A  42      -5.725  -9.133   1.598  1.00  0.00           C  
ATOM    288  C   GLU A  42      -5.740  -8.326   2.901  1.00  0.00           C  
ATOM    289  O   GLU A  42      -6.466  -8.677   3.833  1.00  0.00           O  
ATOM    290  CB  GLU A  42      -4.491 -10.037   1.552  1.00  0.00           C  
ATOM    291  CEN GLU A  42      -3.776 -11.543   1.198  1.00  0.00           X  
ATOM    292  H   GLU A  42      -4.976  -8.291  -0.209  1.00  0.00           H  
ATOM    293  N   ASP A  43      -5.046  -7.190   2.942  1.00  0.00           N  
ATOM    294  CA  ASP A  43      -5.033  -6.296   4.098  1.00  0.00           C  
ATOM    295  C   ASP A  43      -6.361  -5.559   4.287  1.00  0.00           C  
ATOM    296  O   ASP A  43      -6.895  -5.512   5.403  1.00  0.00           O  
ATOM    297  CB  ASP A  43      -3.893  -5.283   3.966  1.00  0.00           C  
ATOM    298  CEN ASP A  43      -2.933  -5.138   4.275  1.00  0.00           X  
ATOM    299  H   ASP A  43      -4.409  -6.993   2.182  1.00  0.00           H  
ATOM    300  N   ILE A  44      -6.945  -5.019   3.207  1.00  0.00           N  
ATOM    301  CA  ILE A  44      -8.190  -4.239   3.292  1.00  0.00           C  
ATOM    302  C   ILE A  44      -9.276  -5.122   3.881  1.00  0.00           C  
ATOM    303  O   ILE A  44      -9.946  -4.692   4.814  1.00  0.00           O  
ATOM    304  CB  ILE A  44      -8.647  -3.707   1.921  1.00  0.00           C  
ATOM    305  CEN ILE A  44      -8.557  -2.889   1.206  1.00  0.00           X  
ATOM    306  H   ILE A  44      -6.546  -5.222   2.304  1.00  0.00           H  
ATOM    307  N   HIS A  45      -9.444  -6.350   3.406  1.00  0.00           N  
ATOM    308  CA  HIS A  45     -10.486  -7.254   3.883  1.00  0.00           C  
ATOM    309  C   HIS A  45     -10.434  -7.489   5.396  1.00  0.00           C  
ATOM    310  O   HIS A  45     -11.434  -7.284   6.088  1.00  0.00           O  
ATOM    311  CB  HIS A  45     -10.391  -8.597   3.151  1.00  0.00           C  
ATOM    312  CEN HIS A  45     -10.967  -9.230   2.013  1.00  0.00           X  
ATOM    313  H   HIS A  45      -8.815  -6.678   2.686  1.00  0.00           H  
ATOM    314  N   ASP A  46      -9.266  -7.806   5.940  1.00  0.00           N  
ATOM    315  CA  ASP A  46      -9.077  -8.059   7.364  1.00  0.00           C  
ATOM    316  C   ASP A  46      -9.341  -6.807   8.202  1.00  0.00           C  
ATOM    317  O   ASP A  46      -9.941  -6.877   9.285  1.00  0.00           O  
ATOM    318  CB  ASP A  46      -7.661  -8.577   7.627  1.00  0.00           C  
ATOM    319  CEN ASP A  46      -7.159  -9.453   7.762  1.00  0.00           X  
ATOM    320  H   ASP A  46      -8.473  -7.932   5.326  1.00  0.00           H  
ATOM    321  N   PHE A  47      -8.933  -5.636   7.712  1.00  0.00           N  
ATOM    322  CA  PHE A  47      -9.180  -4.367   8.384  1.00  0.00           C  
ATOM    323  C   PHE A  47     -10.684  -4.095   8.532  1.00  0.00           C  
ATOM    324  O   PHE A  47     -11.135  -3.750   9.625  1.00  0.00           O  
ATOM    325  CB  PHE A  47      -8.508  -3.225   7.620  1.00  0.00           C  
ATOM    326  CEN PHE A  47      -7.168  -2.373   7.692  1.00  0.00           X  
ATOM    327  H   PHE A  47      -8.457  -5.631   6.821  1.00  0.00           H  
ATOM    328  N   MET A  48     -11.466  -4.311   7.473  1.00  0.00           N  
ATOM    329  CA  MET A  48     -12.913  -4.126   7.422  1.00  0.00           C  
ATOM    330  C   MET A  48     -13.608  -5.043   8.420  1.00  0.00           C  
ATOM    331  O   MET A  48     -14.462  -4.595   9.185  1.00  0.00           O  
ATOM    332  CB  MET A  48     -13.433  -4.387   6.010  1.00  0.00           C  
ATOM    333  CEN MET A  48     -14.111  -3.585   4.604  1.00  0.00           X  
ATOM    334  H   MET A  48     -11.014  -4.659   6.638  1.00  0.00           H  
ATOM    335  N   GLN A  49     -13.219  -6.315   8.460  1.00  0.00           N  
ATOM    336  CA  GLN A  49     -13.792  -7.297   9.368  1.00  0.00           C  
ATOM    337  C   GLN A  49     -13.543  -6.910  10.831  1.00  0.00           C  
ATOM    338  O   GLN A  49     -14.473  -6.925  11.640  1.00  0.00           O  
ATOM    339  CB  GLN A  49     -13.207  -8.684   9.088  1.00  0.00           C  
ATOM    340  CEN GLN A  49     -13.499 -10.216   8.305  1.00  0.00           X  
ATOM    341  H   GLN A  49     -12.540  -6.632   7.784  1.00  0.00           H  
ATOM    342  N   ALA A  50     -12.329  -6.468  11.165  1.00  0.00           N  
ATOM    343  CA  ALA A  50     -11.970  -6.045  12.516  1.00  0.00           C  
ATOM    344  C   ALA A  50     -12.760  -4.806  12.973  1.00  0.00           C  
ATOM    345  O   ALA A  50     -13.219  -4.751  14.115  1.00  0.00           O  
ATOM    346  CB  ALA A  50     -10.474  -5.778  12.592  1.00  0.00           C  
ATOM    347  CEN ALA A  50     -10.475  -5.778  12.593  1.00  0.00           X  
ATOM    348  H   ALA A  50     -11.616  -6.454  10.451  1.00  0.00           H  
ATOM    349  N   ALA A  51     -12.953  -3.818  12.096  1.00  0.00           N  
ATOM    350  CA  ALA A  51     -13.732  -2.616  12.377  1.00  0.00           C  
ATOM    351  C   ALA A  51     -15.209  -2.950  12.641  1.00  0.00           C  
ATOM    352  O   ALA A  51     -15.788  -2.444  13.605  1.00  0.00           O  
ATOM    353  CB  ALA A  51     -13.603  -1.629  11.226  1.00  0.00           C  
ATOM    354  CEN ALA A  51     -13.604  -1.629  11.227  1.00  0.00           X  
ATOM    355  H   ALA A  51     -12.531  -3.900  11.184  1.00  0.00           H  
ATOM    356  N   ALA A  52     -15.798  -3.847  11.848  1.00  0.00           N  
ATOM    357  CA  ALA A  52     -17.194  -4.260  11.961  1.00  0.00           C  
ATOM    358  C   ALA A  52     -17.448  -5.011  13.275  1.00  0.00           C  
ATOM    359  O   ALA A  52     -18.426  -4.725  13.965  1.00  0.00           O  
ATOM    360  CB  ALA A  52     -17.586  -5.119  10.768  1.00  0.00           C  
ATOM    361  CEN ALA A  52     -17.586  -5.119  10.769  1.00  0.00           X  
ATOM    362  H   ALA A  52     -15.252  -4.262  11.111  1.00  0.00           H  
ATOM    363  N   ALA A  53     -16.541  -5.902  13.683  1.00  0.00           N  
ATOM    364  CA  ALA A  53     -16.660  -6.646  14.932  1.00  0.00           C  
ATOM    365  C   ALA A  53     -16.491  -5.720  16.147  1.00  0.00           C  
ATOM    366  O   ALA A  53     -17.293  -5.768  17.075  1.00  0.00           O  
ATOM    367  CB  ALA A  53     -15.641  -7.776  14.970  1.00  0.00           C  
ATOM    368  CEN ALA A  53     -15.641  -7.775  14.970  1.00  0.00           X  
ATOM    369  H   ALA A  53     -15.742  -6.088  13.095  1.00  0.00           H  
ATOM    370  N   ALA A  54     -15.518  -4.804  16.125  1.00  0.00           N  
ATOM    371  CA  ALA A  54     -15.267  -3.879  17.231  1.00  0.00           C  
ATOM    372  C   ALA A  54     -16.422  -2.884  17.464  1.00  0.00           C  
ATOM    373  O   ALA A  54     -16.759  -2.584  18.615  1.00  0.00           O  
ATOM    374  CB  ALA A  54     -13.967  -3.127  16.983  1.00  0.00           C  
ATOM    375  CEN ALA A  54     -13.968  -3.127  16.983  1.00  0.00           X  
ATOM    376  H   ALA A  54     -14.903  -4.777  15.325  1.00  0.00           H  
ATOM    377  N   ALA A  55     -17.045  -2.380  16.397  1.00  0.00           N  
ATOM    378  CA  ALA A  55     -18.226  -1.524  16.462  1.00  0.00           C  
ATOM    379  C   ALA A  55     -19.453  -2.294  16.976  1.00  0.00           C  
ATOM    380  O   ALA A  55     -20.016  -1.923  18.010  1.00  0.00           O  
ATOM    381  CB  ALA A  55     -18.508  -0.917  15.095  1.00  0.00           C  
ATOM    382  CEN ALA A  55     -18.509  -0.918  15.096  1.00  0.00           X  
ATOM    383  H   ALA A  55     -16.675  -2.601  15.482  1.00  0.00           H  
ATOM    384  N   ASN A  56     -19.825  -3.403  16.330  1.00  0.00           N  
ATOM    385  CA  ASN A  56     -20.966  -4.241  16.711  1.00  0.00           C  
ATOM    386  C   ASN A  56     -20.895  -4.723  18.163  1.00  0.00           C  
ATOM    387  O   ASN A  56     -21.920  -4.736  18.839  1.00  0.00           O  
ATOM    388  CB  ASN A  56     -21.098  -5.433  15.781  1.00  0.00           C  
ATOM    389  CEN ASN A  56     -21.598  -5.679  14.891  1.00  0.00           X  
ATOM    390  H   ASN A  56     -19.315  -3.658  15.497  1.00  0.00           H  
ATOM    391  N   CYS A  57     -19.702  -4.975  18.711  1.00  0.00           N  
ATOM    392  CA  CYS A  57     -19.535  -5.397  20.104  1.00  0.00           C  
ATOM    393  C   CYS A  57     -20.265  -4.467  21.092  1.00  0.00           C  
ATOM    394  O   CYS A  57     -20.653  -4.911  22.168  1.00  0.00           O  
ATOM    395  CB  CYS A  57     -18.021  -5.299  20.295  1.00  0.00           C  
ATOM    396  CEN CYS A  57     -17.319  -6.042  20.385  1.00  0.00           X  
ATOM    397  H   CYS A  57     -18.882  -4.943  18.119  1.00  0.00           H  
ATOM    398  N   ARG A  58     -20.524  -3.191  20.746  1.00  0.00           N  
ATOM    399  CA  ARG A  58     -21.201  -2.249  21.658  1.00  0.00           C  
ATOM    400  C   ARG A  58     -22.623  -2.664  22.040  1.00  0.00           C  
ATOM    401  O   ARG A  58     -23.148  -2.111  23.001  1.00  0.00           O  
ATOM    402  CB  ARG A  58     -21.191  -0.832  21.103  1.00  0.00           C  
ATOM    403  CEN ARG A  58     -20.500   1.513  20.686  1.00  0.00           X  
ATOM    404  H   ARG A  58     -20.341  -2.906  19.793  1.00  0.00           H  
ATOM    405  N   LYS A  59     -23.249  -3.607  21.326  1.00  0.00           N  
ATOM    406  CA  LYS A  59     -24.654  -4.009  21.539  1.00  0.00           C  
ATOM    407  C   LYS A  59     -24.933  -4.526  22.959  1.00  0.00           C  
ATOM    408  O   LYS A  59     -26.069  -4.438  23.411  1.00  0.00           O  
ATOM    409  CB  LYS A  59     -25.051  -5.079  20.520  1.00  0.00           C  
ATOM    410  CEN LYS A  59     -26.067  -5.591  18.737  1.00  0.00           X  
ATOM    411  H   LYS A  59     -22.708  -4.132  20.655  1.00  0.00           H  
ATOM    412  N   GLY A  60     -23.914  -5.010  23.680  1.00  0.00           N  
ATOM    413  CA  GLY A  60     -24.037  -5.671  24.986  1.00  0.00           C  
ATOM    414  C   GLY A  60     -24.367  -4.764  26.172  1.00  0.00           C  
ATOM    415  O   GLY A  60     -24.566  -5.275  27.267  1.00  0.00           O  
ATOM    416  CEN GLY A  60     -24.037  -5.671  24.986  1.00  0.00           X  
ATOM    417  H   GLY A  60     -23.001  -5.015  23.248  1.00  0.00           H  
ATOM    418  N   SER A  61     -24.417  -3.440  25.995  1.00  0.00           N  
ATOM    419  CA  SER A  61     -24.675  -2.510  27.101  1.00  0.00           C  
ATOM    420  C   SER A  61     -26.004  -1.755  26.902  1.00  0.00           C  
ATOM    421  O   SER A  61     -26.000  -0.527  26.979  1.00  0.00           O  
ATOM    422  CB  SER A  61     -23.524  -1.532  27.234  1.00  0.00           C  
ATOM    423  CEN SER A  61     -23.117  -1.204  27.086  1.00  0.00           X  
ATOM    424  H   SER A  61     -24.381  -3.077  25.053  1.00  0.00           H  
ATOM    425  N   PRO A  62     -27.155  -2.423  26.671  1.00  0.00           N  
ATOM    426  CA  PRO A  62     -28.409  -1.710  26.500  1.00  0.00           C  
ATOM    427  C   PRO A  62     -28.756  -1.027  27.829  1.00  0.00           C  
ATOM    428  O   PRO A  62     -28.354  -1.486  28.888  1.00  0.00           O  
ATOM    429  CB  PRO A  62     -29.423  -2.794  26.101  1.00  0.00           C  
ATOM    430  CEN PRO A  62     -28.031  -3.896  26.283  1.00  0.00           X  
ATOM    431  N   GLY A  63     -29.470   0.094  27.742  1.00  0.00           N  
ATOM    432  CA  GLY A  63     -29.974   0.863  28.887  1.00  0.00           C  
ATOM    433  C   GLY A  63     -29.111   2.001  29.442  1.00  0.00           C  
ATOM    434  O   GLY A  63     -27.892   2.010  29.337  1.00  0.00           O  
ATOM    435  CEN GLY A  63     -29.975   0.863  28.888  1.00  0.00           X  
ATOM    436  H   GLY A  63     -29.964   0.227  26.873  1.00  0.00           H  
ATOM    437  N   SER A  64     -29.750   2.894  30.195  1.00  0.00           N  
ATOM    438  CA  SER A  64     -29.102   4.064  30.787  1.00  0.00           C  
ATOM    439  C   SER A  64     -29.103   4.020  32.329  1.00  0.00           C  
ATOM    440  O   SER A  64     -30.137   3.689  32.912  1.00  0.00           O  
ATOM    441  CB  SER A  64     -29.784   5.326  30.297  1.00  0.00           C  
ATOM    442  CEN SER A  64     -30.184   5.657  30.135  1.00  0.00           X  
ATOM    443  H   SER A  64     -30.648   2.633  30.583  1.00  0.00           H  
ATOM    444  N   PRO A  65     -28.020   4.441  33.011  1.00  0.00           N  
ATOM    445  CA  PRO A  65     -27.977   4.429  34.466  1.00  0.00           C  
ATOM    446  C   PRO A  65     -28.683   5.690  34.976  1.00  0.00           C  
ATOM    447  O   PRO A  65     -28.067   6.602  35.524  1.00  0.00           O  
ATOM    448  CB  PRO A  65     -26.480   4.400  34.816  1.00  0.00           C  
ATOM    449  CEN PRO A  65     -26.261   4.445  33.045  1.00  0.00           X  
ATOM    450  N   ALA A  66     -29.989   5.768  34.748  1.00  0.00           N  
ATOM    451  CA  ALA A  66     -30.802   6.907  35.139  1.00  0.00           C  
ATOM    452  C   ALA A  66     -30.881   6.943  36.669  1.00  0.00           C  
ATOM    453  O   ALA A  66     -30.710   5.919  37.320  1.00  0.00           O  
ATOM    454  CB  ALA A  66     -32.186   6.828  34.512  1.00  0.00           C  
ATOM    455  CEN ALA A  66     -32.186   6.828  34.513  1.00  0.00           X  
ATOM    456  H   ALA A  66     -30.465   4.943  34.412  1.00  0.00           H  
ATOM    457  N   GLY A  67     -31.191   8.114  37.227  1.00  0.00           N  
ATOM    458  CA  GLY A  67     -31.376   8.283  38.671  1.00  0.00           C  
ATOM    459  C   GLY A  67     -30.397   9.231  39.368  1.00  0.00           C  
ATOM    460  O   GLY A  67     -29.322   9.504  38.866  1.00  0.00           O  
ATOM    461  CEN GLY A  67     -31.376   8.283  38.671  1.00  0.00           X  
ATOM    462  H   GLY A  67     -31.492   8.859  36.616  1.00  0.00           H  
ATOM    463  N   SER A  68     -30.805   9.662  40.561  1.00  0.00           N  
ATOM    464  CA  SER A  68     -30.126  10.572  41.500  1.00  0.00           C  
ATOM    465  C   SER A  68     -29.914  12.060  41.138  1.00  0.00           C  
ATOM    466  O   SER A  68     -28.813  12.582  41.300  1.00  0.00           O  
ATOM    467  CB  SER A  68     -28.773   9.965  41.814  1.00  0.00           C  
ATOM    468  CEN SER A  68     -28.301   9.707  41.734  1.00  0.00           X  
ATOM    469  H   SER A  68     -31.379   8.994  41.056  1.00  0.00           H  
ATOM    470  N   PRO A  69     -30.987  12.818  40.824  1.00  0.00           N  
ATOM    471  CA  PRO A  69     -30.871  14.233  40.497  1.00  0.00           C  
ATOM    472  C   PRO A  69     -30.467  15.032  41.743  1.00  0.00           C  
ATOM    473  O   PRO A  69     -30.971  14.787  42.839  1.00  0.00           O  
ATOM    474  CB  PRO A  69     -32.266  14.618  39.978  1.00  0.00           C  
ATOM    475  CEN PRO A  69     -32.667  12.921  40.362  1.00  0.00           X  
ATOM    476  N   THR A  70     -29.592  16.020  41.575  1.00  0.00           N  
ATOM    477  CA  THR A  70     -29.164  16.904  42.672  1.00  0.00           C  
ATOM    478  C   THR A  70     -29.114  18.339  42.154  1.00  0.00           C  
ATOM    479  O   THR A  70     -29.060  18.582  40.952  1.00  0.00           O  
ATOM    480  CB  THR A  70     -27.786  16.511  43.237  1.00  0.00           C  
ATOM    481  CEN THR A  70     -27.427  16.132  43.498  1.00  0.00           X  
ATOM    482  H   THR A  70     -29.404  16.348  40.639  1.00  0.00           H  
ATOM    483  N   SER A  71     -29.273  19.269  43.095  1.00  0.00           N  
ATOM    484  CA  SER A  71     -29.224  20.722  42.940  1.00  0.00           C  
ATOM    485  C   SER A  71     -28.528  21.470  44.082  1.00  0.00           C  
ATOM    486  O   SER A  71     -28.508  20.994  45.209  1.00  0.00           O  
ATOM    487  CB  SER A  71     -30.637  21.249  42.777  1.00  0.00           C  
ATOM    488  CEN SER A  71     -31.174  21.292  42.849  1.00  0.00           X  
ATOM    489  H   SER A  71     -29.528  18.953  44.019  1.00  0.00           H  
ATOM    490  N   THR A  72     -28.063  22.674  43.730  1.00  0.00           N  
ATOM    491  CA  THR A  72     -27.431  23.701  44.588  1.00  0.00           C  
ATOM    492  C   THR A  72     -26.597  23.265  45.799  1.00  0.00           C  
ATOM    493  O   THR A  72     -27.159  22.958  46.839  1.00  0.00           O  
ATOM    494  CB  THR A  72     -28.515  24.659  45.118  1.00  0.00           C  
ATOM    495  CEN THR A  72     -28.956  25.033  45.034  1.00  0.00           X  
ATOM    496  H   THR A  72     -28.614  23.113  43.007  1.00  0.00           H  
ATOM    497  N   GLU A  73     -25.270  23.392  45.678  1.00  0.00           N  
ATOM    498  CA  GLU A  73     -24.234  23.050  46.692  1.00  0.00           C  
ATOM    499  C   GLU A  73     -23.359  24.307  46.932  1.00  0.00           C  
ATOM    500  O   GLU A  73     -23.486  25.303  46.225  1.00  0.00           O  
ATOM    501  CB  GLU A  73     -23.373  21.870  46.236  1.00  0.00           C  
ATOM    502  CEN GLU A  73     -22.994  20.210  46.296  1.00  0.00           X  
ATOM    503  H   GLU A  73     -24.952  24.099  45.027  1.00  0.00           H  
ATOM    504  N   GLU A  74     -22.796  24.464  48.137  1.00  0.00           N  
ATOM    505  CA  GLU A  74     -21.844  25.510  48.590  1.00  0.00           C  
ATOM    506  C   GLU A  74     -22.280  26.978  48.367  1.00  0.00           C  
ATOM    507  O   GLU A  74     -23.295  27.265  47.742  1.00  0.00           O  
ATOM    508  CB  GLU A  74     -20.494  25.289  47.903  1.00  0.00           C  
ATOM    509  CEN GLU A  74     -18.912  24.657  47.925  1.00  0.00           X  
ATOM    510  H   GLU A  74     -23.537  24.387  48.821  1.00  0.00           H  
ATOM    511  N   GLY A  75     -21.454  27.925  48.849  1.00  0.00           N  
ATOM    512  CA  GLY A  75     -21.699  29.372  48.720  1.00  0.00           C  
ATOM    513  C   GLY A  75     -20.450  30.268  48.820  1.00  0.00           C  
ATOM    514  O   GLY A  75     -20.504  31.340  49.413  1.00  0.00           O  
ATOM    515  CEN GLY A  75     -21.699  29.373  48.720  1.00  0.00           X  
ATOM    516  H   GLY A  75     -20.601  27.634  49.302  1.00  0.00           H  
ATOM    517  N   THR A  76     -19.333  29.791  48.270  1.00  0.00           N  
ATOM    518  CA  THR A  76     -17.953  30.324  48.172  1.00  0.00           C  
ATOM    519  C   THR A  76     -17.650  31.584  47.318  1.00  0.00           C  
ATOM    520  O   THR A  76     -18.021  31.665  46.153  1.00  0.00           O  
ATOM    521  CB  THR A  76     -17.027  29.207  47.656  1.00  0.00           C  
ATOM    522  CEN THR A  76     -16.802  28.669  47.691  1.00  0.00           X  
ATOM    523  H   THR A  76     -19.478  29.030  47.621  1.00  0.00           H  
ATOM    524  N   SER A  77     -16.867  32.480  47.946  1.00  0.00           N  
ATOM    525  CA  SER A  77     -16.281  33.793  47.560  1.00  0.00           C  
ATOM    526  C   SER A  77     -15.283  33.962  46.397  1.00  0.00           C  
ATOM    527  O   SER A  77     -14.199  33.406  46.464  1.00  0.00           O  
ATOM    528  CB  SER A  77     -15.620  34.361  48.801  1.00  0.00           C  
ATOM    529  CEN SER A  77     -15.332  34.374  49.262  1.00  0.00           X  
ATOM    530  H   SER A  77     -16.261  32.022  48.614  1.00  0.00           H  
ATOM    531  N   GLU A  78     -15.548  34.917  45.481  1.00  0.00           N  
ATOM    532  CA  GLU A  78     -14.661  35.257  44.335  1.00  0.00           C  
ATOM    533  C   GLU A  78     -14.164  36.730  44.378  1.00  0.00           C  
ATOM    534  O   GLU A  78     -14.901  37.650  44.717  1.00  0.00           O  
ATOM    535  CB  GLU A  78     -15.388  34.995  43.014  1.00  0.00           C  
ATOM    536  CEN GLU A  78     -15.695  33.992  41.671  1.00  0.00           X  
ATOM    537  H   GLU A  78     -16.129  35.686  45.779  1.00  0.00           H  
ATOM    538  N   SER A  79     -12.875  36.924  44.086  1.00  0.00           N  
ATOM    539  CA  SER A  79     -12.097  38.174  43.992  1.00  0.00           C  
ATOM    540  C   SER A  79     -10.820  38.103  43.139  1.00  0.00           C  
ATOM    541  O   SER A  79     -10.129  37.091  43.204  1.00  0.00           O  
ATOM    542  CB  SER A  79     -11.736  38.633  45.391  1.00  0.00           C  
ATOM    543  CEN SER A  79     -11.590  38.602  45.914  1.00  0.00           X  
ATOM    544  H   SER A  79     -12.329  36.088  43.944  1.00  0.00           H  
ATOM    545  N   ALA A  80     -10.384  39.225  42.534  1.00  0.00           N  
ATOM    546  CA  ALA A  80      -9.128  39.297  41.765  1.00  0.00           C  
ATOM    547  C   ALA A  80      -8.371  40.641  41.946  1.00  0.00           C  
ATOM    548  O   ALA A  80      -8.980  41.681  42.164  1.00  0.00           O  
ATOM    549  CB  ALA A  80      -9.419  39.053  40.291  1.00  0.00           C  
ATOM    550  CEN ALA A  80      -9.419  39.053  40.292  1.00  0.00           X  
ATOM    551  H   ALA A  80     -10.825  40.102  42.771  1.00  0.00           H  
ATOM    552  N   THR A  81      -7.036  40.549  41.859  1.00  0.00           N  
ATOM    553  CA  THR A  81      -5.957  41.578  41.925  1.00  0.00           C  
ATOM    554  C   THR A  81      -5.766  42.690  40.860  1.00  0.00           C  
ATOM    555  O   THR A  81      -5.652  42.394  39.676  1.00  0.00           O  
ATOM    556  CB  THR A  81      -4.605  40.847  42.012  1.00  0.00           C  
ATOM    557  CEN THR A  81      -4.246  40.459  42.261  1.00  0.00           X  
ATOM    558  H   THR A  81      -6.758  39.787  41.255  1.00  0.00           H  
ATOM    559  N   PRO A  82      -5.553  43.965  41.288  1.00  0.00           N  
ATOM    560  CA  PRO A  82      -5.324  45.118  40.415  1.00  0.00           C  
ATOM    561  C   PRO A  82      -3.966  45.054  39.688  1.00  0.00           C  
ATOM    562  O   PRO A  82      -2.949  44.712  40.293  1.00  0.00           O  
ATOM    563  CB  PRO A  82      -5.407  46.317  41.374  1.00  0.00           C  
ATOM    564  CEN PRO A  82      -5.604  45.059  42.625  1.00  0.00           X  
ATOM    565  N   GLU A  83      -3.922  45.458  38.415  1.00  0.00           N  
ATOM    566  CA  GLU A  83      -2.686  45.511  37.622  1.00  0.00           C  
ATOM    567  C   GLU A  83      -2.322  46.959  37.259  1.00  0.00           C  
ATOM    568  O   GLU A  83      -3.140  47.735  36.773  1.00  0.00           O  
ATOM    569  CB  GLU A  83      -2.828  44.670  36.351  1.00  0.00           C  
ATOM    570  CEN GLU A  83      -2.547  43.220  35.501  1.00  0.00           X  
ATOM    571  H   GLU A  83      -4.752  45.853  37.996  1.00  0.00           H  
ATOM    572  N   SER A  84      -1.056  47.301  37.511  1.00  0.00           N  
ATOM    573  CA  SER A  84      -0.441  48.600  37.230  1.00  0.00           C  
ATOM    574  C   SER A  84      -0.229  48.752  35.722  1.00  0.00           C  
ATOM    575  O   SER A  84       0.064  47.767  35.049  1.00  0.00           O  
ATOM    576  CB  SER A  84       0.872  48.741  37.975  1.00  0.00           C  
ATOM    577  CEN SER A  84       1.345  48.598  38.203  1.00  0.00           X  
ATOM    578  H   SER A  84      -0.415  46.542  37.693  1.00  0.00           H  
ATOM    579  N   GLY A  85      -0.304  49.980  35.208  1.00  0.00           N  
ATOM    580  CA  GLY A  85      -0.044  50.318  33.806  1.00  0.00           C  
ATOM    581  C   GLY A  85       1.210  51.205  33.668  1.00  0.00           C  
ATOM    582  O   GLY A  85       1.864  51.441  34.681  1.00  0.00           O  
ATOM    583  CEN GLY A  85      -0.044  50.318  33.806  1.00  0.00           X  
ATOM    584  H   GLY A  85      -0.471  50.752  35.837  1.00  0.00           H  
ATOM    585  N   PRO A  86       1.569  51.684  32.457  1.00  0.00           N  
ATOM    586  CA  PRO A  86       2.728  52.546  32.206  1.00  0.00           C  
ATOM    587  C   PRO A  86       2.621  53.934  32.876  1.00  0.00           C  
ATOM    588  O   PRO A  86       1.524  54.461  33.040  1.00  0.00           O  
ATOM    589  CB  PRO A  86       2.763  52.653  30.672  1.00  0.00           C  
ATOM    590  CEN PRO A  86       1.262  51.692  30.761  1.00  0.00           X  
ATOM    591  N   GLY A  87       3.767  54.573  33.151  1.00  0.00           N  
ATOM    592  CA  GLY A  87       3.817  55.958  33.665  1.00  0.00           C  
ATOM    593  C   GLY A  87       4.846  56.183  34.780  1.00  0.00           C  
ATOM    594  O   GLY A  87       5.426  55.227  35.269  1.00  0.00           O  
ATOM    595  CEN GLY A  87       3.817  55.958  33.665  1.00  0.00           X  
ATOM    596  H   GLY A  87       4.631  54.157  32.838  1.00  0.00           H  
ATOM    597  N   THR A  88       5.214  57.437  35.084  1.00  0.00           N  
ATOM    598  CA  THR A  88       6.200  57.850  36.125  1.00  0.00           C  
ATOM    599  C   THR A  88       7.627  57.337  35.857  1.00  0.00           C  
ATOM    600  O   THR A  88       7.818  56.160  35.583  1.00  0.00           O  
ATOM    601  CB  THR A  88       5.770  57.365  37.522  1.00  0.00           C  
ATOM    602  CEN THR A  88       5.388  57.346  37.964  1.00  0.00           X  
ATOM    603  H   THR A  88       5.402  57.939  34.227  1.00  0.00           H  
ATOM    604  N   SER A  89       8.618  58.228  35.780  1.00  0.00           N  
ATOM    605  CA  SER A  89       8.535  59.699  35.956  1.00  0.00           C  
ATOM    606  C   SER A  89       8.428  60.130  37.418  1.00  0.00           C  
ATOM    607  O   SER A  89       7.933  61.210  37.719  1.00  0.00           O  
ATOM    608  CB  SER A  89       7.351  60.244  35.180  1.00  0.00           C  
ATOM    609  CEN SER A  89       6.854  60.266  34.961  1.00  0.00           X  
ATOM    610  H   SER A  89       9.423  57.865  36.271  1.00  0.00           H  
ATOM    611  N   THR A  90       9.016  59.351  38.326  1.00  0.00           N  
ATOM    612  CA  THR A  90       9.109  59.721  39.748  1.00  0.00           C  
ATOM    613  C   THR A  90      10.521  59.391  40.229  1.00  0.00           C  
ATOM    614  O   THR A  90      11.266  58.674  39.565  1.00  0.00           O  
ATOM    615  CB  THR A  90       8.076  58.983  40.620  1.00  0.00           C  
ATOM    616  CEN THR A  90       7.525  58.855  40.766  1.00  0.00           X  
ATOM    617  H   THR A  90       9.729  58.706  38.019  1.00  0.00           H  
ATOM    618  N   GLU A  91      10.881  60.041  41.329  1.00  0.00           N  
ATOM    619  CA  GLU A  91      12.112  59.945  42.117  1.00  0.00           C  
ATOM    620  C   GLU A  91      11.851  59.966  43.649  1.00  0.00           C  
ATOM    621  O   GLU A  91      10.833  60.514  44.080  1.00  0.00           O  
ATOM    622  CB  GLU A  91      13.060  61.082  41.731  1.00  0.00           C  
ATOM    623  CEN GLU A  91      14.394  61.654  40.837  1.00  0.00           X  
ATOM    624  H   GLU A  91      10.215  60.700  41.699  1.00  0.00           H  
ATOM    625  N   PRO A  92      12.719  59.334  44.470  1.00  0.00           N  
ATOM    626  CA  PRO A  92      12.654  59.331  45.932  1.00  0.00           C  
ATOM    627  C   PRO A  92      12.715  60.738  46.545  1.00  0.00           C  
ATOM    628  O   PRO A  92      13.362  61.646  46.033  1.00  0.00           O  
ATOM    629  CB  PRO A  92      13.866  58.477  46.341  1.00  0.00           C  
ATOM    630  CEN PRO A  92      14.191  58.439  44.587  1.00  0.00           X  
ATOM    631  N   SER A  93      12.074  60.915  47.700  1.00  0.00           N  
ATOM    632  CA  SER A  93      12.113  62.181  48.440  1.00  0.00           C  
ATOM    633  C   SER A  93      12.014  61.930  49.938  1.00  0.00           C  
ATOM    634  O   SER A  93      11.462  60.934  50.394  1.00  0.00           O  
ATOM    635  CB  SER A  93      10.995  63.097  47.983  1.00  0.00           C  
ATOM    636  CEN SER A  93      10.505  63.249  47.802  1.00  0.00           X  
ATOM    637  H   SER A  93      11.693  60.110  48.176  1.00  0.00           H  
ATOM    638  N   GLU A  94      12.590  62.879  50.676  1.00  0.00           N  
ATOM    639  CA  GLU A  94      12.615  62.948  52.131  1.00  0.00           C  
ATOM    640  C   GLU A  94      11.238  63.380  52.662  1.00  0.00           C  
ATOM    641  O   GLU A  94      10.621  64.307  52.139  1.00  0.00           O  
ATOM    642  CB  GLU A  94      13.702  63.915  52.606  1.00  0.00           C  
ATOM    643  CEN GLU A  94      15.269  64.192  53.214  1.00  0.00           X  
ATOM    644  H   GLU A  94      12.814  63.743  50.207  1.00  0.00           H  
ATOM    645  N   GLY A  95      10.746  62.724  53.717  1.00  0.00           N  
ATOM    646  CA  GLY A  95       9.464  63.071  54.333  1.00  0.00           C  
ATOM    647  C   GLY A  95       9.551  64.151  55.411  1.00  0.00           C  
ATOM    648  O   GLY A  95       8.543  64.579  55.947  1.00  0.00           O  
ATOM    649  CEN GLY A  95       9.464  63.072  54.333  1.00  0.00           X  
ATOM    650  H   GLY A  95      11.223  61.889  54.029  1.00  0.00           H  
ATOM    651  N   SER A  96      10.789  64.546  55.720  1.00  0.00           N  
ATOM    652  CA  SER A  96      11.209  65.553  56.713  1.00  0.00           C  
ATOM    653  C   SER A  96      10.752  65.497  58.191  1.00  0.00           C  
ATOM    654  O   SER A  96      10.781  66.488  58.909  1.00  0.00           O  
ATOM    655  CB  SER A  96      10.811  66.906  56.156  1.00  0.00           C  
ATOM    656  CEN SER A  96      10.509  67.283  55.907  1.00  0.00           X  
ATOM    657  H   SER A  96      11.410  64.509  54.925  1.00  0.00           H  
ATOM    658  N   ALA A  97      10.645  64.243  58.654  1.00  0.00           N  
ATOM    659  CA  ALA A  97      10.277  63.809  60.016  1.00  0.00           C  
ATOM    660  C   ALA A  97       9.594  64.783  61.023  1.00  0.00           C  
ATOM    661  O   ALA A  97       9.303  65.933  60.710  1.00  0.00           O  
ATOM    662  CB  ALA A  97      11.540  63.264  60.666  1.00  0.00           C  
ATOM    663  CEN ALA A  97      11.539  63.264  60.666  1.00  0.00           X  
ATOM    664  H   ALA A  97      11.227  63.579  58.161  1.00  0.00           H  
ATOM    665  N   PRO A  98       9.336  64.308  62.267  1.00  0.00           N  
ATOM    666  CA  PRO A  98       8.705  65.079  63.339  1.00  0.00           C  
ATOM    667  C   PRO A  98       9.626  66.150  63.943  1.00  0.00           C  
ATOM    668  O   PRO A  98      10.851  66.040  63.902  1.00  0.00           O  
ATOM    669  CB  PRO A  98       8.324  64.007  64.374  1.00  0.00           C  
ATOM    670  CEN PRO A  98       9.147  62.897  63.244  1.00  0.00           X  
ATOM    671  N   GLY A  99       9.020  67.160  64.578  1.00  0.00           N  
ATOM    672  CA  GLY A  99       9.712  68.213  65.317  1.00  0.00           C  
ATOM    673  C   GLY A  99      10.025  67.813  66.764  1.00  0.00           C  
ATOM    674  O   GLY A  99       9.434  66.896  67.322  1.00  0.00           O  
ATOM    675  CEN GLY A  99       9.712  68.213  65.318  1.00  0.00           X  
ATOM    676  H   GLY A  99       8.009  67.173  64.588  1.00  0.00           H  
ATOM    677  N   SER A 100      10.948  68.534  67.384  1.00  0.00           N  
ATOM    678  CA  SER A 100      11.424  68.424  68.775  1.00  0.00           C  
ATOM    679  C   SER A 100      12.212  69.722  69.048  1.00  0.00           C  
ATOM    680  O   SER A 100      12.417  70.459  68.079  1.00  0.00           O  
ATOM    681  CB  SER A 100      12.282  67.191  68.979  1.00  0.00           C  
ATOM    682  CEN SER A 100      12.634  66.792  68.864  1.00  0.00           X  
ATOM    683  H   SER A 100      11.215  69.397  66.934  1.00  0.00           H  
ATOM    684  N   PRO A 101      12.715  70.054  70.260  1.00  0.00           N  
ATOM    685  CA  PRO A 101      12.616  69.376  71.563  1.00  0.00           C  
ATOM    686  C   PRO A 101      11.690  70.123  72.577  1.00  0.00           C  
ATOM    687  O   PRO A 101      10.845  70.924  72.193  1.00  0.00           O  
ATOM    688  CB  PRO A 101      14.076  69.326  72.044  1.00  0.00           C  
ATOM    689  CEN PRO A 101      14.398  70.262  70.559  1.00  0.00           X  
ATOM    690  N   ALA A 102      11.965  69.922  73.875  1.00  0.00           N  
ATOM    691  CA  ALA A 102      11.352  70.567  75.051  1.00  0.00           C  
ATOM    692  C   ALA A 102       9.975  70.064  75.533  1.00  0.00           C  
ATOM    693  O   ALA A 102       9.042  70.823  75.772  1.00  0.00           O  
ATOM    694  CB  ALA A 102      11.257  72.061  74.777  1.00  0.00           C  
ATOM    695  CEN ALA A 102      11.257  72.060  74.778  1.00  0.00           X  
ATOM    696  H   ALA A 102      12.842  69.450  74.056  1.00  0.00           H  
ATOM    697  N   GLY A 103       9.928  68.759  75.824  1.00  0.00           N  
ATOM    698  CA  GLY A 103       8.779  68.037  76.370  1.00  0.00           C  
ATOM    699  C   GLY A 103       9.282  66.949  77.328  1.00  0.00           C  
ATOM    700  O   GLY A 103      10.356  66.394  77.116  1.00  0.00           O  
ATOM    701  CEN GLY A 103       8.779  68.037  76.370  1.00  0.00           X  
ATOM    702  H   GLY A 103      10.800  68.245  75.838  1.00  0.00           H  
ATOM    703  N   SER A 104       8.558  66.751  78.425  1.00  0.00           N  
ATOM    704  CA  SER A 104       8.775  65.781  79.517  1.00  0.00           C  
ATOM    705  C   SER A 104       7.976  64.460  79.371  1.00  0.00           C  
ATOM    706  O   SER A 104       6.944  64.448  78.706  1.00  0.00           O  
ATOM    707  CB  SER A 104       8.434  66.440  80.839  1.00  0.00           C  
ATOM    708  CEN SER A 104       8.174  66.757  81.197  1.00  0.00           X  
ATOM    709  H   SER A 104       7.790  67.391  78.568  1.00  0.00           H  
ATOM    710  N   PRO A 105       8.452  63.344  79.977  1.00  0.00           N  
ATOM    711  CA  PRO A 105       7.770  62.045  80.036  1.00  0.00           C  
ATOM    712  C   PRO A 105       6.523  62.026  80.937  1.00  0.00           C  
ATOM    713  O   PRO A 105       6.506  62.673  81.984  1.00  0.00           O  
ATOM    714  CB  PRO A 105       8.861  61.098  80.564  1.00  0.00           C  
ATOM    715  CEN PRO A 105       9.833  62.591  80.680  1.00  0.00           X  
ATOM    716  N   THR A 106       5.534  61.185  80.614  1.00  0.00           N  
ATOM    717  CA  THR A 106       4.325  61.001  81.438  1.00  0.00           C  
ATOM    718  C   THR A 106       4.028  59.520  81.701  1.00  0.00           C  
ATOM    719  O   THR A 106       4.398  58.661  80.905  1.00  0.00           O  
ATOM    720  CB  THR A 106       3.091  61.644  80.779  1.00  0.00           C  
ATOM    721  CEN THR A 106       2.806  62.106  80.563  1.00  0.00           X  
ATOM    722  H   THR A 106       5.655  60.563  79.825  1.00  0.00           H  
ATOM    723  N   SER A 107       3.360  59.274  82.835  1.00  0.00           N  
ATOM    724  CA  SER A 107       2.823  58.014  83.381  1.00  0.00           C  
ATOM    725  C   SER A 107       1.490  57.560  82.788  1.00  0.00           C  
ATOM    726  O   SER A 107       0.612  58.399  82.606  1.00  0.00           O  
ATOM    727  CB  SER A 107       2.679  58.146  84.884  1.00  0.00           C  
ATOM    728  CEN SER A 107       2.578  58.376  85.367  1.00  0.00           X  
ATOM    729  H   SER A 107       3.163  60.075  83.420  1.00  0.00           H  
ATOM    730  N   THR A 108       1.295  56.236  82.655  1.00  0.00           N  
ATOM    731  CA  THR A 108       0.041  55.587  82.176  1.00  0.00           C  
ATOM    732  C   THR A 108      -0.200  54.245  82.916  1.00  0.00           C  
ATOM    733  O   THR A 108       0.606  53.860  83.753  1.00  0.00           O  
ATOM    734  CB  THR A 108       0.076  55.327  80.659  1.00  0.00           C  
ATOM    735  CEN THR A 108       0.119  55.513  80.107  1.00  0.00           X  
ATOM    736  H   THR A 108       1.854  55.636  83.242  1.00  0.00           H  
ATOM    737  N   GLU A 109      -1.345  53.623  82.576  1.00  0.00           N  
ATOM    738  CA  GLU A 109      -1.917  52.290  82.924  1.00  0.00           C  
ATOM    739  C   GLU A 109      -2.042  51.822  84.395  1.00  0.00           C  
ATOM    740  O   GLU A 109      -1.119  51.292  84.993  1.00  0.00           O  
ATOM    741  CB  GLU A 109      -1.106  51.229  82.176  1.00  0.00           C  
ATOM    742  CEN GLU A 109      -0.894  50.216  80.823  1.00  0.00           X  
ATOM    743  H   GLU A 109      -1.690  53.914  81.673  1.00  0.00           H  
ATOM    744  N   GLU A 110      -3.116  52.227  85.089  1.00  0.00           N  
ATOM    745  CA  GLU A 110      -4.356  52.937  84.663  1.00  0.00           C  
ATOM    746  C   GLU A 110      -5.427  52.010  84.054  1.00  0.00           C  
ATOM    747  O   GLU A 110      -6.055  52.318  83.045  1.00  0.00           O  
ATOM    748  CB  GLU A 110      -4.010  54.035  83.655  1.00  0.00           C  
ATOM    749  CEN GLU A 110      -3.695  55.673  83.305  1.00  0.00           X  
ATOM    750  H   GLU A 110      -3.391  51.426  85.641  1.00  0.00           H  
ATOM    751  N   GLY A 111      -5.658  50.864  84.706  1.00  0.00           N  
ATOM    752  CA  GLY A 111      -6.714  49.916  84.341  1.00  0.00           C  
ATOM    753  C   GLY A 111      -6.935  48.770  85.340  1.00  0.00           C  
ATOM    754  O   GLY A 111      -6.059  48.471  86.135  1.00  0.00           O  
ATOM    755  CEN GLY A 111      -6.714  49.915  84.341  1.00  0.00           X  
ATOM    756  H   GLY A 111      -5.071  50.636  85.498  1.00  0.00           H  
ATOM    757  N   THR A 112      -8.114  48.149  85.269  1.00  0.00           N  
ATOM    758  CA  THR A 112      -8.576  46.974  86.049  1.00  0.00           C  
ATOM    759  C   THR A 112      -8.053  46.688  87.481  1.00  0.00           C  
ATOM    760  O   THR A 112      -7.178  45.863  87.700  1.00  0.00           O  
ATOM    761  CB  THR A 112      -8.299  45.704  85.225  1.00  0.00           C  
ATOM    762  CEN THR A 112      -8.349  45.387  84.736  1.00  0.00           X  
ATOM    763  H   THR A 112      -8.498  48.149  84.336  1.00  0.00           H  
ATOM    764  N   SER A 113      -8.762  47.294  88.448  1.00  0.00           N  
ATOM    765  CA  SER A 113      -8.633  47.253  89.927  1.00  0.00           C  
ATOM    766  C   SER A 113      -9.492  46.292  90.768  1.00  0.00           C  
ATOM    767  O   SER A 113     -10.707  46.447  90.812  1.00  0.00           O  
ATOM    768  CB  SER A 113      -8.873  48.658  90.445  1.00  0.00           C  
ATOM    769  CEN SER A 113      -9.094  49.154  90.486  1.00  0.00           X  
ATOM    770  H   SER A 113      -9.680  47.596  88.152  1.00  0.00           H  
ATOM    771  N   THR A 114      -8.839  45.493  91.633  1.00  0.00           N  
ATOM    772  CA  THR A 114      -9.488  44.550  92.582  1.00  0.00           C  
ATOM    773  C   THR A 114      -8.552  44.297  93.788  1.00  0.00           C  
ATOM    774  O   THR A 114      -7.371  44.619  93.739  1.00  0.00           O  
ATOM    775  CB  THR A 114      -9.835  43.207  91.914  1.00  0.00           C  
ATOM    776  CEN THR A 114     -10.116  42.891  91.511  1.00  0.00           X  
ATOM    777  H   THR A 114      -7.953  45.837  91.973  1.00  0.00           H  
ATOM    778  N   GLU A 115      -9.141  43.799  94.877  1.00  0.00           N  
ATOM    779  CA  GLU A 115      -8.595  43.355  96.176  1.00  0.00           C  
ATOM    780  C   GLU A 115      -7.968  41.937  96.285  1.00  0.00           C  
ATOM    781  O   GLU A 115      -8.492  40.983  95.709  1.00  0.00           O  
ATOM    782  CB  GLU A 115      -9.707  43.471  97.220  1.00  0.00           C  
ATOM    783  CEN GLU A 115     -10.493  44.351  98.450  1.00  0.00           X  
ATOM    784  H   GLU A 115     -10.149  43.781  94.851  1.00  0.00           H  
ATOM    785  N   PRO A 116      -6.840  41.791  97.034  1.00  0.00           N  
ATOM    786  CA  PRO A 116      -6.154  40.527  97.292  1.00  0.00           C  
ATOM    787  C   PRO A 116      -6.857  39.633  98.329  1.00  0.00           C  
ATOM    788  O   PRO A 116      -7.495  40.121  99.260  1.00  0.00           O  
ATOM    789  CB  PRO A 116      -4.764  40.974  97.775  1.00  0.00           C  
ATOM    790  CEN PRO A 116      -5.455  42.614  97.640  1.00  0.00           X  
ATOM    791  N   SER A 117      -6.675  38.314  98.215  1.00  0.00           N  
ATOM    792  CA  SER A 117      -7.196  37.333  99.179  1.00  0.00           C  
ATOM    793  C   SER A 117      -6.518  35.980  99.013  1.00  0.00           C  
ATOM    794  O   SER A 117      -6.189  35.537  97.914  1.00  0.00           O  
ATOM    795  CB  SER A 117      -8.697  37.187  99.024  1.00  0.00           C  
ATOM    796  CEN SER A 117      -9.183  37.166  98.780  1.00  0.00           X  
ATOM    797  H   SER A 117      -5.992  37.979  97.550  1.00  0.00           H  
ATOM    798  N   GLU A 118      -6.299  35.375 100.172  1.00  0.00           N  
ATOM    799  CA  GLU A 118      -5.751  34.061 100.475  1.00  0.00           C  
ATOM    800  C   GLU A 118      -6.719  32.930 100.082  1.00  0.00           C  
ATOM    801  O   GLU A 118      -7.922  33.035 100.315  1.00  0.00           O  
ATOM    802  CB  GLU A 118      -5.406  33.968 101.963  1.00  0.00           C  
ATOM    803  CEN GLU A 118      -4.260  34.049 103.221  1.00  0.00           X  
ATOM    804  H   GLU A 118      -6.578  35.896 100.991  1.00  0.00           H  
ATOM    805  N   GLY A 119      -6.205  31.804  99.573  1.00  0.00           N  
ATOM    806  CA  GLY A 119      -7.060  30.645  99.294  1.00  0.00           C  
ATOM    807  C   GLY A 119      -6.901  29.998  97.919  1.00  0.00           C  
ATOM    808  O   GLY A 119      -6.836  30.700  96.923  1.00  0.00           O  
ATOM    809  CEN GLY A 119      -7.060  30.645  99.294  1.00  0.00           X  
ATOM    810  H   GLY A 119      -5.202  31.716  99.477  1.00  0.00           H  
ATOM    811  N   SER A 120      -6.849  28.659  97.907  1.00  0.00           N  
ATOM    812  CA  SER A 120      -6.738  27.726  96.757  1.00  0.00           C  
ATOM    813  C   SER A 120      -7.885  27.658  95.726  1.00  0.00           C  
ATOM    814  O   SER A 120      -9.039  27.779  96.093  1.00  0.00           O  
ATOM    815  CB  SER A 120      -6.512  26.332  97.309  1.00  0.00           C  
ATOM    816  CEN SER A 120      -6.562  25.902  97.639  1.00  0.00           X  
ATOM    817  H   SER A 120      -7.390  28.240  98.650  1.00  0.00           H  
ATOM    818  N   ALA A 121      -7.737  27.263  94.458  1.00  0.00           N  
ATOM    819  CA  ALA A 121      -6.656  26.814  93.576  1.00  0.00           C  
ATOM    820  C   ALA A 121      -7.202  26.936  92.122  1.00  0.00           C  
ATOM    821  O   ALA A 121      -8.393  26.685  91.919  1.00  0.00           O  
ATOM    822  CB  ALA A 121      -6.220  25.393  93.906  1.00  0.00           C  
ATOM    823  CEN ALA A 121      -6.221  25.394  93.905  1.00  0.00           X  
ATOM    824  H   ALA A 121      -8.633  27.243  93.994  1.00  0.00           H  
ATOM    825  N   PRO A 122      -6.397  27.269  91.096  1.00  0.00           N  
ATOM    826  CA  PRO A 122      -6.876  27.324  89.714  1.00  0.00           C  
ATOM    827  C   PRO A 122      -7.021  25.909  89.131  1.00  0.00           C  
ATOM    828  O   PRO A 122      -6.242  25.008  89.447  1.00  0.00           O  
ATOM    829  CB  PRO A 122      -5.809  28.152  88.980  1.00  0.00           C  
ATOM    830  CEN PRO A 122      -4.997  28.162  90.569  1.00  0.00           X  
ATOM    831  N   GLY A 123      -8.022  25.713  88.271  1.00  0.00           N  
ATOM    832  CA  GLY A 123      -8.271  24.455  87.567  1.00  0.00           C  
ATOM    833  C   GLY A 123      -7.299  24.283  86.396  1.00  0.00           C  
ATOM    834  O   GLY A 123      -6.630  25.226  85.987  1.00  0.00           O  
ATOM    835  CEN GLY A 123      -8.271  24.455  87.567  1.00  0.00           X  
ATOM    836  H   GLY A 123      -8.580  26.511  88.005  1.00  0.00           H  
ATOM    837  N   THR A 124      -7.222  23.058  85.891  1.00  0.00           N  
ATOM    838  CA  THR A 124      -6.429  22.590  84.752  1.00  0.00           C  
ATOM    839  C   THR A 124      -7.258  21.879  83.676  1.00  0.00           C  
ATOM    840  O   THR A 124      -8.239  21.221  84.004  1.00  0.00           O  
ATOM    841  CB  THR A 124      -5.314  21.636  85.218  1.00  0.00           C  
ATOM    842  CEN THR A 124      -4.839  21.517  85.538  1.00  0.00           X  
ATOM    843  H   THR A 124      -7.779  22.346  86.341  1.00  0.00           H  
ATOM    844  N   SER A 125      -6.751  21.941  82.437  1.00  0.00           N  
ATOM    845  CA  SER A 125      -7.246  21.313  81.196  1.00  0.00           C  
ATOM    846  C   SER A 125      -7.279  19.785  81.073  1.00  0.00           C  
ATOM    847  O   SER A 125      -6.241  19.147  81.197  1.00  0.00           O  
ATOM    848  CB  SER A 125      -6.426  21.860  80.043  1.00  0.00           C  
ATOM    849  CEN SER A 125      -5.992  22.037  79.768  1.00  0.00           X  
ATOM    850  H   SER A 125      -5.760  22.122  82.404  1.00  0.00           H  
ATOM    851  N   THR A 126      -8.397  19.222  80.593  1.00  0.00           N  
ATOM    852  CA  THR A 126      -8.537  17.771  80.337  1.00  0.00           C  
ATOM    853  C   THR A 126      -9.272  17.537  79.002  1.00  0.00           C  
ATOM    854  O   THR A 126     -10.021  18.385  78.533  1.00  0.00           O  
ATOM    855  CB  THR A 126      -9.301  17.059  81.468  1.00  0.00           C  
ATOM    856  CEN THR A 126      -9.361  16.901  82.028  1.00  0.00           X  
ATOM    857  H   THR A 126      -9.033  19.798  80.065  1.00  0.00           H  
ATOM    858  N   GLU A 127      -8.937  16.397  78.411  1.00  0.00           N  
ATOM    859  CA  GLU A 127      -9.374  15.690  77.201  1.00  0.00           C  
ATOM    860  C   GLU A 127     -10.636  14.795  77.234  1.00  0.00           C  
ATOM    861  O   GLU A 127     -10.835  14.012  78.165  1.00  0.00           O  
ATOM    862  CB  GLU A 127      -8.200  14.838  76.715  1.00  0.00           C  
ATOM    863  CEN GLU A 127      -6.830  14.640  75.721  1.00  0.00           X  
ATOM    864  H   GLU A 127      -8.170  15.916  78.857  1.00  0.00           H  
ATOM    865  N   PRO A 128     -11.467  14.872  76.164  1.00  0.00           N  
ATOM    866  CA  PRO A 128     -12.668  14.065  75.959  1.00  0.00           C  
ATOM    867  C   PRO A 128     -12.324  12.577  75.755  1.00  0.00           C  
ATOM    868  O   PRO A 128     -11.290  12.275  75.171  1.00  0.00           O  
ATOM    869  CB  PRO A 128     -13.321  14.687  74.713  1.00  0.00           C  
ATOM    870  CEN PRO A 128     -11.879  15.740  74.719  1.00  0.00           X  
ATOM    871  N   SER A 129     -13.200  11.646  76.150  1.00  0.00           N  
ATOM    872  CA  SER A 129     -12.971  10.205  75.926  1.00  0.00           C  
ATOM    873  C   SER A 129     -14.266   9.386  75.932  1.00  0.00           C  
ATOM    874  O   SER A 129     -15.280   9.786  76.496  1.00  0.00           O  
ATOM    875  CB  SER A 129     -12.019   9.667  76.976  1.00  0.00           C  
ATOM    876  CEN SER A 129     -11.778   9.606  77.460  1.00  0.00           X  
ATOM    877  H   SER A 129     -14.140  11.933  76.388  1.00  0.00           H  
ATOM    878  N   GLU A 130     -14.165   8.213  75.310  1.00  0.00           N  
ATOM    879  CA  GLU A 130     -15.185   7.156  75.272  1.00  0.00           C  
ATOM    880  C   GLU A 130     -16.546   7.450  74.617  1.00  0.00           C  
ATOM    881  O   GLU A 130     -17.612   7.139  75.136  1.00  0.00           O  
ATOM    882  CB  GLU A 130     -15.438   6.689  76.707  1.00  0.00           C  
ATOM    883  CEN GLU A 130     -15.125   5.604  77.983  1.00  0.00           X  
ATOM    884  H   GLU A 130     -13.232   7.830  75.351  1.00  0.00           H  
ATOM    885  N   GLY A 131     -16.478   7.905  73.360  1.00  0.00           N  
ATOM    886  CA  GLY A 131     -17.633   8.294  72.555  1.00  0.00           C  
ATOM    887  C   GLY A 131     -18.042   7.163  71.608  1.00  0.00           C  
ATOM    888  O   GLY A 131     -18.992   7.306  70.853  1.00  0.00           O  
ATOM    889  CEN GLY A 131     -17.634   8.294  72.555  1.00  0.00           X  
ATOM    890  H   GLY A 131     -15.586   7.853  72.892  1.00  0.00           H  
ATOM    891  N   SER A 132     -17.314   6.043  71.642  1.00  0.00           N  
ATOM    892  CA  SER A 132     -17.524   4.902  70.737  1.00  0.00           C  
ATOM    893  C   SER A 132     -17.072   3.618  71.428  1.00  0.00           C  
ATOM    894  O   SER A 132     -16.118   3.657  72.200  1.00  0.00           O  
ATOM    895  CB  SER A 132     -16.775   5.103  69.434  1.00  0.00           C  
ATOM    896  CEN SER A 132     -16.382   5.263  69.094  1.00  0.00           X  
ATOM    897  H   SER A 132     -16.774   5.869  72.479  1.00  0.00           H  
ATOM    898  N   ALA A 133     -17.685   2.477  71.109  1.00  0.00           N  
ATOM    899  CA  ALA A 133     -17.272   1.181  71.647  1.00  0.00           C  
ATOM    900  C   ALA A 133     -17.627   0.024  70.687  1.00  0.00           C  
ATOM    901  O   ALA A 133     -18.480   0.197  69.821  1.00  0.00           O  
ATOM    902  CB  ALA A 133     -17.907   0.958  73.012  1.00  0.00           C  
ATOM    903  CEN ALA A 133     -17.907   0.957  73.011  1.00  0.00           X  
ATOM    904  H   ALA A 133     -18.313   2.460  70.316  1.00  0.00           H  
ATOM    905  N   PRO A 134     -16.950  -1.136  70.810  1.00  0.00           N  
ATOM    906  CA  PRO A 134     -17.222  -2.332  70.011  1.00  0.00           C  
ATOM    907  C   PRO A 134     -18.672  -2.840  70.131  1.00  0.00           C  
ATOM    908  O   PRO A 134     -19.283  -2.782  71.195  1.00  0.00           O  
ATOM    909  CB  PRO A 134     -16.212  -3.356  70.554  1.00  0.00           C  
ATOM    910  CEN PRO A 134     -15.803  -2.056  71.707  1.00  0.00           X  
ATOM    911  N   GLY A 135     -19.196  -3.431  69.053  1.00  0.00           N  
ATOM    912  CA  GLY A 135     -20.537  -4.035  69.007  1.00  0.00           C  
ATOM    913  C   GLY A 135     -20.487  -5.397  68.307  1.00  0.00           C  
ATOM    914  O   GLY A 135     -21.322  -5.666  67.458  1.00  0.00           O  
ATOM    915  CEN GLY A 135     -20.538  -4.036  69.007  1.00  0.00           X  
ATOM    916  H   GLY A 135     -18.635  -3.480  68.214  1.00  0.00           H  
ATOM    917  N   THR A 136     -19.361  -6.119  68.352  1.00  0.00           N  
ATOM    918  CA  THR A 136     -19.106  -7.458  67.764  1.00  0.00           C  
ATOM    919  C   THR A 136     -19.566  -7.631  66.313  1.00  0.00           C  
ATOM    920  O   THR A 136     -20.580  -7.060  65.932  1.00  0.00           O  
ATOM    921  CB  THR A 136     -19.779  -8.558  68.605  1.00  0.00           C  
ATOM    922  CEN THR A 136     -19.859  -8.843  69.109  1.00  0.00           X  
ATOM    923  H   THR A 136     -18.598  -5.504  68.117  1.00  0.00           H  
ATOM    924  N   SER A 137     -18.871  -8.561  65.638  1.00  0.00           N  
ATOM    925  CA  SER A 137     -19.070  -9.014  64.245  1.00  0.00           C  
ATOM    926  C   SER A 137     -19.223  -7.908  63.183  1.00  0.00           C  
ATOM    927  O   SER A 137     -19.153  -6.732  63.483  1.00  0.00           O  
ATOM    928  CB  SER A 137     -20.287  -9.917  64.195  1.00  0.00           C  
ATOM    929  CEN SER A 137     -20.783 -10.108  64.311  1.00  0.00           X  
ATOM    930  H   SER A 137     -18.400  -9.246  66.212  1.00  0.00           H  
ATOM    931  N   GLU A 138     -19.438  -8.154  61.897  1.00  0.00           N  
ATOM    932  CA  GLU A 138     -19.549  -9.394  61.139  1.00  0.00           C  
ATOM    933  C   GLU A 138     -19.016  -9.130  59.712  1.00  0.00           C  
ATOM    934  O   GLU A 138     -19.130  -8.024  59.194  1.00  0.00           O  
ATOM    935  CB  GLU A 138     -20.995  -9.894  61.107  1.00  0.00           C  
ATOM    936  CEN GLU A 138     -22.212 -10.932  61.693  1.00  0.00           X  
ATOM    937  H   GLU A 138     -19.805  -7.354  61.401  1.00  0.00           H  
ATOM    938  N   SER A 139     -18.399 -10.154  59.126  1.00  0.00           N  
ATOM    939  CA  SER A 139     -17.845 -10.276  57.770  1.00  0.00           C  
ATOM    940  C   SER A 139     -18.767 -10.300  56.531  1.00  0.00           C  
ATOM    941  O   SER A 139     -19.706 -11.084  56.478  1.00  0.00           O  
ATOM    942  CB  SER A 139     -16.996 -11.533  57.749  1.00  0.00           C  
ATOM    943  CEN SER A 139     -16.845 -12.045  57.851  1.00  0.00           X  
ATOM    944  H   SER A 139     -18.688 -11.057  59.474  1.00  0.00           H  
ATOM    945  N   ALA A 140     -18.361  -9.605  55.455  1.00  0.00           N  
ATOM    946  CA  ALA A 140     -19.088  -9.555  54.166  1.00  0.00           C  
ATOM    947  C   ALA A 140     -18.137  -9.324  52.966  1.00  0.00           C  
ATOM    948  O   ALA A 140     -17.136  -8.618  53.069  1.00  0.00           O  
ATOM    949  CB  ALA A 140     -20.155  -8.471  54.210  1.00  0.00           C  
ATOM    950  CEN ALA A 140     -20.154  -8.471  54.209  1.00  0.00           X  
ATOM    951  H   ALA A 140     -17.358  -9.543  55.347  1.00  0.00           H  
ATOM    952  N   THR A 141     -18.490  -9.880  51.807  1.00  0.00           N  
ATOM    953  CA  THR A 141     -17.796  -9.730  50.510  1.00  0.00           C  
ATOM    954  C   THR A 141     -18.834  -9.745  49.372  1.00  0.00           C  
ATOM    955  O   THR A 141     -20.022  -9.898  49.679  1.00  0.00           O  
ATOM    956  CB  THR A 141     -16.760 -10.845  50.274  1.00  0.00           C  
ATOM    957  CEN THR A 141     -16.275 -11.136  50.423  1.00  0.00           X  
ATOM    958  H   THR A 141     -19.429 -10.245  51.725  1.00  0.00           H  
ATOM    959  N   PRO A 142     -18.467  -9.573  48.081  1.00  0.00           N  
ATOM    960  CA  PRO A 142     -17.064  -9.301  47.693  1.00  0.00           C  
ATOM    961  C   PRO A 142     -16.906  -8.222  46.593  1.00  0.00           C  
ATOM    962  O   PRO A 142     -17.341  -8.383  45.462  1.00  0.00           O  
ATOM    963  CB  PRO A 142     -16.557 -10.672  47.215  1.00  0.00           C  
ATOM    964  CEN PRO A 142     -18.241 -11.184  47.513  1.00  0.00           X  
ATOM    965  N   GLU A 143     -16.512  -6.992  46.937  1.00  0.00           N  
ATOM    966  CA  GLU A 143     -16.187  -5.860  46.042  1.00  0.00           C  
ATOM    967  C   GLU A 143     -17.177  -5.553  44.890  1.00  0.00           C  
ATOM    968  O   GLU A 143     -16.802  -5.380  43.738  1.00  0.00           O  
ATOM    969  CB  GLU A 143     -14.799  -6.095  45.442  1.00  0.00           C  
ATOM    970  CEN GLU A 143     -13.115  -5.833  45.468  1.00  0.00           X  
ATOM    971  H   GLU A 143     -17.120  -6.670  47.676  1.00  0.00           H  
ATOM    972  N   SER A 144     -18.453  -5.443  45.298  1.00  0.00           N  
ATOM    973  CA  SER A 144     -19.651  -5.056  44.525  1.00  0.00           C  
ATOM    974  C   SER A 144     -19.615  -4.857  42.998  1.00  0.00           C  
ATOM    975  O   SER A 144     -18.812  -5.448  42.288  1.00  0.00           O  
ATOM    976  CB  SER A 144     -20.178  -3.774  45.141  1.00  0.00           C  
ATOM    977  CEN SER A 144     -20.172  -3.280  45.369  1.00  0.00           X  
ATOM    978  H   SER A 144     -18.517  -5.048  46.226  1.00  0.00           H  
ATOM    979  N   GLY A 145     -20.340  -3.831  42.517  1.00  0.00           N  
ATOM    980  CA  GLY A 145     -20.401  -3.485  41.087  1.00  0.00           C  
ATOM    981  C   GLY A 145     -21.827  -3.372  40.502  1.00  0.00           C  
ATOM    982  O   GLY A 145     -22.763  -3.778  41.183  1.00  0.00           O  
ATOM    983  CEN GLY A 145     -20.401  -3.485  41.087  1.00  0.00           X  
ATOM    984  H   GLY A 145     -20.750  -3.180  43.169  1.00  0.00           H  
ATOM    985  N   PRO A 146     -22.030  -2.823  39.282  1.00  0.00           N  
ATOM    986  CA  PRO A 146     -23.341  -2.653  38.642  1.00  0.00           C  
ATOM    987  C   PRO A 146     -23.967  -3.970  38.155  1.00  0.00           C  
ATOM    988  O   PRO A 146     -23.275  -4.845  37.639  1.00  0.00           O  
ATOM    989  CB  PRO A 146     -23.045  -1.699  37.472  1.00  0.00           C  
ATOM    990  CEN PRO A 146     -21.355  -1.853  38.024  1.00  0.00           X  
ATOM    991  N   GLY A 147     -25.293  -4.090  38.261  1.00  0.00           N  
ATOM    992  CA  GLY A 147     -26.057  -5.244  37.789  1.00  0.00           C  
ATOM    993  C   GLY A 147     -26.030  -5.331  36.267  1.00  0.00           C  
ATOM    994  O   GLY A 147     -25.686  -4.367  35.592  1.00  0.00           O  
ATOM    995  CEN GLY A 147     -26.057  -5.245  37.789  1.00  0.00           X  
ATOM    996  H   GLY A 147     -25.813  -3.348  38.707  1.00  0.00           H  
ATOM    997  N   SER A 148     -26.341  -6.518  35.771  1.00  0.00           N  
ATOM    998  CA  SER A 148     -26.460  -6.915  34.373  1.00  0.00           C  
ATOM    999  C   SER A 148     -27.649  -6.310  33.614  1.00  0.00           C  
ATOM   1000  O   SER A 148     -28.695  -5.993  34.176  1.00  0.00           O  
ATOM   1001  CB  SER A 148     -26.530  -8.428  34.300  1.00  0.00           C  
ATOM   1002  CEN SER A 148     -26.660  -8.938  34.439  1.00  0.00           X  
ATOM   1003  H   SER A 148     -26.444  -7.277  36.430  1.00  0.00           H  
ATOM   1004  N   GLU A 149     -27.426  -6.209  32.304  1.00  0.00           N  
ATOM   1005  CA  GLU A 149     -28.286  -5.763  31.205  1.00  0.00           C  
ATOM   1006  C   GLU A 149     -28.207  -6.600  29.908  1.00  0.00           C  
ATOM   1007  O   GLU A 149     -27.135  -7.025  29.473  1.00  0.00           O  
ATOM   1008  CB  GLU A 149     -27.962  -4.303  30.882  1.00  0.00           C  
ATOM   1009  CEN GLU A 149     -28.296  -2.641  31.059  1.00  0.00           X  
ATOM   1010  H   GLU A 149     -26.513  -6.513  32.001  1.00  0.00           H  
ATOM   1011  N   PRO A 150     -29.348  -6.745  29.212  1.00  0.00           N  
ATOM   1012  CA  PRO A 150     -29.260  -7.488  27.958  1.00  0.00           C  
ATOM   1013  C   PRO A 150     -28.661  -6.662  26.820  1.00  0.00           C  
ATOM   1014  O   PRO A 150     -28.700  -5.433  26.810  1.00  0.00           O  
ATOM   1015  CB  PRO A 150     -30.717  -7.886  27.669  1.00  0.00           C  
ATOM   1016  CEN PRO A 150     -31.067  -6.939  29.140  1.00  0.00           X  
ATOM   1017  N   ALA A 151     -28.147  -7.372  25.818  1.00  0.00           N  
ATOM   1018  CA  ALA A 151     -27.611  -6.814  24.590  1.00  0.00           C  
ATOM   1019  C   ALA A 151     -28.727  -6.188  23.735  1.00  0.00           C  
ATOM   1020  O   ALA A 151     -29.752  -6.814  23.469  1.00  0.00           O  
ATOM   1021  CB  ALA A 151     -26.866  -7.887  23.810  1.00  0.00           C  
ATOM   1022  CEN ALA A 151     -26.867  -7.886  23.810  1.00  0.00           X  
ATOM   1023  H   ALA A 151     -28.209  -8.377  25.870  1.00  0.00           H  
ATOM   1024  N   THR A 152     -28.513  -4.966  23.253  1.00  0.00           N  
ATOM   1025  CA  THR A 152     -29.476  -4.288  22.385  1.00  0.00           C  
ATOM   1026  C   THR A 152     -28.731  -3.788  21.166  1.00  0.00           C  
ATOM   1027  O   THR A 152     -27.502  -3.712  21.139  1.00  0.00           O  
ATOM   1028  CB  THR A 152     -30.178  -3.108  23.084  1.00  0.00           C  
ATOM   1029  CEN THR A 152     -30.519  -2.890  23.505  1.00  0.00           X  
ATOM   1030  H   THR A 152     -27.622  -4.525  23.425  1.00  0.00           H  
ATOM   1031  N   SER A 153     -29.526  -3.478  20.148  1.00  0.00           N  
ATOM   1032  CA  SER A 153     -29.100  -2.950  18.860  1.00  0.00           C  
ATOM   1033  C   SER A 153     -28.338  -1.638  19.070  1.00  0.00           C  
ATOM   1034  O   SER A 153     -28.775  -0.762  19.811  1.00  0.00           O  
ATOM   1035  CB  SER A 153     -30.295  -2.743  17.950  1.00  0.00           C  
ATOM   1036  CEN SER A 153     -30.804  -2.626  17.799  1.00  0.00           X  
ATOM   1037  H   SER A 153     -30.514  -3.429  20.351  1.00  0.00           H  
ATOM   1038  N   GLY A 154     -27.162  -1.543  18.460  1.00  0.00           N  
ATOM   1039  CA  GLY A 154     -26.276  -0.384  18.508  1.00  0.00           C  
ATOM   1040  C   GLY A 154     -26.421   0.463  17.248  1.00  0.00           C  
ATOM   1041  O   GLY A 154     -25.591   1.324  16.974  1.00  0.00           O  
ATOM   1042  CEN GLY A 154     -26.276  -0.383  18.508  1.00  0.00           X  
ATOM   1043  H   GLY A 154     -26.801  -2.387  18.037  1.00  0.00           H  
ATOM   1044  N   SER A 155     -27.454   0.173  16.454  1.00  0.00           N  
ATOM   1045  CA  SER A 155     -27.680   0.833  15.175  1.00  0.00           C  
ATOM   1046  C   SER A 155     -27.760   2.323  15.540  1.00  0.00           C  
ATOM   1047  O   SER A 155     -28.031   2.676  16.677  1.00  0.00           O  
ATOM   1048  CB  SER A 155     -28.940   0.337  14.494  1.00  0.00           C  
ATOM   1049  CEN SER A 155     -29.444   0.140  14.439  1.00  0.00           X  
ATOM   1050  H   SER A 155     -28.305  -0.135  16.904  1.00  0.00           H  
ATOM   1051  N   GLU A 156     -27.369   3.265  14.703  1.00  0.00           N  
ATOM   1052  CA  GLU A 156     -26.802   2.979  13.409  1.00  0.00           C  
ATOM   1053  C   GLU A 156     -25.820   4.151  13.150  1.00  0.00           C  
ATOM   1054  O   GLU A 156     -26.194   5.310  13.280  1.00  0.00           O  
ATOM   1055  CB  GLU A 156     -27.879   2.871  12.327  1.00  0.00           C  
ATOM   1056  CEN GLU A 156     -28.870   1.919  11.320  1.00  0.00           X  
ATOM   1057  H   GLU A 156     -28.061   3.996  14.630  1.00  0.00           H  
ATOM   1058  N   THR A 157     -24.594   3.887  12.692  1.00  0.00           N  
ATOM   1059  CA  THR A 157     -23.667   4.989  12.356  1.00  0.00           C  
ATOM   1060  C   THR A 157     -23.633   5.147  10.829  1.00  0.00           C  
ATOM   1061  O   THR A 157     -23.071   4.290  10.147  1.00  0.00           O  
ATOM   1062  CB  THR A 157     -22.242   4.740  12.883  1.00  0.00           C  
ATOM   1063  CEN THR A 157     -21.863   4.652  13.319  1.00  0.00           X  
ATOM   1064  H   THR A 157     -24.437   3.001  12.229  1.00  0.00           H  
ATOM   1065  N   PRO A 158     -24.283   6.170  10.245  1.00  0.00           N  
ATOM   1066  CA  PRO A 158     -24.452   6.387   8.815  1.00  0.00           C  
ATOM   1067  C   PRO A 158     -23.048   6.595   8.255  1.00  0.00           C  
ATOM   1068  O   PRO A 158     -22.539   7.705   8.149  1.00  0.00           O  
ATOM   1069  CB  PRO A 158     -25.345   7.632   8.690  1.00  0.00           C  
ATOM   1070  CEN PRO A 158     -25.312   7.600  10.474  1.00  0.00           X  
ATOM   1071  N   GLY A 159     -22.338   5.504   8.051  1.00  0.00           N  
ATOM   1072  CA  GLY A 159     -21.016   5.596   7.439  1.00  0.00           C  
ATOM   1073  C   GLY A 159     -20.402   4.250   7.134  1.00  0.00           C  
ATOM   1074  O   GLY A 159     -19.828   4.092   6.071  1.00  0.00           O  
ATOM   1075  CEN GLY A 159     -21.016   5.596   7.439  1.00  0.00           X  
ATOM   1076  H   GLY A 159     -22.753   4.602   8.238  1.00  0.00           H  
ATOM   1077  N   MET A 160     -20.600   3.252   8.002  1.00  0.00           N  
ATOM   1078  CA  MET A 160     -20.019   1.922   7.798  1.00  0.00           C  
ATOM   1079  C   MET A 160     -20.648   1.231   6.586  1.00  0.00           C  
ATOM   1080  O   MET A 160     -19.920   0.717   5.756  1.00  0.00           O  
ATOM   1081  CB  MET A 160     -20.200   1.067   9.050  1.00  0.00           C  
ATOM   1082  CEN MET A 160     -19.318   0.346  10.385  1.00  0.00           X  
ATOM   1083  H   MET A 160     -21.144   3.431   8.836  1.00  0.00           H  
ATOM   1084  N   TYR A 161     -21.977   1.295   6.432  1.00  0.00           N  
ATOM   1085  CA  TYR A 161     -22.675   0.656   5.311  1.00  0.00           C  
ATOM   1086  C   TYR A 161     -22.256   1.197   3.935  1.00  0.00           C  
ATOM   1087  O   TYR A 161     -21.836   0.411   3.099  1.00  0.00           O  
ATOM   1088  CB  TYR A 161     -24.187   0.818   5.484  1.00  0.00           C  
ATOM   1089  CEN TYR A 161     -25.583  -0.075   6.055  1.00  0.00           X  
ATOM   1090  H   TYR A 161     -22.531   1.761   7.137  1.00  0.00           H  
ATOM   1091  N   GLY A 162     -22.362   2.512   3.707  1.00  0.00           N  
ATOM   1092  CA  GLY A 162     -21.891   3.142   2.468  1.00  0.00           C  
ATOM   1093  C   GLY A 162     -20.410   2.856   2.253  1.00  0.00           C  
ATOM   1094  O   GLY A 162     -20.063   2.152   1.320  1.00  0.00           O  
ATOM   1095  CEN GLY A 162     -21.891   3.143   2.467  1.00  0.00           X  
ATOM   1096  H   GLY A 162     -22.625   3.118   4.470  1.00  0.00           H  
ATOM   1097  N   LYS A 163     -19.579   3.246   3.232  1.00  0.00           N  
ATOM   1098  CA  LYS A 163     -18.112   3.140   3.153  1.00  0.00           C  
ATOM   1099  C   LYS A 163     -17.629   1.764   2.703  1.00  0.00           C  
ATOM   1100  O   LYS A 163     -16.688   1.650   1.934  1.00  0.00           O  
ATOM   1101  CB  LYS A 163     -17.488   3.481   4.507  1.00  0.00           C  
ATOM   1102  CEN LYS A 163     -16.462   4.870   5.729  1.00  0.00           X  
ATOM   1103  H   LYS A 163     -19.977   3.678   4.053  1.00  0.00           H  
ATOM   1104  N   LEU A 164     -18.250   0.717   3.232  1.00  0.00           N  
ATOM   1105  CA  LEU A 164     -17.939  -0.655   2.879  1.00  0.00           C  
ATOM   1106  C   LEU A 164     -18.160  -0.948   1.394  1.00  0.00           C  
ATOM   1107  O   LEU A 164     -17.301  -1.548   0.756  1.00  0.00           O  
ATOM   1108  CB  LEU A 164     -18.780  -1.609   3.737  1.00  0.00           C  
ATOM   1109  CEN LEU A 164     -18.448  -2.474   4.968  1.00  0.00           X  
ATOM   1110  H   LEU A 164     -18.971   0.892   3.919  1.00  0.00           H  
ATOM   1111  N   ASN A 165     -19.308  -0.532   0.861  1.00  0.00           N  
ATOM   1112  CA  ASN A 165     -19.649  -0.806  -0.526  1.00  0.00           C  
ATOM   1113  C   ASN A 165     -18.753  -0.006  -1.465  1.00  0.00           C  
ATOM   1114  O   ASN A 165     -18.300  -0.575  -2.450  1.00  0.00           O  
ATOM   1115  CB  ASN A 165     -21.111  -0.514  -0.809  1.00  0.00           C  
ATOM   1116  CEN ASN A 165     -22.025  -1.030  -0.816  1.00  0.00           X  
ATOM   1117  H   ASN A 165     -19.881   0.121   1.373  1.00  0.00           H  
ATOM   1118  N   ASP A 166     -18.444   1.249  -1.126  1.00  0.00           N  
ATOM   1119  CA  ASP A 166     -17.602   2.123  -1.950  1.00  0.00           C  
ATOM   1120  C   ASP A 166     -16.168   1.562  -2.028  1.00  0.00           C  
ATOM   1121  O   ASP A 166     -15.605   1.424  -3.111  1.00  0.00           O  
ATOM   1122  CB  ASP A 166     -17.590   3.547  -1.388  1.00  0.00           C  
ATOM   1123  CEN ASP A 166     -18.039   4.450  -1.531  1.00  0.00           X  
ATOM   1124  H   ASP A 166     -18.884   1.662  -0.317  1.00  0.00           H  
ATOM   1125  N   LEU A 167     -15.628   1.098  -0.895  1.00  0.00           N  
ATOM   1126  CA  LEU A 167     -14.289   0.508  -0.836  1.00  0.00           C  
ATOM   1127  C   LEU A 167     -14.178  -0.807  -1.619  1.00  0.00           C  
ATOM   1128  O   LEU A 167     -13.229  -1.018  -2.374  1.00  0.00           O  
ATOM   1129  CB  LEU A 167     -13.890   0.282   0.628  1.00  0.00           C  
ATOM   1130  CEN LEU A 167     -12.949   1.040   1.584  1.00  0.00           X  
ATOM   1131  H   LEU A 167     -16.118   1.270  -0.028  1.00  0.00           H  
ATOM   1132  N   LEU A 168     -15.124  -1.730  -1.410  1.00  0.00           N  
ATOM   1133  CA  LEU A 168     -15.128  -3.010  -2.111  1.00  0.00           C  
ATOM   1134  C   LEU A 168     -15.219  -2.812  -3.631  1.00  0.00           C  
ATOM   1135  O   LEU A 168     -14.457  -3.434  -4.371  1.00  0.00           O  
ATOM   1136  CB  LEU A 168     -16.289  -3.879  -1.612  1.00  0.00           C  
ATOM   1137  CEN LEU A 168     -16.355  -5.094  -0.667  1.00  0.00           X  
ATOM   1138  H   LEU A 168     -15.893  -1.492  -0.802  1.00  0.00           H  
ATOM   1139  N   GLU A 169     -16.142  -1.967  -4.092  1.00  0.00           N  
ATOM   1140  CA  GLU A 169     -16.366  -1.685  -5.511  1.00  0.00           C  
ATOM   1141  C   GLU A 169     -15.108  -1.110  -6.168  1.00  0.00           C  
ATOM   1142  O   GLU A 169     -14.700  -1.608  -7.220  1.00  0.00           O  
ATOM   1143  CB  GLU A 169     -17.539  -0.717  -5.685  1.00  0.00           C  
ATOM   1144  CEN GLU A 169     -19.185  -0.438  -6.029  1.00  0.00           X  
ATOM   1145  H   GLU A 169     -16.663  -1.416  -3.427  1.00  0.00           H  
ATOM   1146  N   ASP A 170     -14.445  -0.161  -5.506  1.00  0.00           N  
ATOM   1147  CA  ASP A 170     -13.211   0.445  -6.002  1.00  0.00           C  
ATOM   1148  C   ASP A 170     -12.097  -0.602  -6.137  1.00  0.00           C  
ATOM   1149  O   ASP A 170     -11.452  -0.728  -7.177  1.00  0.00           O  
ATOM   1150  CB  ASP A 170     -12.763   1.579  -5.077  1.00  0.00           C  
ATOM   1151  CEN ASP A 170     -12.812   2.593  -4.999  1.00  0.00           X  
ATOM   1152  H   ASP A 170     -14.863   0.238  -4.680  1.00  0.00           H  
ATOM   1153  N   LEU A 171     -11.920  -1.474  -5.145  1.00  0.00           N  
ATOM   1154  CA  LEU A 171     -10.920  -2.544  -5.219  1.00  0.00           C  
ATOM   1155  C   LEU A 171     -11.167  -3.503  -6.400  1.00  0.00           C  
ATOM   1156  O   LEU A 171     -10.248  -3.842  -7.158  1.00  0.00           O  
ATOM   1157  CB  LEU A 171     -10.901  -3.325  -3.899  1.00  0.00           C  
ATOM   1158  CEN LEU A 171      -9.937  -3.324  -2.697  1.00  0.00           X  
ATOM   1159  H   LEU A 171     -12.457  -1.346  -4.298  1.00  0.00           H  
ATOM   1160  N   GLN A 172     -12.420  -3.913  -6.613  1.00  0.00           N  
ATOM   1161  CA  GLN A 172     -12.791  -4.786  -7.725  1.00  0.00           C  
ATOM   1162  C   GLN A 172     -12.509  -4.157  -9.088  1.00  0.00           C  
ATOM   1163  O   GLN A 172     -12.036  -4.838 -10.002  1.00  0.00           O  
ATOM   1164  CB  GLN A 172     -14.274  -5.154  -7.632  1.00  0.00           C  
ATOM   1165  CEN GLN A 172     -15.402  -6.390  -7.137  1.00  0.00           X  
ATOM   1166  H   GLN A 172     -13.145  -3.534  -6.021  1.00  0.00           H  
ATOM   1167  N   GLU A 173     -12.814  -2.880  -9.266  1.00  0.00           N  
ATOM   1168  CA  GLU A 173     -12.566  -2.178 -10.514  1.00  0.00           C  
ATOM   1169  C   GLU A 173     -11.055  -2.056 -10.796  1.00  0.00           C  
ATOM   1170  O   GLU A 173     -10.636  -2.335 -11.925  1.00  0.00           O  
ATOM   1171  CB  GLU A 173     -13.217  -0.793 -10.478  1.00  0.00           C  
ATOM   1172  CEN GLU A 173     -14.509   0.242 -10.879  1.00  0.00           X  
ATOM   1173  H   GLU A 173     -13.208  -2.350  -8.500  1.00  0.00           H  
ATOM   1174  N   VAL A 174     -10.209  -1.828  -9.776  1.00  0.00           N  
ATOM   1175  CA  VAL A 174      -8.740  -1.723  -9.928  1.00  0.00           C  
ATOM   1176  C   VAL A 174      -8.159  -3.075 -10.357  1.00  0.00           C  
ATOM   1177  O   VAL A 174      -7.331  -3.112 -11.269  1.00  0.00           O  
ATOM   1178  CB  VAL A 174      -8.054  -1.269  -8.626  1.00  0.00           C  
ATOM   1179  CEN VAL A 174      -7.720  -0.745  -8.329  1.00  0.00           X  
ATOM   1180  H   VAL A 174     -10.614  -1.711  -8.857  1.00  0.00           H  
ATOM   1181  N   LEU A 175      -8.622  -4.188  -9.768  1.00  0.00           N  
ATOM   1182  CA  LEU A 175      -8.155  -5.538 -10.119  1.00  0.00           C  
ATOM   1183  C   LEU A 175      -8.546  -5.939 -11.544  1.00  0.00           C  
ATOM   1184  O   LEU A 175      -7.713  -6.416 -12.319  1.00  0.00           O  
ATOM   1185  CB  LEU A 175      -8.708  -6.560  -9.117  1.00  0.00           C  
ATOM   1186  CEN LEU A 175      -8.073  -7.311  -7.932  1.00  0.00           X  
ATOM   1187  H   LEU A 175      -9.291  -4.079  -9.019  1.00  0.00           H  
ATOM   1188  N   LYS A 176      -9.815  -5.737 -11.927  1.00  0.00           N  
ATOM   1189  CA  LYS A 176     -10.290  -6.080 -13.277  1.00  0.00           C  
ATOM   1190  C   LYS A 176      -9.522  -5.314 -14.343  1.00  0.00           C  
ATOM   1191  O   LYS A 176      -9.111  -5.916 -15.336  1.00  0.00           O  
ATOM   1192  CB  LYS A 176     -11.787  -5.798 -13.411  1.00  0.00           C  
ATOM   1193  CEN LYS A 176     -13.768  -6.538 -13.499  1.00  0.00           X  
ATOM   1194  H   LYS A 176     -10.447  -5.322 -11.259  1.00  0.00           H  
ATOM   1195  N   ASN A 177      -9.336  -4.011 -14.167  1.00  0.00           N  
ATOM   1196  CA  ASN A 177      -8.550  -3.203 -15.085  1.00  0.00           C  
ATOM   1197  C   ASN A 177      -7.118  -3.729 -15.181  1.00  0.00           C  
ATOM   1198  O   ASN A 177      -6.792  -4.353 -16.184  1.00  0.00           O  
ATOM   1199  CB  ASN A 177      -8.554  -1.741 -14.678  1.00  0.00           C  
ATOM   1200  CEN ASN A 177      -9.106  -0.873 -14.884  1.00  0.00           X  
ATOM   1201  H   ASN A 177      -9.747  -3.567 -13.357  1.00  0.00           H  
ATOM   1202  N   LEU A 178      -6.312  -3.656 -14.122  1.00  0.00           N  
ATOM   1203  CA  LEU A 178      -4.897  -4.030 -14.166  1.00  0.00           C  
ATOM   1204  C   LEU A 178      -4.682  -5.425 -14.790  1.00  0.00           C  
ATOM   1205  O   LEU A 178      -3.781  -5.608 -15.608  1.00  0.00           O  
ATOM   1206  CB  LEU A 178      -4.305  -3.981 -12.752  1.00  0.00           C  
ATOM   1207  CEN LEU A 178      -3.395  -2.966 -12.034  1.00  0.00           X  
ATOM   1208  H   LEU A 178      -6.682  -3.304 -13.252  1.00  0.00           H  
ATOM   1209  N   HIS A 179      -5.571  -6.379 -14.511  1.00  0.00           N  
ATOM   1210  CA  HIS A 179      -5.479  -7.746 -15.029  1.00  0.00           C  
ATOM   1211  C   HIS A 179      -5.521  -7.830 -16.565  1.00  0.00           C  
ATOM   1212  O   HIS A 179      -4.772  -8.604 -17.166  1.00  0.00           O  
ATOM   1213  CB  HIS A 179      -6.604  -8.602 -14.440  1.00  0.00           C  
ATOM   1214  CEN HIS A 179      -6.803  -9.487 -13.341  1.00  0.00           X  
ATOM   1215  H   HIS A 179      -6.299  -6.167 -13.841  1.00  0.00           H  
ATOM   1216  N   LYS A 180      -6.372  -7.043 -17.237  1.00  0.00           N  
ATOM   1217  CA  LYS A 180      -6.464  -7.057 -18.710  1.00  0.00           C  
ATOM   1218  C   LYS A 180      -5.464  -6.068 -19.331  1.00  0.00           C  
ATOM   1219  O   LYS A 180      -4.728  -6.446 -20.247  1.00  0.00           O  
ATOM   1220  CB  LYS A 180      -7.886  -6.724 -19.165  1.00  0.00           C  
ATOM   1221  CEN LYS A 180      -9.742  -7.387 -19.934  1.00  0.00           X  
ATOM   1222  H   LYS A 180      -6.872  -6.333 -16.719  1.00  0.00           H  
ATOM   1223  N   ASN A 181      -5.394  -4.837 -18.821  1.00  0.00           N  
ATOM   1224  CA  ASN A 181      -4.616  -3.731 -19.404  1.00  0.00           C  
ATOM   1225  C   ASN A 181      -3.208  -4.134 -19.802  1.00  0.00           C  
ATOM   1226  O   ASN A 181      -2.802  -3.853 -20.933  1.00  0.00           O  
ATOM   1227  CB  ASN A 181      -4.552  -2.548 -18.455  1.00  0.00           C  
ATOM   1228  CEN ASN A 181      -5.089  -1.665 -18.269  1.00  0.00           X  
ATOM   1229  H   ASN A 181      -6.045  -4.607 -18.082  1.00  0.00           H  
ATOM   1230  N   ASP A 182      -2.503  -4.844 -18.924  1.00  0.00           N  
ATOM   1231  CA  ASP A 182      -1.088  -5.174 -19.101  1.00  0.00           C  
ATOM   1232  C   ASP A 182      -0.817  -5.815 -20.482  1.00  0.00           C  
ATOM   1233  O   ASP A 182       0.247  -5.638 -21.087  1.00  0.00           O  
ATOM   1234  CB  ASP A 182      -0.622  -6.109 -17.983  1.00  0.00           C  
ATOM   1235  CEN ASP A 182      -0.147  -6.080 -17.082  1.00  0.00           X  
ATOM   1236  H   ASP A 182      -2.951  -5.131 -18.063  1.00  0.00           H  
ATOM   1237  N   ARG A 183      -1.830  -6.483 -21.065  1.00  0.00           N  
ATOM   1238  CA  ARG A 183      -1.726  -7.145 -22.371  1.00  0.00           C  
ATOM   1239  C   ARG A 183      -1.576  -6.222 -23.580  1.00  0.00           C  
ATOM   1240  O   ARG A 183      -1.020  -6.694 -24.572  1.00  0.00           O  
ATOM   1241  CB  ARG A 183      -2.890  -8.100 -22.584  1.00  0.00           C  
ATOM   1242  CEN ARG A 183      -4.228 -10.189 -22.620  1.00  0.00           X  
ATOM   1243  H   ARG A 183      -2.699  -6.531 -20.552  1.00  0.00           H  
ATOM   1244  N   SER A 184      -2.035  -4.963 -23.556  1.00  0.00           N  
ATOM   1245  CA  SER A 184      -1.910  -4.062 -24.723  1.00  0.00           C  
ATOM   1246  C   SER A 184      -1.010  -2.833 -24.575  1.00  0.00           C  
ATOM   1247  O   SER A 184      -0.506  -2.378 -25.590  1.00  0.00           O  
ATOM   1248  CB  SER A 184      -3.296  -3.598 -25.124  1.00  0.00           C  
ATOM   1249  CEN SER A 184      -3.812  -3.433 -25.071  1.00  0.00           X  
ATOM   1250  H   SER A 184      -2.646  -4.692 -22.800  1.00  0.00           H  
ATOM   1251  N   GLY A 185      -0.733  -2.337 -23.362  1.00  0.00           N  
ATOM   1252  CA  GLY A 185       0.068  -1.122 -23.136  1.00  0.00           C  
ATOM   1253  C   GLY A 185      -0.616   0.227 -23.437  1.00  0.00           C  
ATOM   1254  O   GLY A 185      -1.837   0.309 -23.483  1.00  0.00           O  
ATOM   1255  CEN GLY A 185       0.069  -1.122 -23.136  1.00  0.00           X  
ATOM   1256  H   GLY A 185      -0.986  -2.899 -22.561  1.00  0.00           H  
ATOM   1257  N   LYS A 186       0.198   1.219 -23.827  1.00  0.00           N  
ATOM   1258  CA  LYS A 186      -0.117   2.625 -24.188  1.00  0.00           C  
ATOM   1259  C   LYS A 186      -1.157   3.367 -23.351  1.00  0.00           C  
ATOM   1260  O   LYS A 186      -0.831   3.674 -22.210  1.00  0.00           O  
ATOM   1261  CB  LYS A 186      -0.567   2.673 -25.649  1.00  0.00           C  
ATOM   1262  CEN LYS A 186      -0.107   3.090 -27.671  1.00  0.00           X  
ATOM   1263  H   LYS A 186       1.171   0.965 -23.914  1.00  0.00           H  
ATOM   1264  N   ASP A 187      -2.378   3.601 -23.827  1.00  0.00           N  
ATOM   1265  CA  ASP A 187      -3.309   4.453 -23.057  1.00  0.00           C  
ATOM   1266  C   ASP A 187      -3.580   3.937 -21.638  1.00  0.00           C  
ATOM   1267  O   ASP A 187      -3.848   4.696 -20.714  1.00  0.00           O  
ATOM   1268  CB  ASP A 187      -4.635   4.590 -23.809  1.00  0.00           C  
ATOM   1269  CEN ASP A 187      -5.115   5.227 -24.442  1.00  0.00           X  
ATOM   1270  H   ASP A 187      -2.550   3.466 -24.811  1.00  0.00           H  
ATOM   1271  N   ASN A 188      -3.385   2.644 -21.426  1.00  0.00           N  
ATOM   1272  CA  ASN A 188      -3.557   2.046 -20.115  1.00  0.00           C  
ATOM   1273  C   ASN A 188      -2.768   2.759 -18.990  1.00  0.00           C  
ATOM   1274  O   ASN A 188      -3.076   2.567 -17.813  1.00  0.00           O  
ATOM   1275  CB  ASN A 188      -3.184   0.575 -20.158  1.00  0.00           C  
ATOM   1276  CEN ASN A 188      -3.654  -0.346 -20.337  1.00  0.00           X  
ATOM   1277  H   ASN A 188      -3.320   2.044 -22.235  1.00  0.00           H  
ATOM   1278  N   ILE A 189      -1.694   3.503 -19.295  1.00  0.00           N  
ATOM   1279  CA  ILE A 189      -0.925   4.210 -18.248  1.00  0.00           C  
ATOM   1280  C   ILE A 189      -1.828   5.230 -17.553  1.00  0.00           C  
ATOM   1281  O   ILE A 189      -1.807   5.316 -16.331  1.00  0.00           O  
ATOM   1282  CB  ILE A 189       0.312   4.928 -18.818  1.00  0.00           C  
ATOM   1283  CEN ILE A 189       1.364   4.819 -19.083  1.00  0.00           X  
ATOM   1284  H   ILE A 189      -1.508   3.705 -20.267  1.00  0.00           H  
ATOM   1285  N   HIS A 190      -2.663   5.939 -18.318  1.00  0.00           N  
ATOM   1286  CA  HIS A 190      -3.567   6.958 -17.778  1.00  0.00           C  
ATOM   1287  C   HIS A 190      -4.706   6.335 -16.963  1.00  0.00           C  
ATOM   1288  O   HIS A 190      -5.029   6.835 -15.890  1.00  0.00           O  
ATOM   1289  CB  HIS A 190      -4.144   7.815 -18.909  1.00  0.00           C  
ATOM   1290  CEN HIS A 190      -3.864   9.055 -19.553  1.00  0.00           X  
ATOM   1291  H   HIS A 190      -2.761   5.695 -19.294  1.00  0.00           H  
ATOM   1292  N   ASP A 191      -5.287   5.228 -17.434  1.00  0.00           N  
ATOM   1293  CA  ASP A 191      -6.353   4.535 -16.705  1.00  0.00           C  
ATOM   1294  C   ASP A 191      -5.848   3.980 -15.368  1.00  0.00           C  
ATOM   1295  O   ASP A 191      -6.501   4.151 -14.344  1.00  0.00           O  
ATOM   1296  CB  ASP A 191      -6.934   3.403 -17.557  1.00  0.00           C  
ATOM   1297  CEN ASP A 191      -7.719   3.212 -18.177  1.00  0.00           X  
ATOM   1298  H   ASP A 191      -5.042   4.895 -18.355  1.00  0.00           H  
ATOM   1299  N   VAL A 192      -4.663   3.357 -15.363  1.00  0.00           N  
ATOM   1300  CA  VAL A 192      -4.062   2.782 -14.149  1.00  0.00           C  
ATOM   1301  C   VAL A 192      -3.715   3.876 -13.142  1.00  0.00           C  
ATOM   1302  O   VAL A 192      -4.042   3.722 -11.972  1.00  0.00           O  
ATOM   1303  CB  VAL A 192      -2.790   1.974 -14.470  1.00  0.00           C  
ATOM   1304  CEN VAL A 192      -2.531   1.336 -14.498  1.00  0.00           X  
ATOM   1305  H   VAL A 192      -4.145   3.326 -16.228  1.00  0.00           H  
ATOM   1306  N   ASP A 193      -3.099   4.976 -13.583  1.00  0.00           N  
ATOM   1307  CA  ASP A 193      -2.727   6.096 -12.711  1.00  0.00           C  
ATOM   1308  C   ASP A 193      -3.963   6.722 -12.050  1.00  0.00           C  
ATOM   1309  O   ASP A 193      -3.989   6.878 -10.830  1.00  0.00           O  
ATOM   1310  CB  ASP A 193      -1.959   7.159 -13.502  1.00  0.00           C  
ATOM   1311  CEN ASP A 193      -1.004   7.456 -13.694  1.00  0.00           X  
ATOM   1312  H   ASP A 193      -2.855   5.045 -14.561  1.00  0.00           H  
ATOM   1313  N   ASN A 194      -5.028   6.972 -12.817  1.00  0.00           N  
ATOM   1314  CA  ASN A 194      -6.278   7.533 -12.297  1.00  0.00           C  
ATOM   1315  C   ASN A 194      -6.941   6.608 -11.273  1.00  0.00           C  
ATOM   1316  O   ASN A 194      -7.434   7.058 -10.244  1.00  0.00           O  
ATOM   1317  CB  ASN A 194      -7.250   7.843 -13.421  1.00  0.00           C  
ATOM   1318  CEN ASN A 194      -7.501   8.656 -14.036  1.00  0.00           X  
ATOM   1319  H   ASN A 194      -4.955   6.788 -13.809  1.00  0.00           H  
ATOM   1320  N   HIS A 195      -6.957   5.306 -11.552  1.00  0.00           N  
ATOM   1321  CA  HIS A 195      -7.519   4.346 -10.619  1.00  0.00           C  
ATOM   1322  C   HIS A 195      -6.756   4.313  -9.291  1.00  0.00           C  
ATOM   1323  O   HIS A 195      -7.373   4.323  -8.228  1.00  0.00           O  
ATOM   1324  CB  HIS A 195      -7.536   2.948 -11.246  1.00  0.00           C  
ATOM   1325  CEN HIS A 195      -8.443   2.116 -11.964  1.00  0.00           X  
ATOM   1326  H   HIS A 195      -6.603   4.980 -12.438  1.00  0.00           H  
ATOM   1327  N   LEU A 196      -5.423   4.367  -9.340  1.00  0.00           N  
ATOM   1328  CA  LEU A 196      -4.585   4.392  -8.148  1.00  0.00           C  
ATOM   1329  C   LEU A 196      -4.848   5.636  -7.288  1.00  0.00           C  
ATOM   1330  O   LEU A 196      -5.011   5.514  -6.080  1.00  0.00           O  
ATOM   1331  CB  LEU A 196      -3.107   4.324  -8.552  1.00  0.00           C  
ATOM   1332  CEN LEU A 196      -2.067   3.188  -8.524  1.00  0.00           X  
ATOM   1333  H   LEU A 196      -4.971   4.418 -10.241  1.00  0.00           H  
ATOM   1334  N   GLN A 197      -4.951   6.822  -7.902  1.00  0.00           N  
ATOM   1335  CA  GLN A 197      -5.243   8.065  -7.178  1.00  0.00           C  
ATOM   1336  C   GLN A 197      -6.607   8.002  -6.483  1.00  0.00           C  
ATOM   1337  O   GLN A 197      -6.686   8.324  -5.301  1.00  0.00           O  
ATOM   1338  CB  GLN A 197      -5.208   9.260  -8.135  1.00  0.00           C  
ATOM   1339  CEN GLN A 197      -4.242  10.601  -8.697  1.00  0.00           X  
ATOM   1340  H   GLN A 197      -4.855   6.855  -8.907  1.00  0.00           H  
ATOM   1341  N   ASN A 198      -7.648   7.515  -7.166  1.00  0.00           N  
ATOM   1342  CA  ASN A 198      -8.987   7.409  -6.573  1.00  0.00           C  
ATOM   1343  C   ASN A 198      -8.997   6.452  -5.365  1.00  0.00           C  
ATOM   1344  O   ASN A 198      -9.558   6.781  -4.328  1.00  0.00           O  
ATOM   1345  CB  ASN A 198     -10.010   6.966  -7.603  1.00  0.00           C  
ATOM   1346  CEN ASN A 198     -10.681   7.407  -8.278  1.00  0.00           X  
ATOM   1347  H   ASN A 198      -7.521   7.266  -8.135  1.00  0.00           H  
ATOM   1348  N   VAL A 199      -8.279   5.323  -5.452  1.00  0.00           N  
ATOM   1349  CA  VAL A 199      -8.153   4.344  -4.351  1.00  0.00           C  
ATOM   1350  C   VAL A 199      -7.448   4.952  -3.131  1.00  0.00           C  
ATOM   1351  O   VAL A 199      -7.879   4.749  -1.993  1.00  0.00           O  
ATOM   1352  CB  VAL A 199      -7.381   3.088  -4.797  1.00  0.00           C  
ATOM   1353  CEN VAL A 199      -7.449   2.419  -4.944  1.00  0.00           X  
ATOM   1354  H   VAL A 199      -7.842   5.110  -6.335  1.00  0.00           H  
ATOM   1355  N   ILE A 200      -6.359   5.702  -3.333  1.00  0.00           N  
ATOM   1356  CA  ILE A 200      -5.633   6.377  -2.243  1.00  0.00           C  
ATOM   1357  C   ILE A 200      -6.544   7.357  -1.507  1.00  0.00           C  
ATOM   1358  O   ILE A 200      -6.560   7.356  -0.271  1.00  0.00           O  
ATOM   1359  CB  ILE A 200      -4.397   7.134  -2.763  1.00  0.00           C  
ATOM   1360  CEN ILE A 200      -3.341   7.049  -3.018  1.00  0.00           X  
ATOM   1361  H   ILE A 200      -6.055   5.847  -4.285  1.00  0.00           H  
ATOM   1362  N   GLU A 201      -7.274   8.195  -2.242  1.00  0.00           N  
ATOM   1363  CA  GLU A 201      -8.206   9.170  -1.674  1.00  0.00           C  
ATOM   1364  C   GLU A 201      -9.267   8.475  -0.815  1.00  0.00           C  
ATOM   1365  O   GLU A 201      -9.493   8.880   0.325  1.00  0.00           O  
ATOM   1366  CB  GLU A 201      -8.873   9.986  -2.783  1.00  0.00           C  
ATOM   1367  CEN GLU A 201      -8.968  11.407  -3.718  1.00  0.00           X  
ATOM   1368  H   GLU A 201      -7.237   8.120  -3.249  1.00  0.00           H  
ATOM   1369  N   ASP A 202      -9.826   7.361  -1.290  1.00  0.00           N  
ATOM   1370  CA  ASP A 202     -10.844   6.598  -0.570  1.00  0.00           C  
ATOM   1371  C   ASP A 202     -10.318   5.990   0.734  1.00  0.00           C  
ATOM   1372  O   ASP A 202     -10.978   6.092   1.775  1.00  0.00           O  
ATOM   1373  CB  ASP A 202     -11.401   5.491  -1.469  1.00  0.00           C  
ATOM   1374  CEN ASP A 202     -12.189   5.305  -2.087  1.00  0.00           X  
ATOM   1375  H   ASP A 202      -9.639   7.102  -2.248  1.00  0.00           H  
ATOM   1376  N   ILE A 203      -9.107   5.417   0.728  1.00  0.00           N  
ATOM   1377  CA  ILE A 203      -8.503   4.835   1.937  1.00  0.00           C  
ATOM   1378  C   ILE A 203      -8.296   5.928   2.970  1.00  0.00           C  
ATOM   1379  O   ILE A 203      -8.651   5.739   4.130  1.00  0.00           O  
ATOM   1380  CB  ILE A 203      -7.157   4.148   1.646  1.00  0.00           C  
ATOM   1381  CEN ILE A 203      -6.678   3.219   1.336  1.00  0.00           X  
ATOM   1382  H   ILE A 203      -8.584   5.433  -0.136  1.00  0.00           H  
ATOM   1383  N   HIS A 204      -7.752   7.080   2.581  1.00  0.00           N  
ATOM   1384  CA  HIS A 204      -7.517   8.187   3.497  1.00  0.00           C  
ATOM   1385  C   HIS A 204      -8.805   8.668   4.180  1.00  0.00           C  
ATOM   1386  O   HIS A 204      -8.839   8.791   5.411  1.00  0.00           O  
ATOM   1387  CB  HIS A 204      -6.856   9.353   2.754  1.00  0.00           C  
ATOM   1388  CEN HIS A 204      -5.543   9.850   2.510  1.00  0.00           X  
ATOM   1389  H   HIS A 204      -7.526   7.199   1.604  1.00  0.00           H  
ATOM   1390  N   ASP A 205      -9.881   8.852   3.426  1.00  0.00           N  
ATOM   1391  CA  ASP A 205     -11.169   9.296   3.949  1.00  0.00           C  
ATOM   1392  C   ASP A 205     -11.768   8.285   4.930  1.00  0.00           C  
ATOM   1393  O   ASP A 205     -12.240   8.658   6.013  1.00  0.00           O  
ATOM   1394  CB  ASP A 205     -12.147   9.551   2.799  1.00  0.00           C  
ATOM   1395  CEN ASP A 205     -12.507  10.315   2.230  1.00  0.00           X  
ATOM   1396  H   ASP A 205      -9.794   8.730   2.428  1.00  0.00           H  
ATOM   1397  N   PHE A 206     -11.704   6.991   4.613  1.00  0.00           N  
ATOM   1398  CA  PHE A 206     -12.218   5.926   5.466  1.00  0.00           C  
ATOM   1399  C   PHE A 206     -11.489   5.890   6.814  1.00  0.00           C  
ATOM   1400  O   PHE A 206     -12.135   5.821   7.860  1.00  0.00           O  
ATOM   1401  CB  PHE A 206     -12.092   4.574   4.761  1.00  0.00           C  
ATOM   1402  CEN PHE A 206     -13.006   3.583   3.919  1.00  0.00           X  
ATOM   1403  H   PHE A 206     -11.254   6.736   3.745  1.00  0.00           H  
ATOM   1404  N   MET A 207     -10.155   6.005   6.813  1.00  0.00           N  
ATOM   1405  CA  MET A 207      -9.326   5.996   8.020  1.00  0.00           C  
ATOM   1406  C   MET A 207      -9.667   7.173   8.923  1.00  0.00           C  
ATOM   1407  O   MET A 207      -9.834   6.996  10.132  1.00  0.00           O  
ATOM   1408  CB  MET A 207      -7.845   6.028   7.649  1.00  0.00           C  
ATOM   1409  CEN MET A 207      -6.389   5.049   7.640  1.00  0.00           X  
ATOM   1410  H   MET A 207      -9.703   6.126   5.919  1.00  0.00           H  
ATOM   1411  N   GLN A 208      -9.796   8.373   8.356  1.00  0.00           N  
ATOM   1412  CA  GLN A 208     -10.096   9.578   9.111  1.00  0.00           C  
ATOM   1413  C   GLN A 208     -11.439   9.456   9.838  1.00  0.00           C  
ATOM   1414  O   GLN A 208     -11.507   9.674  11.049  1.00  0.00           O  
ATOM   1415  CB  GLN A 208     -10.115  10.796   8.183  1.00  0.00           C  
ATOM   1416  CEN GLN A 208      -9.195  12.170   7.626  1.00  0.00           X  
ATOM   1417  H   GLN A 208      -9.618   8.457   7.367  1.00  0.00           H  
ATOM   1418  N   ALA A 209     -12.488   9.022   9.136  1.00  0.00           N  
ATOM   1419  CA  ALA A 209     -13.826   8.882   9.693  1.00  0.00           C  
ATOM   1420  C   ALA A 209     -13.868   7.848  10.833  1.00  0.00           C  
ATOM   1421  O   ALA A 209     -14.516   8.079  11.855  1.00  0.00           O  
ATOM   1422  CB  ALA A 209     -14.808   8.505   8.593  1.00  0.00           C  
ATOM   1423  CEN ALA A 209     -14.808   8.505   8.594  1.00  0.00           X  
ATOM   1424  H   ALA A 209     -12.351   8.804   8.157  1.00  0.00           H  
ATOM   1425  N   ALA A 210     -13.149   6.729  10.709  1.00  0.00           N  
ATOM   1426  CA  ALA A 210     -13.128   5.656  11.695  1.00  0.00           C  
ATOM   1427  C   ALA A 210     -12.474   6.114  13.010  1.00  0.00           C  
ATOM   1428  O   ALA A 210     -13.042   5.923  14.086  1.00  0.00           O  
ATOM   1429  CB  ALA A 210     -12.406   4.441  11.131  1.00  0.00           C  
ATOM   1430  CEN ALA A 210     -12.406   4.442  11.131  1.00  0.00           X  
ATOM   1431  H   ALA A 210     -12.608   6.604   9.862  1.00  0.00           H  
ATOM   1432  N   ALA A 211     -11.316   6.778  12.938  1.00  0.00           N  
ATOM   1433  CA  ALA A 211     -10.616   7.340  14.090  1.00  0.00           C  
ATOM   1434  C   ALA A 211     -11.479   8.377  14.826  1.00  0.00           C  
ATOM   1435  O   ALA A 211     -11.682   8.247  16.035  1.00  0.00           O  
ATOM   1436  CB  ALA A 211      -9.297   7.958  13.651  1.00  0.00           C  
ATOM   1437  CEN ALA A 211      -9.298   7.958  13.651  1.00  0.00           X  
ATOM   1438  H   ALA A 211     -10.889   6.886  12.030  1.00  0.00           H  
ATOM   1439  N   ALA A 212     -12.039   9.362  14.115  1.00  0.00           N  
ATOM   1440  CA  ALA A 212     -12.914  10.375  14.699  1.00  0.00           C  
ATOM   1441  C   ALA A 212     -14.111   9.726  15.418  1.00  0.00           C  
ATOM   1442  O   ALA A 212     -14.387  10.060  16.570  1.00  0.00           O  
ATOM   1443  CB  ALA A 212     -13.390  11.341  13.624  1.00  0.00           C  
ATOM   1444  CEN ALA A 212     -13.390  11.340  13.625  1.00  0.00           X  
ATOM   1445  H   ALA A 212     -11.848   9.416  13.126  1.00  0.00           H  
ATOM   1446  N   ALA A 213     -14.742   8.720  14.809  1.00  0.00           N  
ATOM   1447  CA  ALA A 213     -15.930   8.062  15.360  1.00  0.00           C  
ATOM   1448  C   ALA A 213     -15.641   7.316  16.678  1.00  0.00           C  
ATOM   1449  O   ALA A 213     -16.426   7.388  17.629  1.00  0.00           O  
ATOM   1450  CB  ALA A 213     -16.514   7.106  14.330  1.00  0.00           C  
ATOM   1451  CEN ALA A 213     -16.514   7.107  14.331  1.00  0.00           X  
ATOM   1452  H   ALA A 213     -14.419   8.433  13.895  1.00  0.00           H  
ATOM   1453  N   ALA A 214     -14.509   6.612  16.769  1.00  0.00           N  
ATOM   1454  CA  ALA A 214     -14.066   5.945  17.990  1.00  0.00           C  
ATOM   1455  C   ALA A 214     -13.798   6.937  19.136  1.00  0.00           C  
ATOM   1456  O   ALA A 214     -14.156   6.645  20.278  1.00  0.00           O  
ATOM   1457  CB  ALA A 214     -12.822   5.116  17.703  1.00  0.00           C  
ATOM   1458  CEN ALA A 214     -12.823   5.117  17.703  1.00  0.00           X  
ATOM   1459  H   ALA A 214     -13.945   6.513  15.936  1.00  0.00           H  
ATOM   1460  N   ASN A 215     -13.213   8.104  18.848  1.00  0.00           N  
ATOM   1461  CA  ASN A 215     -12.944   9.148  19.837  1.00  0.00           C  
ATOM   1462  C   ASN A 215     -14.212   9.707  20.494  1.00  0.00           C  
ATOM   1463  O   ASN A 215     -14.290   9.696  21.716  1.00  0.00           O  
ATOM   1464  CB  ASN A 215     -12.146  10.281  19.219  1.00  0.00           C  
ATOM   1465  CEN ASN A 215     -11.139  10.550  19.092  1.00  0.00           X  
ATOM   1466  H   ASN A 215     -12.916   8.264  17.897  1.00  0.00           H  
ATOM   1467  N   CYS A 216     -15.247  10.066  19.731  1.00  0.00           N  
ATOM   1468  CA  CYS A 216     -16.487  10.630  20.278  1.00  0.00           C  
ATOM   1469  C   CYS A 216     -17.309   9.621  21.115  1.00  0.00           C  
ATOM   1470  O   CYS A 216     -17.932  10.008  22.100  1.00  0.00           O  
ATOM   1471  CB  CYS A 216     -17.249  11.013  19.009  1.00  0.00           C  
ATOM   1472  CEN CYS A 216     -17.440  11.938  18.610  1.00  0.00           X  
ATOM   1473  H   CYS A 216     -15.160   9.993  18.727  1.00  0.00           H  
ATOM   1474  N   ARG A 217     -17.351   8.339  20.721  1.00  0.00           N  
ATOM   1475  CA  ARG A 217     -18.070   7.251  21.401  1.00  0.00           C  
ATOM   1476  C   ARG A 217     -17.696   7.078  22.887  1.00  0.00           C  
ATOM   1477  O   ARG A 217     -18.581   6.721  23.667  1.00  0.00           O  
ATOM   1478  CB  ARG A 217     -17.915   5.937  20.650  1.00  0.00           C  
ATOM   1479  CEN ARG A 217     -18.382   4.057  19.102  1.00  0.00           X  
ATOM   1480  H   ARG A 217     -16.832   8.105  19.886  1.00  0.00           H  
ATOM   1481  N   LYS A 218     -16.422   7.259  23.260  1.00  0.00           N  
ATOM   1482  CA  LYS A 218     -15.910   7.149  24.642  1.00  0.00           C  
ATOM   1483  C   LYS A 218     -16.738   8.024  25.570  1.00  0.00           C  
ATOM   1484  O   LYS A 218     -16.940   7.577  26.718  1.00  0.00           O  
ATOM   1485  CB  LYS A 218     -14.435   7.549  24.718  1.00  0.00           C  
ATOM   1486  CEN LYS A 218     -12.410   6.967  24.906  1.00  0.00           X  
ATOM   1487  H   LYS A 218     -15.824   7.770  22.628  1.00  0.00           H  
TER                                                                             
# All scores below are weighted scores, not raw scores.
#BEGIN_POSE_ENERGIES_TABLE ./minmover_pdb/pose_11.pdb
label vdw cenpack pair env cbeta hs_pair ss_pair sheet total
weights 1 0.5 1 1 0.25 1 1 1 NA
pose 0.61001 -4.06695 -11.1403 -4.8665 12.2695 0 0 0 -7.19429
MET:NtermProteinFull_1 0 -0.29989 -0.29743 0.25591 0.02982 0 0 0 -0.31159
TYR_2 0 -0.04428 0.05275 0.83566 0.06921 0 0 0 0.91334
GLY_3 0 -0.05148 0.04203 0.16011 0.07034 0 0 0 0.221
LYS_4 0 0.07741 -0.45589 -0.68888 0.0693 0 0 0 -0.99807
LEU_5 0 -0.18289 -0.43549 -0.19483 0.0356 0 0 0 -0.77761
ASN_6 0 0.01026 0.11848 -0.36221 0.06956 0 0 0 -0.1639
ASP_7 0 0.02763 -0.01959 -0.47618 0.06894 0 0 0 -0.3992
LEU_8 0 0.4651 -0.10395 -0.19483 0.04389 0 0 0 0.2102
LEU_9 0 -0.16912 -0.16399 0.4149 0.04336 0 0 0 0.12515
GLU_10 0 -0.03491 0.00076 -0.92601 0.06947 0 0 0 -0.89069
ASP_11 0 -0.14822 -0.28377 -0.37876 0.04283 0 0 0 -0.76792
LEU_12 0 0.00983 -0.50642 -0.50394 0.04435 0 0 0 -0.95619
GLN_13 0 0.01132 0.21195 -0.4142 0.06878 0 0 0 -0.12215
GLU_14 0 0.01197 -0.03123 -0.92601 0.06921 0 0 0 -0.87606
VAL_15 0 0.40085 -0.5533 -0.27892 0.04458 0 0 0 -0.3868
LEU_16 0 0.31523 -0.15668 -0.39148 0.04399 0 0 0 -0.18895
LYS_17 0 -0.07743 0.09193 -0.77863 0.06931 0 0 0 -0.69482
ASN_18 0 -0.1105 -0.30255 -0.24178 0.04271 0 0 0 -0.61211
LEU_19 0 0.22512 -0.20177 -0.19483 0.03721 0 0 0 -0.13427
HIS_D_20 0 -0.13634 -0.11235 -0.02241 0.06887 0 0 0 -0.20223
LYS_21 0 -0.00486 -0.02835 -1.04927 0.07072 0 0 0 -1.01176
ASN_22 0 -0.00475 -0.15047 -0.28327 0.04277 0 0 0 -0.39571
ASP_23 0 0.12249 0.06878 -0.24167 0.06914 0 0 0 0.01873
ARG_24 0 0.00549 0.09646 -0.7542 0.07347 0 0 0 -0.57878
SER_25 0 -0.01336 0.00297 -0.18312 0.03681 0 0 0 -0.1567
GLY_26 0 0.0117 -0.04689 -0.0429 0.04325 0 0 0 -0.03485
LYS_27 0 -0.00936 -0.02835 -1.04927 0.07259 0 0 0 -1.01439
ASP_28 0 -0.01222 -0.00751 -0.56986 0.07055 0 0 0 -0.51904
ASN_29 0 -0.01008 0.01218 -0.19403 0.03493 0 0 0 -0.15698
ILE_30 0 -0.10177 0.313 0.84939 0.04582 0 0 0 1.10644
HIS_31 0 -0.04074 -0.02382 0.20362 0.07 0 0 0 0.20906
ASP_32 0 0.05772 -0.2572 -0.31759 0.06887 0 0 0 -0.44819
VAL_33 0 0.14918 0.00285 -0.10438 0.03761 0 0 0 0.08526
ASP_34 0 0.16109 0.07322 -0.31759 0.06901 0 0 0 -0.01426
ASN_35 0 -0.05069 0.04291 -0.36221 0.06921 0 0 0 -0.30077
HIS_D_36 0 0.4898 0.04686 -0.18191 0.04323 0 0 0 0.39797
LEU_37 0 0.02947 -0.66063 -0.52948 0.03702 0 0 0 -1.12362
GLN_38 0 0.00235 0.03243 -0.55896 0.06894 0 0 0 -0.45524
ASN_39 0 -0.10115 -0.05911 -0.28327 0.0669 0 0 0 -0.37663
VAL_40 0 -0.03875 -0.43817 -0.19594 0.04496 0 0 0 -0.62791
ILE_41 0 -0.43133 -0.30144 0.34575 0.04349 0 0 0 -0.34353
GLU_42 0 -0.08628 -0.0039 -0.71584 0.06922 0 0 0 -0.73679
ASP_43 0 0.49444 0.18931 -0.03907 0.04318 0 0 0 0.68787
ILE_44 0 -0.09422 -0.93482 -0.31819 0.04525 0 0 0 -1.30198
HIS_D_45 0 0.01379 0.21999 0.06501 0.06878 0 0 0 0.36757
ASP_46 0 -0.01946 -0.33889 -0.47618 0.06903 0 0 0 -0.76551
PHE_47 0 0.08434 -0.28074 -0.44993 0.04435 0 0 0 -0.60198
MET_48 0 -0.28969 -0.17266 0.10186 0.03622 0 0 0 -0.32428
GLN_49 0 -0.05969 0.07569 -0.59803 0.0693 0 0 0 -0.51273
ALA_50 0 -0.12931 0.03603 0.15304 0.04109 0 0 0 0.10084
ALA_51 0 -0.16746 -0.22152 -0.01847 0.03151 0 0 0 -0.37594
ALA_52 0 -0.10202 -0.04911 0.15304 0.02978 0 0 0 0.0317
ALA_53 0 -0.02385 -0.03306 0.28428 0.03532 0 0 0 0.26268
ALA_54 0 -0.09854 -0.09754 0.14698 0.03452 0 0 0 -0.01457
ALA_55 0 -0.0903 0.01128 0.03291 0.03521 0 0 0 -0.01091
ASN_56 0 -0.06494 -0.01113 -0.28327 0.03502 0 0 0 -0.32432
CYS_57 0 -0.09531 -0.01038 1.93683 0.04342 0 0 0 1.87456
ARG_58 0 0.06207 0.1084 -0.30477 0.06893 0 0 0 -0.06538
LYS_59 0 -0.08281 -0.22389 -0.42611 0.03123 0 0 0 -0.70158
GLY_60 0 0.16752 -0.11843 -0.07965 0.03681 0 0 0 0.00625
SER_61 0 0.03683 -0.10267 -0.22078 0.04314 0 0 0 -0.24347
PRO_62 0.2786 -0.43154 -0.19534 -0.2658 0.05172 0 0 0 -0.56235
GLY_63 0 -0.0955 -0.02136 0.0322 0.03681 0 0 0 -0.04785
SER_64 0 -0.00728 0.00693 0.13063 0.04183 0 0 0 0.1721
PRO_65 0 0.05065 -0.13017 -0.05784 0.07212 0 0 0 -0.06525
ALA_66 0 -0.02356 0.01462 0.77873 0.04957 0 0 0 0.81935
GLY_67 0 0 0 0.91259 0.04183 0 0 0 0.95441
SER_68 0 0 0 0.29023 0.04957 0 0 0 0.3398
PRO_69 0 0 0 0.2123 0.04957 0 0 0 0.26186
THR_70 0 0 0 0.43096 0.07499 0 0 0 0.50594
SER_71 0 0 0 0.29023 0.07582 0 0 0 0.36605
THR_72 0 0 0 0.48779 0.07582 0 0 0 0.56361
GLU_73 0 0 0 -1.03403 0.07499 0 0 0 -0.95904
GLU_74 0 0 0 -0.93278 0.04957 0 0 0 -0.88321
GLY_75 0 0 0 0.91259 0.04957 0 0 0 0.96215
THR_76 0 0 0 0.48779 0.04957 0 0 0 0.53736
SER_77 0 0 0 0.29023 0.07499 0 0 0 0.36522
GLU_78 0 0 0 -1.01303 0.07499 0 0 0 -0.93804
SER_79 0 0 0 0.13063 0.07504 0 0 0 0.20567
ALA_80 0 0 0 0.89846 0.07428 0 0 0 0.97273
THR_81 0 0 0 0.48779 0.04957 0 0 0 0.53736
PRO_82 0 0 0 0.2123 0.07582 0 0 0 0.28812
GLU_83 0 0 0 -1.03403 0.07499 0 0 0 -0.95904
SER_84 0 0 0 -0.0106 0.07508 0 0 0 0.06448
GLY_85 0 0 0 0.91259 0.04957 0 0 0 0.96215
PRO_86 0 0 0 0.51404 0.04957 0 0 0 0.5636
GLY_87 0 0 0 0.60923 0.04183 0 0 0 0.65106
THR_88 0 0 0 0.43096 0.04183 0 0 0 0.47278
SER_89 0 0 0 0.29023 0.04663 0 0 0 0.33687
THR_90 0 0 0 0.33798 0.06587 0 0 0 0.40386
GLU_91 0 0 0 -1.01303 0.07582 0 0 0 -0.93721
PRO_92 0 0 0 0.51404 0.07582 0 0 0 0.58986
SER_93 0 0 0 -0.0106 0.07499 0 0 0 0.06439
GLU_94 0 0 0 -1.01303 0.07526 0 0 0 -0.93777
GLY_95 0 0 0 0.91259 0.0673 0 0 0 0.97989
SER_96 0 0 0 -0.0106 0.07582 0 0 0 0.06522
ALA_97 0 0 0 0.77873 0.07582 0 0 0 0.85455
PRO_98 0 0 0 0.2123 0.04957 0 0 0 0.26186
GLY_99 0 0 0 0.91259 0.04957 0 0 0 0.96215
SER_100 0 0 0 -0.0106 0.04957 0 0 0 0.03897
PRO_101 0 0 0 0.51404 0.04957 0 0 0 0.5636
ALA_102 0 0 0 0.797 0.04957 0 0 0 0.84657
GLY_103 0 0 0 0.60923 0.04957 0 0 0 0.6588
SER_104 0 0 0 0.29023 0.04957 0 0 0 0.3398
PRO_105 0 0 0 0.51404 0.07582 0 0 0 0.58986
THR_106 0 0 0 0.33798 0.07499 0 0 0 0.41297
SER_107 0 0 0 0.29023 0.07499 0 0 0 0.36522
THR_108 0 0 0 0.43096 0.04957 0 0 0 0.48052
GLU_109 0.02396 0 0 -1.01303 0.07582 0 0 0 -0.91325
GLU_110 0.02396 0 0 -1.03403 0.07508 0 0 0 -0.93499
GLY_111 0 0 0 0.91259 0.07582 0 0 0 0.98841
THR_112 0 0 0 0.48779 0.07582 0 0 0 0.56361
SER_113 0 0 0 0.29023 0.07499 0 0 0 0.36522
THR_114 0 0 0 0.43096 0.07499 0 0 0 0.50594
GLU_115 0 0 0 -1.01303 0.07582 0 0 0 -0.93721
PRO_116 0 0 0 0.51404 0.07582 0 0 0 0.58986
SER_117 0 0 0 0.13063 0.07499 0 0 0 0.20562
GLU_118 0 0 0 -0.80861 0.07582 0 0 0 -0.73279
GLY_119 0 0 0 0.91259 0.04957 0 0 0 0.96215
SER_120 0 0 0 0.42873 0.04957 0 0 0 0.4783
ALA_121 0 0 0 0.89846 0.04957 0 0 0 0.94802
PRO_122 0 0 0 0.2123 0.04957 0 0 0 0.26186
GLY_123 0 0 0 0.91259 0.04957 0 0 0 0.96215
THR_124 0 0 0 0.43096 0.04957 0 0 0 0.48052
SER_125 0 0 0 0.29023 0.07582 0 0 0 0.36605
THR_126 0 0 0 0.33798 0.07499 0 0 0 0.41297
GLU_127 0 0 0 -1.01303 0.07582 0 0 0 -0.93721
PRO_128 0 0 0 0.51404 0.07582 0 0 0 0.58986
SER_129 0 0 0 0.13063 0.07508 0 0 0 0.20571
GLU_130 0 0 0 -1.03403 0.07582 0 0 0 -0.95821
GLY_131 0 0 0 0.91259 0.07582 0 0 0 0.98841
SER_132 0 0 0 0.29023 0.06717 0 0 0 0.3574
ALA_133 0 0 0 0.89846 0.06668 0 0 0 0.96513
PRO_134 0 0 0 0.2123 0.04957 0 0 0 0.26186
GLY_135 0.00037 0 0 0.91259 0.04957 0 0 0 0.96252
THR_136 0.00037 0 0 0.48779 0.04957 0 0 0 0.53772
SER_137 0 0 0 0.29023 0.04957 0 0 0 0.3398
GLU_138 0 0 0 -1.01303 0.07582 0 0 0 -0.93721
SER_139 0 0 0 0.29023 0.07573 0 0 0 0.36596
ALA_140 0 0 0 0.797 0.07363 0 0 0 0.87063
THR_141 0.00207 0 0 0.48779 0.0732 0 0 0 0.56306
PRO_142 0.00207 0 0 0.51404 0.07582 0 0 0 0.59193
GLU_143 0 0 0 -1.01303 0.07499 0 0 0 -0.93804
SER_144 0 0 0 0.13063 0.07508 0 0 0 0.20571
GLY_145 0 0 0 0.91259 0.04957 0 0 0 0.96215
PRO_146 0 -0.01499 -0.06652 0.043 0.04883 0 0 0 0.01032
GLY_147 0 -0.04732 -0.03841 0.91259 0.04643 0 0 0 0.87328
SER_148 0 -0.05307 -0.04391 0.13063 0.07212 0 0 0 0.10578
GLU_149 0 -0.1001 -0.11548 -0.37543 0.03743 0 0 0 -0.55358
PRO_150 0.23235 -0.10045 -0.18737 -0.05784 0.04643 0 0 0 -0.06689
ALA_151 0 -0.21056 0.15704 0.28428 0.03681 0 0 0 0.26757
THR_152 0.04626 0.21348 -0.12431 -0.13245 0.04456 0 0 0 0.04754
SER_153 0 -0.1104 -0.10813 -0.11629 0.03445 0 0 0 -0.30037
GLY_154 0 0.03299 -0.23311 -0.07814 0.03539 0 0 0 -0.24286
SER_155 0 0.00376 -0.05591 -0.21543 0.03812 0 0 0 -0.22945
GLU_156 0 -0.05228 -0.04127 -0.82678 0.07081 0 0 0 -0.84953
THR_157 0 -0.00016 0.01004 -0.20624 0.03431 0 0 0 -0.16205
PRO_158 0 -0.04147 0.03912 -0.12679 0.04456 0 0 0 -0.08458
GLY_159 0 0.02395 0.09079 -0.08884 0.03326 0 0 0 0.05917
MET_160 0 -0.15176 -0.11802 -0.05461 0.03566 0 0 0 -0.28872
TYR_161 0 -0.05086 0.00079 0.85474 0.06947 0 0 0 0.87413
GLY_162 0 -0.06875 0.03143 -0.07965 0.0353 0 0 0 -0.08166
LYS_163 0 -0.23813 0.22094 -0.09974 0.03611 0 0 0 -0.08082
LEU_164 0 -0.14771 -0.14942 0.4149 0.06943 0 0 0 0.18721
ASN_165 0 -0.05645 0.05346 -0.40966 0.04769 0 0 0 -0.36496
ASP_166 0 -0.03218 0.00027 -0.37876 0.04262 0 0 0 -0.36806
LEU_167 0 -0.05238 -0.32826 -0.30366 0.03192 0 0 0 -0.65238
LEU_168 0 0.03503 -0.01525 0.75945 0.06887 0 0 0 0.8481
GLU_169 0 -0.01467 -0.08195 -0.82678 0.06966 0 0 0 -0.85373
ASP_170 0 -0.2299 0.25201 -0.03907 0.04389 0 0 0 0.02692
LEU_171 0 -0.08158 -0.4068 0.08126 0.04435 0 0 0 -0.36277
GLN_172 0 -0.04299 0.08927 -0.55896 0.06926 0 0 0 -0.44342
GLU_173 0 0.02408 -0.19762 -0.71584 0.06894 0 0 0 -0.82044
VAL_174 0 -0.24925 -0.62466 -0.41511 0.04516 0 0 0 -1.24386
LEU_175 0 -0.3334 -0.1742 0.75945 0.03625 0 0 0 0.28809
LYS_176 0 -0.04999 0.02452 -0.8715 0.06954 0 0 0 -0.82742
ASN_177 0 -0.13164 -0.05069 -0.13901 0.03512 0 0 0 -0.28621
LEU_178 0 -0.33096 -0.43866 -0.39148 0.03172 0 0 0 -1.12939
HIS_D_179 0 0.00775 -0.03025 0.0215 0.06898 0 0 0 0.06797
LYS_180 0 -0.02106 -0.02835 -0.8715 0.07134 0 0 0 -0.84956
ASN_181 0 -0.23616 0.0388 -0.07783 0.03008 0 0 0 -0.2451
ASP_182 0 0.18409 0.4429 -0.1485 0.0693 0 0 0 0.54779
ARG_183 0 0.00148 0.09646 -0.55583 0.07259 0 0 0 -0.3853
SER_184 0 -0.01222 0.00297 -0.18312 0.04456 0 0 0 -0.14782
GLY_185 0 0.00212 -0.05217 -0.0429 0.04331 0 0 0 -0.04965
LYS_186 0 -0.00486 -0.02835 -1.04927 0.07259 0 0 0 -1.00989
ASP_187 0 -0.02417 -0.00688 -0.56986 0.07006 0 0 0 -0.53085
ASN_188 0 -0.03855 -0.08348 -0.13901 0.02982 0 0 0 -0.23122
ILE_189 0 -0.00524 0.47149 0.60227 0.06919 0 0 0 1.13771
HIS_190 0 -0.04041 -0.13401 0.159 0.06947 0 0 0 0.05404
ASP_191 0 -0.22344 -0.31078 -0.42964 0.03533 0 0 0 -0.92852
VAL_192 0 -0.02286 0.05058 -0.27892 0.04405 0 0 0 -0.20716
ASP_193 0 -0.10874 -0.21141 -0.37876 0.06916 0 0 0 -0.62976
ASN_194 0 -0.07827 -0.09147 -0.36221 0.06884 0 0 0 -0.46312
HIS_D_195 0 -0.1577 0.05186 -0.18191 0.04326 0 0 0 -0.24449
LEU_196 0 0.5975 -0.63749 -0.30366 0.04435 0 0 0 -0.2993
GLN_197 0 0.05723 0.14146 -0.55896 0.06921 0 0 0 -0.29105
ASN_198 0 -0.03599 -0.18818 -0.28327 0.06898 0 0 0 -0.43845
VAL_199 0 -0.05917 -0.56964 -0.35242 0.04485 0 0 0 -0.93637
ILE_200 0 -0.12656 -0.1286 0.47679 0.06937 0 0 0 0.29099
GLU_201 0 -0.03191 -0.09083 -0.71584 0.0693 0 0 0 -0.76928
ASP_202 0 -0.24499 0.28778 -0.03907 0.03543 0 0 0 0.03916
ILE_203 0 -0.02501 -0.73936 -0.41682 0.04458 0 0 0 -1.13662
HIS_D_204 0 0.07639 0.18098 0.0215 0.06893 0 0 0 0.3478
ASP_205 0 0.01558 -0.1787 -0.42964 0.06884 0 0 0 -0.52393
PHE_206 0 0.1789 -0.1282 -0.38422 0.0445 0 0 0 -0.28902
MET_207 0 -0.27518 -0.15589 0.10186 0.04396 0 0 0 -0.28525
GLN_208 0 -0.06165 -0.00038 -0.60368 0.06947 0 0 0 -0.59624
ALA_209 0 -0.1673 0.18999 0.14698 0.0351 0 0 0 0.20477
ALA_210 0 0.07714 -0.02693 -0.01847 0.03614 0 0 0 0.06789
ALA_211 0 -0.043 -0.01835 0.20553 0.04277 0 0 0 0.18695
ALA_212 0 -0.05171 0.03147 0.4142 0.03302 0 0 0 0.42697
ALA_213 0 0.03246 0.01218 0.07904 0.03313 0 0 0 0.1568
ALA_214 0 -0.01139 -0.0759 0.11438 0.0353 0 0 0 0.06239
ASN_215 0 -0.02266 -0.01142 -0.46336 0.04983 0 0 0 -0.44761
CYS_216 0 -0.04526 -0.02032 1.70525 0.07072 0 0 0 1.71039
ARG_217 0 0.10285 0.15785 -0.33465 0.036 0 0 0 -0.03795
LYS:CtermProteinFull_218 0 -0.02266 -0.01939 -1.10762 0.07347 0 0 0 -1.0762
#END_POSE_ENERGIES_TABLE ./minmover_pdb/pose_11.pdb
