# Supplementary material for: Selection of a promiscuous minimalist cAMP phosphodiesterase from a library of de novo designed proteins
Source: Nat Chem. 2024 May 3;16(7):1200–8. doi: 10.1038/s41557-024-01490-4 (PMC11230910; doi:10.1038/s41557-024-01490-4)
Supplement: Supplementary file 3 — MD input files, scripts and final structures derived from MD, AlphaFold2, EMSfold and MultiSFold. [file 41557_2024_1490_MOESM3_ESM.zip › Computational_Data/4_MultiSFold/campase/pose_12.pdb]

ATOM      1  N   MET A   1      14.999  -7.930  -0.838  1.00  0.00           N  
ATOM      2  CA  MET A   1      13.940  -6.997  -1.273  1.00  0.00           C  
ATOM      3  C   MET A   1      12.590  -7.687  -1.322  1.00  0.00           C  
ATOM      4  O   MET A   1      11.725  -7.234  -0.603  1.00  0.00           O  
ATOM      5  CB  MET A   1      14.272  -6.407  -2.642  1.00  0.00           C  
ATOM      6  CEN MET A   1      14.749  -4.920  -3.441  1.00  0.00           X  
ATOM      7  H   MET A   1      15.775  -8.121  -1.439  1.00  0.00           H  
ATOM      8  N   TYR A   2      12.434  -8.810  -2.033  1.00  0.00           N  
ATOM      9  CA  TYR A   2      11.121  -9.452  -2.219  1.00  0.00           C  
ATOM     10  C   TYR A   2      10.240  -9.600  -0.960  1.00  0.00           C  
ATOM     11  O   TYR A   2       9.048  -9.373  -1.063  1.00  0.00           O  
ATOM     12  CB  TYR A   2      11.331 -10.836  -2.838  1.00  0.00           C  
ATOM     13  CEN TYR A   2      11.301 -11.633  -4.398  1.00  0.00           X  
ATOM     14  H   TYR A   2      13.139  -9.098  -2.695  1.00  0.00           H  
ATOM     15  N   GLY A   3      10.799  -9.936   0.214  1.00  0.00           N  
ATOM     16  CA  GLY A   3      10.021 -10.080   1.461  1.00  0.00           C  
ATOM     17  C   GLY A   3       9.318  -8.787   1.888  1.00  0.00           C  
ATOM     18  O   GLY A   3       8.156  -8.837   2.248  1.00  0.00           O  
ATOM     19  CEN GLY A   3      10.020 -10.080   1.461  1.00  0.00           X  
ATOM     20  H   GLY A   3      11.783 -10.159   0.240  1.00  0.00           H  
ATOM     21  N   LYS A   4       9.977  -7.631   1.693  1.00  0.00           N  
ATOM     22  CA  LYS A   4       9.447  -6.300   2.068  1.00  0.00           C  
ATOM     23  C   LYS A   4       8.338  -5.785   1.145  1.00  0.00           C  
ATOM     24  O   LYS A   4       7.467  -5.043   1.558  1.00  0.00           O  
ATOM     25  CB  LYS A   4      10.584  -5.278   2.103  1.00  0.00           C  
ATOM     26  CEN LYS A   4      11.940  -4.117   3.240  1.00  0.00           X  
ATOM     27  H   LYS A   4      10.920  -7.674   1.335  1.00  0.00           H  
ATOM     28  N   LEU A   5       8.430  -6.135  -0.134  1.00  0.00           N  
ATOM     29  CA  LEU A   5       7.408  -5.876  -1.133  1.00  0.00           C  
ATOM     30  C   LEU A   5       6.125  -6.668  -0.861  1.00  0.00           C  
ATOM     31  O   LEU A   5       5.035  -6.122  -0.972  1.00  0.00           O  
ATOM     32  CB  LEU A   5       7.952  -6.204  -2.529  1.00  0.00           C  
ATOM     33  CEN LEU A   5       8.457  -5.324  -3.688  1.00  0.00           X  
ATOM     34  H   LEU A   5       9.229  -6.691  -0.406  1.00  0.00           H  
ATOM     35  N   ASN A   6       6.257  -7.947  -0.499  1.00  0.00           N  
ATOM     36  CA  ASN A   6       5.098  -8.774  -0.190  1.00  0.00           C  
ATOM     37  C   ASN A   6       4.325  -8.177   0.990  1.00  0.00           C  
ATOM     38  O   ASN A   6       3.107  -8.094   0.916  1.00  0.00           O  
ATOM     39  CB  ASN A   6       5.496 -10.209   0.102  1.00  0.00           C  
ATOM     40  CEN ASN A   6       5.600 -11.114  -0.420  1.00  0.00           X  
ATOM     41  H   ASN A   6       7.167  -8.298  -0.241  1.00  0.00           H  
ATOM     42  N   ASP A   7       5.045  -7.682   2.004  1.00  0.00           N  
ATOM     43  CA  ASP A   7       4.445  -7.125   3.222  1.00  0.00           C  
ATOM     44  C   ASP A   7       3.672  -5.832   2.893  1.00  0.00           C  
ATOM     45  O   ASP A   7       2.541  -5.656   3.328  1.00  0.00           O  
ATOM     46  CB  ASP A   7       5.520  -6.852   4.277  1.00  0.00           C  
ATOM     47  CEN ASP A   7       5.929  -7.276   5.108  1.00  0.00           X  
ATOM     48  H   ASP A   7       6.049  -7.779   1.987  1.00  0.00           H  
ATOM     49  N   LEU A   8       4.218  -4.992   2.004  1.00  0.00           N  
ATOM     50  CA  LEU A   8       3.569  -3.760   1.553  1.00  0.00           C  
ATOM     51  C   LEU A   8       2.289  -4.002   0.732  1.00  0.00           C  
ATOM     52  O   LEU A   8       1.305  -3.274   0.867  1.00  0.00           O  
ATOM     53  CB  LEU A   8       4.566  -2.931   0.734  1.00  0.00           C  
ATOM     54  CEN LEU A   8       5.403  -1.680   1.062  1.00  0.00           X  
ATOM     55  H   LEU A   8       5.179  -5.150   1.737  1.00  0.00           H  
ATOM     56  N   LEU A   9       2.306  -5.000  -0.156  1.00  0.00           N  
ATOM     57  CA  LEU A   9       1.134  -5.363  -0.955  1.00  0.00           C  
ATOM     58  C   LEU A   9      -0.026  -5.815  -0.053  1.00  0.00           C  
ATOM     59  O   LEU A   9      -1.181  -5.495  -0.332  1.00  0.00           O  
ATOM     60  CB  LEU A   9       1.498  -6.465  -1.958  1.00  0.00           C  
ATOM     61  CEN LEU A   9       1.756  -6.454  -3.476  1.00  0.00           X  
ATOM     62  H   LEU A   9       3.149  -5.547  -0.242  1.00  0.00           H  
ATOM     63  N   GLU A  10       0.286  -6.529   1.028  1.00  0.00           N  
ATOM     64  CA  GLU A  10      -0.695  -7.005   2.007  1.00  0.00           C  
ATOM     65  C   GLU A  10      -1.367  -5.836   2.738  1.00  0.00           C  
ATOM     66  O   GLU A  10      -2.594  -5.824   2.875  1.00  0.00           O  
ATOM     67  CB  GLU A  10      -0.030  -7.943   3.016  1.00  0.00           C  
ATOM     68  CEN GLU A  10       0.322  -9.521   3.557  1.00  0.00           X  
ATOM     69  H   GLU A  10       1.260  -6.690   1.238  1.00  0.00           H  
ATOM     70  N   ASP A  11      -0.591  -4.826   3.130  1.00  0.00           N  
ATOM     71  CA  ASP A  11      -1.090  -3.644   3.829  1.00  0.00           C  
ATOM     72  C   ASP A  11      -2.004  -2.812   2.926  1.00  0.00           C  
ATOM     73  O   ASP A  11      -3.076  -2.384   3.356  1.00  0.00           O  
ATOM     74  CB  ASP A  11       0.075  -2.788   4.332  1.00  0.00           C  
ATOM     75  CEN ASP A  11       0.618  -2.621   5.178  1.00  0.00           X  
ATOM     76  H   ASP A  11       0.409  -4.918   3.026  1.00  0.00           H  
ATOM     77  N   LEU A  12      -1.643  -2.651   1.650  1.00  0.00           N  
ATOM     78  CA  LEU A  12      -2.448  -1.907   0.680  1.00  0.00           C  
ATOM     79  C   LEU A  12      -3.844  -2.521   0.482  1.00  0.00           C  
ATOM     80  O   LEU A  12      -4.859  -1.820   0.550  1.00  0.00           O  
ATOM     81  CB  LEU A  12      -1.707  -1.835  -0.661  1.00  0.00           C  
ATOM     82  CEN LEU A  12      -0.916  -0.712  -1.359  1.00  0.00           X  
ATOM     83  H   LEU A  12      -0.748  -3.020   1.365  1.00  0.00           H  
ATOM     84  N   GLN A  13      -3.920  -3.843   0.308  1.00  0.00           N  
ATOM     85  CA  GLN A  13      -5.192  -4.564   0.203  1.00  0.00           C  
ATOM     86  C   GLN A  13      -6.064  -4.405   1.453  1.00  0.00           C  
ATOM     87  O   GLN A  13      -7.277  -4.184   1.336  1.00  0.00           O  
ATOM     88  CB  GLN A  13      -4.934  -6.052  -0.050  1.00  0.00           C  
ATOM     89  CEN GLN A  13      -4.876  -7.294  -1.275  1.00  0.00           X  
ATOM     90  H   GLN A  13      -3.060  -4.373   0.313  1.00  0.00           H  
ATOM     91  N   GLU A  14      -5.495  -4.499   2.656  1.00  0.00           N  
ATOM     92  CA  GLU A  14      -6.273  -4.341   3.888  1.00  0.00           C  
ATOM     93  C   GLU A  14      -6.816  -2.910   4.024  1.00  0.00           C  
ATOM     94  O   GLU A  14      -8.002  -2.745   4.339  1.00  0.00           O  
ATOM     95  CB  GLU A  14      -5.420  -4.700   5.107  1.00  0.00           C  
ATOM     96  CEN GLU A  14      -4.953  -5.818   6.305  1.00  0.00           X  
ATOM     97  H   GLU A  14      -4.511  -4.714   2.722  1.00  0.00           H  
ATOM     98  N   VAL A  15      -6.036  -1.878   3.678  1.00  0.00           N  
ATOM     99  CA  VAL A  15      -6.518  -0.484   3.726  1.00  0.00           C  
ATOM    100  C   VAL A  15      -7.656  -0.246   2.747  1.00  0.00           C  
ATOM    101  O   VAL A  15      -8.641   0.393   3.124  1.00  0.00           O  
ATOM    102  CB  VAL A  15      -5.390   0.519   3.421  1.00  0.00           C  
ATOM    103  CEN VAL A  15      -4.984   1.000   3.702  1.00  0.00           X  
ATOM    104  H   VAL A  15      -5.091  -2.065   3.374  1.00  0.00           H  
ATOM    105  N   LEU A  16      -7.577  -0.793   1.530  1.00  0.00           N  
ATOM    106  CA  LEU A  16      -8.626  -0.619   0.513  1.00  0.00           C  
ATOM    107  C   LEU A  16      -9.934  -1.281   0.943  1.00  0.00           C  
ATOM    108  O   LEU A  16     -11.026  -0.716   0.848  1.00  0.00           O  
ATOM    109  CB  LEU A  16      -8.162  -1.189  -0.833  1.00  0.00           C  
ATOM    110  CEN LEU A  16      -7.667  -0.529  -2.134  1.00  0.00           X  
ATOM    111  H   LEU A  16      -6.764  -1.350   1.305  1.00  0.00           H  
ATOM    112  N   LYS A  17      -9.825  -2.493   1.482  1.00  0.00           N  
ATOM    113  CA  LYS A  17     -10.979  -3.264   1.932  1.00  0.00           C  
ATOM    114  C   LYS A  17     -11.702  -2.590   3.100  1.00  0.00           C  
ATOM    115  O   LYS A  17     -12.933  -2.551   3.107  1.00  0.00           O  
ATOM    116  CB  LYS A  17     -10.546  -4.676   2.330  1.00  0.00           C  
ATOM    117  CEN LYS A  17     -10.441  -6.736   1.861  1.00  0.00           X  
ATOM    118  H   LYS A  17      -8.904  -2.900   1.523  1.00  0.00           H  
ATOM    119  N   ASN A  18     -10.975  -2.067   4.084  1.00  0.00           N  
ATOM    120  CA  ASN A  18     -11.563  -1.407   5.247  1.00  0.00           C  
ATOM    121  C   ASN A  18     -12.203  -0.064   4.885  1.00  0.00           C  
ATOM    122  O   ASN A  18     -13.343   0.181   5.282  1.00  0.00           O  
ATOM    123  CB  ASN A  18     -10.533  -1.214   6.345  1.00  0.00           C  
ATOM    124  CEN ASN A  18     -10.188  -1.727   7.192  1.00  0.00           X  
ATOM    125  H   ASN A  18      -9.967  -2.107   4.005  1.00  0.00           H  
ATOM    126  N   LEU A  19     -11.549   0.752   4.060  1.00  0.00           N  
ATOM    127  CA  LEU A  19     -12.071   2.047   3.622  1.00  0.00           C  
ATOM    128  C   LEU A  19     -13.355   1.886   2.808  1.00  0.00           C  
ATOM    129  O   LEU A  19     -14.342   2.573   3.076  1.00  0.00           O  
ATOM    130  CB  LEU A  19     -11.011   2.794   2.802  1.00  0.00           C  
ATOM    131  CEN LEU A  19     -10.079   3.976   3.128  1.00  0.00           X  
ATOM    132  H   LEU A  19     -10.658   0.454   3.689  1.00  0.00           H  
ATOM    133  N   HIS A  20     -13.392   0.898   1.912  1.00  0.00           N  
ATOM    134  CA  HIS A  20     -14.586   0.578   1.128  1.00  0.00           C  
ATOM    135  C   HIS A  20     -15.744   0.045   1.988  1.00  0.00           C  
ATOM    136  O   HIS A  20     -16.866   0.546   1.896  1.00  0.00           O  
ATOM    137  CB  HIS A  20     -14.241  -0.443   0.039  1.00  0.00           C  
ATOM    138  CEN HIS A  20     -13.869  -0.445  -1.337  1.00  0.00           X  
ATOM    139  H   HIS A  20     -12.526   0.432   1.685  1.00  0.00           H  
ATOM    140  N   LYS A  21     -15.504  -0.960   2.845  1.00  0.00           N  
ATOM    141  CA  LYS A  21     -16.565  -1.586   3.668  1.00  0.00           C  
ATOM    142  C   LYS A  21     -17.176  -0.617   4.681  1.00  0.00           C  
ATOM    143  O   LYS A  21     -18.369  -0.717   4.967  1.00  0.00           O  
ATOM    144  CB  LYS A  21     -16.016  -2.810   4.402  1.00  0.00           C  
ATOM    145  CEN LYS A  21     -15.872  -4.916   4.554  1.00  0.00           X  
ATOM    146  H   LYS A  21     -14.551  -1.287   2.924  1.00  0.00           H  
ATOM    147  N   ASN A  22     -16.375   0.291   5.234  1.00  0.00           N  
ATOM    148  CA  ASN A  22     -16.807   1.244   6.252  1.00  0.00           C  
ATOM    149  C   ASN A  22     -17.733   2.355   5.705  1.00  0.00           C  
ATOM    150  O   ASN A  22     -18.582   2.860   6.445  1.00  0.00           O  
ATOM    151  CB  ASN A  22     -15.605   1.864   6.941  1.00  0.00           C  
ATOM    152  CEN ASN A  22     -15.001   1.677   7.778  1.00  0.00           X  
ATOM    153  H   ASN A  22     -15.400   0.291   4.969  1.00  0.00           H  
ATOM    154  N   ASP A  23     -17.661   2.679   4.403  1.00  0.00           N  
ATOM    155  CA  ASP A  23     -18.372   3.802   3.774  1.00  0.00           C  
ATOM    156  C   ASP A  23     -19.898   3.597   3.701  1.00  0.00           C  
ATOM    157  O   ASP A  23     -20.519   3.583   2.635  1.00  0.00           O  
ATOM    158  CB  ASP A  23     -17.819   4.044   2.367  1.00  0.00           C  
ATOM    159  CEN ASP A  23     -17.148   4.635   1.879  1.00  0.00           X  
ATOM    160  H   ASP A  23     -17.034   2.151   3.813  1.00  0.00           H  
ATOM    161  N   ARG A  24     -20.554   3.488   4.860  1.00  0.00           N  
ATOM    162  CA  ARG A  24     -22.024   3.382   4.901  1.00  0.00           C  
ATOM    163  C   ARG A  24     -22.761   4.666   5.263  1.00  0.00           C  
ATOM    164  O   ARG A  24     -23.954   4.736   4.983  1.00  0.00           O  
ATOM    165  CB  ARG A  24     -22.466   2.250   5.816  1.00  0.00           C  
ATOM    166  CEN ARG A  24     -23.188   0.003   6.580  1.00  0.00           X  
ATOM    167  H   ARG A  24     -20.006   3.580   5.702  1.00  0.00           H  
ATOM    168  N   SER A  25     -22.109   5.674   5.848  1.00  0.00           N  
ATOM    169  CA  SER A  25     -22.818   6.902   6.255  1.00  0.00           C  
ATOM    170  C   SER A  25     -22.213   8.243   5.793  1.00  0.00           C  
ATOM    171  O   SER A  25     -22.687   9.284   6.249  1.00  0.00           O  
ATOM    172  CB  SER A  25     -22.936   6.909   7.767  1.00  0.00           C  
ATOM    173  CEN SER A  25     -22.798   6.834   8.287  1.00  0.00           X  
ATOM    174  H   SER A  25     -21.177   5.501   6.195  1.00  0.00           H  
ATOM    175  N   GLY A  26     -21.213   8.282   4.906  1.00  0.00           N  
ATOM    176  CA  GLY A  26     -20.569   9.559   4.538  1.00  0.00           C  
ATOM    177  C   GLY A  26     -19.880   9.579   3.173  1.00  0.00           C  
ATOM    178  O   GLY A  26     -18.653   9.576   3.122  1.00  0.00           O  
ATOM    179  CEN GLY A  26     -20.568   9.560   4.537  1.00  0.00           X  
ATOM    180  H   GLY A  26     -20.801   7.424   4.562  1.00  0.00           H  
ATOM    181  N   LYS A  27     -20.679   9.582   2.098  1.00  0.00           N  
ATOM    182  CA  LYS A  27     -20.266   9.535   0.680  1.00  0.00           C  
ATOM    183  C   LYS A  27     -19.088  10.427   0.296  1.00  0.00           C  
ATOM    184  O   LYS A  27     -18.282  10.025  -0.533  1.00  0.00           O  
ATOM    185  CB  LYS A  27     -21.459   9.892  -0.208  1.00  0.00           C  
ATOM    186  CEN LYS A  27     -23.015   9.254  -1.492  1.00  0.00           X  
ATOM    187  H   LYS A  27     -21.667   9.473   2.278  1.00  0.00           H  
ATOM    188  N   ASP A  28     -18.989  11.616   0.880  1.00  0.00           N  
ATOM    189  CA  ASP A  28     -17.874  12.511   0.559  1.00  0.00           C  
ATOM    190  C   ASP A  28     -16.518  11.922   0.978  1.00  0.00           C  
ATOM    191  O   ASP A  28     -15.534  12.071   0.264  1.00  0.00           O  
ATOM    192  CB  ASP A  28     -18.080  13.872   1.228  1.00  0.00           C  
ATOM    193  CEN ASP A  28     -18.435  14.803   1.018  1.00  0.00           X  
ATOM    194  H   ASP A  28     -19.827  12.032   1.260  1.00  0.00           H  
ATOM    195  N   ASN A  29     -16.469  11.148   2.067  1.00  0.00           N  
ATOM    196  CA  ASN A  29     -15.195  10.605   2.549  1.00  0.00           C  
ATOM    197  C   ASN A  29     -14.780   9.314   1.826  1.00  0.00           C  
ATOM    198  O   ASN A  29     -13.588   9.031   1.721  1.00  0.00           O  
ATOM    199  CB  ASN A  29     -15.245  10.362   4.047  1.00  0.00           C  
ATOM    200  CEN ASN A  29     -15.019  10.881   4.931  1.00  0.00           X  
ATOM    201  H   ASN A  29     -17.309  11.031   2.618  1.00  0.00           H  
ATOM    202  N   ILE A  30     -15.738   8.510   1.353  1.00  0.00           N  
ATOM    203  CA  ILE A  30     -15.435   7.294   0.580  1.00  0.00           C  
ATOM    204  C   ILE A  30     -14.682   7.654  -0.697  1.00  0.00           C  
ATOM    205  O   ILE A  30     -13.751   6.940  -1.044  1.00  0.00           O  
ATOM    206  CB  ILE A  30     -16.710   6.514   0.211  1.00  0.00           C  
ATOM    207  CEN ILE A  30     -17.424   5.761   0.547  1.00  0.00           X  
ATOM    208  H   ILE A  30     -16.700   8.795   1.458  1.00  0.00           H  
ATOM    209  N   HIS A  31     -15.017   8.766  -1.361  1.00  0.00           N  
ATOM    210  CA  HIS A  31     -14.320   9.170  -2.583  1.00  0.00           C  
ATOM    211  C   HIS A  31     -12.853   9.514  -2.314  1.00  0.00           C  
ATOM    212  O   HIS A  31     -11.983   9.094  -3.072  1.00  0.00           O  
ATOM    213  CB  HIS A  31     -15.024  10.367  -3.231  1.00  0.00           C  
ATOM    214  CEN HIS A  31     -15.994  10.607  -4.247  1.00  0.00           X  
ATOM    215  H   HIS A  31     -15.728   9.380  -0.989  1.00  0.00           H  
ATOM    216  N   ASP A  32     -12.564  10.215  -1.214  1.00  0.00           N  
ATOM    217  CA  ASP A  32     -11.194  10.614  -0.881  1.00  0.00           C  
ATOM    218  C   ASP A  32     -10.285   9.398  -0.652  1.00  0.00           C  
ATOM    219  O   ASP A  32      -9.152   9.377  -1.129  1.00  0.00           O  
ATOM    220  CB  ASP A  32     -11.190  11.511   0.360  1.00  0.00           C  
ATOM    221  CEN ASP A  32     -11.167  12.497   0.615  1.00  0.00           X  
ATOM    222  H   ASP A  32     -13.318  10.575  -0.649  1.00  0.00           H  
ATOM    223  N   VAL A  33     -10.793   8.358   0.017  1.00  0.00           N  
ATOM    224  CA  VAL A  33     -10.023   7.142   0.337  1.00  0.00           C  
ATOM    225  C   VAL A  33      -9.640   6.386  -0.938  1.00  0.00           C  
ATOM    226  O   VAL A  33      -8.531   5.878  -1.013  1.00  0.00           O  
ATOM    227  CB  VAL A  33     -10.810   6.197   1.264  1.00  0.00           C  
ATOM    228  CEN VAL A  33     -10.838   5.946   1.905  1.00  0.00           X  
ATOM    229  H   VAL A  33     -11.769   8.397   0.276  1.00  0.00           H  
ATOM    230  N   ASP A  34     -10.525   6.323  -1.936  1.00  0.00           N  
ATOM    231  CA  ASP A  34     -10.274   5.684  -3.234  1.00  0.00           C  
ATOM    232  C   ASP A  34      -9.116   6.371  -3.966  1.00  0.00           C  
ATOM    233  O   ASP A  34      -8.209   5.691  -4.443  1.00  0.00           O  
ATOM    234  CB  ASP A  34     -11.536   5.711  -4.100  1.00  0.00           C  
ATOM    235  CEN ASP A  34     -12.319   5.115  -4.364  1.00  0.00           X  
ATOM    236  H   ASP A  34     -11.437   6.736  -1.792  1.00  0.00           H  
ATOM    237  N   ASN A  35      -9.073   7.705  -3.956  1.00  0.00           N  
ATOM    238  CA  ASN A  35      -7.987   8.477  -4.565  1.00  0.00           C  
ATOM    239  C   ASN A  35      -6.643   8.210  -3.875  1.00  0.00           C  
ATOM    240  O   ASN A  35      -5.624   8.039  -4.541  1.00  0.00           O  
ATOM    241  CB  ASN A  35      -8.294   9.963  -4.552  1.00  0.00           C  
ATOM    242  CEN ASN A  35      -8.738  10.675  -5.182  1.00  0.00           X  
ATOM    243  H   ASN A  35      -9.837   8.206  -3.521  1.00  0.00           H  
ATOM    244  N   HIS A  36      -6.625   8.165  -2.541  1.00  0.00           N  
ATOM    245  CA  HIS A  36      -5.397   7.889  -1.801  1.00  0.00           C  
ATOM    246  C   HIS A  36      -4.855   6.491  -2.117  1.00  0.00           C  
ATOM    247  O   HIS A  36      -3.659   6.331  -2.348  1.00  0.00           O  
ATOM    248  CB  HIS A  36      -5.634   8.033  -0.295  1.00  0.00           C  
ATOM    249  CEN HIS A  36      -5.481   9.025   0.716  1.00  0.00           X  
ATOM    250  H   HIS A  36      -7.476   8.347  -2.026  1.00  0.00           H  
ATOM    251  N   LEU A  37      -5.731   5.491  -2.218  1.00  0.00           N  
ATOM    252  CA  LEU A  37      -5.362   4.125  -2.566  1.00  0.00           C  
ATOM    253  C   LEU A  37      -4.754   4.018  -3.976  1.00  0.00           C  
ATOM    254  O   LEU A  37      -3.701   3.403  -4.135  1.00  0.00           O  
ATOM    255  CB  LEU A  37      -6.590   3.213  -2.447  1.00  0.00           C  
ATOM    256  CEN LEU A  37      -7.034   2.192  -1.383  1.00  0.00           X  
ATOM    257  H   LEU A  37      -6.700   5.682  -2.013  1.00  0.00           H  
ATOM    258  N   GLN A  38      -5.346   4.666  -4.987  1.00  0.00           N  
ATOM    259  CA  GLN A  38      -4.802   4.674  -6.351  1.00  0.00           C  
ATOM    260  C   GLN A  38      -3.403   5.302  -6.400  1.00  0.00           C  
ATOM    261  O   GLN A  38      -2.504   4.709  -6.995  1.00  0.00           O  
ATOM    262  CB  GLN A  38      -5.739   5.433  -7.294  1.00  0.00           C  
ATOM    263  CEN GLN A  38      -6.984   5.255  -8.504  1.00  0.00           X  
ATOM    264  H   GLN A  38      -6.165   5.223  -4.793  1.00  0.00           H  
ATOM    265  N   ASN A  39      -3.188   6.431  -5.716  1.00  0.00           N  
ATOM    266  CA  ASN A  39      -1.872   7.082  -5.684  1.00  0.00           C  
ATOM    267  C   ASN A  39      -0.810   6.180  -5.029  1.00  0.00           C  
ATOM    268  O   ASN A  39       0.285   6.041  -5.561  1.00  0.00           O  
ATOM    269  CB  ASN A  39      -1.938   8.419  -4.968  1.00  0.00           C  
ATOM    270  CEN ASN A  39      -2.087   9.429  -5.211  1.00  0.00           X  
ATOM    271  H   ASN A  39      -3.968   6.889  -5.271  1.00  0.00           H  
ATOM    272  N   VAL A  40      -1.161   5.481  -3.942  1.00  0.00           N  
ATOM    273  CA  VAL A  40      -0.250   4.541  -3.256  1.00  0.00           C  
ATOM    274  C   VAL A  40       0.147   3.377  -4.177  1.00  0.00           C  
ATOM    275  O   VAL A  40       1.316   2.998  -4.237  1.00  0.00           O  
ATOM    276  CB  VAL A  40      -0.884   3.971  -1.973  1.00  0.00           C  
ATOM    277  CEN VAL A  40      -0.852   3.986  -1.285  1.00  0.00           X  
ATOM    278  H   VAL A  40      -2.078   5.644  -3.549  1.00  0.00           H  
ATOM    279  N   ILE A  41      -0.804   2.801  -4.921  1.00  0.00           N  
ATOM    280  CA  ILE A  41      -0.514   1.703  -5.863  1.00  0.00           C  
ATOM    281  C   ILE A  41       0.467   2.147  -6.952  1.00  0.00           C  
ATOM    282  O   ILE A  41       1.423   1.419  -7.244  1.00  0.00           O  
ATOM    283  CB  ILE A  41      -1.796   1.175  -6.532  1.00  0.00           C  
ATOM    284  CEN ILE A  41      -2.634   0.484  -6.434  1.00  0.00           X  
ATOM    285  H   ILE A  41      -1.740   3.176  -4.879  1.00  0.00           H  
ATOM    286  N   GLU A  42       0.235   3.310  -7.559  1.00  0.00           N  
ATOM    287  CA  GLU A  42       1.106   3.855  -8.604  1.00  0.00           C  
ATOM    288  C   GLU A  42       2.536   4.051  -8.085  1.00  0.00           C  
ATOM    289  O   GLU A  42       3.489   3.623  -8.737  1.00  0.00           O  
ATOM    290  CB  GLU A  42       0.548   5.180  -9.128  1.00  0.00           C  
ATOM    291  CEN GLU A  42      -0.328   6.053 -10.300  1.00  0.00           X  
ATOM    292  H   GLU A  42      -0.545   3.877  -7.255  1.00  0.00           H  
ATOM    293  N   ASP A  43       2.693   4.570  -6.869  1.00  0.00           N  
ATOM    294  CA  ASP A  43       4.000   4.800  -6.253  1.00  0.00           C  
ATOM    295  C   ASP A  43       4.755   3.494  -5.974  1.00  0.00           C  
ATOM    296  O   ASP A  43       5.945   3.382  -6.301  1.00  0.00           O  
ATOM    297  CB  ASP A  43       3.836   5.594  -4.955  1.00  0.00           C  
ATOM    298  CEN ASP A  43       3.888   6.550  -4.608  1.00  0.00           X  
ATOM    299  H   ASP A  43       1.880   4.937  -6.394  1.00  0.00           H  
ATOM    300  N   ILE A  44       4.076   2.462  -5.454  1.00  0.00           N  
ATOM    301  CA  ILE A  44       4.711   1.162  -5.179  1.00  0.00           C  
ATOM    302  C   ILE A  44       5.201   0.555  -6.487  1.00  0.00           C  
ATOM    303  O   ILE A  44       6.331   0.070  -6.552  1.00  0.00           O  
ATOM    304  CB  ILE A  44       3.750   0.178  -4.487  1.00  0.00           C  
ATOM    305  CEN ILE A  44       3.358  -0.160  -3.528  1.00  0.00           X  
ATOM    306  H   ILE A  44       3.086   2.579  -5.303  1.00  0.00           H  
ATOM    307  N   HIS A  45       4.392   0.586  -7.547  1.00  0.00           N  
ATOM    308  CA  HIS A  45       4.774   0.045  -8.845  1.00  0.00           C  
ATOM    309  C   HIS A  45       6.030   0.707  -9.426  1.00  0.00           C  
ATOM    310  O   HIS A  45       6.965   0.010  -9.840  1.00  0.00           O  
ATOM    311  CB  HIS A  45       3.611   0.186  -9.833  1.00  0.00           C  
ATOM    312  CEN HIS A  45       2.521  -0.597 -10.311  1.00  0.00           X  
ATOM    313  H   HIS A  45       3.492   1.039  -7.454  1.00  0.00           H  
ATOM    314  N   ASP A  46       6.112   2.030  -9.380  1.00  0.00           N  
ATOM    315  CA  ASP A  46       7.260   2.784  -9.880  1.00  0.00           C  
ATOM    316  C   ASP A  46       8.536   2.467  -9.096  1.00  0.00           C  
ATOM    317  O   ASP A  46       9.603   2.239  -9.688  1.00  0.00           O  
ATOM    318  CB  ASP A  46       6.973   4.287  -9.824  1.00  0.00           C  
ATOM    319  CEN ASP A  46       6.657   5.048 -10.422  1.00  0.00           X  
ATOM    320  H   ASP A  46       5.313   2.551  -9.047  1.00  0.00           H  
ATOM    321  N   PHE A  47       8.439   2.368  -7.768  1.00  0.00           N  
ATOM    322  CA  PHE A  47       9.581   2.059  -6.915  1.00  0.00           C  
ATOM    323  C   PHE A  47      10.136   0.659  -7.220  1.00  0.00           C  
ATOM    324  O   PHE A  47      11.353   0.486  -7.334  1.00  0.00           O  
ATOM    325  CB  PHE A  47       9.187   2.164  -5.441  1.00  0.00           C  
ATOM    326  CEN PHE A  47       9.293   3.215  -4.254  1.00  0.00           X  
ATOM    327  H   PHE A  47       7.531   2.486  -7.340  1.00  0.00           H  
ATOM    328  N   MET A  48       9.264  -0.334  -7.420  1.00  0.00           N  
ATOM    329  CA  MET A  48       9.650  -1.708  -7.740  1.00  0.00           C  
ATOM    330  C   MET A  48      10.373  -1.794  -9.082  1.00  0.00           C  
ATOM    331  O   MET A  48      11.400  -2.472  -9.187  1.00  0.00           O  
ATOM    332  CB  MET A  48       8.417  -2.609  -7.750  1.00  0.00           C  
ATOM    333  CEN MET A  48       7.624  -3.898  -6.860  1.00  0.00           X  
ATOM    334  H   MET A  48       8.282  -0.109  -7.349  1.00  0.00           H  
ATOM    335  N   GLN A  49       9.865  -1.109 -10.103  1.00  0.00           N  
ATOM    336  CA  GLN A  49      10.462  -1.102 -11.434  1.00  0.00           C  
ATOM    337  C   GLN A  49      11.874  -0.500 -11.394  1.00  0.00           C  
ATOM    338  O   GLN A  49      12.819  -1.097 -11.925  1.00  0.00           O  
ATOM    339  CB  GLN A  49       9.583  -0.315 -12.409  1.00  0.00           C  
ATOM    340  CEN GLN A  49       8.390  -0.454 -13.676  1.00  0.00           X  
ATOM    341  H   GLN A  49       9.003  -0.597  -9.961  1.00  0.00           H  
ATOM    342  N   ALA A  50      12.050   0.615 -10.685  1.00  0.00           N  
ATOM    343  CA  ALA A  50      13.338   1.287 -10.543  1.00  0.00           C  
ATOM    344  C   ALA A  50      14.374   0.420  -9.804  1.00  0.00           C  
ATOM    345  O   ALA A  50      15.528   0.334 -10.236  1.00  0.00           O  
ATOM    346  CB  ALA A  50      13.149   2.616  -9.826  1.00  0.00           C  
ATOM    347  CEN ALA A  50      13.150   2.615  -9.826  1.00  0.00           X  
ATOM    348  H   ALA A  50      11.245   1.030 -10.238  1.00  0.00           H  
ATOM    349  N   ALA A  51      13.978  -0.281  -8.740  1.00  0.00           N  
ATOM    350  CA  ALA A  51      14.863  -1.165  -7.982  1.00  0.00           C  
ATOM    351  C   ALA A  51      15.300  -2.386  -8.809  1.00  0.00           C  
ATOM    352  O   ALA A  51      16.479  -2.760  -8.800  1.00  0.00           O  
ATOM    353  CB  ALA A  51      14.180  -1.609  -6.697  1.00  0.00           C  
ATOM    354  CEN ALA A  51      14.181  -1.610  -6.698  1.00  0.00           X  
ATOM    355  H   ALA A  51      13.033  -0.150  -8.404  1.00  0.00           H  
ATOM    356  N   ALA A  52      14.388  -2.978  -9.584  1.00  0.00           N  
ATOM    357  CA  ALA A  52      14.672  -4.138 -10.424  1.00  0.00           C  
ATOM    358  C   ALA A  52      15.653  -3.789 -11.558  1.00  0.00           C  
ATOM    359  O   ALA A  52      16.599  -4.542 -11.811  1.00  0.00           O  
ATOM    360  CB  ALA A  52      13.376  -4.701 -10.989  1.00  0.00           C  
ATOM    361  CEN ALA A  52      13.377  -4.701 -10.989  1.00  0.00           X  
ATOM    362  H   ALA A  52      13.452  -2.602  -9.588  1.00  0.00           H  
ATOM    363  N   ALA A  53      15.478  -2.633 -12.206  1.00  0.00           N  
ATOM    364  CA  ALA A  53      16.364  -2.182 -13.275  1.00  0.00           C  
ATOM    365  C   ALA A  53      17.761  -1.831 -12.734  1.00  0.00           C  
ATOM    366  O   ALA A  53      18.766  -2.277 -13.292  1.00  0.00           O  
ATOM    367  CB  ALA A  53      15.752  -0.989 -13.995  1.00  0.00           C  
ATOM    368  CEN ALA A  53      15.753  -0.990 -13.994  1.00  0.00           X  
ATOM    369  H   ALA A  53      14.706  -2.037 -11.944  1.00  0.00           H  
ATOM    370  N   ALA A  54      17.844  -1.128 -11.602  1.00  0.00           N  
ATOM    371  CA  ALA A  54      19.111  -0.713 -11.001  1.00  0.00           C  
ATOM    372  C   ALA A  54      19.951  -1.909 -10.518  1.00  0.00           C  
ATOM    373  O   ALA A  54      21.168  -1.944 -10.729  1.00  0.00           O  
ATOM    374  CB  ALA A  54      18.848   0.248  -9.851  1.00  0.00           C  
ATOM    375  CEN ALA A  54      18.848   0.247  -9.851  1.00  0.00           X  
ATOM    376  H   ALA A  54      16.986  -0.818 -11.167  1.00  0.00           H  
ATOM    377  N   ALA A  55      19.315  -2.926  -9.926  1.00  0.00           N  
ATOM    378  CA  ALA A  55      19.989  -4.145  -9.492  1.00  0.00           C  
ATOM    379  C   ALA A  55      20.441  -5.007 -10.689  1.00  0.00           C  
ATOM    380  O   ALA A  55      21.617  -5.380 -10.780  1.00  0.00           O  
ATOM    381  CB  ALA A  55      19.076  -4.943  -8.572  1.00  0.00           C  
ATOM    382  CEN ALA A  55      19.077  -4.943  -8.573  1.00  0.00           X  
ATOM    383  H   ALA A  55      18.326  -2.828  -9.749  1.00  0.00           H  
ATOM    384  N   ASN A  56      19.537  -5.285 -11.634  1.00  0.00           N  
ATOM    385  CA  ASN A  56      19.820  -6.141 -12.789  1.00  0.00           C  
ATOM    386  C   ASN A  56      20.853  -5.543 -13.752  1.00  0.00           C  
ATOM    387  O   ASN A  56      21.595  -6.307 -14.375  1.00  0.00           O  
ATOM    388  CB  ASN A  56      18.544  -6.463 -13.545  1.00  0.00           C  
ATOM    389  CEN ASN A  56      17.803  -7.206 -13.548  1.00  0.00           X  
ATOM    390  H   ASN A  56      18.606  -4.909 -11.531  1.00  0.00           H  
ATOM    391  N   CYS A  57      21.003  -4.215 -13.811  1.00  0.00           N  
ATOM    392  CA  CYS A  57      21.967  -3.557 -14.702  1.00  0.00           C  
ATOM    393  C   CYS A  57      23.372  -4.182 -14.647  1.00  0.00           C  
ATOM    394  O   CYS A  57      24.023  -4.305 -15.682  1.00  0.00           O  
ATOM    395  CB  CYS A  57      21.997  -2.132 -14.147  1.00  0.00           C  
ATOM    396  CEN CYS A  57      21.614  -1.265 -14.537  1.00  0.00           X  
ATOM    397  H   CYS A  57      20.343  -3.631 -13.318  1.00  0.00           H  
ATOM    398  N   ARG A  58      23.846  -4.670 -13.488  1.00  0.00           N  
ATOM    399  CA  ARG A  58      25.204  -5.241 -13.384  1.00  0.00           C  
ATOM    400  C   ARG A  58      25.474  -6.487 -14.227  1.00  0.00           C  
ATOM    401  O   ARG A  58      26.644  -6.754 -14.495  1.00  0.00           O  
ATOM    402  CB  ARG A  58      25.570  -5.510 -11.931  1.00  0.00           C  
ATOM    403  CEN ARG A  58      26.497  -5.191  -9.653  1.00  0.00           X  
ATOM    404  H   ARG A  58      23.248  -4.630 -12.676  1.00  0.00           H  
ATOM    405  N   LYS A  59      24.464  -7.206 -14.732  1.00  0.00           N  
ATOM    406  CA  LYS A  59      24.727  -8.475 -15.455  1.00  0.00           C  
ATOM    407  C   LYS A  59      25.669  -8.282 -16.652  1.00  0.00           C  
ATOM    408  O   LYS A  59      26.325  -9.235 -17.053  1.00  0.00           O  
ATOM    409  CB  LYS A  59      23.414  -9.098 -15.931  1.00  0.00           C  
ATOM    410  CEN LYS A  59      21.915 -10.570 -15.683  1.00  0.00           X  
ATOM    411  H   LYS A  59      23.554  -6.773 -14.817  1.00  0.00           H  
ATOM    412  N   GLY A  60      25.787  -7.061 -17.175  1.00  0.00           N  
ATOM    413  CA  GLY A  60      26.621  -6.713 -18.327  1.00  0.00           C  
ATOM    414  C   GLY A  60      28.071  -6.326 -18.035  1.00  0.00           C  
ATOM    415  O   GLY A  60      28.821  -6.164 -18.988  1.00  0.00           O  
ATOM    416  CEN GLY A  60      26.621  -6.713 -18.328  1.00  0.00           X  
ATOM    417  H   GLY A  60      25.180  -6.330 -16.825  1.00  0.00           H  
ATOM    418  N   SER A  61      28.503  -6.198 -16.772  1.00  0.00           N  
ATOM    419  CA  SER A  61      29.869  -5.724 -16.481  1.00  0.00           C  
ATOM    420  C   SER A  61      30.829  -6.855 -16.082  1.00  0.00           C  
ATOM    421  O   SER A  61      31.896  -6.594 -15.530  1.00  0.00           O  
ATOM    422  CB  SER A  61      29.823  -4.677 -15.385  1.00  0.00           C  
ATOM    423  CEN SER A  61      29.662  -4.423 -14.932  1.00  0.00           X  
ATOM    424  H   SER A  61      27.931  -6.554 -16.018  1.00  0.00           H  
ATOM    425  N   PRO A  62      30.504  -8.134 -16.355  1.00  0.00           N  
ATOM    426  CA  PRO A  62      31.344  -9.262 -15.978  1.00  0.00           C  
ATOM    427  C   PRO A  62      32.571  -9.277 -16.908  1.00  0.00           C  
ATOM    428  O   PRO A  62      32.615  -9.986 -17.906  1.00  0.00           O  
ATOM    429  CB  PRO A  62      30.444 -10.496 -16.154  1.00  0.00           C  
ATOM    430  CEN PRO A  62      29.235  -9.300 -16.696  1.00  0.00           X  
ATOM    431  N   GLY A  63      33.544  -8.415 -16.617  1.00  0.00           N  
ATOM    432  CA  GLY A  63      34.749  -8.242 -17.429  1.00  0.00           C  
ATOM    433  C   GLY A  63      36.014  -8.706 -16.722  1.00  0.00           C  
ATOM    434  O   GLY A  63      36.760  -7.899 -16.182  1.00  0.00           O  
ATOM    435  CEN GLY A  63      34.750  -8.242 -17.430  1.00  0.00           X  
ATOM    436  H   GLY A  63      33.383  -7.759 -15.866  1.00  0.00           H  
ATOM    437  N   SER A  64      36.267 -10.008 -16.674  1.00  0.00           N  
ATOM    438  CA  SER A  64      37.455 -10.510 -15.988  1.00  0.00           C  
ATOM    439  C   SER A  64      38.160 -11.463 -16.940  1.00  0.00           C  
ATOM    440  O   SER A  64      37.571 -12.469 -17.330  1.00  0.00           O  
ATOM    441  CB  SER A  64      37.089 -11.202 -14.689  1.00  0.00           C  
ATOM    442  CEN SER A  64      36.800 -11.494 -14.333  1.00  0.00           X  
ATOM    443  H   SER A  64      35.823 -10.611 -17.347  1.00  0.00           H  
ATOM    444  N   PRO A  65      39.388 -11.131 -17.375  1.00  0.00           N  
ATOM    445  CA  PRO A  65      40.113 -11.966 -18.309  1.00  0.00           C  
ATOM    446  C   PRO A  65      40.422 -13.283 -17.595  1.00  0.00           C  
ATOM    447  O   PRO A  65      40.849 -13.298 -16.443  1.00  0.00           O  
ATOM    448  CB  PRO A  65      41.374 -11.161 -18.665  1.00  0.00           C  
ATOM    449  CEN PRO A  65      40.700  -9.964 -17.525  1.00  0.00           X  
ATOM    450  N   ALA A  66      40.217 -14.405 -18.283  1.00  0.00           N  
ATOM    451  CA  ALA A  66      40.484 -15.696 -17.680  1.00  0.00           C  
ATOM    452  C   ALA A  66      41.977 -15.956 -17.902  1.00  0.00           C  
ATOM    453  O   ALA A  66      42.390 -16.729 -18.768  1.00  0.00           O  
ATOM    454  CB  ALA A  66      39.616 -16.790 -18.284  1.00  0.00           C  
ATOM    455  CEN ALA A  66      39.617 -16.790 -18.284  1.00  0.00           X  
ATOM    456  H   ALA A  66      40.115 -14.349 -19.287  1.00  0.00           H  
ATOM    457  N   GLY A  67      42.792 -15.197 -17.177  1.00  0.00           N  
ATOM    458  CA  GLY A  67      44.236 -15.251 -17.279  1.00  0.00           C  
ATOM    459  C   GLY A  67      44.690 -16.685 -17.063  1.00  0.00           C  
ATOM    460  O   GLY A  67      44.172 -17.382 -16.199  1.00  0.00           O  
ATOM    461  CEN GLY A  67      44.236 -15.251 -17.279  1.00  0.00           X  
ATOM    462  H   GLY A  67      42.377 -14.597 -16.478  1.00  0.00           H  
ATOM    463  N   SER A  68      45.632 -17.127 -17.889  1.00  0.00           N  
ATOM    464  CA  SER A  68      46.226 -18.467 -17.862  1.00  0.00           C  
ATOM    465  C   SER A  68      47.588 -18.388 -18.554  1.00  0.00           C  
ATOM    466  O   SER A  68      47.866 -19.183 -19.450  1.00  0.00           O  
ATOM    467  CB  SER A  68      45.323 -19.479 -18.540  1.00  0.00           C  
ATOM    468  CEN SER A  68      44.961 -19.682 -18.892  1.00  0.00           X  
ATOM    469  H   SER A  68      46.219 -16.405 -18.284  1.00  0.00           H  
ATOM    470  N   PRO A  69      48.451 -17.422 -18.198  1.00  0.00           N  
ATOM    471  CA  PRO A  69      49.736 -17.302 -18.861  1.00  0.00           C  
ATOM    472  C   PRO A  69      50.516 -18.597 -18.620  1.00  0.00           C  
ATOM    473  O   PRO A  69      50.263 -19.339 -17.670  1.00  0.00           O  
ATOM    474  CB  PRO A  69      50.400 -16.074 -18.213  1.00  0.00           C  
ATOM    475  CEN PRO A  69      48.909 -16.024 -17.234  1.00  0.00           X  
ATOM    476  N   THR A  70      51.452 -18.882 -19.513  1.00  0.00           N  
ATOM    477  CA  THR A  70      52.353 -20.024 -19.392  1.00  0.00           C  
ATOM    478  C   THR A  70      53.719 -19.501 -18.950  1.00  0.00           C  
ATOM    479  O   THR A  70      54.216 -18.513 -19.488  1.00  0.00           O  
ATOM    480  CB  THR A  70      52.491 -20.805 -20.711  1.00  0.00           C  
ATOM    481  CEN THR A  70      52.265 -21.122 -21.148  1.00  0.00           X  
ATOM    482  H   THR A  70      51.723 -18.176 -20.185  1.00  0.00           H  
ATOM    483  N   SER A  71      54.302 -20.141 -17.933  1.00  0.00           N  
ATOM    484  CA  SER A  71      55.611 -19.804 -17.378  1.00  0.00           C  
ATOM    485  C   SER A  71      56.730 -20.540 -18.111  1.00  0.00           C  
ATOM    486  O   SER A  71      56.535 -21.701 -18.461  1.00  0.00           O  
ATOM    487  CB  SER A  71      55.647 -20.127 -15.897  1.00  0.00           C  
ATOM    488  CEN SER A  71      55.545 -20.390 -15.432  1.00  0.00           X  
ATOM    489  H   SER A  71      53.811 -20.910 -17.502  1.00  0.00           H  
ATOM    490  N   THR A  72      57.903 -19.918 -18.244  1.00  0.00           N  
ATOM    491  CA  THR A  72      59.060 -20.542 -18.901  1.00  0.00           C  
ATOM    492  C   THR A  72      60.361 -19.991 -18.309  1.00  0.00           C  
ATOM    493  O   THR A  72      60.869 -18.970 -18.752  1.00  0.00           O  
ATOM    494  CB  THR A  72      59.052 -20.305 -20.423  1.00  0.00           C  
ATOM    495  CEN THR A  72      58.805 -20.356 -20.950  1.00  0.00           X  
ATOM    496  H   THR A  72      58.057 -19.047 -17.760  1.00  0.00           H  
ATOM    497  N   GLU A  73      60.804 -20.699 -17.271  1.00  0.00           N  
ATOM    498  CA  GLU A  73      61.987 -20.531 -16.407  1.00  0.00           C  
ATOM    499  C   GLU A  73      62.385 -19.181 -15.769  1.00  0.00           C  
ATOM    500  O   GLU A  73      62.528 -18.136 -16.393  1.00  0.00           O  
ATOM    501  CB  GLU A  73      63.194 -21.024 -17.209  1.00  0.00           C  
ATOM    502  CEN GLU A  73      64.271 -22.273 -17.637  1.00  0.00           X  
ATOM    503  H   GLU A  73      60.527 -21.669 -17.315  1.00  0.00           H  
ATOM    504  N   GLU A  74      62.618 -19.306 -14.456  1.00  0.00           N  
ATOM    505  CA  GLU A  74      63.021 -18.326 -13.451  1.00  0.00           C  
ATOM    506  C   GLU A  74      64.461 -17.810 -13.583  1.00  0.00           C  
ATOM    507  O   GLU A  74      65.420 -18.577 -13.661  1.00  0.00           O  
ATOM    508  CB  GLU A  74      62.825 -18.927 -12.057  1.00  0.00           C  
ATOM    509  CEN GLU A  74      61.883 -19.117 -10.650  1.00  0.00           X  
ATOM    510  H   GLU A  74      62.654 -20.255 -14.113  1.00  0.00           H  
ATOM    511  N   GLY A  75      64.612 -16.491 -13.453  1.00  0.00           N  
ATOM    512  CA  GLY A  75      65.890 -15.788 -13.506  1.00  0.00           C  
ATOM    513  C   GLY A  75      65.842 -14.571 -12.588  1.00  0.00           C  
ATOM    514  O   GLY A  75      64.814 -13.913 -12.462  1.00  0.00           O  
ATOM    515  CEN GLY A  75      65.890 -15.788 -13.506  1.00  0.00           X  
ATOM    516  H   GLY A  75      63.815 -15.954 -13.144  1.00  0.00           H  
ATOM    517  N   THR A  76      66.957 -14.326 -11.911  1.00  0.00           N  
ATOM    518  CA  THR A  76      67.214 -13.265 -10.934  1.00  0.00           C  
ATOM    519  C   THR A  76      67.583 -11.922 -11.586  1.00  0.00           C  
ATOM    520  O   THR A  76      68.386 -11.888 -12.507  1.00  0.00           O  
ATOM    521  CB  THR A  76      68.342 -13.670  -9.966  1.00  0.00           C  
ATOM    522  CEN THR A  76      68.572 -14.028  -9.566  1.00  0.00           X  
ATOM    523  H   THR A  76      67.715 -14.977 -12.055  1.00  0.00           H  
ATOM    524  N   SER A  77      66.993 -10.846 -11.042  1.00  0.00           N  
ATOM    525  CA  SER A  77      67.161  -9.399 -11.303  1.00  0.00           C  
ATOM    526  C   SER A  77      67.586  -8.877 -12.685  1.00  0.00           C  
ATOM    527  O   SER A  77      68.722  -9.067 -13.085  1.00  0.00           O  
ATOM    528  CB  SER A  77      68.155  -8.871 -10.288  1.00  0.00           C  
ATOM    529  CEN SER A  77      68.594  -8.856  -9.967  1.00  0.00           X  
ATOM    530  H   SER A  77      66.624 -11.020 -10.119  1.00  0.00           H  
ATOM    531  N   GLU A  78      66.768  -7.990 -13.274  1.00  0.00           N  
ATOM    532  CA  GLU A  78      67.096  -7.347 -14.563  1.00  0.00           C  
ATOM    533  C   GLU A  78      66.509  -5.925 -14.638  1.00  0.00           C  
ATOM    534  O   GLU A  78      65.454  -5.623 -14.088  1.00  0.00           O  
ATOM    535  CB  GLU A  78      66.581  -8.189 -15.732  1.00  0.00           C  
ATOM    536  CEN GLU A  78      66.862  -9.326 -16.970  1.00  0.00           X  
ATOM    537  H   GLU A  78      66.196  -7.427 -12.664  1.00  0.00           H  
ATOM    538  N   SER A  79      67.224  -5.023 -15.311  1.00  0.00           N  
ATOM    539  CA  SER A  79      66.841  -3.628 -15.525  1.00  0.00           C  
ATOM    540  C   SER A  79      66.345  -3.440 -16.959  1.00  0.00           C  
ATOM    541  O   SER A  79      67.014  -3.899 -17.886  1.00  0.00           O  
ATOM    542  CB  SER A  79      68.010  -2.707 -15.235  1.00  0.00           C  
ATOM    543  CEN SER A  79      68.525  -2.532 -15.206  1.00  0.00           X  
ATOM    544  H   SER A  79      68.025  -5.345 -15.836  1.00  0.00           H  
ATOM    545  N   ALA A  80      65.242  -2.720 -17.163  1.00  0.00           N  
ATOM    546  CA  ALA A  80      64.707  -2.442 -18.494  1.00  0.00           C  
ATOM    547  C   ALA A  80      64.241  -0.975 -18.567  1.00  0.00           C  
ATOM    548  O   ALA A  80      63.603  -0.452 -17.656  1.00  0.00           O  
ATOM    549  CB  ALA A  80      63.568  -3.395 -18.824  1.00  0.00           C  
ATOM    550  CEN ALA A  80      63.568  -3.394 -18.824  1.00  0.00           X  
ATOM    551  H   ALA A  80      64.817  -2.242 -16.380  1.00  0.00           H  
ATOM    552  N   THR A  81      64.630  -0.315 -19.653  1.00  0.00           N  
ATOM    553  CA  THR A  81      64.335   1.072 -20.033  1.00  0.00           C  
ATOM    554  C   THR A  81      63.092   1.198 -20.931  1.00  0.00           C  
ATOM    555  O   THR A  81      63.070   0.577 -21.994  1.00  0.00           O  
ATOM    556  CB  THR A  81      65.534   1.711 -20.757  1.00  0.00           C  
ATOM    557  CEN THR A  81      66.095   1.875 -20.777  1.00  0.00           X  
ATOM    558  H   THR A  81      65.116  -0.844 -20.363  1.00  0.00           H  
ATOM    559  N   PRO A  82      62.096   2.035 -20.574  1.00  0.00           N  
ATOM    560  CA  PRO A  82      60.887   2.231 -21.376  1.00  0.00           C  
ATOM    561  C   PRO A  82      61.214   2.921 -22.713  1.00  0.00           C  
ATOM    562  O   PRO A  82      62.250   3.569 -22.858  1.00  0.00           O  
ATOM    563  CB  PRO A  82      59.981   3.094 -20.481  1.00  0.00           C  
ATOM    564  CEN PRO A  82      61.373   3.055 -19.364  1.00  0.00           X  
ATOM    565  N   GLU A  83      60.319   2.766 -23.690  1.00  0.00           N  
ATOM    566  CA  GLU A  83      60.390   3.409 -25.007  1.00  0.00           C  
ATOM    567  C   GLU A  83      59.722   4.793 -25.005  1.00  0.00           C  
ATOM    568  O   GLU A  83      58.668   5.023 -24.411  1.00  0.00           O  
ATOM    569  CB  GLU A  83      59.741   2.517 -26.067  1.00  0.00           C  
ATOM    570  CEN GLU A  83      59.882   1.371 -27.321  1.00  0.00           X  
ATOM    571  H   GLU A  83      59.498   2.212 -23.500  1.00  0.00           H  
ATOM    572  N   SER A  84      60.405   5.710 -25.685  1.00  0.00           N  
ATOM    573  CA  SER A  84      60.050   7.103 -25.947  1.00  0.00           C  
ATOM    574  C   SER A  84      58.917   7.253 -26.966  1.00  0.00           C  
ATOM    575  O   SER A  84      58.924   6.602 -28.006  1.00  0.00           O  
ATOM    576  CB  SER A  84      61.277   7.857 -26.422  1.00  0.00           C  
ATOM    577  CEN SER A  84      61.748   7.951 -26.677  1.00  0.00           X  
ATOM    578  H   SER A  84      61.246   5.374 -26.131  1.00  0.00           H  
ATOM    579  N   GLY A  85      58.009   8.215 -26.747  1.00  0.00           N  
ATOM    580  CA  GLY A  85      56.962   8.525 -27.732  1.00  0.00           C  
ATOM    581  C   GLY A  85      55.519   8.535 -27.201  1.00  0.00           C  
ATOM    582  O   GLY A  85      54.898   7.478 -27.158  1.00  0.00           O  
ATOM    583  CEN GLY A  85      56.962   8.525 -27.732  1.00  0.00           X  
ATOM    584  H   GLY A  85      58.146   8.844 -25.969  1.00  0.00           H  
ATOM    585  N   PRO A  86      54.946   9.700 -26.843  1.00  0.00           N  
ATOM    586  CA  PRO A  86      53.568   9.806 -26.357  1.00  0.00           C  
ATOM    587  C   PRO A  86      52.550   9.411 -27.443  1.00  0.00           C  
ATOM    588  O   PRO A  86      52.772   9.627 -28.635  1.00  0.00           O  
ATOM    589  CB  PRO A  86      53.434  11.282 -25.948  1.00  0.00           C  
ATOM    590  CEN PRO A  86      55.104  11.407 -26.565  1.00  0.00           X  
ATOM    591  N   GLY A  87      51.425   8.827 -27.017  1.00  0.00           N  
ATOM    592  CA  GLY A  87      50.304   8.429 -27.872  1.00  0.00           C  
ATOM    593  C   GLY A  87      49.294   9.561 -28.085  1.00  0.00           C  
ATOM    594  O   GLY A  87      49.016  10.353 -27.191  1.00  0.00           O  
ATOM    595  CEN GLY A  87      50.303   8.429 -27.873  1.00  0.00           X  
ATOM    596  H   GLY A  87      51.303   8.719 -26.023  1.00  0.00           H  
ATOM    597  N   THR A  88      48.778   9.619 -29.304  1.00  0.00           N  
ATOM    598  CA  THR A  88      47.750  10.508 -29.855  1.00  0.00           C  
ATOM    599  C   THR A  88      46.296  10.117 -29.565  1.00  0.00           C  
ATOM    600  O   THR A  88      45.771   9.171 -30.148  1.00  0.00           O  
ATOM    601  CB  THR A  88      47.912  10.623 -31.382  1.00  0.00           C  
ATOM    602  CEN THR A  88      48.227  10.751 -31.857  1.00  0.00           X  
ATOM    603  H   THR A  88      49.191   9.008 -29.992  1.00  0.00           H  
ATOM    604  N   SER A  89      45.624  10.945 -28.762  1.00  0.00           N  
ATOM    605  CA  SER A  89      44.221  10.826 -28.344  1.00  0.00           C  
ATOM    606  C   SER A  89      43.231  11.029 -29.496  1.00  0.00           C  
ATOM    607  O   SER A  89      43.447  11.861 -30.377  1.00  0.00           O  
ATOM    608  CB  SER A  89      43.935  11.820 -27.236  1.00  0.00           C  
ATOM    609  CEN SER A  89      43.958  12.281 -26.949  1.00  0.00           X  
ATOM    610  H   SER A  89      46.096  11.777 -28.439  1.00  0.00           H  
ATOM    611  N   THR A  90      42.098  10.332 -29.463  1.00  0.00           N  
ATOM    612  CA  THR A  90      41.017  10.475 -30.452  1.00  0.00           C  
ATOM    613  C   THR A  90      39.682  10.450 -29.711  1.00  0.00           C  
ATOM    614  O   THR A  90      39.553   9.829 -28.660  1.00  0.00           O  
ATOM    615  CB  THR A  90      41.039   9.361 -31.515  1.00  0.00           C  
ATOM    616  CEN THR A  90      41.300   9.071 -31.950  1.00  0.00           X  
ATOM    617  H   THR A  90      41.850   9.843 -28.612  1.00  0.00           H  
ATOM    618  N   GLU A  91      38.751  11.229 -30.245  1.00  0.00           N  
ATOM    619  CA  GLU A  91      37.356  11.407 -29.848  1.00  0.00           C  
ATOM    620  C   GLU A  91      36.443  10.259 -30.342  1.00  0.00           C  
ATOM    621  O   GLU A  91      36.551   9.847 -31.505  1.00  0.00           O  
ATOM    622  CB  GLU A  91      36.839  12.750 -30.369  1.00  0.00           C  
ATOM    623  CEN GLU A  91      36.487  14.397 -30.112  1.00  0.00           X  
ATOM    624  H   GLU A  91      39.040  11.827 -31.006  1.00  0.00           H  
ATOM    625  N   PRO A  92      35.538   9.730 -29.492  1.00  0.00           N  
ATOM    626  CA  PRO A  92      34.600   8.668 -29.855  1.00  0.00           C  
ATOM    627  C   PRO A  92      33.478   9.179 -30.772  1.00  0.00           C  
ATOM    628  O   PRO A  92      33.163  10.361 -30.798  1.00  0.00           O  
ATOM    629  CB  PRO A  92      34.060   8.178 -28.501  1.00  0.00           C  
ATOM    630  CEN PRO A  92      35.079   9.485 -27.838  1.00  0.00           X  
ATOM    631  N   SER A  93      32.833   8.268 -31.507  1.00  0.00           N  
ATOM    632  CA  SER A  93      31.682   8.603 -32.355  1.00  0.00           C  
ATOM    633  C   SER A  93      30.382   8.622 -31.546  1.00  0.00           C  
ATOM    634  O   SER A  93      30.268   7.968 -30.509  1.00  0.00           O  
ATOM    635  CB  SER A  93      31.574   7.617 -33.502  1.00  0.00           C  
ATOM    636  CEN SER A  93      31.602   7.144 -33.770  1.00  0.00           X  
ATOM    637  H   SER A  93      33.086   7.296 -31.399  1.00  0.00           H  
ATOM    638  N   GLU A  94      29.397   9.351 -32.060  1.00  0.00           N  
ATOM    639  CA  GLU A  94      28.043   9.473 -31.525  1.00  0.00           C  
ATOM    640  C   GLU A  94      27.139   8.333 -32.029  1.00  0.00           C  
ATOM    641  O   GLU A  94      27.247   7.880 -33.168  1.00  0.00           O  
ATOM    642  CB  GLU A  94      27.444  10.830 -31.900  1.00  0.00           C  
ATOM    643  CEN GLU A  94      27.068  12.442 -31.494  1.00  0.00           X  
ATOM    644  H   GLU A  94      29.589   9.872 -32.903  1.00  0.00           H  
ATOM    645  N   GLY A  95      26.208   7.880 -31.188  1.00  0.00           N  
ATOM    646  CA  GLY A  95      25.247   6.821 -31.503  1.00  0.00           C  
ATOM    647  C   GLY A  95      23.977   6.992 -30.678  1.00  0.00           C  
ATOM    648  O   GLY A  95      23.579   6.085 -29.954  1.00  0.00           O  
ATOM    649  CEN GLY A  95      25.247   6.821 -31.504  1.00  0.00           X  
ATOM    650  H   GLY A  95      26.133   8.328 -30.285  1.00  0.00           H  
ATOM    651  N   SER A  96      23.344   8.162 -30.781  1.00  0.00           N  
ATOM    652  CA  SER A  96      22.100   8.500 -30.085  1.00  0.00           C  
ATOM    653  C   SER A  96      20.872   8.116 -30.921  1.00  0.00           C  
ATOM    654  O   SER A  96      20.870   8.383 -32.118  1.00  0.00           O  
ATOM    655  CB  SER A  96      22.073   9.980 -29.756  1.00  0.00           C  
ATOM    656  CEN SER A  96      22.158  10.514 -29.811  1.00  0.00           X  
ATOM    657  H   SER A  96      23.699   8.818 -31.463  1.00  0.00           H  
ATOM    658  N   ALA A  97      19.813   7.581 -30.296  1.00  0.00           N  
ATOM    659  CA  ALA A  97      18.540   7.237 -30.958  1.00  0.00           C  
ATOM    660  C   ALA A  97      17.415   6.929 -29.935  1.00  0.00           C  
ATOM    661  O   ALA A  97      17.231   5.773 -29.553  1.00  0.00           O  
ATOM    662  CB  ALA A  97      18.744   6.056 -31.895  1.00  0.00           C  
ATOM    663  CEN ALA A  97      18.744   6.056 -31.895  1.00  0.00           X  
ATOM    664  H   ALA A  97      19.798   7.648 -29.289  1.00  0.00           H  
ATOM    665  N   PRO A  98      16.617   7.927 -29.512  1.00  0.00           N  
ATOM    666  CA  PRO A  98      15.543   7.748 -28.536  1.00  0.00           C  
ATOM    667  C   PRO A  98      14.442   6.826 -29.092  1.00  0.00           C  
ATOM    668  O   PRO A  98      14.044   6.932 -30.249  1.00  0.00           O  
ATOM    669  CB  PRO A  98      15.033   9.175 -28.276  1.00  0.00           C  
ATOM    670  CEN PRO A  98      16.241   9.626 -29.510  1.00  0.00           X  
ATOM    671  N   GLY A  99      13.928   5.922 -28.256  1.00  0.00           N  
ATOM    672  CA  GLY A  99      12.837   5.016 -28.614  1.00  0.00           C  
ATOM    673  C   GLY A  99      11.551   5.406 -27.885  1.00  0.00           C  
ATOM    674  O   GLY A  99      11.588   5.686 -26.691  1.00  0.00           O  
ATOM    675  CEN GLY A  99      12.837   5.016 -28.615  1.00  0.00           X  
ATOM    676  H   GLY A  99      14.223   5.944 -27.290  1.00  0.00           H  
ATOM    677  N   SER A 100      10.417   5.408 -28.583  1.00  0.00           N  
ATOM    678  CA  SER A 100       9.113   5.778 -28.020  1.00  0.00           C  
ATOM    679  C   SER A 100       8.282   4.526 -27.712  1.00  0.00           C  
ATOM    680  O   SER A 100       8.394   3.542 -28.446  1.00  0.00           O  
ATOM    681  CB  SER A 100       8.368   6.689 -28.976  1.00  0.00           C  
ATOM    682  CEN SER A 100       8.194   6.898 -29.447  1.00  0.00           X  
ATOM    683  H   SER A 100      10.440   5.088 -29.541  1.00  0.00           H  
ATOM    684  N   PRO A 101       7.381   4.546 -26.714  1.00  0.00           N  
ATOM    685  CA  PRO A 101       6.528   3.403 -26.429  1.00  0.00           C  
ATOM    686  C   PRO A 101       5.451   3.271 -27.514  1.00  0.00           C  
ATOM    687  O   PRO A 101       4.947   4.253 -28.056  1.00  0.00           O  
ATOM    688  CB  PRO A 101       5.934   3.708 -25.044  1.00  0.00           C  
ATOM    689  CEN PRO A 101       6.859   5.227 -25.194  1.00  0.00           X  
ATOM    690  N   ALA A 102       5.092   2.026 -27.813  1.00  0.00           N  
ATOM    691  CA  ALA A 102       4.035   1.688 -28.753  1.00  0.00           C  
ATOM    692  C   ALA A 102       2.675   2.070 -28.139  1.00  0.00           C  
ATOM    693  O   ALA A 102       2.428   1.806 -26.962  1.00  0.00           O  
ATOM    694  CB  ALA A 102       4.087   0.210 -29.112  1.00  0.00           C  
ATOM    695  CEN ALA A 102       4.086   0.211 -29.112  1.00  0.00           X  
ATOM    696  H   ALA A 102       5.411   1.287 -27.202  1.00  0.00           H  
ATOM    697  N   GLY A 103       1.801   2.693 -28.929  1.00  0.00           N  
ATOM    698  CA  GLY A 103       0.444   3.072 -28.531  1.00  0.00           C  
ATOM    699  C   GLY A 103      -0.485   2.954 -29.731  1.00  0.00           C  
ATOM    700  O   GLY A 103      -0.200   3.495 -30.794  1.00  0.00           O  
ATOM    701  CEN GLY A 103       0.444   3.072 -28.531  1.00  0.00           X  
ATOM    702  H   GLY A 103       2.054   2.855 -29.891  1.00  0.00           H  
ATOM    703  N   SER A 104      -1.556   2.182 -29.564  1.00  0.00           N  
ATOM    704  CA  SER A 104      -2.595   1.907 -30.558  1.00  0.00           C  
ATOM    705  C   SER A 104      -3.574   3.079 -30.778  1.00  0.00           C  
ATOM    706  O   SER A 104      -3.920   3.765 -29.817  1.00  0.00           O  
ATOM    707  CB  SER A 104      -3.361   0.665 -30.146  1.00  0.00           C  
ATOM    708  CEN SER A 104      -3.602   0.301 -29.822  1.00  0.00           X  
ATOM    709  H   SER A 104      -1.623   1.658 -28.705  1.00  0.00           H  
ATOM    710  N   PRO A 105      -4.093   3.267 -32.007  1.00  0.00           N  
ATOM    711  CA  PRO A 105      -5.073   4.302 -32.323  1.00  0.00           C  
ATOM    712  C   PRO A 105      -6.419   4.002 -31.648  1.00  0.00           C  
ATOM    713  O   PRO A 105      -6.902   2.872 -31.680  1.00  0.00           O  
ATOM    714  CB  PRO A 105      -5.171   4.271 -33.858  1.00  0.00           C  
ATOM    715  CEN PRO A 105      -4.012   2.921 -33.713  1.00  0.00           X  
ATOM    716  N   THR A 106      -7.050   5.012 -31.055  1.00  0.00           N  
ATOM    717  CA  THR A 106      -8.380   4.867 -30.452  1.00  0.00           C  
ATOM    718  C   THR A 106      -9.383   5.680 -31.265  1.00  0.00           C  
ATOM    719  O   THR A 106      -9.366   6.905 -31.224  1.00  0.00           O  
ATOM    720  CB  THR A 106      -8.410   5.331 -28.984  1.00  0.00           C  
ATOM    721  CEN THR A 106      -8.231   5.293 -28.429  1.00  0.00           X  
ATOM    722  H   THR A 106      -6.666   5.942 -31.112  1.00  0.00           H  
ATOM    723  N   SER A 107     -10.240   4.978 -32.013  1.00  0.00           N  
ATOM    724  CA  SER A 107     -11.252   5.576 -32.886  1.00  0.00           C  
ATOM    725  C   SER A 107     -12.395   6.150 -32.051  1.00  0.00           C  
ATOM    726  O   SER A 107     -12.906   5.457 -31.176  1.00  0.00           O  
ATOM    727  CB  SER A 107     -11.774   4.550 -33.873  1.00  0.00           C  
ATOM    728  CEN SER A 107     -11.930   4.067 -34.069  1.00  0.00           X  
ATOM    729  H   SER A 107     -10.318   3.986 -31.844  1.00  0.00           H  
ATOM    730  N   THR A 108     -12.827   7.366 -32.376  1.00  0.00           N  
ATOM    731  CA  THR A 108     -13.963   8.029 -31.724  1.00  0.00           C  
ATOM    732  C   THR A 108     -14.740   8.810 -32.781  1.00  0.00           C  
ATOM    733  O   THR A 108     -14.240   9.068 -33.874  1.00  0.00           O  
ATOM    734  CB  THR A 108     -13.519   8.982 -30.598  1.00  0.00           C  
ATOM    735  CEN THR A 108     -13.257   9.085 -30.086  1.00  0.00           X  
ATOM    736  H   THR A 108     -12.526   7.776 -33.249  1.00  0.00           H  
ATOM    737  N   GLU A 109     -15.991   9.066 -32.433  1.00  0.00           N  
ATOM    738  CA  GLU A 109     -17.010   9.848 -33.113  1.00  0.00           C  
ATOM    739  C   GLU A 109     -16.920  11.379 -33.022  1.00  0.00           C  
ATOM    740  O   GLU A 109     -16.815  11.991 -31.959  1.00  0.00           O  
ATOM    741  CB  GLU A 109     -18.380   9.405 -32.593  1.00  0.00           C  
ATOM    742  CEN GLU A 109     -19.779   8.444 -32.749  1.00  0.00           X  
ATOM    743  H   GLU A 109     -16.374   8.470 -31.712  1.00  0.00           H  
ATOM    744  N   GLU A 110     -16.981  11.952 -34.221  1.00  0.00           N  
ATOM    745  CA  GLU A 110     -16.969  13.348 -34.630  1.00  0.00           C  
ATOM    746  C   GLU A 110     -18.201  14.161 -34.197  1.00  0.00           C  
ATOM    747  O   GLU A 110     -19.332  13.674 -34.172  1.00  0.00           O  
ATOM    748  CB  GLU A 110     -16.817  13.423 -36.151  1.00  0.00           C  
ATOM    749  CEN GLU A 110     -15.834  13.613 -37.530  1.00  0.00           X  
ATOM    750  H   GLU A 110     -17.171  11.318 -34.984  1.00  0.00           H  
ATOM    751  N   GLY A 111     -17.984  15.456 -33.953  1.00  0.00           N  
ATOM    752  CA  GLY A 111     -19.018  16.427 -33.597  1.00  0.00           C  
ATOM    753  C   GLY A 111     -18.421  17.823 -33.421  1.00  0.00           C  
ATOM    754  O   GLY A 111     -17.871  18.140 -32.376  1.00  0.00           O  
ATOM    755  CEN GLY A 111     -19.018  16.427 -33.596  1.00  0.00           X  
ATOM    756  H   GLY A 111     -17.048  15.811 -34.078  1.00  0.00           H  
ATOM    757  N   THR A 112     -18.518  18.619 -34.487  1.00  0.00           N  
ATOM    758  CA  THR A 112     -18.169  20.043 -34.661  1.00  0.00           C  
ATOM    759  C   THR A 112     -17.398  20.794 -33.558  1.00  0.00           C  
ATOM    760  O   THR A 112     -17.959  21.548 -32.767  1.00  0.00           O  
ATOM    761  CB  THR A 112     -19.457  20.845 -34.924  1.00  0.00           C  
ATOM    762  CEN THR A 112     -19.947  20.945 -35.226  1.00  0.00           X  
ATOM    763  H   THR A 112     -19.212  18.312 -35.154  1.00  0.00           H  
ATOM    764  N   SER A 113     -16.063  20.729 -33.661  1.00  0.00           N  
ATOM    765  CA  SER A 113     -15.090  21.368 -32.760  1.00  0.00           C  
ATOM    766  C   SER A 113     -14.870  22.844 -33.086  1.00  0.00           C  
ATOM    767  O   SER A 113     -14.685  23.206 -34.246  1.00  0.00           O  
ATOM    768  CB  SER A 113     -13.769  20.625 -32.817  1.00  0.00           C  
ATOM    769  CEN SER A 113     -13.354  20.342 -33.025  1.00  0.00           X  
ATOM    770  H   SER A 113     -15.680  20.290 -34.485  1.00  0.00           H  
ATOM    771  N   THR A 114     -14.764  23.680 -32.052  1.00  0.00           N  
ATOM    772  CA  THR A 114     -14.457  25.106 -32.209  1.00  0.00           C  
ATOM    773  C   THR A 114     -13.634  25.535 -30.998  1.00  0.00           C  
ATOM    774  O   THR A 114     -13.935  25.152 -29.871  1.00  0.00           O  
ATOM    775  CB  THR A 114     -15.723  25.977 -32.318  1.00  0.00           C  
ATOM    776  CEN THR A 114     -16.218  26.132 -32.585  1.00  0.00           X  
ATOM    777  H   THR A 114     -14.628  23.287 -31.133  1.00  0.00           H  
ATOM    778  N   GLU A 115     -12.560  26.271 -31.256  1.00  0.00           N  
ATOM    779  CA  GLU A 115     -11.610  26.791 -30.274  1.00  0.00           C  
ATOM    780  C   GLU A 115     -12.073  28.184 -29.791  1.00  0.00           C  
ATOM    781  O   GLU A 115     -12.481  29.001 -30.623  1.00  0.00           O  
ATOM    782  CB  GLU A 115     -10.202  26.864 -30.868  1.00  0.00           C  
ATOM    783  CEN GLU A 115      -8.642  26.204 -31.056  1.00  0.00           X  
ATOM    784  H   GLU A 115     -12.419  26.594 -32.204  1.00  0.00           H  
ATOM    785  N   PRO A 116     -12.051  28.490 -28.483  1.00  0.00           N  
ATOM    786  CA  PRO A 116     -12.424  29.809 -27.990  1.00  0.00           C  
ATOM    787  C   PRO A 116     -11.262  30.797 -28.173  1.00  0.00           C  
ATOM    788  O   PRO A 116     -10.119  30.409 -28.407  1.00  0.00           O  
ATOM    789  CB  PRO A 116     -12.767  29.574 -26.509  1.00  0.00           C  
ATOM    790  CEN PRO A 116     -12.290  27.891 -26.863  1.00  0.00           X  
ATOM    791  N   SER A 117     -11.594  32.080 -28.062  1.00  0.00           N  
ATOM    792  CA  SER A 117     -10.684  33.225 -28.078  1.00  0.00           C  
ATOM    793  C   SER A 117      -9.800  33.371 -26.832  1.00  0.00           C  
ATOM    794  O   SER A 117     -10.252  33.293 -25.691  1.00  0.00           O  
ATOM    795  CB  SER A 117     -11.492  34.492 -28.277  1.00  0.00           C  
ATOM    796  CEN SER A 117     -11.905  34.844 -28.234  1.00  0.00           X  
ATOM    797  H   SER A 117     -12.578  32.305 -28.064  1.00  0.00           H  
ATOM    798  N   GLU A 118      -8.533  33.667 -27.106  1.00  0.00           N  
ATOM    799  CA  GLU A 118      -7.433  33.916 -26.180  1.00  0.00           C  
ATOM    800  C   GLU A 118      -7.401  35.363 -25.649  1.00  0.00           C  
ATOM    801  O   GLU A 118      -7.555  36.329 -26.396  1.00  0.00           O  
ATOM    802  CB  GLU A 118      -6.103  33.581 -26.859  1.00  0.00           C  
ATOM    803  CEN GLU A 118      -4.820  32.495 -27.140  1.00  0.00           X  
ATOM    804  H   GLU A 118      -8.285  33.726 -28.085  1.00  0.00           H  
ATOM    805  N   GLY A 119      -7.118  35.519 -24.353  1.00  0.00           N  
ATOM    806  CA  GLY A 119      -6.977  36.811 -23.677  1.00  0.00           C  
ATOM    807  C   GLY A 119      -5.703  36.827 -22.836  1.00  0.00           C  
ATOM    808  O   GLY A 119      -5.743  36.568 -21.639  1.00  0.00           O  
ATOM    809  CEN GLY A 119      -6.977  36.811 -23.676  1.00  0.00           X  
ATOM    810  H   GLY A 119      -6.924  34.691 -23.809  1.00  0.00           H  
ATOM    811  N   SER A 120      -4.568  37.110 -23.474  1.00  0.00           N  
ATOM    812  CA  SER A 120      -3.234  37.132 -22.859  1.00  0.00           C  
ATOM    813  C   SER A 120      -3.095  38.283 -21.862  1.00  0.00           C  
ATOM    814  O   SER A 120      -3.778  39.291 -22.025  1.00  0.00           O  
ATOM    815  CB  SER A 120      -2.167  37.236 -23.932  1.00  0.00           C  
ATOM    816  CEN SER A 120      -1.927  37.383 -24.397  1.00  0.00           X  
ATOM    817  H   SER A 120      -4.645  37.432 -24.428  1.00  0.00           H  
ATOM    818  N   ALA A 121      -2.151  38.193 -20.916  1.00  0.00           N  
ATOM    819  CA  ALA A 121      -1.850  39.267 -19.960  1.00  0.00           C  
ATOM    820  C   ALA A 121      -0.521  39.003 -19.215  1.00  0.00           C  
ATOM    821  O   ALA A 121      -0.531  38.741 -18.012  1.00  0.00           O  
ATOM    822  CB  ALA A 121      -2.997  39.425 -18.973  1.00  0.00           C  
ATOM    823  CEN ALA A 121      -2.996  39.425 -18.973  1.00  0.00           X  
ATOM    824  H   ALA A 121      -1.478  37.446 -21.001  1.00  0.00           H  
ATOM    825  N   PRO A 122       0.637  39.088 -19.893  1.00  0.00           N  
ATOM    826  CA  PRO A 122       1.936  38.793 -19.301  1.00  0.00           C  
ATOM    827  C   PRO A 122       2.521  40.017 -18.580  1.00  0.00           C  
ATOM    828  O   PRO A 122       2.572  41.112 -19.140  1.00  0.00           O  
ATOM    829  CB  PRO A 122       2.797  38.359 -20.499  1.00  0.00           C  
ATOM    830  CEN PRO A 122       1.332  38.741 -21.445  1.00  0.00           X  
ATOM    831  N   GLY A 123       3.065  39.799 -17.381  1.00  0.00           N  
ATOM    832  CA  GLY A 123       3.788  40.843 -16.655  1.00  0.00           C  
ATOM    833  C   GLY A 123       3.463  40.965 -15.171  1.00  0.00           C  
ATOM    834  O   GLY A 123       2.455  41.553 -14.809  1.00  0.00           O  
ATOM    835  CEN GLY A 123       3.788  40.843 -16.654  1.00  0.00           X  
ATOM    836  H   GLY A 123       3.188  38.844 -17.082  1.00  0.00           H  
ATOM    837  N   THR A 124       4.406  40.561 -14.324  1.00  0.00           N  
ATOM    838  CA  THR A 124       4.256  40.649 -12.865  1.00  0.00           C  
ATOM    839  C   THR A 124       5.598  41.087 -12.278  1.00  0.00           C  
ATOM    840  O   THR A 124       6.590  40.369 -12.322  1.00  0.00           O  
ATOM    841  CB  THR A 124       3.823  39.312 -12.235  1.00  0.00           C  
ATOM    842  CEN THR A 124       3.443  38.872 -12.174  1.00  0.00           X  
ATOM    843  H   THR A 124       5.360  40.482 -14.654  1.00  0.00           H  
ATOM    844  N   SER A 125       5.645  42.325 -11.788  1.00  0.00           N  
ATOM    845  CA  SER A 125       6.834  42.955 -11.221  1.00  0.00           C  
ATOM    846  C   SER A 125       6.336  43.898 -10.133  1.00  0.00           C  
ATOM    847  O   SER A 125       5.374  44.625 -10.366  1.00  0.00           O  
ATOM    848  CB  SER A 125       7.631  43.694 -12.278  1.00  0.00           C  
ATOM    849  CEN SER A 125       7.734  43.983 -12.727  1.00  0.00           X  
ATOM    850  H   SER A 125       4.769  42.803 -11.626  1.00  0.00           H  
ATOM    851  N   THR A 126       6.939  43.855  -8.946  1.00  0.00           N  
ATOM    852  CA  THR A 126       6.591  44.753  -7.839  1.00  0.00           C  
ATOM    853  C   THR A 126       7.866  45.428  -7.358  1.00  0.00           C  
ATOM    854  O   THR A 126       8.939  44.829  -7.335  1.00  0.00           O  
ATOM    855  CB  THR A 126       5.921  44.012  -6.667  1.00  0.00           C  
ATOM    856  CEN THR A 126       5.489  43.689  -6.443  1.00  0.00           X  
ATOM    857  H   THR A 126       7.739  43.246  -8.820  1.00  0.00           H  
ATOM    858  N   GLU A 127       7.726  46.710  -7.043  1.00  0.00           N  
ATOM    859  CA  GLU A 127       8.767  47.630  -6.599  1.00  0.00           C  
ATOM    860  C   GLU A 127       8.754  47.778  -5.058  1.00  0.00           C  
ATOM    861  O   GLU A 127       7.672  47.821  -4.466  1.00  0.00           O  
ATOM    862  CB  GLU A 127       8.589  48.993  -7.271  1.00  0.00           C  
ATOM    863  CEN GLU A 127       9.009  50.103  -8.494  1.00  0.00           X  
ATOM    864  H   GLU A 127       6.793  47.095  -7.068  1.00  0.00           H  
ATOM    865  N   PRO A 128       9.916  47.842  -4.382  1.00  0.00           N  
ATOM    866  CA  PRO A 128       9.999  48.045  -2.936  1.00  0.00           C  
ATOM    867  C   PRO A 128       9.531  49.457  -2.541  1.00  0.00           C  
ATOM    868  O   PRO A 128       9.738  50.422  -3.275  1.00  0.00           O  
ATOM    869  CB  PRO A 128      11.485  47.814  -2.614  1.00  0.00           C  
ATOM    870  CEN PRO A 128      11.638  47.601  -4.379  1.00  0.00           X  
ATOM    871  N   SER A 129       8.924  49.592  -1.358  1.00  0.00           N  
ATOM    872  CA  SER A 129       8.448  50.874  -0.831  1.00  0.00           C  
ATOM    873  C   SER A 129       9.447  51.517   0.145  1.00  0.00           C  
ATOM    874  O   SER A 129      10.103  50.840   0.929  1.00  0.00           O  
ATOM    875  CB  SER A 129       7.106  50.680  -0.153  1.00  0.00           C  
ATOM    876  CEN SER A 129       6.713  50.441   0.137  1.00  0.00           X  
ATOM    877  H   SER A 129       8.748  48.761  -0.810  1.00  0.00           H  
ATOM    878  N   GLU A 130       9.485  52.848   0.083  1.00  0.00           N  
ATOM    879  CA  GLU A 130      10.170  53.771   1.003  1.00  0.00           C  
ATOM    880  C   GLU A 130      11.472  53.322   1.707  1.00  0.00           C  
ATOM    881  O   GLU A 130      11.491  52.701   2.763  1.00  0.00           O  
ATOM    882  CB  GLU A 130       9.167  54.190   2.079  1.00  0.00           C  
ATOM    883  CEN GLU A 130       8.008  55.292   2.669  1.00  0.00           X  
ATOM    884  H   GLU A 130       8.663  53.248  -0.344  1.00  0.00           H  
ATOM    885  N   GLY A 131      12.590  53.822   1.170  1.00  0.00           N  
ATOM    886  CA  GLY A 131      13.843  53.829   1.936  1.00  0.00           C  
ATOM    887  C   GLY A 131      14.443  52.474   2.309  1.00  0.00           C  
ATOM    888  O   GLY A 131      14.820  52.227   3.450  1.00  0.00           O  
ATOM    889  CEN GLY A 131      13.843  53.829   1.937  1.00  0.00           X  
ATOM    890  H   GLY A 131      12.438  54.682   0.664  1.00  0.00           H  
ATOM    891  N   SER A 132      14.644  51.639   1.291  1.00  0.00           N  
ATOM    892  CA  SER A 132      15.202  50.289   1.380  1.00  0.00           C  
ATOM    893  C   SER A 132      16.733  50.285   1.512  1.00  0.00           C  
ATOM    894  O   SER A 132      17.408  51.052   0.829  1.00  0.00           O  
ATOM    895  CB  SER A 132      14.782  49.485   0.165  1.00  0.00           C  
ATOM    896  CEN SER A 132      14.655  49.376  -0.352  1.00  0.00           X  
ATOM    897  H   SER A 132      14.438  51.980   0.365  1.00  0.00           H  
ATOM    898  N   ALA A 133      17.286  49.350   2.287  1.00  0.00           N  
ATOM    899  CA  ALA A 133      18.737  49.198   2.441  1.00  0.00           C  
ATOM    900  C   ALA A 133      19.139  47.731   2.689  1.00  0.00           C  
ATOM    901  O   ALA A 133      19.040  47.247   3.815  1.00  0.00           O  
ATOM    902  CB  ALA A 133      19.238  50.086   3.571  1.00  0.00           C  
ATOM    903  CEN ALA A 133      19.238  50.085   3.570  1.00  0.00           X  
ATOM    904  H   ALA A 133      16.695  48.624   2.666  1.00  0.00           H  
ATOM    905  N   PRO A 134      19.665  47.021   1.677  1.00  0.00           N  
ATOM    906  CA  PRO A 134      19.953  45.601   1.792  1.00  0.00           C  
ATOM    907  C   PRO A 134      21.431  45.425   2.150  1.00  0.00           C  
ATOM    908  O   PRO A 134      22.219  44.858   1.397  1.00  0.00           O  
ATOM    909  CB  PRO A 134      19.603  45.020   0.411  1.00  0.00           C  
ATOM    910  CEN PRO A 134      19.218  46.716   0.008  1.00  0.00           X  
ATOM    911  N   GLY A 135      21.818  45.946   3.312  1.00  0.00           N  
ATOM    912  CA  GLY A 135      23.186  45.851   3.797  1.00  0.00           C  
ATOM    913  C   GLY A 135      23.314  44.623   4.687  1.00  0.00           C  
ATOM    914  O   GLY A 135      22.328  44.220   5.293  1.00  0.00           O  
ATOM    915  CEN GLY A 135      23.187  45.851   3.797  1.00  0.00           X  
ATOM    916  H   GLY A 135      21.103  46.184   3.987  1.00  0.00           H  
ATOM    917  N   THR A 136      24.513  44.057   4.803  1.00  0.00           N  
ATOM    918  CA  THR A 136      24.757  42.908   5.686  1.00  0.00           C  
ATOM    919  C   THR A 136      26.009  43.171   6.505  1.00  0.00           C  
ATOM    920  O   THR A 136      27.127  43.148   5.991  1.00  0.00           O  
ATOM    921  CB  THR A 136      24.926  41.593   4.902  1.00  0.00           C  
ATOM    922  CEN THR A 136      24.724  41.181   4.540  1.00  0.00           X  
ATOM    923  H   THR A 136      25.320  44.533   4.429  1.00  0.00           H  
ATOM    924  N   SER A 137      25.771  43.476   7.773  1.00  0.00           N  
ATOM    925  CA  SER A 137      26.743  43.837   8.796  1.00  0.00           C  
ATOM    926  C   SER A 137      27.139  42.630   9.656  1.00  0.00           C  
ATOM    927  O   SER A 137      26.393  41.664   9.757  1.00  0.00           O  
ATOM    928  CB  SER A 137      26.186  44.947   9.665  1.00  0.00           C  
ATOM    929  CEN SER A 137      25.821  45.242   9.941  1.00  0.00           X  
ATOM    930  H   SER A 137      24.821  43.380   8.102  1.00  0.00           H  
ATOM    931  N   GLU A 138      28.271  42.797  10.352  1.00  0.00           N  
ATOM    932  CA  GLU A 138      28.828  41.929  11.411  1.00  0.00           C  
ATOM    933  C   GLU A 138      29.674  40.712  10.991  1.00  0.00           C  
ATOM    934  O   GLU A 138      29.444  39.562  11.345  1.00  0.00           O  
ATOM    935  CB  GLU A 138      27.675  41.432  12.286  1.00  0.00           C  
ATOM    936  CEN GLU A 138      26.710  41.582  13.681  1.00  0.00           X  
ATOM    937  H   GLU A 138      28.698  43.707  10.272  1.00  0.00           H  
ATOM    938  N   SER A 139      30.736  41.030  10.249  1.00  0.00           N  
ATOM    939  CA  SER A 139      31.795  40.097   9.838  1.00  0.00           C  
ATOM    940  C   SER A 139      31.913  38.744  10.571  1.00  0.00           C  
ATOM    941  O   SER A 139      32.577  38.644  11.599  1.00  0.00           O  
ATOM    942  CB  SER A 139      33.122  40.823   9.945  1.00  0.00           C  
ATOM    943  CEN SER A 139      33.506  41.153  10.144  1.00  0.00           X  
ATOM    944  H   SER A 139      31.157  41.903  10.526  1.00  0.00           H  
ATOM    945  N   ALA A 140      31.460  37.668   9.924  1.00  0.00           N  
ATOM    946  CA  ALA A 140      31.466  36.327  10.506  1.00  0.00           C  
ATOM    947  C   ALA A 140      31.757  35.291   9.407  1.00  0.00           C  
ATOM    948  O   ALA A 140      31.358  35.432   8.255  1.00  0.00           O  
ATOM    949  CB  ALA A 140      30.143  36.035  11.198  1.00  0.00           C  
ATOM    950  CEN ALA A 140      30.144  36.035  11.197  1.00  0.00           X  
ATOM    951  H   ALA A 140      31.339  37.723   8.924  1.00  0.00           H  
ATOM    952  N   THR A 141      32.547  34.302   9.804  1.00  0.00           N  
ATOM    953  CA  THR A 141      33.029  33.097   9.112  1.00  0.00           C  
ATOM    954  C   THR A 141      32.556  31.750   9.687  1.00  0.00           C  
ATOM    955  O   THR A 141      32.368  31.634  10.897  1.00  0.00           O  
ATOM    956  CB  THR A 141      34.568  33.084   9.085  1.00  0.00           C  
ATOM    957  CEN THR A 141      35.082  33.326   8.948  1.00  0.00           X  
ATOM    958  H   THR A 141      32.944  34.410  10.725  1.00  0.00           H  
ATOM    959  N   PRO A 142      32.393  30.719   8.828  1.00  0.00           N  
ATOM    960  CA  PRO A 142      32.032  29.356   9.217  1.00  0.00           C  
ATOM    961  C   PRO A 142      33.141  28.635   9.999  1.00  0.00           C  
ATOM    962  O   PRO A 142      34.320  28.728   9.661  1.00  0.00           O  
ATOM    963  CB  PRO A 142      31.740  28.666   7.873  1.00  0.00           C  
ATOM    964  CEN PRO A 142      32.248  30.230   7.178  1.00  0.00           X  
ATOM    965  N   GLU A 143      32.744  27.846  10.997  1.00  0.00           N  
ATOM    966  CA  GLU A 143      33.654  27.039  11.816  1.00  0.00           C  
ATOM    967  C   GLU A 143      33.956  25.711  11.111  1.00  0.00           C  
ATOM    968  O   GLU A 143      33.093  25.072  10.505  1.00  0.00           O  
ATOM    969  CB  GLU A 143      33.058  26.784  13.202  1.00  0.00           C  
ATOM    970  CEN GLU A 143      32.961  27.162  14.860  1.00  0.00           X  
ATOM    971  H   GLU A 143      31.758  27.657  11.099  1.00  0.00           H  
ATOM    972  N   SER A 144      35.232  25.356  11.162  1.00  0.00           N  
ATOM    973  CA  SER A 144      35.823  24.132  10.641  1.00  0.00           C  
ATOM    974  C   SER A 144      35.595  22.949  11.583  1.00  0.00           C  
ATOM    975  O   SER A 144      35.371  23.136  12.773  1.00  0.00           O  
ATOM    976  CB  SER A 144      37.306  24.337  10.399  1.00  0.00           C  
ATOM    977  CEN SER A 144      37.812  24.521  10.474  1.00  0.00           X  
ATOM    978  H   SER A 144      35.853  25.994  11.643  1.00  0.00           H  
ATOM    979  N   GLY A 145      35.756  21.727  11.077  1.00  0.00           N  
ATOM    980  CA  GLY A 145      35.662  20.508  11.874  1.00  0.00           C  
ATOM    981  C   GLY A 145      36.671  19.475  11.368  1.00  0.00           C  
ATOM    982  O   GLY A 145      36.715  19.247  10.158  1.00  0.00           O  
ATOM    983  CEN GLY A 145      35.662  20.507  11.874  1.00  0.00           X  
ATOM    984  H   GLY A 145      36.044  21.634  10.113  1.00  0.00           H  
ATOM    985  N   PRO A 146      37.487  18.846  12.235  1.00  0.00           N  
ATOM    986  CA  PRO A 146      38.518  17.909  11.806  1.00  0.00           C  
ATOM    987  C   PRO A 146      37.869  16.535  11.601  1.00  0.00           C  
ATOM    988  O   PRO A 146      38.000  15.629  12.421  1.00  0.00           O  
ATOM    989  CB  PRO A 146      39.551  17.915  12.945  1.00  0.00           C  
ATOM    990  CEN PRO A 146      38.422  19.068  13.707  1.00  0.00           X  
ATOM    991  N   GLY A 147      37.089  16.409  10.527  1.00  0.00           N  
ATOM    992  CA  GLY A 147      36.373  15.186  10.181  1.00  0.00           C  
ATOM    993  C   GLY A 147      37.362  14.104   9.756  1.00  0.00           C  
ATOM    994  O   GLY A 147      38.415  14.406   9.204  1.00  0.00           O  
ATOM    995  CEN GLY A 147      36.373  15.185  10.181  1.00  0.00           X  
ATOM    996  H   GLY A 147      37.102  17.156   9.849  1.00  0.00           H  
ATOM    997  N   SER A 148      37.015  12.858  10.059  1.00  0.00           N  
ATOM    998  CA  SER A 148      37.741  11.623   9.771  1.00  0.00           C  
ATOM    999  C   SER A 148      37.311  10.869   8.502  1.00  0.00           C  
ATOM   1000  O   SER A 148      36.132  10.821   8.154  1.00  0.00           O  
ATOM   1001  CB  SER A 148      37.618  10.702  10.969  1.00  0.00           C  
ATOM   1002  CEN SER A 148      37.394  10.452  11.398  1.00  0.00           X  
ATOM   1003  H   SER A 148      36.197  12.734  10.633  1.00  0.00           H  
ATOM   1004  N   GLU A 149      38.270  10.179   7.884  1.00  0.00           N  
ATOM   1005  CA  GLU A 149      38.061   9.280   6.740  1.00  0.00           C  
ATOM   1006  C   GLU A 149      37.815   7.830   7.239  1.00  0.00           C  
ATOM   1007  O   GLU A 149      37.926   7.599   8.447  1.00  0.00           O  
ATOM   1008  CB  GLU A 149      39.262   9.329   5.793  1.00  0.00           C  
ATOM   1009  CEN GLU A 149      39.999   9.912   4.372  1.00  0.00           X  
ATOM   1010  H   GLU A 149      39.152  10.076   8.365  1.00  0.00           H  
ATOM   1011  N   PRO A 150      37.514   6.831   6.381  1.00  0.00           N  
ATOM   1012  CA  PRO A 150      37.326   6.911   4.938  1.00  0.00           C  
ATOM   1013  C   PRO A 150      35.878   7.197   4.524  1.00  0.00           C  
ATOM   1014  O   PRO A 150      34.932   7.121   5.310  1.00  0.00           O  
ATOM   1015  CB  PRO A 150      37.800   5.535   4.442  1.00  0.00           C  
ATOM   1016  CEN PRO A 150      38.000   5.189   6.182  1.00  0.00           X  
ATOM   1017  N   ALA A 151      35.699   7.408   3.224  1.00  0.00           N  
ATOM   1018  CA  ALA A 151      34.392   7.661   2.650  1.00  0.00           C  
ATOM   1019  C   ALA A 151      33.673   6.315   2.472  1.00  0.00           C  
ATOM   1020  O   ALA A 151      33.284   5.946   1.362  1.00  0.00           O  
ATOM   1021  CB  ALA A 151      34.515   8.408   1.329  1.00  0.00           C  
ATOM   1022  CEN ALA A 151      34.514   8.407   1.330  1.00  0.00           X  
ATOM   1023  H   ALA A 151      36.438   7.148   2.588  1.00  0.00           H  
ATOM   1024  N   THR A 152      33.444   5.571   3.553  1.00  0.00           N  
ATOM   1025  CA  THR A 152      32.834   4.251   3.400  1.00  0.00           C  
ATOM   1026  C   THR A 152      31.341   4.455   3.626  1.00  0.00           C  
ATOM   1027  O   THR A 152      30.833   4.300   4.732  1.00  0.00           O  
ATOM   1028  CB  THR A 152      33.388   3.210   4.390  1.00  0.00           C  
ATOM   1029  CEN THR A 152      33.826   2.891   4.608  1.00  0.00           X  
ATOM   1030  H   THR A 152      33.447   6.006   4.464  1.00  0.00           H  
ATOM   1031  N   SER A 153      30.688   4.920   2.556  1.00  0.00           N  
ATOM   1032  CA  SER A 153      29.263   5.177   2.468  1.00  0.00           C  
ATOM   1033  C   SER A 153      28.566   3.832   2.401  1.00  0.00           C  
ATOM   1034  O   SER A 153      29.218   2.803   2.208  1.00  0.00           O  
ATOM   1035  CB  SER A 153      28.933   6.032   1.260  1.00  0.00           C  
ATOM   1036  CEN SER A 153      28.969   6.235   0.756  1.00  0.00           X  
ATOM   1037  H   SER A 153      31.214   4.964   1.696  1.00  0.00           H  
ATOM   1038  N   GLY A 154      27.252   3.844   2.609  1.00  0.00           N  
ATOM   1039  CA  GLY A 154      26.449   2.644   2.564  1.00  0.00           C  
ATOM   1040  C   GLY A 154      26.291   2.237   1.109  1.00  0.00           C  
ATOM   1041  O   GLY A 154      26.237   3.076   0.221  1.00  0.00           O  
ATOM   1042  CEN GLY A 154      26.449   2.644   2.564  1.00  0.00           X  
ATOM   1043  H   GLY A 154      26.770   4.733   2.631  1.00  0.00           H  
ATOM   1044  N   SER A 155      26.211   0.936   0.855  1.00  0.00           N  
ATOM   1045  CA  SER A 155      26.062   0.472  -0.515  1.00  0.00           C  
ATOM   1046  C   SER A 155      24.609   0.746  -0.874  1.00  0.00           C  
ATOM   1047  O   SER A 155      23.796  -0.175  -0.980  1.00  0.00           O  
ATOM   1048  CB  SER A 155      26.411  -0.997  -0.653  1.00  0.00           C  
ATOM   1049  CEN SER A 155      26.463  -1.522  -0.520  1.00  0.00           X  
ATOM   1050  H   SER A 155      25.949   0.317   1.610  1.00  0.00           H  
ATOM   1051  N   GLU A 156      24.259   2.030  -0.952  1.00  0.00           N  
ATOM   1052  CA  GLU A 156      22.915   2.466  -1.282  1.00  0.00           C  
ATOM   1053  C   GLU A 156      22.703   1.999  -2.713  1.00  0.00           C  
ATOM   1054  O   GLU A 156      23.653   1.973  -3.489  1.00  0.00           O  
ATOM   1055  CB  GLU A 156      22.747   3.981  -1.148  1.00  0.00           C  
ATOM   1056  CEN GLU A 156      22.186   5.332  -0.275  1.00  0.00           X  
ATOM   1057  H   GLU A 156      24.991   2.703  -1.122  1.00  0.00           H  
ATOM   1058  N   THR A 157      21.520   1.480  -3.026  1.00  0.00           N  
ATOM   1059  CA  THR A 157      21.185   1.025  -4.377  1.00  0.00           C  
ATOM   1060  C   THR A 157      20.879   2.270  -5.213  1.00  0.00           C  
ATOM   1061  O   THR A 157      20.344   3.233  -4.651  1.00  0.00           O  
ATOM   1062  CB  THR A 157      19.981   0.066  -4.397  1.00  0.00           C  
ATOM   1063  CEN THR A 157      19.719  -0.434  -4.246  1.00  0.00           X  
ATOM   1064  H   THR A 157      20.764   1.540  -2.361  1.00  0.00           H  
ATOM   1065  N   PRO A 158      21.279   2.313  -6.497  1.00  0.00           N  
ATOM   1066  CA  PRO A 158      20.986   3.452  -7.345  1.00  0.00           C  
ATOM   1067  C   PRO A 158      19.487   3.737  -7.299  1.00  0.00           C  
ATOM   1068  O   PRO A 158      18.669   2.825  -7.389  1.00  0.00           O  
ATOM   1069  CB  PRO A 158      21.466   3.028  -8.742  1.00  0.00           C  
ATOM   1070  CEN PRO A 158      21.878   1.495  -7.926  1.00  0.00           X  
ATOM   1071  N   GLY A 159      19.123   5.010  -7.173  1.00  0.00           N  
ATOM   1072  CA  GLY A 159      17.732   5.434  -7.024  1.00  0.00           C  
ATOM   1073  C   GLY A 159      17.101   5.366  -5.635  1.00  0.00           C  
ATOM   1074  O   GLY A 159      15.964   5.807  -5.511  1.00  0.00           O  
ATOM   1075  CEN GLY A 159      17.731   5.434  -7.024  1.00  0.00           X  
ATOM   1076  H   GLY A 159      19.795   5.717  -7.436  1.00  0.00           H  
ATOM   1077  N   MET A 160      17.788   4.897  -4.584  1.00  0.00           N  
ATOM   1078  CA  MET A 160      17.137   4.778  -3.266  1.00  0.00           C  
ATOM   1079  C   MET A 160      16.597   6.130  -2.780  1.00  0.00           C  
ATOM   1080  O   MET A 160      15.575   6.156  -2.118  1.00  0.00           O  
ATOM   1081  CB  MET A 160      18.117   4.207  -2.243  1.00  0.00           C  
ATOM   1082  CEN MET A 160      18.462   2.773  -1.292  1.00  0.00           X  
ATOM   1083  H   MET A 160      18.722   4.544  -4.730  1.00  0.00           H  
ATOM   1084  N   TYR A 161      17.223   7.244  -3.171  1.00  0.00           N  
ATOM   1085  CA  TYR A 161      16.786   8.587  -2.767  1.00  0.00           C  
ATOM   1086  C   TYR A 161      15.357   8.935  -3.213  1.00  0.00           C  
ATOM   1087  O   TYR A 161      14.557   9.347  -2.388  1.00  0.00           O  
ATOM   1088  CB  TYR A 161      17.758   9.633  -3.316  1.00  0.00           C  
ATOM   1089  CEN TYR A 161      19.128  10.599  -2.807  1.00  0.00           X  
ATOM   1090  H   TYR A 161      18.060   7.163  -3.730  1.00  0.00           H  
ATOM   1091  N   GLY A 162      15.037   8.779  -4.505  1.00  0.00           N  
ATOM   1092  CA  GLY A 162      13.706   9.095  -5.036  1.00  0.00           C  
ATOM   1093  C   GLY A 162      12.620   8.337  -4.281  1.00  0.00           C  
ATOM   1094  O   GLY A 162      11.769   8.962  -3.662  1.00  0.00           O  
ATOM   1095  CEN GLY A 162      13.705   9.095  -5.037  1.00  0.00           X  
ATOM   1096  H   GLY A 162      15.699   8.318  -5.113  1.00  0.00           H  
ATOM   1097  N   LYS A 163      12.775   7.005  -4.195  1.00  0.00           N  
ATOM   1098  CA  LYS A 163      11.786   6.104  -3.573  1.00  0.00           C  
ATOM   1099  C   LYS A 163      11.286   6.602  -2.213  1.00  0.00           C  
ATOM   1100  O   LYS A 163      10.115   6.498  -1.893  1.00  0.00           O  
ATOM   1101  CB  LYS A 163      12.380   4.703  -3.416  1.00  0.00           C  
ATOM   1102  CEN LYS A 163      12.501   2.703  -4.094  1.00  0.00           X  
ATOM   1103  H   LYS A 163      13.606   6.594  -4.592  1.00  0.00           H  
ATOM   1104  N   LEU A 164      12.205   7.096  -1.392  1.00  0.00           N  
ATOM   1105  CA  LEU A 164      11.925   7.647  -0.077  1.00  0.00           C  
ATOM   1106  C   LEU A 164      11.038   8.887  -0.125  1.00  0.00           C  
ATOM   1107  O   LEU A 164      10.100   8.983   0.654  1.00  0.00           O  
ATOM   1108  CB  LEU A 164      13.244   7.972   0.635  1.00  0.00           C  
ATOM   1109  CEN LEU A 164      14.032   7.261   1.752  1.00  0.00           X  
ATOM   1110  H   LEU A 164      13.160   7.105  -1.719  1.00  0.00           H  
ATOM   1111  N   ASN A 165      11.343   9.832  -1.021  1.00  0.00           N  
ATOM   1112  CA  ASN A 165      10.557  11.056  -1.133  1.00  0.00           C  
ATOM   1113  C   ASN A 165       9.148  10.729  -1.622  1.00  0.00           C  
ATOM   1114  O   ASN A 165       8.202  11.234  -1.033  1.00  0.00           O  
ATOM   1115  CB  ASN A 165      11.218  12.068  -2.050  1.00  0.00           C  
ATOM   1116  CEN ASN A 165      11.875  12.883  -1.972  1.00  0.00           X  
ATOM   1117  H   ASN A 165      12.004   9.621  -1.754  1.00  0.00           H  
ATOM   1118  N   ASP A 166       9.030   9.830  -2.602  1.00  0.00           N  
ATOM   1119  CA  ASP A 166       7.742   9.464  -3.198  1.00  0.00           C  
ATOM   1120  C   ASP A 166       6.843   8.780  -2.148  1.00  0.00           C  
ATOM   1121  O   ASP A 166       5.705   9.190  -1.932  1.00  0.00           O  
ATOM   1122  CB  ASP A 166       7.948   8.547  -4.406  1.00  0.00           C  
ATOM   1123  CEN ASP A 166       7.998   8.588  -5.423  1.00  0.00           X  
ATOM   1124  H   ASP A 166       9.864   9.462  -3.040  1.00  0.00           H  
ATOM   1125  N   LEU A 167       7.398   7.838  -1.375  1.00  0.00           N  
ATOM   1126  CA  LEU A 167       6.678   7.148  -0.302  1.00  0.00           C  
ATOM   1127  C   LEU A 167       6.228   8.081   0.837  1.00  0.00           C  
ATOM   1128  O   LEU A 167       5.103   7.982   1.328  1.00  0.00           O  
ATOM   1129  CB  LEU A 167       7.558   6.024   0.261  1.00  0.00           C  
ATOM   1130  CEN LEU A 167       7.552   4.496   0.069  1.00  0.00           X  
ATOM   1131  H   LEU A 167       8.317   7.504  -1.627  1.00  0.00           H  
ATOM   1132  N   LEU A 168       7.122   8.959   1.304  1.00  0.00           N  
ATOM   1133  CA  LEU A 168       6.807   9.919   2.363  1.00  0.00           C  
ATOM   1134  C   LEU A 168       5.665  10.851   1.936  1.00  0.00           C  
ATOM   1135  O   LEU A 168       4.746  11.089   2.718  1.00  0.00           O  
ATOM   1136  CB  LEU A 168       8.056  10.731   2.731  1.00  0.00           C  
ATOM   1137  CEN LEU A 168       9.025  10.674   3.927  1.00  0.00           X  
ATOM   1138  H   LEU A 168       8.030   8.988   0.864  1.00  0.00           H  
ATOM   1139  N   GLU A 169       5.728  11.366   0.708  1.00  0.00           N  
ATOM   1140  CA  GLU A 169       4.732  12.273   0.133  1.00  0.00           C  
ATOM   1141  C   GLU A 169       3.356  11.602   0.046  1.00  0.00           C  
ATOM   1142  O   GLU A 169       2.363  12.208   0.462  1.00  0.00           O  
ATOM   1143  CB  GLU A 169       5.177  12.746  -1.253  1.00  0.00           C  
ATOM   1144  CEN GLU A 169       5.890  13.928  -2.251  1.00  0.00           X  
ATOM   1145  H   GLU A 169       6.471  11.061   0.094  1.00  0.00           H  
ATOM   1146  N   ASP A 170       3.301  10.344  -0.392  1.00  0.00           N  
ATOM   1147  CA  ASP A 170       2.057   9.583  -0.503  1.00  0.00           C  
ATOM   1148  C   ASP A 170       1.431   9.353   0.881  1.00  0.00           C  
ATOM   1149  O   ASP A 170       0.246   9.617   1.099  1.00  0.00           O  
ATOM   1150  CB  ASP A 170       2.307   8.245  -1.202  1.00  0.00           C  
ATOM   1151  CEN ASP A 170       2.235   7.814  -2.122  1.00  0.00           X  
ATOM   1152  H   ASP A 170       4.141   9.924  -0.764  1.00  0.00           H  
ATOM   1153  N   LEU A 171       2.235   8.987   1.881  1.00  0.00           N  
ATOM   1154  CA  LEU A 171       1.736   8.814   3.247  1.00  0.00           C  
ATOM   1155  C   LEU A 171       1.166  10.117   3.845  1.00  0.00           C  
ATOM   1156  O   LEU A 171       0.066  10.124   4.409  1.00  0.00           O  
ATOM   1157  CB  LEU A 171       2.859   8.269   4.139  1.00  0.00           C  
ATOM   1158  CEN LEU A 171       3.159   6.867   4.703  1.00  0.00           X  
ATOM   1159  H   LEU A 171       3.198   8.775   1.664  1.00  0.00           H  
ATOM   1160  N   GLN A 172       1.861  11.247   3.680  1.00  0.00           N  
ATOM   1161  CA  GLN A 172       1.370  12.548   4.148  1.00  0.00           C  
ATOM   1162  C   GLN A 172       0.045  12.955   3.492  1.00  0.00           C  
ATOM   1163  O   GLN A 172      -0.854  13.453   4.180  1.00  0.00           O  
ATOM   1164  CB  GLN A 172       2.420  13.631   3.881  1.00  0.00           C  
ATOM   1165  CEN GLN A 172       3.695  14.581   4.603  1.00  0.00           X  
ATOM   1166  H   GLN A 172       2.706  11.213   3.130  1.00  0.00           H  
ATOM   1167  N   GLU A 173      -0.120  12.747   2.187  1.00  0.00           N  
ATOM   1168  CA  GLU A 173      -1.377  13.067   1.511  1.00  0.00           C  
ATOM   1169  C   GLU A 173      -2.530  12.190   2.037  1.00  0.00           C  
ATOM   1170  O   GLU A 173      -3.595  12.736   2.345  1.00  0.00           O  
ATOM   1171  CB  GLU A 173      -1.225  12.893  -0.002  1.00  0.00           C  
ATOM   1172  CEN GLU A 173      -0.960  13.564  -1.546  1.00  0.00           X  
ATOM   1173  H   GLU A 173       0.640  12.362   1.644  1.00  0.00           H  
ATOM   1174  N   VAL A 174      -2.312  10.884   2.284  1.00  0.00           N  
ATOM   1175  CA  VAL A 174      -3.347   9.970   2.826  1.00  0.00           C  
ATOM   1176  C   VAL A 174      -3.783  10.415   4.229  1.00  0.00           C  
ATOM   1177  O   VAL A 174      -4.981  10.423   4.529  1.00  0.00           O  
ATOM   1178  CB  VAL A 174      -2.849   8.514   2.894  1.00  0.00           C  
ATOM   1179  CEN VAL A 174      -2.924   7.889   2.614  1.00  0.00           X  
ATOM   1180  H   VAL A 174      -1.391  10.520   2.091  1.00  0.00           H  
ATOM   1181  N   LEU A 175      -2.833  10.841   5.073  1.00  0.00           N  
ATOM   1182  CA  LEU A 175      -3.110  11.323   6.437  1.00  0.00           C  
ATOM   1183  C   LEU A 175      -3.925  12.617   6.429  1.00  0.00           C  
ATOM   1184  O   LEU A 175      -4.883  12.802   7.180  1.00  0.00           O  
ATOM   1185  CB  LEU A 175      -1.796  11.534   7.200  1.00  0.00           C  
ATOM   1186  CEN LEU A 175      -1.083  10.722   8.298  1.00  0.00           X  
ATOM   1187  H   LEU A 175      -1.875  10.807   4.761  1.00  0.00           H  
ATOM   1188  N   LYS A 176      -3.572  13.529   5.529  1.00  0.00           N  
ATOM   1189  CA  LYS A 176      -4.246  14.819   5.412  1.00  0.00           C  
ATOM   1190  C   LYS A 176      -5.701  14.663   4.964  1.00  0.00           C  
ATOM   1191  O   LYS A 176      -6.578  15.328   5.517  1.00  0.00           O  
ATOM   1192  CB  LYS A 176      -3.493  15.723   4.435  1.00  0.00           C  
ATOM   1193  CEN LYS A 176      -2.187  17.358   4.122  1.00  0.00           X  
ATOM   1194  H   LYS A 176      -2.770  13.326   4.948  1.00  0.00           H  
ATOM   1195  N   ASN A 177      -5.978  13.802   3.987  1.00  0.00           N  
ATOM   1196  CA  ASN A 177      -7.336  13.554   3.502  1.00  0.00           C  
ATOM   1197  C   ASN A 177      -8.194  12.819   4.537  1.00  0.00           C  
ATOM   1198  O   ASN A 177      -9.298  13.276   4.829  1.00  0.00           O  
ATOM   1199  CB  ASN A 177      -7.318  12.780   2.197  1.00  0.00           C  
ATOM   1200  CEN ASN A 177      -7.315  12.983   1.168  1.00  0.00           X  
ATOM   1201  H   ASN A 177      -5.216  13.282   3.577  1.00  0.00           H  
ATOM   1202  N   LEU A 178      -7.667  11.770   5.167  1.00  0.00           N  
ATOM   1203  CA  LEU A 178      -8.386  11.017   6.199  1.00  0.00           C  
ATOM   1204  C   LEU A 178      -8.786  11.902   7.378  1.00  0.00           C  
ATOM   1205  O   LEU A 178      -9.961  11.944   7.747  1.00  0.00           O  
ATOM   1206  CB  LEU A 178      -7.527   9.843   6.687  1.00  0.00           C  
ATOM   1207  CEN LEU A 178      -7.577   8.327   6.416  1.00  0.00           X  
ATOM   1208  H   LEU A 178      -6.719  11.498   4.956  1.00  0.00           H  
ATOM   1209  N   HIS A 179      -7.844  12.692   7.893  1.00  0.00           N  
ATOM   1210  CA  HIS A 179      -8.117  13.685   8.927  1.00  0.00           C  
ATOM   1211  C   HIS A 179      -9.202  14.688   8.490  1.00  0.00           C  
ATOM   1212  O   HIS A 179     -10.276  14.753   9.089  1.00  0.00           O  
ATOM   1213  CB  HIS A 179      -6.831  14.432   9.298  1.00  0.00           C  
ATOM   1214  CEN HIS A 179      -5.798  14.349  10.274  1.00  0.00           X  
ATOM   1215  H   HIS A 179      -6.882  12.498   7.652  1.00  0.00           H  
ATOM   1216  N   LYS A 180      -8.972  15.449   7.404  1.00  0.00           N  
ATOM   1217  CA  LYS A 180      -9.903  16.501   6.942  1.00  0.00           C  
ATOM   1218  C   LYS A 180     -11.333  15.984   6.729  1.00  0.00           C  
ATOM   1219  O   LYS A 180     -12.284  16.738   6.938  1.00  0.00           O  
ATOM   1220  CB  LYS A 180      -9.389  17.129   5.646  1.00  0.00           C  
ATOM   1221  CEN LYS A 180      -8.441  18.750   4.672  1.00  0.00           X  
ATOM   1222  H   LYS A 180      -8.129  15.267   6.880  1.00  0.00           H  
ATOM   1223  N   ASN A 181     -11.493  14.724   6.319  1.00  0.00           N  
ATOM   1224  CA  ASN A 181     -12.798  14.104   6.081  1.00  0.00           C  
ATOM   1225  C   ASN A 181     -13.561  13.744   7.369  1.00  0.00           C  
ATOM   1226  O   ASN A 181     -14.794  13.694   7.351  1.00  0.00           O  
ATOM   1227  CB  ASN A 181     -12.648  12.869   5.212  1.00  0.00           C  
ATOM   1228  CEN ASN A 181     -12.665  12.623   4.192  1.00  0.00           X  
ATOM   1229  H   ASN A 181     -10.664  14.180   6.128  1.00  0.00           H  
ATOM   1230  N   ASP A 182     -12.872  13.555   8.502  1.00  0.00           N  
ATOM   1231  CA  ASP A 182     -13.462  13.115   9.773  1.00  0.00           C  
ATOM   1232  C   ASP A 182     -14.220  14.224  10.532  1.00  0.00           C  
ATOM   1233  O   ASP A 182     -13.834  14.673  11.617  1.00  0.00           O  
ATOM   1234  CB  ASP A 182     -12.366  12.537  10.672  1.00  0.00           C  
ATOM   1235  CEN ASP A 182     -11.955  11.642  10.931  1.00  0.00           X  
ATOM   1236  H   ASP A 182     -11.866  13.616   8.467  1.00  0.00           H  
ATOM   1237  N   ARG A 183     -15.361  14.665   9.993  1.00  0.00           N  
ATOM   1238  CA  ARG A 183     -16.174  15.713  10.637  1.00  0.00           C  
ATOM   1239  C   ARG A 183     -17.423  15.229  11.363  1.00  0.00           C  
ATOM   1240  O   ARG A 183     -17.944  16.008  12.153  1.00  0.00           O  
ATOM   1241  CB  ARG A 183     -16.542  16.806   9.644  1.00  0.00           C  
ATOM   1242  CEN ARG A 183     -16.457  18.924   8.357  1.00  0.00           X  
ATOM   1243  H   ARG A 183     -15.676  14.192   9.158  1.00  0.00           H  
ATOM   1244  N   SER A 184     -17.913  13.997  11.170  1.00  0.00           N  
ATOM   1245  CA  SER A 184     -19.191  13.606  11.809  1.00  0.00           C  
ATOM   1246  C   SER A 184     -19.393  12.144  12.248  1.00  0.00           C  
ATOM   1247  O   SER A 184     -20.506  11.803  12.636  1.00  0.00           O  
ATOM   1248  CB  SER A 184     -20.318  13.979  10.866  1.00  0.00           C  
ATOM   1249  CEN SER A 184     -20.587  14.049  10.399  1.00  0.00           X  
ATOM   1250  H   SER A 184     -17.449  13.374  10.524  1.00  0.00           H  
ATOM   1251  N   GLY A 185     -18.365  11.282  12.283  1.00  0.00           N  
ATOM   1252  CA  GLY A 185     -18.558   9.858  12.630  1.00  0.00           C  
ATOM   1253  C   GLY A 185     -17.322   9.147  13.184  1.00  0.00           C  
ATOM   1254  O   GLY A 185     -16.588   8.532  12.412  1.00  0.00           O  
ATOM   1255  CEN GLY A 185     -18.558   9.857  12.631  1.00  0.00           X  
ATOM   1256  H   GLY A 185     -17.451  11.575  11.974  1.00  0.00           H  
ATOM   1257  N   LYS A 186     -17.099   9.266  14.502  1.00  0.00           N  
ATOM   1258  CA  LYS A 186     -15.945   8.752  15.267  1.00  0.00           C  
ATOM   1259  C   LYS A 186     -15.468   7.341  14.920  1.00  0.00           C  
ATOM   1260  O   LYS A 186     -14.270   7.096  14.967  1.00  0.00           O  
ATOM   1261  CB  LYS A 186     -16.272   8.801  16.761  1.00  0.00           C  
ATOM   1262  CEN LYS A 186     -16.052   9.766  18.631  1.00  0.00           X  
ATOM   1263  H   LYS A 186     -17.711   9.899  14.996  1.00  0.00           H  
ATOM   1264  N   ASP A 187     -16.372   6.431  14.574  1.00  0.00           N  
ATOM   1265  CA  ASP A 187     -15.961   5.090  14.143  1.00  0.00           C  
ATOM   1266  C   ASP A 187     -15.035   5.144  12.917  1.00  0.00           C  
ATOM   1267  O   ASP A 187     -14.001   4.484  12.868  1.00  0.00           O  
ATOM   1268  CB  ASP A 187     -17.190   4.232  13.834  1.00  0.00           C  
ATOM   1269  CEN ASP A 187     -17.784   3.528  14.269  1.00  0.00           X  
ATOM   1270  H   ASP A 187     -17.324   6.556  14.889  1.00  0.00           H  
ATOM   1271  N   ASN A 188     -15.336   6.027  11.966  1.00  0.00           N  
ATOM   1272  CA  ASN A 188     -14.539   6.176  10.751  1.00  0.00           C  
ATOM   1273  C   ASN A 188     -13.155   6.789  11.001  1.00  0.00           C  
ATOM   1274  O   ASN A 188     -12.169   6.354  10.413  1.00  0.00           O  
ATOM   1275  CB  ASN A 188     -15.286   6.999   9.718  1.00  0.00           C  
ATOM   1276  CEN ASN A 188     -15.945   6.838   8.917  1.00  0.00           X  
ATOM   1277  H   ASN A 188     -16.188   6.559  12.070  1.00  0.00           H  
ATOM   1278  N   ILE A 189     -13.081   7.828  11.841  1.00  0.00           N  
ATOM   1279  CA  ILE A 189     -11.811   8.489  12.153  1.00  0.00           C  
ATOM   1280  C   ILE A 189     -10.852   7.488  12.793  1.00  0.00           C  
ATOM   1281  O   ILE A 189      -9.709   7.410  12.362  1.00  0.00           O  
ATOM   1282  CB  ILE A 189     -12.002   9.690  13.096  1.00  0.00           C  
ATOM   1283  CEN ILE A 189     -12.224  10.756  13.150  1.00  0.00           X  
ATOM   1284  H   ILE A 189     -13.918   8.112  12.333  1.00  0.00           H  
ATOM   1285  N   HIS A 190     -11.313   6.690  13.760  1.00  0.00           N  
ATOM   1286  CA  HIS A 190     -10.457   5.702  14.413  1.00  0.00           C  
ATOM   1287  C   HIS A 190      -9.954   4.641  13.422  1.00  0.00           C  
ATOM   1288  O   HIS A 190      -8.769   4.304  13.437  1.00  0.00           O  
ATOM   1289  CB  HIS A 190     -11.205   5.027  15.567  1.00  0.00           C  
ATOM   1290  CEN HIS A 190     -11.342   5.177  16.978  1.00  0.00           X  
ATOM   1291  H   HIS A 190     -12.282   6.741  14.038  1.00  0.00           H  
ATOM   1292  N   ASP A 191     -10.823   4.147  12.538  1.00  0.00           N  
ATOM   1293  CA  ASP A 191     -10.445   3.141  11.542  1.00  0.00           C  
ATOM   1294  C   ASP A 191      -9.391   3.680  10.568  1.00  0.00           C  
ATOM   1295  O   ASP A 191      -8.427   2.985  10.251  1.00  0.00           O  
ATOM   1296  CB  ASP A 191     -11.678   2.667  10.768  1.00  0.00           C  
ATOM   1297  CEN ASP A 191     -12.355   1.906  10.762  1.00  0.00           X  
ATOM   1298  H   ASP A 191     -11.795   4.407  12.605  1.00  0.00           H  
ATOM   1299  N   VAL A 192      -9.530   4.936  10.139  1.00  0.00           N  
ATOM   1300  CA  VAL A 192      -8.576   5.598   9.237  1.00  0.00           C  
ATOM   1301  C   VAL A 192      -7.209   5.787   9.900  1.00  0.00           C  
ATOM   1302  O   VAL A 192      -6.193   5.548   9.253  1.00  0.00           O  
ATOM   1303  CB  VAL A 192      -9.100   6.969   8.771  1.00  0.00           C  
ATOM   1304  CEN VAL A 192      -9.348   7.313   8.228  1.00  0.00           X  
ATOM   1305  H   VAL A 192     -10.319   5.467  10.482  1.00  0.00           H  
ATOM   1306  N   ASP A 193      -7.175   6.185  11.173  1.00  0.00           N  
ATOM   1307  CA  ASP A 193      -5.953   6.385  11.958  1.00  0.00           C  
ATOM   1308  C   ASP A 193      -5.171   5.072  12.087  1.00  0.00           C  
ATOM   1309  O   ASP A 193      -3.977   5.035  11.791  1.00  0.00           O  
ATOM   1310  CB  ASP A 193      -6.288   6.940  13.345  1.00  0.00           C  
ATOM   1311  CEN ASP A 193      -6.324   7.825  13.848  1.00  0.00           X  
ATOM   1312  H   ASP A 193      -8.053   6.382  11.629  1.00  0.00           H  
ATOM   1313  N   ASN A 194      -5.861   3.971  12.403  1.00  0.00           N  
ATOM   1314  CA  ASN A 194      -5.247   2.646  12.512  1.00  0.00           C  
ATOM   1315  C   ASN A 194      -4.672   2.173  11.169  1.00  0.00           C  
ATOM   1316  O   ASN A 194      -3.557   1.658  11.115  1.00  0.00           O  
ATOM   1317  CB  ASN A 194      -6.236   1.626  13.046  1.00  0.00           C  
ATOM   1318  CEN ASN A 194      -6.526   1.229  13.973  1.00  0.00           X  
ATOM   1319  H   ASN A 194      -6.848   4.065  12.588  1.00  0.00           H  
ATOM   1320  N   HIS A 195      -5.422   2.335  10.073  1.00  0.00           N  
ATOM   1321  CA  HIS A 195      -4.941   1.951   8.748  1.00  0.00           C  
ATOM   1322  C   HIS A 195      -3.691   2.741   8.349  1.00  0.00           C  
ATOM   1323  O   HIS A 195      -2.737   2.145   7.858  1.00  0.00           O  
ATOM   1324  CB  HIS A 195      -6.041   2.149   7.700  1.00  0.00           C  
ATOM   1325  CEN HIS A 195      -7.050   1.375   7.058  1.00  0.00           X  
ATOM   1326  H   HIS A 195      -6.355   2.711  10.168  1.00  0.00           H  
ATOM   1327  N   LEU A 196      -3.637   4.052   8.619  1.00  0.00           N  
ATOM   1328  CA  LEU A 196      -2.452   4.867   8.319  1.00  0.00           C  
ATOM   1329  C   LEU A 196      -1.225   4.412   9.110  1.00  0.00           C  
ATOM   1330  O   LEU A 196      -0.148   4.320   8.532  1.00  0.00           O  
ATOM   1331  CB  LEU A 196      -2.745   6.345   8.605  1.00  0.00           C  
ATOM   1332  CEN LEU A 196      -3.046   7.547   7.691  1.00  0.00           X  
ATOM   1333  H   LEU A 196      -4.419   4.487   9.088  1.00  0.00           H  
ATOM   1334  N   GLN A 197      -1.370   4.118  10.404  1.00  0.00           N  
ATOM   1335  CA  GLN A 197      -0.244   3.650  11.223  1.00  0.00           C  
ATOM   1336  C   GLN A 197       0.324   2.336  10.678  1.00  0.00           C  
ATOM   1337  O   GLN A 197       1.537   2.231  10.510  1.00  0.00           O  
ATOM   1338  CB  GLN A 197      -0.679   3.460  12.678  1.00  0.00           C  
ATOM   1339  CEN GLN A 197      -0.661   4.176  14.270  1.00  0.00           X  
ATOM   1340  H   GLN A 197      -2.280   4.203  10.831  1.00  0.00           H  
ATOM   1341  N   ASN A 198      -0.536   1.385  10.306  1.00  0.00           N  
ATOM   1342  CA  ASN A 198      -0.093   0.105   9.747  1.00  0.00           C  
ATOM   1343  C   ASN A 198       0.657   0.291   8.413  1.00  0.00           C  
ATOM   1344  O   ASN A 198       1.702  -0.319   8.213  1.00  0.00           O  
ATOM   1345  CB  ASN A 198      -1.263  -0.844   9.563  1.00  0.00           C  
ATOM   1346  CEN ASN A 198      -1.751  -1.598  10.106  1.00  0.00           X  
ATOM   1347  H   ASN A 198      -1.521   1.533  10.475  1.00  0.00           H  
ATOM   1348  N   VAL A 199       0.181   1.186   7.535  1.00  0.00           N  
ATOM   1349  CA  VAL A 199       0.851   1.485   6.252  1.00  0.00           C  
ATOM   1350  C   VAL A 199       2.247   2.081   6.486  1.00  0.00           C  
ATOM   1351  O   VAL A 199       3.206   1.684   5.825  1.00  0.00           O  
ATOM   1352  CB  VAL A 199       0.026   2.462   5.393  1.00  0.00           C  
ATOM   1353  CEN VAL A 199      -0.357   2.511   4.822  1.00  0.00           X  
ATOM   1354  H   VAL A 199      -0.683   1.660   7.757  1.00  0.00           H  
ATOM   1355  N   ILE A 200       2.406   3.003   7.441  1.00  0.00           N  
ATOM   1356  CA  ILE A 200       3.714   3.607   7.753  1.00  0.00           C  
ATOM   1357  C   ILE A 200       4.709   2.544   8.227  1.00  0.00           C  
ATOM   1358  O   ILE A 200       5.855   2.532   7.766  1.00  0.00           O  
ATOM   1359  CB  ILE A 200       3.594   4.700   8.831  1.00  0.00           C  
ATOM   1360  CEN ILE A 200       3.391   5.755   9.014  1.00  0.00           X  
ATOM   1361  H   ILE A 200       1.600   3.263   7.992  1.00  0.00           H  
ATOM   1362  N   GLU A 201       4.291   1.665   9.137  1.00  0.00           N  
ATOM   1363  CA  GLU A 201       5.139   0.586   9.647  1.00  0.00           C  
ATOM   1364  C   GLU A 201       5.600  -0.346   8.519  1.00  0.00           C  
ATOM   1365  O   GLU A 201       6.784  -0.685   8.443  1.00  0.00           O  
ATOM   1366  CB  GLU A 201       4.396  -0.212  10.720  1.00  0.00           C  
ATOM   1367  CEN GLU A 201       4.082  -0.544  12.361  1.00  0.00           X  
ATOM   1368  H   GLU A 201       3.340   1.719   9.472  1.00  0.00           H  
ATOM   1369  N   ASP A 202       4.713  -0.682   7.581  1.00  0.00           N  
ATOM   1370  CA  ASP A 202       5.036  -1.537   6.440  1.00  0.00           C  
ATOM   1371  C   ASP A 202       6.062  -0.894   5.496  1.00  0.00           C  
ATOM   1372  O   ASP A 202       7.030  -1.553   5.085  1.00  0.00           O  
ATOM   1373  CB  ASP A 202       3.762  -1.882   5.665  1.00  0.00           C  
ATOM   1374  CEN ASP A 202       3.069  -2.624   5.587  1.00  0.00           X  
ATOM   1375  H   ASP A 202       3.748  -0.414   7.718  1.00  0.00           H  
ATOM   1376  N   ILE A 203       5.917   0.404   5.190  1.00  0.00           N  
ATOM   1377  CA  ILE A 203       6.860   1.132   4.326  1.00  0.00           C  
ATOM   1378  C   ILE A 203       8.237   1.120   4.975  1.00  0.00           C  
ATOM   1379  O   ILE A 203       9.225   0.813   4.306  1.00  0.00           O  
ATOM   1380  CB  ILE A 203       6.423   2.587   4.076  1.00  0.00           C  
ATOM   1381  CEN ILE A 203       5.823   3.242   3.444  1.00  0.00           X  
ATOM   1382  H   ILE A 203       5.166   0.910   5.638  1.00  0.00           H  
ATOM   1383  N   HIS A 204       8.324   1.401   6.271  1.00  0.00           N  
ATOM   1384  CA  HIS A 204       9.588   1.402   6.996  1.00  0.00           C  
ATOM   1385  C   HIS A 204      10.322   0.061   6.948  1.00  0.00           C  
ATOM   1386  O   HIS A 204      11.508   0.010   6.603  1.00  0.00           O  
ATOM   1387  CB  HIS A 204       9.351   1.804   8.455  1.00  0.00           C  
ATOM   1388  CEN HIS A 204       9.384   2.984   9.252  1.00  0.00           X  
ATOM   1389  H   HIS A 204       7.478   1.619   6.776  1.00  0.00           H  
ATOM   1390  N   ASP A 205       9.618  -1.038   7.189  1.00  0.00           N  
ATOM   1391  CA  ASP A 205      10.194  -2.378   7.139  1.00  0.00           C  
ATOM   1392  C   ASP A 205      10.691  -2.740   5.737  1.00  0.00           C  
ATOM   1393  O   ASP A 205      11.788  -3.297   5.577  1.00  0.00           O  
ATOM   1394  CB  ASP A 205       9.169  -3.412   7.612  1.00  0.00           C  
ATOM   1395  CEN ASP A 205       8.908  -3.932   8.448  1.00  0.00           X  
ATOM   1396  H   ASP A 205       8.657  -0.939   7.479  1.00  0.00           H  
ATOM   1397  N   PHE A 206       9.935  -2.384   4.694  1.00  0.00           N  
ATOM   1398  CA  PHE A 206      10.327  -2.666   3.315  1.00  0.00           C  
ATOM   1399  C   PHE A 206      11.625  -1.938   2.945  1.00  0.00           C  
ATOM   1400  O   PHE A 206      12.526  -2.552   2.354  1.00  0.00           O  
ATOM   1401  CB  PHE A 206       9.206  -2.270   2.353  1.00  0.00           C  
ATOM   1402  CEN PHE A 206       8.011  -2.966   1.569  1.00  0.00           X  
ATOM   1403  H   PHE A 206       9.086  -1.866   4.868  1.00  0.00           H  
ATOM   1404  N   MET A 207      11.769  -0.673   3.335  1.00  0.00           N  
ATOM   1405  CA  MET A 207      12.958   0.147   3.081  1.00  0.00           C  
ATOM   1406  C   MET A 207      14.191  -0.436   3.770  1.00  0.00           C  
ATOM   1407  O   MET A 207      15.250  -0.561   3.148  1.00  0.00           O  
ATOM   1408  CB  MET A 207      12.721   1.581   3.549  1.00  0.00           C  
ATOM   1409  CEN MET A 207      12.473   3.216   2.963  1.00  0.00           X  
ATOM   1410  H   MET A 207      11.005  -0.253   3.846  1.00  0.00           H  
ATOM   1411  N   GLN A 208      14.059  -0.842   5.036  1.00  0.00           N  
ATOM   1412  CA  GLN A 208      15.163  -1.399   5.805  1.00  0.00           C  
ATOM   1413  C   GLN A 208      15.677  -2.700   5.169  1.00  0.00           C  
ATOM   1414  O   GLN A 208      16.886  -2.861   4.964  1.00  0.00           O  
ATOM   1415  CB  GLN A 208      14.727  -1.659   7.250  1.00  0.00           C  
ATOM   1416  CEN GLN A 208      14.775  -1.039   8.881  1.00  0.00           X  
ATOM   1417  H   GLN A 208      13.167  -0.713   5.491  1.00  0.00           H  
ATOM   1418  N   ALA A 209      14.770  -3.589   4.750  1.00  0.00           N  
ATOM   1419  CA  ALA A 209      15.122  -4.850   4.106  1.00  0.00           C  
ATOM   1420  C   ALA A 209      15.812  -4.646   2.746  1.00  0.00           C  
ATOM   1421  O   ALA A 209      16.804  -5.323   2.455  1.00  0.00           O  
ATOM   1422  CB  ALA A 209      13.877  -5.710   3.946  1.00  0.00           C  
ATOM   1423  CEN ALA A 209      13.878  -5.710   3.945  1.00  0.00           X  
ATOM   1424  H   ALA A 209      13.795  -3.388   4.917  1.00  0.00           H  
ATOM   1425  N   ALA A 210      15.341  -3.708   1.921  1.00  0.00           N  
ATOM   1426  CA  ALA A 210      15.928  -3.407   0.617  1.00  0.00           C  
ATOM   1427  C   ALA A 210      17.357  -2.854   0.754  1.00  0.00           C  
ATOM   1428  O   ALA A 210      18.258  -3.271   0.020  1.00  0.00           O  
ATOM   1429  CB  ALA A 210      15.045  -2.426  -0.141  1.00  0.00           C  
ATOM   1430  CEN ALA A 210      15.046  -2.426  -0.140  1.00  0.00           X  
ATOM   1431  H   ALA A 210      14.520  -3.194   2.204  1.00  0.00           H  
ATOM   1432  N   ALA A 211      17.596  -1.981   1.738  1.00  0.00           N  
ATOM   1433  CA  ALA A 211      18.909  -1.402   2.007  1.00  0.00           C  
ATOM   1434  C   ALA A 211      19.911  -2.450   2.517  1.00  0.00           C  
ATOM   1435  O   ALA A 211      21.051  -2.501   2.050  1.00  0.00           O  
ATOM   1436  CB  ALA A 211      18.777  -0.261   3.005  1.00  0.00           C  
ATOM   1437  CEN ALA A 211      18.778  -0.261   3.004  1.00  0.00           X  
ATOM   1438  H   ALA A 211      16.821  -1.695   2.317  1.00  0.00           H  
ATOM   1439  N   ALA A 212      19.494  -3.328   3.432  1.00  0.00           N  
ATOM   1440  CA  ALA A 212      20.372  -4.349   4.001  1.00  0.00           C  
ATOM   1441  C   ALA A 212      20.852  -5.335   2.927  1.00  0.00           C  
ATOM   1442  O   ALA A 212      22.045  -5.636   2.842  1.00  0.00           O  
ATOM   1443  CB  ALA A 212      19.662  -5.087   5.126  1.00  0.00           C  
ATOM   1444  CEN ALA A 212      19.662  -5.087   5.125  1.00  0.00           X  
ATOM   1445  H   ALA A 212      18.540  -3.282   3.758  1.00  0.00           H  
ATOM   1446  N   ALA A 213      19.957  -5.780   2.037  1.00  0.00           N  
ATOM   1447  CA  ALA A 213      20.316  -6.609   0.890  1.00  0.00           C  
ATOM   1448  C   ALA A 213      21.386  -5.956   0.002  1.00  0.00           C  
ATOM   1449  O   ALA A 213      22.400  -6.591  -0.305  1.00  0.00           O  
ATOM   1450  CB  ALA A 213      19.072  -6.925   0.072  1.00  0.00           C  
ATOM   1451  CEN ALA A 213      19.073  -6.925   0.072  1.00  0.00           X  
ATOM   1452  H   ALA A 213      18.981  -5.555   2.180  1.00  0.00           H  
ATOM   1453  N   ALA A 214      21.199  -4.689  -0.382  1.00  0.00           N  
ATOM   1454  CA  ALA A 214      22.127  -3.955  -1.239  1.00  0.00           C  
ATOM   1455  C   ALA A 214      23.510  -3.790  -0.587  1.00  0.00           C  
ATOM   1456  O   ALA A 214      24.531  -3.940  -1.260  1.00  0.00           O  
ATOM   1457  CB  ALA A 214      21.541  -2.597  -1.595  1.00  0.00           C  
ATOM   1458  CEN ALA A 214      21.542  -2.598  -1.595  1.00  0.00           X  
ATOM   1459  H   ALA A 214      20.358  -4.216  -0.076  1.00  0.00           H  
ATOM   1460  N   ASN A 215      23.558  -3.535   0.724  1.00  0.00           N  
ATOM   1461  CA  ASN A 215      24.818  -3.401   1.467  1.00  0.00           C  
ATOM   1462  C   ASN A 215      25.672  -4.679   1.458  1.00  0.00           C  
ATOM   1463  O   ASN A 215      26.851  -4.607   1.119  1.00  0.00           O  
ATOM   1464  CB  ASN A 215      24.555  -2.973   2.899  1.00  0.00           C  
ATOM   1465  CEN ASN A 215      24.479  -2.081   3.447  1.00  0.00           X  
ATOM   1466  H   ASN A 215      22.690  -3.384   1.216  1.00  0.00           H  
ATOM   1467  N   CYS A 216      25.097  -5.853   1.742  1.00  0.00           N  
ATOM   1468  CA  CYS A 216      25.827  -7.130   1.784  1.00  0.00           C  
ATOM   1469  C   CYS A 216      26.352  -7.639   0.424  1.00  0.00           C  
ATOM   1470  O   CYS A 216      27.436  -8.223   0.388  1.00  0.00           O  
ATOM   1471  CB  CYS A 216      24.753  -8.080   2.316  1.00  0.00           C  
ATOM   1472  CEN CYS A 216      24.657  -8.512   3.242  1.00  0.00           X  
ATOM   1473  H   CYS A 216      24.151  -5.839   2.094  1.00  0.00           H  
ATOM   1474  N   ARG A 217      25.631  -7.465  -0.695  1.00  0.00           N  
ATOM   1475  CA  ARG A 217      26.083  -7.918  -2.032  1.00  0.00           C  
ATOM   1476  C   ARG A 217      27.461  -7.397  -2.469  1.00  0.00           C  
ATOM   1477  O   ARG A 217      28.205  -8.150  -3.104  1.00  0.00           O  
ATOM   1478  CB  ARG A 217      25.042  -7.604  -3.097  1.00  0.00           C  
ATOM   1479  CEN ARG A 217      23.127  -7.874  -4.650  1.00  0.00           X  
ATOM   1480  H   ARG A 217      24.780  -6.929  -0.622  1.00  0.00           H  
ATOM   1481  N   LYS A 218      27.803  -6.148  -2.141  1.00  0.00           N  
ATOM   1482  CA  LYS A 218      29.113  -5.578  -2.504  1.00  0.00           C  
ATOM   1483  C   LYS A 218      30.116  -5.890  -1.399  1.00  0.00           C  
ATOM   1484  O   LYS A 218      31.263  -6.224  -1.760  1.00  0.00           O  
ATOM   1485  CB  LYS A 218      29.021  -4.067  -2.729  1.00  0.00           C  
ATOM   1486  CEN LYS A 218      28.983  -2.437  -4.077  1.00  0.00           X  
ATOM   1487  H   LYS A 218      27.384  -5.767  -1.305  1.00  0.00           H  
TER                                                                             
# All scores below are weighted scores, not raw scores.
#BEGIN_POSE_ENERGIES_TABLE ./minmover_pdb/pose_12.pdb
label vdw cenpack pair env cbeta hs_pair ss_pair sheet total
weights 1 0.5 1 1 0.25 1 1 1 NA
pose 4.29653 4.58281 -11.9804 1.14508 12.5633 0 0 0 10.6074
MET:NtermProteinFull_1 0 0.09803 -0.19386 -0.21391 0.0359 0 0 0 -0.27383
TYR_2 0 -0.13685 0.05057 0.80588 0.0693 0 0 0 0.7889
GLY_3 0 0.06445 0.0218 -0.08884 0.0693 0 0 0 0.06671
LYS_4 0.08475 0.28464 0.11489 0.20967 0.03503 0 0 0 0.729
LEU_5 0 0.14222 -0.48914 -0.06582 0.04365 0 0 0 -0.36909
ASN_6 0 -0.05278 0.12329 -0.36221 0.0693 0 0 0 -0.2224
ASP_7 0 -0.21792 0.03338 -0.37876 0.03515 0 0 0 -0.52816
LEU_8 0 0.14011 -0.44759 -0.53584 0.0323 0 0 0 -0.81101
LEU_9 0 0.12159 -0.22123 0.4149 0.06878 0 0 0 0.38405
GLU_10 0 0.00694 -0.08037 -0.71584 0.06921 0 0 0 -0.72006
ASP_11 0.31184 0.41779 0.38585 0.46164 0.03623 0 0 0 1.61335
LEU_12 0 -0.3742 -0.47919 -0.19483 0.03721 0 0 0 -1.01101
GLN_13 0 -0.04449 0.15785 -0.49415 0.06901 0 0 0 -0.31178
GLU_14 0 0.09567 -0.25214 -0.60186 0.06878 0 0 0 -0.68956
VAL_15 0 -0.03802 -0.48297 -0.27892 0.0321 0 0 0 -0.76781
LEU_16 0 0.48758 -0.14197 0.4149 0.06961 0 0 0 0.83013
LYS_17 0 -0.05434 0.0281 -0.8715 0.06961 0 0 0 -0.82812
ASN_18 0 -0.27393 -0.17137 -0.07783 0.03496 0 0 0 -0.48817
LEU_19 0.21226 0.65522 0.12499 -0.50394 0.03379 0 0 0 0.52231
HIS_20 0 0.2267 0.07703 0.0215 0.06921 0 0 0 0.39444
LYS_21 0 -0.02628 -0.10447 -0.96458 0.07025 0 0 0 -1.02508
ASN_22 0 -0.08996 -0.57431 -0.07783 0.03519 0 0 0 -0.70691
ASP_23 1.33573 0.04793 -0.13324 -0.1485 0.0693 0 0 0 1.17122
ARG_24 0 -0.06656 -0.08904 -0.7542 0.07203 0 0 0 -0.83777
SER_25 0 0.21465 -0.21139 -0.22078 0.07034 0 0 0 -0.14719
GLY_26 0 0.14755 -0.28265 -0.0429 0.04277 0 0 0 -0.13522
LYS_27 0 0 0 -1.04927 0.07259 0 0 0 -0.97669
ASP_28 0 0.06193 -0.38594 -0.52292 0.0693 0 0 0 -0.77763
ASN_29 0 0.50068 -0.58386 0.26721 0.03316 0 0 0 0.21719
ILE_30 1.33573 0.09416 0.34932 0.34575 0.06909 0 0 0 2.19405
HIS_D_31 0 -0.05029 -0.10911 0.06501 0.06921 0 0 0 -0.02518
ASP_32 0 -0.07561 -0.40415 -0.1485 0.03976 0 0 0 -0.5885
VAL_33 0.21226 1.03486 0.29909 -0.50425 0.07083 0 0 0 1.11279
ASP_34 0 0.15509 -0.19423 -0.37876 0.06887 0 0 0 -0.34903
ASN_35 0 -0.01173 -0.23099 -0.32173 0.06899 0 0 0 -0.49545
HIS_D_36 0 0.26886 0.35066 -0.04512 0.04458 0 0 0 0.61897
LEU_37 0 0.3489 -0.37078 -0.30366 0.03624 0 0 0 -0.2893
GLN_38 0 -0.01806 0.05989 -0.59803 0.06921 0 0 0 -0.487
ASN_39 0 -0.13685 -0.39386 -0.19403 0.04268 0 0 0 -0.68206
VAL_40 0 -0.26122 -0.28014 -0.35242 0.03833 0 0 0 -0.85545
ILE_41 0 -0.05258 -0.31881 0.60227 0.06908 0 0 0 0.29996
GLU_42 0 -0.03246 -0.1819 -0.71584 0.06921 0 0 0 -0.86099
ASP_43 0 0.01172 0.40892 0.08318 0.04378 0 0 0 0.54759
ILE_44 0 -0.05769 -0.65288 -0.31819 0.04533 0 0 0 -0.98344
HIS_D_45 0 -0.06069 0.13568 0.06501 0.06893 0 0 0 0.20893
ASP_46 0 -0.01496 -0.35228 -0.37876 0.06884 0 0 0 -0.67717
PHE_47 0 0.19631 -0.20501 -0.4994 0.03721 0 0 0 -0.47089
MET_48 0 0.16575 -0.02196 0.10186 0.06943 0 0 0 0.31508
GLN_49 0 -0.04254 0.00399 -0.60368 0.06947 0 0 0 -0.57277
ALA_50 0 -0.07082 0.10987 0.11438 0.04301 0 0 0 0.19644
ALA_51 0 -0.20247 0.03638 -0.06885 0.03576 0 0 0 -0.19917
ALA_52 0 -0.03378 -0.00623 0.15304 0.03502 0 0 0 0.14806
ALA_53 0 -0.05747 0.05299 0.20553 0.0357 0 0 0 0.23676
ALA_54 0 -0.05075 -0.00822 0.11438 0.042 0 0 0 0.09741
ALA_55 0 0.15566 -0.01921 0.07904 0.04294 0 0 0 0.25843
ASN_56 0 -0.07797 -0.06106 -0.40966 0.03629 0 0 0 -0.51239
CYS_57 0 0.02393 -0.07639 1.55685 0.04336 0 0 0 1.54775
ARG_58 0 0.15265 -0.0556 -0.22643 0.0693 0 0 0 -0.06008
LYS_59 0 -0.00894 -0.01939 -0.8715 0.07212 0 0 0 -0.82772
GLY_60 0 0 0 0.60923 0.04883 0 0 0 0.65806
SER_61 0 -0.02883 0.02857 -0.0106 0.04851 0 0 0 0.03766
PRO_62 0 0 0 0.043 0.04176 0 0 0 0.08476
GLY_63 0 0 0 0.60923 0.04883 0 0 0 0.65806
SER_64 0 0 0 0.13063 0.04957 0 0 0 0.1802
PRO_65 0 0 0 0.51404 0.07508 0 0 0 0.58912
ALA_66 0 0 0 0.77873 0.07582 0 0 0 0.85455
GLY_67 0 0 0 0.91259 0.04183 0 0 0 0.95441
SER_68 0 0 0 0.29023 0.04957 0 0 0 0.3398
PRO_69 0 0 0 0.2123 0.04957 0 0 0 0.26186
THR_70 0 0 0 0.48779 0.07573 0 0 0 0.56352
SER_71 0 0 0 0.13063 0.07347 0 0 0 0.2041
THR_72 0 0 0 0.48779 0.07499 0 0 0 0.56278
GLU_73 0 0 0 -1.01303 0.07573 0 0 0 -0.9373
GLU_74 0 0 0 -1.01303 0.07582 0 0 0 -0.93721
GLY_75 0 0 0 0.91259 0.04957 0 0 0 0.96215
THR_76 0 0 0 0.48779 0.04957 0 0 0 0.53736
SER_77 0 0 0 0.29023 0.07582 0 0 0 0.36605
GLU_78 0 0 0 -1.03403 0.07499 0 0 0 -0.95904
SER_79 0 0 0 0.29023 0.07573 0 0 0 0.36596
ALA_80 0 0 0 0.797 0.07499 0 0 0 0.87199
THR_81 0 0 0 0.43096 0.07582 0 0 0 0.50678
PRO_82 0 0 0 0.51404 0.07582 0 0 0 0.58986
GLU_83 0 0 0 -1.01303 0.07347 0 0 0 -0.93956
SER_84 0 0 0 0.13063 0.07582 0 0 0 0.20645
GLY_85 0 0 0 0.91259 0.04957 0 0 0 0.96215
PRO_86 0 0 0 0.51404 0.04957 0 0 0 0.5636
GLY_87 0 0 0 0.91259 0.04957 0 0 0 0.96215
THR_88 0 0 0 0.43096 0.07582 0 0 0 0.50678
SER_89 0 0 0 0.13063 0.07499 0 0 0 0.20562
THR_90 0 0 0 0.43096 0.07499 0 0 0 0.50594
GLU_91 0 0 0 -1.03403 0.07582 0 0 0 -0.95821
PRO_92 0 0 0 0.2123 0.07582 0 0 0 0.28812
SER_93 0 0 0 0.29023 0.07499 0 0 0 0.36522
GLU_94 0 0 0 -1.03403 0.04957 0 0 0 -0.98446
GLY_95 0 0 0 0.91259 0.04957 0 0 0 0.96215
SER_96 0 0 0 0.29023 0.04074 0 0 0 0.33097
ALA_97 0 0 0 0.797 0.05973 0 0 0 0.85673
PRO_98 0 0 0 0.2123 0.04492 0 0 0 0.25722
GLY_99 0 0 0 0.91259 0.04957 0 0 0 0.96215
SER_100 0 0 0 0.13063 0.04957 0 0 0 0.1802
PRO_101 0 0 0 0.51404 0.07582 0 0 0 0.58986
ALA_102 0 0 0 0.89846 0.07582 0 0 0 0.97427
GLY_103 0 0 0 0.60923 0.04957 0 0 0 0.6588
SER_104 0 0 0 0.29023 0.04957 0 0 0 0.3398
PRO_105 0 0 0 0.2123 0.07582 0 0 0 0.28812
THR_106 0 0 0 0.43096 0.07573 0 0 0 0.50669
SER_107 0 0 0 0.29023 0.07499 0 0 0 0.36522
THR_108 0 0 0 0.48779 0.07347 0 0 0 0.56126
GLU_109 0 0 0 -1.01303 0.07573 0 0 0 -0.9373
GLU_110 0 0 0 -1.03403 0.07582 0 0 0 -0.95821
GLY_111 0 0 0 0.91259 0.04957 0 0 0 0.96215
THR_112 0 0 0 0.48779 0.07582 0 0 0 0.56361
SER_113 0 0 0 -0.0106 0.07347 0 0 0 0.06287
THR_114 0 0 0 0.48779 0.07499 0 0 0 0.56278
GLU_115 0 0 0 -1.03403 0.07582 0 0 0 -0.95821
PRO_116 0 0 0 0.2123 0.07582 0 0 0 0.28812
SER_117 0 0 0 0.29023 0.07499 0 0 0 0.36522
GLU_118 0 0 0 -1.03403 0.07508 0 0 0 -0.95895
GLY_119 0 0 0 0.91259 0.04957 0 0 0 0.96215
SER_120 0 0 0 0.29023 0.04183 0 0 0 0.33206
ALA_121 0 0 0 0.89846 0.04957 0 0 0 0.94802
PRO_122 0 0 0 0.2123 0.04183 0 0 0 0.25412
GLY_123 0 0 0 0.91259 0.04957 0 0 0 0.96215
THR_124 0 0 0 0.43096 0.07582 0 0 0 0.50678
SER_125 0 0 0 0.13063 0.0755 0 0 0 0.20613
THR_126 0 0 0 0.43096 0.07499 0 0 0 0.50594
GLU_127 0 0 0 -1.03403 0.07582 0 0 0 -0.95821
PRO_128 0 0 0 -0.05784 0.04731 0 0 0 -0.01054
SER_129 0 0 0 -0.0106 0.07582 0 0 0 0.06522
GLU_130 0 0 0 -0.93278 0.07582 0 0 0 -0.85696
GLY_131 0 0 0 0.60923 0.07582 0 0 0 0.68505
SER_132 0 0 0 -0.11629 0.04183 0 0 0 -0.07447
ALA_133 0 0 0 0.797 0.04957 0 0 0 0.84657
PRO_134 0 0 0 0.043 0.04183 0 0 0 0.08483
GLY_135 0 0 0 0.91259 0.04183 0 0 0 0.95441
THR_136 0 0 0 0.48779 0.07508 0 0 0 0.56287
SER_137 0 0 0 0.29023 0.07558 0 0 0 0.36581
GLU_138 0 0 0 -1.01303 0.07582 0 0 0 -0.93721
SER_139 0 0 0 0.29023 0.07499 0 0 0 0.36522
ALA_140 0 0 0 0.797 0.07347 0 0 0 0.87047
THR_141 0 0 0 0.43096 0.07582 0 0 0 0.50678
PRO_142 0 0 0 0.51404 0.07582 0 0 0 0.58986
GLU_143 0 0 0 -1.03403 0.07499 0 0 0 -0.95904
SER_144 0 0 0 -0.0106 0.07582 0 0 0 0.06522
GLY_145 0 0 0 0.91259 0.04183 0 0 0 0.95441
PRO_146 0 0 0 0.2123 0.04957 0 0 0 0.26186
GLY_147 0 0 0 0.91259 0.04183 0 0 0 0.95441
SER_148 0 0 0 0.29023 0.07508 0 0 0 0.36531
GLU_149 0 0 0 -1.03403 0.07582 0 0 0 -0.95821
PRO_150 0 0 0 0.51404 0.04957 0 0 0 0.5636
ALA_151 0 0 0 0.797 0.07454 0 0 0 0.87154
THR_152 0 -0.03602 0.01446 0.43096 0.07268 0 0 0 0.48208
SER_153 0 -0.03992 -0.05553 -0.11629 0.05445 0 0 0 -0.15729
GLY_154 0 -0.10712 -0.07241 0.0322 0.03232 0 0 0 -0.115
SER_155 0 -0.32434 -0.14302 -0.06451 0.03045 0 0 0 -0.50141
GLU_156 0 0.05015 0.07335 -0.37543 0.04292 0 0 0 -0.209
THR_157 0 0.12943 0.05093 0.01807 0.03113 0 0 0 0.22956
PRO_158 0 0.19366 -0.06777 -0.29053 0.03521 0 0 0 -0.12943
GLY_159 0 -0.08039 0.06716 -0.08884 0.03993 0 0 0 -0.06213
MET_160 0 -0.049 -0.23344 -0.13184 0.03561 0 0 0 -0.37866
TYR_161 0 -0.00894 -0.00648 0.80588 0.07025 0 0 0 0.86071
GLY_162 0 0.02755 0.04907 -0.09146 0.03502 0 0 0 0.02018
LYS_163 0 0.17795 0.60098 1.33103 0.03762 0 0 0 2.14758
LEU_164 0 -0.20848 -0.21175 0.08126 0.06914 0 0 0 -0.26982
ASN_165 0 -0.07641 -0.00505 -0.46336 0.0697 0 0 0 -0.47512
ASP_166 0 -0.33081 0.13067 -0.37876 0.03502 0 0 0 -0.54388
LEU_167 0 -0.21428 -0.43621 -0.39148 0.03718 0 0 0 -1.00479
LEU_168 0 0.03141 -0.01658 0.75945 0.06893 0 0 0 0.8432
GLU_169 0 0.03322 -0.11466 -0.60186 0.0693 0 0 0 -0.61401
ASP_170 0 0.07485 0.37286 0.46164 0.03683 0 0 0 0.94619
LEU_171 0 -0.38882 -0.17534 -0.06582 0.03721 0 0 0 -0.59276
GLN_172 0 -0.04207 0.08633 -0.55896 0.06921 0 0 0 -0.44549
GLU_173 0 -0.00387 -0.45942 -0.4886 0.06887 0 0 0 -0.88302
VAL_174 0 0.2166 -0.58854 -0.46599 0.03593 0 0 0 -0.802
LEU_175 0 0.11026 -0.15981 0.4149 0.06919 0 0 0 0.43453
LYS_176 0 -0.0385 -0.0105 -0.77863 0.06947 0 0 0 -0.75816
ASN_177 0 -0.11496 -0.3692 0.05572 0.04303 0 0 0 -0.3854
LEU_178 0.01554 0.43769 0.082 -0.45811 0.03942 0 0 0 0.11654
HIS_179 0 0.14652 -0.14027 0.0215 0.06894 0 0 0 0.09669
LYS_180 0 -0.02616 -0.15635 -0.96458 0.06955 0 0 0 -1.07752
ASN_181 0 0.54372 -0.33949 0.19574 0.04336 0 0 0 0.44332
ASP_182 0.18815 -0.04412 -0.12632 -0.24167 0.04296 0 0 0 -0.181
ARG_183 0 -0.01022 -0.25436 -0.55583 0.07072 0 0 0 -0.74969
SER_184 0 0.14757 -0.1378 -0.21543 0.07081 0 0 0 -0.13486
GLY_185 0 0.06868 -0.16391 -0.0429 0.04343 0 0 0 -0.09471
LYS_186 0 0 0 -1.04927 0.07203 0 0 0 -0.97725
ASP_187 0 0.05054 -0.24459 -0.56986 0.0693 0 0 0 -0.69461
ASN_188 0 0.07935 -0.61798 0.12528 0.03519 0 0 0 -0.37816
ILE_189 0.18815 0.055 0.13902 0.47679 0.06903 0 0 0 0.92799
HIS_D_190 0 -0.05073 -0.01517 0.06501 0.06944 0 0 0 0.06855
ASP_191 0 -0.16257 -0.42325 -0.1485 0.04304 0 0 0 -0.69127
VAL_192 0.01554 0.67356 0.47125 -0.46599 0.0445 0 0 0 0.73885
ASP_193 0 0.20721 -0.19753 -0.37876 0.06893 0 0 0 -0.30015
ASN_194 0 -0.09742 -0.0726 -0.36221 0.06881 0 0 0 -0.46342
HIS_D_195 0 -0.09068 0.40026 -0.18746 0.03668 0 0 0 0.15879
LEU_196 0 -0.16145 -0.455 -0.30366 0.03683 0 0 0 -0.88327
GLN_197 0 -0.04594 0.06676 -0.59803 0.06894 0 0 0 -0.50828
ASN_198 0 -0.00182 -0.35092 -0.24178 0.06908 0 0 0 -0.52544
VAL_199 0 -0.18801 -0.52713 -0.46599 0.03741 0 0 0 -1.14371
ILE_200 0 -0.15934 -0.29389 0.34575 0.06939 0 0 0 -0.03808
GLU_201 0 -0.03469 -0.10525 -0.71584 0.06921 0 0 0 -0.78656
ASP_202 0.31184 0.33531 0.36727 0.34071 0.0359 0 0 0 1.39103
ILE_203 0 -0.17308 -0.34285 -0.49284 0.03683 0 0 0 -0.97193
HIS_D_204 0 -0.03783 0.28772 -0.06774 0.06884 0 0 0 0.25099
ASP_205 0 -0.07143 -0.56 -0.31759 0.06359 0 0 0 -0.88543
PHE_206 0.08475 0.44948 -0.17036 -0.4994 0.03164 0 0 0 -0.10389
MET_207 0 -0.06129 0.04118 0.10186 0.04496 0 0 0 0.12671
GLN_208 0 0.04594 -0.10756 -0.59803 0.06921 0 0 0 -0.59044
ALA_209 0 0.54173 0.12469 0.13638 0.03519 0 0 0 0.83799
ALA_210 0 -0.15234 0.13111 -0.11236 0.0327 0 0 0 -0.10089
ALA_211 0 0.09392 0.09795 0.03291 0.03222 0 0 0 0.257
ALA_212 0 -0.04779 0.0872 0.16717 0.03037 0 0 0 0.23696
ALA_213 0 -0.00529 -0.02919 0.07904 0.03443 0 0 0 0.079
ALA_214 0 0.0742 -0.0515 -0.06885 0.03449 0 0 0 -0.01165
ASN_215 0 -0.25606 -0.28756 -0.24178 0.03323 0 0 0 -0.75216
CYS_216 0 0.0203 -0.01645 1.70525 0.07072 0 0 0 1.77981
ARG_217 0 0.05575 -0.04076 -0.39371 0.06884 0 0 0 -0.30988
LYS:CtermProteinFull_218 0 -0.14709 -0.03506 -0.68888 0.06942 0 0 0 -0.80161
#END_POSE_ENERGIES_TABLE ./minmover_pdb/pose_12.pdb
