# Supplementary material for: Selection of a promiscuous minimalist cAMP phosphodiesterase from a library of de novo designed proteins
Source: Nat Chem. 2024 May 3;16(7):1200–8. doi: 10.1038/s41557-024-01490-4 (PMC11230910; doi:10.1038/s41557-024-01490-4)
Supplement: Supplementary file 3 — MD input files, scripts and final structures derived from MD, AlphaFold2, EMSfold and MultiSFold. [file 41557_2024_1490_MOESM3_ESM.zip › Computational_Data/4_MultiSFold/campase/pose_13.pdb]

ATOM      1  N   MET A   1      -5.685  -3.190  15.727  1.00  0.00           N  
ATOM      2  CA  MET A   1      -6.194  -2.453  14.552  1.00  0.00           C  
ATOM      3  C   MET A   1      -5.242  -1.342  14.148  1.00  0.00           C  
ATOM      4  O   MET A   1      -4.840  -1.358  13.005  1.00  0.00           O  
ATOM      5  CB  MET A   1      -7.577  -1.873  14.839  1.00  0.00           C  
ATOM      6  CEN MET A   1      -9.273  -2.040  14.422  1.00  0.00           X  
ATOM      7  H   MET A   1      -6.223  -3.221  16.569  1.00  0.00           H  
ATOM      8  N   TYR A   2      -4.793  -0.478  15.066  1.00  0.00           N  
ATOM      9  CA  TYR A   2      -3.884   0.628  14.722  1.00  0.00           C  
ATOM     10  C   TYR A   2      -2.530   0.219  14.099  1.00  0.00           C  
ATOM     11  O   TYR A   2      -2.278   0.608  12.975  1.00  0.00           O  
ATOM     12  CB  TYR A   2      -3.623   1.466  15.975  1.00  0.00           C  
ATOM     13  CEN TYR A   2      -4.175   2.935  16.755  1.00  0.00           X  
ATOM     14  H   TYR A   2      -5.243  -0.398  15.967  1.00  0.00           H  
ATOM     15  N   GLY A   3      -1.693  -0.576  14.786  1.00  0.00           N  
ATOM     16  CA  GLY A   3      -0.433  -1.094  14.215  1.00  0.00           C  
ATOM     17  C   GLY A   3      -0.604  -1.660  12.802  1.00  0.00           C  
ATOM     18  O   GLY A   3      -0.138  -1.044  11.861  1.00  0.00           O  
ATOM     19  CEN GLY A   3      -0.433  -1.094  14.215  1.00  0.00           X  
ATOM     20  H   GLY A   3      -1.898  -0.788  15.753  1.00  0.00           H  
ATOM     21  N   LYS A   4      -1.410  -2.724  12.655  1.00  0.00           N  
ATOM     22  CA  LYS A   4      -1.658  -3.402  11.364  1.00  0.00           C  
ATOM     23  C   LYS A   4      -2.111  -2.461  10.246  1.00  0.00           C  
ATOM     24  O   LYS A   4      -1.684  -2.571   9.111  1.00  0.00           O  
ATOM     25  CB  LYS A   4      -2.702  -4.505  11.546  1.00  0.00           C  
ATOM     26  CEN LYS A   4      -3.143  -6.565  11.739  1.00  0.00           X  
ATOM     27  H   LYS A   4      -1.778  -3.160  13.488  1.00  0.00           H  
ATOM     28  N   LEU A   5      -3.032  -1.566  10.575  1.00  0.00           N  
ATOM     29  CA  LEU A   5      -3.482  -0.506   9.689  1.00  0.00           C  
ATOM     30  C   LEU A   5      -2.323   0.384   9.219  1.00  0.00           C  
ATOM     31  O   LEU A   5      -2.236   0.716   8.045  1.00  0.00           O  
ATOM     32  CB  LEU A   5      -4.552   0.337  10.394  1.00  0.00           C  
ATOM     33  CEN LEU A   5      -6.086   0.399  10.267  1.00  0.00           X  
ATOM     34  H   LEU A   5      -3.397  -1.593  11.518  1.00  0.00           H  
ATOM     35  N   ASN A   6      -1.445   0.768  10.146  1.00  0.00           N  
ATOM     36  CA  ASN A   6      -0.276   1.570   9.827  1.00  0.00           C  
ATOM     37  C   ASN A   6       0.684   0.785   8.928  1.00  0.00           C  
ATOM     38  O   ASN A   6       1.239   1.374   8.014  1.00  0.00           O  
ATOM     39  CB  ASN A   6       0.433   2.041  11.083  1.00  0.00           C  
ATOM     40  CEN ASN A   6       0.426   2.876  11.719  1.00  0.00           X  
ATOM     41  H   ASN A   6      -1.474   0.336  11.057  1.00  0.00           H  
ATOM     42  N   ASP A   7       0.801  -0.530   9.142  1.00  0.00           N  
ATOM     43  CA  ASP A   7       1.636  -1.411   8.318  1.00  0.00           C  
ATOM     44  C   ASP A   7       1.047  -1.532   6.898  1.00  0.00           C  
ATOM     45  O   ASP A   7       1.763  -1.403   5.912  1.00  0.00           O  
ATOM     46  CB  ASP A   7       1.763  -2.793   8.964  1.00  0.00           C  
ATOM     47  CEN ASP A   7       2.403  -3.331   9.546  1.00  0.00           X  
ATOM     48  H   ASP A   7       0.362  -0.937   9.955  1.00  0.00           H  
ATOM     49  N   LEU A   8      -0.286  -1.618   6.789  1.00  0.00           N  
ATOM     50  CA  LEU A   8      -0.982  -1.698   5.506  1.00  0.00           C  
ATOM     51  C   LEU A   8      -0.867  -0.412   4.668  1.00  0.00           C  
ATOM     52  O   LEU A   8      -0.691  -0.461   3.452  1.00  0.00           O  
ATOM     53  CB  LEU A   8      -2.458  -2.037   5.748  1.00  0.00           C  
ATOM     54  CEN LEU A   8      -3.270  -3.338   5.604  1.00  0.00           X  
ATOM     55  H   LEU A   8      -0.820  -1.775   7.632  1.00  0.00           H  
ATOM     56  N   LEU A   9      -1.011   0.755   5.307  1.00  0.00           N  
ATOM     57  CA  LEU A   9      -0.840   2.039   4.629  1.00  0.00           C  
ATOM     58  C   LEU A   9       0.575   2.179   4.050  1.00  0.00           C  
ATOM     59  O   LEU A   9       0.725   2.615   2.912  1.00  0.00           O  
ATOM     60  CB  LEU A   9      -1.139   3.190   5.598  1.00  0.00           C  
ATOM     61  CEN LEU A   9      -2.345   4.135   5.758  1.00  0.00           X  
ATOM     62  H   LEU A   9      -1.185   0.736   6.301  1.00  0.00           H  
ATOM     63  N   GLU A  10       1.601   1.818   4.825  1.00  0.00           N  
ATOM     64  CA  GLU A  10       3.001   1.899   4.411  1.00  0.00           C  
ATOM     65  C   GLU A  10       3.250   1.093   3.135  1.00  0.00           C  
ATOM     66  O   GLU A  10       3.840   1.631   2.195  1.00  0.00           O  
ATOM     67  CB  GLU A  10       3.919   1.407   5.532  1.00  0.00           C  
ATOM     68  CEN GLU A  10       4.956   1.736   6.843  1.00  0.00           X  
ATOM     69  H   GLU A  10       1.405   1.373   5.710  1.00  0.00           H  
ATOM     70  N   ASP A  11       2.724  -0.129   3.065  1.00  0.00           N  
ATOM     71  CA  ASP A  11       2.910  -1.021   1.925  1.00  0.00           C  
ATOM     72  C   ASP A  11       2.206  -0.466   0.679  1.00  0.00           C  
ATOM     73  O   ASP A  11       2.792  -0.337  -0.393  1.00  0.00           O  
ATOM     74  CB  ASP A  11       2.389  -2.423   2.251  1.00  0.00           C  
ATOM     75  CEN ASP A  11       2.725  -3.332   2.562  1.00  0.00           X  
ATOM     76  H   ASP A  11       2.261  -0.506   3.878  1.00  0.00           H  
ATOM     77  N   LEU A  12       0.973   0.016   0.815  1.00  0.00           N  
ATOM     78  CA  LEU A  12       0.266   0.677  -0.284  1.00  0.00           C  
ATOM     79  C   LEU A  12       1.067   1.847  -0.893  1.00  0.00           C  
ATOM     80  O   LEU A  12       1.252   1.934  -2.112  1.00  0.00           O  
ATOM     81  CB  LEU A  12      -1.100   1.171   0.208  1.00  0.00           C  
ATOM     82  CEN LEU A  12      -2.533   0.638   0.024  1.00  0.00           X  
ATOM     83  H   LEU A  12       0.494  -0.148   1.689  1.00  0.00           H  
ATOM     84  N   GLN A  13       1.608   2.726  -0.052  1.00  0.00           N  
ATOM     85  CA  GLN A  13       2.409   3.864  -0.503  1.00  0.00           C  
ATOM     86  C   GLN A  13       3.684   3.437  -1.236  1.00  0.00           C  
ATOM     87  O   GLN A  13       4.007   3.998  -2.287  1.00  0.00           O  
ATOM     88  CB  GLN A  13       2.781   4.748   0.690  1.00  0.00           C  
ATOM     89  CEN GLN A  13       2.374   6.208   1.557  1.00  0.00           X  
ATOM     90  H   GLN A  13       1.531   2.541   0.939  1.00  0.00           H  
ATOM     91  N   GLU A  14       4.439   2.487  -0.699  1.00  0.00           N  
ATOM     92  CA  GLU A  14       5.668   2.015  -1.321  1.00  0.00           C  
ATOM     93  C   GLU A  14       5.390   1.388  -2.700  1.00  0.00           C  
ATOM     94  O   GLU A  14       6.140   1.672  -3.642  1.00  0.00           O  
ATOM     95  CB  GLU A  14       6.368   1.006  -0.409  1.00  0.00           C  
ATOM     96  CEN GLU A  14       7.562   0.645   0.752  1.00  0.00           X  
ATOM     97  H   GLU A  14       4.131   2.025   0.143  1.00  0.00           H  
ATOM     98  N   VAL A  15       4.258   0.687  -2.888  1.00  0.00           N  
ATOM     99  CA  VAL A  15       3.871   0.063  -4.175  1.00  0.00           C  
ATOM    100  C   VAL A  15       3.582   1.148  -5.216  1.00  0.00           C  
ATOM    101  O   VAL A  15       4.099   1.069  -6.333  1.00  0.00           O  
ATOM    102  CB  VAL A  15       2.633  -0.842  -4.031  1.00  0.00           C  
ATOM    103  CEN VAL A  15       2.422  -1.498  -4.040  1.00  0.00           X  
ATOM    104  H   VAL A  15       3.643   0.582  -2.095  1.00  0.00           H  
ATOM    105  N   LEU A  16       2.840   2.204  -4.852  1.00  0.00           N  
ATOM    106  CA  LEU A  16       2.578   3.353  -5.733  1.00  0.00           C  
ATOM    107  C   LEU A  16       3.864   4.074  -6.155  1.00  0.00           C  
ATOM    108  O   LEU A  16       4.045   4.431  -7.321  1.00  0.00           O  
ATOM    109  CB  LEU A  16       1.629   4.338  -5.038  1.00  0.00           C  
ATOM    110  CEN LEU A  16       0.128   4.640  -5.209  1.00  0.00           X  
ATOM    111  H   LEU A  16       2.401   2.176  -3.941  1.00  0.00           H  
ATOM    112  N   LYS A  17       4.795   4.294  -5.218  1.00  0.00           N  
ATOM    113  CA  LYS A  17       6.063   4.978  -5.519  1.00  0.00           C  
ATOM    114  C   LYS A  17       6.897   4.186  -6.518  1.00  0.00           C  
ATOM    115  O   LYS A  17       7.427   4.778  -7.457  1.00  0.00           O  
ATOM    116  CB  LYS A  17       6.868   5.211  -4.239  1.00  0.00           C  
ATOM    117  CEN LYS A  17       7.537   6.545  -2.740  1.00  0.00           X  
ATOM    118  H   LYS A  17       4.610   3.955  -4.283  1.00  0.00           H  
ATOM    119  N   ASN A  18       7.027   2.877  -6.335  1.00  0.00           N  
ATOM    120  CA  ASN A  18       7.791   2.017  -7.231  1.00  0.00           C  
ATOM    121  C   ASN A  18       7.184   1.967  -8.639  1.00  0.00           C  
ATOM    122  O   ASN A  18       7.900   2.199  -9.614  1.00  0.00           O  
ATOM    123  CB  ASN A  18       7.915   0.614  -6.665  1.00  0.00           C  
ATOM    124  CEN ASN A  18       8.582   0.070  -6.065  1.00  0.00           X  
ATOM    125  H   ASN A  18       6.586   2.459  -5.526  1.00  0.00           H  
ATOM    126  N   LEU A  19       5.863   1.810  -8.759  1.00  0.00           N  
ATOM    127  CA  LEU A  19       5.161   1.781 -10.042  1.00  0.00           C  
ATOM    128  C   LEU A  19       5.391   3.080 -10.838  1.00  0.00           C  
ATOM    129  O   LEU A  19       5.853   3.043 -11.979  1.00  0.00           O  
ATOM    130  CB  LEU A  19       3.662   1.549  -9.814  1.00  0.00           C  
ATOM    131  CEN LEU A  19       2.757   0.314  -9.985  1.00  0.00           X  
ATOM    132  H   LEU A  19       5.315   1.683  -7.920  1.00  0.00           H  
ATOM    133  N   HIS A  20       5.193   4.241 -10.211  1.00  0.00           N  
ATOM    134  CA  HIS A  20       5.251   5.531 -10.901  1.00  0.00           C  
ATOM    135  C   HIS A  20       6.623   5.841 -11.516  1.00  0.00           C  
ATOM    136  O   HIS A  20       6.701   6.442 -12.590  1.00  0.00           O  
ATOM    137  CB  HIS A  20       4.859   6.655  -9.937  1.00  0.00           C  
ATOM    138  CEN HIS A  20       3.690   7.386  -9.574  1.00  0.00           X  
ATOM    139  H   HIS A  20       4.885   4.214  -9.248  1.00  0.00           H  
ATOM    140  N   LYS A  21       7.726   5.429 -10.872  1.00  0.00           N  
ATOM    141  CA  LYS A  21       9.084   5.790 -11.326  1.00  0.00           C  
ATOM    142  C   LYS A  21       9.129   5.954 -12.856  1.00  0.00           C  
ATOM    143  O   LYS A  21       9.760   6.897 -13.343  1.00  0.00           O  
ATOM    144  CB  LYS A  21      10.099   4.736 -10.880  1.00  0.00           C  
ATOM    145  CEN LYS A  21      11.654   4.163  -9.566  1.00  0.00           X  
ATOM    146  H   LYS A  21       7.611   4.790 -10.100  1.00  0.00           H  
ATOM    147  N   ASN A  22       8.423   5.097 -13.594  1.00  0.00           N  
ATOM    148  CA  ASN A  22       8.590   4.905 -15.041  1.00  0.00           C  
ATOM    149  C   ASN A  22       7.285   4.833 -15.825  1.00  0.00           C  
ATOM    150  O   ASN A  22       7.244   4.134 -16.840  1.00  0.00           O  
ATOM    151  CB  ASN A  22       9.411   3.660 -15.324  1.00  0.00           C  
ATOM    152  CEN ASN A  22      10.418   3.404 -15.468  1.00  0.00           X  
ATOM    153  H   ASN A  22       7.761   4.502 -13.119  1.00  0.00           H  
ATOM    154  N   ASP A  23       6.257   5.580 -15.414  1.00  0.00           N  
ATOM    155  CA  ASP A  23       4.926   5.515 -16.031  1.00  0.00           C  
ATOM    156  C   ASP A  23       4.994   5.624 -17.570  1.00  0.00           C  
ATOM    157  O   ASP A  23       4.168   5.060 -18.295  1.00  0.00           O  
ATOM    158  CB  ASP A  23       4.030   6.620 -15.467  1.00  0.00           C  
ATOM    159  CEN ASP A  23       3.314   6.763 -14.756  1.00  0.00           X  
ATOM    160  H   ASP A  23       6.369   6.145 -14.583  1.00  0.00           H  
ATOM    161  N   ARG A  24       6.047   6.267 -18.104  1.00  0.00           N  
ATOM    162  CA  ARG A  24       6.231   6.460 -19.550  1.00  0.00           C  
ATOM    163  C   ARG A  24       6.262   5.193 -20.401  1.00  0.00           C  
ATOM    164  O   ARG A  24       6.115   5.345 -21.614  1.00  0.00           O  
ATOM    165  CB  ARG A  24       7.467   7.302 -19.828  1.00  0.00           C  
ATOM    166  CEN ARG A  24       8.905   9.273 -20.278  1.00  0.00           X  
ATOM    167  H   ARG A  24       6.743   6.619 -17.462  1.00  0.00           H  
ATOM    168  N   SER A  25       6.478   3.992 -19.852  1.00  0.00           N  
ATOM    169  CA  SER A  25       6.570   2.772 -20.685  1.00  0.00           C  
ATOM    170  C   SER A  25       5.294   2.302 -21.385  1.00  0.00           C  
ATOM    171  O   SER A  25       5.427   1.738 -22.462  1.00  0.00           O  
ATOM    172  CB  SER A  25       7.095   1.638 -19.826  1.00  0.00           C  
ATOM    173  CEN SER A  25       7.168   1.325 -19.388  1.00  0.00           X  
ATOM    174  H   SER A  25       6.744   3.942 -18.881  1.00  0.00           H  
ATOM    175  N   GLY A  26       4.092   2.591 -20.877  1.00  0.00           N  
ATOM    176  CA  GLY A  26       2.839   2.104 -21.470  1.00  0.00           C  
ATOM    177  C   GLY A  26       2.496   0.637 -21.161  1.00  0.00           C  
ATOM    178  O   GLY A  26       3.118   0.008 -20.321  1.00  0.00           O  
ATOM    179  CEN GLY A  26       2.839   2.104 -21.470  1.00  0.00           X  
ATOM    180  H   GLY A  26       4.046   3.169 -20.051  1.00  0.00           H  
ATOM    181  N   LYS A  27       1.523   0.102 -21.912  1.00  0.00           N  
ATOM    182  CA  LYS A  27       0.931  -1.255 -21.912  1.00  0.00           C  
ATOM    183  C   LYS A  27       0.962  -2.098 -20.630  1.00  0.00           C  
ATOM    184  O   LYS A  27       0.132  -1.839 -19.765  1.00  0.00           O  
ATOM    185  CB  LYS A  27       1.601  -2.068 -23.021  1.00  0.00           C  
ATOM    186  CEN LYS A  27       1.529  -2.855 -24.983  1.00  0.00           X  
ATOM    187  H   LYS A  27       1.163   0.714 -22.631  1.00  0.00           H  
ATOM    188  N   ASP A  28       1.894  -3.025 -20.451  1.00  0.00           N  
ATOM    189  CA  ASP A  28       1.990  -3.778 -19.196  1.00  0.00           C  
ATOM    190  C   ASP A  28       1.859  -2.894 -17.949  1.00  0.00           C  
ATOM    191  O   ASP A  28       1.171  -3.279 -17.009  1.00  0.00           O  
ATOM    192  CB  ASP A  28       3.315  -4.542 -19.147  1.00  0.00           C  
ATOM    193  CEN ASP A  28       3.694  -5.469 -19.337  1.00  0.00           X  
ATOM    194  H   ASP A  28       2.370  -3.387 -21.264  1.00  0.00           H  
ATOM    195  N   ASN A  29       2.404  -1.669 -17.950  1.00  0.00           N  
ATOM    196  CA  ASN A  29       2.387  -0.840 -16.739  1.00  0.00           C  
ATOM    197  C   ASN A  29       0.969  -0.595 -16.179  1.00  0.00           C  
ATOM    198  O   ASN A  29       0.833  -0.408 -14.971  1.00  0.00           O  
ATOM    199  CB  ASN A  29       3.076   0.488 -16.992  1.00  0.00           C  
ATOM    200  CEN ASN A  29       4.039   0.898 -16.910  1.00  0.00           X  
ATOM    201  H   ASN A  29       2.871  -1.335 -18.783  1.00  0.00           H  
ATOM    202  N   ILE A  30      -0.102  -0.580 -16.994  1.00  0.00           N  
ATOM    203  CA  ILE A  30      -1.469  -0.370 -16.469  1.00  0.00           C  
ATOM    204  C   ILE A  30      -1.909  -1.589 -15.657  1.00  0.00           C  
ATOM    205  O   ILE A  30      -2.583  -1.424 -14.647  1.00  0.00           O  
ATOM    206  CB  ILE A  30      -2.489  -0.116 -17.594  1.00  0.00           C  
ATOM    207  CEN ILE A  30      -2.945   0.643 -18.231  1.00  0.00           X  
ATOM    208  H   ILE A  30       0.014  -0.880 -17.952  1.00  0.00           H  
ATOM    209  N   HIS A  31      -1.462  -2.790 -16.035  1.00  0.00           N  
ATOM    210  CA  HIS A  31      -1.843  -4.029 -15.351  1.00  0.00           C  
ATOM    211  C   HIS A  31      -1.323  -4.092 -13.911  1.00  0.00           C  
ATOM    212  O   HIS A  31      -2.065  -4.480 -13.017  1.00  0.00           O  
ATOM    213  CB  HIS A  31      -1.337  -5.245 -16.135  1.00  0.00           C  
ATOM    214  CEN HIS A  31      -1.826  -6.158 -17.113  1.00  0.00           X  
ATOM    215  H   HIS A  31      -0.809  -2.852 -16.804  1.00  0.00           H  
ATOM    216  N   ASP A  32      -0.080  -3.663 -13.676  1.00  0.00           N  
ATOM    217  CA  ASP A  32       0.505  -3.665 -12.331  1.00  0.00           C  
ATOM    218  C   ASP A  32      -0.245  -2.719 -11.388  1.00  0.00           C  
ATOM    219  O   ASP A  32      -0.605  -3.107 -10.280  1.00  0.00           O  
ATOM    220  CB  ASP A  32       1.985  -3.278 -12.392  1.00  0.00           C  
ATOM    221  CEN ASP A  32       2.908  -3.708 -12.410  1.00  0.00           X  
ATOM    222  H   ASP A  32       0.505  -3.404 -14.455  1.00  0.00           H  
ATOM    223  N   VAL A  33      -0.515  -1.486 -11.836  1.00  0.00           N  
ATOM    224  CA  VAL A  33      -1.312  -0.509 -11.078  1.00  0.00           C  
ATOM    225  C   VAL A  33      -2.714  -1.049 -10.816  1.00  0.00           C  
ATOM    226  O   VAL A  33      -3.227  -0.840  -9.722  1.00  0.00           O  
ATOM    227  CB  VAL A  33      -1.422   0.838 -11.816  1.00  0.00           C  
ATOM    228  CEN VAL A  33      -1.219   1.497 -11.802  1.00  0.00           X  
ATOM    229  H   VAL A  33      -0.207  -1.247 -12.769  1.00  0.00           H  
ATOM    230  N   ASP A  34      -3.311  -1.760 -11.771  1.00  0.00           N  
ATOM    231  CA  ASP A  34      -4.652  -2.334 -11.642  1.00  0.00           C  
ATOM    232  C   ASP A  34      -4.708  -3.390 -10.532  1.00  0.00           C  
ATOM    233  O   ASP A  34      -5.618  -3.375  -9.706  1.00  0.00           O  
ATOM    234  CB  ASP A  34      -5.100  -2.946 -12.972  1.00  0.00           C  
ATOM    235  CEN ASP A  34      -5.660  -2.718 -13.791  1.00  0.00           X  
ATOM    236  H   ASP A  34      -2.833  -1.895 -12.651  1.00  0.00           H  
ATOM    237  N   ASN A  35      -3.679  -4.236 -10.419  1.00  0.00           N  
ATOM    238  CA  ASN A  35      -3.557  -5.207  -9.333  1.00  0.00           C  
ATOM    239  C   ASN A  35      -3.285  -4.528  -7.981  1.00  0.00           C  
ATOM    240  O   ASN A  35      -3.838  -4.914  -6.955  1.00  0.00           O  
ATOM    241  CB  ASN A  35      -2.475  -6.228  -9.633  1.00  0.00           C  
ATOM    242  CEN ASN A  35      -2.394  -7.174 -10.080  1.00  0.00           X  
ATOM    243  H   ASN A  35      -2.973  -4.230 -11.142  1.00  0.00           H  
ATOM    244  N   HIS A  36      -2.444  -3.494  -7.973  1.00  0.00           N  
ATOM    245  CA  HIS A  36      -2.057  -2.848  -6.729  1.00  0.00           C  
ATOM    246  C   HIS A  36      -3.245  -2.185  -6.025  1.00  0.00           C  
ATOM    247  O   HIS A  36      -3.472  -2.435  -4.844  1.00  0.00           O  
ATOM    248  CB  HIS A  36      -0.961  -1.810  -6.991  1.00  0.00           C  
ATOM    249  CEN HIS A  36       0.462  -1.735  -6.958  1.00  0.00           X  
ATOM    250  H   HIS A  36      -2.077  -3.142  -8.846  1.00  0.00           H  
ATOM    251  N   LEU A  37      -4.047  -1.408  -6.754  1.00  0.00           N  
ATOM    252  CA  LEU A  37      -5.225  -0.748  -6.211  1.00  0.00           C  
ATOM    253  C   LEU A  37      -6.237  -1.769  -5.679  1.00  0.00           C  
ATOM    254  O   LEU A  37      -6.801  -1.534  -4.616  1.00  0.00           O  
ATOM    255  CB  LEU A  37      -5.870   0.141  -7.282  1.00  0.00           C  
ATOM    256  CEN LEU A  37      -5.877   1.664  -7.510  1.00  0.00           X  
ATOM    257  H   LEU A  37      -3.847  -1.284  -7.736  1.00  0.00           H  
ATOM    258  N   GLN A  38      -6.410  -2.917  -6.343  1.00  0.00           N  
ATOM    259  CA  GLN A  38      -7.315  -3.985  -5.889  1.00  0.00           C  
ATOM    260  C   GLN A  38      -6.873  -4.577  -4.545  1.00  0.00           C  
ATOM    261  O   GLN A  38      -7.710  -4.755  -3.665  1.00  0.00           O  
ATOM    262  CB  GLN A  38      -7.392  -5.099  -6.937  1.00  0.00           C  
ATOM    263  CEN GLN A  38      -8.347  -5.757  -8.242  1.00  0.00           X  
ATOM    264  H   GLN A  38      -5.883  -3.061  -7.194  1.00  0.00           H  
ATOM    265  N   ASN A  39      -5.567  -4.790  -4.345  1.00  0.00           N  
ATOM    266  CA  ASN A  39      -5.045  -5.283  -3.065  1.00  0.00           C  
ATOM    267  C   ASN A  39      -5.230  -4.250  -1.935  1.00  0.00           C  
ATOM    268  O   ASN A  39      -5.691  -4.600  -0.854  1.00  0.00           O  
ATOM    269  CB  ASN A  39      -3.583  -5.674  -3.184  1.00  0.00           C  
ATOM    270  CEN ASN A  39      -3.018  -6.532  -3.395  1.00  0.00           X  
ATOM    271  H   ASN A  39      -4.929  -4.671  -5.121  1.00  0.00           H  
ATOM    272  N   VAL A  40      -4.956  -2.966  -2.205  1.00  0.00           N  
ATOM    273  CA  VAL A  40      -5.154  -1.872  -1.237  1.00  0.00           C  
ATOM    274  C   VAL A  40      -6.617  -1.806  -0.769  1.00  0.00           C  
ATOM    275  O   VAL A  40      -6.871  -1.688   0.429  1.00  0.00           O  
ATOM    276  CB  VAL A  40      -4.754  -0.509  -1.832  1.00  0.00           C  
ATOM    277  CEN VAL A  40      -4.283  -0.007  -1.801  1.00  0.00           X  
ATOM    278  H   VAL A  40      -4.586  -2.744  -3.120  1.00  0.00           H  
ATOM    279  N   ILE A  41      -7.589  -1.890  -1.689  1.00  0.00           N  
ATOM    280  CA  ILE A  41      -9.021  -1.827  -1.336  1.00  0.00           C  
ATOM    281  C   ILE A  41      -9.415  -3.046  -0.500  1.00  0.00           C  
ATOM    282  O   ILE A  41     -10.066  -2.888   0.536  1.00  0.00           O  
ATOM    283  CB  ILE A  41      -9.919  -1.758  -2.584  1.00  0.00           C  
ATOM    284  CEN ILE A  41     -10.379  -1.095  -3.318  1.00  0.00           X  
ATOM    285  H   ILE A  41      -7.327  -2.054  -2.650  1.00  0.00           H  
ATOM    286  N   GLU A  42      -9.044  -4.247  -0.946  1.00  0.00           N  
ATOM    287  CA  GLU A  42      -9.386  -5.502  -0.273  1.00  0.00           C  
ATOM    288  C   GLU A  42      -8.857  -5.519   1.166  1.00  0.00           C  
ATOM    289  O   GLU A  42      -9.536  -6.023   2.063  1.00  0.00           O  
ATOM    290  CB  GLU A  42      -8.831  -6.696  -1.053  1.00  0.00           C  
ATOM    291  CEN GLU A  42      -9.060  -7.974  -2.157  1.00  0.00           X  
ATOM    292  H   GLU A  42      -8.474  -4.301  -1.779  1.00  0.00           H  
ATOM    293  N   ASP A  43      -7.719  -4.877   1.423  1.00  0.00           N  
ATOM    294  CA  ASP A  43      -7.151  -4.752   2.764  1.00  0.00           C  
ATOM    295  C   ASP A  43      -7.907  -3.745   3.635  1.00  0.00           C  
ATOM    296  O   ASP A  43      -8.317  -4.075   4.754  1.00  0.00           O  
ATOM    297  CB  ASP A  43      -5.676  -4.353   2.673  1.00  0.00           C  
ATOM    298  CEN ASP A  43      -4.748  -4.772   2.691  1.00  0.00           X  
ATOM    299  H   ASP A  43      -7.165  -4.556   0.641  1.00  0.00           H  
ATOM    300  N   ILE A  44      -8.153  -2.529   3.126  1.00  0.00           N  
ATOM    301  CA  ILE A  44      -8.880  -1.494   3.877  1.00  0.00           C  
ATOM    302  C   ILE A  44     -10.218  -2.061   4.314  1.00  0.00           C  
ATOM    303  O   ILE A  44     -10.632  -1.801   5.438  1.00  0.00           O  
ATOM    304  CB  ILE A  44      -9.109  -0.216   3.049  1.00  0.00           C  
ATOM    305  CEN ILE A  44      -8.686   0.744   2.754  1.00  0.00           X  
ATOM    306  H   ILE A  44      -7.887  -2.354   2.169  1.00  0.00           H  
ATOM    307  N   HIS A  45     -10.884  -2.861   3.489  1.00  0.00           N  
ATOM    308  CA  HIS A  45     -12.179  -3.449   3.822  1.00  0.00           C  
ATOM    309  C   HIS A  45     -12.098  -4.497   4.937  1.00  0.00           C  
ATOM    310  O   HIS A  45     -12.943  -4.511   5.836  1.00  0.00           O  
ATOM    311  CB  HIS A  45     -12.807  -4.076   2.573  1.00  0.00           C  
ATOM    312  CEN HIS A  45     -13.724  -3.711   1.546  1.00  0.00           X  
ATOM    313  H   HIS A  45     -10.473  -3.082   2.594  1.00  0.00           H  
ATOM    314  N   ASP A  46     -11.042  -5.301   4.964  1.00  0.00           N  
ATOM    315  CA  ASP A  46     -10.765  -6.238   6.046  1.00  0.00           C  
ATOM    316  C   ASP A  46     -10.507  -5.515   7.370  1.00  0.00           C  
ATOM    317  O   ASP A  46     -10.950  -5.960   8.439  1.00  0.00           O  
ATOM    318  CB  ASP A  46      -9.567  -7.121   5.688  1.00  0.00           C  
ATOM    319  CEN ASP A  46      -9.358  -8.042   5.306  1.00  0.00           X  
ATOM    320  H   ASP A  46     -10.425  -5.305   4.164  1.00  0.00           H  
ATOM    321  N   PHE A  47      -9.822  -4.371   7.328  1.00  0.00           N  
ATOM    322  CA  PHE A  47      -9.507  -3.594   8.520  1.00  0.00           C  
ATOM    323  C   PHE A  47     -10.776  -3.028   9.171  1.00  0.00           C  
ATOM    324  O   PHE A  47     -10.926  -3.117  10.391  1.00  0.00           O  
ATOM    325  CB  PHE A  47      -8.540  -2.461   8.172  1.00  0.00           C  
ATOM    326  CEN PHE A  47      -6.979  -2.167   8.240  1.00  0.00           X  
ATOM    327  H   PHE A  47      -9.535  -4.020   6.427  1.00  0.00           H  
ATOM    328  N   MET A  48     -11.713  -2.514   8.373  1.00  0.00           N  
ATOM    329  CA  MET A  48     -12.991  -1.951   8.801  1.00  0.00           C  
ATOM    330  C   MET A  48     -13.819  -2.995   9.535  1.00  0.00           C  
ATOM    331  O   MET A  48     -14.367  -2.716  10.602  1.00  0.00           O  
ATOM    332  CB  MET A  48     -13.764  -1.410   7.600  1.00  0.00           C  
ATOM    333  CEN MET A  48     -14.303   0.079   6.845  1.00  0.00           X  
ATOM    334  H   MET A  48     -11.528  -2.540   7.380  1.00  0.00           H  
ATOM    335  N   GLN A  49     -13.878  -4.217   9.008  1.00  0.00           N  
ATOM    336  CA  GLN A  49     -14.617  -5.313   9.615  1.00  0.00           C  
ATOM    337  C   GLN A  49     -14.080  -5.635  11.015  1.00  0.00           C  
ATOM    338  O   GLN A  49     -14.855  -5.722  11.969  1.00  0.00           O  
ATOM    339  CB  GLN A  49     -14.543  -6.559   8.728  1.00  0.00           C  
ATOM    340  CEN GLN A  49     -15.401  -7.512   7.544  1.00  0.00           X  
ATOM    341  H   GLN A  49     -13.445  -4.374   8.111  1.00  0.00           H  
ATOM    342  N   ALA A  50     -12.757  -5.715  11.176  1.00  0.00           N  
ATOM    343  CA  ALA A  50     -12.117  -5.963  12.465  1.00  0.00           C  
ATOM    344  C   ALA A  50     -12.418  -4.856  13.493  1.00  0.00           C  
ATOM    345  O   ALA A  50     -12.714  -5.153  14.652  1.00  0.00           O  
ATOM    346  CB  ALA A  50     -10.615  -6.116  12.274  1.00  0.00           C  
ATOM    347  CEN ALA A  50     -10.616  -6.116  12.274  1.00  0.00           X  
ATOM    348  H   ALA A  50     -12.172  -5.630  10.358  1.00  0.00           H  
ATOM    349  N   ALA A  51     -12.376  -3.586  13.087  1.00  0.00           N  
ATOM    350  CA  ALA A  51     -12.699  -2.444  13.937  1.00  0.00           C  
ATOM    351  C   ALA A  51     -14.158  -2.497  14.420  1.00  0.00           C  
ATOM    352  O   ALA A  51     -14.422  -2.251  15.599  1.00  0.00           O  
ATOM    353  CB  ALA A  51     -12.427  -1.145  13.193  1.00  0.00           C  
ATOM    354  CEN ALA A  51     -12.428  -1.145  13.194  1.00  0.00           X  
ATOM    355  H   ALA A  51     -12.096  -3.397  12.136  1.00  0.00           H  
ATOM    356  N   ALA A  52     -15.091  -2.887  13.549  1.00  0.00           N  
ATOM    357  CA  ALA A  52     -16.516  -2.991  13.854  1.00  0.00           C  
ATOM    358  C   ALA A  52     -16.787  -4.111  14.865  1.00  0.00           C  
ATOM    359  O   ALA A  52     -17.571  -3.920  15.794  1.00  0.00           O  
ATOM    360  CB  ALA A  52     -17.313  -3.217  12.578  1.00  0.00           C  
ATOM    361  CEN ALA A  52     -17.313  -3.217  12.579  1.00  0.00           X  
ATOM    362  H   ALA A  52     -14.801  -3.112  12.611  1.00  0.00           H  
ATOM    363  N   ALA A  53     -16.088  -5.244  14.764  1.00  0.00           N  
ATOM    364  CA  ALA A  53     -16.186  -6.333  15.732  1.00  0.00           C  
ATOM    365  C   ALA A  53     -15.638  -5.906  17.101  1.00  0.00           C  
ATOM    366  O   ALA A  53     -16.292  -6.117  18.120  1.00  0.00           O  
ATOM    367  CB  ALA A  53     -15.451  -7.563  15.218  1.00  0.00           C  
ATOM    368  CEN ALA A  53     -15.451  -7.562  15.219  1.00  0.00           X  
ATOM    369  H   ALA A  53     -15.474  -5.368  13.971  1.00  0.00           H  
ATOM    370  N   ALA A  54     -14.493  -5.217  17.150  1.00  0.00           N  
ATOM    371  CA  ALA A  54     -13.887  -4.763  18.403  1.00  0.00           C  
ATOM    372  C   ALA A  54     -14.756  -3.742  19.163  1.00  0.00           C  
ATOM    373  O   ALA A  54     -14.859  -3.810  20.394  1.00  0.00           O  
ATOM    374  CB  ALA A  54     -12.512  -4.176  18.122  1.00  0.00           C  
ATOM    375  CEN ALA A  54     -12.513  -4.176  18.122  1.00  0.00           X  
ATOM    376  H   ALA A  54     -14.005  -5.038  16.286  1.00  0.00           H  
ATOM    377  N   ALA A  55     -15.400  -2.810  18.456  1.00  0.00           N  
ATOM    378  CA  ALA A  55     -16.354  -1.861  19.022  1.00  0.00           C  
ATOM    379  C   ALA A  55     -17.612  -2.572  19.544  1.00  0.00           C  
ATOM    380  O   ALA A  55     -17.935  -2.447  20.729  1.00  0.00           O  
ATOM    381  CB  ALA A  55     -16.724  -0.809  17.986  1.00  0.00           C  
ATOM    382  CEN ALA A  55     -16.724  -0.810  17.987  1.00  0.00           X  
ATOM    383  H   ALA A  55     -15.213  -2.753  17.465  1.00  0.00           H  
ATOM    384  N   ASN A  56     -18.279  -3.380  18.714  1.00  0.00           N  
ATOM    385  CA  ASN A  56     -19.491  -4.123  19.075  1.00  0.00           C  
ATOM    386  C   ASN A  56     -19.289  -5.046  20.280  1.00  0.00           C  
ATOM    387  O   ASN A  56     -20.202  -5.178  21.092  1.00  0.00           O  
ATOM    388  CB  ASN A  56     -20.007  -4.926  17.895  1.00  0.00           C  
ATOM    389  CEN ASN A  56     -20.681  -4.803  17.100  1.00  0.00           X  
ATOM    390  H   ASN A  56     -17.953  -3.450  17.760  1.00  0.00           H  
ATOM    391  N   CYS A  57     -18.079  -5.569  20.508  1.00  0.00           N  
ATOM    392  CA  CYS A  57     -17.769  -6.380  21.688  1.00  0.00           C  
ATOM    393  C   CYS A  57     -18.251  -5.722  22.996  1.00  0.00           C  
ATOM    394  O   CYS A  57     -18.612  -6.429  23.932  1.00  0.00           O  
ATOM    395  CB  CYS A  57     -16.242  -6.441  21.650  1.00  0.00           C  
ATOM    396  CEN CYS A  57     -15.620  -7.223  21.420  1.00  0.00           X  
ATOM    397  H   CYS A  57     -17.366  -5.463  19.799  1.00  0.00           H  
ATOM    398  N   ARG A  58     -18.328  -4.380  23.083  1.00  0.00           N  
ATOM    399  CA  ARG A  58     -18.758  -3.695  24.319  1.00  0.00           C  
ATOM    400  C   ARG A  58     -20.173  -4.056  24.772  1.00  0.00           C  
ATOM    401  O   ARG A  58     -20.530  -3.702  25.890  1.00  0.00           O  
ATOM    402  CB  ARG A  58     -18.606  -2.186  24.202  1.00  0.00           C  
ATOM    403  CEN ARG A  58     -17.638   0.091  24.382  1.00  0.00           X  
ATOM    404  H   ARG A  58     -18.187  -3.837  22.243  1.00  0.00           H  
ATOM    405  N   LYS A  59     -20.974  -4.743  23.949  1.00  0.00           N  
ATOM    406  CA  LYS A  59     -22.382  -5.071  24.249  1.00  0.00           C  
ATOM    407  C   LYS A  59     -22.567  -5.819  25.578  1.00  0.00           C  
ATOM    408  O   LYS A  59     -23.612  -5.675  26.201  1.00  0.00           O  
ATOM    409  CB  LYS A  59     -22.978  -5.901  23.111  1.00  0.00           C  
ATOM    410  CEN LYS A  59     -24.211  -5.997  21.394  1.00  0.00           X  
ATOM    411  H   LYS A  59     -20.572  -5.130  23.108  1.00  0.00           H  
ATOM    412  N   GLY A  60     -21.557  -6.566  26.040  1.00  0.00           N  
ATOM    413  CA  GLY A  60     -21.641  -7.500  27.173  1.00  0.00           C  
ATOM    414  C   GLY A  60     -21.688  -6.869  28.565  1.00  0.00           C  
ATOM    415  O   GLY A  60     -21.889  -7.590  29.533  1.00  0.00           O  
ATOM    416  CEN GLY A  60     -21.641  -7.500  27.173  1.00  0.00           X  
ATOM    417  H   GLY A  60     -20.699  -6.566  25.510  1.00  0.00           H  
ATOM    418  N   SER A  61     -21.493  -5.552  28.698  1.00  0.00           N  
ATOM    419  CA  SER A  61     -21.392  -4.905  30.013  1.00  0.00           C  
ATOM    420  C   SER A  61     -22.709  -4.205  30.398  1.00  0.00           C  
ATOM    421  O   SER A  61     -22.800  -2.990  30.230  1.00  0.00           O  
ATOM    422  CB  SER A  61     -20.245  -3.914  30.015  1.00  0.00           C  
ATOM    423  CEN SER A  61     -19.898  -3.537  29.830  1.00  0.00           X  
ATOM    424  H   SER A  61     -21.524  -4.975  27.872  1.00  0.00           H  
ATOM    425  N   PRO A  62     -23.736  -4.901  30.930  1.00  0.00           N  
ATOM    426  CA  PRO A  62     -24.948  -4.228  31.365  1.00  0.00           C  
ATOM    427  C   PRO A  62     -24.635  -3.471  32.661  1.00  0.00           C  
ATOM    428  O   PRO A  62     -23.661  -3.767  33.336  1.00  0.00           O  
ATOM    429  CB  PRO A  62     -25.973  -5.357  31.563  1.00  0.00           C  
ATOM    430  CEN PRO A  62     -24.617  -6.414  31.085  1.00  0.00           X  
ATOM    431  N   GLY A  63     -25.454  -2.464  32.964  1.00  0.00           N  
ATOM    432  CA  GLY A  63     -25.397  -1.674  34.201  1.00  0.00           C  
ATOM    433  C   GLY A  63     -24.251  -0.671  34.376  1.00  0.00           C  
ATOM    434  O   GLY A  63     -23.451  -0.428  33.483  1.00  0.00           O  
ATOM    435  CEN GLY A  63     -25.397  -1.673  34.201  1.00  0.00           X  
ATOM    436  H   GLY A  63     -26.344  -2.472  32.489  1.00  0.00           H  
ATOM    437  N   SER A  64     -24.075  -0.210  35.613  1.00  0.00           N  
ATOM    438  CA  SER A  64     -23.064   0.786  35.968  1.00  0.00           C  
ATOM    439  C   SER A  64     -22.528   0.595  37.400  1.00  0.00           C  
ATOM    440  O   SER A  64     -23.252   0.051  38.237  1.00  0.00           O  
ATOM    441  CB  SER A  64     -23.642   2.178  35.805  1.00  0.00           C  
ATOM    442  CEN SER A  64     -24.008   2.580  35.812  1.00  0.00           X  
ATOM    443  H   SER A  64     -24.476  -0.738  36.378  1.00  0.00           H  
ATOM    444  N   PRO A  65     -21.333   1.114  37.743  1.00  0.00           N  
ATOM    445  CA  PRO A  65     -20.749   0.894  39.060  1.00  0.00           C  
ATOM    446  C   PRO A  65     -21.272   1.984  40.000  1.00  0.00           C  
ATOM    447  O   PRO A  65     -20.568   2.929  40.356  1.00  0.00           O  
ATOM    448  CB  PRO A  65     -19.229   0.977  38.837  1.00  0.00           C  
ATOM    449  CEN PRO A  65     -19.689   1.301  37.142  1.00  0.00           X  
ATOM    450  N   ALA A  66     -22.542   1.883  40.374  1.00  0.00           N  
ATOM    451  CA  ALA A  66     -23.179   2.799  41.307  1.00  0.00           C  
ATOM    452  C   ALA A  66     -22.624   2.520  42.709  1.00  0.00           C  
ATOM    453  O   ALA A  66     -22.480   1.367  43.098  1.00  0.00           O  
ATOM    454  CB  ALA A  66     -24.693   2.652  41.269  1.00  0.00           C  
ATOM    455  CEN ALA A  66     -24.692   2.652  41.269  1.00  0.00           X  
ATOM    456  H   ALA A  66     -23.054   1.056  40.103  1.00  0.00           H  
ATOM    457  N   GLY A  67     -22.366   3.582  43.474  1.00  0.00           N  
ATOM    458  CA  GLY A  67     -21.886   3.471  44.854  1.00  0.00           C  
ATOM    459  C   GLY A  67     -20.757   4.422  45.252  1.00  0.00           C  
ATOM    460  O   GLY A  67     -20.352   5.274  44.482  1.00  0.00           O  
ATOM    461  CEN GLY A  67     -21.886   3.471  44.854  1.00  0.00           X  
ATOM    462  H   GLY A  67     -22.692   4.482  43.152  1.00  0.00           H  
ATOM    463  N   SER A  68     -20.242   4.189  46.459  1.00  0.00           N  
ATOM    464  CA  SER A  68     -19.178   4.920  47.170  1.00  0.00           C  
ATOM    465  C   SER A  68     -19.382   6.394  47.591  1.00  0.00           C  
ATOM    466  O   SER A  68     -18.464   7.201  47.465  1.00  0.00           O  
ATOM    467  CB  SER A  68     -17.930   4.843  46.311  1.00  0.00           C  
ATOM    468  CEN SER A  68     -17.621   4.841  45.863  1.00  0.00           X  
ATOM    469  H   SER A  68     -20.245   3.212  46.716  1.00  0.00           H  
ATOM    470  N   PRO A  69     -20.500   6.733  48.267  1.00  0.00           N  
ATOM    471  CA  PRO A  69     -20.718   8.077  48.784  1.00  0.00           C  
ATOM    472  C   PRO A  69     -19.607   8.450  49.773  1.00  0.00           C  
ATOM    473  O   PRO A  69     -19.171   7.620  50.573  1.00  0.00           O  
ATOM    474  CB  PRO A  69     -22.101   8.006  49.453  1.00  0.00           C  
ATOM    475  CEN PRO A  69     -22.033   6.289  48.972  1.00  0.00           X  
ATOM    476  N   THR A  70     -19.174   9.707  49.758  1.00  0.00           N  
ATOM    477  CA  THR A  70     -18.146  10.210  50.685  1.00  0.00           C  
ATOM    478  C   THR A  70     -18.737  11.367  51.489  1.00  0.00           C  
ATOM    479  O   THR A  70     -19.869  11.785  51.266  1.00  0.00           O  
ATOM    480  CB  THR A  70     -16.878  10.684  49.952  1.00  0.00           C  
ATOM    481  CEN THR A  70     -16.417  10.586  49.606  1.00  0.00           X  
ATOM    482  H   THR A  70     -19.729  10.404  49.285  1.00  0.00           H  
ATOM    483  N   SER A  71     -17.984  11.767  52.512  1.00  0.00           N  
ATOM    484  CA  SER A  71     -18.241  12.864  53.443  1.00  0.00           C  
ATOM    485  C   SER A  71     -17.009  13.368  54.203  1.00  0.00           C  
ATOM    486  O   SER A  71     -16.158  12.580  54.592  1.00  0.00           O  
ATOM    487  CB  SER A  71     -19.305  12.431  54.432  1.00  0.00           C  
ATOM    488  CEN SER A  71     -19.588  12.106  54.765  1.00  0.00           X  
ATOM    489  H   SER A  71     -17.166  11.215  52.728  1.00  0.00           H  
ATOM    490  N   THR A  72     -17.032  14.684  54.451  1.00  0.00           N  
ATOM    491  CA  THR A  72     -16.077  15.485  55.245  1.00  0.00           C  
ATOM    492  C   THR A  72     -14.572  15.228  55.102  1.00  0.00           C  
ATOM    493  O   THR A  72     -14.144  14.087  55.196  1.00  0.00           O  
ATOM    494  CB  THR A  72     -16.412  15.338  56.741  1.00  0.00           C  
ATOM    495  CEN THR A  72     -16.783  15.375  57.191  1.00  0.00           X  
ATOM    496  H   THR A  72     -17.968  15.046  54.557  1.00  0.00           H  
ATOM    497  N   GLU A  73     -13.792  16.313  55.026  1.00  0.00           N  
ATOM    498  CA  GLU A  73     -12.310  16.352  54.886  1.00  0.00           C  
ATOM    499  C   GLU A  73     -11.773  17.531  55.737  1.00  0.00           C  
ATOM    500  O   GLU A  73     -12.539  18.384  56.177  1.00  0.00           O  
ATOM    501  CB  GLU A  73     -11.891  16.505  53.422  1.00  0.00           C  
ATOM    502  CEN GLU A  73     -11.323  15.819  51.969  1.00  0.00           X  
ATOM    503  H   GLU A  73     -14.158  17.151  55.457  1.00  0.00           H  
ATOM    504  N   GLU A  74     -10.586  17.387  56.340  1.00  0.00           N  
ATOM    505  CA  GLU A  74      -9.809  18.388  57.113  1.00  0.00           C  
ATOM    506  C   GLU A  74     -10.597  19.202  58.166  1.00  0.00           C  
ATOM    507  O   GLU A  74     -11.791  19.011  58.377  1.00  0.00           O  
ATOM    508  CB  GLU A  74      -9.139  19.360  56.140  1.00  0.00           C  
ATOM    509  CEN GLU A  74      -7.773  19.846  55.245  1.00  0.00           X  
ATOM    510  H   GLU A  74     -10.626  16.530  56.874  1.00  0.00           H  
ATOM    511  N   GLY A  75      -9.917  20.176  58.801  1.00  0.00           N  
ATOM    512  CA  GLY A  75     -10.500  21.050  59.833  1.00  0.00           C  
ATOM    513  C   GLY A  75      -9.752  22.372  60.084  1.00  0.00           C  
ATOM    514  O   GLY A  75      -9.724  22.862  61.208  1.00  0.00           O  
ATOM    515  CEN GLY A  75     -10.500  21.050  59.834  1.00  0.00           X  
ATOM    516  H   GLY A  75      -8.957  20.341  58.538  1.00  0.00           H  
ATOM    517  N   THR A  76      -9.122  22.904  59.037  1.00  0.00           N  
ATOM    518  CA  THR A  76      -8.301  24.128  58.873  1.00  0.00           C  
ATOM    519  C   THR A  76      -8.940  25.536  59.016  1.00  0.00           C  
ATOM    520  O   THR A  76      -9.933  25.849  58.369  1.00  0.00           O  
ATOM    521  CB  THR A  76      -7.626  24.088  57.489  1.00  0.00           C  
ATOM    522  CEN THR A  76      -7.292  23.826  57.088  1.00  0.00           X  
ATOM    523  H   THR A  76      -9.415  22.538  58.143  1.00  0.00           H  
ATOM    524  N   SER A  77      -8.235  26.364  59.807  1.00  0.00           N  
ATOM    525  CA  SER A  77      -8.403  27.783  60.227  1.00  0.00           C  
ATOM    526  C   SER A  77      -8.325  28.969  59.245  1.00  0.00           C  
ATOM    527  O   SER A  77      -7.429  28.994  58.418  1.00  0.00           O  
ATOM    528  CB  SER A  77      -7.381  28.040  61.318  1.00  0.00           C  
ATOM    529  CEN SER A  77      -6.908  28.022  61.586  1.00  0.00           X  
ATOM    530  H   SER A  77      -7.252  26.130  59.789  1.00  0.00           H  
ATOM    531  N   GLU A  78      -9.095  30.047  59.505  1.00  0.00           N  
ATOM    532  CA  GLU A  78      -9.090  31.303  58.706  1.00  0.00           C  
ATOM    533  C   GLU A  78      -8.639  32.540  59.536  1.00  0.00           C  
ATOM    534  O   GLU A  78      -9.210  32.864  60.572  1.00  0.00           O  
ATOM    535  CB  GLU A  78     -10.478  31.555  58.115  1.00  0.00           C  
ATOM    536  CEN GLU A  78     -11.565  31.464  56.805  1.00  0.00           X  
ATOM    537  H   GLU A  78      -9.375  30.185  60.466  1.00  0.00           H  
ATOM    538  N   SER A  79      -7.561  33.187  59.088  1.00  0.00           N  
ATOM    539  CA  SER A  79      -6.882  34.385  59.616  1.00  0.00           C  
ATOM    540  C   SER A  79      -5.790  34.986  58.714  1.00  0.00           C  
ATOM    541  O   SER A  79      -5.184  34.238  57.952  1.00  0.00           O  
ATOM    542  CB  SER A  79      -6.283  34.053  60.969  1.00  0.00           C  
ATOM    543  CEN SER A  79      -6.038  33.764  61.358  1.00  0.00           X  
ATOM    544  H   SER A  79      -7.108  32.777  58.285  1.00  0.00           H  
ATOM    545  N   ALA A  80      -5.383  36.248  58.948  1.00  0.00           N  
ATOM    546  CA  ALA A  80      -4.286  36.898  58.206  1.00  0.00           C  
ATOM    547  C   ALA A  80      -3.395  37.809  59.095  1.00  0.00           C  
ATOM    548  O   ALA A  80      -3.858  38.373  60.078  1.00  0.00           O  
ATOM    549  CB  ALA A  80      -4.861  37.697  57.046  1.00  0.00           C  
ATOM    550  CEN ALA A  80      -4.860  37.697  57.047  1.00  0.00           X  
ATOM    551  H   ALA A  80      -5.700  36.709  59.789  1.00  0.00           H  
ATOM    552  N   THR A  81      -2.116  37.895  58.702  1.00  0.00           N  
ATOM    553  CA  THR A  81      -0.962  38.684  59.227  1.00  0.00           C  
ATOM    554  C   THR A  81      -0.902  40.233  59.205  1.00  0.00           C  
ATOM    555  O   THR A  81      -1.146  40.843  58.170  1.00  0.00           O  
ATOM    556  CB  THR A  81       0.311  38.207  58.503  1.00  0.00           C  
ATOM    557  CEN THR A  81       0.679  37.786  58.335  1.00  0.00           X  
ATOM    558  H   THR A  81      -2.027  37.765  57.705  1.00  0.00           H  
ATOM    559  N   PRO A  82      -0.405  40.876  60.298  1.00  0.00           N  
ATOM    560  CA  PRO A  82      -0.248  42.327  60.421  1.00  0.00           C  
ATOM    561  C   PRO A  82       0.768  42.905  59.416  1.00  0.00           C  
ATOM    562  O   PRO A  82       1.842  42.335  59.214  1.00  0.00           O  
ATOM    563  CB  PRO A  82       0.212  42.518  61.876  1.00  0.00           C  
ATOM    564  CEN PRO A  82       0.185  40.733  61.917  1.00  0.00           X  
ATOM    565  N   GLU A  83       0.478  44.074  58.839  1.00  0.00           N  
ATOM    566  CA  GLU A  83       1.363  44.751  57.880  1.00  0.00           C  
ATOM    567  C   GLU A  83       2.044  45.970  58.519  1.00  0.00           C  
ATOM    568  O   GLU A  83       1.460  46.701  59.315  1.00  0.00           O  
ATOM    569  CB  GLU A  83       0.581  45.177  56.636  1.00  0.00           C  
ATOM    570  CEN GLU A  83       0.110  44.902  55.022  1.00  0.00           X  
ATOM    571  H   GLU A  83      -0.336  44.587  59.149  1.00  0.00           H  
ATOM    572  N   SER A  84       3.309  46.171  58.142  1.00  0.00           N  
ATOM    573  CA  SER A  84       4.175  47.268  58.577  1.00  0.00           C  
ATOM    574  C   SER A  84       3.660  48.589  58.003  1.00  0.00           C  
ATOM    575  O   SER A  84       3.061  48.593  56.932  1.00  0.00           O  
ATOM    576  CB  SER A  84       5.608  47.019  58.149  1.00  0.00           C  
ATOM    577  CEN SER A  84       6.025  46.849  57.843  1.00  0.00           X  
ATOM    578  H   SER A  84       3.616  45.668  57.320  1.00  0.00           H  
ATOM    579  N   GLY A  85       3.949  49.708  58.670  1.00  0.00           N  
ATOM    580  CA  GLY A  85       3.600  51.060  58.230  1.00  0.00           C  
ATOM    581  C   GLY A  85       4.850  51.959  58.140  1.00  0.00           C  
ATOM    582  O   GLY A  85       5.950  51.436  58.306  1.00  0.00           O  
ATOM    583  CEN GLY A  85       3.600  51.060  58.229  1.00  0.00           X  
ATOM    584  H   GLY A  85       4.520  49.634  59.501  1.00  0.00           H  
ATOM    585  N   PRO A  86       4.717  53.276  57.871  1.00  0.00           N  
ATOM    586  CA  PRO A  86       5.829  54.224  57.755  1.00  0.00           C  
ATOM    587  C   PRO A  86       6.540  54.510  59.095  1.00  0.00           C  
ATOM    588  O   PRO A  86       5.930  54.402  60.156  1.00  0.00           O  
ATOM    589  CB  PRO A  86       5.160  55.485  57.183  1.00  0.00           C  
ATOM    590  CEN PRO A  86       3.659  54.533  57.350  1.00  0.00           X  
ATOM    591  N   GLY A  87       7.791  54.989  59.038  1.00  0.00           N  
ATOM    592  CA  GLY A  87       8.534  55.453  60.227  1.00  0.00           C  
ATOM    593  C   GLY A  87       9.884  54.758  60.444  1.00  0.00           C  
ATOM    594  O   GLY A  87      10.123  53.711  59.863  1.00  0.00           O  
ATOM    595  CEN GLY A  87       8.534  55.454  60.228  1.00  0.00           X  
ATOM    596  H   GLY A  87       8.179  55.199  58.130  1.00  0.00           H  
ATOM    597  N   THR A  88      10.842  55.393  61.136  1.00  0.00           N  
ATOM    598  CA  THR A  88      12.205  54.878  61.449  1.00  0.00           C  
ATOM    599  C   THR A  88      13.051  54.580  60.197  1.00  0.00           C  
ATOM    600  O   THR A  88      12.546  54.038  59.224  1.00  0.00           O  
ATOM    601  CB  THR A  88      12.133  53.596  62.298  1.00  0.00           C  
ATOM    602  CEN THR A  88      11.970  53.306  62.778  1.00  0.00           X  
ATOM    603  H   THR A  88      10.911  56.345  60.800  1.00  0.00           H  
ATOM    604  N   SER A  89      14.296  55.063  60.140  1.00  0.00           N  
ATOM    605  CA  SER A  89      15.032  55.807  61.193  1.00  0.00           C  
ATOM    606  C   SER A  89      16.060  54.954  61.934  1.00  0.00           C  
ATOM    607  O   SER A  89      16.041  54.868  63.155  1.00  0.00           O  
ATOM    608  CB  SER A  89      14.051  56.395  62.189  1.00  0.00           C  
ATOM    609  CEN SER A  89      13.608  56.435  62.503  1.00  0.00           X  
ATOM    610  H   SER A  89      14.898  54.366  59.723  1.00  0.00           H  
ATOM    611  N   THR A  90      17.051  54.430  61.210  1.00  0.00           N  
ATOM    612  CA  THR A  90      18.140  53.642  61.809  1.00  0.00           C  
ATOM    613  C   THR A  90      19.435  54.006  61.084  1.00  0.00           C  
ATOM    614  O   THR A  90      19.416  54.590  60.004  1.00  0.00           O  
ATOM    615  CB  THR A  90      17.896  52.125  61.710  1.00  0.00           C  
ATOM    616  CEN THR A  90      17.583  51.646  61.830  1.00  0.00           X  
ATOM    617  H   THR A  90      17.288  54.865  60.330  1.00  0.00           H  
ATOM    618  N   GLU A  91      20.534  53.748  61.783  1.00  0.00           N  
ATOM    619  CA  GLU A  91      21.941  53.897  61.410  1.00  0.00           C  
ATOM    620  C   GLU A  91      22.839  52.756  61.968  1.00  0.00           C  
ATOM    621  O   GLU A  91      22.506  52.183  63.011  1.00  0.00           O  
ATOM    622  CB  GLU A  91      22.458  55.255  61.890  1.00  0.00           C  
ATOM    623  CEN GLU A  91      22.827  56.889  61.578  1.00  0.00           X  
ATOM    624  H   GLU A  91      20.398  53.383  62.714  1.00  0.00           H  
ATOM    625  N   PRO A  92      23.933  52.382  61.271  1.00  0.00           N  
ATOM    626  CA  PRO A  92      24.909  51.379  61.696  1.00  0.00           C  
ATOM    627  C   PRO A  92      25.639  51.757  62.995  1.00  0.00           C  
ATOM    628  O   PRO A  92      25.855  52.924  63.306  1.00  0.00           O  
ATOM    629  CB  PRO A  92      25.875  51.290  60.503  1.00  0.00           C  
ATOM    630  CEN PRO A  92      24.867  52.603  59.835  1.00  0.00           X  
ATOM    631  N   SER A  93      26.081  50.749  63.747  1.00  0.00           N  
ATOM    632  CA  SER A  93      26.862  50.960  64.972  1.00  0.00           C  
ATOM    633  C   SER A  93      27.743  49.752  65.260  1.00  0.00           C  
ATOM    634  O   SER A  93      27.497  48.643  64.795  1.00  0.00           O  
ATOM    635  CB  SER A  93      25.944  51.236  66.146  1.00  0.00           C  
ATOM    636  CEN SER A  93      25.504  51.208  66.465  1.00  0.00           X  
ATOM    637  H   SER A  93      26.035  49.808  63.381  1.00  0.00           H  
ATOM    638  N   GLU A  94      28.786  50.029  66.040  1.00  0.00           N  
ATOM    639  CA  GLU A  94      29.771  49.078  66.539  1.00  0.00           C  
ATOM    640  C   GLU A  94      29.294  48.477  67.873  1.00  0.00           C  
ATOM    641  O   GLU A  94      28.892  49.201  68.784  1.00  0.00           O  
ATOM    642  CB  GLU A  94      31.133  49.754  66.709  1.00  0.00           C  
ATOM    643  CEN GLU A  94      32.701  50.082  66.128  1.00  0.00           X  
ATOM    644  H   GLU A  94      28.767  50.912  66.527  1.00  0.00           H  
ATOM    645  N   GLY A  95      29.347  47.149  68.011  1.00  0.00           N  
ATOM    646  CA  GLY A  95      28.945  46.469  69.242  1.00  0.00           C  
ATOM    647  C   GLY A  95      30.107  46.072  70.154  1.00  0.00           C  
ATOM    648  O   GLY A  95      29.947  45.976  71.359  1.00  0.00           O  
ATOM    649  CEN GLY A  95      28.945  46.469  69.243  1.00  0.00           X  
ATOM    650  H   GLY A  95      29.564  46.591  67.197  1.00  0.00           H  
ATOM    651  N   SER A  96      31.259  45.825  69.529  1.00  0.00           N  
ATOM    652  CA  SER A  96      32.544  45.394  70.112  1.00  0.00           C  
ATOM    653  C   SER A  96      32.665  44.129  70.997  1.00  0.00           C  
ATOM    654  O   SER A  96      33.650  43.931  71.700  1.00  0.00           O  
ATOM    655  CB  SER A  96      33.079  46.568  70.908  1.00  0.00           C  
ATOM    656  CEN SER A  96      33.078  47.000  71.239  1.00  0.00           X  
ATOM    657  H   SER A  96      31.385  46.409  68.715  1.00  0.00           H  
ATOM    658  N   ALA A  97      31.779  43.178  70.670  1.00  0.00           N  
ATOM    659  CA  ALA A  97      31.633  41.833  71.261  1.00  0.00           C  
ATOM    660  C   ALA A  97      32.045  41.543  72.736  1.00  0.00           C  
ATOM    661  O   ALA A  97      32.249  42.450  73.537  1.00  0.00           O  
ATOM    662  CB  ALA A  97      32.387  40.868  70.358  1.00  0.00           C  
ATOM    663  CEN ALA A  97      32.387  40.868  70.359  1.00  0.00           X  
ATOM    664  H   ALA A  97      31.458  43.237  69.713  1.00  0.00           H  
ATOM    665  N   PRO A  98      32.175  40.243  73.099  1.00  0.00           N  
ATOM    666  CA  PRO A  98      32.606  39.787  74.421  1.00  0.00           C  
ATOM    667  C   PRO A  98      34.025  40.243  74.793  1.00  0.00           C  
ATOM    668  O   PRO A  98      34.851  40.534  73.927  1.00  0.00           O  
ATOM    669  CB  PRO A  98      32.508  38.256  74.320  1.00  0.00           C  
ATOM    670  CEN PRO A  98      32.061  38.588  72.624  1.00  0.00           X  
ATOM    671  N   GLY A  99      34.329  40.229  76.095  1.00  0.00           N  
ATOM    672  CA  GLY A  99      35.635  40.576  76.651  1.00  0.00           C  
ATOM    673  C   GLY A  99      36.738  39.603  76.218  1.00  0.00           C  
ATOM    674  O   GLY A  99      36.507  38.420  76.002  1.00  0.00           O  
ATOM    675  CEN GLY A  99      35.635  40.576  76.651  1.00  0.00           X  
ATOM    676  H   GLY A  99      33.619  39.912  76.742  1.00  0.00           H  
ATOM    677  N   SER A 100      37.959  40.109  76.124  1.00  0.00           N  
ATOM    678  CA  SER A 100      39.209  39.436  75.719  1.00  0.00           C  
ATOM    679  C   SER A 100      40.350  40.367  76.180  1.00  0.00           C  
ATOM    680  O   SER A 100      40.017  41.467  76.629  1.00  0.00           O  
ATOM    681  CB  SER A 100      39.254  39.188  74.224  1.00  0.00           C  
ATOM    682  CEN SER A 100      39.166  39.267  73.693  1.00  0.00           X  
ATOM    683  H   SER A 100      38.110  40.997  76.578  1.00  0.00           H  
ATOM    684  N   PRO A 101      41.662  40.057  76.069  1.00  0.00           N  
ATOM    685  CA  PRO A 101      42.326  38.840  75.572  1.00  0.00           C  
ATOM    686  C   PRO A 101      43.327  38.221  76.602  1.00  0.00           C  
ATOM    687  O   PRO A 101      43.120  38.289  77.807  1.00  0.00           O  
ATOM    688  CB  PRO A 101      43.036  39.323  74.296  1.00  0.00           C  
ATOM    689  CEN PRO A 101      42.417  40.923  74.786  1.00  0.00           X  
ATOM    690  N   ALA A 102      44.468  37.737  76.086  1.00  0.00           N  
ATOM    691  CA  ALA A 102      45.645  37.209  76.800  1.00  0.00           C  
ATOM    692  C   ALA A 102      45.528  35.836  77.497  1.00  0.00           C  
ATOM    693  O   ALA A 102      45.590  35.706  78.714  1.00  0.00           O  
ATOM    694  CB  ALA A 102      46.078  38.244  77.828  1.00  0.00           C  
ATOM    695  CEN ALA A 102      46.078  38.243  77.828  1.00  0.00           X  
ATOM    696  H   ALA A 102      44.628  37.971  75.114  1.00  0.00           H  
ATOM    697  N   GLY A 103      45.520  34.788  76.665  1.00  0.00           N  
ATOM    698  CA  GLY A 103      45.501  33.378  77.055  1.00  0.00           C  
ATOM    699  C   GLY A 103      46.074  32.536  75.907  1.00  0.00           C  
ATOM    700  O   GLY A 103      46.111  32.994  74.769  1.00  0.00           O  
ATOM    701  CEN GLY A 103      45.501  33.378  77.056  1.00  0.00           X  
ATOM    702  H   GLY A 103      45.717  34.957  75.687  1.00  0.00           H  
ATOM    703  N   SER A 104      46.619  31.371  76.249  1.00  0.00           N  
ATOM    704  CA  SER A 104      47.222  30.342  75.380  1.00  0.00           C  
ATOM    705  C   SER A 104      46.371  29.055  75.219  1.00  0.00           C  
ATOM    706  O   SER A 104      45.675  28.671  76.155  1.00  0.00           O  
ATOM    707  CB  SER A 104      48.593  29.984  75.919  1.00  0.00           C  
ATOM    708  CEN SER A 104      48.987  29.882  76.280  1.00  0.00           X  
ATOM    709  H   SER A 104      46.690  31.191  77.238  1.00  0.00           H  
ATOM    710  N   PRO A 105      46.411  28.393  74.036  1.00  0.00           N  
ATOM    711  CA  PRO A 105      45.751  27.114  73.748  1.00  0.00           C  
ATOM    712  C   PRO A 105      46.288  25.926  74.564  1.00  0.00           C  
ATOM    713  O   PRO A 105      47.485  25.859  74.843  1.00  0.00           O  
ATOM    714  CB  PRO A 105      45.998  26.922  72.242  1.00  0.00           C  
ATOM    715  CEN PRO A 105      46.954  28.421  72.403  1.00  0.00           X  
ATOM    716  N   THR A 106      45.446  24.921  74.832  1.00  0.00           N  
ATOM    717  CA  THR A 106      45.853  23.689  75.535  1.00  0.00           C  
ATOM    718  C   THR A 106      45.054  22.469  75.064  1.00  0.00           C  
ATOM    719  O   THR A 106      43.989  22.613  74.468  1.00  0.00           O  
ATOM    720  CB  THR A 106      45.687  23.830  77.059  1.00  0.00           C  
ATOM    721  CEN THR A 106      45.807  24.093  77.567  1.00  0.00           X  
ATOM    722  H   THR A 106      44.513  24.947  74.448  1.00  0.00           H  
ATOM    723  N   SER A 107      45.613  21.287  75.353  1.00  0.00           N  
ATOM    724  CA  SER A 107      45.129  19.914  75.129  1.00  0.00           C  
ATOM    725  C   SER A 107      43.924  19.499  75.973  1.00  0.00           C  
ATOM    726  O   SER A 107      43.859  19.889  77.135  1.00  0.00           O  
ATOM    727  CB  SER A 107      46.266  18.941  75.374  1.00  0.00           C  
ATOM    728  CEN SER A 107      46.711  18.727  75.601  1.00  0.00           X  
ATOM    729  H   SER A 107      46.508  21.320  75.820  1.00  0.00           H  
ATOM    730  N   THR A 108      43.084  18.591  75.443  1.00  0.00           N  
ATOM    731  CA  THR A 108      41.887  18.017  76.121  1.00  0.00           C  
ATOM    732  C   THR A 108      41.635  16.560  75.650  1.00  0.00           C  
ATOM    733  O   THR A 108      42.185  16.146  74.637  1.00  0.00           O  
ATOM    734  CB  THR A 108      40.624  18.857  75.858  1.00  0.00           C  
ATOM    735  CEN THR A 108      40.325  19.358  75.888  1.00  0.00           X  
ATOM    736  H   THR A 108      43.461  17.992  74.725  1.00  0.00           H  
ATOM    737  N   GLU A 109      40.828  15.847  76.458  1.00  0.00           N  
ATOM    738  CA  GLU A 109      40.219  14.491  76.345  1.00  0.00           C  
ATOM    739  C   GLU A 109      41.090  13.212  76.344  1.00  0.00           C  
ATOM    740  O   GLU A 109      41.734  12.859  75.367  1.00  0.00           O  
ATOM    741  CB  GLU A 109      39.374  14.468  75.069  1.00  0.00           C  
ATOM    742  CEN GLU A 109      37.868  14.649  74.292  1.00  0.00           X  
ATOM    743  H   GLU A 109      40.241  16.435  77.034  1.00  0.00           H  
ATOM    744  N   GLU A 110      41.321  12.610  77.520  1.00  0.00           N  
ATOM    745  CA  GLU A 110      40.718  12.822  78.869  1.00  0.00           C  
ATOM    746  C   GLU A 110      39.477  11.947  79.141  1.00  0.00           C  
ATOM    747  O   GLU A 110      38.558  12.330  79.856  1.00  0.00           O  
ATOM    748  CB  GLU A 110      40.345  14.295  79.050  1.00  0.00           C  
ATOM    749  CEN GLU A 110      40.706  15.847  79.654  1.00  0.00           X  
ATOM    750  H   GLU A 110      41.297  11.621  77.322  1.00  0.00           H  
ATOM    751  N   GLY A 111      39.475  10.732  78.578  1.00  0.00           N  
ATOM    752  CA  GLY A 111      38.437   9.726  78.815  1.00  0.00           C  
ATOM    753  C   GLY A 111      38.554   8.453  77.962  1.00  0.00           C  
ATOM    754  O   GLY A 111      39.584   8.219  77.348  1.00  0.00           O  
ATOM    755  CEN GLY A 111      38.437   9.726  78.815  1.00  0.00           X  
ATOM    756  H   GLY A 111      40.232  10.493  77.952  1.00  0.00           H  
ATOM    757  N   THR A 112      37.484   7.658  77.943  1.00  0.00           N  
ATOM    758  CA  THR A 112      37.315   6.371  77.225  1.00  0.00           C  
ATOM    759  C   THR A 112      38.275   5.175  77.455  1.00  0.00           C  
ATOM    760  O   THR A 112      39.165   4.893  76.664  1.00  0.00           O  
ATOM    761  CB  THR A 112      37.327   6.652  75.712  1.00  0.00           C  
ATOM    762  CEN THR A 112      37.127   6.932  75.239  1.00  0.00           X  
ATOM    763  H   THR A 112      36.616   8.172  77.994  1.00  0.00           H  
ATOM    764  N   SER A 113      37.931   4.396  78.494  1.00  0.00           N  
ATOM    765  CA  SER A 113      38.539   3.148  79.026  1.00  0.00           C  
ATOM    766  C   SER A 113      37.757   1.824  79.021  1.00  0.00           C  
ATOM    767  O   SER A 113      36.781   1.694  79.750  1.00  0.00           O  
ATOM    768  CB  SER A 113      38.970   3.422  80.454  1.00  0.00           C  
ATOM    769  CEN SER A 113      38.953   3.619  80.960  1.00  0.00           X  
ATOM    770  H   SER A 113      36.970   4.506  78.786  1.00  0.00           H  
ATOM    771  N   THR A 114      38.345   0.775  78.417  1.00  0.00           N  
ATOM    772  CA  THR A 114      37.772  -0.595  78.333  1.00  0.00           C  
ATOM    773  C   THR A 114      38.857  -1.637  78.690  1.00  0.00           C  
ATOM    774  O   THR A 114      40.044  -1.384  78.521  1.00  0.00           O  
ATOM    775  CB  THR A 114      37.210  -0.902  76.933  1.00  0.00           C  
ATOM    776  CEN THR A 114      36.844  -0.793  76.491  1.00  0.00           X  
ATOM    777  H   THR A 114      39.353   0.774  78.409  1.00  0.00           H  
ATOM    778  N   GLU A 115      38.413  -2.759  79.260  1.00  0.00           N  
ATOM    779  CA  GLU A 115      39.108  -3.993  79.681  1.00  0.00           C  
ATOM    780  C   GLU A 115      39.421  -5.081  78.618  1.00  0.00           C  
ATOM    781  O   GLU A 115      38.560  -5.422  77.806  1.00  0.00           O  
ATOM    782  CB  GLU A 115      38.289  -4.638  80.802  1.00  0.00           C  
ATOM    783  CEN GLU A 115      37.988  -4.873  82.463  1.00  0.00           X  
ATOM    784  H   GLU A 115      37.438  -2.751  79.520  1.00  0.00           H  
ATOM    785  N   PRO A 116      40.663  -5.640  78.622  1.00  0.00           N  
ATOM    786  CA  PRO A 116      41.108  -6.718  77.738  1.00  0.00           C  
ATOM    787  C   PRO A 116      40.251  -7.993  77.829  1.00  0.00           C  
ATOM    788  O   PRO A 116      39.825  -8.398  78.910  1.00  0.00           O  
ATOM    789  CB  PRO A 116      42.555  -6.972  78.194  1.00  0.00           C  
ATOM    790  CEN PRO A 116      42.175  -5.750  79.438  1.00  0.00           X  
ATOM    791  N   SER A 117      40.061  -8.678  76.697  1.00  0.00           N  
ATOM    792  CA  SER A 117      39.327  -9.950  76.626  1.00  0.00           C  
ATOM    793  C   SER A 117      39.718 -10.746  75.389  1.00  0.00           C  
ATOM    794  O   SER A 117      39.991 -10.209  74.318  1.00  0.00           O  
ATOM    795  CB  SER A 117      37.832  -9.696  76.634  1.00  0.00           C  
ATOM    796  CEN SER A 117      37.359  -9.448  76.534  1.00  0.00           X  
ATOM    797  H   SER A 117      40.605  -8.421  75.885  1.00  0.00           H  
ATOM    798  N   GLU A 118      39.758 -12.053  75.617  1.00  0.00           N  
ATOM    799  CA  GLU A 118      40.019 -13.168  74.720  1.00  0.00           C  
ATOM    800  C   GLU A 118      38.734 -13.672  74.037  1.00  0.00           C  
ATOM    801  O   GLU A 118      37.678 -13.721  74.665  1.00  0.00           O  
ATOM    802  CB  GLU A 118      40.692 -14.308  75.487  1.00  0.00           C  
ATOM    803  CEN GLU A 118      42.101 -15.151  75.944  1.00  0.00           X  
ATOM    804  H   GLU A 118      39.550 -12.332  76.563  1.00  0.00           H  
ATOM    805  N   GLY A 119      38.822 -14.138  72.786  1.00  0.00           N  
ATOM    806  CA  GLY A 119      37.666 -14.755  72.129  1.00  0.00           C  
ATOM    807  C   GLY A 119      37.171 -14.082  70.850  1.00  0.00           C  
ATOM    808  O   GLY A 119      37.260 -12.870  70.728  1.00  0.00           O  
ATOM    809  CEN GLY A 119      37.666 -14.755  72.128  1.00  0.00           X  
ATOM    810  H   GLY A 119      39.724 -14.158  72.327  1.00  0.00           H  
ATOM    811  N   SER A 120      36.651 -14.899  69.923  1.00  0.00           N  
ATOM    812  CA  SER A 120      36.081 -14.579  68.590  1.00  0.00           C  
ATOM    813  C   SER A 120      34.613 -14.112  68.489  1.00  0.00           C  
ATOM    814  O   SER A 120      33.793 -14.505  69.302  1.00  0.00           O  
ATOM    815  CB  SER A 120      36.253 -15.798  67.705  1.00  0.00           C  
ATOM    816  CEN SER A 120      36.270 -16.322  67.560  1.00  0.00           X  
ATOM    817  H   SER A 120      36.180 -15.696  70.327  1.00  0.00           H  
ATOM    818  N   ALA A 121      34.097 -13.465  67.442  1.00  0.00           N  
ATOM    819  CA  ALA A 121      34.553 -12.954  66.144  1.00  0.00           C  
ATOM    820  C   ALA A 121      33.546 -11.837  65.740  1.00  0.00           C  
ATOM    821  O   ALA A 121      32.398 -11.887  66.193  1.00  0.00           O  
ATOM    822  CB  ALA A 121      34.627 -14.063  65.104  1.00  0.00           C  
ATOM    823  CEN ALA A 121      34.627 -14.062  65.105  1.00  0.00           X  
ATOM    824  H   ALA A 121      33.109 -13.312  67.579  1.00  0.00           H  
ATOM    825  N   PRO A 122      33.892 -10.855  64.886  1.00  0.00           N  
ATOM    826  CA  PRO A 122      32.937  -9.849  64.424  1.00  0.00           C  
ATOM    827  C   PRO A 122      31.820 -10.497  63.590  1.00  0.00           C  
ATOM    828  O   PRO A 122      32.075 -11.358  62.746  1.00  0.00           O  
ATOM    829  CB  PRO A 122      33.792  -8.873  63.598  1.00  0.00           C  
ATOM    830  CEN PRO A 122      35.114 -10.009  63.978  1.00  0.00           X  
ATOM    831  N   GLY A 123      30.575 -10.079  63.826  1.00  0.00           N  
ATOM    832  CA  GLY A 123      29.396 -10.547  63.097  1.00  0.00           C  
ATOM    833  C   GLY A 123      29.274  -9.841  61.745  1.00  0.00           C  
ATOM    834  O   GLY A 123      29.983  -8.879  61.469  1.00  0.00           O  
ATOM    835  CEN GLY A 123      29.396 -10.547  63.097  1.00  0.00           X  
ATOM    836  H   GLY A 123      30.447  -9.315  64.472  1.00  0.00           H  
ATOM    837  N   THR A 124      28.381 -10.356  60.909  1.00  0.00           N  
ATOM    838  CA  THR A 124      28.001  -9.882  59.576  1.00  0.00           C  
ATOM    839  C   THR A 124      26.498  -9.982  59.293  1.00  0.00           C  
ATOM    840  O   THR A 124      25.830 -10.837  59.864  1.00  0.00           O  
ATOM    841  CB  THR A 124      28.756 -10.661  58.482  1.00  0.00           C  
ATOM    842  CEN THR A 124      29.251 -10.839  58.227  1.00  0.00           X  
ATOM    843  H   THR A 124      27.892 -11.183  61.218  1.00  0.00           H  
ATOM    844  N   SER A 125      26.049  -9.178  58.319  1.00  0.00           N  
ATOM    845  CA  SER A 125      24.690  -9.074  57.750  1.00  0.00           C  
ATOM    846  C   SER A 125      24.122 -10.228  56.915  1.00  0.00           C  
ATOM    847  O   SER A 125      24.802 -10.724  56.027  1.00  0.00           O  
ATOM    848  CB  SER A 125      24.639  -7.814  56.907  1.00  0.00           C  
ATOM    849  CEN SER A 125      24.802  -7.427  56.561  1.00  0.00           X  
ATOM    850  H   SER A 125      26.760  -8.878  57.669  1.00  0.00           H  
ATOM    851  N   THR A 126      22.812 -10.490  57.026  1.00  0.00           N  
ATOM    852  CA  THR A 126      22.116 -11.536  56.244  1.00  0.00           C  
ATOM    853  C   THR A 126      20.725 -11.034  55.807  1.00  0.00           C  
ATOM    854  O   THR A 126      20.196 -10.074  56.356  1.00  0.00           O  
ATOM    855  CB  THR A 126      21.956 -12.842  57.044  1.00  0.00           C  
ATOM    856  CEN THR A 126      22.179 -13.297  57.334  1.00  0.00           X  
ATOM    857  H   THR A 126      22.206  -9.761  57.373  1.00  0.00           H  
ATOM    858  N   GLU A 127      20.239 -11.682  54.756  1.00  0.00           N  
ATOM    859  CA  GLU A 127      18.979 -11.637  54.003  1.00  0.00           C  
ATOM    860  C   GLU A 127      17.653 -12.055  54.679  1.00  0.00           C  
ATOM    861  O   GLU A 127      17.588 -13.065  55.382  1.00  0.00           O  
ATOM    862  CB  GLU A 127      19.161 -12.492  52.747  1.00  0.00           C  
ATOM    863  CEN GLU A 127      19.552 -12.622  51.093  1.00  0.00           X  
ATOM    864  H   GLU A 127      20.894 -12.324  54.334  1.00  0.00           H  
ATOM    865  N   PRO A 128      16.562 -11.296  54.406  1.00  0.00           N  
ATOM    866  CA  PRO A 128      15.209 -11.542  54.900  1.00  0.00           C  
ATOM    867  C   PRO A 128      14.623 -12.848  54.330  1.00  0.00           C  
ATOM    868  O   PRO A 128      14.849 -13.148  53.165  1.00  0.00           O  
ATOM    869  CB  PRO A 128      14.420 -10.304  54.442  1.00  0.00           C  
ATOM    870  CEN PRO A 128      15.964  -9.839  53.676  1.00  0.00           X  
ATOM    871  N   SER A 129      13.818 -13.591  55.098  1.00  0.00           N  
ATOM    872  CA  SER A 129      13.162 -14.816  54.597  1.00  0.00           C  
ATOM    873  C   SER A 129      11.905 -15.186  55.389  1.00  0.00           C  
ATOM    874  O   SER A 129      11.767 -14.871  56.565  1.00  0.00           O  
ATOM    875  CB  SER A 129      14.143 -15.972  54.623  1.00  0.00           C  
ATOM    876  CEN SER A 129      14.551 -16.289  54.795  1.00  0.00           X  
ATOM    877  H   SER A 129      13.457 -13.191  55.951  1.00  0.00           H  
ATOM    878  N   GLU A 130      11.019 -15.896  54.691  1.00  0.00           N  
ATOM    879  CA  GLU A 130       9.801 -16.528  55.217  1.00  0.00           C  
ATOM    880  C   GLU A 130       8.761 -15.660  55.946  1.00  0.00           C  
ATOM    881  O   GLU A 130       8.295 -15.960  57.038  1.00  0.00           O  
ATOM    882  CB  GLU A 130      10.222 -17.659  56.159  1.00  0.00           C  
ATOM    883  CEN GLU A 130      10.555 -19.308  56.430  1.00  0.00           X  
ATOM    884  H   GLU A 130      11.452 -16.458  53.973  1.00  0.00           H  
ATOM    885  N   GLY A 131       8.265 -14.652  55.220  1.00  0.00           N  
ATOM    886  CA  GLY A 131       7.321 -13.654  55.720  1.00  0.00           C  
ATOM    887  C   GLY A 131       5.911 -13.927  55.189  1.00  0.00           C  
ATOM    888  O   GLY A 131       5.024 -13.100  55.345  1.00  0.00           O  
ATOM    889  CEN GLY A 131       7.320 -13.654  55.720  1.00  0.00           X  
ATOM    890  H   GLY A 131       8.451 -14.652  54.228  1.00  0.00           H  
ATOM    891  N   SER A 132       5.710 -15.081  54.550  1.00  0.00           N  
ATOM    892  CA  SER A 132       4.441 -15.447  53.900  1.00  0.00           C  
ATOM    893  C   SER A 132       4.182 -16.940  54.100  1.00  0.00           C  
ATOM    894  O   SER A 132       5.133 -17.718  54.103  1.00  0.00           O  
ATOM    895  CB  SER A 132       4.473 -15.101  52.423  1.00  0.00           C  
ATOM    896  CEN SER A 132       4.674 -15.027  51.923  1.00  0.00           X  
ATOM    897  H   SER A 132       6.360 -15.832  54.739  1.00  0.00           H  
ATOM    898  N   ALA A 133       2.918 -17.357  54.190  1.00  0.00           N  
ATOM    899  CA  ALA A 133       2.557 -18.771  54.270  1.00  0.00           C  
ATOM    900  C   ALA A 133       1.077 -19.006  53.900  1.00  0.00           C  
ATOM    901  O   ALA A 133       0.250 -18.124  54.123  1.00  0.00           O  
ATOM    902  CB  ALA A 133       2.853 -19.304  55.664  1.00  0.00           C  
ATOM    903  CEN ALA A 133       2.852 -19.304  55.663  1.00  0.00           X  
ATOM    904  H   ALA A 133       2.170 -16.707  53.984  1.00  0.00           H  
ATOM    905  N   PRO A 134       0.744 -20.168  53.301  1.00  0.00           N  
ATOM    906  CA  PRO A 134      -0.626 -20.556  52.968  1.00  0.00           C  
ATOM    907  C   PRO A 134      -1.500 -20.868  54.198  1.00  0.00           C  
ATOM    908  O   PRO A 134      -1.057 -21.506  55.150  1.00  0.00           O  
ATOM    909  CB  PRO A 134      -0.434 -21.794  52.076  1.00  0.00           C  
ATOM    910  CEN PRO A 134       1.295 -21.563  52.456  1.00  0.00           X  
ATOM    911  N   GLY A 135      -2.782 -20.494  54.141  1.00  0.00           N  
ATOM    912  CA  GLY A 135      -3.768 -20.744  55.204  1.00  0.00           C  
ATOM    913  C   GLY A 135      -4.981 -21.495  54.644  1.00  0.00           C  
ATOM    914  O   GLY A 135      -6.081 -21.305  55.135  1.00  0.00           O  
ATOM    915  CEN GLY A 135      -3.769 -20.744  55.204  1.00  0.00           X  
ATOM    916  H   GLY A 135      -3.105 -20.020  53.308  1.00  0.00           H  
ATOM    917  N   THR A 136      -4.907 -22.053  53.432  1.00  0.00           N  
ATOM    918  CA  THR A 136      -5.970 -22.768  52.684  1.00  0.00           C  
ATOM    919  C   THR A 136      -7.234 -21.949  52.402  1.00  0.00           C  
ATOM    920  O   THR A 136      -7.502 -20.993  53.119  1.00  0.00           O  
ATOM    921  CB  THR A 136      -6.395 -24.045  53.432  1.00  0.00           C  
ATOM    922  CEN THR A 136      -6.276 -24.565  53.671  1.00  0.00           X  
ATOM    923  H   THR A 136      -4.463 -21.386  52.818  1.00  0.00           H  
ATOM    924  N   SER A 137      -8.026 -22.491  51.464  1.00  0.00           N  
ATOM    925  CA  SER A 137      -9.323 -21.987  50.964  1.00  0.00           C  
ATOM    926  C   SER A 137      -9.457 -20.458  50.839  1.00  0.00           C  
ATOM    927  O   SER A 137      -8.501 -19.725  51.001  1.00  0.00           O  
ATOM    928  CB  SER A 137     -10.427 -22.508  51.863  1.00  0.00           C  
ATOM    929  CEN SER A 137     -10.681 -22.662  52.319  1.00  0.00           X  
ATOM    930  H   SER A 137      -7.912 -23.485  51.327  1.00  0.00           H  
ATOM    931  N   GLU A 138     -10.599 -19.844  50.552  1.00  0.00           N  
ATOM    932  CA  GLU A 138     -11.932 -20.348  50.238  1.00  0.00           C  
ATOM    933  C   GLU A 138     -12.576 -19.378  49.218  1.00  0.00           C  
ATOM    934  O   GLU A 138     -12.217 -18.208  49.150  1.00  0.00           O  
ATOM    935  CB  GLU A 138     -12.787 -20.473  51.500  1.00  0.00           C  
ATOM    936  CEN GLU A 138     -13.455 -21.429  52.743  1.00  0.00           X  
ATOM    937  H   GLU A 138     -10.597 -18.868  50.812  1.00  0.00           H  
ATOM    938  N   SER A 139     -13.491 -19.914  48.414  1.00  0.00           N  
ATOM    939  CA  SER A 139     -14.343 -19.281  47.395  1.00  0.00           C  
ATOM    940  C   SER A 139     -15.475 -18.310  47.793  1.00  0.00           C  
ATOM    941  O   SER A 139     -16.265 -18.614  48.677  1.00  0.00           O  
ATOM    942  CB  SER A 139     -14.953 -20.397  46.569  1.00  0.00           C  
ATOM    943  CEN SER A 139     -15.181 -20.877  46.453  1.00  0.00           X  
ATOM    944  H   SER A 139     -13.944 -20.730  48.797  1.00  0.00           H  
ATOM    945  N   ALA A 140     -15.682 -17.253  46.989  1.00  0.00           N  
ATOM    946  CA  ALA A 140     -16.738 -16.234  47.200  1.00  0.00           C  
ATOM    947  C   ALA A 140     -17.090 -15.479  45.895  1.00  0.00           C  
ATOM    948  O   ALA A 140     -16.230 -15.204  45.062  1.00  0.00           O  
ATOM    949  CB  ALA A 140     -16.307 -15.251  48.279  1.00  0.00           C  
ATOM    950  CEN ALA A 140     -16.308 -15.251  48.278  1.00  0.00           X  
ATOM    951  H   ALA A 140     -15.481 -17.417  46.015  1.00  0.00           H  
ATOM    952  N   THR A 141     -18.358 -15.095  45.752  1.00  0.00           N  
ATOM    953  CA  THR A 141     -18.914 -14.289  44.643  1.00  0.00           C  
ATOM    954  C   THR A 141     -19.621 -13.047  45.221  1.00  0.00           C  
ATOM    955  O   THR A 141     -19.621 -12.904  46.449  1.00  0.00           O  
ATOM    956  CB  THR A 141     -19.908 -15.092  43.784  1.00  0.00           C  
ATOM    957  CEN THR A 141     -20.038 -15.542  43.433  1.00  0.00           X  
ATOM    958  H   THR A 141     -18.961 -15.139  46.562  1.00  0.00           H  
ATOM    959  N   PRO A 142     -20.200 -12.128  44.414  1.00  0.00           N  
ATOM    960  CA  PRO A 142     -20.119 -12.216  42.938  1.00  0.00           C  
ATOM    961  C   PRO A 142     -19.617 -10.921  42.250  1.00  0.00           C  
ATOM    962  O   PRO A 142     -20.370 -10.178  41.638  1.00  0.00           O  
ATOM    963  CB  PRO A 142     -21.562 -12.550  42.525  1.00  0.00           C  
ATOM    964  CEN PRO A 142     -21.898 -12.378  44.269  1.00  0.00           X  
ATOM    965  N   GLU A 143     -18.392 -10.467  42.534  1.00  0.00           N  
ATOM    966  CA  GLU A 143     -17.694  -9.310  41.930  1.00  0.00           C  
ATOM    967  C   GLU A 143     -18.363  -7.919  42.065  1.00  0.00           C  
ATOM    968  O   GLU A 143     -18.324  -7.089  41.168  1.00  0.00           O  
ATOM    969  CB  GLU A 143     -17.466  -9.598  40.445  1.00  0.00           C  
ATOM    970  CEN GLU A 143     -16.461 -10.152  39.185  1.00  0.00           X  
ATOM    971  H   GLU A 143     -18.304 -10.425  43.538  1.00  0.00           H  
ATOM    972  N   SER A 144     -18.928  -7.714  43.268  1.00  0.00           N  
ATOM    973  CA  SER A 144     -19.585  -6.500  43.796  1.00  0.00           C  
ATOM    974  C   SER A 144     -20.089  -5.372  42.876  1.00  0.00           C  
ATOM    975  O   SER A 144     -20.173  -5.517  41.663  1.00  0.00           O  
ATOM    976  CB  SER A 144     -18.628  -5.880  44.796  1.00  0.00           C  
ATOM    977  CEN SER A 144     -18.158  -5.714  45.014  1.00  0.00           X  
ATOM    978  H   SER A 144     -18.401  -8.153  44.010  1.00  0.00           H  
ATOM    979  N   GLY A 145     -20.204  -4.156  43.437  1.00  0.00           N  
ATOM    980  CA  GLY A 145     -20.636  -2.959  42.694  1.00  0.00           C  
ATOM    981  C   GLY A 145     -22.147  -2.650  42.778  1.00  0.00           C  
ATOM    982  O   GLY A 145     -22.869  -3.453  43.358  1.00  0.00           O  
ATOM    983  CEN GLY A 145     -20.636  -2.959  42.694  1.00  0.00           X  
ATOM    984  H   GLY A 145     -19.844  -4.016  44.370  1.00  0.00           H  
ATOM    985  N   PRO A 146     -22.648  -1.513  42.241  1.00  0.00           N  
ATOM    986  CA  PRO A 146     -24.063  -1.120  42.267  1.00  0.00           C  
ATOM    987  C   PRO A 146     -25.002  -2.146  41.610  1.00  0.00           C  
ATOM    988  O   PRO A 146     -24.572  -2.971  40.808  1.00  0.00           O  
ATOM    989  CB  PRO A 146     -24.075   0.221  41.515  1.00  0.00           C  
ATOM    990  CEN PRO A 146     -22.339  -0.117  41.275  1.00  0.00           X  
ATOM    991  N   GLY A 147     -26.301  -2.057  41.904  1.00  0.00           N  
ATOM    992  CA  GLY A 147     -27.328  -2.960  41.386  1.00  0.00           C  
ATOM    993  C   GLY A 147     -27.290  -3.013  39.863  1.00  0.00           C  
ATOM    994  O   GLY A 147     -26.789  -2.099  39.217  1.00  0.00           O  
ATOM    995  CEN GLY A 147     -27.328  -2.960  41.386  1.00  0.00           X  
ATOM    996  H   GLY A 147     -26.608  -1.330  42.536  1.00  0.00           H  
ATOM    997  N   SER A 148     -27.775  -4.125  39.332  1.00  0.00           N  
ATOM    998  CA  SER A 148     -27.868  -4.493  37.924  1.00  0.00           C  
ATOM    999  C   SER A 148     -28.871  -3.678  37.095  1.00  0.00           C  
ATOM   1000  O   SER A 148     -29.887  -3.190  37.585  1.00  0.00           O  
ATOM   1001  CB  SER A 148     -28.210  -5.967  37.827  1.00  0.00           C  
ATOM   1002  CEN SER A 148     -28.440  -6.444  37.950  1.00  0.00           X  
ATOM   1003  H   SER A 148     -28.056  -4.855  39.972  1.00  0.00           H  
ATOM   1004  N   GLU A 149     -28.531  -3.597  35.809  1.00  0.00           N  
ATOM   1005  CA  GLU A 149     -29.193  -2.962  34.667  1.00  0.00           C  
ATOM   1006  C   GLU A 149     -29.047  -3.696  33.314  1.00  0.00           C  
ATOM   1007  O   GLU A 149     -27.967  -4.150  32.935  1.00  0.00           O  
ATOM   1008  CB  GLU A 149     -28.669  -1.531  34.522  1.00  0.00           C  
ATOM   1009  CEN GLU A 149     -28.835   0.139  34.815  1.00  0.00           X  
ATOM   1010  H   GLU A 149     -27.676  -4.075  35.563  1.00  0.00           H  
ATOM   1011  N   PRO A 150     -30.129  -3.713  32.517  1.00  0.00           N  
ATOM   1012  CA  PRO A 150     -29.988  -4.400  31.235  1.00  0.00           C  
ATOM   1013  C   PRO A 150     -29.075  -3.658  30.259  1.00  0.00           C  
ATOM   1014  O   PRO A 150     -29.077  -2.432  30.164  1.00  0.00           O  
ATOM   1015  CB  PRO A 150     -31.431  -4.491  30.711  1.00  0.00           C  
ATOM   1016  CEN PRO A 150     -31.821  -3.561  32.184  1.00  0.00           X  
ATOM   1017  N   ALA A 151     -28.324  -4.438  29.487  1.00  0.00           N  
ATOM   1018  CA  ALA A 151     -27.478  -3.972  28.402  1.00  0.00           C  
ATOM   1019  C   ALA A 151     -28.323  -3.363  27.268  1.00  0.00           C  
ATOM   1020  O   ALA A 151     -29.442  -3.797  27.004  1.00  0.00           O  
ATOM   1021  CB  ALA A 151     -26.617  -5.114  27.882  1.00  0.00           C  
ATOM   1022  CEN ALA A 151     -26.617  -5.113  27.882  1.00  0.00           X  
ATOM   1023  H   ALA A 151     -28.407  -5.437  29.600  1.00  0.00           H  
ATOM   1024  N   THR A 152     -27.768  -2.387  26.555  1.00  0.00           N  
ATOM   1025  CA  THR A 152     -28.456  -1.754  25.428  1.00  0.00           C  
ATOM   1026  C   THR A 152     -27.511  -1.758  24.246  1.00  0.00           C  
ATOM   1027  O   THR A 152     -26.299  -1.934  24.382  1.00  0.00           O  
ATOM   1028  CB  THR A 152     -28.896  -0.310  25.736  1.00  0.00           C  
ATOM   1029  CEN THR A 152     -29.205   0.078  26.044  1.00  0.00           X  
ATOM   1030  H   THR A 152     -26.811  -2.129  26.744  1.00  0.00           H  
ATOM   1031  N   SER A 153     -28.120  -1.583  23.078  1.00  0.00           N  
ATOM   1032  CA  SER A 153     -27.474  -1.537  21.775  1.00  0.00           C  
ATOM   1033  C   SER A 153     -26.787  -0.178  21.588  1.00  0.00           C  
ATOM   1034  O   SER A 153     -27.320   0.858  21.974  1.00  0.00           O  
ATOM   1035  CB  SER A 153     -28.486  -1.789  20.674  1.00  0.00           C  
ATOM   1036  CEN SER A 153     -28.960  -1.781  20.409  1.00  0.00           X  
ATOM   1037  H   SER A 153     -29.079  -1.271  23.115  1.00  0.00           H  
ATOM   1038  N   GLY A 154     -25.571  -0.210  21.057  1.00  0.00           N  
ATOM   1039  CA  GLY A 154     -24.740   0.960  20.784  1.00  0.00           C  
ATOM   1040  C   GLY A 154     -24.583   1.177  19.282  1.00  0.00           C  
ATOM   1041  O   GLY A 154     -23.987   2.159  18.850  1.00  0.00           O  
ATOM   1042  CEN GLY A 154     -24.739   0.960  20.784  1.00  0.00           X  
ATOM   1043  H   GLY A 154     -25.144  -1.119  20.951  1.00  0.00           H  
ATOM   1044  N   SER A 155     -25.078   0.222  18.492  1.00  0.00           N  
ATOM   1045  CA  SER A 155     -24.924   0.237  17.043  1.00  0.00           C  
ATOM   1046  C   SER A 155     -25.703   1.485  16.603  1.00  0.00           C  
ATOM   1047  O   SER A 155     -26.640   1.903  17.266  1.00  0.00           O  
ATOM   1048  CB  SER A 155     -25.454  -1.031  16.402  1.00  0.00           C  
ATOM   1049  CEN SER A 155     -25.766  -1.470  16.327  1.00  0.00           X  
ATOM   1050  H   SER A 155     -25.922  -0.239  18.802  1.00  0.00           H  
ATOM   1051  N   GLU A 156     -25.291   2.247  15.607  1.00  0.00           N  
ATOM   1052  CA  GLU A 156     -24.070   1.997  14.883  1.00  0.00           C  
ATOM   1053  C   GLU A 156     -23.292   3.336  14.966  1.00  0.00           C  
ATOM   1054  O   GLU A 156     -23.897   4.398  15.063  1.00  0.00           O  
ATOM   1055  CB  GLU A 156     -24.341   1.570  13.439  1.00  0.00           C  
ATOM   1056  CEN GLU A 156     -24.460   0.347  12.258  1.00  0.00           X  
ATOM   1057  H   GLU A 156     -26.045   2.450  14.968  1.00  0.00           H  
ATOM   1058  N   THR A 157     -21.962   3.329  14.833  1.00  0.00           N  
ATOM   1059  CA  THR A 157     -21.196   4.590  14.919  1.00  0.00           C  
ATOM   1060  C   THR A 157     -21.313   5.322  13.574  1.00  0.00           C  
ATOM   1061  O   THR A 157     -20.940   4.756  12.545  1.00  0.00           O  
ATOM   1062  CB  THR A 157     -19.712   4.355  15.254  1.00  0.00           C  
ATOM   1063  CEN THR A 157     -19.289   4.158  15.607  1.00  0.00           X  
ATOM   1064  H   THR A 157     -21.539   2.571  14.316  1.00  0.00           H  
ATOM   1065  N   PRO A 158     -21.888   6.537  13.518  1.00  0.00           N  
ATOM   1066  CA  PRO A 158     -22.167   7.308  12.315  1.00  0.00           C  
ATOM   1067  C   PRO A 158     -20.817   7.825  11.827  1.00  0.00           C  
ATOM   1068  O   PRO A 158     -20.394   8.940  12.113  1.00  0.00           O  
ATOM   1069  CB  PRO A 158     -23.121   8.430  12.759  1.00  0.00           C  
ATOM   1070  CEN PRO A 158     -22.959   7.672  14.366  1.00  0.00           X  
ATOM   1071  N   GLY A 159     -20.043   6.943  11.224  1.00  0.00           N  
ATOM   1072  CA  GLY A 159     -18.744   7.352  10.700  1.00  0.00           C  
ATOM   1073  C   GLY A 159     -18.078   6.288   9.859  1.00  0.00           C  
ATOM   1074  O   GLY A 159     -17.437   6.625   8.879  1.00  0.00           O  
ATOM   1075  CEN GLY A 159     -18.743   7.352  10.699  1.00  0.00           X  
ATOM   1076  H   GLY A 159     -20.396   6.012  11.051  1.00  0.00           H  
ATOM   1077  N   MET A 160     -18.301   5.005  10.167  1.00  0.00           N  
ATOM   1078  CA  MET A 160     -17.762   3.909   9.355  1.00  0.00           C  
ATOM   1079  C   MET A 160     -18.390   3.903   7.959  1.00  0.00           C  
ATOM   1080  O   MET A 160     -17.669   3.758   6.990  1.00  0.00           O  
ATOM   1081  CB  MET A 160     -17.999   2.569  10.049  1.00  0.00           C  
ATOM   1082  CEN MET A 160     -17.171   1.265  10.881  1.00  0.00           X  
ATOM   1083  H   MET A 160     -18.834   4.788  10.999  1.00  0.00           H  
ATOM   1084  N   TYR A 161     -19.701   4.153   7.847  1.00  0.00           N  
ATOM   1085  CA  TYR A 161     -20.395   4.168   6.554  1.00  0.00           C  
ATOM   1086  C   TYR A 161     -19.909   5.275   5.605  1.00  0.00           C  
ATOM   1087  O   TYR A 161     -19.579   4.970   4.469  1.00  0.00           O  
ATOM   1088  CB  TYR A 161     -21.902   4.314   6.779  1.00  0.00           C  
ATOM   1089  CEN TYR A 161     -23.355   3.339   6.850  1.00  0.00           X  
ATOM   1090  H   TYR A 161     -20.248   4.294   8.683  1.00  0.00           H  
ATOM   1091  N   GLY A 162     -19.859   6.532   6.063  1.00  0.00           N  
ATOM   1092  CA  GLY A 162     -19.306   7.642   5.275  1.00  0.00           C  
ATOM   1093  C   GLY A 162     -17.852   7.363   4.911  1.00  0.00           C  
ATOM   1094  O   GLY A 162     -17.541   7.247   3.739  1.00  0.00           O  
ATOM   1095  CEN GLY A 162     -19.305   7.642   5.275  1.00  0.00           X  
ATOM   1096  H   GLY A 162     -20.058   6.701   7.038  1.00  0.00           H  
ATOM   1097  N   LYS A 163     -17.028   7.068   5.927  1.00  0.00           N  
ATOM   1098  CA  LYS A 163     -15.577   6.863   5.774  1.00  0.00           C  
ATOM   1099  C   LYS A 163     -15.220   5.879   4.664  1.00  0.00           C  
ATOM   1100  O   LYS A 163     -14.340   6.135   3.856  1.00  0.00           O  
ATOM   1101  CB  LYS A 163     -14.972   6.380   7.094  1.00  0.00           C  
ATOM   1102  CEN LYS A 163     -13.856   6.812   8.839  1.00  0.00           X  
ATOM   1103  H   LYS A 163     -17.414   7.026   6.859  1.00  0.00           H  
ATOM   1104  N   LEU A 164     -15.877   4.726   4.661  1.00  0.00           N  
ATOM   1105  CA  LEU A 164     -15.702   3.712   3.640  1.00  0.00           C  
ATOM   1106  C   LEU A 164     -15.993   4.235   2.231  1.00  0.00           C  
ATOM   1107  O   LEU A 164     -15.247   3.939   1.306  1.00  0.00           O  
ATOM   1108  CB  LEU A 164     -16.599   2.508   3.954  1.00  0.00           C  
ATOM   1109  CEN LEU A 164     -16.311   1.117   4.549  1.00  0.00           X  
ATOM   1110  H   LEU A 164     -16.525   4.549   5.416  1.00  0.00           H  
ATOM   1111  N   ASN A 165     -17.077   4.996   2.084  1.00  0.00           N  
ATOM   1112  CA  ASN A 165     -17.474   5.513   0.784  1.00  0.00           C  
ATOM   1113  C   ASN A 165     -16.428   6.489   0.254  1.00  0.00           C  
ATOM   1114  O   ASN A 165     -16.060   6.359  -0.906  1.00  0.00           O  
ATOM   1115  CB  ASN A 165     -18.838   6.175   0.840  1.00  0.00           C  
ATOM   1116  CEN ASN A 165     -19.843   5.912   0.685  1.00  0.00           X  
ATOM   1117  H   ASN A 165     -17.542   5.356   2.902  1.00  0.00           H  
ATOM   1118  N   ASP A 166     -15.909   7.380   1.103  1.00  0.00           N  
ATOM   1119  CA  ASP A 166     -14.911   8.380   0.712  1.00  0.00           C  
ATOM   1120  C   ASP A 166     -13.614   7.684   0.249  1.00  0.00           C  
ATOM   1121  O   ASP A 166     -13.141   7.909  -0.861  1.00  0.00           O  
ATOM   1122  CB  ASP A 166     -14.621   9.337   1.871  1.00  0.00           C  
ATOM   1123  CEN ASP A 166     -14.884  10.261   2.209  1.00  0.00           X  
ATOM   1124  H   ASP A 166     -16.288   7.447   2.036  1.00  0.00           H  
ATOM   1125  N   LEU A 167     -13.116   6.726   1.041  1.00  0.00           N  
ATOM   1126  CA  LEU A 167     -11.928   5.946   0.691  1.00  0.00           C  
ATOM   1127  C   LEU A 167     -12.068   5.205  -0.646  1.00  0.00           C  
ATOM   1128  O   LEU A 167     -11.137   5.164  -1.449  1.00  0.00           O  
ATOM   1129  CB  LEU A 167     -11.618   4.947   1.813  1.00  0.00           C  
ATOM   1130  CEN LEU A 167     -10.566   4.932   2.938  1.00  0.00           X  
ATOM   1131  H   LEU A 167     -13.509   6.621   1.965  1.00  0.00           H  
ATOM   1132  N   LEU A 168     -13.221   4.570  -0.880  1.00  0.00           N  
ATOM   1133  CA  LEU A 168     -13.479   3.862  -2.132  1.00  0.00           C  
ATOM   1134  C   LEU A 168     -13.419   4.818  -3.332  1.00  0.00           C  
ATOM   1135  O   LEU A 168     -12.761   4.506  -4.323  1.00  0.00           O  
ATOM   1136  CB  LEU A 168     -14.843   3.163  -2.070  1.00  0.00           C  
ATOM   1137  CEN LEU A 168     -15.256   1.692  -1.870  1.00  0.00           X  
ATOM   1138  H   LEU A 168     -13.957   4.650  -0.193  1.00  0.00           H  
ATOM   1139  N   GLU A 169     -14.100   5.962  -3.249  1.00  0.00           N  
ATOM   1140  CA  GLU A 169     -14.130   6.982  -4.300  1.00  0.00           C  
ATOM   1141  C   GLU A 169     -12.716   7.434  -4.672  1.00  0.00           C  
ATOM   1142  O   GLU A 169     -12.399   7.500  -5.863  1.00  0.00           O  
ATOM   1143  CB  GLU A 169     -14.967   8.184  -3.857  1.00  0.00           C  
ATOM   1144  CEN GLU A 169     -16.436   9.047  -3.874  1.00  0.00           X  
ATOM   1145  H   GLU A 169     -14.557   6.187  -2.379  1.00  0.00           H  
ATOM   1146  N   ASP A 170     -11.850   7.633  -3.678  1.00  0.00           N  
ATOM   1147  CA  ASP A 170     -10.476   8.079  -3.893  1.00  0.00           C  
ATOM   1148  C   ASP A 170      -9.665   7.021  -4.654  1.00  0.00           C  
ATOM   1149  O   ASP A 170      -9.106   7.280  -5.719  1.00  0.00           O  
ATOM   1150  CB  ASP A 170      -9.803   8.401  -2.556  1.00  0.00           C  
ATOM   1151  CEN ASP A 170      -9.592   9.196  -1.956  1.00  0.00           X  
ATOM   1152  H   ASP A 170     -12.181   7.582  -2.725  1.00  0.00           H  
ATOM   1153  N   LEU A 171      -9.682   5.765  -4.212  1.00  0.00           N  
ATOM   1154  CA  LEU A 171      -9.014   4.675  -4.928  1.00  0.00           C  
ATOM   1155  C   LEU A 171      -9.492   4.550  -6.390  1.00  0.00           C  
ATOM   1156  O   LEU A 171      -8.692   4.376  -7.316  1.00  0.00           O  
ATOM   1157  CB  LEU A 171      -9.237   3.354  -4.182  1.00  0.00           C  
ATOM   1158  CEN LEU A 171      -8.334   2.505  -3.267  1.00  0.00           X  
ATOM   1159  H   LEU A 171     -10.123   5.582  -3.320  1.00  0.00           H  
ATOM   1160  N   GLN A 172     -10.799   4.693  -6.626  1.00  0.00           N  
ATOM   1161  CA  GLN A 172     -11.373   4.630  -7.970  1.00  0.00           C  
ATOM   1162  C   GLN A 172     -10.827   5.715  -8.895  1.00  0.00           C  
ATOM   1163  O   GLN A 172     -10.474   5.433 -10.045  1.00  0.00           O  
ATOM   1164  CB  GLN A 172     -12.898   4.747  -7.895  1.00  0.00           C  
ATOM   1165  CEN GLN A 172     -14.393   3.847  -7.920  1.00  0.00           X  
ATOM   1166  H   GLN A 172     -11.395   4.933  -5.847  1.00  0.00           H  
ATOM   1167  N   GLU A 173     -10.776   6.959  -8.443  1.00  0.00           N  
ATOM   1168  CA  GLU A 173     -10.244   8.061  -9.230  1.00  0.00           C  
ATOM   1169  C   GLU A 173      -8.750   7.851  -9.547  1.00  0.00           C  
ATOM   1170  O   GLU A 173      -8.361   8.020 -10.709  1.00  0.00           O  
ATOM   1171  CB  GLU A 173     -10.451   9.385  -8.491  1.00  0.00           C  
ATOM   1172  CEN GLU A 173     -11.343  10.817  -8.247  1.00  0.00           X  
ATOM   1173  H   GLU A 173     -11.086   7.162  -7.504  1.00  0.00           H  
ATOM   1174  N   VAL A 174      -7.944   7.317  -8.613  1.00  0.00           N  
ATOM   1175  CA  VAL A 174      -6.512   7.014  -8.833  1.00  0.00           C  
ATOM   1176  C   VAL A 174      -6.361   5.993  -9.965  1.00  0.00           C  
ATOM   1177  O   VAL A 174      -5.534   6.203 -10.856  1.00  0.00           O  
ATOM   1178  CB  VAL A 174      -5.834   6.466  -7.564  1.00  0.00           C  
ATOM   1179  CEN VAL A 174      -5.377   6.616  -7.070  1.00  0.00           X  
ATOM   1180  H   VAL A 174      -8.350   7.128  -7.705  1.00  0.00           H  
ATOM   1181  N   LEU A 175      -7.180   4.933  -9.987  1.00  0.00           N  
ATOM   1182  CA  LEU A 175      -7.145   3.909 -11.045  1.00  0.00           C  
ATOM   1183  C   LEU A 175      -7.526   4.474 -12.417  1.00  0.00           C  
ATOM   1184  O   LEU A 175      -6.822   4.262 -13.407  1.00  0.00           O  
ATOM   1185  CB  LEU A 175      -8.077   2.747 -10.679  1.00  0.00           C  
ATOM   1186  CEN LEU A 175      -7.817   1.327 -10.143  1.00  0.00           X  
ATOM   1187  H   LEU A 175      -7.819   4.817  -9.215  1.00  0.00           H  
ATOM   1188  N   LYS A 176      -8.635   5.220 -12.501  1.00  0.00           N  
ATOM   1189  CA  LYS A 176      -9.125   5.756 -13.782  1.00  0.00           C  
ATOM   1190  C   LYS A 176      -8.085   6.653 -14.436  1.00  0.00           C  
ATOM   1191  O   LYS A 176      -7.852   6.521 -15.638  1.00  0.00           O  
ATOM   1192  CB  LYS A 176     -10.429   6.531 -13.583  1.00  0.00           C  
ATOM   1193  CEN LYS A 176     -12.534   6.609 -13.775  1.00  0.00           X  
ATOM   1194  H   LYS A 176      -9.132   5.423 -11.645  1.00  0.00           H  
ATOM   1195  N   ASN A 177      -7.476   7.561 -13.681  1.00  0.00           N  
ATOM   1196  CA  ASN A 177      -6.427   8.427 -14.195  1.00  0.00           C  
ATOM   1197  C   ASN A 177      -5.214   7.607 -14.636  1.00  0.00           C  
ATOM   1198  O   ASN A 177      -4.971   7.524 -15.833  1.00  0.00           O  
ATOM   1199  CB  ASN A 177      -6.019   9.471 -13.173  1.00  0.00           C  
ATOM   1200  CEN ASN A 177      -6.273  10.457 -12.918  1.00  0.00           X  
ATOM   1201  H   ASN A 177      -7.744   7.644 -12.711  1.00  0.00           H  
ATOM   1202  N   LEU A 178      -4.555   6.863 -13.745  1.00  0.00           N  
ATOM   1203  CA  LEU A 178      -3.343   6.110 -14.072  1.00  0.00           C  
ATOM   1204  C   LEU A 178      -3.508   5.270 -15.356  1.00  0.00           C  
ATOM   1205  O   LEU A 178      -2.600   5.222 -16.187  1.00  0.00           O  
ATOM   1206  CB  LEU A 178      -2.959   5.209 -12.892  1.00  0.00           C  
ATOM   1207  CEN LEU A 178      -1.874   5.317 -11.804  1.00  0.00           X  
ATOM   1208  H   LEU A 178      -4.890   6.836 -12.794  1.00  0.00           H  
ATOM   1209  N   HIS A 179      -4.696   4.710 -15.590  1.00  0.00           N  
ATOM   1210  CA  HIS A 179      -4.984   3.892 -16.771  1.00  0.00           C  
ATOM   1211  C   HIS A 179      -4.895   4.665 -18.098  1.00  0.00           C  
ATOM   1212  O   HIS A 179      -4.339   4.158 -19.075  1.00  0.00           O  
ATOM   1213  CB  HIS A 179      -6.374   3.262 -16.640  1.00  0.00           C  
ATOM   1214  CEN HIS A 179      -6.949   2.042 -16.181  1.00  0.00           X  
ATOM   1215  H   HIS A 179      -5.405   4.790 -14.875  1.00  0.00           H  
ATOM   1216  N   LYS A 180      -5.419   5.896 -18.170  1.00  0.00           N  
ATOM   1217  CA  LYS A 180      -5.347   6.714 -19.397  1.00  0.00           C  
ATOM   1218  C   LYS A 180      -3.957   7.352 -19.550  1.00  0.00           C  
ATOM   1219  O   LYS A 180      -3.341   7.217 -20.610  1.00  0.00           O  
ATOM   1220  CB  LYS A 180      -6.425   7.798 -19.386  1.00  0.00           C  
ATOM   1221  CEN LYS A 180      -8.289   8.504 -20.096  1.00  0.00           X  
ATOM   1222  H   LYS A 180      -5.760   6.317 -17.316  1.00  0.00           H  
ATOM   1223  N   ASN A 181      -3.439   7.998 -18.502  1.00  0.00           N  
ATOM   1224  CA  ASN A 181      -2.253   8.867 -18.555  1.00  0.00           C  
ATOM   1225  C   ASN A 181      -1.011   8.157 -19.059  1.00  0.00           C  
ATOM   1226  O   ASN A 181      -0.164   8.801 -19.683  1.00  0.00           O  
ATOM   1227  CB  ASN A 181      -1.965   9.483 -17.198  1.00  0.00           C  
ATOM   1228  CEN ASN A 181      -2.204  10.358 -16.670  1.00  0.00           X  
ATOM   1229  H   ASN A 181      -3.994   8.018 -17.656  1.00  0.00           H  
ATOM   1230  N   ASP A 182      -0.937   6.840 -18.863  1.00  0.00           N  
ATOM   1231  CA  ASP A 182       0.201   6.024 -19.286  1.00  0.00           C  
ATOM   1232  C   ASP A 182       0.530   6.232 -20.784  1.00  0.00           C  
ATOM   1233  O   ASP A 182       1.655   6.006 -21.244  1.00  0.00           O  
ATOM   1234  CB  ASP A 182      -0.079   4.546 -19.005  1.00  0.00           C  
ATOM   1235  CEN ASP A 182       0.110   3.831 -18.304  1.00  0.00           X  
ATOM   1236  H   ASP A 182      -1.680   6.386 -18.349  1.00  0.00           H  
ATOM   1237  N   ARG A 183      -0.424   6.782 -21.558  1.00  0.00           N  
ATOM   1238  CA  ARG A 183      -0.228   7.130 -22.969  1.00  0.00           C  
ATOM   1239  C   ARG A 183       0.883   8.138 -23.265  1.00  0.00           C  
ATOM   1240  O   ARG A 183       1.378   8.103 -24.390  1.00  0.00           O  
ATOM   1241  CB  ARG A 183      -1.536   7.596 -23.594  1.00  0.00           C  
ATOM   1242  CEN ARG A 183      -3.694   7.548 -24.816  1.00  0.00           X  
ATOM   1243  H   ARG A 183      -1.325   6.945 -21.127  1.00  0.00           H  
ATOM   1244  N   SER A 184       1.288   9.016 -22.337  1.00  0.00           N  
ATOM   1245  CA  SER A 184       2.423   9.938 -22.574  1.00  0.00           C  
ATOM   1246  C   SER A 184       3.546   9.960 -21.534  1.00  0.00           C  
ATOM   1247  O   SER A 184       4.653  10.310 -21.909  1.00  0.00           O  
ATOM   1248  CB  SER A 184       1.878  11.345 -22.725  1.00  0.00           C  
ATOM   1249  CEN SER A 184       1.563  11.780 -22.638  1.00  0.00           X  
ATOM   1250  H   SER A 184       0.686   9.186 -21.544  1.00  0.00           H  
ATOM   1251  N   GLY A 185       3.321   9.531 -20.286  1.00  0.00           N  
ATOM   1252  CA  GLY A 185       4.347   9.512 -19.229  1.00  0.00           C  
ATOM   1253  C   GLY A 185       4.893  10.877 -18.767  1.00  0.00           C  
ATOM   1254  O   GLY A 185       4.190  11.879 -18.817  1.00  0.00           O  
ATOM   1255  CEN GLY A 185       4.347   9.512 -19.229  1.00  0.00           X  
ATOM   1256  H   GLY A 185       2.434   9.084 -20.099  1.00  0.00           H  
ATOM   1257  N   LYS A 186       6.208  10.921 -18.507  1.00  0.00           N  
ATOM   1258  CA  LYS A 186       7.048  12.046 -18.022  1.00  0.00           C  
ATOM   1259  C   LYS A 186       6.500  12.918 -16.894  1.00  0.00           C  
ATOM   1260  O   LYS A 186       6.255  12.359 -15.832  1.00  0.00           O  
ATOM   1261  CB  LYS A 186       7.382  12.959 -19.203  1.00  0.00           C  
ATOM   1262  CEN LYS A 186       8.776  13.590 -20.665  1.00  0.00           X  
ATOM   1263  H   LYS A 186       6.710  10.065 -18.693  1.00  0.00           H  
ATOM   1264  N   ASP A 187       6.243  14.209 -17.091  1.00  0.00           N  
ATOM   1265  CA  ASP A 187       5.725  15.027 -15.973  1.00  0.00           C  
ATOM   1266  C   ASP A 187       4.539  14.382 -15.241  1.00  0.00           C  
ATOM   1267  O   ASP A 187       4.428  14.436 -14.023  1.00  0.00           O  
ATOM   1268  CB  ASP A 187       5.315  16.411 -16.482  1.00  0.00           C  
ATOM   1269  CEN ASP A 187       5.679  17.359 -16.556  1.00  0.00           X  
ATOM   1270  H   ASP A 187       6.677  14.679 -17.870  1.00  0.00           H  
ATOM   1271  N   ASN A 188       3.711  13.653 -15.975  1.00  0.00           N  
ATOM   1272  CA  ASN A 188       2.511  13.058 -15.414  1.00  0.00           C  
ATOM   1273  C   ASN A 188       2.779  12.123 -14.210  1.00  0.00           C  
ATOM   1274  O   ASN A 188       1.913  11.979 -13.346  1.00  0.00           O  
ATOM   1275  CB  ASN A 188       1.745  12.311 -16.490  1.00  0.00           C  
ATOM   1276  CEN ASN A 188       0.987  12.507 -17.190  1.00  0.00           X  
ATOM   1277  H   ASN A 188       3.816  13.697 -16.976  1.00  0.00           H  
ATOM   1278  N   ILE A 189       3.909  11.404 -14.159  1.00  0.00           N  
ATOM   1279  CA  ILE A 189       4.193  10.495 -13.026  1.00  0.00           C  
ATOM   1280  C   ILE A 189       4.267  11.305 -11.730  1.00  0.00           C  
ATOM   1281  O   ILE A 189       3.826  10.822 -10.696  1.00  0.00           O  
ATOM   1282  CB  ILE A 189       5.509   9.719 -13.218  1.00  0.00           C  
ATOM   1283  CEN ILE A 189       5.964   8.826 -13.647  1.00  0.00           X  
ATOM   1284  H   ILE A 189       4.639  11.603 -14.827  1.00  0.00           H  
ATOM   1285  N   HIS A 190       4.752  12.547 -11.806  1.00  0.00           N  
ATOM   1286  CA  HIS A 190       4.852  13.435 -10.643  1.00  0.00           C  
ATOM   1287  C   HIS A 190       3.470  13.818 -10.098  1.00  0.00           C  
ATOM   1288  O   HIS A 190       3.233  13.690  -8.901  1.00  0.00           O  
ATOM   1289  CB  HIS A 190       5.638  14.701 -11.001  1.00  0.00           C  
ATOM   1290  CEN HIS A 190       6.976  15.182 -10.912  1.00  0.00           X  
ATOM   1291  H   HIS A 190       4.959  12.939 -12.713  1.00  0.00           H  
ATOM   1292  N   ASP A 191       2.546  14.241 -10.965  1.00  0.00           N  
ATOM   1293  CA  ASP A 191       1.180  14.569 -10.549  1.00  0.00           C  
ATOM   1294  C   ASP A 191       0.455  13.341  -9.983  1.00  0.00           C  
ATOM   1295  O   ASP A 191      -0.262  13.452  -8.994  1.00  0.00           O  
ATOM   1296  CB  ASP A 191       0.389  15.149 -11.724  1.00  0.00           C  
ATOM   1297  CEN ASP A 191       0.108  16.048 -12.113  1.00  0.00           X  
ATOM   1298  H   ASP A 191       2.808  14.413 -11.925  1.00  0.00           H  
ATOM   1299  N   VAL A 192       0.677  12.162 -10.575  1.00  0.00           N  
ATOM   1300  CA  VAL A 192       0.094  10.899 -10.097  1.00  0.00           C  
ATOM   1301  C   VAL A 192       0.586  10.570  -8.689  1.00  0.00           C  
ATOM   1302  O   VAL A 192      -0.224  10.172  -7.862  1.00  0.00           O  
ATOM   1303  CB  VAL A 192       0.431   9.724 -11.034  1.00  0.00           C  
ATOM   1304  CEN VAL A 192       0.162   9.287 -11.494  1.00  0.00           X  
ATOM   1305  H   VAL A 192       1.312  12.142 -11.360  1.00  0.00           H  
ATOM   1306  N   ASP A 193       1.878  10.763  -8.404  1.00  0.00           N  
ATOM   1307  CA  ASP A 193       2.455  10.516  -7.078  1.00  0.00           C  
ATOM   1308  C   ASP A 193       1.864  11.466  -6.027  1.00  0.00           C  
ATOM   1309  O   ASP A 193       1.464  11.017  -4.955  1.00  0.00           O  
ATOM   1310  CB  ASP A 193       3.978  10.662  -7.122  1.00  0.00           C  
ATOM   1311  CEN ASP A 193       4.819  10.093  -7.203  1.00  0.00           X  
ATOM   1312  H   ASP A 193       2.501  11.076  -9.134  1.00  0.00           H  
ATOM   1313  N   ASN A 194       1.695  12.749  -6.362  1.00  0.00           N  
ATOM   1314  CA  ASN A 194       1.067  13.735  -5.478  1.00  0.00           C  
ATOM   1315  C   ASN A 194      -0.376  13.359  -5.133  1.00  0.00           C  
ATOM   1316  O   ASN A 194      -0.799  13.464  -3.986  1.00  0.00           O  
ATOM   1317  CB  ASN A 194       1.110  15.125  -6.086  1.00  0.00           C  
ATOM   1318  CEN ASN A 194       1.736  15.967  -6.070  1.00  0.00           X  
ATOM   1319  H   ASN A 194       2.042  13.057  -7.262  1.00  0.00           H  
ATOM   1320  N   HIS A 195      -1.145  12.919  -6.128  1.00  0.00           N  
ATOM   1321  CA  HIS A 195      -2.534  12.561  -5.903  1.00  0.00           C  
ATOM   1322  C   HIS A 195      -2.676  11.345  -4.983  1.00  0.00           C  
ATOM   1323  O   HIS A 195      -3.408  11.403  -3.997  1.00  0.00           O  
ATOM   1324  CB  HIS A 195      -3.234  12.289  -7.238  1.00  0.00           C  
ATOM   1325  CEN HIS A 195      -4.030  12.997  -8.185  1.00  0.00           X  
ATOM   1326  H   HIS A 195      -0.768  12.863  -7.063  1.00  0.00           H  
ATOM   1327  N   LEU A 196      -1.916  10.278  -5.241  1.00  0.00           N  
ATOM   1328  CA  LEU A 196      -1.901   9.091  -4.397  1.00  0.00           C  
ATOM   1329  C   LEU A 196      -1.494   9.418  -2.954  1.00  0.00           C  
ATOM   1330  O   LEU A 196      -2.110   8.914  -2.021  1.00  0.00           O  
ATOM   1331  CB  LEU A 196      -0.956   8.041  -4.993  1.00  0.00           C  
ATOM   1332  CEN LEU A 196      -1.203   6.740  -5.781  1.00  0.00           X  
ATOM   1333  H   LEU A 196      -1.303  10.300  -6.043  1.00  0.00           H  
ATOM   1334  N   GLN A 197      -0.506  10.300  -2.758  1.00  0.00           N  
ATOM   1335  CA  GLN A 197      -0.074  10.719  -1.419  1.00  0.00           C  
ATOM   1336  C   GLN A 197      -1.200  11.433  -0.662  1.00  0.00           C  
ATOM   1337  O   GLN A 197      -1.466  11.076   0.481  1.00  0.00           O  
ATOM   1338  CB  GLN A 197       1.146  11.639  -1.515  1.00  0.00           C  
ATOM   1339  CEN GLN A 197       2.884  11.713  -1.369  1.00  0.00           X  
ATOM   1340  H   GLN A 197      -0.063  10.718  -3.565  1.00  0.00           H  
ATOM   1341  N   ASN A 198      -1.911  12.363  -1.310  1.00  0.00           N  
ATOM   1342  CA  ASN A 198      -3.006  13.094  -0.661  1.00  0.00           C  
ATOM   1343  C   ASN A 198      -4.154  12.150  -0.254  1.00  0.00           C  
ATOM   1344  O   ASN A 198      -4.648  12.236   0.864  1.00  0.00           O  
ATOM   1345  CB  ASN A 198      -3.532  14.204  -1.552  1.00  0.00           C  
ATOM   1346  CEN ASN A 198      -3.358  15.227  -1.712  1.00  0.00           X  
ATOM   1347  H   ASN A 198      -1.650  12.608  -2.252  1.00  0.00           H  
ATOM   1348  N   VAL A 199      -4.497  11.174  -1.105  1.00  0.00           N  
ATOM   1349  CA  VAL A 199      -5.544  10.170  -0.822  1.00  0.00           C  
ATOM   1350  C   VAL A 199      -5.187   9.308   0.395  1.00  0.00           C  
ATOM   1351  O   VAL A 199      -6.025   9.085   1.273  1.00  0.00           O  
ATOM   1352  CB  VAL A 199      -5.785   9.247  -2.031  1.00  0.00           C  
ATOM   1353  CEN VAL A 199      -6.234   9.092  -2.530  1.00  0.00           X  
ATOM   1354  H   VAL A 199      -4.049  11.156  -2.009  1.00  0.00           H  
ATOM   1355  N   ILE A 200      -3.952   8.804   0.479  1.00  0.00           N  
ATOM   1356  CA  ILE A 200      -3.482   8.010   1.629  1.00  0.00           C  
ATOM   1357  C   ILE A 200      -3.553   8.825   2.918  1.00  0.00           C  
ATOM   1358  O   ILE A 200      -4.017   8.303   3.938  1.00  0.00           O  
ATOM   1359  CB  ILE A 200      -2.038   7.514   1.429  1.00  0.00           C  
ATOM   1360  CEN ILE A 200      -1.416   6.724   1.005  1.00  0.00           X  
ATOM   1361  H   ILE A 200      -3.301   9.020  -0.262  1.00  0.00           H  
ATOM   1362  N   GLU A 201      -3.089  10.074   2.889  1.00  0.00           N  
ATOM   1363  CA  GLU A 201      -3.111  10.974   4.045  1.00  0.00           C  
ATOM   1364  C   GLU A 201      -4.539  11.155   4.567  1.00  0.00           C  
ATOM   1365  O   GLU A 201      -4.768  11.047   5.773  1.00  0.00           O  
ATOM   1366  CB  GLU A 201      -2.504  12.331   3.681  1.00  0.00           C  
ATOM   1367  CEN GLU A 201      -1.183  13.407   3.686  1.00  0.00           X  
ATOM   1368  H   GLU A 201      -2.757  10.451   2.012  1.00  0.00           H  
ATOM   1369  N   ASP A 202      -5.522  11.296   3.676  1.00  0.00           N  
ATOM   1370  CA  ASP A 202      -6.930  11.437   4.039  1.00  0.00           C  
ATOM   1371  C   ASP A 202      -7.505  10.171   4.681  1.00  0.00           C  
ATOM   1372  O   ASP A 202      -8.203  10.254   5.700  1.00  0.00           O  
ATOM   1373  CB  ASP A 202      -7.754  11.812   2.805  1.00  0.00           C  
ATOM   1374  CEN ASP A 202      -8.144  12.631   2.342  1.00  0.00           X  
ATOM   1375  H   ASP A 202      -5.271  11.449   2.709  1.00  0.00           H  
ATOM   1376  N   ILE A 203      -7.175   8.983   4.156  1.00  0.00           N  
ATOM   1377  CA  ILE A 203      -7.562   7.709   4.783  1.00  0.00           C  
ATOM   1378  C   ILE A 203      -7.011   7.657   6.198  1.00  0.00           C  
ATOM   1379  O   ILE A 203      -7.719   7.240   7.108  1.00  0.00           O  
ATOM   1380  CB  ILE A 203      -7.053   6.491   3.992  1.00  0.00           C  
ATOM   1381  CEN ILE A 203      -7.273   5.800   3.178  1.00  0.00           X  
ATOM   1382  H   ILE A 203      -6.602   8.978   3.326  1.00  0.00           H  
ATOM   1383  N   HIS A 204      -5.770   8.092   6.414  1.00  0.00           N  
ATOM   1384  CA  HIS A 204      -5.172   8.128   7.742  1.00  0.00           C  
ATOM   1385  C   HIS A 204      -5.976   8.989   8.725  1.00  0.00           C  
ATOM   1386  O   HIS A 204      -6.400   8.491   9.777  1.00  0.00           O  
ATOM   1387  CB  HIS A 204      -3.731   8.643   7.656  1.00  0.00           C  
ATOM   1388  CEN HIS A 204      -2.414   8.108   7.556  1.00  0.00           X  
ATOM   1389  H   HIS A 204      -5.237   8.439   5.630  1.00  0.00           H  
ATOM   1390  N   ASP A 205      -6.271  10.232   8.370  1.00  0.00           N  
ATOM   1391  CA  ASP A 205      -7.020  11.162   9.211  1.00  0.00           C  
ATOM   1392  C   ASP A 205      -8.401  10.611   9.581  1.00  0.00           C  
ATOM   1393  O   ASP A 205      -8.817  10.679  10.747  1.00  0.00           O  
ATOM   1394  CB  ASP A 205      -7.167  12.513   8.507  1.00  0.00           C  
ATOM   1395  CEN ASP A 205      -6.733  13.434   8.479  1.00  0.00           X  
ATOM   1396  H   ASP A 205      -5.916  10.578   7.490  1.00  0.00           H  
ATOM   1397  N   PHE A 206      -9.108  10.004   8.627  1.00  0.00           N  
ATOM   1398  CA  PHE A 206     -10.423   9.416   8.851  1.00  0.00           C  
ATOM   1399  C   PHE A 206     -10.355   8.268   9.864  1.00  0.00           C  
ATOM   1400  O   PHE A 206     -11.152   8.225  10.802  1.00  0.00           O  
ATOM   1401  CB  PHE A 206     -11.015   8.921   7.530  1.00  0.00           C  
ATOM   1402  CEN PHE A 206     -12.041   9.424   6.425  1.00  0.00           X  
ATOM   1403  H   PHE A 206      -8.699   9.930   7.706  1.00  0.00           H  
ATOM   1404  N   MET A 207      -9.371   7.369   9.734  1.00  0.00           N  
ATOM   1405  CA  MET A 207      -9.151   6.249  10.649  1.00  0.00           C  
ATOM   1406  C   MET A 207      -8.927   6.741  12.070  1.00  0.00           C  
ATOM   1407  O   MET A 207      -9.471   6.170  13.018  1.00  0.00           O  
ATOM   1408  CB  MET A 207      -7.960   5.411  10.188  1.00  0.00           C  
ATOM   1409  CEN MET A 207      -7.533   3.856   9.497  1.00  0.00           X  
ATOM   1410  H   MET A 207      -8.733   7.493   8.962  1.00  0.00           H  
ATOM   1411  N   GLN A 208      -8.148   7.811  12.239  1.00  0.00           N  
ATOM   1412  CA  GLN A 208      -7.868   8.391  13.542  1.00  0.00           C  
ATOM   1413  C   GLN A 208      -9.138   8.969  14.175  1.00  0.00           C  
ATOM   1414  O   GLN A 208      -9.419   8.707  15.346  1.00  0.00           O  
ATOM   1415  CB  GLN A 208      -6.802   9.483  13.420  1.00  0.00           C  
ATOM   1416  CEN GLN A 208      -5.107   9.843  13.631  1.00  0.00           X  
ATOM   1417  H   GLN A 208      -7.684   8.198  11.432  1.00  0.00           H  
ATOM   1418  N   ALA A 209      -9.954   9.676  13.393  1.00  0.00           N  
ATOM   1419  CA  ALA A 209     -11.225  10.228  13.844  1.00  0.00           C  
ATOM   1420  C   ALA A 209     -12.176   9.131  14.358  1.00  0.00           C  
ATOM   1421  O   ALA A 209     -12.753   9.267  15.439  1.00  0.00           O  
ATOM   1422  CB  ALA A 209     -11.877  11.017  12.718  1.00  0.00           C  
ATOM   1423  CEN ALA A 209     -11.877  11.017  12.719  1.00  0.00           X  
ATOM   1424  H   ALA A 209      -9.663   9.864  12.442  1.00  0.00           H  
ATOM   1425  N   ALA A 210     -12.318   8.018  13.636  1.00  0.00           N  
ATOM   1426  CA  ALA A 210     -13.205   6.917  13.993  1.00  0.00           C  
ATOM   1427  C   ALA A 210     -12.778   6.256  15.312  1.00  0.00           C  
ATOM   1428  O   ALA A 210     -13.621   5.952  16.158  1.00  0.00           O  
ATOM   1429  CB  ALA A 210     -13.245   5.893  12.868  1.00  0.00           C  
ATOM   1430  CEN ALA A 210     -13.245   5.893  12.869  1.00  0.00           X  
ATOM   1431  H   ALA A 210     -11.800   7.945  12.770  1.00  0.00           H  
ATOM   1432  N   ALA A 211     -11.471   6.086  15.537  1.00  0.00           N  
ATOM   1433  CA  ALA A 211     -10.912   5.533  16.766  1.00  0.00           C  
ATOM   1434  C   ALA A 211     -11.094   6.491  17.954  1.00  0.00           C  
ATOM   1435  O   ALA A 211     -11.467   6.046  19.038  1.00  0.00           O  
ATOM   1436  CB  ALA A 211      -9.440   5.201  16.568  1.00  0.00           C  
ATOM   1437  CEN ALA A 211      -9.441   5.201  16.569  1.00  0.00           X  
ATOM   1438  H   ALA A 211     -10.828   6.343  14.802  1.00  0.00           H  
ATOM   1439  N   ALA A 212     -10.899   7.799  17.753  1.00  0.00           N  
ATOM   1440  CA  ALA A 212     -11.150   8.812  18.772  1.00  0.00           C  
ATOM   1441  C   ALA A 212     -12.621   8.791  19.224  1.00  0.00           C  
ATOM   1442  O   ALA A 212     -12.895   8.687  20.418  1.00  0.00           O  
ATOM   1443  CB  ALA A 212     -10.765  10.188  18.250  1.00  0.00           C  
ATOM   1444  CEN ALA A 212     -10.766  10.188  18.250  1.00  0.00           X  
ATOM   1445  H   ALA A 212     -10.557   8.107  16.854  1.00  0.00           H  
ATOM   1446  N   ALA A 213     -13.569   8.761  18.283  1.00  0.00           N  
ATOM   1447  CA  ALA A 213     -15.001   8.677  18.583  1.00  0.00           C  
ATOM   1448  C   ALA A 213     -15.369   7.406  19.376  1.00  0.00           C  
ATOM   1449  O   ALA A 213     -16.137   7.466  20.341  1.00  0.00           O  
ATOM   1450  CB  ALA A 213     -15.802   8.746  17.292  1.00  0.00           C  
ATOM   1451  CEN ALA A 213     -15.802   8.745  17.293  1.00  0.00           X  
ATOM   1452  H   ALA A 213     -13.288   8.858  17.317  1.00  0.00           H  
ATOM   1453  N   ALA A 214     -14.820   6.248  19.002  1.00  0.00           N  
ATOM   1454  CA  ALA A 214     -15.048   4.982  19.691  1.00  0.00           C  
ATOM   1455  C   ALA A 214     -14.587   5.021  21.160  1.00  0.00           C  
ATOM   1456  O   ALA A 214     -15.318   4.549  22.031  1.00  0.00           O  
ATOM   1457  CB  ALA A 214     -14.348   3.856  18.944  1.00  0.00           C  
ATOM   1458  CEN ALA A 214     -14.349   3.856  18.945  1.00  0.00           X  
ATOM   1459  H   ALA A 214     -14.233   6.247  18.177  1.00  0.00           H  
ATOM   1460  N   ASN A 215     -13.415   5.599  21.445  1.00  0.00           N  
ATOM   1461  CA  ASN A 215     -12.845   5.667  22.791  1.00  0.00           C  
ATOM   1462  C   ASN A 215     -13.674   6.518  23.762  1.00  0.00           C  
ATOM   1463  O   ASN A 215     -13.891   6.076  24.884  1.00  0.00           O  
ATOM   1464  CB  ASN A 215     -11.420   6.185  22.745  1.00  0.00           C  
ATOM   1465  CEN ASN A 215     -10.448   5.796  22.670  1.00  0.00           X  
ATOM   1466  H   ASN A 215     -12.878   5.989  20.684  1.00  0.00           H  
ATOM   1467  N   CYS A 216     -14.251   7.641  23.328  1.00  0.00           N  
ATOM   1468  CA  CYS A 216     -15.119   8.471  24.174  1.00  0.00           C  
ATOM   1469  C   CYS A 216     -16.417   7.756  24.616  1.00  0.00           C  
ATOM   1470  O   CYS A 216     -16.844   7.913  25.754  1.00  0.00           O  
ATOM   1471  CB  CYS A 216     -15.446   9.639  23.242  1.00  0.00           C  
ATOM   1472  CEN CYS A 216     -15.119  10.611  23.265  1.00  0.00           X  
ATOM   1473  H   CYS A 216     -14.043   7.965  22.395  1.00  0.00           H  
ATOM   1474  N   ARG A 217     -17.075   7.000  23.722  1.00  0.00           N  
ATOM   1475  CA  ARG A 217     -18.270   6.184  23.994  1.00  0.00           C  
ATOM   1476  C   ARG A 217     -18.045   5.051  25.014  1.00  0.00           C  
ATOM   1477  O   ARG A 217     -18.946   4.809  25.819  1.00  0.00           O  
ATOM   1478  CB  ARG A 217     -18.866   5.637  22.706  1.00  0.00           C  
ATOM   1479  CEN ARG A 217     -20.299   5.432  20.692  1.00  0.00           X  
ATOM   1480  H   ARG A 217     -16.703   6.984  22.782  1.00  0.00           H  
ATOM   1481  N   LYS A 218     -16.914   4.336  24.948  1.00  0.00           N  
ATOM   1482  CA  LYS A 218     -16.526   3.259  25.882  1.00  0.00           C  
ATOM   1483  C   LYS A 218     -16.479   3.799  27.303  1.00  0.00           C  
ATOM   1484  O   LYS A 218     -16.858   3.023  28.202  1.00  0.00           O  
ATOM   1485  CB  LYS A 218     -15.172   2.659  25.502  1.00  0.00           C  
ATOM   1486  CEN LYS A 218     -14.073   1.060  24.658  1.00  0.00           X  
ATOM   1487  H   LYS A 218     -16.153   4.722  24.409  1.00  0.00           H  
TER                                                                             
# All scores below are weighted scores, not raw scores.
#BEGIN_POSE_ENERGIES_TABLE ./minmover_pdb/pose_13.pdb
label vdw cenpack pair env cbeta hs_pair ss_pair sheet total
weights 1 0.5 1 1 0.25 1 1 1 NA
pose 4.35775 1.49275 -6.99293 -11.015 12.3204 0 0 0 0.16304
MET:NtermProteinFull_1 0 0.00068 -0.1298 0.06168 0.03013 0 0 0 -0.03731
TYR_2 0 -0.07424 0.00147 0.81073 0.06891 0 0 0 0.80688
GLY_3 0 -0.04746 0.00344 -0.0429 0.04343 0 0 0 -0.0435
LYS_4 0 0.12817 -0.03646 -0.68888 0.0693 0 0 0 -0.52788
LEU_5 0 0.2438 -0.30639 -0.39148 0.03598 0 0 0 -0.4181
ASN_6 0 0.08054 -0.01927 -0.28327 0.06903 0 0 0 -0.15296
ASP_7 0 -0.02951 0.03435 -0.52292 0.07034 0 0 0 -0.44775
LEU_8 0 -0.02256 -0.04127 0.08126 0.04389 0 0 0 0.06132
LEU_9 0 -0.22606 -0.40486 -0.19483 0.03624 0 0 0 -0.78951
GLU_10 0 -0.02874 0.0133 -0.71584 0.06947 0 0 0 -0.66181
ASP_11 0 0.01775 -0.13418 -0.37876 0.06893 0 0 0 -0.42626
LEU_12 0.07205 0.83193 -0.45658 -0.45811 0.0715 0 0 0 0.06079
GLN_13 0 0.0485 0.06936 -0.01696 0.06928 0 0 0 0.17018
GLU_14 0 -0.04037 0.02339 -1.00041 0.06947 0 0 0 -0.94793
VAL_15 0 0.19234 0.11371 0.10145 0.06928 0 0 0 0.47677
LEU_16 0.00767 0.97436 -0.55576 -0.50394 0.07162 0 0 0 -0.00606
LYS_17 0 0.06817 -0.33085 -0.51535 0.06885 0 0 0 -0.70918
ASN_18 0 -0.02958 -0.08545 -0.36221 0.06894 0 0 0 -0.4083
LEU_19 0 -0.40453 0.33089 -0.30366 0.03683 0 0 0 -0.34047
HIS_D_20 0 -0.24701 -0.38913 0.09308 0.03104 0 0 0 -0.51204
LYS_21 0 0.01391 -0.05636 -0.8715 0.0707 0 0 0 -0.84325
ASN_22 0 0.02576 0.19434 -0.32173 0.0695 0 0 0 -0.03212
ASP_23 0 -0.11581 0.1822 0.2122 0.03546 0 0 0 0.31405
ARG_24 0 -0.20169 0.09279 -0.36281 0.04409 0 0 0 -0.42763
SER_25 0 0.08479 0.02569 -0.20705 0.0357 0 0 0 -0.06087
GLY_26 0 -0.15678 -0.20437 -0.09146 0.03502 0 0 0 -0.41758
LYS_27 0 -0.01261 -0.16138 -0.8715 0.07259 0 0 0 -0.97291
ASP_28 0 -0.04526 -0.02786 -0.60822 0.07004 0 0 0 -0.61131
ASN_29 0 -0.10375 0.14451 -0.01232 0.03513 0 0 0 0.06358
ILE_30 0 -0.29363 0.43968 0.20907 0.04287 0 0 0 0.39798
HIS_D_31 0 -0.06132 -0.17677 0.11054 0.06931 0 0 0 -0.05823
ASP_32 0 -0.24419 0.1244 -0.37876 0.06898 0 0 0 -0.42958
VAL_33 0 0.29734 0.01123 -0.27892 0.04496 0 0 0 0.0746
ASP_34 0 -0.10362 0.127 -0.31759 0.04278 0 0 0 -0.25143
ASN_35 0 -0.03611 0.11806 -0.32173 0.06921 0 0 0 -0.17057
HIS_D_36 0 -0.03968 0.45228 -0.19493 0.04412 0 0 0 0.26178
LEU_37 0 0.05696 -0.91019 -0.39148 0.03741 0 0 0 -1.20729
GLN_38 0 0.02492 0.18785 -0.49415 0.06893 0 0 0 -0.21245
ASN_39 0 0.05553 0.30243 -0.24178 0.06899 0 0 0 0.18517
VAL_40 0.07205 0.60739 -0.68617 -0.46599 0.04458 0 0 0 -0.42815
ILE_41 0 -0.08578 -0.44231 0.34575 0.04303 0 0 0 -0.13931
GLU_42 0 -0.06952 -0.05766 -0.92601 0.0693 0 0 0 -0.98389
ASP_43 0 0.09118 0.45542 -0.24167 0.06932 0 0 0 0.37425
ILE_44 0 0.03028 -1.01921 -0.31819 0.04504 0 0 0 -1.26209
HIS_D_45 0 0.02702 0.4754 -0.02241 0.06892 0 0 0 0.54892
ASP_46 0 0.02148 -0.04676 -0.47618 0.06878 0 0 0 -0.43268
PHE_47 0 0.13335 -0.26093 -0.30123 0.04435 0 0 0 -0.38446
MET_48 0 0.2322 -0.11503 -0.29185 0.04456 0 0 0 -0.13012
GLN_49 0 -0.00876 0.08161 -0.55896 0.06927 0 0 0 -0.41683
ALA_50 0 -0.14877 0.01552 0.15304 0.03488 0 0 0 0.05467
ALA_51 0 0.30385 -0.02904 -0.11236 0.03494 0 0 0 0.19739
ALA_52 0 -0.17974 0.05218 0.07904 0.03454 0 0 0 -0.01397
ALA_53 0 -0.01172 -0.02655 0.28428 0.03732 0 0 0 0.28332
ALA_54 0 -0.19222 -0.04906 0.16717 0.03486 0 0 0 -0.03924
ALA_55 0 0.06593 0.07424 -0.14527 0.02997 0 0 0 0.02488
ASN_56 0 0.04351 -0.20626 -0.13901 0.03503 0 0 0 -0.26673
CYS_57 0 -0.02026 0.06114 1.81599 0.0697 0 0 0 1.92657
ARG_58 0 0.18324 0.24577 -0.26954 0.06902 0 0 0 0.2285
LYS_59 0 0.30554 -0.17913 -0.42611 0.06956 0 0 0 -0.23014
GLY_60 0 -0.12856 -0.03167 0.35201 0.03785 0 0 0 0.22963
SER_61 0 0.00735 0.01811 -0.21543 0.04414 0 0 0 -0.14582
PRO_62 0 0.06967 -0.11023 -0.18151 0.03301 0 0 0 -0.18906
GLY_63 0 0.33535 -0.19723 -0.07814 0.03681 0 0 0 0.0968
SER_64 0 -0.07395 -0.15464 -0.21543 0.03232 0 0 0 -0.41169
PRO_65 0.0017 -0.08856 -0.20505 -0.22805 0.04456 0 0 0 -0.4754
ALA_66 2.09746 0.19489 0.0149 0.20553 0.03812 0 0 0 2.5509
GLY_67 0 -0.06331 -0.13611 0.0322 0.03597 0 0 0 -0.13124
SER_68 0 0.005 -0.01356 -0.11629 0.04731 0 0 0 -0.07754
PRO_69 0 -0.04188 -0.05809 0.2123 0.04957 0 0 0 0.1619
THR_70 0 0 0 0.43096 0.07499 0 0 0 0.50594
SER_71 0 0 0 0.29023 0.07582 0 0 0 0.36605
THR_72 0 0 0 0.48779 0.07582 0 0 0 0.56361
GLU_73 0 0 0 -1.03403 0.07499 0 0 0 -0.95904
GLU_74 0 0 0 -0.93278 0.04957 0 0 0 -0.88321
GLY_75 0 0 0 0.91259 0.04957 0 0 0 0.96215
THR_76 0 0 0 0.48779 0.04957 0 0 0 0.53736
SER_77 0 0 0 0.29023 0.07582 0 0 0 0.36605
GLU_78 0 0 0 -1.01303 0.07573 0 0 0 -0.9373
SER_79 0 0 0 0.13063 0.05057 0 0 0 0.1812
ALA_80 0 0 0 0.89846 0.05057 0 0 0 0.94903
THR_81 0 0 0 0.48779 0.04957 0 0 0 0.53736
PRO_82 0 0 0 0.2123 0.07582 0 0 0 0.28812
GLU_83 0 0 0 -1.03403 0.07499 0 0 0 -0.95904
SER_84 0 0 0 0.13063 0.07508 0 0 0 0.20571
GLY_85 0 0 0 0.91259 0.04957 0 0 0 0.96215
PRO_86 0 0 0 0.51404 0.04957 0 0 0 0.5636
GLY_87 0 0 0 0.60923 0.04183 0 0 0 0.65106
THR_88 0 0 0 0.48779 0.04183 0 0 0 0.52962
SER_89 0 0 0 0.29023 0.04957 0 0 0 0.3398
THR_90 0 0 0 0.33798 0.07582 0 0 0 0.4138
GLU_91 0 0 0 -1.01303 0.07582 0 0 0 -0.93721
PRO_92 0 0 0 0.51404 0.07582 0 0 0 0.58986
SER_93 0 0 0 -0.0106 0.07499 0 0 0 0.06439
GLU_94 0 0 0 -0.93278 0.07579 0 0 0 -0.85699
GLY_95 0 0 0 0.91259 0.07508 0 0 0 0.98767
SER_96 0 0 0 -0.0106 0.05626 0 0 0 0.04566
ALA_97 0 0 0 0.89846 0.07508 0 0 0 0.97353
PRO_98 0 0 0 0.2123 0.04957 0 0 0 0.26186
GLY_99 0 0 0 0.91259 0.04957 0 0 0 0.96215
SER_100 0 0 0 -0.0106 0.04957 0 0 0 0.03897
PRO_101 0 0 0 0.51404 0.04957 0 0 0 0.5636
ALA_102 0 0 0 0.797 0.04957 0 0 0 0.84657
GLY_103 0 0 0 0.60923 0.04957 0 0 0 0.6588
SER_104 0 0 0 0.29023 0.04957 0 0 0 0.3398
PRO_105 0 0 0 0.51404 0.07582 0 0 0 0.58986
THR_106 0 0 0 0.33798 0.07582 0 0 0 0.4138
SER_107 0 0 0 0.29023 0.07582 0 0 0 0.36605
THR_108 0 0 0 0.48779 0.04957 0 0 0 0.53736
GLU_109 0 0 0 -1.03403 0.07582 0 0 0 -0.95821
GLU_110 0 0 0 -1.03403 0.07582 0 0 0 -0.95821
GLY_111 0 0 0 0.91259 0.07582 0 0 0 0.98841
THR_112 0 0 0 0.48779 0.07582 0 0 0 0.56361
SER_113 0 0 0 0.29023 0.07573 0 0 0 0.36596
THR_114 0 0 0 0.43096 0.07499 0 0 0 0.50594
GLU_115 0 0 0 -1.01303 0.07582 0 0 0 -0.93721
PRO_116 0 0 0 0.51404 0.07582 0 0 0 0.58986
SER_117 0 0 0 0.13063 0.07499 0 0 0 0.20562
GLU_118 0 0 0 -0.80861 0.07582 0 0 0 -0.73279
GLY_119 0 0 0 0.91259 0.04957 0 0 0 0.96215
SER_120 0 0 0 0.42873 0.04957 0 0 0 0.4783
ALA_121 0 0 0 0.89846 0.04957 0 0 0 0.94802
PRO_122 0 0 0 0.2123 0.04957 0 0 0 0.26186
GLY_123 0 0 0 0.91259 0.04957 0 0 0 0.96215
THR_124 0 0 0 0.43096 0.04957 0 0 0 0.48052
SER_125 0 0 0 0.13063 0.07582 0 0 0 0.20645
THR_126 0 0 0 0.33798 0.07499 0 0 0 0.41297
GLU_127 0 0 0 -1.01303 0.07582 0 0 0 -0.93721
PRO_128 0 0 0 0.2123 0.07582 0 0 0 0.28812
SER_129 0 0 0 0.13063 0.07582 0 0 0 0.20645
GLU_130 0 0 0 -1.01303 0.07582 0 0 0 -0.93721
GLY_131 0 0 0 0.91259 0.07582 0 0 0 0.98841
SER_132 0 0 0 0.29023 0.05397 0 0 0 0.3442
ALA_133 0 0 0 0.89846 0.05397 0 0 0 0.95242
PRO_134 0 0 0 0.51404 0.04957 0 0 0 0.5636
GLY_135 0 0 0 0.91259 0.04957 0 0 0 0.96215
THR_136 0 0 0 0.48779 0.04957 0 0 0 0.53736
SER_137 0 0 0 0.29023 0.04957 0 0 0 0.3398
GLU_138 0 0 0 -1.01303 0.07582 0 0 0 -0.93721
SER_139 0 0 0 0.29023 0.07576 0 0 0 0.36599
ALA_140 0 0 0 0.797 0.07393 0 0 0 0.87093
THR_141 0 0 0 0.48779 0.07582 0 0 0 0.56361
PRO_142 0 0 0 0.2123 0.07356 0 0 0 0.28586
GLU_143 0 -0.01209 0.02113 -1.01303 0.07365 0 0 0 -0.93034
SER_144 0 -0.08392 0.00085 0.13063 0.07143 0 0 0 0.11899
GLY_145 0 0.24137 -0.16792 -0.09146 0.04409 0 0 0 0.02608
PRO_146 2.09916 -0.09095 -0.25552 -0.2658 0.03824 0 0 0 1.52512
GLY_147 0 0.09455 -0.13718 0.0322 0.04456 0 0 0 0.03413
SER_148 0 0.05424 -0.12003 -0.11629 0.07081 0 0 0 -0.11128
GLU_149 0 -0.05087 -0.06388 -0.4886 0.03743 0 0 0 -0.56591
PRO_150 0 0.09469 -0.09757 0.043 0.07321 0 0 0 0.11333
ALA_151 0 0.11947 0.03996 0.20553 0.04456 0 0 0 0.40953
THR_152 0 -0.05512 0.03442 0.12134 0.0697 0 0 0 0.17034
SER_153 0 0.03913 -0.1174 -0.11629 0.04109 0 0 0 -0.15348
GLY_154 0 0.16546 -0.10902 -0.09146 0.04314 0 0 0 0.00812
SER_155 0 0.07219 -0.17913 -0.22078 0.03672 0 0 0 -0.29099
GLU_156 0 0.04072 -0.01479 -0.4886 0.06939 0 0 0 -0.39328
THR_157 0 -0.17076 0.03938 -0.10317 0.03562 0 0 0 -0.19893
PRO_158 0 0.05249 0.01664 -0.22805 0.04345 0 0 0 -0.11547
GLY_159 0 -0.00785 0.08459 -0.07814 0.02982 0 0 0 0.02843
MET_160 0 -0.46844 -0.19165 -0.05461 0.03149 0 0 0 -0.68321
TYR_161 0 -0.04279 0.00571 0.85474 0.06955 0 0 0 0.88721
GLY_162 0 0.04509 0.05462 -0.08884 0.03812 0 0 0 0.049
LYS_163 0 -0.08932 0.75196 0.20967 0.0366 0 0 0 0.90892
LEU_164 0 0.17957 -0.06053 0.08126 0.06998 0 0 0 0.27028
ASN_165 0 -0.06161 -0.01036 -0.46336 0.06956 0 0 0 -0.46577
ASP_166 0 -0.15254 0.26488 -0.31759 0.05152 0 0 0 -0.15372
LEU_167 0 0.19335 -0.47586 -0.52353 0.03741 0 0 0 -0.76862
LEU_168 0 -0.01974 -0.09769 0.75945 0.06918 0 0 0 0.71119
GLU_169 0 -0.08167 0.04289 -0.82678 0.0691 0 0 0 -0.79647
ASP_170 0 0.08229 0.65637 0.08318 0.04397 0 0 0 0.8658
LEU_171 0 -0.25499 -0.95287 -0.19483 0.03677 0 0 0 -1.36592
GLN_172 0 0.02773 0.1093 -0.49415 0.06907 0 0 0 -0.28805
GLU_173 0 0.05132 -0.02413 -0.82678 0.06894 0 0 0 -0.73065
VAL_174 0 -0.40098 -0.47951 -0.27892 0.03721 0 0 0 -1.12221
LEU_175 0 0.34264 0.14 -0.06582 0.04365 0 0 0 0.46046
LYS_176 0 -0.04075 -0.02562 -0.8715 0.06994 0 0 0 -0.86792
ASN_177 0 -0.05461 0.03931 -0.19403 0.04294 0 0 0 -0.16639
LEU_178 0 0.19436 -0.01739 -0.50394 0.04334 0 0 0 -0.28363
HIS_D_179 0 -0.24763 -0.20268 -0.02241 0.04272 0 0 0 -0.42999
LYS_180 0 -0.00368 0.08573 -0.8715 0.07134 0 0 0 -0.71812
ASN_181 0 0.01746 -0.07243 -0.01232 0.03528 0 0 0 -0.03201
ASP_182 0 -0.42863 -0.12786 0.46164 0.03017 0 0 0 -0.06467
ARG_183 0 -0.00358 0.05171 -0.55583 0.07134 0 0 0 -0.43636
SER_184 0 0.02911 -0.0419 -0.22078 0.04409 0 0 0 -0.18949
GLY_185 0 -0.19703 -0.17815 -0.06259 0.03495 0 0 0 -0.40282
LYS_186 0 -0.15901 0.22638 -0.96458 0.07268 0 0 0 -0.82453
ASP_187 0 -0.01499 -0.16371 -0.56986 0.06961 0 0 0 -0.67895
ASN_188 0 0.06712 -0.33367 -0.07783 0.03496 0 0 0 -0.30942
ILE_189 0 0.07914 0.79543 -0.20059 0.03543 0 0 0 0.70941
HIS_D_190 0 -0.05585 -0.20508 0.11054 0.0692 0 0 0 -0.08119
ASP_191 0 0.0165 -0.21654 -0.42964 0.06888 0 0 0 -0.5608
VAL_192 0 -0.28797 0.6035 -0.19594 0.03098 0 0 0 0.15057
ASP_193 0 0.09584 -0.53742 -0.1485 0.06934 0 0 0 -0.52074
ASN_194 0 -0.03363 -0.03812 -0.36221 0.06893 0 0 0 -0.36503
HIS_195 0 0.10678 -0.1193 -0.18191 0.06912 0 0 0 -0.12532
LEU_196 0.00767 0.55947 -0.26076 -0.52353 0.04516 0 0 0 -0.172
GLN_197 0 0.0983 -0.20241 -0.3291 0.06878 0 0 0 -0.36443
ASN_198 0 -0.05304 -0.06082 -0.36221 0.06881 0 0 0 -0.40726
VAL_199 0 0.05187 -0.04402 -0.10438 0.04497 0 0 0 -0.05156
ILE_200 0 -0.08163 -0.43558 -0.20059 0.04458 0 0 0 -0.67322
GLU_201 0 0.00357 0.01812 -0.60186 0.0693 0 0 0 -0.51088
ASP_202 0 -0.02377 -0.14619 -0.42964 0.06911 0 0 0 -0.53049
ILE_203 0 0.12173 -0.31132 -0.41682 0.03786 0 0 0 -0.56855
HIS_D_204 0 -0.11399 0.012 -0.11266 0.06985 0 0 0 -0.1448
ASP_205 0 -0.07814 -0.14948 -0.52292 0.06878 0 0 0 -0.68175
PHE_206 0 -0.19793 0.13468 0.24077 0.03561 0 0 0 0.21312
MET_207 0 0.37444 -0.0965 -0.21391 0.07121 0 0 0 0.13523
GLN_208 0 -0.01897 -0.09535 -0.55896 0.06888 0 0 0 -0.60441
ALA_209 0 -0.06502 0.1299 0.16717 0.04283 0 0 0 0.27488
ALA_210 0 -0.00092 -0.00937 -0.06885 0.03104 0 0 0 -0.04808
ALA_211 0 -0.03014 -0.07921 0.11438 0.03022 0 0 0 0.03524
ALA_212 0 -0.07501 0.05117 0.28428 0.03556 0 0 0 0.29601
ALA_213 0 0.07371 -0.02747 0.13638 0.03298 0 0 0 0.2156
ALA_214 0 -0.11903 -0.00351 0.03291 0.03356 0 0 0 -0.05607
ASN_215 0 -0.0678 -0.02749 -0.40966 0.0693 0 0 0 -0.43565
CYS_216 0 -0.04713 -0.01763 1.70525 0.07072 0 0 0 1.71121
ARG_217 0 0.06928 -0.13226 -0.36281 0.06887 0 0 0 -0.35693
LYS:CtermProteinFull_218 0 0.05615 0.49569 -0.68888 0.06903 0 0 0 -0.068
#END_POSE_ENERGIES_TABLE ./minmover_pdb/pose_13.pdb
