# Supplementary material for: Selection of a promiscuous minimalist cAMP phosphodiesterase from a library of de novo designed proteins
Source: Nat Chem. 2024 May 3;16(7):1200–8. doi: 10.1038/s41557-024-01490-4 (PMC11230910; doi:10.1038/s41557-024-01490-4)
Supplement: Supplementary file 3 — MD input files, scripts and final structures derived from MD, AlphaFold2, EMSfold and MultiSFold. [file 41557_2024_1490_MOESM3_ESM.zip › Computational_Data/4_MultiSFold/campase/pose_14.pdb]

ATOM      1  N   MET A   1      -5.685  -3.190  15.727  1.00  0.00           N  
ATOM      2  CA  MET A   1      -6.194  -2.453  14.552  1.00  0.00           C  
ATOM      3  C   MET A   1      -5.242  -1.342  14.148  1.00  0.00           C  
ATOM      4  O   MET A   1      -4.794  -1.391  13.023  1.00  0.00           O  
ATOM      5  CB  MET A   1      -7.577  -1.873  14.839  1.00  0.00           C  
ATOM      6  CEN MET A   1      -9.273  -2.040  14.422  1.00  0.00           X  
ATOM      7  H   MET A   1      -6.223  -3.221  16.569  1.00  0.00           H  
ATOM      8  N   TYR A   2      -4.842  -0.441  15.053  1.00  0.00           N  
ATOM      9  CA  TYR A   2      -3.918   0.654  14.712  1.00  0.00           C  
ATOM     10  C   TYR A   2      -2.485   0.230  14.321  1.00  0.00           C  
ATOM     11  O   TYR A   2      -1.945   0.820  13.405  1.00  0.00           O  
ATOM     12  CB  TYR A   2      -3.845   1.629  15.889  1.00  0.00           C  
ATOM     13  CEN TYR A   2      -4.527   3.152  16.423  1.00  0.00           X  
ATOM     14  H   TYR A   2      -5.338  -0.327  15.925  1.00  0.00           H  
ATOM     15  N   GLY A   3      -1.893  -0.791  14.963  1.00  0.00           N  
ATOM     16  CA  GLY A   3      -0.552  -1.294  14.600  1.00  0.00           C  
ATOM     17  C   GLY A   3      -0.459  -1.748  13.139  1.00  0.00           C  
ATOM     18  O   GLY A   3       0.355  -1.214  12.408  1.00  0.00           O  
ATOM     19  CEN GLY A   3      -0.552  -1.294  14.600  1.00  0.00           X  
ATOM     20  H   GLY A   3      -2.351  -1.200  15.765  1.00  0.00           H  
ATOM     21  N   LYS A   4      -1.401  -2.595  12.693  1.00  0.00           N  
ATOM     22  CA  LYS A   4      -1.457  -3.115  11.309  1.00  0.00           C  
ATOM     23  C   LYS A   4      -1.787  -2.050  10.261  1.00  0.00           C  
ATOM     24  O   LYS A   4      -1.390  -2.144   9.114  1.00  0.00           O  
ATOM     25  CB  LYS A   4      -2.483  -4.246  11.217  1.00  0.00           C  
ATOM     26  CEN LYS A   4      -2.884  -6.320  11.103  1.00  0.00           X  
ATOM     27  H   LYS A   4      -2.038  -2.995  13.367  1.00  0.00           H  
ATOM     28  N   LEU A   5      -2.576  -1.063  10.662  1.00  0.00           N  
ATOM     29  CA  LEU A   5      -2.828   0.137   9.883  1.00  0.00           C  
ATOM     30  C   LEU A   5      -1.540   0.925   9.601  1.00  0.00           C  
ATOM     31  O   LEU A   5      -1.294   1.325   8.473  1.00  0.00           O  
ATOM     32  CB  LEU A   5      -3.847   1.021  10.612  1.00  0.00           C  
ATOM     33  CEN LEU A   5      -5.349   1.285  10.393  1.00  0.00           X  
ATOM     34  H   LEU A   5      -2.976  -1.128  11.589  1.00  0.00           H  
ATOM     35  N   ASN A   6      -0.732   1.144  10.639  1.00  0.00           N  
ATOM     36  CA  ASN A   6       0.506   1.897  10.517  1.00  0.00           C  
ATOM     37  C   ASN A   6       1.499   1.155   9.618  1.00  0.00           C  
ATOM     38  O   ASN A   6       2.080   1.786   8.748  1.00  0.00           O  
ATOM     39  CB  ASN A   6       1.122   2.177  11.875  1.00  0.00           C  
ATOM     40  CEN ASN A   6       1.103   2.934  12.601  1.00  0.00           X  
ATOM     41  H   ASN A   6      -0.870   0.617  11.489  1.00  0.00           H  
ATOM     42  N   ASP A   7       1.614  -0.167   9.777  1.00  0.00           N  
ATOM     43  CA  ASP A   7       2.565  -0.992   9.023  1.00  0.00           C  
ATOM     44  C   ASP A   7       2.205  -0.991   7.525  1.00  0.00           C  
ATOM     45  O   ASP A   7       3.041  -0.697   6.681  1.00  0.00           O  
ATOM     46  CB  ASP A   7       2.587  -2.423   9.566  1.00  0.00           C  
ATOM     47  CEN ASP A   7       3.127  -3.015  10.194  1.00  0.00           X  
ATOM     48  H   ASP A   7       1.084  -0.624  10.506  1.00  0.00           H  
ATOM     49  N   LEU A   8       0.915  -1.163   7.202  1.00  0.00           N  
ATOM     50  CA  LEU A   8       0.422  -1.130   5.827  1.00  0.00           C  
ATOM     51  C   LEU A   8       0.612   0.235   5.142  1.00  0.00           C  
ATOM     52  O   LEU A   8       1.031   0.313   3.988  1.00  0.00           O  
ATOM     53  CB  LEU A   8      -1.060  -1.525   5.808  1.00  0.00           C  
ATOM     54  CEN LEU A   8      -1.791  -2.824   5.420  1.00  0.00           X  
ATOM     55  H   LEU A   8       0.282  -1.467   7.929  1.00  0.00           H  
ATOM     56  N   LEU A   9       0.261   1.324   5.834  1.00  0.00           N  
ATOM     57  CA  LEU A   9       0.412   2.673   5.291  1.00  0.00           C  
ATOM     58  C   LEU A   9       1.883   2.987   4.982  1.00  0.00           C  
ATOM     59  O   LEU A   9       2.183   3.489   3.901  1.00  0.00           O  
ATOM     60  CB  LEU A   9      -0.162   3.703   6.272  1.00  0.00           C  
ATOM     61  CEN LEU A   9      -1.468   4.520   6.285  1.00  0.00           X  
ATOM     62  H   LEU A   9      -0.061   1.203   6.784  1.00  0.00           H  
ATOM     63  N   GLU A  10       2.787   2.704   5.921  1.00  0.00           N  
ATOM     64  CA  GLU A  10       4.224   2.940   5.767  1.00  0.00           C  
ATOM     65  C   GLU A  10       4.787   2.170   4.573  1.00  0.00           C  
ATOM     66  O   GLU A  10       5.502   2.765   3.762  1.00  0.00           O  
ATOM     67  CB  GLU A  10       4.971   2.548   7.044  1.00  0.00           C  
ATOM     68  CEN GLU A  10       5.712   2.986   8.514  1.00  0.00           X  
ATOM     69  H   GLU A  10       2.488   2.208   6.749  1.00  0.00           H  
ATOM     70  N   ASP A  11       4.393   0.908   4.411  1.00  0.00           N  
ATOM     71  CA  ASP A  11       4.817   0.068   3.295  1.00  0.00           C  
ATOM     72  C   ASP A  11       4.351   0.662   1.959  1.00  0.00           C  
ATOM     73  O   ASP A  11       5.125   0.827   1.019  1.00  0.00           O  
ATOM     74  CB  ASP A  11       4.279  -1.355   3.461  1.00  0.00           C  
ATOM     75  CEN ASP A  11       4.573  -2.271   3.796  1.00  0.00           X  
ATOM     76  H   ASP A  11       3.859   0.467   5.146  1.00  0.00           H  
ATOM     77  N   LEU A  12       3.110   1.136   1.879  1.00  0.00           N  
ATOM     78  CA  LEU A  12       2.586   1.754   0.661  1.00  0.00           C  
ATOM     79  C   LEU A  12       3.347   3.038   0.267  1.00  0.00           C  
ATOM     80  O   LEU A  12       3.727   3.230  -0.893  1.00  0.00           O  
ATOM     81  CB  LEU A  12       1.093   2.057   0.842  1.00  0.00           C  
ATOM     82  CEN LEU A  12      -0.184   1.363   0.332  1.00  0.00           X  
ATOM     83  H   LEU A  12       2.497   0.994   2.670  1.00  0.00           H  
ATOM     84  N   GLN A  13       3.638   3.905   1.236  1.00  0.00           N  
ATOM     85  CA  GLN A  13       4.410   5.124   1.002  1.00  0.00           C  
ATOM     86  C   GLN A  13       5.829   4.842   0.505  1.00  0.00           C  
ATOM     87  O   GLN A  13       6.311   5.523  -0.404  1.00  0.00           O  
ATOM     88  CB  GLN A  13       4.478   5.955   2.286  1.00  0.00           C  
ATOM     89  CEN GLN A  13       3.795   7.322   3.131  1.00  0.00           X  
ATOM     90  H   GLN A  13       3.388   3.654   2.183  1.00  0.00           H  
ATOM     91  N   GLU A  14       6.530   3.881   1.095  1.00  0.00           N  
ATOM     92  CA  GLU A  14       7.880   3.525   0.677  1.00  0.00           C  
ATOM     93  C   GLU A  14       7.887   2.939  -0.748  1.00  0.00           C  
ATOM     94  O   GLU A  14       8.731   3.350  -1.551  1.00  0.00           O  
ATOM     95  CB  GLU A  14       8.494   2.530   1.665  1.00  0.00           C  
ATOM     96  CEN GLU A  14       9.502   2.207   3.000  1.00  0.00           X  
ATOM     97  H   GLU A  14       6.103   3.330   1.823  1.00  0.00           H  
ATOM     98  N   VAL A  15       6.884   2.129  -1.131  1.00  0.00           N  
ATOM     99  CA  VAL A  15       6.775   1.522  -2.478  1.00  0.00           C  
ATOM    100  C   VAL A  15       6.525   2.613  -3.522  1.00  0.00           C  
ATOM    101  O   VAL A  15       7.160   2.596  -4.580  1.00  0.00           O  
ATOM    102  CB  VAL A  15       5.644   0.479  -2.555  1.00  0.00           C  
ATOM    103  CEN VAL A  15       5.514  -0.195  -2.614  1.00  0.00           X  
ATOM    104  H   VAL A  15       6.171   1.921  -0.447  1.00  0.00           H  
ATOM    105  N   LEU A  16       5.682   3.611  -3.219  1.00  0.00           N  
ATOM    106  CA  LEU A  16       5.375   4.720  -4.135  1.00  0.00           C  
ATOM    107  C   LEU A  16       6.575   5.650  -4.354  1.00  0.00           C  
ATOM    108  O   LEU A  16       6.912   6.006  -5.484  1.00  0.00           O  
ATOM    109  CB  LEU A  16       4.181   5.521  -3.602  1.00  0.00           C  
ATOM    110  CEN LEU A  16       2.695   5.578  -4.006  1.00  0.00           X  
ATOM    111  H   LEU A  16       5.201   3.561  -2.331  1.00  0.00           H  
ATOM    112  N   LYS A  17       7.257   6.056  -3.276  1.00  0.00           N  
ATOM    113  CA  LYS A  17       8.427   6.942  -3.377  1.00  0.00           C  
ATOM    114  C   LYS A  17       9.557   6.284  -4.156  1.00  0.00           C  
ATOM    115  O   LYS A  17      10.158   6.937  -5.009  1.00  0.00           O  
ATOM    116  CB  LYS A  17       8.921   7.344  -1.986  1.00  0.00           C  
ATOM    117  CEN LYS A  17       9.059   8.812  -0.469  1.00  0.00           X  
ATOM    118  H   LYS A  17       6.953   5.717  -2.372  1.00  0.00           H  
ATOM    119  N   ASN A  18       9.860   5.019  -3.882  1.00  0.00           N  
ATOM    120  CA  ASN A  18      10.899   4.276  -4.587  1.00  0.00           C  
ATOM    121  C   ASN A  18      10.579   4.109  -6.076  1.00  0.00           C  
ATOM    122  O   ASN A  18      11.354   4.566  -6.916  1.00  0.00           O  
ATOM    123  CB  ASN A  18      11.129   2.919  -3.947  1.00  0.00           C  
ATOM    124  CEN ASN A  18      11.748   2.495  -3.214  1.00  0.00           X  
ATOM    125  H   ASN A  18       9.354   4.555  -3.140  1.00  0.00           H  
ATOM    126  N   LEU A  19       9.397   3.591  -6.420  1.00  0.00           N  
ATOM    127  CA  LEU A  19       8.985   3.353  -7.804  1.00  0.00           C  
ATOM    128  C   LEU A  19       8.995   4.656  -8.626  1.00  0.00           C  
ATOM    129  O   LEU A  19       9.510   4.689  -9.743  1.00  0.00           O  
ATOM    130  CB  LEU A  19       7.592   2.711  -7.833  1.00  0.00           C  
ATOM    131  CEN LEU A  19       7.111   1.270  -8.086  1.00  0.00           X  
ATOM    132  H   LEU A  19       8.753   3.328  -5.688  1.00  0.00           H  
ATOM    133  N   HIS A  20       8.543   5.767  -8.040  1.00  0.00           N  
ATOM    134  CA  HIS A  20       8.434   7.044  -8.748  1.00  0.00           C  
ATOM    135  C   HIS A  20       9.778   7.585  -9.256  1.00  0.00           C  
ATOM    136  O   HIS A  20       9.887   7.986 -10.417  1.00  0.00           O  
ATOM    137  CB  HIS A  20       7.775   8.088  -7.841  1.00  0.00           C  
ATOM    138  CEN HIS A  20       6.471   8.606  -7.588  1.00  0.00           X  
ATOM    139  H   HIS A  20       8.163   5.691  -7.106  1.00  0.00           H  
ATOM    140  N   LYS A  21      10.825   7.596  -8.418  1.00  0.00           N  
ATOM    141  CA  LYS A  21      12.080   8.309  -8.735  1.00  0.00           C  
ATOM    142  C   LYS A  21      12.700   7.777 -10.040  1.00  0.00           C  
ATOM    143  O   LYS A  21      13.440   8.512 -10.700  1.00  0.00           O  
ATOM    144  CB  LYS A  21      13.080   8.177  -7.585  1.00  0.00           C  
ATOM    145  CEN LYS A  21      14.050   9.052  -5.921  1.00  0.00           X  
ATOM    146  H   LYS A  21      10.769   7.034  -7.582  1.00  0.00           H  
ATOM    147  N   ASN A  22      12.353   6.552 -10.441  1.00  0.00           N  
ATOM    148  CA  ASN A  22      12.915   5.866 -11.611  1.00  0.00           C  
ATOM    149  C   ASN A  22      12.058   5.954 -12.868  1.00  0.00           C  
ATOM    150  O   ASN A  22      12.335   5.224 -13.824  1.00  0.00           O  
ATOM    151  CB  ASN A  22      13.189   4.407 -11.295  1.00  0.00           C  
ATOM    152  CEN ASN A  22      13.980   3.820 -10.934  1.00  0.00           X  
ATOM    153  H   ASN A  22      11.696   6.041  -9.870  1.00  0.00           H  
ATOM    154  N   ASP A  23      11.079   6.862 -12.905  1.00  0.00           N  
ATOM    155  CA  ASP A  23      10.123   6.961 -14.016  1.00  0.00           C  
ATOM    156  C   ASP A  23      10.831   7.010 -15.388  1.00  0.00           C  
ATOM    157  O   ASP A  23      10.342   6.473 -16.386  1.00  0.00           O  
ATOM    158  CB  ASP A  23       9.237   8.196 -13.839  1.00  0.00           C  
ATOM    159  CEN ASP A  23       8.320   8.459 -13.482  1.00  0.00           X  
ATOM    160  H   ASP A  23      10.928   7.444 -12.093  1.00  0.00           H  
ATOM    161  N   ARG A  24      12.054   7.568 -15.440  1.00  0.00           N  
ATOM    162  CA  ARG A  24      12.844   7.676 -16.676  1.00  0.00           C  
ATOM    163  C   ARG A  24      13.135   6.366 -17.405  1.00  0.00           C  
ATOM    164  O   ARG A  24      13.393   6.455 -18.605  1.00  0.00           O  
ATOM    165  CB  ARG A  24      14.142   8.429 -16.423  1.00  0.00           C  
ATOM    166  CEN ARG A  24      15.778  10.286 -16.265  1.00  0.00           X  
ATOM    167  H   ARG A  24      12.436   7.916 -14.572  1.00  0.00           H  
ATOM    168  N   SER A  25      13.147   5.196 -16.755  1.00  0.00           N  
ATOM    169  CA  SER A  25      13.491   3.936 -17.450  1.00  0.00           C  
ATOM    170  C   SER A  25      12.569   3.487 -18.585  1.00  0.00           C  
ATOM    171  O   SER A  25      13.085   2.882 -19.515  1.00  0.00           O  
ATOM    172  CB  SER A  25      13.571   2.823 -16.423  1.00  0.00           C  
ATOM    173  CEN SER A  25      13.448   2.528 -15.983  1.00  0.00           X  
ATOM    174  H   SER A  25      13.084   5.197 -15.749  1.00  0.00           H  
ATOM    175  N   GLY A  26      11.277   3.833 -18.592  1.00  0.00           N  
ATOM    176  CA  GLY A  26      10.352   3.438 -19.665  1.00  0.00           C  
ATOM    177  C   GLY A  26       9.964   1.950 -19.678  1.00  0.00           C  
ATOM    178  O   GLY A  26      10.258   1.214 -18.753  1.00  0.00           O  
ATOM    179  CEN GLY A  26      10.352   3.438 -19.665  1.00  0.00           X  
ATOM    180  H   GLY A  26      10.924   4.389 -17.826  1.00  0.00           H  
ATOM    181  N   LYS A  27       9.345   1.528 -20.790  1.00  0.00           N  
ATOM    182  CA  LYS A  27       8.803   0.199 -21.154  1.00  0.00           C  
ATOM    183  C   LYS A  27       8.349  -0.766 -20.049  1.00  0.00           C  
ATOM    184  O   LYS A  27       7.339  -0.468 -19.423  1.00  0.00           O  
ATOM    185  CB  LYS A  27       9.847  -0.525 -22.006  1.00  0.00           C  
ATOM    186  CEN LYS A  27      10.528  -1.113 -23.920  1.00  0.00           X  
ATOM    187  H   LYS A  27       9.276   2.220 -21.522  1.00  0.00           H  
ATOM    188  N   ASP A  28       9.066  -1.842 -19.754  1.00  0.00           N  
ATOM    189  CA  ASP A  28       8.675  -2.744 -18.665  1.00  0.00           C  
ATOM    190  C   ASP A  28       8.291  -2.004 -17.377  1.00  0.00           C  
ATOM    191  O   ASP A  28       7.375  -2.440 -16.684  1.00  0.00           O  
ATOM    192  CB  ASP A  28       9.808  -3.730 -18.372  1.00  0.00           C  
ATOM    193  CEN ASP A  28      10.099  -4.680 -18.598  1.00  0.00           X  
ATOM    194  H   ASP A  28       9.730  -2.175 -20.436  1.00  0.00           H  
ATOM    195  N   ASN A  29       8.883  -0.837 -17.086  1.00  0.00           N  
ATOM    196  CA  ASN A  29       8.601  -0.148 -15.821  1.00  0.00           C  
ATOM    197  C   ASN A  29       7.099   0.127 -15.590  1.00  0.00           C  
ATOM    198  O   ASN A  29       6.692   0.270 -14.438  1.00  0.00           O  
ATOM    199  CB  ASN A  29       9.380   1.152 -15.736  1.00  0.00           C  
ATOM    200  CEN ASN A  29      10.308   1.485 -15.376  1.00  0.00           X  
ATOM    201  H   ASN A  29       9.564  -0.455 -17.727  1.00  0.00           H  
ATOM    202  N   ILE A  30       6.246   0.218 -16.628  1.00  0.00           N  
ATOM    203  CA  ILE A  30       4.806   0.483 -16.423  1.00  0.00           C  
ATOM    204  C   ILE A  30       4.138  -0.734 -15.779  1.00  0.00           C  
ATOM    205  O   ILE A  30       3.304  -0.563 -14.899  1.00  0.00           O  
ATOM    206  CB  ILE A  30       4.086   0.818 -17.742  1.00  0.00           C  
ATOM    207  CEN ILE A  30       3.823   1.616 -18.437  1.00  0.00           X  
ATOM    208  H   ILE A  30       6.568  -0.063 -17.543  1.00  0.00           H  
ATOM    209  N   HIS A  31       4.558  -1.949 -16.146  1.00  0.00           N  
ATOM    210  CA  HIS A  31       3.917  -3.183 -15.686  1.00  0.00           C  
ATOM    211  C   HIS A  31       4.185  -3.469 -14.204  1.00  0.00           C  
ATOM    212  O   HIS A  31       3.261  -3.816 -13.479  1.00  0.00           O  
ATOM    213  CB  HIS A  31       4.385  -4.371 -16.533  1.00  0.00           C  
ATOM    214  CEN HIS A  31       3.949  -5.097 -17.679  1.00  0.00           X  
ATOM    215  H   HIS A  31       5.372  -2.027 -16.742  1.00  0.00           H  
ATOM    216  N   ASP A  32       5.424  -3.274 -13.745  1.00  0.00           N  
ATOM    217  CA  ASP A  32       5.787  -3.531 -12.347  1.00  0.00           C  
ATOM    218  C   ASP A  32       5.021  -2.617 -11.386  1.00  0.00           C  
ATOM    219  O   ASP A  32       4.428  -3.090 -10.421  1.00  0.00           O  
ATOM    220  CB  ASP A  32       7.294  -3.354 -12.146  1.00  0.00           C  
ATOM    221  CEN ASP A  32       8.149  -3.905 -12.100  1.00  0.00           X  
ATOM    222  H   ASP A  32       6.152  -3.017 -14.392  1.00  0.00           H  
ATOM    223  N   VAL A  33       4.999  -1.307 -11.666  1.00  0.00           N  
ATOM    224  CA  VAL A  33       4.282  -0.318 -10.844  1.00  0.00           C  
ATOM    225  C   VAL A  33       2.776  -0.557 -10.913  1.00  0.00           C  
ATOM    226  O   VAL A  33       2.128  -0.513  -9.874  1.00  0.00           O  
ATOM    227  CB  VAL A  33       4.584   1.125 -11.289  1.00  0.00           C  
ATOM    228  CEN VAL A  33       4.907   1.706 -11.106  1.00  0.00           X  
ATOM    229  H   VAL A  33       5.446  -1.001 -12.519  1.00  0.00           H  
ATOM    230  N   ASP A  34       2.231  -0.842 -12.095  1.00  0.00           N  
ATOM    231  CA  ASP A  34       0.799  -1.083 -12.294  1.00  0.00           C  
ATOM    232  C   ASP A  34       0.307  -2.272 -11.462  1.00  0.00           C  
ATOM    233  O   ASP A  34      -0.723  -2.181 -10.797  1.00  0.00           O  
ATOM    234  CB  ASP A  34       0.499  -1.321 -13.776  1.00  0.00           C  
ATOM    235  CEN ASP A  34       0.168  -0.821 -14.599  1.00  0.00           X  
ATOM    236  H   ASP A  34       2.822  -0.871 -12.913  1.00  0.00           H  
ATOM    237  N   ASN A  35       1.091  -3.352 -11.387  1.00  0.00           N  
ATOM    238  CA  ASN A  35       0.758  -4.528 -10.584  1.00  0.00           C  
ATOM    239  C   ASN A  35       0.894  -4.256  -9.078  1.00  0.00           C  
ATOM    240  O   ASN A  35       0.021  -4.607  -8.289  1.00  0.00           O  
ATOM    241  CB  ASN A  35       1.613  -5.718 -10.979  1.00  0.00           C  
ATOM    242  CEN ASN A  35       1.563  -6.532 -11.640  1.00  0.00           X  
ATOM    243  H   ASN A  35       1.935  -3.370 -11.942  1.00  0.00           H  
ATOM    244  N   HIS A  36       1.984  -3.608  -8.669  1.00  0.00           N  
ATOM    245  CA  HIS A  36       2.223  -3.352  -7.257  1.00  0.00           C  
ATOM    246  C   HIS A  36       1.121  -2.494  -6.628  1.00  0.00           C  
ATOM    247  O   HIS A  36       0.654  -2.804  -5.536  1.00  0.00           O  
ATOM    248  CB  HIS A  36       3.584  -2.675  -7.065  1.00  0.00           C  
ATOM    249  CEN HIS A  36       4.926  -3.051  -6.770  1.00  0.00           X  
ATOM    250  H   HIS A  36       2.653  -3.275  -9.348  1.00  0.00           H  
ATOM    251  N   LEU A  37       0.649  -1.467  -7.338  1.00  0.00           N  
ATOM    252  CA  LEU A  37      -0.403  -0.584  -6.858  1.00  0.00           C  
ATOM    253  C   LEU A  37      -1.702  -1.357  -6.599  1.00  0.00           C  
ATOM    254  O   LEU A  37      -2.277  -1.194  -5.529  1.00  0.00           O  
ATOM    255  CB  LEU A  37      -0.641   0.546  -7.868  1.00  0.00           C  
ATOM    256  CEN LEU A  37      -0.244   2.034  -7.884  1.00  0.00           X  
ATOM    257  H   LEU A  37       1.016  -1.303  -8.264  1.00  0.00           H  
ATOM    258  N   GLN A  38      -2.121  -2.243  -7.509  1.00  0.00           N  
ATOM    259  CA  GLN A  38      -3.333  -3.060  -7.343  1.00  0.00           C  
ATOM    260  C   GLN A  38      -3.224  -4.012  -6.146  1.00  0.00           C  
ATOM    261  O   GLN A  38      -4.181  -4.133  -5.386  1.00  0.00           O  
ATOM    262  CB  GLN A  38      -3.608  -3.868  -8.614  1.00  0.00           C  
ATOM    263  CEN GLN A  38      -4.563  -3.937 -10.074  1.00  0.00           X  
ATOM    264  H   GLN A  38      -1.570  -2.364  -8.348  1.00  0.00           H  
ATOM    265  N   ASN A  39      -2.047  -4.608  -5.916  1.00  0.00           N  
ATOM    266  CA  ASN A  39      -1.821  -5.459  -4.741  1.00  0.00           C  
ATOM    267  C   ASN A  39      -1.950  -4.666  -3.426  1.00  0.00           C  
ATOM    268  O   ASN A  39      -2.586  -5.132  -2.488  1.00  0.00           O  
ATOM    269  CB  ASN A  39      -0.467  -6.140  -4.810  1.00  0.00           C  
ATOM    270  CEN ASN A  39      -0.063  -7.044  -5.160  1.00  0.00           X  
ATOM    271  H   ASN A  39      -1.314  -4.522  -6.608  1.00  0.00           H  
ATOM    272  N   VAL A  40      -1.424  -3.433  -3.380  1.00  0.00           N  
ATOM    273  CA  VAL A  40      -1.522  -2.549  -2.203  1.00  0.00           C  
ATOM    274  C   VAL A  40      -2.987  -2.196  -1.900  1.00  0.00           C  
ATOM    275  O   VAL A  40      -3.401  -2.247  -0.742  1.00  0.00           O  
ATOM    276  CB  VAL A  40      -0.721  -1.248  -2.401  1.00  0.00           C  
ATOM    277  CEN VAL A  40      -0.159  -0.907  -2.197  1.00  0.00           X  
ATOM    278  H   VAL A  40      -0.928  -3.100  -4.196  1.00  0.00           H  
ATOM    279  N   ILE A  41      -3.787  -1.848  -2.918  1.00  0.00           N  
ATOM    280  CA  ILE A  41      -5.220  -1.543  -2.730  1.00  0.00           C  
ATOM    281  C   ILE A  41      -5.956  -2.764  -2.177  1.00  0.00           C  
ATOM    282  O   ILE A  41      -6.759  -2.623  -1.251  1.00  0.00           O  
ATOM    283  CB  ILE A  41      -5.892  -1.101  -4.043  1.00  0.00           C  
ATOM    284  CEN ILE A  41      -6.104  -0.254  -4.696  1.00  0.00           X  
ATOM    285  H   ILE A  41      -3.404  -1.846  -3.850  1.00  0.00           H  
ATOM    286  N   GLU A  42      -5.699  -3.945  -2.741  1.00  0.00           N  
ATOM    287  CA  GLU A  42      -6.337  -5.197  -2.324  1.00  0.00           C  
ATOM    288  C   GLU A  42      -6.050  -5.499  -0.850  1.00  0.00           C  
ATOM    289  O   GLU A  42      -6.961  -5.880  -0.112  1.00  0.00           O  
ATOM    290  CB  GLU A  42      -5.863  -6.358  -3.201  1.00  0.00           C  
ATOM    291  CEN GLU A  42      -6.116  -7.418  -4.511  1.00  0.00           X  
ATOM    292  H   GLU A  42      -5.011  -3.993  -3.479  1.00  0.00           H  
ATOM    293  N   ASP A  43      -4.834  -5.227  -0.380  1.00  0.00           N  
ATOM    294  CA  ASP A  43      -4.459  -5.389   1.023  1.00  0.00           C  
ATOM    295  C   ASP A  43      -5.141  -4.367   1.938  1.00  0.00           C  
ATOM    296  O   ASP A  43      -5.691  -4.737   2.982  1.00  0.00           O  
ATOM    297  CB  ASP A  43      -2.939  -5.287   1.174  1.00  0.00           C  
ATOM    298  CEN ASP A  43      -2.116  -5.883   1.241  1.00  0.00           X  
ATOM    299  H   ASP A  43      -4.105  -5.005  -1.043  1.00  0.00           H  
ATOM    300  N   ILE A  44      -5.168  -3.086   1.545  1.00  0.00           N  
ATOM    301  CA  ILE A  44      -5.731  -2.016   2.384  1.00  0.00           C  
ATOM    302  C   ILE A  44      -7.198  -2.317   2.636  1.00  0.00           C  
ATOM    303  O   ILE A  44      -7.638  -2.201   3.773  1.00  0.00           O  
ATOM    304  CB  ILE A  44      -5.596  -0.626   1.736  1.00  0.00           C  
ATOM    305  CEN ILE A  44      -4.949   0.243   1.615  1.00  0.00           X  
ATOM    306  H   ILE A  44      -4.852  -2.871   0.612  1.00  0.00           H  
ATOM    307  N   HIS A  45      -7.953  -2.743   1.631  1.00  0.00           N  
ATOM    308  CA  HIS A  45      -9.373  -3.051   1.777  1.00  0.00           C  
ATOM    309  C   HIS A  45      -9.655  -4.108   2.850  1.00  0.00           C  
ATOM    310  O   HIS A  45     -10.451  -3.866   3.761  1.00  0.00           O  
ATOM    311  CB  HIS A  45      -9.949  -3.515   0.435  1.00  0.00           C  
ATOM    312  CEN HIS A  45     -10.630  -2.951  -0.682  1.00  0.00           X  
ATOM    313  H   HIS A  45      -7.525  -2.870   0.725  1.00  0.00           H  
ATOM    314  N   ASP A  46      -8.941  -5.226   2.829  1.00  0.00           N  
ATOM    315  CA  ASP A  46      -9.100  -6.307   3.795  1.00  0.00           C  
ATOM    316  C   ASP A  46      -8.704  -5.869   5.207  1.00  0.00           C  
ATOM    317  O   ASP A  46      -9.354  -6.237   6.198  1.00  0.00           O  
ATOM    318  CB  ASP A  46      -8.272  -7.523   3.371  1.00  0.00           C  
ATOM    319  CEN ASP A  46      -8.376  -8.411   2.885  1.00  0.00           X  
ATOM    320  H   ASP A  46      -8.288  -5.361   2.071  1.00  0.00           H  
ATOM    321  N   PHE A  47      -7.660  -5.049   5.333  1.00  0.00           N  
ATOM    322  CA  PHE A  47      -7.223  -4.514   6.615  1.00  0.00           C  
ATOM    323  C   PHE A  47      -8.306  -3.633   7.254  1.00  0.00           C  
ATOM    324  O   PHE A  47      -8.593  -3.788   8.442  1.00  0.00           O  
ATOM    325  CB  PHE A  47      -5.928  -3.719   6.441  1.00  0.00           C  
ATOM    326  CEN PHE A  47      -4.364  -3.939   6.622  1.00  0.00           X  
ATOM    327  H   PHE A  47      -7.172  -4.768   4.495  1.00  0.00           H  
ATOM    328  N   MET A  48      -8.954  -2.771   6.470  1.00  0.00           N  
ATOM    329  CA  MET A  48     -10.025  -1.869   6.887  1.00  0.00           C  
ATOM    330  C   MET A  48     -11.236  -2.658   7.363  1.00  0.00           C  
ATOM    331  O   MET A  48     -11.798  -2.356   8.417  1.00  0.00           O  
ATOM    332  CB  MET A  48     -10.416  -0.939   5.740  1.00  0.00           C  
ATOM    333  CEN MET A  48     -10.338   0.733   5.213  1.00  0.00           X  
ATOM    334  H   MET A  48      -8.693  -2.760   5.493  1.00  0.00           H  
ATOM    335  N   GLN A  49     -11.619  -3.702   6.632  1.00  0.00           N  
ATOM    336  CA  GLN A  49     -12.747  -4.552   6.982  1.00  0.00           C  
ATOM    337  C   GLN A  49     -12.498  -5.286   8.305  1.00  0.00           C  
ATOM    338  O   GLN A  49     -13.384  -5.334   9.161  1.00  0.00           O  
ATOM    339  CB  GLN A  49     -13.015  -5.565   5.866  1.00  0.00           C  
ATOM    340  CEN GLN A  49     -14.024  -5.925   4.487  1.00  0.00           X  
ATOM    341  H   GLN A  49     -11.146  -3.875   5.757  1.00  0.00           H  
ATOM    342  N   ALA A  50     -11.276  -5.773   8.532  1.00  0.00           N  
ATOM    343  CA  ALA A  50     -10.902  -6.472   9.758  1.00  0.00           C  
ATOM    344  C   ALA A  50     -10.879  -5.537  10.981  1.00  0.00           C  
ATOM    345  O   ALA A  50     -11.312  -5.928  12.067  1.00  0.00           O  
ATOM    346  CB  ALA A  50      -9.549  -7.144   9.577  1.00  0.00           C  
ATOM    347  CEN ALA A  50      -9.549  -7.143   9.577  1.00  0.00           X  
ATOM    348  H   ALA A  50     -10.584  -5.679   7.802  1.00  0.00           H  
ATOM    349  N   ALA A  51     -10.406  -4.299  10.825  1.00  0.00           N  
ATOM    350  CA  ALA A  51     -10.458  -3.268  11.856  1.00  0.00           C  
ATOM    351  C   ALA A  51     -11.906  -2.968  12.281  1.00  0.00           C  
ATOM    352  O   ALA A  51     -12.197  -2.928  13.477  1.00  0.00           O  
ATOM    353  CB  ALA A  51      -9.770  -2.003  11.365  1.00  0.00           C  
ATOM    354  CEN ALA A  51      -9.771  -2.003  11.365  1.00  0.00           X  
ATOM    355  H   ALA A  51      -9.978  -4.060   9.944  1.00  0.00           H  
ATOM    356  N   ALA A  52     -12.824  -2.835  11.320  1.00  0.00           N  
ATOM    357  CA  ALA A  52     -14.229  -2.518  11.559  1.00  0.00           C  
ATOM    358  C   ALA A  52     -14.930  -3.644  12.328  1.00  0.00           C  
ATOM    359  O   ALA A  52     -15.713  -3.369  13.237  1.00  0.00           O  
ATOM    360  CB  ALA A  52     -14.939  -2.247  10.241  1.00  0.00           C  
ATOM    361  CEN ALA A  52     -14.939  -2.247  10.242  1.00  0.00           X  
ATOM    362  H   ALA A  52     -12.530  -2.945  10.362  1.00  0.00           H  
ATOM    363  N   ALA A  53     -14.599  -4.908  12.051  1.00  0.00           N  
ATOM    364  CA  ALA A  53     -15.176  -6.056  12.744  1.00  0.00           C  
ATOM    365  C   ALA A  53     -14.695  -6.121  14.201  1.00  0.00           C  
ATOM    366  O   ALA A  53     -15.492  -6.361  15.103  1.00  0.00           O  
ATOM    367  CB  ALA A  53     -14.834  -7.343  12.007  1.00  0.00           C  
ATOM    368  CEN ALA A  53     -14.834  -7.342  12.008  1.00  0.00           X  
ATOM    369  H   ALA A  53     -13.931  -5.085  11.314  1.00  0.00           H  
ATOM    370  N   ALA A  54     -13.422  -5.816  14.472  1.00  0.00           N  
ATOM    371  CA  ALA A  54     -12.894  -5.724  15.834  1.00  0.00           C  
ATOM    372  C   ALA A  54     -13.518  -4.573  16.649  1.00  0.00           C  
ATOM    373  O   ALA A  54     -13.786  -4.734  17.846  1.00  0.00           O  
ATOM    374  CB  ALA A  54     -11.380  -5.574  15.786  1.00  0.00           C  
ATOM    375  CEN ALA A  54     -11.381  -5.574  15.786  1.00  0.00           X  
ATOM    376  H   ALA A  54     -12.786  -5.685  13.699  1.00  0.00           H  
ATOM    377  N   ALA A  55     -13.773  -3.422  16.022  1.00  0.00           N  
ATOM    378  CA  ALA A  55     -14.462  -2.289  16.632  1.00  0.00           C  
ATOM    379  C   ALA A  55     -15.945  -2.602  16.889  1.00  0.00           C  
ATOM    380  O   ALA A  55     -16.396  -2.519  18.034  1.00  0.00           O  
ATOM    381  CB  ALA A  55     -14.319  -1.055  15.752  1.00  0.00           C  
ATOM    382  CEN ALA A  55     -14.320  -1.056  15.753  1.00  0.00           X  
ATOM    383  H   ALA A  55     -13.466  -3.325  15.066  1.00  0.00           H  
ATOM    384  N   ASN A  56     -16.688  -3.041  15.868  1.00  0.00           N  
ATOM    385  CA  ASN A  56     -18.104  -3.405  15.970  1.00  0.00           C  
ATOM    386  C   ASN A  56     -18.372  -4.476  17.033  1.00  0.00           C  
ATOM    387  O   ASN A  56     -19.373  -4.383  17.738  1.00  0.00           O  
ATOM    388  CB  ASN A  56     -18.642  -3.867  14.628  1.00  0.00           C  
ATOM    389  CEN ASN A  56     -19.118  -3.450  13.791  1.00  0.00           X  
ATOM    390  H   ASN A  56     -16.260  -3.084  14.955  1.00  0.00           H  
ATOM    391  N   CYS A  57     -17.439  -5.403  17.276  1.00  0.00           N  
ATOM    392  CA  CYS A  57     -17.578  -6.425  18.317  1.00  0.00           C  
ATOM    393  C   CYS A  57     -17.947  -5.821  19.686  1.00  0.00           C  
ATOM    394  O   CYS A  57     -18.566  -6.499  20.500  1.00  0.00           O  
ATOM    395  CB  CYS A  57     -16.178  -7.038  18.362  1.00  0.00           C  
ATOM    396  CEN CYS A  57     -15.851  -7.956  18.040  1.00  0.00           X  
ATOM    397  H   CYS A  57     -16.632  -5.448  16.667  1.00  0.00           H  
ATOM    398  N   ARG A  58     -17.639  -4.539  19.959  1.00  0.00           N  
ATOM    399  CA  ARG A  58     -17.955  -3.912  21.258  1.00  0.00           C  
ATOM    400  C   ARG A  58     -19.450  -3.852  21.574  1.00  0.00           C  
ATOM    401  O   ARG A  58     -19.787  -3.610  22.728  1.00  0.00           O  
ATOM    402  CB  ARG A  58     -17.331  -2.530  21.376  1.00  0.00           C  
ATOM    403  CEN ARG A  58     -15.724  -0.728  21.947  1.00  0.00           X  
ATOM    404  H   ARG A  58     -17.274  -3.964  19.212  1.00  0.00           H  
ATOM    405  N   LYS A  59     -20.339  -4.062  20.597  1.00  0.00           N  
ATOM    406  CA  LYS A  59     -21.800  -3.929  20.766  1.00  0.00           C  
ATOM    407  C   LYS A  59     -22.379  -4.855  21.846  1.00  0.00           C  
ATOM    408  O   LYS A  59     -23.464  -4.582  22.344  1.00  0.00           O  
ATOM    409  CB  LYS A  59     -22.505  -4.197  19.435  1.00  0.00           C  
ATOM    410  CEN LYS A  59     -23.492  -3.436  17.725  1.00  0.00           X  
ATOM    411  H   LYS A  59     -20.000  -4.410  19.713  1.00  0.00           H  
ATOM    412  N   GLY A  60     -21.653  -5.906  22.248  1.00  0.00           N  
ATOM    413  CA  GLY A  60     -22.106  -6.943  23.186  1.00  0.00           C  
ATOM    414  C   GLY A  60     -22.355  -6.488  24.624  1.00  0.00           C  
ATOM    415  O   GLY A  60     -22.988  -7.220  25.373  1.00  0.00           O  
ATOM    416  CEN GLY A  60     -22.106  -6.943  23.186  1.00  0.00           X  
ATOM    417  H   GLY A  60     -20.762  -6.056  21.796  1.00  0.00           H  
ATOM    418  N   SER A  61     -21.866  -5.313  25.038  1.00  0.00           N  
ATOM    419  CA  SER A  61     -22.019  -4.845  26.422  1.00  0.00           C  
ATOM    420  C   SER A  61     -23.032  -3.687  26.513  1.00  0.00           C  
ATOM    421  O   SER A  61     -22.631  -2.582  26.875  1.00  0.00           O  
ATOM    422  CB  SER A  61     -20.674  -4.417  26.977  1.00  0.00           C  
ATOM    423  CEN SER A  61     -20.172  -4.208  26.987  1.00  0.00           X  
ATOM    424  H   SER A  61     -21.474  -4.685  24.351  1.00  0.00           H  
ATOM    425  N   PRO A  62     -24.338  -3.883  26.229  1.00  0.00           N  
ATOM    426  CA  PRO A  62     -25.295  -2.797  26.343  1.00  0.00           C  
ATOM    427  C   PRO A  62     -25.483  -2.479  27.833  1.00  0.00           C  
ATOM    428  O   PRO A  62     -25.217  -3.312  28.686  1.00  0.00           O  
ATOM    429  CB  PRO A  62     -26.575  -3.332  25.679  1.00  0.00           C  
ATOM    430  CEN PRO A  62     -25.607  -4.814  25.450  1.00  0.00           X  
ATOM    431  N   GLY A  63     -25.901  -1.247  28.120  1.00  0.00           N  
ATOM    432  CA  GLY A  63     -26.229  -0.761  29.466  1.00  0.00           C  
ATOM    433  C   GLY A  63     -25.197   0.095  30.208  1.00  0.00           C  
ATOM    434  O   GLY A  63     -24.011   0.102  29.904  1.00  0.00           O  
ATOM    435  CEN GLY A  63     -26.229  -0.760  29.466  1.00  0.00           X  
ATOM    436  H   GLY A  63     -26.328  -0.746  27.355  1.00  0.00           H  
ATOM    437  N   SER A  64     -25.635   0.697  31.311  1.00  0.00           N  
ATOM    438  CA  SER A  64     -24.814   1.598  32.120  1.00  0.00           C  
ATOM    439  C   SER A  64     -24.597   1.069  33.552  1.00  0.00           C  
ATOM    440  O   SER A  64     -25.510   0.447  34.099  1.00  0.00           O  
ATOM    441  CB  SER A  64     -25.454   2.972  32.159  1.00  0.00           C  
ATOM    442  CEN SER A  64     -25.845   3.350  32.173  1.00  0.00           X  
ATOM    443  H   SER A  64     -26.472   0.335  31.750  1.00  0.00           H  
ATOM    444  N   PRO A  65     -23.468   1.382  34.218  1.00  0.00           N  
ATOM    445  CA  PRO A  65     -23.209   0.891  35.563  1.00  0.00           C  
ATOM    446  C   PRO A  65     -23.969   1.781  36.551  1.00  0.00           C  
ATOM    447  O   PRO A  65     -23.395   2.620  37.243  1.00  0.00           O  
ATOM    448  CB  PRO A  65     -21.683   0.983  35.728  1.00  0.00           C  
ATOM    449  CEN PRO A  65     -21.736   1.651  34.074  1.00  0.00           X  
ATOM    450  N   ALA A  66     -25.289   1.632  36.585  1.00  0.00           N  
ATOM    451  CA  ALA A  66     -26.156   2.389  37.473  1.00  0.00           C  
ATOM    452  C   ALA A  66     -25.766   2.067  38.920  1.00  0.00           C  
ATOM    453  O   ALA A  66     -25.414   0.935  39.226  1.00  0.00           O  
ATOM    454  CB  ALA A  66     -27.620   2.070  37.208  1.00  0.00           C  
ATOM    455  CEN ALA A  66     -27.619   2.070  37.209  1.00  0.00           X  
ATOM    456  H   ALA A  66     -25.696   0.866  36.070  1.00  0.00           H  
ATOM    457  N   GLY A  67     -25.881   3.056  39.807  1.00  0.00           N  
ATOM    458  CA  GLY A  67     -25.581   2.886  41.231  1.00  0.00           C  
ATOM    459  C   GLY A  67     -24.576   3.872  41.829  1.00  0.00           C  
ATOM    460  O   GLY A  67     -23.950   4.638  41.120  1.00  0.00           O  
ATOM    461  CEN GLY A  67     -25.581   2.886  41.231  1.00  0.00           X  
ATOM    462  H   GLY A  67     -26.369   3.892  39.518  1.00  0.00           H  
ATOM    463  N   SER A  68     -24.420   3.767  43.149  1.00  0.00           N  
ATOM    464  CA  SER A  68     -23.566   4.558  44.049  1.00  0.00           C  
ATOM    465  C   SER A  68     -23.858   6.056  44.296  1.00  0.00           C  
ATOM    466  O   SER A  68     -22.931   6.853  44.424  1.00  0.00           O  
ATOM    467  CB  SER A  68     -22.142   4.432  43.542  1.00  0.00           C  
ATOM    468  CEN SER A  68     -21.729   4.401  43.189  1.00  0.00           X  
ATOM    469  H   SER A  68     -24.532   2.823  43.491  1.00  0.00           H  
ATOM    470  N   PRO A  69     -25.127   6.442  44.556  1.00  0.00           N  
ATOM    471  CA  PRO A  69     -25.475   7.827  44.845  1.00  0.00           C  
ATOM    472  C   PRO A  69     -24.914   8.238  46.212  1.00  0.00           C  
ATOM    473  O   PRO A  69     -24.881   7.437  47.147  1.00  0.00           O  
ATOM    474  CB  PRO A  69     -27.012   7.846  44.810  1.00  0.00           C  
ATOM    475  CEN PRO A  69     -26.837   6.096  44.505  1.00  0.00           X  
ATOM    476  N   THR A  70     -24.515   9.499  46.351  1.00  0.00           N  
ATOM    477  CA  THR A  70     -24.014  10.043  47.625  1.00  0.00           C  
ATOM    478  C   THR A  70     -24.768  11.334  47.936  1.00  0.00           C  
ATOM    479  O   THR A  70     -25.489  11.869  47.098  1.00  0.00           O  
ATOM    480  CB  THR A  70     -22.501  10.325  47.587  1.00  0.00           C  
ATOM    481  CEN THR A  70     -21.947  10.150  47.526  1.00  0.00           X  
ATOM    482  H   THR A  70     -24.793  10.176  45.654  1.00  0.00           H  
ATOM    483  N   SER A  71     -24.682  11.728  49.206  1.00  0.00           N  
ATOM    484  CA  SER A  71     -25.244  12.934  49.811  1.00  0.00           C  
ATOM    485  C   SER A  71     -24.461  13.479  51.011  1.00  0.00           C  
ATOM    486  O   SER A  71     -23.793  12.724  51.705  1.00  0.00           O  
ATOM    487  CB  SER A  71     -26.676  12.656  50.224  1.00  0.00           C  
ATOM    488  CEN SER A  71     -27.107  12.382  50.413  1.00  0.00           X  
ATOM    489  H   SER A  71     -24.237  11.097  49.856  1.00  0.00           H  
ATOM    490  N   THR A  72     -24.667  14.781  51.242  1.00  0.00           N  
ATOM    491  CA  THR A  72     -24.156  15.608  52.355  1.00  0.00           C  
ATOM    492  C   THR A  72     -22.678  15.511  52.752  1.00  0.00           C  
ATOM    493  O   THR A  72     -22.280  14.528  53.357  1.00  0.00           O  
ATOM    494  CB  THR A  72     -24.976  15.314  53.625  1.00  0.00           C  
ATOM    495  CEN THR A  72     -25.483  15.280  53.913  1.00  0.00           X  
ATOM    496  H   THR A  72     -25.592  15.085  50.975  1.00  0.00           H  
ATOM    497  N   GLU A  73     -21.932  16.602  52.531  1.00  0.00           N  
ATOM    498  CA  GLU A  73     -20.484  16.781  52.824  1.00  0.00           C  
ATOM    499  C   GLU A  73     -20.296  18.157  53.512  1.00  0.00           C  
ATOM    500  O   GLU A  73     -21.206  18.979  53.525  1.00  0.00           O  
ATOM    501  CB  GLU A  73     -19.640  16.691  51.551  1.00  0.00           C  
ATOM    502  CEN GLU A  73     -18.617  15.803  50.517  1.00  0.00           X  
ATOM    503  H   GLU A  73     -22.433  17.480  52.514  1.00  0.00           H  
ATOM    504  N   GLU A  74     -19.335  18.275  54.438  1.00  0.00           N  
ATOM    505  CA  GLU A  74     -18.894  19.488  55.171  1.00  0.00           C  
ATOM    506  C   GLU A  74     -19.939  20.144  56.104  1.00  0.00           C  
ATOM    507  O   GLU A  74     -21.109  19.772  56.133  1.00  0.00           O  
ATOM    508  CB  GLU A  74     -18.412  20.534  54.163  1.00  0.00           C  
ATOM    509  CEN GLU A  74     -17.143  21.290  53.313  1.00  0.00           X  
ATOM    510  H   GLU A  74     -19.476  17.530  55.107  1.00  0.00           H  
ATOM    511  N   GLY A  75     -19.511  21.184  56.844  1.00  0.00           N  
ATOM    512  CA  GLY A  75     -20.364  21.931  57.783  1.00  0.00           C  
ATOM    513  C   GLY A  75     -19.775  23.256  58.305  1.00  0.00           C  
ATOM    514  O   GLY A  75     -20.140  23.712  59.382  1.00  0.00           O  
ATOM    515  CEN GLY A  75     -20.365  21.931  57.783  1.00  0.00           X  
ATOM    516  H   GLY A  75     -18.557  21.493  56.731  1.00  0.00           H  
ATOM    517  N   THR A  76     -18.840  23.828  57.546  1.00  0.00           N  
ATOM    518  CA  THR A  76     -18.043  25.070  57.696  1.00  0.00           C  
ATOM    519  C   THR A  76     -18.722  26.462  57.594  1.00  0.00           C  
ATOM    520  O   THR A  76     -19.496  26.724  56.680  1.00  0.00           O  
ATOM    521  CB  THR A  76     -16.906  25.055  56.657  1.00  0.00           C  
ATOM    522  CEN THR A  76     -16.441  24.804  56.407  1.00  0.00           X  
ATOM    523  H   THR A  76     -18.802  23.482  56.598  1.00  0.00           H  
ATOM    524  N   SER A  77     -18.285  27.339  58.515  1.00  0.00           N  
ATOM    525  CA  SER A  77     -18.599  28.762  58.821  1.00  0.00           C  
ATOM    526  C   SER A  77     -18.287  29.921  57.854  1.00  0.00           C  
ATOM    527  O   SER A  77     -17.183  29.979  57.339  1.00  0.00           O  
ATOM    528  CB  SER A  77     -17.923  29.087  60.139  1.00  0.00           C  
ATOM    529  CEN SER A  77     -17.541  29.093  60.526  1.00  0.00           X  
ATOM    530  H   SER A  77     -17.329  27.140  58.778  1.00  0.00           H  
ATOM    531  N   GLU A  78     -19.153  30.955  57.819  1.00  0.00           N  
ATOM    532  CA  GLU A  78     -18.975  32.178  56.988  1.00  0.00           C  
ATOM    533  C   GLU A  78     -19.063  33.487  57.825  1.00  0.00           C  
ATOM    534  O   GLU A  78     -19.847  33.603  58.761  1.00  0.00           O  
ATOM    535  CB  GLU A  78     -20.018  32.209  55.869  1.00  0.00           C  
ATOM    536  CEN GLU A  78     -20.449  31.927  54.244  1.00  0.00           X  
ATOM    537  H   GLU A  78     -19.714  31.110  58.645  1.00  0.00           H  
ATOM    538  N   SER A  79     -18.196  34.450  57.503  1.00  0.00           N  
ATOM    539  CA  SER A  79     -18.039  35.813  58.045  1.00  0.00           C  
ATOM    540  C   SER A  79     -17.384  36.835  57.102  1.00  0.00           C  
ATOM    541  O   SER A  79     -16.424  36.476  56.424  1.00  0.00           O  
ATOM    542  CB  SER A  79     -17.242  35.740  59.333  1.00  0.00           C  
ATOM    543  CEN SER A  79     -16.865  35.574  59.688  1.00  0.00           X  
ATOM    544  H   SER A  79     -17.505  34.202  56.809  1.00  0.00           H  
ATOM    545  N   ALA A  80     -17.728  38.133  57.215  1.00  0.00           N  
ATOM    546  CA  ALA A  80     -17.103  39.211  56.426  1.00  0.00           C  
ATOM    547  C   ALA A  80     -16.930  40.533  57.222  1.00  0.00           C  
ATOM    548  O   ALA A  80     -17.667  40.802  58.162  1.00  0.00           O  
ATOM    549  CB  ALA A  80     -17.921  39.459  55.167  1.00  0.00           C  
ATOM    550  CEN ALA A  80     -17.920  39.460  55.168  1.00  0.00           X  
ATOM    551  H   ALA A  80     -18.296  38.413  58.003  1.00  0.00           H  
ATOM    552  N   THR A  81     -15.920  41.311  56.803  1.00  0.00           N  
ATOM    553  CA  THR A  81     -15.446  42.656  57.242  1.00  0.00           C  
ATOM    554  C   THR A  81     -16.227  43.970  56.971  1.00  0.00           C  
ATOM    555  O   THR A  81     -16.646  44.215  55.845  1.00  0.00           O  
ATOM    556  CB  THR A  81     -14.038  42.879  56.660  1.00  0.00           C  
ATOM    557  CEN THR A  81     -13.483  42.713  56.578  1.00  0.00           X  
ATOM    558  H   THR A  81     -15.739  41.179  55.816  1.00  0.00           H  
ATOM    559  N   PRO A  82     -16.275  44.906  57.957  1.00  0.00           N  
ATOM    560  CA  PRO A  82     -16.938  46.209  57.849  1.00  0.00           C  
ATOM    561  C   PRO A  82     -16.234  47.152  56.851  1.00  0.00           C  
ATOM    562  O   PRO A  82     -15.005  47.171  56.769  1.00  0.00           O  
ATOM    563  CB  PRO A  82     -16.895  46.756  59.285  1.00  0.00           C  
ATOM    564  CEN PRO A  82     -15.975  45.264  59.622  1.00  0.00           X  
ATOM    565  N   GLU A  83     -16.998  47.994  56.149  1.00  0.00           N  
ATOM    566  CA  GLU A  83     -16.458  48.988  55.210  1.00  0.00           C  
ATOM    567  C   GLU A  83     -16.792  50.416  55.662  1.00  0.00           C  
ATOM    568  O   GLU A  83     -17.941  50.764  55.932  1.00  0.00           O  
ATOM    569  CB  GLU A  83     -16.998  48.743  53.800  1.00  0.00           C  
ATOM    570  CEN GLU A  83     -16.799  48.105  52.232  1.00  0.00           X  
ATOM    571  H   GLU A  83     -17.987  48.037  56.339  1.00  0.00           H  
ATOM    572  N   SER A  84     -15.748  51.245  55.734  1.00  0.00           N  
ATOM    573  CA  SER A  84     -15.794  52.664  56.089  1.00  0.00           C  
ATOM    574  C   SER A  84     -16.642  53.423  55.065  1.00  0.00           C  
ATOM    575  O   SER A  84     -16.685  53.028  53.903  1.00  0.00           O  
ATOM    576  CB  SER A  84     -14.394  53.241  56.162  1.00  0.00           C  
ATOM    577  CEN SER A  84     -13.869  53.317  56.042  1.00  0.00           X  
ATOM    578  H   SER A  84     -14.898  50.930  55.289  1.00  0.00           H  
ATOM    579  N   GLY A  85     -17.253  54.537  55.471  1.00  0.00           N  
ATOM    580  CA  GLY A  85     -18.035  55.426  54.607  1.00  0.00           C  
ATOM    581  C   GLY A  85     -17.435  56.848  54.581  1.00  0.00           C  
ATOM    582  O   GLY A  85     -16.388  57.043  55.192  1.00  0.00           O  
ATOM    583  CEN GLY A  85     -18.035  55.427  54.607  1.00  0.00           X  
ATOM    584  H   GLY A  85     -17.105  54.842  56.422  1.00  0.00           H  
ATOM    585  N   PRO A  86     -18.055  57.827  53.889  1.00  0.00           N  
ATOM    586  CA  PRO A  86     -17.587  59.215  53.799  1.00  0.00           C  
ATOM    587  C   PRO A  86     -17.773  60.015  55.105  1.00  0.00           C  
ATOM    588  O   PRO A  86     -18.724  59.780  55.847  1.00  0.00           O  
ATOM    589  CB  PRO A  86     -18.425  59.798  52.649  1.00  0.00           C  
ATOM    590  CEN PRO A  86     -19.211  58.196  52.663  1.00  0.00           X  
ATOM    591  N   GLY A  87     -16.934  61.038  55.324  1.00  0.00           N  
ATOM    592  CA  GLY A  87     -17.078  61.971  56.461  1.00  0.00           C  
ATOM    593  C   GLY A  87     -15.795  62.184  57.274  1.00  0.00           C  
ATOM    594  O   GLY A  87     -14.826  61.469  57.069  1.00  0.00           O  
ATOM    595  CEN GLY A  87     -17.078  61.972  56.462  1.00  0.00           X  
ATOM    596  H   GLY A  87     -16.283  61.283  54.595  1.00  0.00           H  
ATOM    597  N   THR A  88     -15.700  63.256  58.075  1.00  0.00           N  
ATOM    598  CA  THR A  88     -14.534  63.633  58.924  1.00  0.00           C  
ATOM    599  C   THR A  88     -13.290  64.039  58.112  1.00  0.00           C  
ATOM    600  O   THR A  88     -12.969  63.407  57.115  1.00  0.00           O  
ATOM    601  CB  THR A  88     -14.137  62.483  59.867  1.00  0.00           C  
ATOM    602  CEN THR A  88     -14.259  62.103  60.294  1.00  0.00           X  
ATOM    603  H   THR A  88     -16.028  64.070  57.574  1.00  0.00           H  
ATOM    604  N   SER A  89     -12.669  65.179  58.427  1.00  0.00           N  
ATOM    605  CA  SER A  89     -12.998  66.122  59.526  1.00  0.00           C  
ATOM    606  C   SER A  89     -12.415  65.707  60.877  1.00  0.00           C  
ATOM    607  O   SER A  89     -12.983  65.998  61.921  1.00  0.00           O  
ATOM    608  CB  SER A  89     -14.503  66.266  59.648  1.00  0.00           C  
ATOM    609  CEN SER A  89     -15.029  66.127  59.641  1.00  0.00           X  
ATOM    610  H   SER A  89     -11.670  65.029  58.386  1.00  0.00           H  
ATOM    611  N   THR A  90     -11.206  65.146  60.868  1.00  0.00           N  
ATOM    612  CA  THR A  90     -10.462  64.845  62.104  1.00  0.00           C  
ATOM    613  C   THR A  90      -9.012  65.283  61.900  1.00  0.00           C  
ATOM    614  O   THR A  90      -8.537  65.398  60.772  1.00  0.00           O  
ATOM    615  CB  THR A  90     -10.507  63.350  62.472  1.00  0.00           C  
ATOM    616  CEN THR A  90     -10.799  62.865  62.618  1.00  0.00           X  
ATOM    617  H   THR A  90     -10.622  65.268  60.054  1.00  0.00           H  
ATOM    618  N   GLU A  91      -8.394  65.635  63.020  1.00  0.00           N  
ATOM    619  CA  GLU A  91      -7.004  66.038  63.239  1.00  0.00           C  
ATOM    620  C   GLU A  91      -6.273  65.147  64.283  1.00  0.00           C  
ATOM    621  O   GLU A  91      -6.915  64.681  65.232  1.00  0.00           O  
ATOM    622  CB  GLU A  91      -6.956  67.504  63.675  1.00  0.00           C  
ATOM    623  CEN GLU A  91      -6.739  69.151  63.295  1.00  0.00           X  
ATOM    624  H   GLU A  91      -8.949  65.621  63.862  1.00  0.00           H  
ATOM    625  N   PRO A  92      -4.967  64.856  64.099  1.00  0.00           N  
ATOM    626  CA  PRO A  92      -4.130  64.096  65.025  1.00  0.00           C  
ATOM    627  C   PRO A  92      -3.914  64.803  66.372  1.00  0.00           C  
ATOM    628  O   PRO A  92      -3.795  66.022  66.457  1.00  0.00           O  
ATOM    629  CB  PRO A  92      -2.811  63.924  64.253  1.00  0.00           C  
ATOM    630  CEN PRO A  92      -3.618  64.938  63.027  1.00  0.00           X  
ATOM    631  N   SER A  93      -3.804  64.024  67.448  1.00  0.00           N  
ATOM    632  CA  SER A  93      -3.505  64.556  68.781  1.00  0.00           C  
ATOM    633  C   SER A  93      -2.887  63.479  69.661  1.00  0.00           C  
ATOM    634  O   SER A  93      -3.246  62.307  69.603  1.00  0.00           O  
ATOM    635  CB  SER A  93      -4.761  65.109  69.426  1.00  0.00           C  
ATOM    636  CEN SER A  93      -5.287  65.155  69.555  1.00  0.00           X  
ATOM    637  H   SER A  93      -3.747  63.024  67.322  1.00  0.00           H  
ATOM    638  N   GLU A  94      -1.930  63.936  70.469  1.00  0.00           N  
ATOM    639  CA  GLU A  94      -1.196  63.166  71.463  1.00  0.00           C  
ATOM    640  C   GLU A  94      -2.072  62.938  72.708  1.00  0.00           C  
ATOM    641  O   GLU A  94      -2.806  63.830  73.135  1.00  0.00           O  
ATOM    642  CB  GLU A  94       0.104  63.877  71.842  1.00  0.00           C  
ATOM    643  CEN GLU A  94       1.791  64.055  71.680  1.00  0.00           X  
ATOM    644  H   GLU A  94      -1.872  64.937  70.581  1.00  0.00           H  
ATOM    645  N   GLY A  95      -1.995  61.749  73.313  1.00  0.00           N  
ATOM    646  CA  GLY A  95      -2.762  61.430  74.519  1.00  0.00           C  
ATOM    647  C   GLY A  95      -2.136  61.941  75.817  1.00  0.00           C  
ATOM    648  O   GLY A  95      -2.740  61.854  76.874  1.00  0.00           O  
ATOM    649  CEN GLY A  95      -2.762  61.429  74.519  1.00  0.00           X  
ATOM    650  H   GLY A  95      -1.480  61.009  72.856  1.00  0.00           H  
ATOM    651  N   SER A  96      -0.907  62.444  75.695  1.00  0.00           N  
ATOM    652  CA  SER A  96      -0.038  63.010  76.746  1.00  0.00           C  
ATOM    653  C   SER A  96       0.447  62.174  77.955  1.00  0.00           C  
ATOM    654  O   SER A  96       0.609  62.679  79.060  1.00  0.00           O  
ATOM    655  CB  SER A  96      -0.748  64.235  77.287  1.00  0.00           C  
ATOM    656  CEN SER A  96      -1.156  64.551  77.460  1.00  0.00           X  
ATOM    657  H   SER A  96      -0.763  62.887  74.800  1.00  0.00           H  
ATOM    658  N   ALA A  97       0.955  60.987  77.596  1.00  0.00           N  
ATOM    659  CA  ALA A  97       1.549  59.953  78.469  1.00  0.00           C  
ATOM    660  C   ALA A  97       1.181  59.854  79.979  1.00  0.00           C  
ATOM    661  O   ALA A  97       0.234  60.476  80.454  1.00  0.00           O  
ATOM    662  CB  ALA A  97       3.060  60.091  78.358  1.00  0.00           C  
ATOM    663  CEN ALA A  97       3.059  60.091  78.358  1.00  0.00           X  
ATOM    664  H   ALA A  97       1.309  60.968  76.648  1.00  0.00           H  
ATOM    665  N   PRO A  98       1.952  59.054  80.754  1.00  0.00           N  
ATOM    666  CA  PRO A  98       1.746  58.830  82.185  1.00  0.00           C  
ATOM    667  C   PRO A  98       2.098  60.050  83.051  1.00  0.00           C  
ATOM    668  O   PRO A  98       3.048  60.781  82.771  1.00  0.00           O  
ATOM    669  CB  PRO A  98       2.656  57.630  82.494  1.00  0.00           C  
ATOM    670  CEN PRO A  98       3.133  57.795  80.782  1.00  0.00           X  
ATOM    671  N   GLY A  99       1.369  60.219  84.159  1.00  0.00           N  
ATOM    672  CA  GLY A  99       1.617  61.243  85.172  1.00  0.00           C  
ATOM    673  C   GLY A  99       2.793  60.893  86.091  1.00  0.00           C  
ATOM    674  O   GLY A  99       3.176  59.739  86.239  1.00  0.00           O  
ATOM    675  CEN GLY A  99       1.617  61.244  85.172  1.00  0.00           X  
ATOM    676  H   GLY A  99       0.619  59.565  84.335  1.00  0.00           H  
ATOM    677  N   SER A 100       3.352  61.906  86.738  1.00  0.00           N  
ATOM    678  CA  SER A 100       4.457  61.880  87.713  1.00  0.00           C  
ATOM    679  C   SER A 100       4.401  63.240  88.442  1.00  0.00           C  
ATOM    680  O   SER A 100       3.623  64.080  87.981  1.00  0.00           O  
ATOM    681  CB  SER A 100       5.795  61.659  87.035  1.00  0.00           C  
ATOM    682  CEN SER A 100       6.180  61.681  86.652  1.00  0.00           X  
ATOM    683  H   SER A 100       2.838  62.773  86.735  1.00  0.00           H  
ATOM    684  N   PRO A 101       5.180  63.557  89.502  1.00  0.00           N  
ATOM    685  CA  PRO A 101       6.147  62.748  90.261  1.00  0.00           C  
ATOM    686  C   PRO A 101       5.621  62.321  91.669  1.00  0.00           C  
ATOM    687  O   PRO A 101       4.479  62.585  92.029  1.00  0.00           O  
ATOM    688  CB  PRO A 101       7.375  63.670  90.359  1.00  0.00           C  
ATOM    689  CEN PRO A 101       6.316  64.849  89.538  1.00  0.00           X  
ATOM    690  N   ALA A 102       6.531  61.767  92.488  1.00  0.00           N  
ATOM    691  CA  ALA A 102       6.395  61.440  93.919  1.00  0.00           C  
ATOM    692  C   ALA A 102       5.357  60.373  94.335  1.00  0.00           C  
ATOM    693  O   ALA A 102       4.530  60.568  95.217  1.00  0.00           O  
ATOM    694  CB  ALA A 102       6.103  62.729  94.674  1.00  0.00           C  
ATOM    695  CEN ALA A 102       6.102  62.728  94.674  1.00  0.00           X  
ATOM    696  H   ALA A 102       7.483  61.792  92.145  1.00  0.00           H  
ATOM    697  N   GLY A 103       5.538  59.173  93.775  1.00  0.00           N  
ATOM    698  CA  GLY A 103       4.746  57.970  94.037  1.00  0.00           C  
ATOM    699  C   GLY A 103       5.640  56.736  93.858  1.00  0.00           C  
ATOM    700  O   GLY A 103       6.615  56.786  93.115  1.00  0.00           O  
ATOM    701  CEN GLY A 103       4.745  57.970  94.037  1.00  0.00           X  
ATOM    702  H   GLY A 103       6.391  59.014  93.255  1.00  0.00           H  
ATOM    703  N   SER A 104       5.361  55.692  94.635  1.00  0.00           N  
ATOM    704  CA  SER A 104       6.015  54.369  94.677  1.00  0.00           C  
ATOM    705  C   SER A 104       5.353  53.295  93.775  1.00  0.00           C  
ATOM    706  O   SER A 104       4.147  53.357  93.549  1.00  0.00           O  
ATOM    707  CB  SER A 104       6.051  53.881  96.112  1.00  0.00           C  
ATOM    708  CEN SER A 104       5.888  53.796  96.624  1.00  0.00           X  
ATOM    709  H   SER A 104       4.652  55.841  95.337  1.00  0.00           H  
ATOM    710  N   PRO A 105       6.131  52.318  93.251  1.00  0.00           N  
ATOM    711  CA  PRO A 105       5.652  51.159  92.484  1.00  0.00           C  
ATOM    712  C   PRO A 105       4.803  50.170  93.299  1.00  0.00           C  
ATOM    713  O   PRO A 105       5.085  49.933  94.474  1.00  0.00           O  
ATOM    714  CB  PRO A 105       6.950  50.507  91.981  1.00  0.00           C  
ATOM    715  CEN PRO A 105       7.740  51.779  92.953  1.00  0.00           X  
ATOM    716  N   THR A 106       3.852  49.485  92.652  1.00  0.00           N  
ATOM    717  CA  THR A 106       3.005  48.466  93.300  1.00  0.00           C  
ATOM    718  C   THR A 106       2.934  47.173  92.482  1.00  0.00           C  
ATOM    719  O   THR A 106       3.176  47.184  91.277  1.00  0.00           O  
ATOM    720  CB  THR A 106       1.574  48.985  93.529  1.00  0.00           C  
ATOM    721  CEN THR A 106       1.197  49.366  93.762  1.00  0.00           X  
ATOM    722  H   THR A 106       3.771  49.585  91.650  1.00  0.00           H  
ATOM    723  N   SER A 107       2.600  46.082  93.182  1.00  0.00           N  
ATOM    724  CA  SER A 107       2.346  44.699  92.745  1.00  0.00           C  
ATOM    725  C   SER A 107       0.996  44.461  92.070  1.00  0.00           C  
ATOM    726  O   SER A 107       0.020  45.088  92.475  1.00  0.00           O  
ATOM    727  CB  SER A 107       2.475  43.771  93.938  1.00  0.00           C  
ATOM    728  CEN SER A 107       2.439  43.595  94.451  1.00  0.00           X  
ATOM    729  H   SER A 107       2.479  46.212  94.179  1.00  0.00           H  
ATOM    730  N   THR A 108       0.921  43.457  91.180  1.00  0.00           N  
ATOM    731  CA  THR A 108      -0.316  43.014  90.473  1.00  0.00           C  
ATOM    732  C   THR A 108      -0.478  41.475  90.561  1.00  0.00           C  
ATOM    733  O   THR A 108       0.477  40.781  90.881  1.00  0.00           O  
ATOM    734  CB  THR A 108      -0.310  43.435  88.992  1.00  0.00           C  
ATOM    735  CEN THR A 108      -0.291  43.843  88.574  1.00  0.00           X  
ATOM    736  H   THR A 108       1.615  42.730  91.258  1.00  0.00           H  
ATOM    737  N   GLU A 109      -1.722  41.032  90.301  1.00  0.00           N  
ATOM    738  CA  GLU A 109      -2.308  39.667  90.168  1.00  0.00           C  
ATOM    739  C   GLU A 109      -2.016  38.558  91.207  1.00  0.00           C  
ATOM    740  O   GLU A 109      -1.052  37.813  91.117  1.00  0.00           O  
ATOM    741  CB  GLU A 109      -1.907  39.120  88.796  1.00  0.00           C  
ATOM    742  CEN GLU A 109      -2.254  38.871  87.147  1.00  0.00           X  
ATOM    743  H   GLU A 109      -2.256  41.684  89.744  1.00  0.00           H  
ATOM    744  N   GLU A 110      -2.714  38.576  92.354  1.00  0.00           N  
ATOM    745  CA  GLU A 110      -3.897  39.382  92.774  1.00  0.00           C  
ATOM    746  C   GLU A 110      -5.214  38.958  92.093  1.00  0.00           C  
ATOM    747  O   GLU A 110      -5.993  39.777  91.620  1.00  0.00           O  
ATOM    748  CB  GLU A 110      -3.645  40.866  92.498  1.00  0.00           C  
ATOM    749  CEN GLU A 110      -3.179  42.411  93.044  1.00  0.00           X  
ATOM    750  H   GLU A 110      -2.910  37.607  92.560  1.00  0.00           H  
ATOM    751  N   GLY A 111      -5.474  37.643  92.075  1.00  0.00           N  
ATOM    752  CA  GLY A 111      -6.727  37.067  91.576  1.00  0.00           C  
ATOM    753  C   GLY A 111      -6.793  35.533  91.600  1.00  0.00           C  
ATOM    754  O   GLY A 111      -5.772  34.877  91.739  1.00  0.00           O  
ATOM    755  CEN GLY A 111      -6.727  37.067  91.576  1.00  0.00           X  
ATOM    756  H   GLY A 111      -4.768  37.011  92.425  1.00  0.00           H  
ATOM    757  N   THR A 112      -8.005  34.995  91.461  1.00  0.00           N  
ATOM    758  CA  THR A 112      -8.364  33.559  91.389  1.00  0.00           C  
ATOM    759  C   THR A 112      -7.687  32.502  92.301  1.00  0.00           C  
ATOM    760  O   THR A 112      -7.036  31.571  91.846  1.00  0.00           O  
ATOM    761  CB  THR A 112      -8.159  33.078  89.941  1.00  0.00           C  
ATOM    762  CEN THR A 112      -8.256  33.122  89.366  1.00  0.00           X  
ATOM    763  H   THR A 112      -8.617  35.560  90.889  1.00  0.00           H  
ATOM    764  N   SER A 113      -8.024  32.608  93.596  1.00  0.00           N  
ATOM    765  CA  SER A 113      -7.630  31.802  94.781  1.00  0.00           C  
ATOM    766  C   SER A 113      -8.616  30.817  95.430  1.00  0.00           C  
ATOM    767  O   SER A 113      -9.760  31.180  95.677  1.00  0.00           O  
ATOM    768  CB  SER A 113      -7.168  32.766  95.856  1.00  0.00           C  
ATOM    769  CEN SER A 113      -7.155  33.213  96.167  1.00  0.00           X  
ATOM    770  H   SER A 113      -8.879  33.125  93.756  1.00  0.00           H  
ATOM    771  N   THR A 114      -8.094  29.687  95.946  1.00  0.00           N  
ATOM    772  CA  THR A 114      -8.863  28.650  96.685  1.00  0.00           C  
ATOM    773  C   THR A 114      -7.978  28.031  97.792  1.00  0.00           C  
ATOM    774  O   THR A 114      -6.756  28.048  97.695  1.00  0.00           O  
ATOM    775  CB  THR A 114      -9.369  27.533  95.753  1.00  0.00           C  
ATOM    776  CEN THR A 114      -9.683  27.348  95.297  1.00  0.00           X  
ATOM    777  H   THR A 114      -7.131  29.736  96.242  1.00  0.00           H  
ATOM    778  N   GLU A 115      -8.631  27.577  98.863  1.00  0.00           N  
ATOM    779  CA  GLU A 115      -8.167  26.870 100.073  1.00  0.00           C  
ATOM    780  C   GLU A 115      -7.650  25.410  99.942  1.00  0.00           C  
ATOM    781  O   GLU A 115      -8.302  24.576  99.312  1.00  0.00           O  
ATOM    782  CB  GLU A 115      -9.305  26.887 101.096  1.00  0.00           C  
ATOM    783  CEN GLU A 115     -10.068  27.596 102.444  1.00  0.00           X  
ATOM    784  H   GLU A 115      -9.611  27.814  98.901  1.00  0.00           H  
ATOM    785  N   PRO A 116      -6.471  25.092 100.543  1.00  0.00           N  
ATOM    786  CA  PRO A 116      -5.863  23.761 100.562  1.00  0.00           C  
ATOM    787  C   PRO A 116      -6.631  22.735 101.414  1.00  0.00           C  
ATOM    788  O   PRO A 116      -7.264  23.080 102.409  1.00  0.00           O  
ATOM    789  CB  PRO A 116      -4.456  24.026 101.122  1.00  0.00           C  
ATOM    790  CEN PRO A 116      -5.047  25.702 101.292  1.00  0.00           X  
ATOM    791  N   SER A 117      -6.509  21.449 101.069  1.00  0.00           N  
ATOM    792  CA  SER A 117      -7.081  20.340 101.845  1.00  0.00           C  
ATOM    793  C   SER A 117      -6.374  19.027 101.536  1.00  0.00           C  
ATOM    794  O   SER A 117      -5.881  18.785 100.439  1.00  0.00           O  
ATOM    795  CB  SER A 117      -8.566  20.214 101.565  1.00  0.00           C  
ATOM    796  CEN SER A 117      -9.033  20.226 101.286  1.00  0.00           X  
ATOM    797  H   SER A 117      -5.837  21.206 100.355  1.00  0.00           H  
ATOM    798  N   GLU A 118      -6.331  18.215 102.585  1.00  0.00           N  
ATOM    799  CA  GLU A 118      -5.823  16.858 102.719  1.00  0.00           C  
ATOM    800  C   GLU A 118      -6.721  15.834 102.002  1.00  0.00           C  
ATOM    801  O   GLU A 118      -7.943  15.976 101.999  1.00  0.00           O  
ATOM    802  CB  GLU A 118      -5.687  16.495 104.200  1.00  0.00           C  
ATOM    803  CEN GLU A 118      -4.725  16.331 105.597  1.00  0.00           X  
ATOM    804  H   GLU A 118      -6.737  18.583 103.433  1.00  0.00           H  
ATOM    805  N   GLY A 119      -6.146  14.749 101.469  1.00  0.00           N  
ATOM    806  CA  GLY A 119      -6.959  13.672 100.893  1.00  0.00           C  
ATOM    807  C   GLY A 119      -6.529  13.154  99.522  1.00  0.00           C  
ATOM    808  O   GLY A 119      -6.265  13.945  98.631  1.00  0.00           O  
ATOM    809  CEN GLY A 119      -6.959  13.671 100.893  1.00  0.00           X  
ATOM    810  H   GLY A 119      -5.147  14.625 101.557  1.00  0.00           H  
ATOM    811  N   SER A 120      -6.476  11.822  99.392  1.00  0.00           N  
ATOM    812  CA  SER A 120      -6.133  10.998  98.205  1.00  0.00           C  
ATOM    813  C   SER A 120      -7.127  10.922  97.026  1.00  0.00           C  
ATOM    814  O   SER A 120      -8.320  10.793  97.244  1.00  0.00           O  
ATOM    815  CB  SER A 120      -5.854   9.586  98.683  1.00  0.00           C  
ATOM    816  CEN SER A 120      -5.905   9.128  98.971  1.00  0.00           X  
ATOM    817  H   SER A 120      -7.160  11.345  99.965  1.00  0.00           H  
ATOM    818  N   ALA A 121      -6.772  10.771  95.748  1.00  0.00           N  
ATOM    819  CA  ALA A 121      -5.536  10.655  94.966  1.00  0.00           C  
ATOM    820  C   ALA A 121      -5.911  11.033  93.503  1.00  0.00           C  
ATOM    821  O   ALA A 121      -7.065  10.827  93.119  1.00  0.00           O  
ATOM    822  CB  ALA A 121      -4.943   9.257  95.063  1.00  0.00           C  
ATOM    823  CEN ALA A 121      -4.944   9.258  95.062  1.00  0.00           X  
ATOM    824  H   ALA A 121      -7.593  10.684  95.166  1.00  0.00           H  
ATOM    825  N   PRO A 122      -4.998  11.541  92.653  1.00  0.00           N  
ATOM    826  CA  PRO A 122      -5.311  11.842  91.257  1.00  0.00           C  
ATOM    827  C   PRO A 122      -5.604  10.551  90.472  1.00  0.00           C  
ATOM    828  O   PRO A 122      -5.018   9.500  90.736  1.00  0.00           O  
ATOM    829  CB  PRO A 122      -4.059  12.569  90.740  1.00  0.00           C  
ATOM    830  CEN PRO A 122      -3.430  12.249  92.380  1.00  0.00           X  
ATOM    831  N   GLY A 123      -6.517  10.633  89.503  1.00  0.00           N  
ATOM    832  CA  GLY A 123      -6.863   9.532  88.603  1.00  0.00           C  
ATOM    833  C   GLY A 123      -6.113   9.652  87.276  1.00  0.00           C  
ATOM    834  O   GLY A 123      -5.567  10.702  86.952  1.00  0.00           O  
ATOM    835  CEN GLY A 123      -6.863   9.531  88.603  1.00  0.00           X  
ATOM    836  H   GLY A 123      -6.915  11.538  89.301  1.00  0.00           H  
ATOM    837  N   THR A 124      -6.078   8.550  86.536  1.00  0.00           N  
ATOM    838  CA  THR A 124      -5.478   8.359  85.213  1.00  0.00           C  
ATOM    839  C   THR A 124      -6.391   7.625  84.225  1.00  0.00           C  
ATOM    840  O   THR A 124      -7.174   6.776  84.638  1.00  0.00           O  
ATOM    841  CB  THR A 124      -4.152   7.584  85.321  1.00  0.00           C  
ATOM    842  CEN THR A 124      -3.608   7.522  85.525  1.00  0.00           X  
ATOM    843  H   THR A 124      -6.519   7.728  86.923  1.00  0.00           H  
ATOM    844  N   SER A 125      -6.162   7.895  82.932  1.00  0.00           N  
ATOM    845  CA  SER A 125      -6.791   7.308  81.732  1.00  0.00           C  
ATOM    846  C   SER A 125      -6.513   5.848  81.358  1.00  0.00           C  
ATOM    847  O   SER A 125      -5.370   5.415  81.428  1.00  0.00           O  
ATOM    848  CB  SER A 125      -6.419   8.175  80.545  1.00  0.00           C  
ATOM    849  CEN SER A 125      -6.115   8.488  80.220  1.00  0.00           X  
ATOM    850  H   SER A 125      -5.240   8.255  82.742  1.00  0.00           H  
ATOM    851  N   THR A 126      -7.485   5.168  80.737  1.00  0.00           N  
ATOM    852  CA  THR A 126      -7.327   3.781  80.242  1.00  0.00           C  
ATOM    853  C   THR A 126      -7.997   3.632  78.860  1.00  0.00           C  
ATOM    854  O   THR A 126      -8.822   4.446  78.466  1.00  0.00           O  
ATOM    855  CB  THR A 126      -7.931   2.751  81.214  1.00  0.00           C  
ATOM    856  CEN THR A 126      -7.958   2.493  81.738  1.00  0.00           X  
ATOM    857  H   THR A 126      -8.217   5.689  80.278  1.00  0.00           H  
ATOM    858  N   GLU A 127      -7.524   2.612  78.156  1.00  0.00           N  
ATOM    859  CA  GLU A 127      -7.848   2.015  76.854  1.00  0.00           C  
ATOM    860  C   GLU A 127      -9.053   1.053  76.717  1.00  0.00           C  
ATOM    861  O   GLU A 127      -9.256   0.166  77.549  1.00  0.00           O  
ATOM    862  CB  GLU A 127      -6.599   1.285  76.357  1.00  0.00           C  
ATOM    863  CEN GLU A 127      -5.166   1.271  75.434  1.00  0.00           X  
ATOM    864  H   GLU A 127      -6.722   2.163  78.574  1.00  0.00           H  
ATOM    865  N   PRO A 128      -9.823   1.192  75.611  1.00  0.00           N  
ATOM    866  CA  PRO A 128     -10.966   0.352  75.258  1.00  0.00           C  
ATOM    867  C   PRO A 128     -10.532  -1.093  74.942  1.00  0.00           C  
ATOM    868  O   PRO A 128      -9.470  -1.288  74.367  1.00  0.00           O  
ATOM    869  CB  PRO A 128     -11.575   1.056  74.034  1.00  0.00           C  
ATOM    870  CEN PRO A 128     -10.194   2.171  74.227  1.00  0.00           X  
ATOM    871  N   SER A 129     -11.362  -2.101  75.236  1.00  0.00           N  
ATOM    872  CA  SER A 129     -11.047  -3.504  74.896  1.00  0.00           C  
ATOM    873  C   SER A 129     -12.298  -4.361  74.689  1.00  0.00           C  
ATOM    874  O   SER A 129     -13.375  -4.070  75.202  1.00  0.00           O  
ATOM    875  CB  SER A 129     -10.181  -4.114  75.981  1.00  0.00           C  
ATOM    876  CEN SER A 129      -9.987  -4.215  76.479  1.00  0.00           X  
ATOM    877  H   SER A 129     -12.320  -1.886  75.474  1.00  0.00           H  
ATOM    878  N   GLU A 130     -12.091  -5.447  73.943  1.00  0.00           N  
ATOM    879  CA  GLU A 130     -13.054  -6.524  73.686  1.00  0.00           C  
ATOM    880  C   GLU A 130     -14.409  -6.182  73.043  1.00  0.00           C  
ATOM    881  O   GLU A 130     -15.471  -6.639  73.453  1.00  0.00           O  
ATOM    882  CB  GLU A 130     -13.322  -7.246  75.008  1.00  0.00           C  
ATOM    883  CEN GLU A 130     -12.989  -8.522  76.088  1.00  0.00           X  
ATOM    884  H   GLU A 130     -11.149  -5.798  74.025  1.00  0.00           H  
ATOM    885  N   GLY A 131     -14.330  -5.498  71.896  1.00  0.00           N  
ATOM    886  CA  GLY A 131     -15.482  -5.024  71.130  1.00  0.00           C  
ATOM    887  C   GLY A 131     -15.805  -5.986  69.984  1.00  0.00           C  
ATOM    888  O   GLY A 131     -16.659  -5.694  69.160  1.00  0.00           O  
ATOM    889  CEN GLY A 131     -15.483  -5.024  71.130  1.00  0.00           X  
ATOM    890  H   GLY A 131     -13.423  -5.413  71.463  1.00  0.00           H  
ATOM    891  N   SER A 132     -15.111  -7.125  69.928  1.00  0.00           N  
ATOM    892  CA  SER A 132     -15.254  -8.117  68.850  1.00  0.00           C  
ATOM    893  C   SER A 132     -15.148  -9.523  69.441  1.00  0.00           C  
ATOM    894  O   SER A 132     -14.474  -9.699  70.450  1.00  0.00           O  
ATOM    895  CB  SER A 132     -14.203  -7.904  67.779  1.00  0.00           C  
ATOM    896  CEN SER A 132     -13.724  -7.774  67.555  1.00  0.00           X  
ATOM    897  H   SER A 132     -14.666  -7.437  70.782  1.00  0.00           H  
ATOM    898  N   ALA A 133     -15.733 -10.529  68.787  1.00  0.00           N  
ATOM    899  CA  ALA A 133     -15.614 -11.922  69.215  1.00  0.00           C  
ATOM    900  C   ALA A 133     -15.961 -12.902  68.073  1.00  0.00           C  
ATOM    901  O   ALA A 133     -16.698 -12.532  67.163  1.00  0.00           O  
ATOM    902  CB  ALA A 133     -16.502 -12.172  70.425  1.00  0.00           C  
ATOM    903  CEN ALA A 133     -16.502 -12.172  70.424  1.00  0.00           X  
ATOM    904  H   ALA A 133     -16.092 -10.367  67.855  1.00  0.00           H  
ATOM    905  N   PRO A 134     -15.405 -14.130  68.097  1.00  0.00           N  
ATOM    906  CA  PRO A 134     -15.692 -15.178  67.116  1.00  0.00           C  
ATOM    907  C   PRO A 134     -17.186 -15.545  67.017  1.00  0.00           C  
ATOM    908  O   PRO A 134     -17.933 -15.440  67.986  1.00  0.00           O  
ATOM    909  CB  PRO A 134     -14.846 -16.364  67.610  1.00  0.00           C  
ATOM    910  CEN PRO A 134     -14.455 -15.274  68.967  1.00  0.00           X  
ATOM    911  N   GLY A 135     -17.605 -16.067  65.862  1.00  0.00           N  
ATOM    912  CA  GLY A 135     -18.979 -16.535  65.611  1.00  0.00           C  
ATOM    913  C   GLY A 135     -18.964 -17.832  64.797  1.00  0.00           C  
ATOM    914  O   GLY A 135     -19.924 -18.112  64.099  1.00  0.00           O  
ATOM    915  CEN GLY A 135     -18.979 -16.535  65.611  1.00  0.00           X  
ATOM    916  H   GLY A 135     -16.936 -16.166  65.110  1.00  0.00           H  
ATOM    917  N   THR A 136     -17.801 -18.452  64.568  1.00  0.00           N  
ATOM    918  CA  THR A 136     -17.560 -19.694  63.794  1.00  0.00           C  
ATOM    919  C   THR A 136     -18.088 -19.680  62.357  1.00  0.00           C  
ATOM    920  O   THR A 136     -18.980 -18.898  62.051  1.00  0.00           O  
ATOM    921  CB  THR A 136     -18.179 -20.910  64.509  1.00  0.00           C  
ATOM    922  CEN THR A 136     -18.231 -21.262  64.973  1.00  0.00           X  
ATOM    923  H   THR A 136     -17.135 -17.749  64.281  1.00  0.00           H  
ATOM    924  N   SER A 137     -17.608 -20.679  61.599  1.00  0.00           N  
ATOM    925  CA  SER A 137     -17.918 -20.981  60.185  1.00  0.00           C  
ATOM    926  C   SER A 137     -17.963 -19.777  59.226  1.00  0.00           C  
ATOM    927  O   SER A 137     -17.631 -18.665  59.592  1.00  0.00           O  
ATOM    928  CB  SER A 137     -19.244 -21.713  60.122  1.00  0.00           C  
ATOM    929  CEN SER A 137     -19.756 -21.848  60.245  1.00  0.00           X  
ATOM    930  H   SER A 137     -17.280 -21.486  62.110  1.00  0.00           H  
ATOM    931  N   GLU A 138     -18.357 -19.862  57.961  1.00  0.00           N  
ATOM    932  CA  GLU A 138     -18.782 -20.991  57.140  1.00  0.00           C  
ATOM    933  C   GLU A 138     -18.336 -20.714  55.686  1.00  0.00           C  
ATOM    934  O   GLU A 138     -18.247 -19.568  55.262  1.00  0.00           O  
ATOM    935  CB  GLU A 138     -20.296 -21.196  57.226  1.00  0.00           C  
ATOM    936  CEN GLU A 138     -21.640 -22.025  57.868  1.00  0.00           X  
ATOM    937  H   GLU A 138     -18.615 -18.968  57.568  1.00  0.00           H  
ATOM    938  N   SER A 139     -18.019 -21.790  54.967  1.00  0.00           N  
ATOM    939  CA  SER A 139     -17.625 -21.903  53.554  1.00  0.00           C  
ATOM    940  C   SER A 139     -18.551 -21.399  52.426  1.00  0.00           C  
ATOM    941  O   SER A 139     -19.708 -21.791  52.358  1.00  0.00           O  
ATOM    942  CB  SER A 139     -17.319 -23.364  53.293  1.00  0.00           C  
ATOM    943  CEN SER A 139     -17.367 -23.906  53.316  1.00  0.00           X  
ATOM    944  H   SER A 139     -18.474 -22.637  55.277  1.00  0.00           H  
ATOM    945  N   ALA A 140     -17.974 -20.713  51.423  1.00  0.00           N  
ATOM    946  CA  ALA A 140     -18.697 -20.189  50.242  1.00  0.00           C  
ATOM    947  C   ALA A 140     -17.730 -19.681  49.143  1.00  0.00           C  
ATOM    948  O   ALA A 140     -16.577 -19.352  49.406  1.00  0.00           O  
ATOM    949  CB  ALA A 140     -19.648 -19.078  50.663  1.00  0.00           C  
ATOM    950  CEN ALA A 140     -19.648 -19.079  50.662  1.00  0.00           X  
ATOM    951  H   ALA A 140     -17.024 -20.989  51.217  1.00  0.00           H  
ATOM    952  N   THR A 141     -18.232 -19.565  47.914  1.00  0.00           N  
ATOM    953  CA  THR A 141     -17.536 -19.025  46.726  1.00  0.00           C  
ATOM    954  C   THR A 141     -18.553 -18.293  45.830  1.00  0.00           C  
ATOM    955  O   THR A 141     -19.738 -18.298  46.180  1.00  0.00           O  
ATOM    956  CB  THR A 141     -16.836 -20.129  45.912  1.00  0.00           C  
ATOM    957  CEN THR A 141     -16.445 -20.561  45.861  1.00  0.00           X  
ATOM    958  H   THR A 141     -19.236 -19.622  47.805  1.00  0.00           H  
ATOM    959  N   PRO A 142     -18.162 -17.643  44.708  1.00  0.00           N  
ATOM    960  CA  PRO A 142     -16.739 -17.538  44.314  1.00  0.00           C  
ATOM    961  C   PRO A 142     -16.362 -16.196  43.640  1.00  0.00           C  
ATOM    962  O   PRO A 142     -16.715 -15.921  42.504  1.00  0.00           O  
ATOM    963  CB  PRO A 142     -16.550 -18.724  43.354  1.00  0.00           C  
ATOM    964  CEN PRO A 142     -18.301 -18.960  43.605  1.00  0.00           X  
ATOM    965  N   GLU A 143     -15.854 -15.213  44.388  1.00  0.00           N  
ATOM    966  CA  GLU A 143     -15.332 -13.905  43.931  1.00  0.00           C  
ATOM    967  C   GLU A 143     -16.150 -13.144  42.857  1.00  0.00           C  
ATOM    968  O   GLU A 143     -15.617 -12.446  42.005  1.00  0.00           O  
ATOM    969  CB  GLU A 143     -13.908 -14.103  43.409  1.00  0.00           C  
ATOM    970  CEN GLU A 143     -12.223 -14.059  43.660  1.00  0.00           X  
ATOM    971  H   GLU A 143     -16.473 -15.070  45.173  1.00  0.00           H  
ATOM    972  N   SER A 144     -17.480 -13.285  43.000  1.00  0.00           N  
ATOM    973  CA  SER A 144     -18.575 -12.651  42.237  1.00  0.00           C  
ATOM    974  C   SER A 144     -18.412 -12.226  40.764  1.00  0.00           C  
ATOM    975  O   SER A 144     -17.775 -12.901  39.966  1.00  0.00           O  
ATOM    976  CB  SER A 144     -19.007 -11.427  43.021  1.00  0.00           C  
ATOM    977  CEN SER A 144     -18.966 -10.978  43.325  1.00  0.00           X  
ATOM    978  H   SER A 144     -17.748 -13.347  43.973  1.00  0.00           H  
ATOM    979  N   GLY A 145     -18.793 -10.973  40.463  1.00  0.00           N  
ATOM    980  CA  GLY A 145     -18.682 -10.397  39.112  1.00  0.00           C  
ATOM    981  C   GLY A 145     -19.995  -9.820  38.539  1.00  0.00           C  
ATOM    982  O   GLY A 145     -21.055 -10.215  39.016  1.00  0.00           O  
ATOM    983  CEN GLY A 145     -18.682 -10.397  39.112  1.00  0.00           X  
ATOM    984  H   GLY A 145     -19.034 -10.346  41.216  1.00  0.00           H  
ATOM    985  N   PRO A 146     -19.969  -8.892  37.553  1.00  0.00           N  
ATOM    986  CA  PRO A 146     -21.153  -8.267  36.953  1.00  0.00           C  
ATOM    987  C   PRO A 146     -22.062  -9.254  36.203  1.00  0.00           C  
ATOM    988  O   PRO A 146     -21.585 -10.169  35.536  1.00  0.00           O  
ATOM    989  CB  PRO A 146     -20.556  -7.213  36.004  1.00  0.00           C  
ATOM    990  CEN PRO A 146     -18.996  -7.907  36.525  1.00  0.00           X  
ATOM    991  N   GLY A 147     -23.378  -9.036  36.261  1.00  0.00           N  
ATOM    992  CA  GLY A 147     -24.380  -9.846  35.571  1.00  0.00           C  
ATOM    993  C   GLY A 147     -24.512  -9.427  34.111  1.00  0.00           C  
ATOM    994  O   GLY A 147     -24.120  -8.325  33.741  1.00  0.00           O  
ATOM    995  CEN GLY A 147     -24.381  -9.846  35.570  1.00  0.00           X  
ATOM    996  H   GLY A 147     -23.718  -8.272  36.827  1.00  0.00           H  
ATOM    997  N   SER A 148     -25.010 -10.354  33.308  1.00  0.00           N  
ATOM    998  CA  SER A 148     -25.298 -10.259  31.882  1.00  0.00           C  
ATOM    999  C   SER A 148     -26.365  -9.225  31.493  1.00  0.00           C  
ATOM   1000  O   SER A 148     -27.381  -9.047  32.158  1.00  0.00           O  
ATOM   1001  CB  SER A 148     -25.710 -11.628  31.376  1.00  0.00           C  
ATOM   1002  CEN SER A 148     -25.942 -12.119  31.374  1.00  0.00           X  
ATOM   1003  H   SER A 148     -25.147 -11.276  33.700  1.00  0.00           H  
ATOM   1004  N   GLU A 149     -26.076  -8.589  30.357  1.00  0.00           N  
ATOM   1005  CA  GLU A 149     -26.825  -7.596  29.583  1.00  0.00           C  
ATOM   1006  C   GLU A 149     -26.872  -7.833  28.056  1.00  0.00           C  
ATOM   1007  O   GLU A 149     -25.884  -8.212  27.427  1.00  0.00           O  
ATOM   1008  CB  GLU A 149     -26.242  -6.208  29.859  1.00  0.00           C  
ATOM   1009  CEN GLU A 149     -26.282  -4.733  30.710  1.00  0.00           X  
ATOM   1010  H   GLU A 149     -25.194  -8.846  29.936  1.00  0.00           H  
ATOM   1011  N   PRO A 150     -28.010  -7.493  27.428  1.00  0.00           N  
ATOM   1012  CA  PRO A 150     -28.034  -7.663  25.977  1.00  0.00           C  
ATOM   1013  C   PRO A 150     -27.233  -6.588  25.241  1.00  0.00           C  
ATOM   1014  O   PRO A 150     -27.214  -5.415  25.611  1.00  0.00           O  
ATOM   1015  CB  PRO A 150     -29.530  -7.598  25.628  1.00  0.00           C  
ATOM   1016  CEN PRO A 150     -29.728  -7.281  27.373  1.00  0.00           X  
ATOM   1017  N   ALA A 151     -26.607  -7.004  24.143  1.00  0.00           N  
ATOM   1018  CA  ALA A 151     -25.854  -6.155  23.239  1.00  0.00           C  
ATOM   1019  C   ALA A 151     -26.766  -5.105  22.579  1.00  0.00           C  
ATOM   1020  O   ALA A 151     -27.920  -5.378  22.253  1.00  0.00           O  
ATOM   1021  CB  ALA A 151     -25.153  -7.004  22.188  1.00  0.00           C  
ATOM   1022  CEN ALA A 151     -25.153  -7.003  22.188  1.00  0.00           X  
ATOM   1023  H   ALA A 151     -26.734  -7.965  23.862  1.00  0.00           H  
ATOM   1024  N   THR A 152     -26.237  -3.911  22.328  1.00  0.00           N  
ATOM   1025  CA  THR A 152     -26.983  -2.852  21.646  1.00  0.00           C  
ATOM   1026  C   THR A 152     -26.080  -2.253  20.588  1.00  0.00           C  
ATOM   1027  O   THR A 152     -24.853  -2.321  20.665  1.00  0.00           O  
ATOM   1028  CB  THR A 152     -27.459  -1.748  22.609  1.00  0.00           C  
ATOM   1029  CEN THR A 152     -27.769  -1.566  23.069  1.00  0.00           X  
ATOM   1030  H   THR A 152     -25.261  -3.757  22.540  1.00  0.00           H  
ATOM   1031  N   SER A 153     -26.740  -1.689  19.583  1.00  0.00           N  
ATOM   1032  CA  SER A 153     -26.145  -1.000  18.448  1.00  0.00           C  
ATOM   1033  C   SER A 153     -25.348   0.212  18.941  1.00  0.00           C  
ATOM   1034  O   SER A 153     -25.849   1.026  19.713  1.00  0.00           O  
ATOM   1035  CB  SER A 153     -27.218  -0.580  17.463  1.00  0.00           C  
ATOM   1036  CEN SER A 153     -27.701  -0.407  17.280  1.00  0.00           X  
ATOM   1037  H   SER A 153     -27.733  -1.564  19.715  1.00  0.00           H  
ATOM   1038  N   GLY A 154     -24.084   0.280  18.541  1.00  0.00           N  
ATOM   1039  CA  GLY A 154     -23.163   1.374  18.836  1.00  0.00           C  
ATOM   1040  C   GLY A 154     -23.057   2.331  17.654  1.00  0.00           C  
ATOM   1041  O   GLY A 154     -22.186   3.195  17.626  1.00  0.00           O  
ATOM   1042  CEN GLY A 154     -23.162   1.374  18.836  1.00  0.00           X  
ATOM   1043  H   GLY A 154     -23.702  -0.546  18.102  1.00  0.00           H  
ATOM   1044  N   SER A 155     -23.919   2.135  16.655  1.00  0.00           N  
ATOM   1045  CA  SER A 155     -23.893   2.914  15.424  1.00  0.00           C  
ATOM   1046  C   SER A 155     -24.273   4.332  15.878  1.00  0.00           C  
ATOM   1047  O   SER A 155     -24.798   4.521  16.966  1.00  0.00           O  
ATOM   1048  CB  SER A 155     -24.850   2.365  14.383  1.00  0.00           C  
ATOM   1049  CEN SER A 155     -25.289   2.122  14.176  1.00  0.00           X  
ATOM   1050  H   SER A 155     -24.842   1.805  16.902  1.00  0.00           H  
ATOM   1051  N   GLU A 156     -23.893   5.402  15.207  1.00  0.00           N  
ATOM   1052  CA  GLU A 156     -23.081   5.336  14.019  1.00  0.00           C  
ATOM   1053  C   GLU A 156     -22.498   6.763  13.868  1.00  0.00           C  
ATOM   1054  O   GLU A 156     -23.171   7.742  14.172  1.00  0.00           O  
ATOM   1055  CB  GLU A 156     -23.895   4.908  12.796  1.00  0.00           C  
ATOM   1056  CEN GLU A 156     -24.370   3.707  11.684  1.00  0.00           X  
ATOM   1057  H   GLU A 156     -24.665   6.039  15.070  1.00  0.00           H  
ATOM   1058  N   THR A 157     -21.292   6.923  13.315  1.00  0.00           N  
ATOM   1059  CA  THR A 157     -20.746   8.279  13.090  1.00  0.00           C  
ATOM   1060  C   THR A 157     -20.883   8.616  11.598  1.00  0.00           C  
ATOM   1061  O   THR A 157     -20.341   7.890  10.763  1.00  0.00           O  
ATOM   1062  CB  THR A 157     -19.270   8.396  13.514  1.00  0.00           C  
ATOM   1063  CEN THR A 157     -18.848   8.371  13.917  1.00  0.00           X  
ATOM   1064  H   THR A 157     -20.936   6.183  12.726  1.00  0.00           H  
ATOM   1065  N   PRO A 158     -21.657   9.646  11.210  1.00  0.00           N  
ATOM   1066  CA  PRO A 158     -21.994  10.011   9.841  1.00  0.00           C  
ATOM   1067  C   PRO A 158     -20.713  10.570   9.228  1.00  0.00           C  
ATOM   1068  O   PRO A 158     -20.478  11.772   9.176  1.00  0.00           O  
ATOM   1069  CB  PRO A 158     -23.117  11.056   9.958  1.00  0.00           C  
ATOM   1070  CEN PRO A 158     -22.913  10.797  11.712  1.00  0.00           X  
ATOM   1071  N   GLY A 159     -19.786   9.685   8.915  1.00  0.00           N  
ATOM   1072  CA  GLY A 159     -18.553  10.120   8.269  1.00  0.00           C  
ATOM   1073  C   GLY A 159     -17.633   8.978   7.907  1.00  0.00           C  
ATOM   1074  O   GLY A 159     -17.062   8.998   6.831  1.00  0.00           O  
ATOM   1075  CEN GLY A 159     -18.552  10.120   8.269  1.00  0.00           X  
ATOM   1076  H   GLY A 159     -19.978   8.702   9.046  1.00  0.00           H  
ATOM   1077  N   MET A 160     -17.559   7.936   8.742  1.00  0.00           N  
ATOM   1078  CA  MET A 160     -16.651   6.810   8.497  1.00  0.00           C  
ATOM   1079  C   MET A 160     -17.072   6.034   7.246  1.00  0.00           C  
ATOM   1080  O   MET A 160     -16.224   5.737   6.425  1.00  0.00           O  
ATOM   1081  CB  MET A 160     -16.617   5.883   9.710  1.00  0.00           C  
ATOM   1082  CEN MET A 160     -15.592   5.354  11.032  1.00  0.00           X  
ATOM   1083  H   MET A 160     -18.124   7.941   9.581  1.00  0.00           H  
ATOM   1084  N   TYR A 161     -18.373   5.787   7.054  1.00  0.00           N  
ATOM   1085  CA  TYR A 161     -18.873   5.028   5.900  1.00  0.00           C  
ATOM   1086  C   TYR A 161     -18.562   5.687   4.548  1.00  0.00           C  
ATOM   1087  O   TYR A 161     -17.915   5.057   3.724  1.00  0.00           O  
ATOM   1088  CB  TYR A 161     -20.384   4.823   6.031  1.00  0.00           C  
ATOM   1089  CEN TYR A 161     -21.541   3.611   6.543  1.00  0.00           X  
ATOM   1090  H   TYR A 161     -19.039   6.094   7.748  1.00  0.00           H  
ATOM   1091  N   GLY A 162     -19.007   6.931   4.325  1.00  0.00           N  
ATOM   1092  CA  GLY A 162     -18.664   7.693   3.117  1.00  0.00           C  
ATOM   1093  C   GLY A 162     -17.151   7.779   2.953  1.00  0.00           C  
ATOM   1094  O   GLY A 162     -16.621   7.254   1.990  1.00  0.00           O  
ATOM   1095  CEN GLY A 162     -18.664   7.693   3.116  1.00  0.00           X  
ATOM   1096  H   GLY A 162     -19.459   7.427   5.079  1.00  0.00           H  
ATOM   1097  N   LYS A 163     -16.466   8.272   3.996  1.00  0.00           N  
ATOM   1098  CA  LYS A 163     -15.011   8.500   3.988  1.00  0.00           C  
ATOM   1099  C   LYS A 163     -14.214   7.302   3.476  1.00  0.00           C  
ATOM   1100  O   LYS A 163     -13.243   7.457   2.753  1.00  0.00           O  
ATOM   1101  CB  LYS A 163     -14.530   8.867   5.392  1.00  0.00           C  
ATOM   1102  CEN LYS A 163     -13.889  10.354   6.755  1.00  0.00           X  
ATOM   1103  H   LYS A 163     -16.980   8.546   4.820  1.00  0.00           H  
ATOM   1104  N   LEU A 164     -14.607   6.108   3.900  1.00  0.00           N  
ATOM   1105  CA  LEU A 164     -13.983   4.869   3.477  1.00  0.00           C  
ATOM   1106  C   LEU A 164     -14.098   4.635   1.969  1.00  0.00           C  
ATOM   1107  O   LEU A 164     -13.114   4.271   1.332  1.00  0.00           O  
ATOM   1108  CB  LEU A 164     -14.604   3.694   4.243  1.00  0.00           C  
ATOM   1109  CEN LEU A 164     -14.112   2.844   5.431  1.00  0.00           X  
ATOM   1110  H   LEU A 164     -15.374   6.066   4.557  1.00  0.00           H  
ATOM   1111  N   ASN A 165     -15.293   4.835   1.417  1.00  0.00           N  
ATOM   1112  CA  ASN A 165     -15.525   4.607  -0.001  1.00  0.00           C  
ATOM   1113  C   ASN A 165     -14.778   5.640  -0.839  1.00  0.00           C  
ATOM   1114  O   ASN A 165     -14.179   5.247  -1.831  1.00  0.00           O  
ATOM   1115  CB  ASN A 165     -17.006   4.625  -0.334  1.00  0.00           C  
ATOM   1116  CEN ASN A 165     -17.796   3.940  -0.421  1.00  0.00           X  
ATOM   1117  H   ASN A 165     -16.009   5.306   1.947  1.00  0.00           H  
ATOM   1118  N   ASP A 166     -14.747   6.903  -0.403  1.00  0.00           N  
ATOM   1119  CA  ASP A 166     -14.080   7.989  -1.128  1.00  0.00           C  
ATOM   1120  C   ASP A 166     -12.557   7.749  -1.162  1.00  0.00           C  
ATOM   1121  O   ASP A 166     -11.932   7.813  -2.217  1.00  0.00           O  
ATOM   1122  CB  ASP A 166     -14.396   9.341  -0.485  1.00  0.00           C  
ATOM   1123  CEN ASP A 166     -15.022  10.137  -0.598  1.00  0.00           X  
ATOM   1124  H   ASP A 166     -15.291   7.157   0.407  1.00  0.00           H  
ATOM   1125  N   LEU A 167     -11.977   7.327  -0.032  1.00  0.00           N  
ATOM   1126  CA  LEU A 167     -10.551   7.010   0.059  1.00  0.00           C  
ATOM   1127  C   LEU A 167     -10.145   5.812  -0.809  1.00  0.00           C  
ATOM   1128  O   LEU A 167      -9.133   5.850  -1.509  1.00  0.00           O  
ATOM   1129  CB  LEU A 167     -10.176   6.748   1.523  1.00  0.00           C  
ATOM   1130  CEN LEU A 167      -9.448   7.597   2.584  1.00  0.00           X  
ATOM   1131  H   LEU A 167     -12.525   7.339   0.817  1.00  0.00           H  
ATOM   1132  N   LEU A 168     -10.904   4.714  -0.738  1.00  0.00           N  
ATOM   1133  CA  LEU A 168     -10.621   3.519  -1.527  1.00  0.00           C  
ATOM   1134  C   LEU A 168     -10.677   3.822  -3.031  1.00  0.00           C  
ATOM   1135  O   LEU A 168      -9.767   3.431  -3.761  1.00  0.00           O  
ATOM   1136  CB  LEU A 168     -11.609   2.403  -1.166  1.00  0.00           C  
ATOM   1137  CEN LEU A 168     -11.478   1.124  -0.317  1.00  0.00           X  
ATOM   1138  H   LEU A 168     -11.738   4.749  -0.171  1.00  0.00           H  
ATOM   1139  N   GLU A 169     -11.730   4.496  -3.488  1.00  0.00           N  
ATOM   1140  CA  GLU A 169     -11.944   4.837  -4.897  1.00  0.00           C  
ATOM   1141  C   GLU A 169     -10.810   5.717  -5.432  1.00  0.00           C  
ATOM   1142  O   GLU A 169     -10.256   5.406  -6.489  1.00  0.00           O  
ATOM   1143  CB  GLU A 169     -13.289   5.544  -5.078  1.00  0.00           C  
ATOM   1144  CEN GLU A 169     -14.937   5.494  -5.507  1.00  0.00           X  
ATOM   1145  H   GLU A 169     -12.384   4.878  -2.822  1.00  0.00           H  
ATOM   1146  N   ASP A 170     -10.400   6.729  -4.664  1.00  0.00           N  
ATOM   1147  CA  ASP A 170      -9.295   7.611  -5.031  1.00  0.00           C  
ATOM   1148  C   ASP A 170      -7.979   6.828  -5.148  1.00  0.00           C  
ATOM   1149  O   ASP A 170      -7.244   6.945  -6.127  1.00  0.00           O  
ATOM   1150  CB  ASP A 170      -9.151   8.740  -4.007  1.00  0.00           C  
ATOM   1151  CEN ASP A 170      -9.416   9.713  -3.871  1.00  0.00           X  
ATOM   1152  H   ASP A 170     -10.939   6.969  -3.847  1.00  0.00           H  
ATOM   1153  N   LEU A 171      -7.700   5.911  -4.226  1.00  0.00           N  
ATOM   1154  CA  LEU A 171      -6.491   5.084  -4.288  1.00  0.00           C  
ATOM   1155  C   LEU A 171      -6.448   4.194  -5.547  1.00  0.00           C  
ATOM   1156  O   LEU A 171      -5.431   4.118  -6.248  1.00  0.00           O  
ATOM   1157  CB  LEU A 171      -6.390   4.220  -3.025  1.00  0.00           C  
ATOM   1158  CEN LEU A 171      -5.530   4.325  -1.751  1.00  0.00           X  
ATOM   1159  H   LEU A 171      -8.320   5.831  -3.430  1.00  0.00           H  
ATOM   1160  N   GLN A 172      -7.567   3.550  -5.887  1.00  0.00           N  
ATOM   1161  CA  GLN A 172      -7.671   2.717  -7.083  1.00  0.00           C  
ATOM   1162  C   GLN A 172      -7.457   3.507  -8.373  1.00  0.00           C  
ATOM   1163  O   GLN A 172      -6.780   3.031  -9.290  1.00  0.00           O  
ATOM   1164  CB  GLN A 172      -9.039   2.032  -7.129  1.00  0.00           C  
ATOM   1165  CEN GLN A 172      -9.892   0.543  -6.809  1.00  0.00           X  
ATOM   1166  H   GLN A 172      -8.394   3.716  -5.331  1.00  0.00           H  
ATOM   1167  N   GLU A 173      -8.042   4.691  -8.489  1.00  0.00           N  
ATOM   1168  CA  GLU A 173      -7.882   5.537  -9.661  1.00  0.00           C  
ATOM   1169  C   GLU A 173      -6.421   6.004  -9.817  1.00  0.00           C  
ATOM   1170  O   GLU A 173      -5.879   5.902 -10.923  1.00  0.00           O  
ATOM   1171  CB  GLU A 173      -8.821   6.742  -9.574  1.00  0.00           C  
ATOM   1172  CEN GLU A 173     -10.282   7.509  -9.998  1.00  0.00           X  
ATOM   1173  H   GLU A 173      -8.601   5.047  -7.725  1.00  0.00           H  
ATOM   1174  N   VAL A 174      -5.714   6.338  -8.723  1.00  0.00           N  
ATOM   1175  CA  VAL A 174      -4.296   6.765  -8.754  1.00  0.00           C  
ATOM   1176  C   VAL A 174      -3.406   5.599  -9.197  1.00  0.00           C  
ATOM   1177  O   VAL A 174      -2.486   5.811  -9.988  1.00  0.00           O  
ATOM   1178  CB  VAL A 174      -3.815   7.276  -7.383  1.00  0.00           C  
ATOM   1179  CEN VAL A 174      -3.625   7.841  -7.037  1.00  0.00           X  
ATOM   1180  H   VAL A 174      -6.193   6.302  -7.833  1.00  0.00           H  
ATOM   1181  N   LEU A 175      -3.698   4.367  -8.756  1.00  0.00           N  
ATOM   1182  CA  LEU A 175      -2.953   3.166  -9.169  1.00  0.00           C  
ATOM   1183  C   LEU A 175      -3.117   2.862 -10.661  1.00  0.00           C  
ATOM   1184  O   LEU A 175      -2.136   2.621 -11.370  1.00  0.00           O  
ATOM   1185  CB  LEU A 175      -3.403   1.959  -8.336  1.00  0.00           C  
ATOM   1186  CEN LEU A 175      -2.761   1.205  -7.156  1.00  0.00           X  
ATOM   1187  H   LEU A 175      -4.440   4.274  -8.078  1.00  0.00           H  
ATOM   1188  N   LYS A 176      -4.355   2.884 -11.174  1.00  0.00           N  
ATOM   1189  CA  LYS A 176      -4.620   2.610 -12.595  1.00  0.00           C  
ATOM   1190  C   LYS A 176      -3.912   3.615 -13.490  1.00  0.00           C  
ATOM   1191  O   LYS A 176      -3.294   3.210 -14.475  1.00  0.00           O  
ATOM   1192  CB  LYS A 176      -6.122   2.628 -12.880  1.00  0.00           C  
ATOM   1193  CEN LYS A 176      -7.904   1.555 -13.268  1.00  0.00           X  
ATOM   1194  H   LYS A 176      -5.117   3.111 -10.551  1.00  0.00           H  
ATOM   1195  N   ASN A 177      -4.002   4.904 -13.179  1.00  0.00           N  
ATOM   1196  CA  ASN A 177      -3.311   5.939 -13.931  1.00  0.00           C  
ATOM   1197  C   ASN A 177      -1.799   5.709 -13.907  1.00  0.00           C  
ATOM   1198  O   ASN A 177      -1.246   5.350 -14.938  1.00  0.00           O  
ATOM   1199  CB  ASN A 177      -3.647   7.323 -13.408  1.00  0.00           C  
ATOM   1200  CEN ASN A 177      -4.340   8.086 -13.603  1.00  0.00           X  
ATOM   1201  H   ASN A 177      -4.564   5.174 -12.384  1.00  0.00           H  
ATOM   1202  N   LEU A 178      -1.143   5.730 -12.745  1.00  0.00           N  
ATOM   1203  CA  LEU A 178       0.312   5.603 -12.646  1.00  0.00           C  
ATOM   1204  C   LEU A 178       0.838   4.346 -13.369  1.00  0.00           C  
ATOM   1205  O   LEU A 178       1.884   4.395 -14.019  1.00  0.00           O  
ATOM   1206  CB  LEU A 178       0.730   5.583 -11.170  1.00  0.00           C  
ATOM   1207  CEN LEU A 178       1.362   6.643 -10.248  1.00  0.00           X  
ATOM   1208  H   LEU A 178      -1.667   5.866 -11.893  1.00  0.00           H  
ATOM   1209  N   HIS A 179       0.068   3.257 -13.370  1.00  0.00           N  
ATOM   1210  CA  HIS A 179       0.426   2.017 -14.065  1.00  0.00           C  
ATOM   1211  C   HIS A 179       0.596   2.185 -15.584  1.00  0.00           C  
ATOM   1212  O   HIS A 179       1.520   1.617 -16.171  1.00  0.00           O  
ATOM   1213  CB  HIS A 179      -0.629   0.942 -13.785  1.00  0.00           C  
ATOM   1214  CEN HIS A 179      -0.837  -0.131 -12.871  1.00  0.00           X  
ATOM   1215  H   HIS A 179      -0.763   3.264 -12.795  1.00  0.00           H  
ATOM   1216  N   LYS A 180      -0.266   2.963 -16.254  1.00  0.00           N  
ATOM   1217  CA  LYS A 180      -0.128   3.230 -17.698  1.00  0.00           C  
ATOM   1218  C   LYS A 180       0.908   4.336 -17.955  1.00  0.00           C  
ATOM   1219  O   LYS A 180       1.724   4.201 -18.872  1.00  0.00           O  
ATOM   1220  CB  LYS A 180      -1.477   3.620 -18.304  1.00  0.00           C  
ATOM   1221  CEN LYS A 180      -3.160   3.086 -19.469  1.00  0.00           X  
ATOM   1222  H   LYS A 180      -0.954   3.477 -15.720  1.00  0.00           H  
ATOM   1223  N   ASN A 181       0.921   5.392 -17.138  1.00  0.00           N  
ATOM   1224  CA  ASN A 181       1.741   6.598 -17.339  1.00  0.00           C  
ATOM   1225  C   ASN A 181       3.217   6.296 -17.521  1.00  0.00           C  
ATOM   1226  O   ASN A 181       3.886   7.009 -18.274  1.00  0.00           O  
ATOM   1227  CB  ASN A 181       1.566   7.576 -16.192  1.00  0.00           C  
ATOM   1228  CEN ASN A 181       0.961   8.400 -15.952  1.00  0.00           X  
ATOM   1229  H   ASN A 181       0.202   5.432 -16.427  1.00  0.00           H  
ATOM   1230  N   ASP A 182       3.702   5.216 -16.908  1.00  0.00           N  
ATOM   1231  CA  ASP A 182       5.103   4.809 -16.980  1.00  0.00           C  
ATOM   1232  C   ASP A 182       5.615   4.765 -18.440  1.00  0.00           C  
ATOM   1233  O   ASP A 182       6.784   5.044 -18.730  1.00  0.00           O  
ATOM   1234  CB  ASP A 182       5.288   3.443 -16.314  1.00  0.00           C  
ATOM   1235  CEN ASP A 182       5.572   3.036 -15.424  1.00  0.00           X  
ATOM   1236  H   ASP A 182       3.080   4.677 -16.320  1.00  0.00           H  
ATOM   1237  N   ARG A 183       4.709   4.525 -19.406  1.00  0.00           N  
ATOM   1238  CA  ARG A 183       5.032   4.501 -20.838  1.00  0.00           C  
ATOM   1239  C   ARG A 183       5.615   5.793 -21.415  1.00  0.00           C  
ATOM   1240  O   ARG A 183       6.443   5.671 -22.318  1.00  0.00           O  
ATOM   1241  CB  ARG A 183       3.826   4.061 -21.654  1.00  0.00           C  
ATOM   1242  CEN ARG A 183       2.239   2.610 -22.890  1.00  0.00           X  
ATOM   1243  H   ARG A 183       3.761   4.340 -19.109  1.00  0.00           H  
ATOM   1244  N   SER A 184       5.235   6.992 -20.959  1.00  0.00           N  
ATOM   1245  CA  SER A 184       5.810   8.250 -21.487  1.00  0.00           C  
ATOM   1246  C   SER A 184       6.390   9.242 -20.474  1.00  0.00           C  
ATOM   1247  O   SER A 184       7.263  10.000 -20.867  1.00  0.00           O  
ATOM   1248  CB  SER A 184       4.747   8.960 -22.303  1.00  0.00           C  
ATOM   1249  CEN SER A 184       4.256   9.142 -22.449  1.00  0.00           X  
ATOM   1250  H   SER A 184       4.405   7.045 -20.387  1.00  0.00           H  
ATOM   1251  N   GLY A 185       6.000   9.211 -19.194  1.00  0.00           N  
ATOM   1252  CA  GLY A 185       6.510  10.124 -18.159  1.00  0.00           C  
ATOM   1253  C   GLY A 185       5.982  11.574 -18.192  1.00  0.00           C  
ATOM   1254  O   GLY A 185       5.018  11.868 -18.884  1.00  0.00           O  
ATOM   1255  CEN GLY A 185       6.510  10.125 -18.158  1.00  0.00           X  
ATOM   1256  H   GLY A 185       5.419   8.436 -18.903  1.00  0.00           H  
ATOM   1257  N   LYS A 186       6.754  12.488 -17.584  1.00  0.00           N  
ATOM   1258  CA  LYS A 186       6.541  13.947 -17.405  1.00  0.00           C  
ATOM   1259  C   LYS A 186       5.237  14.408 -16.756  1.00  0.00           C  
ATOM   1260  O   LYS A 186       4.989  13.970 -15.639  1.00  0.00           O  
ATOM   1261  CB  LYS A 186       6.659  14.636 -18.766  1.00  0.00           C  
ATOM   1262  CEN LYS A 186       7.815  15.776 -20.122  1.00  0.00           X  
ATOM   1263  H   LYS A 186       7.625  12.136 -17.216  1.00  0.00           H  
ATOM   1264  N   ASP A 187       4.388  15.196 -17.412  1.00  0.00           N  
ATOM   1265  CA  ASP A 187       3.193  15.718 -16.716  1.00  0.00           C  
ATOM   1266  C   ASP A 187       2.555  14.707 -15.753  1.00  0.00           C  
ATOM   1267  O   ASP A 187       2.632  14.836 -14.537  1.00  0.00           O  
ATOM   1268  CB  ASP A 187       2.149  16.172 -17.739  1.00  0.00           C  
ATOM   1269  CEN ASP A 187       1.824  17.017 -18.207  1.00  0.00           X  
ATOM   1270  H   ASP A 187       4.706  15.670 -18.242  1.00  0.00           H  
ATOM   1271  N   ASN A 188       2.028  13.620 -16.294  1.00  0.00           N  
ATOM   1272  CA  ASN A 188       1.249  12.673 -15.513  1.00  0.00           C  
ATOM   1273  C   ASN A 188       1.985  12.137 -14.263  1.00  0.00           C  
ATOM   1274  O   ASN A 188       1.335  11.758 -13.288  1.00  0.00           O  
ATOM   1275  CB  ASN A 188       0.802  11.516 -16.388  1.00  0.00           C  
ATOM   1276  CEN ASN A 188      -0.017  11.265 -16.994  1.00  0.00           X  
ATOM   1277  H   ASN A 188       1.996  13.568 -17.301  1.00  0.00           H  
ATOM   1278  N   ILE A 189       3.319  11.993 -14.280  1.00  0.00           N  
ATOM   1279  CA  ILE A 189       4.049  11.436 -13.121  1.00  0.00           C  
ATOM   1280  C   ILE A 189       3.901  12.378 -11.925  1.00  0.00           C  
ATOM   1281  O   ILE A 189       3.729  11.907 -10.808  1.00  0.00           O  
ATOM   1282  CB  ILE A 189       5.545  11.225 -13.421  1.00  0.00           C  
ATOM   1283  CEN ILE A 189       6.284  10.534 -13.827  1.00  0.00           X  
ATOM   1284  H   ILE A 189       3.839  12.416 -15.036  1.00  0.00           H  
ATOM   1285  N   HIS A 190       3.889  13.692 -12.170  1.00  0.00           N  
ATOM   1286  CA  HIS A 190       3.730  14.698 -11.117  1.00  0.00           C  
ATOM   1287  C   HIS A 190       2.342  14.630 -10.469  1.00  0.00           C  
ATOM   1288  O   HIS A 190       2.243  14.572  -9.247  1.00  0.00           O  
ATOM   1289  CB  HIS A 190       3.974  16.104 -11.676  1.00  0.00           C  
ATOM   1290  CEN HIS A 190       5.047  17.037 -11.776  1.00  0.00           X  
ATOM   1291  H   HIS A 190       3.881  14.012 -13.128  1.00  0.00           H  
ATOM   1292  N   ASP A 191       1.275  14.591 -11.271  1.00  0.00           N  
ATOM   1293  CA  ASP A 191      -0.092  14.508 -10.748  1.00  0.00           C  
ATOM   1294  C   ASP A 191      -0.321  13.195  -9.986  1.00  0.00           C  
ATOM   1295  O   ASP A 191      -0.950  13.197  -8.932  1.00  0.00           O  
ATOM   1296  CB  ASP A 191      -1.107  14.639 -11.886  1.00  0.00           C  
ATOM   1297  CEN ASP A 191      -1.699  15.338 -12.332  1.00  0.00           X  
ATOM   1298  H   ASP A 191       1.398  14.698 -12.267  1.00  0.00           H  
ATOM   1299  N   VAL A 192       0.230  12.084 -10.486  1.00  0.00           N  
ATOM   1300  CA  VAL A 192       0.126  10.770  -9.832  1.00  0.00           C  
ATOM   1301  C   VAL A 192       0.822  10.782  -8.471  1.00  0.00           C  
ATOM   1302  O   VAL A 192       0.245  10.287  -7.512  1.00  0.00           O  
ATOM   1303  CB  VAL A 192       0.736   9.652 -10.698  1.00  0.00           C  
ATOM   1304  CEN VAL A 192       0.582   9.102 -11.082  1.00  0.00           X  
ATOM   1305  H   VAL A 192       0.778  12.169 -11.330  1.00  0.00           H  
ATOM   1306  N   ASP A 193       2.020  11.366  -8.374  1.00  0.00           N  
ATOM   1307  CA  ASP A 193       2.771  11.458  -7.116  1.00  0.00           C  
ATOM   1308  C   ASP A 193       2.014  12.289  -6.072  1.00  0.00           C  
ATOM   1309  O   ASP A 193       1.856  11.845  -4.938  1.00  0.00           O  
ATOM   1310  CB  ASP A 193       4.156  12.062  -7.363  1.00  0.00           C  
ATOM   1311  CEN ASP A 193       5.123  11.774  -7.506  1.00  0.00           X  
ATOM   1312  H   ASP A 193       2.448  11.753  -9.203  1.00  0.00           H  
ATOM   1313  N   ASN A 194       1.445  13.431  -6.470  1.00  0.00           N  
ATOM   1314  CA  ASN A 194       0.648  14.285  -5.582  1.00  0.00           C  
ATOM   1315  C   ASN A 194      -0.595  13.565  -5.056  1.00  0.00           C  
ATOM   1316  O   ASN A 194      -0.929  13.662  -3.881  1.00  0.00           O  
ATOM   1317  CB  ASN A 194       0.246  15.574  -6.275  1.00  0.00           C  
ATOM   1318  CEN ASN A 194       0.610  16.552  -6.379  1.00  0.00           X  
ATOM   1319  H   ASN A 194       1.593  13.731  -7.425  1.00  0.00           H  
ATOM   1320  N   HIS A 195      -1.289  12.835  -5.929  1.00  0.00           N  
ATOM   1321  CA  HIS A 195      -2.467  12.093  -5.516  1.00  0.00           C  
ATOM   1322  C   HIS A 195      -2.135  10.986  -4.514  1.00  0.00           C  
ATOM   1323  O   HIS A 195      -2.819  10.847  -3.502  1.00  0.00           O  
ATOM   1324  CB  HIS A 195      -3.171  11.496  -6.738  1.00  0.00           C  
ATOM   1325  CEN HIS A 195      -4.235  11.833  -7.623  1.00  0.00           X  
ATOM   1326  H   HIS A 195      -1.013  12.820  -6.898  1.00  0.00           H  
ATOM   1327  N   LEU A 196      -1.039  10.257  -4.735  1.00  0.00           N  
ATOM   1328  CA  LEU A 196      -0.575   9.223  -3.820  1.00  0.00           C  
ATOM   1329  C   LEU A 196      -0.235   9.792  -2.436  1.00  0.00           C  
ATOM   1330  O   LEU A 196      -0.642   9.223  -1.431  1.00  0.00           O  
ATOM   1331  CB  LEU A 196       0.643   8.508  -4.417  1.00  0.00           C  
ATOM   1332  CEN LEU A 196       0.822   7.137  -5.098  1.00  0.00           X  
ATOM   1333  H   LEU A 196      -0.489  10.444  -5.561  1.00  0.00           H  
ATOM   1334  N   GLN A 197       0.455  10.938  -2.373  1.00  0.00           N  
ATOM   1335  CA  GLN A 197       0.802  11.585  -1.102  1.00  0.00           C  
ATOM   1336  C   GLN A 197      -0.449  12.016  -0.330  1.00  0.00           C  
ATOM   1337  O   GLN A 197      -0.543  11.729   0.859  1.00  0.00           O  
ATOM   1338  CB  GLN A 197       1.697  12.802  -1.348  1.00  0.00           C  
ATOM   1339  CEN GLN A 197       3.343  13.383  -1.323  1.00  0.00           X  
ATOM   1340  H   GLN A 197       0.716  11.394  -3.236  1.00  0.00           H  
ATOM   1341  N   ASN A 198      -1.438  12.615  -1.004  1.00  0.00           N  
ATOM   1342  CA  ASN A 198      -2.680  13.041  -0.346  1.00  0.00           C  
ATOM   1343  C   ASN A 198      -3.453  11.841   0.236  1.00  0.00           C  
ATOM   1344  O   ASN A 198      -3.883  11.890   1.381  1.00  0.00           O  
ATOM   1345  CB  ASN A 198      -3.565  13.824  -1.298  1.00  0.00           C  
ATOM   1346  CEN ASN A 198      -3.730  14.824  -1.570  1.00  0.00           X  
ATOM   1347  H   ASN A 198      -1.301  12.832  -1.979  1.00  0.00           H  
ATOM   1348  N   VAL A 199      -3.523  10.721  -0.497  1.00  0.00           N  
ATOM   1349  CA  VAL A 199      -4.192   9.484  -0.044  1.00  0.00           C  
ATOM   1350  C   VAL A 199      -3.497   8.884   1.184  1.00  0.00           C  
ATOM   1351  O   VAL A 199      -4.160   8.463   2.136  1.00  0.00           O  
ATOM   1352  CB  VAL A 199      -4.235   8.423  -1.160  1.00  0.00           C  
ATOM   1353  CEN VAL A 199      -4.654   8.097  -1.599  1.00  0.00           X  
ATOM   1354  H   VAL A 199      -3.139  10.745  -1.431  1.00  0.00           H  
ATOM   1355  N   ILE A 200      -2.162   8.826   1.197  1.00  0.00           N  
ATOM   1356  CA  ILE A 200      -1.387   8.305   2.339  1.00  0.00           C  
ATOM   1357  C   ILE A 200      -1.644   9.138   3.593  1.00  0.00           C  
ATOM   1358  O   ILE A 200      -1.860   8.563   4.667  1.00  0.00           O  
ATOM   1359  CB  ILE A 200       0.125   8.292   2.048  1.00  0.00           C  
ATOM   1360  CEN ILE A 200       0.945   7.721   1.611  1.00  0.00           X  
ATOM   1361  H   ILE A 200      -1.664   9.201   0.402  1.00  0.00           H  
ATOM   1362  N   GLU A 201      -1.603  10.466   3.476  1.00  0.00           N  
ATOM   1363  CA  GLU A 201      -1.865  11.384   4.584  1.00  0.00           C  
ATOM   1364  C   GLU A 201      -3.267  11.158   5.162  1.00  0.00           C  
ATOM   1365  O   GLU A 201      -3.415  11.041   6.379  1.00  0.00           O  
ATOM   1366  CB  GLU A 201      -1.710  12.836   4.126  1.00  0.00           C  
ATOM   1367  CEN GLU A 201      -0.778  14.258   4.016  1.00  0.00           X  
ATOM   1368  H   GLU A 201      -1.443  10.870   2.564  1.00  0.00           H  
ATOM   1369  N   ASP A 202      -4.273  10.961   4.309  1.00  0.00           N  
ATOM   1370  CA  ASP A 202      -5.648  10.696   4.727  1.00  0.00           C  
ATOM   1371  C   ASP A 202      -5.789   9.381   5.500  1.00  0.00           C  
ATOM   1372  O   ASP A 202      -6.423   9.351   6.560  1.00  0.00           O  
ATOM   1373  CB  ASP A 202      -6.572  10.682   3.507  1.00  0.00           C  
ATOM   1374  CEN ASP A 202      -7.207  11.294   2.997  1.00  0.00           X  
ATOM   1375  H   ASP A 202      -4.109  11.135   3.327  1.00  0.00           H  
ATOM   1376  N   ILE A 203      -5.156   8.296   5.034  1.00  0.00           N  
ATOM   1377  CA  ILE A 203      -5.197   7.001   5.728  1.00  0.00           C  
ATOM   1378  C   ILE A 203      -4.559   7.142   7.098  1.00  0.00           C  
ATOM   1379  O   ILE A 203      -5.111   6.651   8.077  1.00  0.00           O  
ATOM   1380  CB  ILE A 203      -4.474   5.893   4.941  1.00  0.00           C  
ATOM   1381  CEN ILE A 203      -4.582   5.131   4.168  1.00  0.00           X  
ATOM   1382  H   ILE A 203      -4.596   8.400   4.199  1.00  0.00           H  
ATOM   1383  N   HIS A 204      -3.418   7.823   7.202  1.00  0.00           N  
ATOM   1384  CA  HIS A 204      -2.736   8.023   8.473  1.00  0.00           C  
ATOM   1385  C   HIS A 204      -3.610   8.752   9.501  1.00  0.00           C  
ATOM   1386  O   HIS A 204      -3.746   8.285  10.639  1.00  0.00           O  
ATOM   1387  CB  HIS A 204      -1.433   8.799   8.254  1.00  0.00           C  
ATOM   1388  CEN HIS A 204      -0.050   8.519   8.055  1.00  0.00           X  
ATOM   1389  H   HIS A 204      -3.031   8.246   6.370  1.00  0.00           H  
ATOM   1390  N   ASP A 205      -4.274   9.830   9.105  1.00  0.00           N  
ATOM   1391  CA  ASP A 205      -5.141  10.618   9.977  1.00  0.00           C  
ATOM   1392  C   ASP A 205      -6.344   9.809  10.470  1.00  0.00           C  
ATOM   1393  O   ASP A 205      -6.660   9.814  11.667  1.00  0.00           O  
ATOM   1394  CB  ASP A 205      -5.619  11.877   9.250  1.00  0.00           C  
ATOM   1395  CEN ASP A 205      -5.392  12.867   9.162  1.00  0.00           X  
ATOM   1396  H   ASP A 205      -4.136  10.159   8.159  1.00  0.00           H  
ATOM   1397  N   PHE A 206      -6.993   9.050   9.585  1.00  0.00           N  
ATOM   1398  CA  PHE A 206      -8.143   8.223   9.926  1.00  0.00           C  
ATOM   1399  C   PHE A 206      -7.771   7.144  10.949  1.00  0.00           C  
ATOM   1400  O   PHE A 206      -8.475   6.970  11.944  1.00  0.00           O  
ATOM   1401  CB  PHE A 206      -8.725   7.580   8.666  1.00  0.00           C  
ATOM   1402  CEN PHE A 206      -9.912   7.835   7.640  1.00  0.00           X  
ATOM   1403  H   PHE A 206      -6.655   9.036   8.634  1.00  0.00           H  
ATOM   1404  N   MET A 207      -6.635   6.460  10.759  1.00  0.00           N  
ATOM   1405  CA  MET A 207      -6.151   5.403  11.648  1.00  0.00           C  
ATOM   1406  C   MET A 207      -5.849   5.954  13.035  1.00  0.00           C  
ATOM   1407  O   MET A 207      -6.231   5.348  14.038  1.00  0.00           O  
ATOM   1408  CB  MET A 207      -4.906   4.742  11.060  1.00  0.00           C  
ATOM   1409  CEN MET A 207      -4.330   3.254  10.330  1.00  0.00           X  
ATOM   1410  H   MET A 207      -6.074   6.712   9.959  1.00  0.00           H  
ATOM   1411  N   GLN A 208      -5.185   7.107  13.112  1.00  0.00           N  
ATOM   1412  CA  GLN A 208      -4.809   7.723  14.374  1.00  0.00           C  
ATOM   1413  C   GLN A 208      -6.047   8.116  15.187  1.00  0.00           C  
ATOM   1414  O   GLN A 208      -6.133   7.797  16.375  1.00  0.00           O  
ATOM   1415  CB  GLN A 208      -3.936   8.956  14.125  1.00  0.00           C  
ATOM   1416  CEN GLN A 208      -2.297   9.555  14.106  1.00  0.00           X  
ATOM   1417  H   GLN A 208      -4.877   7.541  12.255  1.00  0.00           H  
ATOM   1418  N   ALA A 209      -7.046   8.722  14.544  1.00  0.00           N  
ATOM   1419  CA  ALA A 209      -8.291   9.124  15.185  1.00  0.00           C  
ATOM   1420  C   ALA A 209      -9.083   7.913  15.711  1.00  0.00           C  
ATOM   1421  O   ALA A 209      -9.581   7.939  16.838  1.00  0.00           O  
ATOM   1422  CB  ALA A 209      -9.136   9.935  14.214  1.00  0.00           C  
ATOM   1423  CEN ALA A 209      -9.136   9.934  14.214  1.00  0.00           X  
ATOM   1424  H   ALA A 209      -6.922   8.939  13.564  1.00  0.00           H  
ATOM   1425  N   ALA A 210      -9.170   6.824  14.943  1.00  0.00           N  
ATOM   1426  CA  ALA A 210      -9.868   5.603  15.329  1.00  0.00           C  
ATOM   1427  C   ALA A 210      -9.193   4.926  16.534  1.00  0.00           C  
ATOM   1428  O   ALA A 210      -9.873   4.478  17.457  1.00  0.00           O  
ATOM   1429  CB  ALA A 210      -9.942   4.647  14.148  1.00  0.00           C  
ATOM   1430  CEN ALA A 210      -9.942   4.647  14.149  1.00  0.00           X  
ATOM   1431  H   ALA A 210      -8.752   6.857  14.022  1.00  0.00           H  
ATOM   1432  N   ALA A 211      -7.857   4.904  16.574  1.00  0.00           N  
ATOM   1433  CA  ALA A 211      -7.077   4.307  17.655  1.00  0.00           C  
ATOM   1434  C   ALA A 211      -7.218   5.102  18.962  1.00  0.00           C  
ATOM   1435  O   ALA A 211      -7.414   4.499  20.018  1.00  0.00           O  
ATOM   1436  CB  ALA A 211      -5.614   4.203  17.248  1.00  0.00           C  
ATOM   1437  CEN ALA A 211      -5.615   4.203  17.248  1.00  0.00           X  
ATOM   1438  H   ALA A 211      -7.355   5.313  15.801  1.00  0.00           H  
ATOM   1439  N   ALA A 212      -7.188   6.438  18.903  1.00  0.00           N  
ATOM   1440  CA  ALA A 212      -7.330   7.295  20.077  1.00  0.00           C  
ATOM   1441  C   ALA A 212      -8.713   7.118  20.728  1.00  0.00           C  
ATOM   1442  O   ALA A 212      -8.800   6.927  21.940  1.00  0.00           O  
ATOM   1443  CB  ALA A 212      -7.096   8.750  19.697  1.00  0.00           C  
ATOM   1444  CEN ALA A 212      -7.096   8.749  19.697  1.00  0.00           X  
ATOM   1445  H   ALA A 212      -7.054   6.882  18.007  1.00  0.00           H  
ATOM   1446  N   ALA A 213      -9.782   7.053  19.930  1.00  0.00           N  
ATOM   1447  CA  ALA A 213     -11.130   6.744  20.412  1.00  0.00           C  
ATOM   1448  C   ALA A 213     -11.210   5.381  21.129  1.00  0.00           C  
ATOM   1449  O   ALA A 213     -11.712   5.288  22.253  1.00  0.00           O  
ATOM   1450  CB  ALA A 213     -12.113   6.789  19.252  1.00  0.00           C  
ATOM   1451  CEN ALA A 213     -12.113   6.788  19.253  1.00  0.00           X  
ATOM   1452  H   ALA A 213      -9.665   7.282  18.954  1.00  0.00           H  
ATOM   1453  N   ALA A 214     -10.700   4.312  20.510  1.00  0.00           N  
ATOM   1454  CA  ALA A 214     -10.721   2.966  21.072  1.00  0.00           C  
ATOM   1455  C   ALA A 214      -9.956   2.873  22.405  1.00  0.00           C  
ATOM   1456  O   ALA A 214     -10.415   2.179  23.312  1.00  0.00           O  
ATOM   1457  CB  ALA A 214     -10.152   1.979  20.062  1.00  0.00           C  
ATOM   1458  CEN ALA A 214     -10.152   1.979  20.064  1.00  0.00           X  
ATOM   1459  H   ALA A 214     -10.304   4.443  19.590  1.00  0.00           H  
ATOM   1460  N   ASN A 215      -8.828   3.577  22.546  1.00  0.00           N  
ATOM   1461  CA  ASN A 215      -8.063   3.654  23.790  1.00  0.00           C  
ATOM   1462  C   ASN A 215      -8.862   4.228  24.964  1.00  0.00           C  
ATOM   1463  O   ASN A 215      -8.894   3.596  26.013  1.00  0.00           O  
ATOM   1464  CB  ASN A 215      -6.794   4.463  23.590  1.00  0.00           C  
ATOM   1465  CEN ASN A 215      -5.793   4.294  23.327  1.00  0.00           X  
ATOM   1466  H   ASN A 215      -8.472   4.067  21.738  1.00  0.00           H  
ATOM   1467  N   CYS A 216      -9.609   5.320  24.783  1.00  0.00           N  
ATOM   1468  CA  CYS A 216     -10.377   5.953  25.864  1.00  0.00           C  
ATOM   1469  C   CYS A 216     -11.539   5.075  26.390  1.00  0.00           C  
ATOM   1470  O   CYS A 216     -11.814   5.079  27.586  1.00  0.00           O  
ATOM   1471  CB  CYS A 216     -10.924   7.203  25.175  1.00  0.00           C  
ATOM   1472  CEN CYS A 216     -10.659   8.187  25.289  1.00  0.00           X  
ATOM   1473  H   CYS A 216      -9.610   5.764  23.876  1.00  0.00           H  
ATOM   1474  N   ARG A 217     -12.252   4.355  25.511  1.00  0.00           N  
ATOM   1475  CA  ARG A 217     -13.385   3.474  25.838  1.00  0.00           C  
ATOM   1476  C   ARG A 217     -13.002   2.228  26.663  1.00  0.00           C  
ATOM   1477  O   ARG A 217     -13.850   1.755  27.421  1.00  0.00           O  
ATOM   1478  CB  ARG A 217     -14.149   3.075  24.584  1.00  0.00           C  
ATOM   1479  CEN ARG A 217     -15.848   3.080  22.777  1.00  0.00           X  
ATOM   1480  H   ARG A 217     -11.973   4.418  24.542  1.00  0.00           H  
ATOM   1481  N   LYS A 218     -11.797   1.674  26.476  1.00  0.00           N  
ATOM   1482  CA  LYS A 218     -11.273   0.499  27.202  1.00  0.00           C  
ATOM   1483  C   LYS A 218     -11.422   0.710  28.701  1.00  0.00           C  
ATOM   1484  O   LYS A 218     -11.703  -0.303  29.376  1.00  0.00           O  
ATOM   1485  CB  LYS A 218      -9.807   0.240  26.850  1.00  0.00           C  
ATOM   1486  CEN LYS A 218      -8.373  -0.920  25.813  1.00  0.00           X  
ATOM   1487  H   LYS A 218     -11.091   2.241  26.029  1.00  0.00           H  
TER                                                                             
# All scores below are weighted scores, not raw scores.
#BEGIN_POSE_ENERGIES_TABLE ./minmover_pdb/pose_14.pdb
label vdw cenpack pair env cbeta hs_pair ss_pair sheet total
weights 1 0.5 1 1 0.25 1 1 1 NA
pose 5.74206 7.84247 -13.9351 -9.77761 12.2558 0 0 0 2.12758
MET:NtermProteinFull_1 0 0.37721 -0.2385 0.0106 0.03597 0 0 0 0.18528
TYR_2 0.48786 0.9376 0.07826 0.25389 0.06919 0 0 0 1.8268
GLY_3 0 0.02801 0.14729 -0.09146 0.05366 0 0 0 0.13751
LYS_4 0 -0.07355 0.21831 -0.51535 0.06903 0 0 0 -0.30156
LEU_5 0 0.71992 -0.44807 -0.39148 0.04435 0 0 0 -0.07529
ASN_6 0 0.08039 -0.00806 -0.28327 0.04277 0 0 0 -0.16816
ASP_7 0 0.00532 0.09949 -0.47618 0.0696 0 0 0 -0.30177
LEU_8 0 0.1419 -0.05352 -0.19483 0.03614 0 0 0 -0.07031
LEU_9 0 -0.2759 -0.46882 -0.50394 0.03721 0 0 0 -1.21144
GLU_10 0 -0.00812 0.03577 -0.71584 0.06894 0 0 0 -0.61925
ASP_11 0 -0.00834 0.07333 -0.42964 0.06892 0 0 0 -0.29574
LEU_12 0 0.38042 -0.8806 -0.30366 0.04537 0 0 0 -0.75848
GLN_13 0 0.31963 0.13806 -0.09186 0.06961 0 0 0 0.43543
GLU_14 0 -0.04684 0.0442 -1.00041 0.06954 0 0 0 -0.93351
VAL_15 0 -0.25299 -0.06981 0.21583 0.03527 0 0 0 -0.0717
LEU_16 0 0.85299 -0.79855 -0.45811 0.05581 0 0 0 -0.34787
LYS_17 0 0.11819 -0.11117 -0.51535 0.06947 0 0 0 -0.43886
ASN_18 0 -0.03589 -0.01913 -0.36221 0.06957 0 0 0 -0.34767
LEU_19 0 0.03768 0.38946 -0.19483 0.03614 0 0 0 0.26845
HIS_20 0 0.2358 0.12822 -0.18746 0.06289 0 0 0 0.23945
LYS_21 0 -0.01723 -0.14197 -0.96458 0.07158 0 0 0 -1.05219
ASN_22 0 -0.02566 -0.08437 -0.24178 0.07034 0 0 0 -0.28147
ASP_23 0 0.57531 -0.17004 0.56875 0.04294 0 0 0 1.01696
ARG_24 0 -0.0214 0.05171 -0.55583 0.07203 0 0 0 -0.45349
SER_25 0 -0.00303 -0.00997 -0.22078 0.03661 0 0 0 -0.19717
GLY_26 0 0.08554 -0.13193 -0.09146 0.04314 0 0 0 -0.09471
LYS_27 0 -0.01362 -0.04525 -0.8715 0.07259 0 0 0 -0.85777
ASP_28 0 -0.00311 -0.11013 -0.56986 0.07025 0 0 0 -0.61285
ASN_29 0 -0.1828 -0.17565 -0.19403 0.03487 0 0 0 -0.51761
ILE_30 0.02558 -0.01086 0.88363 0.06915 0.03519 0 0 0 1.0027
HIS_31 0 0.00941 -0.2182 0.0215 0.06921 0 0 0 -0.11807
ASP_32 0 0.06087 0.12362 -0.31759 0.06893 0 0 0 -0.06417
VAL_33 0 0.0281 0.18959 -0.46599 0.04516 0 0 0 -0.20314
ASP_34 1.48586 0.72843 -0.92078 0.08318 0.04283 0 0 0 1.41952
ASN_35 0 0.00542 -0.01805 -0.32173 0.06894 0 0 0 -0.26542
HIS_36 0 -0.35303 0.22375 -0.11266 0.04298 0 0 0 -0.19897
LEU_37 0.00029 0.45938 -0.67597 -0.52353 0.03324 0 0 0 -0.70659
GLN_38 0 0.12198 -0.05731 -0.4142 0.06896 0 0 0 -0.28057
ASN_39 0 -0.07714 0.13652 -0.32173 0.06884 0 0 0 -0.19351
VAL_40 0 0.25386 -0.73261 -0.19594 0.03939 0 0 0 -0.63531
ILE_41 0 -0.37344 -0.36073 0.06915 0.03632 0 0 0 -0.62869
GLU_42 0 -0.03954 -0.02161 -0.60186 0.06921 0 0 0 -0.59381
ASP_43 0 -0.14946 0.21411 -0.37876 0.06919 0 0 0 -0.24493
ILE_44 0 -0.27812 -1.29997 -0.41682 0.0331 0 0 0 -1.96181
HIS_45 0 -0.10772 0.11533 -0.06774 0.06919 0 0 0 0.00906
ASP_46 0 -0.0504 0.05052 -0.52292 0.06921 0 0 0 -0.45359
PHE_47 0 0.28987 -0.12065 -0.19907 0.04342 0 0 0 0.01357
MET_48 0 0.03065 -0.29525 -0.29185 0.04508 0 0 0 -0.51137
GLN_49 0 -0.01264 0.12427 -0.55896 0.0693 0 0 0 -0.37803
ALA_50 0 0.13441 -0.05522 0.14698 0.04262 0 0 0 0.26879
ALA_51 0 0.3488 -0.14046 -0.11236 0.0348 0 0 0 0.13079
ALA_52 0 0.13457 -0.09066 0.13638 0.03017 0 0 0 0.21047
ALA_53 0 0.03377 -0.01523 0.28428 0.03744 0 0 0 0.34025
ALA_54 0 -0.22413 0.02094 0.16717 0.03502 0 0 0 -0.001
ALA_55 0 0.00029 -0.07135 0.07904 0.02997 0 0 0 0.03797
ASN_56 0 -0.01826 -0.03276 -0.19403 0.03487 0 0 0 -0.21018
CYS_57 0 -0.05987 -0.06019 1.81599 0.06949 0 0 0 1.76542
ARG_58 0 0.03682 0.15034 -0.30477 0.0689 0 0 0 -0.0487
LYS_59 0 -0.09568 -0.3032 -0.33001 0.03125 0 0 0 -0.69764
GLY_60 0.01032 0.27547 -0.07416 -0.07965 0.03634 0 0 0 0.16833
SER_61 0 0.02977 -0.1865 -0.22078 0.04314 0 0 0 -0.33437
PRO_62 0.77485 -0.39672 -0.16666 -0.2658 0.05172 0 0 0 -0.00262
GLY_63 0 0.01978 -0.01224 -0.0429 0.03743 0 0 0 0.00208
SER_64 0 -0.00159 0.00693 0.13063 0.04109 0 0 0 0.17704
PRO_65 0 -0.01888 -0.10327 -0.05784 0.07212 0 0 0 -0.10787
ALA_66 0 -0.001 0.05103 0.59025 0.04957 0 0 0 0.68986
GLY_67 0 0 0 0.91259 0.04183 0 0 0 0.95441
SER_68 0 0 0 0.13063 0.04957 0 0 0 0.1802
PRO_69 0 0 0 0.2123 0.04957 0 0 0 0.26186
THR_70 0 0 0 0.43096 0.07499 0 0 0 0.50594
SER_71 0 0 0 0.29023 0.07582 0 0 0 0.36605
THR_72 0 0 0 0.48779 0.07582 0 0 0 0.56361
GLU_73 0 0 0 -1.03403 0.07499 0 0 0 -0.95904
GLU_74 0 0 0 -0.93278 0.04957 0 0 0 -0.88321
GLY_75 0 0 0 0.91259 0.04957 0 0 0 0.96215
THR_76 0 0 0 0.48779 0.04944 0 0 0 0.53723
SER_77 0 0 0 0.29023 0.075 0 0 0 0.36523
GLU_78 0 0 0 -1.01303 0.07499 0 0 0 -0.93804
SER_79 0 0 0 0.13063 0.07499 0 0 0 0.20562
ALA_80 0 0 0 0.89846 0.07582 0 0 0 0.97427
THR_81 0 0 0 0.48779 0.04957 0 0 0 0.53736
PRO_82 0 0 0 0.2123 0.07582 0 0 0 0.28812
GLU_83 0 0 0 -1.03403 0.07499 0 0 0 -0.95904
SER_84 0 0 0 -0.0106 0.07421 0 0 0 0.06361
GLY_85 0 0 0 0.91259 0.04957 0 0 0 0.96215
PRO_86 0 0 0 0.51404 0.04957 0 0 0 0.5636
GLY_87 0 0 0 0.60923 0.04183 0 0 0 0.65106
THR_88 0 0 0 0.33798 0.04183 0 0 0 0.37981
SER_89 0 0 0 0.29023 0.04957 0 0 0 0.3398
THR_90 0 0 0 0.33798 0.0754 0 0 0 0.41338
GLU_91 0 0 0 -1.01303 0.07582 0 0 0 -0.93721
PRO_92 0 0 0 0.51404 0.07582 0 0 0 0.58986
SER_93 0 0 0 -0.0106 0.07499 0 0 0 0.06439
GLU_94 0 0 0 -1.01303 0.07562 0 0 0 -0.93741
GLY_95 0 0 0 0.91259 0.05593 0 0 0 0.96852
SER_96 0 0 0 -0.0106 0.07582 0 0 0 0.06522
ALA_97 0 0 0 0.77873 0.07582 0 0 0 0.85455
PRO_98 0 0 0 0.2123 0.04957 0 0 0 0.26186
GLY_99 0 0 0 0.91259 0.04883 0 0 0 0.96141
SER_100 0 0 0 -0.0106 0.04957 0 0 0 0.03897
PRO_101 0 0 0 0.51404 0.04957 0 0 0 0.5636
ALA_102 0 0 0 0.797 0.04957 0 0 0 0.84657
GLY_103 0 0 0 0.60923 0.04957 0 0 0 0.6588
SER_104 0 0 0 0.29023 0.04957 0 0 0 0.3398
PRO_105 0 0 0 0.51404 0.07582 0 0 0 0.58986
THR_106 0 0 0 0.33798 0.07582 0 0 0 0.4138
SER_107 0 0 0 0.13063 0.04957 0 0 0 0.1802
THR_108 0 0 0 0.43096 0.04957 0 0 0 0.48052
GLU_109 0.01698 0 0 -1.03403 0.07582 0 0 0 -0.94123
GLU_110 0.01698 0 0 -1.03403 0.04957 0 0 0 -0.96748
GLY_111 0 0 0 0.91259 0.06478 0 0 0 0.97737
THR_112 0 0 0 0.48779 0.07582 0 0 0 0.56361
SER_113 0 0 0 0.13063 0.07412 0 0 0 0.20475
THR_114 0 0 0 0.43096 0.07499 0 0 0 0.50594
GLU_115 0 0 0 -1.01303 0.07582 0 0 0 -0.93721
PRO_116 0 0 0 0.51404 0.07582 0 0 0 0.58986
SER_117 0 0 0 0.13063 0.07499 0 0 0 0.20562
GLU_118 0 0 0 -0.93278 0.07582 0 0 0 -0.85696
GLY_119 0 0 0 0.91259 0.04957 0 0 0 0.96215
SER_120 0 0 0 0.29023 0.04957 0 0 0 0.3398
ALA_121 0 0 0 0.89846 0.04957 0 0 0 0.94802
PRO_122 0 0 0 0.2123 0.04957 0 0 0 0.26186
GLY_123 0 0 0 0.91259 0.04957 0 0 0 0.96215
THR_124 0 0 0 0.43096 0.04957 0 0 0 0.48052
SER_125 0 0 0 0.13063 0.07582 0 0 0 0.20645
THR_126 0 0 0 0.33798 0.07499 0 0 0 0.41297
GLU_127 0 0 0 -1.01303 0.07582 0 0 0 -0.93721
PRO_128 0 0 0 0.2123 0.07582 0 0 0 0.28812
SER_129 0 0 0 0.13063 0.07508 0 0 0 0.20571
GLU_130 0 0 0 -1.03403 0.07582 0 0 0 -0.95821
GLY_131 0 0 0 0.91259 0.07582 0 0 0 0.98841
SER_132 0 0 0 0.29023 0.04957 0 0 0 0.3398
ALA_133 0 0 0 0.89846 0.04957 0 0 0 0.94802
PRO_134 0 0 0 0.2123 0.04957 0 0 0 0.26186
GLY_135 0 0 0 0.91259 0.04957 0 0 0 0.96215
THR_136 0 0 0 0.48779 0.04957 0 0 0 0.53736
SER_137 0 0 0 0.29023 0.04957 0 0 0 0.3398
GLU_138 0 0 0 -1.03403 0.07582 0 0 0 -0.95821
SER_139 0 0 0 0.29023 0.07581 0 0 0 0.36604
ALA_140 0 0 0 0.797 0.05471 0 0 0 0.85171
THR_141 0.04733 0 0 0.48779 0.05175 0 0 0 0.58687
PRO_142 0.04733 0 0 0.2123 0.07582 0 0 0 0.33545
GLU_143 0 0 0 -1.01303 0.07499 0 0 0 -0.93804
SER_144 0 0 0 0.13063 0.07508 0 0 0 0.20571
GLY_145 0 0 0 0.91259 0.04957 0 0 0 0.96215
PRO_146 0 -0.05163 -0.03962 0.2123 0.04883 0 0 0 0.16988
GLY_147 0 -0.05733 -0.03841 0.91259 0.04643 0 0 0 0.86328
SER_148 0 -0.04061 -0.04391 0.13063 0.07212 0 0 0 0.11823
GLU_149 0 -0.04087 -0.05039 -0.25924 0.03743 0 0 0 -0.31307
PRO_150 0.47232 -0.08589 -0.14938 -0.05784 0.04731 0 0 0 0.22651
ALA_151 0.31285 0.22148 0.12888 0.20553 0.03684 0 0 0 0.90557
THR_152 0 0.0388 -0.10248 -0.13245 0.04518 0 0 0 -0.15096
SER_153 0 -0.11994 -0.12768 -0.18312 0.03671 0 0 0 -0.39404
GLY_154 0 -0.09644 -0.14912 -0.08884 0.03539 0 0 0 -0.29899
SER_155 0 0.09209 -0.10126 -0.21543 0.03785 0 0 0 -0.18675
GLU_156 0 -0.01219 -0.18019 -0.60186 0.04453 0 0 0 -0.74971
THR_157 0 -0.07434 0.10431 -0.13245 0.03539 0 0 0 -0.06709
PRO_158 0 0 0 0.043 0.04731 0 0 0 0.09031
GLY_159 0 -0.02897 0.06948 -0.0429 0.03208 0 0 0 0.02968
MET_160 0 0.1963 -0.18832 0.06168 0.06985 0 0 0 0.13952
TYR_161 0 -0.03331 0.00181 0.81073 0.0697 0 0 0 0.84893
GLY_162 0 -0.03127 0.03212 -0.0429 0.03565 0 0 0 -0.0064
LYS_163 0 -0.15431 -0.19908 -0.51535 0.04278 0 0 0 -0.82597
LEU_164 0 -0.09756 -0.139 -0.06582 0.07026 0 0 0 -0.23212
ASN_165 0 -0.0514 0.01279 -0.36221 0.06616 0 0 0 -0.33466
ASP_166 0 -0.04527 -0.00109 -0.47618 0.06948 0 0 0 -0.45306
LEU_167 0 -0.37373 -0.31281 0.08126 0.0366 0 0 0 -0.56868
LEU_168 0 -0.09649 -0.42572 0.24309 0.04389 0 0 0 -0.23523
GLU_169 0 -0.06193 0.04749 -0.92601 0.06933 0 0 0 -0.87113
ASP_170 0 0.02808 -0.15812 -0.37876 0.06919 0 0 0 -0.43962
LEU_171 0 -0.0162 -0.81733 -0.45811 0.03726 0 0 0 -1.25437
GLN_172 0 -0.03509 0.08659 -0.16687 0.06888 0 0 0 -0.04649
GLU_173 0 -0.04405 0.00274 -0.92601 0.06894 0 0 0 -0.89838
VAL_174 0 -0.29768 -0.45117 -0.27892 0.03257 0 0 0 -0.99521
LEU_175 0.00029 0.47321 -0.26021 -0.52353 0.04018 0 0 0 -0.27006
LYS_176 0 0.08866 -0.10134 -0.51535 0.0693 0 0 0 -0.45873
ASN_177 0 0.00921 -0.07694 -0.19403 0.04297 0 0 0 -0.21879
LEU_178 0.02195 0.49852 -0.16373 -0.45811 0.03432 0 0 0 -0.06704
HIS_179 1.48586 0.62727 -0.10912 -0.15819 0.0407 0 0 0 1.88653
LYS_180 0 0.08981 -0.17734 -0.68888 0.06923 0 0 0 -0.70719
ASN_181 0 -0.17539 0.07032 0.05572 0.03219 0 0 0 -0.01716
ASP_182 0.02558 0.00218 -0.22392 0.72835 0.03615 0 0 0 0.56834
ARG_183 0 -0.15846 -0.08878 -0.36281 0.0697 0 0 0 -0.54036
SER_184 0 0.02221 0.02569 -0.20705 0.07034 0 0 0 -0.0888
GLY_185 0 -0.11129 -0.1887 -0.06259 0.03489 0 0 0 -0.32769
LYS_186 0 -0.02314 -0.16138 -0.8715 0.07203 0 0 0 -0.984
ASP_187 0 -0.02444 -0.01541 -0.56986 0.07025 0 0 0 -0.53946
ASN_188 0 0.02299 -0.20709 -0.19403 0.06893 0 0 0 -0.3092
ILE_189 0 0.34677 0.36669 0.20907 0.04336 0 0 0 0.96588
HIS_D_190 0 -0.0392 -0.25762 0.0215 0.0693 0 0 0 -0.20601
ASP_191 0 0.05604 0.0014 -0.37876 0.06894 0 0 0 -0.25239
VAL_192 0.02195 0.3649 0.49542 -0.35242 0.03224 0 0 0 0.5621
ASP_193 0 0.31058 -0.07907 -0.1485 0.06975 0 0 0 0.15276
ASN_194 0 -0.06034 0.04157 -0.32173 0.06893 0 0 0 -0.27157
HIS_195 0 0.06147 -0.25993 -0.11266 0.06919 0 0 0 -0.24193
LEU_196 0 0.339 -0.58288 -0.50394 0.03216 0 0 0 -0.71566
GLN_197 0 0.16012 -0.13062 -0.4142 0.06893 0 0 0 -0.31577
ASN_198 0 -0.01458 0.00055 -0.32173 0.06878 0 0 0 -0.26698
VAL_199 0 -0.1592 -0.29428 -0.35242 0.03718 0 0 0 -0.76871
ILE_200 0 0.23367 -0.51093 -0.06945 0.07154 0 0 0 -0.27518
GLU_201 0 -0.01964 -0.05794 -0.71584 0.0693 0 0 0 -0.72412
ASP_202 0 -0.05537 0.04268 -0.24167 0.06934 0 0 0 -0.18503
ILE_203 0 -0.01383 -1.22667 -0.41682 0.0377 0 0 0 -1.61963
HIS_204 0 -0.07703 -0.12524 -0.06774 0.06924 0 0 0 -0.20076
ASP_205 0 -0.00478 0.01198 -0.42964 0.06893 0 0 0 -0.35352
PHE_206 0 -0.20642 -0.22079 0.07137 0.04447 0 0 0 -0.31138
MET_207 0 0.55552 0.02819 -0.21391 0.03683 0 0 0 0.40664
GLN_208 0 0.1118 0.03188 -0.4142 0.06893 0 0 0 -0.20159
ALA_209 0 -0.02255 0.04874 0.14698 0.04755 0 0 0 0.22071
ALA_210 0 0.22709 -0.16824 -0.01847 0.03624 0 0 0 0.07662
ALA_211 0.48786 0.83547 0.05754 0.13638 0.02982 0 0 0 1.54708
ALA_212 0 0.08545 -0.02682 0.28428 0.03384 0 0 0 0.37675
ALA_213 0 0.01148 0.0279 0.14698 0.03555 0 0 0 0.22191
ALA_214 0 0.23728 -0.09659 0.11438 0.03502 0 0 0 0.2901
ASN_215 0 0.0396 0.00059 -0.46336 0.04409 0 0 0 -0.37909
CYS_216 0 -0.02616 0.00643 1.70525 0.07072 0 0 0 1.75624
ARG_217 0 -0.04188 0.08701 -0.43267 0.06902 0 0 0 -0.31852
LYS:CtermProteinFull_218 0 -0.02494 0.02467 -1.04927 0.07025 0 0 0 -0.9793
#END_POSE_ENERGIES_TABLE ./minmover_pdb/pose_14.pdb
