# Supplementary material for: Selection of a promiscuous minimalist cAMP phosphodiesterase from a library of de novo designed proteins
Source: Nat Chem. 2024 May 3;16(7):1200–8. doi: 10.1038/s41557-024-01490-4 (PMC11230910; doi:10.1038/s41557-024-01490-4)
Supplement: Supplementary file 3 — MD input files, scripts and final structures derived from MD, AlphaFold2, EMSfold and MultiSFold. [file 41557_2024_1490_MOESM3_ESM.zip › Computational_Data/4_MultiSFold/campase/pose_15.pdb]

ATOM      1  N   MET A   1      14.999  -7.930  -0.838  1.00  0.00           N  
ATOM      2  CA  MET A   1      13.940  -6.997  -1.273  1.00  0.00           C  
ATOM      3  C   MET A   1      12.590  -7.687  -1.322  1.00  0.00           C  
ATOM      4  O   MET A   1      11.639  -7.042  -0.937  1.00  0.00           O  
ATOM      5  CB  MET A   1      14.272  -6.407  -2.642  1.00  0.00           C  
ATOM      6  CEN MET A   1      14.749  -4.920  -3.441  1.00  0.00           X  
ATOM      7  H   MET A   1      15.775  -8.121  -1.439  1.00  0.00           H  
ATOM      8  N   TYR A   2      12.507  -8.980  -1.656  1.00  0.00           N  
ATOM      9  CA  TYR A   2      11.223  -9.700  -1.719  1.00  0.00           C  
ATOM     10  C   TYR A   2      10.442  -9.840  -0.395  1.00  0.00           C  
ATOM     11  O   TYR A   2       9.228  -9.797  -0.437  1.00  0.00           O  
ATOM     12  CB  TYR A   2      11.468 -11.096  -2.296  1.00  0.00           C  
ATOM     13  CEN TYR A   2      11.374 -11.963  -3.815  1.00  0.00           X  
ATOM     14  H   TYR A   2      13.265  -9.431  -2.146  1.00  0.00           H  
ATOM     15  N   GLY A   3      11.109  -9.970   0.764  1.00  0.00           N  
ATOM     16  CA  GLY A   3      10.431 -10.070   2.071  1.00  0.00           C  
ATOM     17  C   GLY A   3       9.798  -8.752   2.529  1.00  0.00           C  
ATOM     18  O   GLY A   3       8.671  -8.768   2.996  1.00  0.00           O  
ATOM     19  CEN GLY A   3      10.431 -10.070   2.071  1.00  0.00           X  
ATOM     20  H   GLY A   3      12.113 -10.062   0.742  1.00  0.00           H  
ATOM     21  N   LYS A   4      10.457  -7.616   2.242  1.00  0.00           N  
ATOM     22  CA  LYS A   4       9.925  -6.258   2.503  1.00  0.00           C  
ATOM     23  C   LYS A   4       8.766  -5.854   1.585  1.00  0.00           C  
ATOM     24  O   LYS A   4       7.821  -5.219   2.007  1.00  0.00           O  
ATOM     25  CB  LYS A   4      11.047  -5.226   2.378  1.00  0.00           C  
ATOM     26  CEN LYS A   4      12.436  -3.939   3.322  1.00  0.00           X  
ATOM     27  H   LYS A   4      11.402  -7.688   1.894  1.00  0.00           H  
ATOM     28  N   LEU A   5       8.895  -6.173   0.302  1.00  0.00           N  
ATOM     29  CA  LEU A   5       7.874  -5.954  -0.707  1.00  0.00           C  
ATOM     30  C   LEU A   5       6.543  -6.611  -0.329  1.00  0.00           C  
ATOM     31  O   LEU A   5       5.492  -6.013  -0.521  1.00  0.00           O  
ATOM     32  CB  LEU A   5       8.363  -6.480  -2.062  1.00  0.00           C  
ATOM     33  CEN LEU A   5       8.906  -5.778  -3.322  1.00  0.00           X  
ATOM     34  H   LEU A   5       9.729  -6.679   0.030  1.00  0.00           H  
ATOM     35  N   ASN A   6       6.591  -7.830   0.211  1.00  0.00           N  
ATOM     36  CA  ASN A   6       5.379  -8.544   0.591  1.00  0.00           C  
ATOM     37  C   ASN A   6       4.714  -7.852   1.786  1.00  0.00           C  
ATOM     38  O   ASN A   6       3.494  -7.789   1.829  1.00  0.00           O  
ATOM     39  CB  ASN A   6       5.663 -10.001   0.906  1.00  0.00           C  
ATOM     40  CEN ASN A   6       5.665 -10.924   0.405  1.00  0.00           X  
ATOM     41  H   ASN A   6       7.471  -8.189   0.549  1.00  0.00           H  
ATOM     42  N   ASP A   7       5.521  -7.261   2.677  1.00  0.00           N  
ATOM     43  CA  ASP A   7       5.029  -6.455   3.801  1.00  0.00           C  
ATOM     44  C   ASP A   7       4.377  -5.158   3.282  1.00  0.00           C  
ATOM     45  O   ASP A   7       3.279  -4.807   3.695  1.00  0.00           O  
ATOM     46  CB  ASP A   7       6.167  -6.130   4.772  1.00  0.00           C  
ATOM     47  CEN ASP A   7       6.565  -6.456   5.651  1.00  0.00           X  
ATOM     48  H   ASP A   7       6.513  -7.448   2.642  1.00  0.00           H  
ATOM     49  N   LEU A   8       4.979  -4.524   2.268  1.00  0.00           N  
ATOM     50  CA  LEU A   8       4.461  -3.295   1.662  1.00  0.00           C  
ATOM     51  C   LEU A   8       3.163  -3.502   0.861  1.00  0.00           C  
ATOM     52  O   LEU A   8       2.248  -2.681   0.916  1.00  0.00           O  
ATOM     53  CB  LEU A   8       5.538  -2.679   0.760  1.00  0.00           C  
ATOM     54  CEN LEU A   8       6.500  -1.490   0.943  1.00  0.00           X  
ATOM     55  H   LEU A   8       5.903  -4.833   2.002  1.00  0.00           H  
ATOM     56  N   LEU A   9       3.090  -4.582   0.075  1.00  0.00           N  
ATOM     57  CA  LEU A   9       1.885  -4.921  -0.683  1.00  0.00           C  
ATOM     58  C   LEU A   9       0.699  -5.183   0.258  1.00  0.00           C  
ATOM     59  O   LEU A   9      -0.387  -4.647   0.040  1.00  0.00           O  
ATOM     60  CB  LEU A   9       2.146  -6.143  -1.573  1.00  0.00           C  
ATOM     61  CEN LEU A   9       2.392  -6.302  -3.085  1.00  0.00           X  
ATOM     62  H   LEU A   9       3.883  -5.205   0.046  1.00  0.00           H  
ATOM     63  N   GLU A  10       0.916  -5.977   1.306  1.00  0.00           N  
ATOM     64  CA  GLU A  10      -0.103  -6.315   2.302  1.00  0.00           C  
ATOM     65  C   GLU A  10      -0.613  -5.062   3.026  1.00  0.00           C  
ATOM     66  O   GLU A  10      -1.826  -4.904   3.195  1.00  0.00           O  
ATOM     67  CB  GLU A  10       0.453  -7.318   3.315  1.00  0.00           C  
ATOM     68  CEN GLU A  10       0.612  -8.921   3.870  1.00  0.00           X  
ATOM     69  H   GLU A  10       1.852  -6.310   1.474  1.00  0.00           H  
ATOM     70  N   ASP A  11       0.284  -4.141   3.373  1.00  0.00           N  
ATOM     71  CA  ASP A  11      -0.056  -2.879   4.025  1.00  0.00           C  
ATOM     72  C   ASP A  11      -0.907  -1.996   3.110  1.00  0.00           C  
ATOM     73  O   ASP A  11      -1.907  -1.425   3.554  1.00  0.00           O  
ATOM     74  CB  ASP A  11       1.214  -2.134   4.445  1.00  0.00           C  
ATOM     75  CEN ASP A  11       1.803  -1.988   5.262  1.00  0.00           X  
ATOM     76  H   ASP A  11       1.266  -4.360   3.265  1.00  0.00           H  
ATOM     77  N   LEU A  12      -0.582  -1.941   1.816  1.00  0.00           N  
ATOM     78  CA  LEU A  12      -1.354  -1.184   0.830  1.00  0.00           C  
ATOM     79  C   LEU A  12      -2.792  -1.711   0.679  1.00  0.00           C  
ATOM     80  O   LEU A  12      -3.756  -0.938   0.711  1.00  0.00           O  
ATOM     81  CB  LEU A  12      -0.634  -1.214  -0.524  1.00  0.00           C  
ATOM     82  CEN LEU A  12       0.217  -0.175  -1.279  1.00  0.00           X  
ATOM     83  H   LEU A  12       0.265  -2.406   1.525  1.00  0.00           H  
ATOM     84  N   GLN A  13      -2.960  -3.033   0.589  1.00  0.00           N  
ATOM     85  CA  GLN A  13      -4.280  -3.667   0.528  1.00  0.00           C  
ATOM     86  C   GLN A  13      -5.128  -3.383   1.774  1.00  0.00           C  
ATOM     87  O   GLN A  13      -6.333  -3.123   1.654  1.00  0.00           O  
ATOM     88  CB  GLN A  13      -4.128  -5.180   0.350  1.00  0.00           C  
ATOM     89  CEN GLN A  13      -4.167  -6.484  -0.810  1.00  0.00           X  
ATOM     90  H   GLN A  13      -2.139  -3.621   0.625  1.00  0.00           H  
ATOM     91  N   GLU A  14      -4.547  -3.411   2.974  1.00  0.00           N  
ATOM     92  CA  GLU A  14      -5.282  -3.063   4.191  1.00  0.00           C  
ATOM     93  C   GLU A  14      -5.777  -1.609   4.145  1.00  0.00           C  
ATOM     94  O   GLU A  14      -6.953  -1.365   4.437  1.00  0.00           O  
ATOM     95  CB  GLU A  14      -4.404  -3.284   5.425  1.00  0.00           C  
ATOM     96  CEN GLU A  14      -3.935  -4.247   6.750  1.00  0.00           X  
ATOM     97  H   GLU A  14      -3.583  -3.710   3.051  1.00  0.00           H  
ATOM     98  N   VAL A  15      -4.962  -0.655   3.673  1.00  0.00           N  
ATOM     99  CA  VAL A  15      -5.383   0.754   3.580  1.00  0.00           C  
ATOM    100  C   VAL A  15      -6.498   0.946   2.562  1.00  0.00           C  
ATOM    101  O   VAL A  15      -7.419   1.718   2.830  1.00  0.00           O  
ATOM    102  CB  VAL A  15      -4.207   1.673   3.201  1.00  0.00           C  
ATOM    103  CEN VAL A  15      -3.783   2.160   3.443  1.00  0.00           X  
ATOM    104  H   VAL A  15      -4.035  -0.915   3.370  1.00  0.00           H  
ATOM    105  N   LEU A  16      -6.472   0.217   1.443  1.00  0.00           N  
ATOM    106  CA  LEU A  16      -7.546   0.267   0.439  1.00  0.00           C  
ATOM    107  C   LEU A  16      -8.864  -0.258   1.007  1.00  0.00           C  
ATOM    108  O   LEU A  16      -9.943   0.304   0.807  1.00  0.00           O  
ATOM    109  CB  LEU A  16      -7.149  -0.536  -0.806  1.00  0.00           C  
ATOM    110  CEN LEU A  16      -6.671  -0.121  -2.210  1.00  0.00           X  
ATOM    111  H   LEU A  16      -5.681  -0.392   1.284  1.00  0.00           H  
ATOM    112  N   LYS A  17      -8.776  -1.334   1.783  1.00  0.00           N  
ATOM    113  CA  LYS A  17      -9.913  -1.872   2.522  1.00  0.00           C  
ATOM    114  C   LYS A  17     -10.472  -0.865   3.531  1.00  0.00           C  
ATOM    115  O   LYS A  17     -11.693  -0.730   3.638  1.00  0.00           O  
ATOM    116  CB  LYS A  17      -9.513  -3.163   3.238  1.00  0.00           C  
ATOM    117  CEN LYS A  17      -9.562  -5.276   3.322  1.00  0.00           X  
ATOM    118  H   LYS A  17      -7.891  -1.817   1.808  1.00  0.00           H  
ATOM    119  N   ASN A  18      -9.619  -0.163   4.271  1.00  0.00           N  
ATOM    120  CA  ASN A  18     -10.040   0.874   5.209  1.00  0.00           C  
ATOM    121  C   ASN A  18     -10.661   2.079   4.495  1.00  0.00           C  
ATOM    122  O   ASN A  18     -11.717   2.548   4.924  1.00  0.00           O  
ATOM    123  CB  ASN A  18      -8.882   1.324   6.081  1.00  0.00           C  
ATOM    124  CEN ASN A  18      -8.463   1.080   7.012  1.00  0.00           X  
ATOM    125  H   ASN A  18      -8.629  -0.339   4.156  1.00  0.00           H  
ATOM    126  N   LEU A  19     -10.098   2.513   3.370  1.00  0.00           N  
ATOM    127  CA  LEU A  19     -10.639   3.606   2.564  1.00  0.00           C  
ATOM    128  C   LEU A  19     -12.034   3.272   2.034  1.00  0.00           C  
ATOM    129  O   LEU A  19     -12.929   4.116   2.088  1.00  0.00           O  
ATOM    130  CB  LEU A  19      -9.690   3.925   1.402  1.00  0.00           C  
ATOM    131  CEN LEU A  19      -8.684   5.065   1.157  1.00  0.00           X  
ATOM    132  H   LEU A  19      -9.267   2.048   3.031  1.00  0.00           H  
ATOM    133  N   HIS A  20     -12.255   2.015   1.644  1.00  0.00           N  
ATOM    134  CA  HIS A  20     -13.576   1.527   1.245  1.00  0.00           C  
ATOM    135  C   HIS A  20     -14.606   1.578   2.386  1.00  0.00           C  
ATOM    136  O   HIS A  20     -15.692   2.131   2.217  1.00  0.00           O  
ATOM    137  CB  HIS A  20     -13.467   0.094   0.713  1.00  0.00           C  
ATOM    138  CEN HIS A  20     -13.324  -0.566  -0.542  1.00  0.00           X  
ATOM    139  H   HIS A  20     -11.456   1.412   1.513  1.00  0.00           H  
ATOM    140  N   LYS A  21     -14.290   1.019   3.567  1.00  0.00           N  
ATOM    141  CA  LYS A  21     -15.225   0.987   4.716  1.00  0.00           C  
ATOM    142  C   LYS A  21     -15.557   2.384   5.248  1.00  0.00           C  
ATOM    143  O   LYS A  21     -16.673   2.598   5.721  1.00  0.00           O  
ATOM    144  CB  LYS A  21     -14.647   0.135   5.847  1.00  0.00           C  
ATOM    145  CEN LYS A  21     -14.645  -1.689   6.919  1.00  0.00           X  
ATOM    146  H   LYS A  21     -13.369   0.614   3.660  1.00  0.00           H  
ATOM    147  N   ASN A  22     -14.605   3.312   5.193  1.00  0.00           N  
ATOM    148  CA  ASN A  22     -14.733   4.641   5.783  1.00  0.00           C  
ATOM    149  C   ASN A  22     -15.602   5.608   4.948  1.00  0.00           C  
ATOM    150  O   ASN A  22     -16.249   6.492   5.518  1.00  0.00           O  
ATOM    151  CB  ASN A  22     -13.363   5.250   6.019  1.00  0.00           C  
ATOM    152  CEN ASN A  22     -12.646   5.290   6.784  1.00  0.00           X  
ATOM    153  H   ASN A  22     -13.727   3.067   4.758  1.00  0.00           H  
ATOM    154  N   ASP A  23     -15.720   5.401   3.625  1.00  0.00           N  
ATOM    155  CA  ASP A  23     -16.326   6.347   2.675  1.00  0.00           C  
ATOM    156  C   ASP A  23     -17.846   6.517   2.862  1.00  0.00           C  
ATOM    157  O   ASP A  23     -18.668   6.141   2.021  1.00  0.00           O  
ATOM    158  CB  ASP A  23     -16.032   5.901   1.241  1.00  0.00           C  
ATOM    159  CEN ASP A  23     -15.376   6.080   0.483  1.00  0.00           X  
ATOM    160  H   ASP A  23     -15.318   4.560   3.235  1.00  0.00           H  
ATOM    161  N   ARG A  24     -18.257   7.142   3.971  1.00  0.00           N  
ATOM    162  CA  ARG A  24     -19.681   7.459   4.188  1.00  0.00           C  
ATOM    163  C   ARG A  24     -20.097   8.879   3.827  1.00  0.00           C  
ATOM    164  O   ARG A  24     -21.293   9.101   3.674  1.00  0.00           O  
ATOM    165  CB  ARG A  24     -20.103   7.139   5.614  1.00  0.00           C  
ATOM    166  CEN ARG A  24     -21.015   5.909   7.565  1.00  0.00           X  
ATOM    167  H   ARG A  24     -17.539   7.474   4.597  1.00  0.00           H  
ATOM    168  N   SER A  25     -19.173   9.830   3.671  1.00  0.00           N  
ATOM    169  CA  SER A  25     -19.561  11.245   3.505  1.00  0.00           C  
ATOM    170  C   SER A  25     -19.144  11.934   2.192  1.00  0.00           C  
ATOM    171  O   SER A  25     -19.452  13.114   2.029  1.00  0.00           O  
ATOM    172  CB  SER A  25     -19.005  12.037   4.673  1.00  0.00           C  
ATOM    173  CEN SER A  25     -18.658  12.193   5.061  1.00  0.00           X  
ATOM    174  H   SER A  25     -18.211   9.601   3.878  1.00  0.00           H  
ATOM    175  N   GLY A  26     -18.481  11.265   1.239  1.00  0.00           N  
ATOM    176  CA  GLY A  26     -17.974  11.955   0.035  1.00  0.00           C  
ATOM    177  C   GLY A  26     -17.658  11.052  -1.155  1.00  0.00           C  
ATOM    178  O   GLY A  26     -16.493  10.929  -1.522  1.00  0.00           O  
ATOM    179  CEN GLY A  26     -17.974  11.955   0.034  1.00  0.00           X  
ATOM    180  H   GLY A  26     -18.218  10.301   1.383  1.00  0.00           H  
ATOM    181  N   LYS A  27     -18.696  10.423  -1.727  1.00  0.00           N  
ATOM    182  CA  LYS A  27     -18.654   9.475  -2.856  1.00  0.00           C  
ATOM    183  C   LYS A  27     -17.682   9.816  -3.982  1.00  0.00           C  
ATOM    184  O   LYS A  27     -17.050   8.915  -4.519  1.00  0.00           O  
ATOM    185  CB  LYS A  27     -20.057   9.332  -3.448  1.00  0.00           C  
ATOM    186  CEN LYS A  27     -21.838   8.204  -3.629  1.00  0.00           X  
ATOM    187  H   LYS A  27     -19.584  10.509  -1.248  1.00  0.00           H  
ATOM    188  N   ASP A  28     -17.562  11.090  -4.337  1.00  0.00           N  
ATOM    189  CA  ASP A  28     -16.650  11.477  -5.416  1.00  0.00           C  
ATOM    190  C   ASP A  28     -15.181  11.211  -5.057  1.00  0.00           C  
ATOM    191  O   ASP A  28     -14.407  10.778  -5.904  1.00  0.00           O  
ATOM    192  CB  ASP A  28     -16.842  12.956  -5.764  1.00  0.00           C  
ATOM    193  CEN ASP A  28     -17.331  13.547  -6.435  1.00  0.00           X  
ATOM    194  H   ASP A  28     -18.322  11.719  -4.119  1.00  0.00           H  
ATOM    195  N   ASN A  29     -14.800  11.347  -3.782  1.00  0.00           N  
ATOM    196  CA  ASN A  29     -13.405  11.147  -3.383  1.00  0.00           C  
ATOM    197  C   ASN A  29     -13.036   9.663  -3.211  1.00  0.00           C  
ATOM    198  O   ASN A  29     -11.875   9.301  -3.380  1.00  0.00           O  
ATOM    199  CB  ASN A  29     -13.095  11.908  -2.107  1.00  0.00           C  
ATOM    200  CEN ASN A  29     -12.730  12.851  -1.829  1.00  0.00           X  
ATOM    201  H   ASN A  29     -15.472  11.698  -3.111  1.00  0.00           H  
ATOM    202  N   ILE A  30     -13.995   8.806  -2.847  1.00  0.00           N  
ATOM    203  CA  ILE A  30     -13.754   7.360  -2.722  1.00  0.00           C  
ATOM    204  C   ILE A  30     -13.361   6.771  -4.072  1.00  0.00           C  
ATOM    205  O   ILE A  30     -12.433   5.975  -4.112  1.00  0.00           O  
ATOM    206  CB  ILE A  30     -14.989   6.613  -2.186  1.00  0.00           C  
ATOM    207  CEN ILE A  30     -15.520   6.298  -1.287  1.00  0.00           X  
ATOM    208  H   ILE A  30     -14.938   9.154  -2.738  1.00  0.00           H  
ATOM    209  N   HIS A  31     -13.997   7.186  -5.176  1.00  0.00           N  
ATOM    210  CA  HIS A  31     -13.623   6.700  -6.505  1.00  0.00           C  
ATOM    211  C   HIS A  31     -12.187   7.081  -6.867  1.00  0.00           C  
ATOM    212  O   HIS A  31     -11.407   6.210  -7.247  1.00  0.00           O  
ATOM    213  CB  HIS A  31     -14.587   7.242  -7.566  1.00  0.00           C  
ATOM    214  CEN HIS A  31     -15.768   6.822  -8.243  1.00  0.00           X  
ATOM    215  H   HIS A  31     -14.713   7.896  -5.105  1.00  0.00           H  
ATOM    216  N   ASP A  32     -11.807   8.349  -6.693  1.00  0.00           N  
ATOM    217  CA  ASP A  32     -10.450   8.807  -6.995  1.00  0.00           C  
ATOM    218  C   ASP A  32      -9.401   8.097  -6.126  1.00  0.00           C  
ATOM    219  O   ASP A  32      -8.343   7.717  -6.626  1.00  0.00           O  
ATOM    220  CB  ASP A  32     -10.349  10.322  -6.806  1.00  0.00           C  
ATOM    221  CEN ASP A  32     -10.385  11.184  -7.348  1.00  0.00           X  
ATOM    222  H   ASP A  32     -12.502   9.038  -6.448  1.00  0.00           H  
ATOM    223  N   VAL A  33      -9.709   7.859  -4.848  1.00  0.00           N  
ATOM    224  CA  VAL A  33      -8.820   7.140  -3.919  1.00  0.00           C  
ATOM    225  C   VAL A  33      -8.618   5.690  -4.363  1.00  0.00           C  
ATOM    226  O   VAL A  33      -7.496   5.203  -4.302  1.00  0.00           O  
ATOM    227  CB  VAL A  33      -9.371   7.152  -2.480  1.00  0.00           C  
ATOM    228  CEN VAL A  33      -9.271   7.412  -1.850  1.00  0.00           X  
ATOM    229  H   VAL A  33     -10.620   8.149  -4.523  1.00  0.00           H  
ATOM    230  N   ASP A  34      -9.670   5.009  -4.824  1.00  0.00           N  
ATOM    231  CA  ASP A  34      -9.618   3.623  -5.308  1.00  0.00           C  
ATOM    232  C   ASP A  34      -8.720   3.511  -6.546  1.00  0.00           C  
ATOM    233  O   ASP A  34      -7.834   2.662  -6.582  1.00  0.00           O  
ATOM    234  CB  ASP A  34     -11.024   3.110  -5.629  1.00  0.00           C  
ATOM    235  CEN ASP A  34     -11.771   2.556  -5.213  1.00  0.00           X  
ATOM    236  H   ASP A  34     -10.569   5.468  -4.835  1.00  0.00           H  
ATOM    237  N   ASN A  35      -8.863   4.429  -7.508  1.00  0.00           N  
ATOM    238  CA  ASN A  35      -8.025   4.469  -8.709  1.00  0.00           C  
ATOM    239  C   ASN A  35      -6.549   4.704  -8.364  1.00  0.00           C  
ATOM    240  O   ASN A  35      -5.670   4.042  -8.909  1.00  0.00           O  
ATOM    241  CB  ASN A  35      -8.508   5.528  -9.683  1.00  0.00           C  
ATOM    242  CEN ASN A  35      -9.154   5.596 -10.508  1.00  0.00           X  
ATOM    243  H   ASN A  35      -9.597   5.119  -7.406  1.00  0.00           H  
ATOM    244  N   HIS A  36      -6.261   5.639  -7.455  1.00  0.00           N  
ATOM    245  CA  HIS A  36      -4.884   5.928  -7.062  1.00  0.00           C  
ATOM    246  C   HIS A  36      -4.225   4.715  -6.395  1.00  0.00           C  
ATOM    247  O   HIS A  36      -3.093   4.372  -6.723  1.00  0.00           O  
ATOM    248  CB  HIS A  36      -4.836   7.134  -6.118  1.00  0.00           C  
ATOM    249  CEN HIS A  36      -4.625   8.541  -6.200  1.00  0.00           X  
ATOM    250  H   HIS A  36      -7.010   6.177  -7.040  1.00  0.00           H  
ATOM    251  N   LEU A  37      -4.954   4.008  -5.530  1.00  0.00           N  
ATOM    252  CA  LEU A  37      -4.472   2.804  -4.863  1.00  0.00           C  
ATOM    253  C   LEU A  37      -4.147   1.672  -5.856  1.00  0.00           C  
ATOM    254  O   LEU A  37      -3.071   1.084  -5.767  1.00  0.00           O  
ATOM    255  CB  LEU A  37      -5.512   2.332  -3.839  1.00  0.00           C  
ATOM    256  CEN LEU A  37      -5.588   2.434  -2.303  1.00  0.00           X  
ATOM    257  H   LEU A  37      -5.877   4.342  -5.296  1.00  0.00           H  
ATOM    258  N   GLN A  38      -5.012   1.406  -6.842  1.00  0.00           N  
ATOM    259  CA  GLN A  38      -4.753   0.393  -7.873  1.00  0.00           C  
ATOM    260  C   GLN A  38      -3.521   0.748  -8.717  1.00  0.00           C  
ATOM    261  O   GLN A  38      -2.689  -0.128  -8.954  1.00  0.00           O  
ATOM    262  CB  GLN A  38      -5.973   0.236  -8.785  1.00  0.00           C  
ATOM    263  CEN GLN A  38      -7.378  -0.744  -9.120  1.00  0.00           X  
ATOM    264  H   GLN A  38      -5.850   1.966  -6.919  1.00  0.00           H  
ATOM    265  N   ASN A  39      -3.351   2.021  -9.094  1.00  0.00           N  
ATOM    266  CA  ASN A  39      -2.188   2.449  -9.878  1.00  0.00           C  
ATOM    267  C   ASN A  39      -0.878   2.285  -9.085  1.00  0.00           C  
ATOM    268  O   ASN A  39       0.111   1.809  -9.632  1.00  0.00           O  
ATOM    269  CB  ASN A  39      -2.340   3.884 -10.349  1.00  0.00           C  
ATOM    270  CEN ASN A  39      -2.707   4.397 -11.188  1.00  0.00           X  
ATOM    271  H   ASN A  39      -4.081   2.690  -8.897  1.00  0.00           H  
ATOM    272  N   VAL A  40      -0.893   2.570  -7.776  1.00  0.00           N  
ATOM    273  CA  VAL A  40       0.282   2.398  -6.896  1.00  0.00           C  
ATOM    274  C   VAL A  40       0.638   0.913  -6.728  1.00  0.00           C  
ATOM    275  O   VAL A  40       1.816   0.551  -6.714  1.00  0.00           O  
ATOM    276  CB  VAL A  40       0.044   3.016  -5.506  1.00  0.00           C  
ATOM    277  CEN VAL A  40       0.225   3.537  -5.092  1.00  0.00           X  
ATOM    278  H   VAL A  40      -1.739   2.965  -7.388  1.00  0.00           H  
ATOM    279  N   ILE A  41      -0.356   0.026  -6.615  1.00  0.00           N  
ATOM    280  CA  ILE A  41      -0.120  -1.429  -6.589  1.00  0.00           C  
ATOM    281  C   ILE A  41       0.565  -1.907  -7.872  1.00  0.00           C  
ATOM    282  O   ILE A  41       1.561  -2.636  -7.797  1.00  0.00           O  
ATOM    283  CB  ILE A  41      -1.432  -2.212  -6.402  1.00  0.00           C  
ATOM    284  CEN ILE A  41      -2.141  -2.604  -5.672  1.00  0.00           X  
ATOM    285  H   ILE A  41      -1.306   0.370  -6.614  1.00  0.00           H  
ATOM    286  N   GLU A  42       0.039  -1.524  -9.035  1.00  0.00           N  
ATOM    287  CA  GLU A  42       0.606  -1.901 -10.333  1.00  0.00           C  
ATOM    288  C   GLU A  42       2.070  -1.455 -10.449  1.00  0.00           C  
ATOM    289  O   GLU A  42       2.930  -2.261 -10.805  1.00  0.00           O  
ATOM    290  CB  GLU A  42      -0.221  -1.299 -11.472  1.00  0.00           C  
ATOM    291  CEN GLU A  42      -1.420  -1.462 -12.672  1.00  0.00           X  
ATOM    292  H   GLU A  42      -0.756  -0.899  -9.033  1.00  0.00           H  
ATOM    293  N   ASP A  43       2.381  -0.229 -10.033  1.00  0.00           N  
ATOM    294  CA  ASP A  43       3.736   0.317 -10.079  1.00  0.00           C  
ATOM    295  C   ASP A  43       4.705  -0.435  -9.155  1.00  0.00           C  
ATOM    296  O   ASP A  43       5.831  -0.753  -9.555  1.00  0.00           O  
ATOM    297  CB  ASP A  43       3.716   1.803  -9.712  1.00  0.00           C  
ATOM    298  CEN ASP A  43       3.699   2.720 -10.155  1.00  0.00           X  
ATOM    299  H   ASP A  43       1.631   0.401  -9.788  1.00  0.00           H  
ATOM    300  N   ILE A  44       4.264  -0.815  -7.943  1.00  0.00           N  
ATOM    301  CA  ILE A  44       5.100  -1.592  -7.013  1.00  0.00           C  
ATOM    302  C   ILE A  44       5.444  -2.936  -7.646  1.00  0.00           C  
ATOM    303  O   ILE A  44       6.604  -3.346  -7.615  1.00  0.00           O  
ATOM    304  CB  ILE A  44       4.401  -1.828  -5.661  1.00  0.00           C  
ATOM    305  CEN ILE A  44       4.218  -1.417  -4.668  1.00  0.00           X  
ATOM    306  H   ILE A  44       3.308  -0.599  -7.701  1.00  0.00           H  
ATOM    307  N   HIS A  45       4.473  -3.625  -8.246  1.00  0.00           N  
ATOM    308  CA  HIS A  45       4.709  -4.904  -8.901  1.00  0.00           C  
ATOM    309  C   HIS A  45       5.777  -4.830 -10.003  1.00  0.00           C  
ATOM    310  O   HIS A  45       6.761  -5.579  -9.961  1.00  0.00           O  
ATOM    311  CB  HIS A  45       3.399  -5.440  -9.488  1.00  0.00           C  
ATOM    312  CEN HIS A  45       2.343  -6.318  -9.107  1.00  0.00           X  
ATOM    313  H   HIS A  45       3.547  -3.222  -8.283  1.00  0.00           H  
ATOM    314  N   ASP A  46       5.653  -3.885 -10.925  1.00  0.00           N  
ATOM    315  CA  ASP A  46       6.608  -3.695 -12.015  1.00  0.00           C  
ATOM    316  C   ASP A  46       8.013  -3.378 -11.493  1.00  0.00           C  
ATOM    317  O   ASP A  46       9.008  -3.949 -11.968  1.00  0.00           O  
ATOM    318  CB  ASP A  46       6.132  -2.578 -12.948  1.00  0.00           C  
ATOM    319  CEN ASP A  46       5.635  -2.449 -13.828  1.00  0.00           X  
ATOM    320  H   ASP A  46       4.823  -3.310 -10.918  1.00  0.00           H  
ATOM    321  N   PHE A  47       8.116  -2.532 -10.467  1.00  0.00           N  
ATOM    322  CA  PHE A  47       9.400  -2.154  -9.883  1.00  0.00           C  
ATOM    323  C   PHE A  47      10.101  -3.367  -9.257  1.00  0.00           C  
ATOM    324  O   PHE A  47      11.312  -3.539  -9.430  1.00  0.00           O  
ATOM    325  CB  PHE A  47       9.205  -1.056  -8.836  1.00  0.00           C  
ATOM    326  CEN PHE A  47       9.325   0.526  -8.736  1.00  0.00           X  
ATOM    327  H   PHE A  47       7.271  -2.162 -10.059  1.00  0.00           H  
ATOM    328  N   MET A  48       9.357  -4.249  -8.585  1.00  0.00           N  
ATOM    329  CA  MET A  48       9.881  -5.476  -7.986  1.00  0.00           C  
ATOM    330  C   MET A  48      10.466  -6.412  -9.039  1.00  0.00           C  
ATOM    331  O   MET A  48      11.578  -6.923  -8.862  1.00  0.00           O  
ATOM    332  CB  MET A  48       8.782  -6.189  -7.202  1.00  0.00           C  
ATOM    333  CEN MET A  48       8.260  -6.579  -5.573  1.00  0.00           X  
ATOM    334  H   MET A  48       8.369  -4.049  -8.497  1.00  0.00           H  
ATOM    335  N   GLN A  49       9.746  -6.639 -10.137  1.00  0.00           N  
ATOM    336  CA  GLN A  49      10.201  -7.491 -11.225  1.00  0.00           C  
ATOM    337  C   GLN A  49      11.530  -6.980 -11.803  1.00  0.00           C  
ATOM    338  O   GLN A  49      12.508  -7.736 -11.871  1.00  0.00           O  
ATOM    339  CB  GLN A  49       9.141  -7.559 -12.328  1.00  0.00           C  
ATOM    340  CEN GLN A  49       7.850  -8.523 -12.998  1.00  0.00           X  
ATOM    341  H   GLN A  49       8.824  -6.224 -10.202  1.00  0.00           H  
ATOM    342  N   ALA A  50      11.608  -5.686 -12.115  1.00  0.00           N  
ATOM    343  CA  ALA A  50      12.805  -5.064 -12.675  1.00  0.00           C  
ATOM    344  C   ALA A  50      14.015  -5.154 -11.723  1.00  0.00           C  
ATOM    345  O   ALA A  50      15.127  -5.455 -12.165  1.00  0.00           O  
ATOM    346  CB  ALA A  50      12.512  -3.613 -13.029  1.00  0.00           C  
ATOM    347  CEN ALA A  50      12.513  -3.614 -13.028  1.00  0.00           X  
ATOM    348  H   ALA A  50      10.793  -5.109 -11.979  1.00  0.00           H  
ATOM    349  N   ALA A  51      13.813  -4.972 -10.416  1.00  0.00           N  
ATOM    350  CA  ALA A  51      14.879  -5.049  -9.418  1.00  0.00           C  
ATOM    351  C   ALA A  51      15.423  -6.481  -9.272  1.00  0.00           C  
ATOM    352  O   ALA A  51      16.638  -6.683  -9.174  1.00  0.00           O  
ATOM    353  CB  ALA A  51      14.376  -4.531  -8.078  1.00  0.00           C  
ATOM    354  CEN ALA A  51      14.377  -4.531  -8.079  1.00  0.00           X  
ATOM    355  H   ALA A  51      12.889  -4.705 -10.105  1.00  0.00           H  
ATOM    356  N   ALA A  52      14.553  -7.493  -9.324  1.00  0.00           N  
ATOM    357  CA  ALA A  52      14.939  -8.898  -9.250  1.00  0.00           C  
ATOM    358  C   ALA A  52      15.782  -9.317 -10.469  1.00  0.00           C  
ATOM    359  O   ALA A  52      16.819  -9.969 -10.308  1.00  0.00           O  
ATOM    360  CB  ALA A  52      13.701  -9.774  -9.127  1.00  0.00           C  
ATOM    361  CEN ALA A  52      13.702  -9.774  -9.127  1.00  0.00           X  
ATOM    362  H   ALA A  52      13.574  -7.269  -9.420  1.00  0.00           H  
ATOM    363  N   ALA A  53      15.386  -8.906 -11.677  1.00  0.00           N  
ATOM    364  CA  ALA A  53      16.128  -9.207 -12.899  1.00  0.00           C  
ATOM    365  C   ALA A  53      17.509  -8.535 -12.897  1.00  0.00           C  
ATOM    366  O   ALA A  53      18.518  -9.198 -13.149  1.00  0.00           O  
ATOM    367  CB  ALA A  53      15.325  -8.780 -14.119  1.00  0.00           C  
ATOM    368  CEN ALA A  53      15.326  -8.780 -14.118  1.00  0.00           X  
ATOM    369  H   ALA A  53      14.544  -8.356 -11.754  1.00  0.00           H  
ATOM    370  N   ALA A  54      17.591  -7.254 -12.520  1.00  0.00           N  
ATOM    371  CA  ALA A  54      18.840  -6.494 -12.508  1.00  0.00           C  
ATOM    372  C   ALA A  54      19.853  -7.046 -11.490  1.00  0.00           C  
ATOM    373  O   ALA A  54      21.040  -7.190 -11.804  1.00  0.00           O  
ATOM    374  CB  ALA A  54      18.550  -5.027 -12.225  1.00  0.00           C  
ATOM    375  CEN ALA A  54      18.551  -5.028 -12.225  1.00  0.00           X  
ATOM    376  H   ALA A  54      16.735  -6.770 -12.284  1.00  0.00           H  
ATOM    377  N   ALA A  55      19.397  -7.422 -10.290  1.00  0.00           N  
ATOM    378  CA  ALA A  55      20.243  -8.038  -9.272  1.00  0.00           C  
ATOM    379  C   ALA A  55      20.749  -9.427  -9.710  1.00  0.00           C  
ATOM    380  O   ALA A  55      21.948  -9.710  -9.620  1.00  0.00           O  
ATOM    381  CB  ALA A  55      19.484  -8.135  -7.957  1.00  0.00           C  
ATOM    382  CEN ALA A  55      19.485  -8.135  -7.957  1.00  0.00           X  
ATOM    383  H   ALA A  55      18.426  -7.243 -10.073  1.00  0.00           H  
ATOM    384  N   ASN A  56      19.860 -10.279 -10.232  1.00  0.00           N  
ATOM    385  CA  ASN A  56      20.212 -11.623 -10.693  1.00  0.00           C  
ATOM    386  C   ASN A  56      21.161 -11.626 -11.896  1.00  0.00           C  
ATOM    387  O   ASN A  56      21.987 -12.536 -11.997  1.00  0.00           O  
ATOM    388  CB  ASN A  56      18.964 -12.421 -11.025  1.00  0.00           C  
ATOM    389  CEN ASN A  56      18.305 -13.079 -10.541  1.00  0.00           X  
ATOM    390  H   ASN A  56      18.894  -9.990 -10.284  1.00  0.00           H  
ATOM    391  N   CYS A  57      21.150 -10.593 -12.744  1.00  0.00           N  
ATOM    392  CA  CYS A  57      22.038 -10.501 -13.909  1.00  0.00           C  
ATOM    393  C   CYS A  57      23.499 -10.858 -13.590  1.00  0.00           C  
ATOM    394  O   CYS A  57      24.149 -11.530 -14.389  1.00  0.00           O  
ATOM    395  CB  CYS A  57      21.924  -9.024 -14.287  1.00  0.00           C  
ATOM    396  CEN CYS A  57      21.452  -8.583 -15.084  1.00  0.00           X  
ATOM    397  H   CYS A  57      20.417  -9.903 -12.653  1.00  0.00           H  
ATOM    398  N   ARG A  58      24.033 -10.514 -12.405  1.00  0.00           N  
ATOM    399  CA  ARG A  58      25.448 -10.791 -12.082  1.00  0.00           C  
ATOM    400  C   ARG A  58      25.857 -12.264 -12.065  1.00  0.00           C  
ATOM    401  O   ARG A  58      27.048 -12.528 -12.210  1.00  0.00           O  
ATOM    402  CB  ARG A  58      25.844 -10.128 -10.770  1.00  0.00           C  
ATOM    403  CEN ARG A  58      26.732  -8.458  -9.166  1.00  0.00           X  
ATOM    404  H   ARG A  58      23.440 -10.048 -11.735  1.00  0.00           H  
ATOM    405  N   LYS A  59      24.931 -13.234 -11.989  1.00  0.00           N  
ATOM    406  CA  LYS A  59      25.337 -14.654 -11.868  1.00  0.00           C  
ATOM    407  C   LYS A  59      26.313 -15.081 -12.974  1.00  0.00           C  
ATOM    408  O   LYS A  59      27.134 -15.959 -12.740  1.00  0.00           O  
ATOM    409  CB  LYS A  59      24.107 -15.562 -11.891  1.00  0.00           C  
ATOM    410  CEN LYS A  59      22.732 -16.775 -10.834  1.00  0.00           X  
ATOM    411  H   LYS A  59      23.979 -13.012 -12.240  1.00  0.00           H  
ATOM    412  N   GLY A  60      26.275 -14.431 -14.140  1.00  0.00           N  
ATOM    413  CA  GLY A  60      27.083 -14.757 -15.315  1.00  0.00           C  
ATOM    414  C   GLY A  60      28.425 -14.033 -15.446  1.00  0.00           C  
ATOM    415  O   GLY A  60      29.088 -14.239 -16.455  1.00  0.00           O  
ATOM    416  CEN GLY A  60      27.084 -14.757 -15.315  1.00  0.00           X  
ATOM    417  H   GLY A  60      25.561 -13.724 -14.268  1.00  0.00           H  
ATOM    418  N   SER A  61      28.863 -13.220 -14.474  1.00  0.00           N  
ATOM    419  CA  SER A  61      30.101 -12.437 -14.639  1.00  0.00           C  
ATOM    420  C   SER A  61      31.332 -13.110 -14.014  1.00  0.00           C  
ATOM    421  O   SER A  61      32.402 -12.510 -13.954  1.00  0.00           O  
ATOM    422  CB  SER A  61      29.912 -11.056 -14.042  1.00  0.00           C  
ATOM    423  CEN SER A  61      29.738 -10.669 -13.701  1.00  0.00           X  
ATOM    424  H   SER A  61      28.410 -13.247 -13.572  1.00  0.00           H  
ATOM    425  N   PRO A  62      31.238 -14.374 -13.551  1.00  0.00           N  
ATOM    426  CA  PRO A  62      32.327 -15.044 -12.856  1.00  0.00           C  
ATOM    427  C   PRO A  62      33.372 -15.468 -13.904  1.00  0.00           C  
ATOM    428  O   PRO A  62      33.400 -16.602 -14.365  1.00  0.00           O  
ATOM    429  CB  PRO A  62      31.664 -16.240 -12.152  1.00  0.00           C  
ATOM    430  CEN PRO A  62      30.179 -15.632 -12.932  1.00  0.00           X  
ATOM    431  N   GLY A  63      34.191 -14.513 -14.343  1.00  0.00           N  
ATOM    432  CA  GLY A  63      35.213 -14.725 -15.371  1.00  0.00           C  
ATOM    433  C   GLY A  63      36.631 -14.584 -14.835  1.00  0.00           C  
ATOM    434  O   GLY A  63      37.249 -13.537 -14.977  1.00  0.00           O  
ATOM    435  CEN GLY A  63      35.213 -14.725 -15.371  1.00  0.00           X  
ATOM    436  H   GLY A  63      34.013 -13.566 -14.043  1.00  0.00           H  
ATOM    437  N   SER A  64      37.161 -15.608 -14.180  1.00  0.00           N  
ATOM    438  CA  SER A  64      38.507 -15.515 -13.620  1.00  0.00           C  
ATOM    439  C   SER A  64      39.254 -16.777 -14.022  1.00  0.00           C  
ATOM    440  O   SER A  64      38.844 -17.870 -13.631  1.00  0.00           O  
ATOM    441  CB  SER A  64      38.467 -15.357 -12.112  1.00  0.00           C  
ATOM    442  CEN SER A  64      38.293 -15.413 -11.600  1.00  0.00           X  
ATOM    443  H   SER A  64      36.777 -16.526 -14.327  1.00  0.00           H  
ATOM    444  N   PRO A  65      40.307 -16.656 -14.847  1.00  0.00           N  
ATOM    445  CA  PRO A  65      41.074 -17.806 -15.274  1.00  0.00           C  
ATOM    446  C   PRO A  65      41.667 -18.447 -14.018  1.00  0.00           C  
ATOM    447  O   PRO A  65      42.136 -17.759 -13.114  1.00  0.00           O  
ATOM    448  CB  PRO A  65      42.142 -17.242 -16.226  1.00  0.00           C  
ATOM    449  CEN PRO A  65      41.381 -15.673 -15.841  1.00  0.00           X  
ATOM    450  N   ALA A  66      41.660 -19.779 -13.958  1.00  0.00           N  
ATOM    451  CA  ALA A  66      42.205 -20.465 -12.805  1.00  0.00           C  
ATOM    452  C   ALA A  66      43.724 -20.478 -13.009  1.00  0.00           C  
ATOM    453  O   ALA A  66      44.322 -21.468 -13.431  1.00  0.00           O  
ATOM    454  CB  ALA A  66      41.634 -21.868 -12.663  1.00  0.00           C  
ATOM    455  CEN ALA A  66      41.635 -21.868 -12.663  1.00  0.00           X  
ATOM    456  H   ALA A  66      41.506 -20.303 -14.810  1.00  0.00           H  
ATOM    457  N   GLY A  67      44.325 -19.309 -12.809  1.00  0.00           N  
ATOM    458  CA  GLY A  67      45.745 -19.102 -13.000  1.00  0.00           C  
ATOM    459  C   GLY A  67      46.501 -19.845 -11.909  1.00  0.00           C  
ATOM    460  O   GLY A  67      45.963 -20.095 -10.838  1.00  0.00           O  
ATOM    461  CEN GLY A  67      45.746 -19.102 -13.000  1.00  0.00           X  
ATOM    462  H   GLY A  67      43.766 -18.549 -12.452  1.00  0.00           H  
ATOM    463  N   SER A  68      47.733 -20.230 -12.217  1.00  0.00           N  
ATOM    464  CA  SER A  68      48.668 -20.893 -11.303  1.00  0.00           C  
ATOM    465  C   SER A  68      50.083 -20.681 -11.849  1.00  0.00           C  
ATOM    466  O   SER A  68      50.726 -21.642 -12.271  1.00  0.00           O  
ATOM    467  CB  SER A  68      48.347 -22.369 -11.167  1.00  0.00           C  
ATOM    468  CEN SER A  68      48.180 -22.867 -11.306  1.00  0.00           X  
ATOM    469  H   SER A  68      48.163 -19.708 -12.967  1.00  0.00           H  
ATOM    470  N   PRO A  69      50.588 -19.438 -11.897  1.00  0.00           N  
ATOM    471  CA  PRO A  69      51.924 -19.208 -12.417  1.00  0.00           C  
ATOM    472  C   PRO A  69      52.928 -19.753 -11.397  1.00  0.00           C  
ATOM    473  O   PRO A  69      52.710 -19.718 -10.187  1.00  0.00           O  
ATOM    474  CB  PRO A  69      52.019 -17.683 -12.596  1.00  0.00           C  
ATOM    475  CEN PRO A  69      50.359 -17.695 -11.940  1.00  0.00           X  
ATOM    476  N   THR A  70      54.029 -20.291 -11.904  1.00  0.00           N  
ATOM    477  CA  THR A  70      55.137 -20.774 -11.084  1.00  0.00           C  
ATOM    478  C   THR A  70      56.308 -19.809 -11.258  1.00  0.00           C  
ATOM    479  O   THR A  70      56.685 -19.479 -12.382  1.00  0.00           O  
ATOM    480  CB  THR A  70      55.571 -22.201 -11.466  1.00  0.00           C  
ATOM    481  CEN THR A  70      55.462 -22.772 -11.529  1.00  0.00           X  
ATOM    482  H   THR A  70      54.232 -20.165 -12.886  1.00  0.00           H  
ATOM    483  N   SER A  71      56.853 -19.323 -10.142  1.00  0.00           N  
ATOM    484  CA  SER A  71      57.990 -18.410 -10.100  1.00  0.00           C  
ATOM    485  C   SER A  71      59.262 -19.084 -10.610  1.00  0.00           C  
ATOM    486  O   SER A  71      59.524 -20.218 -10.215  1.00  0.00           O  
ATOM    487  CB  SER A  71      58.194 -17.898  -8.687  1.00  0.00           C  
ATOM    488  CEN SER A  71      58.206 -17.899  -8.143  1.00  0.00           X  
ATOM    489  H   SER A  71      56.454 -19.591  -9.255  1.00  0.00           H  
ATOM    490  N   THR A  72      60.081 -18.369 -11.385  1.00  0.00           N  
ATOM    491  CA  THR A  72      61.350 -18.903 -11.901  1.00  0.00           C  
ATOM    492  C   THR A  72      62.417 -17.802 -11.911  1.00  0.00           C  
ATOM    493  O   THR A  72      62.483 -17.001 -12.831  1.00  0.00           O  
ATOM    494  CB  THR A  72      61.196 -19.478 -13.321  1.00  0.00           C  
ATOM    495  CEN THR A  72      60.958 -19.852 -13.701  1.00  0.00           X  
ATOM    496  H   THR A  72      59.905 -17.385 -11.510  1.00  0.00           H  
ATOM    497  N   GLU A  73      63.178 -17.803 -10.818  1.00  0.00           N  
ATOM    498  CA  GLU A  73      64.316 -16.955 -10.420  1.00  0.00           C  
ATOM    499  C   GLU A  73      64.394 -15.441 -10.727  1.00  0.00           C  
ATOM    500  O   GLU A  73      64.335 -14.960 -11.854  1.00  0.00           O  
ATOM    501  CB  GLU A  73      65.574 -17.599 -11.007  1.00  0.00           C  
ATOM    502  CEN GLU A  73      66.908 -18.647 -10.847  1.00  0.00           X  
ATOM    503  H   GLU A  73      63.245 -18.716 -10.390  1.00  0.00           H  
ATOM    504  N   GLU A  74      64.598 -14.724  -9.616  1.00  0.00           N  
ATOM    505  CA  GLU A  74      64.764 -13.287  -9.411  1.00  0.00           C  
ATOM    506  C   GLU A  74      65.992 -12.671 -10.098  1.00  0.00           C  
ATOM    507  O   GLU A  74      67.081 -13.242 -10.116  1.00  0.00           O  
ATOM    508  CB  GLU A  74      64.825 -12.995  -7.910  1.00  0.00           C  
ATOM    509  CEN GLU A  74      64.056 -12.517  -6.467  1.00  0.00           X  
ATOM    510  H   GLU A  74      64.804 -15.263  -8.787  1.00  0.00           H  
ATOM    511  N   GLY A  75      65.837 -11.418 -10.532  1.00  0.00           N  
ATOM    512  CA  GLY A  75      66.887 -10.613 -11.149  1.00  0.00           C  
ATOM    513  C   GLY A  75      66.491  -9.140 -11.112  1.00  0.00           C  
ATOM    514  O   GLY A  75      65.311  -8.802 -11.090  1.00  0.00           O  
ATOM    515  CEN GLY A  75      66.888 -10.613 -11.149  1.00  0.00           X  
ATOM    516  H   GLY A  75      64.986 -10.936 -10.284  1.00  0.00           H  
ATOM    517  N   THR A  76      67.499  -8.282 -11.044  1.00  0.00           N  
ATOM    518  CA  THR A  76      67.446  -6.822 -10.937  1.00  0.00           C  
ATOM    519  C   THR A  76      67.166  -6.129 -12.281  1.00  0.00           C  
ATOM    520  O   THR A  76      67.737  -6.509 -13.296  1.00  0.00           O  
ATOM    521  CB  THR A  76      68.761  -6.266 -10.358  1.00  0.00           C  
ATOM    522  CEN THR A  76      69.164  -6.234  -9.937  1.00  0.00           X  
ATOM    523  H   THR A  76      68.423  -8.688 -11.022  1.00  0.00           H  
ATOM    524  N   SER A  77      66.312  -5.097 -12.220  1.00  0.00           N  
ATOM    525  CA  SER A  77      65.912  -4.092 -13.232  1.00  0.00           C  
ATOM    526  C   SER A  77      66.022  -4.384 -14.738  1.00  0.00           C  
ATOM    527  O   SER A  77      67.057  -4.843 -15.195  1.00  0.00           O  
ATOM    528  CB  SER A  77      66.703  -2.830 -12.950  1.00  0.00           C  
ATOM    529  CEN SER A  77      67.125  -2.514 -12.814  1.00  0.00           X  
ATOM    530  H   SER A  77      66.160  -4.762 -11.279  1.00  0.00           H  
ATOM    531  N   GLU A  78      65.072  -3.858 -15.526  1.00  0.00           N  
ATOM    532  CA  GLU A  78      65.104  -3.988 -16.998  1.00  0.00           C  
ATOM    533  C   GLU A  78      64.461  -2.763 -17.677  1.00  0.00           C  
ATOM    534  O   GLU A  78      63.391  -2.294 -17.300  1.00  0.00           O  
ATOM    535  CB  GLU A  78      64.391  -5.268 -17.440  1.00  0.00           C  
ATOM    536  CEN GLU A  78      64.454  -6.894 -17.944  1.00  0.00           X  
ATOM    537  H   GLU A  78      64.621  -3.020 -15.195  1.00  0.00           H  
ATOM    538  N   SER A  79      65.146  -2.219 -18.680  1.00  0.00           N  
ATOM    539  CA  SER A  79      64.701  -1.084 -19.490  1.00  0.00           C  
ATOM    540  C   SER A  79      64.085  -1.587 -20.796  1.00  0.00           C  
ATOM    541  O   SER A  79      64.633  -2.514 -21.394  1.00  0.00           O  
ATOM    542  CB  SER A  79      65.859  -0.145 -19.770  1.00  0.00           C  
ATOM    543  CEN SER A  79      66.368   0.018 -19.871  1.00  0.00           X  
ATOM    544  H   SER A  79      65.972  -2.697 -19.013  1.00  0.00           H  
ATOM    545  N   ALA A  80      63.017  -0.956 -21.281  1.00  0.00           N  
ATOM    546  CA  ALA A  80      62.378  -1.323 -22.544  1.00  0.00           C  
ATOM    547  C   ALA A  80      61.830  -0.060 -23.234  1.00  0.00           C  
ATOM    548  O   ALA A  80      61.434   0.908 -22.590  1.00  0.00           O  
ATOM    549  CB  ALA A  80      61.272  -2.342 -22.308  1.00  0.00           C  
ATOM    550  CEN ALA A  80      61.272  -2.341 -22.309  1.00  0.00           X  
ATOM    551  H   ALA A  80      62.697  -0.110 -20.827  1.00  0.00           H  
ATOM    552  N   THR A  81      61.876  -0.081 -24.561  1.00  0.00           N  
ATOM    553  CA  THR A  81      61.402   0.938 -25.506  1.00  0.00           C  
ATOM    554  C   THR A  81      59.903   0.813 -25.825  1.00  0.00           C  
ATOM    555  O   THR A  81      59.479  -0.263 -26.250  1.00  0.00           O  
ATOM    556  CB  THR A  81      62.193   0.874 -26.826  1.00  0.00           C  
ATOM    557  CEN THR A  81      62.694   0.897 -27.127  1.00  0.00           X  
ATOM    558  H   THR A  81      62.190  -0.937 -24.997  1.00  0.00           H  
ATOM    559  N   PRO A  82      59.104   1.894 -25.705  1.00  0.00           N  
ATOM    560  CA  PRO A  82      57.676   1.876 -26.019  1.00  0.00           C  
ATOM    561  C   PRO A  82      57.442   1.669 -27.525  1.00  0.00           C  
ATOM    562  O   PRO A  82      58.276   2.028 -28.355  1.00  0.00           O  
ATOM    563  CB  PRO A  82      57.172   3.246 -25.534  1.00  0.00           C  
ATOM    564  CEN PRO A  82      58.889   3.522 -25.133  1.00  0.00           X  
ATOM    565  N   GLU A  83      56.300   1.071 -27.868  1.00  0.00           N  
ATOM    566  CA  GLU A  83      55.837   0.864 -29.246  1.00  0.00           C  
ATOM    567  C   GLU A  83      55.028   2.063 -29.768  1.00  0.00           C  
ATOM    568  O   GLU A  83      54.157   2.620 -29.095  1.00  0.00           O  
ATOM    569  CB  GLU A  83      54.996  -0.412 -29.335  1.00  0.00           C  
ATOM    570  CEN GLU A  83      54.861  -2.068 -29.711  1.00  0.00           X  
ATOM    571  H   GLU A  83      55.670   0.790 -27.133  1.00  0.00           H  
ATOM    572  N   SER A  84      55.376   2.445 -30.993  1.00  0.00           N  
ATOM    573  CA  SER A  84      54.803   3.509 -31.813  1.00  0.00           C  
ATOM    574  C   SER A  84      53.548   3.072 -32.573  1.00  0.00           C  
ATOM    575  O   SER A  84      53.496   1.970 -33.111  1.00  0.00           O  
ATOM    576  CB  SER A  84      55.848   4.017 -32.787  1.00  0.00           C  
ATOM    577  CEN SER A  84      56.268   4.007 -33.132  1.00  0.00           X  
ATOM    578  H   SER A  84      56.086   1.876 -31.433  1.00  0.00           H  
ATOM    579  N   GLY A  85      52.581   3.985 -32.747  1.00  0.00           N  
ATOM    580  CA  GLY A  85      51.409   3.714 -33.592  1.00  0.00           C  
ATOM    581  C   GLY A  85      50.049   4.137 -33.014  1.00  0.00           C  
ATOM    582  O   GLY A  85      49.573   3.490 -32.087  1.00  0.00           O  
ATOM    583  CEN GLY A  85      51.408   3.714 -33.592  1.00  0.00           X  
ATOM    584  H   GLY A  85      52.739   4.930 -32.427  1.00  0.00           H  
ATOM    585  N   PRO A  86      49.383   5.172 -33.560  1.00  0.00           N  
ATOM    586  CA  PRO A  86      48.075   5.631 -33.088  1.00  0.00           C  
ATOM    587  C   PRO A  86      47.029   4.500 -33.121  1.00  0.00           C  
ATOM    588  O   PRO A  86      47.061   3.629 -33.992  1.00  0.00           O  
ATOM    589  CB  PRO A  86      47.718   6.778 -34.048  1.00  0.00           C  
ATOM    590  CEN PRO A  86      49.253   6.334 -34.844  1.00  0.00           X  
ATOM    591  N   GLY A  87      46.097   4.523 -32.165  1.00  0.00           N  
ATOM    592  CA  GLY A  87      44.967   3.598 -32.060  1.00  0.00           C  
ATOM    593  C   GLY A  87      43.737   4.083 -32.832  1.00  0.00           C  
ATOM    594  O   GLY A  87      43.593   5.262 -33.141  1.00  0.00           O  
ATOM    595  CEN GLY A  87      44.966   3.597 -32.060  1.00  0.00           X  
ATOM    596  H   GLY A  87      46.130   5.281 -31.500  1.00  0.00           H  
ATOM    597  N   THR A  88      42.868   3.133 -33.148  1.00  0.00           N  
ATOM    598  CA  THR A  88      41.565   3.221 -33.815  1.00  0.00           C  
ATOM    599  C   THR A  88      40.349   3.380 -32.895  1.00  0.00           C  
ATOM    600  O   THR A  88      40.143   2.582 -31.982  1.00  0.00           O  
ATOM    601  CB  THR A  88      41.334   1.978 -34.693  1.00  0.00           C  
ATOM    602  CEN THR A  88      41.491   1.618 -35.126  1.00  0.00           X  
ATOM    603  H   THR A  88      43.166   2.184 -32.970  1.00  0.00           H  
ATOM    604  N   SER A  89      39.484   4.337 -33.239  1.00  0.00           N  
ATOM    605  CA  SER A  89      38.228   4.677 -32.562  1.00  0.00           C  
ATOM    606  C   SER A  89      37.065   3.760 -32.961  1.00  0.00           C  
ATOM    607  O   SER A  89      37.032   3.223 -34.067  1.00  0.00           O  
ATOM    608  CB  SER A  89      37.870   6.121 -32.850  1.00  0.00           C  
ATOM    609  CEN SER A  89      37.821   6.588 -33.127  1.00  0.00           X  
ATOM    610  H   SER A  89      39.673   4.863 -34.081  1.00  0.00           H  
ATOM    611  N   THR A  90      36.059   3.632 -32.096  1.00  0.00           N  
ATOM    612  CA  THR A  90      34.824   2.884 -32.380  1.00  0.00           C  
ATOM    613  C   THR A  90      33.700   3.477 -31.537  1.00  0.00           C  
ATOM    614  O   THR A  90      33.926   3.969 -30.434  1.00  0.00           O  
ATOM    615  CB  THR A  90      34.962   1.381 -32.076  1.00  0.00           C  
ATOM    616  CEN THR A  90      35.210   0.859 -32.164  1.00  0.00           X  
ATOM    617  H   THR A  90      36.022   4.249 -31.298  1.00  0.00           H  
ATOM    618  N   GLU A  91      32.521   3.499 -32.144  1.00  0.00           N  
ATOM    619  CA  GLU A  91      31.222   3.927 -31.628  1.00  0.00           C  
ATOM    620  C   GLU A  91      30.535   2.842 -30.764  1.00  0.00           C  
ATOM    621  O   GLU A  91      30.571   1.659 -31.125  1.00  0.00           O  
ATOM    622  CB  GLU A  91      30.310   4.328 -32.790  1.00  0.00           C  
ATOM    623  CEN GLU A  91      29.628   5.531 -33.785  1.00  0.00           X  
ATOM    624  H   GLU A  91      32.505   3.231 -33.119  1.00  0.00           H  
ATOM    625  N   PRO A  92      29.903   3.210 -29.631  1.00  0.00           N  
ATOM    626  CA  PRO A  92      29.160   2.289 -28.774  1.00  0.00           C  
ATOM    627  C   PRO A  92      27.849   1.822 -29.427  1.00  0.00           C  
ATOM    628  O   PRO A  92      27.149   2.594 -30.070  1.00  0.00           O  
ATOM    629  CB  PRO A  92      28.909   3.102 -27.493  1.00  0.00           C  
ATOM    630  CEN PRO A  92      29.719   4.412 -28.395  1.00  0.00           X  
ATOM    631  N   SER A  93      27.485   0.554 -29.224  1.00  0.00           N  
ATOM    632  CA  SER A  93      26.220  -0.000 -29.723  1.00  0.00           C  
ATOM    633  C   SER A  93      25.059   0.328 -28.781  1.00  0.00           C  
ATOM    634  O   SER A  93      25.209   0.323 -27.562  1.00  0.00           O  
ATOM    635  CB  SER A  93      26.342  -1.500 -29.906  1.00  0.00           C  
ATOM    636  CEN SER A  93      26.499  -2.013 -29.811  1.00  0.00           X  
ATOM    637  H   SER A  93      28.056  -0.019 -28.619  1.00  0.00           H  
ATOM    638  N   GLU A  94      23.894   0.579 -29.371  1.00  0.00           N  
ATOM    639  CA  GLU A  94      22.619   0.816 -28.699  1.00  0.00           C  
ATOM    640  C   GLU A  94      21.921  -0.506 -28.337  1.00  0.00           C  
ATOM    641  O   GLU A  94      21.884  -1.453 -29.124  1.00  0.00           O  
ATOM    642  CB  GLU A  94      21.707   1.673 -29.580  1.00  0.00           C  
ATOM    643  CEN GLU A  94      21.051   3.191 -29.991  1.00  0.00           X  
ATOM    644  H   GLU A  94      23.875   0.601 -30.380  1.00  0.00           H  
ATOM    645  N   GLY A  95      21.328  -0.573 -27.144  1.00  0.00           N  
ATOM    646  CA  GLY A  95      20.589  -1.734 -26.647  1.00  0.00           C  
ATOM    647  C   GLY A  95      19.314  -1.290 -25.935  1.00  0.00           C  
ATOM    648  O   GLY A  95      18.981  -1.814 -24.879  1.00  0.00           O  
ATOM    649  CEN GLY A  95      20.588  -1.735 -26.647  1.00  0.00           X  
ATOM    650  H   GLY A  95      21.356   0.248 -26.560  1.00  0.00           H  
ATOM    651  N   SER A  96      18.610  -0.316 -26.512  1.00  0.00           N  
ATOM    652  CA  SER A  96      17.336   0.203 -26.007  1.00  0.00           C  
ATOM    653  C   SER A  96      16.190  -0.783 -26.268  1.00  0.00           C  
ATOM    654  O   SER A  96      16.154  -1.368 -27.346  1.00  0.00           O  
ATOM    655  CB  SER A  96      17.033   1.546 -26.641  1.00  0.00           C  
ATOM    656  CEN SER A  96      17.013   1.936 -27.020  1.00  0.00           X  
ATOM    657  H   SER A  96      18.934   0.014 -27.410  1.00  0.00           H  
ATOM    658  N   ALA A  97      15.228  -0.909 -25.345  1.00  0.00           N  
ATOM    659  CA  ALA A  97      14.028  -1.753 -25.499  1.00  0.00           C  
ATOM    660  C   ALA A  97      12.974  -1.474 -24.394  1.00  0.00           C  
ATOM    661  O   ALA A  97      12.920  -2.200 -23.399  1.00  0.00           O  
ATOM    662  CB  ALA A  97      14.422  -3.223 -25.499  1.00  0.00           C  
ATOM    663  CEN ALA A  97      14.422  -3.222 -25.499  1.00  0.00           X  
ATOM    664  H   ALA A  97      15.199  -0.206 -24.621  1.00  0.00           H  
ATOM    665  N   PRO A  98      12.094  -0.472 -24.560  1.00  0.00           N  
ATOM    666  CA  PRO A  98      11.063  -0.127 -23.582  1.00  0.00           C  
ATOM    667  C   PRO A  98      10.079  -1.297 -23.383  1.00  0.00           C  
ATOM    668  O   PRO A  98       9.742  -2.012 -24.321  1.00  0.00           O  
ATOM    669  CB  PRO A  98      10.381   1.115 -24.181  1.00  0.00           C  
ATOM    670  CEN PRO A  98      11.507   0.843 -25.538  1.00  0.00           X  
ATOM    671  N   GLY A  99       9.602  -1.480 -22.151  1.00  0.00           N  
ATOM    672  CA  GLY A  99       8.649  -2.535 -21.805  1.00  0.00           C  
ATOM    673  C   GLY A  99       7.307  -1.933 -21.386  1.00  0.00           C  
ATOM    674  O   GLY A  99       7.271  -1.076 -20.507  1.00  0.00           O  
ATOM    675  CEN GLY A  99       8.648  -2.535 -21.805  1.00  0.00           X  
ATOM    676  H   GLY A  99       9.812  -0.787 -21.448  1.00  0.00           H  
ATOM    677  N   SER A 100       6.208  -2.383 -21.990  1.00  0.00           N  
ATOM    678  CA  SER A 100       4.856  -1.893 -21.693  1.00  0.00           C  
ATOM    679  C   SER A 100       4.112  -2.881 -20.785  1.00  0.00           C  
ATOM    680  O   SER A 100       4.250  -4.089 -20.979  1.00  0.00           O  
ATOM    681  CB  SER A 100       4.084  -1.666 -22.978  1.00  0.00           C  
ATOM    682  CEN SER A 100       3.915  -1.742 -23.489  1.00  0.00           X  
ATOM    683  H   SER A 100       6.298  -3.139 -22.651  1.00  0.00           H  
ATOM    684  N   PRO A 101       3.251  -2.426 -19.858  1.00  0.00           N  
ATOM    685  CA  PRO A 101       2.477  -3.324 -19.020  1.00  0.00           C  
ATOM    686  C   PRO A 101       1.430  -4.062 -19.869  1.00  0.00           C  
ATOM    687  O   PRO A 101       0.869  -3.524 -20.821  1.00  0.00           O  
ATOM    688  CB  PRO A 101       1.841  -2.403 -17.966  1.00  0.00           C  
ATOM    689  CEN PRO A 101       2.656  -1.107 -18.884  1.00  0.00           X  
ATOM    690  N   ALA A 102       1.168  -5.309 -19.494  1.00  0.00           N  
ATOM    691  CA  ALA A 102       0.144  -6.141 -20.106  1.00  0.00           C  
ATOM    692  C   ALA A 102      -1.243  -5.615 -19.696  1.00  0.00           C  
ATOM    693  O   ALA A 102      -1.416  -5.114 -18.586  1.00  0.00           O  
ATOM    694  CB  ALA A 102       0.324  -7.598 -19.706  1.00  0.00           C  
ATOM    695  CEN ALA A 102       0.323  -7.598 -19.706  1.00  0.00           X  
ATOM    696  H   ALA A 102       1.536  -5.619 -18.606  1.00  0.00           H  
ATOM    697  N   GLY A 103      -2.227  -5.723 -20.588  1.00  0.00           N  
ATOM    698  CA  GLY A 103      -3.621  -5.356 -20.338  1.00  0.00           C  
ATOM    699  C   GLY A 103      -4.528  -6.158 -21.263  1.00  0.00           C  
ATOM    700  O   GLY A 103      -4.194  -6.380 -22.422  1.00  0.00           O  
ATOM    701  CEN GLY A 103      -3.621  -5.356 -20.338  1.00  0.00           X  
ATOM    702  H   GLY A 103      -2.023  -6.148 -21.479  1.00  0.00           H  
ATOM    703  N   SER A 104      -5.635  -6.648 -20.713  1.00  0.00           N  
ATOM    704  CA  SER A 104      -6.666  -7.440 -21.385  1.00  0.00           C  
ATOM    705  C   SER A 104      -7.630  -6.604 -22.252  1.00  0.00           C  
ATOM    706  O   SER A 104      -8.012  -5.509 -21.842  1.00  0.00           O  
ATOM    707  CB  SER A 104      -7.451  -8.219 -20.346  1.00  0.00           C  
ATOM    708  CEN SER A 104      -7.699  -8.330 -19.876  1.00  0.00           X  
ATOM    709  H   SER A 104      -5.743  -6.547 -19.715  1.00  0.00           H  
ATOM    710  N   PRO A 105      -8.095  -7.137 -23.400  1.00  0.00           N  
ATOM    711  CA  PRO A 105      -9.087  -6.486 -24.249  1.00  0.00           C  
ATOM    712  C   PRO A 105     -10.463  -6.478 -23.569  1.00  0.00           C  
ATOM    713  O   PRO A 105     -10.822  -7.416 -22.860  1.00  0.00           O  
ATOM    714  CB  PRO A 105      -9.079  -7.319 -25.542  1.00  0.00           C  
ATOM    715  CEN PRO A 105      -7.885  -8.315 -24.665  1.00  0.00           X  
ATOM    716  N   THR A 106     -11.260  -5.436 -23.799  1.00  0.00           N  
ATOM    717  CA  THR A 106     -12.629  -5.358 -23.278  1.00  0.00           C  
ATOM    718  C   THR A 106     -13.563  -4.947 -24.409  1.00  0.00           C  
ATOM    719  O   THR A 106     -13.315  -3.957 -25.093  1.00  0.00           O  
ATOM    720  CB  THR A 106     -12.755  -4.358 -22.114  1.00  0.00           C  
ATOM    721  CEN THR A 106     -12.616  -4.173 -21.578  1.00  0.00           X  
ATOM    722  H   THR A 106     -10.965  -4.718 -24.443  1.00  0.00           H  
ATOM    723  N   SER A 107     -14.631  -5.726 -24.604  1.00  0.00           N  
ATOM    724  CA  SER A 107     -15.649  -5.491 -25.632  1.00  0.00           C  
ATOM    725  C   SER A 107     -16.534  -4.312 -25.236  1.00  0.00           C  
ATOM    726  O   SER A 107     -16.897  -4.198 -24.067  1.00  0.00           O  
ATOM    727  CB  SER A 107     -16.486  -6.737 -25.846  1.00  0.00           C  
ATOM    728  CEN SER A 107     -16.751  -7.198 -25.728  1.00  0.00           X  
ATOM    729  H   SER A 107     -14.851  -6.419 -23.902  1.00  0.00           H  
ATOM    730  N   THR A 108     -16.926  -3.498 -26.213  1.00  0.00           N  
ATOM    731  CA  THR A 108     -17.848  -2.373 -26.016  1.00  0.00           C  
ATOM    732  C   THR A 108     -18.746  -2.262 -27.247  1.00  0.00           C  
ATOM    733  O   THR A 108     -18.435  -2.794 -28.310  1.00  0.00           O  
ATOM    734  CB  THR A 108     -17.108  -1.041 -25.792  1.00  0.00           C  
ATOM    735  CEN THR A 108     -16.741  -0.702 -25.489  1.00  0.00           X  
ATOM    736  H   THR A 108     -16.777  -3.779 -27.173  1.00  0.00           H  
ATOM    737  N   GLU A 109     -19.892  -1.647 -27.007  1.00  0.00           N  
ATOM    738  CA  GLU A 109     -20.963  -1.273 -27.918  1.00  0.00           C  
ATOM    739  C   GLU A 109     -20.775   0.000 -28.758  1.00  0.00           C  
ATOM    740  O   GLU A 109     -20.287   1.040 -28.319  1.00  0.00           O  
ATOM    741  CB  GLU A 109     -22.257  -1.142 -27.111  1.00  0.00           C  
ATOM    742  CEN GLU A 109     -23.714  -1.814 -26.538  1.00  0.00           X  
ATOM    743  H   GLU A 109     -20.177  -1.620 -26.038  1.00  0.00           H  
ATOM    744  N   GLU A 110     -21.214  -0.163 -30.005  1.00  0.00           N  
ATOM    745  CA  GLU A 110     -21.295   0.758 -31.130  1.00  0.00           C  
ATOM    746  C   GLU A 110     -22.396   1.828 -31.013  1.00  0.00           C  
ATOM    747  O   GLU A 110     -23.541   1.555 -30.650  1.00  0.00           O  
ATOM    748  CB  GLU A 110     -21.496  -0.042 -32.419  1.00  0.00           C  
ATOM    749  CEN GLU A 110     -20.855  -0.777 -33.816  1.00  0.00           X  
ATOM    750  H   GLU A 110     -21.664  -1.046 -30.183  1.00  0.00           H  
ATOM    751  N   GLY A 111     -22.062   3.051 -31.436  1.00  0.00           N  
ATOM    752  CA  GLY A 111     -22.969   4.195 -31.493  1.00  0.00           C  
ATOM    753  C   GLY A 111     -22.269   5.424 -32.076  1.00  0.00           C  
ATOM    754  O   GLY A 111     -21.735   6.241 -31.340  1.00  0.00           O  
ATOM    755  CEN GLY A 111     -22.970   4.195 -31.493  1.00  0.00           X  
ATOM    756  H   GLY A 111     -21.129   3.188 -31.798  1.00  0.00           H  
ATOM    757  N   THR A 112     -22.260   5.493 -33.406  1.00  0.00           N  
ATOM    758  CA  THR A 112     -21.857   6.584 -34.312  1.00  0.00           C  
ATOM    759  C   THR A 112     -21.235   7.876 -33.741  1.00  0.00           C  
ATOM    760  O   THR A 112     -21.823   8.956 -33.783  1.00  0.00           O  
ATOM    761  CB  THR A 112     -23.075   7.010 -35.152  1.00  0.00           C  
ATOM    762  CEN THR A 112     -23.514   6.890 -35.518  1.00  0.00           X  
ATOM    763  H   THR A 112     -22.913   4.857 -33.845  1.00  0.00           H  
ATOM    764  N   SER A 113     -19.942   7.775 -33.398  1.00  0.00           N  
ATOM    765  CA  SER A 113     -19.106   8.852 -32.841  1.00  0.00           C  
ATOM    766  C   SER A 113     -18.745   9.910 -33.882  1.00  0.00           C  
ATOM    767  O   SER A 113     -18.481   9.583 -35.039  1.00  0.00           O  
ATOM    768  CB  SER A 113     -17.843   8.266 -32.241  1.00  0.00           C  
ATOM    769  CEN SER A 113     -17.416   7.935 -32.180  1.00  0.00           X  
ATOM    770  H   SER A 113     -19.465   6.919 -33.631  1.00  0.00           H  
ATOM    771  N   THR A 114     -18.609  11.161 -33.446  1.00  0.00           N  
ATOM    772  CA  THR A 114     -18.155  12.261 -34.306  1.00  0.00           C  
ATOM    773  C   THR A 114     -17.058  13.010 -33.556  1.00  0.00           C  
ATOM    774  O   THR A 114     -17.151  13.208 -32.347  1.00  0.00           O  
ATOM    775  CB  THR A 114     -19.292  13.232 -34.676  1.00  0.00           C  
ATOM    776  CEN THR A 114     -19.807  13.348 -34.927  1.00  0.00           X  
ATOM    777  H   THR A 114     -18.556  11.316 -32.448  1.00  0.00           H  
ATOM    778  N   GLU A 115     -15.995  13.356 -34.272  1.00  0.00           N  
ATOM    779  CA  GLU A 115     -14.816  14.069 -33.783  1.00  0.00           C  
ATOM    780  C   GLU A 115     -15.077  15.591 -33.811  1.00  0.00           C  
ATOM    781  O   GLU A 115     -15.666  16.079 -34.779  1.00  0.00           O  
ATOM    782  CB  GLU A 115     -13.585  13.716 -34.620  1.00  0.00           C  
ATOM    783  CEN GLU A 115     -12.151  12.821 -34.832  1.00  0.00           X  
ATOM    784  H   GLU A 115     -16.026  13.210 -35.273  1.00  0.00           H  
ATOM    785  N   PRO A 116     -14.691  16.363 -32.782  1.00  0.00           N  
ATOM    786  CA  PRO A 116     -14.809  17.813 -32.815  1.00  0.00           C  
ATOM    787  C   PRO A 116     -13.722  18.418 -33.717  1.00  0.00           C  
ATOM    788  O   PRO A 116     -12.653  17.844 -33.910  1.00  0.00           O  
ATOM    789  CB  PRO A 116     -14.656  18.237 -31.345  1.00  0.00           C  
ATOM    790  CEN PRO A 116     -14.413  16.491 -31.066  1.00  0.00           X  
ATOM    791  N   SER A 117     -14.033  19.592 -34.263  1.00  0.00           N  
ATOM    792  CA  SER A 117     -13.152  20.450 -35.051  1.00  0.00           C  
ATOM    793  C   SER A 117     -12.006  21.107 -34.268  1.00  0.00           C  
ATOM    794  O   SER A 117     -12.167  21.590 -33.148  1.00  0.00           O  
ATOM    795  CB  SER A 117     -13.986  21.523 -35.723  1.00  0.00           C  
ATOM    796  CEN SER A 117     -14.379  21.894 -35.790  1.00  0.00           X  
ATOM    797  H   SER A 117     -14.997  19.884 -34.213  1.00  0.00           H  
ATOM    798  N   GLU A 118     -10.863  21.173 -34.945  1.00  0.00           N  
ATOM    799  CA  GLU A 118      -9.589  21.751 -34.531  1.00  0.00           C  
ATOM    800  C   GLU A 118      -9.592  23.293 -34.535  1.00  0.00           C  
ATOM    801  O   GLU A 118     -10.048  23.936 -35.483  1.00  0.00           O  
ATOM    802  CB  GLU A 118      -8.469  21.232 -35.435  1.00  0.00           C  
ATOM    803  CEN GLU A 118      -7.190  20.144 -35.725  1.00  0.00           X  
ATOM    804  H   GLU A 118     -10.863  20.765 -35.870  1.00  0.00           H  
ATOM    805  N   GLY A 119      -9.006  23.897 -33.499  1.00  0.00           N  
ATOM    806  CA  GLY A 119      -8.830  25.345 -33.364  1.00  0.00           C  
ATOM    807  C   GLY A 119      -7.540  25.651 -32.609  1.00  0.00           C  
ATOM    808  O   GLY A 119      -7.551  25.820 -31.395  1.00  0.00           O  
ATOM    809  CEN GLY A 119      -8.830  25.346 -33.364  1.00  0.00           X  
ATOM    810  H   GLY A 119      -8.591  23.314 -32.786  1.00  0.00           H  
ATOM    811  N   SER A 120      -6.422  25.696 -33.332  1.00  0.00           N  
ATOM    812  CA  SER A 120      -5.073  25.920 -32.792  1.00  0.00           C  
ATOM    813  C   SER A 120      -4.885  27.367 -32.337  1.00  0.00           C  
ATOM    814  O   SER A 120      -5.324  28.270 -33.044  1.00  0.00           O  
ATOM    815  CB  SER A 120      -4.029  25.557 -33.830  1.00  0.00           C  
ATOM    816  CEN SER A 120      -3.796  25.500 -34.318  1.00  0.00           X  
ATOM    817  H   SER A 120      -6.522  25.676 -34.338  1.00  0.00           H  
ATOM    818  N   ALA A 121      -4.144  27.597 -31.246  1.00  0.00           N  
ATOM    819  CA  ALA A 121      -3.804  28.942 -30.760  1.00  0.00           C  
ATOM    820  C   ALA A 121      -2.565  28.912 -29.836  1.00  0.00           C  
ATOM    821  O   ALA A 121      -2.661  29.273 -28.662  1.00  0.00           O  
ATOM    822  CB  ALA A 121      -4.995  29.556 -30.038  1.00  0.00           C  
ATOM    823  CEN ALA A 121      -4.994  29.556 -30.038  1.00  0.00           X  
ATOM    824  H   ALA A 121      -3.623  26.822 -30.864  1.00  0.00           H  
ATOM    825  N   PRO A 122      -1.385  28.512 -30.339  1.00  0.00           N  
ATOM    826  CA  PRO A 122      -0.175  28.375 -29.535  1.00  0.00           C  
ATOM    827  C   PRO A 122       0.337  29.738 -29.046  1.00  0.00           C  
ATOM    828  O   PRO A 122       0.269  30.731 -29.769  1.00  0.00           O  
ATOM    829  CB  PRO A 122       0.821  27.687 -30.483  1.00  0.00           C  
ATOM    830  CEN PRO A 122      -0.506  27.825 -31.669  1.00  0.00           X  
ATOM    831  N   GLY A 123       0.952  29.755 -27.861  1.00  0.00           N  
ATOM    832  CA  GLY A 123       1.596  30.958 -27.338  1.00  0.00           C  
ATOM    833  C   GLY A 123       1.059  31.472 -26.009  1.00  0.00           C  
ATOM    834  O   GLY A 123      -0.067  31.943 -25.941  1.00  0.00           O  
ATOM    835  CEN GLY A 123       1.596  30.958 -27.338  1.00  0.00           X  
ATOM    836  H   GLY A 123       1.184  28.870 -27.436  1.00  0.00           H  
ATOM    837  N   THR A 124       1.930  31.539 -25.003  1.00  0.00           N  
ATOM    838  CA  THR A 124       1.577  32.061 -23.678  1.00  0.00           C  
ATOM    839  C   THR A 124       2.746  32.911 -23.179  1.00  0.00           C  
ATOM    840  O   THR A 124       3.866  32.441 -23.021  1.00  0.00           O  
ATOM    841  CB  THR A 124       1.274  30.942 -22.665  1.00  0.00           C  
ATOM    842  CEN THR A 124       0.962  30.481 -22.486  1.00  0.00           X  
ATOM    843  H   THR A 124       2.919  31.530 -25.214  1.00  0.00           H  
ATOM    844  N   SER A 125       2.492  34.208 -23.003  1.00  0.00           N  
ATOM    845  CA  SER A 125       3.465  35.194 -22.544  1.00  0.00           C  
ATOM    846  C   SER A 125       2.682  36.210 -21.723  1.00  0.00           C  
ATOM    847  O   SER A 125       1.578  36.574 -22.115  1.00  0.00           O  
ATOM    848  CB  SER A 125       4.185  35.849 -23.706  1.00  0.00           C  
ATOM    849  CEN SER A 125       4.267  36.052 -24.204  1.00  0.00           X  
ATOM    850  H   SER A 125       1.526  34.506 -23.011  1.00  0.00           H  
ATOM    851  N   THR A 126       3.213  36.625 -20.573  1.00  0.00           N  
ATOM    852  CA  THR A 126       2.607  37.677 -19.747  1.00  0.00           C  
ATOM    853  C   THR A 126       3.705  38.645 -19.336  1.00  0.00           C  
ATOM    854  O   THR A 126       4.743  38.251 -18.809  1.00  0.00           O  
ATOM    855  CB  THR A 126       1.913  37.118 -18.491  1.00  0.00           C  
ATOM    856  CEN THR A 126       1.507  36.786 -18.233  1.00  0.00           X  
ATOM    857  H   THR A 126       4.121  36.277 -20.294  1.00  0.00           H  
ATOM    858  N   GLU A 127       3.471  39.913 -19.653  1.00  0.00           N  
ATOM    859  CA  GLU A 127       4.344  41.059 -19.425  1.00  0.00           C  
ATOM    860  C   GLU A 127       4.311  41.492 -17.939  1.00  0.00           C  
ATOM    861  O   GLU A 127       3.220  41.697 -17.394  1.00  0.00           O  
ATOM    862  CB  GLU A 127       3.938  42.223 -20.331  1.00  0.00           C  
ATOM    863  CEN GLU A 127       4.163  43.137 -21.752  1.00  0.00           X  
ATOM    864  H   GLU A 127       2.573  40.131 -20.062  1.00  0.00           H  
ATOM    865  N   PRO A 128       5.462  41.625 -17.253  1.00  0.00           N  
ATOM    866  CA  PRO A 128       5.527  42.088 -15.868  1.00  0.00           C  
ATOM    867  C   PRO A 128       5.156  43.575 -15.754  1.00  0.00           C  
ATOM    868  O   PRO A 128       5.504  44.383 -16.614  1.00  0.00           O  
ATOM    869  CB  PRO A 128       6.984  41.820 -15.455  1.00  0.00           C  
ATOM    870  CEN PRO A 128       7.161  41.272 -17.145  1.00  0.00           X  
ATOM    871  N   SER A 129       4.470  43.955 -14.672  1.00  0.00           N  
ATOM    872  CA  SER A 129       4.112  45.347 -14.385  1.00  0.00           C  
ATOM    873  C   SER A 129       5.019  45.981 -13.318  1.00  0.00           C  
ATOM    874  O   SER A 129       5.557  45.302 -12.447  1.00  0.00           O  
ATOM    875  CB  SER A 129       2.662  45.421 -13.948  1.00  0.00           C  
ATOM    876  CEN SER A 129       2.195  45.275 -13.711  1.00  0.00           X  
ATOM    877  H   SER A 129       4.146  43.243 -14.034  1.00  0.00           H  
ATOM    878  N   GLU A 130       5.119  47.306 -13.406  1.00  0.00           N  
ATOM    879  CA  GLU A 130       5.724  48.230 -12.434  1.00  0.00           C  
ATOM    880  C   GLU A 130       7.030  47.829 -11.709  1.00  0.00           C  
ATOM    881  O   GLU A 130       7.056  47.274 -10.616  1.00  0.00           O  
ATOM    882  CB  GLU A 130       4.670  48.551 -11.372  1.00  0.00           C  
ATOM    883  CEN GLU A 130       3.434  49.562 -10.776  1.00  0.00           X  
ATOM    884  H   GLU A 130       4.370  47.723 -13.941  1.00  0.00           H  
ATOM    885  N   GLY A 131       8.144  48.300 -12.283  1.00  0.00           N  
ATOM    886  CA  GLY A 131       9.386  48.412 -11.508  1.00  0.00           C  
ATOM    887  C   GLY A 131      10.252  47.156 -11.385  1.00  0.00           C  
ATOM    888  O   GLY A 131      10.904  46.918 -10.373  1.00  0.00           O  
ATOM    889  CEN GLY A 131       9.386  48.412 -11.508  1.00  0.00           X  
ATOM    890  H   GLY A 131       7.979  49.101 -12.875  1.00  0.00           H  
ATOM    891  N   SER A 132      10.344  46.417 -12.487  1.00  0.00           N  
ATOM    892  CA  SER A 132      11.092  45.166 -12.626  1.00  0.00           C  
ATOM    893  C   SER A 132      12.606  45.387 -12.749  1.00  0.00           C  
ATOM    894  O   SER A 132      13.041  46.232 -13.529  1.00  0.00           O  
ATOM    895  CB  SER A 132      10.580  44.398 -13.829  1.00  0.00           C  
ATOM    896  CEN SER A 132      10.380  44.308 -14.327  1.00  0.00           X  
ATOM    897  H   SER A 132       9.900  46.769 -13.322  1.00  0.00           H  
ATOM    898  N   ALA A 133      13.411  44.558 -12.079  1.00  0.00           N  
ATOM    899  CA  ALA A 133      14.873  44.603 -12.191  1.00  0.00           C  
ATOM    900  C   ALA A 133      15.512  43.226 -11.918  1.00  0.00           C  
ATOM    901  O   ALA A 133      15.575  42.793 -10.768  1.00  0.00           O  
ATOM    902  CB  ALA A 133      15.437  45.650 -11.241  1.00  0.00           C  
ATOM    903  CEN ALA A 133      15.437  45.648 -11.241  1.00  0.00           X  
ATOM    904  H   ALA A 133      13.000  43.772 -11.597  1.00  0.00           H  
ATOM    905  N   PRO A 134      16.064  42.551 -12.940  1.00  0.00           N  
ATOM    906  CA  PRO A 134      16.573  41.196 -12.793  1.00  0.00           C  
ATOM    907  C   PRO A 134      17.963  41.262 -12.155  1.00  0.00           C  
ATOM    908  O   PRO A 134      18.968  40.883 -12.752  1.00  0.00           O  
ATOM    909  CB  PRO A 134      16.600  40.633 -14.224  1.00  0.00           C  
ATOM    910  CEN PRO A 134      16.003  42.255 -14.669  1.00  0.00           X  
ATOM    911  N   GLY A 135      18.022  41.773 -10.928  1.00  0.00           N  
ATOM    912  CA  GLY A 135      19.265  41.864 -10.177  1.00  0.00           C  
ATOM    913  C   GLY A 135      19.531  40.533  -9.488  1.00  0.00           C  
ATOM    914  O   GLY A 135      18.584  39.893  -9.044  1.00  0.00           O  
ATOM    915  CEN GLY A 135      19.265  41.864 -10.176  1.00  0.00           X  
ATOM    916  H   GLY A 135      17.159  41.858 -10.408  1.00  0.00           H  
ATOM    917  N   THR A 136      20.794  40.136  -9.359  1.00  0.00           N  
ATOM    918  CA  THR A 136      21.163  38.904  -8.648  1.00  0.00           C  
ATOM    919  C   THR A 136      22.384  39.179  -7.788  1.00  0.00           C  
ATOM    920  O   THR A 136      23.427  39.612  -8.276  1.00  0.00           O  
ATOM    921  CB  THR A 136      21.465  37.740  -9.609  1.00  0.00           C  
ATOM    922  CEN THR A 136      21.306  37.365 -10.028  1.00  0.00           X  
ATOM    923  H   THR A 136      21.536  40.781  -9.588  1.00  0.00           H  
ATOM    924  N   SER A 137      22.193  38.964  -6.493  1.00  0.00           N  
ATOM    925  CA  SER A 137      23.157  39.134  -5.414  1.00  0.00           C  
ATOM    926  C   SER A 137      23.576  37.790  -4.808  1.00  0.00           C  
ATOM    927  O   SER A 137      22.902  36.784  -4.995  1.00  0.00           O  
ATOM    928  CB  SER A 137      22.577  40.038  -4.345  1.00  0.00           C  
ATOM    929  CEN SER A 137      22.206  40.266  -4.018  1.00  0.00           X  
ATOM    930  H   SER A 137      21.306  38.567  -6.215  1.00  0.00           H  
ATOM    931  N   GLU A 138      24.632  37.860  -3.988  1.00  0.00           N  
ATOM    932  CA  GLU A 138      25.176  36.806  -3.103  1.00  0.00           C  
ATOM    933  C   GLU A 138      25.737  35.527  -3.748  1.00  0.00           C  
ATOM    934  O   GLU A 138      25.713  34.424  -3.215  1.00  0.00           O  
ATOM    935  CB  GLU A 138      24.088  36.399  -2.107  1.00  0.00           C  
ATOM    936  CEN GLU A 138      23.364  36.541  -0.571  1.00  0.00           X  
ATOM    937  H   GLU A 138      24.989  38.788  -3.820  1.00  0.00           H  
ATOM    938  N   SER A 139      26.324  35.737  -4.927  1.00  0.00           N  
ATOM    939  CA  SER A 139      26.988  34.706  -5.741  1.00  0.00           C  
ATOM    940  C   SER A 139      28.372  34.194  -5.298  1.00  0.00           C  
ATOM    941  O   SER A 139      29.285  34.980  -5.052  1.00  0.00           O  
ATOM    942  CB  SER A 139      27.099  35.232  -7.159  1.00  0.00           C  
ATOM    943  CEN SER A 139      27.175  35.585  -7.565  1.00  0.00           X  
ATOM    944  H   SER A 139      26.884  36.576  -4.940  1.00  0.00           H  
ATOM    945  N   ALA A 140      28.593  32.881  -5.411  1.00  0.00           N  
ATOM    946  CA  ALA A 140      29.863  32.251  -5.053  1.00  0.00           C  
ATOM    947  C   ALA A 140      30.158  31.097  -6.025  1.00  0.00           C  
ATOM    948  O   ALA A 140      29.276  30.560  -6.688  1.00  0.00           O  
ATOM    949  CB  ALA A 140      29.832  31.760  -3.613  1.00  0.00           C  
ATOM    950  CEN ALA A 140      29.832  31.760  -3.614  1.00  0.00           X  
ATOM    951  H   ALA A 140      27.968  32.338  -5.987  1.00  0.00           H  
ATOM    952  N   THR A 141      31.450  30.820  -6.143  1.00  0.00           N  
ATOM    953  CA  THR A 141      32.162  29.780  -6.899  1.00  0.00           C  
ATOM    954  C   THR A 141      32.896  28.717  -6.060  1.00  0.00           C  
ATOM    955  O   THR A 141      33.420  29.033  -4.995  1.00  0.00           O  
ATOM    956  CB  THR A 141      33.189  30.425  -7.848  1.00  0.00           C  
ATOM    957  CEN THR A 141      33.328  30.789  -8.283  1.00  0.00           X  
ATOM    958  H   THR A 141      32.074  31.466  -5.684  1.00  0.00           H  
ATOM    959  N   PRO A 142      32.961  27.459  -6.555  1.00  0.00           N  
ATOM    960  CA  PRO A 142      33.663  26.345  -5.915  1.00  0.00           C  
ATOM    961  C   PRO A 142      35.193  26.470  -5.995  1.00  0.00           C  
ATOM    962  O   PRO A 142      35.743  26.921  -6.999  1.00  0.00           O  
ATOM    963  CB  PRO A 142      33.149  25.112  -6.677  1.00  0.00           C  
ATOM    964  CEN PRO A 142      32.277  26.320  -7.659  1.00  0.00           X  
ATOM    965  N   GLU A 143      35.880  25.987  -4.959  1.00  0.00           N  
ATOM    966  CA  GLU A 143      37.344  25.923  -4.906  1.00  0.00           C  
ATOM    967  C   GLU A 143      37.836  24.627  -5.557  1.00  0.00           C  
ATOM    968  O   GLU A 143      37.223  23.562  -5.462  1.00  0.00           O  
ATOM    969  CB  GLU A 143      37.840  26.016  -3.461  1.00  0.00           C  
ATOM    970  CEN GLU A 143      38.493  26.930  -2.180  1.00  0.00           X  
ATOM    971  H   GLU A 143      35.380  25.485  -4.240  1.00  0.00           H  
ATOM    972  N   SER A 144      38.941  24.773  -6.278  1.00  0.00           N  
ATOM    973  CA  SER A 144      39.673  23.731  -6.981  1.00  0.00           C  
ATOM    974  C   SER A 144      40.370  22.777  -6.013  1.00  0.00           C  
ATOM    975  O   SER A 144      40.844  23.193  -4.960  1.00  0.00           O  
ATOM    976  CB  SER A 144      40.684  24.356  -7.923  1.00  0.00           C  
ATOM    977  CEN SER A 144      41.053  24.709  -8.111  1.00  0.00           X  
ATOM    978  H   SER A 144      39.329  25.710  -6.310  1.00  0.00           H  
ATOM    979  N   GLY A 145      40.529  21.516  -6.411  1.00  0.00           N  
ATOM    980  CA  GLY A 145      41.251  20.513  -5.631  1.00  0.00           C  
ATOM    981  C   GLY A 145      41.709  19.377  -6.547  1.00  0.00           C  
ATOM    982  O   GLY A 145      41.011  19.098  -7.523  1.00  0.00           O  
ATOM    983  CEN GLY A 145      41.251  20.513  -5.631  1.00  0.00           X  
ATOM    984  H   GLY A 145      40.214  21.254  -7.334  1.00  0.00           H  
ATOM    985  N   PRO A 146      42.848  18.710  -6.280  1.00  0.00           N  
ATOM    986  CA  PRO A 146      43.346  17.633  -7.127  1.00  0.00           C  
ATOM    987  C   PRO A 146      42.540  16.363  -6.820  1.00  0.00           C  
ATOM    988  O   PRO A 146      43.024  15.435  -6.172  1.00  0.00           O  
ATOM    989  CB  PRO A 146      44.833  17.500  -6.758  1.00  0.00           C  
ATOM    990  CEN PRO A 146      44.465  18.806  -5.598  1.00  0.00           X  
ATOM    991  N   GLY A 147      41.272  16.360  -7.225  1.00  0.00           N  
ATOM    992  CA  GLY A 147      40.345  15.259  -6.989  1.00  0.00           C  
ATOM    993  C   GLY A 147      40.723  14.061  -7.856  1.00  0.00           C  
ATOM    994  O   GLY A 147      41.289  14.227  -8.933  1.00  0.00           O  
ATOM    995  CEN GLY A 147      40.345  15.258  -6.989  1.00  0.00           X  
ATOM    996  H   GLY A 147      40.976  17.102  -7.843  1.00  0.00           H  
ATOM    997  N   SER A 148      40.434  12.869  -7.347  1.00  0.00           N  
ATOM    998  CA  SER A 148      40.651  11.554  -7.945  1.00  0.00           C  
ATOM    999  C   SER A 148      39.540  11.050  -8.882  1.00  0.00           C  
ATOM   1000  O   SER A 148      38.355  11.289  -8.654  1.00  0.00           O  
ATOM   1001  CB  SER A 148      40.867  10.547  -6.833  1.00  0.00           C  
ATOM   1002  CEN SER A 148      40.806  10.301  -6.352  1.00  0.00           X  
ATOM   1003  H   SER A 148      40.106  12.842  -6.393  1.00  0.00           H  
ATOM   1004  N   GLU A 149      39.934  10.250  -9.871  1.00  0.00           N  
ATOM   1005  CA  GLU A 149      39.038   9.553 -10.807  1.00  0.00           C  
ATOM   1006  C   GLU A 149      38.715   8.131 -10.277  1.00  0.00           C  
ATOM   1007  O   GLU A 149      39.198   7.784  -9.194  1.00  0.00           O  
ATOM   1008  CB  GLU A 149      39.668   9.479 -12.200  1.00  0.00           C  
ATOM   1009  CEN GLU A 149      39.807  10.072 -13.791  1.00  0.00           X  
ATOM   1010  H   GLU A 149      40.886   9.906  -9.840  1.00  0.00           H  
ATOM   1011  N   PRO A 150      37.948   7.272 -10.982  1.00  0.00           N  
ATOM   1012  CA  PRO A 150      37.262   7.510 -12.246  1.00  0.00           C  
ATOM   1013  C   PRO A 150      35.738   7.606 -12.106  1.00  0.00           C  
ATOM   1014  O   PRO A 150      35.151   7.382 -11.047  1.00  0.00           O  
ATOM   1015  CB  PRO A 150      37.681   6.309 -13.110  1.00  0.00           C  
ATOM   1016  CEN PRO A 150      38.512   5.774 -11.624  1.00  0.00           X  
ATOM   1017  N   ALA A 151      35.083   7.823 -13.244  1.00  0.00           N  
ATOM   1018  CA  ALA A 151      33.637   7.893 -13.307  1.00  0.00           C  
ATOM   1019  C   ALA A 151      33.075   6.474 -13.125  1.00  0.00           C  
ATOM   1020  O   ALA A 151      32.475   5.907 -14.038  1.00  0.00           O  
ATOM   1021  CB  ALA A 151      33.180   8.511 -14.621  1.00  0.00           C  
ATOM   1022  CEN ALA A 151      33.180   8.510 -14.620  1.00  0.00           X  
ATOM   1023  H   ALA A 151      35.578   7.693 -14.115  1.00  0.00           H  
ATOM   1024  N   THR A 152      33.219   5.885 -11.939  1.00  0.00           N  
ATOM   1025  CA  THR A 152      32.721   4.521 -11.750  1.00  0.00           C  
ATOM   1026  C   THR A 152      31.220   4.652 -11.538  1.00  0.00           C  
ATOM   1027  O   THR A 152      30.732   4.718 -10.411  1.00  0.00           O  
ATOM   1028  CB  THR A 152      33.369   3.801 -10.554  1.00  0.00           C  
ATOM   1029  CEN THR A 152      33.834   3.580 -10.277  1.00  0.00           X  
ATOM   1030  H   THR A 152      33.423   6.447 -11.124  1.00  0.00           H  
ATOM   1031  N   SER A 153      30.522   4.807 -12.667  1.00  0.00           N  
ATOM   1032  CA  SER A 153      29.079   4.893 -12.779  1.00  0.00           C  
ATOM   1033  C   SER A 153      28.512   3.554 -12.351  1.00  0.00           C  
ATOM   1034  O   SER A 153      29.068   2.505 -12.690  1.00  0.00           O  
ATOM   1035  CB  SER A 153      28.658   5.246 -14.192  1.00  0.00           C  
ATOM   1036  CEN SER A 153      28.669   5.265 -14.735  1.00  0.00           X  
ATOM   1037  H   SER A 153      31.042   4.715 -13.527  1.00  0.00           H  
ATOM   1038  N   GLY A 154      27.438   3.596 -11.568  1.00  0.00           N  
ATOM   1039  CA  GLY A 154      26.773   2.406 -11.097  1.00  0.00           C  
ATOM   1040  C   GLY A 154      25.954   1.839 -12.247  1.00  0.00           C  
ATOM   1041  O   GLY A 154      25.606   2.546 -13.182  1.00  0.00           O  
ATOM   1042  CEN GLY A 154      26.773   2.405 -11.096  1.00  0.00           X  
ATOM   1043  H   GLY A 154      26.969   4.484 -11.433  1.00  0.00           H  
ATOM   1044  N   SER A 155      25.642   0.549 -12.179  1.00  0.00           N  
ATOM   1045  CA  SER A 155      24.951  -0.087 -13.292  1.00  0.00           C  
ATOM   1046  C   SER A 155      23.469   0.125 -13.015  1.00  0.00           C  
ATOM   1047  O   SER A 155      22.709  -0.834 -12.862  1.00  0.00           O  
ATOM   1048  CB  SER A 155      25.300  -1.558 -13.406  1.00  0.00           C  
ATOM   1049  CEN SER A 155      25.438  -2.061 -13.251  1.00  0.00           X  
ATOM   1050  H   SER A 155      25.602   0.114 -11.269  1.00  0.00           H  
ATOM   1051  N   GLU A 156      23.082   1.388 -12.844  1.00  0.00           N  
ATOM   1052  CA  GLU A 156      21.721   1.760 -12.503  1.00  0.00           C  
ATOM   1053  C   GLU A 156      20.888   1.278 -13.680  1.00  0.00           C  
ATOM   1054  O   GLU A 156      21.326   1.392 -14.820  1.00  0.00           O  
ATOM   1055  CB  GLU A 156      21.570   3.266 -12.279  1.00  0.00           C  
ATOM   1056  CEN GLU A 156      21.423   4.594 -11.222  1.00  0.00           X  
ATOM   1057  H   GLU A 156      23.637   2.110 -13.280  1.00  0.00           H  
ATOM   1058  N   THR A 157      19.776   0.598 -13.414  1.00  0.00           N  
ATOM   1059  CA  THR A 157      18.853   0.149 -14.455  1.00  0.00           C  
ATOM   1060  C   THR A 157      18.199   1.400 -15.050  1.00  0.00           C  
ATOM   1061  O   THR A 157      17.882   2.314 -14.283  1.00  0.00           O  
ATOM   1062  CB  THR A 157      17.774  -0.809 -13.916  1.00  0.00           C  
ATOM   1063  CEN THR A 157      17.612  -1.309 -13.661  1.00  0.00           X  
ATOM   1064  H   THR A 157      19.466   0.516 -12.459  1.00  0.00           H  
ATOM   1065  N   PRO A 158      18.072   1.500 -16.386  1.00  0.00           N  
ATOM   1066  CA  PRO A 158      17.425   2.644 -17.001  1.00  0.00           C  
ATOM   1067  C   PRO A 158      15.976   2.711 -16.533  1.00  0.00           C  
ATOM   1068  O   PRO A 158      15.270   1.704 -16.520  1.00  0.00           O  
ATOM   1069  CB  PRO A 158      17.548   2.391 -18.513  1.00  0.00           C  
ATOM   1070  CEN PRO A 158      18.345   0.878 -18.002  1.00  0.00           X  
ATOM   1071  N   GLY A 159      15.520   3.901 -16.158  1.00  0.00           N  
ATOM   1072  CA  GLY A 159      14.182   4.112 -15.606  1.00  0.00           C  
ATOM   1073  C   GLY A 159      13.933   3.721 -14.152  1.00  0.00           C  
ATOM   1074  O   GLY A 159      12.853   4.027 -13.664  1.00  0.00           O  
ATOM   1075  CEN GLY A 159      14.182   4.112 -15.606  1.00  0.00           X  
ATOM   1076  H   GLY A 159      16.014   4.718 -16.497  1.00  0.00           H  
ATOM   1077  N   MET A 160      14.885   3.120 -13.422  1.00  0.00           N  
ATOM   1078  CA  MET A 160      14.612   2.728 -12.028  1.00  0.00           C  
ATOM   1079  C   MET A 160      14.545   3.947 -11.099  1.00  0.00           C  
ATOM   1080  O   MET A 160      13.598   4.060 -10.340  1.00  0.00           O  
ATOM   1081  CB  MET A 160      15.682   1.754 -11.536  1.00  0.00           C  
ATOM   1082  CEN MET A 160      15.944   0.075 -11.100  1.00  0.00           X  
ATOM   1083  H   MET A 160      15.753   2.864 -13.868  1.00  0.00           H  
ATOM   1084  N   TYR A 161      15.485   4.890 -11.217  1.00  0.00           N  
ATOM   1085  CA  TYR A 161      15.531   6.078 -10.353  1.00  0.00           C  
ATOM   1086  C   TYR A 161      14.317   7.005 -10.503  1.00  0.00           C  
ATOM   1087  O   TYR A 161      13.699   7.348  -9.506  1.00  0.00           O  
ATOM   1088  CB  TYR A 161      16.812   6.868 -10.631  1.00  0.00           C  
ATOM   1089  CEN TYR A 161      18.424   7.095  -9.984  1.00  0.00           X  
ATOM   1090  H   TYR A 161      16.219   4.766 -11.896  1.00  0.00           H  
ATOM   1091  N   GLY A 162      13.978   7.416 -11.732  1.00  0.00           N  
ATOM   1092  CA  GLY A 162      12.825   8.288 -11.986  1.00  0.00           C  
ATOM   1093  C   GLY A 162      11.561   7.729 -11.342  1.00  0.00           C  
ATOM   1094  O   GLY A 162      10.972   8.390 -10.498  1.00  0.00           O  
ATOM   1095  CEN GLY A 162      12.824   8.289 -11.986  1.00  0.00           X  
ATOM   1096  H   GLY A 162      14.461   7.018 -12.523  1.00  0.00           H  
ATOM   1097  N   LYS A 163      11.270   6.447 -11.620  1.00  0.00           N  
ATOM   1098  CA  LYS A 163      10.054   5.762 -11.145  1.00  0.00           C  
ATOM   1099  C   LYS A 163       9.796   5.950  -9.647  1.00  0.00           C  
ATOM   1100  O   LYS A 163       8.670   6.132  -9.216  1.00  0.00           O  
ATOM   1101  CB  LYS A 163      10.137   4.268 -11.463  1.00  0.00           C  
ATOM   1102  CEN LYS A 163       9.545   2.641 -12.680  1.00  0.00           X  
ATOM   1103  H   LYS A 163      11.912   5.926 -12.197  1.00  0.00           H  
ATOM   1104  N   LEU A 164      10.854   5.849  -8.852  1.00  0.00           N  
ATOM   1105  CA  LEU A 164      10.828   6.063  -7.414  1.00  0.00           C  
ATOM   1106  C   LEU A 164      10.387   7.473  -7.029  1.00  0.00           C  
ATOM   1107  O   LEU A 164       9.563   7.618  -6.138  1.00  0.00           O  
ATOM   1108  CB  LEU A 164      12.213   5.768  -6.824  1.00  0.00           C  
ATOM   1109  CEN LEU A 164      12.781   4.571  -6.038  1.00  0.00           X  
ATOM   1110  H   LEU A 164      11.738   5.624  -9.283  1.00  0.00           H  
ATOM   1111  N   ASN A 165      10.942   8.496  -7.685  1.00  0.00           N  
ATOM   1112  CA  ASN A 165      10.575   9.878  -7.392  1.00  0.00           C  
ATOM   1113  C   ASN A 165       9.109  10.112  -7.737  1.00  0.00           C  
ATOM   1114  O   ASN A 165       8.399  10.656  -6.901  1.00  0.00           O  
ATOM   1115  CB  ASN A 165      11.460  10.864  -8.132  1.00  0.00           C  
ATOM   1116  CEN ASN A 165      12.341  11.406  -7.958  1.00  0.00           X  
ATOM   1117  H   ASN A 165      11.483   8.312  -8.520  1.00  0.00           H  
ATOM   1118  N   ASP A 166       8.659   9.616  -8.894  1.00  0.00           N  
ATOM   1119  CA  ASP A 166       7.276   9.776  -9.348  1.00  0.00           C  
ATOM   1120  C   ASP A 166       6.303   9.113  -8.349  1.00  0.00           C  
ATOM   1121  O   ASP A 166       5.305   9.709  -7.957  1.00  0.00           O  
ATOM   1122  CB  ASP A 166       7.098   9.179 -10.746  1.00  0.00           C  
ATOM   1123  CEN ASP A 166       7.073   9.465 -11.723  1.00  0.00           X  
ATOM   1124  H   ASP A 166       9.317   9.209  -9.546  1.00  0.00           H  
ATOM   1125  N   LEU A 167       6.674   7.946  -7.806  1.00  0.00           N  
ATOM   1126  CA  LEU A 167       5.886   7.240  -6.793  1.00  0.00           C  
ATOM   1127  C   LEU A 167       5.769   8.011  -5.462  1.00  0.00           C  
ATOM   1128  O   LEU A 167       4.700   8.055  -4.850  1.00  0.00           O  
ATOM   1129  CB  LEU A 167       6.497   5.856  -6.545  1.00  0.00           C  
ATOM   1130  CEN LEU A 167       6.096   4.439  -7.000  1.00  0.00           X  
ATOM   1131  H   LEU A 167       7.471   7.473  -8.208  1.00  0.00           H  
ATOM   1132  N   LEU A 168       6.879   8.573  -4.975  1.00  0.00           N  
ATOM   1133  CA  LEU A 168       6.881   9.397  -3.766  1.00  0.00           C  
ATOM   1134  C   LEU A 168       5.916  10.582  -3.910  1.00  0.00           C  
ATOM   1135  O   LEU A 168       5.094  10.810  -3.024  1.00  0.00           O  
ATOM   1136  CB  LEU A 168       8.301   9.892  -3.465  1.00  0.00           C  
ATOM   1137  CEN LEU A 168       9.358   9.468  -2.427  1.00  0.00           X  
ATOM   1138  H   LEU A 168       7.733   8.461  -5.502  1.00  0.00           H  
ATOM   1139  N   GLU A 169       6.019  11.321  -5.014  1.00  0.00           N  
ATOM   1140  CA  GLU A 169       5.181  12.482  -5.323  1.00  0.00           C  
ATOM   1141  C   GLU A 169       3.696  12.100  -5.349  1.00  0.00           C  
ATOM   1142  O   GLU A 169       2.882  12.805  -4.744  1.00  0.00           O  
ATOM   1143  CB  GLU A 169       5.591  13.097  -6.663  1.00  0.00           C  
ATOM   1144  CEN GLU A 169       6.439  14.283  -7.545  1.00  0.00           X  
ATOM   1145  H   GLU A 169       6.670  11.028  -5.732  1.00  0.00           H  
ATOM   1146  N   ASP A 170       3.354  10.958  -5.949  1.00  0.00           N  
ATOM   1147  CA  ASP A 170       1.976  10.474  -6.034  1.00  0.00           C  
ATOM   1148  C   ASP A 170       1.426  10.152  -4.635  1.00  0.00           C  
ATOM   1149  O   ASP A 170       0.312  10.549  -4.278  1.00  0.00           O  
ATOM   1150  CB  ASP A 170       1.895   9.240  -6.934  1.00  0.00           C  
ATOM   1151  CEN ASP A 170       1.666   8.982  -7.893  1.00  0.00           X  
ATOM   1152  H   ASP A 170       4.061  10.453  -6.463  1.00  0.00           H  
ATOM   1153  N   LEU A 171       2.234   9.542  -3.767  1.00  0.00           N  
ATOM   1154  CA  LEU A 171       1.821   9.278  -2.387  1.00  0.00           C  
ATOM   1155  C   LEU A 171       1.517  10.568  -1.595  1.00  0.00           C  
ATOM   1156  O   LEU A 171       0.468  10.678  -0.949  1.00  0.00           O  
ATOM   1157  CB  LEU A 171       2.909   8.465  -1.674  1.00  0.00           C  
ATOM   1158  CEN LEU A 171       3.024   6.975  -1.300  1.00  0.00           X  
ATOM   1159  H   LEU A 171       3.128   9.213  -4.099  1.00  0.00           H  
ATOM   1160  N   GLN A 172       2.381  11.582  -1.679  1.00  0.00           N  
ATOM   1161  CA  GLN A 172       2.135  12.884  -1.049  1.00  0.00           C  
ATOM   1162  C   GLN A 172       0.822  13.528  -1.512  1.00  0.00           C  
ATOM   1163  O   GLN A 172       0.035  13.990  -0.676  1.00  0.00           O  
ATOM   1164  CB  GLN A 172       3.298  13.836  -1.339  1.00  0.00           C  
ATOM   1165  CEN GLN A 172       4.763  14.528  -0.690  1.00  0.00           X  
ATOM   1166  H   GLN A 172       3.185  11.476  -2.280  1.00  0.00           H  
ATOM   1167  N   GLU A 173       0.549  13.570  -2.815  1.00  0.00           N  
ATOM   1168  CA  GLU A 173      -0.697  14.148  -3.320  1.00  0.00           C  
ATOM   1169  C   GLU A 173      -1.925  13.375  -2.794  1.00  0.00           C  
ATOM   1170  O   GLU A 173      -2.871  14.018  -2.328  1.00  0.00           O  
ATOM   1171  CB  GLU A 173      -0.694  14.161  -4.850  1.00  0.00           C  
ATOM   1172  CEN GLU A 173      -0.456  14.991  -6.319  1.00  0.00           X  
ATOM   1173  H   GLU A 173       1.213  13.195  -3.475  1.00  0.00           H  
ATOM   1174  N   VAL A 174      -1.879  12.032  -2.717  1.00  0.00           N  
ATOM   1175  CA  VAL A 174      -2.996  11.206  -2.194  1.00  0.00           C  
ATOM   1176  C   VAL A 174      -3.283  11.548  -0.726  1.00  0.00           C  
ATOM   1177  O   VAL A 174      -4.452  11.661  -0.339  1.00  0.00           O  
ATOM   1178  CB  VAL A 174      -2.699   9.699  -2.308  1.00  0.00           C  
ATOM   1179  CEN VAL A 174      -2.875   9.123  -2.642  1.00  0.00           X  
ATOM   1180  H   VAL A 174      -1.036  11.574  -3.030  1.00  0.00           H  
ATOM   1181  N   LEU A 175      -2.240  11.775   0.079  1.00  0.00           N  
ATOM   1182  CA  LEU A 175      -2.370  12.181   1.490  1.00  0.00           C  
ATOM   1183  C   LEU A 175      -3.082  13.527   1.634  1.00  0.00           C  
ATOM   1184  O   LEU A 175      -4.012  13.703   2.421  1.00  0.00           O  
ATOM   1185  CB  LEU A 175      -0.988  12.245   2.151  1.00  0.00           C  
ATOM   1186  CEN LEU A 175      -0.254  11.312   3.133  1.00  0.00           X  
ATOM   1187  H   LEU A 175      -1.314  11.642  -0.300  1.00  0.00           H  
ATOM   1188  N   LYS A 176      -2.673  14.498   0.825  1.00  0.00           N  
ATOM   1189  CA  LYS A 176      -3.236  15.845   0.864  1.00  0.00           C  
ATOM   1190  C   LYS A 176      -4.722  15.851   0.493  1.00  0.00           C  
ATOM   1191  O   LYS A 176      -5.505  16.542   1.143  1.00  0.00           O  
ATOM   1192  CB  LYS A 176      -2.458  16.771  -0.072  1.00  0.00           C  
ATOM   1193  CEN LYS A 176      -1.031  18.314  -0.317  1.00  0.00           X  
ATOM   1194  H   LYS A 176      -1.903  14.294   0.201  1.00  0.00           H  
ATOM   1195  N   ASN A 177      -5.125  15.098  -0.530  1.00  0.00           N  
ATOM   1196  CA  ASN A 177      -6.516  15.037  -0.975  1.00  0.00           C  
ATOM   1197  C   ASN A 177      -7.412  14.299   0.022  1.00  0.00           C  
ATOM   1198  O   ASN A 177      -8.459  14.831   0.394  1.00  0.00           O  
ATOM   1199  CB  ASN A 177      -6.623  14.393  -2.345  1.00  0.00           C  
ATOM   1200  CEN ASN A 177      -6.633  14.691  -3.351  1.00  0.00           X  
ATOM   1201  H   ASN A 177      -4.439  14.527  -1.002  1.00  0.00           H  
ATOM   1202  N   LEU A 178      -6.972  13.154   0.545  1.00  0.00           N  
ATOM   1203  CA  LEU A 178      -7.726  12.391   1.545  1.00  0.00           C  
ATOM   1204  C   LEU A 178      -7.983  13.208   2.809  1.00  0.00           C  
ATOM   1205  O   LEU A 178      -9.110  13.230   3.306  1.00  0.00           O  
ATOM   1206  CB  LEU A 178      -6.978  11.099   1.895  1.00  0.00           C  
ATOM   1207  CEN LEU A 178      -7.199   9.625   1.506  1.00  0.00           X  
ATOM   1208  H   LEU A 178      -6.065  12.810   0.270  1.00  0.00           H  
ATOM   1209  N   HIS A 179      -6.983  13.962   3.262  1.00  0.00           N  
ATOM   1210  CA  HIS A 179      -7.151  14.960   4.314  1.00  0.00           C  
ATOM   1211  C   HIS A 179      -8.236  15.994   3.955  1.00  0.00           C  
ATOM   1212  O   HIS A 179      -9.353  15.938   4.476  1.00  0.00           O  
ATOM   1213  CB  HIS A 179      -5.821  15.669   4.591  1.00  0.00           C  
ATOM   1214  CEN HIS A 179      -4.722  15.554   5.491  1.00  0.00           X  
ATOM   1215  H   HIS A 179      -6.047  13.733   2.958  1.00  0.00           H  
ATOM   1216  N   LYS A 180      -7.958  16.922   3.023  1.00  0.00           N  
ATOM   1217  CA  LYS A 180      -8.850  18.059   2.719  1.00  0.00           C  
ATOM   1218  C   LYS A 180     -10.304  17.628   2.475  1.00  0.00           C  
ATOM   1219  O   LYS A 180     -11.218  18.396   2.777  1.00  0.00           O  
ATOM   1220  CB  LYS A 180      -8.330  18.824   1.500  1.00  0.00           C  
ATOM   1221  CEN LYS A 180      -7.329  20.515   0.717  1.00  0.00           X  
ATOM   1222  H   LYS A 180      -7.100  16.811   2.500  1.00  0.00           H  
ATOM   1223  N   ASN A 181     -10.525  16.428   1.938  1.00  0.00           N  
ATOM   1224  CA  ASN A 181     -11.853  15.924   1.581  1.00  0.00           C  
ATOM   1225  C   ASN A 181     -12.691  15.467   2.791  1.00  0.00           C  
ATOM   1226  O   ASN A 181     -13.913  15.639   2.780  1.00  0.00           O  
ATOM   1227  CB  ASN A 181     -11.740  14.790   0.579  1.00  0.00           C  
ATOM   1228  CEN ASN A 181     -11.727  14.666  -0.463  1.00  0.00           X  
ATOM   1229  H   ASN A 181      -9.723  15.848   1.730  1.00  0.00           H  
ATOM   1230  N   ASP A 182     -12.065  14.953   3.857  1.00  0.00           N  
ATOM   1231  CA  ASP A 182     -12.735  14.240   4.952  1.00  0.00           C  
ATOM   1232  C   ASP A 182     -13.626  15.139   5.836  1.00  0.00           C  
ATOM   1233  O   ASP A 182     -13.295  15.495   6.970  1.00  0.00           O  
ATOM   1234  CB  ASP A 182     -11.689  13.542   5.824  1.00  0.00           C  
ATOM   1235  CEN ASP A 182     -11.246  12.632   5.942  1.00  0.00           X  
ATOM   1236  H   ASP A 182     -11.057  14.956   3.869  1.00  0.00           H  
ATOM   1237  N   ARG A 183     -14.818  15.493   5.342  1.00  0.00           N  
ATOM   1238  CA  ARG A 183     -15.747  16.355   6.095  1.00  0.00           C  
ATOM   1239  C   ARG A 183     -16.648  15.643   7.095  1.00  0.00           C  
ATOM   1240  O   ARG A 183     -17.212  16.342   7.931  1.00  0.00           O  
ATOM   1241  CB  ARG A 183     -16.587  17.205   5.153  1.00  0.00           C  
ATOM   1242  CEN ARG A 183     -17.340  19.127   3.777  1.00  0.00           X  
ATOM   1243  H   ARG A 183     -15.081  15.077   4.458  1.00  0.00           H  
ATOM   1244  N   SER A 184     -16.795  14.312   7.082  1.00  0.00           N  
ATOM   1245  CA  SER A 184     -17.786  13.673   7.980  1.00  0.00           C  
ATOM   1246  C   SER A 184     -17.402  12.378   8.719  1.00  0.00           C  
ATOM   1247  O   SER A 184     -18.274  11.793   9.354  1.00  0.00           O  
ATOM   1248  CB  SER A 184     -19.042  13.404   7.175  1.00  0.00           C  
ATOM   1249  CEN SER A 184     -19.354  13.265   6.751  1.00  0.00           X  
ATOM   1250  H   SER A 184     -16.290  13.762   6.400  1.00  0.00           H  
ATOM   1251  N   GLY A 185     -16.134  11.938   8.737  1.00  0.00           N  
ATOM   1252  CA  GLY A 185     -15.767  10.651   9.360  1.00  0.00           C  
ATOM   1253  C   GLY A 185     -14.430  10.638  10.102  1.00  0.00           C  
ATOM   1254  O   GLY A 185     -13.642   9.716   9.901  1.00  0.00           O  
ATOM   1255  CEN GLY A 185     -15.767  10.651   9.360  1.00  0.00           X  
ATOM   1256  H   GLY A 185     -15.420  12.443   8.233  1.00  0.00           H  
ATOM   1257  N   LYS A 186     -14.187  11.676  10.919  1.00  0.00           N  
ATOM   1258  CA  LYS A 186     -12.889  12.071  11.506  1.00  0.00           C  
ATOM   1259  C   LYS A 186     -11.991  10.939  12.006  1.00  0.00           C  
ATOM   1260  O   LYS A 186     -10.801  10.966  11.728  1.00  0.00           O  
ATOM   1261  CB  LYS A 186     -13.135  13.041  12.663  1.00  0.00           C  
ATOM   1262  CEN LYS A 186     -13.148  15.030  13.385  1.00  0.00           X  
ATOM   1263  H   LYS A 186     -14.942  12.338  11.025  1.00  0.00           H  
ATOM   1264  N   ASP A 187     -12.539   9.962  12.720  1.00  0.00           N  
ATOM   1265  CA  ASP A 187     -11.718   8.863  13.245  1.00  0.00           C  
ATOM   1266  C   ASP A 187     -11.029   8.078  12.118  1.00  0.00           C  
ATOM   1267  O   ASP A 187      -9.864   7.709  12.214  1.00  0.00           O  
ATOM   1268  CB  ASP A 187     -12.573   7.918  14.093  1.00  0.00           C  
ATOM   1269  CEN ASP A 187     -12.811   7.737  15.066  1.00  0.00           X  
ATOM   1270  H   ASP A 187     -13.438  10.127  13.149  1.00  0.00           H  
ATOM   1271  N   ASN A 188     -11.709   7.921  10.981  1.00  0.00           N  
ATOM   1272  CA  ASN A 188     -11.167   7.202   9.833  1.00  0.00           C  
ATOM   1273  C   ASN A 188     -10.127   8.007   9.044  1.00  0.00           C  
ATOM   1274  O   ASN A 188      -9.204   7.436   8.470  1.00  0.00           O  
ATOM   1275  CB  ASN A 188     -12.282   6.756   8.906  1.00  0.00           C  
ATOM   1276  CEN ASN A 188     -12.899   5.917   8.771  1.00  0.00           X  
ATOM   1277  H   ASN A 188     -12.661   8.258  10.953  1.00  0.00           H  
ATOM   1278  N   ILE A 189     -10.299   9.334   8.972  1.00  0.00           N  
ATOM   1279  CA  ILE A 189      -9.280  10.217   8.395  1.00  0.00           C  
ATOM   1280  C   ILE A 189      -8.015  10.174   9.249  1.00  0.00           C  
ATOM   1281  O   ILE A 189      -6.928  10.155   8.685  1.00  0.00           O  
ATOM   1282  CB  ILE A 189      -9.772  11.672   8.285  1.00  0.00           C  
ATOM   1283  CEN ILE A 189     -10.312  12.386   7.663  1.00  0.00           X  
ATOM   1284  H   ILE A 189     -11.120   9.736   9.401  1.00  0.00           H  
ATOM   1285  N   HIS A 190      -8.142  10.095  10.575  1.00  0.00           N  
ATOM   1286  CA  HIS A 190      -6.979   9.954  11.450  1.00  0.00           C  
ATOM   1287  C   HIS A 190      -6.224   8.642  11.184  1.00  0.00           C  
ATOM   1288  O   HIS A 190      -5.022   8.668  10.923  1.00  0.00           O  
ATOM   1289  CB  HIS A 190      -7.405  10.024  12.920  1.00  0.00           C  
ATOM   1290  CEN HIS A 190      -7.499  11.000  13.954  1.00  0.00           X  
ATOM   1291  H   HIS A 190      -9.056  10.108  10.999  1.00  0.00           H  
ATOM   1292  N   ASP A 191      -6.922   7.503  11.205  1.00  0.00           N  
ATOM   1293  CA  ASP A 191      -6.300   6.197  10.968  1.00  0.00           C  
ATOM   1294  C   ASP A 191      -5.669   6.113   9.575  1.00  0.00           C  
ATOM   1295  O   ASP A 191      -4.564   5.599   9.425  1.00  0.00           O  
ATOM   1296  CB  ASP A 191      -7.330   5.078  11.144  1.00  0.00           C  
ATOM   1297  CEN ASP A 191      -7.648   4.407  11.841  1.00  0.00           X  
ATOM   1298  H   ASP A 191      -7.893   7.526  11.474  1.00  0.00           H  
ATOM   1299  N   VAL A 192      -6.332   6.678   8.562  1.00  0.00           N  
ATOM   1300  CA  VAL A 192      -5.841   6.691   7.177  1.00  0.00           C  
ATOM   1301  C   VAL A 192      -4.567   7.529   7.037  1.00  0.00           C  
ATOM   1302  O   VAL A 192      -3.656   7.117   6.329  1.00  0.00           O  
ATOM   1303  CB  VAL A 192      -6.906   7.236   6.207  1.00  0.00           C  
ATOM   1304  CEN VAL A 192      -7.342   7.057   5.704  1.00  0.00           X  
ATOM   1305  H   VAL A 192      -7.203   7.148   8.771  1.00  0.00           H  
ATOM   1306  N   ASP A 193      -4.489   8.674   7.715  1.00  0.00           N  
ATOM   1307  CA  ASP A 193      -3.324   9.569   7.726  1.00  0.00           C  
ATOM   1308  C   ASP A 193      -2.104   8.861   8.329  1.00  0.00           C  
ATOM   1309  O   ASP A 193      -1.035   8.852   7.720  1.00  0.00           O  
ATOM   1310  CB  ASP A 193      -3.632  10.849   8.505  1.00  0.00           C  
ATOM   1311  CEN ASP A 193      -3.917  11.815   8.348  1.00  0.00           X  
ATOM   1312  H   ASP A 193      -5.294   8.964   8.249  1.00  0.00           H  
ATOM   1313  N   ASN A 194      -2.290   8.163   9.456  1.00  0.00           N  
ATOM   1314  CA  ASN A 194      -1.231   7.381  10.094  1.00  0.00           C  
ATOM   1315  C   ASN A 194      -0.707   6.269   9.172  1.00  0.00           C  
ATOM   1316  O   ASN A 194       0.502   6.099   9.028  1.00  0.00           O  
ATOM   1317  CB  ASN A 194      -1.703   6.791  11.410  1.00  0.00           C  
ATOM   1318  CEN ASN A 194      -1.705   7.049  12.428  1.00  0.00           X  
ATOM   1319  H   ASN A 194      -3.202   8.191   9.886  1.00  0.00           H  
ATOM   1320  N   HIS A 195      -1.605   5.503   8.544  1.00  0.00           N  
ATOM   1321  CA  HIS A 195      -1.197   4.414   7.655  1.00  0.00           C  
ATOM   1322  C   HIS A 195      -0.445   4.940   6.427  1.00  0.00           C  
ATOM   1323  O   HIS A 195       0.569   4.359   6.055  1.00  0.00           O  
ATOM   1324  CB  HIS A 195      -2.416   3.598   7.211  1.00  0.00           C  
ATOM   1325  CEN HIS A 195      -3.101   2.412   7.602  1.00  0.00           X  
ATOM   1326  H   HIS A 195      -2.589   5.659   8.707  1.00  0.00           H  
ATOM   1327  N   LEU A 196      -0.866   6.067   5.841  1.00  0.00           N  
ATOM   1328  CA  LEU A 196      -0.156   6.677   4.711  1.00  0.00           C  
ATOM   1329  C   LEU A 196       1.260   7.119   5.094  1.00  0.00           C  
ATOM   1330  O   LEU A 196       2.184   6.883   4.323  1.00  0.00           O  
ATOM   1331  CB  LEU A 196      -0.953   7.872   4.172  1.00  0.00           C  
ATOM   1332  CEN LEU A 196      -1.838   8.061   2.925  1.00  0.00           X  
ATOM   1333  H   LEU A 196      -1.676   6.540   6.215  1.00  0.00           H  
ATOM   1334  N   GLN A 197       1.443   7.741   6.260  1.00  0.00           N  
ATOM   1335  CA  GLN A 197       2.777   8.147   6.720  1.00  0.00           C  
ATOM   1336  C   GLN A 197       3.711   6.940   6.838  1.00  0.00           C  
ATOM   1337  O   GLN A 197       4.797   6.962   6.259  1.00  0.00           O  
ATOM   1338  CB  GLN A 197       2.686   8.861   8.071  1.00  0.00           C  
ATOM   1339  CEN GLN A 197       2.682  10.421   8.854  1.00  0.00           X  
ATOM   1340  H   GLN A 197       0.646   7.925   6.852  1.00  0.00           H  
ATOM   1341  N   ASN A 198       3.264   5.860   7.481  1.00  0.00           N  
ATOM   1342  CA  ASN A 198       4.077   4.651   7.640  1.00  0.00           C  
ATOM   1343  C   ASN A 198       4.455   4.031   6.281  1.00  0.00           C  
ATOM   1344  O   ASN A 198       5.606   3.651   6.086  1.00  0.00           O  
ATOM   1345  CB  ASN A 198       3.368   3.625   8.504  1.00  0.00           C  
ATOM   1346  CEN ASN A 198       3.318   3.356   9.517  1.00  0.00           X  
ATOM   1347  H   ASN A 198       2.356   5.902   7.924  1.00  0.00           H  
ATOM   1348  N   VAL A 199       3.528   3.999   5.315  1.00  0.00           N  
ATOM   1349  CA  VAL A 199       3.792   3.461   3.965  1.00  0.00           C  
ATOM   1350  C   VAL A 199       4.852   4.302   3.237  1.00  0.00           C  
ATOM   1351  O   VAL A 199       5.759   3.747   2.617  1.00  0.00           O  
ATOM   1352  CB  VAL A 199       2.512   3.415   3.110  1.00  0.00           C  
ATOM   1353  CEN VAL A 199       2.049   2.990   2.827  1.00  0.00           X  
ATOM   1354  H   VAL A 199       2.603   4.341   5.533  1.00  0.00           H  
ATOM   1355  N   ILE A 200       4.788   5.635   3.319  1.00  0.00           N  
ATOM   1356  CA  ILE A 200       5.777   6.518   2.674  1.00  0.00           C  
ATOM   1357  C   ILE A 200       7.178   6.276   3.240  1.00  0.00           C  
ATOM   1358  O   ILE A 200       8.137   6.165   2.471  1.00  0.00           O  
ATOM   1359  CB  ILE A 200       5.414   8.004   2.849  1.00  0.00           C  
ATOM   1360  CEN ILE A 200       4.839   8.836   2.442  1.00  0.00           X  
ATOM   1361  H   ILE A 200       4.054   6.043   3.878  1.00  0.00           H  
ATOM   1362  N   GLU A 201       7.310   6.201   4.564  1.00  0.00           N  
ATOM   1363  CA  GLU A 201       8.590   5.938   5.224  1.00  0.00           C  
ATOM   1364  C   GLU A 201       9.183   4.595   4.779  1.00  0.00           C  
ATOM   1365  O   GLU A 201      10.366   4.530   4.435  1.00  0.00           O  
ATOM   1366  CB  GLU A 201       8.420   5.961   6.745  1.00  0.00           C  
ATOM   1367  CEN GLU A 201       8.549   6.781   8.233  1.00  0.00           X  
ATOM   1368  H   GLU A 201       6.487   6.300   5.145  1.00  0.00           H  
ATOM   1369  N   ASP A 202       8.361   3.550   4.681  1.00  0.00           N  
ATOM   1370  CA  ASP A 202       8.800   2.225   4.242  1.00  0.00           C  
ATOM   1371  C   ASP A 202       9.299   2.223   2.790  1.00  0.00           C  
ATOM   1372  O   ASP A 202      10.364   1.656   2.498  1.00  0.00           O  
ATOM   1373  CB  ASP A 202       7.661   1.215   4.402  1.00  0.00           C  
ATOM   1374  CEN ASP A 202       7.325   0.509   5.055  1.00  0.00           X  
ATOM   1375  H   ASP A 202       7.415   3.654   5.019  1.00  0.00           H  
ATOM   1376  N   ILE A 203       8.591   2.901   1.874  1.00  0.00           N  
ATOM   1377  CA  ILE A 203       8.995   2.997   0.463  1.00  0.00           C  
ATOM   1378  C   ILE A 203      10.344   3.698   0.382  1.00  0.00           C  
ATOM   1379  O   ILE A 203      11.230   3.239  -0.338  1.00  0.00           O  
ATOM   1380  CB  ILE A 203       7.967   3.761  -0.390  1.00  0.00           C  
ATOM   1381  CEN ILE A 203       7.055   3.672  -0.981  1.00  0.00           X  
ATOM   1382  H   ILE A 203       7.788   3.422   2.195  1.00  0.00           H  
ATOM   1383  N   HIS A 204      10.538   4.779   1.134  1.00  0.00           N  
ATOM   1384  CA  HIS A 204      11.792   5.521   1.145  1.00  0.00           C  
ATOM   1385  C   HIS A 204      12.988   4.696   1.620  1.00  0.00           C  
ATOM   1386  O   HIS A 204      14.057   4.730   0.999  1.00  0.00           O  
ATOM   1387  CB  HIS A 204      11.651   6.769   2.022  1.00  0.00           C  
ATOM   1388  CEN HIS A 204      11.332   8.149   1.865  1.00  0.00           X  
ATOM   1389  H   HIS A 204       9.785   5.094   1.728  1.00  0.00           H  
ATOM   1390  N   ASP A 205      12.804   3.877   2.645  1.00  0.00           N  
ATOM   1391  CA  ASP A 205      13.847   2.989   3.152  1.00  0.00           C  
ATOM   1392  C   ASP A 205      14.104   1.808   2.211  1.00  0.00           C  
ATOM   1393  O   ASP A 205      15.237   1.314   2.109  1.00  0.00           O  
ATOM   1394  CB  ASP A 205      13.472   2.477   4.545  1.00  0.00           C  
ATOM   1395  CEN ASP A 205      13.649   2.676   5.528  1.00  0.00           X  
ATOM   1396  H   ASP A 205      11.925   3.915   3.141  1.00  0.00           H  
ATOM   1397  N   PHE A 206      13.085   1.371   1.466  1.00  0.00           N  
ATOM   1398  CA  PHE A 206      13.258   0.351   0.436  1.00  0.00           C  
ATOM   1399  C   PHE A 206      14.145   0.856  -0.710  1.00  0.00           C  
ATOM   1400  O   PHE A 206      15.103   0.172  -1.092  1.00  0.00           O  
ATOM   1401  CB  PHE A 206      11.897  -0.091  -0.106  1.00  0.00           C  
ATOM   1402  CEN PHE A 206      10.859  -1.275   0.111  1.00  0.00           X  
ATOM   1403  H   PHE A 206      12.178   1.793   1.593  1.00  0.00           H  
ATOM   1404  N   MET A 207      13.888   2.063  -1.215  1.00  0.00           N  
ATOM   1405  CA  MET A 207      14.653   2.689  -2.298  1.00  0.00           C  
ATOM   1406  C   MET A 207      16.109   2.909  -1.891  1.00  0.00           C  
ATOM   1407  O   MET A 207      17.019   2.684  -2.696  1.00  0.00           O  
ATOM   1408  CB  MET A 207      14.011   4.015  -2.700  1.00  0.00           C  
ATOM   1409  CEN MET A 207      13.111   4.794  -3.989  1.00  0.00           X  
ATOM   1410  H   MET A 207      13.118   2.578  -0.817  1.00  0.00           H  
ATOM   1411  N   GLN A 208      16.352   3.304  -0.640  1.00  0.00           N  
ATOM   1412  CA  GLN A 208      17.699   3.429  -0.098  1.00  0.00           C  
ATOM   1413  C   GLN A 208      18.435   2.083  -0.133  1.00  0.00           C  
ATOM   1414  O   GLN A 208      19.565   2.003  -0.631  1.00  0.00           O  
ATOM   1415  CB  GLN A 208      17.647   3.958   1.338  1.00  0.00           C  
ATOM   1416  CEN GLN A 208      17.829   5.379   2.335  1.00  0.00           X  
ATOM   1417  H   GLN A 208      15.568   3.570  -0.060  1.00  0.00           H  
ATOM   1418  N   ALA A 209      17.774   0.999   0.285  1.00  0.00           N  
ATOM   1419  CA  ALA A 209      18.360  -0.337   0.310  1.00  0.00           C  
ATOM   1420  C   ALA A 209      18.699  -0.861  -1.098  1.00  0.00           C  
ATOM   1421  O   ALA A 209      19.805  -1.369  -1.310  1.00  0.00           O  
ATOM   1422  CB  ALA A 209      17.418  -1.298   1.021  1.00  0.00           C  
ATOM   1423  CEN ALA A 209      17.419  -1.297   1.020  1.00  0.00           X  
ATOM   1424  H   ALA A 209      16.832   1.120   0.627  1.00  0.00           H  
ATOM   1425  N   ALA A 210      17.797  -0.718  -2.069  1.00  0.00           N  
ATOM   1426  CA  ALA A 210      18.012  -1.164  -3.447  1.00  0.00           C  
ATOM   1427  C   ALA A 210      19.135  -0.365  -4.130  1.00  0.00           C  
ATOM   1428  O   ALA A 210      20.023  -0.952  -4.752  1.00  0.00           O  
ATOM   1429  CB  ALA A 210      16.719  -1.054  -4.241  1.00  0.00           C  
ATOM   1430  CEN ALA A 210      16.720  -1.054  -4.241  1.00  0.00           X  
ATOM   1431  H   ALA A 210      16.908  -0.301  -1.839  1.00  0.00           H  
ATOM   1432  N   ALA A 211      19.156   0.961  -3.953  1.00  0.00           N  
ATOM   1433  CA  ALA A 211      20.194   1.836  -4.487  1.00  0.00           C  
ATOM   1434  C   ALA A 211      21.589   1.464  -3.956  1.00  0.00           C  
ATOM   1435  O   ALA A 211      22.538   1.330  -4.731  1.00  0.00           O  
ATOM   1436  CB  ALA A 211      19.869   3.287  -4.161  1.00  0.00           C  
ATOM   1437  CEN ALA A 211      19.870   3.286  -4.161  1.00  0.00           X  
ATOM   1438  H   ALA A 211      18.397   1.383  -3.436  1.00  0.00           H  
ATOM   1439  N   ALA A 212      21.728   1.244  -2.645  1.00  0.00           N  
ATOM   1440  CA  ALA A 212      23.012   0.912  -2.034  1.00  0.00           C  
ATOM   1441  C   ALA A 212      23.535  -0.444  -2.532  1.00  0.00           C  
ATOM   1442  O   ALA A 212      24.711  -0.567  -2.888  1.00  0.00           O  
ATOM   1443  CB  ALA A 212      22.887   0.915  -0.518  1.00  0.00           C  
ATOM   1444  CEN ALA A 212      22.887   0.914  -0.519  1.00  0.00           X  
ATOM   1445  H   ALA A 212      20.918   1.319  -2.047  1.00  0.00           H  
ATOM   1446  N   ALA A 213      22.662  -1.449  -2.654  1.00  0.00           N  
ATOM   1447  CA  ALA A 213      23.022  -2.762  -3.181  1.00  0.00           C  
ATOM   1448  C   ALA A 213      23.557  -2.693  -4.622  1.00  0.00           C  
ATOM   1449  O   ALA A 213      24.592  -3.297  -4.919  1.00  0.00           O  
ATOM   1450  CB  ALA A 213      21.822  -3.695  -3.105  1.00  0.00           C  
ATOM   1451  CEN ALA A 213      21.823  -3.694  -3.106  1.00  0.00           X  
ATOM   1452  H   ALA A 213      21.711  -1.302  -2.340  1.00  0.00           H  
ATOM   1453  N   ALA A 214      22.895  -1.938  -5.504  1.00  0.00           N  
ATOM   1454  CA  ALA A 214      23.300  -1.776  -6.898  1.00  0.00           C  
ATOM   1455  C   ALA A 214      24.699  -1.151  -7.023  1.00  0.00           C  
ATOM   1456  O   ALA A 214      25.548  -1.679  -7.745  1.00  0.00           O  
ATOM   1457  CB  ALA A 214      22.274  -0.936  -7.644  1.00  0.00           C  
ATOM   1458  CEN ALA A 214      22.275  -0.936  -7.643  1.00  0.00           X  
ATOM   1459  H   ALA A 214      22.053  -1.469  -5.196  1.00  0.00           H  
ATOM   1460  N   ASN A 215      24.974  -0.067  -6.288  1.00  0.00           N  
ATOM   1461  CA  ASN A 215      26.294   0.572  -6.267  1.00  0.00           C  
ATOM   1462  C   ASN A 215      27.414  -0.356  -5.771  1.00  0.00           C  
ATOM   1463  O   ASN A 215      28.425  -0.491  -6.456  1.00  0.00           O  
ATOM   1464  CB  ASN A 215      26.265   1.835  -5.426  1.00  0.00           C  
ATOM   1465  CEN ASN A 215      26.094   2.862  -5.562  1.00  0.00           X  
ATOM   1466  H   ASN A 215      24.224   0.357  -5.763  1.00  0.00           H  
ATOM   1467  N   CYS A 216      27.235  -1.055  -4.645  1.00  0.00           N  
ATOM   1468  CA  CYS A 216      28.204  -2.033  -4.129  1.00  0.00           C  
ATOM   1469  C   CYS A 216      28.626  -3.140  -5.122  1.00  0.00           C  
ATOM   1470  O   CYS A 216      29.825  -3.372  -5.275  1.00  0.00           O  
ATOM   1471  CB  CYS A 216      27.428  -2.647  -2.964  1.00  0.00           C  
ATOM   1472  CEN CYS A 216      27.551  -2.522  -1.953  1.00  0.00           X  
ATOM   1473  H   CYS A 216      26.468  -0.792  -4.045  1.00  0.00           H  
ATOM   1474  N   ARG A 217      27.700  -3.849  -5.785  1.00  0.00           N  
ATOM   1475  CA  ARG A 217      28.034  -4.850  -6.827  1.00  0.00           C  
ATOM   1476  C   ARG A 217      28.845  -4.309  -8.015  1.00  0.00           C  
ATOM   1477  O   ARG A 217      29.720  -5.025  -8.509  1.00  0.00           O  
ATOM   1478  CB  ARG A 217      26.785  -5.561  -7.326  1.00  0.00           C  
ATOM   1479  CEN ARG A 217      24.994  -7.261  -7.556  1.00  0.00           X  
ATOM   1480  H   ARG A 217      26.730  -3.627  -5.614  1.00  0.00           H  
ATOM   1481  N   LYS A 218      28.575  -3.078  -8.466  1.00  0.00           N  
ATOM   1482  CA  LYS A 218      29.370  -2.450  -9.535  1.00  0.00           C  
ATOM   1483  C   LYS A 218      30.815  -2.320  -9.072  1.00  0.00           C  
ATOM   1484  O   LYS A 218      31.700  -2.573  -9.913  1.00  0.00           O  
ATOM   1485  CB  LYS A 218      28.805  -1.081  -9.914  1.00  0.00           C  
ATOM   1486  CEN LYS A 218      27.728   0.115 -11.288  1.00  0.00           X  
ATOM   1487  H   LYS A 218      28.152  -2.440  -7.808  1.00  0.00           H  
TER                                                                             
# All scores below are weighted scores, not raw scores.
#BEGIN_POSE_ENERGIES_TABLE ./minmover_pdb/pose_15.pdb
label vdw cenpack pair env cbeta hs_pair ss_pair sheet total
weights 1 0.5 1 1 0.25 1 1 1 NA
pose 7.22222 4.94628 -19.1935 -6.07689 12.7454 0 0 0 -0.35649
MET:NtermProteinFull_1 0 -0.02792 -0.38237 -0.13184 0.03614 0 0 0 -0.50598
TYR_2 0 0.01917 -0.01927 0.85474 0.06922 0 0 0 0.92386
GLY_3 0 -0.01371 0.04789 0.0322 0.0697 0 0 0 0.13608
LYS_4 0 -0.07011 -0.65071 -0.60186 0.06887 0 0 0 -1.25381
LEU_5 0 0.54295 -0.477 -0.06582 0.03929 0 0 0 0.03942
ASN_6 0 -0.01301 0.06086 -0.40966 0.06956 0 0 0 -0.29224
ASP_7 0 0.02627 -0.01521 -0.47618 0.06893 0 0 0 -0.39619
LEU_8 0 -0.53083 -0.45778 -0.19483 0.03721 0 0 0 -1.14622
LEU_9 0 -0.1385 -0.29911 0.75945 0.06262 0 0 0 0.38446
GLU_10 0 -0.04801 0.02265 -0.92601 0.06929 0 0 0 -0.88209
ASP_11 0 -0.05384 -0.16507 -0.31759 0.07004 0 0 0 -0.46646
LEU_12 0 -0.3442 -0.78805 -0.30366 0.0323 0 0 0 -1.4036
GLN_13 0 -0.03753 0.22904 -0.49415 0.06878 0 0 0 -0.23386
GLU_14 0 -0.02312 -0.17349 -0.82678 0.06893 0 0 0 -0.95446
VAL_15 0 -0.17414 -0.56558 -0.35242 0.03878 0 0 0 -1.05335
LEU_16 0 0.45559 0.18046 0.4149 0.07024 0 0 0 1.1212
LYS_17 0 -0.06916 -0.00106 -0.8715 0.06926 0 0 0 -0.87246
ASN_18 0 -0.1374 -0.20312 -0.19403 0.03171 0 0 0 -0.50283
LEU_19 0 -0.34426 -0.23918 -0.39148 0.03237 0 0 0 -0.94256
HIS_D_20 0 0.03591 0.03459 0.0215 0.0693 0 0 0 0.16131
LYS_21 0 0.00094 -0.10728 -0.96458 0.07016 0 0 0 -1.00076
ASN_22 0.50052 0.74013 -0.39743 0.12528 0.0359 0 0 0 1.00442
ASP_23 1.21679 0.02618 0.0742 0.08318 0.06961 0 0 0 1.46996
ARG_24 0 0.15174 -0.22429 -0.48527 0.07034 0 0 0 -0.48747
SER_25 0.84213 0.63007 -0.40138 -0.14648 0.0357 0 0 0 0.96005
GLY_26 0 0.1452 -0.26924 -0.09146 0.04277 0 0 0 -0.17274
LYS_27 0 -0.00936 0.02732 -1.04927 0.07134 0 0 0 -0.95997
ASP_28 0 -0.00517 -0.10696 -0.60822 0.07025 0 0 0 -0.6501
ASN_29 0.09062 0.64506 -0.34314 -0.01232 0.04318 0 0 0 0.4234
ILE_30 1.21679 0.03004 0.11691 0.34575 0.0695 0 0 0 1.77899
HIS_D_31 0 -0.04536 -0.07318 0.11054 0.0693 0 0 0 0.0613
ASP_32 0 0.03932 -0.119 -0.37876 0.06893 0 0 0 -0.38952
VAL_33 0 0.12019 0.14347 -0.35242 0.04435 0 0 0 -0.04441
ASP_34 0 0.12705 0.17957 -0.37876 0.06888 0 0 0 -0.00327
ASN_35 0 -0.07905 0.02506 -0.40966 0.06893 0 0 0 -0.39472
HIS_36 0 0.08515 0.00315 -0.18191 0.06987 0 0 0 -0.02375
LEU_37 0 0.43064 -0.73556 -0.45811 0.04354 0 0 0 -0.71949
GLN_38 0 0.00731 0.12354 -0.59803 0.06894 0 0 0 -0.39823
ASN_39 0 -0.03226 -0.08682 -0.28327 0.06912 0 0 0 -0.33323
VAL_40 0 -0.05476 -0.52413 -0.10438 0.04518 0 0 0 -0.63809
ILE_41 0 -0.07514 -0.42635 0.72502 0.06959 0 0 0 0.29312
GLU_42 0 -0.00803 -0.05304 -0.4886 0.0691 0 0 0 -0.48058
ASP_43 0 -0.06953 -0.20692 -0.1485 0.0699 0 0 0 -0.35504
ILE_44 0 -0.19369 -1.26194 0.06915 0.04578 0 0 0 -1.3407
HIS_D_45 0 -0.14443 0.21947 0.06501 0.06913 0 0 0 0.20918
ASP_46 0 -0.02005 -0.36894 -0.24167 0.06952 0 0 0 -0.56115
PHE_47 0 -0.1346 -0.27148 -0.44993 0.03864 0 0 0 -0.81737
MET_48 0 0.74289 -0.22405 0.10186 0.07015 0 0 0 0.69085
GLN_49 0 -0.14819 -0.04494 -0.60368 0.06883 0 0 0 -0.72798
ALA_50 0 -0.16111 0.03682 0.07904 0.03197 0 0 0 -0.01327
ALA_51 0 -0.17553 -0.03398 -0.11236 0.03824 0 0 0 -0.28362
ALA_52 0 -0.00725 -0.07865 0.15304 0.03487 0 0 0 0.10202
ALA_53 0 -0.01924 0.04616 0.20553 0.03787 0 0 0 0.27033
ALA_54 0 -0.00059 -0.0174 0.03291 0.03755 0 0 0 0.05248
ALA_55 0 0.1192 -0.05114 0.03291 0.0349 0 0 0 0.13586
ASN_56 0 -0.01426 -0.08873 -0.32173 0.03681 0 0 0 -0.3879
CYS_57 0 0.02889 0.0678 1.00839 0.06902 0 0 0 1.1741
ARG_58 0 0.57041 0.14784 -0.22643 0.04331 0 0 0 0.53513
LYS_59 0 -0.0238 -0.01939 -0.8715 0.07212 0 0 0 -0.84257
GLY_60 0 -0.02106 0.00471 0.60923 0.04731 0 0 0 0.64019
SER_61 0 0.00747 -0.0131 -0.18312 0.03933 0 0 0 -0.14943
PRO_62 0 -0.01336 -0.00677 0.043 0.04109 0 0 0 0.06396
GLY_63 0 0 0 0.91259 0.04957 0 0 0 0.96215
SER_64 0 0 0 0.13063 0.04957 0 0 0 0.1802
PRO_65 0 0 0 0.51404 0.07508 0 0 0 0.58912
ALA_66 0 0 0 0.89846 0.07582 0 0 0 0.97427
GLY_67 0 0 0 0.91259 0.04183 0 0 0 0.95441
SER_68 0 0 0 0.29023 0.04957 0 0 0 0.3398
PRO_69 0 0 0 0.2123 0.04957 0 0 0 0.26186
THR_70 0 0 0 0.48779 0.07573 0 0 0 0.56352
SER_71 0 0 0 0.13063 0.07347 0 0 0 0.2041
THR_72 0 0 0 0.48779 0.07499 0 0 0 0.56278
GLU_73 0 0 0 -1.01303 0.07573 0 0 0 -0.9373
GLU_74 0 0 0 -1.01303 0.07582 0 0 0 -0.93721
GLY_75 0 0 0 0.91259 0.04957 0 0 0 0.96215
THR_76 0 0 0 0.48779 0.04957 0 0 0 0.53736
SER_77 0 0 0 0.29023 0.07582 0 0 0 0.36605
GLU_78 0 0 0 -1.03403 0.07573 0 0 0 -0.9583
SER_79 0 0 0 0.13063 0.07573 0 0 0 0.20636
ALA_80 0 0 0 0.89846 0.0756 0 0 0 0.97406
THR_81 0 0 0 0.43096 0.0565 0 0 0 0.48745
PRO_82 0 0 0 0.2123 0.07582 0 0 0 0.28812
GLU_83 0 0 0 -1.03403 0.07347 0 0 0 -0.96056
SER_84 0 0 0 0.13063 0.07582 0 0 0 0.20645
GLY_85 0 0 0 0.91259 0.04957 0 0 0 0.96215
PRO_86 0 0 0 0.51404 0.04957 0 0 0 0.5636
GLY_87 0 0 0 0.91259 0.04957 0 0 0 0.96215
THR_88 0 0 0 0.48779 0.07582 0 0 0 0.56361
SER_89 0 0 0 0.13063 0.07499 0 0 0 0.20562
THR_90 0 0 0 0.43096 0.07499 0 0 0 0.50594
GLU_91 0 0 0 -1.03403 0.07582 0 0 0 -0.95821
PRO_92 0 0 0 0.2123 0.07582 0 0 0 0.28812
SER_93 0 0 0 0.13063 0.07499 0 0 0 0.20562
GLU_94 0 0 0 -1.03403 0.0551 0 0 0 -0.97893
GLY_95 0 0.00148 -0.02371 0.60923 0.0551 0 0 0 0.6421
SER_96 0 -0.00305 -0.02228 0.13063 0.03771 0 0 0 0.14302
ALA_97 0 0.00175 0.02305 0.89846 0.05454 0 0 0 0.97779
PRO_98 0 -0.04567 -0.04959 0.2123 0.04109 0 0 0 0.15812
GLY_99 0 -0.09287 0.0205 0.60923 0.04456 0 0 0 0.58142
SER_100 0 -0.00245 5e-05 -0.0106 0.04957 0 0 0 0.03657
PRO_101 0 -0.04175 -0.22097 -0.05784 0.06279 0 0 0 -0.25778
ALA_102 0 -0.04893 0.11342 0.59025 0.07212 0 0 0 0.72687
GLY_103 0 -0.00325 0.01247 0.35201 0.04883 0 0 0 0.41006
SER_104 0 -0.01222 0.02384 0.29023 0.04957 0 0 0 0.35142
PRO_105 0 0 0 0.2123 0.07582 0 0 0 0.28812
THR_106 0 0 0 0.43096 0.07573 0 0 0 0.50669
SER_107 0 0 0 0.29023 0.07499 0 0 0 0.36522
THR_108 0 0 0 0.43096 0.07347 0 0 0 0.50442
GLU_109 0 0 0 -1.01303 0.07573 0 0 0 -0.9373
GLU_110 0 0 0 -1.03403 0.07582 0 0 0 -0.95821
GLY_111 0 0 0 0.91259 0.04957 0 0 0 0.96215
THR_112 0 0 0 0.48779 0.07582 0 0 0 0.56361
SER_113 0 0 0 -0.0106 0.07347 0 0 0 0.06287
THR_114 0 0 0 0.48779 0.07499 0 0 0 0.56278
GLU_115 0 0 0 -1.03403 0.07582 0 0 0 -0.95821
PRO_116 0 0 0 0.2123 0.07582 0 0 0 0.28812
SER_117 0 0 0 0.29023 0.07499 0 0 0 0.36522
GLU_118 0 0 0 -1.03403 0.07508 0 0 0 -0.95895
GLY_119 0 0 0 0.91259 0.04957 0 0 0 0.96215
SER_120 0 0 0 0.29023 0.04698 0 0 0 0.33721
ALA_121 0 0 0 0.89846 0.06705 0 0 0 0.96551
PRO_122 0 0 0 0.2123 0.04183 0 0 0 0.25412
GLY_123 0 0 0 0.91259 0.04957 0 0 0 0.96215
THR_124 0 0 0 0.43096 0.07582 0 0 0 0.50678
SER_125 0 0 0 0.13063 0.07573 0 0 0 0.20636
THR_126 0 0 0 0.43096 0.07499 0 0 0 0.50594
GLU_127 0 0 0 -1.03403 0.07582 0 0 0 -0.95821
PRO_128 0 0 0 -0.05784 0.04731 0 0 0 -0.01054
SER_129 0 0 0 -0.0106 0.07582 0 0 0 0.06522
GLU_130 0 0 0 -0.93278 0.07582 0 0 0 -0.85696
GLY_131 0 0 0 0.60923 0.07508 0 0 0 0.68431
SER_132 0 0 0 -0.11629 0.04502 0 0 0 -0.07127
ALA_133 0 0 0 0.797 0.04957 0 0 0 0.84657
PRO_134 0 0 0 0.043 0.04536 0 0 0 0.08836
GLY_135 0 0 0 0.91259 0.04183 0 0 0 0.95441
THR_136 0 0 0 0.43096 0.07582 0 0 0 0.50678
SER_137 0 0 0 0.29023 0.07582 0 0 0 0.36605
GLU_138 0 0 0 -1.01303 0.07582 0 0 0 -0.93721
SER_139 0 0 0 0.13063 0.07347 0 0 0 0.2041
ALA_140 0 0 0 0.797 0.07582 0 0 0 0.87282
THR_141 0 0 0 0.43096 0.04957 0 0 0 0.48052
PRO_142 0 0 0 0.51404 0.07582 0 0 0 0.58986
GLU_143 0 0 0 -1.01303 0.07499 0 0 0 -0.93804
SER_144 0 0 0 -0.0106 0.07582 0 0 0 0.06522
GLY_145 0 0 0 0.91259 0.04183 0 0 0 0.95441
PRO_146 0 0 0 0.51404 0.04957 0 0 0 0.5636
GLY_147 0 0 0 0.91259 0.04183 0 0 0 0.95441
SER_148 0 0 0 0.29023 0.07508 0 0 0 0.36531
GLU_149 0 0 0 -1.03403 0.07582 0 0 0 -0.95821
PRO_150 0 0 0 0.51404 0.04957 0 0 0 0.5636
ALA_151 0 -0.02703 0.01122 0.89846 0.07508 0 0 0 0.95773
THR_152 0 0.09038 -0.07897 0.23017 0.07268 0 0 0 0.31425
SER_153 0 0.00593 -0.10265 -0.11629 0.04587 0 0 0 -0.16715
GLY_154 0 0.46547 -0.06927 -0.0429 0.03512 0 0 0 0.38843
SER_155 0 0.28143 -0.08208 -0.10731 0.04277 0 0 0 0.1348
GLU_156 0 0.15324 0.00919 -0.25924 0.04262 0 0 0 -0.05418
THR_157 0 0.00424 0.11232 -0.15284 0.02999 0 0 0 -0.00628
PRO_158 0 -0.08152 -0.02945 -0.22805 0.04266 0 0 0 -0.29636
GLY_159 0 -0.09051 0.03215 -0.07965 0.03503 0 0 0 -0.10299
MET_160 0 -0.01252 -0.33359 -0.05461 0.03086 0 0 0 -0.36986
TYR_161 0 0.03546 -0.00807 0.59369 0.06891 0 0 0 0.68999
GLY_162 0 -0.02722 0.04751 -0.09146 0.03531 0 0 0 -0.03585
LYS_163 0 -0.10051 -0.65824 -0.33001 0.04311 0 0 0 -1.04564
LEU_164 0.00528 0.63633 -0.17578 -0.19483 0.04846 0 0 0 0.31947
ASN_165 0 -0.0165 0.07127 -0.40966 0.0693 0 0 0 -0.2856
ASP_166 0 -0.00461 0.00857 -0.42964 0.0693 0 0 0 -0.35638
LEU_167 0 -0.27647 -0.33006 -0.30366 0.04517 0 0 0 -0.86501
LEU_168 0 -0.16448 -0.39824 0.75945 0.06945 0 0 0 0.26617
GLU_169 0 -0.00894 0.01523 -0.82678 0.06961 0 0 0 -0.75088
ASP_170 0 0.10557 -0.27623 -0.37876 0.06981 0 0 0 -0.47962
LEU_171 0 -0.32156 -0.64989 -0.30366 0.03211 0 0 0 -1.243
GLN_172 0 -0.01033 0.17518 -0.4142 0.069 0 0 0 -0.18034
GLU_173 0 0.00513 -0.03042 -0.92601 0.06893 0 0 0 -0.88237
VAL_174 0 0.03646 -0.57183 -0.35242 0.0416 0 0 0 -0.84619
LEU_175 0 -0.02443 0.09371 0.4149 0.04399 0 0 0 0.52817
LYS_176 0 -0.0512 -0.00415 -0.8715 0.06948 0 0 0 -0.85736
ASN_177 0 0.15645 -0.42555 -0.24178 0.06893 0 0 0 -0.44195
LEU_178 0 -0.33818 0.00955 -0.39148 0.03338 0 0 0 -0.68674
HIS_D_179 0 -0.13501 -0.05627 -0.02241 0.06897 0 0 0 -0.14471
LYS_180 0 -0.02247 -0.08876 -1.04927 0.07072 0 0 0 -1.08979
ASN_181 0.09062 0.68679 -0.54492 -0.07783 0.04294 0 0 0 0.19759
ASP_182 0.95576 0.22912 -0.05288 0.34071 0.05793 0 0 0 1.53064
ARG_183 0 0.09346 -0.22325 -0.55583 0.07072 0 0 0 -0.6149
SER_184 0.84213 0.65481 -0.22918 -0.18312 0.04331 0 0 0 1.12794
GLY_185 0 0.03626 -0.32132 -0.09146 0.0314 0 0 0 -0.34512
LYS_186 0 -0.03602 0.00365 -0.96458 0.07025 0 0 0 -0.92669
ASP_187 0 -0.01089 -0.10696 -0.60822 0.06947 0 0 0 -0.6566
ASN_188 0.50052 0.66986 -0.63699 -0.07783 0.04303 0 0 0 0.49859
ILE_189 0.95576 0.05602 0.27316 0.06915 0.04892 0 0 0 1.40302
HIS_D_190 0 -0.05554 -0.12981 0.06501 0.06947 0 0 0 -0.05087
ASP_191 0 -0.02167 -0.32853 -0.42964 0.06902 0 0 0 -0.71082
VAL_192 0 -0.19664 0.35745 -0.35242 0.03683 0 0 0 -0.15477
ASP_193 0 -0.10113 0.08174 -0.37876 0.06936 0 0 0 -0.3288
ASN_194 0 -0.08378 0.00827 -0.40966 0.06894 0 0 0 -0.41622
HIS_195 0 -0.14688 -0.35162 -0.11266 0.04303 0 0 0 -0.56814
LEU_196 0 0.02395 -0.7073 -0.45811 0.03721 0 0 0 -1.10425
GLN_197 0 0.00281 0.0991 -0.55896 0.06894 0 0 0 -0.3881
ASN_198 0 -0.02164 -0.10212 -0.32173 0.06899 0 0 0 -0.37649
VAL_199 0 -0.26393 -0.52046 -0.10438 0.03195 0 0 0 -0.85683
ILE_200 0 -0.21899 -0.35284 0.60227 0.04351 0 0 0 0.07395
GLU_201 0 -0.07476 -0.06118 -0.82678 0.06894 0 0 0 -0.89379
ASP_202 0 -0.11368 -0.33626 -0.31759 0.06961 0 0 0 -0.69792
ILE_203 0 -0.04354 -1.05026 -0.31819 0.04563 0 0 0 -1.36636
HIS_204 0 -0.20162 0.13007 -0.02241 0.06902 0 0 0 -0.02494
ASP_205 0 0.04795 -0.33513 -0.47618 0.06887 0 0 0 -0.69449
PHE_206 0 -0.24568 -0.30081 -0.30123 0.03965 0 0 0 -0.80807
MET_207 0.00528 0.65636 -0.02557 0.0106 0.07121 0 0 0 0.71788
GLN_208 0 -0.05303 0.06921 -0.55896 0.06939 0 0 0 -0.4734
ALA_209 0 -0.08421 -0.00997 0.16717 0.06908 0 0 0 0.14207
ALA_210 0 -0.09041 -0.06714 -0.01847 0.03517 0 0 0 -0.14086
ALA_211 0 0.11643 0.05606 0.11438 0.03751 0 0 0 0.32437
ALA_212 0 -0.0419 0.03398 0.4142 0.03762 0 0 0 0.4439
ALA_213 0 0.05946 -0.04889 0.14698 0.03023 0 0 0 0.18779
ALA_214 0 0.40742 -0.0159 -0.11236 0.0375 0 0 0 0.31665
ASN_215 0 -0.00037 -0.2784 -0.24178 0.04305 0 0 0 -0.4775
CYS_216 0 -0.02894 0.03885 1.93683 0.0515 0 0 0 1.99823
ARG_217 0 0.41933 0.10431 -0.33465 0.04283 0 0 0 0.23181
LYS:CtermProteinFull_218 0 0.6596 -0.20424 -0.60186 0.04262 0 0 0 -0.10389
#END_POSE_ENERGIES_TABLE ./minmover_pdb/pose_15.pdb
