# Supplementary material for: Selection of a promiscuous minimalist cAMP phosphodiesterase from a library of de novo designed proteins
Source: Nat Chem. 2024 May 3;16(7):1200–8. doi: 10.1038/s41557-024-01490-4 (PMC11230910; doi:10.1038/s41557-024-01490-4)
Supplement: Supplementary file 3 — MD input files, scripts and final structures derived from MD, AlphaFold2, EMSfold and MultiSFold. [file 41557_2024_1490_MOESM3_ESM.zip › Computational_Data/4_MultiSFold/campase/pose_16.pdb]

ATOM      1  N   MET A   1      -5.685  -3.190  15.727  1.00  0.00           N  
ATOM      2  CA  MET A   1      -6.194  -2.453  14.552  1.00  0.00           C  
ATOM      3  C   MET A   1      -5.242  -1.342  14.148  1.00  0.00           C  
ATOM      4  O   MET A   1      -4.835  -1.362  13.006  1.00  0.00           O  
ATOM      5  CB  MET A   1      -7.577  -1.873  14.839  1.00  0.00           C  
ATOM      6  CEN MET A   1      -9.273  -2.040  14.422  1.00  0.00           X  
ATOM      7  H   MET A   1      -6.223  -3.221  16.569  1.00  0.00           H  
ATOM      8  N   TYR A   2      -4.798  -0.474  15.065  1.00  0.00           N  
ATOM      9  CA  TYR A   2      -3.876   0.623  14.724  1.00  0.00           C  
ATOM     10  C   TYR A   2      -2.547   0.203  14.058  1.00  0.00           C  
ATOM     11  O   TYR A   2      -2.232   0.749  13.017  1.00  0.00           O  
ATOM     12  CB  TYR A   2      -3.566   1.426  15.989  1.00  0.00           C  
ATOM     13  CEN TYR A   2      -4.070   2.886  16.816  1.00  0.00           X  
ATOM     14  H   TYR A   2      -5.259  -0.384  15.959  1.00  0.00           H  
ATOM     15  N   GLY A   3      -1.800  -0.766  14.612  1.00  0.00           N  
ATOM     16  CA  GLY A   3      -0.571  -1.289  13.980  1.00  0.00           C  
ATOM     17  C   GLY A   3      -0.819  -1.883  12.590  1.00  0.00           C  
ATOM     18  O   GLY A   3      -0.154  -1.485  11.652  1.00  0.00           O  
ATOM     19  CEN GLY A   3      -0.571  -1.289  13.980  1.00  0.00           X  
ATOM     20  H   GLY A   3      -2.050  -1.119  15.525  1.00  0.00           H  
ATOM     21  N   LYS A   4      -1.879  -2.695  12.445  1.00  0.00           N  
ATOM     22  CA  LYS A   4      -2.267  -3.329  11.165  1.00  0.00           C  
ATOM     23  C   LYS A   4      -2.766  -2.340  10.110  1.00  0.00           C  
ATOM     24  O   LYS A   4      -2.461  -2.456   8.937  1.00  0.00           O  
ATOM     25  CB  LYS A   4      -3.344  -4.387  11.411  1.00  0.00           C  
ATOM     26  CEN LYS A   4      -3.867  -6.428  11.597  1.00  0.00           X  
ATOM     27  H   LYS A   4      -2.373  -2.986  13.277  1.00  0.00           H  
ATOM     28  N   LEU A   5      -3.590  -1.396  10.541  1.00  0.00           N  
ATOM     29  CA  LEU A   5      -4.181  -0.383   9.681  1.00  0.00           C  
ATOM     30  C   LEU A   5      -3.115   0.482   8.992  1.00  0.00           C  
ATOM     31  O   LEU A   5      -3.208   0.747   7.803  1.00  0.00           O  
ATOM     32  CB  LEU A   5      -5.136   0.496  10.498  1.00  0.00           C  
ATOM     33  CEN LEU A   5      -6.672   0.550  10.606  1.00  0.00           X  
ATOM     34  H   LEU A   5      -3.770  -1.347  11.535  1.00  0.00           H  
ATOM     35  N   ASN A   6      -2.113   0.919   9.756  1.00  0.00           N  
ATOM     36  CA  ASN A   6      -1.022   1.721   9.224  1.00  0.00           C  
ATOM     37  C   ASN A   6      -0.227   0.924   8.185  1.00  0.00           C  
ATOM     38  O   ASN A   6       0.133   1.494   7.167  1.00  0.00           O  
ATOM     39  CB  ASN A   6      -0.108   2.218  10.329  1.00  0.00           C  
ATOM     40  CEN ASN A   6      -0.010   3.065  10.942  1.00  0.00           X  
ATOM     41  H   ASN A   6      -1.993   0.531  10.679  1.00  0.00           H  
ATOM     42  N   ASP A   7      -0.043  -0.380   8.411  1.00  0.00           N  
ATOM     43  CA  ASP A   7       0.642  -1.274   7.470  1.00  0.00           C  
ATOM     44  C   ASP A   7      -0.139  -1.355   6.144  1.00  0.00           C  
ATOM     45  O   ASP A   7       0.411  -1.107   5.078  1.00  0.00           O  
ATOM     46  CB  ASP A   7       0.811  -2.669   8.076  1.00  0.00           C  
ATOM     47  CEN ASP A   7       1.507  -3.236   8.559  1.00  0.00           X  
ATOM     48  H   ASP A   7      -0.310  -0.770   9.304  1.00  0.00           H  
ATOM     49  N   LEU A   8      -1.464  -1.544   6.220  1.00  0.00           N  
ATOM     50  CA  LEU A   8      -2.337  -1.582   5.049  1.00  0.00           C  
ATOM     51  C   LEU A   8      -2.337  -0.270   4.245  1.00  0.00           C  
ATOM     52  O   LEU A   8      -2.279  -0.278   3.015  1.00  0.00           O  
ATOM     53  CB  LEU A   8      -3.765  -1.928   5.489  1.00  0.00           C  
ATOM     54  CEN LEU A   8      -4.595  -3.224   5.423  1.00  0.00           X  
ATOM     55  H   LEU A   8      -1.853  -1.810   7.114  1.00  0.00           H  
ATOM     56  N   LEU A   9      -2.447   0.873   4.930  1.00  0.00           N  
ATOM     57  CA  LEU A   9      -2.423   2.181   4.274  1.00  0.00           C  
ATOM     58  C   LEU A   9      -1.106   2.397   3.516  1.00  0.00           C  
ATOM     59  O   LEU A   9      -1.131   2.842   2.371  1.00  0.00           O  
ATOM     60  CB  LEU A   9      -2.635   3.294   5.308  1.00  0.00           C  
ATOM     61  CEN LEU A   9      -3.846   4.181   5.656  1.00  0.00           X  
ATOM     62  H   LEU A   9      -2.489   0.822   5.938  1.00  0.00           H  
ATOM     63  N   GLU A  10       0.031   2.091   4.147  1.00  0.00           N  
ATOM     64  CA  GLU A  10       1.358   2.251   3.554  1.00  0.00           C  
ATOM     65  C   GLU A  10       1.503   1.407   2.286  1.00  0.00           C  
ATOM     66  O   GLU A  10       1.957   1.934   1.266  1.00  0.00           O  
ATOM     67  CB  GLU A  10       2.444   1.875   4.564  1.00  0.00           C  
ATOM     68  CEN GLU A  10       3.610   2.334   5.718  1.00  0.00           X  
ATOM     69  H   GLU A  10      -0.022   1.635   5.046  1.00  0.00           H  
ATOM     70  N   ASP A  11       1.037   0.160   2.319  1.00  0.00           N  
ATOM     71  CA  ASP A  11       1.092  -0.751   1.179  1.00  0.00           C  
ATOM     72  C   ASP A  11       0.260  -0.211   0.009  1.00  0.00           C  
ATOM     73  O   ASP A  11       0.729  -0.094  -1.120  1.00  0.00           O  
ATOM     74  CB  ASP A  11       0.601  -2.144   1.581  1.00  0.00           C  
ATOM     75  CEN ASP A  11       0.965  -3.051   1.868  1.00  0.00           X  
ATOM     76  H   ASP A  11       0.722  -0.218   3.200  1.00  0.00           H  
ATOM     77  N   LEU A  12      -0.952   0.272   0.270  1.00  0.00           N  
ATOM     78  CA  LEU A  12      -1.803   0.854  -0.770  1.00  0.00           C  
ATOM     79  C   LEU A  12      -1.234   2.170  -1.342  1.00  0.00           C  
ATOM     80  O   LEU A  12      -1.189   2.376  -2.559  1.00  0.00           O  
ATOM     81  CB  LEU A  12      -3.212   1.087  -0.209  1.00  0.00           C  
ATOM     82  CEN LEU A  12      -4.542   0.327  -0.376  1.00  0.00           X  
ATOM     83  H   LEU A  12      -1.315   0.163   1.205  1.00  0.00           H  
ATOM     84  N   GLN A  13      -0.729   3.049  -0.478  1.00  0.00           N  
ATOM     85  CA  GLN A  13      -0.071   4.286  -0.901  1.00  0.00           C  
ATOM     86  C   GLN A  13       1.143   4.035  -1.799  1.00  0.00           C  
ATOM     87  O   GLN A  13       1.349   4.764  -2.773  1.00  0.00           O  
ATOM     88  CB  GLN A  13       0.363   5.094   0.325  1.00  0.00           C  
ATOM     89  CEN GLN A  13      -0.054   6.434   1.362  1.00  0.00           X  
ATOM     90  H   GLN A  13      -0.725   2.801   0.501  1.00  0.00           H  
ATOM     91  N   GLU A  14       1.974   3.051  -1.484  1.00  0.00           N  
ATOM     92  CA  GLU A  14       3.113   2.688  -2.315  1.00  0.00           C  
ATOM     93  C   GLU A  14       2.656   2.198  -3.704  1.00  0.00           C  
ATOM     94  O   GLU A  14       3.214   2.661  -4.706  1.00  0.00           O  
ATOM     95  CB  GLU A  14       3.953   1.614  -1.620  1.00  0.00           C  
ATOM     96  CEN GLU A  14       5.303   1.176  -0.678  1.00  0.00           X  
ATOM     97  H   GLU A  14       1.789   2.484  -0.669  1.00  0.00           H  
ATOM     98  N   VAL A  15       1.566   1.417  -3.800  1.00  0.00           N  
ATOM     99  CA  VAL A  15       1.070   0.838  -5.070  1.00  0.00           C  
ATOM    100  C   VAL A  15       0.488   1.942  -5.955  1.00  0.00           C  
ATOM    101  O   VAL A  15       0.696   1.917  -7.170  1.00  0.00           O  
ATOM    102  CB  VAL A  15      -0.004  -0.240  -4.835  1.00  0.00           C  
ATOM    103  CEN VAL A  15      -0.129  -0.917  -4.874  1.00  0.00           X  
ATOM    104  H   VAL A  15       1.067   1.215  -2.946  1.00  0.00           H  
ATOM    105  N   LEU A  16      -0.161   2.959  -5.370  1.00  0.00           N  
ATOM    106  CA  LEU A  16      -0.608   4.159  -6.094  1.00  0.00           C  
ATOM    107  C   LEU A  16       0.562   4.980  -6.650  1.00  0.00           C  
ATOM    108  O   LEU A  16       0.548   5.413  -7.804  1.00  0.00           O  
ATOM    109  CB  LEU A  16      -1.470   5.032  -5.174  1.00  0.00           C  
ATOM    110  CEN LEU A  16      -2.990   5.266  -5.077  1.00  0.00           X  
ATOM    111  H   LEU A  16      -0.396   2.862  -4.391  1.00  0.00           H  
ATOM    112  N   LYS A  17       1.609   5.202  -5.845  1.00  0.00           N  
ATOM    113  CA  LYS A  17       2.793   5.952  -6.291  1.00  0.00           C  
ATOM    114  C   LYS A  17       3.524   5.223  -7.411  1.00  0.00           C  
ATOM    115  O   LYS A  17       3.978   5.873  -8.354  1.00  0.00           O  
ATOM    116  CB  LYS A  17       3.748   6.198  -5.121  1.00  0.00           C  
ATOM    117  CEN LYS A  17       4.546   7.532  -3.687  1.00  0.00           X  
ATOM    118  H   LYS A  17       1.573   4.818  -4.911  1.00  0.00           H  
ATOM    119  N   ASN A  18       3.650   3.903  -7.328  1.00  0.00           N  
ATOM    120  CA  ASN A  18       4.367   3.106  -8.316  1.00  0.00           C  
ATOM    121  C   ASN A  18       3.614   3.027  -9.650  1.00  0.00           C  
ATOM    122  O   ASN A  18       4.238   3.156 -10.704  1.00  0.00           O  
ATOM    123  CB  ASN A  18       4.647   1.710  -7.790  1.00  0.00           C  
ATOM    124  CEN ASN A  18       5.411   1.207  -7.275  1.00  0.00           X  
ATOM    125  H   ASN A  18       3.241   3.431  -6.532  1.00  0.00           H  
ATOM    126  N   LEU A  19       2.282   2.959  -9.627  1.00  0.00           N  
ATOM    127  CA  LEU A  19       1.447   2.927 -10.829  1.00  0.00           C  
ATOM    128  C   LEU A  19       1.429   4.294 -11.538  1.00  0.00           C  
ATOM    129  O   LEU A  19       1.887   4.419 -12.674  1.00  0.00           O  
ATOM    130  CB  LEU A  19       0.021   2.493 -10.466  1.00  0.00           C  
ATOM    131  CEN LEU A  19      -0.744   1.167 -10.642  1.00  0.00           X  
ATOM    132  H   LEU A  19       1.816   2.907  -8.732  1.00  0.00           H  
ATOM    133  N   HIS A  20       1.020   5.356 -10.838  1.00  0.00           N  
ATOM    134  CA  HIS A  20       0.783   6.663 -11.453  1.00  0.00           C  
ATOM    135  C   HIS A  20       1.998   7.221 -12.206  1.00  0.00           C  
ATOM    136  O   HIS A  20       1.922   7.468 -13.411  1.00  0.00           O  
ATOM    137  CB  HIS A  20       0.340   7.668 -10.385  1.00  0.00           C  
ATOM    138  CEN HIS A  20      -0.876   8.180  -9.845  1.00  0.00           X  
ATOM    139  H   HIS A  20       0.764   5.215  -9.870  1.00  0.00           H  
ATOM    140  N   LYS A  21       3.141   7.417 -11.530  1.00  0.00           N  
ATOM    141  CA  LYS A  21       4.219   8.289 -12.039  1.00  0.00           C  
ATOM    142  C   LYS A  21       4.761   7.767 -13.382  1.00  0.00           C  
ATOM    143  O   LYS A  21       5.313   8.553 -14.156  1.00  0.00           O  
ATOM    144  CB  LYS A  21       5.354   8.394 -11.019  1.00  0.00           C  
ATOM    145  CEN LYS A  21       6.356   9.524  -9.537  1.00  0.00           X  
ATOM    146  H   LYS A  21       3.287   6.886 -10.685  1.00  0.00           H  
ATOM    147  N   ASN A  22       4.551   6.484 -13.682  1.00  0.00           N  
ATOM    148  CA  ASN A  22       5.142   5.787 -14.832  1.00  0.00           C  
ATOM    149  C   ASN A  22       4.209   5.633 -16.026  1.00  0.00           C  
ATOM    150  O   ASN A  22       4.629   5.053 -17.032  1.00  0.00           O  
ATOM    151  CB  ASN A  22       5.656   4.419 -14.422  1.00  0.00           C  
ATOM    152  CEN ASN A  22       6.549   3.992 -14.074  1.00  0.00           X  
ATOM    153  H   ASN A  22       3.986   5.940 -13.047  1.00  0.00           H  
ATOM    154  N   ASP A  23       2.994   6.185 -15.958  1.00  0.00           N  
ATOM    155  CA  ASP A  23       1.943   5.927 -16.950  1.00  0.00           C  
ATOM    156  C   ASP A  23       2.489   5.956 -18.395  1.00  0.00           C  
ATOM    157  O   ASP A  23       2.372   4.986 -19.150  1.00  0.00           O  
ATOM    158  CB  ASP A  23       0.812   6.947 -16.796  1.00  0.00           C  
ATOM    159  CEN ASP A  23      -0.103   7.044 -16.360  1.00  0.00           X  
ATOM    160  H   ASP A  23       2.755   6.728 -15.141  1.00  0.00           H  
ATOM    161  N   ARG A  24       3.191   7.039 -18.775  1.00  0.00           N  
ATOM    162  CA  ARG A  24       3.668   7.256 -20.149  1.00  0.00           C  
ATOM    163  C   ARG A  24       4.658   6.226 -20.688  1.00  0.00           C  
ATOM    164  O   ARG A  24       4.779   6.174 -21.912  1.00  0.00           O  
ATOM    165  CB  ARG A  24       4.239   8.657 -20.307  1.00  0.00           C  
ATOM    166  CEN ARG A  24       4.390  11.080 -20.816  1.00  0.00           X  
ATOM    167  H   ARG A  24       3.400   7.723 -18.060  1.00  0.00           H  
ATOM    168  N   SER A  25       5.379   5.457 -19.865  1.00  0.00           N  
ATOM    169  CA  SER A  25       6.425   4.549 -20.381  1.00  0.00           C  
ATOM    170  C   SER A  25       5.969   3.204 -20.952  1.00  0.00           C  
ATOM    171  O   SER A  25       6.738   2.633 -21.713  1.00  0.00           O  
ATOM    172  CB  SER A  25       7.428   4.290 -19.274  1.00  0.00           C  
ATOM    173  CEN SER A  25       7.620   4.201 -18.773  1.00  0.00           X  
ATOM    174  H   SER A  25       5.322   5.621 -18.870  1.00  0.00           H  
ATOM    175  N   GLY A  26       4.743   2.736 -20.696  1.00  0.00           N  
ATOM    176  CA  GLY A  26       4.320   1.375 -21.052  1.00  0.00           C  
ATOM    177  C   GLY A  26       5.212   0.249 -20.501  1.00  0.00           C  
ATOM    178  O   GLY A  26       5.671   0.304 -19.374  1.00  0.00           O  
ATOM    179  CEN GLY A  26       4.320   1.375 -21.052  1.00  0.00           X  
ATOM    180  H   GLY A  26       4.081   3.348 -20.240  1.00  0.00           H  
ATOM    181  N   LYS A  27       5.484  -0.743 -21.362  1.00  0.00           N  
ATOM    182  CA  LYS A  27       6.328  -1.951 -21.216  1.00  0.00           C  
ATOM    183  C   LYS A  27       6.583  -2.535 -19.819  1.00  0.00           C  
ATOM    184  O   LYS A  27       5.643  -3.084 -19.258  1.00  0.00           O  
ATOM    185  CB  LYS A  27       7.687  -1.665 -21.857  1.00  0.00           C  
ATOM    186  CEN LYS A  27       8.987  -1.876 -23.513  1.00  0.00           X  
ATOM    187  H   LYS A  27       5.084  -0.623 -22.282  1.00  0.00           H  
ATOM    188  N   ASP A  28       7.762  -2.387 -19.230  1.00  0.00           N  
ATOM    189  CA  ASP A  28       8.023  -2.941 -17.896  1.00  0.00           C  
ATOM    190  C   ASP A  28       6.948  -2.572 -16.867  1.00  0.00           C  
ATOM    191  O   ASP A  28       6.710  -3.344 -15.943  1.00  0.00           O  
ATOM    192  CB  ASP A  28       9.393  -2.475 -17.396  1.00  0.00           C  
ATOM    193  CEN ASP A  28      10.359  -2.793 -17.345  1.00  0.00           X  
ATOM    194  H   ASP A  28       8.551  -2.119 -19.799  1.00  0.00           H  
ATOM    195  N   ASN A  29       6.207  -1.470 -17.055  1.00  0.00           N  
ATOM    196  CA  ASN A  29       5.182  -1.080 -16.080  1.00  0.00           C  
ATOM    197  C   ASN A  29       4.116  -2.171 -15.837  1.00  0.00           C  
ATOM    198  O   ASN A  29       3.428  -2.111 -14.818  1.00  0.00           O  
ATOM    199  CB  ASN A  29       4.508   0.212 -16.503  1.00  0.00           C  
ATOM    200  CEN ASN A  29       4.631   1.244 -16.352  1.00  0.00           X  
ATOM    201  H   ASN A  29       6.391  -0.880 -17.856  1.00  0.00           H  
ATOM    202  N   ILE A  30       3.932  -3.166 -16.724  1.00  0.00           N  
ATOM    203  CA  ILE A  30       2.961  -4.254 -16.473  1.00  0.00           C  
ATOM    204  C   ILE A  30       3.455  -5.140 -15.328  1.00  0.00           C  
ATOM    205  O   ILE A  30       2.657  -5.522 -14.480  1.00  0.00           O  
ATOM    206  CB  ILE A  30       2.729  -5.124 -17.722  1.00  0.00           C  
ATOM    207  CEN ILE A  30       2.150  -5.231 -18.640  1.00  0.00           X  
ATOM    208  H   ILE A  30       4.583  -3.257 -17.490  1.00  0.00           H  
ATOM    209  N   HIS A  31       4.765  -5.391 -15.249  1.00  0.00           N  
ATOM    210  CA  HIS A  31       5.337  -6.315 -14.266  1.00  0.00           C  
ATOM    211  C   HIS A  31       5.287  -5.761 -12.837  1.00  0.00           C  
ATOM    212  O   HIS A  31       4.909  -6.484 -11.923  1.00  0.00           O  
ATOM    213  CB  HIS A  31       6.784  -6.654 -14.637  1.00  0.00           C  
ATOM    214  CEN HIS A  31       7.491  -7.670 -15.344  1.00  0.00           X  
ATOM    215  H   HIS A  31       5.398  -4.904 -15.869  1.00  0.00           H  
ATOM    216  N   ASP A  32       5.609  -4.479 -12.653  1.00  0.00           N  
ATOM    217  CA  ASP A  32       5.596  -3.853 -11.326  1.00  0.00           C  
ATOM    218  C   ASP A  32       4.184  -3.831 -10.727  1.00  0.00           C  
ATOM    219  O   ASP A  32       3.986  -4.267  -9.596  1.00  0.00           O  
ATOM    220  CB  ASP A  32       6.155  -2.430 -11.402  1.00  0.00           C  
ATOM    221  CEN ASP A  32       7.022  -1.918 -11.245  1.00  0.00           X  
ATOM    222  H   ASP A  32       5.949  -3.940 -13.434  1.00  0.00           H  
ATOM    223  N   VAL A  33       3.197  -3.356 -11.494  1.00  0.00           N  
ATOM    224  CA  VAL A  33       1.796  -3.280 -11.050  1.00  0.00           C  
ATOM    225  C   VAL A  33       1.238  -4.677 -10.794  1.00  0.00           C  
ATOM    226  O   VAL A  33       0.568  -4.864  -9.784  1.00  0.00           O  
ATOM    227  CB  VAL A  33       0.905  -2.564 -12.082  1.00  0.00           C  
ATOM    228  CEN VAL A  33       0.548  -1.987 -12.201  1.00  0.00           X  
ATOM    229  H   VAL A  33       3.421  -3.100 -12.446  1.00  0.00           H  
ATOM    230  N   ASP A  34       1.533  -5.647 -11.658  1.00  0.00           N  
ATOM    231  CA  ASP A  34       1.100  -7.037 -11.500  1.00  0.00           C  
ATOM    232  C   ASP A  34       1.633  -7.649 -10.200  1.00  0.00           C  
ATOM    233  O   ASP A  34       0.884  -8.280  -9.457  1.00  0.00           O  
ATOM    234  CB  ASP A  34       1.552  -7.875 -12.698  1.00  0.00           C  
ATOM    235  CEN ASP A  34       1.197  -8.236 -13.582  1.00  0.00           X  
ATOM    236  H   ASP A  34       2.062  -5.419 -12.487  1.00  0.00           H  
ATOM    237  N   ASN A  35       2.891  -7.369  -9.845  1.00  0.00           N  
ATOM    238  CA  ASN A  35       3.499  -7.851  -8.605  1.00  0.00           C  
ATOM    239  C   ASN A  35       2.868  -7.204  -7.364  1.00  0.00           C  
ATOM    240  O   ASN A  35       2.586  -7.873  -6.374  1.00  0.00           O  
ATOM    241  CB  ASN A  35       4.999  -7.622  -8.607  1.00  0.00           C  
ATOM    242  CEN ASN A  35       5.870  -8.142  -8.878  1.00  0.00           X  
ATOM    243  H   ASN A  35       3.461  -6.832 -10.484  1.00  0.00           H  
ATOM    244  N   HIS A  36       2.621  -5.896  -7.414  1.00  0.00           N  
ATOM    245  CA  HIS A  36       2.033  -5.195  -6.282  1.00  0.00           C  
ATOM    246  C   HIS A  36       0.604  -5.663  -5.988  1.00  0.00           C  
ATOM    247  O   HIS A  36       0.269  -5.913  -4.833  1.00  0.00           O  
ATOM    248  CB  HIS A  36       2.045  -3.683  -6.531  1.00  0.00           C  
ATOM    249  CEN HIS A  36       2.872  -2.563  -6.229  1.00  0.00           X  
ATOM    250  H   HIS A  36       2.830  -5.379  -8.256  1.00  0.00           H  
ATOM    251  N   LEU A  37      -0.212  -5.860  -7.023  1.00  0.00           N  
ATOM    252  CA  LEU A  37      -1.619  -6.204  -6.875  1.00  0.00           C  
ATOM    253  C   LEU A  37      -1.790  -7.503  -6.077  1.00  0.00           C  
ATOM    254  O   LEU A  37      -2.577  -7.513  -5.138  1.00  0.00           O  
ATOM    255  CB  LEU A  37      -2.278  -6.328  -8.255  1.00  0.00           C  
ATOM    256  CEN LEU A  37      -3.220  -5.406  -9.050  1.00  0.00           X  
ATOM    257  H   LEU A  37       0.160  -5.791  -7.960  1.00  0.00           H  
ATOM    258  N   GLN A  38      -1.018  -8.553  -6.377  1.00  0.00           N  
ATOM    259  CA  GLN A  38      -1.110  -9.847  -5.680  1.00  0.00           C  
ATOM    260  C   GLN A  38      -0.820  -9.712  -4.181  1.00  0.00           C  
ATOM    261  O   GLN A  38      -1.583 -10.235  -3.373  1.00  0.00           O  
ATOM    262  CB  GLN A  38      -0.138 -10.856  -6.298  1.00  0.00           C  
ATOM    263  CEN GLN A  38      -0.002 -12.209  -7.392  1.00  0.00           X  
ATOM    264  H   GLN A  38      -0.331  -8.449  -7.111  1.00  0.00           H  
ATOM    265  N   ASN A  39       0.207  -8.943  -3.800  1.00  0.00           N  
ATOM    266  CA  ASN A  39       0.540  -8.728  -2.386  1.00  0.00           C  
ATOM    267  C   ASN A  39      -0.571  -7.955  -1.648  1.00  0.00           C  
ATOM    268  O   ASN A  39      -0.922  -8.307  -0.527  1.00  0.00           O  
ATOM    269  CB  ASN A  39       1.867  -8.006  -2.239  1.00  0.00           C  
ATOM    270  CEN ASN A  39       2.881  -8.249  -2.123  1.00  0.00           X  
ATOM    271  H   ASN A  39       0.813  -8.553  -4.510  1.00  0.00           H  
ATOM    272  N   VAL A  40      -1.186  -6.960  -2.302  1.00  0.00           N  
ATOM    273  CA  VAL A  40      -2.313  -6.191  -1.741  1.00  0.00           C  
ATOM    274  C   VAL A  40      -3.518  -7.105  -1.464  1.00  0.00           C  
ATOM    275  O   VAL A  40      -4.119  -7.016  -0.392  1.00  0.00           O  
ATOM    276  CB  VAL A  40      -2.750  -5.053  -2.683  1.00  0.00           C  
ATOM    277  CEN VAL A  40      -2.754  -4.369  -2.761  1.00  0.00           X  
ATOM    278  H   VAL A  40      -0.848  -6.721  -3.225  1.00  0.00           H  
ATOM    279  N   ILE A  41      -3.881  -7.992  -2.401  1.00  0.00           N  
ATOM    280  CA  ILE A  41      -5.000  -8.935  -2.209  1.00  0.00           C  
ATOM    281  C   ILE A  41      -4.707  -9.878  -1.041  1.00  0.00           C  
ATOM    282  O   ILE A  41      -5.593 -10.124  -0.219  1.00  0.00           O  
ATOM    283  CB  ILE A  41      -5.274  -9.768  -3.474  1.00  0.00           C  
ATOM    284  CEN ILE A  41      -5.805  -9.798  -4.426  1.00  0.00           X  
ATOM    285  H   ILE A  41      -3.333  -8.048  -3.246  1.00  0.00           H  
ATOM    286  N   GLU A  42      -3.486 -10.410  -0.970  1.00  0.00           N  
ATOM    287  CA  GLU A  42      -3.064 -11.333   0.085  1.00  0.00           C  
ATOM    288  C   GLU A  42      -3.188 -10.685   1.468  1.00  0.00           C  
ATOM    289  O   GLU A  42      -3.670 -11.323   2.405  1.00  0.00           O  
ATOM    290  CB  GLU A  42      -1.625 -11.796  -0.153  1.00  0.00           C  
ATOM    291  CEN GLU A  42      -0.526 -12.965  -0.726  1.00  0.00           X  
ATOM    292  H   GLU A  42      -2.801 -10.149  -1.666  1.00  0.00           H  
ATOM    293  N   ASP A  43      -2.873  -9.395   1.586  1.00  0.00           N  
ATOM    294  CA  ASP A  43      -3.012  -8.644   2.831  1.00  0.00           C  
ATOM    295  C   ASP A  43      -4.475  -8.380   3.199  1.00  0.00           C  
ATOM    296  O   ASP A  43      -4.877  -8.597   4.349  1.00  0.00           O  
ATOM    297  CB  ASP A  43      -2.255  -7.318   2.730  1.00  0.00           C  
ATOM    298  CEN ASP A  43      -1.358  -6.905   2.982  1.00  0.00           X  
ATOM    299  H   ASP A  43      -2.410  -8.946   0.808  1.00  0.00           H  
ATOM    300  N   ILE A  44      -5.305  -7.962   2.233  1.00  0.00           N  
ATOM    301  CA  ILE A  44      -6.712  -7.623   2.496  1.00  0.00           C  
ATOM    302  C   ILE A  44      -7.410  -8.848   3.060  1.00  0.00           C  
ATOM    303  O   ILE A  44      -8.077  -8.730   4.082  1.00  0.00           O  
ATOM    304  CB  ILE A  44      -7.450  -7.148   1.231  1.00  0.00           C  
ATOM    305  CEN ILE A  44      -7.688  -6.286   0.608  1.00  0.00           X  
ATOM    306  H   ILE A  44      -4.960  -7.952   1.286  1.00  0.00           H  
ATOM    307  N   HIS A  45      -7.244 -10.022   2.462  1.00  0.00           N  
ATOM    308  CA  HIS A  45      -7.904 -11.244   2.909  1.00  0.00           C  
ATOM    309  C   HIS A  45      -7.625 -11.577   4.379  1.00  0.00           C  
ATOM    310  O   HIS A  45      -8.562 -11.756   5.161  1.00  0.00           O  
ATOM    311  CB  HIS A  45      -7.480 -12.422   2.025  1.00  0.00           C  
ATOM    312  CEN HIS A  45      -7.950 -13.106   0.868  1.00  0.00           X  
ATOM    313  H   HIS A  45      -6.624 -10.074   1.666  1.00  0.00           H  
ATOM    314  N   ASP A  46      -6.365 -11.556   4.796  1.00  0.00           N  
ATOM    315  CA  ASP A  46      -5.961 -11.857   6.165  1.00  0.00           C  
ATOM    316  C   ASP A  46      -6.504 -10.826   7.156  1.00  0.00           C  
ATOM    317  O   ASP A  46      -6.938 -11.172   8.265  1.00  0.00           O  
ATOM    318  CB  ASP A  46      -4.435 -11.927   6.265  1.00  0.00           C  
ATOM    319  CEN ASP A  46      -3.680 -12.610   6.263  1.00  0.00           X  
ATOM    320  H   ASP A  46      -5.641 -11.375   4.116  1.00  0.00           H  
ATOM    321  N   PHE A  47      -6.526  -9.549   6.773  1.00  0.00           N  
ATOM    322  CA  PHE A  47      -7.077  -8.483   7.600  1.00  0.00           C  
ATOM    323  C   PHE A  47      -8.568  -8.711   7.887  1.00  0.00           C  
ATOM    324  O   PHE A  47      -8.986  -8.619   9.042  1.00  0.00           O  
ATOM    325  CB  PHE A  47      -6.869  -7.127   6.922  1.00  0.00           C  
ATOM    326  CEN PHE A  47      -5.854  -5.906   6.992  1.00  0.00           X  
ATOM    327  H   PHE A  47      -6.171  -9.320   5.856  1.00  0.00           H  
ATOM    328  N   MET A  48      -9.353  -9.072   6.871  1.00  0.00           N  
ATOM    329  CA  MET A  48     -10.785  -9.347   6.948  1.00  0.00           C  
ATOM    330  C   MET A  48     -11.058 -10.517   7.884  1.00  0.00           C  
ATOM    331  O   MET A  48     -11.924 -10.426   8.755  1.00  0.00           O  
ATOM    332  CB  MET A  48     -11.347  -9.637   5.558  1.00  0.00           C  
ATOM    333  CEN MET A  48     -12.381  -8.973   4.306  1.00  0.00           X  
ATOM    334  H   MET A  48      -8.907  -9.189   5.971  1.00  0.00           H  
ATOM    335  N   GLN A  49     -10.298 -11.601   7.752  1.00  0.00           N  
ATOM    336  CA  GLN A  49     -10.446 -12.785   8.583  1.00  0.00           C  
ATOM    337  C   GLN A  49     -10.175 -12.465  10.058  1.00  0.00           C  
ATOM    338  O   GLN A  49     -10.966 -12.840  10.926  1.00  0.00           O  
ATOM    339  CB  GLN A  49      -9.499 -13.890   8.106  1.00  0.00           C  
ATOM    340  CEN GLN A  49      -9.391 -15.364   7.178  1.00  0.00           X  
ATOM    341  H   GLN A  49      -9.629 -11.631   6.997  1.00  0.00           H  
ATOM    342  N   ALA A  50      -9.126 -11.694  10.349  1.00  0.00           N  
ATOM    343  CA  ALA A  50      -8.773 -11.296  11.709  1.00  0.00           C  
ATOM    344  C   ALA A  50      -9.851 -10.410  12.360  1.00  0.00           C  
ATOM    345  O   ALA A  50     -10.182 -10.599  13.532  1.00  0.00           O  
ATOM    346  CB  ALA A  50      -7.430 -10.581  11.705  1.00  0.00           C  
ATOM    347  CEN ALA A  50      -7.431 -10.581  11.705  1.00  0.00           X  
ATOM    348  H   ALA A  50      -8.529 -11.397   9.591  1.00  0.00           H  
ATOM    349  N   ALA A  51     -10.427  -9.463  11.616  1.00  0.00           N  
ATOM    350  CA  ALA A  51     -11.501  -8.594  12.088  1.00  0.00           C  
ATOM    351  C   ALA A  51     -12.770  -9.396  12.420  1.00  0.00           C  
ATOM    352  O   ALA A  51     -13.371  -9.181  13.475  1.00  0.00           O  
ATOM    353  CB  ALA A  51     -11.801  -7.522  11.050  1.00  0.00           C  
ATOM    354  CEN ALA A  51     -11.801  -7.523  11.051  1.00  0.00           X  
ATOM    355  H   ALA A  51     -10.097  -9.330  10.672  1.00  0.00           H  
ATOM    356  N   ALA A  52     -13.137 -10.363  11.576  1.00  0.00           N  
ATOM    357  CA  ALA A  52     -14.321 -11.201  11.744  1.00  0.00           C  
ATOM    358  C   ALA A  52     -14.195 -12.102  12.980  1.00  0.00           C  
ATOM    359  O   ALA A  52     -15.135 -12.196  13.768  1.00  0.00           O  
ATOM    360  CB  ALA A  52     -14.556 -12.036  10.494  1.00  0.00           C  
ATOM    361  CEN ALA A  52     -14.556 -12.036  10.495  1.00  0.00           X  
ATOM    362  H   ALA A  52     -12.571 -10.521  10.759  1.00  0.00           H  
ATOM    363  N   ALA A  53     -13.022 -12.693  13.218  1.00  0.00           N  
ATOM    364  CA  ALA A  53     -12.776 -13.540  14.380  1.00  0.00           C  
ATOM    365  C   ALA A  53     -12.771 -12.714  15.675  1.00  0.00           C  
ATOM    366  O   ALA A  53     -13.419 -13.089  16.649  1.00  0.00           O  
ATOM    367  CB  ALA A  53     -11.463 -14.291  14.215  1.00  0.00           C  
ATOM    368  CEN ALA A  53     -11.463 -14.290  14.216  1.00  0.00           X  
ATOM    369  H   ALA A  53     -12.270 -12.569  12.555  1.00  0.00           H  
ATOM    370  N   ALA A  54     -12.132 -11.540  15.686  1.00  0.00           N  
ATOM    371  CA  ALA A  54     -12.060 -10.679  16.868  1.00  0.00           C  
ATOM    372  C   ALA A  54     -13.433 -10.121  17.295  1.00  0.00           C  
ATOM    373  O   ALA A  54     -13.723 -10.041  18.495  1.00  0.00           O  
ATOM    374  CB  ALA A  54     -11.086  -9.539  16.611  1.00  0.00           C  
ATOM    375  CEN ALA A  54     -11.086  -9.539  16.611  1.00  0.00           X  
ATOM    376  H   ALA A  54     -11.642 -11.255  14.852  1.00  0.00           H  
ATOM    377  N   ALA A  55     -14.288  -9.751  16.340  1.00  0.00           N  
ATOM    378  CA  ALA A  55     -15.660  -9.317  16.588  1.00  0.00           C  
ATOM    379  C   ALA A  55     -16.533 -10.474  17.100  1.00  0.00           C  
ATOM    380  O   ALA A  55     -17.071 -10.387  18.208  1.00  0.00           O  
ATOM    381  CB  ALA A  55     -16.255  -8.716  15.323  1.00  0.00           C  
ATOM    382  CEN ALA A  55     -16.255  -8.716  15.324  1.00  0.00           X  
ATOM    383  H   ALA A  55     -13.967  -9.766  15.383  1.00  0.00           H  
ATOM    384  N   ASN A  56     -16.614 -11.585  16.363  1.00  0.00           N  
ATOM    385  CA  ASN A  56     -17.399 -12.768  16.729  1.00  0.00           C  
ATOM    386  C   ASN A  56     -17.033 -13.324  18.109  1.00  0.00           C  
ATOM    387  O   ASN A  56     -17.929 -13.715  18.853  1.00  0.00           O  
ATOM    388  CB  ASN A  56     -17.257 -13.858  15.682  1.00  0.00           C  
ATOM    389  CEN ASN A  56     -17.748 -14.172  14.810  1.00  0.00           X  
ATOM    390  H   ASN A  56     -16.141 -11.596  15.471  1.00  0.00           H  
ATOM    391  N   CYS A  57     -15.769 -13.234  18.536  1.00  0.00           N  
ATOM    392  CA  CYS A  57     -15.336 -13.698  19.856  1.00  0.00           C  
ATOM    393  C   CYS A  57     -16.208 -13.131  20.994  1.00  0.00           C  
ATOM    394  O   CYS A  57     -16.327 -13.764  22.038  1.00  0.00           O  
ATOM    395  CB  CYS A  57     -13.913 -13.145  19.945  1.00  0.00           C  
ATOM    396  CEN CYS A  57     -13.013 -13.635  19.898  1.00  0.00           X  
ATOM    397  H   CYS A  57     -15.065 -12.897  17.893  1.00  0.00           H  
ATOM    398  N   ARG A  58     -16.879 -11.977  20.814  1.00  0.00           N  
ATOM    399  CA  ARG A  58     -17.711 -11.375  21.874  1.00  0.00           C  
ATOM    400  C   ARG A  58     -18.891 -12.247  22.310  1.00  0.00           C  
ATOM    401  O   ARG A  58     -19.456 -11.970  23.362  1.00  0.00           O  
ATOM    402  CB  ARG A  58     -18.191  -9.985  21.483  1.00  0.00           C  
ATOM    403  CEN ARG A  58     -18.295  -7.515  21.283  1.00  0.00           X  
ATOM    404  H   ARG A  58     -16.891 -11.570  19.889  1.00  0.00           H  
ATOM    405  N   LYS A  59     -19.270 -13.275  21.542  1.00  0.00           N  
ATOM    406  CA  LYS A  59     -20.455 -14.114  21.811  1.00  0.00           C  
ATOM    407  C   LYS A  59     -20.413 -14.811  23.180  1.00  0.00           C  
ATOM    408  O   LYS A  59     -21.467 -15.122  23.721  1.00  0.00           O  
ATOM    409  CB  LYS A  59     -20.612 -15.164  20.710  1.00  0.00           C  
ATOM    410  CEN LYS A  59     -21.605 -15.816  18.959  1.00  0.00           X  
ATOM    411  H   LYS A  59     -18.668 -13.545  20.778  1.00  0.00           H  
ATOM    412  N   GLY A  60     -19.225 -15.009  23.764  1.00  0.00           N  
ATOM    413  CA  GLY A  60     -19.003 -15.783  24.994  1.00  0.00           C  
ATOM    414  C   GLY A  60     -19.468 -15.129  26.295  1.00  0.00           C  
ATOM    415  O   GLY A  60     -19.402 -15.773  27.335  1.00  0.00           O  
ATOM    416  CEN GLY A  60     -19.003 -15.783  24.994  1.00  0.00           X  
ATOM    417  H   GLY A  60     -18.405 -14.690  23.269  1.00  0.00           H  
ATOM    418  N   SER A  61     -19.920 -13.871  26.275  1.00  0.00           N  
ATOM    419  CA  SER A  61     -20.331 -13.167  27.497  1.00  0.00           C  
ATOM    420  C   SER A  61     -21.844 -12.869  27.491  1.00  0.00           C  
ATOM    421  O   SER A  61     -22.226 -11.760  27.861  1.00  0.00           O  
ATOM    422  CB  SER A  61     -19.539 -11.883  27.647  1.00  0.00           C  
ATOM    423  CEN SER A  61     -19.274 -11.430  27.504  1.00  0.00           X  
ATOM    424  H   SER A  61     -20.084 -13.431  25.382  1.00  0.00           H  
ATOM    425  N   PRO A  62     -22.736 -13.810  27.113  1.00  0.00           N  
ATOM    426  CA  PRO A  62     -24.161 -13.532  27.124  1.00  0.00           C  
ATOM    427  C   PRO A  62     -24.594 -13.313  28.580  1.00  0.00           C  
ATOM    428  O   PRO A  62     -23.982 -13.839  29.497  1.00  0.00           O  
ATOM    429  CB  PRO A  62     -24.807 -14.774  26.487  1.00  0.00           C  
ATOM    430  CEN PRO A  62     -23.125 -15.365  26.394  1.00  0.00           X  
ATOM    431  N   GLY A  63     -25.629 -12.495  28.766  1.00  0.00           N  
ATOM    432  CA  GLY A  63     -26.252 -12.207  30.064  1.00  0.00           C  
ATOM    433  C   GLY A  63     -25.750 -11.001  30.865  1.00  0.00           C  
ATOM    434  O   GLY A  63     -24.636 -10.525  30.703  1.00  0.00           O  
ATOM    435  CEN GLY A  63     -26.252 -12.207  30.064  1.00  0.00           X  
ATOM    436  H   GLY A  63     -26.210 -12.341  27.956  1.00  0.00           H  
ATOM    437  N   SER A  64     -26.535 -10.610  31.868  1.00  0.00           N  
ATOM    438  CA  SER A  64     -26.238  -9.463  32.725  1.00  0.00           C  
ATOM    439  C   SER A  64     -26.075  -9.860  34.205  1.00  0.00           C  
ATOM    440  O   SER A  64     -26.858 -10.681  34.689  1.00  0.00           O  
ATOM    441  CB  SER A  64     -27.332  -8.423  32.578  1.00  0.00           C  
ATOM    442  CEN SER A  64     -27.831  -8.216  32.511  1.00  0.00           X  
ATOM    443  H   SER A  64     -27.225 -11.265  32.215  1.00  0.00           H  
ATOM    444  N   PRO A  65     -25.158  -9.235  34.970  1.00  0.00           N  
ATOM    445  CA  PRO A  65     -24.974  -9.568  36.376  1.00  0.00           C  
ATOM    446  C   PRO A  65     -26.102  -8.908  37.175  1.00  0.00           C  
ATOM    447  O   PRO A  65     -25.880  -8.025  38.003  1.00  0.00           O  
ATOM    448  CB  PRO A  65     -23.585  -9.013  36.734  1.00  0.00           C  
ATOM    449  CEN PRO A  65     -23.579  -8.463  35.036  1.00  0.00           X  
ATOM    450  N   ALA A  66     -27.338  -9.303  36.890  1.00  0.00           N  
ATOM    451  CA  ALA A  66     -28.521  -8.757  37.533  1.00  0.00           C  
ATOM    452  C   ALA A  66     -28.416  -9.018  39.040  1.00  0.00           C  
ATOM    453  O   ALA A  66     -27.874 -10.036  39.454  1.00  0.00           O  
ATOM    454  CB  ALA A  66     -29.788  -9.365  36.950  1.00  0.00           C  
ATOM    455  CEN ALA A  66     -29.788  -9.364  36.951  1.00  0.00           X  
ATOM    456  H   ALA A  66     -27.455 -10.114  36.299  1.00  0.00           H  
ATOM    457  N   GLY A  67     -28.981  -8.117  39.847  1.00  0.00           N  
ATOM    458  CA  GLY A  67     -29.025  -8.271  41.303  1.00  0.00           C  
ATOM    459  C   GLY A  67     -28.442  -7.116  42.119  1.00  0.00           C  
ATOM    460  O   GLY A  67     -27.575  -6.397  41.658  1.00  0.00           O  
ATOM    461  CEN GLY A  67     -29.025  -8.271  41.303  1.00  0.00           X  
ATOM    462  H   GLY A  67     -29.559  -7.406  39.423  1.00  0.00           H  
ATOM    463  N   SER A  68     -28.924  -7.020  43.359  1.00  0.00           N  
ATOM    464  CA  SER A  68     -28.594  -6.042  44.409  1.00  0.00           C  
ATOM    465  C   SER A  68     -28.711  -4.525  44.136  1.00  0.00           C  
ATOM    466  O   SER A  68     -27.845  -3.756  44.550  1.00  0.00           O  
ATOM    467  CB  SER A  68     -27.177  -6.331  44.863  1.00  0.00           C  
ATOM    468  CEN SER A  68     -26.650  -6.464  44.832  1.00  0.00           X  
ATOM    469  H   SER A  68     -29.179  -7.911  43.760  1.00  0.00           H  
ATOM    470  N   PRO A  69     -29.857  -4.040  43.610  1.00  0.00           N  
ATOM    471  CA  PRO A  69     -30.052  -2.619  43.349  1.00  0.00           C  
ATOM    472  C   PRO A  69     -29.904  -1.817  44.648  1.00  0.00           C  
ATOM    473  O   PRO A  69     -30.312  -2.271  45.718  1.00  0.00           O  
ATOM    474  CB  PRO A  69     -31.471  -2.534  42.764  1.00  0.00           C  
ATOM    475  CEN PRO A  69     -31.490  -4.295  43.052  1.00  0.00           X  
ATOM    476  N   THR A  70     -29.362  -0.607  44.557  1.00  0.00           N  
ATOM    477  CA  THR A  70     -29.215   0.292  45.714  1.00  0.00           C  
ATOM    478  C   THR A  70     -29.814   1.651  45.357  1.00  0.00           C  
ATOM    479  O   THR A  70     -30.018   1.972  44.191  1.00  0.00           O  
ATOM    480  CB  THR A  70     -27.745   0.471  46.135  1.00  0.00           C  
ATOM    481  CEN THR A  70     -27.235   0.258  46.326  1.00  0.00           X  
ATOM    482  H   THR A  70     -29.280  -0.178  43.646  1.00  0.00           H  
ATOM    483  N   SER A  71     -30.211   2.369  46.406  1.00  0.00           N  
ATOM    484  CA  SER A  71     -30.771   3.720  46.412  1.00  0.00           C  
ATOM    485  C   SER A  71     -30.371   4.581  47.614  1.00  0.00           C  
ATOM    486  O   SER A  71     -30.185   4.064  48.708  1.00  0.00           O  
ATOM    487  CB  SER A  71     -32.283   3.628  46.336  1.00  0.00           C  
ATOM    488  CEN SER A  71     -32.785   3.439  46.424  1.00  0.00           X  
ATOM    489  H   SER A  71     -30.196   1.917  47.309  1.00  0.00           H  
ATOM    490  N   THR A  72     -30.344   5.893  47.351  1.00  0.00           N  
ATOM    491  CA  THR A  72     -30.100   7.012  48.286  1.00  0.00           C  
ATOM    492  C   THR A  72     -28.921   6.936  49.264  1.00  0.00           C  
ATOM    493  O   THR A  72     -28.948   6.127  50.179  1.00  0.00           O  
ATOM    494  CB  THR A  72     -31.363   7.253  49.132  1.00  0.00           C  
ATOM    495  CEN THR A  72     -31.935   7.366  49.182  1.00  0.00           X  
ATOM    496  H   THR A  72     -31.014   6.166  46.646  1.00  0.00           H  
ATOM    497  N   GLU A  73     -27.982   7.881  49.133  1.00  0.00           N  
ATOM    498  CA  GLU A  73     -26.743   8.045  49.943  1.00  0.00           C  
ATOM    499  C   GLU A  73     -26.637   9.529  50.373  1.00  0.00           C  
ATOM    500  O   GLU A  73     -27.273  10.398  49.782  1.00  0.00           O  
ATOM    501  CB  GLU A  73     -25.501   7.617  49.159  1.00  0.00           C  
ATOM    502  CEN GLU A  73     -24.298   6.461  48.813  1.00  0.00           X  
ATOM    503  H   GLU A  73     -28.289   8.753  48.722  1.00  0.00           H  
ATOM    504  N   GLU A  74     -26.216   9.801  51.615  1.00  0.00           N  
ATOM    505  CA  GLU A  74     -25.932  11.120  52.233  1.00  0.00           C  
ATOM    506  C   GLU A  74     -26.966  12.240  51.968  1.00  0.00           C  
ATOM    507  O   GLU A  74     -27.963  12.052  51.279  1.00  0.00           O  
ATOM    508  CB  GLU A  74     -24.555  11.602  51.771  1.00  0.00           C  
ATOM    509  CEN GLU A  74     -22.880  11.762  52.039  1.00  0.00           X  
ATOM    510  H   GLU A  74     -26.799   9.268  52.248  1.00  0.00           H  
ATOM    511  N   GLY A  75     -26.683  13.449  52.486  1.00  0.00           N  
ATOM    512  CA  GLY A  75     -27.542  14.634  52.326  1.00  0.00           C  
ATOM    513  C   GLY A  75     -26.818  15.992  52.381  1.00  0.00           C  
ATOM    514  O   GLY A  75     -27.389  16.979  52.832  1.00  0.00           O  
ATOM    515  CEN GLY A  75     -27.543  14.634  52.326  1.00  0.00           X  
ATOM    516  H   GLY A  75     -25.818  13.564  52.994  1.00  0.00           H  
ATOM    517  N   THR A  76     -25.553  16.007  51.960  1.00  0.00           N  
ATOM    518  CA  THR A  76     -24.534  17.080  51.873  1.00  0.00           C  
ATOM    519  C   THR A  76     -24.795  18.352  51.021  1.00  0.00           C  
ATOM    520  O   THR A  76     -25.213  18.270  49.872  1.00  0.00           O  
ATOM    521  CB  THR A  76     -23.216  16.469  51.364  1.00  0.00           C  
ATOM    522  CEN THR A  76     -22.782  16.079  51.401  1.00  0.00           X  
ATOM    523  H   THR A  76     -25.289  15.206  51.404  1.00  0.00           H  
ATOM    524  N   SER A  77     -24.410  19.489  51.627  1.00  0.00           N  
ATOM    525  CA  SER A  77     -24.414  20.925  51.232  1.00  0.00           C  
ATOM    526  C   SER A  77     -23.606  21.474  50.040  1.00  0.00           C  
ATOM    527  O   SER A  77     -22.469  21.070  49.862  1.00  0.00           O  
ATOM    528  CB  SER A  77     -23.999  21.718  52.456  1.00  0.00           C  
ATOM    529  CEN SER A  77     -23.727  21.848  52.908  1.00  0.00           X  
ATOM    530  H   SER A  77     -23.646  19.315  52.266  1.00  0.00           H  
ATOM    531  N   GLU A  78     -24.094  22.558  49.402  1.00  0.00           N  
ATOM    532  CA  GLU A  78     -23.411  23.254  48.277  1.00  0.00           C  
ATOM    533  C   GLU A  78     -23.179  24.766  48.560  1.00  0.00           C  
ATOM    534  O   GLU A  78     -24.007  25.446  49.159  1.00  0.00           O  
ATOM    535  CB  GLU A  78     -24.219  23.087  46.988  1.00  0.00           C  
ATOM    536  CEN GLU A  78     -24.490  22.288  45.508  1.00  0.00           X  
ATOM    537  H   GLU A  78     -24.708  23.160  49.931  1.00  0.00           H  
ATOM    538  N   SER A  79     -22.003  25.264  48.168  1.00  0.00           N  
ATOM    539  CA  SER A  79     -21.480  26.642  48.240  1.00  0.00           C  
ATOM    540  C   SER A  79     -20.326  26.968  47.279  1.00  0.00           C  
ATOM    541  O   SER A  79     -19.619  26.049  46.878  1.00  0.00           O  
ATOM    542  CB  SER A  79     -21.038  26.925  49.663  1.00  0.00           C  
ATOM    543  CEN SER A  79     -20.826  26.838  50.156  1.00  0.00           X  
ATOM    544  H   SER A  79     -21.346  24.593  47.800  1.00  0.00           H  
ATOM    545  N   ALA A  80     -19.988  28.259  47.090  1.00  0.00           N  
ATOM    546  CA  ALA A  80     -18.846  28.686  46.262  1.00  0.00           C  
ATOM    547  C   ALA A  80     -18.068  29.891  46.859  1.00  0.00           C  
ATOM    548  O   ALA A  80     -18.650  30.761  47.495  1.00  0.00           O  
ATOM    549  CB  ALA A  80     -19.331  29.019  44.858  1.00  0.00           C  
ATOM    550  CEN ALA A  80     -19.331  29.019  44.859  1.00  0.00           X  
ATOM    551  H   ALA A  80     -20.405  28.958  47.689  1.00  0.00           H  
ATOM    552  N   THR A  81     -16.745  29.874  46.632  1.00  0.00           N  
ATOM    553  CA  THR A  81     -15.659  30.836  46.980  1.00  0.00           C  
ATOM    554  C   THR A  81     -15.456  32.196  46.262  1.00  0.00           C  
ATOM    555  O   THR A  81     -15.386  32.241  45.038  1.00  0.00           O  
ATOM    556  CB  THR A  81     -14.313  30.098  46.863  1.00  0.00           C  
ATOM    557  CEN THR A  81     -13.957  29.653  46.996  1.00  0.00           X  
ATOM    558  H   THR A  81     -16.527  29.394  45.768  1.00  0.00           H  
ATOM    559  N   PRO A  82     -15.183  33.293  47.019  1.00  0.00           N  
ATOM    560  CA  PRO A  82     -14.935  34.638  46.496  1.00  0.00           C  
ATOM    561  C   PRO A  82     -13.509  34.803  45.932  1.00  0.00           C  
ATOM    562  O   PRO A  82     -12.554  34.242  46.473  1.00  0.00           O  
ATOM    563  CB  PRO A  82     -15.182  35.549  47.710  1.00  0.00           C  
ATOM    564  CEN PRO A  82     -15.431  34.008  48.575  1.00  0.00           X  
ATOM    565  N   GLU A  83     -13.341  35.633  44.898  1.00  0.00           N  
ATOM    566  CA  GLU A  83     -12.032  35.934  44.304  1.00  0.00           C  
ATOM    567  C   GLU A  83     -11.781  37.449  44.251  1.00  0.00           C  
ATOM    568  O   GLU A  83     -12.702  38.261  44.206  1.00  0.00           O  
ATOM    569  CB  GLU A  83     -11.930  35.335  42.899  1.00  0.00           C  
ATOM    570  CEN GLU A  83     -11.398  34.096  41.858  1.00  0.00           X  
ATOM    571  H   GLU A  83     -14.128  36.172  44.567  1.00  0.00           H  
ATOM    572  N   SER A  84     -10.496  37.807  44.256  1.00  0.00           N  
ATOM    573  CA  SER A  84      -9.982  39.177  44.177  1.00  0.00           C  
ATOM    574  C   SER A  84      -9.860  39.596  42.710  1.00  0.00           C  
ATOM    575  O   SER A  84      -9.461  38.785  41.878  1.00  0.00           O  
ATOM    576  CB  SER A  84      -8.642  39.285  44.880  1.00  0.00           C  
ATOM    577  CEN SER A  84      -8.150  39.140  45.059  1.00  0.00           X  
ATOM    578  H   SER A  84      -9.826  37.077  44.065  1.00  0.00           H  
ATOM    579  N   GLY A  85     -10.130  40.867  42.406  1.00  0.00           N  
ATOM    580  CA  GLY A  85      -9.984  41.458  41.073  1.00  0.00           C  
ATOM    581  C   GLY A  85      -8.931  42.584  41.075  1.00  0.00           C  
ATOM    582  O   GLY A  85      -8.351  42.830  42.130  1.00  0.00           O  
ATOM    583  CEN GLY A  85      -9.984  41.458  41.073  1.00  0.00           X  
ATOM    584  H   GLY A  85     -10.376  41.494  43.157  1.00  0.00           H  
ATOM    585  N   PRO A  86      -8.660  43.257  39.936  1.00  0.00           N  
ATOM    586  CA  PRO A  86      -7.694  44.355  39.819  1.00  0.00           C  
ATOM    587  C   PRO A  86      -8.108  45.625  40.594  1.00  0.00           C  
ATOM    588  O   PRO A  86      -9.283  45.808  40.903  1.00  0.00           O  
ATOM    589  CB  PRO A  86      -7.627  44.608  38.304  1.00  0.00           C  
ATOM    590  CEN PRO A  86      -8.899  43.359  38.231  1.00  0.00           X  
ATOM    591  N   GLY A  87      -7.164  46.555  40.797  1.00  0.00           N  
ATOM    592  CA  GLY A  87      -7.445  47.873  41.402  1.00  0.00           C  
ATOM    593  C   GLY A  87      -6.709  48.138  42.719  1.00  0.00           C  
ATOM    594  O   GLY A  87      -6.046  47.247  43.230  1.00  0.00           O  
ATOM    595  CEN GLY A  87      -7.446  47.874  41.402  1.00  0.00           X  
ATOM    596  H   GLY A  87      -6.260  46.418  40.370  1.00  0.00           H  
ATOM    597  N   THR A  88      -6.665  49.388  43.205  1.00  0.00           N  
ATOM    598  CA  THR A  88      -5.994  49.835  44.459  1.00  0.00           C  
ATOM    599  C   THR A  88      -4.503  49.456  44.527  1.00  0.00           C  
ATOM    600  O   THR A  88      -4.149  48.306  44.308  1.00  0.00           O  
ATOM    601  CB  THR A  88      -6.695  49.255  45.702  1.00  0.00           C  
ATOM    602  CEN THR A  88      -7.166  49.185  46.040  1.00  0.00           X  
ATOM    603  H   THR A  88      -6.428  50.021  42.453  1.00  0.00           H  
ATOM    604  N   SER A  89      -3.605  50.433  44.677  1.00  0.00           N  
ATOM    605  CA  SER A  89      -3.859  51.887  44.824  1.00  0.00           C  
ATOM    606  C   SER A  89      -3.924  52.347  46.280  1.00  0.00           C  
ATOM    607  O   SER A  89      -4.560  53.345  46.594  1.00  0.00           O  
ATOM    608  CB  SER A  89      -5.148  52.258  44.119  1.00  0.00           C  
ATOM    609  CEN SER A  89      -5.658  52.212  43.934  1.00  0.00           X  
ATOM    610  H   SER A  89      -2.904  50.133  45.341  1.00  0.00           H  
ATOM    611  N   THR A  90      -3.154  51.702  47.157  1.00  0.00           N  
ATOM    612  CA  THR A  90      -3.015  52.131  48.558  1.00  0.00           C  
ATOM    613  C   THR A  90      -1.524  52.194  48.885  1.00  0.00           C  
ATOM    614  O   THR A  90      -0.692  51.653  48.163  1.00  0.00           O  
ATOM    615  CB  THR A  90      -3.723  51.180  49.541  1.00  0.00           C  
ATOM    616  CEN THR A  90      -4.204  50.919  49.747  1.00  0.00           X  
ATOM    617  H   THR A  90      -2.373  51.165  46.810  1.00  0.00           H  
ATOM    618  N   GLU A  91      -1.233  52.973  49.920  1.00  0.00           N  
ATOM    619  CA  GLU A  91       0.055  53.234  50.567  1.00  0.00           C  
ATOM    620  C   GLU A  91       0.050  52.892  52.084  1.00  0.00           C  
ATOM    621  O   GLU A  91      -0.969  53.105  52.746  1.00  0.00           O  
ATOM    622  CB  GLU A  91       0.446  54.699  50.361  1.00  0.00           C  
ATOM    623  CEN GLU A  91       1.318  55.888  49.507  1.00  0.00           X  
ATOM    624  H   GLU A  91      -2.004  53.463  50.344  1.00  0.00           H  
ATOM    625  N   PRO A  92       1.143  52.316  52.629  1.00  0.00           N  
ATOM    626  CA  PRO A  92       1.320  52.007  54.048  1.00  0.00           C  
ATOM    627  C   PRO A  92       1.119  53.224  54.963  1.00  0.00           C  
ATOM    628  O   PRO A  92       1.613  54.319  54.712  1.00  0.00           O  
ATOM    629  CB  PRO A  92       2.760  51.471  54.121  1.00  0.00           C  
ATOM    630  CEN PRO A  92       2.794  51.872  52.382  1.00  0.00           X  
ATOM    631  N   SER A  93       0.424  53.023  56.082  1.00  0.00           N  
ATOM    632  CA  SER A  93       0.222  54.072  57.087  1.00  0.00           C  
ATOM    633  C   SER A  93      -0.265  53.472  58.399  1.00  0.00           C  
ATOM    634  O   SER A  93      -1.012  52.499  58.430  1.00  0.00           O  
ATOM    635  CB  SER A  93      -0.764  55.107  56.582  1.00  0.00           C  
ATOM    636  CEN SER A  93      -1.192  55.315  56.319  1.00  0.00           X  
ATOM    637  H   SER A  93       0.175  52.079  56.340  1.00  0.00           H  
ATOM    638  N   GLU A  94       0.210  54.095  59.478  1.00  0.00           N  
ATOM    639  CA  GLU A  94      -0.115  53.790  60.865  1.00  0.00           C  
ATOM    640  C   GLU A  94      -1.556  54.225  61.178  1.00  0.00           C  
ATOM    641  O   GLU A  94      -2.072  55.174  60.589  1.00  0.00           O  
ATOM    642  CB  GLU A  94       0.872  54.476  61.812  1.00  0.00           C  
ATOM    643  CEN GLU A  94       2.258  54.410  62.801  1.00  0.00           X  
ATOM    644  H   GLU A  94       0.629  54.999  59.330  1.00  0.00           H  
ATOM    645  N   GLY A  95      -2.219  53.545  62.120  1.00  0.00           N  
ATOM    646  CA  GLY A  95      -3.581  53.894  62.528  1.00  0.00           C  
ATOM    647  C   GLY A  95      -3.660  54.837  63.728  1.00  0.00           C  
ATOM    648  O   GLY A  95      -4.740  55.192  64.170  1.00  0.00           O  
ATOM    649  CEN GLY A  95      -3.582  53.894  62.528  1.00  0.00           X  
ATOM    650  H   GLY A  95      -1.807  52.696  62.480  1.00  0.00           H  
ATOM    651  N   SER A  96      -2.484  55.198  64.246  1.00  0.00           N  
ATOM    652  CA  SER A  96      -2.220  56.080  65.397  1.00  0.00           C  
ATOM    653  C   SER A  96      -2.741  55.759  66.821  1.00  0.00           C  
ATOM    654  O   SER A  96      -3.053  56.646  67.605  1.00  0.00           O  
ATOM    655  CB  SER A  96      -2.731  57.456  65.017  1.00  0.00           C  
ATOM    656  CEN SER A  96      -3.058  57.836  64.806  1.00  0.00           X  
ATOM    657  H   SER A  96      -1.762  55.260  63.543  1.00  0.00           H  
ATOM    658  N   ALA A  97      -2.508  54.489  67.184  1.00  0.00           N  
ATOM    659  CA  ALA A  97      -2.824  53.843  68.474  1.00  0.00           C  
ATOM    660  C   ALA A  97      -3.899  54.433  69.437  1.00  0.00           C  
ATOM    661  O   ALA A  97      -4.511  55.462  69.166  1.00  0.00           O  
ATOM    662  CB  ALA A  97      -1.516  53.718  69.241  1.00  0.00           C  
ATOM    663  CEN ALA A  97      -1.517  53.719  69.241  1.00  0.00           X  
ATOM    664  H   ALA A  97      -1.725  54.068  66.702  1.00  0.00           H  
ATOM    665  N   PRO A  98      -4.129  53.763  70.593  1.00  0.00           N  
ATOM    666  CA  PRO A  98      -5.096  54.173  71.613  1.00  0.00           C  
ATOM    667  C   PRO A  98      -4.724  55.488  72.314  1.00  0.00           C  
ATOM    668  O   PRO A  98      -3.550  55.800  72.511  1.00  0.00           O  
ATOM    669  CB  PRO A  98      -5.104  52.988  72.594  1.00  0.00           C  
ATOM    670  CEN PRO A  98      -3.824  52.346  71.530  1.00  0.00           X  
ATOM    671  N   GLY A  99      -5.744  56.224  72.766  1.00  0.00           N  
ATOM    672  CA  GLY A  99      -5.604  57.445  73.558  1.00  0.00           C  
ATOM    673  C   GLY A  99      -5.196  57.163  75.010  1.00  0.00           C  
ATOM    674  O   GLY A  99      -5.460  56.101  75.559  1.00  0.00           O  
ATOM    675  CEN GLY A  99      -5.604  57.445  73.559  1.00  0.00           X  
ATOM    676  H   GLY A  99      -6.683  55.895  72.586  1.00  0.00           H  
ATOM    677  N   SER A 100      -4.569  58.145  75.642  1.00  0.00           N  
ATOM    678  CA  SER A 100      -4.102  58.190  77.039  1.00  0.00           C  
ATOM    679  C   SER A 100      -3.954  59.689  77.379  1.00  0.00           C  
ATOM    680  O   SER A 100      -4.045  60.481  76.436  1.00  0.00           O  
ATOM    681  CB  SER A 100      -2.796  57.440  77.218  1.00  0.00           C  
ATOM    682  CEN SER A 100      -2.306  57.238  77.098  1.00  0.00           X  
ATOM    683  H   SER A 100      -4.594  59.049  75.195  1.00  0.00           H  
ATOM    684  N   PRO A 101      -3.691  60.155  78.622  1.00  0.00           N  
ATOM    685  CA  PRO A 101      -3.541  59.448  79.904  1.00  0.00           C  
ATOM    686  C   PRO A 101      -4.576  59.907  80.983  1.00  0.00           C  
ATOM    687  O   PRO A 101      -5.603  60.497  80.667  1.00  0.00           O  
ATOM    688  CB  PRO A 101      -2.096  59.770  80.317  1.00  0.00           C  
ATOM    689  CEN PRO A 101      -2.106  60.788  78.851  1.00  0.00           X  
ATOM    690  N   ALA A 102      -4.205  59.725  82.260  1.00  0.00           N  
ATOM    691  CA  ALA A 102      -4.902  60.156  83.487  1.00  0.00           C  
ATOM    692  C   ALA A 102      -6.098  59.314  83.986  1.00  0.00           C  
ATOM    693  O   ALA A 102      -7.163  59.820  84.325  1.00  0.00           O  
ATOM    694  CB  ALA A 102      -5.364  61.593  83.291  1.00  0.00           C  
ATOM    695  CEN ALA A 102      -5.364  61.592  83.291  1.00  0.00           X  
ATOM    696  H   ALA A 102      -3.234  59.472  82.389  1.00  0.00           H  
ATOM    697  N   GLY A 103      -5.827  58.019  84.176  1.00  0.00           N  
ATOM    698  CA  GLY A 103      -6.748  57.015  84.713  1.00  0.00           C  
ATOM    699  C   GLY A 103      -5.961  56.047  85.606  1.00  0.00           C  
ATOM    700  O   GLY A 103      -4.753  55.908  85.447  1.00  0.00           O  
ATOM    701  CEN GLY A 103      -6.748  57.015  84.713  1.00  0.00           X  
ATOM    702  H   GLY A 103      -4.863  57.721  84.112  1.00  0.00           H  
ATOM    703  N   SER A 104      -6.639  55.488  86.605  1.00  0.00           N  
ATOM    704  CA  SER A 104      -6.169  54.519  87.615  1.00  0.00           C  
ATOM    705  C   SER A 104      -6.448  53.034  87.260  1.00  0.00           C  
ATOM    706  O   SER A 104      -7.403  52.755  86.540  1.00  0.00           O  
ATOM    707  CB  SER A 104      -6.802  54.853  88.952  1.00  0.00           C  
ATOM    708  CEN SER A 104      -7.178  55.016  89.310  1.00  0.00           X  
ATOM    709  H   SER A 104      -7.585  55.816  86.734  1.00  0.00           H  
ATOM    710  N   PRO A 105      -5.616  52.083  87.750  1.00  0.00           N  
ATOM    711  CA  PRO A 105      -5.796  50.633  87.608  1.00  0.00           C  
ATOM    712  C   PRO A 105      -7.017  50.070  88.357  1.00  0.00           C  
ATOM    713  O   PRO A 105      -7.227  50.392  89.527  1.00  0.00           O  
ATOM    714  CB  PRO A 105      -4.481  50.059  88.162  1.00  0.00           C  
ATOM    715  CEN PRO A 105      -4.113  51.767  88.528  1.00  0.00           X  
ATOM    716  N   THR A 106      -7.745  49.131  87.743  1.00  0.00           N  
ATOM    717  CA  THR A 106      -8.885  48.444  88.382  1.00  0.00           C  
ATOM    718  C   THR A 106      -8.652  46.933  88.501  1.00  0.00           C  
ATOM    719  O   THR A 106      -8.033  46.329  87.630  1.00  0.00           O  
ATOM    720  CB  THR A 106     -10.193  48.683  87.606  1.00  0.00           C  
ATOM    721  CEN THR A 106     -10.602  49.037  87.385  1.00  0.00           X  
ATOM    722  H   THR A 106      -7.449  48.791  86.840  1.00  0.00           H  
ATOM    723  N   SER A 107      -9.164  46.372  89.603  1.00  0.00           N  
ATOM    724  CA  SER A 107      -9.225  44.961  90.023  1.00  0.00           C  
ATOM    725  C   SER A 107     -10.254  44.102  89.289  1.00  0.00           C  
ATOM    726  O   SER A 107     -11.366  44.576  89.071  1.00  0.00           O  
ATOM    727  CB  SER A 107      -9.499  44.900  91.514  1.00  0.00           C  
ATOM    728  CEN SER A 107      -9.707  45.033  91.998  1.00  0.00           X  
ATOM    729  H   SER A 107      -9.606  47.001  90.259  1.00  0.00           H  
ATOM    730  N   THR A 108      -9.937  42.814  89.071  1.00  0.00           N  
ATOM    731  CA  THR A 108     -10.829  41.794  88.447  1.00  0.00           C  
ATOM    732  C   THR A 108     -10.777  40.462  89.238  1.00  0.00           C  
ATOM    733  O   THR A 108      -9.820  40.222  89.962  1.00  0.00           O  
ATOM    734  CB  THR A 108     -10.449  41.523  86.980  1.00  0.00           C  
ATOM    735  CEN THR A 108     -10.368  41.700  86.429  1.00  0.00           X  
ATOM    736  H   THR A 108      -9.236  42.413  89.674  1.00  0.00           H  
ATOM    737  N   GLU A 109     -11.857  39.676  89.073  1.00  0.00           N  
ATOM    738  CA  GLU A 109     -12.185  38.292  89.522  1.00  0.00           C  
ATOM    739  C   GLU A 109     -11.845  37.805  90.952  1.00  0.00           C  
ATOM    740  O   GLU A 109     -10.761  37.320  91.237  1.00  0.00           O  
ATOM    741  CB  GLU A 109     -11.529  37.319  88.540  1.00  0.00           C  
ATOM    742  CEN GLU A 109     -11.619  36.340  87.149  1.00  0.00           X  
ATOM    743  H   GLU A 109     -12.359  39.883  88.220  1.00  0.00           H  
ATOM    744  N   GLU A 110     -12.683  38.143  91.943  1.00  0.00           N  
ATOM    745  CA  GLU A 110     -14.028  38.789  91.921  1.00  0.00           C  
ATOM    746  C   GLU A 110     -15.170  37.835  91.513  1.00  0.00           C  
ATOM    747  O   GLU A 110     -16.032  38.163  90.704  1.00  0.00           O  
ATOM    748  CB  GLU A 110     -14.016  39.991  90.975  1.00  0.00           C  
ATOM    749  CEN GLU A 110     -13.892  41.672  90.725  1.00  0.00           X  
ATOM    750  H   GLU A 110     -12.743  37.323  92.531  1.00  0.00           H  
ATOM    751  N   GLY A 111     -15.187  36.640  92.116  1.00  0.00           N  
ATOM    752  CA  GLY A 111     -16.255  35.653  91.941  1.00  0.00           C  
ATOM    753  C   GLY A 111     -15.926  34.239  92.443  1.00  0.00           C  
ATOM    754  O   GLY A 111     -14.769  33.922  92.669  1.00  0.00           O  
ATOM    755  CEN GLY A 111     -16.255  35.652  91.941  1.00  0.00           X  
ATOM    756  H   GLY A 111     -14.419  36.403  92.730  1.00  0.00           H  
ATOM    757  N   THR A 112     -16.964  33.417  92.605  1.00  0.00           N  
ATOM    758  CA  THR A 112     -16.944  31.988  93.004  1.00  0.00           C  
ATOM    759  C   THR A 112     -16.025  31.471  94.142  1.00  0.00           C  
ATOM    760  O   THR A 112     -15.009  30.829  93.917  1.00  0.00           O  
ATOM    761  CB  THR A 112     -16.614  31.140  91.762  1.00  0.00           C  
ATOM    762  CEN THR A 112     -16.716  30.975  91.211  1.00  0.00           X  
ATOM    763  H   THR A 112     -17.718  33.612  91.963  1.00  0.00           H  
ATOM    764  N   SER A 113     -16.539  31.643  95.371  1.00  0.00           N  
ATOM    765  CA  SER A 113     -16.022  31.257  96.710  1.00  0.00           C  
ATOM    766  C   SER A 113     -16.518  29.981  97.411  1.00  0.00           C  
ATOM    767  O   SER A 113     -17.712  29.844  97.645  1.00  0.00           O  
ATOM    768  CB  SER A 113     -16.268  32.424  97.647  1.00  0.00           C  
ATOM    769  CEN SER A 113     -16.524  32.845  97.877  1.00  0.00           X  
ATOM    770  H   SER A 113     -17.538  31.800  95.379  1.00  0.00           H  
ATOM    771  N   THR A 114     -15.580  29.198  97.980  1.00  0.00           N  
ATOM    772  CA  THR A 114     -15.858  27.966  98.764  1.00  0.00           C  
ATOM    773  C   THR A 114     -14.789  27.797  99.870  1.00  0.00           C  
ATOM    774  O   THR A 114     -13.702  28.353  99.774  1.00  0.00           O  
ATOM    775  CB  THR A 114     -15.875  26.708  97.875  1.00  0.00           C  
ATOM    776  CEN THR A 114     -16.091  26.396  97.431  1.00  0.00           X  
ATOM    777  H   THR A 114     -14.733  29.661  98.273  1.00  0.00           H  
ATOM    778  N   GLU A 115     -15.174  27.096 100.938  1.00  0.00           N  
ATOM    779  CA  GLU A 115     -14.442  26.655 102.142  1.00  0.00           C  
ATOM    780  C   GLU A 115     -13.439  25.473 102.026  1.00  0.00           C  
ATOM    781  O   GLU A 115     -13.744  24.465 101.385  1.00  0.00           O  
ATOM    782  CB  GLU A 115     -15.471  26.308 103.219  1.00  0.00           C  
ATOM    783  CEN GLU A 115     -16.388  26.755 104.585  1.00  0.00           X  
ATOM    784  H   GLU A 115     -16.158  26.878 100.978  1.00  0.00           H  
ATOM    785  N   PRO A 116     -12.236  25.589 102.652  1.00  0.00           N  
ATOM    786  CA  PRO A 116     -11.203  24.556 102.694  1.00  0.00           C  
ATOM    787  C   PRO A 116     -11.587  23.320 103.528  1.00  0.00           C  
ATOM    788  O   PRO A 116     -12.244  23.430 104.562  1.00  0.00           O  
ATOM    789  CB  PRO A 116      -9.994  25.293 103.295  1.00  0.00           C  
ATOM    790  CEN PRO A 116     -11.139  26.655 103.440  1.00  0.00           X  
ATOM    791  N   SER A 117     -11.109  22.141 103.121  1.00  0.00           N  
ATOM    792  CA  SER A 117     -11.302  20.884 103.859  1.00  0.00           C  
ATOM    793  C   SER A 117     -10.171  19.901 103.583  1.00  0.00           C  
ATOM    794  O   SER A 117      -9.579  19.862 102.507  1.00  0.00           O  
ATOM    795  CB  SER A 117     -12.636  20.261 103.499  1.00  0.00           C  
ATOM    796  CEN SER A 117     -13.065  20.118 103.196  1.00  0.00           X  
ATOM    797  H   SER A 117     -10.422  22.133 102.380  1.00  0.00           H  
ATOM    798  N   GLU A 118      -9.891  19.141 104.632  1.00  0.00           N  
ATOM    799  CA  GLU A 118      -8.953  18.041 104.790  1.00  0.00           C  
ATOM    800  C   GLU A 118      -9.485  16.736 104.169  1.00  0.00           C  
ATOM    801  O   GLU A 118     -10.652  16.394 104.354  1.00  0.00           O  
ATOM    802  CB  GLU A 118      -8.637  17.831 106.272  1.00  0.00           C  
ATOM    803  CEN GLU A 118      -7.616  18.077 107.614  1.00  0.00           X  
ATOM    804  H   GLU A 118     -10.434  19.333 105.462  1.00  0.00           H  
ATOM    805  N   GLY A 119      -8.626  15.950 103.511  1.00  0.00           N  
ATOM    806  CA  GLY A 119      -9.041  14.637 103.004  1.00  0.00           C  
ATOM    807  C   GLY A 119      -8.566  14.268 101.599  1.00  0.00           C  
ATOM    808  O   GLY A 119      -8.824  15.004 100.660  1.00  0.00           O  
ATOM    809  CEN GLY A 119      -9.042  14.637 103.003  1.00  0.00           X  
ATOM    810  H   GLY A 119      -7.652  16.218 103.454  1.00  0.00           H  
ATOM    811  N   SER A 120      -7.881  13.121 101.498  1.00  0.00           N  
ATOM    812  CA  SER A 120      -7.315  12.460 100.295  1.00  0.00           C  
ATOM    813  C   SER A 120      -8.257  11.700  99.336  1.00  0.00           C  
ATOM    814  O   SER A 120      -9.252  11.148  99.774  1.00  0.00           O  
ATOM    815  CB  SER A 120      -6.234  11.502 100.756  1.00  0.00           C  
ATOM    816  CEN SER A 120      -5.980  11.133 101.065  1.00  0.00           X  
ATOM    817  H   SER A 120      -8.172  12.431 102.176  1.00  0.00           H  
ATOM    818  N   ALA A 121      -7.968  11.408  98.067  1.00  0.00           N  
ATOM    819  CA  ALA A 121      -6.867  11.627  97.122  1.00  0.00           C  
ATOM    820  C   ALA A 121      -7.526  11.830  95.726  1.00  0.00           C  
ATOM    821  O   ALA A 121      -8.615  11.292  95.506  1.00  0.00           O  
ATOM    822  CB  ALA A 121      -5.887  10.462  97.128  1.00  0.00           C  
ATOM    823  CEN ALA A 121      -5.888  10.463  97.127  1.00  0.00           X  
ATOM    824  H   ALA A 121      -8.708  10.855  97.659  1.00  0.00           H  
ATOM    825  N   PRO A 122      -6.918  12.543  94.760  1.00  0.00           N  
ATOM    826  CA  PRO A 122      -7.488  12.688  93.421  1.00  0.00           C  
ATOM    827  C   PRO A 122      -7.525  11.335  92.692  1.00  0.00           C  
ATOM    828  O   PRO A 122      -6.675  10.471  92.911  1.00  0.00           O  
ATOM    829  CB  PRO A 122      -6.560  13.700  92.727  1.00  0.00           C  
ATOM    830  CEN PRO A 122      -5.652  13.631  94.262  1.00  0.00           X  
ATOM    831  N   GLY A 123      -8.516  11.151  91.817  1.00  0.00           N  
ATOM    832  CA  GLY A 123      -8.669   9.958  90.985  1.00  0.00           C  
ATOM    833  C   GLY A 123      -8.030  10.163  89.609  1.00  0.00           C  
ATOM    834  O   GLY A 123      -7.631  11.268  89.258  1.00  0.00           O  
ATOM    835  CEN GLY A 123      -8.669   9.957  90.985  1.00  0.00           X  
ATOM    836  H   GLY A 123      -9.138  11.925  91.636  1.00  0.00           H  
ATOM    837  N   THR A 124      -7.920   9.074  88.859  1.00  0.00           N  
ATOM    838  CA  THR A 124      -7.403   8.955  87.494  1.00  0.00           C  
ATOM    839  C   THR A 124      -8.222   8.014  86.605  1.00  0.00           C  
ATOM    840  O   THR A 124      -8.754   7.025  87.098  1.00  0.00           O  
ATOM    841  CB  THR A 124      -5.942   8.469  87.504  1.00  0.00           C  
ATOM    842  CEN THR A 124      -5.383   8.526  87.663  1.00  0.00           X  
ATOM    843  H   THR A 124      -8.234   8.206  89.270  1.00  0.00           H  
ATOM    844  N   SER A 125      -8.186   8.295  85.295  1.00  0.00           N  
ATOM    845  CA  SER A 125      -8.792   7.561  84.167  1.00  0.00           C  
ATOM    846  C   SER A 125      -8.391   6.105  83.900  1.00  0.00           C  
ATOM    847  O   SER A 125      -7.224   5.765  84.040  1.00  0.00           O  
ATOM    848  CB  SER A 125      -8.532   8.359  82.905  1.00  0.00           C  
ATOM    849  CEN SER A 125      -8.267   8.671  82.546  1.00  0.00           X  
ATOM    850  H   SER A 125      -7.385   8.838  85.011  1.00  0.00           H  
ATOM    851  N   THR A 126      -9.284   5.316  83.288  1.00  0.00           N  
ATOM    852  CA  THR A 126      -9.004   3.918  82.887  1.00  0.00           C  
ATOM    853  C   THR A 126      -9.638   3.623  81.513  1.00  0.00           C  
ATOM    854  O   THR A 126     -10.543   4.318  81.071  1.00  0.00           O  
ATOM    855  CB  THR A 126      -9.535   2.907  83.919  1.00  0.00           C  
ATOM    856  CEN THR A 126      -9.548   2.682  84.458  1.00  0.00           X  
ATOM    857  H   THR A 126     -10.032   5.751  82.769  1.00  0.00           H  
ATOM    858  N   GLU A 127      -9.048   2.625  80.867  1.00  0.00           N  
ATOM    859  CA  GLU A 127      -9.291   1.925  79.601  1.00  0.00           C  
ATOM    860  C   GLU A 127     -10.321   0.771  79.533  1.00  0.00           C  
ATOM    861  O   GLU A 127     -10.356  -0.100  80.405  1.00  0.00           O  
ATOM    862  CB  GLU A 127      -7.947   1.391  79.103  1.00  0.00           C  
ATOM    863  CEN GLU A 127      -6.548   1.574  78.146  1.00  0.00           X  
ATOM    864  H   GLU A 127      -8.204   2.293  81.311  1.00  0.00           H  
ATOM    865  N   PRO A 128     -11.125   0.733  78.442  1.00  0.00           N  
ATOM    866  CA  PRO A 128     -12.109  -0.307  78.146  1.00  0.00           C  
ATOM    867  C   PRO A 128     -11.432  -1.633  77.750  1.00  0.00           C  
ATOM    868  O   PRO A 128     -10.381  -1.606  77.122  1.00  0.00           O  
ATOM    869  CB  PRO A 128     -12.939   0.288  76.997  1.00  0.00           C  
ATOM    870  CEN PRO A 128     -11.789   1.646  77.124  1.00  0.00           X  
ATOM    871  N   SER A 129     -12.048  -2.788  78.031  1.00  0.00           N  
ATOM    872  CA  SER A 129     -11.494  -4.094  77.621  1.00  0.00           C  
ATOM    873  C   SER A 129     -12.554  -5.196  77.551  1.00  0.00           C  
ATOM    874  O   SER A 129     -13.611  -5.117  78.169  1.00  0.00           O  
ATOM    875  CB  SER A 129     -10.389  -4.506  78.574  1.00  0.00           C  
ATOM    876  CEN SER A 129     -10.116  -4.563  79.041  1.00  0.00           X  
ATOM    877  H   SER A 129     -13.018  -2.765  78.311  1.00  0.00           H  
ATOM    878  N   GLU A 130     -12.203  -6.236  76.795  1.00  0.00           N  
ATOM    879  CA  GLU A 130     -12.943  -7.496  76.648  1.00  0.00           C  
ATOM    880  C   GLU A 130     -14.364  -7.469  76.061  1.00  0.00           C  
ATOM    881  O   GLU A 130     -15.279  -8.154  76.504  1.00  0.00           O  
ATOM    882  CB  GLU A 130     -13.007  -8.170  78.020  1.00  0.00           C  
ATOM    883  CEN GLU A 130     -12.383  -9.285  79.148  1.00  0.00           X  
ATOM    884  H   GLU A 130     -11.205  -6.385  76.779  1.00  0.00           H  
ATOM    885  N   GLY A 131     -14.486  -6.781  74.918  1.00  0.00           N  
ATOM    886  CA  GLY A 131     -15.744  -6.579  74.202  1.00  0.00           C  
ATOM    887  C   GLY A 131     -15.934  -7.647  73.123  1.00  0.00           C  
ATOM    888  O   GLY A 131     -16.934  -7.640  72.420  1.00  0.00           O  
ATOM    889  CEN GLY A 131     -15.744  -6.579  74.202  1.00  0.00           X  
ATOM    890  H   GLY A 131     -13.639  -6.495  74.451  1.00  0.00           H  
ATOM    891  N   SER A 132     -14.967  -8.558  72.986  1.00  0.00           N  
ATOM    892  CA  SER A 132     -14.959  -9.595  71.942  1.00  0.00           C  
ATOM    893  C   SER A 132     -14.312 -10.864  72.493  1.00  0.00           C  
ATOM    894  O   SER A 132     -13.488 -10.773  73.400  1.00  0.00           O  
ATOM    895  CB  SER A 132     -14.222  -9.111  70.708  1.00  0.00           C  
ATOM    896  CEN SER A 132     -13.854  -8.846  70.408  1.00  0.00           X  
ATOM    897  H   SER A 132     -14.354  -8.703  73.778  1.00  0.00           H  
ATOM    898  N   ALA A 133     -14.611 -12.029  71.917  1.00  0.00           N  
ATOM    899  CA  ALA A 133     -13.982 -13.290  72.310  1.00  0.00           C  
ATOM    900  C   ALA A 133     -14.053 -14.341  71.181  1.00  0.00           C  
ATOM    901  O   ALA A 133     -14.793 -14.147  70.220  1.00  0.00           O  
ATOM    902  CB  ALA A 133     -14.632 -13.821  73.580  1.00  0.00           C  
ATOM    903  CEN ALA A 133     -14.632 -13.821  73.579  1.00  0.00           X  
ATOM    904  H   ALA A 133     -15.121 -12.030  71.043  1.00  0.00           H  
ATOM    905  N   PRO A 134     -13.263 -15.429  71.274  1.00  0.00           N  
ATOM    906  CA  PRO A 134     -13.271 -16.532  70.312  1.00  0.00           C  
ATOM    907  C   PRO A 134     -14.592 -17.326  70.289  1.00  0.00           C  
ATOM    908  O   PRO A 134     -15.205 -17.573  71.325  1.00  0.00           O  
ATOM    909  CB  PRO A 134     -12.089 -17.405  70.766  1.00  0.00           C  
ATOM    910  CEN PRO A 134     -11.977 -16.223  72.099  1.00  0.00           X  
ATOM    911  N   GLY A 135     -14.985 -17.813  69.109  1.00  0.00           N  
ATOM    912  CA  GLY A 135     -16.180 -18.651  68.912  1.00  0.00           C  
ATOM    913  C   GLY A 135     -15.888 -19.772  67.912  1.00  0.00           C  
ATOM    914  O   GLY A 135     -16.789 -20.193  67.203  1.00  0.00           O  
ATOM    915  CEN GLY A 135     -16.180 -18.651  68.912  1.00  0.00           X  
ATOM    916  H   GLY A 135     -14.423 -17.606  68.295  1.00  0.00           H  
ATOM    917  N   THR A 136     -14.623 -20.031  67.562  1.00  0.00           N  
ATOM    918  CA  THR A 136     -14.122 -21.073  66.633  1.00  0.00           C  
ATOM    919  C   THR A 136     -14.903 -21.209  65.322  1.00  0.00           C  
ATOM    920  O   THR A 136     -16.119 -21.061  65.329  1.00  0.00           O  
ATOM    921  CB  THR A 136     -14.111 -22.452  67.318  1.00  0.00           C  
ATOM    922  CEN THR A 136     -13.940 -22.813  67.745  1.00  0.00           X  
ATOM    923  H   THR A 136     -14.186 -19.149  67.336  1.00  0.00           H  
ATOM    924  N   SER A 137     -14.158 -21.658  64.300  1.00  0.00           N  
ATOM    925  CA  SER A 137     -14.592 -21.946  62.914  1.00  0.00           C  
ATOM    926  C   SER A 137     -15.361 -20.822  62.194  1.00  0.00           C  
ATOM    927  O   SER A 137     -15.570 -19.754  62.734  1.00  0.00           O  
ATOM    928  CB  SER A 137     -15.443 -23.201  62.920  1.00  0.00           C  
ATOM    929  CEN SER A 137     -15.806 -23.568  63.092  1.00  0.00           X  
ATOM    930  H   SER A 137     -13.324 -22.162  64.563  1.00  0.00           H  
ATOM    931  N   GLU A 138     -15.841 -20.939  60.961  1.00  0.00           N  
ATOM    932  CA  GLU A 138     -15.776 -22.015  59.979  1.00  0.00           C  
ATOM    933  C   GLU A 138     -15.426 -21.390  58.610  1.00  0.00           C  
ATOM    934  O   GLU A 138     -15.702 -20.221  58.364  1.00  0.00           O  
ATOM    935  CB  GLU A 138     -17.097 -22.785  59.916  1.00  0.00           C  
ATOM    936  CEN GLU A 138     -18.038 -24.140  60.341  1.00  0.00           X  
ATOM    937  H   GLU A 138     -16.555 -20.256  60.753  1.00  0.00           H  
ATOM    938  N   SER A 139     -14.777 -22.185  57.762  1.00  0.00           N  
ATOM    939  CA  SER A 139     -14.360 -21.947  56.371  1.00  0.00           C  
ATOM    940  C   SER A 139     -15.404 -21.733  55.252  1.00  0.00           C  
ATOM    941  O   SER A 139     -16.401 -22.441  55.196  1.00  0.00           O  
ATOM    942  CB  SER A 139     -13.471 -23.107  55.969  1.00  0.00           C  
ATOM    943  CEN SER A 139     -13.290 -23.619  55.929  1.00  0.00           X  
ATOM    944  H   SER A 139     -14.939 -23.168  57.919  1.00  0.00           H  
ATOM    945  N   ALA A 140     -15.056 -20.913  54.244  1.00  0.00           N  
ATOM    946  CA  ALA A 140     -15.905 -20.631  53.063  1.00  0.00           C  
ATOM    947  C   ALA A 140     -15.081 -20.101  51.864  1.00  0.00           C  
ATOM    948  O   ALA A 140     -14.193 -19.266  52.015  1.00  0.00           O  
ATOM    949  CB  ALA A 140     -16.999 -19.639  53.431  1.00  0.00           C  
ATOM    950  CEN ALA A 140     -16.998 -19.639  53.431  1.00  0.00           X  
ATOM    951  H   ALA A 140     -14.069 -20.898  54.034  1.00  0.00           H  
ATOM    952  N   THR A 141     -15.423 -20.554  50.658  1.00  0.00           N  
ATOM    953  CA  THR A 141     -14.847 -20.131  49.363  1.00  0.00           C  
ATOM    954  C   THR A 141     -15.944 -20.168  48.281  1.00  0.00           C  
ATOM    955  O   THR A 141     -17.075 -20.534  48.622  1.00  0.00           O  
ATOM    956  CB  THR A 141     -13.670 -21.026  48.932  1.00  0.00           C  
ATOM    957  CEN THR A 141     -13.139 -21.253  49.019  1.00  0.00           X  
ATOM    958  H   THR A 141     -16.301 -21.048  50.570  1.00  0.00           H  
ATOM    959  N   PRO A 142     -15.691 -19.788  47.007  1.00  0.00           N  
ATOM    960  CA  PRO A 142     -14.369 -19.262  46.593  1.00  0.00           C  
ATOM    961  C   PRO A 142     -14.440 -18.089  45.583  1.00  0.00           C  
ATOM    962  O   PRO A 142     -14.833 -18.245  44.436  1.00  0.00           O  
ATOM    963  CB  PRO A 142     -13.675 -20.490  45.983  1.00  0.00           C  
ATOM    964  CEN PRO A 142     -15.238 -21.292  46.297  1.00  0.00           X  
ATOM    965  N   GLU A 143     -14.309 -16.837  46.030  1.00  0.00           N  
ATOM    966  CA  GLU A 143     -14.227 -15.593  45.231  1.00  0.00           C  
ATOM    967  C   GLU A 143     -15.283 -15.389  44.116  1.00  0.00           C  
ATOM    968  O   GLU A 143     -14.973 -15.070  42.976  1.00  0.00           O  
ATOM    969  CB  GLU A 143     -12.834 -15.507  44.603  1.00  0.00           C  
ATOM    970  CEN GLU A 143     -11.231 -14.929  44.639  1.00  0.00           X  
ATOM    971  H   GLU A 143     -14.969 -16.707  46.782  1.00  0.00           H  
ATOM    972  N   SER A 144     -16.548 -15.541  44.545  1.00  0.00           N  
ATOM    973  CA  SER A 144     -17.815 -15.322  43.817  1.00  0.00           C  
ATOM    974  C   SER A 144     -17.859 -15.116  42.292  1.00  0.00           C  
ATOM    975  O   SER A 144     -16.976 -15.536  41.556  1.00  0.00           O  
ATOM    976  CB  SER A 144     -18.494 -14.129  44.459  1.00  0.00           C  
ATOM    977  CEN SER A 144     -18.550 -13.640  44.691  1.00  0.00           X  
ATOM    978  H   SER A 144     -16.659 -15.231  45.501  1.00  0.00           H  
ATOM    979  N   GLY A 145     -18.785 -14.251  41.838  1.00  0.00           N  
ATOM    980  CA  GLY A 145     -18.951 -13.920  40.411  1.00  0.00           C  
ATOM    981  C   GLY A 145     -20.307 -14.334  39.798  1.00  0.00           C  
ATOM    982  O   GLY A 145     -20.890 -15.297  40.286  1.00  0.00           O  
ATOM    983  CEN GLY A 145     -18.951 -13.920  40.411  1.00  0.00           X  
ATOM    984  H   GLY A 145     -19.297 -13.695  42.505  1.00  0.00           H  
ATOM    985  N   PRO A 146     -20.840 -13.638  38.768  1.00  0.00           N  
ATOM    986  CA  PRO A 146     -22.124 -13.935  38.124  1.00  0.00           C  
ATOM    987  C   PRO A 146     -22.188 -15.331  37.482  1.00  0.00           C  
ATOM    988  O   PRO A 146     -21.209 -15.808  36.913  1.00  0.00           O  
ATOM    989  CB  PRO A 146     -22.261 -12.820  37.073  1.00  0.00           C  
ATOM    990  CEN PRO A 146     -20.635 -12.350  37.639  1.00  0.00           X  
ATOM    991  N   GLY A 147     -23.362 -15.966  37.521  1.00  0.00           N  
ATOM    992  CA  GLY A 147     -23.615 -17.269  36.905  1.00  0.00           C  
ATOM    993  C   GLY A 147     -23.691 -17.148  35.387  1.00  0.00           C  
ATOM    994  O   GLY A 147     -23.629 -16.052  34.842  1.00  0.00           O  
ATOM    995  CEN GLY A 147     -23.616 -17.269  36.905  1.00  0.00           X  
ATOM    996  H   GLY A 147     -24.130 -15.537  38.016  1.00  0.00           H  
ATOM    997  N   SER A 148     -23.765 -18.301  34.740  1.00  0.00           N  
ATOM    998  CA  SER A 148     -23.900 -18.529  33.305  1.00  0.00           C  
ATOM    999  C   SER A 148     -25.270 -18.174  32.708  1.00  0.00           C  
ATOM   1000  O   SER A 148     -26.311 -18.259  33.354  1.00  0.00           O  
ATOM   1001  CB  SER A 148     -23.582 -19.982  33.011  1.00  0.00           C  
ATOM   1002  CEN SER A 148     -23.562 -20.522  33.078  1.00  0.00           X  
ATOM   1003  H   SER A 148     -23.640 -19.142  35.286  1.00  0.00           H  
ATOM   1004  N   GLU A 149     -25.193 -17.806  31.429  1.00  0.00           N  
ATOM   1005  CA  GLU A 149     -26.231 -17.453  30.458  1.00  0.00           C  
ATOM   1006  C   GLU A 149     -26.116 -18.135  29.075  1.00  0.00           C  
ATOM   1007  O   GLU A 149     -25.024 -18.394  28.568  1.00  0.00           O  
ATOM   1008  CB  GLU A 149     -26.240 -15.934  30.271  1.00  0.00           C  
ATOM   1009  CEN GLU A 149     -26.881 -14.403  30.654  1.00  0.00           X  
ATOM   1010  H   GLU A 149     -24.259 -17.787  31.045  1.00  0.00           H  
ATOM   1011  N   PRO A 150     -27.261 -18.325  28.398  1.00  0.00           N  
ATOM   1012  CA  PRO A 150     -27.145 -18.915  27.066  1.00  0.00           C  
ATOM   1013  C   PRO A 150     -26.580 -17.941  26.032  1.00  0.00           C  
ATOM   1014  O   PRO A 150     -26.750 -16.726  26.114  1.00  0.00           O  
ATOM   1015  CB  PRO A 150     -28.586 -19.334  26.729  1.00  0.00           C  
ATOM   1016  CEN PRO A 150     -28.971 -18.576  28.298  1.00  0.00           X  
ATOM   1017  N   ALA A 151     -25.943 -18.511  25.011  1.00  0.00           N  
ATOM   1018  CA  ALA A 151     -25.408 -17.803  23.864  1.00  0.00           C  
ATOM   1019  C   ALA A 151     -26.531 -17.400  22.891  1.00  0.00           C  
ATOM   1020  O   ALA A 151     -27.507 -18.127  22.710  1.00  0.00           O  
ATOM   1021  CB  ALA A 151     -24.363 -18.658  23.163  1.00  0.00           C  
ATOM   1022  CEN ALA A 151     -24.363 -18.657  23.163  1.00  0.00           X  
ATOM   1023  H   ALA A 151     -25.899 -19.519  24.984  1.00  0.00           H  
ATOM   1024  N   THR A 152     -26.375 -16.264  22.217  1.00  0.00           N  
ATOM   1025  CA  THR A 152     -27.347 -15.803  21.227  1.00  0.00           C  
ATOM   1026  C   THR A 152     -26.581 -15.312  20.016  1.00  0.00           C  
ATOM   1027  O   THR A 152     -25.398 -14.973  20.086  1.00  0.00           O  
ATOM   1028  CB  THR A 152     -28.250 -14.676  21.762  1.00  0.00           C  
ATOM   1029  CEN THR A 152     -28.648 -14.471  22.137  1.00  0.00           X  
ATOM   1030  H   THR A 152     -25.517 -15.743  22.333  1.00  0.00           H  
ATOM   1031  N   SER A 153     -27.297 -15.315  18.897  1.00  0.00           N  
ATOM   1032  CA  SER A 153     -26.838 -14.876  17.587  1.00  0.00           C  
ATOM   1033  C   SER A 153     -26.501 -13.382  17.635  1.00  0.00           C  
ATOM   1034  O   SER A 153     -27.162 -12.605  18.321  1.00  0.00           O  
ATOM   1035  CB  SER A 153     -27.890 -15.160  16.533  1.00  0.00           C  
ATOM   1036  CEN SER A 153     -28.383 -15.220  16.311  1.00  0.00           X  
ATOM   1037  H   SER A 153     -28.290 -15.457  19.003  1.00  0.00           H  
ATOM   1038  N   GLY A 154     -25.426 -13.005  16.953  1.00  0.00           N  
ATOM   1039  CA  GLY A 154     -24.931 -11.635  16.847  1.00  0.00           C  
ATOM   1040  C   GLY A 154     -25.216 -11.060  15.463  1.00  0.00           C  
ATOM   1041  O   GLY A 154     -24.763  -9.968  15.134  1.00  0.00           O  
ATOM   1042  CEN GLY A 154     -24.931 -11.635  16.847  1.00  0.00           X  
ATOM   1043  H   GLY A 154     -24.840 -13.741  16.585  1.00  0.00           H  
ATOM   1044  N   SER A 155     -25.925 -11.831  14.635  1.00  0.00           N  
ATOM   1045  CA  SER A 155     -26.207 -11.460  13.255  1.00  0.00           C  
ATOM   1046  C   SER A 155     -27.204 -10.297  13.382  1.00  0.00           C  
ATOM   1047  O   SER A 155     -27.946 -10.212  14.350  1.00  0.00           O  
ATOM   1048  CB  SER A 155     -26.772 -12.620  12.459  1.00  0.00           C  
ATOM   1049  CEN SER A 155     -27.046 -13.077  12.353  1.00  0.00           X  
ATOM   1050  H   SER A 155     -26.641 -12.411  15.050  1.00  0.00           H  
ATOM   1051  N   GLU A 156     -27.177  -9.265  12.561  1.00  0.00           N  
ATOM   1052  CA  GLU A 156     -26.196  -9.121  11.515  1.00  0.00           C  
ATOM   1053  C   GLU A 156     -25.839  -7.612  11.527  1.00  0.00           C  
ATOM   1054  O   GLU A 156     -26.703  -6.775  11.755  1.00  0.00           O  
ATOM   1055  CB  GLU A 156     -26.737  -9.581  10.160  1.00  0.00           C  
ATOM   1056  CEN GLU A 156     -26.837 -10.760   8.933  1.00  0.00           X  
ATOM   1057  H   GLU A 156     -28.101  -9.056  12.211  1.00  0.00           H  
ATOM   1058  N   THR A 157     -24.604  -7.230  11.192  1.00  0.00           N  
ATOM   1059  CA  THR A 157     -24.261  -5.794  11.111  1.00  0.00           C  
ATOM   1060  C   THR A 157     -24.420  -5.337   9.655  1.00  0.00           C  
ATOM   1061  O   THR A 157     -23.827  -5.946   8.763  1.00  0.00           O  
ATOM   1062  CB  THR A 157     -22.826  -5.505  11.590  1.00  0.00           C  
ATOM   1063  CEN THR A 157     -22.412  -5.507  12.002  1.00  0.00           X  
ATOM   1064  H   THR A 157     -24.041  -7.866  10.643  1.00  0.00           H  
ATOM   1065  N   PRO A 158     -25.264  -4.334   9.354  1.00  0.00           N  
ATOM   1066  CA  PRO A 158     -25.621  -3.870   8.020  1.00  0.00           C  
ATOM   1067  C   PRO A 158     -24.399  -3.119   7.498  1.00  0.00           C  
ATOM   1068  O   PRO A 158     -24.272  -1.905   7.616  1.00  0.00           O  
ATOM   1069  CB  PRO A 158     -26.851  -2.967   8.214  1.00  0.00           C  
ATOM   1070  CEN PRO A 158     -26.644  -3.380   9.938  1.00  0.00           X  
ATOM   1071  N   GLY A 159     -23.402  -3.866   7.067  1.00  0.00           N  
ATOM   1072  CA  GLY A 159     -22.226  -3.239   6.473  1.00  0.00           C  
ATOM   1073  C   GLY A 159     -21.177  -4.232   6.031  1.00  0.00           C  
ATOM   1074  O   GLY A 159     -20.588  -4.039   4.981  1.00  0.00           O  
ATOM   1075  CEN GLY A 159     -22.226  -3.238   6.473  1.00  0.00           X  
ATOM   1076  H   GLY A 159     -23.499  -4.870   7.071  1.00  0.00           H  
ATOM   1077  N   MET A 160     -21.007  -5.340   6.760  1.00  0.00           N  
ATOM   1078  CA  MET A 160     -19.994  -6.342   6.418  1.00  0.00           C  
ATOM   1079  C   MET A 160     -20.343  -7.048   5.106  1.00  0.00           C  
ATOM   1080  O   MET A 160     -19.484  -7.160   4.250  1.00  0.00           O  
ATOM   1081  CB  MET A 160     -19.856  -7.362   7.547  1.00  0.00           C  
ATOM   1082  CEN MET A 160     -18.771  -7.895   8.820  1.00  0.00           X  
ATOM   1083  H   MET A 160     -21.575  -5.472   7.586  1.00  0.00           H  
ATOM   1084  N   TYR A 161     -21.609  -7.434   4.904  1.00  0.00           N  
ATOM   1085  CA  TYR A 161     -22.042  -8.126   3.684  1.00  0.00           C  
ATOM   1086  C   TYR A 161     -21.845  -7.298   2.404  1.00  0.00           C  
ATOM   1087  O   TYR A 161     -21.178  -7.770   1.497  1.00  0.00           O  
ATOM   1088  CB  TYR A 161     -23.513  -8.526   3.812  1.00  0.00           C  
ATOM   1089  CEN TYR A 161     -24.503  -9.916   4.209  1.00  0.00           X  
ATOM   1090  H   TYR A 161     -22.289  -7.287   5.637  1.00  0.00           H  
ATOM   1091  N   GLY A 162     -22.410  -6.086   2.335  1.00  0.00           N  
ATOM   1092  CA  GLY A 162     -22.197  -5.175   1.204  1.00  0.00           C  
ATOM   1093  C   GLY A 162     -20.711  -4.893   1.019  1.00  0.00           C  
ATOM   1094  O   GLY A 162     -20.142  -5.304   0.022  1.00  0.00           O  
ATOM   1095  CEN GLY A 162     -22.197  -5.174   1.203  1.00  0.00           X  
ATOM   1096  H   GLY A 162     -22.868  -5.714   3.155  1.00  0.00           H  
ATOM   1097  N   LYS A 163     -20.067  -4.367   2.073  1.00  0.00           N  
ATOM   1098  CA  LYS A 163     -18.657  -3.940   2.044  1.00  0.00           C  
ATOM   1099  C   LYS A 163     -17.721  -4.989   1.449  1.00  0.00           C  
ATOM   1100  O   LYS A 163     -16.804  -4.665   0.712  1.00  0.00           O  
ATOM   1101  CB  LYS A 163     -18.188  -3.582   3.455  1.00  0.00           C  
ATOM   1102  CEN LYS A 163     -17.715  -2.094   4.882  1.00  0.00           X  
ATOM   1103  H   LYS A 163     -20.589  -4.212   2.923  1.00  0.00           H  
ATOM   1104  N   LEU A 164     -17.932  -6.247   1.818  1.00  0.00           N  
ATOM   1105  CA  LEU A 164     -17.157  -7.364   1.312  1.00  0.00           C  
ATOM   1106  C   LEU A 164     -17.266  -7.520  -0.205  1.00  0.00           C  
ATOM   1107  O   LEU A 164     -16.253  -7.693  -0.875  1.00  0.00           O  
ATOM   1108  CB  LEU A 164     -17.602  -8.656   2.009  1.00  0.00           C  
ATOM   1109  CEN LEU A 164     -16.981  -9.503   3.136  1.00  0.00           X  
ATOM   1110  H   LEU A 164     -18.664  -6.427   2.490  1.00  0.00           H  
ATOM   1111  N   ASN A 165     -18.488  -7.467  -0.731  1.00  0.00           N  
ATOM   1112  CA  ASN A 165     -18.716  -7.662  -2.154  1.00  0.00           C  
ATOM   1113  C   ASN A 165     -18.164  -6.482  -2.950  1.00  0.00           C  
ATOM   1114  O   ASN A 165     -17.543  -6.725  -3.976  1.00  0.00           O  
ATOM   1115  CB  ASN A 165     -20.189  -7.867  -2.460  1.00  0.00           C  
ATOM   1116  CEN ASN A 165     -20.861  -8.665  -2.568  1.00  0.00           X  
ATOM   1117  H   ASN A 165     -19.254  -7.129  -0.168  1.00  0.00           H  
ATOM   1118  N   ASP A 166     -18.316  -5.255  -2.445  1.00  0.00           N  
ATOM   1119  CA  ASP A 166     -17.842  -4.042  -3.119  1.00  0.00           C  
ATOM   1120  C   ASP A 166     -16.301  -4.049  -3.205  1.00  0.00           C  
ATOM   1121  O   ASP A 166     -15.729  -3.840  -4.272  1.00  0.00           O  
ATOM   1122  CB  ASP A 166     -18.332  -2.790  -2.388  1.00  0.00           C  
ATOM   1123  CEN ASP A 166     -19.072  -2.092  -2.437  1.00  0.00           X  
ATOM   1124  H   ASP A 166     -18.871  -5.131  -1.611  1.00  0.00           H  
ATOM   1125  N   LEU A 167     -15.628  -4.437  -2.115  1.00  0.00           N  
ATOM   1126  CA  LEU A 167     -14.167  -4.523  -2.074  1.00  0.00           C  
ATOM   1127  C   LEU A 167     -13.602  -5.603  -3.006  1.00  0.00           C  
ATOM   1128  O   LEU A 167     -12.642  -5.366  -3.741  1.00  0.00           O  
ATOM   1129  CB  LEU A 167     -13.708  -4.781  -0.633  1.00  0.00           C  
ATOM   1130  CEN LEU A 167     -13.092  -3.872   0.447  1.00  0.00           X  
ATOM   1131  H   LEU A 167     -16.143  -4.563  -1.256  1.00  0.00           H  
ATOM   1132  N   LEU A 168     -14.160  -6.817  -2.953  1.00  0.00           N  
ATOM   1133  CA  LEU A 168     -13.714  -7.914  -3.805  1.00  0.00           C  
ATOM   1134  C   LEU A 168     -13.875  -7.565  -5.292  1.00  0.00           C  
ATOM   1135  O   LEU A 168     -12.945  -7.779  -6.070  1.00  0.00           O  
ATOM   1136  CB  LEU A 168     -14.491  -9.192  -3.465  1.00  0.00           C  
ATOM   1137  CEN LEU A 168     -14.119 -10.465  -2.680  1.00  0.00           X  
ATOM   1138  H   LEU A 168     -14.961  -6.945  -2.353  1.00  0.00           H  
ATOM   1139  N   GLU A 169     -15.038  -7.045  -5.683  1.00  0.00           N  
ATOM   1140  CA  GLU A 169     -15.354  -6.677  -7.066  1.00  0.00           C  
ATOM   1141  C   GLU A 169     -14.382  -5.619  -7.593  1.00  0.00           C  
ATOM   1142  O   GLU A 169     -13.827  -5.800  -8.680  1.00  0.00           O  
ATOM   1143  CB  GLU A 169     -16.793  -6.167  -7.169  1.00  0.00           C  
ATOM   1144  CEN GLU A 169     -18.432  -6.438  -7.547  1.00  0.00           X  
ATOM   1145  H   GLU A 169     -15.718  -6.803  -4.979  1.00  0.00           H  
ATOM   1146  N   ASP A 170     -14.094  -4.592  -6.792  1.00  0.00           N  
ATOM   1147  CA  ASP A 170     -13.156  -3.533  -7.158  1.00  0.00           C  
ATOM   1148  C   ASP A 170     -11.745  -4.095  -7.372  1.00  0.00           C  
ATOM   1149  O   ASP A 170     -11.101  -3.851  -8.392  1.00  0.00           O  
ATOM   1150  CB  ASP A 170     -13.135  -2.443  -6.084  1.00  0.00           C  
ATOM   1151  CEN ASP A 170     -13.538  -1.529  -5.885  1.00  0.00           X  
ATOM   1152  H   ASP A 170     -14.623  -4.474  -5.942  1.00  0.00           H  
ATOM   1153  N   LEU A 171     -11.266  -4.970  -6.490  1.00  0.00           N  
ATOM   1154  CA  LEU A 171      -9.954  -5.602  -6.651  1.00  0.00           C  
ATOM   1155  C   LEU A 171      -9.851  -6.424  -7.951  1.00  0.00           C  
ATOM   1156  O   LEU A 171      -8.875  -6.319  -8.705  1.00  0.00           O  
ATOM   1157  CB  LEU A 171      -9.656  -6.491  -5.437  1.00  0.00           C  
ATOM   1158  CEN LEU A 171      -8.751  -6.309  -4.203  1.00  0.00           X  
ATOM   1159  H   LEU A 171     -11.811  -5.150  -5.656  1.00  0.00           H  
ATOM   1160  N   GLN A 172     -10.879  -7.217  -8.265  1.00  0.00           N  
ATOM   1161  CA  GLN A 172     -10.922  -8.013  -9.491  1.00  0.00           C  
ATOM   1162  C   GLN A 172     -10.886  -7.153 -10.753  1.00  0.00           C  
ATOM   1163  O   GLN A 172     -10.207  -7.501 -11.723  1.00  0.00           O  
ATOM   1164  CB  GLN A 172     -12.180  -8.885  -9.508  1.00  0.00           C  
ATOM   1165  CEN GLN A 172     -12.797 -10.491  -9.217  1.00  0.00           X  
ATOM   1166  H   GLN A 172     -11.689  -7.198  -7.663  1.00  0.00           H  
ATOM   1167  N   GLU A 173     -11.623  -6.053 -10.786  1.00  0.00           N  
ATOM   1168  CA  GLU A 173     -11.643  -5.152 -11.927  1.00  0.00           C  
ATOM   1169  C   GLU A 173     -10.274  -4.472 -12.126  1.00  0.00           C  
ATOM   1170  O   GLU A 173      -9.788  -4.437 -13.262  1.00  0.00           O  
ATOM   1171  CB  GLU A 173     -12.741  -4.101 -11.749  1.00  0.00           C  
ATOM   1172  CEN GLU A 173     -14.317  -3.542 -12.077  1.00  0.00           X  
ATOM   1173  H   GLU A 173     -12.175  -5.798  -9.978  1.00  0.00           H  
ATOM   1174  N   VAL A 174      -9.559  -4.096 -11.051  1.00  0.00           N  
ATOM   1175  CA  VAL A 174      -8.222  -3.465 -11.127  1.00  0.00           C  
ATOM   1176  C   VAL A 174      -7.204  -4.460 -11.694  1.00  0.00           C  
ATOM   1177  O   VAL A 174      -6.419  -4.086 -12.567  1.00  0.00           O  
ATOM   1178  CB  VAL A 174      -7.736  -2.972  -9.751  1.00  0.00           C  
ATOM   1179  CEN VAL A 174      -7.607  -2.408  -9.378  1.00  0.00           X  
ATOM   1180  H   VAL A 174      -9.975  -4.249 -10.142  1.00  0.00           H  
ATOM   1181  N   LEU A 175      -7.241  -5.730 -11.267  1.00  0.00           N  
ATOM   1182  CA  LEU A 175      -6.329  -6.774 -11.761  1.00  0.00           C  
ATOM   1183  C   LEU A 175      -6.558  -7.097 -13.240  1.00  0.00           C  
ATOM   1184  O   LEU A 175      -5.613  -7.146 -14.032  1.00  0.00           O  
ATOM   1185  CB  LEU A 175      -6.482  -8.045 -10.917  1.00  0.00           C  
ATOM   1186  CEN LEU A 175      -5.617  -8.673  -9.807  1.00  0.00           X  
ATOM   1187  H   LEU A 175      -7.903  -5.961 -10.540  1.00  0.00           H  
ATOM   1188  N   LYS A 176      -7.818  -7.304 -13.649  1.00  0.00           N  
ATOM   1189  CA  LYS A 176      -8.147  -7.614 -15.049  1.00  0.00           C  
ATOM   1190  C   LYS A 176      -7.703  -6.495 -15.979  1.00  0.00           C  
ATOM   1191  O   LYS A 176      -7.109  -6.781 -17.020  1.00  0.00           O  
ATOM   1192  CB  LYS A 176      -9.647  -7.861 -15.211  1.00  0.00           C  
ATOM   1193  CEN LYS A 176     -11.239  -9.230 -15.474  1.00  0.00           X  
ATOM   1194  H   LYS A 176      -8.553  -7.229 -12.961  1.00  0.00           H  
ATOM   1195  N   ASN A 177      -7.988  -5.244 -15.636  1.00  0.00           N  
ATOM   1196  CA  ASN A 177      -7.542  -4.100 -16.414  1.00  0.00           C  
ATOM   1197  C   ASN A 177      -6.017  -4.073 -16.513  1.00  0.00           C  
ATOM   1198  O   ASN A 177      -5.496  -4.407 -17.571  1.00  0.00           O  
ATOM   1199  CB  ASN A 177      -8.059  -2.798 -15.833  1.00  0.00           C  
ATOM   1200  CEN ASN A 177      -8.884  -2.160 -15.955  1.00  0.00           X  
ATOM   1201  H   ASN A 177      -8.526  -5.083 -14.796  1.00  0.00           H  
ATOM   1202  N   LEU A 178      -5.284  -3.862 -15.420  1.00  0.00           N  
ATOM   1203  CA  LEU A 178      -3.829  -3.707 -15.451  1.00  0.00           C  
ATOM   1204  C   LEU A 178      -3.137  -4.844 -16.230  1.00  0.00           C  
ATOM   1205  O   LEU A 178      -2.232  -4.592 -17.027  1.00  0.00           O  
ATOM   1206  CB  LEU A 178      -3.285  -3.637 -14.018  1.00  0.00           C  
ATOM   1207  CEN LEU A 178      -2.790  -2.469 -13.144  1.00  0.00           X  
ATOM   1208  H   LEU A 178      -5.751  -3.778 -14.530  1.00  0.00           H  
ATOM   1209  N   HIS A 179      -3.632  -6.077 -16.109  1.00  0.00           N  
ATOM   1210  CA  HIS A 179      -3.064  -7.245 -16.788  1.00  0.00           C  
ATOM   1211  C   HIS A 179      -3.079  -7.137 -18.322  1.00  0.00           C  
ATOM   1212  O   HIS A 179      -2.108  -7.515 -18.981  1.00  0.00           O  
ATOM   1213  CB  HIS A 179      -3.810  -8.511 -16.356  1.00  0.00           C  
ATOM   1214  CEN HIS A 179      -3.679  -9.544 -15.384  1.00  0.00           X  
ATOM   1215  H   HIS A 179      -4.384  -6.222 -15.450  1.00  0.00           H  
ATOM   1216  N   LYS A 180      -4.156  -6.619 -18.928  1.00  0.00           N  
ATOM   1217  CA  LYS A 180      -4.243  -6.473 -20.394  1.00  0.00           C  
ATOM   1218  C   LYS A 180      -3.659  -5.123 -20.846  1.00  0.00           C  
ATOM   1219  O   LYS A 180      -2.840  -5.098 -21.769  1.00  0.00           O  
ATOM   1220  CB  LYS A 180      -5.693  -6.604 -20.864  1.00  0.00           C  
ATOM   1221  CEN LYS A 180      -7.198  -7.770 -21.784  1.00  0.00           X  
ATOM   1222  H   LYS A 180      -4.873  -6.203 -18.348  1.00  0.00           H  
ATOM   1223  N   ASN A 181      -4.026  -4.024 -20.186  1.00  0.00           N  
ATOM   1224  CA  ASN A 181      -3.691  -2.651 -20.595  1.00  0.00           C  
ATOM   1225  C   ASN A 181      -2.232  -2.478 -20.980  1.00  0.00           C  
ATOM   1226  O   ASN A 181      -1.957  -1.928 -22.049  1.00  0.00           O  
ATOM   1227  CB  ASN A 181      -4.046  -1.654 -19.507  1.00  0.00           C  
ATOM   1228  CEN ASN A 181      -4.859  -1.048 -19.236  1.00  0.00           X  
ATOM   1229  H   ASN A 181      -4.712  -4.135 -19.452  1.00  0.00           H  
ATOM   1230  N   ASP A 182      -1.318  -3.004 -20.167  1.00  0.00           N  
ATOM   1231  CA  ASP A 182       0.120  -2.791 -20.322  1.00  0.00           C  
ATOM   1232  C   ASP A 182       0.595  -3.111 -21.759  1.00  0.00           C  
ATOM   1233  O   ASP A 182       1.525  -2.495 -22.292  1.00  0.00           O  
ATOM   1234  CB  ASP A 182       0.890  -3.641 -19.308  1.00  0.00           C  
ATOM   1235  CEN ASP A 182       1.327  -3.565 -18.391  1.00  0.00           X  
ATOM   1236  H   ASP A 182      -1.634  -3.538 -19.368  1.00  0.00           H  
ATOM   1237  N   ARG A 183      -0.118  -4.009 -22.463  1.00  0.00           N  
ATOM   1238  CA  ARG A 183       0.208  -4.417 -23.834  1.00  0.00           C  
ATOM   1239  C   ARG A 183       0.018  -3.351 -24.914  1.00  0.00           C  
ATOM   1240  O   ARG A 183       0.700  -3.465 -25.931  1.00  0.00           O  
ATOM   1241  CB  ARG A 183      -0.545  -5.684 -24.212  1.00  0.00           C  
ATOM   1242  CEN ARG A 183      -1.058  -8.085 -24.561  1.00  0.00           X  
ATOM   1243  H   ARG A 183      -0.914  -4.426 -21.996  1.00  0.00           H  
ATOM   1244  N   SER A 184      -0.857  -2.348 -24.753  1.00  0.00           N  
ATOM   1245  CA  SER A 184      -1.063  -1.317 -25.794  1.00  0.00           C  
ATOM   1246  C   SER A 184      -0.654   0.120 -25.459  1.00  0.00           C  
ATOM   1247  O   SER A 184      -0.347   0.850 -26.388  1.00  0.00           O  
ATOM   1248  CB  SER A 184      -2.525  -1.321 -26.194  1.00  0.00           C  
ATOM   1249  CEN SER A 184      -3.066  -1.355 -26.144  1.00  0.00           X  
ATOM   1250  H   SER A 184      -1.522  -2.409 -23.996  1.00  0.00           H  
ATOM   1251  N   GLY A 185      -0.565   0.520 -24.183  1.00  0.00           N  
ATOM   1252  CA  GLY A 185      -0.244   1.897 -23.776  1.00  0.00           C  
ATOM   1253  C   GLY A 185      -1.362   2.948 -23.938  1.00  0.00           C  
ATOM   1254  O   GLY A 185      -2.533   2.601 -24.025  1.00  0.00           O  
ATOM   1255  CEN GLY A 185      -0.244   1.897 -23.776  1.00  0.00           X  
ATOM   1256  H   GLY A 185      -0.600  -0.194 -23.469  1.00  0.00           H  
ATOM   1257  N   LYS A 186      -0.952   4.204 -24.168  1.00  0.00           N  
ATOM   1258  CA  LYS A 186      -1.744   5.444 -24.366  1.00  0.00           C  
ATOM   1259  C   LYS A 186      -2.976   5.658 -23.489  1.00  0.00           C  
ATOM   1260  O   LYS A 186      -2.775   5.909 -22.305  1.00  0.00           O  
ATOM   1261  CB  LYS A 186      -2.188   5.521 -25.828  1.00  0.00           C  
ATOM   1262  CEN LYS A 186      -1.914   6.333 -27.762  1.00  0.00           X  
ATOM   1263  H   LYS A 186       0.047   4.321 -24.244  1.00  0.00           H  
ATOM   1264  N   ASP A 187      -4.203   5.510 -23.984  1.00  0.00           N  
ATOM   1265  CA  ASP A 187      -5.372   5.874 -23.156  1.00  0.00           C  
ATOM   1266  C   ASP A 187      -5.438   5.116 -21.823  1.00  0.00           C  
ATOM   1267  O   ASP A 187      -5.954   5.605 -20.826  1.00  0.00           O  
ATOM   1268  CB  ASP A 187      -6.664   5.635 -23.940  1.00  0.00           C  
ATOM   1269  CEN ASP A 187      -7.341   6.141 -24.509  1.00  0.00           X  
ATOM   1270  H   ASP A 187      -4.320   5.453 -24.984  1.00  0.00           H  
ATOM   1271  N   ASN A 188      -4.798   3.957 -21.764  1.00  0.00           N  
ATOM   1272  CA  ASN A 188      -4.743   3.171 -20.545  1.00  0.00           C  
ATOM   1273  C   ASN A 188      -4.253   3.964 -19.308  1.00  0.00           C  
ATOM   1274  O   ASN A 188      -4.468   3.525 -18.178  1.00  0.00           O  
ATOM   1275  CB  ASN A 188      -3.874   1.944 -20.753  1.00  0.00           C  
ATOM   1276  CEN ASN A 188      -3.988   0.948 -21.064  1.00  0.00           X  
ATOM   1277  H   ASN A 188      -4.528   3.529 -22.637  1.00  0.00           H  
ATOM   1278  N   ILE A 189      -3.512   5.070 -19.473  1.00  0.00           N  
ATOM   1279  CA  ILE A 189      -3.037   5.859 -18.316  1.00  0.00           C  
ATOM   1280  C   ILE A 189      -4.240   6.398 -17.539  1.00  0.00           C  
ATOM   1281  O   ILE A 189      -4.245   6.326 -16.318  1.00  0.00           O  
ATOM   1282  CB  ILE A 189      -2.137   7.034 -18.741  1.00  0.00           C  
ATOM   1283  CEN ILE A 189      -1.116   7.337 -18.974  1.00  0.00           X  
ATOM   1284  H   ILE A 189      -3.411   5.449 -20.405  1.00  0.00           H  
ATOM   1285  N   HIS A 190      -5.274   6.863 -18.247  1.00  0.00           N  
ATOM   1286  CA  HIS A 190      -6.478   7.421 -17.624  1.00  0.00           C  
ATOM   1287  C   HIS A 190      -7.321   6.337 -16.940  1.00  0.00           C  
ATOM   1288  O   HIS A 190      -7.794   6.549 -15.829  1.00  0.00           O  
ATOM   1289  CB  HIS A 190      -7.325   8.160 -18.665  1.00  0.00           C  
ATOM   1290  CEN HIS A 190      -7.503   9.491 -19.140  1.00  0.00           X  
ATOM   1291  H   HIS A 190      -5.285   6.728 -19.248  1.00  0.00           H  
ATOM   1292  N   ASP A 191      -7.474   5.169 -17.570  1.00  0.00           N  
ATOM   1293  CA  ASP A 191      -8.224   4.057 -16.977  1.00  0.00           C  
ATOM   1294  C   ASP A 191      -7.551   3.545 -15.697  1.00  0.00           C  
ATOM   1295  O   ASP A 191      -8.218   3.342 -14.688  1.00  0.00           O  
ATOM   1296  CB  ASP A 191      -8.372   2.915 -17.985  1.00  0.00           C  
ATOM   1297  CEN ASP A 191      -9.041   2.544 -18.657  1.00  0.00           X  
ATOM   1298  H   ASP A 191      -7.131   5.065 -18.512  1.00  0.00           H  
ATOM   1299  N   VAL A 192      -6.222   3.383 -15.719  1.00  0.00           N  
ATOM   1300  CA  VAL A 192      -5.453   2.902 -14.560  1.00  0.00           C  
ATOM   1301  C   VAL A 192      -5.511   3.907 -13.412  1.00  0.00           C  
ATOM   1302  O   VAL A 192      -5.758   3.497 -12.285  1.00  0.00           O  
ATOM   1303  CB  VAL A 192      -3.979   2.639 -14.923  1.00  0.00           C  
ATOM   1304  CEN VAL A 192      -3.511   2.142 -15.018  1.00  0.00           X  
ATOM   1305  H   VAL A 192      -5.730   3.647 -16.558  1.00  0.00           H  
ATOM   1306  N   ASP A 193      -5.324   5.201 -13.688  1.00  0.00           N  
ATOM   1307  CA  ASP A 193      -5.368   6.257 -12.671  1.00  0.00           C  
ATOM   1308  C   ASP A 193      -6.743   6.318 -11.991  1.00  0.00           C  
ATOM   1309  O   ASP A 193      -6.817   6.296 -10.763  1.00  0.00           O  
ATOM   1310  CB  ASP A 193      -5.028   7.613 -13.292  1.00  0.00           C  
ATOM   1311  CEN ASP A 193      -4.240   8.249 -13.406  1.00  0.00           X  
ATOM   1312  H   ASP A 193      -5.124   5.478 -14.639  1.00  0.00           H  
ATOM   1313  N   ASN A 194      -7.831   6.277 -12.764  1.00  0.00           N  
ATOM   1314  CA  ASN A 194      -9.197   6.291 -12.234  1.00  0.00           C  
ATOM   1315  C   ASN A 194      -9.486   5.068 -11.360  1.00  0.00           C  
ATOM   1316  O   ASN A 194     -10.102   5.178 -10.306  1.00  0.00           O  
ATOM   1317  CB  ASN A 194     -10.219   6.383 -13.352  1.00  0.00           C  
ATOM   1318  CEN ASN A 194     -10.743   7.129 -13.872  1.00  0.00           X  
ATOM   1319  H   ASN A 194      -7.701   6.260 -13.768  1.00  0.00           H  
ATOM   1320  N   HIS A 195      -9.042   3.890 -11.798  1.00  0.00           N  
ATOM   1321  CA  HIS A 195      -9.226   2.682 -11.013  1.00  0.00           C  
ATOM   1322  C   HIS A 195      -8.495   2.746  -9.669  1.00  0.00           C  
ATOM   1323  O   HIS A 195      -9.071   2.400  -8.641  1.00  0.00           O  
ATOM   1324  CB  HIS A 195      -8.752   1.460 -11.807  1.00  0.00           C  
ATOM   1325  CEN HIS A 195      -9.311   0.464 -12.659  1.00  0.00           X  
ATOM   1326  H   HIS A 195      -8.600   3.827 -12.701  1.00  0.00           H  
ATOM   1327  N   LEU A 196      -7.268   3.269  -9.654  1.00  0.00           N  
ATOM   1328  CA  LEU A 196      -6.488   3.432  -8.434  1.00  0.00           C  
ATOM   1329  C   LEU A 196      -7.170   4.382  -7.440  1.00  0.00           C  
ATOM   1330  O   LEU A 196      -7.274   4.054  -6.264  1.00  0.00           O  
ATOM   1331  CB  LEU A 196      -5.083   3.939  -8.780  1.00  0.00           C  
ATOM   1332  CEN LEU A 196      -3.708   3.247  -8.847  1.00  0.00           X  
ATOM   1333  H   LEU A 196      -6.865   3.593 -10.523  1.00  0.00           H  
ATOM   1334  N   GLN A 197      -7.686   5.525  -7.907  1.00  0.00           N  
ATOM   1335  CA  GLN A 197      -8.397   6.483  -7.050  1.00  0.00           C  
ATOM   1336  C   GLN A 197      -9.648   5.856  -6.425  1.00  0.00           C  
ATOM   1337  O   GLN A 197      -9.830   5.972  -5.217  1.00  0.00           O  
ATOM   1338  CB  GLN A 197      -8.790   7.727  -7.851  1.00  0.00           C  
ATOM   1339  CEN GLN A 197      -8.362   9.382  -8.204  1.00  0.00           X  
ATOM   1340  H   GLN A 197      -7.613   5.720  -8.897  1.00  0.00           H  
ATOM   1341  N   ASN A 198     -10.452   5.126  -7.207  1.00  0.00           N  
ATOM   1342  CA  ASN A 198     -11.665   4.482  -6.688  1.00  0.00           C  
ATOM   1343  C   ASN A 198     -11.332   3.433  -5.608  1.00  0.00           C  
ATOM   1344  O   ASN A 198     -11.969   3.408  -4.564  1.00  0.00           O  
ATOM   1345  CB  ASN A 198     -12.471   3.847  -7.806  1.00  0.00           C  
ATOM   1346  CEN ASN A 198     -13.258   4.110  -8.448  1.00  0.00           X  
ATOM   1347  H   ASN A 198     -10.249   5.066  -8.194  1.00  0.00           H  
ATOM   1348  N   VAL A 199     -10.262   2.649  -5.804  1.00  0.00           N  
ATOM   1349  CA  VAL A 199      -9.795   1.643  -4.827  1.00  0.00           C  
ATOM   1350  C   VAL A 199      -9.345   2.295  -3.513  1.00  0.00           C  
ATOM   1351  O   VAL A 199      -9.671   1.808  -2.428  1.00  0.00           O  
ATOM   1352  CB  VAL A 199      -8.631   0.806  -5.390  1.00  0.00           C  
ATOM   1353  CEN VAL A 199      -8.459   0.180  -5.620  1.00  0.00           X  
ATOM   1354  H   VAL A 199      -9.782   2.720  -6.687  1.00  0.00           H  
ATOM   1355  N   ILE A 200      -8.592   3.397  -3.575  1.00  0.00           N  
ATOM   1356  CA  ILE A 200      -8.147   4.137  -2.380  1.00  0.00           C  
ATOM   1357  C   ILE A 200      -9.341   4.632  -1.568  1.00  0.00           C  
ATOM   1358  O   ILE A 200      -9.352   4.465  -0.344  1.00  0.00           O  
ATOM   1359  CB  ILE A 200      -7.259   5.340  -2.750  1.00  0.00           C  
ATOM   1360  CEN ILE A 200      -6.242   5.664  -2.968  1.00  0.00           X  
ATOM   1361  H   ILE A 200      -8.361   3.765  -4.488  1.00  0.00           H  
ATOM   1362  N   GLU A 201     -10.324   5.249  -2.225  1.00  0.00           N  
ATOM   1363  CA  GLU A 201     -11.538   5.752  -1.581  1.00  0.00           C  
ATOM   1364  C   GLU A 201     -12.282   4.624  -0.861  1.00  0.00           C  
ATOM   1365  O   GLU A 201     -12.631   4.771   0.311  1.00  0.00           O  
ATOM   1366  CB  GLU A 201     -12.455   6.419  -2.608  1.00  0.00           C  
ATOM   1367  CEN GLU A 201     -13.050   7.826  -3.363  1.00  0.00           X  
ATOM   1368  H   GLU A 201     -10.266   5.323  -3.231  1.00  0.00           H  
ATOM   1369  N   ASP A 202     -12.413   3.457  -1.492  1.00  0.00           N  
ATOM   1370  CA  ASP A 202     -13.093   2.298  -0.914  1.00  0.00           C  
ATOM   1371  C   ASP A 202     -12.381   1.749   0.325  1.00  0.00           C  
ATOM   1372  O   ASP A 202     -13.030   1.477   1.342  1.00  0.00           O  
ATOM   1373  CB  ASP A 202     -13.229   1.193  -1.965  1.00  0.00           C  
ATOM   1374  CEN ASP A 202     -13.903   0.826  -2.634  1.00  0.00           X  
ATOM   1375  H   ASP A 202     -12.151   3.407  -2.465  1.00  0.00           H  
ATOM   1376  N   ILE A 203     -11.046   1.644   0.301  1.00  0.00           N  
ATOM   1377  CA  ILE A 203     -10.272   1.158   1.454  1.00  0.00           C  
ATOM   1378  C   ILE A 203     -10.460   2.110   2.620  1.00  0.00           C  
ATOM   1379  O   ILE A 203     -10.721   1.659   3.732  1.00  0.00           O  
ATOM   1380  CB  ILE A 203      -8.770   1.030   1.138  1.00  0.00           C  
ATOM   1381  CEN ILE A 203      -7.995   0.376   0.738  1.00  0.00           X  
ATOM   1382  H   ILE A 203     -10.565   1.955  -0.532  1.00  0.00           H  
ATOM   1383  N   HIS A 204     -10.358   3.419   2.399  1.00  0.00           N  
ATOM   1384  CA  HIS A 204     -10.526   4.410   3.454  1.00  0.00           C  
ATOM   1385  C   HIS A 204     -11.897   4.315   4.136  1.00  0.00           C  
ATOM   1386  O   HIS A 204     -11.970   4.258   5.371  1.00  0.00           O  
ATOM   1387  CB  HIS A 204     -10.323   5.820   2.890  1.00  0.00           C  
ATOM   1388  CEN HIS A 204      -9.271   6.774   2.765  1.00  0.00           X  
ATOM   1389  H   HIS A 204     -10.192   3.737   1.455  1.00  0.00           H  
ATOM   1390  N   ASP A 205     -12.972   4.208   3.366  1.00  0.00           N  
ATOM   1391  CA  ASP A 205     -14.333   4.099   3.884  1.00  0.00           C  
ATOM   1392  C   ASP A 205     -14.533   2.823   4.708  1.00  0.00           C  
ATOM   1393  O   ASP A 205     -15.102   2.865   5.807  1.00  0.00           O  
ATOM   1394  CB  ASP A 205     -15.342   4.143   2.733  1.00  0.00           C  
ATOM   1395  CEN ASP A 205     -15.951   4.800   2.248  1.00  0.00           X  
ATOM   1396  H   ASP A 205     -12.852   4.254   2.365  1.00  0.00           H  
ATOM   1397  N   PHE A 206     -14.016   1.687   4.236  1.00  0.00           N  
ATOM   1398  CA  PHE A 206     -14.118   0.408   4.930  1.00  0.00           C  
ATOM   1399  C   PHE A 206     -13.373   0.439   6.268  1.00  0.00           C  
ATOM   1400  O   PHE A 206     -13.928   0.035   7.290  1.00  0.00           O  
ATOM   1401  CB  PHE A 206     -13.576  -0.718   4.048  1.00  0.00           C  
ATOM   1402  CEN PHE A 206     -14.138  -1.836   3.068  1.00  0.00           X  
ATOM   1403  H   PHE A 206     -13.509   1.722   3.363  1.00  0.00           H  
ATOM   1404  N   MET A 207     -12.146   0.976   6.295  1.00  0.00           N  
ATOM   1405  CA  MET A 207     -11.329   1.102   7.502  1.00  0.00           C  
ATOM   1406  C   MET A 207     -12.008   1.993   8.531  1.00  0.00           C  
ATOM   1407  O   MET A 207     -12.002   1.680   9.723  1.00  0.00           O  
ATOM   1408  CB  MET A 207      -9.949   1.656   7.155  1.00  0.00           C  
ATOM   1409  CEN MET A 207      -8.254   1.213   7.050  1.00  0.00           X  
ATOM   1410  H   MET A 207     -11.779   1.331   5.425  1.00  0.00           H  
ATOM   1411  N   GLN A 208     -12.617   3.095   8.089  1.00  0.00           N  
ATOM   1412  CA  GLN A 208     -13.324   4.016   8.964  1.00  0.00           C  
ATOM   1413  C   GLN A 208     -14.551   3.348   9.595  1.00  0.00           C  
ATOM   1414  O   GLN A 208     -14.794   3.509  10.792  1.00  0.00           O  
ATOM   1415  CB  GLN A 208     -13.752   5.264   8.188  1.00  0.00           C  
ATOM   1416  CEN GLN A 208     -13.357   6.931   7.851  1.00  0.00           X  
ATOM   1417  H   GLN A 208     -12.531   3.332   7.112  1.00  0.00           H  
ATOM   1418  N   ALA A 209     -15.273   2.528   8.829  1.00  0.00           N  
ATOM   1419  CA  ALA A 209     -16.406   1.758   9.321  1.00  0.00           C  
ATOM   1420  C   ALA A 209     -15.976   0.695  10.347  1.00  0.00           C  
ATOM   1421  O   ALA A 209     -16.651   0.500  11.360  1.00  0.00           O  
ATOM   1422  CB  ALA A 209     -17.138   1.111   8.154  1.00  0.00           C  
ATOM   1423  CEN ALA A 209     -17.138   1.111   8.155  1.00  0.00           X  
ATOM   1424  H   ALA A 209     -15.037   2.458   7.848  1.00  0.00           H  
ATOM   1425  N   ALA A 210     -14.835   0.030  10.140  1.00  0.00           N  
ATOM   1426  CA  ALA A 210     -14.269  -0.936  11.074  1.00  0.00           C  
ATOM   1427  C   ALA A 210     -13.867  -0.266  12.397  1.00  0.00           C  
ATOM   1428  O   ALA A 210     -14.136  -0.805  13.474  1.00  0.00           O  
ATOM   1429  CB  ALA A 210     -13.075  -1.637  10.442  1.00  0.00           C  
ATOM   1430  CEN ALA A 210     -13.076  -1.637  10.443  1.00  0.00           X  
ATOM   1431  H   ALA A 210     -14.349   0.183   9.266  1.00  0.00           H  
ATOM   1432  N   ALA A 211     -13.285   0.935  12.344  1.00  0.00           N  
ATOM   1433  CA  ALA A 211     -12.857   1.695  13.516  1.00  0.00           C  
ATOM   1434  C   ALA A 211     -14.055   2.167  14.352  1.00  0.00           C  
ATOM   1435  O   ALA A 211     -14.032   2.023  15.577  1.00  0.00           O  
ATOM   1436  CB  ALA A 211     -12.004   2.880  13.087  1.00  0.00           C  
ATOM   1437  CEN ALA A 211     -12.005   2.880  13.088  1.00  0.00           X  
ATOM   1438  H   ALA A 211     -13.115   1.337  11.435  1.00  0.00           H  
ATOM   1439  N   ALA A 212     -15.121   2.666  13.719  1.00  0.00           N  
ATOM   1440  CA  ALA A 212     -16.320   3.134  14.408  1.00  0.00           C  
ATOM   1441  C   ALA A 212     -17.062   1.966  15.082  1.00  0.00           C  
ATOM   1442  O   ALA A 212     -17.415   2.062  16.257  1.00  0.00           O  
ATOM   1443  CB  ALA A 212     -17.234   3.863  13.434  1.00  0.00           C  
ATOM   1444  CEN ALA A 212     -17.234   3.863  13.435  1.00  0.00           X  
ATOM   1445  H   ALA A 212     -15.101   2.728  12.712  1.00  0.00           H  
ATOM   1446  N   ALA A 213     -17.193   0.826  14.401  1.00  0.00           N  
ATOM   1447  CA  ALA A 213     -17.878  -0.357  14.933  1.00  0.00           C  
ATOM   1448  C   ALA A 213     -17.121  -1.002  16.111  1.00  0.00           C  
ATOM   1449  O   ALA A 213     -17.737  -1.450  17.085  1.00  0.00           O  
ATOM   1450  CB  ALA A 213     -18.089  -1.373  13.821  1.00  0.00           C  
ATOM   1451  CEN ALA A 213     -18.089  -1.373  13.822  1.00  0.00           X  
ATOM   1452  H   ALA A 213     -16.853   0.792  13.451  1.00  0.00           H  
ATOM   1453  N   ALA A 214     -15.787  -1.045  16.059  1.00  0.00           N  
ATOM   1454  CA  ALA A 214     -14.949  -1.531  17.150  1.00  0.00           C  
ATOM   1455  C   ALA A 214     -15.112  -0.696  18.432  1.00  0.00           C  
ATOM   1456  O   ALA A 214     -15.148  -1.270  19.521  1.00  0.00           O  
ATOM   1457  CB  ALA A 214     -13.493  -1.552  16.710  1.00  0.00           C  
ATOM   1458  CEN ALA A 214     -13.493  -1.552  16.711  1.00  0.00           X  
ATOM   1459  H   ALA A 214     -15.338  -0.750  15.202  1.00  0.00           H  
ATOM   1460  N   ASN A 215     -15.244   0.630  18.319  1.00  0.00           N  
ATOM   1461  CA  ASN A 215     -15.479   1.526  19.452  1.00  0.00           C  
ATOM   1462  C   ASN A 215     -16.844   1.319  20.119  1.00  0.00           C  
ATOM   1463  O   ASN A 215     -16.888   1.218  21.338  1.00  0.00           O  
ATOM   1464  CB  ASN A 215     -15.331   2.976  19.029  1.00  0.00           C  
ATOM   1465  CEN ASN A 215     -14.577   3.705  18.986  1.00  0.00           X  
ATOM   1466  H   ASN A 215     -15.150   1.040  17.402  1.00  0.00           H  
ATOM   1467  N   CYS A 216     -17.926   1.122  19.361  1.00  0.00           N  
ATOM   1468  CA  CYS A 216     -19.266   0.903  19.921  1.00  0.00           C  
ATOM   1469  C   CYS A 216     -19.408  -0.442  20.673  1.00  0.00           C  
ATOM   1470  O   CYS A 216     -20.123  -0.513  21.669  1.00  0.00           O  
ATOM   1471  CB  CYS A 216     -20.139   0.904  18.666  1.00  0.00           C  
ATOM   1472  CEN CYS A 216     -20.801   1.610  18.325  1.00  0.00           X  
ATOM   1473  H   CYS A 216     -17.833   1.173  18.356  1.00  0.00           H  
ATOM   1474  N   ARG A 217     -18.770  -1.520  20.193  1.00  0.00           N  
ATOM   1475  CA  ARG A 217     -18.785  -2.867  20.785  1.00  0.00           C  
ATOM   1476  C   ARG A 217     -18.349  -2.913  22.264  1.00  0.00           C  
ATOM   1477  O   ARG A 217     -18.893  -3.738  23.001  1.00  0.00           O  
ATOM   1478  CB  ARG A 217     -17.968  -3.842  19.952  1.00  0.00           C  
ATOM   1479  CEN ARG A 217     -17.389  -5.573  18.272  1.00  0.00           X  
ATOM   1480  H   ARG A 217     -18.222  -1.386  19.355  1.00  0.00           H  
ATOM   1481  N   LYS A 218     -17.360  -2.107  22.673  1.00  0.00           N  
ATOM   1482  CA  LYS A 218     -16.842  -2.020  24.053  1.00  0.00           C  
ATOM   1483  C   LYS A 218     -17.991  -1.784  25.022  1.00  0.00           C  
ATOM   1484  O   LYS A 218     -17.901  -2.345  26.134  1.00  0.00           O  
ATOM   1485  CB  LYS A 218     -15.805  -0.903  24.185  1.00  0.00           C  
ATOM   1486  CEN LYS A 218     -13.777  -0.330  24.373  1.00  0.00           X  
ATOM   1487  H   LYS A 218     -17.138  -1.315  22.087  1.00  0.00           H  
TER                                                                             
# All scores below are weighted scores, not raw scores.
#BEGIN_POSE_ENERGIES_TABLE ./minmover_pdb/pose_16.pdb
label vdw cenpack pair env cbeta hs_pair ss_pair sheet total
weights 1 0.5 1 1 0.25 1 1 1 NA
pose 4.17837 -3.23804 -9.03687 -4.12502 12.1429 0 0 0 -0.07863
MET:NtermProteinFull_1 0 -0.15409 -0.13242 0.10186 0.02978 0 0 0 -0.15486
TYR_2 0 -0.05538 0.01402 0.7968 0.07025 0 0 0 0.82568
GLY_3 0 -0.06013 0.05263 0.0322 0.07081 0 0 0 0.09552
LYS_4 0 -0.22162 0.13353 -0.42611 0.04262 0 0 0 -0.47159
LEU_5 0 0.00368 -0.21027 0.24309 0.04308 0 0 0 0.07957
ASN_6 0 -0.00746 0.06136 -0.40966 0.07034 0 0 0 -0.28542
ASP_7 0 0.05968 -0.02724 -0.47618 0.06904 0 0 0 -0.3747
LEU_8 0 0.13796 -0.31567 -0.30366 0.03824 0 0 0 -0.44312
LEU_9 0 -0.03981 -0.13005 0.75945 0.06895 0 0 0 0.65854
GLU_10 0 -0.03565 -0.00232 -0.82678 0.06953 0 0 0 -0.79522
ASP_11 0 -0.11095 0.29603 -0.1485 0.06943 0 0 0 0.10601
LEU_12 0 0.12465 -0.62319 -0.50394 0.04458 0 0 0 -0.95791
GLN_13 0 0.00906 0.08574 -0.49415 0.06893 0 0 0 -0.33042
GLU_14 0 0.01011 -0.20639 -0.71584 0.06921 0 0 0 -0.84291
VAL_15 0 0.03928 -0.59443 -0.27892 0.04458 0 0 0 -0.7895
LEU_16 0 -0.23585 -0.09728 0.08126 0.03808 0 0 0 -0.21378
LYS_17 0 -0.07073 0.02812 -0.8715 0.06961 0 0 0 -0.8445
ASN_18 0 -0.25075 -0.19967 -0.13901 0.04268 0 0 0 -0.54676
LEU_19 0 -0.14027 -0.08474 -0.45811 0.0323 0 0 0 -0.65083
HIS_D_20 0 -0.21318 -0.10075 -0.06774 0.03687 0 0 0 -0.3448
LYS_21 0 -0.02646 -0.06609 -1.04927 0.06961 0 0 0 -1.07222
ASN_22 0 -0.06143 -0.03887 -0.24178 0.04285 0 0 0 -0.29923
ASP_23 0.00074 0.21086 0.23898 -0.03907 0.04318 0 0 0 0.45468
ARG_24 0 0.0294 0.13758 -0.7542 0.07134 0 0 0 -0.51588
SER_25 0 -0.05108 0.03006 -0.22078 0.03634 0 0 0 -0.20545
GLY_26 0 -0.06167 -0.08321 -0.06259 0.03487 0 0 0 -0.17259
LYS_27 0 -0.03313 -0.15252 -0.96458 0.07134 0 0 0 -1.07889
ASP_28 0 -0.00305 -0.09477 -0.52292 0.06997 0 0 0 -0.55077
ASN_29 0 0.03937 -0.13643 0.12528 0.03528 0 0 0 0.06351
ILE_30 2.03538 0.62494 0.60077 0.20907 0.04557 0 0 0 3.51572
HIS_31 0 0.00916 -0.13493 0.159 0.06943 0 0 0 0.10265
ASP_32 0 -0.08176 -0.28971 -0.24167 0.06893 0 0 0 -0.54422
VAL_33 0 0.31191 0.03778 -0.27892 0.03996 0 0 0 0.11073
ASP_34 0 -0.00769 0.04921 -0.37876 0.04551 0 0 0 -0.29173
ASN_35 0 -0.07333 -0.05215 -0.36221 0.06878 0 0 0 -0.41891
HIS_D_36 0 0.00575 0.21653 -0.18191 0.04365 0 0 0 0.08401
LEU_37 0 -0.12316 -0.85289 -0.39148 0.03362 0 0 0 -1.33391
GLN_38 0 0.06071 0.12982 -0.55896 0.06894 0 0 0 -0.29949
ASN_39 0 0.0383 -0.15944 -0.28327 0.06891 0 0 0 -0.3355
VAL_40 0 -0.18421 -0.45622 -0.27892 0.04435 0 0 0 -0.87501
ILE_41 0 -0.33283 -0.32865 0.60227 0.04336 0 0 0 -0.01585
GLU_42 0 -0.05614 -0.03235 -0.82678 0.06962 0 0 0 -0.84565
ASP_43 0 -0.2631 0.29133 -0.31759 0.04303 0 0 0 -0.24633
ILE_44 0 -0.08846 -0.76195 -0.20059 0.04458 0 0 0 -1.00642
HIS_D_45 0 0.00166 0.16088 0.06501 0.06878 0 0 0 0.29633
ASP_46 0 0.00839 -0.08191 -0.47618 0.06894 0 0 0 -0.48076
PHE_47 0 0.18486 -0.10341 -0.30123 0.04365 0 0 0 -0.17615
MET_48 0 -0.01119 -0.23141 0.06168 0.07024 0 0 0 -0.11068
GLN_49 0 -0.04504 0.00084 -0.60368 0.06951 0 0 0 -0.57837
ALA_50 0 -0.17297 0.04485 0.16717 0.04087 0 0 0 0.07992
ALA_51 0 0.01979 -0.23274 -0.01847 0.03652 0 0 0 -0.19489
ALA_52 0 -0.07987 -0.07951 0.16717 0.03491 0 0 0 0.0427
ALA_53 0 -0.0457 0.01517 0.4142 0.03528 0 0 0 0.41895
ALA_54 0 0.07712 -0 0.15304 0.03098 0 0 0 0.26114
ALA_55 0 0.08854 0.07821 0.03291 0.03507 0 0 0 0.23473
ASN_56 0 -0.01084 -0.06553 -0.24178 0.0353 0 0 0 -0.28284
CYS_57 0 0.00148 0.0522 1.81599 0.04518 0 0 0 1.91484
ARG_58 0 0.02582 0.20834 -0.26954 0.06938 0 0 0 0.034
LYS_59 0 0.04332 -0.10455 -0.42611 0.03634 0 0 0 -0.45099
GLY_60 0 -0.05247 -0.04453 0.16011 0.04456 0 0 0 0.10766
SER_61 0 -0.06565 0.01568 -0.18312 0.04345 0 0 0 -0.18964
PRO_62 0 -0.05803 -0.26139 -0.18151 0.03637 0 0 0 -0.46455
GLY_63 0.00434 0.64712 -0.00445 -0.08884 0.03743 0 0 0 0.59562
SER_64 0 0.0209 -0.12799 -0.0106 0.03868 0 0 0 -0.079
PRO_65 0 -0.00879 -0.20477 -0.18151 0.04559 0 0 0 -0.34948
ALA_66 0 -0.01591 0.09029 0.4142 0.04731 0 0 0 0.53588
GLY_67 0 -0.04563 -0.03249 0.91259 0.04109 0 0 0 0.87555
SER_68 0 -0.04516 -0.0179 0.29023 0.04731 0 0 0 0.27447
PRO_69 0 0 0 0.2123 0.04957 0 0 0 0.26186
THR_70 0 0 0 0.43096 0.07499 0 0 0 0.50594
SER_71 0 0 0 0.29023 0.07582 0 0 0 0.36605
THR_72 0 0 0 0.48779 0.07582 0 0 0 0.56361
GLU_73 0 0 0 -1.03403 0.07499 0 0 0 -0.95904
GLU_74 0 0 0 -0.93278 0.04957 0 0 0 -0.88321
GLY_75 0 0 0 0.91259 0.04957 0 0 0 0.96215
THR_76 0 0 0 0.48779 0.04859 0 0 0 0.53638
SER_77 0 0 0 0.29023 0.07509 0 0 0 0.36533
GLU_78 0 0 0 -1.01303 0.07573 0 0 0 -0.9373
SER_79 0 0 0 0.13063 0.07582 0 0 0 0.20645
ALA_80 0 0 0 0.89846 0.04957 0 0 0 0.94802
THR_81 0 0 0 0.48779 0.04957 0 0 0 0.53736
PRO_82 0 0 0 0.2123 0.07582 0 0 0 0.28812
GLU_83 0 0 0 -1.03403 0.07499 0 0 0 -0.95904
SER_84 0 0 0 0.13063 0.07508 0 0 0 0.20571
GLY_85 0 0 0 0.91259 0.04957 0 0 0 0.96215
PRO_86 0 0 0 0.51404 0.04957 0 0 0 0.5636
GLY_87 0 0 0 0.60923 0.04183 0 0 0 0.65106
THR_88 0 0 0 0.43096 0.04183 0 0 0 0.47278
SER_89 0 0 0 0.29023 0.04957 0 0 0 0.3398
THR_90 0 0 0 0.33798 0.07582 0 0 0 0.4138
GLU_91 0 0 0 -1.01303 0.07582 0 0 0 -0.93721
PRO_92 0 0 0 0.51404 0.07582 0 0 0 0.58986
SER_93 0 0 0 -0.0106 0.07499 0 0 0 0.06439
GLU_94 0 0 0 -1.01303 0.07582 0 0 0 -0.93721
GLY_95 0 0 0 0.91259 0.04957 0 0 0 0.96215
SER_96 0 0 0 -0.0106 0.07582 0 0 0 0.06522
ALA_97 0 0 0 0.77873 0.07508 0 0 0 0.85381
PRO_98 0 0 0 0.2123 0.04957 0 0 0 0.26186
GLY_99 0 0 0 0.91259 0.04883 0 0 0 0.96141
SER_100 0 0 0 -0.0106 0.04957 0 0 0 0.03897
PRO_101 0 0 0 0.51404 0.04957 0 0 0 0.5636
ALA_102 0 0 0 0.797 0.04957 0 0 0 0.84657
GLY_103 0 0 0 0.60923 0.04957 0 0 0 0.6588
SER_104 0 0 0 0.29023 0.04957 0 0 0 0.3398
PRO_105 0 0 0 0.51404 0.07582 0 0 0 0.58986
THR_106 0 0 0 0.33798 0.07499 0 0 0 0.41297
SER_107 0 0 0 0.29023 0.07508 0 0 0 0.36531
THR_108 0 0 0 0.48779 0.04957 0 0 0 0.53736
GLU_109 0.02783 0 0 -1.01303 0.07582 0 0 0 -0.90939
GLU_110 0.02783 0 0 -1.03403 0.04957 0 0 0 -0.95664
GLY_111 0 0 0 0.91259 0.07508 0 0 0 0.98767
THR_112 0 0 0 0.48779 0.07582 0 0 0 0.56361
SER_113 0 0 0 0.13063 0.07499 0 0 0 0.20562
THR_114 0 0 0 0.43096 0.07499 0 0 0 0.50594
GLU_115 0 0 0 -1.01303 0.07582 0 0 0 -0.93721
PRO_116 0 0 0 0.51404 0.07582 0 0 0 0.58986
SER_117 0 0 0 0.13063 0.07499 0 0 0 0.20562
GLU_118 0 0 0 -0.93278 0.07582 0 0 0 -0.85696
GLY_119 0 0 0 0.91259 0.04957 0 0 0 0.96215
SER_120 0 0 0 0.29023 0.04957 0 0 0 0.3398
ALA_121 0 0 0 0.89846 0.04957 0 0 0 0.94802
PRO_122 0 0 0 0.2123 0.04957 0 0 0 0.26186
GLY_123 0 0 0 0.91259 0.04957 0 0 0 0.96215
THR_124 0 0 0 0.43096 0.04957 0 0 0 0.48052
SER_125 0 0 0 0.13063 0.07582 0 0 0 0.20645
THR_126 0 0 0 0.33798 0.07499 0 0 0 0.41297
GLU_127 0 0 0 -1.01303 0.07582 0 0 0 -0.93721
PRO_128 0 0 0 0.2123 0.07582 0 0 0 0.28812
SER_129 0 0 0 0.13063 0.07508 0 0 0 0.20571
GLU_130 0 0 0 -1.03403 0.07582 0 0 0 -0.95821
GLY_131 0 0 0 0.91259 0.07582 0 0 0 0.98841
SER_132 0 0 0 0.29023 0.04972 0 0 0 0.33995
ALA_133 0 0 0 0.89846 0.04972 0 0 0 0.94817
PRO_134 0 0 0 0.2123 0.04957 0 0 0 0.26186
GLY_135 0.00249 0 0 0.91259 0.04957 0 0 0 0.96464
THR_136 0.00249 0 0 0.48779 0.04957 0 0 0 0.53984
SER_137 0 0 0 0.29023 0.04957 0 0 0 0.3398
GLU_138 0 0 0 -1.01303 0.07582 0 0 0 -0.93721
SER_139 0 0 0 0.29023 0.07553 0 0 0 0.36576
ALA_140 0 0 0 0.797 0.07451 0 0 0 0.87151
THR_141 0.0184 0 0 0.48779 0.07582 0 0 0 0.58201
PRO_142 0.0184 0 0 0.51404 0.07582 0 0 0 0.60826
GLU_143 0 0 0 -1.01303 0.07539 0 0 0 -0.93764
SER_144 0 -0.02356 -0.00728 0.29023 0.07356 0 0 0 0.33295
GLY_145 0 -0.00749 -0.04691 0.91259 0.04731 0 0 0 0.90549
PRO_146 0 -0.15095 -0.1643 -0.18151 0.03715 0 0 0 -0.45961
GLY_147 0 -0.08611 -0.09212 0.60923 0.04456 0 0 0 0.47556
SER_148 0 -0.01192 -0.02654 -0.0106 0.07212 0 0 0 0.02305
GLU_149 0.00434 0.65782 -0.05039 -0.25924 0.03743 0 0 0 0.38997
PRO_150 0 0.12205 -0.13764 0.043 0.07268 0 0 0 0.1001
ALA_151 0 -0.14847 0.12341 0.20553 0.04518 0 0 0 0.22565
THR_152 0 0.1073 -0.08431 0.12134 0.07143 0 0 0 0.21577
SER_153 0 0.04933 -0.06876 -0.0106 0.04183 0 0 0 0.0118
GLY_154 0 -0.03841 -0.13567 -0.07965 0.03634 0 0 0 -0.21739
SER_155 0 -0.01354 -0.05692 -0.11629 0.03923 0 0 0 -0.14752
GLU_156 0 -0.01225 -0.00905 -0.82678 0.04587 0 0 0 -0.80221
THR_157 0 -0.04822 0.04161 -0.20352 0.03718 0 0 0 -0.17295
PRO_158 0 -0.03859 0.02337 -0.05784 0.04518 0 0 0 -0.02788
GLY_159 0 0.02701 0.05186 -0.09146 0.03183 0 0 0 0.01924
MET_160 0 0.22281 -0.13985 0.0106 0.06951 0 0 0 0.16307
TYR_161 0 -0.01209 0.00571 0.85474 0.07085 0 0 0 0.91921
GLY_162 0 -0.07189 0.03143 -0.0429 0.0353 0 0 0 -0.04806
LYS_163 0 -0.20133 0.19248 -0.2228 0.03543 0 0 0 -0.19621
LEU_164 0 -0.18531 -0.21142 0.58995 0.06908 0 0 0 0.2623
ASN_165 0 -0.05225 -0.00505 -0.46336 0.04906 0 0 0 -0.47161
ASP_166 0 -0.00751 0.01377 -0.37876 0.04262 0 0 0 -0.32989
LEU_167 0 0.07982 -0.31728 -0.39148 0.0366 0 0 0 -0.59235
LEU_168 0 0.14211 -0.09799 0.75945 0.06882 0 0 0 0.87239
GLU_169 0 -0.01467 -0.08195 -0.82678 0.06965 0 0 0 -0.85374
ASP_170 0 -0.23136 0.23923 -0.1485 0.04365 0 0 0 -0.09699
LEU_171 0 -0.24276 -0.54929 0.08126 0.04486 0 0 0 -0.66593
GLN_172 0 -0.03766 0.08662 -0.55896 0.06908 0 0 0 -0.44092
GLU_173 0 0.00936 -0.21204 -0.71584 0.06893 0 0 0 -0.84959
VAL_174 0 -0.33915 -0.58069 -0.41511 0.03741 0 0 0 -1.29754
LEU_175 0 -0.1565 -0.12477 0.58995 0.03676 0 0 0 0.34545
LYS_176 0 -0.04687 0.0281 -0.8715 0.06961 0 0 0 -0.82066
ASN_177 0 -0.18488 -0.03922 -0.13901 0.03526 0 0 0 -0.32786
LEU_178 0 -0.23431 0.07344 -0.39148 0.03325 0 0 0 -0.5191
HIS_D_179 0 -0.04882 -0.21768 -0.06774 0.04754 0 0 0 -0.28669
LYS_180 0 -0.06214 -0.05667 -0.8715 0.07025 0 0 0 -0.92007
ASN_181 0 -0.19618 0.05979 0.19574 0.0305 0 0 0 0.08986
ASP_182 2.03538 0.65409 -0.12399 0.2122 0.06965 0 0 0 2.84732
ARG_183 0 0.04673 0.13758 -0.55583 0.07072 0 0 0 -0.30081
SER_184 0 -0.02377 0.02565 -0.22078 0.04409 0 0 0 -0.17482
GLY_185 0 -0.13234 -0.06195 -0.08884 0.03524 0 0 0 -0.24787
LYS_186 0 -0.05258 -0.01709 -1.04927 0.07134 0 0 0 -1.04761
ASP_187 0 -0.03314 -0.00711 -0.56986 0.07005 0 0 0 -0.54007
ASN_188 0 0.0502 -0.09753 0.05572 0.02982 0 0 0 0.03822
ILE_189 0.00074 0.48941 0.66118 0.20907 0.06919 0 0 0 1.42959
HIS_190 0 -0.00708 -0.13401 0.159 0.06947 0 0 0 0.08738
ASP_191 0 -0.25189 -0.31213 -0.42964 0.03503 0 0 0 -0.95863
VAL_192 0 -0.21899 0.35709 -0.35242 0.03762 0 0 0 -0.1767
ASP_193 0 -0.34435 -0.24159 -0.37876 0.04313 0 0 0 -0.92157
ASN_194 0 -0.09315 -0.09937 -0.36221 0.06899 0 0 0 -0.48574
HIS_D_195 0 -0.17484 -0.00041 -0.18191 0.04376 0 0 0 -0.3134
LEU_196 0 -0.01492 -0.4285 -0.45811 0.03721 0 0 0 -0.86432
GLN_197 0 0.08904 0.13023 -0.55896 0.06894 0 0 0 -0.27076
ASN_198 0 -0.03374 -0.18757 -0.28327 0.06898 0 0 0 -0.43559
VAL_199 0 -0.05439 -0.53584 -0.35242 0.0451 0 0 0 -0.89755
ILE_200 0 -0.00932 -0.24679 0.47679 0.06928 0 0 0 0.28996
GLU_201 0 -0.05436 -0.10525 -0.71584 0.06921 0 0 0 -0.80623
ASP_202 0 -0.23091 0.30946 -0.03907 0.03521 0 0 0 0.07469
ILE_203 0 0.28032 -0.91822 -0.41682 0.07141 0 0 0 -0.98331
HIS_204 0 0.01518 0.18024 0.0215 0.0688 0 0 0 0.28572
ASP_205 0 0.0278 -0.18246 -0.42964 0.06884 0 0 0 -0.51547
PHE_206 0 0.1337 -0.0733 -0.19907 0.04399 0 0 0 -0.09468
MET_207 0 -0.19913 -0.10963 0.0106 0.03862 0 0 0 -0.25953
GLN_208 0 -0.0626 0.07569 -0.59803 0.06921 0 0 0 -0.51574
ALA_209 0 -0.23722 0.17415 0.14698 0.03582 0 0 0 0.11973
ALA_210 0 -0.12761 -0.08707 0.03291 0.0367 0 0 0 -0.14507
ALA_211 0 -0.03634 -0.02481 0.16717 0.03019 0 0 0 0.13621
ALA_212 0 -0.09744 0.00252 0.4142 0.03608 0 0 0 0.35536
ALA_213 0 0.06667 -0.01696 0.03291 0.04229 0 0 0 0.12491
ALA_214 0 -0.12596 -0.08042 0.11438 0.03488 0 0 0 -0.05712
ASN_215 0 -0.03549 0.05906 -0.40966 0.07028 0 0 0 -0.31579
CYS_216 0 -0.05281 0.02587 1.93683 0.06965 0 0 0 1.97954
ARG_217 0 -0.02119 0.34537 -0.10993 0.03487 0 0 0 0.24912
LYS:CtermProteinFull_218 0 -0.01125 0.00125 -1.04927 0.07259 0 0 0 -0.98668
#END_POSE_ENERGIES_TABLE ./minmover_pdb/pose_16.pdb
