# Supplementary material for: Selection of a promiscuous minimalist cAMP phosphodiesterase from a library of de novo designed proteins
Source: Nat Chem. 2024 May 3;16(7):1200–8. doi: 10.1038/s41557-024-01490-4 (PMC11230910; doi:10.1038/s41557-024-01490-4)
Supplement: Supplementary file 3 — MD input files, scripts and final structures derived from MD, AlphaFold2, EMSfold and MultiSFold. [file 41557_2024_1490_MOESM3_ESM.zip › Computational_Data/4_MultiSFold/campase/pose_17.pdb]

ATOM      1  N   MET A   1      14.999  -7.930  -0.838  1.00  0.00           N  
ATOM      2  CA  MET A   1      13.940  -6.997  -1.273  1.00  0.00           C  
ATOM      3  C   MET A   1      12.590  -7.687  -1.322  1.00  0.00           C  
ATOM      4  O   MET A   1      11.657  -7.084  -0.836  1.00  0.00           O  
ATOM      5  CB  MET A   1      14.272  -6.407  -2.642  1.00  0.00           C  
ATOM      6  CEN MET A   1      14.749  -4.920  -3.441  1.00  0.00           X  
ATOM      7  H   MET A   1      15.775  -8.121  -1.439  1.00  0.00           H  
ATOM      8  N   TYR A   2      12.494  -8.945  -1.767  1.00  0.00           N  
ATOM      9  CA  TYR A   2      11.197  -9.620  -1.957  1.00  0.00           C  
ATOM     10  C   TYR A   2      10.491 -10.129  -0.682  1.00  0.00           C  
ATOM     11  O   TYR A   2       9.277 -10.050  -0.627  1.00  0.00           O  
ATOM     12  CB  TYR A   2      11.387 -10.796  -2.917  1.00  0.00           C  
ATOM     13  CEN TYR A   2      11.194 -11.199  -4.611  1.00  0.00           X  
ATOM     14  H   TYR A   2      13.265  -9.376  -2.255  1.00  0.00           H  
ATOM     15  N   GLY A   3      11.217 -10.608   0.341  1.00  0.00           N  
ATOM     16  CA  GLY A   3      10.658 -10.822   1.691  1.00  0.00           C  
ATOM     17  C   GLY A   3       9.978  -9.575   2.268  1.00  0.00           C  
ATOM     18  O   GLY A   3       8.827  -9.656   2.658  1.00  0.00           O  
ATOM     19  CEN GLY A   3      10.658 -10.822   1.691  1.00  0.00           X  
ATOM     20  H   GLY A   3      12.170 -10.893   0.172  1.00  0.00           H  
ATOM     21  N   LYS A   4      10.639  -8.408   2.170  1.00  0.00           N  
ATOM     22  CA  LYS A   4      10.152  -7.129   2.734  1.00  0.00           C  
ATOM     23  C   LYS A   4       8.940  -6.543   2.000  1.00  0.00           C  
ATOM     24  O   LYS A   4       8.159  -5.800   2.565  1.00  0.00           O  
ATOM     25  CB  LYS A   4      11.283  -6.099   2.739  1.00  0.00           C  
ATOM     26  CEN LYS A   4      12.758  -5.036   3.821  1.00  0.00           X  
ATOM     27  H   LYS A   4      11.556  -8.414   1.750  1.00  0.00           H  
ATOM     28  N   LEU A   5       8.841  -6.833   0.708  1.00  0.00           N  
ATOM     29  CA  LEU A   5       7.742  -6.417  -0.146  1.00  0.00           C  
ATOM     30  C   LEU A   5       6.454  -7.188   0.159  1.00  0.00           C  
ATOM     31  O   LEU A   5       5.370  -6.623   0.075  1.00  0.00           O  
ATOM     32  CB  LEU A   5       8.134  -6.593  -1.618  1.00  0.00           C  
ATOM     33  CEN LEU A   5       8.567  -5.598  -2.711  1.00  0.00           X  
ATOM     34  H   LEU A   5       9.537  -7.453   0.317  1.00  0.00           H  
ATOM     35  N   ASN A   6       6.574  -8.467   0.519  1.00  0.00           N  
ATOM     36  CA  ASN A   6       5.416  -9.259   0.914  1.00  0.00           C  
ATOM     37  C   ASN A   6       4.757  -8.646   2.154  1.00  0.00           C  
ATOM     38  O   ASN A   6       3.537  -8.599   2.210  1.00  0.00           O  
ATOM     39  CB  ASN A   6       5.789 -10.708   1.167  1.00  0.00           C  
ATOM     40  CEN ASN A   6       5.822 -11.612   0.635  1.00  0.00           X  
ATOM     41  H   ASN A   6       7.489  -8.844   0.715  1.00  0.00           H  
ATOM     42  N   ASP A   7       5.567  -8.099   3.068  1.00  0.00           N  
ATOM     43  CA  ASP A   7       5.080  -7.449   4.290  1.00  0.00           C  
ATOM     44  C   ASP A   7       4.302  -6.165   3.937  1.00  0.00           C  
ATOM     45  O   ASP A   7       3.215  -5.935   4.450  1.00  0.00           O  
ATOM     46  CB  ASP A   7       6.243  -7.128   5.232  1.00  0.00           C  
ATOM     47  CEN ASP A   7       6.715  -7.504   6.052  1.00  0.00           X  
ATOM     48  H   ASP A   7       6.565  -8.218   2.975  1.00  0.00           H  
ATOM     49  N   LEU A   8       4.785  -5.399   2.949  1.00  0.00           N  
ATOM     50  CA  LEU A   8       4.120  -4.187   2.469  1.00  0.00           C  
ATOM     51  C   LEU A   8       2.772  -4.457   1.775  1.00  0.00           C  
ATOM     52  O   LEU A   8       1.814  -3.700   1.940  1.00  0.00           O  
ATOM     53  CB  LEU A   8       5.058  -3.437   1.515  1.00  0.00           C  
ATOM     54  CEN LEU A   8       5.939  -2.185   1.686  1.00  0.00           X  
ATOM     55  H   LEU A   8       5.718  -5.594   2.617  1.00  0.00           H  
ATOM     56  N   LEU A   9       2.699  -5.512   0.961  1.00  0.00           N  
ATOM     57  CA  LEU A   9       1.459  -5.903   0.288  1.00  0.00           C  
ATOM     58  C   LEU A   9       0.427  -6.425   1.301  1.00  0.00           C  
ATOM     59  O   LEU A   9      -0.767  -6.170   1.146  1.00  0.00           O  
ATOM     60  CB  LEU A   9       1.749  -6.964  -0.781  1.00  0.00           C  
ATOM     61  CEN LEU A   9       1.833  -6.904  -2.318  1.00  0.00           X  
ATOM     62  H   LEU A   9       3.524  -6.082   0.843  1.00  0.00           H  
ATOM     63  N   GLU A  10       0.890  -7.125   2.336  1.00  0.00           N  
ATOM     64  CA  GLU A  10       0.068  -7.546   3.474  1.00  0.00           C  
ATOM     65  C   GLU A  10      -0.570  -6.341   4.177  1.00  0.00           C  
ATOM     66  O   GLU A  10      -1.799  -6.251   4.243  1.00  0.00           O  
ATOM     67  CB  GLU A  10       0.906  -8.352   4.469  1.00  0.00           C  
ATOM     68  CEN GLU A  10       1.410  -9.853   5.100  1.00  0.00           X  
ATOM     69  H   GLU A  10       1.879  -7.315   2.388  1.00  0.00           H  
ATOM     70  N   ASP A  11       0.245  -5.387   4.625  1.00  0.00           N  
ATOM     71  CA  ASP A  11      -0.221  -4.146   5.240  1.00  0.00           C  
ATOM     72  C   ASP A  11      -1.304  -3.479   4.389  1.00  0.00           C  
ATOM     73  O   ASP A  11      -2.399  -3.206   4.884  1.00  0.00           O  
ATOM     74  CB  ASP A  11       0.949  -3.182   5.454  1.00  0.00           C  
ATOM     75  CEN ASP A  11       1.596  -2.883   6.182  1.00  0.00           X  
ATOM     76  H   ASP A  11       1.239  -5.564   4.629  1.00  0.00           H  
ATOM     77  N   LEU A  12      -1.053  -3.294   3.091  1.00  0.00           N  
ATOM     78  CA  LEU A  12      -1.975  -2.602   2.190  1.00  0.00           C  
ATOM     79  C   LEU A  12      -3.340  -3.305   2.095  1.00  0.00           C  
ATOM     80  O   LEU A  12      -4.390  -2.672   2.244  1.00  0.00           O  
ATOM     81  CB  LEU A  12      -1.344  -2.480   0.797  1.00  0.00           C  
ATOM     82  CEN LEU A  12      -0.681  -1.308   0.049  1.00  0.00           X  
ATOM     83  H   LEU A  12      -0.160  -3.605   2.736  1.00  0.00           H  
ATOM     84  N   GLN A  13      -3.345  -4.629   1.919  1.00  0.00           N  
ATOM     85  CA  GLN A  13      -4.572  -5.430   1.907  1.00  0.00           C  
ATOM     86  C   GLN A  13      -5.354  -5.329   3.221  1.00  0.00           C  
ATOM     87  O   GLN A  13      -6.584  -5.187   3.198  1.00  0.00           O  
ATOM     88  CB  GLN A  13      -4.239  -6.898   1.625  1.00  0.00           C  
ATOM     89  CEN GLN A  13      -4.195  -8.132   0.392  1.00  0.00           X  
ATOM     90  H   GLN A  13      -2.454  -5.103   1.856  1.00  0.00           H  
ATOM     91  N   GLU A  14      -4.690  -5.387   4.377  1.00  0.00           N  
ATOM     92  CA  GLU A  14      -5.380  -5.281   5.665  1.00  0.00           C  
ATOM     93  C   GLU A  14      -6.043  -3.904   5.830  1.00  0.00           C  
ATOM     94  O   GLU A  14      -7.235  -3.847   6.160  1.00  0.00           O  
ATOM     95  CB  GLU A  14      -4.404  -5.538   6.815  1.00  0.00           C  
ATOM     96  CEN GLU A  14      -3.740  -6.588   7.982  1.00  0.00           X  
ATOM     97  H   GLU A  14      -3.692  -5.538   4.366  1.00  0.00           H  
ATOM     98  N   VAL A  15      -5.359  -2.804   5.492  1.00  0.00           N  
ATOM     99  CA  VAL A  15      -5.966  -1.460   5.546  1.00  0.00           C  
ATOM    100  C   VAL A  15      -7.254  -1.389   4.742  1.00  0.00           C  
ATOM    101  O   VAL A  15      -8.252  -0.885   5.262  1.00  0.00           O  
ATOM    102  CB  VAL A  15      -5.001  -0.379   5.024  1.00  0.00           C  
ATOM    103  CEN VAL A  15      -4.609   0.154   5.217  1.00  0.00           X  
ATOM    104  H   VAL A  15      -4.400  -2.903   5.189  1.00  0.00           H  
ATOM    105  N   LEU A  16      -7.277  -1.934   3.522  1.00  0.00           N  
ATOM    106  CA  LEU A  16      -8.478  -1.927   2.673  1.00  0.00           C  
ATOM    107  C   LEU A  16      -9.612  -2.731   3.306  1.00  0.00           C  
ATOM    108  O   LEU A  16     -10.773  -2.315   3.354  1.00  0.00           O  
ATOM    109  CB  LEU A  16      -8.149  -2.481   1.281  1.00  0.00           C  
ATOM    110  CEN LEU A  16      -7.940  -1.810  -0.089  1.00  0.00           X  
ATOM    111  H   LEU A  16      -6.433  -2.371   3.175  1.00  0.00           H  
ATOM    112  N   LYS A  17      -9.268  -3.891   3.858  1.00  0.00           N  
ATOM    113  CA  LYS A  17     -10.221  -4.746   4.558  1.00  0.00           C  
ATOM    114  C   LYS A  17     -10.854  -4.040   5.758  1.00  0.00           C  
ATOM    115  O   LYS A  17     -12.068  -4.140   5.947  1.00  0.00           O  
ATOM    116  CB  LYS A  17      -9.537  -6.036   5.013  1.00  0.00           C  
ATOM    117  CEN LYS A  17      -9.207  -8.107   4.729  1.00  0.00           X  
ATOM    118  H   LYS A  17      -8.317  -4.201   3.731  1.00  0.00           H  
ATOM    119  N   ASN A  18     -10.071  -3.339   6.573  1.00  0.00           N  
ATOM    120  CA  ASN A  18     -10.580  -2.578   7.711  1.00  0.00           C  
ATOM    121  C   ASN A  18     -11.400  -1.362   7.271  1.00  0.00           C  
ATOM    122  O   ASN A  18     -12.440  -1.093   7.874  1.00  0.00           O  
ATOM    123  CB  ASN A  18      -9.450  -2.141   8.625  1.00  0.00           C  
ATOM    124  CEN ASN A  18      -8.951  -2.497   9.477  1.00  0.00           X  
ATOM    125  H   ASN A  18      -9.079  -3.312   6.374  1.00  0.00           H  
ATOM    126  N   LEU A  19     -11.022  -0.699   6.180  1.00  0.00           N  
ATOM    127  CA  LEU A  19     -11.776   0.420   5.612  1.00  0.00           C  
ATOM    128  C   LEU A  19     -13.149  -0.028   5.113  1.00  0.00           C  
ATOM    129  O   LEU A  19     -14.155   0.608   5.431  1.00  0.00           O  
ATOM    130  CB  LEU A  19     -10.981   1.068   4.471  1.00  0.00           C  
ATOM    131  CEN LEU A  19     -10.170   2.374   4.373  1.00  0.00           X  
ATOM    132  H   LEU A  19     -10.187  -0.997   5.696  1.00  0.00           H  
ATOM    133  N   HIS A  20     -13.213  -1.185   4.450  1.00  0.00           N  
ATOM    134  CA  HIS A  20     -14.462  -1.726   3.910  1.00  0.00           C  
ATOM    135  C   HIS A  20     -15.467  -2.122   5.004  1.00  0.00           C  
ATOM    136  O   HIS A  20     -16.628  -1.712   4.959  1.00  0.00           O  
ATOM    137  CB  HIS A  20     -14.168  -2.936   3.018  1.00  0.00           C  
ATOM    138  CEN HIS A  20     -13.960  -3.213   1.636  1.00  0.00           X  
ATOM    139  H   HIS A  20     -12.345  -1.643   4.213  1.00  0.00           H  
ATOM    140  N   LYS A  21     -15.051  -2.909   6.011  1.00  0.00           N  
ATOM    141  CA  LYS A  21     -15.958  -3.399   7.075  1.00  0.00           C  
ATOM    142  C   LYS A  21     -16.520  -2.269   7.939  1.00  0.00           C  
ATOM    143  O   LYS A  21     -17.661  -2.368   8.392  1.00  0.00           O  
ATOM    144  CB  LYS A  21     -15.235  -4.410   7.966  1.00  0.00           C  
ATOM    145  CEN LYS A  21     -14.913  -6.425   8.526  1.00  0.00           X  
ATOM    146  H   LYS A  21     -14.074  -3.162   6.030  1.00  0.00           H  
ATOM    147  N   ASN A  22     -15.734  -1.224   8.185  1.00  0.00           N  
ATOM    148  CA  ASN A  22     -16.118  -0.100   9.034  1.00  0.00           C  
ATOM    149  C   ASN A  22     -17.185   0.820   8.395  1.00  0.00           C  
ATOM    150  O   ASN A  22     -18.138   1.210   9.075  1.00  0.00           O  
ATOM    151  CB  ASN A  22     -14.896   0.714   9.420  1.00  0.00           C  
ATOM    152  CEN ASN A  22     -14.187   0.740  10.193  1.00  0.00           X  
ATOM    153  H   ASN A  22     -14.799  -1.230   7.801  1.00  0.00           H  
ATOM    154  N   ASP A  23     -17.105   1.094   7.082  1.00  0.00           N  
ATOM    155  CA  ASP A  23     -17.959   2.057   6.370  1.00  0.00           C  
ATOM    156  C   ASP A  23     -19.464   1.746   6.486  1.00  0.00           C  
ATOM    157  O   ASP A  23     -20.180   1.540   5.502  1.00  0.00           O  
ATOM    158  CB  ASP A  23     -17.559   2.113   4.894  1.00  0.00           C  
ATOM    159  CEN ASP A  23     -16.984   2.663   4.257  1.00  0.00           X  
ATOM    160  H   ASP A  23     -16.376   0.650   6.544  1.00  0.00           H  
ATOM    161  N   ARG A  24     -19.996   1.756   7.711  1.00  0.00           N  
ATOM    162  CA  ARG A  24     -21.442   1.560   7.921  1.00  0.00           C  
ATOM    163  C   ARG A  24     -22.238   2.830   8.200  1.00  0.00           C  
ATOM    164  O   ARG A  24     -23.462   2.750   8.179  1.00  0.00           O  
ATOM    165  CB  ARG A  24     -21.705   0.530   9.009  1.00  0.00           C  
ATOM    166  CEN ARG A  24     -22.173  -1.642  10.113  1.00  0.00           X  
ATOM    167  H   ARG A  24     -19.379   2.001   8.473  1.00  0.00           H  
ATOM    168  N   SER A  25     -21.606   3.981   8.437  1.00  0.00           N  
ATOM    169  CA  SER A  25     -22.361   5.207   8.763  1.00  0.00           C  
ATOM    170  C   SER A  25     -21.940   6.500   8.035  1.00  0.00           C  
ATOM    171  O   SER A  25     -22.479   7.556   8.362  1.00  0.00           O  
ATOM    172  CB  SER A  25     -22.281   5.436  10.259  1.00  0.00           C  
ATOM    173  CEN SER A  25     -22.071   5.451  10.761  1.00  0.00           X  
ATOM    174  H   SER A  25     -20.610   3.954   8.598  1.00  0.00           H  
ATOM    175  N   GLY A  26     -21.026   6.478   7.057  1.00  0.00           N  
ATOM    176  CA  GLY A  26     -20.552   7.725   6.426  1.00  0.00           C  
ATOM    177  C   GLY A  26     -20.016   7.582   5.003  1.00  0.00           C  
ATOM    178  O   GLY A  26     -18.806   7.644   4.810  1.00  0.00           O  
ATOM    179  CEN GLY A  26     -20.552   7.726   6.426  1.00  0.00           X  
ATOM    180  H   GLY A  26     -20.558   5.614   6.814  1.00  0.00           H  
ATOM    181  N   LYS A  27     -20.923   7.377   4.038  1.00  0.00           N  
ATOM    182  CA  LYS A  27     -20.661   7.142   2.603  1.00  0.00           C  
ATOM    183  C   LYS A  27     -19.602   8.034   1.961  1.00  0.00           C  
ATOM    184  O   LYS A  27     -18.860   7.561   1.110  1.00  0.00           O  
ATOM    185  CB  LYS A  27     -21.966   7.292   1.818  1.00  0.00           C  
ATOM    186  CEN LYS A  27     -23.598   6.378   0.830  1.00  0.00           X  
ATOM    187  H   LYS A  27     -21.876   7.238   4.346  1.00  0.00           H  
ATOM    188  N   ASP A  28     -19.531   9.301   2.354  1.00  0.00           N  
ATOM    189  CA  ASP A  28     -18.527  10.202   1.782  1.00  0.00           C  
ATOM    190  C   ASP A  28     -17.094   9.763   2.119  1.00  0.00           C  
ATOM    191  O   ASP A  28     -16.204   9.861   1.281  1.00  0.00           O  
ATOM    192  CB  ASP A  28     -18.762  11.633   2.271  1.00  0.00           C  
ATOM    193  CEN ASP A  28     -19.206  12.500   1.974  1.00  0.00           X  
ATOM    194  H   ASP A  28     -20.353   9.719   2.767  1.00  0.00           H  
ATOM    195  N   ASN A  29     -16.870   9.165   3.294  1.00  0.00           N  
ATOM    196  CA  ASN A  29     -15.515   8.776   3.698  1.00  0.00           C  
ATOM    197  C   ASN A  29     -15.084   7.418   3.122  1.00  0.00           C  
ATOM    198  O   ASN A  29     -13.892   7.195   2.920  1.00  0.00           O  
ATOM    199  CB  ASN A  29     -15.386   8.759   5.210  1.00  0.00           C  
ATOM    200  CEN ASN A  29     -15.105   9.416   5.978  1.00  0.00           X  
ATOM    201  H   ASN A  29     -17.636   9.083   3.950  1.00  0.00           H  
ATOM    202  N   ILE A  30     -16.023   6.498   2.883  1.00  0.00           N  
ATOM    203  CA  ILE A  30     -15.714   5.200   2.261  1.00  0.00           C  
ATOM    204  C   ILE A  30     -15.130   5.407   0.867  1.00  0.00           C  
ATOM    205  O   ILE A  30     -14.189   4.705   0.520  1.00  0.00           O  
ATOM    206  CB  ILE A  30     -16.958   4.299   2.159  1.00  0.00           C  
ATOM    207  CEN ILE A  30     -17.573   3.565   2.679  1.00  0.00           X  
ATOM    208  H   ILE A  30     -16.987   6.739   3.058  1.00  0.00           H  
ATOM    209  N   HIS A  31     -15.617   6.386   0.095  1.00  0.00           N  
ATOM    210  CA  HIS A  31     -15.087   6.642  -1.245  1.00  0.00           C  
ATOM    211  C   HIS A  31     -13.629   7.110  -1.200  1.00  0.00           C  
ATOM    212  O   HIS A  31     -12.815   6.631  -1.987  1.00  0.00           O  
ATOM    213  CB  HIS A  31     -15.946   7.684  -1.971  1.00  0.00           C  
ATOM    214  CEN HIS A  31     -17.034   7.711  -2.890  1.00  0.00           X  
ATOM    215  H   HIS A  31     -16.329   7.006   0.457  1.00  0.00           H  
ATOM    216  N   ASP A  32     -13.278   7.982  -0.252  1.00  0.00           N  
ATOM    217  CA  ASP A  32     -11.915   8.506  -0.141  1.00  0.00           C  
ATOM    218  C   ASP A  32     -10.898   7.394   0.150  1.00  0.00           C  
ATOM    219  O   ASP A  32      -9.823   7.370  -0.446  1.00  0.00           O  
ATOM    220  CB  ASP A  32     -11.846   9.577   0.950  1.00  0.00           C  
ATOM    221  CEN ASP A  32     -11.869  10.590   1.058  1.00  0.00           X  
ATOM    222  H   ASP A  32     -13.994   8.378   0.339  1.00  0.00           H  
ATOM    223  N   VAL A  33     -11.251   6.438   1.016  1.00  0.00           N  
ATOM    224  CA  VAL A  33     -10.363   5.332   1.414  1.00  0.00           C  
ATOM    225  C   VAL A  33     -10.062   4.416   0.225  1.00  0.00           C  
ATOM    226  O   VAL A  33      -8.931   3.970   0.094  1.00  0.00           O  
ATOM    227  CB  VAL A  33     -10.973   4.492   2.552  1.00  0.00           C  
ATOM    228  CEN VAL A  33     -10.914   4.339   3.221  1.00  0.00           X  
ATOM    229  H   VAL A  33     -12.195   6.458   1.379  1.00  0.00           H  
ATOM    230  N   ASP A  34     -11.041   4.153  -0.645  1.00  0.00           N  
ATOM    231  CA  ASP A  34     -10.882   3.342  -1.859  1.00  0.00           C  
ATOM    232  C   ASP A  34      -9.863   3.978  -2.811  1.00  0.00           C  
ATOM    233  O   ASP A  34      -8.963   3.290  -3.289  1.00  0.00           O  
ATOM    234  CB  ASP A  34     -12.227   3.164  -2.569  1.00  0.00           C  
ATOM    235  CEN ASP A  34     -12.986   2.491  -2.653  1.00  0.00           X  
ATOM    236  H   ASP A  34     -11.961   4.527  -0.456  1.00  0.00           H  
ATOM    237  N   ASN A  35      -9.920   5.300  -2.997  1.00  0.00           N  
ATOM    238  CA  ASN A  35      -8.967   6.034  -3.831  1.00  0.00           C  
ATOM    239  C   ASN A  35      -7.541   5.953  -3.272  1.00  0.00           C  
ATOM    240  O   ASN A  35      -6.588   5.744  -4.020  1.00  0.00           O  
ATOM    241  CB  ASN A  35      -9.383   7.485  -3.993  1.00  0.00           C  
ATOM    242  CEN ASN A  35      -9.944   8.067  -4.662  1.00  0.00           X  
ATOM    243  H   ASN A  35     -10.670   5.814  -2.551  1.00  0.00           H  
ATOM    244  N   HIS A  36      -7.376   6.109  -1.956  1.00  0.00           N  
ATOM    245  CA  HIS A  36      -6.059   6.021  -1.334  1.00  0.00           C  
ATOM    246  C   HIS A  36      -5.451   4.625  -1.507  1.00  0.00           C  
ATOM    247  O   HIS A  36      -4.277   4.503  -1.851  1.00  0.00           O  
ATOM    248  CB  HIS A  36      -6.144   6.376   0.154  1.00  0.00           C  
ATOM    249  CEN HIS A  36      -5.958   7.517   0.988  1.00  0.00           X  
ATOM    250  H   HIS A  36      -8.180   6.316  -1.376  1.00  0.00           H  
ATOM    251  N   LEU A  37      -6.255   3.571  -1.362  1.00  0.00           N  
ATOM    252  CA  LEU A  37      -5.823   2.192  -1.552  1.00  0.00           C  
ATOM    253  C   LEU A  37      -5.362   1.912  -2.994  1.00  0.00           C  
ATOM    254  O   LEU A  37      -4.290   1.343  -3.185  1.00  0.00           O  
ATOM    255  CB  LEU A  37      -6.959   1.238  -1.162  1.00  0.00           C  
ATOM    256  CEN LEU A  37      -7.209   0.362   0.081  1.00  0.00           X  
ATOM    257  H   LEU A  37      -7.208   3.733  -1.075  1.00  0.00           H  
ATOM    258  N   GLN A  38      -6.106   2.365  -4.011  1.00  0.00           N  
ATOM    259  CA  GLN A  38      -5.713   2.200  -5.416  1.00  0.00           C  
ATOM    260  C   GLN A  38      -4.378   2.895  -5.717  1.00  0.00           C  
ATOM    261  O   GLN A  38      -3.505   2.274  -6.322  1.00  0.00           O  
ATOM    262  CB  GLN A  38      -6.799   2.754  -6.342  1.00  0.00           C  
ATOM    263  CEN GLN A  38      -8.149   2.325  -7.362  1.00  0.00           X  
ATOM    264  H   GLN A  38      -6.940   2.895  -3.805  1.00  0.00           H  
ATOM    265  N   ASN A  39      -4.177   4.124  -5.230  1.00  0.00           N  
ATOM    266  CA  ASN A  39      -2.918   4.849  -5.445  1.00  0.00           C  
ATOM    267  C   ASN A  39      -1.728   4.119  -4.796  1.00  0.00           C  
ATOM    268  O   ASN A  39      -0.688   3.966  -5.428  1.00  0.00           O  
ATOM    269  CB  ASN A  39      -3.007   6.272  -4.926  1.00  0.00           C  
ATOM    270  CEN ASN A  39      -3.257   7.224  -5.292  1.00  0.00           X  
ATOM    271  H   ASN A  39      -4.938   4.598  -4.767  1.00  0.00           H  
ATOM    272  N   VAL A  40      -1.907   3.572  -3.588  1.00  0.00           N  
ATOM    273  CA  VAL A  40      -0.860   2.802  -2.885  1.00  0.00           C  
ATOM    274  C   VAL A  40      -0.476   1.536  -3.671  1.00  0.00           C  
ATOM    275  O   VAL A  40       0.705   1.223  -3.812  1.00  0.00           O  
ATOM    276  CB  VAL A  40      -1.309   2.395  -1.469  1.00  0.00           C  
ATOM    277  CEN VAL A  40      -1.205   2.516  -0.799  1.00  0.00           X  
ATOM    278  H   VAL A  40      -2.786   3.737  -3.117  1.00  0.00           H  
ATOM    279  N   ILE A  41      -1.455   0.801  -4.209  1.00  0.00           N  
ATOM    280  CA  ILE A  41      -1.185  -0.406  -5.013  1.00  0.00           C  
ATOM    281  C   ILE A  41      -0.362  -0.074  -6.260  1.00  0.00           C  
ATOM    282  O   ILE A  41       0.610  -0.780  -6.555  1.00  0.00           O  
ATOM    283  CB  ILE A  41      -2.488  -1.103  -5.446  1.00  0.00           C  
ATOM    284  CEN ILE A  41      -3.257  -1.819  -5.154  1.00  0.00           X  
ATOM    285  H   ILE A  41      -2.407   1.123  -4.113  1.00  0.00           H  
ATOM    286  N   GLU A  42      -0.744   0.969  -6.996  1.00  0.00           N  
ATOM    287  CA  GLU A  42      -0.034   1.401  -8.202  1.00  0.00           C  
ATOM    288  C   GLU A  42       1.426   1.757  -7.887  1.00  0.00           C  
ATOM    289  O   GLU A  42       2.333   1.292  -8.577  1.00  0.00           O  
ATOM    290  CB  GLU A  42      -0.743   2.597  -8.841  1.00  0.00           C  
ATOM    291  CEN GLU A  42      -1.802   3.231 -10.015  1.00  0.00           X  
ATOM    292  H   GLU A  42      -1.529   1.528  -6.686  1.00  0.00           H  
ATOM    293  N   ASP A  43       1.671   2.461  -6.783  1.00  0.00           N  
ATOM    294  CA  ASP A  43       3.014   2.857  -6.363  1.00  0.00           C  
ATOM    295  C   ASP A  43       3.892   1.655  -5.990  1.00  0.00           C  
ATOM    296  O   ASP A  43       5.045   1.565  -6.435  1.00  0.00           O  
ATOM    297  CB  ASP A  43       2.930   3.825  -5.180  1.00  0.00           C  
ATOM    298  CEN ASP A  43       2.945   4.824  -4.981  1.00  0.00           X  
ATOM    299  H   ASP A  43       0.888   2.846  -6.274  1.00  0.00           H  
ATOM    300  N   ILE A  44       3.351   0.674  -5.253  1.00  0.00           N  
ATOM    301  CA  ILE A  44       4.108  -0.531  -4.872  1.00  0.00           C  
ATOM    302  C   ILE A  44       4.500  -1.297  -6.129  1.00  0.00           C  
ATOM    303  O   ILE A  44       5.650  -1.719  -6.255  1.00  0.00           O  
ATOM    304  CB  ILE A  44       3.304  -1.455  -3.940  1.00  0.00           C  
ATOM    305  CEN ILE A  44       3.043  -1.669  -2.903  1.00  0.00           X  
ATOM    306  H   ILE A  44       2.376   0.753  -5.006  1.00  0.00           H  
ATOM    307  N   HIS A  45       3.583  -1.473  -7.081  1.00  0.00           N  
ATOM    308  CA  HIS A  45       3.864  -2.180  -8.324  1.00  0.00           C  
ATOM    309  C   HIS A  45       4.998  -1.539  -9.135  1.00  0.00           C  
ATOM    310  O   HIS A  45       5.933  -2.233  -9.552  1.00  0.00           O  
ATOM    311  CB  HIS A  45       2.596  -2.257  -9.180  1.00  0.00           C  
ATOM    312  CEN HIS A  45       1.522  -3.165  -9.411  1.00  0.00           X  
ATOM    313  H   HIS A  45       2.667  -1.065  -6.949  1.00  0.00           H  
ATOM    314  N   ASP A  46       4.984  -0.222  -9.288  1.00  0.00           N  
ATOM    315  CA  ASP A  46       6.013   0.516 -10.020  1.00  0.00           C  
ATOM    316  C   ASP A  46       7.385   0.395  -9.353  1.00  0.00           C  
ATOM    317  O   ASP A  46       8.397   0.144 -10.027  1.00  0.00           O  
ATOM    318  CB  ASP A  46       5.621   1.990 -10.145  1.00  0.00           C  
ATOM    319  CEN ASP A  46       5.186   2.633 -10.806  1.00  0.00           X  
ATOM    320  H   ASP A  46       4.189   0.296  -8.941  1.00  0.00           H  
ATOM    321  N   PHE A  47       7.438   0.491  -8.023  1.00  0.00           N  
ATOM    322  CA  PHE A  47       8.685   0.380  -7.273  1.00  0.00           C  
ATOM    323  C   PHE A  47       9.307  -1.014  -7.438  1.00  0.00           C  
ATOM    324  O   PHE A  47      10.515  -1.130  -7.667  1.00  0.00           O  
ATOM    325  CB  PHE A  47       8.444   0.681  -5.792  1.00  0.00           C  
ATOM    326  CEN PHE A  47       8.599   1.903  -4.787  1.00  0.00           X  
ATOM    327  H   PHE A  47       6.574   0.619  -7.513  1.00  0.00           H  
ATOM    328  N   MET A  48       8.497  -2.074  -7.391  1.00  0.00           N  
ATOM    329  CA  MET A  48       8.947  -3.457  -7.555  1.00  0.00           C  
ATOM    330  C   MET A  48       9.529  -3.699  -8.946  1.00  0.00           C  
ATOM    331  O   MET A  48      10.587  -4.324  -9.073  1.00  0.00           O  
ATOM    332  CB  MET A  48       7.791  -4.420  -7.294  1.00  0.00           C  
ATOM    333  CEN MET A  48       7.196  -5.606  -6.146  1.00  0.00           X  
ATOM    334  H   MET A  48       7.512  -1.900  -7.239  1.00  0.00           H  
ATOM    335  N   GLN A  49       8.865  -3.207  -9.989  1.00  0.00           N  
ATOM    336  CA  GLN A  49       9.315  -3.365 -11.367  1.00  0.00           C  
ATOM    337  C   GLN A  49      10.674  -2.682 -11.578  1.00  0.00           C  
ATOM    338  O   GLN A  49      11.598  -3.294 -12.125  1.00  0.00           O  
ATOM    339  CB  GLN A  49       8.281  -2.785 -12.336  1.00  0.00           C  
ATOM    340  CEN GLN A  49       6.974  -3.183 -13.423  1.00  0.00           X  
ATOM    341  H   GLN A  49       7.986  -2.732  -9.821  1.00  0.00           H  
ATOM    342  N   ALA A  50      10.839  -1.464 -11.061  1.00  0.00           N  
ATOM    343  CA  ALA A  50      12.081  -0.704 -11.166  1.00  0.00           C  
ATOM    344  C   ALA A  50      13.252  -1.388 -10.437  1.00  0.00           C  
ATOM    345  O   ALA A  50      14.357  -1.469 -10.983  1.00  0.00           O  
ATOM    346  CB  ALA A  50      11.870   0.703 -10.628  1.00  0.00           C  
ATOM    347  CEN ALA A  50      11.871   0.703 -10.628  1.00  0.00           X  
ATOM    348  H   ALA A  50      10.058  -1.035 -10.586  1.00  0.00           H  
ATOM    349  N   ALA A  51      13.025  -1.944  -9.246  1.00  0.00           N  
ATOM    350  CA  ALA A  51      14.050  -2.650  -8.477  1.00  0.00           C  
ATOM    351  C   ALA A  51      14.487  -3.953  -9.168  1.00  0.00           C  
ATOM    352  O   ALA A  51      15.685  -4.252  -9.243  1.00  0.00           O  
ATOM    353  CB  ALA A  51      13.542  -2.935  -7.072  1.00  0.00           C  
ATOM    354  CEN ALA A  51      13.543  -2.935  -7.072  1.00  0.00           X  
ATOM    355  H   ALA A  51      12.114  -1.819  -8.825  1.00  0.00           H  
ATOM    356  N   ALA A  52      13.546  -4.708  -9.738  1.00  0.00           N  
ATOM    357  CA  ALA A  52      13.823  -5.961 -10.432  1.00  0.00           C  
ATOM    358  C   ALA A  52      14.649  -5.730 -11.710  1.00  0.00           C  
ATOM    359  O   ALA A  52      15.618  -6.455 -11.962  1.00  0.00           O  
ATOM    360  CB  ALA A  52      12.520  -6.677 -10.757  1.00  0.00           C  
ATOM    361  CEN ALA A  52      12.521  -6.677 -10.758  1.00  0.00           X  
ATOM    362  H   ALA A  52      12.589  -4.393  -9.687  1.00  0.00           H  
ATOM    363  N   ALA A  53      14.320  -4.697 -12.492  1.00  0.00           N  
ATOM    364  CA  ALA A  53      15.052  -4.359 -13.710  1.00  0.00           C  
ATOM    365  C   ALA A  53      16.467  -3.850 -13.392  1.00  0.00           C  
ATOM    366  O   ALA A  53      17.438  -4.314 -13.993  1.00  0.00           O  
ATOM    367  CB  ALA A  53      14.279  -3.325 -14.516  1.00  0.00           C  
ATOM    368  CEN ALA A  53      14.280  -3.325 -14.515  1.00  0.00           X  
ATOM    369  H   ALA A  53      13.539  -4.114 -12.229  1.00  0.00           H  
ATOM    370  N   ALA A  54      16.618  -2.981 -12.388  1.00  0.00           N  
ATOM    371  CA  ALA A  54      17.906  -2.406 -12.004  1.00  0.00           C  
ATOM    372  C   ALA A  54      18.880  -3.465 -11.456  1.00  0.00           C  
ATOM    373  O   ALA A  54      20.067  -3.459 -11.802  1.00  0.00           O  
ATOM    374  CB  ALA A  54      17.694  -1.300 -10.981  1.00  0.00           C  
ATOM    375  CEN ALA A  54      17.695  -1.301 -10.982  1.00  0.00           X  
ATOM    376  H   ALA A  54      15.789  -2.661 -11.904  1.00  0.00           H  
ATOM    377  N   ALA A  55      18.390  -4.417 -10.656  1.00  0.00           N  
ATOM    378  CA  ALA A  55      19.195  -5.517 -10.134  1.00  0.00           C  
ATOM    379  C   ALA A  55      19.581  -6.519 -11.241  1.00  0.00           C  
ATOM    380  O   ALA A  55      20.766  -6.831 -11.414  1.00  0.00           O  
ATOM    381  CB  ALA A  55      18.448  -6.221  -9.011  1.00  0.00           C  
ATOM    382  CEN ALA A  55      18.448  -6.221  -9.012  1.00  0.00           X  
ATOM    383  H   ALA A  55      17.421  -4.353 -10.380  1.00  0.00           H  
ATOM    384  N   ASN A  56      18.605  -6.989 -12.025  1.00  0.00           N  
ATOM    385  CA  ASN A  56      18.827  -7.990 -13.071  1.00  0.00           C  
ATOM    386  C   ASN A  56      19.704  -7.483 -14.223  1.00  0.00           C  
ATOM    387  O   ASN A  56      20.431  -8.288 -14.813  1.00  0.00           O  
ATOM    388  CB  ASN A  56      17.505  -8.496 -13.619  1.00  0.00           C  
ATOM    389  CEN ASN A  56      16.826  -9.274 -13.429  1.00  0.00           X  
ATOM    390  H   ASN A  56      17.665  -6.658 -11.869  1.00  0.00           H  
ATOM    391  N   CYS A  57      19.747  -6.173 -14.487  1.00  0.00           N  
ATOM    392  CA  CYS A  57      20.557  -5.600 -15.570  1.00  0.00           C  
ATOM    393  C   CYS A  57      22.004  -6.127 -15.590  1.00  0.00           C  
ATOM    394  O   CYS A  57      22.548  -6.365 -16.666  1.00  0.00           O  
ATOM    395  CB  CYS A  57      20.539  -4.109 -15.231  1.00  0.00           C  
ATOM    396  CEN CYS A  57      20.052  -3.335 -15.695  1.00  0.00           X  
ATOM    397  H   CYS A  57      19.101  -5.562 -14.009  1.00  0.00           H  
ATOM    398  N   ARG A  58      22.634  -6.407 -14.435  1.00  0.00           N  
ATOM    399  CA  ARG A  58      24.034  -6.874 -14.410  1.00  0.00           C  
ATOM    400  C   ARG A  58      24.306  -8.214 -15.095  1.00  0.00           C  
ATOM    401  O   ARG A  58      25.458  -8.449 -15.455  1.00  0.00           O  
ATOM    402  CB  ARG A  58      24.572  -6.900 -12.987  1.00  0.00           C  
ATOM    403  CEN ARG A  58      25.709  -6.188 -10.901  1.00  0.00           X  
ATOM    404  H   ARG A  58      22.124  -6.280 -13.574  1.00  0.00           H  
ATOM    405  N   LYS A  59      23.304  -9.060 -15.370  1.00  0.00           N  
ATOM    406  CA  LYS A  59      23.584 -10.405 -15.930  1.00  0.00           C  
ATOM    407  C   LYS A  59      24.376 -10.338 -17.244  1.00  0.00           C  
ATOM    408  O   LYS A  59      25.056 -11.301 -17.579  1.00  0.00           O  
ATOM    409  CB  LYS A  59      22.279 -11.169 -16.157  1.00  0.00           C  
ATOM    410  CEN LYS A  59      20.930 -12.674 -15.531  1.00  0.00           X  
ATOM    411  H   LYS A  59      22.362  -8.697 -15.410  1.00  0.00           H  
ATOM    412  N   GLY A  60      24.345  -9.205 -17.945  1.00  0.00           N  
ATOM    413  CA  GLY A  60      25.023  -8.986 -19.225  1.00  0.00           C  
ATOM    414  C   GLY A  60      26.463  -8.474 -19.161  1.00  0.00           C  
ATOM    415  O   GLY A  60      27.042  -8.268 -20.219  1.00  0.00           O  
ATOM    416  CEN GLY A  60      25.023  -8.986 -19.225  1.00  0.00           X  
ATOM    417  H   GLY A  60      23.726  -8.467 -17.635  1.00  0.00           H  
ATOM    418  N   SER A  61      27.071  -8.287 -17.981  1.00  0.00           N  
ATOM    419  CA  SER A  61      28.420  -7.696 -17.907  1.00  0.00           C  
ATOM    420  C   SER A  61      29.508  -8.718 -17.546  1.00  0.00           C  
ATOM    421  O   SER A  61      30.541  -8.351 -16.990  1.00  0.00           O  
ATOM    422  CB  SER A  61      28.426  -6.562 -16.900  1.00  0.00           C  
ATOM    423  CEN SER A  61      28.302  -6.281 -16.451  1.00  0.00           X  
ATOM    424  H   SER A  61      26.653  -8.674 -17.147  1.00  0.00           H  
ATOM    425  N   PRO A  62      29.335 -10.016 -17.861  1.00  0.00           N  
ATOM    426  CA  PRO A  62      30.304 -11.049 -17.523  1.00  0.00           C  
ATOM    427  C   PRO A  62      31.517 -10.890 -18.456  1.00  0.00           C  
ATOM    428  O   PRO A  62      31.584 -11.470 -19.535  1.00  0.00           O  
ATOM    429  CB  PRO A  62      29.554 -12.375 -17.736  1.00  0.00           C  
ATOM    430  CEN PRO A  62      28.209 -11.313 -18.236  1.00  0.00           X  
ATOM    431  N   GLY A  63      32.451 -10.021 -18.071  1.00  0.00           N  
ATOM    432  CA  GLY A  63      33.636  -9.692 -18.865  1.00  0.00           C  
ATOM    433  C   GLY A  63      34.933 -10.158 -18.220  1.00  0.00           C  
ATOM    434  O   GLY A  63      35.655  -9.367 -17.628  1.00  0.00           O  
ATOM    435  CEN GLY A  63      33.636  -9.692 -18.865  1.00  0.00           X  
ATOM    436  H   GLY A  63      32.268  -9.470 -17.245  1.00  0.00           H  
ATOM    437  N   SER A  64      35.239 -11.448 -18.282  1.00  0.00           N  
ATOM    438  CA  SER A  64      36.460 -11.954 -17.661  1.00  0.00           C  
ATOM    439  C   SER A  64      37.016 -13.039 -18.569  1.00  0.00           C  
ATOM    440  O   SER A  64      36.328 -14.030 -18.812  1.00  0.00           O  
ATOM    441  CB  SER A  64      36.189 -12.488 -16.268  1.00  0.00           C  
ATOM    442  CEN SER A  64      35.922 -12.724 -15.858  1.00  0.00           X  
ATOM    443  H   SER A  64      34.807 -12.012 -18.996  1.00  0.00           H  
ATOM    444  N   PRO A  65      38.222 -12.843 -19.127  1.00  0.00           N  
ATOM    445  CA  PRO A  65      38.806 -13.811 -20.030  1.00  0.00           C  
ATOM    446  C   PRO A  65      39.138 -15.057 -19.205  1.00  0.00           C  
ATOM    447  O   PRO A  65      39.426 -14.973 -18.014  1.00  0.00           O  
ATOM    448  CB  PRO A  65      40.053 -13.118 -20.605  1.00  0.00           C  
ATOM    449  CEN PRO A  65      39.556 -11.770 -19.546  1.00  0.00           X  
ATOM    450  N   ALA A  66      39.109 -16.227 -19.841  1.00  0.00           N  
ATOM    451  CA  ALA A  66      39.410 -17.456 -19.134  1.00  0.00           C  
ATOM    452  C   ALA A  66      40.932 -17.616 -19.211  1.00  0.00           C  
ATOM    453  O   ALA A  66      41.474 -18.374 -20.017  1.00  0.00           O  
ATOM    454  CB  ALA A  66      38.677 -18.646 -19.736  1.00  0.00           C  
ATOM    455  CEN ALA A  66      38.678 -18.646 -19.736  1.00  0.00           X  
ATOM    456  H   ALA A  66      39.121 -16.232 -20.852  1.00  0.00           H  
ATOM    457  N   GLY A  67      41.623 -16.790 -18.431  1.00  0.00           N  
ATOM    458  CA  GLY A  67      43.069 -16.748 -18.399  1.00  0.00           C  
ATOM    459  C   GLY A  67      43.597 -18.145 -18.119  1.00  0.00           C  
ATOM    460  O   GLY A  67      43.108 -18.832 -17.230  1.00  0.00           O  
ATOM    461  CEN GLY A  67      43.070 -16.748 -18.399  1.00  0.00           X  
ATOM    462  H   GLY A  67      41.104 -16.210 -17.788  1.00  0.00           H  
ATOM    463  N   SER A  68      44.568 -18.571 -18.918  1.00  0.00           N  
ATOM    464  CA  SER A  68      45.231 -19.876 -18.830  1.00  0.00           C  
ATOM    465  C   SER A  68      46.564 -19.772 -19.575  1.00  0.00           C  
ATOM    466  O   SER A  68      46.754 -20.449 -20.584  1.00  0.00           O  
ATOM    467  CB  SER A  68      44.360 -20.972 -19.413  1.00  0.00           C  
ATOM    468  CEN SER A  68      43.998 -21.214 -19.738  1.00  0.00           X  
ATOM    469  H   SER A  68      45.120 -17.836 -19.340  1.00  0.00           H  
ATOM    470  N   PRO A  69      47.497 -18.912 -19.136  1.00  0.00           N  
ATOM    471  CA  PRO A  69      48.756 -18.769 -19.844  1.00  0.00           C  
ATOM    472  C   PRO A  69      49.617 -19.995 -19.528  1.00  0.00           C  
ATOM    473  O   PRO A  69      49.656 -20.487 -18.400  1.00  0.00           O  
ATOM    474  CB  PRO A  69      49.360 -17.459 -19.310  1.00  0.00           C  
ATOM    475  CEN PRO A  69      47.893 -17.420 -18.294  1.00  0.00           X  
ATOM    476  N   THR A  70      50.288 -20.508 -20.550  1.00  0.00           N  
ATOM    477  CA  THR A  70      51.228 -21.615 -20.416  1.00  0.00           C  
ATOM    478  C   THR A  70      52.637 -21.029 -20.333  1.00  0.00           C  
ATOM    479  O   THR A  70      52.985 -20.125 -21.089  1.00  0.00           O  
ATOM    480  CB  THR A  70      51.140 -22.606 -21.592  1.00  0.00           C  
ATOM    481  CEN THR A  70      50.845 -22.990 -21.919  1.00  0.00           X  
ATOM    482  H   THR A  70      50.341 -19.985 -21.415  1.00  0.00           H  
ATOM    483  N   SER A  71      53.431 -21.520 -19.378  1.00  0.00           N  
ATOM    484  CA  SER A  71      54.812 -21.104 -19.149  1.00  0.00           C  
ATOM    485  C   SER A  71      55.745 -21.659 -20.224  1.00  0.00           C  
ATOM    486  O   SER A  71      55.607 -22.829 -20.569  1.00  0.00           O  
ATOM    487  CB  SER A  71      55.269 -21.548 -17.773  1.00  0.00           C  
ATOM    488  CEN SER A  71      55.315 -21.859 -17.329  1.00  0.00           X  
ATOM    489  H   SER A  71      53.061 -22.224 -18.757  1.00  0.00           H  
ATOM    490  N   THR A  72      56.729 -20.872 -20.662  1.00  0.00           N  
ATOM    491  CA  THR A  72      57.704 -21.311 -21.670  1.00  0.00           C  
ATOM    492  C   THR A  72      58.985 -20.477 -21.561  1.00  0.00           C  
ATOM    493  O   THR A  72      59.066 -19.379 -22.095  1.00  0.00           O  
ATOM    494  CB  THR A  72      57.143 -21.198 -23.099  1.00  0.00           C  
ATOM    495  CEN THR A  72      56.751 -21.336 -23.510  1.00  0.00           X  
ATOM    496  H   THR A  72      56.906 -19.996 -20.194  1.00  0.00           H  
ATOM    497  N   GLU A  73      59.919 -21.048 -20.802  1.00  0.00           N  
ATOM    498  CA  GLU A  73      61.273 -20.608 -20.422  1.00  0.00           C  
ATOM    499  C   GLU A  73      61.624 -19.138 -20.094  1.00  0.00           C  
ATOM    500  O   GLU A  73      61.386 -18.189 -20.831  1.00  0.00           O  
ATOM    501  CB  GLU A  73      62.214 -21.059 -21.541  1.00  0.00           C  
ATOM    502  CEN GLU A  73      63.284 -22.212 -22.196  1.00  0.00           X  
ATOM    503  H   GLU A  73      59.856 -22.056 -20.801  1.00  0.00           H  
ATOM    504  N   GLU A  74      62.282 -19.036 -18.931  1.00  0.00           N  
ATOM    505  CA  GLU A  74      62.817 -17.876 -18.223  1.00  0.00           C  
ATOM    506  C   GLU A  74      64.160 -17.353 -18.751  1.00  0.00           C  
ATOM    507  O   GLU A  74      65.120 -18.101 -18.935  1.00  0.00           O  
ATOM    508  CB  GLU A  74      62.955 -18.213 -16.737  1.00  0.00           C  
ATOM    509  CEN GLU A  74      62.339 -18.166 -15.149  1.00  0.00           X  
ATOM    510  H   GLU A  74      62.581 -19.913 -18.527  1.00  0.00           H  
ATOM    511  N   GLY A  75      64.262 -16.026 -18.848  1.00  0.00           N  
ATOM    512  CA  GLY A  75      65.454 -15.311 -19.289  1.00  0.00           C  
ATOM    513  C   GLY A  75      65.450 -13.902 -18.704  1.00  0.00           C  
ATOM    514  O   GLY A  75      64.400 -13.294 -18.521  1.00  0.00           O  
ATOM    515  CEN GLY A  75      65.454 -15.311 -19.290  1.00  0.00           X  
ATOM    516  H   GLY A  75      63.522 -15.468 -18.446  1.00  0.00           H  
ATOM    517  N   THR A  76      66.640 -13.426 -18.359  1.00  0.00           N  
ATOM    518  CA  THR A  76      66.963 -12.135 -17.744  1.00  0.00           C  
ATOM    519  C   THR A  76      66.969 -10.974 -18.753  1.00  0.00           C  
ATOM    520  O   THR A  76      67.515 -11.109 -19.839  1.00  0.00           O  
ATOM    521  CB  THR A  76      68.333 -12.187 -17.043  1.00  0.00           C  
ATOM    522  CEN THR A  76      68.700 -12.413 -16.648  1.00  0.00           X  
ATOM    523  H   THR A  76      67.423 -14.048 -18.501  1.00  0.00           H  
ATOM    524  N   SER A  77      66.380  -9.848 -18.323  1.00  0.00           N  
ATOM    525  CA  SER A  77      66.272  -8.503 -18.934  1.00  0.00           C  
ATOM    526  C   SER A  77      66.149  -8.320 -20.454  1.00  0.00           C  
ATOM    527  O   SER A  77      67.031  -8.728 -21.190  1.00  0.00           O  
ATOM    528  CB  SER A  77      67.473  -7.701 -18.472  1.00  0.00           C  
ATOM    529  CEN SER A  77      67.987  -7.590 -18.336  1.00  0.00           X  
ATOM    530  H   SER A  77      66.272  -9.814 -17.320  1.00  0.00           H  
ATOM    531  N   GLU A  78      65.207  -7.468 -20.887  1.00  0.00           N  
ATOM    532  CA  GLU A  78      65.036  -7.136 -22.317  1.00  0.00           C  
ATOM    533  C   GLU A  78      64.380  -5.754 -22.490  1.00  0.00           C  
ATOM    534  O   GLU A  78      63.364  -5.431 -21.883  1.00  0.00           O  
ATOM    535  CB  GLU A  78      64.199  -8.206 -23.022  1.00  0.00           C  
ATOM    536  CEN GLU A  78      64.102  -9.597 -24.002  1.00  0.00           X  
ATOM    537  H   GLU A  78      64.941  -6.729 -20.256  1.00  0.00           H  
ATOM    538  N   SER A  79      64.994  -4.907 -23.319  1.00  0.00           N  
ATOM    539  CA  SER A  79      64.531  -3.559 -23.644  1.00  0.00           C  
ATOM    540  C   SER A  79      63.943  -3.540 -25.056  1.00  0.00           C  
ATOM    541  O   SER A  79      64.628  -3.956 -25.993  1.00  0.00           O  
ATOM    542  CB  SER A  79      65.667  -2.562 -23.521  1.00  0.00           C  
ATOM    543  CEN SER A  79      66.173  -2.364 -23.542  1.00  0.00           X  
ATOM    544  H   SER A  79      65.761  -5.256 -23.875  1.00  0.00           H  
ATOM    545  N   ALA A  80      62.737  -3.002 -25.237  1.00  0.00           N  
ATOM    546  CA  ALA A  80      62.102  -2.893 -26.549  1.00  0.00           C  
ATOM    547  C   ALA A  80      61.490  -1.489 -26.711  1.00  0.00           C  
ATOM    548  O   ALA A  80      60.799  -0.979 -25.833  1.00  0.00           O  
ATOM    549  CB  ALA A  80      61.047  -3.974 -26.726  1.00  0.00           C  
ATOM    550  CEN ALA A  80      61.047  -3.973 -26.726  1.00  0.00           X  
ATOM    551  H   ALA A  80      62.283  -2.541 -24.460  1.00  0.00           H  
ATOM    552  N   THR A  81      61.813  -0.861 -27.836  1.00  0.00           N  
ATOM    553  CA  THR A  81      61.381   0.464 -28.300  1.00  0.00           C  
ATOM    554  C   THR A  81      59.965   0.456 -28.901  1.00  0.00           C  
ATOM    555  O   THR A  81      59.719  -0.330 -29.818  1.00  0.00           O  
ATOM    556  CB  THR A  81      62.358   1.028 -29.347  1.00  0.00           C  
ATOM    557  CEN THR A  81      62.892   1.198 -29.513  1.00  0.00           X  
ATOM    558  H   THR A  81      62.354  -1.379 -28.514  1.00  0.00           H  
ATOM    559  N   PRO A  82      59.052   1.351 -28.469  1.00  0.00           N  
ATOM    560  CA  PRO A  82      57.689   1.428 -28.997  1.00  0.00           C  
ATOM    561  C   PRO A  82      57.690   1.884 -30.467  1.00  0.00           C  
ATOM    562  O   PRO A  82      58.517   2.694 -30.882  1.00  0.00           O  
ATOM    563  CB  PRO A  82      56.988   2.438 -28.074  1.00  0.00           C  
ATOM    564  CEN PRO A  82      58.595   2.565 -27.309  1.00  0.00           X  
ATOM    565  N   GLU A  83      56.755   1.343 -31.251  1.00  0.00           N  
ATOM    566  CA  GLU A  83      56.522   1.704 -32.653  1.00  0.00           C  
ATOM    567  C   GLU A  83      55.670   2.976 -32.786  1.00  0.00           C  
ATOM    568  O   GLU A  83      54.716   3.218 -32.045  1.00  0.00           O  
ATOM    569  CB  GLU A  83      55.848   0.545 -33.391  1.00  0.00           C  
ATOM    570  CEN GLU A  83      55.951  -0.813 -34.415  1.00  0.00           X  
ATOM    571  H   GLU A  83      56.117   0.677 -30.843  1.00  0.00           H  
ATOM    572  N   SER A  84      56.079   3.789 -33.756  1.00  0.00           N  
ATOM    573  CA  SER A  84      55.484   5.044 -34.205  1.00  0.00           C  
ATOM    574  C   SER A  84      54.285   4.842 -35.137  1.00  0.00           C  
ATOM    575  O   SER A  84      54.258   3.897 -35.919  1.00  0.00           O  
ATOM    576  CB  SER A  84      56.540   5.886 -34.894  1.00  0.00           C  
ATOM    577  CEN SER A  84      56.974   6.008 -35.199  1.00  0.00           X  
ATOM    578  H   SER A  84      56.867   3.454 -34.290  1.00  0.00           H  
ATOM    579  N   GLY A  85      53.353   5.804 -35.167  1.00  0.00           N  
ATOM    580  CA  GLY A  85      52.236   5.766 -36.121  1.00  0.00           C  
ATOM    581  C   GLY A  85      50.888   6.293 -35.605  1.00  0.00           C  
ATOM    582  O   GLY A  85      50.220   5.581 -34.861  1.00  0.00           O  
ATOM    583  CEN GLY A  85      52.236   5.766 -36.122  1.00  0.00           X  
ATOM    584  H   GLY A  85      53.509   6.649 -34.635  1.00  0.00           H  
ATOM    585  N   PRO A  86      50.439   7.496 -36.012  1.00  0.00           N  
ATOM    586  CA  PRO A  86      49.153   8.062 -35.595  1.00  0.00           C  
ATOM    587  C   PRO A  86      47.967   7.266 -36.170  1.00  0.00           C  
ATOM    588  O   PRO A  86      47.974   6.865 -37.336  1.00  0.00           O  
ATOM    589  CB  PRO A  86      49.195   9.504 -36.127  1.00  0.00           C  
ATOM    590  CEN PRO A  86      50.769   9.006 -36.805  1.00  0.00           X  
ATOM    591  N   GLY A  87      46.944   7.042 -35.341  1.00  0.00           N  
ATOM    592  CA  GLY A  87      45.698   6.362 -35.701  1.00  0.00           C  
ATOM    593  C   GLY A  87      44.614   7.333 -36.177  1.00  0.00           C  
ATOM    594  O   GLY A  87      44.562   8.490 -35.774  1.00  0.00           O  
ATOM    595  CEN GLY A  87      45.697   6.361 -35.701  1.00  0.00           X  
ATOM    596  H   GLY A  87      47.001   7.435 -34.414  1.00  0.00           H  
ATOM    597  N   THR A  88      43.771   6.827 -37.067  1.00  0.00           N  
ATOM    598  CA  THR A  88      42.585   7.423 -37.693  1.00  0.00           C  
ATOM    599  C   THR A  88      41.263   7.239 -36.939  1.00  0.00           C  
ATOM    600  O   THR A  88      40.819   6.116 -36.712  1.00  0.00           O  
ATOM    601  CB  THR A  88      42.398   6.862 -39.115  1.00  0.00           C  
ATOM    602  CEN THR A  88      42.590   6.763 -39.658  1.00  0.00           X  
ATOM    603  H   THR A  88      44.001   5.916 -37.430  1.00  0.00           H  
ATOM    604  N   SER A  89      40.584   8.360 -36.681  1.00  0.00           N  
ATOM    605  CA  SER A  89      39.287   8.471 -36.003  1.00  0.00           C  
ATOM    606  C   SER A  89      38.130   7.887 -36.820  1.00  0.00           C  
ATOM    607  O   SER A  89      38.174   7.856 -38.050  1.00  0.00           O  
ATOM    608  CB  SER A  89      39.007   9.925 -35.676  1.00  0.00           C  
ATOM    609  CEN SER A  89      38.999  10.466 -35.733  1.00  0.00           X  
ATOM    610  H   SER A  89      40.961   9.231 -37.028  1.00  0.00           H  
ATOM    611  N   THR A  90      37.045   7.494 -36.156  1.00  0.00           N  
ATOM    612  CA  THR A  90      35.824   6.985 -36.804  1.00  0.00           C  
ATOM    613  C   THR A  90      34.662   7.141 -35.824  1.00  0.00           C  
ATOM    614  O   THR A  90      34.834   7.029 -34.615  1.00  0.00           O  
ATOM    615  CB  THR A  90      35.951   5.510 -37.226  1.00  0.00           C  
ATOM    616  CEN THR A  90      36.205   5.084 -37.535  1.00  0.00           X  
ATOM    617  H   THR A  90      36.948   7.752 -35.183  1.00  0.00           H  
ATOM    618  N   GLU A  91      33.521   7.505 -36.394  1.00  0.00           N  
ATOM    619  CA  GLU A  91      32.204   7.686 -35.788  1.00  0.00           C  
ATOM    620  C   GLU A  91      31.371   6.381 -35.767  1.00  0.00           C  
ATOM    621  O   GLU A  91      31.245   5.718 -36.804  1.00  0.00           O  
ATOM    622  CB  GLU A  91      31.441   8.784 -36.532  1.00  0.00           C  
ATOM    623  CEN GLU A  91      30.935  10.407 -36.656  1.00  0.00           X  
ATOM    624  H   GLU A  91      33.556   7.740 -37.375  1.00  0.00           H  
ATOM    625  N   PRO A  92      30.792   5.992 -34.613  1.00  0.00           N  
ATOM    626  CA  PRO A  92      29.956   4.800 -34.478  1.00  0.00           C  
ATOM    627  C   PRO A  92      28.577   4.986 -35.131  1.00  0.00           C  
ATOM    628  O   PRO A  92      27.989   6.058 -35.083  1.00  0.00           O  
ATOM    629  CB  PRO A  92      29.852   4.596 -32.957  1.00  0.00           C  
ATOM    630  CEN PRO A  92      30.805   6.103 -32.882  1.00  0.00           X  
ATOM    631  N   SER A  93      28.031   3.915 -35.711  1.00  0.00           N  
ATOM    632  CA  SER A  93      26.682   3.927 -36.292  1.00  0.00           C  
ATOM    633  C   SER A  93      25.621   3.595 -35.237  1.00  0.00           C  
ATOM    634  O   SER A  93      25.844   2.774 -34.348  1.00  0.00           O  
ATOM    635  CB  SER A  93      26.602   2.949 -37.447  1.00  0.00           C  
ATOM    636  CEN SER A  93      26.697   2.502 -37.742  1.00  0.00           X  
ATOM    637  H   SER A  93      28.527   3.036 -35.664  1.00  0.00           H  
ATOM    638  N   GLU A  94      24.456   4.220 -35.379  1.00  0.00           N  
ATOM    639  CA  GLU A  94      23.265   4.023 -34.556  1.00  0.00           C  
ATOM    640  C   GLU A  94      22.307   3.003 -35.197  1.00  0.00           C  
ATOM    641  O   GLU A  94      22.001   3.066 -36.387  1.00  0.00           O  
ATOM    642  CB  GLU A  94      22.548   5.356 -34.332  1.00  0.00           C  
ATOM    643  CEN GLU A  94      22.223   6.712 -33.353  1.00  0.00           X  
ATOM    644  H   GLU A  94      24.374   4.895 -36.126  1.00  0.00           H  
ATOM    645  N   GLY A  95      21.794   2.067 -34.398  1.00  0.00           N  
ATOM    646  CA  GLY A  95      20.849   1.034 -34.825  1.00  0.00           C  
ATOM    647  C   GLY A  95      19.700   0.917 -33.830  1.00  0.00           C  
ATOM    648  O   GLY A  95      19.422  -0.166 -33.325  1.00  0.00           O  
ATOM    649  CEN GLY A  95      20.849   1.034 -34.825  1.00  0.00           X  
ATOM    650  H   GLY A  95      22.041   2.099 -33.417  1.00  0.00           H  
ATOM    651  N   SER A  96      19.036   2.038 -33.542  1.00  0.00           N  
ATOM    652  CA  SER A  96      17.892   2.116 -32.630  1.00  0.00           C  
ATOM    653  C   SER A  96      16.601   1.650 -33.314  1.00  0.00           C  
ATOM    654  O   SER A  96      16.519   1.738 -34.535  1.00  0.00           O  
ATOM    655  CB  SER A  96      17.734   3.532 -32.113  1.00  0.00           C  
ATOM    656  CEN SER A  96      17.741   4.076 -32.111  1.00  0.00           X  
ATOM    657  H   SER A  96      19.282   2.864 -34.067  1.00  0.00           H  
ATOM    658  N   ALA A  97      15.579   1.245 -32.548  1.00  0.00           N  
ATOM    659  CA  ALA A  97      14.255   0.845 -33.063  1.00  0.00           C  
ATOM    660  C   ALA A  97      13.225   0.629 -31.923  1.00  0.00           C  
ATOM    661  O   ALA A  97      13.105  -0.483 -31.405  1.00  0.00           O  
ATOM    662  CB  ALA A  97      14.385  -0.415 -33.906  1.00  0.00           C  
ATOM    663  CEN ALA A  97      14.385  -0.414 -33.905  1.00  0.00           X  
ATOM    664  H   ALA A  97      15.636   1.460 -31.563  1.00  0.00           H  
ATOM    665  N   PRO A  98      12.438   1.651 -31.545  1.00  0.00           N  
ATOM    666  CA  PRO A  98      11.451   1.559 -30.470  1.00  0.00           C  
ATOM    667  C   PRO A  98      10.376   0.505 -30.795  1.00  0.00           C  
ATOM    668  O   PRO A  98       9.891   0.415 -31.919  1.00  0.00           O  
ATOM    669  CB  PRO A  98      10.867   2.979 -30.377  1.00  0.00           C  
ATOM    670  CEN PRO A  98      11.950   3.308 -31.758  1.00  0.00           X  
ATOM    671  N   GLY A  99       9.987  -0.292 -29.798  1.00  0.00           N  
ATOM    672  CA  GLY A  99       8.937  -1.301 -29.933  1.00  0.00           C  
ATOM    673  C   GLY A  99       7.746  -0.962 -29.036  1.00  0.00           C  
ATOM    674  O   GLY A  99       7.881  -0.965 -27.817  1.00  0.00           O  
ATOM    675  CEN GLY A  99       8.937  -1.301 -29.933  1.00  0.00           X  
ATOM    676  H   GLY A  99      10.348  -0.110 -28.873  1.00  0.00           H  
ATOM    677  N   SER A 100       6.583  -0.689 -29.625  1.00  0.00           N  
ATOM    678  CA  SER A 100       5.362  -0.331 -28.894  1.00  0.00           C  
ATOM    679  C   SER A 100       4.605  -1.589 -28.452  1.00  0.00           C  
ATOM    680  O   SER A 100       4.704  -2.612 -29.132  1.00  0.00           O  
ATOM    681  CB  SER A 100       4.475   0.550 -29.752  1.00  0.00           C  
ATOM    682  CEN SER A 100       4.235   0.747 -30.198  1.00  0.00           X  
ATOM    683  H   SER A 100       6.517  -0.786 -30.628  1.00  0.00           H  
ATOM    684  N   PRO A 101       3.776  -1.539 -27.395  1.00  0.00           N  
ATOM    685  CA  PRO A 101       2.992  -2.692 -26.981  1.00  0.00           C  
ATOM    686  C   PRO A 101       1.736  -2.810 -27.855  1.00  0.00           C  
ATOM    687  O   PRO A 101       1.180  -1.825 -28.336  1.00  0.00           O  
ATOM    688  CB  PRO A 101       2.659  -2.415 -25.506  1.00  0.00           C  
ATOM    689  CEN PRO A 101       3.538  -0.888 -25.793  1.00  0.00           X  
ATOM    690  N   ALA A 102       1.287  -4.047 -28.042  1.00  0.00           N  
ATOM    691  CA  ALA A 102       0.069  -4.368 -28.771  1.00  0.00           C  
ATOM    692  C   ALA A 102      -1.147  -3.893 -27.952  1.00  0.00           C  
ATOM    693  O   ALA A 102      -1.127  -3.946 -26.721  1.00  0.00           O  
ATOM    694  CB  ALA A 102      -0.007  -5.860 -29.062  1.00  0.00           C  
ATOM    695  CEN ALA A 102      -0.008  -5.859 -29.061  1.00  0.00           X  
ATOM    696  H   ALA A 102       1.681  -4.781 -27.470  1.00  0.00           H  
ATOM    697  N   GLY A 103      -2.195  -3.426 -28.629  1.00  0.00           N  
ATOM    698  CA  GLY A 103      -3.452  -2.991 -28.018  1.00  0.00           C  
ATOM    699  C   GLY A 103      -4.620  -3.607 -28.776  1.00  0.00           C  
ATOM    700  O   GLY A 103      -4.691  -3.506 -29.997  1.00  0.00           O  
ATOM    701  CEN GLY A 103      -3.453  -2.991 -28.018  1.00  0.00           X  
ATOM    702  H   GLY A 103      -2.158  -3.435 -29.636  1.00  0.00           H  
ATOM    703  N   SER A 104      -5.486  -4.304 -28.045  1.00  0.00           N  
ATOM    704  CA  SER A 104      -6.685  -4.988 -28.532  1.00  0.00           C  
ATOM    705  C   SER A 104      -7.829  -4.036 -28.934  1.00  0.00           C  
ATOM    706  O   SER A 104      -8.005  -3.000 -28.292  1.00  0.00           O  
ATOM    707  CB  SER A 104      -7.169  -5.957 -27.471  1.00  0.00           C  
ATOM    708  CEN SER A 104      -7.279  -6.157 -26.977  1.00  0.00           X  
ATOM    709  H   SER A 104      -5.258  -4.458 -27.075  1.00  0.00           H  
ATOM    710  N   PRO A 105      -8.664  -4.406 -29.924  1.00  0.00           N  
ATOM    711  CA  PRO A 105      -9.816  -3.617 -30.350  1.00  0.00           C  
ATOM    712  C   PRO A 105     -10.877  -3.562 -29.243  1.00  0.00           C  
ATOM    713  O   PRO A 105     -10.968  -4.462 -28.411  1.00  0.00           O  
ATOM    714  CB  PRO A 105     -10.323  -4.343 -31.608  1.00  0.00           C  
ATOM    715  CEN PRO A 105      -9.007  -5.491 -31.243  1.00  0.00           X  
ATOM    716  N   THR A 106     -11.706  -2.521 -29.234  1.00  0.00           N  
ATOM    717  CA  THR A 106     -12.812  -2.399 -28.277  1.00  0.00           C  
ATOM    718  C   THR A 106     -14.095  -2.098 -29.045  1.00  0.00           C  
ATOM    719  O   THR A 106     -14.153  -1.138 -29.806  1.00  0.00           O  
ATOM    720  CB  THR A 106     -12.564  -1.294 -27.234  1.00  0.00           C  
ATOM    721  CEN THR A 106     -12.254  -1.059 -26.797  1.00  0.00           X  
ATOM    722  H   THR A 106     -11.655  -1.837 -29.974  1.00  0.00           H  
ATOM    723  N   SER A 107     -15.114  -2.940 -28.842  1.00  0.00           N  
ATOM    724  CA  SER A 107     -16.412  -2.837 -29.509  1.00  0.00           C  
ATOM    725  C   SER A 107     -17.287  -1.805 -28.802  1.00  0.00           C  
ATOM    726  O   SER A 107     -17.476  -1.902 -27.594  1.00  0.00           O  
ATOM    727  CB  SER A 107     -17.101  -4.188 -29.541  1.00  0.00           C  
ATOM    728  CEN SER A 107     -17.254  -4.684 -29.378  1.00  0.00           X  
ATOM    729  H   SER A 107     -15.056  -3.580 -28.064  1.00  0.00           H  
ATOM    730  N   THR A 108     -17.867  -0.880 -29.566  1.00  0.00           N  
ATOM    731  CA  THR A 108     -18.794   0.136 -29.056  1.00  0.00           C  
ATOM    732  C   THR A 108     -19.687   0.597 -30.205  1.00  0.00           C  
ATOM    733  O   THR A 108     -19.315   0.507 -31.374  1.00  0.00           O  
ATOM    734  CB  THR A 108     -18.061   1.347 -28.451  1.00  0.00           C  
ATOM    735  CEN THR A 108     -17.697   1.585 -28.060  1.00  0.00           X  
ATOM    736  H   THR A 108     -17.861  -1.000 -30.570  1.00  0.00           H  
ATOM    737  N   GLU A 109     -20.892   0.984 -29.814  1.00  0.00           N  
ATOM    738  CA  GLU A 109     -21.983   1.564 -30.578  1.00  0.00           C  
ATOM    739  C   GLU A 109     -21.884   3.050 -30.954  1.00  0.00           C  
ATOM    740  O   GLU A 109     -21.439   3.915 -30.198  1.00  0.00           O  
ATOM    741  CB  GLU A 109     -23.284   1.338 -29.804  1.00  0.00           C  
ATOM    742  CEN GLU A 109     -24.690   0.421 -29.515  1.00  0.00           X  
ATOM    743  H   GLU A 109     -21.188   0.638 -28.912  1.00  0.00           H  
ATOM    744  N   GLU A 110     -22.348   3.285 -32.179  1.00  0.00           N  
ATOM    745  CA  GLU A 110     -22.490   4.514 -32.943  1.00  0.00           C  
ATOM    746  C   GLU A 110     -23.547   5.494 -32.404  1.00  0.00           C  
ATOM    747  O   GLU A 110     -24.717   5.158 -32.216  1.00  0.00           O  
ATOM    748  CB  GLU A 110     -22.813   4.165 -34.397  1.00  0.00           C  
ATOM    749  CEN GLU A 110     -22.302   3.909 -36.003  1.00  0.00           X  
ATOM    750  H   GLU A 110     -22.775   2.486 -32.630  1.00  0.00           H  
ATOM    751  N   GLY A 111     -23.142   6.759 -32.257  1.00  0.00           N  
ATOM    752  CA  GLY A 111     -23.994   7.866 -31.828  1.00  0.00           C  
ATOM    753  C   GLY A 111     -23.364   9.213 -32.187  1.00  0.00           C  
ATOM    754  O   GLY A 111     -22.525   9.723 -31.458  1.00  0.00           O  
ATOM    755  CEN GLY A 111     -23.994   7.867 -31.827  1.00  0.00           X  
ATOM    756  H   GLY A 111     -22.193   6.985 -32.514  1.00  0.00           H  
ATOM    757  N   THR A 112     -23.771   9.738 -33.343  1.00  0.00           N  
ATOM    758  CA  THR A 112     -23.481  11.048 -33.960  1.00  0.00           C  
ATOM    759  C   THR A 112     -22.604  12.078 -33.223  1.00  0.00           C  
ATOM    760  O   THR A 112     -23.086  12.957 -32.512  1.00  0.00           O  
ATOM    761  CB  THR A 112     -24.812  11.752 -34.284  1.00  0.00           C  
ATOM    762  CEN THR A 112     -25.337  11.766 -34.540  1.00  0.00           X  
ATOM    763  H   THR A 112     -24.634   9.339 -33.683  1.00  0.00           H  
ATOM    764  N   SER A 113     -21.311  12.072 -33.578  1.00  0.00           N  
ATOM    765  CA  SER A 113     -20.261  12.960 -33.051  1.00  0.00           C  
ATOM    766  C   SER A 113     -20.437  14.410 -33.501  1.00  0.00           C  
ATOM    767  O   SER A 113     -20.621  14.676 -34.687  1.00  0.00           O  
ATOM    768  CB  SER A 113     -18.896  12.452 -33.472  1.00  0.00           C  
ATOM    769  CEN SER A 113     -18.513  12.223 -33.783  1.00  0.00           X  
ATOM    770  H   SER A 113     -21.042  11.481 -34.350  1.00  0.00           H  
ATOM    771  N   THR A 114     -20.255  15.353 -32.578  1.00  0.00           N  
ATOM    772  CA  THR A 114     -20.296  16.788 -32.886  1.00  0.00           C  
ATOM    773  C   THR A 114     -19.112  17.442 -32.180  1.00  0.00           C  
ATOM    774  O   THR A 114     -18.662  16.966 -31.142  1.00  0.00           O  
ATOM    775  CB  THR A 114     -21.609  17.454 -32.436  1.00  0.00           C  
ATOM    776  CEN THR A 114     -22.190  17.511 -32.457  1.00  0.00           X  
ATOM    777  H   THR A 114     -19.819  15.090 -31.706  1.00  0.00           H  
ATOM    778  N   GLU A 115     -18.579  18.493 -32.791  1.00  0.00           N  
ATOM    779  CA  GLU A 115     -17.438  19.281 -32.323  1.00  0.00           C  
ATOM    780  C   GLU A 115     -17.940  20.463 -31.466  1.00  0.00           C  
ATOM    781  O   GLU A 115     -18.856  21.169 -31.897  1.00  0.00           O  
ATOM    782  CB  GLU A 115     -16.606  19.783 -33.506  1.00  0.00           C  
ATOM    783  CEN GLU A 115     -15.250  19.635 -34.526  1.00  0.00           X  
ATOM    784  H   GLU A 115     -19.048  18.859 -33.608  1.00  0.00           H  
ATOM    785  N   PRO A 116     -17.397  20.704 -30.260  1.00  0.00           N  
ATOM    786  CA  PRO A 116     -17.800  21.842 -29.443  1.00  0.00           C  
ATOM    787  C   PRO A 116     -17.252  23.147 -30.040  1.00  0.00           C  
ATOM    788  O   PRO A 116     -16.357  23.145 -30.882  1.00  0.00           O  
ATOM    789  CB  PRO A 116     -17.211  21.538 -28.056  1.00  0.00           C  
ATOM    790  CEN PRO A 116     -16.549  20.091 -28.865  1.00  0.00           X  
ATOM    791  N   SER A 117     -17.824  24.257 -29.578  1.00  0.00           N  
ATOM    792  CA  SER A 117     -17.432  25.634 -29.880  1.00  0.00           C  
ATOM    793  C   SER A 117     -16.094  26.077 -29.274  1.00  0.00           C  
ATOM    794  O   SER A 117     -15.819  25.911 -28.087  1.00  0.00           O  
ATOM    795  CB  SER A 117     -18.531  26.570 -29.418  1.00  0.00           C  
ATOM    796  CEN SER A 117     -18.931  26.771 -29.109  1.00  0.00           X  
ATOM    797  H   SER A 117     -18.671  24.151 -29.041  1.00  0.00           H  
ATOM    798  N   GLU A 118     -15.307  26.722 -30.131  1.00  0.00           N  
ATOM    799  CA  GLU A 118     -13.994  27.315 -29.897  1.00  0.00           C  
ATOM    800  C   GLU A 118     -14.067  28.725 -29.273  1.00  0.00           C  
ATOM    801  O   GLU A 118     -14.587  29.669 -29.869  1.00  0.00           O  
ATOM    802  CB  GLU A 118     -13.212  27.367 -31.211  1.00  0.00           C  
ATOM    803  CEN GLU A 118     -12.053  26.700 -32.267  1.00  0.00           X  
ATOM    804  H   GLU A 118     -15.652  26.816 -31.077  1.00  0.00           H  
ATOM    805  N   GLY A 119     -13.467  28.888 -28.091  1.00  0.00           N  
ATOM    806  CA  GLY A 119     -13.369  30.160 -27.372  1.00  0.00           C  
ATOM    807  C   GLY A 119     -11.910  30.471 -27.052  1.00  0.00           C  
ATOM    808  O   GLY A 119     -11.437  30.184 -25.957  1.00  0.00           O  
ATOM    809  CEN GLY A 119     -13.369  30.160 -27.372  1.00  0.00           X  
ATOM    810  H   GLY A 119     -12.988  28.093 -27.690  1.00  0.00           H  
ATOM    811  N   SER A 120     -11.189  31.037 -28.019  1.00  0.00           N  
ATOM    812  CA  SER A 120      -9.763  31.374 -27.928  1.00  0.00           C  
ATOM    813  C   SER A 120      -9.551  32.754 -27.303  1.00  0.00           C  
ATOM    814  O   SER A 120     -10.244  33.690 -27.691  1.00  0.00           O  
ATOM    815  CB  SER A 120      -9.126  31.318 -29.303  1.00  0.00           C  
ATOM    816  CEN SER A 120      -9.078  31.366 -29.843  1.00  0.00           X  
ATOM    817  H   SER A 120     -11.691  31.351 -28.839  1.00  0.00           H  
ATOM    818  N   ALA A 121      -8.540  32.909 -26.439  1.00  0.00           N  
ATOM    819  CA  ALA A 121      -8.169  34.200 -25.843  1.00  0.00           C  
ATOM    820  C   ALA A 121      -6.765  34.141 -25.199  1.00  0.00           C  
ATOM    821  O   ALA A 121      -6.617  34.447 -24.016  1.00  0.00           O  
ATOM    822  CB  ALA A 121      -9.212  34.624 -24.819  1.00  0.00           C  
ATOM    823  CEN ALA A 121      -9.211  34.623 -24.819  1.00  0.00           X  
ATOM    824  H   ALA A 121      -7.875  32.154 -26.360  1.00  0.00           H  
ATOM    825  N   PRO A 122      -5.713  33.777 -25.954  1.00  0.00           N  
ATOM    826  CA  PRO A 122      -4.363  33.625 -25.427  1.00  0.00           C  
ATOM    827  C   PRO A 122      -3.785  34.968 -24.955  1.00  0.00           C  
ATOM    828  O   PRO A 122      -4.097  36.018 -25.515  1.00  0.00           O  
ATOM    829  CB  PRO A 122      -3.572  33.034 -26.606  1.00  0.00           C  
ATOM    830  CEN PRO A 122      -5.117  33.210 -27.482  1.00  0.00           X  
ATOM    831  N   GLY A 123      -2.856  34.915 -23.998  1.00  0.00           N  
ATOM    832  CA  GLY A 123      -2.119  36.100 -23.563  1.00  0.00           C  
ATOM    833  C   GLY A 123      -2.207  36.430 -22.078  1.00  0.00           C  
ATOM    834  O   GLY A 123      -3.157  37.065 -21.645  1.00  0.00           O  
ATOM    835  CEN GLY A 123      -2.119  36.101 -23.563  1.00  0.00           X  
ATOM    836  H   GLY A 123      -2.489  34.010 -23.743  1.00  0.00           H  
ATOM    837  N   THR A 124      -1.133  36.145 -21.346  1.00  0.00           N  
ATOM    838  CA  THR A 124      -1.052  36.438 -19.909  1.00  0.00           C  
ATOM    839  C   THR A 124       0.330  37.028 -19.622  1.00  0.00           C  
ATOM    840  O   THR A 124       1.355  36.369 -19.758  1.00  0.00           O  
ATOM    841  CB  THR A 124      -1.277  35.187 -19.039  1.00  0.00           C  
ATOM    842  CEN THR A 124      -1.607  34.742 -18.855  1.00  0.00           X  
ATOM    843  H   THR A 124      -0.243  36.020 -21.810  1.00  0.00           H  
ATOM    844  N   SER A 125       0.359  38.318 -19.294  1.00  0.00           N  
ATOM    845  CA  SER A 125       1.571  39.085 -19.024  1.00  0.00           C  
ATOM    846  C   SER A 125       1.270  39.935 -17.797  1.00  0.00           C  
ATOM    847  O   SER A 125       0.172  40.473 -17.696  1.00  0.00           O  
ATOM    848  CB  SER A 125       1.967  39.939 -20.212  1.00  0.00           C  
ATOM    849  CEN SER A 125       1.913  40.248 -20.657  1.00  0.00           X  
ATOM    850  H   SER A 125      -0.514  38.759 -19.036  1.00  0.00           H  
ATOM    851  N   THR A 126       2.204  40.015 -16.849  1.00  0.00           N  
ATOM    852  CA  THR A 126       2.056  40.847 -15.650  1.00  0.00           C  
ATOM    853  C   THR A 126       3.310  41.695 -15.505  1.00  0.00           C  
ATOM    854  O   THR A 126       4.431  41.187 -15.504  1.00  0.00           O  
ATOM    855  CB  THR A 126       1.844  40.012 -14.374  1.00  0.00           C  
ATOM    856  CEN THR A 126       1.538  39.629 -14.055  1.00  0.00           X  
ATOM    857  H   THR A 126       3.098  39.562 -16.998  1.00  0.00           H  
ATOM    858  N   GLU A 127       3.091  43.003 -15.457  1.00  0.00           N  
ATOM    859  CA  GLU A 127       4.087  44.064 -15.367  1.00  0.00           C  
ATOM    860  C   GLU A 127       4.244  44.556 -13.907  1.00  0.00           C  
ATOM    861  O   GLU A 127       3.237  44.686 -13.204  1.00  0.00           O  
ATOM    862  CB  GLU A 127       3.704  45.227 -16.286  1.00  0.00           C  
ATOM    863  CEN GLU A 127       3.872  46.058 -17.764  1.00  0.00           X  
ATOM    864  H   GLU A 127       2.130  43.312 -15.433  1.00  0.00           H  
ATOM    865  N   PRO A 128       5.470  44.820 -13.418  1.00  0.00           N  
ATOM    866  CA  PRO A 128       5.706  45.347 -12.075  1.00  0.00           C  
ATOM    867  C   PRO A 128       5.199  46.793 -11.943  1.00  0.00           C  
ATOM    868  O   PRO A 128       5.497  47.648 -12.778  1.00  0.00           O  
ATOM    869  CB  PRO A 128       7.231  45.247 -11.901  1.00  0.00           C  
ATOM    870  CEN PRO A 128       7.192  44.648 -13.581  1.00  0.00           X  
ATOM    871  N   SER A 129       4.456  47.086 -10.872  1.00  0.00           N  
ATOM    872  CA  SER A 129       3.925  48.425 -10.594  1.00  0.00           C  
ATOM    873  C   SER A 129       4.936  49.319  -9.858  1.00  0.00           C  
ATOM    874  O   SER A 129       5.771  48.846  -9.093  1.00  0.00           O  
ATOM    875  CB  SER A 129       2.646  48.309  -9.786  1.00  0.00           C  
ATOM    876  CEN SER A 129       2.292  48.116  -9.422  1.00  0.00           X  
ATOM    877  H   SER A 129       4.212  46.340 -10.237  1.00  0.00           H  
ATOM    878  N   GLU A 130       4.782  50.621 -10.095  1.00  0.00           N  
ATOM    879  CA  GLU A 130       5.440  51.744  -9.407  1.00  0.00           C  
ATOM    880  C   GLU A 130       6.911  51.606  -8.953  1.00  0.00           C  
ATOM    881  O   GLU A 130       7.243  51.202  -7.845  1.00  0.00           O  
ATOM    882  CB  GLU A 130       4.595  52.103  -8.183  1.00  0.00           C  
ATOM    883  CEN GLU A 130       3.381  53.050  -7.453  1.00  0.00           X  
ATOM    884  H   GLU A 130       3.866  50.853 -10.451  1.00  0.00           H  
ATOM    885  N   GLY A 131       7.801  52.134  -9.799  1.00  0.00           N  
ATOM    886  CA  GLY A 131       9.163  52.446  -9.344  1.00  0.00           C  
ATOM    887  C   GLY A 131      10.064  51.268  -8.972  1.00  0.00           C  
ATOM    888  O   GLY A 131      10.601  51.191  -7.872  1.00  0.00           O  
ATOM    889  CEN GLY A 131       9.164  52.447  -9.344  1.00  0.00           X  
ATOM    890  H   GLY A 131       7.411  52.858 -10.385  1.00  0.00           H  
ATOM    891  N   SER A 132      10.321  50.411  -9.958  1.00  0.00           N  
ATOM    892  CA  SER A 132      11.148  49.209  -9.862  1.00  0.00           C  
ATOM    893  C   SER A 132      12.650  49.509  -9.961  1.00  0.00           C  
ATOM    894  O   SER A 132      13.055  50.358 -10.753  1.00  0.00           O  
ATOM    895  CB  SER A 132      10.742  48.225 -10.942  1.00  0.00           C  
ATOM    896  CEN SER A 132      10.573  48.043 -11.426  1.00  0.00           X  
ATOM    897  H   SER A 132       9.951  50.630 -10.871  1.00  0.00           H  
ATOM    898  N   ALA A 133      13.486  48.741  -9.258  1.00  0.00           N  
ATOM    899  CA  ALA A 133      14.944  48.883  -9.321  1.00  0.00           C  
ATOM    900  C   ALA A 133      15.666  47.562  -8.990  1.00  0.00           C  
ATOM    901  O   ALA A 133      15.673  47.135  -7.836  1.00  0.00           O  
ATOM    902  CB  ALA A 133      15.401  49.989  -8.381  1.00  0.00           C  
ATOM    903  CEN ALA A 133      15.401  49.988  -8.381  1.00  0.00           X  
ATOM    904  H   ALA A 133      13.113  47.933  -8.781  1.00  0.00           H  
ATOM    905  N   PRO A 134      16.345  46.931  -9.961  1.00  0.00           N  
ATOM    906  CA  PRO A 134      16.945  45.622  -9.766  1.00  0.00           C  
ATOM    907  C   PRO A 134      18.354  45.807  -9.192  1.00  0.00           C  
ATOM    908  O   PRO A 134      19.358  45.496  -9.824  1.00  0.00           O  
ATOM    909  CB  PRO A 134      16.953  44.985 -11.166  1.00  0.00           C  
ATOM    910  CEN PRO A 134      16.236  46.541 -11.668  1.00  0.00           X  
ATOM    911  N   GLY A 135      18.423  46.349  -7.978  1.00  0.00           N  
ATOM    912  CA  GLY A 135      19.687  46.577  -7.295  1.00  0.00           C  
ATOM    913  C   GLY A 135      19.854  45.539  -6.195  1.00  0.00           C  
ATOM    914  O   GLY A 135      18.860  45.135  -5.601  1.00  0.00           O  
ATOM    915  CEN GLY A 135      19.688  46.577  -7.295  1.00  0.00           X  
ATOM    916  H   GLY A 135      17.584  46.364  -7.416  1.00  0.00           H  
ATOM    917  N   THR A 136      21.087  45.136  -5.895  1.00  0.00           N  
ATOM    918  CA  THR A 136      21.361  44.185  -4.809  1.00  0.00           C  
ATOM    919  C   THR A 136      22.402  44.786  -3.879  1.00  0.00           C  
ATOM    920  O   THR A 136      23.548  45.011  -4.263  1.00  0.00           O  
ATOM    921  CB  THR A 136      21.863  42.827  -5.332  1.00  0.00           C  
ATOM    922  CEN THR A 136      21.792  42.339  -5.645  1.00  0.00           X  
ATOM    923  H   THR A 136      21.874  45.630  -6.289  1.00  0.00           H  
ATOM    924  N   SER A 137      21.941  45.082  -2.672  1.00  0.00           N  
ATOM    925  CA  SER A 137      22.664  45.718  -1.579  1.00  0.00           C  
ATOM    926  C   SER A 137      23.031  44.713  -0.479  1.00  0.00           C  
ATOM    927  O   SER A 137      22.410  43.665  -0.358  1.00  0.00           O  
ATOM    928  CB  SER A 137      21.835  46.850  -1.005  1.00  0.00           C  
ATOM    929  CEN SER A 137      21.395  47.127  -0.844  1.00  0.00           X  
ATOM    930  H   SER A 137      21.007  44.772  -2.443  1.00  0.00           H  
ATOM    931  N   GLU A 138      23.973  45.144   0.369  1.00  0.00           N  
ATOM    932  CA  GLU A 138      24.417  44.524   1.634  1.00  0.00           C  
ATOM    933  C   GLU A 138      25.341  43.292   1.561  1.00  0.00           C  
ATOM    934  O   GLU A 138      25.212  42.296   2.263  1.00  0.00           O  
ATOM    935  CB  GLU A 138      23.177  44.145   2.447  1.00  0.00           C  
ATOM    936  CEN GLU A 138      22.040  44.510   3.662  1.00  0.00           X  
ATOM    937  H   GLU A 138      24.289  46.090   0.220  1.00  0.00           H  
ATOM    938  N   SER A 139      26.352  43.434   0.702  1.00  0.00           N  
ATOM    939  CA  SER A 139      27.467  42.490   0.540  1.00  0.00           C  
ATOM    940  C   SER A 139      27.628  41.352   1.570  1.00  0.00           C  
ATOM    941  O   SER A 139      28.024  41.587   2.708  1.00  0.00           O  
ATOM    942  CB  SER A 139      28.753  43.293   0.501  1.00  0.00           C  
ATOM    943  CEN SER A 139      29.113  43.681   0.625  1.00  0.00           X  
ATOM    944  H   SER A 139      26.712  44.375   0.676  1.00  0.00           H  
ATOM    945  N   ALA A 140      27.538  40.104   1.105  1.00  0.00           N  
ATOM    946  CA  ALA A 140      27.627  38.924   1.965  1.00  0.00           C  
ATOM    947  C   ALA A 140      28.477  37.845   1.273  1.00  0.00           C  
ATOM    948  O   ALA A 140      28.378  37.608   0.073  1.00  0.00           O  
ATOM    949  CB  ALA A 140      26.239  38.397   2.300  1.00  0.00           C  
ATOM    950  CEN ALA A 140      26.240  38.396   2.299  1.00  0.00           X  
ATOM    951  H   ALA A 140      27.660  39.949   0.116  1.00  0.00           H  
ATOM    952  N   THR A 141      29.374  37.283   2.072  1.00  0.00           N  
ATOM    953  CA  THR A 141      30.338  36.197   1.846  1.00  0.00           C  
ATOM    954  C   THR A 141      29.964  34.824   2.434  1.00  0.00           C  
ATOM    955  O   THR A 141      29.474  34.754   3.560  1.00  0.00           O  
ATOM    956  CB  THR A 141      31.717  36.591   2.408  1.00  0.00           C  
ATOM    957  CEN THR A 141      32.178  36.949   2.434  1.00  0.00           X  
ATOM    958  H   THR A 141      29.464  37.703   2.983  1.00  0.00           H  
ATOM    959  N   PRO A 142      30.222  33.726   1.688  1.00  0.00           N  
ATOM    960  CA  PRO A 142      30.007  32.347   2.128  1.00  0.00           C  
ATOM    961  C   PRO A 142      31.072  31.855   3.121  1.00  0.00           C  
ATOM    962  O   PRO A 142      32.229  32.268   3.069  1.00  0.00           O  
ATOM    963  CB  PRO A 142      30.035  31.544   0.816  1.00  0.00           C  
ATOM    964  CEN PRO A 142      30.412  33.126   0.080  1.00  0.00           X  
ATOM    965  N   GLU A 143      30.691  30.904   3.972  1.00  0.00           N  
ATOM    966  CA  GLU A 143      31.583  30.276   4.952  1.00  0.00           C  
ATOM    967  C   GLU A 143      32.249  29.038   4.339  1.00  0.00           C  
ATOM    968  O   GLU A 143      31.616  28.196   3.700  1.00  0.00           O  
ATOM    969  CB  GLU A 143      30.815  29.897   6.220  1.00  0.00           C  
ATOM    970  CEN GLU A 143      30.362  30.232   7.828  1.00  0.00           X  
ATOM    971  H   GLU A 143      29.791  30.468   3.838  1.00  0.00           H  
ATOM    972  N   SER A 144      33.563  28.998   4.506  1.00  0.00           N  
ATOM    973  CA  SER A 144      34.467  27.934   4.094  1.00  0.00           C  
ATOM    974  C   SER A 144      34.519  26.805   5.122  1.00  0.00           C  
ATOM    975  O   SER A 144      34.363  27.043   6.315  1.00  0.00           O  
ATOM    976  CB  SER A 144      35.854  28.499   3.859  1.00  0.00           C  
ATOM    977  CEN SER A 144      36.293  28.813   3.927  1.00  0.00           X  
ATOM    978  H   SER A 144      33.972  29.779   5.003  1.00  0.00           H  
ATOM    979  N   GLY A 145      34.842  25.591   4.680  1.00  0.00           N  
ATOM    980  CA  GLY A 145      35.018  24.436   5.555  1.00  0.00           C  
ATOM    981  C   GLY A 145      35.988  23.440   4.914  1.00  0.00           C  
ATOM    982  O   GLY A 145      35.820  23.143   3.731  1.00  0.00           O  
ATOM    983  CEN GLY A 145      35.018  24.436   5.555  1.00  0.00           X  
ATOM    984  H   GLY A 145      35.062  25.474   3.700  1.00  0.00           H  
ATOM    985  N   PRO A 146      36.997  22.919   5.638  1.00  0.00           N  
ATOM    986  CA  PRO A 146      37.995  22.024   5.064  1.00  0.00           C  
ATOM    987  C   PRO A 146      37.370  20.632   4.916  1.00  0.00           C  
ATOM    988  O   PRO A 146      37.358  19.826   5.844  1.00  0.00           O  
ATOM    989  CB  PRO A 146      39.164  22.048   6.063  1.00  0.00           C  
ATOM    990  CEN PRO A 146      38.104  23.150   6.984  1.00  0.00           X  
ATOM    991  N   GLY A 147      36.770  20.379   3.752  1.00  0.00           N  
ATOM    992  CA  GLY A 147      36.103  19.119   3.438  1.00  0.00           C  
ATOM    993  C   GLY A 147      37.123  17.984   3.401  1.00  0.00           C  
ATOM    994  O   GLY A 147      38.284  18.201   3.072  1.00  0.00           O  
ATOM    995  CEN GLY A 147      36.103  19.119   3.437  1.00  0.00           X  
ATOM    996  H   GLY A 147      36.900  21.044   3.004  1.00  0.00           H  
ATOM    997  N   SER A 148      36.669  16.795   3.780  1.00  0.00           N  
ATOM    998  CA  SER A 148      37.394  15.528   3.836  1.00  0.00           C  
ATOM    999  C   SER A 148      37.277  14.628   2.595  1.00  0.00           C  
ATOM   1000  O   SER A 148      36.232  14.561   1.951  1.00  0.00           O  
ATOM   1001  CB  SER A 148      36.931  14.760   5.059  1.00  0.00           C  
ATOM   1002  CEN SER A 148      36.594  14.566   5.439  1.00  0.00           X  
ATOM   1003  H   SER A 148      35.738  16.756   4.162  1.00  0.00           H  
ATOM   1004  N   GLU A 149      38.327  13.845   2.343  1.00  0.00           N  
ATOM   1005  CA  GLU A 149      38.380  12.812   1.297  1.00  0.00           C  
ATOM   1006  C   GLU A 149      38.250  11.402   1.933  1.00  0.00           C  
ATOM   1007  O   GLU A 149      38.419  11.291   3.153  1.00  0.00           O  
ATOM   1008  CB  GLU A 149      39.679  12.925   0.495  1.00  0.00           C  
ATOM   1009  CEN GLU A 149      40.517  13.452  -0.891  1.00  0.00           X  
ATOM   1010  H   GLU A 149      39.043  13.786   3.053  1.00  0.00           H  
ATOM   1011  N   PRO A 150      37.986  10.310   1.182  1.00  0.00           N  
ATOM   1012  CA  PRO A 150      37.743  10.247  -0.253  1.00  0.00           C  
ATOM   1013  C   PRO A 150      36.255  10.300  -0.625  1.00  0.00           C  
ATOM   1014  O   PRO A 150      35.356  10.234   0.214  1.00  0.00           O  
ATOM   1015  CB  PRO A 150      38.386   8.912  -0.663  1.00  0.00           C  
ATOM   1016  CEN PRO A 150      38.687   8.739   1.088  1.00  0.00           X  
ATOM   1017  N   ALA A 151      36.004  10.293  -1.930  1.00  0.00           N  
ATOM   1018  CA  ALA A 151      34.656  10.306  -2.462  1.00  0.00           C  
ATOM   1019  C   ALA A 151      34.033   8.921  -2.234  1.00  0.00           C  
ATOM   1020  O   ALA A 151      33.629   8.244  -3.180  1.00  0.00           O  
ATOM   1021  CB  ALA A 151      34.659  10.683  -3.936  1.00  0.00           C  
ATOM   1022  CEN ALA A 151      34.658  10.683  -3.935  1.00  0.00           X  
ATOM   1023  H   ALA A 151      36.745  10.029  -2.562  1.00  0.00           H  
ATOM   1024  N   THR A 152      33.901   8.483  -0.983  1.00  0.00           N  
ATOM   1025  CA  THR A 152      33.385   7.136  -0.743  1.00  0.00           C  
ATOM   1026  C   THR A 152      31.887   7.212  -1.009  1.00  0.00           C  
ATOM   1027  O   THR A 152      31.080   7.354  -0.095  1.00  0.00           O  
ATOM   1028  CB  THR A 152      33.650   6.632   0.687  1.00  0.00           C  
ATOM   1029  CEN THR A 152      34.013   6.480   1.120  1.00  0.00           X  
ATOM   1030  H   THR A 152      33.906   9.147  -0.221  1.00  0.00           H  
ATOM   1031  N   SER A 153      31.565   7.228  -2.306  1.00  0.00           N  
ATOM   1032  CA  SER A 153      30.223   7.264  -2.855  1.00  0.00           C  
ATOM   1033  C   SER A 153      29.567   5.935  -2.528  1.00  0.00           C  
ATOM   1034  O   SER A 153      30.234   4.896  -2.522  1.00  0.00           O  
ATOM   1035  CB  SER A 153      30.248   7.514  -4.350  1.00  0.00           C  
ATOM   1036  CEN SER A 153      30.423   7.500  -4.865  1.00  0.00           X  
ATOM   1037  H   SER A 153      32.320   7.062  -2.956  1.00  0.00           H  
ATOM   1038  N   GLY A 154      28.277   5.983  -2.209  1.00  0.00           N  
ATOM   1039  CA  GLY A 154      27.514   4.801  -1.885  1.00  0.00           C  
ATOM   1040  C   GLY A 154      27.169   4.093  -3.184  1.00  0.00           C  
ATOM   1041  O   GLY A 154      27.045   4.715  -4.230  1.00  0.00           O  
ATOM   1042  CEN GLY A 154      27.514   4.800  -1.885  1.00  0.00           X  
ATOM   1043  H   GLY A 154      27.769   6.846  -2.361  1.00  0.00           H  
ATOM   1044  N   SER A 155      27.005   2.776  -3.125  1.00  0.00           N  
ATOM   1045  CA  SER A 155      26.676   2.032  -4.329  1.00  0.00           C  
ATOM   1046  C   SER A 155      25.157   2.038  -4.401  1.00  0.00           C  
ATOM   1047  O   SER A 155      24.498   1.074  -4.007  1.00  0.00           O  
ATOM   1048  CB  SER A 155      27.235   0.623  -4.291  1.00  0.00           C  
ATOM   1049  CEN SER A 155      27.399   0.147  -4.085  1.00  0.00           X  
ATOM   1050  H   SER A 155      26.807   2.359  -2.225  1.00  0.00           H  
ATOM   1051  N   GLU A 156      24.596   3.177  -4.807  1.00  0.00           N  
ATOM   1052  CA  GLU A 156      23.161   3.353  -4.931  1.00  0.00           C  
ATOM   1053  C   GLU A 156      22.749   2.378  -6.021  1.00  0.00           C  
ATOM   1054  O   GLU A 156      23.507   2.168  -6.965  1.00  0.00           O  
ATOM   1055  CB  GLU A 156      22.781   4.793  -5.283  1.00  0.00           C  
ATOM   1056  CEN GLU A 156      22.193   6.322  -4.814  1.00  0.00           X  
ATOM   1057  H   GLU A 156      25.164   3.806  -5.354  1.00  0.00           H  
ATOM   1058  N   THR A 157      21.646   1.663  -5.828  1.00  0.00           N  
ATOM   1059  CA  THR A 157      21.130   0.716  -6.818  1.00  0.00           C  
ATOM   1060  C   THR A 157      20.498   1.535  -7.945  1.00  0.00           C  
ATOM   1061  O   THR A 157      19.936   2.597  -7.652  1.00  0.00           O  
ATOM   1062  CB  THR A 157      20.092  -0.255  -6.224  1.00  0.00           C  
ATOM   1063  CEN THR A 157      19.938  -0.677  -5.851  1.00  0.00           X  
ATOM   1064  H   THR A 157      21.046   1.883  -5.048  1.00  0.00           H  
ATOM   1065  N   PRO A 158      20.650   1.125  -9.218  1.00  0.00           N  
ATOM   1066  CA  PRO A 158      20.045   1.844 -10.323  1.00  0.00           C  
ATOM   1067  C   PRO A 158      18.547   1.989 -10.064  1.00  0.00           C  
ATOM   1068  O   PRO A 158      17.859   1.012  -9.779  1.00  0.00           O  
ATOM   1069  CB  PRO A 158      20.352   0.983 -11.559  1.00  0.00           C  
ATOM   1070  CEN PRO A 158      21.130  -0.101 -10.374  1.00  0.00           X  
ATOM   1071  N   GLY A 159      18.036   3.211 -10.177  1.00  0.00           N  
ATOM   1072  CA  GLY A 159      16.641   3.527  -9.873  1.00  0.00           C  
ATOM   1073  C   GLY A 159      16.235   3.668  -8.407  1.00  0.00           C  
ATOM   1074  O   GLY A 159      15.103   4.073  -8.173  1.00  0.00           O  
ATOM   1075  CEN GLY A 159      16.641   3.527  -9.873  1.00  0.00           X  
ATOM   1076  H   GLY A 159      18.553   3.886 -10.722  1.00  0.00           H  
ATOM   1077  N   MET A 160      17.107   3.416  -7.420  1.00  0.00           N  
ATOM   1078  CA  MET A 160      16.674   3.493  -6.012  1.00  0.00           C  
ATOM   1079  C   MET A 160      16.119   4.883  -5.669  1.00  0.00           C  
ATOM   1080  O   MET A 160      15.211   4.976  -4.862  1.00  0.00           O  
ATOM   1081  CB  MET A 160      17.836   3.149  -5.083  1.00  0.00           C  
ATOM   1082  CEN MET A 160      18.423   1.915  -3.982  1.00  0.00           X  
ATOM   1083  H   MET A 160      18.031   3.086  -7.656  1.00  0.00           H  
ATOM   1084  N   TYR A 161      16.598   5.941  -6.330  1.00  0.00           N  
ATOM   1085  CA  TYR A 161      16.131   7.312  -6.082  1.00  0.00           C  
ATOM   1086  C   TYR A 161      14.631   7.515  -6.340  1.00  0.00           C  
ATOM   1087  O   TYR A 161      13.938   8.025  -5.474  1.00  0.00           O  
ATOM   1088  CB  TYR A 161      16.932   8.292  -6.943  1.00  0.00           C  
ATOM   1089  CEN TYR A 161      18.290   9.392  -6.825  1.00  0.00           X  
ATOM   1090  H   TYR A 161      17.343   5.804  -6.997  1.00  0.00           H  
ATOM   1091  N   GLY A 162      14.129   7.127  -7.521  1.00  0.00           N  
ATOM   1092  CA  GLY A 162      12.714   7.288  -7.873  1.00  0.00           C  
ATOM   1093  C   GLY A 162      11.813   6.622  -6.841  1.00  0.00           C  
ATOM   1094  O   GLY A 162      11.023   7.304  -6.200  1.00  0.00           O  
ATOM   1095  CEN GLY A 162      12.713   7.288  -7.873  1.00  0.00           X  
ATOM   1096  H   GLY A 162      14.722   6.599  -8.147  1.00  0.00           H  
ATOM   1097  N   LYS A 163      12.073   5.332  -6.568  1.00  0.00           N  
ATOM   1098  CA  LYS A 163      11.258   4.506  -5.657  1.00  0.00           C  
ATOM   1099  C   LYS A 163      10.937   5.205  -4.331  1.00  0.00           C  
ATOM   1100  O   LYS A 163       9.838   5.104  -3.814  1.00  0.00           O  
ATOM   1101  CB  LYS A 163      11.967   3.180  -5.376  1.00  0.00           C  
ATOM   1102  CEN LYS A 163      12.126   1.101  -5.736  1.00  0.00           X  
ATOM   1103  H   LYS A 163      12.861   4.896  -7.023  1.00  0.00           H  
ATOM   1104  N   LEU A 164      11.933   5.873  -3.761  1.00  0.00           N  
ATOM   1105  CA  LEU A 164      11.818   6.625  -2.523  1.00  0.00           C  
ATOM   1106  C   LEU A 164      10.847   7.798  -2.626  1.00  0.00           C  
ATOM   1107  O   LEU A 164      10.034   7.983  -1.731  1.00  0.00           O  
ATOM   1108  CB  LEU A 164      13.204   7.127  -2.096  1.00  0.00           C  
ATOM   1109  CEN LEU A 164      14.202   6.653  -1.022  1.00  0.00           X  
ATOM   1110  H   LEU A 164      12.823   5.869  -4.235  1.00  0.00           H  
ATOM   1111  N   ASN A 165      10.944   8.589  -3.699  1.00  0.00           N  
ATOM   1112  CA  ASN A 165      10.064   9.740  -3.877  1.00  0.00           C  
ATOM   1113  C   ASN A 165       8.624   9.273  -4.073  1.00  0.00           C  
ATOM   1114  O   ASN A 165       7.745   9.827  -3.428  1.00  0.00           O  
ATOM   1115  CB  ASN A 165      10.504  10.610  -5.040  1.00  0.00           C  
ATOM   1116  CEN ASN A 165      11.105  11.456  -5.201  1.00  0.00           X  
ATOM   1117  H   ASN A 165      11.500   8.287  -4.487  1.00  0.00           H  
ATOM   1118  N   ASP A 166       8.423   8.215  -4.864  1.00  0.00           N  
ATOM   1119  CA  ASP A 166       7.088   7.694  -5.177  1.00  0.00           C  
ATOM   1120  C   ASP A 166       6.410   7.159  -3.898  1.00  0.00           C  
ATOM   1121  O   ASP A 166       5.293   7.549  -3.571  1.00  0.00           O  
ATOM   1122  CB  ASP A 166       7.173   6.595  -6.238  1.00  0.00           C  
ATOM   1123  CEN ASP A 166       7.064   6.464  -7.243  1.00  0.00           X  
ATOM   1124  H   ASP A 166       9.204   7.816  -5.367  1.00  0.00           H  
ATOM   1125  N   LEU A 167       7.143   6.389  -3.084  1.00  0.00           N  
ATOM   1126  CA  LEU A 167       6.648   5.860  -1.812  1.00  0.00           C  
ATOM   1127  C   LEU A 167       6.310   6.953  -0.781  1.00  0.00           C  
ATOM   1128  O   LEU A 167       5.282   6.886  -0.103  1.00  0.00           O  
ATOM   1129  CB  LEU A 167       7.682   4.889  -1.228  1.00  0.00           C  
ATOM   1130  CEN LEU A 167       7.757   3.352  -1.169  1.00  0.00           X  
ATOM   1131  H   LEU A 167       8.034   6.059  -3.425  1.00  0.00           H  
ATOM   1132  N   LEU A 168       7.199   7.936  -0.611  1.00  0.00           N  
ATOM   1133  CA  LEU A 168       6.982   9.046   0.317  1.00  0.00           C  
ATOM   1134  C   LEU A 168       5.725   9.841  -0.064  1.00  0.00           C  
ATOM   1135  O   LEU A 168       4.920  10.166   0.808  1.00  0.00           O  
ATOM   1136  CB  LEU A 168       8.211   9.964   0.343  1.00  0.00           C  
ATOM   1137  CEN LEU A 168       9.352  10.154   1.361  1.00  0.00           X  
ATOM   1138  H   LEU A 168       8.025   7.931  -1.192  1.00  0.00           H  
ATOM   1139  N   GLU A 169       5.563  10.142  -1.352  1.00  0.00           N  
ATOM   1140  CA  GLU A 169       4.429  10.892  -1.896  1.00  0.00           C  
ATOM   1141  C   GLU A 169       3.107  10.155  -1.651  1.00  0.00           C  
ATOM   1142  O   GLU A 169       2.149  10.776  -1.182  1.00  0.00           O  
ATOM   1143  CB  GLU A 169       4.622  11.142  -3.394  1.00  0.00           C  
ATOM   1144  CEN GLU A 169       5.088  12.169  -4.671  1.00  0.00           X  
ATOM   1145  H   GLU A 169       6.224   9.770  -2.021  1.00  0.00           H  
ATOM   1146  N   ASP A 170       3.076   8.838  -1.866  1.00  0.00           N  
ATOM   1147  CA  ASP A 170       1.886   8.015  -1.651  1.00  0.00           C  
ATOM   1148  C   ASP A 170       1.497   7.996  -0.164  1.00  0.00           C  
ATOM   1149  O   ASP A 170       0.343   8.239   0.198  1.00  0.00           O  
ATOM   1150  CB  ASP A 170       2.121   6.589  -2.157  1.00  0.00           C  
ATOM   1151  CEN ASP A 170       1.939   6.006  -2.972  1.00  0.00           X  
ATOM   1152  H   ASP A 170       3.877   8.400  -2.297  1.00  0.00           H  
ATOM   1153  N   LEU A 171       2.468   7.841   0.738  1.00  0.00           N  
ATOM   1154  CA  LEU A 171       2.196   7.881   2.176  1.00  0.00           C  
ATOM   1155  C   LEU A 171       1.634   9.241   2.642  1.00  0.00           C  
ATOM   1156  O   LEU A 171       0.634   9.293   3.368  1.00  0.00           O  
ATOM   1157  CB  LEU A 171       3.477   7.546   2.950  1.00  0.00           C  
ATOM   1158  CEN LEU A 171       3.958   6.275   3.676  1.00  0.00           X  
ATOM   1159  H   LEU A 171       3.399   7.639   0.405  1.00  0.00           H  
ATOM   1160  N   GLN A 172       2.212  10.356   2.187  1.00  0.00           N  
ATOM   1161  CA  GLN A 172       1.707  11.694   2.512  1.00  0.00           C  
ATOM   1162  C   GLN A 172       0.272  11.922   2.023  1.00  0.00           C  
ATOM   1163  O   GLN A 172      -0.546  12.490   2.760  1.00  0.00           O  
ATOM   1164  CB  GLN A 172       2.624  12.761   1.909  1.00  0.00           C  
ATOM   1165  CEN GLN A 172       3.923  13.875   2.252  1.00  0.00           X  
ATOM   1166  H   GLN A 172       2.963  10.267   1.520  1.00  0.00           H  
ATOM   1167  N   GLU A 173      -0.075  11.489   0.813  1.00  0.00           N  
ATOM   1168  CA  GLU A 173      -1.440  11.632   0.306  1.00  0.00           C  
ATOM   1169  C   GLU A 173      -2.435  10.806   1.147  1.00  0.00           C  
ATOM   1170  O   GLU A 173      -3.476  11.349   1.532  1.00  0.00           O  
ATOM   1171  CB  GLU A 173      -1.509  11.209  -1.163  1.00  0.00           C  
ATOM   1172  CEN GLU A 173      -1.533  11.617  -2.817  1.00  0.00           X  
ATOM   1173  H   GLU A 173       0.618  11.052   0.223  1.00  0.00           H  
ATOM   1174  N   VAL A 174      -2.088   9.573   1.563  1.00  0.00           N  
ATOM   1175  CA  VAL A 174      -2.961   8.719   2.406  1.00  0.00           C  
ATOM   1176  C   VAL A 174      -3.209   9.375   3.771  1.00  0.00           C  
ATOM   1177  O   VAL A 174      -4.344   9.381   4.254  1.00  0.00           O  
ATOM   1178  CB  VAL A 174      -2.356   7.320   2.625  1.00  0.00           C  
ATOM   1179  CEN VAL A 174      -2.427   6.653   2.465  1.00  0.00           X  
ATOM   1180  H   VAL A 174      -1.183   9.224   1.283  1.00  0.00           H  
ATOM   1181  N   LEU A 175      -2.173   9.980   4.369  1.00  0.00           N  
ATOM   1182  CA  LEU A 175      -2.273  10.675   5.665  1.00  0.00           C  
ATOM   1183  C   LEU A 175      -3.170  11.911   5.580  1.00  0.00           C  
ATOM   1184  O   LEU A 175      -4.015  12.178   6.438  1.00  0.00           O  
ATOM   1185  CB  LEU A 175      -0.877  11.071   6.161  1.00  0.00           C  
ATOM   1186  CEN LEU A 175       0.050  10.491   7.246  1.00  0.00           X  
ATOM   1187  H   LEU A 175      -1.274   9.937   3.915  1.00  0.00           H  
ATOM   1188  N   LYS A 176      -3.025  12.671   4.501  1.00  0.00           N  
ATOM   1189  CA  LYS A 176      -3.799  13.891   4.288  1.00  0.00           C  
ATOM   1190  C   LYS A 176      -5.290  13.596   4.114  1.00  0.00           C  
ATOM   1191  O   LYS A 176      -6.118  14.305   4.687  1.00  0.00           O  
ATOM   1192  CB  LYS A 176      -3.270  14.648   3.069  1.00  0.00           C  
ATOM   1193  CEN LYS A 176      -2.146  16.262   2.288  1.00  0.00           X  
ATOM   1194  H   LYS A 176      -2.309  12.409   3.838  1.00  0.00           H  
ATOM   1195  N   ASN A 177      -5.652  12.570   3.346  1.00  0.00           N  
ATOM   1196  CA  ASN A 177      -7.046  12.183   3.134  1.00  0.00           C  
ATOM   1197  C   ASN A 177      -7.682  11.595   4.399  1.00  0.00           C  
ATOM   1198  O   ASN A 177      -8.758  12.046   4.788  1.00  0.00           O  
ATOM   1199  CB  ASN A 177      -7.172  11.200   1.984  1.00  0.00           C  
ATOM   1200  CEN ASN A 177      -7.340  11.225   0.949  1.00  0.00           X  
ATOM   1201  H   ASN A 177      -4.925  12.022   2.907  1.00  0.00           H  
ATOM   1202  N   LEU A 178      -6.991  10.695   5.095  1.00  0.00           N  
ATOM   1203  CA  LEU A 178      -7.488  10.095   6.337  1.00  0.00           C  
ATOM   1204  C   LEU A 178      -7.766  11.150   7.408  1.00  0.00           C  
ATOM   1205  O   LEU A 178      -8.872  11.201   7.951  1.00  0.00           O  
ATOM   1206  CB  LEU A 178      -6.483   9.062   6.862  1.00  0.00           C  
ATOM   1207  CEN LEU A 178      -6.464   7.522   6.850  1.00  0.00           X  
ATOM   1208  H   LEU A 178      -6.070  10.433   4.779  1.00  0.00           H  
ATOM   1209  N   HIS A 179      -6.817  12.057   7.629  1.00  0.00           N  
ATOM   1210  CA  HIS A 179      -6.999  13.199   8.520  1.00  0.00           C  
ATOM   1211  C   HIS A 179      -8.206  14.062   8.110  1.00  0.00           C  
ATOM   1212  O   HIS A 179      -9.179  14.180   8.856  1.00  0.00           O  
ATOM   1213  CB  HIS A 179      -5.728  14.054   8.552  1.00  0.00           C  
ATOM   1214  CEN HIS A 179      -4.554  14.186   9.348  1.00  0.00           X  
ATOM   1215  H   HIS A 179      -5.890  11.867   7.270  1.00  0.00           H  
ATOM   1216  N   LYS A 180      -8.200  14.637   6.893  1.00  0.00           N  
ATOM   1217  CA  LYS A 180      -9.263  15.553   6.425  1.00  0.00           C  
ATOM   1218  C   LYS A 180     -10.667  14.943   6.533  1.00  0.00           C  
ATOM   1219  O   LYS A 180     -11.627  15.679   6.769  1.00  0.00           O  
ATOM   1220  CB  LYS A 180      -8.998  15.973   4.978  1.00  0.00           C  
ATOM   1221  CEN LYS A 180      -8.327  17.446   3.615  1.00  0.00           X  
ATOM   1222  H   LYS A 180      -7.435  14.408   6.275  1.00  0.00           H  
ATOM   1223  N   ASN A 181     -10.798  13.626   6.362  1.00  0.00           N  
ATOM   1224  CA  ASN A 181     -12.076  12.916   6.441  1.00  0.00           C  
ATOM   1225  C   ASN A 181     -12.607  12.746   7.876  1.00  0.00           C  
ATOM   1226  O   ASN A 181     -13.822  12.639   8.066  1.00  0.00           O  
ATOM   1227  CB  ASN A 181     -11.972  11.559   5.769  1.00  0.00           C  
ATOM   1228  CEN ASN A 181     -12.127  11.144   4.818  1.00  0.00           X  
ATOM   1229  H   ASN A 181      -9.971  13.094   6.128  1.00  0.00           H  
ATOM   1230  N   ASP A 182     -11.741  12.784   8.899  1.00  0.00           N  
ATOM   1231  CA  ASP A 182     -12.098  12.541  10.302  1.00  0.00           C  
ATOM   1232  C   ASP A 182     -12.808  13.727  10.986  1.00  0.00           C  
ATOM   1233  O   ASP A 182     -12.295  14.372  11.907  1.00  0.00           O  
ATOM   1234  CB  ASP A 182     -10.840  12.174  11.094  1.00  0.00           C  
ATOM   1235  CEN ASP A 182     -10.332  11.355  11.424  1.00  0.00           X  
ATOM   1236  H   ASP A 182     -10.759  12.883   8.692  1.00  0.00           H  
ATOM   1237  N   ARG A 183     -14.047  14.018  10.575  1.00  0.00           N  
ATOM   1238  CA  ARG A 183     -14.825  15.123  11.165  1.00  0.00           C  
ATOM   1239  C   ARG A 183     -15.911  14.714  12.152  1.00  0.00           C  
ATOM   1240  O   ARG A 183     -16.360  15.592  12.881  1.00  0.00           O  
ATOM   1241  CB  ARG A 183     -15.418  16.013  10.083  1.00  0.00           C  
ATOM   1242  CEN ARG A 183     -15.682  17.884   8.477  1.00  0.00           X  
ATOM   1243  H   ARG A 183     -14.451  13.396   9.889  1.00  0.00           H  
ATOM   1244  N   SER A 184     -16.335  13.446  12.242  1.00  0.00           N  
ATOM   1245  CA  SER A 184     -17.469  13.112  13.135  1.00  0.00           C  
ATOM   1246  C   SER A 184     -17.497  11.739  13.830  1.00  0.00           C  
ATOM   1247  O   SER A 184     -18.512  11.418  14.442  1.00  0.00           O  
ATOM   1248  CB  SER A 184     -18.751  13.266  12.339  1.00  0.00           C  
ATOM   1249  CEN SER A 184     -19.092  13.243  11.916  1.00  0.00           X  
ATOM   1250  H   SER A 184     -15.933  12.743  11.638  1.00  0.00           H  
ATOM   1251  N   GLY A 185     -16.418  10.941  13.836  1.00  0.00           N  
ATOM   1252  CA  GLY A 185     -16.453   9.591  14.434  1.00  0.00           C  
ATOM   1253  C   GLY A 185     -15.099   9.040  14.887  1.00  0.00           C  
ATOM   1254  O   GLY A 185     -14.449   8.337  14.115  1.00  0.00           O  
ATOM   1255  CEN GLY A 185     -16.453   9.591  14.435  1.00  0.00           X  
ATOM   1256  H   GLY A 185     -15.584  11.218  13.339  1.00  0.00           H  
ATOM   1257  N   LYS A 186     -14.687   9.391  16.115  1.00  0.00           N  
ATOM   1258  CA  LYS A 186     -13.397   9.068  16.756  1.00  0.00           C  
ATOM   1259  C   LYS A 186     -12.880   7.640  16.567  1.00  0.00           C  
ATOM   1260  O   LYS A 186     -11.674   7.463  16.458  1.00  0.00           O  
ATOM   1261  CB  LYS A 186     -13.496   9.356  18.255  1.00  0.00           C  
ATOM   1262  CEN LYS A 186     -13.066  10.634  19.885  1.00  0.00           X  
ATOM   1263  H   LYS A 186     -15.261  10.071  16.593  1.00  0.00           H  
ATOM   1264  N   ASP A 187     -13.758   6.646  16.523  1.00  0.00           N  
ATOM   1265  CA  ASP A 187     -13.323   5.271  16.252  1.00  0.00           C  
ATOM   1266  C   ASP A 187     -12.615   5.153  14.892  1.00  0.00           C  
ATOM   1267  O   ASP A 187     -11.569   4.525  14.767  1.00  0.00           O  
ATOM   1268  CB  ASP A 187     -14.518   4.317  16.305  1.00  0.00           C  
ATOM   1269  CEN ASP A 187     -14.980   3.673  16.945  1.00  0.00           X  
ATOM   1270  H   ASP A 187     -14.656   6.779  16.964  1.00  0.00           H  
ATOM   1271  N   ASN A 188     -13.118   5.864  13.882  1.00  0.00           N  
ATOM   1272  CA  ASN A 188     -12.512   5.879  12.553  1.00  0.00           C  
ATOM   1273  C   ASN A 188     -11.166   6.613  12.505  1.00  0.00           C  
ATOM   1274  O   ASN A 188     -10.264   6.207  11.779  1.00  0.00           O  
ATOM   1275  CB  ASN A 188     -13.463   6.484  11.537  1.00  0.00           C  
ATOM   1276  CEN ASN A 188     -14.208   6.159  10.873  1.00  0.00           X  
ATOM   1277  H   ASN A 188     -13.989   6.351  14.038  1.00  0.00           H  
ATOM   1278  N   ILE A 189     -11.040   7.722  13.245  1.00  0.00           N  
ATOM   1279  CA  ILE A 189      -9.775   8.456  13.336  1.00  0.00           C  
ATOM   1280  C   ILE A 189      -8.704   7.566  13.960  1.00  0.00           C  
ATOM   1281  O   ILE A 189      -7.613   7.485  13.411  1.00  0.00           O  
ATOM   1282  CB  ILE A 189      -9.916   9.746  14.165  1.00  0.00           C  
ATOM   1283  CEN ILE A 189     -10.181  10.803  14.133  1.00  0.00           X  
ATOM   1284  H   ILE A 189     -11.821   8.012  13.816  1.00  0.00           H  
ATOM   1285  N   HIS A 190      -9.017   6.857  15.049  1.00  0.00           N  
ATOM   1286  CA  HIS A 190      -8.059   5.951  15.677  1.00  0.00           C  
ATOM   1287  C   HIS A 190      -7.655   4.807  14.733  1.00  0.00           C  
ATOM   1288  O   HIS A 190      -6.469   4.490  14.627  1.00  0.00           O  
ATOM   1289  CB  HIS A 190      -8.637   5.380  16.975  1.00  0.00           C  
ATOM   1290  CEN HIS A 190      -8.600   5.664  18.371  1.00  0.00           X  
ATOM   1291  H   HIS A 190      -9.944   6.921  15.443  1.00  0.00           H  
ATOM   1292  N   ASP A 191      -8.616   4.217  14.018  1.00  0.00           N  
ATOM   1293  CA  ASP A 191      -8.339   3.125  13.081  1.00  0.00           C  
ATOM   1294  C   ASP A 191      -7.432   3.583  11.933  1.00  0.00           C  
ATOM   1295  O   ASP A 191      -6.497   2.875  11.561  1.00  0.00           O  
ATOM   1296  CB  ASP A 191      -9.646   2.558  12.522  1.00  0.00           C  
ATOM   1297  CEN ASP A 191     -10.297   1.789  12.675  1.00  0.00           X  
ATOM   1298  H   ASP A 191      -9.578   4.467  14.186  1.00  0.00           H  
ATOM   1299  N   VAL A 192      -7.660   4.789  11.410  1.00  0.00           N  
ATOM   1300  CA  VAL A 192      -6.848   5.376  10.333  1.00  0.00           C  
ATOM   1301  C   VAL A 192      -5.413   5.649  10.795  1.00  0.00           C  
ATOM   1302  O   VAL A 192      -4.481   5.363  10.047  1.00  0.00           O  
ATOM   1303  CB  VAL A 192      -7.463   6.688   9.813  1.00  0.00           C  
ATOM   1304  CEN VAL A 192      -7.788   6.974   9.277  1.00  0.00           X  
ATOM   1305  H   VAL A 192      -8.414   5.339  11.800  1.00  0.00           H  
ATOM   1306  N   ASP A 193      -5.229   6.169  12.008  1.00  0.00           N  
ATOM   1307  CA  ASP A 193      -3.922   6.462  12.608  1.00  0.00           C  
ATOM   1308  C   ASP A 193      -3.093   5.180  12.758  1.00  0.00           C  
ATOM   1309  O   ASP A 193      -1.947   5.132  12.315  1.00  0.00           O  
ATOM   1310  CB  ASP A 193      -4.093   7.143  13.968  1.00  0.00           C  
ATOM   1311  CEN ASP A 193      -4.089   8.072  14.386  1.00  0.00           X  
ATOM   1312  H   ASP A 193      -6.047   6.396  12.554  1.00  0.00           H  
ATOM   1313  N   ASN A 194      -3.707   4.103  13.264  1.00  0.00           N  
ATOM   1314  CA  ASN A 194      -3.049   2.805  13.415  1.00  0.00           C  
ATOM   1315  C   ASN A 194      -2.636   2.213  12.060  1.00  0.00           C  
ATOM   1316  O   ASN A 194      -1.523   1.713  11.911  1.00  0.00           O  
ATOM   1317  CB  ASN A 194      -3.933   1.827  14.167  1.00  0.00           C  
ATOM   1318  CEN ASN A 194      -4.092   1.517  15.157  1.00  0.00           X  
ATOM   1319  H   ASN A 194      -4.666   4.201  13.563  1.00  0.00           H  
ATOM   1320  N   HIS A 195      -3.523   2.257  11.060  1.00  0.00           N  
ATOM   1321  CA  HIS A 195      -3.203   1.754   9.726  1.00  0.00           C  
ATOM   1322  C   HIS A 195      -2.037   2.521   9.096  1.00  0.00           C  
ATOM   1323  O   HIS A 195      -1.136   1.894   8.545  1.00  0.00           O  
ATOM   1324  CB  HIS A 195      -4.433   1.833   8.814  1.00  0.00           C  
ATOM   1325  CEN HIS A 195      -5.494   0.986   8.385  1.00  0.00           X  
ATOM   1326  H   HIS A 195      -4.446   2.626  11.237  1.00  0.00           H  
ATOM   1327  N   LEU A 196      -1.984   3.853   9.233  1.00  0.00           N  
ATOM   1328  CA  LEU A 196      -0.871   4.653   8.707  1.00  0.00           C  
ATOM   1329  C   LEU A 196       0.459   4.295   9.374  1.00  0.00           C  
ATOM   1330  O   LEU A 196       1.456   4.164   8.672  1.00  0.00           O  
ATOM   1331  CB  LEU A 196      -1.166   6.147   8.890  1.00  0.00           C  
ATOM   1332  CEN LEU A 196      -1.614   7.251   7.913  1.00  0.00           X  
ATOM   1333  H   LEU A 196      -2.713   4.319   9.756  1.00  0.00           H  
ATOM   1334  N   GLN A 197       0.487   4.125  10.697  1.00  0.00           N  
ATOM   1335  CA  GLN A 197       1.720   3.757  11.404  1.00  0.00           C  
ATOM   1336  C   GLN A 197       2.251   2.404  10.916  1.00  0.00           C  
ATOM   1337  O   GLN A 197       3.436   2.303  10.604  1.00  0.00           O  
ATOM   1338  CB  GLN A 197       1.477   3.703  12.915  1.00  0.00           C  
ATOM   1339  CEN GLN A 197       1.675   4.571  14.417  1.00  0.00           X  
ATOM   1340  H   GLN A 197      -0.364   4.238  11.226  1.00  0.00           H  
ATOM   1341  N   ASN A 198       1.377   1.409  10.748  1.00  0.00           N  
ATOM   1342  CA  ASN A 198       1.780   0.089  10.260  1.00  0.00           C  
ATOM   1343  C   ASN A 198       2.350   0.155   8.829  1.00  0.00           C  
ATOM   1344  O   ASN A 198       3.378  -0.455   8.555  1.00  0.00           O  
ATOM   1345  CB  ASN A 198       0.624  -0.892  10.319  1.00  0.00           C  
ATOM   1346  CEN ASN A 198       0.229  -1.597  10.989  1.00  0.00           X  
ATOM   1347  H   ASN A 198       0.418   1.557  11.028  1.00  0.00           H  
ATOM   1348  N   VAL A 199       1.742   0.953   7.940  1.00  0.00           N  
ATOM   1349  CA  VAL A 199       2.235   1.138   6.559  1.00  0.00           C  
ATOM   1350  C   VAL A 199       3.633   1.775   6.554  1.00  0.00           C  
ATOM   1351  O   VAL A 199       4.512   1.330   5.816  1.00  0.00           O  
ATOM   1352  CB  VAL A 199       1.282   2.016   5.726  1.00  0.00           C  
ATOM   1353  CEN VAL A 199       0.828   2.004   5.208  1.00  0.00           X  
ATOM   1354  H   VAL A 199       0.901   1.434   8.225  1.00  0.00           H  
ATOM   1355  N   ILE A 200       3.886   2.787   7.390  1.00  0.00           N  
ATOM   1356  CA  ILE A 200       5.206   3.439   7.472  1.00  0.00           C  
ATOM   1357  C   ILE A 200       6.282   2.442   7.912  1.00  0.00           C  
ATOM   1358  O   ILE A 200       7.360   2.402   7.310  1.00  0.00           O  
ATOM   1359  CB  ILE A 200       5.195   4.629   8.449  1.00  0.00           C  
ATOM   1360  CEN ILE A 200       4.988   5.694   8.556  1.00  0.00           X  
ATOM   1361  H   ILE A 200       3.150   3.087   8.013  1.00  0.00           H  
ATOM   1362  N   GLU A 201       6.008   1.648   8.946  1.00  0.00           N  
ATOM   1363  CA  GLU A 201       6.943   0.637   9.442  1.00  0.00           C  
ATOM   1364  C   GLU A 201       7.283  -0.393   8.357  1.00  0.00           C  
ATOM   1365  O   GLU A 201       8.456  -0.719   8.161  1.00  0.00           O  
ATOM   1366  CB  GLU A 201       6.364  -0.067  10.672  1.00  0.00           C  
ATOM   1367  CEN GLU A 201       6.270  -0.244  12.364  1.00  0.00           X  
ATOM   1368  H   GLU A 201       5.106   1.721   9.395  1.00  0.00           H  
ATOM   1369  N   ASP A 202       6.293  -0.831   7.578  1.00  0.00           N  
ATOM   1370  CA  ASP A 202       6.493  -1.788   6.489  1.00  0.00           C  
ATOM   1371  C   ASP A 202       7.373  -1.223   5.365  1.00  0.00           C  
ATOM   1372  O   ASP A 202       8.299  -1.904   4.897  1.00  0.00           O  
ATOM   1373  CB  ASP A 202       5.141  -2.225   5.920  1.00  0.00           C  
ATOM   1374  CEN ASP A 202       4.463  -2.982   6.001  1.00  0.00           X  
ATOM   1375  H   ASP A 202       5.348  -0.566   7.812  1.00  0.00           H  
ATOM   1376  N   ILE A 203       7.154   0.038   4.960  1.00  0.00           N  
ATOM   1377  CA  ILE A 203       7.959   0.691   3.916  1.00  0.00           C  
ATOM   1378  C   ILE A 203       9.407   0.763   4.380  1.00  0.00           C  
ATOM   1379  O   ILE A 203      10.311   0.408   3.622  1.00  0.00           O  
ATOM   1380  CB  ILE A 203       7.455   2.109   3.588  1.00  0.00           C  
ATOM   1381  CEN ILE A 203       6.762   2.691   2.979  1.00  0.00           X  
ATOM   1382  H   ILE A 203       6.452   0.571   5.450  1.00  0.00           H  
ATOM   1383  N   HIS A 204       9.651   1.170   5.622  1.00  0.00           N  
ATOM   1384  CA  HIS A 204      10.995   1.261   6.176  1.00  0.00           C  
ATOM   1385  C   HIS A 204      11.754  -0.068   6.160  1.00  0.00           C  
ATOM   1386  O   HIS A 204      12.888  -0.134   5.671  1.00  0.00           O  
ATOM   1387  CB  HIS A 204      10.933   1.798   7.609  1.00  0.00           C  
ATOM   1388  CEN HIS A 204      11.034   3.050   8.281  1.00  0.00           X  
ATOM   1389  H   HIS A 204       8.869   1.422   6.209  1.00  0.00           H  
ATOM   1390  N   ASP A 205      11.117  -1.148   6.591  1.00  0.00           N  
ATOM   1391  CA  ASP A 205      11.719  -2.478   6.594  1.00  0.00           C  
ATOM   1392  C   ASP A 205      12.044  -2.967   5.179  1.00  0.00           C  
ATOM   1393  O   ASP A 205      13.126  -3.520   4.933  1.00  0.00           O  
ATOM   1394  CB  ASP A 205      10.791  -3.476   7.291  1.00  0.00           C  
ATOM   1395  CEN ASP A 205      10.653  -3.915   8.200  1.00  0.00           X  
ATOM   1396  H   ASP A 205      10.198  -1.036   6.992  1.00  0.00           H  
ATOM   1397  N   PHE A 206      11.152  -2.725   4.214  1.00  0.00           N  
ATOM   1398  CA  PHE A 206      11.373  -3.132   2.829  1.00  0.00           C  
ATOM   1399  C   PHE A 206      12.592  -2.421   2.227  1.00  0.00           C  
ATOM   1400  O   PHE A 206      13.436  -3.077   1.599  1.00  0.00           O  
ATOM   1401  CB  PHE A 206      10.127  -2.851   1.988  1.00  0.00           C  
ATOM   1402  CEN PHE A 206       8.863  -3.639   1.434  1.00  0.00           X  
ATOM   1403  H   PHE A 206      10.319  -2.205   4.446  1.00  0.00           H  
ATOM   1404  N   MET A 207      12.736  -1.117   2.458  1.00  0.00           N  
ATOM   1405  CA  MET A 207      13.830  -0.295   1.933  1.00  0.00           C  
ATOM   1406  C   MET A 207      15.171  -0.697   2.548  1.00  0.00           C  
ATOM   1407  O   MET A 207      16.187  -0.740   1.849  1.00  0.00           O  
ATOM   1408  CB  MET A 207      13.553   1.184   2.195  1.00  0.00           C  
ATOM   1409  CEN MET A 207      13.132   2.686   1.392  1.00  0.00           X  
ATOM   1410  H   MET A 207      12.042  -0.669   3.039  1.00  0.00           H  
ATOM   1411  N   GLN A 208      15.180  -1.041   3.839  1.00  0.00           N  
ATOM   1412  CA  GLN A 208      16.384  -1.491   4.525  1.00  0.00           C  
ATOM   1413  C   GLN A 208      16.852  -2.851   3.986  1.00  0.00           C  
ATOM   1414  O   GLN A 208      18.031  -3.021   3.657  1.00  0.00           O  
ATOM   1415  CB  GLN A 208      16.134  -1.584   6.033  1.00  0.00           C  
ATOM   1416  CEN GLN A 208      16.363  -0.775   7.563  1.00  0.00           X  
ATOM   1417  H   GLN A 208      14.328  -0.940   4.369  1.00  0.00           H  
ATOM   1418  N   ALA A 209      15.925  -3.792   3.786  1.00  0.00           N  
ATOM   1419  CA  ALA A 209      16.227  -5.113   3.243  1.00  0.00           C  
ATOM   1420  C   ALA A 209      16.738  -5.054   1.792  1.00  0.00           C  
ATOM   1421  O   ALA A 209      17.704  -5.745   1.455  1.00  0.00           O  
ATOM   1422  CB  ALA A 209      14.995  -6.001   3.336  1.00  0.00           C  
ATOM   1423  CEN ALA A 209      14.996  -6.001   3.336  1.00  0.00           X  
ATOM   1424  H   ALA A 209      14.972  -3.587   4.050  1.00  0.00           H  
ATOM   1425  N   ALA A 210      16.142  -4.220   0.937  1.00  0.00           N  
ATOM   1426  CA  ALA A 210      16.555  -4.059  -0.457  1.00  0.00           C  
ATOM   1427  C   ALA A 210      17.974  -3.476  -0.563  1.00  0.00           C  
ATOM   1428  O   ALA A 210      18.787  -3.959  -1.354  1.00  0.00           O  
ATOM   1429  CB  ALA A 210      15.558  -3.181  -1.199  1.00  0.00           C  
ATOM   1430  CEN ALA A 210      15.559  -3.181  -1.199  1.00  0.00           X  
ATOM   1431  H   ALA A 210      15.349  -3.688   1.263  1.00  0.00           H  
ATOM   1432  N   ALA A 211      18.310  -2.494   0.282  1.00  0.00           N  
ATOM   1433  CA  ALA A 211      19.629  -1.871   0.319  1.00  0.00           C  
ATOM   1434  C   ALA A 211      20.715  -2.844   0.809  1.00  0.00           C  
ATOM   1435  O   ALA A 211      21.789  -2.932   0.211  1.00  0.00           O  
ATOM   1436  CB  ALA A 211      19.591  -0.629   1.196  1.00  0.00           C  
ATOM   1437  CEN ALA A 211      19.591  -0.630   1.196  1.00  0.00           X  
ATOM   1438  H   ALA A 211      17.605  -2.156   0.920  1.00  0.00           H  
ATOM   1439  N   ALA A 212      20.438  -3.620   1.860  1.00  0.00           N  
ATOM   1440  CA  ALA A 212      21.408  -4.559   2.422  1.00  0.00           C  
ATOM   1441  C   ALA A 212      21.756  -5.669   1.419  1.00  0.00           C  
ATOM   1442  O   ALA A 212      22.932  -5.985   1.220  1.00  0.00           O  
ATOM   1443  CB  ALA A 212      20.875  -5.155   3.716  1.00  0.00           C  
ATOM   1444  CEN ALA A 212      20.875  -5.155   3.715  1.00  0.00           X  
ATOM   1445  H   ALA A 212      19.532  -3.550   2.298  1.00  0.00           H  
ATOM   1446  N   ALA A 213      20.759  -6.209   0.711  1.00  0.00           N  
ATOM   1447  CA  ALA A 213      20.975  -7.191  -0.350  1.00  0.00           C  
ATOM   1448  C   ALA A 213      21.958  -6.695  -1.422  1.00  0.00           C  
ATOM   1449  O   ALA A 213      22.899  -7.414  -1.769  1.00  0.00           O  
ATOM   1450  CB  ALA A 213      19.644  -7.565  -0.986  1.00  0.00           C  
ATOM   1451  CEN ALA A 213      19.645  -7.565  -0.986  1.00  0.00           X  
ATOM   1452  H   ALA A 213      19.809  -5.951   0.937  1.00  0.00           H  
ATOM   1453  N   ALA A 214      21.780  -5.467  -1.919  1.00  0.00           N  
ATOM   1454  CA  ALA A 214      22.620  -4.885  -2.964  1.00  0.00           C  
ATOM   1455  C   ALA A 214      24.061  -4.651  -2.482  1.00  0.00           C  
ATOM   1456  O   ALA A 214      25.009  -4.873  -3.240  1.00  0.00           O  
ATOM   1457  CB  ALA A 214      22.006  -3.584  -3.459  1.00  0.00           C  
ATOM   1458  CEN ALA A 214      22.007  -3.584  -3.458  1.00  0.00           X  
ATOM   1459  H   ALA A 214      21.009  -4.916  -1.567  1.00  0.00           H  
ATOM   1460  N   ASN A 215      24.245  -4.254  -1.218  1.00  0.00           N  
ATOM   1461  CA  ASN A 215      25.573  -4.043  -0.631  1.00  0.00           C  
ATOM   1462  C   ASN A 215      26.417  -5.326  -0.550  1.00  0.00           C  
ATOM   1463  O   ASN A 215      27.569  -5.310  -0.975  1.00  0.00           O  
ATOM   1464  CB  ASN A 215      25.459  -3.419   0.747  1.00  0.00           C  
ATOM   1465  CEN ASN A 215      25.441  -2.460   1.172  1.00  0.00           X  
ATOM   1466  H   ASN A 215      23.431  -4.048  -0.657  1.00  0.00           H  
ATOM   1467  N   CYS A 216      25.856  -6.450  -0.092  1.00  0.00           N  
ATOM   1468  CA  CYS A 216      26.561  -7.738  -0.007  1.00  0.00           C  
ATOM   1469  C   CYS A 216      27.020  -8.334  -1.356  1.00  0.00           C  
ATOM   1470  O   CYS A 216      28.142  -8.834  -1.432  1.00  0.00           O  
ATOM   1471  CB  CYS A 216      25.492  -8.632   0.622  1.00  0.00           C  
ATOM   1472  CEN CYS A 216      25.426  -9.009   1.574  1.00  0.00           X  
ATOM   1473  H   CYS A 216      24.955  -6.376   0.357  1.00  0.00           H  
ATOM   1474  N   ARG A 217      26.201  -8.326  -2.419  1.00  0.00           N  
ATOM   1475  CA  ARG A 217      26.578  -8.880  -3.742  1.00  0.00           C  
ATOM   1476  C   ARG A 217      27.791  -8.214  -4.408  1.00  0.00           C  
ATOM   1477  O   ARG A 217      28.558  -8.912  -5.076  1.00  0.00           O  
ATOM   1478  CB  ARG A 217      25.391  -8.881  -4.694  1.00  0.00           C  
ATOM   1479  CEN ARG A 217      23.397  -9.657  -5.949  1.00  0.00           X  
ATOM   1480  H   ARG A 217      25.318  -7.846  -2.324  1.00  0.00           H  
ATOM   1481  N   LYS A 218      27.970  -6.900  -4.238  1.00  0.00           N  
ATOM   1482  CA  LYS A 218      29.101  -6.181  -4.853  1.00  0.00           C  
ATOM   1483  C   LYS A 218      30.296  -6.228  -3.907  1.00  0.00           C  
ATOM   1484  O   LYS A 218      31.413  -6.423  -4.425  1.00  0.00           O  
ATOM   1485  CB  LYS A 218      28.732  -4.732  -5.175  1.00  0.00           C  
ATOM   1486  CEN LYS A 218      28.228  -3.271  -6.619  1.00  0.00           X  
ATOM   1487  H   LYS A 218      27.627  -6.504  -3.374  1.00  0.00           H  
TER                                                                             
# All scores below are weighted scores, not raw scores.
#BEGIN_POSE_ENERGIES_TABLE ./minmover_pdb/pose_17.pdb
label vdw cenpack pair env cbeta hs_pair ss_pair sheet total
weights 1 0.5 1 1 0.25 1 1 1 NA
pose 3.38105 5.27729 -10.6786 0.38593 12.6284 0 0 0 10.9941
MET:NtermProteinFull_1 0 0.7691 -0.07549 -0.29185 0.04496 0 0 0 0.44672
TYR_2 0 0.05776 0.07741 0.81073 0.0693 0 0 0 1.0152
GLY_3 0 0.0452 0.01959 -0.08884 0.0693 0 0 0 0.04525
LYS_4 0.03924 0.33718 -0.16416 0.20967 0.0351 0 0 0 0.45703
LEU_5 0 0.07166 -0.49441 -0.19483 0.04406 0 0 0 -0.57352
ASN_6 0 -0.04764 0.12329 -0.36221 0.0693 0 0 0 -0.21726
ASP_7 0 -0.21033 -0.0529 -0.31759 0.03502 0 0 0 -0.5458
LEU_8 0 -0.12003 -0.63111 -0.50394 0.03224 0 0 0 -1.22284
LEU_9 0 0.02725 -0.24752 0.4149 0.06922 0 0 0 0.26385
GLU_10 0 -0.00171 -0.04104 -0.71584 0.06903 0 0 0 -0.68955
ASP_11 0.0125 0.12059 0.38192 0.46164 0.0366 0 0 0 1.01326
LEU_12 0 -0.17016 -0.46842 -0.45811 0.03741 0 0 0 -1.05927
GLN_13 0 -0.01965 0.16143 -0.49415 0.06894 0 0 0 -0.28343
GLU_14 0 0.06588 -0.26518 -0.71584 0.06878 0 0 0 -0.84635
VAL_15 0 0.39378 -0.43242 -0.35242 0.03709 0 0 0 -0.35397
LEU_16 0.14693 0.77621 0.17741 0.24309 0.06974 0 0 0 1.41338
LYS_17 0 -0.02314 0.09183 -0.77863 0.06961 0 0 0 -0.64033
ASN_18 0 -0.25366 -0.27976 -0.13901 0.04268 0 0 0 -0.62975
LEU_19 0.25709 0.83052 0.15304 -0.45811 0.04473 0 0 0 0.82727
HIS_20 0 0.19998 -0.13486 0.0215 0.0693 0 0 0 0.15592
LYS_21 0 -0.04726 -0.00451 -1.04927 0.07068 0 0 0 -1.03036
ASN_22 0 -0.23755 -0.57431 -0.07783 0.04303 0 0 0 -0.84667
ASP_23 0.98428 0.0471 -0.04867 -0.24167 0.06919 0 0 0 0.81022
ARG_24 0 -0.03234 -0.04855 -0.7542 0.07203 0 0 0 -0.76306
SER_25 0 0.12022 -0.02757 -0.22078 0.07081 0 0 0 -0.05732
GLY_26 0 0.07132 -0.07053 -0.0429 0.04305 0 0 0 0.00093
LYS_27 0 0 0 -1.04927 0.07259 0 0 0 -0.97669
ASP_28 0 0.01236 -0.23472 -0.56986 0.0696 0 0 0 -0.72263
ASN_29 0 0.20286 -0.65063 0.26721 0.03294 0 0 0 -0.14762
ILE_30 0.98428 0.08906 0.20678 0.34575 0.06887 0 0 0 1.69474
HIS_D_31 0 -0.03248 -0.05006 0.06501 0.0693 0 0 0 0.05177
ASP_32 0 -0.2276 -0.46387 -0.24167 0.03949 0 0 0 -0.89366
VAL_33 0.25709 1.04285 0.36302 -0.46599 0.0706 0 0 0 1.26757
ASP_34 0 0.23242 0.07053 -0.37876 0.06884 0 0 0 -0.00697
ASN_35 0 -0.01106 -0.23835 -0.32173 0.06879 0 0 0 -0.50235
HIS_D_36 0 0.05798 0.21972 0.02534 0.03683 0 0 0 0.33988
LEU_37 0.14693 0.49292 -0.42414 -0.30366 0.0366 0 0 0 -0.05134
GLN_38 0 -0.01707 0.05782 -0.59803 0.06921 0 0 0 -0.48807
ASN_39 0 -0.1118 -0.4124 -0.19403 0.04283 0 0 0 -0.6754
VAL_40 0 -0.22836 -0.26734 -0.35242 0.03827 0 0 0 -0.80984
ILE_41 0 0.08831 -0.31881 0.60227 0.06908 0 0 0 0.44085
GLU_42 0 -0.01141 -0.20063 -0.60186 0.06921 0 0 0 -0.7447
ASP_43 0.25025 0.34702 0.39433 0.2122 0.04365 0 0 0 1.24744
ILE_44 0 -0.17749 -0.6363 -0.31819 0.03738 0 0 0 -1.0946
HIS_D_45 0 -0.0349 0.16843 0.06501 0.06891 0 0 0 0.26746
ASP_46 0 -0.10736 -0.32418 -0.37876 0.06902 0 0 0 -0.74129
PHE_47 0 0.15709 -0.16157 -0.53231 0.03741 0 0 0 -0.49938
MET_48 0 0.26152 -0.03591 0.10186 0.06943 0 0 0 0.39689
GLN_49 0 -0.05455 0.0018 -0.60368 0.0693 0 0 0 -0.58714
ALA_50 0 -0.19582 0.1583 0.03291 0.03541 0 0 0 0.0308
ALA_51 0 -0.12987 0.19536 -0.14527 0.03605 0 0 0 -0.04372
ALA_52 0 0.02002 0.01368 0.14698 0.03502 0 0 0 0.21571
ALA_53 0 -0.04072 0.05299 0.20553 0.0357 0 0 0 0.25351
ALA_54 0 -0.10101 -0.00578 0.11438 0.04806 0 0 0 0.05564
ALA_55 0 0.28956 -0.01457 -0.01847 0.04294 0 0 0 0.29946
ASN_56 0 -0.10103 -0.11937 -0.40966 0.0357 0 0 0 -0.59434
CYS_57 0 0.01516 -0.08979 1.27167 0.04345 0 0 0 1.24048
ARG_58 0 0.09324 -0.05399 -0.22643 0.06939 0 0 0 -0.1178
LYS_59 0 -0.0238 -0.01939 -0.8715 0.07212 0 0 0 -0.84257
GLY_60 0 0 0 0.60923 0.04923 0 0 0 0.65846
SER_61 0 -0.03918 0.02969 -0.0106 0.04731 0 0 0 0.02722
PRO_62 0 0 0 0.043 0.04183 0 0 0 0.08483
GLY_63 0 0 0 0.91259 0.04883 0 0 0 0.96141
SER_64 0 0 0 0.13063 0.04957 0 0 0 0.1802
PRO_65 0 0 0 0.51404 0.07508 0 0 0 0.58912
ALA_66 0 0 0 0.89846 0.04957 0 0 0 0.94802
GLY_67 0 0 0 0.91259 0.04183 0 0 0 0.95441
SER_68 0 0 0 0.29023 0.04183 0 0 0 0.33206
PRO_69 0 0 0 0.2123 0.04957 0 0 0 0.26186
THR_70 0 0 0 0.48779 0.07573 0 0 0 0.56352
SER_71 0 0 0 0.13063 0.07499 0 0 0 0.20562
THR_72 0 0 0 0.48779 0.07499 0 0 0 0.56278
GLU_73 0 0 0 -1.01303 0.07573 0 0 0 -0.9373
GLU_74 0 0 0 -1.01303 0.07582 0 0 0 -0.93721
GLY_75 0 0 0 0.91259 0.04957 0 0 0 0.96215
THR_76 0 0 0 0.48779 0.04957 0 0 0 0.53736
SER_77 0 0 0 0.29023 0.07582 0 0 0 0.36605
GLU_78 0 0 0 -1.03403 0.07573 0 0 0 -0.9583
SER_79 0 0 0 0.13063 0.07573 0 0 0 0.20636
ALA_80 0 0 0 0.89846 0.07499 0 0 0 0.97344
THR_81 0 0 0 0.43096 0.07582 0 0 0 0.50678
PRO_82 0 0 0 0.2123 0.07582 0 0 0 0.28812
GLU_83 0 0 0 -1.03403 0.07499 0 0 0 -0.95904
SER_84 0 0 0 0.13063 0.07582 0 0 0 0.20645
GLY_85 0 0 0 0.91259 0.04957 0 0 0 0.96215
PRO_86 0 0 0 0.51404 0.04957 0 0 0 0.5636
GLY_87 0 0 0 0.91259 0.04957 0 0 0 0.96215
THR_88 0 0 0 0.48779 0.07582 0 0 0 0.56361
SER_89 0 0 0 0.13063 0.07499 0 0 0 0.20562
THR_90 0 0 0 0.33798 0.07499 0 0 0 0.41297
GLU_91 0 0 0 -1.01303 0.07582 0 0 0 -0.93721
PRO_92 0 0 0 0.2123 0.07582 0 0 0 0.28812
SER_93 0 0 0 0.13063 0.07499 0 0 0 0.20562
GLU_94 0 0 0 -1.01303 0.06874 0 0 0 -0.94429
GLY_95 0 0 0 0.91259 0.0693 0 0 0 0.98189
SER_96 0 0 0 0.29023 0.03671 0 0 0 0.32695
ALA_97 0 0 0 0.797 0.04957 0 0 0 0.84657
PRO_98 0 0 0 0.2123 0.04183 0 0 0 0.25412
GLY_99 0 0 0 0.91259 0.04957 0 0 0 0.96215
SER_100 0 0 0 0.13063 0.04957 0 0 0 0.1802
PRO_101 0 0 0 0.51404 0.07582 0 0 0 0.58986
ALA_102 0 0 0 0.89846 0.07582 0 0 0 0.97427
GLY_103 0 0 0 0.60923 0.04957 0 0 0 0.6588
SER_104 0 0 0 0.29023 0.04957 0 0 0 0.3398
PRO_105 0 0 0 0.2123 0.07582 0 0 0 0.28812
THR_106 0 0 0 0.43096 0.07573 0 0 0 0.50669
SER_107 0 0 0 0.29023 0.07511 0 0 0 0.36534
THR_108 0 0 0 0.43096 0.07499 0 0 0 0.50594
GLU_109 0 0 0 -1.01303 0.07573 0 0 0 -0.9373
GLU_110 0 0 0 -1.03403 0.07555 0 0 0 -0.95848
GLY_111 0 0 0 0.60923 0.06193 0 0 0 0.67116
THR_112 0 0 0 0.48779 0.07582 0 0 0 0.56361
SER_113 0 0 0 -0.0106 0.07499 0 0 0 0.06439
THR_114 0 0 0 0.43096 0.07499 0 0 0 0.50594
GLU_115 0 0 0 -1.03403 0.07582 0 0 0 -0.95821
PRO_116 0 0 0 0.2123 0.07582 0 0 0 0.28812
SER_117 0 0 0 0.29023 0.07499 0 0 0 0.36522
GLU_118 0 0 0 -1.03403 0.07361 0 0 0 -0.96043
GLY_119 0 0 0 0.91259 0.07582 0 0 0 0.98841
SER_120 0 0 0 0.29023 0.04418 0 0 0 0.33441
ALA_121 0 0 0 0.89846 0.05977 0 0 0 0.95823
PRO_122 0 0 0 0.2123 0.04183 0 0 0 0.25412
GLY_123 0 0 0 0.91259 0.04957 0 0 0 0.96215
THR_124 0 0 0 0.43096 0.07582 0 0 0 0.50678
SER_125 0 0 0 0.13063 0.07573 0 0 0 0.20636
THR_126 0 0 0 0.43096 0.07499 0 0 0 0.50594
GLU_127 0 0 0 -1.03403 0.07582 0 0 0 -0.95821
PRO_128 0 0 0 -0.05784 0.04731 0 0 0 -0.01054
SER_129 0 0 0 -0.0106 0.07582 0 0 0 0.06522
GLU_130 0 0 0 -0.93278 0.07582 0 0 0 -0.85696
GLY_131 0 0 0 0.60923 0.07508 0 0 0 0.68431
SER_132 0 0 0 -0.11629 0.04084 0 0 0 -0.07546
ALA_133 0 0 0 0.797 0.04807 0 0 0 0.84507
PRO_134 0 0 0 0.043 0.04183 0 0 0 0.08483
GLY_135 0 0 0 0.91259 0.04183 0 0 0 0.95441
THR_136 0 0 0 0.33798 0.07508 0 0 0 0.41306
SER_137 0 0 0 0.29023 0.07548 0 0 0 0.36572
GLU_138 0 0 0 -1.01303 0.07582 0 0 0 -0.93721
SER_139 0 0 0 0.13063 0.07499 0 0 0 0.20562
ALA_140 0 0 0 0.89846 0.07347 0 0 0 0.97192
THR_141 0 0 0 0.43096 0.07582 0 0 0 0.50678
PRO_142 0 0 0 0.51404 0.07582 0 0 0 0.58986
GLU_143 0 0 0 -1.01303 0.07499 0 0 0 -0.93804
SER_144 0 0 0 -0.0106 0.07582 0 0 0 0.06522
GLY_145 0 0 0 0.91259 0.04183 0 0 0 0.95441
PRO_146 0 0 0 0.51404 0.04957 0 0 0 0.5636
GLY_147 0 0 0 0.91259 0.04183 0 0 0 0.95441
SER_148 0 0 0 0.13063 0.07508 0 0 0 0.20571
GLU_149 0 0 0 -1.03403 0.07582 0 0 0 -0.95821
PRO_150 0 0 0 0.51404 0.04957 0 0 0 0.5636
ALA_151 0 0 0 0.89846 0.07508 0 0 0 0.97353
THR_152 0 0 0 0.33798 0.07508 0 0 0 0.41306
SER_153 0 -0.01898 0.02732 0.13063 0.04957 0 0 0 0.18854
GLY_154 0 -0.02335 0.02104 0.16011 0.04456 0 0 0 0.20235
SER_155 0 -0.13686 -0.12963 -0.20705 0.04319 0 0 0 -0.43036
GLU_156 0 -0.07911 0.04664 -0.60186 0.04314 0 0 0 -0.59119
THR_157 0 0.15391 0.03936 0.01807 0.03103 0 0 0 0.24237
PRO_158 0 0.22554 -0.04255 -0.29053 0.03519 0 0 0 -0.07235
GLY_159 0 -0.23063 0.02391 -0.07814 0.02976 0 0 0 -0.2551
MET_160 0 0.25705 -0.16845 -0.21391 0.03547 0 0 0 -0.08984
TYR_161 0 -0.03011 0.00573 0.80588 0.0697 0 0 0 0.8512
GLY_162 0 0.04794 0.01252 -0.09146 0.03502 0 0 0 0.00402
LYS_163 0 -0.12827 0.90411 1.09157 0.03789 0 0 0 1.9053
LEU_164 0 -0.20898 -0.28547 0.24309 0.06928 0 0 0 -0.18208
ASN_165 0 -0.06054 0.04007 -0.40966 0.06965 0 0 0 -0.36048
ASP_166 0 -0.38729 0.07875 -0.31759 0.02997 0 0 0 -0.59615
LEU_167 0 -0.16517 -0.43884 -0.39148 0.04068 0 0 0 -0.95482
LEU_168 0 -0.00254 -0.07945 0.91309 0.06893 0 0 0 0.90003
GLU_169 0 0.0264 -0.11818 -0.60186 0.06921 0 0 0 -0.62444
ASP_170 0.25025 0.42131 0.38244 0.46164 0.0364 0 0 0 1.55204
LEU_171 0 -0.3937 -0.34473 -0.06582 0.03721 0 0 0 -0.76703
GLN_172 0 -0.07344 0.03669 -0.59803 0.06894 0 0 0 -0.56584
GLU_173 0 -0.02861 -0.45942 -0.4886 0.06887 0 0 0 -0.90776
VAL_174 0 -0.0383 -0.58997 -0.41511 0.03544 0 0 0 -1.00793
LEU_175 0 0.12538 -0.15981 0.4149 0.06919 0 0 0 0.44966
LYS_176 0 -0.04795 -0.03417 -0.77863 0.0693 0 0 0 -0.79145
ASN_177 0 -0.11594 -0.36575 0.05572 0.043 0 0 0 -0.38296
LEU_178 0.00022 0.42476 0.0411 -0.45811 0.03585 0 0 0 0.04382
HIS_179 0 0.15993 0.06804 0.0215 0.06921 0 0 0 0.31868
LYS_180 0 -0.02336 -0.11833 -0.96458 0.06961 0 0 0 -1.03666
ASN_181 0 0.24583 -0.28645 0.19574 0.04336 0 0 0 0.19848
ASP_182 1e-05 -0.06752 -0.04628 -0.24167 0.04318 0 0 0 -0.31229
ARG_183 0 -0.00828 -0.25436 -0.55583 0.07072 0 0 0 -0.74775
SER_184 0 0.07687 -0.02591 -0.18312 0.07081 0 0 0 -0.06136
GLY_185 0 0.04516 -0.05321 -0.0429 0.04345 0 0 0 -0.00751
LYS_186 0 0 0 -1.04927 0.07203 0 0 0 -0.97725
ASP_187 0 0.04065 -0.21675 -0.56986 0.06942 0 0 0 -0.67655
ASN_188 0 0.01809 -0.34803 0.12528 0.03523 0 0 0 -0.16943
ILE_189 1e-05 0.03238 0.13902 0.47679 0.06903 0 0 0 0.71722
HIS_D_190 0 -0.0261 -0.01413 0.06501 0.06947 0 0 0 0.09426
ASP_191 0 -0.25672 -0.23152 -0.1485 0.04283 0 0 0 -0.59392
VAL_192 0.00022 0.65257 0.31605 -0.46599 0.04435 0 0 0 0.5472
ASP_193 0 0.17052 0.00158 -0.37876 0.06913 0 0 0 -0.13752
ASN_194 0 -0.07281 -0.08523 -0.36221 0.06882 0 0 0 -0.45143
HIS_D_195 0 0.2402 0.26063 -0.10893 0.04449 0 0 0 0.4364
LEU_196 0 -0.14704 -0.45408 -0.06582 0.0366 0 0 0 -0.63033
GLN_197 0 -0.05724 0.06198 -0.59803 0.06903 0 0 0 -0.52426
ASN_198 0 -0.11576 -0.35564 -0.24178 0.06908 0 0 0 -0.64409
VAL_199 0 -0.1416 -0.54539 -0.41511 0.03762 0 0 0 -1.06447
ILE_200 0 -0.16039 -0.38605 0.60227 0.06939 0 0 0 0.12522
GLU_201 0 -0.0259 -0.22147 -0.60186 0.06894 0 0 0 -0.78029
ASP_202 0.0125 0.14472 0.27171 0.34071 0.0359 0 0 0 0.80554
ILE_203 0 -0.38747 -0.30478 -0.41682 0.03723 0 0 0 -1.07185
HIS_204 0 -0.09709 0.18943 0.0215 0.06884 0 0 0 0.18269
ASP_205 0 -0.1829 -0.57884 -0.31759 0.04268 0 0 0 -1.03665
PHE_206 0.03924 0.28565 -0.2008 -0.53231 0.0367 0 0 0 -0.37152
MET_207 0 -0.07554 0.06099 0.06168 0.0555 0 0 0 0.10264
GLN_208 0 0.01998 -0.11239 -0.59803 0.06916 0 0 0 -0.62128
ALA_209 0 0.61886 0.12229 0.14698 0.03545 0 0 0 0.92359
ALA_210 0 0.4836 0.00895 -0.11236 0.03345 0 0 0 0.41365
ALA_211 0 0.02996 0.0319 0.11438 0.03359 0 0 0 0.20983
ALA_212 0 -0.02346 0.03885 0.20553 0.03071 0 0 0 0.25164
ALA_213 0 -0.05441 -0.04518 0.11438 0.03857 0 0 0 0.05337
ALA_214 0 0.1385 -0.0448 0.03291 0.03346 0 0 0 0.16008
ASN_215 0 0.01466 -0.09941 -0.32173 0.04331 0 0 0 -0.36317
CYS_216 0 -0.02106 -0.00809 1.70525 0.07134 0 0 0 1.74745
ARG_217 0 -0.01325 -0.01175 -0.48527 0.06902 0 0 0 -0.44124
LYS:CtermProteinFull_218 0 -0.2226 0.02041 -0.77863 0.04314 0 0 0 -0.93768
#END_POSE_ENERGIES_TABLE ./minmover_pdb/pose_17.pdb
