# Supplementary material for: Selection of a promiscuous minimalist cAMP phosphodiesterase from a library of de novo designed proteins
Source: Nat Chem. 2024 May 3;16(7):1200–8. doi: 10.1038/s41557-024-01490-4 (PMC11230910; doi:10.1038/s41557-024-01490-4)
Supplement: Supplementary file 3 — MD input files, scripts and final structures derived from MD, AlphaFold2, EMSfold and MultiSFold. [file 41557_2024_1490_MOESM3_ESM.zip › Computational_Data/4_MultiSFold/campase/pose_18.pdb]

ATOM      1  N   MET A   1      -5.685  -3.190  15.727  1.00  0.00           N  
ATOM      2  CA  MET A   1      -6.194  -2.453  14.552  1.00  0.00           C  
ATOM      3  C   MET A   1      -5.242  -1.342  14.148  1.00  0.00           C  
ATOM      4  O   MET A   1      -4.840  -1.358  13.005  1.00  0.00           O  
ATOM      5  CB  MET A   1      -7.577  -1.873  14.839  1.00  0.00           C  
ATOM      6  CEN MET A   1      -9.273  -2.040  14.422  1.00  0.00           X  
ATOM      7  H   MET A   1      -6.223  -3.221  16.569  1.00  0.00           H  
ATOM      8  N   TYR A   2      -4.793  -0.478  15.066  1.00  0.00           N  
ATOM      9  CA  TYR A   2      -3.884   0.628  14.722  1.00  0.00           C  
ATOM     10  C   TYR A   2      -2.530   0.219  14.099  1.00  0.00           C  
ATOM     11  O   TYR A   2      -2.278   0.608  12.975  1.00  0.00           O  
ATOM     12  CB  TYR A   2      -3.623   1.466  15.975  1.00  0.00           C  
ATOM     13  CEN TYR A   2      -4.175   2.935  16.755  1.00  0.00           X  
ATOM     14  H   TYR A   2      -5.243  -0.398  15.967  1.00  0.00           H  
ATOM     15  N   GLY A   3      -1.693  -0.576  14.786  1.00  0.00           N  
ATOM     16  CA  GLY A   3      -0.433  -1.094  14.215  1.00  0.00           C  
ATOM     17  C   GLY A   3      -0.604  -1.660  12.802  1.00  0.00           C  
ATOM     18  O   GLY A   3      -0.138  -1.044  11.861  1.00  0.00           O  
ATOM     19  CEN GLY A   3      -0.433  -1.094  14.215  1.00  0.00           X  
ATOM     20  H   GLY A   3      -1.898  -0.788  15.753  1.00  0.00           H  
ATOM     21  N   LYS A   4      -1.410  -2.724  12.655  1.00  0.00           N  
ATOM     22  CA  LYS A   4      -1.658  -3.402  11.364  1.00  0.00           C  
ATOM     23  C   LYS A   4      -2.111  -2.461  10.246  1.00  0.00           C  
ATOM     24  O   LYS A   4      -1.684  -2.571   9.111  1.00  0.00           O  
ATOM     25  CB  LYS A   4      -2.702  -4.505  11.546  1.00  0.00           C  
ATOM     26  CEN LYS A   4      -3.143  -6.565  11.739  1.00  0.00           X  
ATOM     27  H   LYS A   4      -1.778  -3.160  13.488  1.00  0.00           H  
ATOM     28  N   LEU A   5      -3.032  -1.566  10.575  1.00  0.00           N  
ATOM     29  CA  LEU A   5      -3.482  -0.506   9.689  1.00  0.00           C  
ATOM     30  C   LEU A   5      -2.320   0.371   9.202  1.00  0.00           C  
ATOM     31  O   LEU A   5      -2.237   0.688   8.023  1.00  0.00           O  
ATOM     32  CB  LEU A   5      -4.536   0.351  10.401  1.00  0.00           C  
ATOM     33  CEN LEU A   5      -6.071   0.425  10.291  1.00  0.00           X  
ATOM     34  H   LEU A   5      -3.397  -1.593  11.518  1.00  0.00           H  
ATOM     35  N   ASN A   6      -1.435   0.761  10.119  1.00  0.00           N  
ATOM     36  CA  ASN A   6      -0.261   1.549   9.784  1.00  0.00           C  
ATOM     37  C   ASN A   6       0.607   0.810   8.760  1.00  0.00           C  
ATOM     38  O   ASN A   6       0.990   1.419   7.774  1.00  0.00           O  
ATOM     39  CB  ASN A   6       0.548   1.893  11.021  1.00  0.00           C  
ATOM     40  CEN ASN A   6       0.614   2.673  11.721  1.00  0.00           X  
ATOM     41  H   ASN A   6      -1.463   0.342  11.036  1.00  0.00           H  
ATOM     42  N   ASP A   7       0.830  -0.493   8.961  1.00  0.00           N  
ATOM     43  CA  ASP A   7       1.596  -1.333   8.033  1.00  0.00           C  
ATOM     44  C   ASP A   7       0.891  -1.398   6.664  1.00  0.00           C  
ATOM     45  O   ASP A   7       1.505  -1.150   5.632  1.00  0.00           O  
ATOM     46  CB  ASP A   7       1.781  -2.740   8.606  1.00  0.00           C  
ATOM     47  CEN ASP A   7       2.469  -3.298   9.109  1.00  0.00           X  
ATOM     48  H   ASP A   7       0.532  -0.916   9.827  1.00  0.00           H  
ATOM     49  N   LEU A   8      -0.438  -1.571   6.662  1.00  0.00           N  
ATOM     50  CA  LEU A   8      -1.239  -1.628   5.440  1.00  0.00           C  
ATOM     51  C   LEU A   8      -1.239  -0.308   4.649  1.00  0.00           C  
ATOM     52  O   LEU A   8      -1.203  -0.305   3.420  1.00  0.00           O  
ATOM     53  CB  LEU A   8      -2.677  -2.029   5.791  1.00  0.00           C  
ATOM     54  CEN LEU A   8      -3.454  -3.353   5.663  1.00  0.00           X  
ATOM     55  H   LEU A   8      -0.884  -1.813   7.536  1.00  0.00           H  
ATOM     56  N   LEU A   9      -1.325   0.829   5.349  1.00  0.00           N  
ATOM     57  CA  LEU A   9      -1.227   2.142   4.713  1.00  0.00           C  
ATOM     58  C   LEU A   9       0.125   2.319   4.007  1.00  0.00           C  
ATOM     59  O   LEU A   9       0.162   2.804   2.879  1.00  0.00           O  
ATOM     60  CB  LEU A   9      -1.437   3.249   5.754  1.00  0.00           C  
ATOM     61  CEN LEU A   9      -2.627   4.174   6.070  1.00  0.00           X  
ATOM     62  H   LEU A   9      -1.403   0.766   6.354  1.00  0.00           H  
ATOM     63  N   GLU A  10       1.222   1.934   4.663  1.00  0.00           N  
ATOM     64  CA  GLU A  10       2.576   2.045   4.119  1.00  0.00           C  
ATOM     65  C   GLU A  10       2.704   1.296   2.792  1.00  0.00           C  
ATOM     66  O   GLU A  10       3.197   1.878   1.823  1.00  0.00           O  
ATOM     67  CB  GLU A  10       3.601   1.514   5.123  1.00  0.00           C  
ATOM     68  CEN GLU A  10       4.760   1.797   6.340  1.00  0.00           X  
ATOM     69  H   GLU A  10       1.116   1.450   5.543  1.00  0.00           H  
ATOM     70  N   ASP A  11       2.179   0.074   2.720  1.00  0.00           N  
ATOM     71  CA  ASP A  11       2.257  -0.768   1.530  1.00  0.00           C  
ATOM     72  C   ASP A  11       1.433  -0.166   0.384  1.00  0.00           C  
ATOM     73  O   ASP A  11       1.912   0.012  -0.734  1.00  0.00           O  
ATOM     74  CB  ASP A  11       1.775  -2.186   1.844  1.00  0.00           C  
ATOM     75  CEN ASP A  11       2.144  -3.106   2.082  1.00  0.00           X  
ATOM     76  H   ASP A  11       1.798  -0.341   3.558  1.00  0.00           H  
ATOM     77  N   LEU A  12       0.217   0.299   0.659  1.00  0.00           N  
ATOM     78  CA  LEU A  12      -0.596   0.999  -0.337  1.00  0.00           C  
ATOM     79  C   LEU A  12       0.137   2.201  -0.970  1.00  0.00           C  
ATOM     80  O   LEU A  12       0.203   2.341  -2.196  1.00  0.00           O  
ATOM     81  CB  LEU A  12      -1.910   1.460   0.306  1.00  0.00           C  
ATOM     82  CEN LEU A  12      -3.352   0.921   0.239  1.00  0.00           X  
ATOM     83  H   LEU A  12      -0.174   0.093   1.566  1.00  0.00           H  
ATOM     84  N   GLN A  13       0.753   3.049  -0.148  1.00  0.00           N  
ATOM     85  CA  GLN A  13       1.502   4.211  -0.626  1.00  0.00           C  
ATOM     86  C   GLN A  13       2.702   3.826  -1.496  1.00  0.00           C  
ATOM     87  O   GLN A  13       2.919   4.434  -2.548  1.00  0.00           O  
ATOM     88  CB  GLN A  13       1.984   5.048   0.562  1.00  0.00           C  
ATOM     89  CEN GLN A  13       1.656   6.467   1.525  1.00  0.00           X  
ATOM     90  H   GLN A  13       0.774   2.821   0.836  1.00  0.00           H  
ATOM     91  N   GLU A  14       3.509   2.861  -1.076  1.00  0.00           N  
ATOM     92  CA  GLU A  14       4.674   2.426  -1.833  1.00  0.00           C  
ATOM     93  C   GLU A  14       4.267   1.856  -3.205  1.00  0.00           C  
ATOM     94  O   GLU A  14       4.921   2.187  -4.201  1.00  0.00           O  
ATOM     95  CB  GLU A  14       5.463   1.385  -1.036  1.00  0.00           C  
ATOM     96  CEN GLU A  14       6.765   0.985  -0.012  1.00  0.00           X  
ATOM     97  H   GLU A  14       3.286   2.361  -0.228  1.00  0.00           H  
ATOM     98  N   VAL A  15       3.125   1.155  -3.313  1.00  0.00           N  
ATOM     99  CA  VAL A  15       2.618   0.582  -4.582  1.00  0.00           C  
ATOM    100  C   VAL A  15       2.224   1.707  -5.542  1.00  0.00           C  
ATOM    101  O   VAL A  15       2.631   1.680  -6.706  1.00  0.00           O  
ATOM    102  CB  VAL A  15       1.404  -0.340  -4.358  1.00  0.00           C  
ATOM    103  CEN VAL A  15       1.196  -0.996  -4.375  1.00  0.00           X  
ATOM    104  H   VAL A  15       2.590   1.010  -2.469  1.00  0.00           H  
ATOM    105  N   LEU A  16       1.516   2.741  -5.063  1.00  0.00           N  
ATOM    106  CA  LEU A  16       1.166   3.924  -5.865  1.00  0.00           C  
ATOM    107  C   LEU A  16       2.402   4.673  -6.378  1.00  0.00           C  
ATOM    108  O   LEU A  16       2.466   5.080  -7.539  1.00  0.00           O  
ATOM    109  CB  LEU A  16       0.284   4.871  -5.041  1.00  0.00           C  
ATOM    110  CEN LEU A  16      -1.227   5.168  -5.053  1.00  0.00           X  
ATOM    111  H   LEU A  16       1.168   2.670  -4.116  1.00  0.00           H  
ATOM    112  N   LYS A  17       3.417   4.861  -5.526  1.00  0.00           N  
ATOM    113  CA  LYS A  17       4.648   5.568  -5.919  1.00  0.00           C  
ATOM    114  C   LYS A  17       5.384   4.826  -7.027  1.00  0.00           C  
ATOM    115  O   LYS A  17       5.818   5.462  -7.987  1.00  0.00           O  
ATOM    116  CB  LYS A  17       5.573   5.753  -4.715  1.00  0.00           C  
ATOM    117  CEN LYS A  17       6.381   7.027  -3.232  1.00  0.00           X  
ATOM    118  H   LYS A  17       3.325   4.481  -4.593  1.00  0.00           H  
ATOM    119  N   ASN A  18       5.537   3.512  -6.913  1.00  0.00           N  
ATOM    120  CA  ASN A  18       6.214   2.697  -7.916  1.00  0.00           C  
ATOM    121  C   ASN A  18       5.474   2.702  -9.259  1.00  0.00           C  
ATOM    122  O   ASN A  18       6.091   2.981 -10.287  1.00  0.00           O  
ATOM    123  CB  ASN A  18       6.398   1.272  -7.427  1.00  0.00           C  
ATOM    124  CEN ASN A  18       7.122   0.707  -6.918  1.00  0.00           X  
ATOM    125  H   ASN A  18       5.179   3.056  -6.085  1.00  0.00           H  
ATOM    126  N   LEU A  19       4.149   2.538  -9.257  1.00  0.00           N  
ATOM    127  CA  LEU A  19       3.326   2.558 -10.467  1.00  0.00           C  
ATOM    128  C   LEU A  19       3.471   3.892 -11.224  1.00  0.00           C  
ATOM    129  O   LEU A  19       3.822   3.906 -12.405  1.00  0.00           O  
ATOM    130  CB  LEU A  19       1.857   2.303 -10.106  1.00  0.00           C  
ATOM    131  CEN LEU A  19       0.946   1.068 -10.244  1.00  0.00           X  
ATOM    132  H   LEU A  19       3.685   2.372  -8.376  1.00  0.00           H  
ATOM    133  N   HIS A  20       3.330   5.023 -10.532  1.00  0.00           N  
ATOM    134  CA  HIS A  20       3.316   6.342 -11.168  1.00  0.00           C  
ATOM    135  C   HIS A  20       4.620   6.689 -11.899  1.00  0.00           C  
ATOM    136  O   HIS A  20       4.591   7.336 -12.948  1.00  0.00           O  
ATOM    137  CB  HIS A  20       3.015   7.421 -10.123  1.00  0.00           C  
ATOM    138  CEN HIS A  20       1.885   8.127  -9.618  1.00  0.00           X  
ATOM    139  H   HIS A  20       3.117   4.953  -9.546  1.00  0.00           H  
ATOM    140  N   LYS A  21       5.782   6.259 -11.383  1.00  0.00           N  
ATOM    141  CA  LYS A  21       7.088   6.651 -11.949  1.00  0.00           C  
ATOM    142  C   LYS A  21       6.984   6.881 -13.468  1.00  0.00           C  
ATOM    143  O   LYS A  21       7.560   7.848 -13.973  1.00  0.00           O  
ATOM    144  CB  LYS A  21       8.146   5.588 -11.649  1.00  0.00           C  
ATOM    145  CEN LYS A  21       9.823   4.973 -10.516  1.00  0.00           X  
ATOM    146  H   LYS A  21       5.746   5.587 -10.631  1.00  0.00           H  
ATOM    147  N   ASN A  22       6.213   6.049 -14.172  1.00  0.00           N  
ATOM    148  CA  ASN A  22       6.240   5.920 -15.634  1.00  0.00           C  
ATOM    149  C   ASN A  22       4.866   5.871 -16.291  1.00  0.00           C  
ATOM    150  O   ASN A  22       4.730   5.214 -17.326  1.00  0.00           O  
ATOM    151  CB  ASN A  22       7.034   4.695 -16.048  1.00  0.00           C  
ATOM    152  CEN ASN A  22       8.024   4.453 -16.298  1.00  0.00           X  
ATOM    153  H   ASN A  22       5.604   5.429 -13.660  1.00  0.00           H  
ATOM    154  N   ASP A  23       3.879   6.591 -15.750  1.00  0.00           N  
ATOM    155  CA  ASP A  23       2.495   6.541 -16.239  1.00  0.00           C  
ATOM    156  C   ASP A  23       2.413   6.714 -17.771  1.00  0.00           C  
ATOM    157  O   ASP A  23       1.523   6.175 -18.436  1.00  0.00           O  
ATOM    158  CB  ASP A  23       1.653   7.614 -15.545  1.00  0.00           C  
ATOM    159  CEN ASP A  23       1.008   7.722 -14.764  1.00  0.00           X  
ATOM    160  H   ASP A  23       4.069   7.120 -14.912  1.00  0.00           H  
ATOM    161  N   ARG A  24       3.407   7.389 -18.376  1.00  0.00           N  
ATOM    162  CA  ARG A  24       3.449   7.645 -19.824  1.00  0.00           C  
ATOM    163  C   ARG A  24       3.403   6.415 -20.728  1.00  0.00           C  
ATOM    164  O   ARG A  24       3.138   6.617 -21.913  1.00  0.00           O  
ATOM    165  CB  ARG A  24       4.649   8.509 -20.184  1.00  0.00           C  
ATOM    166  CEN ARG A  24       6.027  10.509 -20.686  1.00  0.00           X  
ATOM    167  H   ARG A  24       4.160   7.719 -17.790  1.00  0.00           H  
ATOM    168  N   SER A  25       3.676   5.194 -20.254  1.00  0.00           N  
ATOM    169  CA  SER A  25       3.693   4.011 -21.143  1.00  0.00           C  
ATOM    170  C   SER A  25       2.357   3.560 -21.737  1.00  0.00           C  
ATOM    171  O   SER A  25       2.387   3.043 -22.844  1.00  0.00           O  
ATOM    172  CB  SER A  25       4.303   2.847 -20.387  1.00  0.00           C  
ATOM    173  CEN SER A  25       4.420   2.516 -19.972  1.00  0.00           X  
ATOM    174  H   SER A  25       4.036   5.105 -19.316  1.00  0.00           H  
ATOM    175  N   GLY A  26       1.209   3.817 -21.103  1.00  0.00           N  
ATOM    176  CA  GLY A  26      -0.094   3.345 -21.592  1.00  0.00           C  
ATOM    177  C   GLY A  26      -0.399   1.863 -21.314  1.00  0.00           C  
ATOM    178  O   GLY A  26       0.304   1.205 -20.567  1.00  0.00           O  
ATOM    179  CEN GLY A  26      -0.094   3.345 -21.592  1.00  0.00           X  
ATOM    180  H   GLY A  26       1.241   4.360 -20.252  1.00  0.00           H  
ATOM    181  N   LYS A  27      -1.438   1.352 -21.990  1.00  0.00           N  
ATOM    182  CA  LYS A  27      -2.021  -0.009 -21.992  1.00  0.00           C  
ATOM    183  C   LYS A  27      -1.862  -0.905 -20.756  1.00  0.00           C  
ATOM    184  O   LYS A  27      -2.605  -0.690 -19.805  1.00  0.00           O  
ATOM    185  CB  LYS A  27      -1.458  -0.769 -23.194  1.00  0.00           C  
ATOM    186  CEN LYS A  27      -1.715  -1.472 -25.173  1.00  0.00           X  
ATOM    187  H   LYS A  27      -1.869   1.991 -22.644  1.00  0.00           H  
ATOM    188  N   ASP A  28      -0.913  -1.831 -20.709  1.00  0.00           N  
ATOM    189  CA  ASP A  28      -0.692  -2.635 -19.502  1.00  0.00           C  
ATOM    190  C   ASP A  28      -0.706  -1.806 -18.211  1.00  0.00           C  
ATOM    191  O   ASP A  28      -1.298  -2.237 -17.226  1.00  0.00           O  
ATOM    192  CB  ASP A  28       0.636  -3.388 -19.614  1.00  0.00           C  
ATOM    193  CEN ASP A  28       0.999  -4.302 -19.879  1.00  0.00           X  
ATOM    194  H   ASP A  28      -0.516  -2.153 -21.578  1.00  0.00           H  
ATOM    195  N   ASN A  29      -0.169  -0.578 -18.212  1.00  0.00           N  
ATOM    196  CA  ASN A  29      -0.072   0.199 -16.971  1.00  0.00           C  
ATOM    197  C   ASN A  29      -1.431   0.408 -16.267  1.00  0.00           C  
ATOM    198  O   ASN A  29      -1.450   0.543 -15.044  1.00  0.00           O  
ATOM    199  CB  ASN A  29       0.584   1.543 -17.233  1.00  0.00           C  
ATOM    200  CEN ASN A  29       1.548   1.956 -17.227  1.00  0.00           X  
ATOM    201  H   ASN A  29       0.214  -0.205 -19.071  1.00  0.00           H  
ATOM    202  N   ILE A  30      -2.575   0.449 -16.973  1.00  0.00           N  
ATOM    203  CA  ILE A  30      -3.886   0.624 -16.309  1.00  0.00           C  
ATOM    204  C   ILE A  30      -4.239  -0.632 -15.511  1.00  0.00           C  
ATOM    205  O   ILE A  30      -4.814  -0.515 -14.435  1.00  0.00           O  
ATOM    206  CB  ILE A  30      -5.012   0.916 -17.318  1.00  0.00           C  
ATOM    207  CEN ILE A  30      -5.532   1.696 -17.874  1.00  0.00           X  
ATOM    208  H   ILE A  30      -2.551   0.191 -17.949  1.00  0.00           H  
ATOM    209  N   HIS A  31      -3.827  -1.812 -15.983  1.00  0.00           N  
ATOM    210  CA  HIS A  31      -4.134  -3.082 -15.319  1.00  0.00           C  
ATOM    211  C   HIS A  31      -3.476  -3.202 -13.940  1.00  0.00           C  
ATOM    212  O   HIS A  31      -4.127  -3.633 -12.996  1.00  0.00           O  
ATOM    213  CB  HIS A  31      -3.701  -4.259 -16.200  1.00  0.00           C  
ATOM    214  CEN HIS A  31      -4.279  -5.134 -17.165  1.00  0.00           X  
ATOM    215  H   HIS A  31      -3.250  -1.836 -16.813  1.00  0.00           H  
ATOM    216  N   ASP A  32      -2.219  -2.772 -13.808  1.00  0.00           N  
ATOM    217  CA  ASP A  32      -1.506  -2.826 -12.527  1.00  0.00           C  
ATOM    218  C   ASP A  32      -2.165  -1.927 -11.476  1.00  0.00           C  
ATOM    219  O   ASP A  32      -2.415  -2.365 -10.356  1.00  0.00           O  
ATOM    220  CB  ASP A  32      -0.041  -2.424 -12.714  1.00  0.00           C  
ATOM    221  CEN ASP A  32       0.878  -2.845 -12.839  1.00  0.00           X  
ATOM    222  H   ASP A  32      -1.713  -2.475 -14.628  1.00  0.00           H  
ATOM    223  N   VAL A  33      -2.483  -0.679 -11.842  1.00  0.00           N  
ATOM    224  CA  VAL A  33      -3.206   0.259 -10.969  1.00  0.00           C  
ATOM    225  C   VAL A  33      -4.574  -0.304 -10.597  1.00  0.00           C  
ATOM    226  O   VAL A  33      -4.980  -0.146  -9.451  1.00  0.00           O  
ATOM    227  CB  VAL A  33      -3.392   1.636 -11.634  1.00  0.00           C  
ATOM    228  CEN VAL A  33      -3.191   2.294 -11.611  1.00  0.00           X  
ATOM    229  H   VAL A  33      -2.268  -0.398 -12.790  1.00  0.00           H  
ATOM    230  N   ASP A  34      -5.258  -0.979 -11.520  1.00  0.00           N  
ATOM    231  CA  ASP A  34      -6.578  -1.570 -11.286  1.00  0.00           C  
ATOM    232  C   ASP A  34      -6.521  -2.672 -10.223  1.00  0.00           C  
ATOM    233  O   ASP A  34      -7.347  -2.700  -9.313  1.00  0.00           O  
ATOM    234  CB  ASP A  34      -7.151  -2.130 -12.591  1.00  0.00           C  
ATOM    235  CEN ASP A  34      -7.790  -1.872 -13.341  1.00  0.00           X  
ATOM    236  H   ASP A  34      -4.867  -1.073 -12.446  1.00  0.00           H  
ATOM    237  N   ASN A  35      -5.482  -3.513 -10.246  1.00  0.00           N  
ATOM    238  CA  ASN A  35      -5.251  -4.529  -9.220  1.00  0.00           C  
ATOM    239  C   ASN A  35      -4.853  -3.905  -7.873  1.00  0.00           C  
ATOM    240  O   ASN A  35      -5.302  -4.339  -6.815  1.00  0.00           O  
ATOM    241  CB  ASN A  35      -4.198  -5.526  -9.666  1.00  0.00           C  
ATOM    242  CEN ASN A  35      -4.156  -6.452 -10.159  1.00  0.00           X  
ATOM    243  H   ASN A  35      -4.849  -3.471 -11.033  1.00  0.00           H  
ATOM    244  N   HIS A  36      -4.020  -2.865  -7.901  1.00  0.00           N  
ATOM    245  CA  HIS A  36      -3.516  -2.269  -6.674  1.00  0.00           C  
ATOM    246  C   HIS A  36      -4.633  -1.647  -5.830  1.00  0.00           C  
ATOM    247  O   HIS A  36      -4.744  -1.949  -4.645  1.00  0.00           O  
ATOM    248  CB  HIS A  36      -2.455  -1.211  -6.996  1.00  0.00           C  
ATOM    249  CEN HIS A  36      -1.037  -1.125  -7.099  1.00  0.00           X  
ATOM    250  H   HIS A  36      -3.740  -2.473  -8.789  1.00  0.00           H  
ATOM    251  N   LEU A  37      -5.507  -0.846  -6.444  1.00  0.00           N  
ATOM    252  CA  LEU A  37      -6.628  -0.220  -5.762  1.00  0.00           C  
ATOM    253  C   LEU A  37      -7.579  -1.272  -5.179  1.00  0.00           C  
ATOM    254  O   LEU A  37      -8.040  -1.087  -4.058  1.00  0.00           O  
ATOM    255  CB  LEU A  37      -7.377   0.708  -6.726  1.00  0.00           C  
ATOM    256  CEN LEU A  37      -7.412   2.240  -6.887  1.00  0.00           X  
ATOM    257  H   LEU A  37      -5.403  -0.680  -7.435  1.00  0.00           H  
ATOM    258  N   GLN A  38      -7.812  -2.392  -5.872  1.00  0.00           N  
ATOM    259  CA  GLN A  38      -8.663  -3.485  -5.379  1.00  0.00           C  
ATOM    260  C   GLN A  38      -8.091  -4.131  -4.112  1.00  0.00           C  
ATOM    261  O   GLN A  38      -8.838  -4.352  -3.163  1.00  0.00           O  
ATOM    262  CB  GLN A  38      -8.837  -4.553  -6.462  1.00  0.00           C  
ATOM    263  CEN GLN A  38      -9.912  -5.161  -7.696  1.00  0.00           X  
ATOM    264  H   GLN A  38      -7.369  -2.495  -6.776  1.00  0.00           H  
ATOM    265  N   ASN A  39      -6.771  -4.340  -4.047  1.00  0.00           N  
ATOM    266  CA  ASN A  39      -6.124  -4.883  -2.846  1.00  0.00           C  
ATOM    267  C   ASN A  39      -6.204  -3.900  -1.661  1.00  0.00           C  
ATOM    268  O   ASN A  39      -6.556  -4.300  -0.556  1.00  0.00           O  
ATOM    269  CB  ASN A  39      -4.679  -5.255  -3.122  1.00  0.00           C  
ATOM    270  CEN ASN A  39      -4.132  -6.098  -3.424  1.00  0.00           X  
ATOM    271  H   ASN A  39      -6.212  -4.183  -4.876  1.00  0.00           H  
ATOM    272  N   VAL A  40      -5.963  -2.604  -1.900  1.00  0.00           N  
ATOM    273  CA  VAL A  40      -6.071  -1.553  -0.871  1.00  0.00           C  
ATOM    274  C   VAL A  40      -7.482  -1.520  -0.262  1.00  0.00           C  
ATOM    275  O   VAL A  40      -7.620  -1.455   0.959  1.00  0.00           O  
ATOM    276  CB  VAL A  40      -5.737  -0.162  -1.443  1.00  0.00           C  
ATOM    277  CEN VAL A  40      -5.268   0.342  -1.436  1.00  0.00           X  
ATOM    278  H   VAL A  40      -5.685  -2.340  -2.836  1.00  0.00           H  
ATOM    279  N   ILE A  41      -8.538  -1.573  -1.086  1.00  0.00           N  
ATOM    280  CA  ILE A  41      -9.930  -1.538  -0.594  1.00  0.00           C  
ATOM    281  C   ILE A  41     -10.236  -2.794   0.222  1.00  0.00           C  
ATOM    282  O   ILE A  41     -10.784  -2.686   1.323  1.00  0.00           O  
ATOM    283  CB  ILE A  41     -10.946  -1.424  -1.746  1.00  0.00           C  
ATOM    284  CEN ILE A  41     -11.477  -0.735  -2.402  1.00  0.00           X  
ATOM    285  H   ILE A  41      -8.370  -1.694  -2.074  1.00  0.00           H  
ATOM    286  N   GLU A  42      -9.904  -3.972  -0.309  1.00  0.00           N  
ATOM    287  CA  GLU A  42     -10.173  -5.257   0.339  1.00  0.00           C  
ATOM    288  C   GLU A  42      -9.508  -5.330   1.719  1.00  0.00           C  
ATOM    289  O   GLU A  42     -10.095  -5.878   2.655  1.00  0.00           O  
ATOM    290  CB  GLU A  42      -9.690  -6.412  -0.541  1.00  0.00           C  
ATOM    291  CEN GLU A  42     -10.017  -7.643  -1.673  1.00  0.00           X  
ATOM    292  H   GLU A  42      -9.418  -3.985  -1.194  1.00  0.00           H  
ATOM    293  N   ASP A  43      -8.353  -4.690   1.892  1.00  0.00           N  
ATOM    294  CA  ASP A  43      -7.659  -4.618   3.176  1.00  0.00           C  
ATOM    295  C   ASP A  43      -8.331  -3.655   4.158  1.00  0.00           C  
ATOM    296  O   ASP A  43      -8.629  -4.036   5.297  1.00  0.00           O  
ATOM    297  CB  ASP A  43      -6.201  -4.204   2.961  1.00  0.00           C  
ATOM    298  CEN ASP A  43      -5.274  -4.616   2.871  1.00  0.00           X  
ATOM    299  H   ASP A  43      -7.879  -4.332   1.075  1.00  0.00           H  
ATOM    300  N   ILE A  44      -8.630  -2.420   3.729  1.00  0.00           N  
ATOM    301  CA  ILE A  44      -9.286  -1.424   4.590  1.00  0.00           C  
ATOM    302  C   ILE A  44     -10.573  -2.021   5.130  1.00  0.00           C  
ATOM    303  O   ILE A  44     -10.877  -1.812   6.299  1.00  0.00           O  
ATOM    304  CB  ILE A  44      -9.601  -0.115   3.843  1.00  0.00           C  
ATOM    305  CEN ILE A  44      -9.212   0.860   3.549  1.00  0.00           X  
ATOM    306  H   ILE A  44      -8.459  -2.203   2.759  1.00  0.00           H  
ATOM    307  N   HIS A  45     -11.312  -2.791   4.339  1.00  0.00           N  
ATOM    308  CA  HIS A  45     -12.566  -3.404   4.770  1.00  0.00           C  
ATOM    309  C   HIS A  45     -12.401  -4.334   5.975  1.00  0.00           C  
ATOM    310  O   HIS A  45     -13.020  -4.111   7.019  1.00  0.00           O  
ATOM    311  CB  HIS A  45     -13.198  -4.178   3.608  1.00  0.00           C  
ATOM    312  CEN HIS A  45     -14.163  -3.956   2.583  1.00  0.00           X  
ATOM    313  H   HIS A  45     -10.989  -2.970   3.400  1.00  0.00           H  
ATOM    314  N   ASP A  46     -11.498  -5.306   5.897  1.00  0.00           N  
ATOM    315  CA  ASP A  46     -11.234  -6.254   6.972  1.00  0.00           C  
ATOM    316  C   ASP A  46     -10.733  -5.553   8.237  1.00  0.00           C  
ATOM    317  O   ASP A  46     -11.116  -5.911   9.361  1.00  0.00           O  
ATOM    318  CB  ASP A  46     -10.217  -7.303   6.515  1.00  0.00           C  
ATOM    319  CEN ASP A  46     -10.181  -8.250   6.142  1.00  0.00           X  
ATOM    320  H   ASP A  46     -11.007  -5.429   5.023  1.00  0.00           H  
ATOM    321  N   PHE A  47      -9.902  -4.521   8.086  1.00  0.00           N  
ATOM    322  CA  PHE A  47      -9.412  -3.730   9.206  1.00  0.00           C  
ATOM    323  C   PHE A  47     -10.565  -3.066   9.971  1.00  0.00           C  
ATOM    324  O   PHE A  47     -10.626  -3.177  11.197  1.00  0.00           O  
ATOM    325  CB  PHE A  47      -8.425  -2.671   8.712  1.00  0.00           C  
ATOM    326  CEN PHE A  47      -6.852  -2.474   8.597  1.00  0.00           X  
ATOM    327  H   PHE A  47      -9.626  -4.264   7.150  1.00  0.00           H  
ATOM    328  N   MET A  48     -11.507  -2.442   9.264  1.00  0.00           N  
ATOM    329  CA  MET A  48     -12.692  -1.781   9.806  1.00  0.00           C  
ATOM    330  C   MET A  48     -13.556  -2.771  10.574  1.00  0.00           C  
ATOM    331  O   MET A  48     -13.992  -2.480  11.688  1.00  0.00           O  
ATOM    332  CB  MET A  48     -13.500  -1.131   8.684  1.00  0.00           C  
ATOM    333  CEN MET A  48     -13.954   0.426   8.015  1.00  0.00           X  
ATOM    334  H   MET A  48     -11.401  -2.450   8.259  1.00  0.00           H  
ATOM    335  N   GLN A  49     -13.767  -3.963  10.020  1.00  0.00           N  
ATOM    336  CA  GLN A  49     -14.556  -5.008  10.653  1.00  0.00           C  
ATOM    337  C   GLN A  49     -13.947  -5.426  11.996  1.00  0.00           C  
ATOM    338  O   GLN A  49     -14.653  -5.476  13.006  1.00  0.00           O  
ATOM    339  CB  GLN A  49     -14.666  -6.224   9.729  1.00  0.00           C  
ATOM    340  CEN GLN A  49     -15.696  -7.053   8.590  1.00  0.00           X  
ATOM    341  H   GLN A  49     -13.420  -4.128   9.088  1.00  0.00           H  
ATOM    342  N   ALA A  50     -12.629  -5.631  12.051  1.00  0.00           N  
ATOM    343  CA  ALA A  50     -11.919  -5.981  13.279  1.00  0.00           C  
ATOM    344  C   ALA A  50     -12.037  -4.887  14.357  1.00  0.00           C  
ATOM    345  O   ALA A  50     -12.271  -5.196  15.527  1.00  0.00           O  
ATOM    346  CB  ALA A  50     -10.457  -6.263  12.967  1.00  0.00           C  
ATOM    347  CEN ALA A  50     -10.457  -6.263  12.967  1.00  0.00           X  
ATOM    348  H   ALA A  50     -12.102  -5.571  11.192  1.00  0.00           H  
ATOM    349  N   ALA A  51     -11.908  -3.612  13.984  1.00  0.00           N  
ATOM    350  CA  ALA A  51     -12.059  -2.477  14.888  1.00  0.00           C  
ATOM    351  C   ALA A  51     -13.476  -2.414  15.482  1.00  0.00           C  
ATOM    352  O   ALA A  51     -13.626  -2.186  16.685  1.00  0.00           O  
ATOM    353  CB  ALA A  51     -11.724  -1.182  14.162  1.00  0.00           C  
ATOM    354  CEN ALA A  51     -11.724  -1.183  14.162  1.00  0.00           X  
ATOM    355  H   ALA A  51     -11.685  -3.417  13.020  1.00  0.00           H  
ATOM    356  N   ALA A  52     -14.504  -2.687  14.677  1.00  0.00           N  
ATOM    357  CA  ALA A  52     -15.905  -2.673  15.090  1.00  0.00           C  
ATOM    358  C   ALA A  52     -16.202  -3.798  16.088  1.00  0.00           C  
ATOM    359  O   ALA A  52     -16.892  -3.569  17.081  1.00  0.00           O  
ATOM    360  CB  ALA A  52     -16.814  -2.782  13.874  1.00  0.00           C  
ATOM    361  CEN ALA A  52     -16.813  -2.782  13.875  1.00  0.00           X  
ATOM    362  H   ALA A  52     -14.308  -2.905  13.713  1.00  0.00           H  
ATOM    363  N   ALA A  53     -15.620  -4.986  15.901  1.00  0.00           N  
ATOM    364  CA  ALA A  53     -15.745  -6.094  16.843  1.00  0.00           C  
ATOM    365  C   ALA A  53     -15.059  -5.766  18.177  1.00  0.00           C  
ATOM    366  O   ALA A  53     -15.650  -5.953  19.237  1.00  0.00           O  
ATOM    367  CB  ALA A  53     -15.167  -7.366  16.240  1.00  0.00           C  
ATOM    368  CEN ALA A  53     -15.167  -7.365  16.240  1.00  0.00           X  
ATOM    369  H   ALA A  53     -15.083  -5.136  15.059  1.00  0.00           H  
ATOM    370  N   ALA A  54     -13.854  -5.185  18.154  1.00  0.00           N  
ATOM    371  CA  ALA A  54     -13.115  -4.832  19.367  1.00  0.00           C  
ATOM    372  C   ALA A  54     -13.826  -3.764  20.222  1.00  0.00           C  
ATOM    373  O   ALA A  54     -13.841  -3.864  21.454  1.00  0.00           O  
ATOM    374  CB  ALA A  54     -11.717  -4.361  18.994  1.00  0.00           C  
ATOM    375  CEN ALA A  54     -11.718  -4.361  18.995  1.00  0.00           X  
ATOM    376  H   ALA A  54     -13.419  -5.022  17.259  1.00  0.00           H  
ATOM    377  N   ALA A  55     -14.432  -2.754  19.593  1.00  0.00           N  
ATOM    378  CA  ALA A  55     -15.248  -1.742  20.258  1.00  0.00           C  
ATOM    379  C   ALA A  55     -16.524  -2.354  20.858  1.00  0.00           C  
ATOM    380  O   ALA A  55     -16.743  -2.242  22.068  1.00  0.00           O  
ATOM    381  CB  ALA A  55     -15.596  -0.626  19.283  1.00  0.00           C  
ATOM    382  CEN ALA A  55     -15.596  -0.627  19.284  1.00  0.00           X  
ATOM    383  H   ALA A  55     -14.316  -2.679  18.593  1.00  0.00           H  
ATOM    384  N   ASN A  56     -17.324  -3.069  20.061  1.00  0.00           N  
ATOM    385  CA  ASN A  56     -18.569  -3.711  20.495  1.00  0.00           C  
ATOM    386  C   ASN A  56     -18.363  -4.690  21.655  1.00  0.00           C  
ATOM    387  O   ASN A  56     -19.220  -4.768  22.532  1.00  0.00           O  
ATOM    388  CB  ASN A  56     -19.245  -4.422  19.337  1.00  0.00           C  
ATOM    389  CEN ASN A  56     -19.963  -4.211  18.601  1.00  0.00           X  
ATOM    390  H   ASN A  56     -17.079  -3.135  19.083  1.00  0.00           H  
ATOM    391  N   CYS A  57     -17.193  -5.328  21.772  1.00  0.00           N  
ATOM    392  CA  CYS A  57     -16.871  -6.204  22.902  1.00  0.00           C  
ATOM    393  C   CYS A  57     -17.189  -5.552  24.261  1.00  0.00           C  
ATOM    394  O   CYS A  57     -17.542  -6.255  25.202  1.00  0.00           O  
ATOM    395  CB  CYS A  57     -15.363  -6.401  22.743  1.00  0.00           C  
ATOM    396  CEN CYS A  57     -14.835  -7.228  22.444  1.00  0.00           X  
ATOM    397  H   CYS A  57     -16.528  -5.262  21.013  1.00  0.00           H  
ATOM    398  N   ARG A  58     -17.135  -4.212  24.391  1.00  0.00           N  
ATOM    399  CA  ARG A  58     -17.404  -3.534  25.676  1.00  0.00           C  
ATOM    400  C   ARG A  58     -18.808  -3.781  26.228  1.00  0.00           C  
ATOM    401  O   ARG A  58     -19.046  -3.435  27.380  1.00  0.00           O  
ATOM    402  CB  ARG A  58     -17.122  -2.041  25.590  1.00  0.00           C  
ATOM    403  CEN ARG A  58     -15.935   0.130  25.757  1.00  0.00           X  
ATOM    404  H   ARG A  58     -17.008  -3.655  23.558  1.00  0.00           H  
ATOM    405  N   LYS A  59     -19.730  -4.364  25.452  1.00  0.00           N  
ATOM    406  CA  LYS A  59     -21.136  -4.573  25.852  1.00  0.00           C  
ATOM    407  C   LYS A  59     -21.288  -5.347  27.170  1.00  0.00           C  
ATOM    408  O   LYS A  59     -22.265  -5.131  27.877  1.00  0.00           O  
ATOM    409  CB  LYS A  59     -21.891  -5.305  24.742  1.00  0.00           C  
ATOM    410  CEN LYS A  59     -23.254  -5.229  23.126  1.00  0.00           X  
ATOM    411  H   LYS A  59     -19.430  -4.756  24.571  1.00  0.00           H  
ATOM    412  N   GLY A  60     -20.319  -6.199  27.531  1.00  0.00           N  
ATOM    413  CA  GLY A  60     -20.404  -7.159  28.641  1.00  0.00           C  
ATOM    414  C   GLY A  60     -20.286  -6.576  30.049  1.00  0.00           C  
ATOM    415  O   GLY A  60     -20.413  -7.323  31.010  1.00  0.00           O  
ATOM    416  CEN GLY A  60     -20.404  -7.159  28.641  1.00  0.00           X  
ATOM    417  H   GLY A  60     -19.508  -6.258  26.936  1.00  0.00           H  
ATOM    418  N   SER A  61     -20.034  -5.271  30.203  1.00  0.00           N  
ATOM    419  CA  SER A  61     -19.777  -4.672  31.519  1.00  0.00           C  
ATOM    420  C   SER A  61     -20.998  -3.879  32.024  1.00  0.00           C  
ATOM    421  O   SER A  61     -20.991  -2.654  31.909  1.00  0.00           O  
ATOM    422  CB  SER A  61     -18.555  -3.777  31.451  1.00  0.00           C  
ATOM    423  CEN SER A  61     -18.194  -3.425  31.247  1.00  0.00           X  
ATOM    424  H   SER A  61     -20.130  -4.664  29.402  1.00  0.00           H  
ATOM    425  N   PRO A  62     -22.043  -4.507  32.601  1.00  0.00           N  
ATOM    426  CA  PRO A  62     -23.157  -3.752  33.148  1.00  0.00           C  
ATOM    427  C   PRO A  62     -22.737  -3.202  34.518  1.00  0.00           C  
ATOM    428  O   PRO A  62     -21.800  -3.696  35.125  1.00  0.00           O  
ATOM    429  CB  PRO A  62     -24.310  -4.765  33.238  1.00  0.00           C  
ATOM    430  CEN PRO A  62     -23.099  -5.911  32.600  1.00  0.00           X  
ATOM    431  N   GLY A  63     -23.421  -2.147  34.960  1.00  0.00           N  
ATOM    432  CA  GLY A  63     -23.251  -1.528  36.281  1.00  0.00           C  
ATOM    433  C   GLY A  63     -22.182  -0.443  36.448  1.00  0.00           C  
ATOM    434  O   GLY A  63     -21.531  -0.013  35.506  1.00  0.00           O  
ATOM    435  CEN GLY A  63     -23.251  -1.528  36.282  1.00  0.00           X  
ATOM    436  H   GLY A  63     -24.310  -1.990  34.513  1.00  0.00           H  
ATOM    437  N   SER A  64     -21.883  -0.120  37.705  1.00  0.00           N  
ATOM    438  CA  SER A  64     -20.922   0.924  38.063  1.00  0.00           C  
ATOM    439  C   SER A  64     -20.242   0.655  39.421  1.00  0.00           C  
ATOM    440  O   SER A  64     -20.890   0.097  40.309  1.00  0.00           O  
ATOM    441  CB  SER A  64     -21.616   2.271  38.082  1.00  0.00           C  
ATOM    442  CEN SER A  64     -22.010   2.639  38.157  1.00  0.00           X  
ATOM    443  H   SER A  64     -22.132  -0.774  38.436  1.00  0.00           H  
ATOM    444  N   PRO A  65     -19.000   1.124  39.652  1.00  0.00           N  
ATOM    445  CA  PRO A  65     -18.286   0.829  40.888  1.00  0.00           C  
ATOM    446  C   PRO A  65     -18.654   1.902  41.918  1.00  0.00           C  
ATOM    447  O   PRO A  65     -17.880   2.810  42.214  1.00  0.00           O  
ATOM    448  CB  PRO A  65     -16.798   0.859  40.500  1.00  0.00           C  
ATOM    449  CEN PRO A  65     -17.425   1.268  38.880  1.00  0.00           X  
ATOM    450  N   ALA A  66     -19.874   1.827  42.439  1.00  0.00           N  
ATOM    451  CA  ALA A  66     -20.361   2.729  43.468  1.00  0.00           C  
ATOM    452  C   ALA A  66     -19.611   2.424  44.770  1.00  0.00           C  
ATOM    453  O   ALA A  66     -19.374   1.265  45.090  1.00  0.00           O  
ATOM    454  CB  ALA A  66     -21.866   2.590  43.646  1.00  0.00           C  
ATOM    455  CEN ALA A  66     -21.865   2.590  43.647  1.00  0.00           X  
ATOM    456  H   ALA A  66     -20.443   1.026  42.206  1.00  0.00           H  
ATOM    457  N   GLY A  67     -19.290   3.468  45.536  1.00  0.00           N  
ATOM    458  CA  GLY A  67     -18.623   3.328  46.832  1.00  0.00           C  
ATOM    459  C   GLY A  67     -17.282   4.049  46.981  1.00  0.00           C  
ATOM    460  O   GLY A  67     -16.818   4.708  46.068  1.00  0.00           O  
ATOM    461  CEN GLY A  67     -18.622   3.328  46.833  1.00  0.00           X  
ATOM    462  H   GLY A  67     -19.689   4.365  45.298  1.00  0.00           H  
ATOM    463  N   SER A  68     -16.671   3.840  48.149  1.00  0.00           N  
ATOM    464  CA  SER A  68     -15.398   4.395  48.640  1.00  0.00           C  
ATOM    465  C   SER A  68     -15.245   5.913  48.890  1.00  0.00           C  
ATOM    466  O   SER A  68     -14.173   6.469  48.660  1.00  0.00           O  
ATOM    467  CB  SER A  68     -14.316   3.966  47.669  1.00  0.00           C  
ATOM    468  CEN SER A  68     -14.075   3.852  47.195  1.00  0.00           X  
ATOM    469  H   SER A  68     -16.839   2.921  48.530  1.00  0.00           H  
ATOM    470  N   PRO A  69     -16.231   6.574  49.533  1.00  0.00           N  
ATOM    471  CA  PRO A  69     -16.118   7.981  49.892  1.00  0.00           C  
ATOM    472  C   PRO A  69     -15.120   8.154  51.044  1.00  0.00           C  
ATOM    473  O   PRO A  69     -14.894   7.229  51.826  1.00  0.00           O  
ATOM    474  CB  PRO A  69     -17.548   8.387  50.288  1.00  0.00           C  
ATOM    475  CEN PRO A  69     -17.920   6.671  49.964  1.00  0.00           X  
ATOM    476  N   THR A  70     -14.553   9.348  51.185  1.00  0.00           N  
ATOM    477  CA  THR A  70     -13.615   9.663  52.274  1.00  0.00           C  
ATOM    478  C   THR A  70     -13.886  11.087  52.758  1.00  0.00           C  
ATOM    479  O   THR A  70     -14.692  11.811  52.182  1.00  0.00           O  
ATOM    480  CB  THR A  70     -12.144   9.539  51.836  1.00  0.00           C  
ATOM    481  CEN THR A  70     -11.693   9.228  51.633  1.00  0.00           X  
ATOM    482  H   THR A  70     -14.955  10.136  50.700  1.00  0.00           H  
ATOM    483  N   SER A  71     -13.291  11.402  53.906  1.00  0.00           N  
ATOM    484  CA  SER A  71     -13.315  12.682  54.611  1.00  0.00           C  
ATOM    485  C   SER A  71     -12.071  12.979  55.456  1.00  0.00           C  
ATOM    486  O   SER A  71     -11.419  12.062  55.936  1.00  0.00           O  
ATOM    487  CB  SER A  71     -14.550  12.736  55.490  1.00  0.00           C  
ATOM    488  CEN SER A  71     -14.943  12.564  55.824  1.00  0.00           X  
ATOM    489  H   SER A  71     -12.816  10.659  54.399  1.00  0.00           H  
ATOM    490  N   THR A  72     -11.863  14.285  55.664  1.00  0.00           N  
ATOM    491  CA  THR A  72     -10.836  14.925  56.513  1.00  0.00           C  
ATOM    492  C   THR A  72      -9.390  14.417  56.465  1.00  0.00           C  
ATOM    493  O   THR A  72      -9.143  13.271  56.812  1.00  0.00           O  
ATOM    494  CB  THR A  72     -11.279  14.859  57.986  1.00  0.00           C  
ATOM    495  CEN THR A  72     -11.665  14.965  58.412  1.00  0.00           X  
ATOM    496  H   THR A  72     -12.717  14.821  55.683  1.00  0.00           H  
ATOM    497  N   GLU A  73      -8.451  15.327  56.176  1.00  0.00           N  
ATOM    498  CA  GLU A  73      -6.983  15.106  56.067  1.00  0.00           C  
ATOM    499  C   GLU A  73      -6.263  16.257  56.817  1.00  0.00           C  
ATOM    500  O   GLU A  73      -6.861  17.292  57.095  1.00  0.00           O  
ATOM    501  CB  GLU A  73      -6.534  15.044  54.606  1.00  0.00           C  
ATOM    502  CEN GLU A  73      -6.078  14.136  53.238  1.00  0.00           X  
ATOM    503  H   GLU A  73      -8.680  16.283  56.408  1.00  0.00           H  
ATOM    504  N   GLU A  74      -5.164  15.962  57.523  1.00  0.00           N  
ATOM    505  CA  GLU A  74      -4.242  16.883  58.234  1.00  0.00           C  
ATOM    506  C   GLU A  74      -4.902  17.943  59.147  1.00  0.00           C  
ATOM    507  O   GLU A  74      -6.111  17.962  59.353  1.00  0.00           O  
ATOM    508  CB  GLU A  74      -3.360  17.597  57.208  1.00  0.00           C  
ATOM    509  CEN GLU A  74      -1.891  17.717  56.352  1.00  0.00           X  
ATOM    510  H   GLU A  74      -5.407  15.206  58.146  1.00  0.00           H  
ATOM    511  N   GLY A  75      -4.085  18.884  59.656  1.00  0.00           N  
ATOM    512  CA  GLY A  75      -4.533  19.971  60.545  1.00  0.00           C  
ATOM    513  C   GLY A  75      -3.594  21.187  60.633  1.00  0.00           C  
ATOM    514  O   GLY A  75      -3.308  21.668  61.724  1.00  0.00           O  
ATOM    515  CEN GLY A  75      -4.533  19.971  60.545  1.00  0.00           X  
ATOM    516  H   GLY A  75      -3.111  18.866  59.395  1.00  0.00           H  
ATOM    517  N   THR A  76      -3.096  21.636  59.481  1.00  0.00           N  
ATOM    518  CA  THR A  76      -2.171  22.746  59.149  1.00  0.00           C  
ATOM    519  C   THR A  76      -2.484  24.200  59.598  1.00  0.00           C  
ATOM    520  O   THR A  76      -3.576  24.710  59.375  1.00  0.00           O  
ATOM    521  CB  THR A  76      -1.977  22.787  57.622  1.00  0.00           C  
ATOM    522  CEN THR A  76      -1.834  22.534  57.115  1.00  0.00           X  
ATOM    523  H   THR A  76      -3.585  21.311  58.660  1.00  0.00           H  
ATOM    524  N   SER A  77      -1.423  24.835  60.129  1.00  0.00           N  
ATOM    525  CA  SER A  77      -1.202  26.205  60.667  1.00  0.00           C  
ATOM    526  C   SER A  77      -1.054  27.450  59.768  1.00  0.00           C  
ATOM    527  O   SER A  77      -0.369  27.375  58.762  1.00  0.00           O  
ATOM    528  CB  SER A  77       0.034  26.137  61.543  1.00  0.00           C  
ATOM    529  CEN SER A  77       0.534  25.996  61.707  1.00  0.00           X  
ATOM    530  H   SER A  77      -0.559  24.477  59.742  1.00  0.00           H  
ATOM    531  N   GLU A  78      -1.478  28.631  60.265  1.00  0.00           N  
ATOM    532  CA  GLU A  78      -1.343  29.938  59.565  1.00  0.00           C  
ATOM    533  C   GLU A  78      -0.488  30.962  60.366  1.00  0.00           C  
ATOM    534  O   GLU A  78      -0.564  31.052  61.586  1.00  0.00           O  
ATOM    535  CB  GLU A  78      -2.727  30.529  59.284  1.00  0.00           C  
ATOM    536  CEN GLU A  78      -4.028  30.800  58.218  1.00  0.00           X  
ATOM    537  H   GLU A  78      -1.511  28.718  61.271  1.00  0.00           H  
ATOM    538  N   SER A  79       0.375  31.690  59.653  1.00  0.00           N  
ATOM    539  CA  SER A  79       1.317  32.742  60.083  1.00  0.00           C  
ATOM    540  C   SER A  79       1.735  33.747  58.997  1.00  0.00           C  
ATOM    541  O   SER A  79       2.002  33.322  57.876  1.00  0.00           O  
ATOM    542  CB  SER A  79       2.557  32.085  60.657  1.00  0.00           C  
ATOM    543  CEN SER A  79       2.960  31.724  60.716  1.00  0.00           X  
ATOM    544  H   SER A  79       0.429  31.466  58.670  1.00  0.00           H  
ATOM    545  N   ALA A  80       2.014  35.013  59.362  1.00  0.00           N  
ATOM    546  CA  ALA A  80       2.507  36.040  58.426  1.00  0.00           C  
ATOM    547  C   ALA A  80       3.490  37.051  59.079  1.00  0.00           C  
ATOM    548  O   ALA A  80       3.282  37.488  60.204  1.00  0.00           O  
ATOM    549  CB  ALA A  80       1.325  36.778  57.813  1.00  0.00           C  
ATOM    550  CEN ALA A  80       1.326  36.778  57.814  1.00  0.00           X  
ATOM    551  H   ALA A  80       2.077  35.227  60.349  1.00  0.00           H  
ATOM    552  N   THR A  81       4.552  37.367  58.325  1.00  0.00           N  
ATOM    553  CA  THR A  81       5.683  38.317  58.542  1.00  0.00           C  
ATOM    554  C   THR A  81       5.509  39.857  58.610  1.00  0.00           C  
ATOM    555  O   THR A  81       4.921  40.448  57.711  1.00  0.00           O  
ATOM    556  CB  THR A  81       6.734  38.064  57.446  1.00  0.00           C  
ATOM    557  CEN THR A  81       7.092  37.710  57.149  1.00  0.00           X  
ATOM    558  H   THR A  81       4.338  37.294  57.340  1.00  0.00           H  
ATOM    559  N   PRO A  82       6.170  40.538  59.585  1.00  0.00           N  
ATOM    560  CA  PRO A  82       6.140  41.993  59.763  1.00  0.00           C  
ATOM    561  C   PRO A  82       6.621  42.756  58.512  1.00  0.00           C  
ATOM    562  O   PRO A  82       7.498  42.281  57.789  1.00  0.00           O  
ATOM    563  CB  PRO A  82       7.063  42.228  60.970  1.00  0.00           C  
ATOM    564  CEN PRO A  82       7.322  40.465  60.873  1.00  0.00           X  
ATOM    565  N   GLU A  83       6.115  43.973  58.292  1.00  0.00           N  
ATOM    566  CA  GLU A  83       6.500  44.819  57.155  1.00  0.00           C  
ATOM    567  C   GLU A  83       7.270  46.062  57.624  1.00  0.00           C  
ATOM    568  O   GLU A  83       6.865  46.773  58.540  1.00  0.00           O  
ATOM    569  CB  GLU A  83       5.264  45.237  56.355  1.00  0.00           C  
ATOM    570  CEN GLU A  83       4.230  45.025  55.017  1.00  0.00           X  
ATOM    571  H   GLU A  83       5.518  44.390  58.993  1.00  0.00           H  
ATOM    572  N   SER A  84       8.403  46.306  56.960  1.00  0.00           N  
ATOM    573  CA  SER A  84       9.310  47.432  57.188  1.00  0.00           C  
ATOM    574  C   SER A  84       8.668  48.722  56.672  1.00  0.00           C  
ATOM    575  O   SER A  84       7.962  48.689  55.670  1.00  0.00           O  
ATOM    576  CB  SER A  84      10.645  47.187  56.511  1.00  0.00           C  
ATOM    577  CEN SER A  84      11.001  47.011  56.140  1.00  0.00           X  
ATOM    578  H   SER A  84       8.525  45.813  56.087  1.00  0.00           H  
ATOM    579  N   GLY A  85       8.963  49.856  57.309  1.00  0.00           N  
ATOM    580  CA  GLY A  85       8.498  51.187  56.910  1.00  0.00           C  
ATOM    581  C   GLY A  85       9.679  52.165  56.740  1.00  0.00           C  
ATOM    582  O   GLY A  85      10.818  51.716  56.842  1.00  0.00           O  
ATOM    583  CEN GLY A  85       8.498  51.187  56.910  1.00  0.00           X  
ATOM    584  H   GLY A  85       9.621  49.817  58.076  1.00  0.00           H  
ATOM    585  N   PRO A  86       9.444  53.468  56.475  1.00  0.00           N  
ATOM    586  CA  PRO A  86      10.482  54.485  56.287  1.00  0.00           C  
ATOM    587  C   PRO A  86      11.281  54.796  57.572  1.00  0.00           C  
ATOM    588  O   PRO A  86      10.719  54.806  58.665  1.00  0.00           O  
ATOM    589  CB  PRO A  86       9.693  55.710  55.796  1.00  0.00           C  
ATOM    590  CEN PRO A  86       8.272  54.663  56.064  1.00  0.00           X  
ATOM    591  N   GLY A  87      12.561  55.169  57.425  1.00  0.00           N  
ATOM    592  CA  GLY A  87      13.398  55.645  58.546  1.00  0.00           C  
ATOM    593  C   GLY A  87      14.777  54.978  58.636  1.00  0.00           C  
ATOM    594  O   GLY A  87      15.077  54.102  57.841  1.00  0.00           O  
ATOM    595  CEN GLY A  87      13.398  55.645  58.547  1.00  0.00           X  
ATOM    596  H   GLY A  87      12.918  55.287  56.488  1.00  0.00           H  
ATOM    597  N   THR A  88      15.691  55.483  59.478  1.00  0.00           N  
ATOM    598  CA  THR A  88      17.074  54.972  59.704  1.00  0.00           C  
ATOM    599  C   THR A  88      17.941  54.966  58.432  1.00  0.00           C  
ATOM    600  O   THR A  88      17.471  54.597  57.364  1.00  0.00           O  
ATOM    601  CB  THR A  88      17.051  53.543  60.278  1.00  0.00           C  
ATOM    602  CEN THR A  88      16.896  53.156  60.687  1.00  0.00           X  
ATOM    603  H   THR A  88      15.720  56.487  59.367  1.00  0.00           H  
ATOM    604  N   SER A  89      19.157  55.515  58.490  1.00  0.00           N  
ATOM    605  CA  SER A  89      19.846  56.079  59.678  1.00  0.00           C  
ATOM    606  C   SER A  89      20.749  55.074  60.391  1.00  0.00           C  
ATOM    607  O   SER A  89      20.773  55.011  61.613  1.00  0.00           O  
ATOM    608  CB  SER A  89      18.823  56.622  60.656  1.00  0.00           C  
ATOM    609  CEN SER A  89      18.359  56.660  60.937  1.00  0.00           X  
ATOM    610  H   SER A  89      19.799  54.945  57.955  1.00  0.00           H  
ATOM    611  N   THR A  90      21.598  54.377  59.636  1.00  0.00           N  
ATOM    612  CA  THR A  90      22.565  53.423  60.203  1.00  0.00           C  
ATOM    613  C   THR A  90      23.902  53.628  59.490  1.00  0.00           C  
ATOM    614  O   THR A  90      23.973  54.286  58.455  1.00  0.00           O  
ATOM    615  CB  THR A  90      22.112  51.960  60.048  1.00  0.00           C  
ATOM    616  CEN THR A  90      21.735  51.525  60.151  1.00  0.00           X  
ATOM    617  H   THR A  90      21.864  54.752  58.736  1.00  0.00           H  
ATOM    618  N   GLU A  91      24.946  53.148  60.154  1.00  0.00           N  
ATOM    619  CA  GLU A  91      26.358  53.099  59.774  1.00  0.00           C  
ATOM    620  C   GLU A  91      27.096  51.856  60.349  1.00  0.00           C  
ATOM    621  O   GLU A  91      26.709  51.365  61.415  1.00  0.00           O  
ATOM    622  CB  GLU A  91      27.057  54.382  60.229  1.00  0.00           C  
ATOM    623  CEN GLU A  91      27.643  55.946  59.887  1.00  0.00           X  
ATOM    624  H   GLU A  91      24.755  52.743  61.058  1.00  0.00           H  
ATOM    625  N   PRO A  92      28.107  51.308  59.641  1.00  0.00           N  
ATOM    626  CA  PRO A  92      28.938  50.187  60.079  1.00  0.00           C  
ATOM    627  C   PRO A  92      29.741  50.487  61.355  1.00  0.00           C  
ATOM    628  O   PRO A  92      30.257  51.582  61.559  1.00  0.00           O  
ATOM    629  CB  PRO A  92      29.858  49.933  58.872  1.00  0.00           C  
ATOM    630  CEN PRO A  92      29.034  51.360  58.186  1.00  0.00           X  
ATOM    631  N   SER A  93      29.899  49.480  62.212  1.00  0.00           N  
ATOM    632  CA  SER A  93      30.707  49.600  63.431  1.00  0.00           C  
ATOM    633  C   SER A  93      31.400  48.281  63.746  1.00  0.00           C  
ATOM    634  O   SER A  93      30.831  47.202  63.618  1.00  0.00           O  
ATOM    635  CB  SER A  93      29.842  50.034  64.599  1.00  0.00           C  
ATOM    636  CEN SER A  93      29.404  50.078  64.917  1.00  0.00           X  
ATOM    637  H   SER A  93      29.608  48.552  61.936  1.00  0.00           H  
ATOM    638  N   GLU A  94      32.660  48.427  64.153  1.00  0.00           N  
ATOM    639  CA  GLU A  94      33.559  47.365  64.584  1.00  0.00           C  
ATOM    640  C   GLU A  94      33.301  47.022  66.062  1.00  0.00           C  
ATOM    641  O   GLU A  94      33.124  47.912  66.895  1.00  0.00           O  
ATOM    642  CB  GLU A  94      35.018  47.776  64.372  1.00  0.00           C  
ATOM    643  CEN GLU A  94      36.447  47.725  63.445  1.00  0.00           X  
ATOM    644  H   GLU A  94      32.946  49.357  64.421  1.00  0.00           H  
ATOM    645  N   GLY A  95      33.294  45.732  66.408  1.00  0.00           N  
ATOM    646  CA  GLY A  95      33.084  45.289  67.789  1.00  0.00           C  
ATOM    647  C   GLY A  95      34.373  45.050  68.577  1.00  0.00           C  
ATOM    648  O   GLY A  95      34.362  45.051  69.796  1.00  0.00           O  
ATOM    649  CEN GLY A  95      33.084  45.288  67.789  1.00  0.00           X  
ATOM    650  H   GLY A  95      33.318  45.037  65.675  1.00  0.00           H  
ATOM    651  N   SER A  96      35.457  44.822  67.835  1.00  0.00           N  
ATOM    652  CA  SER A  96      36.832  44.527  68.286  1.00  0.00           C  
ATOM    653  C   SER A  96      37.162  43.306  69.180  1.00  0.00           C  
ATOM    654  O   SER A  96      38.126  43.308  69.936  1.00  0.00           O  
ATOM    655  CB  SER A  96      37.334  45.768  68.997  1.00  0.00           C  
ATOM    656  CEN SER A  96      37.328  46.208  69.317  1.00  0.00           X  
ATOM    657  H   SER A  96      35.443  45.339  66.969  1.00  0.00           H  
ATOM    658  N   ALA A  97      36.508  42.197  68.805  1.00  0.00           N  
ATOM    659  CA  ALA A  97      36.612  40.845  69.390  1.00  0.00           C  
ATOM    660  C   ALA A  97      36.928  40.633  70.901  1.00  0.00           C  
ATOM    661  O   ALA A  97      36.947  41.570  71.691  1.00  0.00           O  
ATOM    662  CB  ALA A  97      37.652  40.087  68.577  1.00  0.00           C  
ATOM    663  CEN ALA A  97      37.651  40.088  68.578  1.00  0.00           X  
ATOM    664  H   ALA A  97      36.235  42.198  67.832  1.00  0.00           H  
ATOM    665  N   PRO A  98      37.187  39.365  71.308  1.00  0.00           N  
ATOM    666  CA  PRO A  98      37.556  38.989  72.673  1.00  0.00           C  
ATOM    667  C   PRO A  98      38.930  39.524  73.104  1.00  0.00           C  
ATOM    668  O   PRO A  98      39.771  39.871  72.276  1.00  0.00           O  
ATOM    669  CB  PRO A  98      37.529  37.452  72.640  1.00  0.00           C  
ATOM    670  CEN PRO A  98      37.170  37.686  70.907  1.00  0.00           X  
ATOM    671  N   GLY A  99      39.182  39.512  74.418  1.00  0.00           N  
ATOM    672  CA  GLY A  99      40.443  39.929  75.028  1.00  0.00           C  
ATOM    673  C   GLY A  99      41.630  39.065  74.583  1.00  0.00           C  
ATOM    674  O   GLY A  99      41.534  37.849  74.468  1.00  0.00           O  
ATOM    675  CEN GLY A  99      40.443  39.929  75.029  1.00  0.00           X  
ATOM    676  H   GLY A  99      38.468  39.147  75.033  1.00  0.00           H  
ATOM    677  N   SER A 100      42.768  39.705  74.364  1.00  0.00           N  
ATOM    678  CA  SER A 100      44.063  39.157  73.917  1.00  0.00           C  
ATOM    679  C   SER A 100      45.128  40.172  74.384  1.00  0.00           C  
ATOM    680  O   SER A 100      44.712  41.257  74.798  1.00  0.00           O  
ATOM    681  CB  SER A 100      44.098  38.956  72.414  1.00  0.00           C  
ATOM    682  CEN SER A 100      43.992  39.043  71.888  1.00  0.00           X  
ATOM    683  H   SER A 100      42.836  40.637  74.743  1.00  0.00           H  
ATOM    684  N   PRO A 101      46.460  39.947  74.315  1.00  0.00           N  
ATOM    685  CA  PRO A 101      47.216  38.767  73.866  1.00  0.00           C  
ATOM    686  C   PRO A 101      48.227  38.238  74.935  1.00  0.00           C  
ATOM    687  O   PRO A 101      47.930  38.200  76.123  1.00  0.00           O  
ATOM    688  CB  PRO A 101      47.927  39.267  72.597  1.00  0.00           C  
ATOM    689  CEN PRO A 101      47.191  40.833  73.033  1.00  0.00           X  
ATOM    690  N   ALA A 102      49.460  37.960  74.483  1.00  0.00           N  
ATOM    691  CA  ALA A 102      50.652  37.567  75.258  1.00  0.00           C  
ATOM    692  C   ALA A 102      50.649  36.194  75.967  1.00  0.00           C  
ATOM    693  O   ALA A 102      50.747  36.080  77.183  1.00  0.00           O  
ATOM    694  CB  ALA A 102      50.924  38.650  76.291  1.00  0.00           C  
ATOM    695  CEN ALA A 102      50.924  38.649  76.291  1.00  0.00           X  
ATOM    696  H   ALA A 102      49.649  38.274  73.541  1.00  0.00           H  
ATOM    697  N   GLY A 103      50.699  35.142  75.142  1.00  0.00           N  
ATOM    698  CA  GLY A 103      50.789  33.737  75.542  1.00  0.00           C  
ATOM    699  C   GLY A 103      51.531  32.956  74.448  1.00  0.00           C  
ATOM    700  O   GLY A 103      51.584  33.398  73.306  1.00  0.00           O  
ATOM    701  CEN GLY A 103      50.789  33.737  75.542  1.00  0.00           X  
ATOM    702  H   GLY A 103      50.862  35.316  74.159  1.00  0.00           H  
ATOM    703  N   SER A 104      52.190  31.870  74.847  1.00  0.00           N  
ATOM    704  CA  SER A 104      52.965  30.910  74.038  1.00  0.00           C  
ATOM    705  C   SER A 104      52.197  29.618  73.659  1.00  0.00           C  
ATOM    706  O   SER A 104      51.308  29.205  74.399  1.00  0.00           O  
ATOM    707  CB  SER A 104      54.235  30.549  74.785  1.00  0.00           C  
ATOM    708  CEN SER A 104      54.563  30.434  75.203  1.00  0.00           X  
ATOM    709  H   SER A 104      52.220  31.713  75.843  1.00  0.00           H  
ATOM    710  N   PRO A 105      52.521  28.983  72.504  1.00  0.00           N  
ATOM    711  CA  PRO A 105      51.966  27.705  72.045  1.00  0.00           C  
ATOM    712  C   PRO A 105      52.482  26.478  72.816  1.00  0.00           C  
ATOM    713  O   PRO A 105      53.679  26.371  73.078  1.00  0.00           O  
ATOM    714  CB  PRO A 105      52.377  27.655  70.564  1.00  0.00           C  
ATOM    715  CEN PRO A 105      53.227  29.177  70.947  1.00  0.00           X  
ATOM    716  N   THR A 106      51.617  25.487  73.060  1.00  0.00           N  
ATOM    717  CA  THR A 106      51.998  24.223  73.720  1.00  0.00           C  
ATOM    718  C   THR A 106      51.416  23.001  73.000  1.00  0.00           C  
ATOM    719  O   THR A 106      50.442  23.119  72.260  1.00  0.00           O  
ATOM    720  CB  THR A 106      51.541  24.195  75.190  1.00  0.00           C  
ATOM    721  CEN THR A 106      51.540  24.413  75.732  1.00  0.00           X  
ATOM    722  H   THR A 106      50.679  25.549  72.688  1.00  0.00           H  
ATOM    723  N   SER A 107      52.051  21.848  73.248  1.00  0.00           N  
ATOM    724  CA  SER A 107      51.757  20.475  72.804  1.00  0.00           C  
ATOM    725  C   SER A 107      50.854  19.665  73.736  1.00  0.00           C  
ATOM    726  O   SER A 107      51.124  19.635  74.934  1.00  0.00           O  
ATOM    727  CB  SER A 107      53.061  19.729  72.602  1.00  0.00           C  
ATOM    728  CEN SER A 107      53.575  19.571  72.688  1.00  0.00           X  
ATOM    729  H   SER A 107      52.858  21.907  73.854  1.00  0.00           H  
ATOM    730  N   THR A 108      49.912  18.894  73.163  1.00  0.00           N  
ATOM    731  CA  THR A 108      48.973  17.992  73.887  1.00  0.00           C  
ATOM    732  C   THR A 108      48.718  16.696  73.072  1.00  0.00           C  
ATOM    733  O   THR A 108      49.222  16.567  71.964  1.00  0.00           O  
ATOM    734  CB  THR A 108      47.626  18.681  74.173  1.00  0.00           C  
ATOM    735  CEN THR A 108      47.308  19.107  74.416  1.00  0.00           X  
ATOM    736  H   THR A 108      50.076  18.616  72.208  1.00  0.00           H  
ATOM    737  N   GLU A 109      47.963  15.780  73.708  1.00  0.00           N  
ATOM    738  CA  GLU A 109      47.369  14.482  73.280  1.00  0.00           C  
ATOM    739  C   GLU A 109      48.243  13.345  72.698  1.00  0.00           C  
ATOM    740  O   GLU A 109      48.733  13.403  71.580  1.00  0.00           O  
ATOM    741  CB  GLU A 109      46.278  14.789  72.252  1.00  0.00           C  
ATOM    742  CEN GLU A 109      44.641  15.077  71.878  1.00  0.00           X  
ATOM    743  H   GLU A 109      47.398  16.186  74.441  1.00  0.00           H  
ATOM    744  N   GLU A 110      48.659  12.384  73.536  1.00  0.00           N  
ATOM    745  CA  GLU A 110      48.269  12.066  74.941  1.00  0.00           C  
ATOM    746  C   GLU A 110      46.922  11.322  75.060  1.00  0.00           C  
ATOM    747  O   GLU A 110      46.046  11.687  75.837  1.00  0.00           O  
ATOM    748  CB  GLU A 110      48.209  13.350  75.771  1.00  0.00           C  
ATOM    749  CEN GLU A 110      48.931  14.431  76.873  1.00  0.00           X  
ATOM    750  H   GLU A 110      48.616  11.528  73.002  1.00  0.00           H  
ATOM    751  N   GLY A 111      46.775  10.236  74.291  1.00  0.00           N  
ATOM    752  CA  GLY A 111      45.615   9.345  74.351  1.00  0.00           C  
ATOM    753  C   GLY A 111      45.678   8.124  73.419  1.00  0.00           C  
ATOM    754  O   GLY A 111      46.684   7.908  72.760  1.00  0.00           O  
ATOM    755  CEN GLY A 111      45.615   9.344  74.351  1.00  0.00           X  
ATOM    756  H   GLY A 111      47.507  10.017  73.628  1.00  0.00           H  
ATOM    757  N   THR A 112      44.593   7.351  73.388  1.00  0.00           N  
ATOM    758  CA  THR A 112      44.374   6.115  72.599  1.00  0.00           C  
ATOM    759  C   THR A 112      45.513   5.089  72.359  1.00  0.00           C  
ATOM    760  O   THR A 112      45.958   4.860  71.242  1.00  0.00           O  
ATOM    761  CB  THR A 112      43.847   6.512  71.208  1.00  0.00           C  
ATOM    762  CEN THR A 112      43.465   6.789  70.863  1.00  0.00           X  
ATOM    763  H   THR A 112      43.738   7.879  73.497  1.00  0.00           H  
ATOM    764  N   SER A 113      45.830   4.368  73.446  1.00  0.00           N  
ATOM    765  CA  SER A 113      46.814   3.269  73.641  1.00  0.00           C  
ATOM    766  C   SER A 113      46.347   1.817  73.828  1.00  0.00           C  
ATOM    767  O   SER A 113      45.586   1.539  74.747  1.00  0.00           O  
ATOM    768  CB  SER A 113      47.676   3.633  74.834  1.00  0.00           C  
ATOM    769  CEN SER A 113      47.809   3.825  75.325  1.00  0.00           X  
ATOM    770  H   SER A 113      45.116   4.370  74.162  1.00  0.00           H  
ATOM    771  N   THR A 114      47.016   0.871  73.141  1.00  0.00           N  
ATOM    772  CA  THR A 114      46.744  -0.589  73.211  1.00  0.00           C  
ATOM    773  C   THR A 114      48.073  -1.374  73.103  1.00  0.00           C  
ATOM    774  O   THR A 114      49.042  -0.883  72.533  1.00  0.00           O  
ATOM    775  CB  THR A 114      45.786  -1.053  72.097  1.00  0.00           C  
ATOM    776  CEN THR A 114      45.270  -1.036  71.823  1.00  0.00           X  
ATOM    777  H   THR A 114      47.979   1.077  72.925  1.00  0.00           H  
ATOM    778  N   GLU A 115      48.102  -2.547  73.738  1.00  0.00           N  
ATOM    779  CA  GLU A 115      49.137  -3.597  73.821  1.00  0.00           C  
ATOM    780  C   GLU A 115      49.433  -4.465  72.566  1.00  0.00           C  
ATOM    781  O   GLU A 115      48.508  -4.862  71.856  1.00  0.00           O  
ATOM    782  CB  GLU A 115      48.771  -4.532  74.976  1.00  0.00           C  
ATOM    783  CEN GLU A 115      48.926  -4.992  76.609  1.00  0.00           X  
ATOM    784  H   GLU A 115      47.306  -2.734  74.329  1.00  0.00           H  
ATOM    785  N   PRO A 116      50.731  -4.769  72.290  1.00  0.00           N  
ATOM    786  CA  PRO A 116      51.185  -5.623  71.193  1.00  0.00           C  
ATOM    787  C   PRO A 116      50.907  -7.122  71.413  1.00  0.00           C  
ATOM    788  O   PRO A 116      50.992  -7.628  72.529  1.00  0.00           O  
ATOM    789  CB  PRO A 116      52.693  -5.329  71.120  1.00  0.00           C  
ATOM    790  CEN PRO A 116      52.370  -4.312  72.551  1.00  0.00           X  
ATOM    791  N   SER A 117      50.651  -7.856  70.326  1.00  0.00           N  
ATOM    792  CA  SER A 117      50.434  -9.310  70.357  1.00  0.00           C  
ATOM    793  C   SER A 117      50.742  -9.944  69.008  1.00  0.00           C  
ATOM    794  O   SER A 117      50.700  -9.310  67.956  1.00  0.00           O  
ATOM    795  CB  SER A 117      49.008  -9.621  70.767  1.00  0.00           C  
ATOM    796  CEN SER A 117      48.468  -9.566  70.811  1.00  0.00           X  
ATOM    797  H   SER A 117      50.801  -7.439  69.419  1.00  0.00           H  
ATOM    798  N   GLU A 118      51.086 -11.222  69.112  1.00  0.00           N  
ATOM    799  CA  GLU A 118      51.397 -12.211  68.093  1.00  0.00           C  
ATOM    800  C   GLU A 118      50.128 -12.874  67.527  1.00  0.00           C  
ATOM    801  O   GLU A 118      49.197 -13.168  68.275  1.00  0.00           O  
ATOM    802  CB  GLU A 118      52.337 -13.274  68.667  1.00  0.00           C  
ATOM    803  CEN GLU A 118      53.909 -13.900  68.872  1.00  0.00           X  
ATOM    804  H   GLU A 118      51.116 -11.583  70.054  1.00  0.00           H  
ATOM    805  N   GLY A 119      50.108 -13.202  66.230  1.00  0.00           N  
ATOM    806  CA  GLY A 119      48.986 -13.953  65.660  1.00  0.00           C  
ATOM    807  C   GLY A 119      48.229 -13.283  64.514  1.00  0.00           C  
ATOM    808  O   GLY A 119      48.162 -12.066  64.463  1.00  0.00           O  
ATOM    809  CEN GLY A 119      48.986 -13.954  65.660  1.00  0.00           X  
ATOM    810  H   GLY A 119      50.924 -13.018  65.660  1.00  0.00           H  
ATOM    811  N   SER A 120      47.670 -14.111  63.621  1.00  0.00           N  
ATOM    812  CA  SER A 120      46.871 -13.797  62.409  1.00  0.00           C  
ATOM    813  C   SER A 120      45.372 -13.455  62.561  1.00  0.00           C  
ATOM    814  O   SER A 120      44.749 -13.872  63.523  1.00  0.00           O  
ATOM    815  CB  SER A 120      46.996 -14.968  61.454  1.00  0.00           C  
ATOM    816  CEN SER A 120      47.030 -15.483  61.283  1.00  0.00           X  
ATOM    817  H   SER A 120      47.359 -14.978  64.034  1.00  0.00           H  
ATOM    818  N   ALA A 121      44.624 -12.902  61.604  1.00  0.00           N  
ATOM    819  CA  ALA A 121      44.794 -12.422  60.229  1.00  0.00           C  
ATOM    820  C   ALA A 121      43.689 -11.347  60.005  1.00  0.00           C  
ATOM    821  O   ALA A 121      42.645 -11.431  60.660  1.00  0.00           O  
ATOM    822  CB  ALA A 121      44.696 -13.561  59.224  1.00  0.00           C  
ATOM    823  CEN ALA A 121      44.696 -13.560  59.225  1.00  0.00           X  
ATOM    824  H   ALA A 121      43.666 -12.824  61.913  1.00  0.00           H  
ATOM    825  N   PRO A 122      43.838 -10.366  59.095  1.00  0.00           N  
ATOM    826  CA  PRO A 122      42.777  -9.401  58.807  1.00  0.00           C  
ATOM    827  C   PRO A 122      41.558 -10.099  58.180  1.00  0.00           C  
ATOM    828  O   PRO A 122      41.699 -11.029  57.384  1.00  0.00           O  
ATOM    829  CB  PRO A 122      43.434  -8.398  57.844  1.00  0.00           C  
ATOM    830  CEN PRO A 122      44.848  -9.477  57.988  1.00  0.00           X  
ATOM    831  N   GLY A 123      40.356  -9.645  58.539  1.00  0.00           N  
ATOM    832  CA  GLY A 123      39.092 -10.154  58.008  1.00  0.00           C  
ATOM    833  C   GLY A 123      38.701  -9.416  56.726  1.00  0.00           C  
ATOM    834  O   GLY A 123      39.303  -8.409  56.368  1.00  0.00           O  
ATOM    835  CEN GLY A 123      39.091 -10.154  58.008  1.00  0.00           X  
ATOM    836  H   GLY A 123      40.316  -8.828  59.131  1.00  0.00           H  
ATOM    837  N   THR A 124      37.702  -9.956  56.036  1.00  0.00           N  
ATOM    838  CA  THR A 124      37.073  -9.466  54.808  1.00  0.00           C  
ATOM    839  C   THR A 124      35.546  -9.593  54.807  1.00  0.00           C  
ATOM    840  O   THR A 124      35.009 -10.451  55.498  1.00  0.00           O  
ATOM    841  CB  THR A 124      37.625 -10.207  53.576  1.00  0.00           C  
ATOM    842  CEN THR A 124      38.067 -10.370  53.230  1.00  0.00           X  
ATOM    843  H   THR A 124      37.316 -10.818  56.394  1.00  0.00           H  
ATOM    844  N   SER A 125      34.913  -8.807  53.924  1.00  0.00           N  
ATOM    845  CA  SER A 125      33.471  -8.731  53.613  1.00  0.00           C  
ATOM    846  C   SER A 125      32.778  -9.904  52.908  1.00  0.00           C  
ATOM    847  O   SER A 125      33.259 -10.359  51.879  1.00  0.00           O  
ATOM    848  CB  SER A 125      33.245  -7.483  52.781  1.00  0.00           C  
ATOM    849  CEN SER A 125      33.335  -7.098  52.408  1.00  0.00           X  
ATOM    850  H   SER A 125      35.486  -8.505  53.153  1.00  0.00           H  
ATOM    851  N   THR A 126      31.542 -10.229  53.310  1.00  0.00           N  
ATOM    852  CA  THR A 126      30.733 -11.301  52.686  1.00  0.00           C  
ATOM    853  C   THR A 126      29.285 -10.816  52.473  1.00  0.00           C  
ATOM    854  O   THR A 126      28.829  -9.879  53.117  1.00  0.00           O  
ATOM    855  CB  THR A 126      30.719 -12.582  53.541  1.00  0.00           C  
ATOM    856  CEN THR A 126      30.990 -13.028  53.803  1.00  0.00           X  
ATOM    857  H   THR A 126      30.999  -9.534  53.799  1.00  0.00           H  
ATOM    858  N   GLU A 127      28.659 -11.450  51.489  1.00  0.00           N  
ATOM    859  CA  GLU A 127      27.301 -11.412  50.932  1.00  0.00           C  
ATOM    860  C   GLU A 127      26.103 -11.918  51.768  1.00  0.00           C  
ATOM    861  O   GLU A 127      26.166 -12.977  52.394  1.00  0.00           O  
ATOM    862  CB  GLU A 127      27.320 -12.189  49.613  1.00  0.00           C  
ATOM    863  CEN GLU A 127      27.466 -12.214  47.916  1.00  0.00           X  
ATOM    864  H   GLU A 127      29.255 -12.069  50.958  1.00  0.00           H  
ATOM    865  N   PRO A 128      24.969 -11.174  51.721  1.00  0.00           N  
ATOM    866  CA  PRO A 128      23.711 -11.496  52.395  1.00  0.00           C  
ATOM    867  C   PRO A 128      23.055 -12.758  51.802  1.00  0.00           C  
ATOM    868  O   PRO A 128      23.105 -12.949  50.594  1.00  0.00           O  
ATOM    869  CB  PRO A 128      22.848 -10.241  52.183  1.00  0.00           C  
ATOM    870  CEN PRO A 128      24.249  -9.671  51.235  1.00  0.00           X  
ATOM    871  N   SER A 129      22.378 -13.581  52.611  1.00  0.00           N  
ATOM    872  CA  SER A 129      21.662 -14.770  52.103  1.00  0.00           C  
ATOM    873  C   SER A 129      20.530 -15.223  53.029  1.00  0.00           C  
ATOM    874  O   SER A 129      20.560 -15.018  54.237  1.00  0.00           O  
ATOM    875  CB  SER A 129      22.640 -15.910  51.895  1.00  0.00           C  
ATOM    876  CEN SER A 129      23.069 -16.234  51.980  1.00  0.00           X  
ATOM    877  H   SER A 129      22.146 -13.266  53.542  1.00  0.00           H  
ATOM    878  N   GLU A 130      19.549 -15.874  52.402  1.00  0.00           N  
ATOM    879  CA  GLU A 130      18.417 -16.562  53.035  1.00  0.00           C  
ATOM    880  C   GLU A 130      17.439 -15.754  53.905  1.00  0.00           C  
ATOM    881  O   GLU A 130      17.018 -16.161  54.981  1.00  0.00           O  
ATOM    882  CB  GLU A 130      18.973 -17.709  53.881  1.00  0.00           C  
ATOM    883  CEN GLU A 130      19.382 -19.354  54.052  1.00  0.00           X  
ATOM    884  H   GLU A 130      19.873 -16.364  51.581  1.00  0.00           H  
ATOM    885  N   GLY A 131      16.941 -14.659  53.320  1.00  0.00           N  
ATOM    886  CA  GLY A 131      16.052 -13.699  53.974  1.00  0.00           C  
ATOM    887  C   GLY A 131      14.598 -13.935  53.557  1.00  0.00           C  
ATOM    888  O   GLY A 131      13.708 -13.224  54.002  1.00  0.00           O  
ATOM    889  CEN GLY A 131      16.051 -13.699  53.975  1.00  0.00           X  
ATOM    890  H   GLY A 131      17.079 -14.555  52.326  1.00  0.00           H  
ATOM    891  N   SER A 132      14.361 -14.926  52.695  1.00  0.00           N  
ATOM    892  CA  SER A 132      13.034 -15.217  52.127  1.00  0.00           C  
ATOM    893  C   SER A 132      12.810 -16.728  52.113  1.00  0.00           C  
ATOM    894  O   SER A 132      13.757 -17.472  51.872  1.00  0.00           O  
ATOM    895  CB  SER A 132      12.908 -14.643  50.729  1.00  0.00           C  
ATOM    896  CEN SER A 132      13.055 -14.486  50.230  1.00  0.00           X  
ATOM    897  H   SER A 132      15.056 -15.657  52.631  1.00  0.00           H  
ATOM    898  N   ALA A 133      11.569 -17.186  52.292  1.00  0.00           N  
ATOM    899  CA  ALA A 133      11.229 -18.605  52.186  1.00  0.00           C  
ATOM    900  C   ALA A 133       9.718 -18.812  51.942  1.00  0.00           C  
ATOM    901  O   ALA A 133       8.920 -17.967  52.339  1.00  0.00           O  
ATOM    902  CB  ALA A 133      11.676 -19.342  53.440  1.00  0.00           C  
ATOM    903  CEN ALA A 133      11.675 -19.341  53.439  1.00  0.00           X  
ATOM    904  H   ALA A 133      10.799 -16.531  52.289  1.00  0.00           H  
ATOM    905  N   PRO A 134       9.327 -19.908  51.259  1.00  0.00           N  
ATOM    906  CA  PRO A 134       7.930 -20.272  51.025  1.00  0.00           C  
ATOM    907  C   PRO A 134       7.118 -20.483  52.318  1.00  0.00           C  
ATOM    908  O   PRO A 134       7.602 -21.063  53.287  1.00  0.00           O  
ATOM    909  CB  PRO A 134       8.036 -21.566  50.201  1.00  0.00           C  
ATOM    910  CEN PRO A 134       9.789 -21.367  50.471  1.00  0.00           X  
ATOM    911  N   GLY A 135       5.840 -20.092  52.302  1.00  0.00           N  
ATOM    912  CA  GLY A 135       4.907 -20.251  53.429  1.00  0.00           C  
ATOM    913  C   GLY A 135       3.690 -21.080  53.005  1.00  0.00           C  
ATOM    914  O   GLY A 135       2.686 -21.066  53.697  1.00  0.00           O  
ATOM    915  CEN GLY A 135       4.907 -20.251  53.429  1.00  0.00           X  
ATOM    916  H   GLY A 135       5.481 -19.670  51.456  1.00  0.00           H  
ATOM    917  N   THR A 136       3.593 -21.507  51.742  1.00  0.00           N  
ATOM    918  CA  THR A 136       2.484 -22.265  51.112  1.00  0.00           C  
ATOM    919  C   THR A 136       1.091 -21.651  51.289  1.00  0.00           C  
ATOM    920  O   THR A 136       0.847 -20.993  52.293  1.00  0.00           O  
ATOM    921  CB  THR A 136       2.434 -23.706  51.653  1.00  0.00           C  
ATOM    922  CEN THR A 136       2.679 -24.228  51.747  1.00  0.00           X  
ATOM    923  H   THR A 136       3.849 -20.737  51.141  1.00  0.00           H  
ATOM    924  N   SER A 137       0.205 -22.056  50.365  1.00  0.00           N  
ATOM    925  CA  SER A 137      -1.222 -21.686  50.246  1.00  0.00           C  
ATOM    926  C   SER A 137      -1.552 -20.188  50.395  1.00  0.00           C  
ATOM    927  O   SER A 137      -0.681 -19.342  50.350  1.00  0.00           O  
ATOM    928  CB  SER A 137      -2.016 -22.472  51.271  1.00  0.00           C  
ATOM    929  CEN SER A 137      -2.136 -22.717  51.741  1.00  0.00           X  
ATOM    930  H   SER A 137       0.422 -22.935  49.918  1.00  0.00           H  
ATOM    931  N   GLU A 138      -2.782 -19.726  50.580  1.00  0.00           N  
ATOM    932  CA  GLU A 138      -4.081 -20.387  50.635  1.00  0.00           C  
ATOM    933  C   GLU A 138      -5.073 -19.555  49.788  1.00  0.00           C  
ATOM    934  O   GLU A 138      -4.893 -18.356  49.606  1.00  0.00           O  
ATOM    935  CB  GLU A 138      -4.567 -20.529  52.079  1.00  0.00           C  
ATOM    936  CEN GLU A 138      -4.780 -21.477  53.479  1.00  0.00           X  
ATOM    937  H   GLU A 138      -2.797 -18.793  50.966  1.00  0.00           H  
ATOM    938  N   SER A 139      -6.081 -20.236  49.248  1.00  0.00           N  
ATOM    939  CA  SER A 139      -7.230 -19.763  48.460  1.00  0.00           C  
ATOM    940  C   SER A 139      -8.330 -18.889  49.101  1.00  0.00           C  
ATOM    941  O   SER A 139      -8.934 -19.285  50.088  1.00  0.00           O  
ATOM    942  CB  SER A 139      -7.893 -20.989  47.861  1.00  0.00           C  
ATOM    943  CEN SER A 139      -8.086 -21.496  47.827  1.00  0.00           X  
ATOM    944  H   SER A 139      -6.320 -21.079  49.750  1.00  0.00           H  
ATOM    945  N   ALA A 140      -8.737 -17.813  48.405  1.00  0.00           N  
ATOM    946  CA  ALA A 140      -9.796 -16.879  48.849  1.00  0.00           C  
ATOM    947  C   ALA A 140     -10.523 -16.207  47.657  1.00  0.00           C  
ATOM    948  O   ALA A 140     -10.086 -16.293  46.511  1.00  0.00           O  
ATOM    949  CB  ALA A 140      -9.207 -15.822  49.772  1.00  0.00           C  
ATOM    950  CEN ALA A 140      -9.207 -15.822  49.771  1.00  0.00           X  
ATOM    951  H   ALA A 140      -8.700 -17.920  47.400  1.00  0.00           H  
ATOM    952  N   THR A 141     -11.606 -15.488  47.945  1.00  0.00           N  
ATOM    953  CA  THR A 141     -12.409 -14.686  46.997  1.00  0.00           C  
ATOM    954  C   THR A 141     -12.892 -13.400  47.698  1.00  0.00           C  
ATOM    955  O   THR A 141     -12.791 -13.344  48.929  1.00  0.00           O  
ATOM    956  CB  THR A 141     -13.624 -15.467  46.462  1.00  0.00           C  
ATOM    957  CEN THR A 141     -13.859 -15.918  46.175  1.00  0.00           X  
ATOM    958  H   THR A 141     -11.779 -15.261  48.916  1.00  0.00           H  
ATOM    959  N   PRO A 142     -13.384 -12.357  46.992  1.00  0.00           N  
ATOM    960  CA  PRO A 142     -13.413 -12.353  45.511  1.00  0.00           C  
ATOM    961  C   PRO A 142     -13.245 -10.950  44.876  1.00  0.00           C  
ATOM    962  O   PRO A 142     -14.201 -10.295  44.491  1.00  0.00           O  
ATOM    963  CB  PRO A 142     -14.787 -12.960  45.183  1.00  0.00           C  
ATOM    964  CEN PRO A 142     -15.002 -12.948  46.955  1.00  0.00           X  
ATOM    965  N   GLU A 143     -12.064 -10.329  44.971  1.00  0.00           N  
ATOM    966  CA  GLU A 143     -11.671  -9.037  44.367  1.00  0.00           C  
ATOM    967  C   GLU A 143     -12.654  -7.849  44.513  1.00  0.00           C  
ATOM    968  O   GLU A 143     -12.856  -7.053  43.605  1.00  0.00           O  
ATOM    969  CB  GLU A 143     -11.393  -9.261  42.879  1.00  0.00           C  
ATOM    970  CEN GLU A 143     -10.295  -9.556  41.610  1.00  0.00           X  
ATOM    971  H   GLU A 143     -11.786 -10.345  45.940  1.00  0.00           H  
ATOM    972  N   SER A 144     -13.203  -7.759  45.738  1.00  0.00           N  
ATOM    973  CA  SER A 144     -14.115  -6.730  46.280  1.00  0.00           C  
ATOM    974  C   SER A 144     -15.028  -5.883  45.374  1.00  0.00           C  
ATOM    975  O   SER A 144     -15.404  -6.283  44.280  1.00  0.00           O  
ATOM    976  CB  SER A 144     -13.265  -5.774  47.095  1.00  0.00           C  
ATOM    977  CEN SER A 144     -12.841  -5.463  47.234  1.00  0.00           X  
ATOM    978  H   SER A 144     -12.555  -8.040  46.461  1.00  0.00           H  
ATOM    979  N   GLY A 145     -15.195  -4.598  45.735  1.00  0.00           N  
ATOM    980  CA  GLY A 145     -16.005  -3.640  44.965  1.00  0.00           C  
ATOM    981  C   GLY A 145     -17.526  -3.709  45.228  1.00  0.00           C  
ATOM    982  O   GLY A 145     -17.962  -4.684  45.830  1.00  0.00           O  
ATOM    983  CEN GLY A 145     -16.005  -3.640  44.964  1.00  0.00           X  
ATOM    984  H   GLY A 145     -14.631  -4.230  46.486  1.00  0.00           H  
ATOM    985  N   PRO A 146     -18.342  -2.710  44.821  1.00  0.00           N  
ATOM    986  CA  PRO A 146     -19.796  -2.674  45.022  1.00  0.00           C  
ATOM    987  C   PRO A 146     -20.553  -3.780  44.267  1.00  0.00           C  
ATOM    988  O   PRO A 146     -20.085  -4.284  43.249  1.00  0.00           O  
ATOM    989  CB  PRO A 146     -20.190  -1.275  44.521  1.00  0.00           C  
ATOM    990  CEN PRO A 146     -18.461  -1.150  44.094  1.00  0.00           X  
ATOM    991  N   GLY A 147     -21.757  -4.121  44.734  1.00  0.00           N  
ATOM    992  CA  GLY A 147     -22.601  -5.164  44.153  1.00  0.00           C  
ATOM    993  C   GLY A 147     -22.876  -4.887  42.681  1.00  0.00           C  
ATOM    994  O   GLY A 147     -23.022  -3.738  42.276  1.00  0.00           O  
ATOM    995  CEN GLY A 147     -22.602  -5.164  44.153  1.00  0.00           X  
ATOM    996  H   GLY A 147     -22.114  -3.643  45.550  1.00  0.00           H  
ATOM    997  N   SER A 148     -22.877  -5.958  41.902  1.00  0.00           N  
ATOM    998  CA  SER A 148     -23.089  -6.034  40.461  1.00  0.00           C  
ATOM    999  C   SER A 148     -24.491  -5.634  39.978  1.00  0.00           C  
ATOM   1000  O   SER A 148     -25.499  -5.829  40.654  1.00  0.00           O  
ATOM   1001  CB  SER A 148     -22.776  -7.443  39.997  1.00  0.00           C  
ATOM   1002  CEN SER A 148     -22.748  -7.986  40.005  1.00  0.00           X  
ATOM   1003  H   SER A 148     -22.631  -6.839  42.334  1.00  0.00           H  
ATOM   1004  N   GLU A 149     -24.482  -5.097  38.760  1.00  0.00           N  
ATOM   1005  CA  GLU A 149     -25.566  -4.609  37.905  1.00  0.00           C  
ATOM   1006  C   GLU A 149     -25.635  -5.227  36.490  1.00  0.00           C  
ATOM   1007  O   GLU A 149     -24.633  -5.665  35.924  1.00  0.00           O  
ATOM   1008  CB  GLU A 149     -25.458  -3.088  37.784  1.00  0.00           C  
ATOM   1009  CEN GLU A 149     -25.926  -1.529  38.289  1.00  0.00           X  
ATOM   1010  H   GLU A 149     -23.571  -5.028  38.330  1.00  0.00           H  
ATOM   1011  N   PRO A 150     -26.819  -5.158  35.856  1.00  0.00           N  
ATOM   1012  CA  PRO A 150     -26.880  -5.736  34.516  1.00  0.00           C  
ATOM   1013  C   PRO A 150     -26.154  -4.890  33.470  1.00  0.00           C  
ATOM   1014  O   PRO A 150     -26.123  -3.662  33.527  1.00  0.00           O  
ATOM   1015  CB  PRO A 150     -28.388  -5.830  34.229  1.00  0.00           C  
ATOM   1016  CEN PRO A 150     -28.545  -5.033  35.819  1.00  0.00           X  
ATOM   1017  N   ALA A 151     -25.608  -5.577  32.470  1.00  0.00           N  
ATOM   1018  CA  ALA A 151     -24.983  -4.991  31.298  1.00  0.00           C  
ATOM   1019  C   ALA A 151     -26.036  -4.372  30.362  1.00  0.00           C  
ATOM   1020  O   ALA A 151     -27.163  -4.855  30.263  1.00  0.00           O  
ATOM   1021  CB  ALA A 151     -24.156  -6.039  30.568  1.00  0.00           C  
ATOM   1022  CEN ALA A 151     -24.157  -6.038  30.568  1.00  0.00           X  
ATOM   1023  H   ALA A 151     -25.709  -6.581  32.475  1.00  0.00           H  
ATOM   1024  N   THR A 152     -25.659  -3.330  29.627  1.00  0.00           N  
ATOM   1025  CA  THR A 152     -26.559  -2.680  28.672  1.00  0.00           C  
ATOM   1026  C   THR A 152     -25.817  -2.534  27.360  1.00  0.00           C  
ATOM   1027  O   THR A 152     -24.586  -2.521  27.306  1.00  0.00           O  
ATOM   1028  CB  THR A 152     -27.038  -1.298  29.153  1.00  0.00           C  
ATOM   1029  CEN THR A 152     -27.319  -0.955  29.534  1.00  0.00           X  
ATOM   1030  H   THR A 152     -24.698  -3.027  29.668  1.00  0.00           H  
ATOM   1031  N   SER A 153     -26.617  -2.451  26.303  1.00  0.00           N  
ATOM   1032  CA  SER A 153     -26.194  -2.303  24.919  1.00  0.00           C  
ATOM   1033  C   SER A 153     -25.542  -0.927  24.725  1.00  0.00           C  
ATOM   1034  O   SER A 153     -26.065   0.089  25.173  1.00  0.00           O  
ATOM   1035  CB  SER A 153     -27.375  -2.481  23.984  1.00  0.00           C  
ATOM   1036  CEN SER A 153     -27.887  -2.457  23.802  1.00  0.00           X  
ATOM   1037  H   SER A 153     -27.596  -2.292  26.495  1.00  0.00           H  
ATOM   1038  N   GLY A 154     -24.362  -0.925  24.117  1.00  0.00           N  
ATOM   1039  CA  GLY A 154     -23.568   0.265  23.822  1.00  0.00           C  
ATOM   1040  C   GLY A 154     -23.405   0.452  22.317  1.00  0.00           C  
ATOM   1041  O   GLY A 154     -22.807   1.425  21.868  1.00  0.00           O  
ATOM   1042  CEN GLY A 154     -23.568   0.266  23.822  1.00  0.00           X  
ATOM   1043  H   GLY A 154     -23.929  -1.823  23.959  1.00  0.00           H  
ATOM   1044  N   SER A 155     -23.896  -0.519  21.544  1.00  0.00           N  
ATOM   1045  CA  SER A 155     -23.735  -0.534  20.096  1.00  0.00           C  
ATOM   1046  C   SER A 155     -24.530   0.693  19.625  1.00  0.00           C  
ATOM   1047  O   SER A 155     -25.498   1.092  20.256  1.00  0.00           O  
ATOM   1048  CB  SER A 155     -24.243  -1.823  19.480  1.00  0.00           C  
ATOM   1049  CEN SER A 155     -24.548  -2.268  19.413  1.00  0.00           X  
ATOM   1050  H   SER A 155     -24.741  -0.974  21.860  1.00  0.00           H  
ATOM   1051  N   GLU A 156     -24.105   1.462  18.640  1.00  0.00           N  
ATOM   1052  CA  GLU A 156     -22.856   1.238  17.956  1.00  0.00           C  
ATOM   1053  C   GLU A 156     -22.152   2.620  17.978  1.00  0.00           C  
ATOM   1054  O   GLU A 156     -22.808   3.644  18.126  1.00  0.00           O  
ATOM   1055  CB  GLU A 156     -23.070   0.716  16.534  1.00  0.00           C  
ATOM   1056  CEN GLU A 156     -23.096  -0.577  15.424  1.00  0.00           X  
ATOM   1057  H   GLU A 156     -24.842   1.643  17.975  1.00  0.00           H  
ATOM   1058  N   THR A 157     -20.840   2.690  17.736  1.00  0.00           N  
ATOM   1059  CA  THR A 157     -20.143   3.993  17.763  1.00  0.00           C  
ATOM   1060  C   THR A 157     -20.430   4.723  16.442  1.00  0.00           C  
ATOM   1061  O   THR A 157     -20.123   4.185  15.377  1.00  0.00           O  
ATOM   1062  CB  THR A 157     -18.622   3.843  17.953  1.00  0.00           C  
ATOM   1063  CEN THR A 157     -18.158   3.670  18.262  1.00  0.00           X  
ATOM   1064  H   THR A 157     -20.416   1.957  17.185  1.00  0.00           H  
ATOM   1065  N   PRO A 158     -21.080   5.900  16.452  1.00  0.00           N  
ATOM   1066  CA  PRO A 158     -21.516   6.660  15.289  1.00  0.00           C  
ATOM   1067  C   PRO A 158     -20.253   7.275  14.694  1.00  0.00           C  
ATOM   1068  O   PRO A 158     -19.867   8.401  14.987  1.00  0.00           O  
ATOM   1069  CB  PRO A 158     -22.505   7.707  15.829  1.00  0.00           C  
ATOM   1070  CEN PRO A 158     -22.151   6.950  17.406  1.00  0.00           X  
ATOM   1071  N   GLY A 159     -19.497   6.466  13.977  1.00  0.00           N  
ATOM   1072  CA  GLY A 159     -18.283   6.972  13.345  1.00  0.00           C  
ATOM   1073  C   GLY A 159     -17.622   5.968  12.431  1.00  0.00           C  
ATOM   1074  O   GLY A 159     -17.158   6.351  11.371  1.00  0.00           O  
ATOM   1075  CEN GLY A 159     -18.282   6.972  13.345  1.00  0.00           X  
ATOM   1076  H   GLY A 159     -19.814   5.524  13.797  1.00  0.00           H  
ATOM   1077  N   MET A 160     -17.662   4.677  12.775  1.00  0.00           N  
ATOM   1078  CA  MET A 160     -17.119   3.627  11.906  1.00  0.00           C  
ATOM   1079  C   MET A 160     -17.922   3.525  10.607  1.00  0.00           C  
ATOM   1080  O   MET A 160     -17.325   3.436   9.550  1.00  0.00           O  
ATOM   1081  CB  MET A 160     -17.115   2.285  12.635  1.00  0.00           C  
ATOM   1082  CEN MET A 160     -16.049   1.095  13.359  1.00  0.00           X  
ATOM   1083  H   MET A 160     -18.052   4.422  13.672  1.00  0.00           H  
ATOM   1084  N   TYR A 161     -19.256   3.629  10.669  1.00  0.00           N  
ATOM   1085  CA  TYR A 161     -20.113   3.542   9.481  1.00  0.00           C  
ATOM   1086  C   TYR A 161     -19.881   4.673   8.468  1.00  0.00           C  
ATOM   1087  O   TYR A 161     -19.673   4.382   7.300  1.00  0.00           O  
ATOM   1088  CB  TYR A 161     -21.583   3.530   9.906  1.00  0.00           C  
ATOM   1089  CEN TYR A 161     -22.899   2.406  10.179  1.00  0.00           X  
ATOM   1090  H   TYR A 161     -19.699   3.729  11.571  1.00  0.00           H  
ATOM   1091  N   GLY A 162     -19.909   5.938   8.907  1.00  0.00           N  
ATOM   1092  CA  GLY A 162     -19.588   7.084   8.044  1.00  0.00           C  
ATOM   1093  C   GLY A 162     -18.174   6.955   7.489  1.00  0.00           C  
ATOM   1094  O   GLY A 162     -18.011   6.848   6.287  1.00  0.00           O  
ATOM   1095  CEN GLY A 162     -19.588   7.084   8.044  1.00  0.00           X  
ATOM   1096  H   GLY A 162     -19.993   6.107   9.898  1.00  0.00           H  
ATOM   1097  N   LYS A 163     -17.195   6.772   8.388  1.00  0.00           N  
ATOM   1098  CA  LYS A 163     -15.764   6.720   8.043  1.00  0.00           C  
ATOM   1099  C   LYS A 163     -15.453   5.757   6.901  1.00  0.00           C  
ATOM   1100  O   LYS A 163     -14.720   6.089   5.981  1.00  0.00           O  
ATOM   1101  CB  LYS A 163     -14.941   6.333   9.273  1.00  0.00           C  
ATOM   1102  CEN LYS A 163     -13.658   6.919  10.849  1.00  0.00           X  
ATOM   1103  H   LYS A 163     -17.447   6.709   9.364  1.00  0.00           H  
ATOM   1104  N   LEU A 164     -15.974   4.540   6.995  1.00  0.00           N  
ATOM   1105  CA  LEU A 164     -15.827   3.529   5.966  1.00  0.00           C  
ATOM   1106  C   LEU A 164     -16.358   3.986   4.606  1.00  0.00           C  
ATOM   1107  O   LEU A 164     -15.714   3.753   3.590  1.00  0.00           O  
ATOM   1108  CB  LEU A 164     -16.538   2.243   6.406  1.00  0.00           C  
ATOM   1109  CEN LEU A 164     -16.023   0.903   6.965  1.00  0.00           X  
ATOM   1110  H   LEU A 164     -16.493   4.311   7.831  1.00  0.00           H  
ATOM   1111  N   ASN A 165     -17.529   4.624   4.600  1.00  0.00           N  
ATOM   1112  CA  ASN A 165     -18.148   5.067   3.362  1.00  0.00           C  
ATOM   1113  C   ASN A 165     -17.295   6.138   2.689  1.00  0.00           C  
ATOM   1114  O   ASN A 165     -17.071   6.023   1.492  1.00  0.00           O  
ATOM   1115  CB  ASN A 165     -19.557   5.580   3.596  1.00  0.00           C  
ATOM   1116  CEN ASN A 165     -20.538   5.206   3.580  1.00  0.00           X  
ATOM   1117  H   ASN A 165     -17.917   4.950   5.471  1.00  0.00           H  
ATOM   1118  N   ASP A 166     -16.768   7.098   3.455  1.00  0.00           N  
ATOM   1119  CA  ASP A 166     -15.946   8.191   2.926  1.00  0.00           C  
ATOM   1120  C   ASP A 166     -14.653   7.628   2.298  1.00  0.00           C  
ATOM   1121  O   ASP A 166     -14.360   7.879   1.133  1.00  0.00           O  
ATOM   1122  CB  ASP A 166     -15.612   9.198   4.028  1.00  0.00           C  
ATOM   1123  CEN ASP A 166     -15.927  10.096   4.392  1.00  0.00           X  
ATOM   1124  H   ASP A 166     -17.024   7.145   4.429  1.00  0.00           H  
ATOM   1125  N   LEU A 167     -13.953   6.747   3.022  1.00  0.00           N  
ATOM   1126  CA  LEU A 167     -12.745   6.090   2.522  1.00  0.00           C  
ATOM   1127  C   LEU A 167     -12.980   5.310   1.221  1.00  0.00           C  
ATOM   1128  O   LEU A 167     -12.163   5.351   0.301  1.00  0.00           O  
ATOM   1129  CB  LEU A 167     -12.184   5.155   3.600  1.00  0.00           C  
ATOM   1130  CEN LEU A 167     -10.997   5.276   4.575  1.00  0.00           X  
ATOM   1131  H   LEU A 167     -14.206   6.618   3.992  1.00  0.00           H  
ATOM   1132  N   LEU A 168     -14.077   4.550   1.148  1.00  0.00           N  
ATOM   1133  CA  LEU A 168     -14.421   3.793  -0.052  1.00  0.00           C  
ATOM   1134  C   LEU A 168     -14.625   4.723  -1.257  1.00  0.00           C  
ATOM   1135  O   LEU A 168     -14.075   4.461  -2.325  1.00  0.00           O  
ATOM   1136  CB  LEU A 168     -15.681   2.954   0.199  1.00  0.00           C  
ATOM   1137  CEN LEU A 168     -15.901   1.452   0.464  1.00  0.00           X  
ATOM   1138  H   LEU A 168     -14.720   4.565   1.928  1.00  0.00           H  
ATOM   1139  N   GLU A 169     -15.409   5.788  -1.091  1.00  0.00           N  
ATOM   1140  CA  GLU A 169     -15.690   6.777  -2.135  1.00  0.00           C  
ATOM   1141  C   GLU A 169     -14.396   7.370  -2.697  1.00  0.00           C  
ATOM   1142  O   GLU A 169     -14.250   7.444  -3.920  1.00  0.00           O  
ATOM   1143  CB  GLU A 169     -16.585   7.892  -1.591  1.00  0.00           C  
ATOM   1144  CEN GLU A 169     -18.128   8.594  -1.414  1.00  0.00           X  
ATOM   1145  H   GLU A 169     -15.769   5.982  -0.169  1.00  0.00           H  
ATOM   1146  N   ASP A 170     -13.431   7.682  -1.829  1.00  0.00           N  
ATOM   1147  CA  ASP A 170     -12.155   8.267  -2.231  1.00  0.00           C  
ATOM   1148  C   ASP A 170     -11.342   7.286  -3.087  1.00  0.00           C  
ATOM   1149  O   ASP A 170     -10.960   7.580  -4.219  1.00  0.00           O  
ATOM   1150  CB  ASP A 170     -11.350   8.690  -1.000  1.00  0.00           C  
ATOM   1151  CEN ASP A 170     -11.149   9.516  -0.440  1.00  0.00           X  
ATOM   1152  H   ASP A 170     -13.625   7.616  -0.841  1.00  0.00           H  
ATOM   1153  N   LEU A 171     -11.163   6.046  -2.636  1.00  0.00           N  
ATOM   1154  CA  LEU A 171     -10.482   5.018  -3.430  1.00  0.00           C  
ATOM   1155  C   LEU A 171     -11.133   4.810  -4.812  1.00  0.00           C  
ATOM   1156  O   LEU A 171     -10.449   4.703  -5.836  1.00  0.00           O  
ATOM   1157  CB  LEU A 171     -10.458   3.697  -2.651  1.00  0.00           C  
ATOM   1158  CEN LEU A 171      -9.355   2.968  -1.861  1.00  0.00           X  
ATOM   1159  H   LEU A 171     -11.460   5.836  -1.693  1.00  0.00           H  
ATOM   1160  N   GLN A 172     -12.467   4.809  -4.873  1.00  0.00           N  
ATOM   1161  CA  GLN A 172     -13.205   4.655  -6.126  1.00  0.00           C  
ATOM   1162  C   GLN A 172     -12.909   5.772  -7.123  1.00  0.00           C  
ATOM   1163  O   GLN A 172     -12.683   5.505  -8.308  1.00  0.00           O  
ATOM   1164  CB  GLN A 172     -14.709   4.608  -5.848  1.00  0.00           C  
ATOM   1165  CEN GLN A 172     -16.087   3.552  -5.664  1.00  0.00           X  
ATOM   1166  H   GLN A 172     -12.978   4.999  -4.022  1.00  0.00           H  
ATOM   1167  N   GLU A 173     -12.934   7.024  -6.691  1.00  0.00           N  
ATOM   1168  CA  GLU A 173     -12.634   8.160  -7.550  1.00  0.00           C  
ATOM   1169  C   GLU A 173     -11.181   8.104  -8.064  1.00  0.00           C  
ATOM   1170  O   GLU A 173     -10.971   8.288  -9.268  1.00  0.00           O  
ATOM   1171  CB  GLU A 173     -12.883   9.470  -6.798  1.00  0.00           C  
ATOM   1172  CEN GLU A 173     -13.884  10.803  -6.447  1.00  0.00           X  
ATOM   1173  H   GLU A 173     -13.137   7.212  -5.720  1.00  0.00           H  
ATOM   1174  N   VAL A 174     -10.205   7.680  -7.242  1.00  0.00           N  
ATOM   1175  CA  VAL A 174      -8.790   7.527  -7.651  1.00  0.00           C  
ATOM   1176  C   VAL A 174      -8.680   6.505  -8.786  1.00  0.00           C  
ATOM   1177  O   VAL A 174      -8.008   6.782  -9.782  1.00  0.00           O  
ATOM   1178  CB  VAL A 174      -7.895   7.081  -6.480  1.00  0.00           C  
ATOM   1179  CEN VAL A 174      -7.395   7.288  -6.053  1.00  0.00           X  
ATOM   1180  H   VAL A 174     -10.463   7.467  -6.287  1.00  0.00           H  
ATOM   1181  N   LEU A 175      -9.374   5.363  -8.691  1.00  0.00           N  
ATOM   1182  CA  LEU A 175      -9.369   4.326  -9.736  1.00  0.00           C  
ATOM   1183  C   LEU A 175      -9.989   4.817 -11.049  1.00  0.00           C  
ATOM   1184  O   LEU A 175      -9.404   4.660 -12.122  1.00  0.00           O  
ATOM   1185  CB  LEU A 175     -10.111   3.079  -9.240  1.00  0.00           C  
ATOM   1186  CEN LEU A 175      -9.628   1.707  -8.732  1.00  0.00           X  
ATOM   1187  H   LEU A 175      -9.889   5.195  -7.839  1.00  0.00           H  
ATOM   1188  N   LYS A 176     -11.175   5.438 -10.988  1.00  0.00           N  
ATOM   1189  CA  LYS A 176     -11.885   5.891 -12.195  1.00  0.00           C  
ATOM   1190  C   LYS A 176     -11.045   6.880 -12.989  1.00  0.00           C  
ATOM   1191  O   LYS A 176     -10.961   6.747 -14.211  1.00  0.00           O  
ATOM   1192  CB  LYS A 176     -13.227   6.527 -11.828  1.00  0.00           C  
ATOM   1193  CEN LYS A 176     -15.335   6.377 -11.735  1.00  0.00           X  
ATOM   1194  H   LYS A 176     -11.572   5.604 -10.074  1.00  0.00           H  
ATOM   1195  N   ASN A 177     -10.444   7.863 -12.329  1.00  0.00           N  
ATOM   1196  CA  ASN A 177      -9.573   8.825 -12.986  1.00  0.00           C  
ATOM   1197  C   ASN A 177      -8.348   8.130 -13.580  1.00  0.00           C  
ATOM   1198  O   ASN A 177      -8.258   8.048 -14.798  1.00  0.00           O  
ATOM   1199  CB  ASN A 177      -9.149   9.929 -12.035  1.00  0.00           C  
ATOM   1200  CEN ASN A 177      -9.472  10.887 -11.754  1.00  0.00           X  
ATOM   1201  H   ASN A 177     -10.588   7.938 -11.333  1.00  0.00           H  
ATOM   1202  N   LEU A 178      -7.500   7.482 -12.781  1.00  0.00           N  
ATOM   1203  CA  LEU A 178      -6.267   6.856 -13.263  1.00  0.00           C  
ATOM   1204  C   LEU A 178      -6.507   5.975 -14.506  1.00  0.00           C  
ATOM   1205  O   LEU A 178      -5.718   6.006 -15.452  1.00  0.00           O  
ATOM   1206  CB  LEU A 178      -5.633   6.028 -12.138  1.00  0.00           C  
ATOM   1207  CEN LEU A 178      -4.432   6.277 -11.206  1.00  0.00           X  
ATOM   1208  H   LEU A 178      -7.700   7.439 -11.793  1.00  0.00           H  
ATOM   1209  N   HIS A 179      -7.648   5.287 -14.574  1.00  0.00           N  
ATOM   1210  CA  HIS A 179      -7.999   4.416 -15.700  1.00  0.00           C  
ATOM   1211  C   HIS A 179      -8.172   5.166 -17.033  1.00  0.00           C  
ATOM   1212  O   HIS A 179      -7.699   4.701 -18.072  1.00  0.00           O  
ATOM   1213  CB  HIS A 179      -9.282   3.643 -15.379  1.00  0.00           C  
ATOM   1214  CEN HIS A 179      -9.655   2.379 -14.838  1.00  0.00           X  
ATOM   1215  H   HIS A 179      -8.261   5.306 -13.771  1.00  0.00           H  
ATOM   1216  N   LYS A 180      -8.832   6.332 -17.041  1.00  0.00           N  
ATOM   1217  CA  LYS A 180      -9.013   7.126 -18.273  1.00  0.00           C  
ATOM   1218  C   LYS A 180      -7.734   7.906 -18.616  1.00  0.00           C  
ATOM   1219  O   LYS A 180      -7.254   7.815 -19.749  1.00  0.00           O  
ATOM   1220  CB  LYS A 180     -10.193   8.089 -18.127  1.00  0.00           C  
ATOM   1221  CEN LYS A 180     -12.200   8.575 -18.586  1.00  0.00           X  
ATOM   1222  H   LYS A 180      -9.101   6.732 -16.152  1.00  0.00           H  
ATOM   1223  N   ASN A 181      -7.156   8.626 -17.651  1.00  0.00           N  
ATOM   1224  CA  ASN A 181      -6.089   9.616 -17.870  1.00  0.00           C  
ATOM   1225  C   ASN A 181      -4.854   9.032 -18.531  1.00  0.00           C  
ATOM   1226  O   ASN A 181      -4.174   9.750 -19.267  1.00  0.00           O  
ATOM   1227  CB  ASN A 181      -5.693  10.290 -16.569  1.00  0.00           C  
ATOM   1228  CEN ASN A 181      -5.954  11.145 -16.020  1.00  0.00           X  
ATOM   1229  H   ASN A 181      -7.590   8.606 -16.739  1.00  0.00           H  
ATOM   1230  N   ASP A 182      -4.611   7.735 -18.337  1.00  0.00           N  
ATOM   1231  CA  ASP A 182      -3.458   7.037 -18.905  1.00  0.00           C  
ATOM   1232  C   ASP A 182      -3.356   7.247 -20.434  1.00  0.00           C  
ATOM   1233  O   ASP A 182      -2.284   7.133 -21.039  1.00  0.00           O  
ATOM   1234  CB  ASP A 182      -3.536   5.543 -18.580  1.00  0.00           C  
ATOM   1235  CEN ASP A 182      -3.180   4.867 -17.907  1.00  0.00           X  
ATOM   1236  H   ASP A 182      -5.226   7.215 -17.725  1.00  0.00           H  
ATOM   1237  N   ARG A 183      -4.458   7.675 -21.077  1.00  0.00           N  
ATOM   1238  CA  ARG A 183      -4.492   8.012 -22.504  1.00  0.00           C  
ATOM   1239  C   ARG A 183      -3.546   9.127 -22.953  1.00  0.00           C  
ATOM   1240  O   ARG A 183      -3.203   9.121 -24.134  1.00  0.00           O  
ATOM   1241  CB  ARG A 183      -5.913   8.321 -22.950  1.00  0.00           C  
ATOM   1242  CEN ARG A 183      -8.196   8.015 -23.870  1.00  0.00           X  
ATOM   1243  H   ARG A 183      -5.306   7.750 -20.529  1.00  0.00           H  
ATOM   1244  N   SER A 184      -3.120  10.063 -22.095  1.00  0.00           N  
ATOM   1245  CA  SER A 184      -2.134  11.095 -22.489  1.00  0.00           C  
ATOM   1246  C   SER A 184      -0.892  11.260 -21.609  1.00  0.00           C  
ATOM   1247  O   SER A 184       0.111  11.718 -22.131  1.00  0.00           O  
ATOM   1248  CB  SER A 184      -2.843  12.432 -22.576  1.00  0.00           C  
ATOM   1249  CEN SER A 184      -3.189  12.832 -22.451  1.00  0.00           X  
ATOM   1250  H   SER A 184      -3.625  10.183 -21.229  1.00  0.00           H  
ATOM   1251  N   GLY A 185      -0.900  10.836 -20.339  1.00  0.00           N  
ATOM   1252  CA  GLY A 185       0.253  10.949 -19.429  1.00  0.00           C  
ATOM   1253  C   GLY A 185       0.705  12.375 -19.054  1.00  0.00           C  
ATOM   1254  O   GLY A 185      -0.105  13.294 -19.016  1.00  0.00           O  
ATOM   1255  CEN GLY A 185       0.254  10.949 -19.429  1.00  0.00           X  
ATOM   1256  H   GLY A 185      -1.699  10.301 -20.030  1.00  0.00           H  
ATOM   1257  N   LYS A 186       2.030  12.564 -18.973  1.00  0.00           N  
ATOM   1258  CA  LYS A 186       2.799  13.784 -18.614  1.00  0.00           C  
ATOM   1259  C   LYS A 186       2.313  14.617 -17.429  1.00  0.00           C  
ATOM   1260  O   LYS A 186       2.275  14.057 -16.339  1.00  0.00           O  
ATOM   1261  CB  LYS A 186       2.873  14.701 -19.835  1.00  0.00           C  
ATOM   1262  CEN LYS A 186       3.985  15.446 -21.474  1.00  0.00           X  
ATOM   1263  H   LYS A 186       2.592  11.764 -19.220  1.00  0.00           H  
ATOM   1264  N   ASP A 187       1.893  15.867 -17.597  1.00  0.00           N  
ATOM   1265  CA  ASP A 187       1.442  16.650 -16.427  1.00  0.00           C  
ATOM   1266  C   ASP A 187       0.441  15.896 -15.538  1.00  0.00           C  
ATOM   1267  O   ASP A 187       0.487  15.964 -14.315  1.00  0.00           O  
ATOM   1268  CB  ASP A 187       0.819  17.969 -16.888  1.00  0.00           C  
ATOM   1269  CEN ASP A 187       1.064  18.949 -17.019  1.00  0.00           X  
ATOM   1270  H   ASP A 187       2.166  16.364 -18.431  1.00  0.00           H  
ATOM   1271  N   ASN A 188      -0.393  15.069 -16.148  1.00  0.00           N  
ATOM   1272  CA  ASN A 188      -1.436  14.360 -15.427  1.00  0.00           C  
ATOM   1273  C   ASN A 188      -0.909  13.486 -14.263  1.00  0.00           C  
ATOM   1274  O   ASN A 188      -1.633  13.268 -13.289  1.00  0.00           O  
ATOM   1275  CB  ASN A 188      -2.251  13.512 -16.385  1.00  0.00           C  
ATOM   1276  CEN ASN A 188      -3.111  13.610 -16.978  1.00  0.00           X  
ATOM   1277  H   ASN A 188      -0.427  15.101 -17.156  1.00  0.00           H  
ATOM   1278  N   ILE A 189       0.288  12.892 -14.359  1.00  0.00           N  
ATOM   1279  CA  ILE A 189       0.819  12.044 -13.268  1.00  0.00           C  
ATOM   1280  C   ILE A 189       0.976  12.885 -12.000  1.00  0.00           C  
ATOM   1281  O   ILE A 189       0.731  12.379 -10.913  1.00  0.00           O  
ATOM   1282  CB  ILE A 189       2.175  11.410 -13.630  1.00  0.00           C  
ATOM   1283  CEN ILE A 189       2.664  10.562 -14.110  1.00  0.00           X  
ATOM   1284  H   ILE A 189       0.897  13.154 -15.122  1.00  0.00           H  
ATOM   1285  N   HIS A 190       1.308  14.170 -12.149  1.00  0.00           N  
ATOM   1286  CA  HIS A 190       1.464  15.088 -11.017  1.00  0.00           C  
ATOM   1287  C   HIS A 190       0.134  15.332 -10.292  1.00  0.00           C  
ATOM   1288  O   HIS A 190       0.073  15.205  -9.074  1.00  0.00           O  
ATOM   1289  CB  HIS A 190       2.054  16.422 -11.487  1.00  0.00           C  
ATOM   1290  CEN HIS A 190       3.332  17.044 -11.584  1.00  0.00           X  
ATOM   1291  H   HIS A 190       1.348  14.562 -13.078  1.00  0.00           H  
ATOM   1292  N   ASP A 191      -0.938  15.634 -11.031  1.00  0.00           N  
ATOM   1293  CA  ASP A 191      -2.265  15.823 -10.438  1.00  0.00           C  
ATOM   1294  C   ASP A 191      -2.770  14.537  -9.772  1.00  0.00           C  
ATOM   1295  O   ASP A 191      -3.357  14.591  -8.695  1.00  0.00           O  
ATOM   1296  CB  ASP A 191      -3.264  16.291 -11.499  1.00  0.00           C  
ATOM   1297  CEN ASP A 191      -3.690  17.146 -11.853  1.00  0.00           X  
ATOM   1298  H   ASP A 191      -0.826  15.813 -12.019  1.00  0.00           H  
ATOM   1299  N   VAL A 192      -2.500  13.377 -10.379  1.00  0.00           N  
ATOM   1300  CA  VAL A 192      -2.874  12.070  -9.818  1.00  0.00           C  
ATOM   1301  C   VAL A 192      -2.167  11.824  -8.486  1.00  0.00           C  
ATOM   1302  O   VAL A 192      -2.812  11.361  -7.556  1.00  0.00           O  
ATOM   1303  CB  VAL A 192      -2.540  10.918 -10.783  1.00  0.00           C  
ATOM   1304  CEN VAL A 192      -2.818  10.445 -11.200  1.00  0.00           X  
ATOM   1305  H   VAL A 192      -1.977  13.408 -11.241  1.00  0.00           H  
ATOM   1306  N   ASP A 193      -0.878  12.161  -8.379  1.00  0.00           N  
ATOM   1307  CA  ASP A 193      -0.106  12.007  -7.142  1.00  0.00           C  
ATOM   1308  C   ASP A 193      -0.652  12.909  -6.027  1.00  0.00           C  
ATOM   1309  O   ASP A 193      -0.855  12.444  -4.908  1.00  0.00           O  
ATOM   1310  CB  ASP A 193       1.372  12.316  -7.392  1.00  0.00           C  
ATOM   1311  CEN ASP A 193       2.252  11.839  -7.581  1.00  0.00           X  
ATOM   1312  H   ASP A 193      -0.394  12.524  -9.189  1.00  0.00           H  
ATOM   1313  N   ASN A 194      -1.002  14.159  -6.346  1.00  0.00           N  
ATOM   1314  CA  ASN A 194      -1.612  15.092  -5.391  1.00  0.00           C  
ATOM   1315  C   ASN A 194      -2.947  14.571  -4.852  1.00  0.00           C  
ATOM   1316  O   ASN A 194      -3.222  14.655  -3.661  1.00  0.00           O  
ATOM   1317  CB  ASN A 194      -1.803  16.465  -6.010  1.00  0.00           C  
ATOM   1318  CEN ASN A 194      -1.276  17.369  -6.084  1.00  0.00           X  
ATOM   1319  H   ASN A 194      -0.813  14.484  -7.285  1.00  0.00           H  
ATOM   1320  N   HIS A 195      -3.789  14.031  -5.733  1.00  0.00           N  
ATOM   1321  CA  HIS A 195      -5.087  13.529  -5.321  1.00  0.00           C  
ATOM   1322  C   HIS A 195      -4.972  12.327  -4.381  1.00  0.00           C  
ATOM   1323  O   HIS A 195      -5.569  12.326  -3.307  1.00  0.00           O  
ATOM   1324  CB  HIS A 195      -5.922  13.155  -6.549  1.00  0.00           C  
ATOM   1325  CEN HIS A 195      -6.909  13.751  -7.386  1.00  0.00           X  
ATOM   1326  H   HIS A 195      -3.535  13.994  -6.709  1.00  0.00           H  
ATOM   1327  N   LEU A 196      -4.142  11.341  -4.732  1.00  0.00           N  
ATOM   1328  CA  LEU A 196      -3.886  10.181  -3.888  1.00  0.00           C  
ATOM   1329  C   LEU A 196      -3.329  10.580  -2.516  1.00  0.00           C  
ATOM   1330  O   LEU A 196      -3.756  10.034  -1.506  1.00  0.00           O  
ATOM   1331  CB  LEU A 196      -2.920   9.224  -4.598  1.00  0.00           C  
ATOM   1332  CEN LEU A 196      -3.126   7.887  -5.335  1.00  0.00           X  
ATOM   1333  H   LEU A 196      -3.647  11.412  -5.610  1.00  0.00           H  
ATOM   1334  N   GLN A 197      -2.425  11.568  -2.461  1.00  0.00           N  
ATOM   1335  CA  GLN A 197      -1.867  12.059  -1.195  1.00  0.00           C  
ATOM   1336  C   GLN A 197      -2.954  12.664  -0.300  1.00  0.00           C  
ATOM   1337  O   GLN A 197      -3.025  12.305   0.872  1.00  0.00           O  
ATOM   1338  CB  GLN A 197      -0.779  13.103  -1.461  1.00  0.00           C  
ATOM   1339  CEN GLN A 197       0.944  13.366  -1.551  1.00  0.00           X  
ATOM   1340  H   GLN A 197      -2.142  12.012  -3.323  1.00  0.00           H  
ATOM   1341  N   ASN A 198      -3.842  13.499  -0.853  1.00  0.00           N  
ATOM   1342  CA  ASN A 198      -4.914  14.122  -0.066  1.00  0.00           C  
ATOM   1343  C   ASN A 198      -5.888  13.069   0.497  1.00  0.00           C  
ATOM   1344  O   ASN A 198      -6.236  13.125   1.671  1.00  0.00           O  
ATOM   1345  CB  ASN A 198      -5.670  15.151  -0.887  1.00  0.00           C  
ATOM   1346  CEN ASN A 198      -5.631  16.182  -1.076  1.00  0.00           X  
ATOM   1347  H   ASN A 198      -3.736  13.749  -1.823  1.00  0.00           H  
ATOM   1348  N   VAL A 199      -6.233  12.044  -0.293  1.00  0.00           N  
ATOM   1349  CA  VAL A 199      -7.118  10.940   0.135  1.00  0.00           C  
ATOM   1350  C   VAL A 199      -6.510  10.147   1.300  1.00  0.00           C  
ATOM   1351  O   VAL A 199      -7.194   9.856   2.283  1.00  0.00           O  
ATOM   1352  CB  VAL A 199      -7.415   9.971  -1.025  1.00  0.00           C  
ATOM   1353  CEN VAL A 199      -7.907   9.758  -1.458  1.00  0.00           X  
ATOM   1354  H   VAL A 199      -5.909  12.056  -1.248  1.00  0.00           H  
ATOM   1355  N   ILE A 200      -5.227   9.780   1.220  1.00  0.00           N  
ATOM   1356  CA  ILE A 200      -4.524   9.067   2.302  1.00  0.00           C  
ATOM   1357  C   ILE A 200      -4.512   9.897   3.583  1.00  0.00           C  
ATOM   1358  O   ILE A 200      -4.777   9.350   4.660  1.00  0.00           O  
ATOM   1359  CB  ILE A 200      -3.075   8.724   1.912  1.00  0.00           C  
ATOM   1360  CEN ILE A 200      -2.432   7.997   1.415  1.00  0.00           X  
ATOM   1361  H   ILE A 200      -4.708  10.050   0.396  1.00  0.00           H  
ATOM   1362  N   GLU A 201      -4.195  11.187   3.484  1.00  0.00           N  
ATOM   1363  CA  GLU A 201      -4.161  12.105   4.625  1.00  0.00           C  
ATOM   1364  C   GLU A 201      -5.519  12.143   5.334  1.00  0.00           C  
ATOM   1365  O   GLU A 201      -5.571  12.036   6.559  1.00  0.00           O  
ATOM   1366  CB  GLU A 201      -3.760  13.511   4.173  1.00  0.00           C  
ATOM   1367  CEN GLU A 201      -2.575  14.722   3.993  1.00  0.00           X  
ATOM   1368  H   GLU A 201      -4.026  11.579   2.568  1.00  0.00           H  
ATOM   1369  N   ASP A 202      -6.620  12.159   4.582  1.00  0.00           N  
ATOM   1370  CA  ASP A 202      -7.975  12.155   5.130  1.00  0.00           C  
ATOM   1371  C   ASP A 202      -8.317  10.849   5.852  1.00  0.00           C  
ATOM   1372  O   ASP A 202      -8.879  10.879   6.954  1.00  0.00           O  
ATOM   1373  CB  ASP A 202      -8.992  12.412   4.015  1.00  0.00           C  
ATOM   1374  CEN ASP A 202      -9.529  13.173   3.603  1.00  0.00           X  
ATOM   1375  H   ASP A 202      -6.519  12.317   3.588  1.00  0.00           H  
ATOM   1376  N   ILE A 203      -7.933   9.692   5.296  1.00  0.00           N  
ATOM   1377  CA  ILE A 203      -8.092   8.398   5.977  1.00  0.00           C  
ATOM   1378  C   ILE A 203      -7.355   8.436   7.305  1.00  0.00           C  
ATOM   1379  O   ILE A 203      -7.887   7.965   8.305  1.00  0.00           O  
ATOM   1380  CB  ILE A 203      -7.562   7.224   5.134  1.00  0.00           C  
ATOM   1381  CEN ILE A 203      -7.812   6.497   4.361  1.00  0.00           X  
ATOM   1382  H   ILE A 203      -7.478   9.732   4.396  1.00  0.00           H  
ATOM   1383  N   HIS A 204      -6.152   9.006   7.351  1.00  0.00           N  
ATOM   1384  CA  HIS A 204      -5.390   9.134   8.585  1.00  0.00           C  
ATOM   1385  C   HIS A 204      -6.146   9.925   9.661  1.00  0.00           C  
ATOM   1386  O   HIS A 204      -6.369   9.408  10.763  1.00  0.00           O  
ATOM   1387  CB  HIS A 204      -4.039   9.800   8.304  1.00  0.00           C  
ATOM   1388  CEN HIS A 204      -2.696   9.407   8.032  1.00  0.00           X  
ATOM   1389  H   HIS A 204      -5.769   9.392   6.500  1.00  0.00           H  
ATOM   1390  N   ASP A 205      -6.619  11.122   9.341  1.00  0.00           N  
ATOM   1391  CA  ASP A 205      -7.346  11.983  10.269  1.00  0.00           C  
ATOM   1392  C   ASP A 205      -8.598  11.296  10.825  1.00  0.00           C  
ATOM   1393  O   ASP A 205      -8.859  11.344  12.035  1.00  0.00           O  
ATOM   1394  CB  ASP A 205      -7.731  13.295   9.581  1.00  0.00           C  
ATOM   1395  CEN ASP A 205      -7.407  14.257   9.489  1.00  0.00           X  
ATOM   1396  H   ASP A 205      -6.425  11.484   8.418  1.00  0.00           H  
ATOM   1397  N   PHE A 206      -9.355  10.597   9.979  1.00  0.00           N  
ATOM   1398  CA  PHE A 206     -10.557   9.876  10.381  1.00  0.00           C  
ATOM   1399  C   PHE A 206     -10.229   8.763  11.383  1.00  0.00           C  
ATOM   1400  O   PHE A 206     -10.886   8.656  12.420  1.00  0.00           O  
ATOM   1401  CB  PHE A 206     -11.261   9.293   9.155  1.00  0.00           C  
ATOM   1402  CEN PHE A 206     -12.473   9.660   8.194  1.00  0.00           X  
ATOM   1403  H   PHE A 206      -9.067  10.547   9.011  1.00  0.00           H  
ATOM   1404  N   MET A 207      -9.179   7.973  11.128  1.00  0.00           N  
ATOM   1405  CA  MET A 207      -8.719   6.902  12.014  1.00  0.00           C  
ATOM   1406  C   MET A 207      -8.364   7.447  13.389  1.00  0.00           C  
ATOM   1407  O   MET A 207      -8.711   6.842  14.405  1.00  0.00           O  
ATOM   1408  CB  MET A 207      -7.516   6.187  11.403  1.00  0.00           C  
ATOM   1409  CEN MET A 207      -7.018   4.672  10.670  1.00  0.00           X  
ATOM   1410  H   MET A 207      -8.667   8.148  10.277  1.00  0.00           H  
ATOM   1411  N   GLN A 208      -7.690   8.596  13.444  1.00  0.00           N  
ATOM   1412  CA  GLN A 208      -7.304   9.231  14.694  1.00  0.00           C  
ATOM   1413  C   GLN A 208      -8.534   9.683  15.487  1.00  0.00           C  
ATOM   1414  O   GLN A 208      -8.628   9.418  16.687  1.00  0.00           O  
ATOM   1415  CB  GLN A 208      -6.390  10.429  14.422  1.00  0.00           C  
ATOM   1416  CEN GLN A 208      -4.731  10.973  14.402  1.00  0.00           X  
ATOM   1417  H   GLN A 208      -7.383   9.015  12.579  1.00  0.00           H  
ATOM   1418  N   ALA A 209      -9.519  10.283  14.816  1.00  0.00           N  
ATOM   1419  CA  ALA A 209     -10.771  10.705  15.431  1.00  0.00           C  
ATOM   1420  C   ALA A 209     -11.520   9.524  16.076  1.00  0.00           C  
ATOM   1421  O   ALA A 209     -11.960   9.620  17.223  1.00  0.00           O  
ATOM   1422  CB  ALA A 209     -11.649  11.395  14.397  1.00  0.00           C  
ATOM   1423  CEN ALA A 209     -11.649  11.394  14.398  1.00  0.00           X  
ATOM   1424  H   ALA A 209      -9.379  10.480  13.834  1.00  0.00           H  
ATOM   1425  N   ALA A 210     -11.635   8.386  15.386  1.00  0.00           N  
ATOM   1426  CA  ALA A 210     -12.342   7.206  15.867  1.00  0.00           C  
ATOM   1427  C   ALA A 210     -11.674   6.622  17.121  1.00  0.00           C  
ATOM   1428  O   ALA A 210     -12.358   6.248  18.075  1.00  0.00           O  
ATOM   1429  CB  ALA A 210     -12.422   6.159  14.766  1.00  0.00           C  
ATOM   1430  CEN ALA A 210     -12.422   6.159  14.767  1.00  0.00           X  
ATOM   1431  H   ALA A 210     -11.231   8.350  14.459  1.00  0.00           H  
ATOM   1432  N   ALA A 211     -10.337   6.597  17.170  1.00  0.00           N  
ATOM   1433  CA  ALA A 211      -9.563   6.133  18.317  1.00  0.00           C  
ATOM   1434  C   ALA A 211      -9.689   7.093  19.511  1.00  0.00           C  
ATOM   1435  O   ALA A 211      -9.864   6.634  20.639  1.00  0.00           O  
ATOM   1436  CB  ALA A 211      -8.104   5.956  17.925  1.00  0.00           C  
ATOM   1437  CEN ALA A 211      -8.105   5.956  17.926  1.00  0.00           X  
ATOM   1438  H   ALA A 211      -9.830   6.907  16.353  1.00  0.00           H  
ATOM   1439  N   ALA A 212      -9.666   8.409  19.276  1.00  0.00           N  
ATOM   1440  CA  ALA A 212      -9.888   9.411  20.313  1.00  0.00           C  
ATOM   1441  C   ALA A 212     -11.277   9.242  20.959  1.00  0.00           C  
ATOM   1442  O   ALA A 212     -11.375   9.136  22.180  1.00  0.00           O  
ATOM   1443  CB  ALA A 212      -9.729  10.809  19.734  1.00  0.00           C  
ATOM   1444  CEN ALA A 212      -9.729  10.809  19.735  1.00  0.00           X  
ATOM   1445  H   ALA A 212      -9.482   8.732  18.338  1.00  0.00           H  
ATOM   1446  N   ALA A 213     -12.332   9.092  20.154  1.00  0.00           N  
ATOM   1447  CA  ALA A 213     -13.692   8.860  20.645  1.00  0.00           C  
ATOM   1448  C   ALA A 213     -13.812   7.574  21.489  1.00  0.00           C  
ATOM   1449  O   ALA A 213     -14.446   7.573  22.548  1.00  0.00           O  
ATOM   1450  CB  ALA A 213     -14.660   8.815  19.473  1.00  0.00           C  
ATOM   1451  CEN ALA A 213     -14.660   8.814  19.474  1.00  0.00           X  
ATOM   1452  H   ALA A 213     -12.194   9.197  19.159  1.00  0.00           H  
ATOM   1453  N   ALA A 214     -13.194   6.474  21.052  1.00  0.00           N  
ATOM   1454  CA  ALA A 214     -13.189   5.207  21.775  1.00  0.00           C  
ATOM   1455  C   ALA A 214     -12.544   5.326  23.168  1.00  0.00           C  
ATOM   1456  O   ALA A 214     -13.097   4.798  24.133  1.00  0.00           O  
ATOM   1457  CB  ALA A 214     -12.477   4.146  20.948  1.00  0.00           C  
ATOM   1458  CEN ALA A 214     -12.477   4.147  20.949  1.00  0.00           X  
ATOM   1459  H   ALA A 214     -12.725   6.519  20.157  1.00  0.00           H  
ATOM   1460  N   ASN A 215     -11.415   6.033  23.289  1.00  0.00           N  
ATOM   1461  CA  ASN A 215     -10.681   6.190  24.546  1.00  0.00           C  
ATOM   1462  C   ASN A 215     -11.399   7.088  25.562  1.00  0.00           C  
ATOM   1463  O   ASN A 215     -11.358   6.778  26.746  1.00  0.00           O  
ATOM   1464  CB  ASN A 215      -9.283   6.721  24.289  1.00  0.00           C  
ATOM   1465  CEN ASN A 215      -8.321   6.340  24.115  1.00  0.00           X  
ATOM   1466  H   ASN A 215     -11.030   6.460  22.460  1.00  0.00           H  
ATOM   1467  N   CYS A 216     -12.158   8.099  25.129  1.00  0.00           N  
ATOM   1468  CA  CYS A 216     -12.958   8.939  26.029  1.00  0.00           C  
ATOM   1469  C   CYS A 216     -14.135   8.186  26.694  1.00  0.00           C  
ATOM   1470  O   CYS A 216     -14.393   8.378  27.877  1.00  0.00           O  
ATOM   1471  CB  CYS A 216     -13.485  10.013  25.077  1.00  0.00           C  
ATOM   1472  CEN CYS A 216     -13.223  11.001  24.990  1.00  0.00           X  
ATOM   1473  H   CYS A 216     -12.145   8.330  24.146  1.00  0.00           H  
ATOM   1474  N   ARG A 217     -14.879   7.361  25.942  1.00  0.00           N  
ATOM   1475  CA  ARG A 217     -15.957   6.485  26.431  1.00  0.00           C  
ATOM   1476  C   ARG A 217     -15.506   5.449  27.479  1.00  0.00           C  
ATOM   1477  O   ARG A 217     -16.277   5.190  28.405  1.00  0.00           O  
ATOM   1478  CB  ARG A 217     -16.677   5.803  25.278  1.00  0.00           C  
ATOM   1479  CEN ARG A 217     -18.350   5.348  23.503  1.00  0.00           X  
ATOM   1480  H   ARG A 217     -14.667   7.332  24.954  1.00  0.00           H  
ATOM   1481  N   LYS A 218     -14.332   4.826  27.310  1.00  0.00           N  
ATOM   1482  CA  LYS A 218     -13.752   3.828  28.230  1.00  0.00           C  
ATOM   1483  C   LYS A 218     -13.598   4.429  29.617  1.00  0.00           C  
ATOM   1484  O   LYS A 218     -13.807   3.664  30.579  1.00  0.00           O  
ATOM   1485  CB  LYS A 218     -12.400   3.325  27.722  1.00  0.00           C  
ATOM   1486  CEN LYS A 218     -11.266   1.787  26.815  1.00  0.00           X  
ATOM   1487  H   LYS A 218     -13.669   5.251  26.676  1.00  0.00           H  
TER                                                                             
# All scores below are weighted scores, not raw scores.
#BEGIN_POSE_ENERGIES_TABLE ./minmover_pdb/pose_18.pdb
label vdw cenpack pair env cbeta hs_pair ss_pair sheet total
weights 1 0.5 1 1 0.25 1 1 1 NA
pose 14.3196 2.52735 -5.54829 -12.1151 12.3568 0 0 0 11.5404
MET:NtermProteinFull_1 0 0.52142 -0.15524 0.06168 0.03017 0 0 0 0.45804
TYR_2 0 -0.12289 0.01275 0.7226 0.06893 0 0 0 0.68139
GLY_3 0 -0.02588 0.07551 -0.07965 0.0697 0 0 0 0.03967
LYS_4 0 0.08045 -0.012 -0.68888 0.0693 0 0 0 -0.55114
LEU_5 0 0.10661 -0.4299 -0.39148 0.03641 0 0 0 -0.67837
ASN_6 0 0.00344 0.09478 -0.32173 0.06915 0 0 0 -0.15436
ASP_7 0 -0.02704 0.05019 -0.52292 0.06961 0 0 0 -0.43016
LEU_8 0 -0.06894 -0.03451 0.24309 0.04336 0 0 0 0.18299
LEU_9 0 -0.06579 -0.38574 -0.19483 0.04208 0 0 0 -0.60428
GLU_10 0 -0.03946 0.02339 -0.82678 0.06947 0 0 0 -0.77339
ASP_11 0 0.02613 -0.14324 -0.37876 0.06894 0 0 0 -0.42694
LEU_12 0.07203 0.80605 -0.42638 -0.39148 0.07149 0 0 0 0.13172
GLN_13 0 -0.0977 0.1689 -0.09186 0.0692 0 0 0 0.04854
GLU_14 0 -0.02842 0.02339 -1.00041 0.06947 0 0 0 -0.93599
VAL_15 0 0.17806 0.14679 0.10145 0.06925 0 0 0 0.49556
LEU_16 0 0.75612 -0.89543 -0.45811 0.07083 0 0 0 -0.52659
LYS_17 0 0.02628 -0.10275 -0.60186 0.06935 0 0 0 -0.60898
ASN_18 0 0.00593 -0.10174 -0.36221 0.06947 0 0 0 -0.38855
LEU_19 0 -0.46361 0.55328 -0.06582 0.03683 0 0 0 0.06069
HIS_20 0 -0.38891 0.12367 -0.18191 0.03104 0 0 0 -0.41611
LYS_21 0 -0.02615 0.05739 -0.96458 0.07072 0 0 0 -0.86262
ASN_22 0 -0.0272 0.06711 -0.36221 0.0697 0 0 0 -0.25259
ASP_23 0 0.2675 0.41977 0.08318 0.03438 0 0 0 0.80484
ARG_24 0 -0.09681 0.03981 -0.43267 0.04456 0 0 0 -0.44511
SER_25 0 -0.00168 0.00739 -0.22078 0.0357 0 0 0 -0.17937
GLY_26 0 -0.1833 -0.17461 -0.07965 0.03502 0 0 0 -0.40254
LYS_27 0 -0.00835 -0.16138 -0.8715 0.07259 0 0 0 -0.96864
ASP_28 0 -0.04256 -0.00375 -0.60822 0.07002 0 0 0 -0.5845
ASN_29 0 -0.03283 0.14834 -0.01232 0.03508 0 0 0 0.13827
ILE_30 0 -0.22264 0.67106 0.34575 0.04287 0 0 0 0.83704
HIS_D_31 0 -0.05217 -0.17584 0.11054 0.06945 0 0 0 -0.04803
ASP_32 0 -0.2443 0.18986 -0.37876 0.06908 0 0 0 -0.36412
VAL_33 0 0.19157 0.01123 -0.27892 0.04496 0 0 0 -0.03116
ASP_34 0 -0.16281 0.15166 -0.31759 0.06902 0 0 0 -0.25971
ASN_35 0 -0.0297 0.17072 -0.28327 0.06921 0 0 0 -0.07304
HIS_D_36 0 -0.01653 0.41418 -0.19493 0.04374 0 0 0 0.24646
LEU_37 0 0.31059 -1.00111 -0.39148 0.0369 0 0 0 -1.04511
GLN_38 0 -0.00252 0.14202 -0.55896 0.06896 0 0 0 -0.3505
ASN_39 0 0.0371 0.30243 -0.24178 0.0691 0 0 0 0.16685
VAL_40 0.07203 0.51874 -0.65749 -0.46599 0.04458 0 0 0 -0.48813
ILE_41 0 -0.10536 -0.4506 0.34575 0.04303 0 0 0 -0.16718
GLU_42 0 -0.08516 -0.07208 -0.92601 0.06894 0 0 0 -1.01431
ASP_43 0 0.16379 0.53001 -0.1485 0.06919 0 0 0 0.6145
ILE_44 0 0.06815 -1.22171 -0.06945 0.03718 0 0 0 -1.18583
HIS_45 0 -0.01845 0.41554 0.0215 0.06891 0 0 0 0.48751
ASP_46 0 -0.03341 -0.04676 -0.47618 0.06893 0 0 0 -0.48742
PHE_47 0 0.1009 -0.29643 -0.38422 0.04395 0 0 0 -0.53579
MET_48 0 0.74086 -0.05576 -0.35706 0.04458 0 0 0 0.37262
GLN_49 0 -0.03061 0.06156 -0.49415 0.06894 0 0 0 -0.39427
ALA_50 0 -0.14744 0.02698 0.14698 0.03493 0 0 0 0.06146
ALA_51 0 0.51437 0.01541 -0.11236 0.03499 0 0 0 0.45242
ALA_52 0 0.11749 0.11468 0.03291 0.03475 0 0 0 0.29984
ALA_53 0 -0.01652 -0.01326 0.20553 0.0357 0 0 0 0.21145
ALA_54 0 -0.14647 -0.07237 0.16717 0.03495 0 0 0 -0.0167
ALA_55 0 -0.10942 0.06768 -0.11236 0.03464 0 0 0 -0.11945
ASN_56 0 -0.1176 -0.33109 -0.13901 0.03459 0 0 0 -0.55311
CYS_57 0 -0.06873 0.0328 1.93683 0.06939 0 0 0 1.97029
ARG_58 0 -0.08199 -0.01382 -0.30477 0.06903 0 0 0 -0.33154
LYS_59 0 -0.21638 -0.26435 -0.33001 0.03059 0 0 0 -0.78014
GLY_60 0 -0.19413 -0.09882 0.0322 0.03681 0 0 0 -0.22394
SER_61 0 -0.0182 -0.00134 -0.22078 0.04331 0 0 0 -0.197
PRO_62 7.0644 0.77967 -0.23012 -0.18151 0.0317 0 0 0 7.46415
GLY_63 0.00221 0.49047 -0.14784 -0.08884 0.03681 0 0 0 0.29283
SER_64 0 -0.08168 -0.12613 -0.11629 0.03232 0 0 0 -0.29177
PRO_65 0 -0.00055 -0.20003 -0.22805 0.04456 0 0 0 -0.38407
ALA_66 0 -0.03246 0.1191 0.20553 0.03868 0 0 0 0.33085
GLY_67 0 -0.05957 -0.12338 0.16011 0.03597 0 0 0 0.01314
SER_68 0 0.12571 -0.04625 -0.18312 0.04883 0 0 0 -0.05483
PRO_69 0 -0.01511 -0.07649 0.043 0.04957 0 0 0 0.00097
THR_70 0 0 0 0.43096 0.07499 0 0 0 0.50594
SER_71 0 0 0 0.29023 0.07582 0 0 0 0.36605
THR_72 0 0 0 0.48779 0.07582 0 0 0 0.56361
GLU_73 0 0 0 -1.03403 0.07499 0 0 0 -0.95904
GLU_74 0 0 0 -0.93278 0.04957 0 0 0 -0.88321
GLY_75 0 0 0 0.91259 0.04957 0 0 0 0.96215
THR_76 0 0 0 0.48779 0.04957 0 0 0 0.53736
SER_77 0 0 0 0.29023 0.07499 0 0 0 0.36522
GLU_78 0 0 0 -1.01303 0.07573 0 0 0 -0.9373
SER_79 0 0 0 0.13063 0.07499 0 0 0 0.20562
ALA_80 0 0 0 0.89846 0.07582 0 0 0 0.97427
THR_81 0 0 0 0.48779 0.04957 0 0 0 0.53736
PRO_82 0 0 0 0.2123 0.07582 0 0 0 0.28812
GLU_83 0 0 0 -1.03403 0.07499 0 0 0 -0.95904
SER_84 0 0 0 -0.0106 0.07508 0 0 0 0.06448
GLY_85 0 0 0 0.91259 0.04957 0 0 0 0.96215
PRO_86 0 0 0 0.51404 0.04957 0 0 0 0.5636
GLY_87 0 0 0 0.60923 0.04183 0 0 0 0.65106
THR_88 0 0 0 0.33798 0.04183 0 0 0 0.37981
SER_89 0 0 0 0.29023 0.04957 0 0 0 0.3398
THR_90 0 0 0 0.33798 0.07582 0 0 0 0.4138
GLU_91 0 0 0 -1.01303 0.07582 0 0 0 -0.93721
PRO_92 0 0 0 0.51404 0.07582 0 0 0 0.58986
SER_93 0 0 0 -0.0106 0.07499 0 0 0 0.06439
GLU_94 0 0 0 -1.03403 0.07577 0 0 0 -0.95826
GLY_95 0 0 0 0.91259 0.0651 0 0 0 0.97769
SER_96 0 0 0 -0.0106 0.07356 0 0 0 0.06296
ALA_97 0 0 0 0.77873 0.07508 0 0 0 0.85381
PRO_98 0 0 0 0.2123 0.04957 0 0 0 0.26186
GLY_99 0 0 0 0.91259 0.04957 0 0 0 0.96215
SER_100 0 0 0 -0.0106 0.04957 0 0 0 0.03897
PRO_101 0 0 0 0.51404 0.04957 0 0 0 0.5636
ALA_102 0 0 0 0.797 0.04957 0 0 0 0.84657
GLY_103 0 0 0 0.60923 0.04957 0 0 0 0.6588
SER_104 0 0 0 0.29023 0.04957 0 0 0 0.3398
PRO_105 0 0 0 0.51404 0.07582 0 0 0 0.58986
THR_106 0 0 0 0.43096 0.07499 0 0 0 0.50594
SER_107 0 0 0 0.29023 0.07499 0 0 0 0.36522
THR_108 0 0 0 0.43096 0.04957 0 0 0 0.48052
GLU_109 0 0 0 -1.01303 0.07582 0 0 0 -0.93721
GLU_110 0 0 0 -1.01303 0.07508 0 0 0 -0.93795
GLY_111 0 0 0 0.91259 0.0676 0 0 0 0.98019
THR_112 0 0 0 0.48779 0.07582 0 0 0 0.56361
SER_113 0 0 0 0.13063 0.07525 0 0 0 0.20588
THR_114 0 0 0 0.43096 0.07499 0 0 0 0.50594
GLU_115 0 0 0 -1.01303 0.07582 0 0 0 -0.93721
PRO_116 0 0 0 0.51404 0.07582 0 0 0 0.58986
SER_117 0 0 0 0.13063 0.07499 0 0 0 0.20562
GLU_118 0 0 0 -0.80861 0.07582 0 0 0 -0.73279
GLY_119 0 0 0 0.91259 0.04957 0 0 0 0.96215
SER_120 0 0 0 0.42873 0.04957 0 0 0 0.4783
ALA_121 0 0 0 0.89846 0.04957 0 0 0 0.94802
PRO_122 0 0 0 0.2123 0.04957 0 0 0 0.26186
GLY_123 0 0 0 0.91259 0.04957 0 0 0 0.96215
THR_124 0 0 0 0.43096 0.04957 0 0 0 0.48052
SER_125 0 0 0 0.13063 0.07582 0 0 0 0.20645
THR_126 0 0 0 0.33798 0.07499 0 0 0 0.41297
GLU_127 0 0 0 -1.01303 0.07582 0 0 0 -0.93721
PRO_128 0 0 0 0.2123 0.07582 0 0 0 0.28812
SER_129 0 0 0 0.13063 0.07508 0 0 0 0.20571
GLU_130 0 0 0 -1.01303 0.07582 0 0 0 -0.93721
GLY_131 0 0 0 0.91259 0.07582 0 0 0 0.98841
SER_132 0 0 0 0.29023 0.05779 0 0 0 0.34802
ALA_133 0 0 0 0.89846 0.05756 0 0 0 0.95602
PRO_134 0 0 0 0.51404 0.04957 0 0 0 0.5636
GLY_135 0 0 0 0.91259 0.04957 0 0 0 0.96215
THR_136 0 0 0 0.48779 0.04957 0 0 0 0.53736
SER_137 0 0 0 0.29023 0.04957 0 0 0 0.3398
GLU_138 0 0 0 -1.03403 0.07582 0 0 0 -0.95821
SER_139 0 0 0 0.29023 0.07499 0 0 0 0.36522
ALA_140 0 0 0 0.797 0.07508 0 0 0 0.87208
THR_141 0.02115 0 0 0.48779 0.04957 0 0 0 0.55851
PRO_142 0.02115 0 0 0.2123 0.07356 0 0 0 0.30701
GLU_143 0 0 0 -1.01303 0.07521 0 0 0 -0.93782
SER_144 0 -0.03716 -0.00471 0.13063 0.07212 0 0 0 0.16087
GLY_145 0 0.13811 -0.07782 -0.0429 0.04456 0 0 0 0.06193
PRO_146 0 -0.10891 -0.2518 -0.29134 0.03851 0 0 0 -0.61355
GLY_147 0 0.04878 -0.09545 0.0322 0.04456 0 0 0 0.03009
SER_148 0 0.04074 -0.12152 -0.18312 0.0697 0 0 0 -0.1942
GLU_149 0.00221 0.27939 -0.06388 -0.4886 0.03812 0 0 0 -0.23275
PRO_150 1.88622 0.04594 -0.13527 0.043 0.07212 0 0 0 1.91201
ALA_151 5.17818 0.64535 0.01961 0.16717 0.04409 0 0 0 6.05439
THR_152 0 0.10179 -0.08557 -0.06501 0.07076 0 0 0 0.02197
SER_153 0 -0.12823 -0.11466 -0.11629 0.03685 0 0 0 -0.32234
GLY_154 0 0.09026 -0.20679 -0.07814 0.0357 0 0 0 -0.15896
SER_155 0 -0.35622 -0.07364 -0.21543 0.03526 0 0 0 -0.61003
GLU_156 0 0.00788 -0.18446 -0.37543 0.04186 0 0 0 -0.51014
THR_157 0 -0.09724 0.03355 -0.10317 0.03517 0 0 0 -0.13169
PRO_158 0 0.01026 -0.01708 -0.22805 0.04314 0 0 0 -0.19172
GLY_159 0 0.00686 0.07919 -0.0428 0.02982 0 0 0 0.07307
MET_160 0 -0.24117 -0.17968 -0.21391 0.03113 0 0 0 -0.60364
TYR_161 0 -0.03303 -0.00117 0.81073 0.06932 0 0 0 0.84585
GLY_162 0 0.05067 0.07164 -0.08884 0.038 0 0 0 0.07147
LYS_163 0 -0.13074 0.77663 0.20967 0.03721 0 0 0 0.89277
LEU_164 0 0.58538 -0.12149 -0.06582 0.07024 0 0 0 0.46831
ASN_165 0 -0.04395 0.04816 -0.40966 0.06956 0 0 0 -0.33589
ASP_166 0 -0.1629 0.26488 -0.31759 0.05159 0 0 0 -0.16401
LEU_167 0 0.14852 -0.49045 -0.53584 0.03741 0 0 0 -0.84036
LEU_168 0 -0.03011 -0.23353 0.75945 0.06922 0 0 0 0.56503
GLU_169 0 -0.08688 0.04335 -0.82678 0.06909 0 0 0 -0.80121
ASP_170 0 0.09472 0.65322 0.08318 0.04394 0 0 0 0.87506
LEU_171 0 -0.28323 -0.95765 -0.19483 0.03155 0 0 0 -1.40417
GLN_172 0 0.03135 0.2201 -0.49415 0.06885 0 0 0 -0.17385
GLU_173 0 0.04509 -0.03021 -0.82678 0.06894 0 0 0 -0.74297
VAL_174 0 -0.33427 -0.51796 -0.19594 0.03637 0 0 0 -1.01181
LEU_175 0 0.51516 0.0684 -0.06582 0.07021 0 0 0 0.58796
LYS_176 0 -0.05431 -0.02434 -0.8715 0.06992 0 0 0 -0.88023
ASN_177 0 -0.03412 0.02782 -0.19403 0.04283 0 0 0 -0.15749
LEU_178 0 0.15768 0.13689 -0.50394 0.04326 0 0 0 -0.16611
HIS_D_179 0 -0.28952 0.02366 -0.02241 0.04283 0 0 0 -0.24545
LYS_180 0 -0.00368 0.08573 -0.8715 0.07134 0 0 0 -0.71812
ASN_181 0 -0.02331 0.08543 -0.07783 0.03519 0 0 0 0.01948
ASP_182 0 -0.2496 0.00072 0.34071 0.03089 0 0 0 0.12271
ARG_183 0 0.00049 0.05171 -0.55583 0.07134 0 0 0 -0.43229
SER_184 0 -0.06107 -0.04504 -0.18312 0.04409 0 0 0 -0.24514
GLY_185 0 -0.06126 -0.22189 -0.08884 0.03495 0 0 0 -0.33703
LYS_186 0 -0.11392 0.00054 -0.96458 0.07356 0 0 0 -1.00441
ASP_187 0 -0.02964 -0.03077 -0.60822 0.06961 0 0 0 -0.59903
ASN_188 0 0.03142 -0.17398 -0.19403 0.03502 0 0 0 -0.30157
ILE_189 0 0.0871 0.84174 0.06915 0.03522 0 0 0 1.03321
HIS_D_190 0 -0.04987 -0.17657 0.159 0.0693 0 0 0 0.00185
ASP_191 0 0.00424 -0.14842 -0.47618 0.06889 0 0 0 -0.55148
VAL_192 0 -0.15982 0.70232 -0.10438 0.03047 0 0 0 0.46858
ASP_193 0 -0.05523 -0.31816 -0.31759 0.0692 0 0 0 -0.62178
ASN_194 0 -0.04538 -0.00322 -0.40966 0.06921 0 0 0 -0.38904
HIS_195 0 0.07589 -0.06502 -0.11266 0.06899 0 0 0 -0.03279
LEU_196 0 0.25856 -0.26505 -0.52353 0.04475 0 0 0 -0.48527
GLN_197 0 0.07935 -0.09282 -0.3291 0.06893 0 0 0 -0.27364
ASN_198 0 -0.02244 -0.05967 -0.36221 0.069 0 0 0 -0.37532
VAL_199 0 -0.00377 -0.06138 -0.00525 0.04497 0 0 0 -0.02543
ILE_200 0 -0.10084 -0.52444 0.06915 0.06413 0 0 0 -0.492
GLU_201 0 -0.03886 -0.07159 -0.71584 0.0693 0 0 0 -0.75699
ASP_202 0 0.00026 -0.15057 -0.42964 0.06897 0 0 0 -0.51098
ILE_203 0 0.16676 -0.28609 -0.31819 0.03733 0 0 0 -0.40019
HIS_D_204 0 -0.0873 0.28381 -0.06774 0.06926 0 0 0 0.19804
ASP_205 0 -0.0671 -0.14948 -0.52292 0.06878 0 0 0 -0.67072
PHE_206 0 -0.18277 0.1495 0.24077 0.03561 0 0 0 0.2431
MET_207 0 0.27049 -0.08945 -0.13184 0.07083 0 0 0 0.12003
GLN_208 0 -0.0542 -0.03505 -0.59803 0.06894 0 0 0 -0.61834
ALA_209 0 -0.05767 0.1299 0.16717 0.04283 0 0 0 0.28223
ALA_210 0 -0.01358 0.00689 -0.06885 0.03098 0 0 0 -0.04455
ALA_211 0 -0.25823 -0.04654 0.14698 0.03008 0 0 0 -0.1277
ALA_212 0 -0.08045 0.03757 0.4142 0.03556 0 0 0 0.40688
ALA_213 0 0.12759 -0.02747 0.13638 0.0353 0 0 0 0.27181
ALA_214 0 0.01813 0.0149 0.03291 0.02982 0 0 0 0.09576
ASN_215 0 -0.04741 -0.05955 -0.46336 0.0697 0 0 0 -0.50063
CYS_216 0 -0.03234 -0.01763 1.70525 0.07072 0 0 0 1.726
ARG_217 0 0.03026 -0.12345 -0.39371 0.06887 0 0 0 -0.41803
LYS:CtermProteinFull_218 0 -0.1954 0.12662 -0.8715 0.07034 0 0 0 -0.86995
#END_POSE_ENERGIES_TABLE ./minmover_pdb/pose_18.pdb
