# Supplementary material for: Selection of a promiscuous minimalist cAMP phosphodiesterase from a library of de novo designed proteins
Source: Nat Chem. 2024 May 3;16(7):1200–8. doi: 10.1038/s41557-024-01490-4 (PMC11230910; doi:10.1038/s41557-024-01490-4)
Supplement: Supplementary file 3 — MD input files, scripts and final structures derived from MD, AlphaFold2, EMSfold and MultiSFold. [file 41557_2024_1490_MOESM3_ESM.zip › Computational_Data/4_MultiSFold/campase/pose_19.pdb]

ATOM      1  N   MET A   1      -5.685  -3.190  15.727  1.00  0.00           N  
ATOM      2  CA  MET A   1      -6.194  -2.453  14.552  1.00  0.00           C  
ATOM      3  C   MET A   1      -5.242  -1.342  14.148  1.00  0.00           C  
ATOM      4  O   MET A   1      -4.794  -1.391  13.023  1.00  0.00           O  
ATOM      5  CB  MET A   1      -7.577  -1.873  14.839  1.00  0.00           C  
ATOM      6  CEN MET A   1      -9.273  -2.040  14.422  1.00  0.00           X  
ATOM      7  H   MET A   1      -6.223  -3.221  16.569  1.00  0.00           H  
ATOM      8  N   TYR A   2      -4.842  -0.441  15.053  1.00  0.00           N  
ATOM      9  CA  TYR A   2      -3.918   0.654  14.712  1.00  0.00           C  
ATOM     10  C   TYR A   2      -2.569   0.229  14.090  1.00  0.00           C  
ATOM     11  O   TYR A   2      -2.126   0.897  13.175  1.00  0.00           O  
ATOM     12  CB  TYR A   2      -3.647   1.487  15.967  1.00  0.00           C  
ATOM     13  CEN TYR A   2      -4.181   2.961  16.749  1.00  0.00           X  
ATOM     14  H   TYR A   2      -5.338  -0.327  15.925  1.00  0.00           H  
ATOM     15  N   GLY A   3      -1.946  -0.874  14.537  1.00  0.00           N  
ATOM     16  CA  GLY A   3      -0.724  -1.413  13.907  1.00  0.00           C  
ATOM     17  C   GLY A   3      -0.902  -1.709  12.414  1.00  0.00           C  
ATOM     18  O   GLY A   3      -0.006  -1.413  11.645  1.00  0.00           O  
ATOM     19  CEN GLY A   3      -0.724  -1.413  13.907  1.00  0.00           X  
ATOM     20  H   GLY A   3      -2.287  -1.326  15.374  1.00  0.00           H  
ATOM     21  N   LYS A   4      -2.112  -2.125  12.005  1.00  0.00           N  
ATOM     22  CA  LYS A   4      -2.458  -2.402  10.594  1.00  0.00           C  
ATOM     23  C   LYS A   4      -2.462  -1.159   9.701  1.00  0.00           C  
ATOM     24  O   LYS A   4      -2.062  -1.202   8.552  1.00  0.00           O  
ATOM     25  CB  LYS A   4      -3.826  -3.082  10.516  1.00  0.00           C  
ATOM     26  CEN LYS A   4      -4.955  -4.851  10.250  1.00  0.00           X  
ATOM     27  H   LYS A   4      -2.791  -2.376  12.710  1.00  0.00           H  
ATOM     28  N   LEU A   5      -2.979  -0.061  10.235  1.00  0.00           N  
ATOM     29  CA  LEU A   5      -3.001   1.229   9.565  1.00  0.00           C  
ATOM     30  C   LEU A   5      -1.602   1.857   9.473  1.00  0.00           C  
ATOM     31  O   LEU A   5      -1.261   2.461   8.467  1.00  0.00           O  
ATOM     32  CB  LEU A   5      -3.964   2.174  10.295  1.00  0.00           C  
ATOM     33  CEN LEU A   5      -5.392   2.658   9.980  1.00  0.00           X  
ATOM     34  H   LEU A   5      -3.323  -0.117  11.184  1.00  0.00           H  
ATOM     35  N   ASN A   6      -0.808   1.710  10.534  1.00  0.00           N  
ATOM     36  CA  ASN A   6       0.575   2.157  10.538  1.00  0.00           C  
ATOM     37  C   ASN A   6       1.385   1.407   9.477  1.00  0.00           C  
ATOM     38  O   ASN A   6       2.236   2.023   8.852  1.00  0.00           O  
ATOM     39  CB  ASN A   6       1.208   1.992  11.908  1.00  0.00           C  
ATOM     40  CEN ASN A   6       1.352   2.563  12.776  1.00  0.00           X  
ATOM     41  H   ASN A   6      -1.100   1.102  11.285  1.00  0.00           H  
ATOM     42  N   ASP A   7       1.059   0.135   9.230  1.00  0.00           N  
ATOM     43  CA  ASP A   7       1.723  -0.686   8.211  1.00  0.00           C  
ATOM     44  C   ASP A   7       1.397  -0.158   6.801  1.00  0.00           C  
ATOM     45  O   ASP A   7       2.292   0.087   6.002  1.00  0.00           O  
ATOM     46  CB  ASP A   7       1.304  -2.152   8.342  1.00  0.00           C  
ATOM     47  CEN ASP A   7       1.632  -3.029   8.744  1.00  0.00           X  
ATOM     48  H   ASP A   7       0.379  -0.323   9.820  1.00  0.00           H  
ATOM     49  N   LEU A   8       0.123   0.174   6.547  1.00  0.00           N  
ATOM     50  CA  LEU A   8      -0.327   0.703   5.261  1.00  0.00           C  
ATOM     51  C   LEU A   8       0.277   2.077   4.921  1.00  0.00           C  
ATOM     52  O   LEU A   8       0.637   2.346   3.775  1.00  0.00           O  
ATOM     53  CB  LEU A   8      -1.859   0.787   5.252  1.00  0.00           C  
ATOM     54  CEN LEU A   8      -2.950  -0.091   4.610  1.00  0.00           X  
ATOM     55  H   LEU A   8      -0.578  -0.085   7.228  1.00  0.00           H  
ATOM     56  N   LEU A   9       0.352   2.977   5.907  1.00  0.00           N  
ATOM     57  CA  LEU A   9       0.965   4.291   5.717  1.00  0.00           C  
ATOM     58  C   LEU A   9       2.445   4.163   5.328  1.00  0.00           C  
ATOM     59  O   LEU A   9       2.884   4.818   4.386  1.00  0.00           O  
ATOM     60  CB  LEU A   9       0.816   5.131   6.992  1.00  0.00           C  
ATOM     61  CEN LEU A   9      -0.111   6.302   7.370  1.00  0.00           X  
ATOM     62  H   LEU A   9       0.025   2.708   6.824  1.00  0.00           H  
ATOM     63  N   GLU A  10       3.205   3.336   6.049  1.00  0.00           N  
ATOM     64  CA  GLU A  10       4.628   3.107   5.793  1.00  0.00           C  
ATOM     65  C   GLU A  10       4.852   2.510   4.404  1.00  0.00           C  
ATOM     66  O   GLU A  10       5.767   2.952   3.703  1.00  0.00           O  
ATOM     67  CB  GLU A  10       5.223   2.188   6.862  1.00  0.00           C  
ATOM     68  CEN GLU A  10       6.109   1.978   8.302  1.00  0.00           X  
ATOM     69  H   GLU A  10       2.763   2.758   6.750  1.00  0.00           H  
ATOM     70  N   ASP A  11       3.977   1.602   3.974  1.00  0.00           N  
ATOM     71  CA  ASP A  11       4.063   0.955   2.669  1.00  0.00           C  
ATOM     72  C   ASP A  11       3.705   1.939   1.547  1.00  0.00           C  
ATOM     73  O   ASP A  11       4.401   2.057   0.543  1.00  0.00           O  
ATOM     74  CB  ASP A  11       3.145  -0.268   2.616  1.00  0.00           C  
ATOM     75  CEN ASP A  11       3.179  -1.281   2.724  1.00  0.00           X  
ATOM     76  H   ASP A  11       3.276   1.261   4.615  1.00  0.00           H  
ATOM     77  N   LEU A  12       2.693   2.780   1.748  1.00  0.00           N  
ATOM     78  CA  LEU A  12       2.364   3.848   0.802  1.00  0.00           C  
ATOM     79  C   LEU A  12       3.537   4.824   0.572  1.00  0.00           C  
ATOM     80  O   LEU A  12       3.889   5.150  -0.567  1.00  0.00           O  
ATOM     81  CB  LEU A  12       1.130   4.612   1.299  1.00  0.00           C  
ATOM     82  CEN LEU A  12      -0.352   4.592   0.877  1.00  0.00           X  
ATOM     83  H   LEU A  12       2.095   2.621   2.547  1.00  0.00           H  
ATOM     84  N   GLN A  13       4.201   5.254   1.644  1.00  0.00           N  
ATOM     85  CA  GLN A  13       5.405   6.079   1.551  1.00  0.00           C  
ATOM     86  C   GLN A  13       6.555   5.371   0.831  1.00  0.00           C  
ATOM     87  O   GLN A  13       7.245   5.988   0.015  1.00  0.00           O  
ATOM     88  CB  GLN A  13       5.863   6.496   2.951  1.00  0.00           C  
ATOM     89  CEN GLN A  13       5.850   7.791   4.122  1.00  0.00           X  
ATOM     90  H   GLN A  13       3.904   4.916   2.549  1.00  0.00           H  
ATOM     91  N   GLU A  14       6.808   4.103   1.130  1.00  0.00           N  
ATOM     92  CA  GLU A  14       7.866   3.339   0.482  1.00  0.00           C  
ATOM     93  C   GLU A  14       7.574   3.142  -1.018  1.00  0.00           C  
ATOM     94  O   GLU A  14       8.483   3.350  -1.829  1.00  0.00           O  
ATOM     95  CB  GLU A  14       8.039   1.985   1.173  1.00  0.00           C  
ATOM     96  CEN GLU A  14       8.864   0.987   2.281  1.00  0.00           X  
ATOM     97  H   GLU A  14       6.216   3.619   1.788  1.00  0.00           H  
ATOM     98  N   VAL A  15       6.310   2.914  -1.417  1.00  0.00           N  
ATOM     99  CA  VAL A  15       5.907   2.727  -2.830  1.00  0.00           C  
ATOM    100  C   VAL A  15       6.101   4.033  -3.604  1.00  0.00           C  
ATOM    101  O   VAL A  15       6.630   4.004  -4.718  1.00  0.00           O  
ATOM    102  CB  VAL A  15       4.440   2.275  -2.960  1.00  0.00           C  
ATOM    103  CEN VAL A  15       4.037   1.743  -3.131  1.00  0.00           X  
ATOM    104  H   VAL A  15       5.601   2.861  -0.700  1.00  0.00           H  
ATOM    105  N   LEU A  16       5.768   5.188  -3.009  1.00  0.00           N  
ATOM    106  CA  LEU A  16       5.922   6.504  -3.649  1.00  0.00           C  
ATOM    107  C   LEU A  16       7.393   6.896  -3.837  1.00  0.00           C  
ATOM    108  O   LEU A  16       7.806   7.334  -4.912  1.00  0.00           O  
ATOM    109  CB  LEU A  16       5.196   7.574  -2.824  1.00  0.00           C  
ATOM    110  CEN LEU A  16       3.858   8.314  -3.017  1.00  0.00           X  
ATOM    111  H   LEU A  16       5.343   5.135  -2.093  1.00  0.00           H  
ATOM    112  N   LYS A  17       8.222   6.736  -2.797  1.00  0.00           N  
ATOM    113  CA  LYS A  17       9.651   7.075  -2.876  1.00  0.00           C  
ATOM    114  C   LYS A  17      10.370   6.213  -3.906  1.00  0.00           C  
ATOM    115  O   LYS A  17      11.158   6.746  -4.687  1.00  0.00           O  
ATOM    116  CB  LYS A  17      10.319   6.918  -1.509  1.00  0.00           C  
ATOM    117  CEN LYS A  17      11.116   7.820   0.230  1.00  0.00           X  
ATOM    118  H   LYS A  17       7.837   6.351  -1.944  1.00  0.00           H  
ATOM    119  N   ASN A  18      10.123   4.908  -3.921  1.00  0.00           N  
ATOM    120  CA  ASN A  18      10.726   3.992  -4.882  1.00  0.00           C  
ATOM    121  C   ASN A  18      10.311   4.312  -6.323  1.00  0.00           C  
ATOM    122  O   ASN A  18      11.175   4.598  -7.151  1.00  0.00           O  
ATOM    123  CB  ASN A  18      10.386   2.551  -4.548  1.00  0.00           C  
ATOM    124  CEN ASN A  18      10.796   1.759  -3.994  1.00  0.00           X  
ATOM    125  H   ASN A  18       9.496   4.530  -3.223  1.00  0.00           H  
ATOM    126  N   LEU A  19       9.009   4.407  -6.605  1.00  0.00           N  
ATOM    127  CA  LEU A  19       8.485   4.677  -7.944  1.00  0.00           C  
ATOM    128  C   LEU A  19       9.012   6.016  -8.495  1.00  0.00           C  
ATOM    129  O   LEU A  19       9.452   6.093  -9.642  1.00  0.00           O  
ATOM    130  CB  LEU A  19       6.951   4.674  -7.917  1.00  0.00           C  
ATOM    131  CEN LEU A  19       5.900   3.647  -8.378  1.00  0.00           X  
ATOM    132  H   LEU A  19       8.342   4.265  -5.860  1.00  0.00           H  
ATOM    133  N   HIS A  20       9.091   7.049  -7.654  1.00  0.00           N  
ATOM    134  CA  HIS A  20       9.504   8.387  -8.083  1.00  0.00           C  
ATOM    135  C   HIS A  20      10.931   8.442  -8.646  1.00  0.00           C  
ATOM    136  O   HIS A  20      11.155   9.018  -9.712  1.00  0.00           O  
ATOM    137  CB  HIS A  20       9.379   9.370  -6.915  1.00  0.00           C  
ATOM    138  CEN HIS A  20       8.425  10.296  -6.402  1.00  0.00           X  
ATOM    139  H   HIS A  20       8.749   6.921  -6.711  1.00  0.00           H  
ATOM    140  N   LYS A  21      11.915   7.839  -7.963  1.00  0.00           N  
ATOM    141  CA  LYS A  21      13.341   8.039  -8.295  1.00  0.00           C  
ATOM    142  C   LYS A  21      13.632   7.616  -9.747  1.00  0.00           C  
ATOM    143  O   LYS A  21      14.588   8.120 -10.343  1.00  0.00           O  
ATOM    144  CB  LYS A  21      14.234   7.257  -7.330  1.00  0.00           C  
ATOM    145  CEN LYS A  21      15.541   7.263  -5.667  1.00  0.00           X  
ATOM    146  H   LYS A  21      11.659   7.173  -7.250  1.00  0.00           H  
ATOM    147  N   ASN A  22      12.788   6.761 -10.328  1.00  0.00           N  
ATOM    148  CA  ASN A  22      12.965   6.193 -11.670  1.00  0.00           C  
ATOM    149  C   ASN A  22      12.180   6.903 -12.766  1.00  0.00           C  
ATOM    150  O   ASN A  22      12.089   6.362 -13.872  1.00  0.00           O  
ATOM    151  CB  ASN A  22      12.609   4.718 -11.677  1.00  0.00           C  
ATOM    152  CEN ASN A  22      13.092   3.796 -11.540  1.00  0.00           X  
ATOM    153  H   ASN A  22      11.998   6.441  -9.786  1.00  0.00           H  
ATOM    154  N   ASP A  23      11.672   8.110 -12.502  1.00  0.00           N  
ATOM    155  CA  ASP A  23      10.807   8.835 -13.441  1.00  0.00           C  
ATOM    156  C   ASP A  23      11.419   8.908 -14.858  1.00  0.00           C  
ATOM    157  O   ASP A  23      10.713   8.855 -15.870  1.00  0.00           O  
ATOM    158  CB  ASP A  23      10.529  10.246 -12.917  1.00  0.00           C  
ATOM    159  CEN ASP A  23       9.821  10.765 -12.400  1.00  0.00           X  
ATOM    160  H   ASP A  23      11.810   8.502 -11.581  1.00  0.00           H  
ATOM    161  N   ARG A  24      12.760   8.922 -14.958  1.00  0.00           N  
ATOM    162  CA  ARG A  24      13.477   8.981 -16.241  1.00  0.00           C  
ATOM    163  C   ARG A  24      13.163   7.870 -17.240  1.00  0.00           C  
ATOM    164  O   ARG A  24      13.390   8.118 -18.423  1.00  0.00           O  
ATOM    165  CB  ARG A  24      14.979   9.067 -16.016  1.00  0.00           C  
ATOM    166  CEN ARG A  24      17.251  10.016 -15.714  1.00  0.00           X  
ATOM    167  H   ARG A  24      13.285   8.879 -14.096  1.00  0.00           H  
ATOM    168  N   SER A  25      12.706   6.679 -16.834  1.00  0.00           N  
ATOM    169  CA  SER A  25      12.462   5.582 -17.796  1.00  0.00           C  
ATOM    170  C   SER A  25      11.396   5.813 -18.868  1.00  0.00           C  
ATOM    171  O   SER A  25      11.575   5.282 -19.955  1.00  0.00           O  
ATOM    172  CB  SER A  25      12.104   4.329 -17.021  1.00  0.00           C  
ATOM    173  CEN SER A  25      11.884   4.017 -16.633  1.00  0.00           X  
ATOM    174  H   SER A  25      12.686   6.476 -15.846  1.00  0.00           H  
ATOM    175  N   GLY A  26      10.370   6.642 -18.642  1.00  0.00           N  
ATOM    176  CA  GLY A  26       9.326   6.908 -19.643  1.00  0.00           C  
ATOM    177  C   GLY A  26       8.348   5.748 -19.892  1.00  0.00           C  
ATOM    178  O   GLY A  26       8.339   4.766 -19.171  1.00  0.00           O  
ATOM    179  CEN GLY A  26       9.325   6.908 -19.643  1.00  0.00           X  
ATOM    180  H   GLY A  26      10.312   7.101 -17.745  1.00  0.00           H  
ATOM    181  N   LYS A  27       7.568   5.876 -20.975  1.00  0.00           N  
ATOM    182  CA  LYS A  27       6.504   4.998 -21.515  1.00  0.00           C  
ATOM    183  C   LYS A  27       5.728   4.073 -20.567  1.00  0.00           C  
ATOM    184  O   LYS A  27       4.961   4.601 -19.771  1.00  0.00           O  
ATOM    185  CB  LYS A  27       7.114   4.130 -22.617  1.00  0.00           C  
ATOM    186  CEN LYS A  27       7.412   3.771 -24.680  1.00  0.00           X  
ATOM    187  H   LYS A  27       7.770   6.685 -21.546  1.00  0.00           H  
ATOM    188  N   ASP A  28       5.936   2.764 -20.579  1.00  0.00           N  
ATOM    189  CA  ASP A  28       5.242   1.873 -19.642  1.00  0.00           C  
ATOM    190  C   ASP A  28       5.253   2.390 -18.197  1.00  0.00           C  
ATOM    191  O   ASP A  28       4.265   2.213 -17.489  1.00  0.00           O  
ATOM    192  CB  ASP A  28       5.865   0.476 -19.692  1.00  0.00           C  
ATOM    193  CEN ASP A  28       5.721  -0.432 -20.132  1.00  0.00           X  
ATOM    194  H   ASP A  28       6.373   2.356 -21.392  1.00  0.00           H  
ATOM    195  N   ASN A  29       6.290   3.120 -17.767  1.00  0.00           N  
ATOM    196  CA  ASN A  29       6.371   3.556 -16.368  1.00  0.00           C  
ATOM    197  C   ASN A  29       5.134   4.351 -15.897  1.00  0.00           C  
ATOM    198  O   ASN A  29       4.867   4.379 -14.696  1.00  0.00           O  
ATOM    199  CB  ASN A  29       7.627   4.376 -16.136  1.00  0.00           C  
ATOM    200  CEN ASN A  29       8.622   4.216 -15.842  1.00  0.00           X  
ATOM    201  H   ASN A  29       7.045   3.331 -18.404  1.00  0.00           H  
ATOM    202  N   ILE A  30       4.361   5.011 -16.780  1.00  0.00           N  
ATOM    203  CA  ILE A  30       3.174   5.778 -16.345  1.00  0.00           C  
ATOM    204  C   ILE A  30       2.080   4.821 -15.866  1.00  0.00           C  
ATOM    205  O   ILE A  30       1.428   5.107 -14.869  1.00  0.00           O  
ATOM    206  CB  ILE A  30       2.614   6.665 -17.472  1.00  0.00           C  
ATOM    207  CEN ILE A  30       2.685   7.636 -17.962  1.00  0.00           X  
ATOM    208  H   ILE A  30       4.500   4.842 -17.766  1.00  0.00           H  
ATOM    209  N   HIS A  31       1.937   3.659 -16.510  1.00  0.00           N  
ATOM    210  CA  HIS A  31       0.853   2.718 -16.217  1.00  0.00           C  
ATOM    211  C   HIS A  31       1.031   2.018 -14.865  1.00  0.00           C  
ATOM    212  O   HIS A  31       0.074   1.917 -14.107  1.00  0.00           O  
ATOM    213  CB  HIS A  31       0.745   1.670 -17.330  1.00  0.00           C  
ATOM    214  CEN HIS A  31       0.001   1.464 -18.528  1.00  0.00           X  
ATOM    215  H   HIS A  31       2.620   3.398 -17.210  1.00  0.00           H  
ATOM    216  N   ASP A  32       2.253   1.588 -14.540  1.00  0.00           N  
ATOM    217  CA  ASP A  32       2.525   0.895 -13.276  1.00  0.00           C  
ATOM    218  C   ASP A  32       2.250   1.795 -12.067  1.00  0.00           C  
ATOM    219  O   ASP A  32       1.549   1.393 -11.143  1.00  0.00           O  
ATOM    220  CB  ASP A  32       3.973   0.400 -13.240  1.00  0.00           C  
ATOM    221  CEN ASP A  32       4.518  -0.444 -13.411  1.00  0.00           X  
ATOM    222  H   ASP A  32       2.997   1.671 -15.213  1.00  0.00           H  
ATOM    223  N   VAL A  33       2.770   3.028 -12.085  1.00  0.00           N  
ATOM    224  CA  VAL A  33       2.566   4.006 -11.004  1.00  0.00           C  
ATOM    225  C   VAL A  33       1.098   4.416 -10.923  1.00  0.00           C  
ATOM    226  O   VAL A  33       0.568   4.478  -9.820  1.00  0.00           O  
ATOM    227  CB  VAL A  33       3.431   5.266 -11.199  1.00  0.00           C  
ATOM    228  CEN VAL A  33       3.974   5.609 -10.951  1.00  0.00           X  
ATOM    229  H   VAL A  33       3.273   3.315 -12.914  1.00  0.00           H  
ATOM    230  N   ASP A  34       0.441   4.652 -12.058  1.00  0.00           N  
ATOM    231  CA  ASP A  34      -0.966   5.060 -12.114  1.00  0.00           C  
ATOM    232  C   ASP A  34      -1.881   4.013 -11.470  1.00  0.00           C  
ATOM    233  O   ASP A  34      -2.752   4.357 -10.673  1.00  0.00           O  
ATOM    234  CB  ASP A  34      -1.393   5.308 -13.563  1.00  0.00           C  
ATOM    235  CEN ASP A  34      -1.512   6.073 -14.225  1.00  0.00           X  
ATOM    236  H   ASP A  34       0.935   4.575 -12.935  1.00  0.00           H  
ATOM    237  N   ASN A  35      -1.622   2.723 -11.704  1.00  0.00           N  
ATOM    238  CA  ASN A  35      -2.389   1.631 -11.106  1.00  0.00           C  
ATOM    239  C   ASN A  35      -2.096   1.475  -9.606  1.00  0.00           C  
ATOM    240  O   ASN A  35      -3.006   1.334  -8.794  1.00  0.00           O  
ATOM    241  CB  ASN A  35      -2.129   0.322 -11.828  1.00  0.00           C  
ATOM    242  CEN ASN A  35      -2.540  -0.229 -12.621  1.00  0.00           X  
ATOM    243  H   ASN A  35      -0.885   2.494 -12.356  1.00  0.00           H  
ATOM    244  N   HIS A  36      -0.821   1.518  -9.223  1.00  0.00           N  
ATOM    245  CA  HIS A  36      -0.444   1.326  -7.831  1.00  0.00           C  
ATOM    246  C   HIS A  36      -1.059   2.387  -6.913  1.00  0.00           C  
ATOM    247  O   HIS A  36      -1.574   2.050  -5.850  1.00  0.00           O  
ATOM    248  CB  HIS A  36       1.082   1.335  -7.690  1.00  0.00           C  
ATOM    249  CEN HIS A  36       2.151   0.394  -7.648  1.00  0.00           X  
ATOM    250  H   HIS A  36      -0.099   1.699  -9.907  1.00  0.00           H  
ATOM    251  N   LEU A  37      -1.082   3.649  -7.346  1.00  0.00           N  
ATOM    252  CA  LEU A  37      -1.647   4.746  -6.574  1.00  0.00           C  
ATOM    253  C   LEU A  37      -3.140   4.524  -6.305  1.00  0.00           C  
ATOM    254  O   LEU A  37      -3.553   4.655  -5.158  1.00  0.00           O  
ATOM    255  CB  LEU A  37      -1.424   6.074  -7.308  1.00  0.00           C  
ATOM    256  CEN LEU A  37      -0.439   7.238  -7.088  1.00  0.00           X  
ATOM    257  H   LEU A  37      -0.714   3.858  -8.263  1.00  0.00           H  
ATOM    258  N   GLN A  38      -3.925   4.114  -7.306  1.00  0.00           N  
ATOM    259  CA  GLN A  38      -5.362   3.839  -7.146  1.00  0.00           C  
ATOM    260  C   GLN A  38      -5.619   2.678  -6.178  1.00  0.00           C  
ATOM    261  O   GLN A  38      -6.510   2.782  -5.339  1.00  0.00           O  
ATOM    262  CB  GLN A  38      -5.998   3.523  -8.502  1.00  0.00           C  
ATOM    263  CEN GLN A  38      -6.947   4.178  -9.813  1.00  0.00           X  
ATOM    264  H   GLN A  38      -3.507   3.976  -8.216  1.00  0.00           H  
ATOM    265  N   ASN A  39      -4.795   1.624  -6.220  1.00  0.00           N  
ATOM    266  CA  ASN A  39      -4.904   0.511  -5.269  1.00  0.00           C  
ATOM    267  C   ASN A  39      -4.639   0.966  -3.821  1.00  0.00           C  
ATOM    268  O   ASN A  39      -5.378   0.594  -2.916  1.00  0.00           O  
ATOM    269  CB  ASN A  39      -3.965  -0.622  -5.642  1.00  0.00           C  
ATOM    270  CEN ASN A  39      -3.991  -1.505  -6.207  1.00  0.00           X  
ATOM    271  H   ASN A  39      -4.120   1.563  -6.970  1.00  0.00           H  
ATOM    272  N   VAL A  40      -3.643   1.837  -3.606  1.00  0.00           N  
ATOM    273  CA  VAL A  40      -3.317   2.391  -2.280  1.00  0.00           C  
ATOM    274  C   VAL A  40      -4.485   3.224  -1.728  1.00  0.00           C  
ATOM    275  O   VAL A  40      -4.840   3.082  -0.558  1.00  0.00           O  
ATOM    276  CB  VAL A  40      -2.051   3.267  -2.327  1.00  0.00           C  
ATOM    277  CEN VAL A  40      -1.390   3.297  -2.136  1.00  0.00           X  
ATOM    278  H   VAL A  40      -3.083   2.119  -4.400  1.00  0.00           H  
ATOM    279  N   ILE A  41      -5.102   4.087  -2.549  1.00  0.00           N  
ATOM    280  CA  ILE A  41      -6.265   4.891  -2.124  1.00  0.00           C  
ATOM    281  C   ILE A  41      -7.425   3.978  -1.726  1.00  0.00           C  
ATOM    282  O   ILE A  41      -8.060   4.215  -0.695  1.00  0.00           O  
ATOM    283  CB  ILE A  41      -6.736   5.852  -3.231  1.00  0.00           C  
ATOM    284  CEN ILE A  41      -6.596   6.838  -3.676  1.00  0.00           X  
ATOM    285  H   ILE A  41      -4.787   4.147  -3.505  1.00  0.00           H  
ATOM    286  N   GLU A  42      -7.710   2.956  -2.534  1.00  0.00           N  
ATOM    287  CA  GLU A  42      -8.800   2.008  -2.287  1.00  0.00           C  
ATOM    288  C   GLU A  42      -8.613   1.288  -0.948  1.00  0.00           C  
ATOM    289  O   GLU A  42      -9.572   1.148  -0.186  1.00  0.00           O  
ATOM    290  CB  GLU A  42      -8.892   0.988  -3.425  1.00  0.00           C  
ATOM    291  CEN GLU A  42      -9.615   0.450  -4.870  1.00  0.00           X  
ATOM    292  H   GLU A  42      -7.134   2.806  -3.350  1.00  0.00           H  
ATOM    293  N   ASP A  43      -7.379   0.933  -0.594  1.00  0.00           N  
ATOM    294  CA  ASP A  43      -7.056   0.319   0.692  1.00  0.00           C  
ATOM    295  C   ASP A  43      -7.210   1.290   1.865  1.00  0.00           C  
ATOM    296  O   ASP A  43      -7.827   0.945   2.881  1.00  0.00           O  
ATOM    297  CB  ASP A  43      -5.630  -0.237   0.664  1.00  0.00           C  
ATOM    298  CEN ASP A  43      -5.133  -1.112   0.509  1.00  0.00           X  
ATOM    299  H   ASP A  43      -6.649   0.988  -1.291  1.00  0.00           H  
ATOM    300  N   ILE A  44      -6.710   2.527   1.733  1.00  0.00           N  
ATOM    301  CA  ILE A  44      -6.740   3.510   2.826  1.00  0.00           C  
ATOM    302  C   ILE A  44      -8.187   3.775   3.202  1.00  0.00           C  
ATOM    303  O   ILE A  44      -8.496   3.796   4.387  1.00  0.00           O  
ATOM    304  CB  ILE A  44      -6.057   4.836   2.444  1.00  0.00           C  
ATOM    305  CEN ILE A  44      -5.109   5.374   2.410  1.00  0.00           X  
ATOM    306  H   ILE A  44      -6.368   2.803   0.825  1.00  0.00           H  
ATOM    307  N   HIS A  45      -9.088   3.931   2.239  1.00  0.00           N  
ATOM    308  CA  HIS A  45     -10.499   4.196   2.505  1.00  0.00           C  
ATOM    309  C   HIS A  45     -11.160   3.127   3.382  1.00  0.00           C  
ATOM    310  O   HIS A  45     -11.746   3.454   4.417  1.00  0.00           O  
ATOM    311  CB  HIS A  45     -11.266   4.323   1.185  1.00  0.00           C  
ATOM    312  CEN HIS A  45     -11.687   5.353   0.294  1.00  0.00           X  
ATOM    313  H   HIS A  45      -8.787   3.853   1.279  1.00  0.00           H  
ATOM    314  N   ASP A  46     -10.984   1.853   3.055  1.00  0.00           N  
ATOM    315  CA  ASP A  46     -11.547   0.738   3.808  1.00  0.00           C  
ATOM    316  C   ASP A  46     -10.952   0.646   5.215  1.00  0.00           C  
ATOM    317  O   ASP A  46     -11.660   0.354   6.191  1.00  0.00           O  
ATOM    318  CB  ASP A  46     -11.322  -0.576   3.056  1.00  0.00           C  
ATOM    319  CEN ASP A  46     -11.808  -1.212   2.426  1.00  0.00           X  
ATOM    320  H   ASP A  46     -10.476   1.645   2.208  1.00  0.00           H  
ATOM    321  N   PHE A  47      -9.656   0.925   5.361  1.00  0.00           N  
ATOM    322  CA  PHE A  47      -8.988   0.931   6.655  1.00  0.00           C  
ATOM    323  C   PHE A  47      -9.577   2.001   7.585  1.00  0.00           C  
ATOM    324  O   PHE A  47      -9.858   1.708   8.748  1.00  0.00           O  
ATOM    325  CB  PHE A  47      -7.486   1.156   6.472  1.00  0.00           C  
ATOM    326  CEN PHE A  47      -6.154   0.292   6.405  1.00  0.00           X  
ATOM    327  H   PHE A  47      -9.127   1.169   4.537  1.00  0.00           H  
ATOM    328  N   MET A  48      -9.830   3.206   7.071  1.00  0.00           N  
ATOM    329  CA  MET A  48     -10.406   4.340   7.787  1.00  0.00           C  
ATOM    330  C   MET A  48     -11.818   4.019   8.255  1.00  0.00           C  
ATOM    331  O   MET A  48     -12.162   4.273   9.410  1.00  0.00           O  
ATOM    332  CB  MET A  48     -10.411   5.583   6.900  1.00  0.00           C  
ATOM    333  CEN MET A  48      -9.656   7.154   6.697  1.00  0.00           X  
ATOM    334  H   MET A  48      -9.624   3.333   6.089  1.00  0.00           H  
ATOM    335  N   GLN A  49     -12.631   3.415   7.392  1.00  0.00           N  
ATOM    336  CA  GLN A  49     -13.998   3.035   7.714  1.00  0.00           C  
ATOM    337  C   GLN A  49     -14.034   1.996   8.842  1.00  0.00           C  
ATOM    338  O   GLN A  49     -14.777   2.162   9.811  1.00  0.00           O  
ATOM    339  CB  GLN A  49     -14.702   2.481   6.472  1.00  0.00           C  
ATOM    340  CEN GLN A  49     -15.813   2.863   5.181  1.00  0.00           X  
ATOM    341  H   GLN A  49     -12.307   3.271   6.447  1.00  0.00           H  
ATOM    342  N   ALA A  50     -13.172   0.979   8.785  1.00  0.00           N  
ATOM    343  CA  ALA A  50     -13.084  -0.060   9.807  1.00  0.00           C  
ATOM    344  C   ALA A  50     -12.628   0.494  11.169  1.00  0.00           C  
ATOM    345  O   ALA A  50     -13.167   0.106  12.207  1.00  0.00           O  
ATOM    346  CB  ALA A  50     -12.145  -1.163   9.341  1.00  0.00           C  
ATOM    347  CEN ALA A  50     -12.146  -1.163   9.342  1.00  0.00           X  
ATOM    348  H   ALA A  50     -12.572   0.909   7.975  1.00  0.00           H  
ATOM    349  N   ALA A  51     -11.662   1.415  11.188  1.00  0.00           N  
ATOM    350  CA  ALA A  51     -11.177   2.067  12.400  1.00  0.00           C  
ATOM    351  C   ALA A  51     -12.302   2.830  13.119  1.00  0.00           C  
ATOM    352  O   ALA A  51     -12.546   2.591  14.303  1.00  0.00           O  
ATOM    353  CB  ALA A  51     -10.024   3.002  12.065  1.00  0.00           C  
ATOM    354  CEN ALA A  51     -10.025   3.002  12.065  1.00  0.00           X  
ATOM    355  H   ALA A  51     -11.233   1.674  10.313  1.00  0.00           H  
ATOM    356  N   ALA A  52     -13.037   3.683  12.400  1.00  0.00           N  
ATOM    357  CA  ALA A  52     -14.166   4.446  12.924  1.00  0.00           C  
ATOM    358  C   ALA A  52     -15.225   3.522  13.536  1.00  0.00           C  
ATOM    359  O   ALA A  52     -15.679   3.766  14.654  1.00  0.00           O  
ATOM    360  CB  ALA A  52     -14.775   5.306  11.826  1.00  0.00           C  
ATOM    361  CEN ALA A  52     -14.775   5.305  11.827  1.00  0.00           X  
ATOM    362  H   ALA A  52     -12.790   3.825  11.433  1.00  0.00           H  
ATOM    363  N   ALA A  53     -15.565   2.414  12.872  1.00  0.00           N  
ATOM    364  CA  ALA A  53     -16.603   1.495  13.328  1.00  0.00           C  
ATOM    365  C   ALA A  53     -16.210   0.829  14.654  1.00  0.00           C  
ATOM    366  O   ALA A  53     -17.018   0.765  15.575  1.00  0.00           O  
ATOM    367  CB  ALA A  53     -16.882   0.446  12.262  1.00  0.00           C  
ATOM    368  CEN ALA A  53     -16.882   0.446  12.263  1.00  0.00           X  
ATOM    369  H   ALA A  53     -15.095   2.205  12.002  1.00  0.00           H  
ATOM    370  N   ALA A  54     -14.950   0.412  14.814  1.00  0.00           N  
ATOM    371  CA  ALA A  54     -14.445  -0.141  16.071  1.00  0.00           C  
ATOM    372  C   ALA A  54     -14.429   0.884  17.223  1.00  0.00           C  
ATOM    373  O   ALA A  54     -14.742   0.537  18.368  1.00  0.00           O  
ATOM    374  CB  ALA A  54     -13.050  -0.710  15.854  1.00  0.00           C  
ATOM    375  CEN ALA A  54     -13.051  -0.709  15.855  1.00  0.00           X  
ATOM    376  H   ALA A  54     -14.330   0.442  14.018  1.00  0.00           H  
ATOM    377  N   ALA A  55     -14.090   2.144  16.939  1.00  0.00           N  
ATOM    378  CA  ALA A  55     -14.140   3.244  17.898  1.00  0.00           C  
ATOM    379  C   ALA A  55     -15.588   3.603  18.270  1.00  0.00           C  
ATOM    380  O   ALA A  55     -15.942   3.560  19.451  1.00  0.00           O  
ATOM    381  CB  ALA A  55     -13.414   4.459  17.339  1.00  0.00           C  
ATOM    382  CEN ALA A  55     -13.415   4.458  17.339  1.00  0.00           X  
ATOM    383  H   ALA A  55     -13.775   2.352  16.004  1.00  0.00           H  
ATOM    384  N   ASN A  56     -16.450   3.870  17.285  1.00  0.00           N  
ATOM    385  CA  ASN A  56     -17.864   4.199  17.487  1.00  0.00           C  
ATOM    386  C   ASN A  56     -18.621   3.128  18.279  1.00  0.00           C  
ATOM    387  O   ASN A  56     -19.449   3.476  19.116  1.00  0.00           O  
ATOM    388  CB  ASN A  56     -18.558   4.442  16.160  1.00  0.00           C  
ATOM    389  CEN ASN A  56     -18.770   5.250  15.524  1.00  0.00           X  
ATOM    390  H   ASN A  56     -16.097   3.891  16.340  1.00  0.00           H  
ATOM    391  N   CYS A  57     -18.258   1.846  18.156  1.00  0.00           N  
ATOM    392  CA  CYS A  57     -18.878   0.763  18.922  1.00  0.00           C  
ATOM    393  C   CYS A  57     -18.906   1.055  20.436  1.00  0.00           C  
ATOM    394  O   CYS A  57     -19.777   0.547  21.134  1.00  0.00           O  
ATOM    395  CB  CYS A  57     -17.955  -0.418  18.621  1.00  0.00           C  
ATOM    396  CEN CYS A  57     -18.117  -1.249  18.040  1.00  0.00           X  
ATOM    397  H   CYS A  57     -17.575   1.603  17.450  1.00  0.00           H  
ATOM    398  N   ARG A  58     -18.012   1.907  20.971  1.00  0.00           N  
ATOM    399  CA  ARG A  58     -17.983   2.214  22.415  1.00  0.00           C  
ATOM    400  C   ARG A  58     -19.260   2.875  22.938  1.00  0.00           C  
ATOM    401  O   ARG A  58     -19.437   2.909  24.151  1.00  0.00           O  
ATOM    402  CB  ARG A  58     -16.764   3.046  22.783  1.00  0.00           C  
ATOM    403  CEN ARG A  58     -14.483   3.643  23.554  1.00  0.00           X  
ATOM    404  H   ARG A  58     -17.414   2.429  20.346  1.00  0.00           H  
ATOM    405  N   LYS A  59     -20.138   3.390  22.071  1.00  0.00           N  
ATOM    406  CA  LYS A  59     -21.349   4.137  22.465  1.00  0.00           C  
ATOM    407  C   LYS A  59     -22.307   3.327  23.353  1.00  0.00           C  
ATOM    408  O   LYS A  59     -23.121   3.923  24.047  1.00  0.00           O  
ATOM    409  CB  LYS A  59     -22.094   4.617  21.218  1.00  0.00           C  
ATOM    410  CEN LYS A  59     -22.582   6.196  19.898  1.00  0.00           X  
ATOM    411  H   LYS A  59     -20.012   3.190  21.090  1.00  0.00           H  
ATOM    412  N   GLY A  60     -22.185   1.995  23.380  1.00  0.00           N  
ATOM    413  CA  GLY A  60     -23.086   1.074  24.086  1.00  0.00           C  
ATOM    414  C   GLY A  60     -23.083   1.166  25.613  1.00  0.00           C  
ATOM    415  O   GLY A  60     -23.993   0.638  26.238  1.00  0.00           O  
ATOM    416  CEN GLY A  60     -23.086   1.074  24.086  1.00  0.00           X  
ATOM    417  H   GLY A  60     -21.480   1.580  22.788  1.00  0.00           H  
ATOM    418  N   SER A  61     -22.084   1.804  26.232  1.00  0.00           N  
ATOM    419  CA  SER A  61     -21.990   1.878  27.696  1.00  0.00           C  
ATOM    420  C   SER A  61     -22.310   3.296  28.208  1.00  0.00           C  
ATOM    421  O   SER A  61     -21.422   3.932  28.772  1.00  0.00           O  
ATOM    422  CB  SER A  61     -20.607   1.451  28.149  1.00  0.00           C  
ATOM    423  CEN SER A  61     -20.067   1.389  28.142  1.00  0.00           X  
ATOM    424  H   SER A  61     -21.435   2.341  25.674  1.00  0.00           H  
ATOM    425  N   PRO A  62     -23.545   3.823  28.066  1.00  0.00           N  
ATOM    426  CA  PRO A  62     -23.853   5.148  28.574  1.00  0.00           C  
ATOM    427  C   PRO A  62     -23.861   5.083  30.107  1.00  0.00           C  
ATOM    428  O   PRO A  62     -24.036   4.020  30.684  1.00  0.00           O  
ATOM    429  CB  PRO A  62     -25.232   5.483  27.982  1.00  0.00           C  
ATOM    430  CEN PRO A  62     -25.108   3.854  27.264  1.00  0.00           X  
ATOM    431  N   GLY A  63     -23.626   6.229  30.743  1.00  0.00           N  
ATOM    432  CA  GLY A  63     -23.677   6.410  32.200  1.00  0.00           C  
ATOM    433  C   GLY A  63     -22.359   6.435  32.981  1.00  0.00           C  
ATOM    434  O   GLY A  63     -21.320   5.972  32.529  1.00  0.00           O  
ATOM    435  CEN GLY A  63     -23.677   6.410  32.200  1.00  0.00           X  
ATOM    436  H   GLY A  63     -23.755   7.064  30.192  1.00  0.00           H  
ATOM    437  N   SER A  64     -22.449   6.833  34.248  1.00  0.00           N  
ATOM    438  CA  SER A  64     -21.292   6.976  35.133  1.00  0.00           C  
ATOM    439  C   SER A  64     -21.362   6.028  36.348  1.00  0.00           C  
ATOM    440  O   SER A  64     -22.463   5.780  36.844  1.00  0.00           O  
ATOM    441  CB  SER A  64     -21.180   8.416  35.595  1.00  0.00           C  
ATOM    442  CEN SER A  64     -21.336   8.911  35.755  1.00  0.00           X  
ATOM    443  H   SER A  64     -23.356   6.798  34.695  1.00  0.00           H  
ATOM    444  N   PRO A  65     -20.224   5.574  36.909  1.00  0.00           N  
ATOM    445  CA  PRO A  65     -20.238   4.662  38.043  1.00  0.00           C  
ATOM    446  C   PRO A  65     -20.468   5.484  39.315  1.00  0.00           C  
ATOM    447  O   PRO A  65     -19.558   5.724  40.106  1.00  0.00           O  
ATOM    448  CB  PRO A  65     -18.861   3.978  38.015  1.00  0.00           C  
ATOM    449  CEN PRO A  65     -18.581   5.029  36.600  1.00  0.00           X  
ATOM    450  N   ALA A  66     -21.693   5.967  39.491  1.00  0.00           N  
ATOM    451  CA  ALA A  66     -22.082   6.757  40.648  1.00  0.00           C  
ATOM    452  C   ALA A  66     -21.900   5.897  41.903  1.00  0.00           C  
ATOM    453  O   ALA A  66     -22.087   4.688  41.856  1.00  0.00           O  
ATOM    454  CB  ALA A  66     -23.516   7.250  40.515  1.00  0.00           C  
ATOM    455  CEN ALA A  66     -23.515   7.249  40.516  1.00  0.00           X  
ATOM    456  H   ALA A  66     -22.422   5.661  38.864  1.00  0.00           H  
ATOM    457  N   GLY A  67     -21.584   6.539  43.030  1.00  0.00           N  
ATOM    458  CA  GLY A  67     -21.415   5.853  44.314  1.00  0.00           C  
ATOM    459  C   GLY A  67     -20.117   6.149  45.068  1.00  0.00           C  
ATOM    460  O   GLY A  67     -19.195   6.733  44.527  1.00  0.00           O  
ATOM    461  CEN GLY A  67     -21.415   5.853  44.314  1.00  0.00           X  
ATOM    462  H   GLY A  67     -21.649   7.545  43.030  1.00  0.00           H  
ATOM    463  N   SER A  68     -20.080   5.667  46.310  1.00  0.00           N  
ATOM    464  CA  SER A  68     -19.014   5.781  47.320  1.00  0.00           C  
ATOM    465  C   SER A  68     -18.682   7.149  47.961  1.00  0.00           C  
ATOM    466  O   SER A  68     -17.513   7.450  48.196  1.00  0.00           O  
ATOM    467  CB  SER A  68     -17.745   5.231  46.697  1.00  0.00           C  
ATOM    468  CEN SER A  68     -17.367   5.130  46.320  1.00  0.00           X  
ATOM    469  H   SER A  68     -20.593   4.803  46.421  1.00  0.00           H  
ATOM    470  N   PRO A  69     -19.690   7.917  48.427  1.00  0.00           N  
ATOM    471  CA  PRO A  69     -19.454   9.195  49.085  1.00  0.00           C  
ATOM    472  C   PRO A  69     -18.705   8.979  50.406  1.00  0.00           C  
ATOM    473  O   PRO A  69     -18.867   7.948  51.061  1.00  0.00           O  
ATOM    474  CB  PRO A  69     -20.861   9.778  49.296  1.00  0.00           C  
ATOM    475  CEN PRO A  69     -21.399   8.243  48.562  1.00  0.00           X  
ATOM    476  N   THR A  70     -17.918   9.964  50.828  1.00  0.00           N  
ATOM    477  CA  THR A  70     -17.189   9.913  52.105  1.00  0.00           C  
ATOM    478  C   THR A  70     -17.399  11.237  52.841  1.00  0.00           C  
ATOM    479  O   THR A  70     -17.975  12.179  52.306  1.00  0.00           O  
ATOM    480  CB  THR A  70     -15.682   9.664  51.911  1.00  0.00           C  
ATOM    481  CEN THR A  70     -15.235   9.337  51.725  1.00  0.00           X  
ATOM    482  H   THR A  70     -18.012  10.876  50.402  1.00  0.00           H  
ATOM    483  N   SER A  71     -17.036  11.217  54.123  1.00  0.00           N  
ATOM    484  CA  SER A  71     -17.065  12.319  55.082  1.00  0.00           C  
ATOM    485  C   SER A  71     -16.154  12.137  56.302  1.00  0.00           C  
ATOM    486  O   SER A  71     -15.978  11.024  56.778  1.00  0.00           O  
ATOM    487  CB  SER A  71     -18.493  12.535  55.542  1.00  0.00           C  
ATOM    488  CEN SER A  71     -19.002  12.415  55.692  1.00  0.00           X  
ATOM    489  H   SER A  71     -16.771  10.324  54.514  1.00  0.00           H  
ATOM    490  N   THR A  72     -15.687  13.289  56.800  1.00  0.00           N  
ATOM    491  CA  THR A  72     -14.869  13.498  58.013  1.00  0.00           C  
ATOM    492  C   THR A  72     -13.666  12.584  58.280  1.00  0.00           C  
ATOM    493  O   THR A  72     -13.850  11.399  58.512  1.00  0.00           O  
ATOM    494  CB  THR A  72     -15.772  13.416  59.257  1.00  0.00           C  
ATOM    495  CEN THR A  72     -16.236  13.589  59.568  1.00  0.00           X  
ATOM    496  H   THR A  72     -16.327  14.059  56.673  1.00  0.00           H  
ATOM    497  N   GLU A  73     -12.475  13.187  58.386  1.00  0.00           N  
ATOM    498  CA  GLU A  73     -11.158  12.547  58.646  1.00  0.00           C  
ATOM    499  C   GLU A  73     -10.420  13.377  59.727  1.00  0.00           C  
ATOM    500  O   GLU A  73     -10.861  14.463  60.091  1.00  0.00           O  
ATOM    501  CB  GLU A  73     -10.320  12.453  57.368  1.00  0.00           C  
ATOM    502  CEN GLU A  73      -9.729  11.545  56.053  1.00  0.00           X  
ATOM    503  H   GLU A  73     -12.498  14.155  58.681  1.00  0.00           H  
ATOM    504  N   GLU A  74      -9.579  12.738  60.550  1.00  0.00           N  
ATOM    505  CA  GLU A  74      -8.693  13.306  61.597  1.00  0.00           C  
ATOM    506  C   GLU A  74      -9.343  14.315  62.572  1.00  0.00           C  
ATOM    507  O   GLU A  74     -10.520  14.649  62.473  1.00  0.00           O  
ATOM    508  CB  GLU A  74      -7.491  13.976  60.927  1.00  0.00           C  
ATOM    509  CEN GLU A  74      -5.870  13.919  60.404  1.00  0.00           X  
ATOM    510  H   GLU A  74     -10.088  11.959  60.948  1.00  0.00           H  
ATOM    511  N   GLY A  75      -8.531  14.854  63.503  1.00  0.00           N  
ATOM    512  CA  GLY A  75      -8.974  15.835  64.510  1.00  0.00           C  
ATOM    513  C   GLY A  75      -7.872  16.759  65.064  1.00  0.00           C  
ATOM    514  O   GLY A  75      -7.894  17.109  66.239  1.00  0.00           O  
ATOM    515  CEN GLY A  75      -8.974  15.835  64.510  1.00  0.00           X  
ATOM    516  H   GLY A  75      -7.556  14.597  63.497  1.00  0.00           H  
ATOM    517  N   THR A  76      -6.906  17.103  64.213  1.00  0.00           N  
ATOM    518  CA  THR A  76      -5.694  17.948  64.356  1.00  0.00           C  
ATOM    519  C   THR A  76      -5.818  19.459  64.687  1.00  0.00           C  
ATOM    520  O   THR A  76      -6.527  20.199  64.014  1.00  0.00           O  
ATOM    521  CB  THR A  76      -4.864  17.846  63.063  1.00  0.00           C  
ATOM    522  CEN THR A  76      -4.582  17.535  62.656  1.00  0.00           X  
ATOM    523  H   THR A  76      -7.127  16.943  63.241  1.00  0.00           H  
ATOM    524  N   SER A  77      -5.000  19.859  65.676  1.00  0.00           N  
ATOM    525  CA  SER A  77      -4.736  21.167  66.336  1.00  0.00           C  
ATOM    526  C   SER A  77      -4.100  22.366  65.605  1.00  0.00           C  
ATOM    527  O   SER A  77      -3.122  22.178  64.900  1.00  0.00           O  
ATOM    528  CB  SER A  77      -3.877  20.881  67.553  1.00  0.00           C  
ATOM    529  CEN SER A  77      -3.488  20.654  67.858  1.00  0.00           X  
ATOM    530  H   SER A  77      -4.164  19.290  65.705  1.00  0.00           H  
ATOM    531  N   GLU A  78      -4.492  23.603  65.975  1.00  0.00           N  
ATOM    532  CA  GLU A  78      -3.940  24.868  65.416  1.00  0.00           C  
ATOM    533  C   GLU A  78      -3.398  25.824  66.519  1.00  0.00           C  
ATOM    534  O   GLU A  78      -3.892  25.858  67.642  1.00  0.00           O  
ATOM    535  CB  GLU A  78      -5.007  25.586  64.587  1.00  0.00           C  
ATOM    536  CEN GLU A  78      -5.702  25.956  63.076  1.00  0.00           X  
ATOM    537  H   GLU A  78      -4.855  23.705  66.912  1.00  0.00           H  
ATOM    538  N   SER A  79      -2.331  26.555  66.190  1.00  0.00           N  
ATOM    539  CA  SER A  79      -1.605  27.583  66.961  1.00  0.00           C  
ATOM    540  C   SER A  79      -0.850  28.632  66.128  1.00  0.00           C  
ATOM    541  O   SER A  79      -0.369  28.290  65.051  1.00  0.00           O  
ATOM    542  CB  SER A  79      -0.631  26.896  67.898  1.00  0.00           C  
ATOM    543  CEN SER A  79      -0.269  26.531  68.076  1.00  0.00           X  
ATOM    544  H   SER A  79      -1.923  26.352  65.289  1.00  0.00           H  
ATOM    545  N   ALA A  80      -0.546  29.813  66.700  1.00  0.00           N  
ATOM    546  CA  ALA A  80       0.249  30.859  66.030  1.00  0.00           C  
ATOM    547  C   ALA A  80       1.105  31.706  67.011  1.00  0.00           C  
ATOM    548  O   ALA A  80       0.748  31.875  68.171  1.00  0.00           O  
ATOM    549  CB  ALA A  80      -0.675  31.763  65.225  1.00  0.00           C  
ATOM    550  CEN ALA A  80      -0.674  31.763  65.226  1.00  0.00           X  
ATOM    551  H   ALA A  80      -0.697  29.920  67.694  1.00  0.00           H  
ATOM    552  N   THR A  81       2.238  32.196  66.487  1.00  0.00           N  
ATOM    553  CA  THR A  81       3.299  33.082  67.052  1.00  0.00           C  
ATOM    554  C   THR A  81       3.080  34.584  67.371  1.00  0.00           C  
ATOM    555  O   THR A  81       2.674  35.345  66.498  1.00  0.00           O  
ATOM    556  CB  THR A  81       4.517  33.028  66.111  1.00  0.00           C  
ATOM    557  CEN THR A  81       4.926  32.733  65.816  1.00  0.00           X  
ATOM    558  H   THR A  81       2.147  32.348  65.490  1.00  0.00           H  
ATOM    559  N   PRO A  82       3.514  35.059  68.570  1.00  0.00           N  
ATOM    560  CA  PRO A  82       3.416  36.454  69.009  1.00  0.00           C  
ATOM    561  C   PRO A  82       4.284  37.406  68.160  1.00  0.00           C  
ATOM    562  O   PRO A  82       5.369  37.031  67.712  1.00  0.00           O  
ATOM    563  CB  PRO A  82       3.881  36.405  70.474  1.00  0.00           C  
ATOM    564  CEN PRO A  82       4.169  34.679  70.125  1.00  0.00           X  
ATOM    565  N   GLU A  83       3.856  38.662  68.002  1.00  0.00           N  
ATOM    566  CA  GLU A  83       4.610  39.690  67.271  1.00  0.00           C  
ATOM    567  C   GLU A  83       4.996  40.854  68.195  1.00  0.00           C  
ATOM    568  O   GLU A  83       4.243  41.267  69.075  1.00  0.00           O  
ATOM    569  CB  GLU A  83       3.796  40.208  66.083  1.00  0.00           C  
ATOM    570  CEN GLU A  83       3.447  40.198  64.416  1.00  0.00           X  
ATOM    571  H   GLU A  83       3.028  38.965  68.493  1.00  0.00           H  
ATOM    572  N   SER A  84       6.201  41.382  67.965  1.00  0.00           N  
ATOM    573  CA  SER A  84       6.791  42.525  68.663  1.00  0.00           C  
ATOM    574  C   SER A  84       6.130  43.818  68.181  1.00  0.00           C  
ATOM    575  O   SER A  84       5.707  43.891  67.030  1.00  0.00           O  
ATOM    576  CB  SER A  84       8.290  42.571  68.440  1.00  0.00           C  
ATOM    577  CEN SER A  84       8.767  42.516  68.185  1.00  0.00           X  
ATOM    578  H   SER A  84       6.642  41.122  67.094  1.00  0.00           H  
ATOM    579  N   GLY A  85       6.102  44.851  69.026  1.00  0.00           N  
ATOM    580  CA  GLY A  85       5.583  46.183  68.704  1.00  0.00           C  
ATOM    581  C   GLY A  85       6.676  47.260  68.859  1.00  0.00           C  
ATOM    582  O   GLY A  85       7.775  46.910  69.281  1.00  0.00           O  
ATOM    583  CEN GLY A  85       5.583  46.183  68.703  1.00  0.00           X  
ATOM    584  H   GLY A  85       6.541  44.741  69.928  1.00  0.00           H  
ATOM    585  N   PRO A  86       6.413  48.541  68.522  1.00  0.00           N  
ATOM    586  CA  PRO A  86       7.367  49.650  68.633  1.00  0.00           C  
ATOM    587  C   PRO A  86       7.668  50.059  70.092  1.00  0.00           C  
ATOM    588  O   PRO A  86       6.815  49.920  70.965  1.00  0.00           O  
ATOM    589  CB  PRO A  86       6.685  50.785  67.852  1.00  0.00           C  
ATOM    590  CEN PRO A  86       5.348  49.613  67.692  1.00  0.00           X  
ATOM    591  N   GLY A  87       8.837  50.674  70.329  1.00  0.00           N  
ATOM    592  CA  GLY A  87       9.199  51.239  71.646  1.00  0.00           C  
ATOM    593  C   GLY A  87      10.534  50.735  72.206  1.00  0.00           C  
ATOM    594  O   GLY A  87      11.120  49.823  71.642  1.00  0.00           O  
ATOM    595  CEN GLY A  87       9.199  51.239  71.646  1.00  0.00           X  
ATOM    596  H   GLY A  87       9.419  50.908  69.539  1.00  0.00           H  
ATOM    597  N   THR A  88      11.120  51.410  73.206  1.00  0.00           N  
ATOM    598  CA  THR A  88      12.416  51.081  73.866  1.00  0.00           C  
ATOM    599  C   THR A  88      13.617  51.104  72.903  1.00  0.00           C  
ATOM    600  O   THR A  88      13.532  50.594  71.794  1.00  0.00           O  
ATOM    601  CB  THR A  88      12.364  49.695  74.535  1.00  0.00           C  
ATOM    602  CEN THR A  88      12.133  49.317  74.916  1.00  0.00           X  
ATOM    603  H   THR A  88      11.092  52.397  72.995  1.00  0.00           H  
ATOM    604  N   SER A  89      14.689  51.826  73.241  1.00  0.00           N  
ATOM    605  CA  SER A  89      14.909  52.601  74.488  1.00  0.00           C  
ATOM    606  C   SER A  89      15.299  51.729  75.682  1.00  0.00           C  
ATOM    607  O   SER A  89      14.991  52.053  76.822  1.00  0.00           O  
ATOM    608  CB  SER A  89      13.663  53.395  74.828  1.00  0.00           C  
ATOM    609  CEN SER A  89      13.134  53.517  74.873  1.00  0.00           X  
ATOM    610  H   SER A  89      15.523  51.304  73.006  1.00  0.00           H  
ATOM    611  N   THR A  90      16.099  50.691  75.441  1.00  0.00           N  
ATOM    612  CA  THR A  90      16.678  49.868  76.516  1.00  0.00           C  
ATOM    613  C   THR A  90      18.171  49.703  76.232  1.00  0.00           C  
ATOM    614  O   THR A  90      18.646  50.014  75.142  1.00  0.00           O  
ATOM    615  CB  THR A  90      16.012  48.484  76.623  1.00  0.00           C  
ATOM    616  CEN THR A  90      15.546  48.143  76.714  1.00  0.00           X  
ATOM    617  H   THR A  90      16.626  50.678  74.580  1.00  0.00           H  
ATOM    618  N   GLU A  91      18.881  49.328  77.287  1.00  0.00           N  
ATOM    619  CA  GLU A  91      20.305  49.004  77.394  1.00  0.00           C  
ATOM    620  C   GLU A  91      20.584  47.816  78.360  1.00  0.00           C  
ATOM    621  O   GLU A  91      19.995  47.772  79.446  1.00  0.00           O  
ATOM    622  CB  GLU A  91      21.080  50.243  77.847  1.00  0.00           C  
ATOM    623  CEN GLU A  91      22.035  51.604  77.477  1.00  0.00           X  
ATOM    624  H   GLU A  91      18.380  49.239  78.157  1.00  0.00           H  
ATOM    625  N   PRO A  92      21.421  46.834  77.966  1.00  0.00           N  
ATOM    626  CA  PRO A  92      21.836  45.695  78.785  1.00  0.00           C  
ATOM    627  C   PRO A  92      22.642  46.103  80.028  1.00  0.00           C  
ATOM    628  O   PRO A  92      23.274  47.153  80.080  1.00  0.00           O  
ATOM    629  CB  PRO A  92      22.674  44.844  77.816  1.00  0.00           C  
ATOM    630  CEN PRO A  92      22.372  46.187  76.679  1.00  0.00           X  
ATOM    631  N   SER A  93      22.672  45.230  81.035  1.00  0.00           N  
ATOM    632  CA  SER A  93      23.475  45.445  82.243  1.00  0.00           C  
ATOM    633  C   SER A  93      23.898  44.114  82.849  1.00  0.00           C  
ATOM    634  O   SER A  93      23.179  43.122  82.803  1.00  0.00           O  
ATOM    635  CB  SER A  93      22.700  46.265  83.256  1.00  0.00           C  
ATOM    636  CEN SER A  93      22.275  46.454  83.538  1.00  0.00           X  
ATOM    637  H   SER A  93      22.275  44.311  80.898  1.00  0.00           H  
ATOM    638  N   GLU A  94      25.108  44.145  83.407  1.00  0.00           N  
ATOM    639  CA  GLU A  94      25.763  43.053  84.114  1.00  0.00           C  
ATOM    640  C   GLU A  94      25.049  42.786  85.451  1.00  0.00           C  
ATOM    641  O   GLU A  94      24.654  43.719  86.151  1.00  0.00           O  
ATOM    642  CB  GLU A  94      27.241  43.374  84.346  1.00  0.00           C  
ATOM    643  CEN GLU A  94      28.876  43.205  83.899  1.00  0.00           X  
ATOM    644  H   GLU A  94      25.509  45.055  83.571  1.00  0.00           H  
ATOM    645  N   GLY A  95      24.890  41.514  85.828  1.00  0.00           N  
ATOM    646  CA  GLY A  95      24.250  41.143  87.092  1.00  0.00           C  
ATOM    647  C   GLY A  95      25.170  41.220  88.310  1.00  0.00           C  
ATOM    648  O   GLY A  95      24.708  41.212  89.439  1.00  0.00           O  
ATOM    649  CEN GLY A  95      24.250  41.143  87.093  1.00  0.00           X  
ATOM    650  H   GLY A  95      25.114  40.785  85.165  1.00  0.00           H  
ATOM    651  N   SER A  96      26.475  41.269  88.035  1.00  0.00           N  
ATOM    652  CA  SER A  96      27.610  41.345  88.975  1.00  0.00           C  
ATOM    653  C   SER A  96      27.889  40.240  90.023  1.00  0.00           C  
ATOM    654  O   SER A  96      28.557  40.461  91.027  1.00  0.00           O  
ATOM    655  CB  SER A  96      27.475  42.660  89.717  1.00  0.00           C  
ATOM    656  CEN SER A  96      27.238  43.075  89.977  1.00  0.00           X  
ATOM    657  H   SER A  96      26.664  41.749  87.167  1.00  0.00           H  
ATOM    658  N   ALA A  97      27.616  39.009  89.565  1.00  0.00           N  
ATOM    659  CA  ALA A  97      27.800  37.721  90.264  1.00  0.00           C  
ATOM    660  C   ALA A  97      27.752  37.624  91.817  1.00  0.00           C  
ATOM    661  O   ALA A  97      27.374  38.563  92.511  1.00  0.00           O  
ATOM    662  CB  ALA A  97      29.129  37.147  89.794  1.00  0.00           C  
ATOM    663  CEN ALA A  97      29.128  37.147  89.795  1.00  0.00           X  
ATOM    664  H   ALA A  97      27.661  38.933  88.557  1.00  0.00           H  
ATOM    665  N   PRO A  98      28.152  36.455  92.378  1.00  0.00           N  
ATOM    666  CA  PRO A  98      28.159  36.181  93.815  1.00  0.00           C  
ATOM    667  C   PRO A  98      29.318  36.860  94.560  1.00  0.00           C  
ATOM    668  O   PRO A  98      30.446  36.918  94.072  1.00  0.00           O  
ATOM    669  CB  PRO A  98      28.256  34.648  93.885  1.00  0.00           C  
ATOM    670  CEN PRO A  98      28.371  34.765  92.108  1.00  0.00           X  
ATOM    671  N   GLY A  99      29.049  37.306  95.792  1.00  0.00           N  
ATOM    672  CA  GLY A  99      30.036  37.873  96.708  1.00  0.00           C  
ATOM    673  C   GLY A  99      30.912  36.803  97.371  1.00  0.00           C  
ATOM    674  O   GLY A  99      30.669  35.608  97.255  1.00  0.00           O  
ATOM    675  CEN GLY A  99      30.037  37.873  96.708  1.00  0.00           X  
ATOM    676  H   GLY A  99      28.104  37.203  96.135  1.00  0.00           H  
ATOM    677  N   SER A 100      31.927  37.246  98.099  1.00  0.00           N  
ATOM    678  CA  SER A 100      32.905  36.472  98.885  1.00  0.00           C  
ATOM    679  C   SER A 100      33.457  37.452  99.942  1.00  0.00           C  
ATOM    680  O   SER A 100      33.060  38.618  99.876  1.00  0.00           O  
ATOM    681  CB  SER A 100      34.007  35.908  98.008  1.00  0.00           C  
ATOM    682  CEN SER A 100      34.362  35.874  97.598  1.00  0.00           X  
ATOM    683  H   SER A 100      31.916  38.229  98.323  1.00  0.00           H  
ATOM    684  N   PRO A 101      34.370  37.107 100.880  1.00  0.00           N  
ATOM    685  CA  PRO A 101      34.976  35.805 101.203  1.00  0.00           C  
ATOM    686  C   PRO A 101      34.366  35.142 102.481  1.00  0.00           C  
ATOM    687  O   PRO A 101      33.493  35.703 103.132  1.00  0.00           O  
ATOM    688  CB  PRO A 101      36.465  36.146 101.384  1.00  0.00           C  
ATOM    689  CEN PRO A 101      35.915  37.824 101.128  1.00  0.00           X  
ATOM    690  N   ALA A 102      34.948  33.999 102.877  1.00  0.00           N  
ATOM    691  CA  ALA A 102      34.732  33.247 104.129  1.00  0.00           C  
ATOM    692  C   ALA A 102      33.318  32.701 104.423  1.00  0.00           C  
ATOM    693  O   ALA A 102      32.689  33.010 105.428  1.00  0.00           O  
ATOM    694  CB  ALA A 102      35.167  34.126 105.292  1.00  0.00           C  
ATOM    695  CEN ALA A 102      35.166  34.126 105.292  1.00  0.00           X  
ATOM    696  H   ALA A 102      35.788  33.750 102.371  1.00  0.00           H  
ATOM    697  N   GLY A 103      32.906  31.742 103.586  1.00  0.00           N  
ATOM    698  CA  GLY A 103      31.643  31.008 103.670  1.00  0.00           C  
ATOM    699  C   GLY A 103      31.879  29.560 103.224  1.00  0.00           C  
ATOM    700  O   GLY A 103      32.839  29.284 102.512  1.00  0.00           O  
ATOM    701  CEN GLY A 103      31.643  31.008 103.670  1.00  0.00           X  
ATOM    702  H   GLY A 103      33.579  31.357 102.936  1.00  0.00           H  
ATOM    703  N   SER A 104      31.067  28.643 103.750  1.00  0.00           N  
ATOM    704  CA  SER A 104      31.027  27.189 103.500  1.00  0.00           C  
ATOM    705  C   SER A 104      29.945  26.742 102.483  1.00  0.00           C  
ATOM    706  O   SER A 104      28.960  27.450 102.299  1.00  0.00           O  
ATOM    707  CB  SER A 104      30.821  26.466 104.817  1.00  0.00           C  
ATOM    708  CEN SER A 104      30.634  26.366 105.317  1.00  0.00           X  
ATOM    709  H   SER A 104      30.437  28.972 104.466  1.00  0.00           H  
ATOM    710  N   PRO A 105      30.124  25.576 101.814  1.00  0.00           N  
ATOM    711  CA  PRO A 105      29.149  24.945 100.916  1.00  0.00           C  
ATOM    712  C   PRO A 105      27.953  24.297 101.636  1.00  0.00           C  
ATOM    713  O   PRO A 105      28.104  23.785 102.745  1.00  0.00           O  
ATOM    714  CB  PRO A 105      29.989  23.900 100.163  1.00  0.00           C  
ATOM    715  CEN PRO A 105      31.295  24.447 101.249  1.00  0.00           X  
ATOM    716  N   THR A 106      26.803  24.191 100.961  1.00  0.00           N  
ATOM    717  CA  THR A 106      25.598  23.541 101.513  1.00  0.00           C  
ATOM    718  C   THR A 106      25.026  22.487 100.559  1.00  0.00           C  
ATOM    719  O   THR A 106      25.324  22.499  99.367  1.00  0.00           O  
ATOM    720  CB  THR A 106      24.497  24.570 101.828  1.00  0.00           C  
ATOM    721  CEN THR A 106      24.302  25.044 102.109  1.00  0.00           X  
ATOM    722  H   THR A 106      26.774  24.470  99.991  1.00  0.00           H  
ATOM    723  N   SER A 107      24.213  21.594 101.132  1.00  0.00           N  
ATOM    724  CA  SER A 107      23.414  20.503 100.546  1.00  0.00           C  
ATOM    725  C   SER A 107      22.123  20.937  99.852  1.00  0.00           C  
ATOM    726  O   SER A 107      21.471  21.853 100.346  1.00  0.00           O  
ATOM    727  CB  SER A 107      23.082  19.494 101.627  1.00  0.00           C  
ATOM    728  CEN SER A 107      22.951  19.300 102.118  1.00  0.00           X  
ATOM    729  H   SER A 107      24.097  21.674 102.134  1.00  0.00           H  
ATOM    730  N   THR A 108      21.687  20.178  98.832  1.00  0.00           N  
ATOM    731  CA  THR A 108      20.417  20.383  98.078  1.00  0.00           C  
ATOM    732  C   THR A 108      19.677  19.036  97.870  1.00  0.00           C  
ATOM    733  O   THR A 108      20.289  17.983  97.988  1.00  0.00           O  
ATOM    734  CB  THR A 108      20.667  21.038  96.707  1.00  0.00           C  
ATOM    735  CEN THR A 108      20.863  21.477  96.375  1.00  0.00           X  
ATOM    736  H   THR A 108      22.016  19.225  98.804  1.00  0.00           H  
ATOM    737  N   GLU A 109      18.363  19.159  97.606  1.00  0.00           N  
ATOM    738  CA  GLU A 109      17.302  18.175  97.244  1.00  0.00           C  
ATOM    739  C   GLU A 109      17.005  16.944  98.133  1.00  0.00           C  
ATOM    740  O   GLU A 109      17.530  15.857  97.944  1.00  0.00           O  
ATOM    741  CB  GLU A 109      17.612  17.656  95.838  1.00  0.00           C  
ATOM    742  CEN GLU A 109      17.390  17.742  94.151  1.00  0.00           X  
ATOM    743  H   GLU A 109      18.129  20.065  97.223  1.00  0.00           H  
ATOM    744  N   GLU A 110      16.333  17.146  99.277  1.00  0.00           N  
ATOM    745  CA  GLU A 110      15.625  18.350  99.803  1.00  0.00           C  
ATOM    746  C   GLU A 110      14.302  18.663  99.075  1.00  0.00           C  
ATOM    747  O   GLU A 110      14.024  19.795  98.694  1.00  0.00           O  
ATOM    748  CB  GLU A 110      16.543  19.572  99.725  1.00  0.00           C  
ATOM    749  CEN GLU A 110      17.629  20.653 100.471  1.00  0.00           X  
ATOM    750  H   GLU A 110      15.709  16.357  99.361  1.00  0.00           H  
ATOM    751  N   GLY A 111      13.461  17.635  98.906  1.00  0.00           N  
ATOM    752  CA  GLY A 111      12.115  17.766  98.341  1.00  0.00           C  
ATOM    753  C   GLY A 111      11.346  16.447  98.175  1.00  0.00           C  
ATOM    754  O   GLY A 111      11.914  15.380  98.346  1.00  0.00           O  
ATOM    755  CEN GLY A 111      12.114  17.766  98.341  1.00  0.00           X  
ATOM    756  H   GLY A 111      13.769  16.713  99.185  1.00  0.00           H  
ATOM    757  N   THR A 112      10.058  16.556  97.844  1.00  0.00           N  
ATOM    758  CA  THR A 112       9.092  15.466  97.565  1.00  0.00           C  
ATOM    759  C   THR A 112       9.002  14.205  98.464  1.00  0.00           C  
ATOM    760  O   THR A 112       9.314  13.094  98.059  1.00  0.00           O  
ATOM    761  CB  THR A 112       9.330  14.961  96.130  1.00  0.00           C  
ATOM    762  CEN THR A 112       9.381  15.051  95.555  1.00  0.00           X  
ATOM    763  H   THR A 112       9.871  17.372  97.280  1.00  0.00           H  
ATOM    764  N   SER A 113       8.396  14.423  99.643  1.00  0.00           N  
ATOM    765  CA  SER A 113       8.088  13.504 100.769  1.00  0.00           C  
ATOM    766  C   SER A 113       6.649  13.032 101.031  1.00  0.00           C  
ATOM    767  O   SER A 113       5.732  13.846 101.020  1.00  0.00           O  
ATOM    768  CB  SER A 113       8.598  14.154 102.041  1.00  0.00           C  
ATOM    769  CEN SER A 113       8.710  14.544 102.402  1.00  0.00           X  
ATOM    770  H   SER A 113       7.820  15.253  99.659  1.00  0.00           H  
ATOM    771  N   THR A 114       6.499  11.791 101.532  1.00  0.00           N  
ATOM    772  CA  THR A 114       5.203  11.180 101.930  1.00  0.00           C  
ATOM    773  C   THR A 114       5.427  10.183 103.091  1.00  0.00           C  
ATOM    774  O   THR A 114       6.559   9.820 103.390  1.00  0.00           O  
ATOM    775  CB  THR A 114       4.525  10.449 100.756  1.00  0.00           C  
ATOM    776  CEN THR A 114       4.289  10.444 100.221  1.00  0.00           X  
ATOM    777  H   THR A 114       7.276  11.430 102.066  1.00  0.00           H  
ATOM    778  N   GLU A 115       4.333   9.839 103.772  1.00  0.00           N  
ATOM    779  CA  GLU A 115       4.121   8.882 104.877  1.00  0.00           C  
ATOM    780  C   GLU A 115       4.423   7.377 104.639  1.00  0.00           C  
ATOM    781  O   GLU A 115       4.061   6.830 103.596  1.00  0.00           O  
ATOM    782  CB  GLU A 115       2.669   9.012 105.343  1.00  0.00           C  
ATOM    783  CEN GLU A 115       1.511   9.677 106.402  1.00  0.00           X  
ATOM    784  H   GLU A 115       3.505  10.371 103.553  1.00  0.00           H  
ATOM    785  N   PRO A 116       5.088   6.695 105.613  1.00  0.00           N  
ATOM    786  CA  PRO A 116       5.411   5.269 105.576  1.00  0.00           C  
ATOM    787  C   PRO A 116       4.207   4.348 105.843  1.00  0.00           C  
ATOM    788  O   PRO A 116       3.378   4.618 106.709  1.00  0.00           O  
ATOM    789  CB  PRO A 116       6.489   5.124 106.663  1.00  0.00           C  
ATOM    790  CEN PRO A 116       6.160   6.855 106.950  1.00  0.00           X  
ATOM    791  N   SER A 117       4.151   3.206 105.149  1.00  0.00           N  
ATOM    792  CA  SER A 117       3.135   2.168 105.368  1.00  0.00           C  
ATOM    793  C   SER A 117       3.609   0.813 104.861  1.00  0.00           C  
ATOM    794  O   SER A 117       4.229   0.683 103.808  1.00  0.00           O  
ATOM    795  CB  SER A 117       1.835   2.554 104.689  1.00  0.00           C  
ATOM    796  CEN SER A 117       1.500   2.767 104.318  1.00  0.00           X  
ATOM    797  H   SER A 117       4.947   2.951 104.582  1.00  0.00           H  
ATOM    798  N   GLU A 118       3.308  -0.175 105.693  1.00  0.00           N  
ATOM    799  CA  GLU A 118       3.504  -1.611 105.576  1.00  0.00           C  
ATOM    800  C   GLU A 118       2.402  -2.278 104.735  1.00  0.00           C  
ATOM    801  O   GLU A 118       1.243  -1.869 104.796  1.00  0.00           O  
ATOM    802  CB  GLU A 118       3.563  -2.246 106.967  1.00  0.00           C  
ATOM    803  CEN GLU A 118       4.469  -2.854 108.276  1.00  0.00           X  
ATOM    804  H   GLU A 118       2.842   0.104 106.543  1.00  0.00           H  
ATOM    805  N   GLY A 119       2.719  -3.361 104.016  1.00  0.00           N  
ATOM    806  CA  GLY A 119       1.687  -4.120 103.301  1.00  0.00           C  
ATOM    807  C   GLY A 119       1.963  -4.429 101.830  1.00  0.00           C  
ATOM    808  O   GLY A 119       2.508  -3.592 101.129  1.00  0.00           O  
ATOM    809  CEN GLY A 119       1.687  -4.120 103.301  1.00  0.00           X  
ATOM    810  H   GLY A 119       3.665  -3.717 104.048  1.00  0.00           H  
ATOM    811  N   SER A 120       1.570  -5.636 101.403  1.00  0.00           N  
ATOM    812  CA  SER A 120       1.656  -6.237 100.048  1.00  0.00           C  
ATOM    813  C   SER A 120       0.605  -5.853  98.984  1.00  0.00           C  
ATOM    814  O   SER A 120      -0.555  -5.671  99.314  1.00  0.00           O  
ATOM    815  CB  SER A 120       1.643  -7.745 100.206  1.00  0.00           C  
ATOM    816  CEN SER A 120       1.508  -8.234 100.402  1.00  0.00           X  
ATOM    817  H   SER A 120       0.747  -5.972 101.887  1.00  0.00           H  
ATOM    818  N   ALA A 121       0.811  -5.907  97.666  1.00  0.00           N  
ATOM    819  CA  ALA A 121       1.901  -6.248  96.746  1.00  0.00           C  
ATOM    820  C   ALA A 121       1.586  -5.518  95.408  1.00  0.00           C  
ATOM    821  O   ALA A 121       0.406  -5.305  95.118  1.00  0.00           O  
ATOM    822  CB  ALA A 121       2.023  -7.754  96.561  1.00  0.00           C  
ATOM    823  CEN ALA A 121       2.023  -7.753  96.560  1.00  0.00           X  
ATOM    824  H   ALA A 121      -0.038  -5.670  97.171  1.00  0.00           H  
ATOM    825  N   PRO A 122       2.566  -5.153  94.560  1.00  0.00           N  
ATOM    826  CA  PRO A 122       2.287  -4.525  93.269  1.00  0.00           C  
ATOM    827  C   PRO A 122       1.579  -5.510  92.323  1.00  0.00           C  
ATOM    828  O   PRO A 122       1.838  -6.714  92.350  1.00  0.00           O  
ATOM    829  CB  PRO A 122       3.673  -4.109  92.749  1.00  0.00           C  
ATOM    830  CEN PRO A 122       4.258  -4.890  94.243  1.00  0.00           X  
ATOM    831  N   GLY A 123       0.681  -4.993  91.482  1.00  0.00           N  
ATOM    832  CA  GLY A 123      -0.028  -5.763  90.460  1.00  0.00           C  
ATOM    833  C   GLY A 123       0.744  -5.762  89.140  1.00  0.00           C  
ATOM    834  O   GLY A 123       1.760  -5.090  89.003  1.00  0.00           O  
ATOM    835  CEN GLY A 123      -0.028  -5.763  90.459  1.00  0.00           X  
ATOM    836  H   GLY A 123       0.561  -3.992  91.473  1.00  0.00           H  
ATOM    837  N   THR A 124       0.253  -6.548  88.188  1.00  0.00           N  
ATOM    838  CA  THR A 124       0.737  -6.731  86.818  1.00  0.00           C  
ATOM    839  C   THR A 124      -0.379  -6.747  85.768  1.00  0.00           C  
ATOM    840  O   THR A 124      -1.491  -7.164  86.073  1.00  0.00           O  
ATOM    841  CB  THR A 124       1.543  -8.037  86.694  1.00  0.00           C  
ATOM    842  CEN THR A 124       1.988  -8.384  86.849  1.00  0.00           X  
ATOM    843  H   THR A 124      -0.562  -7.095  88.426  1.00  0.00           H  
ATOM    844  N   SER A 125       0.002  -6.404  84.529  1.00  0.00           N  
ATOM    845  CA  SER A 125      -0.788  -6.394  83.282  1.00  0.00           C  
ATOM    846  C   SER A 125      -1.239  -7.717  82.650  1.00  0.00           C  
ATOM    847  O   SER A 125      -0.436  -8.633  82.532  1.00  0.00           O  
ATOM    848  CB  SER A 125       0.002  -5.623  82.242  1.00  0.00           C  
ATOM    849  CEN SER A 125       0.432  -5.445  81.960  1.00  0.00           X  
ATOM    850  H   SER A 125       0.988  -6.512  84.356  1.00  0.00           H  
ATOM    851  N   THR A 126      -2.428  -7.738  82.032  1.00  0.00           N  
ATOM    852  CA  THR A 126      -2.951  -8.918  81.306  1.00  0.00           C  
ATOM    853  C   THR A 126      -3.577  -8.480  79.966  1.00  0.00           C  
ATOM    854  O   THR A 126      -3.901  -7.316  79.768  1.00  0.00           O  
ATOM    855  CB  THR A 126      -4.002  -9.682  82.134  1.00  0.00           C  
ATOM    856  CEN THR A 126      -4.163  -9.982  82.608  1.00  0.00           X  
ATOM    857  H   THR A 126      -2.832  -6.862  81.742  1.00  0.00           H  
ATOM    858  N   GLU A 127      -3.632  -9.457  79.070  1.00  0.00           N  
ATOM    859  CA  GLU A 127      -4.171  -9.584  77.711  1.00  0.00           C  
ATOM    860  C   GLU A 127      -5.700  -9.670  77.483  1.00  0.00           C  
ATOM    861  O   GLU A 127      -6.405 -10.405  78.177  1.00  0.00           O  
ATOM    862  CB  GLU A 127      -3.526 -10.817  77.073  1.00  0.00           C  
ATOM    863  CEN GLU A 127      -2.306 -11.513  76.109  1.00  0.00           X  
ATOM    864  H   GLU A 127      -3.154 -10.301  79.353  1.00  0.00           H  
ATOM    865  N   PRO A 128      -6.204  -8.952  76.450  1.00  0.00           N  
ATOM    866  CA  PRO A 128      -7.603  -8.940  76.024  1.00  0.00           C  
ATOM    867  C   PRO A 128      -8.029 -10.297  75.434  1.00  0.00           C  
ATOM    868  O   PRO A 128      -7.218 -10.953  74.791  1.00  0.00           O  
ATOM    869  CB  PRO A 128      -7.660  -7.810  74.982  1.00  0.00           C  
ATOM    870  CEN PRO A 128      -5.904  -7.701  75.284  1.00  0.00           X  
ATOM    871  N   SER A 129      -9.300 -10.697  75.569  1.00  0.00           N  
ATOM    872  CA  SER A 129      -9.798 -11.950  74.968  1.00  0.00           C  
ATOM    873  C   SER A 129     -11.309 -11.932  74.721  1.00  0.00           C  
ATOM    874  O   SER A 129     -12.057 -11.187  75.345  1.00  0.00           O  
ATOM    875  CB  SER A 129      -9.438 -13.126  75.856  1.00  0.00           C  
ATOM    876  CEN SER A 129      -9.344 -13.409  76.310  1.00  0.00           X  
ATOM    877  H   SER A 129      -9.987 -10.027  75.880  1.00  0.00           H  
ATOM    878  N   GLU A 130     -11.718 -12.810  73.805  1.00  0.00           N  
ATOM    879  CA  GLU A 130     -13.109 -13.122  73.455  1.00  0.00           C  
ATOM    880  C   GLU A 130     -14.047 -11.981  73.022  1.00  0.00           C  
ATOM    881  O   GLU A 130     -15.192 -11.870  73.442  1.00  0.00           O  
ATOM    882  CB  GLU A 130     -13.748 -13.840  74.646  1.00  0.00           C  
ATOM    883  CEN GLU A 130     -14.183 -15.283  75.440  1.00  0.00           X  
ATOM    884  H   GLU A 130     -11.130 -13.630  73.766  1.00  0.00           H  
ATOM    885  N   GLY A 131     -13.586 -11.228  72.017  1.00  0.00           N  
ATOM    886  CA  GLY A 131     -14.279 -10.064  71.466  1.00  0.00           C  
ATOM    887  C   GLY A 131     -15.141 -10.462  70.266  1.00  0.00           C  
ATOM    888  O   GLY A 131     -15.764  -9.611  69.647  1.00  0.00           O  
ATOM    889  CEN GLY A 131     -14.279 -10.063  71.466  1.00  0.00           X  
ATOM    890  H   GLY A 131     -12.772 -11.556  71.519  1.00  0.00           H  
ATOM    891  N   SER A 132     -15.165 -11.756  69.931  1.00  0.00           N  
ATOM    892  CA  SER A 132     -15.885 -12.284  68.764  1.00  0.00           C  
ATOM    893  C   SER A 132     -16.434 -13.673  69.094  1.00  0.00           C  
ATOM    894  O   SER A 132     -15.854 -14.363  69.927  1.00  0.00           O  
ATOM    895  CB  SER A 132     -14.976 -12.339  67.551  1.00  0.00           C  
ATOM    896  CEN SER A 132     -14.520 -12.399  67.260  1.00  0.00           X  
ATOM    897  H   SER A 132     -14.897 -12.420  70.645  1.00  0.00           H  
ATOM    898  N   ALA A 133     -17.485 -14.119  68.403  1.00  0.00           N  
ATOM    899  CA  ALA A 133     -18.028 -15.466  68.577  1.00  0.00           C  
ATOM    900  C   ALA A 133     -18.723 -15.971  67.294  1.00  0.00           C  
ATOM    901  O   ALA A 133     -19.183 -15.159  66.495  1.00  0.00           O  
ATOM    902  CB  ALA A 133     -18.993 -15.489  69.754  1.00  0.00           C  
ATOM    903  CEN ALA A 133     -18.993 -15.490  69.753  1.00  0.00           X  
ATOM    904  H   ALA A 133     -17.792 -13.606  67.588  1.00  0.00           H  
ATOM    905  N   PRO A 134     -18.767 -17.302  67.076  1.00  0.00           N  
ATOM    906  CA  PRO A 134     -19.444 -17.921  65.935  1.00  0.00           C  
ATOM    907  C   PRO A 134     -20.977 -17.766  65.965  1.00  0.00           C  
ATOM    908  O   PRO A 134     -21.597 -17.756  67.024  1.00  0.00           O  
ATOM    909  CB  PRO A 134     -19.019 -19.396  66.031  1.00  0.00           C  
ATOM    910  CEN PRO A 134     -18.207 -18.866  67.530  1.00  0.00           X  
ATOM    911  N   GLY A 135     -21.603 -17.739  64.785  1.00  0.00           N  
ATOM    912  CA  GLY A 135     -23.065 -17.661  64.622  1.00  0.00           C  
ATOM    913  C   GLY A 135     -23.539 -18.650  63.553  1.00  0.00           C  
ATOM    914  O   GLY A 135     -24.511 -18.372  62.869  1.00  0.00           O  
ATOM    915  CEN GLY A 135     -23.066 -17.661  64.622  1.00  0.00           X  
ATOM    916  H   GLY A 135     -21.045 -17.788  63.944  1.00  0.00           H  
ATOM    917  N   THR A 136     -22.709 -19.609  63.131  1.00  0.00           N  
ATOM    918  CA  THR A 136     -22.954 -20.647  62.099  1.00  0.00           C  
ATOM    919  C   THR A 136     -23.556 -20.132  60.788  1.00  0.00           C  
ATOM    920  O   THR A 136     -24.295 -19.156  60.808  1.00  0.00           O  
ATOM    921  CB  THR A 136     -23.886 -21.746  62.642  1.00  0.00           C  
ATOM    922  CEN THR A 136     -24.017 -22.164  63.030  1.00  0.00           X  
ATOM    923  H   THR A 136     -21.812 -19.180  62.960  1.00  0.00           H  
ATOM    924  N   SER A 137     -23.329 -20.941  59.740  1.00  0.00           N  
ATOM    925  CA  SER A 137     -23.776 -20.768  58.341  1.00  0.00           C  
ATOM    926  C   SER A 137     -23.522 -19.387  57.710  1.00  0.00           C  
ATOM    927  O   SER A 137     -22.875 -18.537  58.291  1.00  0.00           O  
ATOM    928  CB  SER A 137     -25.257 -21.085  58.261  1.00  0.00           C  
ATOM    929  CEN SER A 137     -25.780 -21.108  58.408  1.00  0.00           X  
ATOM    930  H   SER A 137     -23.133 -21.904  59.974  1.00  0.00           H  
ATOM    931  N   GLU A 138     -23.983 -19.031  56.517  1.00  0.00           N  
ATOM    932  CA  GLU A 138     -24.747 -19.753  55.505  1.00  0.00           C  
ATOM    933  C   GLU A 138     -24.203 -19.340  54.118  1.00  0.00           C  
ATOM    934  O   GLU A 138     -23.677 -18.248  53.947  1.00  0.00           O  
ATOM    935  CB  GLU A 138     -26.243 -19.454  55.626  1.00  0.00           C  
ATOM    936  CEN GLU A 138     -27.800 -19.903  56.152  1.00  0.00           X  
ATOM    937  H   GLU A 138     -23.995 -18.031  56.383  1.00  0.00           H  
ATOM    938  N   SER A 139     -24.308 -20.262  53.161  1.00  0.00           N  
ATOM    939  CA  SER A 139     -23.963 -20.189  51.733  1.00  0.00           C  
ATOM    940  C   SER A 139     -24.713 -19.233  50.779  1.00  0.00           C  
ATOM    941  O   SER A 139     -25.937 -19.203  50.775  1.00  0.00           O  
ATOM    942  CB  SER A 139     -24.077 -21.595  51.176  1.00  0.00           C  
ATOM    943  CEN SER A 139     -24.275 -22.095  51.097  1.00  0.00           X  
ATOM    944  H   SER A 139     -25.059 -20.922  53.312  1.00  0.00           H  
ATOM    945  N   ALA A 140     -23.984 -18.628  49.825  1.00  0.00           N  
ATOM    946  CA  ALA A 140     -24.539 -17.712  48.802  1.00  0.00           C  
ATOM    947  C   ALA A 140     -23.661 -17.660  47.527  1.00  0.00           C  
ATOM    948  O   ALA A 140     -22.455 -17.885  47.570  1.00  0.00           O  
ATOM    949  CB  ALA A 140     -24.705 -16.317  49.386  1.00  0.00           C  
ATOM    950  CEN ALA A 140     -24.705 -16.317  49.385  1.00  0.00           X  
ATOM    951  H   ALA A 140     -23.198 -19.166  49.491  1.00  0.00           H  
ATOM    952  N   THR A 141     -24.271 -17.302  46.397  1.00  0.00           N  
ATOM    953  CA  THR A 141     -23.632 -17.098  45.078  1.00  0.00           C  
ATOM    954  C   THR A 141     -24.247 -15.858  44.401  1.00  0.00           C  
ATOM    955  O   THR A 141     -25.229 -15.335  44.940  1.00  0.00           O  
ATOM    956  CB  THR A 141     -23.799 -18.322  44.158  1.00  0.00           C  
ATOM    957  CEN THR A 141     -23.717 -18.887  44.035  1.00  0.00           X  
ATOM    958  H   THR A 141     -25.197 -16.903  46.465  1.00  0.00           H  
ATOM    959  N   PRO A 142     -23.716 -15.341  43.269  1.00  0.00           N  
ATOM    960  CA  PRO A 142     -22.485 -15.886  42.655  1.00  0.00           C  
ATOM    961  C   PRO A 142     -21.535 -14.812  42.071  1.00  0.00           C  
ATOM    962  O   PRO A 142     -21.837 -14.143  41.094  1.00  0.00           O  
ATOM    963  CB  PRO A 142     -23.022 -16.820  41.558  1.00  0.00           C  
ATOM    964  CEN PRO A 142     -24.613 -16.199  42.074  1.00  0.00           X  
ATOM    965  N   GLU A 143     -20.472 -14.428  42.782  1.00  0.00           N  
ATOM    966  CA  GLU A 143     -19.390 -13.505  42.368  1.00  0.00           C  
ATOM    967  C   GLU A 143     -19.805 -12.178  41.685  1.00  0.00           C  
ATOM    968  O   GLU A 143     -19.206 -11.729  40.716  1.00  0.00           O  
ATOM    969  CB  GLU A 143     -18.438 -14.256  41.435  1.00  0.00           C  
ATOM    970  CEN GLU A 143     -17.007 -15.149  41.193  1.00  0.00           X  
ATOM    971  H   GLU A 143     -20.794 -14.173  43.706  1.00  0.00           H  
ATOM    972  N   SER A 144     -20.832 -11.561  42.296  1.00  0.00           N  
ATOM    973  CA  SER A 144     -21.446 -10.250  41.998  1.00  0.00           C  
ATOM    974  C   SER A 144     -21.250  -9.539  40.644  1.00  0.00           C  
ATOM    975  O   SER A 144     -21.038 -10.163  39.614  1.00  0.00           O  
ATOM    976  CB  SER A 144     -20.994  -9.295  43.085  1.00  0.00           C  
ATOM    977  CEN SER A 144     -20.665  -9.054  43.445  1.00  0.00           X  
ATOM    978  H   SER A 144     -20.808 -11.695  43.297  1.00  0.00           H  
ATOM    979  N   GLY A 145     -21.086  -8.206  40.694  1.00  0.00           N  
ATOM    980  CA  GLY A 145     -20.863  -7.375  39.499  1.00  0.00           C  
ATOM    981  C   GLY A 145     -21.889  -6.239  39.292  1.00  0.00           C  
ATOM    982  O   GLY A 145     -22.983  -6.346  39.837  1.00  0.00           O  
ATOM    983  CEN GLY A 145     -20.863  -7.374  39.498  1.00  0.00           X  
ATOM    984  H   GLY A 145     -20.968  -7.766  41.594  1.00  0.00           H  
ATOM    985  N   PRO A 146     -21.577  -5.154  38.546  1.00  0.00           N  
ATOM    986  CA  PRO A 146     -22.467  -4.014  38.302  1.00  0.00           C  
ATOM    987  C   PRO A 146     -23.703  -4.363  37.455  1.00  0.00           C  
ATOM    988  O   PRO A 146     -23.626  -5.165  36.527  1.00  0.00           O  
ATOM    989  CB  PRO A 146     -21.559  -3.000  37.587  1.00  0.00           C  
ATOM    990  CEN PRO A 146     -20.346  -4.306  37.684  1.00  0.00           X  
ATOM    991  N   GLY A 147     -24.837  -3.716  37.737  1.00  0.00           N  
ATOM    992  CA  GLY A 147     -26.090  -3.891  37.002  1.00  0.00           C  
ATOM    993  C   GLY A 147     -26.075  -3.101  35.699  1.00  0.00           C  
ATOM    994  O   GLY A 147     -25.223  -2.241  35.499  1.00  0.00           O  
ATOM    995  CEN GLY A 147     -26.091  -3.891  37.002  1.00  0.00           X  
ATOM    996  H   GLY A 147     -24.848  -3.070  38.512  1.00  0.00           H  
ATOM    997  N   SER A 148     -26.994  -3.463  34.818  1.00  0.00           N  
ATOM    998  CA  SER A 148     -27.270  -2.888  33.507  1.00  0.00           C  
ATOM    999  C   SER A 148     -27.956  -1.515  33.522  1.00  0.00           C  
ATOM   1000  O   SER A 148     -28.757  -1.188  34.394  1.00  0.00           O  
ATOM   1001  CB  SER A 148     -28.113  -3.867  32.714  1.00  0.00           C  
ATOM   1002  CEN SER A 148     -28.492  -4.244  32.610  1.00  0.00           X  
ATOM   1003  H   SER A 148     -27.536  -4.289  35.033  1.00  0.00           H  
ATOM   1004  N   GLU A 149     -27.611  -0.755  32.481  1.00  0.00           N  
ATOM   1005  CA  GLU A 149     -28.064   0.570  32.054  1.00  0.00           C  
ATOM   1006  C   GLU A 149     -28.416   0.709  30.556  1.00  0.00           C  
ATOM   1007  O   GLU A 149     -27.724   0.195  29.676  1.00  0.00           O  
ATOM   1008  CB  GLU A 149     -26.993   1.601  32.418  1.00  0.00           C  
ATOM   1009  CEN GLU A 149     -26.382   2.782  33.483  1.00  0.00           X  
ATOM   1010  H   GLU A 149     -26.933  -1.168  31.858  1.00  0.00           H  
ATOM   1011  N   PRO A 150     -29.444   1.517  30.249  1.00  0.00           N  
ATOM   1012  CA  PRO A 150     -29.740   1.693  28.829  1.00  0.00           C  
ATOM   1013  C   PRO A 150     -28.630   2.432  28.080  1.00  0.00           C  
ATOM   1014  O   PRO A 150     -27.994   3.354  28.591  1.00  0.00           O  
ATOM   1015  CB  PRO A 150     -31.056   2.488  28.828  1.00  0.00           C  
ATOM   1016  CEN PRO A 150     -30.843   2.474  30.600  1.00  0.00           X  
ATOM   1017  N   ALA A 151     -28.443   2.042  26.821  1.00  0.00           N  
ATOM   1018  CA  ALA A 151     -27.506   2.645  25.892  1.00  0.00           C  
ATOM   1019  C   ALA A 151     -27.934   4.079  25.528  1.00  0.00           C  
ATOM   1020  O   ALA A 151     -29.121   4.381  25.421  1.00  0.00           O  
ATOM   1021  CB  ALA A 151     -27.379   1.784  24.644  1.00  0.00           C  
ATOM   1022  CEN ALA A 151     -27.379   1.785  24.645  1.00  0.00           X  
ATOM   1023  H   ALA A 151     -29.056   1.332  26.450  1.00  0.00           H  
ATOM   1024  N   THR A 152     -26.968   4.960  25.285  1.00  0.00           N  
ATOM   1025  CA  THR A 152     -27.248   6.334  24.868  1.00  0.00           C  
ATOM   1026  C   THR A 152     -26.355   6.655  23.688  1.00  0.00           C  
ATOM   1027  O   THR A 152     -25.315   6.032  23.471  1.00  0.00           O  
ATOM   1028  CB  THR A 152     -27.006   7.355  25.995  1.00  0.00           C  
ATOM   1029  CEN THR A 152     -27.121   7.572  26.525  1.00  0.00           X  
ATOM   1030  H   THR A 152     -26.007   4.647  25.307  1.00  0.00           H  
ATOM   1031  N   SER A 153     -26.820   7.634  22.920  1.00  0.00           N  
ATOM   1032  CA  SER A 153     -26.164   8.184  21.744  1.00  0.00           C  
ATOM   1033  C   SER A 153     -24.922   8.975  22.171  1.00  0.00           C  
ATOM   1034  O   SER A 153     -24.931   9.665  23.188  1.00  0.00           O  
ATOM   1035  CB  SER A 153     -27.124   9.061  20.964  1.00  0.00           C  
ATOM   1036  CEN SER A 153     -27.528   9.412  20.869  1.00  0.00           X  
ATOM   1037  H   SER A 153     -27.598   8.160  23.290  1.00  0.00           H  
ATOM   1038  N   GLY A 154     -23.839   8.807  21.421  1.00  0.00           N  
ATOM   1039  CA  GLY A 154     -22.570   9.506  21.605  1.00  0.00           C  
ATOM   1040  C   GLY A 154     -22.389  10.592  20.550  1.00  0.00           C  
ATOM   1041  O   GLY A 154     -21.333  11.214  20.469  1.00  0.00           O  
ATOM   1042  CEN GLY A 154     -22.570   9.506  21.605  1.00  0.00           X  
ATOM   1043  H   GLY A 154     -23.863   8.052  20.752  1.00  0.00           H  
ATOM   1044  N   SER A 155     -23.409  10.777  19.709  1.00  0.00           N  
ATOM   1045  CA  SER A 155     -23.357  11.720  18.600  1.00  0.00           C  
ATOM   1046  C   SER A 155     -23.331  13.094  19.286  1.00  0.00           C  
ATOM   1047  O   SER A 155     -23.690  13.221  20.448  1.00  0.00           O  
ATOM   1048  CB  SER A 155     -24.540  11.564  17.665  1.00  0.00           C  
ATOM   1049  CEN SER A 155     -25.048  11.458  17.501  1.00  0.00           X  
ATOM   1050  H   SER A 155     -24.338  10.641  20.080  1.00  0.00           H  
ATOM   1051  N   GLU A 156     -22.761  14.143  18.722  1.00  0.00           N  
ATOM   1052  CA  GLU A 156     -22.105  14.084  17.440  1.00  0.00           C  
ATOM   1053  C   GLU A 156     -21.052  15.219  17.494  1.00  0.00           C  
ATOM   1054  O   GLU A 156     -21.336  16.304  17.988  1.00  0.00           O  
ATOM   1055  CB  GLU A 156     -23.094  14.261  16.285  1.00  0.00           C  
ATOM   1056  CEN GLU A 156     -24.042  13.592  15.038  1.00  0.00           X  
ATOM   1057  H   GLU A 156     -23.361  14.953  18.774  1.00  0.00           H  
ATOM   1058  N   THR A 157     -19.864  15.037  16.910  1.00  0.00           N  
ATOM   1059  CA  THR A 157     -18.870  16.131  16.880  1.00  0.00           C  
ATOM   1060  C   THR A 157     -18.842  16.723  15.462  1.00  0.00           C  
ATOM   1061  O   THR A 157     -18.573  15.990  14.509  1.00  0.00           O  
ATOM   1062  CB  THR A 157     -17.459  15.655  17.270  1.00  0.00           C  
ATOM   1063  CEN THR A 157     -17.083  15.421  17.651  1.00  0.00           X  
ATOM   1064  H   THR A 157     -19.789  14.331  16.190  1.00  0.00           H  
ATOM   1065  N   PRO A 158     -19.188  18.007  15.262  1.00  0.00           N  
ATOM   1066  CA  PRO A 158     -19.341  18.675  13.977  1.00  0.00           C  
ATOM   1067  C   PRO A 158     -17.928  18.849  13.425  1.00  0.00           C  
ATOM   1068  O   PRO A 158     -17.274  19.871  13.600  1.00  0.00           O  
ATOM   1069  CB  PRO A 158     -20.039  20.010  14.287  1.00  0.00           C  
ATOM   1070  CEN PRO A 158     -19.987  19.426  15.973  1.00  0.00           X  
ATOM   1071  N   GLY A 159     -17.375  17.772  12.900  1.00  0.00           N  
ATOM   1072  CA  GLY A 159     -16.051  17.856  12.293  1.00  0.00           C  
ATOM   1073  C   GLY A 159     -15.629  16.582  11.601  1.00  0.00           C  
ATOM   1074  O   GLY A 159     -15.036  16.656  10.539  1.00  0.00           O  
ATOM   1075  CEN GLY A 159     -16.051  17.856  12.293  1.00  0.00           X  
ATOM   1076  H   GLY A 159     -17.911  16.919  12.843  1.00  0.00           H  
ATOM   1077  N   MET A 160     -16.012  15.416  12.132  1.00  0.00           N  
ATOM   1078  CA  MET A 160     -15.601  14.131  11.558  1.00  0.00           C  
ATOM   1079  C   MET A 160     -16.219  13.931  10.171  1.00  0.00           C  
ATOM   1080  O   MET A 160     -15.508  13.551   9.260  1.00  0.00           O  
ATOM   1081  CB  MET A 160     -15.997  12.984  12.486  1.00  0.00           C  
ATOM   1082  CEN MET A 160     -15.333  11.777  13.573  1.00  0.00           X  
ATOM   1083  H   MET A 160     -16.576  15.424  12.972  1.00  0.00           H  
ATOM   1084  N   TYR A 161     -17.501  14.269   9.988  1.00  0.00           N  
ATOM   1085  CA  TYR A 161     -18.191  14.091   8.705  1.00  0.00           C  
ATOM   1086  C   TYR A 161     -17.573  14.900   7.555  1.00  0.00           C  
ATOM   1087  O   TYR A 161     -17.176  14.305   6.565  1.00  0.00           O  
ATOM   1088  CB  TYR A 161     -19.668  14.464   8.855  1.00  0.00           C  
ATOM   1089  CEN TYR A 161     -21.232  13.712   9.094  1.00  0.00           X  
ATOM   1090  H   TYR A 161     -18.032  14.620  10.772  1.00  0.00           H  
ATOM   1091  N   GLY A 162     -17.487  16.231   7.685  1.00  0.00           N  
ATOM   1092  CA  GLY A 162     -16.807  17.083   6.700  1.00  0.00           C  
ATOM   1093  C   GLY A 162     -15.373  16.613   6.488  1.00  0.00           C  
ATOM   1094  O   GLY A 162     -15.035  16.191   5.396  1.00  0.00           O  
ATOM   1095  CEN GLY A 162     -16.807  17.083   6.699  1.00  0.00           X  
ATOM   1096  H   GLY A 162     -17.752  16.652   8.563  1.00  0.00           H  
ATOM   1097  N   LYS A 163     -14.610  16.513   7.587  1.00  0.00           N  
ATOM   1098  CA  LYS A 163     -13.182  16.150   7.563  1.00  0.00           C  
ATOM   1099  C   LYS A 163     -12.886  14.914   6.719  1.00  0.00           C  
ATOM   1100  O   LYS A 163     -11.892  14.858   6.014  1.00  0.00           O  
ATOM   1101  CB  LYS A 163     -12.674  15.924   8.988  1.00  0.00           C  
ATOM   1102  CEN LYS A 163     -11.582  16.636  10.654  1.00  0.00           X  
ATOM   1103  H   LYS A 163     -15.023  16.743   8.479  1.00  0.00           H  
ATOM   1104  N   LEU A 164     -13.735  13.900   6.839  1.00  0.00           N  
ATOM   1105  CA  LEU A 164     -13.619  12.671   6.078  1.00  0.00           C  
ATOM   1106  C   LEU A 164     -13.730  12.897   4.569  1.00  0.00           C  
ATOM   1107  O   LEU A 164     -12.933  12.359   3.811  1.00  0.00           O  
ATOM   1108  CB  LEU A 164     -14.690  11.676   6.545  1.00  0.00           C  
ATOM   1109  CEN LEU A 164     -14.635  10.428   7.446  1.00  0.00           X  
ATOM   1110  H   LEU A 164     -14.494  13.993   7.501  1.00  0.00           H  
ATOM   1111  N   ASN A 165     -14.721  13.684   4.148  1.00  0.00           N  
ATOM   1112  CA  ASN A 165     -14.944  13.938   2.733  1.00  0.00           C  
ATOM   1113  C   ASN A 165     -13.809  14.777   2.155  1.00  0.00           C  
ATOM   1114  O   ASN A 165     -13.354  14.452   1.067  1.00  0.00           O  
ATOM   1115  CB  ASN A 165     -16.280  14.615   2.492  1.00  0.00           C  
ATOM   1116  CEN ASN A 165     -17.268  14.339   2.271  1.00  0.00           X  
ATOM   1117  H   ASN A 165     -15.226  14.241   4.819  1.00  0.00           H  
ATOM   1118  N   ASP A 166     -13.314  15.769   2.901  1.00  0.00           N  
ATOM   1119  CA  ASP A 166     -12.238  16.657   2.450  1.00  0.00           C  
ATOM   1120  C   ASP A 166     -10.928  15.860   2.278  1.00  0.00           C  
ATOM   1121  O   ASP A 166     -10.270  15.946   1.245  1.00  0.00           O  
ATOM   1122  CB  ASP A 166     -12.039  17.809   3.438  1.00  0.00           C  
ATOM   1123  CEN ASP A 166     -12.299  18.785   3.568  1.00  0.00           X  
ATOM   1124  H   ASP A 166     -13.761  15.996   3.776  1.00  0.00           H  
ATOM   1125  N   LEU A 167     -10.622  14.970   3.230  1.00  0.00           N  
ATOM   1126  CA  LEU A 167      -9.439  14.111   3.163  1.00  0.00           C  
ATOM   1127  C   LEU A 167      -9.482  13.117   1.995  1.00  0.00           C  
ATOM   1128  O   LEU A 167      -8.498  12.938   1.277  1.00  0.00           O  
ATOM   1129  CB  LEU A 167      -9.277  13.356   4.488  1.00  0.00           C  
ATOM   1130  CEN LEU A 167      -8.337  13.550   5.693  1.00  0.00           X  
ATOM   1131  H   LEU A 167     -11.169  14.974   4.078  1.00  0.00           H  
ATOM   1132  N   LEU A 168     -10.611  12.423   1.817  1.00  0.00           N  
ATOM   1133  CA  LEU A 168     -10.770  11.460   0.731  1.00  0.00           C  
ATOM   1134  C   LEU A 168     -10.619  12.138  -0.638  1.00  0.00           C  
ATOM   1135  O   LEU A 168      -9.893  11.628  -1.489  1.00  0.00           O  
ATOM   1136  CB  LEU A 168     -12.133  10.764   0.840  1.00  0.00           C  
ATOM   1137  CEN LEU A 168     -12.557   9.363   1.319  1.00  0.00           X  
ATOM   1138  H   LEU A 168     -11.396  12.634   2.415  1.00  0.00           H  
ATOM   1139  N   GLU A 169     -11.300  13.263  -0.851  1.00  0.00           N  
ATOM   1140  CA  GLU A 169     -11.287  14.012  -2.109  1.00  0.00           C  
ATOM   1141  C   GLU A 169      -9.872  14.485  -2.455  1.00  0.00           C  
ATOM   1142  O   GLU A 169      -9.423  14.267  -3.583  1.00  0.00           O  
ATOM   1143  CB  GLU A 169     -12.238  15.208  -2.032  1.00  0.00           C  
ATOM   1144  CEN GLU A 169     -13.749  15.917  -2.374  1.00  0.00           X  
ATOM   1145  H   GLU A 169     -11.791  13.682  -0.076  1.00  0.00           H  
ATOM   1146  N   ASP A 170      -9.144  15.022  -1.474  1.00  0.00           N  
ATOM   1147  CA  ASP A 170      -7.765  15.466  -1.654  1.00  0.00           C  
ATOM   1148  C   ASP A 170      -6.852  14.293  -2.037  1.00  0.00           C  
ATOM   1149  O   ASP A 170      -6.076  14.363  -2.988  1.00  0.00           O  
ATOM   1150  CB  ASP A 170      -7.252  16.144  -0.382  1.00  0.00           C  
ATOM   1151  CEN ASP A 170      -7.126  17.073   0.016  1.00  0.00           X  
ATOM   1152  H   ASP A 170      -9.593  15.233  -0.596  1.00  0.00           H  
ATOM   1153  N   LEU A 171      -7.003  13.135  -1.399  1.00  0.00           N  
ATOM   1154  CA  LEU A 171      -6.208  11.949  -1.735  1.00  0.00           C  
ATOM   1155  C   LEU A 171      -6.445  11.470  -3.181  1.00  0.00           C  
ATOM   1156  O   LEU A 171      -5.500  11.188  -3.929  1.00  0.00           O  
ATOM   1157  CB  LEU A 171      -6.521  10.819  -0.746  1.00  0.00           C  
ATOM   1158  CEN LEU A 171      -5.759  10.249   0.465  1.00  0.00           X  
ATOM   1159  H   LEU A 171      -7.649  13.101  -0.622  1.00  0.00           H  
ATOM   1160  N   GLN A 172      -7.705  11.425  -3.620  1.00  0.00           N  
ATOM   1161  CA  GLN A 172      -8.057  11.036  -4.985  1.00  0.00           C  
ATOM   1162  C   GLN A 172      -7.481  11.985  -6.034  1.00  0.00           C  
ATOM   1163  O   GLN A 172      -6.992  11.537  -7.076  1.00  0.00           O  
ATOM   1164  CB  GLN A 172      -9.579  10.973  -5.138  1.00  0.00           C  
ATOM   1165  CEN GLN A 172     -10.959   9.906  -5.173  1.00  0.00           X  
ATOM   1166  H   GLN A 172      -8.431  11.749  -2.999  1.00  0.00           H  
ATOM   1167  N   GLU A 173      -7.552  13.289  -5.810  1.00  0.00           N  
ATOM   1168  CA  GLU A 173      -7.011  14.278  -6.730  1.00  0.00           C  
ATOM   1169  C   GLU A 173      -5.478  14.162  -6.832  1.00  0.00           C  
ATOM   1170  O   GLU A 173      -4.956  14.147  -7.953  1.00  0.00           O  
ATOM   1171  CB  GLU A 173      -7.412  15.686  -6.286  1.00  0.00           C  
ATOM   1172  CEN GLU A 173      -8.435  17.042  -6.423  1.00  0.00           X  
ATOM   1173  H   GLU A 173      -7.970  13.625  -4.952  1.00  0.00           H  
ATOM   1174  N   VAL A 174      -4.759  13.900  -5.727  1.00  0.00           N  
ATOM   1175  CA  VAL A 174      -3.287  13.735  -5.718  1.00  0.00           C  
ATOM   1176  C   VAL A 174      -2.897  12.471  -6.492  1.00  0.00           C  
ATOM   1177  O   VAL A 174      -1.923  12.505  -7.247  1.00  0.00           O  
ATOM   1178  CB  VAL A 174      -2.723  13.646  -4.287  1.00  0.00           C  
ATOM   1179  CEN VAL A 174      -2.348  13.982  -3.817  1.00  0.00           X  
ATOM   1180  H   VAL A 174      -5.263  13.826  -4.853  1.00  0.00           H  
ATOM   1181  N   LEU A 175      -3.669  11.381  -6.372  1.00  0.00           N  
ATOM   1182  CA  LEU A 175      -3.426  10.136  -7.118  1.00  0.00           C  
ATOM   1183  C   LEU A 175      -3.611  10.315  -8.629  1.00  0.00           C  
ATOM   1184  O   LEU A 175      -2.763   9.903  -9.424  1.00  0.00           O  
ATOM   1185  CB  LEU A 175      -4.355   9.029  -6.604  1.00  0.00           C  
ATOM   1186  CEN LEU A 175      -4.123   7.809  -5.693  1.00  0.00           X  
ATOM   1187  H   LEU A 175      -4.424  11.412  -5.704  1.00  0.00           H  
ATOM   1188  N   LYS A 176      -4.712  10.950  -9.055  1.00  0.00           N  
ATOM   1189  CA  LYS A 176      -4.983  11.177 -10.483  1.00  0.00           C  
ATOM   1190  C   LYS A 176      -3.891  12.021 -11.121  1.00  0.00           C  
ATOM   1191  O   LYS A 176      -3.425  11.677 -12.206  1.00  0.00           O  
ATOM   1192  CB  LYS A 176      -6.342  11.851 -10.677  1.00  0.00           C  
ATOM   1193  CEN LYS A 176      -8.376  11.695 -11.239  1.00  0.00           X  
ATOM   1194  H   LYS A 176      -5.360  11.287  -8.356  1.00  0.00           H  
ATOM   1195  N   ASN A 177      -3.491  13.116 -10.483  1.00  0.00           N  
ATOM   1196  CA  ASN A 177      -2.411  13.955 -10.975  1.00  0.00           C  
ATOM   1197  C   ASN A 177      -1.112  13.158 -11.088  1.00  0.00           C  
ATOM   1198  O   ASN A 177      -0.684  12.891 -12.203  1.00  0.00           O  
ATOM   1199  CB  ASN A 177      -2.210  15.175 -10.095  1.00  0.00           C  
ATOM   1200  CEN ASN A 177      -2.541  16.170 -10.050  1.00  0.00           X  
ATOM   1201  H   ASN A 177      -3.948  13.367  -9.618  1.00  0.00           H  
ATOM   1202  N   LEU A 178      -0.566  12.621  -9.994  1.00  0.00           N  
ATOM   1203  CA  LEU A 178       0.718  11.917 -10.005  1.00  0.00           C  
ATOM   1204  C   LEU A 178       0.754  10.788 -11.056  1.00  0.00           C  
ATOM   1205  O   LEU A 178       1.771  10.591 -11.723  1.00  0.00           O  
ATOM   1206  CB  LEU A 178       1.013  11.355  -8.609  1.00  0.00           C  
ATOM   1207  CEN LEU A 178       1.954  11.809  -7.477  1.00  0.00           X  
ATOM   1208  H   LEU A 178      -1.042  12.726  -9.111  1.00  0.00           H  
ATOM   1209  N   HIS A 179      -0.377  10.124 -11.300  1.00  0.00           N  
ATOM   1210  CA  HIS A 179      -0.490   9.068 -12.309  1.00  0.00           C  
ATOM   1211  C   HIS A 179      -0.184   9.542 -13.740  1.00  0.00           C  
ATOM   1212  O   HIS A 179       0.479   8.833 -14.500  1.00  0.00           O  
ATOM   1213  CB  HIS A 179      -1.893   8.454 -12.264  1.00  0.00           C  
ATOM   1214  CEN HIS A 179      -2.551   7.349 -11.651  1.00  0.00           X  
ATOM   1215  H   HIS A 179      -1.171  10.306 -10.702  1.00  0.00           H  
ATOM   1216  N   LYS A 180      -0.637  10.738 -14.141  1.00  0.00           N  
ATOM   1217  CA  LYS A 180      -0.325  11.294 -15.471  1.00  0.00           C  
ATOM   1218  C   LYS A 180       1.073  11.936 -15.485  1.00  0.00           C  
ATOM   1219  O   LYS A 180       1.821  11.735 -16.446  1.00  0.00           O  
ATOM   1220  CB  LYS A 180      -1.381  12.320 -15.885  1.00  0.00           C  
ATOM   1221  CEN LYS A 180      -3.072  12.803 -17.061  1.00  0.00           X  
ATOM   1222  H   LYS A 180      -1.099  11.323 -13.457  1.00  0.00           H  
ATOM   1223  N   ASN A 181       1.448  12.653 -14.424  1.00  0.00           N  
ATOM   1224  CA  ASN A 181       2.682  13.451 -14.347  1.00  0.00           C  
ATOM   1225  C   ASN A 181       3.933  12.657 -14.676  1.00  0.00           C  
ATOM   1226  O   ASN A 181       4.868  13.221 -15.251  1.00  0.00           O  
ATOM   1227  CB  ASN A 181       2.836  14.089 -12.979  1.00  0.00           C  
ATOM   1228  CEN ASN A 181       2.587  14.992 -12.505  1.00  0.00           X  
ATOM   1229  H   ASN A 181       0.763  12.784 -13.692  1.00  0.00           H  
ATOM   1230  N   ASP A 182       3.925  11.355 -14.390  1.00  0.00           N  
ATOM   1231  CA  ASP A 182       5.060  10.468 -14.634  1.00  0.00           C  
ATOM   1232  C   ASP A 182       5.595  10.607 -16.080  1.00  0.00           C  
ATOM   1233  O   ASP A 182       6.795  10.475 -16.347  1.00  0.00           O  
ATOM   1234  CB  ASP A 182       4.663   9.017 -14.354  1.00  0.00           C  
ATOM   1235  CEN ASP A 182       4.717   8.318 -13.615  1.00  0.00           X  
ATOM   1236  H   ASP A 182       3.110  10.968 -13.929  1.00  0.00           H  
ATOM   1237  N   ARG A 183       4.723  10.997 -17.028  1.00  0.00           N  
ATOM   1238  CA  ARG A 183       5.091  11.220 -18.431  1.00  0.00           C  
ATOM   1239  C   ARG A 183       6.161  12.283 -18.683  1.00  0.00           C  
ATOM   1240  O   ARG A 183       6.990  12.040 -19.561  1.00  0.00           O  
ATOM   1241  CB  ARG A 183       3.856  11.512 -19.270  1.00  0.00           C  
ATOM   1242  CEN ARG A 183       1.901  11.166 -20.756  1.00  0.00           X  
ATOM   1243  H   ARG A 183       3.764  11.125 -16.741  1.00  0.00           H  
ATOM   1244  N   SER A 184       6.187  13.424 -17.982  1.00  0.00           N  
ATOM   1245  CA  SER A 184       7.232  14.450 -18.194  1.00  0.00           C  
ATOM   1246  C   SER A 184       8.140  14.791 -17.008  1.00  0.00           C  
ATOM   1247  O   SER A 184       9.273  15.172 -17.259  1.00  0.00           O  
ATOM   1248  CB  SER A 184       6.565  15.725 -18.673  1.00  0.00           C  
ATOM   1249  CEN SER A 184       6.192  16.118 -18.715  1.00  0.00           X  
ATOM   1250  H   SER A 184       5.371  13.671 -17.442  1.00  0.00           H  
ATOM   1251  N   GLY A 185       7.718  14.594 -15.754  1.00  0.00           N  
ATOM   1252  CA  GLY A 185       8.529  14.891 -14.561  1.00  0.00           C  
ATOM   1253  C   GLY A 185       8.608  16.370 -14.126  1.00  0.00           C  
ATOM   1254  O   GLY A 185       7.822  17.193 -14.575  1.00  0.00           O  
ATOM   1255  CEN GLY A 185       8.529  14.891 -14.560  1.00  0.00           X  
ATOM   1256  H   GLY A 185       6.845  14.101 -15.627  1.00  0.00           H  
ATOM   1257  N   LYS A 186       9.687  16.705 -13.403  1.00  0.00           N  
ATOM   1258  CA  LYS A 186      10.064  18.013 -12.805  1.00  0.00           C  
ATOM   1259  C   LYS A 186       9.003  18.773 -12.009  1.00  0.00           C  
ATOM   1260  O   LYS A 186       8.555  18.215 -11.014  1.00  0.00           O  
ATOM   1261  CB  LYS A 186      10.571  18.937 -13.913  1.00  0.00           C  
ATOM   1262  CEN LYS A 186      12.205  19.825 -14.922  1.00  0.00           X  
ATOM   1263  H   LYS A 186      10.358  15.965 -13.266  1.00  0.00           H  
ATOM   1264  N   ASP A 187       8.551  19.952 -12.425  1.00  0.00           N  
ATOM   1265  CA  ASP A 187       7.612  20.714 -11.575  1.00  0.00           C  
ATOM   1266  C   ASP A 187       6.592  19.828 -10.845  1.00  0.00           C  
ATOM   1267  O   ASP A 187       6.654  19.632  -9.637  1.00  0.00           O  
ATOM   1268  CB  ASP A 187       6.870  21.755 -12.416  1.00  0.00           C  
ATOM   1269  CEN ASP A 187       6.915  22.743 -12.660  1.00  0.00           X  
ATOM   1270  H   ASP A 187       9.065  20.448 -13.136  1.00  0.00           H  
ATOM   1271  N   ASN A 188       5.718  19.181 -11.600  1.00  0.00           N  
ATOM   1272  CA  ASN A 188       4.601  18.449 -11.026  1.00  0.00           C  
ATOM   1273  C   ASN A 188       5.016  17.399  -9.968  1.00  0.00           C  
ATOM   1274  O   ASN A 188       4.226  17.083  -9.079  1.00  0.00           O  
ATOM   1275  CB  ASN A 188       3.790  17.786 -12.125  1.00  0.00           C  
ATOM   1276  CEN ASN A 188       2.968  18.014 -12.736  1.00  0.00           X  
ATOM   1277  H   ASN A 188       5.718  19.380 -12.589  1.00  0.00           H  
ATOM   1278  N   ILE A 189       6.194  16.766 -10.079  1.00  0.00           N  
ATOM   1279  CA  ILE A 189       6.601  15.721  -9.114  1.00  0.00           C  
ATOM   1280  C   ILE A 189       6.764  16.345  -7.726  1.00  0.00           C  
ATOM   1281  O   ILE A 189       6.374  15.729  -6.743  1.00  0.00           O  
ATOM   1282  CB  ILE A 189       7.916  15.032  -9.520  1.00  0.00           C  
ATOM   1283  CEN ILE A 189       8.357  14.226 -10.107  1.00  0.00           X  
ATOM   1284  H   ILE A 189       6.873  17.122 -10.738  1.00  0.00           H  
ATOM   1285  N   HIS A 190       7.266  17.582  -7.660  1.00  0.00           N  
ATOM   1286  CA  HIS A 190       7.450  18.299  -6.395  1.00  0.00           C  
ATOM   1287  C   HIS A 190       6.111  18.616  -5.719  1.00  0.00           C  
ATOM   1288  O   HIS A 190       5.939  18.319  -4.541  1.00  0.00           O  
ATOM   1289  CB  HIS A 190       8.237  19.594  -6.624  1.00  0.00           C  
ATOM   1290  CEN HIS A 190       9.587  20.044  -6.552  1.00  0.00           X  
ATOM   1291  H   HIS A 190       7.427  18.093  -8.516  1.00  0.00           H  
ATOM   1292  N   ASP A 191       5.149  19.175  -6.459  1.00  0.00           N  
ATOM   1293  CA  ASP A 191       3.830  19.499  -5.909  1.00  0.00           C  
ATOM   1294  C   ASP A 191       3.083  18.234  -5.463  1.00  0.00           C  
ATOM   1295  O   ASP A 191       2.452  18.231  -4.410  1.00  0.00           O  
ATOM   1296  CB  ASP A 191       2.997  20.267  -6.938  1.00  0.00           C  
ATOM   1297  CEN ASP A 191       2.739  21.221  -7.182  1.00  0.00           X  
ATOM   1298  H   ASP A 191       5.353  19.454  -7.409  1.00  0.00           H  
ATOM   1299  N   VAL A 192       3.194  17.145  -6.232  1.00  0.00           N  
ATOM   1300  CA  VAL A 192       2.567  15.857  -5.896  1.00  0.00           C  
ATOM   1301  C   VAL A 192       3.147  15.288  -4.603  1.00  0.00           C  
ATOM   1302  O   VAL A 192       2.380  14.843  -3.761  1.00  0.00           O  
ATOM   1303  CB  VAL A 192       2.747  14.824  -7.024  1.00  0.00           C  
ATOM   1304  CEN VAL A 192       2.413  14.478  -7.518  1.00  0.00           X  
ATOM   1305  H   VAL A 192       3.772  17.208  -7.056  1.00  0.00           H  
ATOM   1306  N   ASP A 193       4.472  15.332  -4.427  1.00  0.00           N  
ATOM   1307  CA  ASP A 193       5.140  14.837  -3.217  1.00  0.00           C  
ATOM   1308  C   ASP A 193       4.706  15.627  -1.977  1.00  0.00           C  
ATOM   1309  O   ASP A 193       4.336  15.028  -0.970  1.00  0.00           O  
ATOM   1310  CB  ASP A 193       6.660  14.907  -3.378  1.00  0.00           C  
ATOM   1311  CEN ASP A 193       7.451  14.314  -3.626  1.00  0.00           X  
ATOM   1312  H   ASP A 193       5.054  15.707  -5.162  1.00  0.00           H  
ATOM   1313  N   ASN A 194       4.634  16.958  -2.073  1.00  0.00           N  
ATOM   1314  CA  ASN A 194       4.180  17.820  -0.976  1.00  0.00           C  
ATOM   1315  C   ASN A 194       2.734  17.528  -0.575  1.00  0.00           C  
ATOM   1316  O   ASN A 194       2.404  17.470   0.605  1.00  0.00           O  
ATOM   1317  CB  ASN A 194       4.333  19.288  -1.331  1.00  0.00           C  
ATOM   1318  CEN ASN A 194       5.047  20.049  -1.221  1.00  0.00           X  
ATOM   1319  H   ASN A 194       4.931  17.392  -2.936  1.00  0.00           H  
ATOM   1320  N   HIS A 195       1.857  17.341  -1.561  1.00  0.00           N  
ATOM   1321  CA  HIS A 195       0.467  17.030  -1.279  1.00  0.00           C  
ATOM   1322  C   HIS A 195       0.304  15.680  -0.577  1.00  0.00           C  
ATOM   1323  O   HIS A 195      -0.430  15.581   0.404  1.00  0.00           O  
ATOM   1324  CB  HIS A 195      -0.351  17.046  -2.575  1.00  0.00           C  
ATOM   1325  CEN HIS A 195      -1.163  17.959  -3.309  1.00  0.00           X  
ATOM   1326  H   HIS A 195       2.152  17.447  -2.518  1.00  0.00           H  
ATOM   1327  N   LEU A 196       1.050  14.661  -1.011  1.00  0.00           N  
ATOM   1328  CA  LEU A 196       1.040  13.347  -0.383  1.00  0.00           C  
ATOM   1329  C   LEU A 196       1.505  13.406   1.078  1.00  0.00           C  
ATOM   1330  O   LEU A 196       0.863  12.819   1.940  1.00  0.00           O  
ATOM   1331  CB  LEU A 196       1.922  12.382  -1.186  1.00  0.00           C  
ATOM   1332  CEN LEU A 196       1.598  11.245  -2.174  1.00  0.00           X  
ATOM   1333  H   LEU A 196       1.668  14.810  -1.795  1.00  0.00           H  
ATOM   1334  N   GLN A 197       2.574  14.155   1.375  1.00  0.00           N  
ATOM   1335  CA  GLN A 197       3.080  14.307   2.744  1.00  0.00           C  
ATOM   1336  C   GLN A 197       2.050  14.991   3.650  1.00  0.00           C  
ATOM   1337  O   GLN A 197       1.797  14.494   4.743  1.00  0.00           O  
ATOM   1338  CB  GLN A 197       4.382  15.113   2.747  1.00  0.00           C  
ATOM   1339  CEN GLN A 197       6.121  14.999   2.831  1.00  0.00           X  
ATOM   1340  H   GLN A 197       3.030  14.663   0.629  1.00  0.00           H  
ATOM   1341  N   ASN A 198       1.398  16.060   3.179  1.00  0.00           N  
ATOM   1342  CA  ASN A 198       0.381  16.761   3.973  1.00  0.00           C  
ATOM   1343  C   ASN A 198      -0.817  15.846   4.295  1.00  0.00           C  
ATOM   1344  O   ASN A 198      -1.252  15.789   5.438  1.00  0.00           O  
ATOM   1345  CB  ASN A 198      -0.093  18.020   3.270  1.00  0.00           C  
ATOM   1346  CEN ASN A 198       0.149  19.041   3.247  1.00  0.00           X  
ATOM   1347  H   ASN A 198       1.654  16.427   2.276  1.00  0.00           H  
ATOM   1348  N   VAL A 199      -1.272  15.041   3.324  1.00  0.00           N  
ATOM   1349  CA  VAL A 199      -2.383  14.083   3.508  1.00  0.00           C  
ATOM   1350  C   VAL A 199      -2.029  12.997   4.531  1.00  0.00           C  
ATOM   1351  O   VAL A 199      -2.847  12.653   5.387  1.00  0.00           O  
ATOM   1352  CB  VAL A 199      -2.773  13.407   2.180  1.00  0.00           C  
ATOM   1353  CEN VAL A 199      -3.263  13.375   1.696  1.00  0.00           X  
ATOM   1354  H   VAL A 199      -0.864  15.133   2.407  1.00  0.00           H  
ATOM   1355  N   ILE A 200      -0.819  12.433   4.470  1.00  0.00           N  
ATOM   1356  CA  ILE A 200      -0.356  11.408   5.424  1.00  0.00           C  
ATOM   1357  C   ILE A 200      -0.337  11.960   6.848  1.00  0.00           C  
ATOM   1358  O   ILE A 200      -0.807  11.280   7.767  1.00  0.00           O  
ATOM   1359  CB  ILE A 200       1.050  10.888   5.069  1.00  0.00           C  
ATOM   1360  CEN ILE A 200       1.611  10.166   4.476  1.00  0.00           X  
ATOM   1361  H   ILE A 200      -0.178  12.765   3.763  1.00  0.00           H  
ATOM   1362  N   GLU A 201       0.211  13.160   7.040  1.00  0.00           N  
ATOM   1363  CA  GLU A 201       0.266  13.826   8.342  1.00  0.00           C  
ATOM   1364  C   GLU A 201      -1.143  14.023   8.914  1.00  0.00           C  
ATOM   1365  O   GLU A 201      -1.383  13.694  10.076  1.00  0.00           O  
ATOM   1366  CB  GLU A 201       0.983  15.173   8.227  1.00  0.00           C  
ATOM   1367  CEN GLU A 201       2.389  16.117   8.410  1.00  0.00           X  
ATOM   1368  H   GLU A 201       0.557  13.672   6.241  1.00  0.00           H  
ATOM   1369  N   ASP A 202      -2.106  14.427   8.084  1.00  0.00           N  
ATOM   1370  CA  ASP A 202      -3.496  14.618   8.491  1.00  0.00           C  
ATOM   1371  C   ASP A 202      -4.164  13.315   8.942  1.00  0.00           C  
ATOM   1372  O   ASP A 202      -4.813  13.284   9.995  1.00  0.00           O  
ATOM   1373  CB  ASP A 202      -4.297  15.240   7.344  1.00  0.00           C  
ATOM   1374  CEN ASP A 202      -4.625  16.148   7.019  1.00  0.00           X  
ATOM   1375  H   ASP A 202      -1.841  14.749   7.163  1.00  0.00           H  
ATOM   1376  N   ILE A 203      -3.970  12.210   8.209  1.00  0.00           N  
ATOM   1377  CA  ILE A 203      -4.534  10.906   8.585  1.00  0.00           C  
ATOM   1378  C   ILE A 203      -3.957  10.472   9.920  1.00  0.00           C  
ATOM   1379  O   ILE A 203      -4.701  10.015  10.782  1.00  0.00           O  
ATOM   1380  CB  ILE A 203      -4.250   9.821   7.530  1.00  0.00           C  
ATOM   1381  CEN ILE A 203      -4.602   9.360   6.607  1.00  0.00           X  
ATOM   1382  H   ILE A 203      -3.372  12.284   7.397  1.00  0.00           H  
ATOM   1383  N   HIS A 204      -2.650  10.623  10.129  1.00  0.00           N  
ATOM   1384  CA  HIS A 204      -2.005  10.248  11.378  1.00  0.00           C  
ATOM   1385  C   HIS A 204      -2.583  10.995  12.586  1.00  0.00           C  
ATOM   1386  O   HIS A 204      -2.942  10.365  13.589  1.00  0.00           O  
ATOM   1387  CB  HIS A 204      -0.496  10.496  11.287  1.00  0.00           C  
ATOM   1388  CEN HIS A 204       0.684   9.766  10.966  1.00  0.00           X  
ATOM   1389  H   HIS A 204      -2.091  11.047   9.400  1.00  0.00           H  
ATOM   1390  N   ASP A 205      -2.769  12.305  12.482  1.00  0.00           N  
ATOM   1391  CA  ASP A 205      -3.311  13.138  13.552  1.00  0.00           C  
ATOM   1392  C   ASP A 205      -4.753  12.757  13.897  1.00  0.00           C  
ATOM   1393  O   ASP A 205      -5.126  12.698  15.077  1.00  0.00           O  
ATOM   1394  CB  ASP A 205      -3.240  14.616  13.160  1.00  0.00           C  
ATOM   1395  CEN ASP A 205      -2.650  15.436  13.294  1.00  0.00           X  
ATOM   1396  H   ASP A 205      -2.471  12.765  11.633  1.00  0.00           H  
ATOM   1397  N   PHE A 206      -5.571  12.427  12.895  1.00  0.00           N  
ATOM   1398  CA  PHE A 206      -6.941  11.970  13.093  1.00  0.00           C  
ATOM   1399  C   PHE A 206      -6.980  10.635  13.844  1.00  0.00           C  
ATOM   1400  O   PHE A 206      -7.730  10.494  14.811  1.00  0.00           O  
ATOM   1401  CB  PHE A 206      -7.655  11.840  11.746  1.00  0.00           C  
ATOM   1402  CEN PHE A 206      -8.654  12.685  10.844  1.00  0.00           X  
ATOM   1403  H   PHE A 206      -5.212  12.479  11.952  1.00  0.00           H  
ATOM   1404  N   MET A 207      -6.135   9.670  13.462  1.00  0.00           N  
ATOM   1405  CA  MET A 207      -6.035   8.358  14.103  1.00  0.00           C  
ATOM   1406  C   MET A 207      -5.609   8.493  15.557  1.00  0.00           C  
ATOM   1407  O   MET A 207      -6.150   7.807  16.427  1.00  0.00           O  
ATOM   1408  CB  MET A 207      -5.050   7.469  13.346  1.00  0.00           C  
ATOM   1409  CEN MET A 207      -4.960   6.054  12.312  1.00  0.00           X  
ATOM   1410  H   MET A 207      -5.516   9.879  12.692  1.00  0.00           H  
ATOM   1411  N   GLN A 208      -4.661   9.385  15.845  1.00  0.00           N  
ATOM   1412  CA  GLN A 208      -4.183   9.629  17.196  1.00  0.00           C  
ATOM   1413  C   GLN A 208      -5.289  10.224  18.074  1.00  0.00           C  
ATOM   1414  O   GLN A 208      -5.457   9.807  19.222  1.00  0.00           O  
ATOM   1415  CB  GLN A 208      -2.974  10.569  17.171  1.00  0.00           C  
ATOM   1416  CEN GLN A 208      -1.232  10.644  17.252  1.00  0.00           X  
ATOM   1417  H   GLN A 208      -4.212   9.870  15.082  1.00  0.00           H  
ATOM   1418  N   ALA A 209      -6.102  11.126  17.522  1.00  0.00           N  
ATOM   1419  CA  ALA A 209      -7.249  11.703  18.209  1.00  0.00           C  
ATOM   1420  C   ALA A 209      -8.310  10.641  18.548  1.00  0.00           C  
ATOM   1421  O   ALA A 209      -8.833  10.619  19.665  1.00  0.00           O  
ATOM   1422  CB  ALA A 209      -7.855  12.813  17.364  1.00  0.00           C  
ATOM   1423  CEN ALA A 209      -7.855  12.813  17.364  1.00  0.00           X  
ATOM   1424  H   ALA A 209      -5.897  11.445  16.585  1.00  0.00           H  
ATOM   1425  N   ALA A 210      -8.610   9.720  17.628  1.00  0.00           N  
ATOM   1426  CA  ALA A 210      -9.577   8.647  17.828  1.00  0.00           C  
ATOM   1427  C   ALA A 210      -9.115   7.671  18.923  1.00  0.00           C  
ATOM   1428  O   ALA A 210      -9.912   7.261  19.767  1.00  0.00           O  
ATOM   1429  CB  ALA A 210      -9.819   7.909  16.519  1.00  0.00           C  
ATOM   1430  CEN ALA A 210      -9.818   7.909  16.520  1.00  0.00           X  
ATOM   1431  H   ALA A 210      -8.162   9.789  16.724  1.00  0.00           H  
ATOM   1432  N   ALA A 211      -7.821   7.342  18.965  1.00  0.00           N  
ATOM   1433  CA  ALA A 211      -7.235   6.435  19.951  1.00  0.00           C  
ATOM   1434  C   ALA A 211      -7.244   7.048  21.359  1.00  0.00           C  
ATOM   1435  O   ALA A 211      -7.611   6.362  22.315  1.00  0.00           O  
ATOM   1436  CB  ALA A 211      -5.818   6.061  19.540  1.00  0.00           C  
ATOM   1437  CEN ALA A 211      -5.819   6.061  19.541  1.00  0.00           X  
ATOM   1438  H   ALA A 211      -7.212   7.732  18.263  1.00  0.00           H  
ATOM   1439  N   ALA A 212      -6.914   8.337  21.498  1.00  0.00           N  
ATOM   1440  CA  ALA A 212      -6.906   9.029  22.785  1.00  0.00           C  
ATOM   1441  C   ALA A 212      -8.331   9.166  23.349  1.00  0.00           C  
ATOM   1442  O   ALA A 212      -8.563   8.835  24.511  1.00  0.00           O  
ATOM   1443  CB  ALA A 212      -6.249  10.394  22.643  1.00  0.00           C  
ATOM   1444  CEN ALA A 212      -6.249  10.393  22.643  1.00  0.00           X  
ATOM   1445  H   ALA A 212      -6.651   8.861  20.678  1.00  0.00           H  
ATOM   1446  N   ALA A 213      -9.308   9.526  22.514  1.00  0.00           N  
ATOM   1447  CA  ALA A 213     -10.717   9.598  22.906  1.00  0.00           C  
ATOM   1448  C   ALA A 213     -11.242   8.271  23.493  1.00  0.00           C  
ATOM   1449  O   ALA A 213     -11.872   8.257  24.554  1.00  0.00           O  
ATOM   1450  CB  ALA A 213     -11.562  10.017  21.711  1.00  0.00           C  
ATOM   1451  CEN ALA A 213     -11.562  10.016  21.712  1.00  0.00           X  
ATOM   1452  H   ALA A 213      -9.057   9.817  21.580  1.00  0.00           H  
ATOM   1453  N   ALA A 214     -10.974   7.140  22.833  1.00  0.00           N  
ATOM   1454  CA  ALA A 214     -11.443   5.825  23.258  1.00  0.00           C  
ATOM   1455  C   ALA A 214     -10.917   5.437  24.652  1.00  0.00           C  
ATOM   1456  O   ALA A 214     -11.689   4.922  25.460  1.00  0.00           O  
ATOM   1457  CB  ALA A 214     -11.044   4.779  22.228  1.00  0.00           C  
ATOM   1458  CEN ALA A 214     -11.044   4.779  22.229  1.00  0.00           X  
ATOM   1459  H   ALA A 214     -10.442   7.207  21.976  1.00  0.00           H  
ATOM   1460  N   ASN A 215      -9.642   5.702  24.951  1.00  0.00           N  
ATOM   1461  CA  ASN A 215      -9.022   5.385  26.238  1.00  0.00           C  
ATOM   1462  C   ASN A 215      -9.559   6.227  27.398  1.00  0.00           C  
ATOM   1463  O   ASN A 215      -9.764   5.677  28.473  1.00  0.00           O  
ATOM   1464  CB  ASN A 215      -7.513   5.529  26.158  1.00  0.00           C  
ATOM   1465  CEN ASN A 215      -6.681   4.928  25.941  1.00  0.00           X  
ATOM   1466  H   ASN A 215      -9.066   6.125  24.239  1.00  0.00           H  
ATOM   1467  N   CYS A 216      -9.917   7.496  27.183  1.00  0.00           N  
ATOM   1468  CA  CYS A 216     -10.717   8.274  28.138  1.00  0.00           C  
ATOM   1469  C   CYS A 216     -12.068   7.610  28.497  1.00  0.00           C  
ATOM   1470  O   CYS A 216     -12.425   7.547  29.670  1.00  0.00           O  
ATOM   1471  CB  CYS A 216     -10.951   9.575  27.370  1.00  0.00           C  
ATOM   1472  CEN CYS A 216     -10.547  10.507  27.515  1.00  0.00           X  
ATOM   1473  H   CYS A 216      -9.584   7.961  26.351  1.00  0.00           H  
ATOM   1474  N   ARG A 217     -12.845   7.151  27.505  1.00  0.00           N  
ATOM   1475  CA  ARG A 217     -14.163   6.516  27.666  1.00  0.00           C  
ATOM   1476  C   ARG A 217     -14.134   5.183  28.443  1.00  0.00           C  
ATOM   1477  O   ARG A 217     -15.097   4.913  29.162  1.00  0.00           O  
ATOM   1478  CB  ARG A 217     -14.855   6.339  26.322  1.00  0.00           C  
ATOM   1479  CEN ARG A 217     -16.314   6.779  24.365  1.00  0.00           X  
ATOM   1480  H   ARG A 217     -12.482   7.240  26.567  1.00  0.00           H  
ATOM   1481  N   LYS A 218     -13.102   4.349  28.259  1.00  0.00           N  
ATOM   1482  CA  LYS A 218     -12.871   3.095  29.006  1.00  0.00           C  
ATOM   1483  C   LYS A 218     -12.944   3.362  30.500  1.00  0.00           C  
ATOM   1484  O   LYS A 218     -13.456   2.462  31.198  1.00  0.00           O  
ATOM   1485  CB  LYS A 218     -11.518   2.478  28.648  1.00  0.00           C  
ATOM   1486  CEN LYS A 218     -10.423   0.984  27.625  1.00  0.00           X  
ATOM   1487  H   LYS A 218     -12.285   4.719  27.794  1.00  0.00           H  
TER                                                                             
# All scores below are weighted scores, not raw scores.
#BEGIN_POSE_ENERGIES_TABLE ./minmover_pdb/pose_19.pdb
label vdw cenpack pair env cbeta hs_pair ss_pair sheet total
weights 1 0.5 1 1 0.25 1 1 1 NA
pose 0.2097 -5.44485 -10.5566 -6.64948 12.3187 0 0 0 -10.1225
MET:NtermProteinFull_1 0 -0.20616 -0.2198 0.25591 0.03514 0 0 0 -0.13491
TYR_2 0 -0.16912 0.13102 0.25389 0.04288 0 0 0 0.25867
GLY_3 0 -0.04221 0.01537 -0.0429 0.04345 0 0 0 -0.0263
LYS_4 0 0.01353 0.1922 -0.77863 0.0693 0 0 0 -0.50359
LEU_5 0 -0.2939 -0.4659 -0.19483 0.0366 0 0 0 -0.91803
ASN_6 0 0.05072 -0.03529 -0.32173 0.06902 0 0 0 -0.23728
ASP_7 0 -0.02477 0.07861 -0.52292 0.0697 0 0 0 -0.39938
LEU_8 0 -0.17065 -0.13861 0.4149 0.04365 0 0 0 0.14929
LEU_9 0 -0.3776 -0.6128 -0.06582 0.0366 0 0 0 -1.01962
GLU_10 0 -0.03096 -0.02753 -0.82678 0.06947 0 0 0 -0.81581
ASP_11 0 -0.03854 0.00667 -0.47618 0.06899 0 0 0 -0.43906
LEU_12 0 0.31966 -0.31321 -0.30366 0.04458 0 0 0 -0.25264
GLN_13 0 -0.17182 0.0223 -0.3291 0.06908 0 0 0 -0.40954
GLU_14 0 -0.03311 0.0443 -1.00041 0.06954 0 0 0 -0.91969
VAL_15 0 -0.25389 -0.03754 0.33828 0.03519 0 0 0 0.08205
LEU_16 0 0.16763 -0.35237 -0.39148 0.04211 0 0 0 -0.53411
LYS_17 0 -0.0118 -0.2329 -0.68888 0.06947 0 0 0 -0.86411
ASN_18 0 -0.02381 -0.01865 -0.36221 0.06961 0 0 0 -0.33506
LEU_19 0 0.02871 0.6991 0.08126 0.03614 0 0 0 0.84522
HIS_D_20 0 -0.04613 0.13081 -0.18746 0.04083 0 0 0 -0.06194
LYS_21 0 -0.04211 -0.02833 -1.04927 0.07157 0 0 0 -1.04814
ASN_22 0 -0.01036 -0.08437 -0.24178 0.07034 0 0 0 -0.26617
ASP_23 0 -0.29664 -0.14521 0.34071 0.03493 0 0 0 -0.0662
ARG_24 0 -0.05751 0.01625 -0.7542 0.07203 0 0 0 -0.72343
SER_25 0 0.00351 -0.01294 -0.22078 0.03717 0 0 0 -0.19304
GLY_26 0 0.06572 -0.07089 -0.09146 0.04345 0 0 0 -0.05319
LYS_27 0 -0.02852 -0.01873 -0.96458 0.07347 0 0 0 -0.93836
ASP_28 0 -0.02106 -0.00751 -0.60822 0.07072 0 0 0 -0.56607
ASN_29 0 -0.0204 -0.1494 -0.24178 0.04278 0 0 0 -0.3688
ILE_30 0 -0.29319 0.67204 0.20907 0.03493 0 0 0 0.62285
HIS_D_31 0 -0.05224 -0.19536 0.06501 0.06921 0 0 0 -0.11338
ASP_32 0 0.02017 0.19219 -0.37876 0.06893 0 0 0 -0.09748
VAL_33 0 0.191 0.24662 -0.41511 0.04496 0 0 0 0.06746
ASP_34 0 0.40714 -0.86105 -0.03907 0.04283 0 0 0 -0.45015
ASN_35 0 -0.0025 0.00433 -0.36221 0.06894 0 0 0 -0.29143
HIS_36 0 -0.37011 0.22417 -0.11266 0.04288 0 0 0 -0.21572
LEU_37 0 -0.10889 -0.59609 -0.52948 0.03534 0 0 0 -1.19912
GLN_38 0 0.01883 -0.03312 -0.4142 0.06902 0 0 0 -0.35947
ASN_39 0 -0.08095 0.14298 -0.32173 0.06884 0 0 0 -0.19086
VAL_40 0 0.19857 -0.63023 -0.00525 0.0441 0 0 0 -0.39282
ILE_41 0 0.04741 -0.19662 -0.06945 0.03653 0 0 0 -0.18214
GLU_42 0 -0.06583 -0.02968 -0.60186 0.06893 0 0 0 -0.62844
ASP_43 0 -0.21768 0.44109 -0.42964 0.06908 0 0 0 -0.13716
ILE_44 0 -0.24898 -1.22537 -0.31819 0.03762 0 0 0 -1.75492
HIS_D_45 0 -0.11021 0.20526 -0.02241 0.06943 0 0 0 0.14207
ASP_46 0 -0.05301 0.05429 -0.52292 0.06894 0 0 0 -0.45271
PHE_47 0 -0.02494 -0.22827 -0.07541 0.04321 0 0 0 -0.2854
MET_48 0 0.14751 -0.50277 0.0106 0.05922 0 0 0 -0.28544
GLN_49 0 0.04945 0.11519 -0.55896 0.0693 0 0 0 -0.32502
ALA_50 0 -0.00899 -0.07598 0.15304 0.03496 0 0 0 0.10303
ALA_51 0 -0.20337 -0.17982 -0.01847 0.03504 0 0 0 -0.36662
ALA_52 0 0.07399 -0.12676 0.07904 0.03079 0 0 0 0.05707
ALA_53 0 -0.02274 -0.04985 0.28428 0.0356 0 0 0 0.24728
ALA_54 0 -0.1859 -0.03667 0.15304 0.03028 0 0 0 -0.03924
ALA_55 0 -0.13524 -0.07069 0.03291 0.03484 0 0 0 -0.13817
ASN_56 0 -0.04875 -0.03912 -0.13901 0.03498 0 0 0 -0.1919
CYS_57 0 -0.06588 -0.05085 1.81599 0.06956 0 0 0 1.76881
ARG_58 0 0.14562 0.44452 -0.17363 0.04266 0 0 0 0.45916
LYS_59 0 0.13179 -0.23386 -0.2228 0.03726 0 0 0 -0.28761
GLY_60 0 -0.15341 -0.08197 -0.0429 0.03634 0 0 0 -0.24194
SER_61 0 0.02872 -0.06891 -0.20705 0.04278 0 0 0 -0.20447
PRO_62 0.01943 -0.01788 -0.22989 -0.2658 0.03699 0 0 0 -0.45715
GLY_63 0 -0.11787 -0.00753 -0.0429 0.03681 0 0 0 -0.13149
SER_64 0 0.00438 0.00693 0.13063 0.04109 0 0 0 0.18301
PRO_65 0 0.00211 -0.13017 -0.12679 0.07212 0 0 0 -0.18274
ALA_66 0 -0.00371 0.06598 0.59025 0.04891 0 0 0 0.70144
GLY_67 0 0 0 0.91259 0.04183 0 0 0 0.95441
SER_68 0 0 0 0.13063 0.04957 0 0 0 0.1802
PRO_69 0 0 0 0.2123 0.04957 0 0 0 0.26186
THR_70 0 0 0 0.43096 0.07499 0 0 0 0.50594
SER_71 0 0 0 0.29023 0.07582 0 0 0 0.36605
THR_72 0 0 0 0.48779 0.07582 0 0 0 0.56361
GLU_73 0 0 0 -1.03403 0.07499 0 0 0 -0.95904
GLU_74 0 0 0 -0.93278 0.04957 0 0 0 -0.88321
GLY_75 0 0 0 0.91259 0.04957 0 0 0 0.96215
THR_76 0 0 0 0.48779 0.04957 0 0 0 0.53736
SER_77 0 0 0 0.29023 0.07499 0 0 0 0.36522
GLU_78 0 0 0 -1.01303 0.07573 0 0 0 -0.9373
SER_79 0 0 0 0.13063 0.07564 0 0 0 0.20627
ALA_80 0 0 0 0.89846 0.05522 0 0 0 0.95367
THR_81 0 0 0 0.48779 0.04957 0 0 0 0.53736
PRO_82 0 0 0 0.2123 0.07582 0 0 0 0.28812
GLU_83 0 0 0 -1.03403 0.07499 0 0 0 -0.95904
SER_84 0 0 0 0.13063 0.07508 0 0 0 0.20571
GLY_85 0 0 0 0.91259 0.04957 0 0 0 0.96215
PRO_86 0 0 0 0.51404 0.04957 0 0 0 0.5636
GLY_87 0 0 0 0.60923 0.04183 0 0 0 0.65106
THR_88 0 0 0 0.43096 0.04183 0 0 0 0.47278
SER_89 0 0 0 0.29023 0.04957 0 0 0 0.3398
THR_90 0 0 0 0.33798 0.07582 0 0 0 0.4138
GLU_91 0 0 0 -1.01303 0.07582 0 0 0 -0.93721
PRO_92 0 0 0 0.51404 0.07508 0 0 0 0.58912
SER_93 0 0 0 -0.0106 0.07499 0 0 0 0.06439
GLU_94 0 0 0 -1.01303 0.07551 0 0 0 -0.93753
GLY_95 0 0 0 0.91259 0.05922 0 0 0 0.9718
SER_96 0 0 0 -0.0106 0.07582 0 0 0 0.06522
ALA_97 0 0 0 0.77873 0.07582 0 0 0 0.85455
PRO_98 0 0 0 0.2123 0.04957 0 0 0 0.26186
GLY_99 0 0 0 0.60923 0.04883 0 0 0 0.65806
SER_100 0 0 0 -0.0106 0.04957 0 0 0 0.03897
PRO_101 0 0 0 0.51404 0.04957 0 0 0 0.5636
ALA_102 0 0 0 0.797 0.04957 0 0 0 0.84657
GLY_103 0 0 0 0.35201 0.04957 0 0 0 0.40158
SER_104 0 0 0 0.29023 0.04957 0 0 0 0.3398
PRO_105 0 0 0 0.51404 0.07582 0 0 0 0.58986
THR_106 0 0 0 0.33798 0.07582 0 0 0 0.4138
SER_107 0 0 0 0.13063 0.04957 0 0 0 0.1802
THR_108 0 0 0 0.43096 0.04957 0 0 0 0.48052
GLU_109 0.06276 0 0 -1.03403 0.07582 0 0 0 -0.89546
GLU_110 0.06276 0 0 -1.03403 0.04957 0 0 0 -0.92171
GLY_111 0 0 0 0.91259 0.07508 0 0 0 0.98767
THR_112 0 0 0 0.48779 0.07582 0 0 0 0.56361
SER_113 0 0 0 0.13063 0.07499 0 0 0 0.20562
THR_114 0 0 0 0.43096 0.07499 0 0 0 0.50594
GLU_115 0 0 0 -1.01303 0.07582 0 0 0 -0.93721
PRO_116 0 0 0 0.2123 0.07582 0 0 0 0.28812
SER_117 0 0 0 0.13063 0.07499 0 0 0 0.20562
GLU_118 0 0 0 -0.93278 0.07582 0 0 0 -0.85696
GLY_119 0 0 0 0.91259 0.04957 0 0 0 0.96215
SER_120 0 0 0 0.42873 0.04957 0 0 0 0.4783
ALA_121 0 0 0 0.89846 0.04957 0 0 0 0.94802
PRO_122 0 0 0 0.2123 0.04957 0 0 0 0.26186
GLY_123 0 0 0 0.91259 0.04957 0 0 0 0.96215
THR_124 0 0 0 0.43096 0.04957 0 0 0 0.48052
SER_125 0 0 0 0.13063 0.07582 0 0 0 0.20645
THR_126 0 0 0 0.33798 0.07499 0 0 0 0.41297
GLU_127 0 0 0 -1.01303 0.07582 0 0 0 -0.93721
PRO_128 0 0 0 0.2123 0.07582 0 0 0 0.28812
SER_129 0 0 0 0.13063 0.07508 0 0 0 0.20571
GLU_130 0 0 0 -1.03403 0.07582 0 0 0 -0.95821
GLY_131 0 0 0 0.91259 0.07582 0 0 0 0.98841
SER_132 0 0 0 0.29023 0.05764 0 0 0 0.34787
ALA_133 0 0 0 0.89846 0.05741 0 0 0 0.95587
PRO_134 0 0 0 0.2123 0.04957 0 0 0 0.26186
GLY_135 0 0 0 0.91259 0.04957 0 0 0 0.96215
THR_136 0 0 0 0.48779 0.04957 0 0 0 0.53736
SER_137 0 0 0 0.29023 0.04957 0 0 0 0.3398
GLU_138 0 0 0 -1.01303 0.07582 0 0 0 -0.93721
SER_139 0 0 0 0.29023 0.07506 0 0 0 0.36529
ALA_140 0 0 0 0.797 0.07414 0 0 0 0.87114
THR_141 5e-05 0 0 0.48779 0.06721 0 0 0 0.55505
PRO_142 5e-05 0 0 0.2123 0.07582 0 0 0 0.28816
GLU_143 0 0 0 -1.01303 0.07499 0 0 0 -0.93804
SER_144 0 0 0 0.13063 0.07508 0 0 0 0.20571
GLY_145 0 0 0 0.91259 0.04957 0 0 0 0.96215
PRO_146 0 -0.01997 -0.06652 0.2123 0.04883 0 0 0 0.17463
GLY_147 0 -0.04741 -0.01585 0.91259 0.04653 0 0 0 0.89586
SER_148 0 -0.06312 -0.03089 0.29023 0.07212 0 0 0 0.26834
GLU_149 0 -0.04578 0.05386 -0.4886 0.04456 0 0 0 -0.43597
PRO_150 0 0.04855 -0.13262 0.043 0.07268 0 0 0 0.03161
ALA_151 0 -0.13115 0.08913 0.20553 0.04518 0 0 0 0.20868
THR_152 0.01943 0.02388 -0.02707 -0.06501 0.04751 0 0 0 -0.00126
SER_153 0 -0.0576 -0.08103 -0.11629 0.03839 0 0 0 -0.21654
GLY_154 0 0.09391 -0.11858 -0.07965 0.03539 0 0 0 -0.06892
SER_155 0 0.02611 -0.10404 -0.18312 0.03956 0 0 0 -0.22148
GLU_156 0 -0.00021 -0.20943 -0.60186 0.07143 0 0 0 -0.74008
THR_157 0 -0.11934 0.09519 -0.06501 0.03723 0 0 0 -0.05193
PRO_158 0 0 0 0.043 0.04731 0 0 0 0.09031
GLY_159 0 -0.01452 0.05246 -0.0429 0.03415 0 0 0 0.02919
MET_160 0 0.23815 -0.17566 0.13971 0.06961 0 0 0 0.27182
TYR_161 0 -0.04211 -0.00532 0.85474 0.06961 0 0 0 0.87693
GLY_162 0 -0.02886 0.00141 0.0322 0.03634 0 0 0 0.0411
LYS_163 0 -0.1556 -0.18786 -0.51535 0.04277 0 0 0 -0.81605
LEU_164 0 0.03626 -0.07936 0.24309 0.06985 0 0 0 0.26984
ASN_165 0 -0.04114 -0.02658 -0.46336 0.06633 0 0 0 -0.46475
ASP_166 0 -0.04315 -0.05839 -0.47618 0.06956 0 0 0 -0.50817
LEU_167 0 -0.33696 -0.26091 0.24309 0.0359 0 0 0 -0.31887
LEU_168 0 -0.05723 -0.1061 0.4149 0.06928 0 0 0 0.32085
GLU_169 0 -0.03322 0.04749 -0.92601 0.06933 0 0 0 -0.84242
ASP_170 0 0.05188 -0.15922 -0.37876 0.06901 0 0 0 -0.4171
LEU_171 0 -0.05533 -0.60855 -0.39148 0.03673 0 0 0 -1.01863
GLN_172 0 -0.04363 0.0172 -0.3291 0.06897 0 0 0 -0.28656
GLU_173 0 -0.021 0.01745 -0.92601 0.06921 0 0 0 -0.86035
VAL_174 0 -0.3415 -0.29025 -0.27892 0.0366 0 0 0 -0.87408
LEU_175 0 0.2083 -0.04487 -0.50394 0.04514 0 0 0 -0.29538
LYS_176 0 0.02252 -0.10836 -0.60186 0.0693 0 0 0 -0.61841
ASN_177 0 0.06177 -0.12963 -0.19403 0.04262 0 0 0 -0.21926
LEU_178 0.02262 0.43524 -0.13427 -0.39148 0.03401 0 0 0 -0.03389
HIS_D_179 0 0.20902 -0.12132 -0.18746 0.03539 0 0 0 -0.06437
LYS_180 0 0.05183 -0.2452 -0.68888 0.06921 0 0 0 -0.81304
ASN_181 0 -0.2229 0.15571 0.12528 0.03211 0 0 0 0.0902
ASP_182 0 -0.02974 0.23452 0.72835 0.0361 0 0 0 0.96924
ARG_183 0 -0.21464 -0.0495 -0.43267 0.06956 0 0 0 -0.62725
SER_184 0 -0.00479 0.02569 -0.20705 0.07034 0 0 0 -0.11581
GLY_185 0 -0.24514 -0.15338 -0.07814 0.03498 0 0 0 -0.44168
LYS_186 0 -0.02023 -0.16138 -0.8715 0.07203 0 0 0 -0.98108
ASP_187 0 -0.00936 -0.0079 -0.56986 0.07072 0 0 0 -0.5164
ASN_188 0 0.02413 -0.18599 -0.19403 0.06893 0 0 0 -0.28696
ILE_189 0 -0.2507 0.2737 0.34575 0.03528 0 0 0 0.40404
HIS_D_190 0 -0.05756 -0.18905 0.06501 0.0693 0 0 0 -0.1123
ASP_191 0 0.07231 -0.00512 -0.37876 0.06921 0 0 0 -0.24236
VAL_192 0.02262 0.40603 0.49247 -0.35242 0.03624 0 0 0 0.60494
ASP_193 0 -0.10781 0.25993 -0.24167 0.06954 0 0 0 -0.02001
ASN_194 0 -0.059 0.0643 -0.36221 0.06893 0 0 0 -0.28798
HIS_195 0 0.08895 -0.22453 -0.06774 0.06908 0 0 0 -0.13424
LEU_196 0 -0.0149 -0.7034 -0.39148 0.03683 0 0 0 -1.07295
GLN_197 0 0.03376 -0.14132 -0.49415 0.06878 0 0 0 -0.53293
ASN_198 0 -0.00681 0.0017 -0.32173 0.06894 0 0 0 -0.2579
VAL_199 0 -0.33004 -0.28353 -0.10438 0.03732 0 0 0 -0.68064
ILE_200 0 -0.36073 -0.53238 0.34575 0.04483 0 0 0 -0.50253
GLU_201 0 -0.06636 -0.06848 -0.82678 0.0693 0 0 0 -0.89233
ASP_202 0 -0.10886 -0.01422 -0.31759 0.06919 0 0 0 -0.37148
ILE_203 0 -0.2914 -1.05164 -0.06945 0.03161 0 0 0 -1.38088
HIS_D_204 0 -0.15027 0.02534 -0.06774 0.06921 0 0 0 -0.12345
ASP_205 0 -0.02119 -0.06312 -0.47618 0.06894 0 0 0 -0.49155
PHE_206 0 -0.17717 -0.16675 0.24077 0.04399 0 0 0 -0.05917
MET_207 0 -0.08743 -0.29144 -0.05461 0.0366 0 0 0 -0.39688
GLN_208 0 -0.00399 -0.08853 -0.55896 0.06921 0 0 0 -0.58227
ALA_209 0 -0.07539 0.02198 0.15304 0.06263 0 0 0 0.16226
ALA_210 0 0.02347 -0.10804 -0.01847 0.03058 0 0 0 -0.07247
ALA_211 0 -0.21114 0.03813 0.15304 0.03319 0 0 0 0.01323
ALA_212 0 -0.04295 0.01411 0.28428 0.04168 0 0 0 0.29712
ALA_213 0 0.0971 0.09067 0.15304 0.03013 0 0 0 0.37094
ALA_214 0 -0.2087 0.19128 0.14698 0.03262 0 0 0 0.16218
ASN_215 0 0.00089 -0.06855 -0.36221 0.04456 0 0 0 -0.38531
CYS_216 0 0.00837 0.0522 1.70525 0.07212 0 0 0 1.83793
ARG_217 0 0.18724 -0.10709 -0.26954 0.06333 0 0 0 -0.12605
LYS:CtermProteinFull_218 0 0.03067 0.02108 -0.96458 0.07212 0 0 0 -0.84071
#END_POSE_ENERGIES_TABLE ./minmover_pdb/pose_19.pdb
