# Supplementary material for: Selection of a promiscuous minimalist cAMP phosphodiesterase from a library of de novo designed proteins
Source: Nat Chem. 2024 May 3;16(7):1200–8. doi: 10.1038/s41557-024-01490-4 (PMC11230910; doi:10.1038/s41557-024-01490-4)
Supplement: Supplementary file 3 — MD input files, scripts and final structures derived from MD, AlphaFold2, EMSfold and MultiSFold. [file 41557_2024_1490_MOESM3_ESM.zip › Computational_Data/4_MultiSFold/campase/pose_2.pdb]

ATOM      1  N   MET A   1      -5.685  -3.190  15.727  1.00  0.00           N  
ATOM      2  CA  MET A   1      -6.194  -2.453  14.552  1.00  0.00           C  
ATOM      3  C   MET A   1      -5.242  -1.342  14.148  1.00  0.00           C  
ATOM      4  O   MET A   1      -4.839  -1.359  13.005  1.00  0.00           O  
ATOM      5  CB  MET A   1      -7.577  -1.873  14.839  1.00  0.00           C  
ATOM      6  CEN MET A   1      -9.273  -2.040  14.422  1.00  0.00           X  
ATOM      7  H   MET A   1      -6.223  -3.221  16.569  1.00  0.00           H  
ATOM      8  N   TYR A   2      -4.794  -0.477  15.066  1.00  0.00           N  
ATOM      9  CA  TYR A   2      -3.916   0.651  14.716  1.00  0.00           C  
ATOM     10  C   TYR A   2      -2.546   0.277  14.107  1.00  0.00           C  
ATOM     11  O   TYR A   2      -2.302   0.650  12.975  1.00  0.00           O  
ATOM     12  CB  TYR A   2      -3.689   1.510  15.962  1.00  0.00           C  
ATOM     13  CEN TYR A   2      -4.292   2.969  16.722  1.00  0.00           X  
ATOM     14  H   TYR A   2      -5.228  -0.416  15.976  1.00  0.00           H  
ATOM     15  N   GLY A   3      -1.685  -0.475  14.814  1.00  0.00           N  
ATOM     16  CA  GLY A   3      -0.389  -0.931  14.271  1.00  0.00           C  
ATOM     17  C   GLY A   3      -0.511  -1.564  12.882  1.00  0.00           C  
ATOM     18  O   GLY A   3       0.051  -1.034  11.942  1.00  0.00           O  
ATOM     19  CEN GLY A   3      -0.389  -0.931  14.271  1.00  0.00           X  
ATOM     20  H   GLY A   3      -1.900  -0.695  15.776  1.00  0.00           H  
ATOM     21  N   LYS A   4      -1.375  -2.582  12.740  1.00  0.00           N  
ATOM     22  CA  LYS A   4      -1.643  -3.267  11.457  1.00  0.00           C  
ATOM     23  C   LYS A   4      -2.083  -2.329  10.332  1.00  0.00           C  
ATOM     24  O   LYS A   4      -1.712  -2.494   9.184  1.00  0.00           O  
ATOM     25  CB  LYS A   4      -2.707  -4.347  11.655  1.00  0.00           C  
ATOM     26  CEN LYS A   4      -3.188  -6.397  11.871  1.00  0.00           X  
ATOM     27  H   LYS A   4      -1.781  -2.982  13.575  1.00  0.00           H  
ATOM     28  N   LEU A   5      -2.933  -1.370  10.673  1.00  0.00           N  
ATOM     29  CA  LEU A   5      -3.310  -0.274   9.796  1.00  0.00           C  
ATOM     30  C   LEU A   5      -2.094   0.548   9.345  1.00  0.00           C  
ATOM     31  O   LEU A   5      -1.988   0.906   8.181  1.00  0.00           O  
ATOM     32  CB  LEU A   5      -4.332   0.626  10.503  1.00  0.00           C  
ATOM     33  CEN LEU A   5      -5.858   0.783  10.365  1.00  0.00           X  
ATOM     34  H   LEU A   5      -3.294  -1.376  11.618  1.00  0.00           H  
ATOM     35  N   ASN A   6      -1.189   0.843  10.278  1.00  0.00           N  
ATOM     36  CA  ASN A   6       0.048   1.544   9.970  1.00  0.00           C  
ATOM     37  C   ASN A   6       0.853   0.773   8.920  1.00  0.00           C  
ATOM     38  O   ASN A   6       1.212   1.364   7.914  1.00  0.00           O  
ATOM     39  CB  ASN A   6       0.881   1.776  11.217  1.00  0.00           C  
ATOM     40  CEN ASN A   6       1.011   2.522  11.943  1.00  0.00           X  
ATOM     41  H   ASN A   6      -1.259   0.407  11.185  1.00  0.00           H  
ATOM     42  N   ASP A   7       1.048  -0.535   9.122  1.00  0.00           N  
ATOM     43  CA  ASP A   7       1.865  -1.375   8.240  1.00  0.00           C  
ATOM     44  C   ASP A   7       1.262  -1.407   6.822  1.00  0.00           C  
ATOM     45  O   ASP A   7       1.938  -1.093   5.849  1.00  0.00           O  
ATOM     46  CB  ASP A   7       1.983  -2.794   8.803  1.00  0.00           C  
ATOM     47  CEN ASP A   7       2.622  -3.371   9.347  1.00  0.00           X  
ATOM     48  H   ASP A   7       0.687  -0.962   9.963  1.00  0.00           H  
ATOM     49  N   LEU A   8      -0.055  -1.629   6.716  1.00  0.00           N  
ATOM     50  CA  LEU A   8      -0.768  -1.636   5.441  1.00  0.00           C  
ATOM     51  C   LEU A   8      -0.694  -0.293   4.692  1.00  0.00           C  
ATOM     52  O   LEU A   8      -0.480  -0.253   3.481  1.00  0.00           O  
ATOM     53  CB  LEU A   8      -2.233  -2.024   5.679  1.00  0.00           C  
ATOM     54  CEN LEU A   8      -3.017  -3.332   5.458  1.00  0.00           X  
ATOM     55  H   LEU A   8      -0.549  -1.943   7.541  1.00  0.00           H  
ATOM     56  N   LEU A   9      -0.913   0.820   5.401  1.00  0.00           N  
ATOM     57  CA  LEU A   9      -0.771   2.153   4.818  1.00  0.00           C  
ATOM     58  C   LEU A   9       0.609   2.331   4.167  1.00  0.00           C  
ATOM     59  O   LEU A   9       0.695   2.857   3.060  1.00  0.00           O  
ATOM     60  CB  LEU A   9      -1.000   3.224   5.891  1.00  0.00           C  
ATOM     61  CEN LEU A   9      -2.186   4.159   6.200  1.00  0.00           X  
ATOM     62  H   LEU A   9      -1.125   0.726   6.384  1.00  0.00           H  
ATOM     63  N   GLU A  10       1.675   1.906   4.849  1.00  0.00           N  
ATOM     64  CA  GLU A  10       3.053   2.044   4.374  1.00  0.00           C  
ATOM     65  C   GLU A  10       3.269   1.279   3.068  1.00  0.00           C  
ATOM     66  O   GLU A  10       3.826   1.849   2.126  1.00  0.00           O  
ATOM     67  CB  GLU A  10       4.038   1.554   5.438  1.00  0.00           C  
ATOM     68  CEN GLU A  10       5.124   1.885   6.708  1.00  0.00           X  
ATOM     69  H   GLU A  10       1.529   1.370   5.692  1.00  0.00           H  
ATOM     70  N   ASP A  11       2.750   0.056   2.977  1.00  0.00           N  
ATOM     71  CA  ASP A  11       2.910  -0.802   1.806  1.00  0.00           C  
ATOM     72  C   ASP A  11       2.096  -0.266   0.622  1.00  0.00           C  
ATOM     73  O   ASP A  11       2.588  -0.132  -0.496  1.00  0.00           O  
ATOM     74  CB  ASP A  11       2.491  -2.238   2.132  1.00  0.00           C  
ATOM     75  CEN ASP A  11       2.898  -3.132   2.399  1.00  0.00           X  
ATOM     76  H   ASP A  11       2.311  -0.348   3.790  1.00  0.00           H  
ATOM     77  N   LEU A  12       0.869   0.196   0.858  1.00  0.00           N  
ATOM     78  CA  LEU A  12       0.036   0.777  -0.195  1.00  0.00           C  
ATOM     79  C   LEU A  12       0.661   2.041  -0.824  1.00  0.00           C  
ATOM     80  O   LEU A  12       0.758   2.168  -2.049  1.00  0.00           O  
ATOM     81  CB  LEU A  12      -1.353   1.098   0.370  1.00  0.00           C  
ATOM     82  CEN LEU A  12      -2.720   0.398   0.247  1.00  0.00           X  
ATOM     83  H   LEU A  12       0.487   0.070   1.785  1.00  0.00           H  
ATOM     84  N   GLN A  13       1.155   2.960   0.003  1.00  0.00           N  
ATOM     85  CA  GLN A  13       1.826   4.171  -0.471  1.00  0.00           C  
ATOM     86  C   GLN A  13       3.075   3.869  -1.303  1.00  0.00           C  
ATOM     87  O   GLN A  13       3.287   4.495  -2.347  1.00  0.00           O  
ATOM     88  CB  GLN A  13       2.210   5.057   0.717  1.00  0.00           C  
ATOM     89  CEN GLN A  13       1.749   6.458   1.651  1.00  0.00           X  
ATOM     90  H   GLN A  13       1.139   2.763   0.993  1.00  0.00           H  
ATOM     91  N   GLU A  14       3.929   2.955  -0.861  1.00  0.00           N  
ATOM     92  CA  GLU A  14       5.114   2.557  -1.610  1.00  0.00           C  
ATOM     93  C   GLU A  14       4.732   1.951  -2.975  1.00  0.00           C  
ATOM     94  O   GLU A  14       5.356   2.316  -3.979  1.00  0.00           O  
ATOM     95  CB  GLU A  14       5.943   1.560  -0.797  1.00  0.00           C  
ATOM     96  CEN GLU A  14       7.258   1.228   0.234  1.00  0.00           X  
ATOM     97  H   GLU A  14       3.732   2.467  -0.001  1.00  0.00           H  
ATOM     98  N   VAL A  15       3.638   1.177  -3.068  1.00  0.00           N  
ATOM     99  CA  VAL A  15       3.124   0.613  -4.338  1.00  0.00           C  
ATOM    100  C   VAL A  15       2.722   1.746  -5.287  1.00  0.00           C  
ATOM    101  O   VAL A  15       3.072   1.699  -6.467  1.00  0.00           O  
ATOM    102  CB  VAL A  15       1.913  -0.313  -4.114  1.00  0.00           C  
ATOM    103  CEN VAL A  15       1.706  -0.969  -4.134  1.00  0.00           X  
ATOM    104  H   VAL A  15       3.145   0.967  -2.210  1.00  0.00           H  
ATOM    105  N   LEU A  16       2.072   2.805  -4.781  1.00  0.00           N  
ATOM    106  CA  LEU A  16       1.695   3.981  -5.582  1.00  0.00           C  
ATOM    107  C   LEU A  16       2.914   4.735  -6.128  1.00  0.00           C  
ATOM    108  O   LEU A  16       2.956   5.119  -7.298  1.00  0.00           O  
ATOM    109  CB  LEU A  16       0.826   4.927  -4.743  1.00  0.00           C  
ATOM    110  CEN LEU A  16      -0.687   5.214  -4.723  1.00  0.00           X  
ATOM    111  H   LEU A  16       1.788   2.760  -3.812  1.00  0.00           H  
ATOM    112  N   LYS A  17       3.940   4.953  -5.296  1.00  0.00           N  
ATOM    113  CA  LYS A  17       5.167   5.640  -5.729  1.00  0.00           C  
ATOM    114  C   LYS A  17       5.883   4.864  -6.825  1.00  0.00           C  
ATOM    115  O   LYS A  17       6.367   5.477  -7.777  1.00  0.00           O  
ATOM    116  CB  LYS A  17       6.111   5.855  -4.545  1.00  0.00           C  
ATOM    117  CEN LYS A  17       6.947   7.169  -3.113  1.00  0.00           X  
ATOM    118  H   LYS A  17       3.858   4.608  -4.349  1.00  0.00           H  
ATOM    119  N   ASN A  18       5.962   3.542  -6.713  1.00  0.00           N  
ATOM    120  CA  ASN A  18       6.605   2.694  -7.712  1.00  0.00           C  
ATOM    121  C   ASN A  18       5.887   2.752  -9.066  1.00  0.00           C  
ATOM    122  O   ASN A  18       6.496   3.161 -10.055  1.00  0.00           O  
ATOM    123  CB  ASN A  18       6.697   1.258  -7.230  1.00  0.00           C  
ATOM    124  CEN ASN A  18       7.378   0.647  -6.716  1.00  0.00           X  
ATOM    125  H   ASN A  18       5.571   3.105  -5.890  1.00  0.00           H  
ATOM    126  N   LEU A  19       4.580   2.487  -9.106  1.00  0.00           N  
ATOM    127  CA  LEU A  19       3.779   2.528 -10.331  1.00  0.00           C  
ATOM    128  C   LEU A  19       3.889   3.896 -11.029  1.00  0.00           C  
ATOM    129  O   LEU A  19       4.214   3.970 -12.215  1.00  0.00           O  
ATOM    130  CB  LEU A  19       2.314   2.206 -10.011  1.00  0.00           C  
ATOM    131  CEN LEU A  19       1.451   0.947 -10.219  1.00  0.00           X  
ATOM    132  H   LEU A  19       4.113   2.226  -8.249  1.00  0.00           H  
ATOM    133  N   HIS A  20       3.747   4.993 -10.284  1.00  0.00           N  
ATOM    134  CA  HIS A  20       3.730   6.341 -10.856  1.00  0.00           C  
ATOM    135  C   HIS A  20       4.976   6.676 -11.685  1.00  0.00           C  
ATOM    136  O   HIS A  20       4.860   7.173 -12.808  1.00  0.00           O  
ATOM    137  CB  HIS A  20       3.567   7.379  -9.741  1.00  0.00           C  
ATOM    138  CEN HIS A  20       2.516   8.100  -9.104  1.00  0.00           X  
ATOM    139  H   HIS A  20       3.536   4.876  -9.302  1.00  0.00           H  
ATOM    140  N   LYS A  21       6.185   6.402 -11.171  1.00  0.00           N  
ATOM    141  CA  LYS A  21       7.429   6.954 -11.745  1.00  0.00           C  
ATOM    142  C   LYS A  21       7.332   7.052 -13.278  1.00  0.00           C  
ATOM    143  O   LYS A  21       7.795   8.043 -13.849  1.00  0.00           O  
ATOM    144  CB  LYS A  21       8.632   6.097 -11.348  1.00  0.00           C  
ATOM    145  CEN LYS A  21      10.354   5.842 -10.146  1.00  0.00           X  
ATOM    146  H   LYS A  21       6.237   5.737 -10.415  1.00  0.00           H  
ATOM    147  N   ASN A  22       6.685   6.081 -13.925  1.00  0.00           N  
ATOM    148  CA  ASN A  22       6.751   5.853 -15.375  1.00  0.00           C  
ATOM    149  C   ASN A  22       5.432   5.433 -16.010  1.00  0.00           C  
ATOM    150  O   ASN A  22       5.463   4.708 -17.008  1.00  0.00           O  
ATOM    151  CB  ASN A  22       7.814   4.822 -15.707  1.00  0.00           C  
ATOM    152  CEN ASN A  22       8.834   4.801 -15.951  1.00  0.00           X  
ATOM    153  H   ASN A  22       6.152   5.424 -13.374  1.00  0.00           H  
ATOM    154  N   ASP A  23       4.298   5.918 -15.497  1.00  0.00           N  
ATOM    155  CA  ASP A  23       2.970   5.525 -15.984  1.00  0.00           C  
ATOM    156  C   ASP A  23       2.880   5.567 -17.525  1.00  0.00           C  
ATOM    157  O   ASP A  23       2.382   4.639 -18.168  1.00  0.00           O  
ATOM    158  CB  ASP A  23       1.897   6.428 -15.372  1.00  0.00           C  
ATOM    159  CEN ASP A  23       1.230   6.444 -14.602  1.00  0.00           X  
ATOM    160  H   ASP A  23       4.351   6.506 -14.677  1.00  0.00           H  
ATOM    161  N   ARG A  24       3.458   6.605 -18.155  1.00  0.00           N  
ATOM    162  CA  ARG A  24       3.383   6.815 -19.609  1.00  0.00           C  
ATOM    163  C   ARG A  24       4.000   5.724 -20.481  1.00  0.00           C  
ATOM    164  O   ARG A  24       3.666   5.716 -21.665  1.00  0.00           O  
ATOM    165  CB  ARG A  24       3.961   8.170 -19.989  1.00  0.00           C  
ATOM    166  CEN ARG A  24       4.099  10.585 -20.539  1.00  0.00           X  
ATOM    167  H   ARG A  24       3.977   7.257 -17.583  1.00  0.00           H  
ATOM    168  N   SER A  25       4.885   4.853 -19.981  1.00  0.00           N  
ATOM    169  CA  SER A  25       5.547   3.851 -20.845  1.00  0.00           C  
ATOM    170  C   SER A  25       4.698   2.677 -21.336  1.00  0.00           C  
ATOM    171  O   SER A  25       5.091   2.083 -22.329  1.00  0.00           O  
ATOM    172  CB  SER A  25       6.754   3.301 -20.110  1.00  0.00           C  
ATOM    173  CEN SER A  25       7.059   3.123 -19.697  1.00  0.00           X  
ATOM    174  H   SER A  25       5.226   4.990 -19.042  1.00  0.00           H  
ATOM    175  N   GLY A  26       3.530   2.389 -20.752  1.00  0.00           N  
ATOM    176  CA  GLY A  26       2.755   1.181 -21.072  1.00  0.00           C  
ATOM    177  C   GLY A  26       3.434  -0.148 -20.700  1.00  0.00           C  
ATOM    178  O   GLY A  26       4.192  -0.225 -19.748  1.00  0.00           O  
ATOM    179  CEN GLY A  26       2.755   1.181 -21.072  1.00  0.00           X  
ATOM    180  H   GLY A  26       3.167   3.031 -20.062  1.00  0.00           H  
ATOM    181  N   LYS A  27       3.178  -1.174 -21.523  1.00  0.00           N  
ATOM    182  CA  LYS A  27       3.620  -2.587 -21.481  1.00  0.00           C  
ATOM    183  C   LYS A  27       3.948  -3.240 -20.130  1.00  0.00           C  
ATOM    184  O   LYS A  27       3.008  -3.653 -19.461  1.00  0.00           O  
ATOM    185  CB  LYS A  27       4.850  -2.730 -22.379  1.00  0.00           C  
ATOM    186  CEN LYS A  27       5.675  -3.314 -24.238  1.00  0.00           X  
ATOM    187  H   LYS A  27       2.628  -0.935 -22.337  1.00  0.00           H  
ATOM    188  N   ASP A  28       5.199  -3.292 -19.691  1.00  0.00           N  
ATOM    189  CA  ASP A  28       5.521  -3.851 -18.372  1.00  0.00           C  
ATOM    190  C   ASP A  28       4.689  -3.240 -17.238  1.00  0.00           C  
ATOM    191  O   ASP A  28       4.332  -3.953 -16.304  1.00  0.00           O  
ATOM    192  CB  ASP A  28       7.011  -3.662 -18.074  1.00  0.00           C  
ATOM    193  CEN ASP A  28       7.892  -4.171 -18.127  1.00  0.00           X  
ATOM    194  H   ASP A  28       5.946  -3.184 -20.360  1.00  0.00           H  
ATOM    195  N   ASN A  29       4.273  -1.970 -17.337  1.00  0.00           N  
ATOM    196  CA  ASN A  29       3.471  -1.358 -16.270  1.00  0.00           C  
ATOM    197  C   ASN A  29       2.203  -2.161 -15.913  1.00  0.00           C  
ATOM    198  O   ASN A  29       1.648  -1.946 -14.837  1.00  0.00           O  
ATOM    199  CB  ASN A  29       3.090   0.065 -16.637  1.00  0.00           C  
ATOM    200  CEN ASN A  29       3.472   1.034 -16.509  1.00  0.00           X  
ATOM    201  H   ASN A  29       4.553  -1.418 -18.136  1.00  0.00           H  
ATOM    202  N   ILE A  30       1.703  -3.077 -16.764  1.00  0.00           N  
ATOM    203  CA  ILE A  30       0.515  -3.887 -16.416  1.00  0.00           C  
ATOM    204  C   ILE A  30       0.885  -4.928 -15.358  1.00  0.00           C  
ATOM    205  O   ILE A  30       0.112  -5.140 -14.432  1.00  0.00           O  
ATOM    206  CB  ILE A  30      -0.079  -4.602 -17.644  1.00  0.00           C  
ATOM    207  CEN ILE A  30      -0.766  -4.508 -18.485  1.00  0.00           X  
ATOM    208  H   ILE A  30       2.245  -3.326 -17.579  1.00  0.00           H  
ATOM    209  N   HIS A  31       2.088  -5.505 -15.438  1.00  0.00           N  
ATOM    210  CA  HIS A  31       2.538  -6.534 -14.497  1.00  0.00           C  
ATOM    211  C   HIS A  31       2.743  -5.988 -13.079  1.00  0.00           C  
ATOM    212  O   HIS A  31       2.356  -6.642 -12.118  1.00  0.00           O  
ATOM    213  CB  HIS A  31       3.837  -7.176 -14.995  1.00  0.00           C  
ATOM    214  CEN HIS A  31       4.239  -8.317 -15.747  1.00  0.00           X  
ATOM    215  H   HIS A  31       2.732  -5.202 -16.157  1.00  0.00           H  
ATOM    216  N   ASP A  32       3.294  -4.778 -12.950  1.00  0.00           N  
ATOM    217  CA  ASP A  32       3.528  -4.163 -11.638  1.00  0.00           C  
ATOM    218  C   ASP A  32       2.214  -3.915 -10.888  1.00  0.00           C  
ATOM    219  O   ASP A  32       2.067  -4.335  -9.744  1.00  0.00           O  
ATOM    220  CB  ASP A  32       4.297  -2.849 -11.794  1.00  0.00           C  
ATOM    221  CEN ASP A  32       5.247  -2.484 -11.740  1.00  0.00           X  
ATOM    222  H   ASP A  32       3.633  -4.303 -13.771  1.00  0.00           H  
ATOM    223  N   VAL A  33       1.243  -3.267 -11.543  1.00  0.00           N  
ATOM    224  CA  VAL A  33      -0.090  -3.021 -10.971  1.00  0.00           C  
ATOM    225  C   VAL A  33      -0.799  -4.339 -10.678  1.00  0.00           C  
ATOM    226  O   VAL A  33      -1.461  -4.432  -9.650  1.00  0.00           O  
ATOM    227  CB  VAL A  33      -0.970  -2.174 -11.910  1.00  0.00           C  
ATOM    228  CEN VAL A  33      -1.259  -1.554 -11.989  1.00  0.00           X  
ATOM    229  H   VAL A  33       1.423  -2.992 -12.499  1.00  0.00           H  
ATOM    230  N   ASP A  34      -0.637  -5.351 -11.529  1.00  0.00           N  
ATOM    231  CA  ASP A  34      -1.237  -6.675 -11.343  1.00  0.00           C  
ATOM    232  C   ASP A  34      -0.750  -7.336 -10.048  1.00  0.00           C  
ATOM    233  O   ASP A  34      -1.555  -7.850  -9.273  1.00  0.00           O  
ATOM    234  CB  ASP A  34      -0.925  -7.575 -12.541  1.00  0.00           C  
ATOM    235  CEN ASP A  34      -1.345  -7.897 -13.411  1.00  0.00           X  
ATOM    236  H   ASP A  34      -0.097  -5.202 -12.368  1.00  0.00           H  
ATOM    237  N   ASN A  35       0.543  -7.222  -9.734  1.00  0.00           N  
ATOM    238  CA  ASN A  35       1.111  -7.729  -8.485  1.00  0.00           C  
ATOM    239  C   ASN A  35       0.674  -6.894  -7.271  1.00  0.00           C  
ATOM    240  O   ASN A  35       0.360  -7.429  -6.212  1.00  0.00           O  
ATOM    241  CB  ASN A  35       2.626  -7.789  -8.560  1.00  0.00           C  
ATOM    242  CEN ASN A  35       3.369  -8.482  -8.824  1.00  0.00           X  
ATOM    243  H   ASN A  35       1.166  -6.802 -10.410  1.00  0.00           H  
ATOM    244  N   HIS A  36       0.630  -5.571  -7.424  1.00  0.00           N  
ATOM    245  CA  HIS A  36       0.308  -4.694  -6.308  1.00  0.00           C  
ATOM    246  C   HIS A  36      -1.116  -4.916  -5.788  1.00  0.00           C  
ATOM    247  O   HIS A  36      -1.315  -5.024  -4.581  1.00  0.00           O  
ATOM    248  CB  HIS A  36       0.491  -3.229  -6.716  1.00  0.00           C  
ATOM    249  CEN HIS A  36       1.497  -2.222  -6.642  1.00  0.00           X  
ATOM    250  H   HIS A  36       0.810  -5.165  -8.332  1.00  0.00           H  
ATOM    251  N   LEU A  37      -2.091  -5.063  -6.686  1.00  0.00           N  
ATOM    252  CA  LEU A  37      -3.477  -5.320  -6.322  1.00  0.00           C  
ATOM    253  C   LEU A  37      -3.614  -6.646  -5.564  1.00  0.00           C  
ATOM    254  O   LEU A  37      -4.262  -6.661  -4.524  1.00  0.00           O  
ATOM    255  CB  LEU A  37      -4.358  -5.324  -7.578  1.00  0.00           C  
ATOM    256  CEN LEU A  37      -5.345  -4.298  -8.165  1.00  0.00           X  
ATOM    257  H   LEU A  37      -1.862  -5.019  -7.669  1.00  0.00           H  
ATOM    258  N   GLN A  38      -2.957  -7.721  -6.014  1.00  0.00           N  
ATOM    259  CA  GLN A  38      -3.019  -9.037  -5.360  1.00  0.00           C  
ATOM    260  C   GLN A  38      -2.443  -8.999  -3.939  1.00  0.00           C  
ATOM    261  O   GLN A  38      -3.064  -9.536  -3.026  1.00  0.00           O  
ATOM    262  CB  GLN A  38      -2.264 -10.079  -6.189  1.00  0.00           C  
ATOM    263  CEN GLN A  38      -2.444 -11.380  -7.339  1.00  0.00           X  
ATOM    264  H   GLN A  38      -2.382  -7.618  -6.839  1.00  0.00           H  
ATOM    265  N   ASN A  39      -1.326  -8.293  -3.726  1.00  0.00           N  
ATOM    266  CA  ASN A  39      -0.717  -8.179  -2.395  1.00  0.00           C  
ATOM    267  C   ASN A  39      -1.598  -7.363  -1.430  1.00  0.00           C  
ATOM    268  O   ASN A  39      -1.823  -7.784  -0.301  1.00  0.00           O  
ATOM    269  CB  ASN A  39       0.671  -7.570  -2.478  1.00  0.00           C  
ATOM    270  CEN ASN A  39       1.664  -7.897  -2.567  1.00  0.00           X  
ATOM    271  H   ASN A  39      -0.852  -7.882  -4.519  1.00  0.00           H  
ATOM    272  N   VAL A  40      -2.170  -6.243  -1.893  1.00  0.00           N  
ATOM    273  CA  VAL A  40      -3.079  -5.401  -1.094  1.00  0.00           C  
ATOM    274  C   VAL A  40      -4.322  -6.192  -0.658  1.00  0.00           C  
ATOM    275  O   VAL A  40      -4.734  -6.097   0.499  1.00  0.00           O  
ATOM    276  CB  VAL A  40      -3.526  -4.150  -1.873  1.00  0.00           C  
ATOM    277  CEN VAL A  40      -3.459  -3.465  -1.909  1.00  0.00           X  
ATOM    278  H   VAL A  40      -1.955  -5.961  -2.841  1.00  0.00           H  
ATOM    279  N   ILE A  41      -4.928  -6.983  -1.556  1.00  0.00           N  
ATOM    280  CA  ILE A  41      -6.111  -7.799  -1.223  1.00  0.00           C  
ATOM    281  C   ILE A  41      -5.752  -8.858  -0.180  1.00  0.00           C  
ATOM    282  O   ILE A  41      -6.475  -9.009   0.808  1.00  0.00           O  
ATOM    283  CB  ILE A  41      -6.699  -8.493  -2.465  1.00  0.00           C  
ATOM    284  CEN ILE A  41      -7.381  -8.385  -3.309  1.00  0.00           X  
ATOM    285  H   ILE A  41      -4.523  -7.058  -2.477  1.00  0.00           H  
ATOM    286  N   GLU A  42      -4.659  -9.591  -0.398  1.00  0.00           N  
ATOM    287  CA  GLU A  42      -4.205 -10.654   0.501  1.00  0.00           C  
ATOM    288  C   GLU A  42      -3.949 -10.113   1.913  1.00  0.00           C  
ATOM    289  O   GLU A  42      -4.274 -10.781   2.895  1.00  0.00           O  
ATOM    290  CB  GLU A  42      -2.939 -11.314  -0.048  1.00  0.00           C  
ATOM    291  CEN GLU A  42      -2.185 -12.588  -0.893  1.00  0.00           X  
ATOM    292  H   GLU A  42      -4.095  -9.392  -1.212  1.00  0.00           H  
ATOM    293  N   ASP A  43      -3.483  -8.870   2.031  1.00  0.00           N  
ATOM    294  CA  ASP A  43      -3.264  -8.215   3.318  1.00  0.00           C  
ATOM    295  C   ASP A  43      -4.570  -7.799   4.000  1.00  0.00           C  
ATOM    296  O   ASP A  43      -4.775  -8.092   5.184  1.00  0.00           O  
ATOM    297  CB  ASP A  43      -2.362  -6.992   3.136  1.00  0.00           C  
ATOM    298  CEN ASP A  43      -1.384  -6.719   3.217  1.00  0.00           X  
ATOM    299  H   ASP A  43      -3.161  -8.400   1.198  1.00  0.00           H  
ATOM    300  N   ILE A  44      -5.493  -7.164   3.263  1.00  0.00           N  
ATOM    301  CA  ILE A  44      -6.779  -6.721   3.823  1.00  0.00           C  
ATOM    302  C   ILE A  44      -7.499  -7.926   4.402  1.00  0.00           C  
ATOM    303  O   ILE A  44      -8.047  -7.820   5.493  1.00  0.00           O  
ATOM    304  CB  ILE A  44      -7.676  -6.043   2.772  1.00  0.00           C  
ATOM    305  CEN ILE A  44      -7.924  -5.099   2.285  1.00  0.00           X  
ATOM    306  H   ILE A  44      -5.317  -7.056   2.276  1.00  0.00           H  
ATOM    307  N   HIS A  45      -7.476  -9.075   3.736  1.00  0.00           N  
ATOM    308  CA  HIS A  45      -8.144 -10.283   4.211  1.00  0.00           C  
ATOM    309  C   HIS A  45      -7.685 -10.719   5.607  1.00  0.00           C  
ATOM    310  O   HIS A  45      -8.501 -10.803   6.528  1.00  0.00           O  
ATOM    311  CB  HIS A  45      -7.924 -11.428   3.217  1.00  0.00           C  
ATOM    312  CEN HIS A  45      -8.595 -12.015   2.106  1.00  0.00           X  
ATOM    313  H   HIS A  45      -6.965  -9.120   2.867  1.00  0.00           H  
ATOM    314  N   ASP A  46      -6.385 -10.889   5.812  1.00  0.00           N  
ATOM    315  CA  ASP A  46      -5.815 -11.310   7.087  1.00  0.00           C  
ATOM    316  C   ASP A  46      -6.075 -10.282   8.191  1.00  0.00           C  
ATOM    317  O   ASP A  46      -6.345 -10.641   9.348  1.00  0.00           O  
ATOM    318  CB  ASP A  46      -4.311 -11.554   6.941  1.00  0.00           C  
ATOM    319  CEN ASP A  46      -3.651 -12.315   6.793  1.00  0.00           X  
ATOM    320  H   ASP A  46      -5.760 -10.772   5.028  1.00  0.00           H  
ATOM    321  N   PHE A  47      -6.035  -8.992   7.859  1.00  0.00           N  
ATOM    322  CA  PHE A  47      -6.341  -7.923   8.801  1.00  0.00           C  
ATOM    323  C   PHE A  47      -7.776  -8.039   9.333  1.00  0.00           C  
ATOM    324  O   PHE A  47      -7.983  -7.968  10.546  1.00  0.00           O  
ATOM    325  CB  PHE A  47      -6.130  -6.560   8.140  1.00  0.00           C  
ATOM    326  CEN PHE A  47      -5.012  -5.432   8.072  1.00  0.00           X  
ATOM    327  H   PHE A  47      -5.810  -8.752   6.904  1.00  0.00           H  
ATOM    328  N   MET A  48      -8.751  -8.284   8.456  1.00  0.00           N  
ATOM    329  CA  MET A  48     -10.165  -8.471   8.775  1.00  0.00           C  
ATOM    330  C   MET A  48     -10.353  -9.662   9.704  1.00  0.00           C  
ATOM    331  O   MET A  48     -11.060  -9.563  10.705  1.00  0.00           O  
ATOM    332  CB  MET A  48     -10.979  -8.662   7.497  1.00  0.00           C  
ATOM    333  CEN MET A  48     -12.167  -7.878   6.470  1.00  0.00           X  
ATOM    334  H   MET A  48      -8.479  -8.370   7.487  1.00  0.00           H  
ATOM    335  N   GLN A  49      -9.687 -10.778   9.416  1.00  0.00           N  
ATOM    336  CA  GLN A  49      -9.746 -11.978  10.238  1.00  0.00           C  
ATOM    337  C   GLN A  49      -9.257 -11.696  11.663  1.00  0.00           C  
ATOM    338  O   GLN A  49      -9.930 -12.055  12.631  1.00  0.00           O  
ATOM    339  CB  GLN A  49      -8.908 -13.095   9.610  1.00  0.00           C  
ATOM    340  CEN GLN A  49      -8.974 -14.552   8.651  1.00  0.00           X  
ATOM    341  H   GLN A  49      -9.168 -10.820   8.552  1.00  0.00           H  
ATOM    342  N   ALA A  50      -8.144 -10.974  11.814  1.00  0.00           N  
ATOM    343  CA  ALA A  50      -7.587 -10.613  13.115  1.00  0.00           C  
ATOM    344  C   ALA A  50      -8.532  -9.708  13.927  1.00  0.00           C  
ATOM    345  O   ALA A  50      -8.700  -9.911  15.131  1.00  0.00           O  
ATOM    346  CB  ALA A  50      -6.236  -9.938  12.928  1.00  0.00           C  
ATOM    347  CEN ALA A  50      -6.237  -9.938  12.929  1.00  0.00           X  
ATOM    348  H   ALA A  50      -7.646 -10.689  10.983  1.00  0.00           H  
ATOM    349  N   ALA A  51      -9.176  -8.729  13.289  1.00  0.00           N  
ATOM    350  CA  ALA A  51     -10.159  -7.850  13.917  1.00  0.00           C  
ATOM    351  C   ALA A  51     -11.375  -8.640  14.426  1.00  0.00           C  
ATOM    352  O   ALA A  51     -11.828  -8.411  15.550  1.00  0.00           O  
ATOM    353  CB  ALA A  51     -10.594  -6.768  12.940  1.00  0.00           C  
ATOM    354  CEN ALA A  51     -10.594  -6.768  12.941  1.00  0.00           X  
ATOM    355  H   ALA A  51      -8.968  -8.576  12.314  1.00  0.00           H  
ATOM    356  N   ALA A  52     -11.857  -9.615  13.652  1.00  0.00           N  
ATOM    357  CA  ALA A  52     -13.000 -10.455  13.995  1.00  0.00           C  
ATOM    358  C   ALA A  52     -12.690 -11.350  15.202  1.00  0.00           C  
ATOM    359  O   ALA A  52     -13.523 -11.479  16.099  1.00  0.00           O  
ATOM    360  CB  ALA A  52     -13.414 -11.296  12.796  1.00  0.00           C  
ATOM    361  CEN ALA A  52     -13.413 -11.296  12.797  1.00  0.00           X  
ATOM    362  H   ALA A  52     -11.416  -9.776  12.761  1.00  0.00           H  
ATOM    363  N   ALA A  53     -11.476 -11.898  15.292  1.00  0.00           N  
ATOM    364  CA  ALA A  53     -11.043 -12.697  16.435  1.00  0.00           C  
ATOM    365  C   ALA A  53     -10.924 -11.834  17.700  1.00  0.00           C  
ATOM    366  O   ALA A  53     -11.436 -12.208  18.752  1.00  0.00           O  
ATOM    367  CB  ALA A  53      -9.721 -13.384  16.127  1.00  0.00           C  
ATOM    368  CEN ALA A  53      -9.721 -13.384  16.127  1.00  0.00           X  
ATOM    369  H   ALA A  53     -10.827 -11.773  14.528  1.00  0.00           H  
ATOM    370  N   ALA A  54     -10.343 -10.633  17.606  1.00  0.00           N  
ATOM    371  CA  ALA A  54     -10.162  -9.742  18.753  1.00  0.00           C  
ATOM    372  C   ALA A  54     -11.494  -9.242  19.349  1.00  0.00           C  
ATOM    373  O   ALA A  54     -11.629  -9.149  20.574  1.00  0.00           O  
ATOM    374  CB  ALA A  54      -9.290  -8.562  18.350  1.00  0.00           C  
ATOM    375  CEN ALA A  54      -9.291  -8.562  18.350  1.00  0.00           X  
ATOM    376  H   ALA A  54      -9.975 -10.348  16.711  1.00  0.00           H  
ATOM    377  N   ALA A  55     -12.486  -8.937  18.508  1.00  0.00           N  
ATOM    378  CA  ALA A  55     -13.835  -8.574  18.926  1.00  0.00           C  
ATOM    379  C   ALA A  55     -14.571  -9.767  19.558  1.00  0.00           C  
ATOM    380  O   ALA A  55     -14.981  -9.685  20.719  1.00  0.00           O  
ATOM    381  CB  ALA A  55     -14.619  -8.026  17.742  1.00  0.00           C  
ATOM    382  CEN ALA A  55     -14.619  -8.027  17.743  1.00  0.00           X  
ATOM    383  H   ALA A  55     -12.290  -8.955  17.517  1.00  0.00           H  
ATOM    384  N   ASN A  56     -14.670 -10.897  18.854  1.00  0.00           N  
ATOM    385  CA  ASN A  56     -15.352 -12.109  19.320  1.00  0.00           C  
ATOM    386  C   ASN A  56     -14.794 -12.636  20.646  1.00  0.00           C  
ATOM    387  O   ASN A  56     -15.567 -13.116  21.472  1.00  0.00           O  
ATOM    388  CB  ASN A  56     -15.295 -13.202  18.269  1.00  0.00           C  
ATOM    389  CEN ASN A  56     -15.876 -13.545  17.465  1.00  0.00           X  
ATOM    390  H   ASN A  56     -14.290 -10.907  17.918  1.00  0.00           H  
ATOM    391  N   CYS A  57     -13.506 -12.428  20.941  1.00  0.00           N  
ATOM    392  CA  CYS A  57     -12.905 -12.828  22.216  1.00  0.00           C  
ATOM    393  C   CYS A  57     -13.713 -12.329  23.429  1.00  0.00           C  
ATOM    394  O   CYS A  57     -13.706 -12.979  24.470  1.00  0.00           O  
ATOM    395  CB  CYS A  57     -11.540 -12.141  22.163  1.00  0.00           C  
ATOM    396  CEN CYS A  57     -10.605 -12.544  22.032  1.00  0.00           X  
ATOM    397  H   CYS A  57     -12.903 -12.044  20.226  1.00  0.00           H  
ATOM    398  N   ARG A  58     -14.466 -11.218  23.323  1.00  0.00           N  
ATOM    399  CA  ARG A  58     -15.253 -10.689  24.454  1.00  0.00           C  
ATOM    400  C   ARG A  58     -16.327 -11.647  24.969  1.00  0.00           C  
ATOM    401  O   ARG A  58     -16.880 -11.381  26.031  1.00  0.00           O  
ATOM    402  CB  ARG A  58     -15.863  -9.335  24.123  1.00  0.00           C  
ATOM    403  CEN ARG A  58     -16.163  -6.877  23.970  1.00  0.00           X  
ATOM    404  H   ARG A  58     -14.572 -10.796  22.410  1.00  0.00           H  
ATOM    405  N   LYS A  59     -16.632 -12.739  24.258  1.00  0.00           N  
ATOM    406  CA  LYS A  59     -17.706 -13.687  24.616  1.00  0.00           C  
ATOM    407  C   LYS A  59     -17.551 -14.283  26.024  1.00  0.00           C  
ATOM    408  O   LYS A  59     -18.552 -14.652  26.627  1.00  0.00           O  
ATOM    409  CB  LYS A  59     -17.768 -14.818  23.588  1.00  0.00           C  
ATOM    410  CEN LYS A  59     -18.721 -15.692  21.914  1.00  0.00           X  
ATOM    411  H   LYS A  59     -16.043 -12.974  23.472  1.00  0.00           H  
ATOM    412  N   GLY A  60     -16.330 -14.330  26.572  1.00  0.00           N  
ATOM    413  CA  GLY A  60     -15.986 -15.024  27.821  1.00  0.00           C  
ATOM    414  C   GLY A  60     -16.333 -14.289  29.117  1.00  0.00           C  
ATOM    415  O   GLY A  60     -16.068 -14.821  30.186  1.00  0.00           O  
ATOM    416  CEN GLY A  60     -15.986 -15.024  27.821  1.00  0.00           X  
ATOM    417  H   GLY A  60     -15.565 -13.949  26.035  1.00  0.00           H  
ATOM    418  N   SER A  61     -16.902 -13.080  29.057  1.00  0.00           N  
ATOM    419  CA  SER A  61     -17.181 -12.284  30.258  1.00  0.00           C  
ATOM    420  C   SER A  61     -18.684 -12.288  30.599  1.00  0.00           C  
ATOM    421  O   SER A  61     -19.256 -11.209  30.743  1.00  0.00           O  
ATOM    422  CB  SER A  61     -16.685 -10.864  30.065  1.00  0.00           C  
ATOM    423  CEN SER A  61     -16.568 -10.397  29.812  1.00  0.00           X  
ATOM    424  H   SER A  61     -17.246 -12.752  28.166  1.00  0.00           H  
ATOM    425  N   PRO A  62     -19.355 -13.448  30.763  1.00  0.00           N  
ATOM    426  CA  PRO A  62     -20.762 -13.448  31.123  1.00  0.00           C  
ATOM    427  C   PRO A  62     -20.886 -12.956  32.571  1.00  0.00           C  
ATOM    428  O   PRO A  62     -19.923 -12.987  33.323  1.00  0.00           O  
ATOM    429  CB  PRO A  62     -21.210 -14.909  30.946  1.00  0.00           C  
ATOM    430  CEN PRO A  62     -19.504 -15.177  30.496  1.00  0.00           X  
ATOM    431  N   GLY A  63     -22.072 -12.465  32.925  1.00  0.00           N  
ATOM    432  CA  GLY A  63     -22.445 -12.060  34.286  1.00  0.00           C  
ATOM    433  C   GLY A  63     -22.310 -10.583  34.673  1.00  0.00           C  
ATOM    434  O   GLY A  63     -21.385  -9.884  34.279  1.00  0.00           O  
ATOM    435  CEN GLY A  63     -22.445 -12.060  34.286  1.00  0.00           X  
ATOM    436  H   GLY A  63     -22.838 -12.701  32.311  1.00  0.00           H  
ATOM    437  N   SER A  64     -23.163 -10.151  35.599  1.00  0.00           N  
ATOM    438  CA  SER A  64     -23.184  -8.776  36.097  1.00  0.00           C  
ATOM    439  C   SER A  64     -22.963  -8.699  37.621  1.00  0.00           C  
ATOM    440  O   SER A  64     -23.497  -9.544  38.342  1.00  0.00           O  
ATOM    441  CB  SER A  64     -24.500  -8.121  35.724  1.00  0.00           C  
ATOM    442  CEN SER A  64     -25.033  -8.070  35.625  1.00  0.00           X  
ATOM    443  H   SER A  64     -23.643 -10.841  36.163  1.00  0.00           H  
ATOM    444  N   PRO A  65     -22.286  -7.660  38.149  1.00  0.00           N  
ATOM    445  CA  PRO A  65     -22.019  -7.561  39.577  1.00  0.00           C  
ATOM    446  C   PRO A  65     -22.993  -6.540  40.174  1.00  0.00           C  
ATOM    447  O   PRO A  65     -22.630  -5.411  40.502  1.00  0.00           O  
ATOM    448  CB  PRO A  65     -20.551  -7.115  39.674  1.00  0.00           C  
ATOM    449  CEN PRO A  65     -20.630  -7.125  37.890  1.00  0.00           X  
ATOM    450  N   ALA A  66     -24.261  -6.920  40.273  1.00  0.00           N  
ATOM    451  CA  ALA A  66     -25.307  -6.082  40.832  1.00  0.00           C  
ATOM    452  C   ALA A  66     -25.116  -6.019  42.352  1.00  0.00           C  
ATOM    453  O   ALA A  66     -24.491  -6.898  42.932  1.00  0.00           O  
ATOM    454  CB  ALA A  66     -26.686  -6.613  40.466  1.00  0.00           C  
ATOM    455  CEN ALA A  66     -26.685  -6.612  40.467  1.00  0.00           X  
ATOM    456  H   ALA A  66     -24.487  -7.885  40.077  1.00  0.00           H  
ATOM    457  N   GLY A  67     -25.699  -5.003  42.989  1.00  0.00           N  
ATOM    458  CA  GLY A  67     -25.693  -4.870  44.448  1.00  0.00           C  
ATOM    459  C   GLY A  67     -25.216  -3.524  44.998  1.00  0.00           C  
ATOM    460  O   GLY A  67     -24.419  -2.841  44.383  1.00  0.00           O  
ATOM    461  CEN GLY A  67     -25.693  -4.870  44.449  1.00  0.00           X  
ATOM    462  H   GLY A  67     -26.325  -4.415  42.458  1.00  0.00           H  
ATOM    463  N   SER A  68     -25.703  -3.220  46.203  1.00  0.00           N  
ATOM    464  CA  SER A  68     -25.451  -2.026  47.028  1.00  0.00           C  
ATOM    465  C   SER A  68     -25.842  -0.620  46.520  1.00  0.00           C  
ATOM    466  O   SER A  68     -25.017   0.291  46.536  1.00  0.00           O  
ATOM    467  CB  SER A  68     -23.971  -2.013  47.359  1.00  0.00           C  
ATOM    468  CEN SER A  68     -23.435  -2.070  47.289  1.00  0.00           X  
ATOM    469  H   SER A  68     -25.883  -4.030  46.779  1.00  0.00           H  
ATOM    470  N   PRO A  69     -27.138  -0.362  46.240  1.00  0.00           N  
ATOM    471  CA  PRO A  69     -27.587   0.944  45.774  1.00  0.00           C  
ATOM    472  C   PRO A  69     -27.511   1.966  46.914  1.00  0.00           C  
ATOM    473  O   PRO A  69     -27.587   1.607  48.089  1.00  0.00           O  
ATOM    474  CB  PRO A  69     -29.028   0.702  45.297  1.00  0.00           C  
ATOM    475  CEN PRO A  69     -28.731  -0.966  45.859  1.00  0.00           X  
ATOM    476  N   THR A  70     -27.408   3.248  46.575  1.00  0.00           N  
ATOM    477  CA  THR A  70     -27.392   4.338  47.564  1.00  0.00           C  
ATOM    478  C   THR A  70     -28.267   5.481  47.050  1.00  0.00           C  
ATOM    479  O   THR A  70     -28.885   5.383  45.993  1.00  0.00           O  
ATOM    480  CB  THR A  70     -25.970   4.860  47.838  1.00  0.00           C  
ATOM    481  CEN THR A  70     -25.420   4.782  48.020  1.00  0.00           X  
ATOM    482  H   THR A  70     -27.601   3.516  45.620  1.00  0.00           H  
ATOM    483  N   SER A  71     -28.403   6.496  47.901  1.00  0.00           N  
ATOM    484  CA  SER A  71     -29.125   7.750  47.696  1.00  0.00           C  
ATOM    485  C   SER A  71     -28.441   8.992  48.282  1.00  0.00           C  
ATOM    486  O   SER A  71     -27.641   8.878  49.200  1.00  0.00           O  
ATOM    487  CB  SER A  71     -30.519   7.617  48.276  1.00  0.00           C  
ATOM    488  CEN SER A  71     -30.915   7.465  48.617  1.00  0.00           X  
ATOM    489  H   SER A  71     -28.026   6.373  48.829  1.00  0.00           H  
ATOM    490  N   THR A  72     -28.876  10.142  47.756  1.00  0.00           N  
ATOM    491  CA  THR A  72     -28.522  11.523  48.149  1.00  0.00           C  
ATOM    492  C   THR A  72     -27.073  11.851  48.534  1.00  0.00           C  
ATOM    493  O   THR A  72     -26.554  11.270  49.476  1.00  0.00           O  
ATOM    494  CB  THR A  72     -29.405  11.958  49.333  1.00  0.00           C  
ATOM    495  CEN THR A  72     -29.927  12.046  49.579  1.00  0.00           X  
ATOM    496  H   THR A  72     -29.841  10.100  47.463  1.00  0.00           H  
ATOM    497  N   GLU A  73     -26.506  12.876  47.886  1.00  0.00           N  
ATOM    498  CA  GLU A  73     -25.124  13.400  48.059  1.00  0.00           C  
ATOM    499  C   GLU A  73     -25.199  14.947  48.139  1.00  0.00           C  
ATOM    500  O   GLU A  73     -26.276  15.527  48.040  1.00  0.00           O  
ATOM    501  CB  GLU A  73     -24.212  12.959  46.911  1.00  0.00           C  
ATOM    502  CEN GLU A  73     -23.006  11.924  46.298  1.00  0.00           X  
ATOM    503  H   GLU A  73     -27.143  13.579  47.533  1.00  0.00           H  
ATOM    504  N   GLU A  74     -24.191  15.600  48.732  1.00  0.00           N  
ATOM    505  CA  GLU A  74     -23.970  17.063  48.846  1.00  0.00           C  
ATOM    506  C   GLU A  74     -25.239  17.944  48.930  1.00  0.00           C  
ATOM    507  O   GLU A  74     -26.362  17.484  48.746  1.00  0.00           O  
ATOM    508  CB  GLU A  74     -23.121  17.534  47.663  1.00  0.00           C  
ATOM    509  CEN GLU A  74     -21.604  17.941  47.004  1.00  0.00           X  
ATOM    510  H   GLU A  74     -24.066  15.183  49.646  1.00  0.00           H  
ATOM    511  N   GLY A  75     -25.041  19.256  49.156  1.00  0.00           N  
ATOM    512  CA  GLY A  75     -26.127  20.246  49.257  1.00  0.00           C  
ATOM    513  C   GLY A  75     -25.727  21.704  48.960  1.00  0.00           C  
ATOM    514  O   GLY A  75     -26.233  22.624  49.592  1.00  0.00           O  
ATOM    515  CEN GLY A  75     -26.128  20.247  49.257  1.00  0.00           X  
ATOM    516  H   GLY A  75     -24.094  19.593  49.237  1.00  0.00           H  
ATOM    517  N   THR A  76     -24.790  21.882  48.030  1.00  0.00           N  
ATOM    518  CA  THR A  76     -24.135  23.095  47.480  1.00  0.00           C  
ATOM    519  C   THR A  76     -24.838  23.945  46.385  1.00  0.00           C  
ATOM    520  O   THR A  76     -25.315  23.420  45.386  1.00  0.00           O  
ATOM    521  CB  THR A  76     -22.756  22.702  46.918  1.00  0.00           C  
ATOM    522  CEN THR A  76     -22.228  22.460  46.977  1.00  0.00           X  
ATOM    523  H   THR A  76     -24.632  21.081  47.435  1.00  0.00           H  
ATOM    524  N   SER A  77     -24.751  25.268  46.601  1.00  0.00           N  
ATOM    525  CA  SER A  77     -25.208  26.471  45.849  1.00  0.00           C  
ATOM    526  C   SER A  77     -24.516  26.976  44.568  1.00  0.00           C  
ATOM    527  O   SER A  77     -23.305  27.136  44.572  1.00  0.00           O  
ATOM    528  CB  SER A  77     -25.222  27.625  46.833  1.00  0.00           C  
ATOM    529  CEN SER A  77     -25.061  27.947  47.240  1.00  0.00           X  
ATOM    530  H   SER A  77     -23.922  25.496  47.130  1.00  0.00           H  
ATOM    531  N   GLU A  78     -25.302  27.462  43.584  1.00  0.00           N  
ATOM    532  CA  GLU A  78     -24.797  28.051  42.312  1.00  0.00           C  
ATOM    533  C   GLU A  78     -25.253  29.525  42.112  1.00  0.00           C  
ATOM    534  O   GLU A  78     -26.319  29.937  42.562  1.00  0.00           O  
ATOM    535  CB  GLU A  78     -25.252  27.203  41.123  1.00  0.00           C  
ATOM    536  CEN GLU A  78     -24.934  25.998  39.960  1.00  0.00           X  
ATOM    537  H   GLU A  78     -26.208  27.814  43.857  1.00  0.00           H  
ATOM    538  N   SER A  79     -24.393  30.325  41.479  1.00  0.00           N  
ATOM    539  CA  SER A  79     -24.525  31.739  41.079  1.00  0.00           C  
ATOM    540  C   SER A  79     -23.732  32.155  39.830  1.00  0.00           C  
ATOM    541  O   SER A  79     -22.693  31.555  39.568  1.00  0.00           O  
ATOM    542  CB  SER A  79     -24.117  32.619  42.245  1.00  0.00           C  
ATOM    543  CEN SER A  79     -23.840  32.787  42.682  1.00  0.00           X  
ATOM    544  H   SER A  79     -23.491  29.921  41.276  1.00  0.00           H  
ATOM    545  N   ALA A  80     -24.073  33.296  39.199  1.00  0.00           N  
ATOM    546  CA  ALA A  80     -23.338  33.833  38.038  1.00  0.00           C  
ATOM    547  C   ALA A  80     -23.415  35.380  37.922  1.00  0.00           C  
ATOM    548  O   ALA A  80     -24.361  35.999  38.392  1.00  0.00           O  
ATOM    549  CB  ALA A  80     -23.858  33.185  36.763  1.00  0.00           C  
ATOM    550  CEN ALA A  80     -23.858  33.186  36.764  1.00  0.00           X  
ATOM    551  H   ALA A  80     -24.734  33.916  39.647  1.00  0.00           H  
ATOM    552  N   THR A  81     -22.373  35.947  37.298  1.00  0.00           N  
ATOM    553  CA  THR A  81     -22.078  37.365  36.932  1.00  0.00           C  
ATOM    554  C   THR A  81     -22.830  38.134  35.814  1.00  0.00           C  
ATOM    555  O   THR A  81     -22.646  37.844  34.637  1.00  0.00           O  
ATOM    556  CB  THR A  81     -20.584  37.465  36.574  1.00  0.00           C  
ATOM    557  CEN THR A  81     -20.019  37.384  36.700  1.00  0.00           X  
ATOM    558  H   THR A  81     -21.961  35.318  36.623  1.00  0.00           H  
ATOM    559  N   PRO A  82     -23.546  39.238  36.161  1.00  0.00           N  
ATOM    560  CA  PRO A  82     -24.284  40.091  35.224  1.00  0.00           C  
ATOM    561  C   PRO A  82     -23.354  40.886  34.285  1.00  0.00           C  
ATOM    562  O   PRO A  82     -22.288  41.343  34.699  1.00  0.00           O  
ATOM    563  CB  PRO A  82     -25.100  41.015  36.143  1.00  0.00           C  
ATOM    564  CEN PRO A  82     -24.233  40.164  37.450  1.00  0.00           X  
ATOM    565  N   GLU A  83     -23.784  41.129  33.042  1.00  0.00           N  
ATOM    566  CA  GLU A  83     -23.027  41.916  32.061  1.00  0.00           C  
ATOM    567  C   GLU A  83     -23.828  43.142  31.597  1.00  0.00           C  
ATOM    568  O   GLU A  83     -25.049  43.109  31.452  1.00  0.00           O  
ATOM    569  CB  GLU A  83     -22.647  41.050  30.858  1.00  0.00           C  
ATOM    570  CEN GLU A  83     -21.502  40.104  30.022  1.00  0.00           X  
ATOM    571  H   GLU A  83     -24.722  40.856  32.785  1.00  0.00           H  
ATOM    572  N   SER A  84     -23.099  44.237  31.364  1.00  0.00           N  
ATOM    573  CA  SER A  84     -23.606  45.527  30.892  1.00  0.00           C  
ATOM    574  C   SER A  84     -23.654  45.533  29.363  1.00  0.00           C  
ATOM    575  O   SER A  84     -22.788  44.939  28.725  1.00  0.00           O  
ATOM    576  CB  SER A  84     -22.741  46.660  31.407  1.00  0.00           C  
ATOM    577  CEN SER A  84     -22.294  46.926  31.567  1.00  0.00           X  
ATOM    578  H   SER A  84     -22.102  44.099  31.280  1.00  0.00           H  
ATOM    579  N   GLY A  85     -24.612  46.252  28.777  1.00  0.00           N  
ATOM    580  CA  GLY A  85     -24.762  46.430  27.330  1.00  0.00           C  
ATOM    581  C   GLY A  85     -24.732  47.922  26.944  1.00  0.00           C  
ATOM    582  O   GLY A  85     -24.558  48.746  27.840  1.00  0.00           O  
ATOM    583  CEN GLY A  85     -24.762  46.430  27.329  1.00  0.00           X  
ATOM    584  H   GLY A  85     -25.237  46.784  29.366  1.00  0.00           H  
ATOM    585  N   PRO A  86     -24.880  48.288  25.653  1.00  0.00           N  
ATOM    586  CA  PRO A  86     -24.905  49.673  25.171  1.00  0.00           C  
ATOM    587  C   PRO A  86     -26.112  50.484  25.691  1.00  0.00           C  
ATOM    588  O   PRO A  86     -27.165  49.918  25.974  1.00  0.00           O  
ATOM    589  CB  PRO A  86     -24.940  49.515  23.642  1.00  0.00           C  
ATOM    590  CEN PRO A  86     -25.028  47.772  24.015  1.00  0.00           X  
ATOM    591  N   GLY A  87     -25.996  51.820  25.703  1.00  0.00           N  
ATOM    592  CA  GLY A  87     -27.113  52.725  26.044  1.00  0.00           C  
ATOM    593  C   GLY A  87     -26.820  53.685  27.204  1.00  0.00           C  
ATOM    594  O   GLY A  87     -26.115  53.316  28.129  1.00  0.00           O  
ATOM    595  CEN GLY A  87     -27.114  52.725  26.044  1.00  0.00           X  
ATOM    596  H   GLY A  87     -25.165  52.229  25.303  1.00  0.00           H  
ATOM    597  N   THR A  88     -27.207  54.966  27.104  1.00  0.00           N  
ATOM    598  CA  THR A  88     -27.015  56.037  28.122  1.00  0.00           C  
ATOM    599  C   THR A  88     -25.543  56.436  28.325  1.00  0.00           C  
ATOM    600  O   THR A  88     -24.668  55.582  28.345  1.00  0.00           O  
ATOM    601  CB  THR A  88     -27.591  55.616  29.487  1.00  0.00           C  
ATOM    602  CEN THR A  88     -28.034  55.443  29.826  1.00  0.00           X  
ATOM    603  H   THR A  88     -26.940  55.318  26.193  1.00  0.00           H  
ATOM    604  N   SER A  89     -25.229  57.736  28.320  1.00  0.00           N  
ATOM    605  CA  SER A  89     -26.149  58.893  28.185  1.00  0.00           C  
ATOM    606  C   SER A  89     -26.409  59.618  29.505  1.00  0.00           C  
ATOM    607  O   SER A  89     -27.514  60.082  29.757  1.00  0.00           O  
ATOM    608  CB  SER A  89     -27.466  58.436  27.590  1.00  0.00           C  
ATOM    609  CEN SER A  89     -27.893  58.114  27.487  1.00  0.00           X  
ATOM    610  H   SER A  89     -24.554  57.911  29.052  1.00  0.00           H  
ATOM    611  N   THR A  90     -25.358  59.839  30.295  1.00  0.00           N  
ATOM    612  CA  THR A  90     -25.459  60.588  31.556  1.00  0.00           C  
ATOM    613  C   THR A  90     -24.347  61.637  31.571  1.00  0.00           C  
ATOM    614  O   THR A  90     -23.374  61.540  30.827  1.00  0.00           O  
ATOM    615  CB  THR A  90     -25.336  59.681  32.794  1.00  0.00           C  
ATOM    616  CEN THR A  90     -25.522  59.239  33.128  1.00  0.00           X  
ATOM    617  H   THR A  90     -24.437  59.844  29.882  1.00  0.00           H  
ATOM    618  N   GLU A  91     -24.602  62.682  32.349  1.00  0.00           N  
ATOM    619  CA  GLU A  91     -23.769  63.843  32.666  1.00  0.00           C  
ATOM    620  C   GLU A  91     -23.585  64.057  34.194  1.00  0.00           C  
ATOM    621  O   GLU A  91     -24.512  63.769  34.959  1.00  0.00           O  
ATOM    622  CB  GLU A  91     -24.373  65.098  32.030  1.00  0.00           C  
ATOM    623  CEN GLU A  91     -24.418  66.235  30.763  1.00  0.00           X  
ATOM    624  H   GLU A  91     -25.501  62.692  32.807  1.00  0.00           H  
ATOM    625  N   PRO A  92     -22.396  64.500  34.656  1.00  0.00           N  
ATOM    626  CA  PRO A  92     -22.092  64.815  36.052  1.00  0.00           C  
ATOM    627  C   PRO A  92     -22.848  66.045  36.576  1.00  0.00           C  
ATOM    628  O   PRO A  92     -22.987  67.061  35.902  1.00  0.00           O  
ATOM    629  CB  PRO A  92     -20.571  65.040  36.044  1.00  0.00           C  
ATOM    630  CEN PRO A  92     -20.734  64.787  34.285  1.00  0.00           X  
ATOM    631  N   SER A  93     -23.301  65.980  37.828  1.00  0.00           N  
ATOM    632  CA  SER A  93     -23.953  67.115  38.491  1.00  0.00           C  
ATOM    633  C   SER A  93     -23.717  67.062  39.995  1.00  0.00           C  
ATOM    634  O   SER A  93     -23.440  66.016  40.573  1.00  0.00           O  
ATOM    635  CB  SER A  93     -25.439  67.125  38.189  1.00  0.00           C  
ATOM    636  CEN SER A  93     -25.937  66.934  38.087  1.00  0.00           X  
ATOM    637  H   SER A  93     -23.036  65.193  38.403  1.00  0.00           H  
ATOM    638  N   GLU A  94     -23.829  68.247  40.593  1.00  0.00           N  
ATOM    639  CA  GLU A  94     -23.731  68.508  42.022  1.00  0.00           C  
ATOM    640  C   GLU A  94     -25.049  68.135  42.721  1.00  0.00           C  
ATOM    641  O   GLU A  94     -26.134  68.379  42.193  1.00  0.00           O  
ATOM    642  CB  GLU A  94     -23.383  69.976  42.277  1.00  0.00           C  
ATOM    643  CEN GLU A  94     -22.232  71.181  42.635  1.00  0.00           X  
ATOM    644  H   GLU A  94     -24.257  68.986  40.057  1.00  0.00           H  
ATOM    645  N   GLY A  95     -24.973  67.552  43.920  1.00  0.00           N  
ATOM    646  CA  GLY A  95     -26.161  67.199  44.700  1.00  0.00           C  
ATOM    647  C   GLY A  95     -26.377  68.060  45.946  1.00  0.00           C  
ATOM    648  O   GLY A  95     -27.359  67.898  46.650  1.00  0.00           O  
ATOM    649  CEN GLY A  95     -26.161  67.199  44.701  1.00  0.00           X  
ATOM    650  H   GLY A  95     -24.068  67.240  44.247  1.00  0.00           H  
ATOM    651  N   SER A  96     -25.415  68.951  46.194  1.00  0.00           N  
ATOM    652  CA  SER A  96     -25.304  69.891  47.326  1.00  0.00           C  
ATOM    653  C   SER A  96     -25.463  69.433  48.797  1.00  0.00           C  
ATOM    654  O   SER A  96     -25.789  70.217  49.680  1.00  0.00           O  
ATOM    655  CB  SER A  96     -26.309  70.997  47.076  1.00  0.00           C  
ATOM    656  CEN SER A  96     -26.775  71.237  46.928  1.00  0.00           X  
ATOM    657  H   SER A  96     -25.011  69.324  45.347  1.00  0.00           H  
ATOM    658  N   ALA A  97     -24.912  68.234  49.030  1.00  0.00           N  
ATOM    659  CA  ALA A  97     -24.810  67.518  50.318  1.00  0.00           C  
ATOM    660  C   ALA A  97     -25.843  67.750  51.461  1.00  0.00           C  
ATOM    661  O   ALA A  97     -26.828  68.465  51.304  1.00  0.00           O  
ATOM    662  CB  ALA A  97     -23.420  67.795  50.871  1.00  0.00           C  
ATOM    663  CEN ALA A  97     -23.421  67.795  50.871  1.00  0.00           X  
ATOM    664  H   ALA A  97     -24.184  67.989  48.372  1.00  0.00           H  
ATOM    665  N   PRO A  98     -25.607  67.133  52.646  1.00  0.00           N  
ATOM    666  CA  PRO A  98     -26.445  67.270  53.838  1.00  0.00           C  
ATOM    667  C   PRO A  98     -26.173  68.558  54.630  1.00  0.00           C  
ATOM    668  O   PRO A  98     -25.027  68.964  54.820  1.00  0.00           O  
ATOM    669  CB  PRO A  98     -26.105  66.014  54.658  1.00  0.00           C  
ATOM    670  CEN PRO A  98     -24.932  65.708  53.348  1.00  0.00           X  
ATOM    671  N   GLY A  99     -27.242  69.160  55.161  1.00  0.00           N  
ATOM    672  CA  GLY A  99     -27.191  70.339  56.023  1.00  0.00           C  
ATOM    673  C   GLY A  99     -26.550  70.048  57.385  1.00  0.00           C  
ATOM    674  O   GLY A  99     -26.590  68.934  57.893  1.00  0.00           O  
ATOM    675  CEN GLY A  99     -27.191  70.340  56.023  1.00  0.00           X  
ATOM    676  H   GLY A  99     -28.149  68.746  54.995  1.00  0.00           H  
ATOM    677  N   SER A 100     -25.981  71.078  57.995  1.00  0.00           N  
ATOM    678  CA  SER A 100     -25.312  71.118  59.309  1.00  0.00           C  
ATOM    679  C   SER A 100     -25.427  72.581  59.788  1.00  0.00           C  
ATOM    680  O   SER A 100     -25.883  73.394  58.980  1.00  0.00           O  
ATOM    681  CB  SER A 100     -23.867  70.667  59.215  1.00  0.00           C  
ATOM    682  CEN SER A 100     -23.371  70.590  59.005  1.00  0.00           X  
ATOM    683  H   SER A 100     -26.206  71.992  57.629  1.00  0.00           H  
ATOM    684  N   PRO A 101     -25.013  73.005  61.006  1.00  0.00           N  
ATOM    685  CA  PRO A 101     -24.451  72.264  62.145  1.00  0.00           C  
ATOM    686  C   PRO A 101     -25.272  72.447  63.463  1.00  0.00           C  
ATOM    687  O   PRO A 101     -26.448  72.793  63.435  1.00  0.00           O  
ATOM    688  CB  PRO A 101     -23.028  72.834  62.269  1.00  0.00           C  
ATOM    689  CEN PRO A 101     -23.555  73.918  60.952  1.00  0.00           X  
ATOM    690  N   ALA A 102     -24.578  72.323  64.605  1.00  0.00           N  
ATOM    691  CA  ALA A 102     -25.036  72.555  65.987  1.00  0.00           C  
ATOM    692  C   ALA A 102     -25.938  71.490  66.652  1.00  0.00           C  
ATOM    693  O   ALA A 102     -27.113  71.701  66.928  1.00  0.00           O  
ATOM    694  CB  ALA A 102     -25.753  73.897  66.029  1.00  0.00           C  
ATOM    695  CEN ALA A 102     -25.753  73.896  66.029  1.00  0.00           X  
ATOM    696  H   ALA A 102     -23.573  72.291  64.490  1.00  0.00           H  
ATOM    697  N   GLY A 103     -25.294  70.387  67.049  1.00  0.00           N  
ATOM    698  CA  GLY A 103     -25.886  69.255  67.763  1.00  0.00           C  
ATOM    699  C   GLY A 103     -24.827  68.641  68.688  1.00  0.00           C  
ATOM    700  O   GLY A 103     -23.647  68.631  68.349  1.00  0.00           O  
ATOM    701  CEN GLY A 103     -25.886  69.254  67.764  1.00  0.00           X  
ATOM    702  H   GLY A 103     -24.284  70.388  67.019  1.00  0.00           H  
ATOM    703  N   SER A 104     -25.250  68.250  69.887  1.00  0.00           N  
ATOM    704  CA  SER A 104     -24.482  67.626  70.981  1.00  0.00           C  
ATOM    705  C   SER A 104     -24.526  66.075  70.995  1.00  0.00           C  
ATOM    706  O   SER A 104     -25.565  65.499  70.687  1.00  0.00           O  
ATOM    707  CB  SER A 104     -24.985  68.164  72.307  1.00  0.00           C  
ATOM    708  CEN SER A 104     -25.335  68.346  72.681  1.00  0.00           X  
ATOM    709  H   SER A 104     -26.210  68.469  70.110  1.00  0.00           H  
ATOM    710  N   PRO A 105     -23.404  65.396  71.339  1.00  0.00           N  
ATOM    711  CA  PRO A 105     -23.304  63.941  71.515  1.00  0.00           C  
ATOM    712  C   PRO A 105     -24.075  63.397  72.730  1.00  0.00           C  
ATOM    713  O   PRO A 105     -24.047  64.002  73.801  1.00  0.00           O  
ATOM    714  CB  PRO A 105     -21.791  63.706  71.654  1.00  0.00           C  
ATOM    715  CEN PRO A 105     -21.701  65.487  71.575  1.00  0.00           X  
ATOM    716  N   THR A 106     -24.646  62.192  72.616  1.00  0.00           N  
ATOM    717  CA  THR A 106     -25.330  61.511  73.733  1.00  0.00           C  
ATOM    718  C   THR A 106     -24.879  60.054  73.880  1.00  0.00           C  
ATOM    719  O   THR A 106     -24.377  59.459  72.929  1.00  0.00           O  
ATOM    720  CB  THR A 106     -26.859  61.540  73.557  1.00  0.00           C  
ATOM    721  CEN THR A 106     -27.364  61.827  73.496  1.00  0.00           X  
ATOM    722  H   THR A 106     -24.521  61.667  71.762  1.00  0.00           H  
ATOM    723  N   SER A 107     -25.075  59.525  75.094  1.00  0.00           N  
ATOM    724  CA  SER A 107     -24.853  58.158  75.594  1.00  0.00           C  
ATOM    725  C   SER A 107     -25.804  57.096  75.042  1.00  0.00           C  
ATOM    726  O   SER A 107     -27.011  57.322  75.062  1.00  0.00           O  
ATOM    727  CB  SER A 107     -24.940  58.164  77.108  1.00  0.00           C  
ATOM    728  CEN SER A 107     -25.111  58.298  77.607  1.00  0.00           X  
ATOM    729  H   SER A 107     -25.457  60.147  75.794  1.00  0.00           H  
ATOM    730  N   THR A 108     -25.274  55.903  74.719  1.00  0.00           N  
ATOM    731  CA  THR A 108     -26.036  54.717  74.234  1.00  0.00           C  
ATOM    732  C   THR A 108     -25.410  53.404  74.773  1.00  0.00           C  
ATOM    733  O   THR A 108     -24.250  53.401  75.162  1.00  0.00           O  
ATOM    734  CB  THR A 108     -26.082  54.658  72.696  1.00  0.00           C  
ATOM    735  CEN THR A 108     -26.225  54.886  72.177  1.00  0.00           X  
ATOM    736  H   THR A 108     -24.401  55.660  75.164  1.00  0.00           H  
ATOM    737  N   GLU A 109     -26.254  52.356  74.794  1.00  0.00           N  
ATOM    738  CA  GLU A 109     -26.067  50.909  75.106  1.00  0.00           C  
ATOM    739  C   GLU A 109     -25.233  50.446  76.323  1.00  0.00           C  
ATOM    740  O   GLU A 109     -24.017  50.334  76.279  1.00  0.00           O  
ATOM    741  CB  GLU A 109     -25.471  50.240  73.865  1.00  0.00           C  
ATOM    742  CEN GLU A 109     -25.676  49.374  72.412  1.00  0.00           X  
ATOM    743  H   GLU A 109     -27.024  52.467  74.150  1.00  0.00           H  
ATOM    744  N   GLU A 110     -25.842  50.396  77.519  1.00  0.00           N  
ATOM    745  CA  GLU A 110     -27.276  50.550  77.899  1.00  0.00           C  
ATOM    746  C   GLU A 110     -28.124  49.285  77.657  1.00  0.00           C  
ATOM    747  O   GLU A 110     -29.213  49.331  77.092  1.00  0.00           O  
ATOM    748  CB  GLU A 110     -27.896  51.724  77.138  1.00  0.00           C  
ATOM    749  CEN GLU A 110     -28.379  53.357  77.081  1.00  0.00           X  
ATOM    750  H   GLU A 110     -25.492  49.558  77.959  1.00  0.00           H  
ATOM    751  N   GLY A 111     -27.621  48.135  78.126  1.00  0.00           N  
ATOM    752  CA  GLY A 111     -28.320  46.851  78.056  1.00  0.00           C  
ATOM    753  C   GLY A 111     -27.517  45.642  78.560  1.00  0.00           C  
ATOM    754  O   GLY A 111     -26.300  45.625  78.448  1.00  0.00           O  
ATOM    755  CEN GLY A 111     -28.321  46.850  78.056  1.00  0.00           X  
ATOM    756  H   GLY A 111     -26.705  48.155  78.554  1.00  0.00           H  
ATOM    757  N   THR A 112     -28.224  44.652  79.105  1.00  0.00           N  
ATOM    758  CA  THR A 112     -27.727  43.356  79.631  1.00  0.00           C  
ATOM    759  C   THR A 112     -26.447  43.266  80.502  1.00  0.00           C  
ATOM    760  O   THR A 112     -25.364  42.940  80.035  1.00  0.00           O  
ATOM    761  CB  THR A 112     -27.512  42.398  78.444  1.00  0.00           C  
ATOM    762  CEN THR A 112     -27.703  42.121  77.966  1.00  0.00           X  
ATOM    763  H   THR A 112     -29.141  44.558  78.694  1.00  0.00           H  
ATOM    764  N   SER A 113     -26.677  43.405  81.817  1.00  0.00           N  
ATOM    765  CA  SER A 113     -25.773  43.275  82.989  1.00  0.00           C  
ATOM    766  C   SER A 113     -25.799  42.015  83.870  1.00  0.00           C  
ATOM    767  O   SER A 113     -26.850  41.661  84.390  1.00  0.00           O  
ATOM    768  CB  SER A 113     -26.015  44.471  83.889  1.00  0.00           C  
ATOM    769  CEN SER A 113     -26.287  44.861  84.154  1.00  0.00           X  
ATOM    770  H   SER A 113     -27.650  43.310  82.075  1.00  0.00           H  
ATOM    771  N   THR A 114     -24.607  41.514  84.249  1.00  0.00           N  
ATOM    772  CA  THR A 114     -24.417  40.349  85.154  1.00  0.00           C  
ATOM    773  C   THR A 114     -23.241  40.622  86.118  1.00  0.00           C  
ATOM    774  O   THR A 114     -22.377  41.442  85.832  1.00  0.00           O  
ATOM    775  CB  THR A 114     -24.145  39.049  84.375  1.00  0.00           C  
ATOM    776  CEN THR A 114     -24.301  38.639  83.989  1.00  0.00           X  
ATOM    777  H   THR A 114     -23.845  42.174  84.304  1.00  0.00           H  
ATOM    778  N   GLU A 115     -23.293  39.979  87.287  1.00  0.00           N  
ATOM    779  CA  GLU A 115     -22.348  39.914  88.419  1.00  0.00           C  
ATOM    780  C   GLU A 115     -21.035  39.098  88.261  1.00  0.00           C  
ATOM    781  O   GLU A 115     -21.065  37.966  87.775  1.00  0.00           O  
ATOM    782  CB  GLU A 115     -23.105  39.377  89.636  1.00  0.00           C  
ATOM    783  CEN GLU A 115     -23.982  39.654  91.070  1.00  0.00           X  
ATOM    784  H   GLU A 115     -24.163  39.501  87.475  1.00  0.00           H  
ATOM    785  N   PRO A 116     -19.871  39.669  88.676  1.00  0.00           N  
ATOM    786  CA  PRO A 116     -18.563  39.017  88.677  1.00  0.00           C  
ATOM    787  C   PRO A 116     -18.466  37.813  89.632  1.00  0.00           C  
ATOM    788  O   PRO A 116     -19.047  37.812  90.716  1.00  0.00           O  
ATOM    789  CB  PRO A 116     -17.607  40.148  89.090  1.00  0.00           C  
ATOM    790  CEN PRO A 116     -19.109  41.096  89.264  1.00  0.00           X  
ATOM    791  N   SER A 117     -17.661  36.811  89.265  1.00  0.00           N  
ATOM    792  CA  SER A 117     -17.388  35.636  90.104  1.00  0.00           C  
ATOM    793  C   SER A 117     -16.007  35.059  89.816  1.00  0.00           C  
ATOM    794  O   SER A 117     -15.475  35.143  88.713  1.00  0.00           O  
ATOM    795  CB  SER A 117     -18.452  34.578  89.889  1.00  0.00           C  
ATOM    796  CEN SER A 117     -18.822  34.274  89.630  1.00  0.00           X  
ATOM    797  H   SER A 117     -17.061  36.949  88.463  1.00  0.00           H  
ATOM    798  N   GLU A 118     -15.455  34.506  90.887  1.00  0.00           N  
ATOM    799  CA  GLU A 118     -14.201  33.786  91.048  1.00  0.00           C  
ATOM    800  C   GLU A 118     -14.291  32.345  90.513  1.00  0.00           C  
ATOM    801  O   GLU A 118     -15.326  31.695  90.654  1.00  0.00           O  
ATOM    802  CB  GLU A 118     -13.787  33.778  92.521  1.00  0.00           C  
ATOM    803  CEN GLU A 118     -12.864  34.423  93.799  1.00  0.00           X  
ATOM    804  H   GLU A 118     -15.999  34.567  91.736  1.00  0.00           H  
ATOM    805  N   GLY A 119     -13.193  31.797  89.980  1.00  0.00           N  
ATOM    806  CA  GLY A 119     -13.183  30.395  89.551  1.00  0.00           C  
ATOM    807  C   GLY A 119     -12.354  30.068  88.310  1.00  0.00           C  
ATOM    808  O   GLY A 119     -12.658  30.555  87.233  1.00  0.00           O  
ATOM    809  CEN GLY A 119     -13.183  30.394  89.551  1.00  0.00           X  
ATOM    810  H   GLY A 119     -12.331  32.325  89.970  1.00  0.00           H  
ATOM    811  N   SER A 120     -11.321  29.236  88.502  1.00  0.00           N  
ATOM    812  CA  SER A 120     -10.358  28.682  87.516  1.00  0.00           C  
ATOM    813  C   SER A 120     -10.794  27.505  86.614  1.00  0.00           C  
ATOM    814  O   SER A 120     -11.597  26.688  87.028  1.00  0.00           O  
ATOM    815  CB  SER A 120      -9.109  28.265  88.268  1.00  0.00           C  
ATOM    816  CEN SER A 120      -8.801  28.061  88.667  1.00  0.00           X  
ATOM    817  H   SER A 120     -11.485  28.574  89.247  1.00  0.00           H  
ATOM    818  N   ALA A 121     -10.198  27.175  85.467  1.00  0.00           N  
ATOM    819  CA  ALA A 121      -9.094  27.661  84.631  1.00  0.00           C  
ATOM    820  C   ALA A 121      -9.304  27.030  83.224  1.00  0.00           C  
ATOM    821  O   ALA A 121      -9.857  25.928  83.149  1.00  0.00           O  
ATOM    822  CB  ALA A 121      -7.742  27.296  85.227  1.00  0.00           C  
ATOM    823  CEN ALA A 121      -7.743  27.296  85.226  1.00  0.00           X  
ATOM    824  H   ALA A 121     -10.614  26.337  85.087  1.00  0.00           H  
ATOM    825  N   PRO A 122      -8.864  27.639  82.107  1.00  0.00           N  
ATOM    826  CA  PRO A 122      -8.975  27.025  80.785  1.00  0.00           C  
ATOM    827  C   PRO A 122      -8.193  25.701  80.730  1.00  0.00           C  
ATOM    828  O   PRO A 122      -7.107  25.581  81.297  1.00  0.00           O  
ATOM    829  CB  PRO A 122      -8.398  28.084  79.831  1.00  0.00           C  
ATOM    830  CEN PRO A 122      -8.097  28.998  81.334  1.00  0.00           X  
ATOM    831  N   GLY A 123      -8.751  24.703  80.040  1.00  0.00           N  
ATOM    832  CA  GLY A 123      -8.133  23.392  79.845  1.00  0.00           C  
ATOM    833  C   GLY A 123      -7.382  23.335  78.513  1.00  0.00           C  
ATOM    834  O   GLY A 123      -7.386  24.290  77.743  1.00  0.00           O  
ATOM    835  CEN GLY A 123      -8.133  23.392  79.845  1.00  0.00           X  
ATOM    836  H   GLY A 123      -9.599  24.898  79.530  1.00  0.00           H  
ATOM    837  N   THR A 124      -6.720  22.209  78.278  1.00  0.00           N  
ATOM    838  CA  THR A 124      -5.948  21.836  77.088  1.00  0.00           C  
ATOM    839  C   THR A 124      -6.315  20.459  76.525  1.00  0.00           C  
ATOM    840  O   THR A 124      -6.445  19.507  77.288  1.00  0.00           O  
ATOM    841  CB  THR A 124      -4.438  21.855  77.388  1.00  0.00           C  
ATOM    842  CEN THR A 124      -3.952  22.129  77.560  1.00  0.00           X  
ATOM    843  H   THR A 124      -6.742  21.507  79.004  1.00  0.00           H  
ATOM    844  N   SER A 125      -6.343  20.380  75.188  1.00  0.00           N  
ATOM    845  CA  SER A 125      -6.584  19.204  74.328  1.00  0.00           C  
ATOM    846  C   SER A 125      -5.494  18.137  74.171  1.00  0.00           C  
ATOM    847  O   SER A 125      -4.353  18.475  73.884  1.00  0.00           O  
ATOM    848  CB  SER A 125      -6.949  19.709  72.946  1.00  0.00           C  
ATOM    849  CEN SER A 125      -6.940  20.020  72.500  1.00  0.00           X  
ATOM    850  H   SER A 125      -5.801  21.090  74.722  1.00  0.00           H  
ATOM    851  N   THR A 126      -5.882  16.856  74.114  1.00  0.00           N  
ATOM    852  CA  THR A 126      -4.950  15.726  73.893  1.00  0.00           C  
ATOM    853  C   THR A 126      -5.463  14.832  72.748  1.00  0.00           C  
ATOM    854  O   THR A 126      -6.583  14.989  72.272  1.00  0.00           O  
ATOM    855  CB  THR A 126      -4.769  14.872  75.161  1.00  0.00           C  
ATOM    856  CEN THR A 126      -4.610  14.809  75.720  1.00  0.00           X  
ATOM    857  H   THR A 126      -6.839  16.654  73.867  1.00  0.00           H  
ATOM    858  N   GLU A 127      -4.553  13.972  72.303  1.00  0.00           N  
ATOM    859  CA  GLU A 127      -4.545  12.900  71.302  1.00  0.00           C  
ATOM    860  C   GLU A 127      -5.227  11.543  71.607  1.00  0.00           C  
ATOM    861  O   GLU A 127      -5.060  10.979  72.690  1.00  0.00           O  
ATOM    862  CB  GLU A 127      -3.086  12.626  70.931  1.00  0.00           C  
ATOM    863  CEN GLU A 127      -1.746  12.893  69.913  1.00  0.00           X  
ATOM    864  H   GLU A 127      -3.636  14.109  72.700  1.00  0.00           H  
ATOM    865  N   PRO A 128      -5.954  10.987  70.606  1.00  0.00           N  
ATOM    866  CA  PRO A 128      -6.621   9.688  70.662  1.00  0.00           C  
ATOM    867  C   PRO A 128      -5.607   8.530  70.711  1.00  0.00           C  
ATOM    868  O   PRO A 128      -4.526   8.655  70.153  1.00  0.00           O  
ATOM    869  CB  PRO A 128      -7.475   9.658  69.383  1.00  0.00           C  
ATOM    870  CEN PRO A 128      -6.711  11.240  69.066  1.00  0.00           X  
ATOM    871  N   SER A 129      -5.961   7.379  71.298  1.00  0.00           N  
ATOM    872  CA  SER A 129      -5.069   6.202  71.324  1.00  0.00           C  
ATOM    873  C   SER A 129      -5.820   4.891  71.575  1.00  0.00           C  
ATOM    874  O   SER A 129      -6.934   4.873  72.088  1.00  0.00           O  
ATOM    875  CB  SER A 129      -3.998   6.392  72.380  1.00  0.00           C  
ATOM    876  CEN SER A 129      -3.768   6.547  72.848  1.00  0.00           X  
ATOM    877  H   SER A 129      -6.934   7.226  71.519  1.00  0.00           H  
ATOM    878  N   GLU A 130      -5.138   3.803  71.218  1.00  0.00           N  
ATOM    879  CA  GLU A 130      -5.530   2.410  71.465  1.00  0.00           C  
ATOM    880  C   GLU A 130      -6.867   1.895  70.904  1.00  0.00           C  
ATOM    881  O   GLU A 130      -7.694   1.308  71.594  1.00  0.00           O  
ATOM    882  CB  GLU A 130      -5.525   2.178  72.977  1.00  0.00           C  
ATOM    883  CEN GLU A 130      -4.730   1.648  74.388  1.00  0.00           X  
ATOM    884  H   GLU A 130      -4.139   3.929  71.291  1.00  0.00           H  
ATOM    885  N   GLY A 131      -6.983   1.971  69.574  1.00  0.00           N  
ATOM    886  CA  GLY A 131      -8.182   1.602  68.823  1.00  0.00           C  
ATOM    887  C   GLY A 131      -8.009   0.230  68.166  1.00  0.00           C  
ATOM    888  O   GLY A 131      -8.856  -0.190  67.387  1.00  0.00           O  
ATOM    889  CEN GLY A 131      -8.182   1.602  68.823  1.00  0.00           X  
ATOM    890  H   GLY A 131      -6.150   2.172  69.041  1.00  0.00           H  
ATOM    891  N   SER A 132      -6.909  -0.461  68.470  1.00  0.00           N  
ATOM    892  CA  SER A 132      -6.559  -1.752  67.857  1.00  0.00           C  
ATOM    893  C   SER A 132      -5.870  -2.636  68.897  1.00  0.00           C  
ATOM    894  O   SER A 132      -5.093  -2.124  69.698  1.00  0.00           O  
ATOM    895  CB  SER A 132      -5.666  -1.550  66.648  1.00  0.00           C  
ATOM    896  CEN SER A 132      -5.284  -1.329  66.330  1.00  0.00           X  
ATOM    897  H   SER A 132      -6.438  -0.220  69.331  1.00  0.00           H  
ATOM    898  N   ALA A 133      -6.082  -3.952  68.850  1.00  0.00           N  
ATOM    899  CA  ALA A 133      -5.396  -4.896  69.732  1.00  0.00           C  
ATOM    900  C   ALA A 133      -5.203  -6.271  69.060  1.00  0.00           C  
ATOM    901  O   ALA A 133      -5.984  -6.629  68.181  1.00  0.00           O  
ATOM    902  CB  ALA A 133      -6.165  -5.041  71.037  1.00  0.00           C  
ATOM    903  CEN ALA A 133      -6.164  -5.041  71.036  1.00  0.00           X  
ATOM    904  H   ALA A 133      -6.560  -4.344  68.050  1.00  0.00           H  
ATOM    905  N   PRO A 134      -4.150  -7.024  69.439  1.00  0.00           N  
ATOM    906  CA  PRO A 134      -3.893  -8.378  68.947  1.00  0.00           C  
ATOM    907  C   PRO A 134      -4.993  -9.392  69.314  1.00  0.00           C  
ATOM    908  O   PRO A 134      -5.547  -9.364  70.410  1.00  0.00           O  
ATOM    909  CB  PRO A 134      -2.547  -8.740  69.596  1.00  0.00           C  
ATOM    910  CEN PRO A 134      -2.723  -7.154  70.396  1.00  0.00           X  
ATOM    911  N   GLY A 135      -5.248 -10.357  68.425  1.00  0.00           N  
ATOM    912  CA  GLY A 135      -6.224 -11.439  68.630  1.00  0.00           C  
ATOM    913  C   GLY A 135      -5.824 -12.682  67.828  1.00  0.00           C  
ATOM    914  O   GLY A 135      -6.685 -13.327  67.253  1.00  0.00           O  
ATOM    915  CEN GLY A 135      -6.225 -11.440  68.630  1.00  0.00           X  
ATOM    916  H   GLY A 135      -4.730 -10.356  67.557  1.00  0.00           H  
ATOM    917  N   THR A 136      -4.547 -12.846  67.463  1.00  0.00           N  
ATOM    918  CA  THR A 136      -3.939 -13.989  66.739  1.00  0.00           C  
ATOM    919  C   THR A 136      -4.733 -14.491  65.530  1.00  0.00           C  
ATOM    920  O   THR A 136      -5.957 -14.463  65.560  1.00  0.00           O  
ATOM    921  CB  THR A 136      -3.727 -15.183  67.688  1.00  0.00           C  
ATOM    922  CEN THR A 136      -3.497 -15.423  68.169  1.00  0.00           X  
ATOM    923  H   THR A 136      -4.242 -11.984  67.035  1.00  0.00           H  
ATOM    924  N   SER A 137      -3.971 -15.082  64.595  1.00  0.00           N  
ATOM    925  CA  SER A 137      -4.401 -15.701  63.324  1.00  0.00           C  
ATOM    926  C   SER A 137      -5.226 -14.807  62.377  1.00  0.00           C  
ATOM    927  O   SER A 137      -5.545 -13.677  62.694  1.00  0.00           O  
ATOM    928  CB  SER A 137      -5.194 -16.955  63.638  1.00  0.00           C  
ATOM    929  CEN SER A 137      -5.538 -17.286  63.897  1.00  0.00           X  
ATOM    930  H   SER A 137      -3.086 -15.441  64.928  1.00  0.00           H  
ATOM    931  N   GLU A 138      -5.636 -15.197  61.176  1.00  0.00           N  
ATOM    932  CA  GLU A 138      -5.431 -16.427  60.420  1.00  0.00           C  
ATOM    933  C   GLU A 138      -5.509 -16.078  58.916  1.00  0.00           C  
ATOM    934  O   GLU A 138      -6.151 -15.108  58.527  1.00  0.00           O  
ATOM    935  CB  GLU A 138      -6.470 -17.485  60.797  1.00  0.00           C  
ATOM    936  CEN GLU A 138      -6.902 -18.887  61.665  1.00  0.00           X  
ATOM    937  H   GLU A 138      -6.397 -14.636  60.821  1.00  0.00           H  
ATOM    938  N   SER A 139      -4.803 -16.863  58.105  1.00  0.00           N  
ATOM    939  CA  SER A 139      -4.696 -16.860  56.638  1.00  0.00           C  
ATOM    940  C   SER A 139      -5.943 -17.046  55.748  1.00  0.00           C  
ATOM    941  O   SER A 139      -6.720 -17.969  55.961  1.00  0.00           O  
ATOM    942  CB  SER A 139      -3.688 -17.928  56.262  1.00  0.00           C  
ATOM    943  CEN SER A 139      -3.422 -18.403  56.274  1.00  0.00           X  
ATOM    944  H   SER A 139      -4.649 -17.794  58.469  1.00  0.00           H  
ATOM    945  N   ALA A 140      -6.006 -16.311  54.624  1.00  0.00           N  
ATOM    946  CA  ALA A 140      -7.098 -16.398  53.625  1.00  0.00           C  
ATOM    947  C   ALA A 140      -6.654 -15.896  52.229  1.00  0.00           C  
ATOM    948  O   ALA A 140      -5.890 -14.941  52.104  1.00  0.00           O  
ATOM    949  CB  ALA A 140      -8.310 -15.614  54.106  1.00  0.00           C  
ATOM    950  CEN ALA A 140      -8.309 -15.614  54.105  1.00  0.00           X  
ATOM    951  H   ALA A 140      -5.111 -16.090  54.214  1.00  0.00           H  
ATOM    952  N   THR A 141      -7.186 -16.516  51.175  1.00  0.00           N  
ATOM    953  CA  THR A 141      -6.969 -16.174  49.752  1.00  0.00           C  
ATOM    954  C   THR A 141      -8.278 -16.401  48.970  1.00  0.00           C  
ATOM    955  O   THR A 141      -9.214 -16.948  49.562  1.00  0.00           O  
ATOM    956  CB  THR A 141      -5.841 -17.010  49.119  1.00  0.00           C  
ATOM    957  CEN THR A 141      -5.284 -17.185  49.092  1.00  0.00           X  
ATOM    958  H   THR A 141      -7.986 -17.114  51.333  1.00  0.00           H  
ATOM    959  N   PRO A 142      -8.409 -15.994  47.687  1.00  0.00           N  
ATOM    960  CA  PRO A 142      -7.354 -15.219  46.995  1.00  0.00           C  
ATOM    961  C   PRO A 142      -7.890 -14.115  46.047  1.00  0.00           C  
ATOM    962  O   PRO A 142      -8.661 -14.367  45.134  1.00  0.00           O  
ATOM    963  CB  PRO A 142      -6.575 -16.296  46.223  1.00  0.00           C  
ATOM    964  CEN PRO A 142      -7.829 -17.392  46.866  1.00  0.00           X  
ATOM    965  N   GLU A 143      -7.714 -12.832  46.377  1.00  0.00           N  
ATOM    966  CA  GLU A 143      -8.007 -11.639  45.555  1.00  0.00           C  
ATOM    967  C   GLU A 143      -9.315 -11.644  44.725  1.00  0.00           C  
ATOM    968  O   GLU A 143      -9.310 -11.614  43.502  1.00  0.00           O  
ATOM    969  CB  GLU A 143      -6.830 -11.399  44.607  1.00  0.00           C  
ATOM    970  CEN GLU A 143      -5.366 -10.606  44.241  1.00  0.00           X  
ATOM    971  H   GLU A 143      -8.087 -12.698  47.307  1.00  0.00           H  
ATOM    972  N   SER A 144     -10.427 -11.628  45.482  1.00  0.00           N  
ATOM    973  CA  SER A 144     -11.840 -11.530  45.063  1.00  0.00           C  
ATOM    974  C   SER A 144     -12.255 -11.448  43.582  1.00  0.00           C  
ATOM    975  O   SER A 144     -11.512 -11.819  42.683  1.00  0.00           O  
ATOM    976  CB  SER A 144     -12.426 -10.323  45.769  1.00  0.00           C  
ATOM    977  CEN SER A 144     -12.458  -9.821  45.975  1.00  0.00           X  
ATOM    978  H   SER A 144     -10.296 -11.095  46.329  1.00  0.00           H  
ATOM    979  N   GLY A 145     -13.364 -10.736  43.315  1.00  0.00           N  
ATOM    980  CA  GLY A 145     -13.880 -10.522  41.951  1.00  0.00           C  
ATOM    981  C   GLY A 145     -15.328 -11.004  41.717  1.00  0.00           C  
ATOM    982  O   GLY A 145     -15.838 -11.726  42.567  1.00  0.00           O  
ATOM    983  CEN GLY A 145     -13.880 -10.522  41.951  1.00  0.00           X  
ATOM    984  H   GLY A 145     -13.788 -10.203  44.060  1.00  0.00           H  
ATOM    985  N   PRO A 146     -16.011 -10.622  40.614  1.00  0.00           N  
ATOM    986  CA  PRO A 146     -17.390 -11.019  40.296  1.00  0.00           C  
ATOM    987  C   PRO A 146     -17.535 -12.507  39.934  1.00  0.00           C  
ATOM    988  O   PRO A 146     -16.700 -13.072  39.232  1.00  0.00           O  
ATOM    989  CB  PRO A 146     -17.759 -10.109  39.113  1.00  0.00           C  
ATOM    990  CEN PRO A 146     -16.069  -9.554  39.259  1.00  0.00           X  
ATOM    991  N   GLY A 147     -18.634 -13.133  40.365  1.00  0.00           N  
ATOM    992  CA  GLY A 147     -18.951 -14.532  40.079  1.00  0.00           C  
ATOM    993  C   GLY A 147     -19.068 -14.770  38.579  1.00  0.00           C  
ATOM    994  O   GLY A 147     -19.410 -13.864  37.827  1.00  0.00           O  
ATOM    995  CEN GLY A 147     -18.951 -14.533  40.079  1.00  0.00           X  
ATOM    996  H   GLY A 147     -19.289 -12.623  40.939  1.00  0.00           H  
ATOM    997  N   SER A 148     -18.719 -15.983  38.178  1.00  0.00           N  
ATOM    998  CA  SER A 148     -18.730 -16.529  36.826  1.00  0.00           C  
ATOM    999  C   SER A 148     -20.110 -16.925  36.286  1.00  0.00           C  
ATOM   1000  O   SER A 148     -21.001 -17.363  37.012  1.00  0.00           O  
ATOM   1001  CB  SER A 148     -17.804 -17.729  36.778  1.00  0.00           C  
ATOM   1002  CEN SER A 148     -17.551 -18.182  36.941  1.00  0.00           X  
ATOM   1003  H   SER A 148     -18.323 -16.600  38.875  1.00  0.00           H  
ATOM   1004  N   GLU A 149     -20.209 -16.773  34.965  1.00  0.00           N  
ATOM   1005  CA  GLU A 149     -21.294 -17.084  34.031  1.00  0.00           C  
ATOM   1006  C   GLU A 149     -20.879 -17.839  32.749  1.00  0.00           C  
ATOM   1007  O   GLU A 149     -19.867 -17.538  32.117  1.00  0.00           O  
ATOM   1008  CB  GLU A 149     -22.003 -15.784  33.642  1.00  0.00           C  
ATOM   1009  CEN GLU A 149     -23.279 -14.676  33.860  1.00  0.00           X  
ATOM   1010  H   GLU A 149     -19.389 -16.398  34.516  1.00  0.00           H  
ATOM   1011  N   PRO A 150     -21.738 -18.765  32.288  1.00  0.00           N  
ATOM   1012  CA  PRO A 150     -21.370 -19.442  31.046  1.00  0.00           C  
ATOM   1013  C   PRO A 150     -21.254 -18.482  29.861  1.00  0.00           C  
ATOM   1014  O   PRO A 150     -22.027 -17.538  29.703  1.00  0.00           O  
ATOM   1015  CB  PRO A 150     -22.497 -20.468  30.843  1.00  0.00           C  
ATOM   1016  CEN PRO A 150     -23.183 -19.720  32.311  1.00  0.00           X  
ATOM   1017  N   ALA A 151     -20.294 -18.780  28.989  1.00  0.00           N  
ATOM   1018  CA  ALA A 151     -20.043 -18.065  27.751  1.00  0.00           C  
ATOM   1019  C   ALA A 151     -21.191 -18.280  26.747  1.00  0.00           C  
ATOM   1020  O   ALA A 151     -21.774 -19.360  26.669  1.00  0.00           O  
ATOM   1021  CB  ALA A 151     -18.713 -18.502  27.155  1.00  0.00           C  
ATOM   1022  CEN ALA A 151     -18.714 -18.502  27.155  1.00  0.00           X  
ATOM   1023  H   ALA A 151     -19.750 -19.615  29.149  1.00  0.00           H  
ATOM   1024  N   THR A 152     -21.488 -17.268  25.938  1.00  0.00           N  
ATOM   1025  CA  THR A 152     -22.499 -17.380  24.884  1.00  0.00           C  
ATOM   1026  C   THR A 152     -21.920 -16.781  23.619  1.00  0.00           C  
ATOM   1027  O   THR A 152     -20.911 -16.075  23.636  1.00  0.00           O  
ATOM   1028  CB  THR A 152     -23.813 -16.663  25.245  1.00  0.00           C  
ATOM   1029  CEN THR A 152     -24.283 -16.593  25.584  1.00  0.00           X  
ATOM   1030  H   THR A 152     -20.942 -16.421  25.995  1.00  0.00           H  
ATOM   1031  N   SER A 153     -22.587 -17.114  22.519  1.00  0.00           N  
ATOM   1032  CA  SER A 153     -22.276 -16.680  21.166  1.00  0.00           C  
ATOM   1033  C   SER A 153     -22.622 -15.195  21.009  1.00  0.00           C  
ATOM   1034  O   SER A 153     -23.775 -14.797  21.146  1.00  0.00           O  
ATOM   1035  CB  SER A 153     -23.028 -17.522  20.155  1.00  0.00           C  
ATOM   1036  CEN SER A 153     -23.431 -17.817  19.938  1.00  0.00           X  
ATOM   1037  H   SER A 153     -23.487 -17.548  22.657  1.00  0.00           H  
ATOM   1038  N   GLY A 154     -21.598 -14.379  20.789  1.00  0.00           N  
ATOM   1039  CA  GLY A 154     -21.695 -12.932  20.616  1.00  0.00           C  
ATOM   1040  C   GLY A 154     -21.534 -12.546  19.150  1.00  0.00           C  
ATOM   1041  O   GLY A 154     -21.341 -11.378  18.827  1.00  0.00           O  
ATOM   1042  CEN GLY A 154     -21.695 -12.932  20.616  1.00  0.00           X  
ATOM   1043  H   GLY A 154     -20.674 -14.776  20.871  1.00  0.00           H  
ATOM   1044  N   SER A 155     -21.559 -13.548  18.268  1.00  0.00           N  
ATOM   1045  CA  SER A 155     -21.337 -13.353  16.842  1.00  0.00           C  
ATOM   1046  C   SER A 155     -22.511 -12.464  16.405  1.00  0.00           C  
ATOM   1047  O   SER A 155     -23.561 -12.461  17.031  1.00  0.00           O  
ATOM   1048  CB  SER A 155     -21.295 -14.667  16.086  1.00  0.00           C  
ATOM   1049  CEN SER A 155     -21.408 -15.184  15.960  1.00  0.00           X  
ATOM   1050  H   SER A 155     -22.168 -14.327  18.477  1.00  0.00           H  
ATOM   1051  N   GLU A 156     -22.380 -11.551  15.461  1.00  0.00           N  
ATOM   1052  CA  GLU A 156     -21.128 -11.283  14.799  1.00  0.00           C  
ATOM   1053  C   GLU A 156     -21.034  -9.736  14.762  1.00  0.00           C  
ATOM   1054  O   GLU A 156     -22.039  -9.052  14.908  1.00  0.00           O  
ATOM   1055  CB  GLU A 156     -21.079 -11.904  13.401  1.00  0.00           C  
ATOM   1056  CEN GLU A 156     -20.559 -13.141  12.352  1.00  0.00           X  
ATOM   1057  H   GLU A 156     -23.128 -11.613  14.787  1.00  0.00           H  
ATOM   1058  N   THR A 157     -19.864  -9.158  14.471  1.00  0.00           N  
ATOM   1059  CA  THR A 157     -19.755  -7.686  14.401  1.00  0.00           C  
ATOM   1060  C   THR A 157     -20.329  -7.221  13.053  1.00  0.00           C  
ATOM   1061  O   THR A 157     -19.789  -7.589  12.009  1.00  0.00           O  
ATOM   1062  CB  THR A 157     -18.302  -7.197  14.542  1.00  0.00           C  
ATOM   1063  CEN THR A 157     -17.803  -7.147  14.842  1.00  0.00           X  
ATOM   1064  H   THR A 157     -19.185  -9.695  13.946  1.00  0.00           H  
ATOM   1065  N   PRO A 158     -21.454  -6.488  13.021  1.00  0.00           N  
ATOM   1066  CA  PRO A 158     -22.196  -6.090  11.831  1.00  0.00           C  
ATOM   1067  C   PRO A 158     -21.377  -4.980  11.179  1.00  0.00           C  
ATOM   1068  O   PRO A 158     -21.662  -3.793  11.296  1.00  0.00           O  
ATOM   1069  CB  PRO A 158     -23.566  -5.612  12.341  1.00  0.00           C  
ATOM   1070  CEN PRO A 158     -22.900  -6.026  13.944  1.00  0.00           X  
ATOM   1071  N   GLY A 159     -20.238  -5.349  10.627  1.00  0.00           N  
ATOM   1072  CA  GLY A 159     -19.392  -4.360   9.967  1.00  0.00           C  
ATOM   1073  C   GLY A 159     -18.302  -4.973   9.122  1.00  0.00           C  
ATOM   1074  O   GLY A 159     -17.985  -4.428   8.079  1.00  0.00           O  
ATOM   1075  CEN GLY A 159     -19.391  -4.360   9.967  1.00  0.00           X  
ATOM   1076  H   GLY A 159     -20.002  -6.332  10.588  1.00  0.00           H  
ATOM   1077  N   MET A 160     -17.791  -6.150   9.503  1.00  0.00           N  
ATOM   1078  CA  MET A 160     -16.802  -6.865   8.691  1.00  0.00           C  
ATOM   1079  C   MET A 160     -17.403  -7.288   7.347  1.00  0.00           C  
ATOM   1080  O   MET A 160     -16.739  -7.152   6.335  1.00  0.00           O  
ATOM   1081  CB  MET A 160     -16.279  -8.086   9.446  1.00  0.00           C  
ATOM   1082  CEN MET A 160     -14.858  -8.720  10.257  1.00  0.00           X  
ATOM   1083  H   MET A 160     -18.077  -6.541  10.390  1.00  0.00           H  
ATOM   1084  N   TYR A 161     -18.673  -7.708   7.318  1.00  0.00           N  
ATOM   1085  CA  TYR A 161     -19.344  -8.119   6.080  1.00  0.00           C  
ATOM   1086  C   TYR A 161     -19.452  -6.997   5.035  1.00  0.00           C  
ATOM   1087  O   TYR A 161     -18.963  -7.174   3.929  1.00  0.00           O  
ATOM   1088  CB  TYR A 161     -20.742  -8.651   6.403  1.00  0.00           C  
ATOM   1089  CEN TYR A 161     -21.587 -10.168   6.634  1.00  0.00           X  
ATOM   1090  H   TYR A 161     -19.184  -7.788   8.187  1.00  0.00           H  
ATOM   1091  N   GLY A 162     -20.074  -5.862   5.379  1.00  0.00           N  
ATOM   1092  CA  GLY A 162     -20.145  -4.693   4.491  1.00  0.00           C  
ATOM   1093  C   GLY A 162     -18.746  -4.256   4.075  1.00  0.00           C  
ATOM   1094  O   GLY A 162     -18.452  -4.232   2.893  1.00  0.00           O  
ATOM   1095  CEN GLY A 162     -20.145  -4.693   4.491  1.00  0.00           X  
ATOM   1096  H   GLY A 162     -20.366  -5.739   6.338  1.00  0.00           H  
ATOM   1097  N   LYS A 163     -17.851  -4.103   5.063  1.00  0.00           N  
ATOM   1098  CA  LYS A 163     -16.471  -3.627   4.852  1.00  0.00           C  
ATOM   1099  C   LYS A 163     -15.728  -4.394   3.763  1.00  0.00           C  
ATOM   1100  O   LYS A 163     -15.018  -3.813   2.957  1.00  0.00           O  
ATOM   1101  CB  LYS A 163     -15.682  -3.710   6.160  1.00  0.00           C  
ATOM   1102  CEN LYS A 163     -14.849  -2.725   7.837  1.00  0.00           X  
ATOM   1103  H   LYS A 163     -18.149  -4.278   6.011  1.00  0.00           H  
ATOM   1104  N   LEU A 164     -15.856  -5.715   3.778  1.00  0.00           N  
ATOM   1105  CA  LEU A 164     -15.295  -6.582   2.758  1.00  0.00           C  
ATOM   1106  C   LEU A 164     -15.806  -6.250   1.355  1.00  0.00           C  
ATOM   1107  O   LEU A 164     -15.017  -6.189   0.417  1.00  0.00           O  
ATOM   1108  CB  LEU A 164     -15.602  -8.045   3.102  1.00  0.00           C  
ATOM   1109  CEN LEU A 164     -14.749  -9.181   3.696  1.00  0.00           X  
ATOM   1110  H   LEU A 164     -16.365  -6.134   4.545  1.00  0.00           H  
ATOM   1111  N   ASN A 165     -17.116  -6.046   1.222  1.00  0.00           N  
ATOM   1112  CA  ASN A 165     -17.717  -5.759  -0.072  1.00  0.00           C  
ATOM   1113  C   ASN A 165     -17.217  -4.422  -0.609  1.00  0.00           C  
ATOM   1114  O   ASN A 165     -16.824  -4.381  -1.768  1.00  0.00           O  
ATOM   1115  CB  ASN A 165     -19.232  -5.769   0.001  1.00  0.00           C  
ATOM   1116  CEN ASN A 165     -20.018  -6.449  -0.144  1.00  0.00           X  
ATOM   1117  H   ASN A 165     -17.683  -5.927   2.047  1.00  0.00           H  
ATOM   1118  N   ASP A 166     -17.159  -3.387   0.234  1.00  0.00           N  
ATOM   1119  CA  ASP A 166     -16.726  -2.045  -0.169  1.00  0.00           C  
ATOM   1120  C   ASP A 166     -15.257  -2.077  -0.639  1.00  0.00           C  
ATOM   1121  O   ASP A 166     -14.945  -1.678  -1.758  1.00  0.00           O  
ATOM   1122  CB  ASP A 166     -16.897  -1.053   0.985  1.00  0.00           C  
ATOM   1123  CEN ASP A 166     -17.550  -0.348   1.322  1.00  0.00           X  
ATOM   1124  H   ASP A 166     -17.522  -3.492   1.168  1.00  0.00           H  
ATOM   1125  N   LEU A 167     -14.372  -2.691   0.154  1.00  0.00           N  
ATOM   1126  CA  LEU A 167     -12.963  -2.859  -0.207  1.00  0.00           C  
ATOM   1127  C   LEU A 167     -12.769  -3.610  -1.532  1.00  0.00           C  
ATOM   1128  O   LEU A 167     -11.919  -3.249  -2.345  1.00  0.00           O  
ATOM   1129  CB  LEU A 167     -12.226  -3.589   0.923  1.00  0.00           C  
ATOM   1130  CEN LEU A 167     -11.269  -3.107   2.030  1.00  0.00           X  
ATOM   1131  H   LEU A 167     -14.664  -2.944   1.087  1.00  0.00           H  
ATOM   1132  N   LEU A 168     -13.524  -4.693  -1.743  1.00  0.00           N  
ATOM   1133  CA  LEU A 168     -13.469  -5.447  -2.992  1.00  0.00           C  
ATOM   1134  C   LEU A 168     -13.827  -4.559  -4.193  1.00  0.00           C  
ATOM   1135  O   LEU A 168     -13.111  -4.576  -5.194  1.00  0.00           O  
ATOM   1136  CB  LEU A 168     -14.411  -6.656  -2.918  1.00  0.00           C  
ATOM   1137  CEN LEU A 168     -14.163  -8.163  -2.714  1.00  0.00           X  
ATOM   1138  H   LEU A 168     -14.202  -4.944  -1.040  1.00  0.00           H  
ATOM   1139  N   GLU A 169     -14.919  -3.801  -4.101  1.00  0.00           N  
ATOM   1140  CA  GLU A 169     -15.362  -2.864  -5.135  1.00  0.00           C  
ATOM   1141  C   GLU A 169     -14.255  -1.873  -5.498  1.00  0.00           C  
ATOM   1142  O   GLU A 169     -13.995  -1.669  -6.687  1.00  0.00           O  
ATOM   1143  CB  GLU A 169     -16.612  -2.110  -4.674  1.00  0.00           C  
ATOM   1144  CEN GLU A 169     -18.304  -1.915  -4.678  1.00  0.00           X  
ATOM   1145  H   GLU A 169     -15.432  -3.800  -3.233  1.00  0.00           H  
ATOM   1146  N   ASP A 170     -13.539  -1.354  -4.498  1.00  0.00           N  
ATOM   1147  CA  ASP A 170     -12.450  -0.403  -4.705  1.00  0.00           C  
ATOM   1148  C   ASP A 170     -11.297  -1.044  -5.491  1.00  0.00           C  
ATOM   1149  O   ASP A 170     -10.852  -0.532  -6.516  1.00  0.00           O  
ATOM   1150  CB  ASP A 170     -11.945   0.130  -3.362  1.00  0.00           C  
ATOM   1151  CEN ASP A 170     -12.056   0.932  -2.745  1.00  0.00           X  
ATOM   1152  H   ASP A 170     -13.825  -1.537  -3.549  1.00  0.00           H  
ATOM   1153  N   LEU A 171     -10.865  -2.247  -5.118  1.00  0.00           N  
ATOM   1154  CA  LEU A 171      -9.831  -2.971  -5.865  1.00  0.00           C  
ATOM   1155  C   LEU A 171     -10.234  -3.227  -7.331  1.00  0.00           C  
ATOM   1156  O   LEU A 171      -9.438  -3.039  -8.259  1.00  0.00           O  
ATOM   1157  CB  LEU A 171      -9.519  -4.299  -5.163  1.00  0.00           C  
ATOM   1158  CEN LEU A 171      -8.351  -4.760  -4.271  1.00  0.00           X  
ATOM   1159  H   LEU A 171     -11.226  -2.637  -4.258  1.00  0.00           H  
ATOM   1160  N   GLN A 172     -11.492  -3.606  -7.570  1.00  0.00           N  
ATOM   1161  CA  GLN A 172     -12.006  -3.845  -8.917  1.00  0.00           C  
ATOM   1162  C   GLN A 172     -11.930  -2.606  -9.806  1.00  0.00           C  
ATOM   1163  O   GLN A 172     -11.517  -2.696 -10.967  1.00  0.00           O  
ATOM   1164  CB  GLN A 172     -13.456  -4.331  -8.848  1.00  0.00           C  
ATOM   1165  CEN GLN A 172     -14.485  -5.740  -8.908  1.00  0.00           X  
ATOM   1166  H   GLN A 172     -12.127  -3.649  -6.786  1.00  0.00           H  
ATOM   1167  N   GLU A 173     -12.344  -1.449  -9.310  1.00  0.00           N  
ATOM   1168  CA  GLU A 173     -12.282  -0.204 -10.058  1.00  0.00           C  
ATOM   1169  C   GLU A 173     -10.824   0.194 -10.362  1.00  0.00           C  
ATOM   1170  O   GLU A 173     -10.530   0.542 -11.510  1.00  0.00           O  
ATOM   1171  CB  GLU A 173     -12.989   0.912  -9.285  1.00  0.00           C  
ATOM   1172  CEN GLU A 173     -14.368   1.875  -9.014  1.00  0.00           X  
ATOM   1173  H   GLU A 173     -12.691  -1.410  -8.361  1.00  0.00           H  
ATOM   1174  N   VAL A 174      -9.874  -0.019  -9.433  1.00  0.00           N  
ATOM   1175  CA  VAL A 174      -8.434   0.254  -9.646  1.00  0.00           C  
ATOM   1176  C   VAL A 174      -7.899  -0.614 -10.789  1.00  0.00           C  
ATOM   1177  O   VAL A 174      -7.155  -0.110 -11.632  1.00  0.00           O  
ATOM   1178  CB  VAL A 174      -7.601  -0.009  -8.378  1.00  0.00           C  
ATOM   1179  CEN VAL A 174      -7.238   0.298  -7.879  1.00  0.00           X  
ATOM   1180  H   VAL A 174     -10.175  -0.375  -8.536  1.00  0.00           H  
ATOM   1181  N   LEU A 175      -8.311  -1.887 -10.874  1.00  0.00           N  
ATOM   1182  CA  LEU A 175      -7.904  -2.796 -11.957  1.00  0.00           C  
ATOM   1183  C   LEU A 175      -8.466  -2.371 -13.317  1.00  0.00           C  
ATOM   1184  O   LEU A 175      -7.750  -2.351 -14.321  1.00  0.00           O  
ATOM   1185  CB  LEU A 175      -8.345  -4.228 -11.632  1.00  0.00           C  
ATOM   1186  CEN LEU A 175      -7.581  -5.469 -11.131  1.00  0.00           X  
ATOM   1187  H   LEU A 175      -8.894  -2.243 -10.130  1.00  0.00           H  
ATOM   1188  N   LYS A 176      -9.754  -2.006 -13.377  1.00  0.00           N  
ATOM   1189  CA  LYS A 176     -10.386  -1.563 -14.630  1.00  0.00           C  
ATOM   1190  C   LYS A 176      -9.673  -0.348 -15.204  1.00  0.00           C  
ATOM   1191  O   LYS A 176      -9.464  -0.296 -16.417  1.00  0.00           O  
ATOM   1192  CB  LYS A 176     -11.865  -1.242 -14.407  1.00  0.00           C  
ATOM   1193  CEN LYS A 176     -13.892  -1.801 -14.633  1.00  0.00           X  
ATOM   1194  H   LYS A 176     -10.290  -2.030 -12.521  1.00  0.00           H  
ATOM   1195  N   ASN A 177      -9.315   0.622 -14.372  1.00  0.00           N  
ATOM   1196  CA  ASN A 177      -8.557   1.784 -14.806  1.00  0.00           C  
ATOM   1197  C   ASN A 177      -7.184   1.369 -15.333  1.00  0.00           C  
ATOM   1198  O   ASN A 177      -6.964   1.471 -16.534  1.00  0.00           O  
ATOM   1199  CB  ASN A 177      -8.412   2.800 -13.689  1.00  0.00           C  
ATOM   1200  CEN ASN A 177      -8.913   3.652 -13.337  1.00  0.00           X  
ATOM   1201  H   ASN A 177      -9.571   0.544 -13.397  1.00  0.00           H  
ATOM   1202  N   LEU A 178      -6.322   0.749 -14.525  1.00  0.00           N  
ATOM   1203  CA  LEU A 178      -4.983   0.336 -14.950  1.00  0.00           C  
ATOM   1204  C   LEU A 178      -5.004  -0.410 -16.301  1.00  0.00           C  
ATOM   1205  O   LEU A 178      -4.131  -0.196 -17.143  1.00  0.00           O  
ATOM   1206  CB  LEU A 178      -4.345  -0.543 -13.867  1.00  0.00           C  
ATOM   1207  CEN LEU A 178      -3.268  -0.271 -12.799  1.00  0.00           X  
ATOM   1208  H   LEU A 178      -6.591   0.577 -13.568  1.00  0.00           H  
ATOM   1209  N   HIS A 179      -6.054  -1.187 -16.570  1.00  0.00           N  
ATOM   1210  CA  HIS A 179      -6.205  -1.932 -17.823  1.00  0.00           C  
ATOM   1211  C   HIS A 179      -6.310  -1.038 -19.070  1.00  0.00           C  
ATOM   1212  O   HIS A 179      -5.662  -1.308 -20.084  1.00  0.00           O  
ATOM   1213  CB  HIS A 179      -7.437  -2.840 -17.743  1.00  0.00           C  
ATOM   1214  CEN HIS A 179      -7.743  -4.189 -17.400  1.00  0.00           X  
ATOM   1215  H   HIS A 179      -6.738  -1.329 -15.840  1.00  0.00           H  
ATOM   1216  N   LYS A 180      -7.101   0.043 -19.029  1.00  0.00           N  
ATOM   1217  CA  LYS A 180      -7.252   0.953 -20.183  1.00  0.00           C  
ATOM   1218  C   LYS A 180      -6.077   1.944 -20.258  1.00  0.00           C  
ATOM   1219  O   LYS A 180      -5.516   2.135 -21.340  1.00  0.00           O  
ATOM   1220  CB  LYS A 180      -8.577   1.713 -20.101  1.00  0.00           C  
ATOM   1221  CEN LYS A 180     -10.564   1.964 -20.782  1.00  0.00           X  
ATOM   1222  H   LYS A 180      -7.504   0.304 -18.140  1.00  0.00           H  
ATOM   1223  N   ASN A 181      -5.674   2.529 -19.129  1.00  0.00           N  
ATOM   1224  CA  ASN A 181      -4.666   3.600 -19.055  1.00  0.00           C  
ATOM   1225  C   ASN A 181      -3.390   3.277 -19.809  1.00  0.00           C  
ATOM   1226  O   ASN A 181      -2.885   4.140 -20.530  1.00  0.00           O  
ATOM   1227  CB  ASN A 181      -4.328   3.935 -17.614  1.00  0.00           C  
ATOM   1228  CEN ASN A 181      -4.647   4.604 -16.871  1.00  0.00           X  
ATOM   1229  H   ASN A 181      -6.211   2.338 -18.295  1.00  0.00           H  
ATOM   1230  N   ASP A 182      -2.918   2.035 -19.708  1.00  0.00           N  
ATOM   1231  CA  ASP A 182      -1.638   1.610 -20.273  1.00  0.00           C  
ATOM   1232  C   ASP A 182      -1.524   1.972 -21.773  1.00  0.00           C  
ATOM   1233  O   ASP A 182      -0.431   2.169 -22.317  1.00  0.00           O  
ATOM   1234  CB  ASP A 182      -1.452   0.103 -20.077  1.00  0.00           C  
ATOM   1235  CEN ASP A 182      -1.000  -0.556 -19.445  1.00  0.00           X  
ATOM   1236  H   ASP A 182      -3.444   1.360 -19.169  1.00  0.00           H  
ATOM   1237  N   ARG A 183      -2.669   2.182 -22.449  1.00  0.00           N  
ATOM   1238  CA  ARG A 183      -2.724   2.539 -23.870  1.00  0.00           C  
ATOM   1239  C   ARG A 183      -2.107   3.887 -24.248  1.00  0.00           C  
ATOM   1240  O   ARG A 183      -1.704   4.007 -25.405  1.00  0.00           O  
ATOM   1241  CB  ARG A 183      -4.151   2.453 -24.391  1.00  0.00           C  
ATOM   1242  CEN ARG A 183      -6.208   1.551 -25.443  1.00  0.00           X  
ATOM   1243  H   ARG A 183      -3.531   2.072 -21.930  1.00  0.00           H  
ATOM   1244  N   SER A 184      -2.018   4.885 -23.360  1.00  0.00           N  
ATOM   1245  CA  SER A 184      -1.509   6.222 -23.733  1.00  0.00           C  
ATOM   1246  C   SER A 184      -0.470   6.867 -22.811  1.00  0.00           C  
ATOM   1247  O   SER A 184       0.389   7.565 -23.330  1.00  0.00           O  
ATOM   1248  CB  SER A 184      -2.688   7.166 -23.866  1.00  0.00           C  
ATOM   1249  CEN SER A 184      -3.169   7.396 -23.760  1.00  0.00           X  
ATOM   1250  H   SER A 184      -2.489   4.778 -22.473  1.00  0.00           H  
ATOM   1251  N   GLY A 185      -0.467   6.600 -21.499  1.00  0.00           N  
ATOM   1252  CA  GLY A 185       0.346   7.331 -20.514  1.00  0.00           C  
ATOM   1253  C   GLY A 185      -0.099   8.768 -20.175  1.00  0.00           C  
ATOM   1254  O   GLY A 185      -1.227   9.153 -20.460  1.00  0.00           O  
ATOM   1255  CEN GLY A 185       0.346   7.331 -20.513  1.00  0.00           X  
ATOM   1256  H   GLY A 185      -0.959   5.771 -21.192  1.00  0.00           H  
ATOM   1257  N   LYS A 186       0.868   9.589 -19.742  1.00  0.00           N  
ATOM   1258  CA  LYS A 186       0.779  10.987 -19.246  1.00  0.00           C  
ATOM   1259  C   LYS A 186      -0.483  11.403 -18.491  1.00  0.00           C  
ATOM   1260  O   LYS A 186      -0.522  11.144 -17.293  1.00  0.00           O  
ATOM   1261  CB  LYS A 186       0.959  11.943 -20.426  1.00  0.00           C  
ATOM   1262  CEN LYS A 186       2.211  13.251 -21.521  1.00  0.00           X  
ATOM   1263  H   LYS A 186       1.802   9.213 -19.785  1.00  0.00           H  
ATOM   1264  N   ASP A 187      -1.509  11.960 -19.129  1.00  0.00           N  
ATOM   1265  CA  ASP A 187      -2.735  12.305 -18.376  1.00  0.00           C  
ATOM   1266  C   ASP A 187      -3.177  11.210 -17.395  1.00  0.00           C  
ATOM   1267  O   ASP A 187      -3.373  11.447 -16.209  1.00  0.00           O  
ATOM   1268  CB  ASP A 187      -3.879  12.608 -19.346  1.00  0.00           C  
ATOM   1269  CEN ASP A 187      -4.342  13.400 -19.790  1.00  0.00           X  
ATOM   1270  H   ASP A 187      -1.345  12.414 -20.013  1.00  0.00           H  
ATOM   1271  N   ASN A 188      -3.214   9.971 -17.860  1.00  0.00           N  
ATOM   1272  CA  ASN A 188      -3.743   8.870 -17.075  1.00  0.00           C  
ATOM   1273  C   ASN A 188      -3.050   8.688 -15.703  1.00  0.00           C  
ATOM   1274  O   ASN A 188      -3.652   8.132 -14.785  1.00  0.00           O  
ATOM   1275  CB  ASN A 188      -3.672   7.579 -17.870  1.00  0.00           C  
ATOM   1276  CEN ASN A 188      -4.275   7.035 -18.533  1.00  0.00           X  
ATOM   1277  H   ASN A 188      -3.064   9.841 -18.850  1.00  0.00           H  
ATOM   1278  N   ILE A 189      -1.767   9.049 -15.549  1.00  0.00           N  
ATOM   1279  CA  ILE A 189      -1.071   8.884 -14.253  1.00  0.00           C  
ATOM   1280  C   ILE A 189      -1.737   9.770 -13.201  1.00  0.00           C  
ATOM   1281  O   ILE A 189      -1.874   9.346 -12.060  1.00  0.00           O  
ATOM   1282  CB  ILE A 189       0.424   9.239 -14.345  1.00  0.00           C  
ATOM   1283  CEN ILE A 189       1.419   8.858 -14.576  1.00  0.00           X  
ATOM   1284  H   ILE A 189      -1.322   9.580 -16.285  1.00  0.00           H  
ATOM   1285  N   HIS A 190      -2.213  10.953 -13.599  1.00  0.00           N  
ATOM   1286  CA  HIS A 190      -2.952  11.855 -12.712  1.00  0.00           C  
ATOM   1287  C   HIS A 190      -4.255  11.223 -12.214  1.00  0.00           C  
ATOM   1288  O   HIS A 190      -4.507  11.215 -11.013  1.00  0.00           O  
ATOM   1289  CB  HIS A 190      -3.254  13.178 -13.423  1.00  0.00           C  
ATOM   1290  CEN HIS A 190      -2.688  14.481 -13.530  1.00  0.00           X  
ATOM   1291  H   HIS A 190      -2.162  11.197 -14.578  1.00  0.00           H  
ATOM   1292  N   ASP A 191      -5.064  10.655 -13.114  1.00  0.00           N  
ATOM   1293  CA  ASP A 191      -6.335  10.029 -12.735  1.00  0.00           C  
ATOM   1294  C   ASP A 191      -6.111   8.800 -11.846  1.00  0.00           C  
ATOM   1295  O   ASP A 191      -6.848   8.592 -10.886  1.00  0.00           O  
ATOM   1296  CB  ASP A 191      -7.129   9.635 -13.983  1.00  0.00           C  
ATOM   1297  CEN ASP A 191      -7.883   9.981 -14.575  1.00  0.00           X  
ATOM   1298  H   ASP A 191      -4.837  10.720 -14.095  1.00  0.00           H  
ATOM   1299  N   VAL A 192      -5.067   8.011 -12.127  1.00  0.00           N  
ATOM   1300  CA  VAL A 192      -4.703   6.841 -11.315  1.00  0.00           C  
ATOM   1301  C   VAL A 192      -4.296   7.261  -9.904  1.00  0.00           C  
ATOM   1302  O   VAL A 192      -4.718   6.614  -8.955  1.00  0.00           O  
ATOM   1303  CB  VAL A 192      -3.552   6.040 -11.951  1.00  0.00           C  
ATOM   1304  CEN VAL A 192      -3.397   5.450 -12.271  1.00  0.00           X  
ATOM   1305  H   VAL A 192      -4.483   8.266 -12.910  1.00  0.00           H  
ATOM   1306  N   ASP A 193      -3.523   8.341  -9.759  1.00  0.00           N  
ATOM   1307  CA  ASP A 193      -3.105   8.863  -8.453  1.00  0.00           C  
ATOM   1308  C   ASP A 193      -4.309   9.331  -7.628  1.00  0.00           C  
ATOM   1309  O   ASP A 193      -4.424   8.973  -6.458  1.00  0.00           O  
ATOM   1310  CB  ASP A 193      -2.110  10.013  -8.629  1.00  0.00           C  
ATOM   1311  CEN ASP A 193      -1.107  10.190  -8.622  1.00  0.00           X  
ATOM   1312  H   ASP A 193      -3.188   8.821 -10.582  1.00  0.00           H  
ATOM   1313  N   ASN A 194      -5.266  10.027  -8.250  1.00  0.00           N  
ATOM   1314  CA  ASN A 194      -6.499  10.468  -7.589  1.00  0.00           C  
ATOM   1315  C   ASN A 194      -7.341   9.289  -7.098  1.00  0.00           C  
ATOM   1316  O   ASN A 194      -7.857   9.301  -5.986  1.00  0.00           O  
ATOM   1317  CB  ASN A 194      -7.327  11.351  -8.505  1.00  0.00           C  
ATOM   1318  CEN ASN A 194      -7.439  12.373  -8.714  1.00  0.00           X  
ATOM   1319  H   ASN A 194      -5.119  10.281  -9.218  1.00  0.00           H  
ATOM   1320  N   HIS A 195      -7.489   8.259  -7.931  1.00  0.00           N  
ATOM   1321  CA  HIS A 195      -8.299   7.109  -7.568  1.00  0.00           C  
ATOM   1322  C   HIS A 195      -7.699   6.324  -6.399  1.00  0.00           C  
ATOM   1323  O   HIS A 195      -8.403   6.009  -5.443  1.00  0.00           O  
ATOM   1324  CB  HIS A 195      -8.481   6.187  -8.778  1.00  0.00           C  
ATOM   1325  CEN HIS A 195      -9.432   5.972  -9.817  1.00  0.00           X  
ATOM   1326  H   HIS A 195      -7.058   8.288  -8.842  1.00  0.00           H  
ATOM   1327  N   LEU A 196      -6.386   6.083  -6.422  1.00  0.00           N  
ATOM   1328  CA  LEU A 196      -5.687   5.388  -5.350  1.00  0.00           C  
ATOM   1329  C   LEU A 196      -5.744   6.166  -4.028  1.00  0.00           C  
ATOM   1330  O   LEU A 196      -5.963   5.567  -2.981  1.00  0.00           O  
ATOM   1331  CB  LEU A 196      -4.230   5.135  -5.758  1.00  0.00           C  
ATOM   1332  CEN LEU A 196      -3.484   3.878  -6.244  1.00  0.00           X  
ATOM   1333  H   LEU A 196      -5.843   6.417  -7.206  1.00  0.00           H  
ATOM   1334  N   GLN A 197      -5.613   7.498  -4.070  1.00  0.00           N  
ATOM   1335  CA  GLN A 197      -5.732   8.343  -2.875  1.00  0.00           C  
ATOM   1336  C   GLN A 197      -7.120   8.224  -2.239  1.00  0.00           C  
ATOM   1337  O   GLN A 197      -7.204   7.972  -1.040  1.00  0.00           O  
ATOM   1338  CB  GLN A 197      -5.451   9.807  -3.226  1.00  0.00           C  
ATOM   1339  CEN GLN A 197      -4.249  11.072  -3.183  1.00  0.00           X  
ATOM   1340  H   GLN A 197      -5.457   7.941  -4.965  1.00  0.00           H  
ATOM   1341  N   ASN A 198      -8.193   8.313  -3.032  1.00  0.00           N  
ATOM   1342  CA  ASN A 198      -9.560   8.214  -2.504  1.00  0.00           C  
ATOM   1343  C   ASN A 198      -9.836   6.823  -1.902  1.00  0.00           C  
ATOM   1344  O   ASN A 198     -10.430   6.726  -0.835  1.00  0.00           O  
ATOM   1345  CB  ASN A 198     -10.587   8.535  -3.575  1.00  0.00           C  
ATOM   1346  CEN ASN A 198     -11.114   9.372  -3.926  1.00  0.00           X  
ATOM   1347  H   ASN A 198      -8.060   8.510  -4.013  1.00  0.00           H  
ATOM   1348  N   VAL A 199      -9.302   5.756  -2.514  1.00  0.00           N  
ATOM   1349  CA  VAL A 199      -9.409   4.375  -1.996  1.00  0.00           C  
ATOM   1350  C   VAL A 199      -8.731   4.231  -0.627  1.00  0.00           C  
ATOM   1351  O   VAL A 199      -9.295   3.633   0.292  1.00  0.00           O  
ATOM   1352  CB  VAL A 199      -8.786   3.357  -2.969  1.00  0.00           C  
ATOM   1353  CEN VAL A 199      -8.935   2.851  -3.412  1.00  0.00           X  
ATOM   1354  H   VAL A 199      -8.847   5.902  -3.402  1.00  0.00           H  
ATOM   1355  N   ILE A 200      -7.517   4.764  -0.459  1.00  0.00           N  
ATOM   1356  CA  ILE A 200      -6.797   4.741   0.829  1.00  0.00           C  
ATOM   1357  C   ILE A 200      -7.597   5.461   1.913  1.00  0.00           C  
ATOM   1358  O   ILE A 200      -7.723   4.933   3.021  1.00  0.00           O  
ATOM   1359  CB  ILE A 200      -5.406   5.391   0.719  1.00  0.00           C  
ATOM   1360  CEN ILE A 200      -4.359   5.220   0.467  1.00  0.00           X  
ATOM   1361  H   ILE A 200      -7.099   5.250  -1.240  1.00  0.00           H  
ATOM   1362  N   GLU A 201      -8.112   6.654   1.613  1.00  0.00           N  
ATOM   1363  CA  GLU A 201      -8.923   7.442   2.542  1.00  0.00           C  
ATOM   1364  C   GLU A 201     -10.140   6.642   3.017  1.00  0.00           C  
ATOM   1365  O   GLU A 201     -10.401   6.581   4.219  1.00  0.00           O  
ATOM   1366  CB  GLU A 201      -9.373   8.750   1.887  1.00  0.00           C  
ATOM   1367  CEN GLU A 201      -9.179  10.426   1.650  1.00  0.00           X  
ATOM   1368  H   GLU A 201      -7.993   7.016   0.677  1.00  0.00           H  
ATOM   1369  N   ASP A 202     -10.809   5.923   2.116  1.00  0.00           N  
ATOM   1370  CA  ASP A 202     -11.977   5.107   2.437  1.00  0.00           C  
ATOM   1371  C   ASP A 202     -11.636   3.908   3.326  1.00  0.00           C  
ATOM   1372  O   ASP A 202     -12.363   3.620   4.285  1.00  0.00           O  
ATOM   1373  CB  ASP A 202     -12.648   4.622   1.150  1.00  0.00           C  
ATOM   1374  CEN ASP A 202     -13.415   4.865   0.525  1.00  0.00           X  
ATOM   1375  H   ASP A 202     -10.584   6.051   1.138  1.00  0.00           H  
ATOM   1376  N   ILE A 203     -10.505   3.232   3.082  1.00  0.00           N  
ATOM   1377  CA  ILE A 203     -10.034   2.142   3.949  1.00  0.00           C  
ATOM   1378  C   ILE A 203      -9.802   2.679   5.349  1.00  0.00           C  
ATOM   1379  O   ILE A 203     -10.193   2.034   6.317  1.00  0.00           O  
ATOM   1380  CB  ILE A 203      -8.735   1.501   3.427  1.00  0.00           C  
ATOM   1381  CEN ILE A 203      -8.319   0.739   2.767  1.00  0.00           X  
ATOM   1382  H   ILE A 203      -9.943   3.526   2.294  1.00  0.00           H  
ATOM   1383  N   HIS A 204      -9.195   3.857   5.489  1.00  0.00           N  
ATOM   1384  CA  HIS A 204      -8.941   4.461   6.789  1.00  0.00           C  
ATOM   1385  C   HIS A 204     -10.230   4.696   7.589  1.00  0.00           C  
ATOM   1386  O   HIS A 204     -10.360   4.191   8.712  1.00  0.00           O  
ATOM   1387  CB  HIS A 204      -8.187   5.783   6.618  1.00  0.00           C  
ATOM   1388  CEN HIS A 204      -6.839   6.247   6.628  1.00  0.00           X  
ATOM   1389  H   HIS A 204      -8.931   4.365   4.657  1.00  0.00           H  
ATOM   1390  N   ASP A 205     -11.213   5.370   7.006  1.00  0.00           N  
ATOM   1391  CA  ASP A 205     -12.490   5.663   7.651  1.00  0.00           C  
ATOM   1392  C   ASP A 205     -13.234   4.385   8.051  1.00  0.00           C  
ATOM   1393  O   ASP A 205     -13.784   4.296   9.157  1.00  0.00           O  
ATOM   1394  CB  ASP A 205     -13.366   6.512   6.726  1.00  0.00           C  
ATOM   1395  CEN ASP A 205     -13.623   7.484   6.563  1.00  0.00           X  
ATOM   1396  H   ASP A 205     -11.055   5.749   6.083  1.00  0.00           H  
ATOM   1397  N   PHE A 206     -13.211   3.357   7.203  1.00  0.00           N  
ATOM   1398  CA  PHE A 206     -13.856   2.077   7.473  1.00  0.00           C  
ATOM   1399  C   PHE A 206     -13.237   1.389   8.695  1.00  0.00           C  
ATOM   1400  O   PHE A 206     -13.964   0.935   9.580  1.00  0.00           O  
ATOM   1401  CB  PHE A 206     -13.760   1.165   6.248  1.00  0.00           C  
ATOM   1402  CEN PHE A 206     -14.665   0.731   5.015  1.00  0.00           X  
ATOM   1403  H   PHE A 206     -12.704   3.466   6.336  1.00  0.00           H  
ATOM   1404  N   MET A 207     -11.903   1.364   8.797  1.00  0.00           N  
ATOM   1405  CA  MET A 207     -11.173   0.793   9.930  1.00  0.00           C  
ATOM   1406  C   MET A 207     -11.546   1.496  11.227  1.00  0.00           C  
ATOM   1407  O   MET A 207     -11.781   0.837  12.242  1.00  0.00           O  
ATOM   1408  CB  MET A 207      -9.666   0.888   9.694  1.00  0.00           C  
ATOM   1409  CEN MET A 207      -8.245  -0.083   9.351  1.00  0.00           X  
ATOM   1410  H   MET A 207     -11.375   1.785   8.046  1.00  0.00           H  
ATOM   1411  N   GLN A 208     -11.629   2.827  11.210  1.00  0.00           N  
ATOM   1412  CA  GLN A 208     -11.990   3.616  12.377  1.00  0.00           C  
ATOM   1413  C   GLN A 208     -13.387   3.242  12.885  1.00  0.00           C  
ATOM   1414  O   GLN A 208     -13.558   2.969  14.075  1.00  0.00           O  
ATOM   1415  CB  GLN A 208     -11.936   5.110  12.046  1.00  0.00           C  
ATOM   1416  CEN GLN A 208     -10.976   6.561  12.185  1.00  0.00           X  
ATOM   1417  H   GLN A 208     -11.369   3.313  10.365  1.00  0.00           H  
ATOM   1418  N   ALA A 209     -14.367   3.140  11.987  1.00  0.00           N  
ATOM   1419  CA  ALA A 209     -15.736   2.779  12.327  1.00  0.00           C  
ATOM   1420  C   ALA A 209     -15.824   1.370  12.937  1.00  0.00           C  
ATOM   1421  O   ALA A 209     -16.527   1.164  13.929  1.00  0.00           O  
ATOM   1422  CB  ALA A 209     -16.621   2.885  11.094  1.00  0.00           C  
ATOM   1423  CEN ALA A 209     -16.621   2.885  11.095  1.00  0.00           X  
ATOM   1424  H   ALA A 209     -14.154   3.349  11.021  1.00  0.00           H  
ATOM   1425  N   ALA A 210     -15.088   0.393  12.400  1.00  0.00           N  
ATOM   1426  CA  ALA A 210     -15.053  -0.977  12.898  1.00  0.00           C  
ATOM   1427  C   ALA A 210     -14.470  -1.043  14.319  1.00  0.00           C  
ATOM   1428  O   ALA A 210     -15.014  -1.734  15.184  1.00  0.00           O  
ATOM   1429  CB  ALA A 210     -14.255  -1.859  11.949  1.00  0.00           C  
ATOM   1430  CEN ALA A 210     -14.256  -1.859  11.950  1.00  0.00           X  
ATOM   1431  H   ALA A 210     -14.540   0.608  11.577  1.00  0.00           H  
ATOM   1432  N   ALA A 211     -13.408  -0.282  14.599  1.00  0.00           N  
ATOM   1433  CA  ALA A 211     -12.764  -0.218  15.908  1.00  0.00           C  
ATOM   1434  C   ALA A 211     -13.686   0.409  16.964  1.00  0.00           C  
ATOM   1435  O   ALA A 211     -13.775  -0.113  18.077  1.00  0.00           O  
ATOM   1436  CB  ALA A 211     -11.458   0.557  15.811  1.00  0.00           C  
ATOM   1437  CEN ALA A 211     -11.459   0.557  15.811  1.00  0.00           X  
ATOM   1438  H   ALA A 211     -13.016   0.273  13.854  1.00  0.00           H  
ATOM   1439  N   ALA A 212     -14.420   1.473  16.621  1.00  0.00           N  
ATOM   1440  CA  ALA A 212     -15.344   2.139  17.533  1.00  0.00           C  
ATOM   1441  C   ALA A 212     -16.543   1.232  17.865  1.00  0.00           C  
ATOM   1442  O   ALA A 212     -16.915   1.110  19.031  1.00  0.00           O  
ATOM   1443  CB  ALA A 212     -15.814   3.457  16.936  1.00  0.00           C  
ATOM   1444  CEN ALA A 212     -15.814   3.456  16.936  1.00  0.00           X  
ATOM   1445  H   ALA A 212     -14.329   1.843  15.687  1.00  0.00           H  
ATOM   1446  N   ALA A 213     -17.071   0.500  16.880  1.00  0.00           N  
ATOM   1447  CA  ALA A 213     -18.189  -0.427  17.077  1.00  0.00           C  
ATOM   1448  C   ALA A 213     -17.820  -1.620  17.983  1.00  0.00           C  
ATOM   1449  O   ALA A 213     -18.566  -1.963  18.906  1.00  0.00           O  
ATOM   1450  CB  ALA A 213     -18.690  -0.924  15.728  1.00  0.00           C  
ATOM   1451  CEN ALA A 213     -18.689  -0.924  15.729  1.00  0.00           X  
ATOM   1452  H   ALA A 213     -16.721   0.633  15.942  1.00  0.00           H  
ATOM   1453  N   ALA A 214     -16.667  -2.253  17.757  1.00  0.00           N  
ATOM   1454  CA  ALA A 214     -16.162  -3.339  18.589  1.00  0.00           C  
ATOM   1455  C   ALA A 214     -15.885  -2.891  20.035  1.00  0.00           C  
ATOM   1456  O   ALA A 214     -16.358  -3.542  20.966  1.00  0.00           O  
ATOM   1457  CB  ALA A 214     -14.904  -3.924  17.964  1.00  0.00           C  
ATOM   1458  CEN ALA A 214     -14.904  -3.924  17.965  1.00  0.00           X  
ATOM   1459  H   ALA A 214     -16.130  -1.981  16.944  1.00  0.00           H  
ATOM   1460  N   ASN A 215     -15.164  -1.783  20.234  1.00  0.00           N  
ATOM   1461  CA  ASN A 215     -14.852  -1.237  21.555  1.00  0.00           C  
ATOM   1462  C   ASN A 215     -16.092  -1.002  22.426  1.00  0.00           C  
ATOM   1463  O   ASN A 215     -16.077  -1.407  23.582  1.00  0.00           O  
ATOM   1464  CB  ASN A 215     -14.062   0.053  21.430  1.00  0.00           C  
ATOM   1465  CEN ASN A 215     -13.058   0.355  21.391  1.00  0.00           X  
ATOM   1466  H   ASN A 215     -14.792  -1.308  19.425  1.00  0.00           H  
ATOM   1467  N   CYS A 216     -17.196  -0.490  21.878  1.00  0.00           N  
ATOM   1468  CA  CYS A 216     -18.442  -0.287  22.629  1.00  0.00           C  
ATOM   1469  C   CYS A 216     -19.036  -1.595  23.207  1.00  0.00           C  
ATOM   1470  O   CYS A 216     -19.539  -1.596  24.325  1.00  0.00           O  
ATOM   1471  CB  CYS A 216     -19.368   0.288  21.557  1.00  0.00           C  
ATOM   1472  CEN CYS A 216     -19.720   1.244  21.435  1.00  0.00           X  
ATOM   1473  H   CYS A 216     -17.164  -0.182  20.916  1.00  0.00           H  
ATOM   1474  N   ARG A 217     -19.020  -2.700  22.447  1.00  0.00           N  
ATOM   1475  CA  ARG A 217     -19.494  -4.034  22.854  1.00  0.00           C  
ATOM   1476  C   ARG A 217     -18.716  -4.648  24.035  1.00  0.00           C  
ATOM   1477  O   ARG A 217     -19.359  -5.241  24.903  1.00  0.00           O  
ATOM   1478  CB  ARG A 217     -19.522  -4.992  21.672  1.00  0.00           C  
ATOM   1479  CEN ARG A 217     -20.356  -6.288  19.729  1.00  0.00           X  
ATOM   1480  H   ARG A 217     -18.637  -2.607  21.516  1.00  0.00           H  
ATOM   1481  N   LYS A 218     -17.380  -4.572  24.040  1.00  0.00           N  
ATOM   1482  CA  LYS A 218     -16.497  -5.071  25.115  1.00  0.00           C  
ATOM   1483  C   LYS A 218     -16.947  -4.514  26.455  1.00  0.00           C  
ATOM   1484  O   LYS A 218     -16.839  -5.276  27.436  1.00  0.00           O  
ATOM   1485  CB  LYS A 218     -15.038  -4.695  24.853  1.00  0.00           C  
ATOM   1486  CEN LYS A 218     -13.097  -5.284  24.252  1.00  0.00           X  
ATOM   1487  H   LYS A 218     -16.952  -3.893  23.426  1.00  0.00           H  
TER                                                                             
# All scores below are weighted scores, not raw scores.
#BEGIN_POSE_ENERGIES_TABLE ./minmover_pdb/pose_2.pdb
label vdw cenpack pair env cbeta hs_pair ss_pair sheet total
weights 1 0.5 1 1 0.25 1 1 1 NA
pose 1.15403 0.41892 -5.46739 -3.04112 12.3814 0 0 0 5.44585
MET:NtermProteinFull_1 0 -0.08402 -0.21957 -0.13184 0.03272 0 0 0 -0.40271
TYR_2 0 0.02457 -0.01784 0.83566 0.0697 0 0 0 0.9121
GLY_3 0 -0.04257 0.07551 -0.07965 0.06651 0 0 0 0.01979
LYS_4 0 -0.25648 0.17802 -0.33001 0.04276 0 0 0 -0.36571
LEU_5 0 0.53068 -0.08084 0.08126 0.05901 0 0 0 0.59012
ASN_6 0 -0.07092 0.04266 -0.40966 0.0697 0 0 0 -0.36821
ASP_7 0 0.06123 0.00865 -0.47618 0.06921 0 0 0 -0.3371
LEU_8 0 -0.10043 -0.5149 -0.06582 0.04399 0 0 0 -0.63716
LEU_9 0 -0.15115 -0.08489 0.58995 0.06948 0 0 0 0.42339
GLU_10 0 -0.0216 0.01172 -0.82678 0.06947 0 0 0 -0.7672
ASP_11 0 0.03188 -0.22987 -0.37876 0.06893 0 0 0 -0.50782
LEU_12 0 -0.13084 -0.47673 -0.45811 0.04443 0 0 0 -1.02124
GLN_13 0 -0.03866 0.15332 -0.3291 0.0689 0 0 0 -0.14553
GLU_14 0 -0.02978 -0.02772 -0.92601 0.06932 0 0 0 -0.91419
VAL_15 0 0.50827 -0.08253 -0.19594 0.07021 0 0 0 0.3
LEU_16 0 0.28906 0.09691 -0.06582 0.0706 0 0 0 0.39074
LYS_17 0 -0.06845 0.00186 -0.8715 0.06956 0 0 0 -0.86853
ASN_18 0 -0.02924 -0.30609 -0.36221 0.06893 0 0 0 -0.62862
LEU_19 0 -0.28339 0.35071 -0.39148 0.03219 0 0 0 -0.29198
HIS_20 0 -0.17117 -0.09778 -0.06774 0.03528 0 0 0 -0.30141
LYS_21 0 -0.02314 -0.14197 -1.04927 0.07072 0 0 0 -1.14367
ASN_22 0 -0.01214 -0.01072 -0.32173 0.06966 0 0 0 -0.27493
ASP_23 0.35192 0.54236 -0.21964 0.46164 0.03579 0 0 0 1.17208
ARG_24 0 0.08782 0.11327 -0.36281 0.04409 0 0 0 -0.11764
SER_25 0 0.01873 0.04788 -0.20705 0.0357 0 0 0 -0.10473
GLY_26 0 -0.12868 -0.20339 -0.08884 0.03502 0 0 0 -0.38589
LYS_27 0 0.01472 -0.14199 -0.96458 0.07322 0 0 0 -1.01863
ASP_28 0 -0.01263 -0.0831 -0.52292 0.06985 0 0 0 -0.5488
ASN_29 0 0.03264 0.08483 0.05572 0.03519 0 0 0 0.20839
ILE_30 0 -0.03745 0.4523 0.84939 0.06887 0 0 0 1.33312
HIS_D_31 0 -0.05975 0.00497 0.20362 0.06955 0 0 0 0.21838
ASP_32 0 -0.13478 0.09395 -0.1485 0.06915 0 0 0 -0.12018
VAL_33 0.13907 0.64781 -0.20025 -0.35242 0.04458 0 0 0 0.27878
ASP_34 0 0.12528 0.37281 -0.31759 0.06882 0 0 0 0.24933
ASN_35 0 -0.04509 0.127 -0.32173 0.06894 0 0 0 -0.17087
HIS_D_36 0 0.35777 0.22555 -0.19493 0.04394 0 0 0 0.43232
LEU_37 0 -0.40542 -0.5228 -0.19483 0.0366 0 0 0 -1.08645
GLN_38 0 0.00088 0.13938 -0.55896 0.0693 0 0 0 -0.34941
ASN_39 0 0.06393 0.09215 -0.28327 0.06904 0 0 0 -0.05814
VAL_40 0 0.00244 -0.65001 -0.35242 0.04458 0 0 0 -0.95541
ILE_41 0 -0.0024 -0.40242 0.47679 0.06953 0 0 0 0.1415
GLU_42 0 -0.05375 -0.03235 -0.92601 0.0693 0 0 0 -0.94281
ASP_43 0 -0.19636 0.03466 -0.24167 0.04303 0 0 0 -0.36035
ILE_44 0 0.02834 -0.76143 -0.20059 0.04526 0 0 0 -0.88842
HIS_45 0 0.0685 0.36115 -0.02241 0.06886 0 0 0 0.47609
ASP_46 0 0.03194 -0.07063 -0.47618 0.06894 0 0 0 -0.44593
PHE_47 0 -0.16629 -0.24125 -0.07541 0.04479 0 0 0 -0.43817
MET_48 0 -0.32422 -0.13991 -0.05461 0.03827 0 0 0 -0.48048
GLN_49 0 -0.00103 0.08172 -0.55896 0.0693 0 0 0 -0.40897
ALA_50 0 -0.2345 0.16197 0.15304 0.03508 0 0 0 0.1156
ALA_51 0 0.02443 -0.10512 -0.11236 0.03616 0 0 0 -0.15689
ALA_52 0 -0.01121 0.09133 0.03291 0.03042 0 0 0 0.14345
ALA_53 0 -0.10141 0.01944 0.28428 0.0343 0 0 0 0.2366
ALA_54 0 0.13558 0.02243 0.11438 0.03019 0 0 0 0.30258
ALA_55 0 0.00199 0.05529 -0.17838 0.03033 0 0 0 -0.09077
ASN_56 0 0.18179 -0.50223 -0.01232 0.03053 0 0 0 -0.30222
CYS_57 0 -0.0222 0.0366 1.81599 0.06403 0 0 0 1.89441
ARG_58 0 0.24489 0.28992 -0.22643 0.05437 0 0 0 0.36275
LYS_59 0 -0.09425 -0.1854 -0.33001 0.03054 0 0 0 -0.57912
GLY_60 0 -0.15456 -0.03086 -0.09146 0.03634 0 0 0 -0.24053
SER_61 0 -0.05174 -0.02698 -0.22078 0.04305 0 0 0 -0.25645
PRO_62 0.04076 -0.15965 -0.32337 -0.22805 0.03637 0 0 0 -0.63393
GLY_63 0 0.58393 -0.03724 -0.07965 0.03681 0 0 0 0.50386
SER_64 0 0.05615 -0.113 -0.11629 0.04109 0 0 0 -0.13206
PRO_65 0 -0.04192 -0.20003 -0.18151 0.04456 0 0 0 -0.3789
ALA_66 0 -0.05454 0.04306 0.77873 0.04731 0 0 0 0.81456
GLY_67 0 -0.00936 -0.00761 0.91259 0.04183 0 0 0 0.93745
SER_68 0 0 0 0.29023 0.04957 0 0 0 0.3398
PRO_69 0 0 0 0.2123 0.04957 0 0 0 0.26186
THR_70 0 0 0 0.43096 0.07499 0 0 0 0.50594
SER_71 0 0 0 0.29023 0.07582 0 0 0 0.36605
THR_72 0 0 0 0.48779 0.07582 0 0 0 0.56361
GLU_73 0.02503 0 0 -1.03403 0.07499 0 0 0 -0.93401
GLU_74 0.02503 0 0 -0.93278 0.04957 0 0 0 -0.85818
GLY_75 0 0 0 0.91259 0.04957 0 0 0 0.96215
THR_76 0 0 0 0.48779 0.04957 0 0 0 0.53736
SER_77 0 0 0 0.29023 0.07499 0 0 0 0.36522
GLU_78 0 0 0 -1.01303 0.07499 0 0 0 -0.93804
SER_79 0 0 0 0.13063 0.07582 0 0 0 0.20645
ALA_80 0 0 0 0.89846 0.04957 0 0 0 0.94802
THR_81 0 0 0 0.48779 0.04957 0 0 0 0.53736
PRO_82 0 0 0 0.2123 0.07582 0 0 0 0.28812
GLU_83 0 0 0 -1.03403 0.07499 0 0 0 -0.95904
SER_84 0 0 0 0.13063 0.07508 0 0 0 0.20571
GLY_85 0 0 0 0.91259 0.04957 0 0 0 0.96215
PRO_86 0 0 0 0.51404 0.04957 0 0 0 0.5636
GLY_87 0 0 0 0.60923 0.04183 0 0 0 0.65106
THR_88 0 0 0 0.48779 0.04183 0 0 0 0.52962
SER_89 0 0 0 0.29023 0.04957 0 0 0 0.3398
THR_90 0 0 0 0.33798 0.07582 0 0 0 0.4138
GLU_91 0 0 0 -1.01303 0.07582 0 0 0 -0.93721
PRO_92 0 0 0 0.51404 0.07582 0 0 0 0.58986
SER_93 0 0 0 -0.0106 0.07499 0 0 0 0.06439
GLU_94 0 0 0 -1.01303 0.07581 0 0 0 -0.93723
GLY_95 0 0 0 0.91259 0.05313 0 0 0 0.96571
SER_96 0 0 0 -0.0106 0.07582 0 0 0 0.06522
ALA_97 0 0 0 0.77873 0.07508 0 0 0 0.85381
PRO_98 0 0 0 0.2123 0.04957 0 0 0 0.26186
GLY_99 0 0 0 0.91259 0.04883 0 0 0 0.96141
SER_100 0 0 0 -0.0106 0.04957 0 0 0 0.03897
PRO_101 0 0 0 0.51404 0.04957 0 0 0 0.5636
ALA_102 0 0 0 0.797 0.04957 0 0 0 0.84657
GLY_103 0 0 0 0.60923 0.04957 0 0 0 0.6588
SER_104 0 0 0 0.29023 0.04957 0 0 0 0.3398
PRO_105 0 0 0 0.51404 0.07582 0 0 0 0.58986
THR_106 0 0 0 0.33798 0.07582 0 0 0 0.4138
SER_107 0 0 0 0.42873 0.04957 0 0 0 0.4783
THR_108 0 0 0 0.48779 0.04957 0 0 0 0.53736
GLU_109 0.01505 0 0 -1.01303 0.07582 0 0 0 -0.92217
GLU_110 0.01505 0 0 -1.03403 0.04957 0 0 0 -0.96942
GLY_111 0 0 0 0.91259 0.07508 0 0 0 0.98767
THR_112 0 0 0 0.48779 0.07582 0 0 0 0.56361
SER_113 0 0 0 0.13063 0.07499 0 0 0 0.20562
THR_114 0 0 0 0.43096 0.07499 0 0 0 0.50594
GLU_115 0 0 0 -1.01303 0.07582 0 0 0 -0.93721
PRO_116 0 0 0 0.51404 0.07582 0 0 0 0.58986
SER_117 0 0 0 0.13063 0.07499 0 0 0 0.20562
GLU_118 0 0 0 -0.93278 0.07582 0 0 0 -0.85696
GLY_119 0 0 0 0.91259 0.04957 0 0 0 0.96215
SER_120 0 0 0 0.29023 0.04957 0 0 0 0.3398
ALA_121 0 0 0 0.797 0.04957 0 0 0 0.84657
PRO_122 0 0 0 0.2123 0.04957 0 0 0 0.26186
GLY_123 0 0 0 0.91259 0.04957 0 0 0 0.96215
THR_124 0 0 0 0.48779 0.07582 0 0 0 0.56361
SER_125 0 0 0 0.13063 0.07573 0 0 0 0.20636
THR_126 0 0 0 0.43096 0.07499 0 0 0 0.50594
GLU_127 0 0 0 -1.01303 0.07582 0 0 0 -0.93721
PRO_128 0 0 0 0.2123 0.07582 0 0 0 0.28812
SER_129 0 0 0 0.13063 0.07524 0 0 0 0.20587
GLU_130 0 0 0 -1.03403 0.07582 0 0 0 -0.95821
GLY_131 0 0 0 0.91259 0.07582 0 0 0 0.98841
SER_132 0 0 0 0.29023 0.07582 0 0 0 0.36605
ALA_133 0 0 0 0.89846 0.07524 0 0 0 0.9737
PRO_134 0 0 0 0.2123 0.04957 0 0 0 0.26186
GLY_135 0.00329 0 0 0.91259 0.04957 0 0 0 0.96544
THR_136 0.00329 0 0 0.48779 0.04957 0 0 0 0.54064
SER_137 0 0 0 0.29023 0.04957 0 0 0 0.3398
GLU_138 0 0 0 -1.01303 0.07582 0 0 0 -0.93721
SER_139 0 0 0 0.29023 0.07575 0 0 0 0.36598
ALA_140 0 0 0 0.797 0.07378 0 0 0 0.87078
THR_141 0.0019 0 0 0.48779 0.07582 0 0 0 0.56551
PRO_142 0.0019 0 0 0.51404 0.07582 0 0 0 0.59176
GLU_143 0 0 0 -1.01303 0.07499 0 0 0 -0.93804
SER_144 0 -0.00936 0.00237 0.29023 0.07356 0 0 0 0.3568
GLY_145 0 0.01143 -0.03392 0.60923 0.04883 0 0 0 0.63557
PRO_146 0 -0.11565 -0.18686 -0.12679 0.03743 0 0 0 -0.39186
GLY_147 0 0.06781 -0.10994 0.16011 0.04518 0 0 0 0.16315
SER_148 0 0.07281 -0.05269 -0.21543 0.07143 0 0 0 -0.12387
GLU_149 0.04076 0.40168 -0.0868 -0.4886 0.03743 0 0 0 -0.09553
PRO_150 0 0.02823 -0.16071 -0.05784 0.07245 0 0 0 -0.11787
ALA_151 0 -0.32826 0.15543 0.20553 0.03702 0 0 0 0.06973
THR_152 0 0.12213 -0.13915 0.12134 0.07143 0 0 0 0.17576
SER_153 0 -0.0928 -0.11504 -0.11629 0.03597 0 0 0 -0.28816
GLY_154 0 0.0067 -0.21192 -0.08884 0.03539 0 0 0 -0.25866
SER_155 0 0.0073 -0.19602 -0.21543 0.03247 0 0 0 -0.37168
GLU_156 0 0.08264 -0.05952 -0.4886 0.06903 0 0 0 -0.39645
THR_157 0 -0.20083 -0.08465 0.01807 0.03829 0 0 0 -0.22912
PRO_158 0 0.06016 0.02404 -0.30063 0.04305 0 0 0 -0.17338
GLY_159 0 0.05695 0.05613 0.01121 0.0301 0 0 0 0.15439
MET_160 0 -0.19387 -0.17105 -0.13184 0.03128 0 0 0 -0.46548
TYR_161 0 -0.0295 0.00562 0.85474 0.06961 0 0 0 0.90047
GLY_162 0 0.00112 0.07164 -0.08884 0.03701 0 0 0 0.02093
LYS_163 0 -0.20493 1.01973 0.61529 0.0321 0 0 0 1.46218
LEU_164 0 -0.05724 0.00157 0.4149 0.06943 0 0 0 0.42866
ASN_165 0 -0.0476 0.00285 -0.46336 0.0697 0 0 0 -0.43841
ASP_166 0 -0.21302 0.31048 -0.37876 0.04822 0 0 0 -0.23308
LEU_167 0 -0.13094 -0.39154 -0.50394 0.03721 0 0 0 -0.98921
LEU_168 0 0.07381 -0.1689 0.75945 0.06882 0 0 0 0.73318
GLU_169 0 -0.05213 -0.0437 -0.71584 0.0693 0 0 0 -0.74236
ASP_170 0 -0.0184 0.77738 0.34071 0.04358 0 0 0 1.14327
LEU_171 0 -0.29542 -0.47786 0.24309 0.0366 0 0 0 -0.49358
GLN_172 0 -0.01666 0.14262 -0.49415 0.06922 0 0 0 -0.29897
GLU_173 0 0.02153 -0.21073 -0.71584 0.06884 0 0 0 -0.8362
VAL_174 0 -0.17451 -0.54848 -0.35242 0.03683 0 0 0 -1.03858
LEU_175 0 0.0389 0.13369 0.75945 0.06959 0 0 0 1.00162
LYS_176 0 -0.0456 0.0281 -0.8715 0.07025 0 0 0 -0.81875
ASN_177 0 -0.15989 0.03342 -0.07783 0.03523 0 0 0 -0.16908
LEU_178 0.13907 0.54376 -0.19508 -0.30366 0.03741 0 0 0 0.2215
HIS_179 0 0.0952 0.29026 0.0215 0.06921 0 0 0 0.47618
LYS_180 0 -0.05663 0.01801 -0.8715 0.0697 0 0 0 -0.84042
ASN_181 0 -0.11992 -0.19263 0.19574 0.03606 0 0 0 -0.08075
ASP_182 0 -0.23149 -0.22619 0.2122 0.03519 0 0 0 -0.21029
ARG_183 0 -0.04206 0.01425 -0.55583 0.07203 0 0 0 -0.5116
SER_184 0 -0.02887 -0.04577 -0.22078 0.04331 0 0 0 -0.25211
GLY_185 0 -0.03109 -0.24903 -0.07814 0.03495 0 0 0 -0.3233
LYS_186 0 0.17019 0.16373 -0.77863 0.07226 0 0 0 -0.37244
ASP_187 0 -0.02157 -0.16371 -0.52292 0.07025 0 0 0 -0.63795
ASN_188 0 0.03801 -0.34123 0.05572 0.0352 0 0 0 -0.2123
ILE_189 0.35192 0.53024 0.79206 0.20907 0.04318 0 0 0 1.92647
HIS_190 0 -0.04271 -0.24514 0.06501 0.0693 0 0 0 -0.15354
ASP_191 0 0.05576 -0.46222 -0.42964 0.0689 0 0 0 -0.7672
VAL_192 0 -0.08014 0.51432 -0.27892 0.03151 0 0 0 0.18677
ASP_193 0 -0.0754 0.04169 -0.37876 0.06908 0 0 0 -0.3434
ASN_194 0 -0.09517 -0.08204 -0.40966 0.06894 0 0 0 -0.51793
HIS_D_195 0 -0.09914 0.02524 -0.11266 0.06953 0 0 0 -0.11703
LEU_196 0 0.41584 -0.49187 -0.52948 0.04496 0 0 0 -0.56056
GLN_197 0 0.05791 0.07854 -0.4142 0.06886 0 0 0 -0.20888
ASN_198 0 -0.03677 -0.10119 -0.32173 0.06898 0 0 0 -0.39071
VAL_199 0 0.07156 -0.10302 -0.10438 0.04496 0 0 0 -0.09089
ILE_200 0 -0.17929 -0.46859 0.34575 0.07018 0 0 0 -0.23195
GLU_201 0 -0.07733 -0.05455 -0.82678 0.06927 0 0 0 -0.88938
ASP_202 0 -0.08636 -0.221 -0.37876 0.0691 0 0 0 -0.61703
ILE_203 0 0.00273 -0.41364 -0.31819 0.04516 0 0 0 -0.68395
HIS_D_204 0 -0.21491 0.3427 -0.02241 0.06926 0 0 0 0.17464
ASP_205 0 -0.10392 -0.03207 -0.56986 0.06883 0 0 0 -0.63702
PHE_206 0 -0.35258 0.25937 0.07137 0.0359 0 0 0 0.01406
MET_207 0 0.64808 -0.01574 -0.21391 0.04457 0 0 0 0.46299
GLN_208 0 0.0168 0.05533 -0.4142 0.06894 0 0 0 -0.27313
ALA_209 0 0.00306 0.10034 0.15304 0.04293 0 0 0 0.29938
ALA_210 0 -0.07272 -0.05366 -0.14527 0.03583 0 0 0 -0.23582
ALA_211 0 0.13096 -0.03453 0.11438 0.0303 0 0 0 0.2411
ALA_212 0 -0.06203 0.01411 0.28428 0.03539 0 0 0 0.27176
ALA_213 0 0.13011 0.00651 0.13638 0.03495 0 0 0 0.30795
ALA_214 0 0.10858 -0.03023 -0.11236 0.03013 0 0 0 -0.00388
ASN_215 0 -0.0396 0.0553 -0.32173 0.04314 0 0 0 -0.2629
CYS_216 0 -0.06477 0.04136 1.70525 0.06961 0 0 0 1.75145
ARG_217 0 -0.02581 -0.22666 -0.30477 0.05432 0 0 0 -0.50292
LYS:CtermProteinFull_218 0 0.29338 0.47514 -0.68888 0.06905 0 0 0 0.14869
#END_POSE_ENERGIES_TABLE ./minmover_pdb/pose_2.pdb
