# Supplementary material for: Selection of a promiscuous minimalist cAMP phosphodiesterase from a library of de novo designed proteins
Source: Nat Chem. 2024 May 3;16(7):1200–8. doi: 10.1038/s41557-024-01490-4 (PMC11230910; doi:10.1038/s41557-024-01490-4)
Supplement: Supplementary file 3 — MD input files, scripts and final structures derived from MD, AlphaFold2, EMSfold and MultiSFold. [file 41557_2024_1490_MOESM3_ESM.zip › Computational_Data/4_MultiSFold/campase/pose_20.pdb]

ATOM      1  N   MET A   1      -5.685  -3.190  15.727  1.00  0.00           N  
ATOM      2  CA  MET A   1      -6.194  -2.453  14.552  1.00  0.00           C  
ATOM      3  C   MET A   1      -5.242  -1.342  14.148  1.00  0.00           C  
ATOM      4  O   MET A   1      -4.835  -1.362  13.006  1.00  0.00           O  
ATOM      5  CB  MET A   1      -7.577  -1.873  14.839  1.00  0.00           C  
ATOM      6  CEN MET A   1      -9.273  -2.040  14.422  1.00  0.00           X  
ATOM      7  H   MET A   1      -6.223  -3.221  16.569  1.00  0.00           H  
ATOM      8  N   TYR A   2      -4.798  -0.474  15.065  1.00  0.00           N  
ATOM      9  CA  TYR A   2      -3.876   0.623  14.724  1.00  0.00           C  
ATOM     10  C   TYR A   2      -2.547   0.203  14.058  1.00  0.00           C  
ATOM     11  O   TYR A   2      -2.232   0.749  13.017  1.00  0.00           O  
ATOM     12  CB  TYR A   2      -3.566   1.426  15.989  1.00  0.00           C  
ATOM     13  CEN TYR A   2      -4.070   2.886  16.816  1.00  0.00           X  
ATOM     14  H   TYR A   2      -5.259  -0.384  15.959  1.00  0.00           H  
ATOM     15  N   GLY A   3      -1.800  -0.766  14.612  1.00  0.00           N  
ATOM     16  CA  GLY A   3      -0.571  -1.289  13.980  1.00  0.00           C  
ATOM     17  C   GLY A   3      -0.781  -1.711  12.522  1.00  0.00           C  
ATOM     18  O   GLY A   3      -0.454  -0.945  11.635  1.00  0.00           O  
ATOM     19  CEN GLY A   3      -0.571  -1.289  13.980  1.00  0.00           X  
ATOM     20  H   GLY A   3      -2.050  -1.119  15.525  1.00  0.00           H  
ATOM     21  N   LYS A   4      -1.474  -2.839  12.299  1.00  0.00           N  
ATOM     22  CA  LYS A   4      -1.814  -3.348  10.952  1.00  0.00           C  
ATOM     23  C   LYS A   4      -2.335  -2.273   9.996  1.00  0.00           C  
ATOM     24  O   LYS A   4      -2.022  -2.264   8.819  1.00  0.00           O  
ATOM     25  CB  LYS A   4      -2.851  -4.467  11.063  1.00  0.00           C  
ATOM     26  CEN LYS A   4      -3.293  -6.535  11.023  1.00  0.00           X  
ATOM     27  H   LYS A   4      -1.675  -3.438  13.087  1.00  0.00           H  
ATOM     28  N   LEU A   5      -3.185  -1.397  10.513  1.00  0.00           N  
ATOM     29  CA  LEU A   5      -3.730  -0.268   9.777  1.00  0.00           C  
ATOM     30  C   LEU A   5      -2.629   0.670   9.261  1.00  0.00           C  
ATOM     31  O   LEU A   5      -2.612   1.018   8.089  1.00  0.00           O  
ATOM     32  CB  LEU A   5      -4.715   0.502  10.666  1.00  0.00           C  
ATOM     33  CEN LEU A   5      -6.254   0.560  10.714  1.00  0.00           X  
ATOM     34  H   LEU A   5      -3.420  -1.492  11.492  1.00  0.00           H  
ATOM     35  N   ASN A   6      -1.722   1.076  10.150  1.00  0.00           N  
ATOM     36  CA  ASN A   6      -0.647   1.992   9.803  1.00  0.00           C  
ATOM     37  C   ASN A   6       0.239   1.389   8.708  1.00  0.00           C  
ATOM     38  O   ASN A   6       0.633   2.119   7.812  1.00  0.00           O  
ATOM     39  CB  ASN A   6       0.183   2.360  11.019  1.00  0.00           C  
ATOM     40  CEN ASN A   6       0.206   3.111  11.752  1.00  0.00           X  
ATOM     41  H   ASN A   6      -1.651   0.595  11.034  1.00  0.00           H  
ATOM     42  N   ASP A   7       0.464   0.072   8.747  1.00  0.00           N  
ATOM     43  CA  ASP A   7       1.235  -0.646   7.726  1.00  0.00           C  
ATOM     44  C   ASP A   7       0.496  -0.610   6.373  1.00  0.00           C  
ATOM     45  O   ASP A   7       1.040  -0.153   5.376  1.00  0.00           O  
ATOM     46  CB  ASP A   7       1.488  -2.092   8.159  1.00  0.00           C  
ATOM     47  CEN ASP A   7       2.209  -2.667   8.591  1.00  0.00           X  
ATOM     48  H   ASP A   7       0.164  -0.457   9.553  1.00  0.00           H  
ATOM     49  N   LEU A   8      -0.802  -0.943   6.372  1.00  0.00           N  
ATOM     50  CA  LEU A   8      -1.644  -0.882   5.180  1.00  0.00           C  
ATOM     51  C   LEU A   8      -1.633   0.496   4.494  1.00  0.00           C  
ATOM     52  O   LEU A   8      -1.523   0.597   3.273  1.00  0.00           O  
ATOM     53  CB  LEU A   8      -3.080  -1.272   5.551  1.00  0.00           C  
ATOM     54  CEN LEU A   8      -3.898  -2.562   5.350  1.00  0.00           X  
ATOM     55  H   LEU A   8      -1.177  -1.387   7.199  1.00  0.00           H  
ATOM     56  N   LEU A   9      -1.793   1.572   5.272  1.00  0.00           N  
ATOM     57  CA  LEU A   9      -1.816   2.930   4.729  1.00  0.00           C  
ATOM     58  C   LEU A   9      -0.504   3.260   4.004  1.00  0.00           C  
ATOM     59  O   LEU A   9      -0.540   3.799   2.900  1.00  0.00           O  
ATOM     60  CB  LEU A   9      -2.078   3.942   5.851  1.00  0.00           C  
ATOM     61  CEN LEU A   9      -3.325   4.749   6.262  1.00  0.00           X  
ATOM     62  H   LEU A   9      -1.839   1.435   6.272  1.00  0.00           H  
ATOM     63  N   GLU A  10       0.639   2.947   4.617  1.00  0.00           N  
ATOM     64  CA  GLU A  10       1.963   3.207   4.053  1.00  0.00           C  
ATOM     65  C   GLU A  10       2.150   2.479   2.720  1.00  0.00           C  
ATOM     66  O   GLU A  10       2.589   3.107   1.753  1.00  0.00           O  
ATOM     67  CB  GLU A  10       3.056   2.789   5.039  1.00  0.00           C  
ATOM     68  CEN GLU A  10       4.195   3.194   6.240  1.00  0.00           X  
ATOM     69  H   GLU A  10       0.599   2.415   5.475  1.00  0.00           H  
ATOM     70  N   ASP A  11       1.733   1.216   2.644  1.00  0.00           N  
ATOM     71  CA  ASP A  11       1.831   0.407   1.433  1.00  0.00           C  
ATOM     72  C   ASP A  11       0.985   1.011   0.304  1.00  0.00           C  
ATOM     73  O   ASP A  11       1.457   1.241  -0.807  1.00  0.00           O  
ATOM     74  CB  ASP A  11       1.393  -1.033   1.713  1.00  0.00           C  
ATOM     75  CEN ASP A  11       1.791  -1.946   1.928  1.00  0.00           X  
ATOM     76  H   ASP A  11       1.427   0.754   3.487  1.00  0.00           H  
ATOM     77  N   LEU A  12      -0.247   1.424   0.593  1.00  0.00           N  
ATOM     78  CA  LEU A  12      -1.113   2.057  -0.403  1.00  0.00           C  
ATOM     79  C   LEU A  12      -0.518   3.364  -0.968  1.00  0.00           C  
ATOM     80  O   LEU A  12      -0.479   3.579  -2.185  1.00  0.00           O  
ATOM     81  CB  LEU A  12      -2.492   2.326   0.213  1.00  0.00           C  
ATOM     82  CEN LEU A  12      -3.853   1.618   0.079  1.00  0.00           X  
ATOM     83  H   LEU A  12      -0.611   1.221   1.512  1.00  0.00           H  
ATOM     84  N   GLN A  13       0.016   4.224  -0.102  1.00  0.00           N  
ATOM     85  CA  GLN A  13       0.665   5.467  -0.518  1.00  0.00           C  
ATOM     86  C   GLN A  13       1.886   5.227  -1.410  1.00  0.00           C  
ATOM     87  O   GLN A  13       2.071   5.935  -2.404  1.00  0.00           O  
ATOM     88  CB  GLN A  13       1.086   6.276   0.712  1.00  0.00           C  
ATOM     89  CEN GLN A  13       0.651   7.610   1.751  1.00  0.00           X  
ATOM     90  H   GLN A  13       0.046   3.955   0.872  1.00  0.00           H  
ATOM     91  N   GLU A  14       2.746   4.276  -1.070  1.00  0.00           N  
ATOM     92  CA  GLU A  14       3.929   3.967  -1.860  1.00  0.00           C  
ATOM     93  C   GLU A  14       3.545   3.437  -3.256  1.00  0.00           C  
ATOM     94  O   GLU A  14       4.118   3.908  -4.244  1.00  0.00           O  
ATOM     95  CB  GLU A  14       4.804   2.949  -1.125  1.00  0.00           C  
ATOM     96  CEN GLU A  14       6.145   2.596  -0.135  1.00  0.00           X  
ATOM     97  H   GLU A  14       2.555   3.697  -0.264  1.00  0.00           H  
ATOM     98  N   VAL A  15       2.493   2.608  -3.377  1.00  0.00           N  
ATOM     99  CA  VAL A  15       2.014   2.059  -4.667  1.00  0.00           C  
ATOM    100  C   VAL A  15       1.500   3.193  -5.558  1.00  0.00           C  
ATOM    101  O   VAL A  15       1.906   3.283  -6.718  1.00  0.00           O  
ATOM    102  CB  VAL A  15       0.894   1.020  -4.475  1.00  0.00           C  
ATOM    103  CEN VAL A  15       0.746   0.349  -4.524  1.00  0.00           X  
ATOM    104  H   VAL A  15       2.012   2.345  -2.529  1.00  0.00           H  
ATOM    105  N   LEU A  16       0.686   4.113  -5.020  1.00  0.00           N  
ATOM    106  CA  LEU A  16       0.124   5.241  -5.780  1.00  0.00           C  
ATOM    107  C   LEU A  16       1.203   6.211  -6.276  1.00  0.00           C  
ATOM    108  O   LEU A  16       1.197   6.637  -7.432  1.00  0.00           O  
ATOM    109  CB  LEU A  16      -0.900   5.992  -4.919  1.00  0.00           C  
ATOM    110  CEN LEU A  16      -2.440   6.020  -4.912  1.00  0.00           X  
ATOM    111  H   LEU A  16       0.410   3.986  -4.055  1.00  0.00           H  
ATOM    112  N   LYS A  17       2.161   6.575  -5.414  1.00  0.00           N  
ATOM    113  CA  LYS A  17       3.257   7.478  -5.799  1.00  0.00           C  
ATOM    114  C   LYS A  17       4.143   6.853  -6.868  1.00  0.00           C  
ATOM    115  O   LYS A  17       4.559   7.557  -7.789  1.00  0.00           O  
ATOM    116  CB  LYS A  17       4.101   7.853  -4.580  1.00  0.00           C  
ATOM    117  CEN LYS A  17       4.629   9.286  -3.115  1.00  0.00           X  
ATOM    118  H   LYS A  17       2.124   6.191  -4.480  1.00  0.00           H  
ATOM    119  N   ASN A  18       4.442   5.563  -6.765  1.00  0.00           N  
ATOM    120  CA  ASN A  18       5.316   4.869  -7.703  1.00  0.00           C  
ATOM    121  C   ASN A  18       4.660   4.687  -9.077  1.00  0.00           C  
ATOM    122  O   ASN A  18       5.321   4.897 -10.095  1.00  0.00           O  
ATOM    123  CB  ASN A  18       5.751   3.525  -7.149  1.00  0.00           C  
ATOM    124  CEN ASN A  18       6.544   3.130  -6.587  1.00  0.00           X  
ATOM    125  H   ASN A  18       4.055   5.041  -5.990  1.00  0.00           H  
ATOM    126  N   LEU A  19       3.350   4.438  -9.130  1.00  0.00           N  
ATOM    127  CA  LEU A  19       2.599   4.292 -10.378  1.00  0.00           C  
ATOM    128  C   LEU A  19       2.437   5.642 -11.099  1.00  0.00           C  
ATOM    129  O   LEU A  19       2.940   5.826 -12.208  1.00  0.00           O  
ATOM    130  CB  LEU A  19       1.227   3.668 -10.094  1.00  0.00           C  
ATOM    131  CEN LEU A  19       0.659   2.251 -10.303  1.00  0.00           X  
ATOM    132  H   LEU A  19       2.845   4.325  -8.262  1.00  0.00           H  
ATOM    133  N   HIS A  20       1.849   6.639 -10.434  1.00  0.00           N  
ATOM    134  CA  HIS A  20       1.472   7.902 -11.073  1.00  0.00           C  
ATOM    135  C   HIS A  20       2.643   8.618 -11.761  1.00  0.00           C  
ATOM    136  O   HIS A  20       2.604   8.851 -12.971  1.00  0.00           O  
ATOM    137  CB  HIS A  20       0.837   8.839 -10.041  1.00  0.00           C  
ATOM    138  CEN HIS A  20      -0.465   9.182  -9.575  1.00  0.00           X  
ATOM    139  H   HIS A  20       1.558   6.467  -9.480  1.00  0.00           H  
ATOM    140  N   LYS A  21       3.707   8.968 -11.023  1.00  0.00           N  
ATOM    141  CA  LYS A  21       4.685   9.978 -11.477  1.00  0.00           C  
ATOM    142  C   LYS A  21       5.370   9.532 -12.782  1.00  0.00           C  
ATOM    143  O   LYS A  21       5.854  10.385 -13.530  1.00  0.00           O  
ATOM    144  CB  LYS A  21       5.734  10.238 -10.394  1.00  0.00           C  
ATOM    145  CEN LYS A  21       6.486  11.495  -8.868  1.00  0.00           X  
ATOM    146  H   LYS A  21       3.874   8.463 -10.165  1.00  0.00           H  
ATOM    147  N   ASN A  22       5.353   8.232 -13.081  1.00  0.00           N  
ATOM    148  CA  ASN A  22       6.099   7.620 -14.189  1.00  0.00           C  
ATOM    149  C   ASN A  22       5.267   7.339 -15.433  1.00  0.00           C  
ATOM    150  O   ASN A  22       5.818   6.820 -16.407  1.00  0.00           O  
ATOM    151  CB  ASN A  22       6.769   6.335 -13.738  1.00  0.00           C  
ATOM    152  CEN ASN A  22       7.690   6.033 -13.336  1.00  0.00           X  
ATOM    153  H   ASN A  22       4.831   7.617 -12.474  1.00  0.00           H  
ATOM    154  N   ASP A  23       3.986   7.721 -15.440  1.00  0.00           N  
ATOM    155  CA  ASP A  23       3.039   7.321 -16.488  1.00  0.00           C  
ATOM    156  C   ASP A  23       3.659   7.422 -17.900  1.00  0.00           C  
ATOM    157  O   ASP A  23       3.719   6.444 -18.651  1.00  0.00           O  
ATOM    158  CB  ASP A  23       1.773   8.178 -16.408  1.00  0.00           C  
ATOM    159  CEN ASP A  23       0.830   8.150 -16.026  1.00  0.00           X  
ATOM    160  H   ASP A  23       3.629   8.227 -14.642  1.00  0.00           H  
ATOM    161  N   ARG A  24       4.229   8.589 -18.249  1.00  0.00           N  
ATOM    162  CA  ARG A  24       4.751   8.867 -19.595  1.00  0.00           C  
ATOM    163  C   ARG A  24       5.901   7.980 -20.067  1.00  0.00           C  
ATOM    164  O   ARG A  24       6.099   7.943 -21.281  1.00  0.00           O  
ATOM    165  CB  ARG A  24       5.136  10.333 -19.732  1.00  0.00           C  
ATOM    166  CEN ARG A  24       4.986  12.753 -20.254  1.00  0.00           X  
ATOM    167  H   ARG A  24       4.302   9.296 -17.530  1.00  0.00           H  
ATOM    168  N   SER A  25       6.671   7.317 -19.196  1.00  0.00           N  
ATOM    169  CA  SER A  25       7.859   6.559 -19.643  1.00  0.00           C  
ATOM    170  C   SER A  25       7.622   5.164 -20.226  1.00  0.00           C  
ATOM    171  O   SER A  25       8.505   4.701 -20.936  1.00  0.00           O  
ATOM    172  CB  SER A  25       8.823   6.440 -18.478  1.00  0.00           C  
ATOM    173  CEN SER A  25       8.996   6.378 -17.966  1.00  0.00           X  
ATOM    174  H   SER A  25       6.534   7.474 -18.208  1.00  0.00           H  
ATOM    175  N   GLY A  26       6.458   4.534 -20.037  1.00  0.00           N  
ATOM    176  CA  GLY A  26       6.245   3.127 -20.404  1.00  0.00           C  
ATOM    177  C   GLY A  26       7.248   2.134 -19.792  1.00  0.00           C  
ATOM    178  O   GLY A  26       7.628   2.252 -18.641  1.00  0.00           O  
ATOM    179  CEN GLY A  26       6.245   3.127 -20.404  1.00  0.00           X  
ATOM    180  H   GLY A  26       5.694   5.051 -19.625  1.00  0.00           H  
ATOM    181  N   LYS A  27       7.701   1.187 -20.626  1.00  0.00           N  
ATOM    182  CA  LYS A  27       8.690   0.105 -20.420  1.00  0.00           C  
ATOM    183  C   LYS A  27       8.941  -0.437 -19.006  1.00  0.00           C  
ATOM    184  O   LYS A  27       8.053  -1.108 -18.494  1.00  0.00           O  
ATOM    185  CB  LYS A  27      10.033   0.571 -20.986  1.00  0.00           C  
ATOM    186  CEN LYS A  27      11.443   0.535 -22.562  1.00  0.00           X  
ATOM    187  H   LYS A  27       7.343   1.250 -21.569  1.00  0.00           H  
ATOM    188  N   ASP A  28      10.053  -0.130 -18.352  1.00  0.00           N  
ATOM    189  CA  ASP A  28      10.308  -0.642 -16.999  1.00  0.00           C  
ATOM    190  C   ASP A  28       9.135  -0.420 -16.038  1.00  0.00           C  
ATOM    191  O   ASP A  28       8.951  -1.215 -15.121  1.00  0.00           O  
ATOM    192  CB  ASP A  28      11.570   0.006 -16.424  1.00  0.00           C  
ATOM    193  CEN ASP A  28      12.566  -0.179 -16.313  1.00  0.00           X  
ATOM    194  H   ASP A  28      10.830   0.242 -18.877  1.00  0.00           H  
ATOM    195  N   ASN A  29       8.265   0.571 -16.278  1.00  0.00           N  
ATOM    196  CA  ASN A  29       7.141   0.819 -15.367  1.00  0.00           C  
ATOM    197  C   ASN A  29       6.219  -0.405 -15.176  1.00  0.00           C  
ATOM    198  O   ASN A  29       5.472  -0.437 -14.199  1.00  0.00           O  
ATOM    199  CB  ASN A  29       6.324   2.008 -15.839  1.00  0.00           C  
ATOM    200  CEN ASN A  29       6.298   3.047 -15.690  1.00  0.00           X  
ATOM    201  H   ASN A  29       8.413   1.179 -17.072  1.00  0.00           H  
ATOM    202  N   ILE A  30       6.224  -1.418 -16.062  1.00  0.00           N  
ATOM    203  CA  ILE A  30       5.397  -2.626 -15.858  1.00  0.00           C  
ATOM    204  C   ILE A  30       5.938  -3.436 -14.678  1.00  0.00           C  
ATOM    205  O   ILE A  30       5.152  -3.921 -13.873  1.00  0.00           O  
ATOM    206  CB  ILE A  30       5.359  -3.520 -17.111  1.00  0.00           C  
ATOM    207  CEN ILE A  30       4.855  -3.704 -18.060  1.00  0.00           X  
ATOM    208  H   ILE A  30       6.925  -1.421 -16.789  1.00  0.00           H  
ATOM    209  N   HIS A  31       7.264  -3.506 -14.521  1.00  0.00           N  
ATOM    210  CA  HIS A  31       7.897  -4.342 -13.498  1.00  0.00           C  
ATOM    211  C   HIS A  31       7.690  -3.799 -12.079  1.00  0.00           C  
ATOM    212  O   HIS A  31       7.361  -4.565 -11.182  1.00  0.00           O  
ATOM    213  CB  HIS A  31       9.396  -4.482 -13.782  1.00  0.00           C  
ATOM    214  CEN HIS A  31      10.273  -5.394 -14.438  1.00  0.00           X  
ATOM    215  H   HIS A  31       7.860  -2.939 -15.109  1.00  0.00           H  
ATOM    216  N   ASP A  32       7.824  -2.484 -11.889  1.00  0.00           N  
ATOM    217  CA  ASP A  32       7.649  -1.864 -10.571  1.00  0.00           C  
ATOM    218  C   ASP A  32       6.215  -2.032 -10.055  1.00  0.00           C  
ATOM    219  O   ASP A  32       6.012  -2.489  -8.933  1.00  0.00           O  
ATOM    220  CB  ASP A  32       8.014  -0.379 -10.627  1.00  0.00           C  
ATOM    221  CEN ASP A  32       8.794   0.246 -10.425  1.00  0.00           X  
ATOM    222  H   ASP A  32       8.132  -1.906 -12.655  1.00  0.00           H  
ATOM    223  N   VAL A  33       5.219  -1.697 -10.882  1.00  0.00           N  
ATOM    224  CA  VAL A  33       3.797  -1.811 -10.519  1.00  0.00           C  
ATOM    225  C   VAL A  33       3.419  -3.270 -10.283  1.00  0.00           C  
ATOM    226  O   VAL A  33       2.724  -3.546  -9.312  1.00  0.00           O  
ATOM    227  CB  VAL A  33       2.878  -1.223 -11.606  1.00  0.00           C  
ATOM    228  CEN VAL A  33       2.453  -0.700 -11.750  1.00  0.00           X  
ATOM    229  H   VAL A  33       5.461  -1.414 -11.822  1.00  0.00           H  
ATOM    230  N   ASP A  34       3.893  -4.194 -11.120  1.00  0.00           N  
ATOM    231  CA  ASP A  34       3.644  -5.629 -10.973  1.00  0.00           C  
ATOM    232  C   ASP A  34       4.178  -6.161  -9.639  1.00  0.00           C  
ATOM    233  O   ASP A  34       3.479  -6.886  -8.934  1.00  0.00           O  
ATOM    234  CB  ASP A  34       4.274  -6.401 -12.135  1.00  0.00           C  
ATOM    235  CEN ASP A  34       4.023  -6.807 -13.034  1.00  0.00           X  
ATOM    236  H   ASP A  34       4.434  -3.897 -11.919  1.00  0.00           H  
ATOM    237  N   ASN A  35       5.364  -5.712  -9.215  1.00  0.00           N  
ATOM    238  CA  ASN A  35       5.959  -6.105  -7.938  1.00  0.00           C  
ATOM    239  C   ASN A  35       5.174  -5.548  -6.741  1.00  0.00           C  
ATOM    240  O   ASN A  35       4.928  -6.248  -5.763  1.00  0.00           O  
ATOM    241  CB  ASN A  35       7.412  -5.673  -7.857  1.00  0.00           C  
ATOM    242  CEN ASN A  35       8.359  -6.070  -8.073  1.00  0.00           X  
ATOM    243  H   ASN A  35       5.891  -5.103  -9.826  1.00  0.00           H  
ATOM    244  N   HIS A  36       4.756  -4.286  -6.818  1.00  0.00           N  
ATOM    245  CA  HIS A  36       4.014  -3.669  -5.728  1.00  0.00           C  
ATOM    246  C   HIS A  36       2.647  -4.326  -5.512  1.00  0.00           C  
ATOM    247  O   HIS A  36       2.282  -4.617  -4.376  1.00  0.00           O  
ATOM    248  CB  HIS A  36       3.836  -2.170  -5.990  1.00  0.00           C  
ATOM    249  CEN HIS A  36       4.484  -0.947  -5.652  1.00  0.00           X  
ATOM    250  H   HIS A  36       4.942  -3.747  -7.651  1.00  0.00           H  
ATOM    251  N   LEU A  37       1.926  -4.633  -6.591  1.00  0.00           N  
ATOM    252  CA  LEU A  37       0.573  -5.165  -6.521  1.00  0.00           C  
ATOM    253  C   LEU A  37       0.533  -6.474  -5.721  1.00  0.00           C  
ATOM    254  O   LEU A  37      -0.299  -6.589  -4.828  1.00  0.00           O  
ATOM    255  CB  LEU A  37       0.020  -5.380  -7.935  1.00  0.00           C  
ATOM    256  CEN LEU A  37      -0.991  -4.596  -8.793  1.00  0.00           X  
ATOM    257  H   LEU A  37       2.339  -4.516  -7.505  1.00  0.00           H  
ATOM    258  N   GLN A  38       1.456  -7.411  -5.966  1.00  0.00           N  
ATOM    259  CA  GLN A  38       1.500  -8.703  -5.263  1.00  0.00           C  
ATOM    260  C   GLN A  38       1.681  -8.528  -3.751  1.00  0.00           C  
ATOM    261  O   GLN A  38       0.950  -9.149  -2.984  1.00  0.00           O  
ATOM    262  CB  GLN A  38       2.634  -9.571  -5.815  1.00  0.00           C  
ATOM    263  CEN GLN A  38       3.016 -10.894  -6.887  1.00  0.00           X  
ATOM    264  H   GLN A  38       2.164  -7.215  -6.660  1.00  0.00           H  
ATOM    265  N   ASN A  39       2.570  -7.627  -3.319  1.00  0.00           N  
ATOM    266  CA  ASN A  39       2.788  -7.366  -1.891  1.00  0.00           C  
ATOM    267  C   ASN A  39       1.542  -6.750  -1.226  1.00  0.00           C  
ATOM    268  O   ASN A  39       1.177  -7.144  -0.123  1.00  0.00           O  
ATOM    269  CB  ASN A  39       3.994  -6.470  -1.675  1.00  0.00           C  
ATOM    270  CEN ASN A  39       5.023  -6.573  -1.499  1.00  0.00           X  
ATOM    271  H   ASN A  39       3.158  -7.159  -3.997  1.00  0.00           H  
ATOM    272  N   VAL A  40       0.837  -5.848  -1.922  1.00  0.00           N  
ATOM    273  CA  VAL A  40      -0.414  -5.239  -1.435  1.00  0.00           C  
ATOM    274  C   VAL A  40      -1.498  -6.307  -1.218  1.00  0.00           C  
ATOM    275  O   VAL A  40      -2.168  -6.298  -0.184  1.00  0.00           O  
ATOM    276  CB  VAL A  40      -0.945  -4.174  -2.412  1.00  0.00           C  
ATOM    277  CEN VAL A  40      -1.037  -3.496  -2.498  1.00  0.00           X  
ATOM    278  H   VAL A  40       1.192  -5.568  -2.827  1.00  0.00           H  
ATOM    279  N   ILE A  41      -1.683  -7.237  -2.167  1.00  0.00           N  
ATOM    280  CA  ILE A  41      -2.674  -8.323  -2.030  1.00  0.00           C  
ATOM    281  C   ILE A  41      -2.323  -9.215  -0.838  1.00  0.00           C  
ATOM    282  O   ILE A  41      -3.215  -9.578  -0.067  1.00  0.00           O  
ATOM    283  CB  ILE A  41      -2.759  -9.188  -3.301  1.00  0.00           C  
ATOM    284  CEN ILE A  41      -3.226  -9.291  -4.280  1.00  0.00           X  
ATOM    285  H   ILE A  41      -1.084  -7.219  -2.978  1.00  0.00           H  
ATOM    286  N   GLU A  42      -1.048  -9.577  -0.693  1.00  0.00           N  
ATOM    287  CA  GLU A  42      -0.567 -10.432   0.394  1.00  0.00           C  
ATOM    288  C   GLU A  42      -0.858  -9.804   1.761  1.00  0.00           C  
ATOM    289  O   GLU A  42      -1.303 -10.501   2.675  1.00  0.00           O  
ATOM    290  CB  GLU A  42       0.933 -10.696   0.244  1.00  0.00           C  
ATOM    291  CEN GLU A  42       2.212 -11.706  -0.253  1.00  0.00           X  
ATOM    292  H   GLU A  42      -0.365  -9.226  -1.351  1.00  0.00           H  
ATOM    293  N   ASP A  43      -0.727  -8.484   1.884  1.00  0.00           N  
ATOM    294  CA  ASP A  43      -1.040  -7.757   3.112  1.00  0.00           C  
ATOM    295  C   ASP A  43      -2.543  -7.692   3.394  1.00  0.00           C  
ATOM    296  O   ASP A  43      -2.978  -7.961   4.521  1.00  0.00           O  
ATOM    297  CB  ASP A  43      -0.465  -6.340   3.043  1.00  0.00           C  
ATOM    298  CEN ASP A  43       0.352  -5.810   3.343  1.00  0.00           X  
ATOM    299  H   ASP A  43      -0.285  -7.977   1.131  1.00  0.00           H  
ATOM    300  N   ILE A  44      -3.365  -7.392   2.377  1.00  0.00           N  
ATOM    301  CA  ILE A  44      -4.818  -7.247   2.556  1.00  0.00           C  
ATOM    302  C   ILE A  44      -5.375  -8.555   3.091  1.00  0.00           C  
ATOM    303  O   ILE A  44      -6.110  -8.527   4.072  1.00  0.00           O  
ATOM    304  CB  ILE A  44      -5.539  -6.879   1.246  1.00  0.00           C  
ATOM    305  CEN ILE A  44      -5.855  -6.058   0.602  1.00  0.00           X  
ATOM    306  H   ILE A  44      -2.970  -7.337   1.452  1.00  0.00           H  
ATOM    307  N   HIS A  45      -5.017  -9.696   2.515  1.00  0.00           N  
ATOM    308  CA  HIS A  45      -5.531 -10.996   2.935  1.00  0.00           C  
ATOM    309  C   HIS A  45      -5.295 -11.286   4.421  1.00  0.00           C  
ATOM    310  O   HIS A  45      -6.243 -11.589   5.150  1.00  0.00           O  
ATOM    311  CB  HIS A  45      -4.901 -12.107   2.088  1.00  0.00           C  
ATOM    312  CEN HIS A  45      -5.208 -12.851   0.912  1.00  0.00           X  
ATOM    313  H   HIS A  45      -4.350  -9.665   1.756  1.00  0.00           H  
ATOM    314  N   ASP A  46      -4.076 -11.094   4.910  1.00  0.00           N  
ATOM    315  CA  ASP A  46      -3.715 -11.334   6.302  1.00  0.00           C  
ATOM    316  C   ASP A  46      -4.449 -10.385   7.250  1.00  0.00           C  
ATOM    317  O   ASP A  46      -4.896 -10.785   8.336  1.00  0.00           O  
ATOM    318  CB  ASP A  46      -2.202 -11.195   6.489  1.00  0.00           C  
ATOM    319  CEN ASP A  46      -1.362 -11.769   6.537  1.00  0.00           X  
ATOM    320  H   ASP A  46      -3.344 -10.817   4.270  1.00  0.00           H  
ATOM    321  N   PHE A  47      -4.622  -9.124   6.855  1.00  0.00           N  
ATOM    322  CA  PHE A  47      -5.359  -8.142   7.639  1.00  0.00           C  
ATOM    323  C   PHE A  47      -6.820  -8.569   7.842  1.00  0.00           C  
ATOM    324  O   PHE A  47      -7.313  -8.533   8.970  1.00  0.00           O  
ATOM    325  CB  PHE A  47      -5.297  -6.772   6.962  1.00  0.00           C  
ATOM    326  CEN PHE A  47      -4.461  -5.425   7.079  1.00  0.00           X  
ATOM    327  H   PHE A  47      -4.248  -8.850   5.957  1.00  0.00           H  
ATOM    328  N   MET A  48      -7.488  -9.035   6.786  1.00  0.00           N  
ATOM    329  CA  MET A  48      -8.872  -9.501   6.783  1.00  0.00           C  
ATOM    330  C   MET A  48      -9.038 -10.696   7.712  1.00  0.00           C  
ATOM    331  O   MET A  48      -9.957 -10.722   8.532  1.00  0.00           O  
ATOM    332  CB  MET A  48      -9.308  -9.866   5.365  1.00  0.00           C  
ATOM    333  CEN MET A  48     -10.348  -9.349   4.050  1.00  0.00           X  
ATOM    334  H   MET A  48      -6.978  -9.091   5.914  1.00  0.00           H  
ATOM    335  N   GLN A  49      -8.131 -11.667   7.635  1.00  0.00           N  
ATOM    336  CA  GLN A  49      -8.166 -12.859   8.467  1.00  0.00           C  
ATOM    337  C   GLN A  49      -8.027 -12.503   9.952  1.00  0.00           C  
ATOM    338  O   GLN A  49      -8.809 -12.980  10.777  1.00  0.00           O  
ATOM    339  CB  GLN A  49      -7.053 -13.826   8.056  1.00  0.00           C  
ATOM    340  CEN GLN A  49      -6.693 -15.274   7.149  1.00  0.00           X  
ATOM    341  H   GLN A  49      -7.422 -11.607   6.920  1.00  0.00           H  
ATOM    342  N   ALA A  50      -7.111 -11.596  10.296  1.00  0.00           N  
ATOM    343  CA  ALA A  50      -6.895 -11.152  11.670  1.00  0.00           C  
ATOM    344  C   ALA A  50      -8.119 -10.419  12.250  1.00  0.00           C  
ATOM    345  O   ALA A  50      -8.489 -10.649  13.402  1.00  0.00           O  
ATOM    346  CB  ALA A  50      -5.662 -10.262  11.736  1.00  0.00           C  
ATOM    347  CEN ALA A  50      -5.663 -10.262  11.736  1.00  0.00           X  
ATOM    348  H   ALA A  50      -6.517 -11.222   9.571  1.00  0.00           H  
ATOM    349  N   ALA A  51      -8.774  -9.560  11.465  1.00  0.00           N  
ATOM    350  CA  ALA A  51      -9.981  -8.844  11.866  1.00  0.00           C  
ATOM    351  C   ALA A  51     -11.147  -9.811  12.133  1.00  0.00           C  
ATOM    352  O   ALA A  51     -11.832  -9.677  13.149  1.00  0.00           O  
ATOM    353  CB  ALA A  51     -10.362  -7.825  10.802  1.00  0.00           C  
ATOM    354  CEN ALA A  51     -10.362  -7.826  10.803  1.00  0.00           X  
ATOM    355  H   ALA A  51      -8.410  -9.386  10.541  1.00  0.00           H  
ATOM    356  N   ALA A  52     -11.330 -10.819  11.278  1.00  0.00           N  
ATOM    357  CA  ALA A  52     -12.397 -11.810  11.386  1.00  0.00           C  
ATOM    358  C   ALA A  52     -12.222 -12.684  12.635  1.00  0.00           C  
ATOM    359  O   ALA A  52     -13.185 -12.904  13.369  1.00  0.00           O  
ATOM    360  CB  ALA A  52     -12.444 -12.671  10.132  1.00  0.00           C  
ATOM    361  CEN ALA A  52     -12.444 -12.671  10.133  1.00  0.00           X  
ATOM    362  H   ALA A  52     -10.701 -10.901  10.496  1.00  0.00           H  
ATOM    363  N   ALA A  53     -10.996 -13.111  12.945  1.00  0.00           N  
ATOM    364  CA  ALA A  53     -10.706 -13.914  14.128  1.00  0.00           C  
ATOM    365  C   ALA A  53     -10.888 -13.093  15.414  1.00  0.00           C  
ATOM    366  O   ALA A  53     -11.534 -13.551  16.352  1.00  0.00           O  
ATOM    367  CB  ALA A  53      -9.296 -14.480  14.046  1.00  0.00           C  
ATOM    368  CEN ALA A  53      -9.297 -14.480  14.047  1.00  0.00           X  
ATOM    369  H   ALA A  53     -10.230 -12.886  12.326  1.00  0.00           H  
ATOM    370  N   ALA A  54     -10.415 -11.843  15.450  1.00  0.00           N  
ATOM    371  CA  ALA A  54     -10.529 -10.979  16.625  1.00  0.00           C  
ATOM    372  C   ALA A  54     -11.987 -10.612  16.968  1.00  0.00           C  
ATOM    373  O   ALA A  54     -12.355 -10.570  18.148  1.00  0.00           O  
ATOM    374  CB  ALA A  54      -9.705  -9.718  16.413  1.00  0.00           C  
ATOM    375  CEN ALA A  54      -9.706  -9.718  16.413  1.00  0.00           X  
ATOM    376  H   ALA A  54      -9.921 -11.495  14.642  1.00  0.00           H  
ATOM    377  N   ALA A  55     -12.828 -10.362  15.962  1.00  0.00           N  
ATOM    378  CA  ALA A  55     -14.258 -10.119  16.127  1.00  0.00           C  
ATOM    379  C   ALA A  55     -14.994 -11.382  16.599  1.00  0.00           C  
ATOM    380  O   ALA A  55     -15.603 -11.367  17.673  1.00  0.00           O  
ATOM    381  CB  ALA A  55     -14.855  -9.607  14.825  1.00  0.00           C  
ATOM    382  CEN ALA A  55     -14.855  -9.607  14.825  1.00  0.00           X  
ATOM    383  H   ALA A  55     -12.452 -10.335  15.025  1.00  0.00           H  
ATOM    384  N   ASN A  56     -14.882 -12.495  15.869  1.00  0.00           N  
ATOM    385  CA  ASN A  56     -15.519 -13.773  16.201  1.00  0.00           C  
ATOM    386  C   ASN A  56     -15.162 -14.272  17.604  1.00  0.00           C  
ATOM    387  O   ASN A  56     -16.038 -14.780  18.299  1.00  0.00           O  
ATOM    388  CB  ASN A  56     -15.171 -14.835  15.175  1.00  0.00           C  
ATOM    389  CEN ASN A  56     -15.563 -15.215  14.278  1.00  0.00           X  
ATOM    390  H   ASN A  56     -14.360 -12.443  15.006  1.00  0.00           H  
ATOM    391  N   CYS A  57     -13.949 -14.010  18.102  1.00  0.00           N  
ATOM    392  CA  CYS A  57     -13.535 -14.410  19.450  1.00  0.00           C  
ATOM    393  C   CYS A  57     -14.540 -13.965  20.529  1.00  0.00           C  
ATOM    394  O   CYS A  57     -14.633 -14.606  21.572  1.00  0.00           O  
ATOM    395  CB  CYS A  57     -12.208 -13.670  19.617  1.00  0.00           C  
ATOM    396  CEN CYS A  57     -11.248 -14.033  19.628  1.00  0.00           X  
ATOM    397  H   CYS A  57     -13.261 -13.582  17.498  1.00  0.00           H  
ATOM    398  N   ARG A  58     -15.349 -12.913  20.300  1.00  0.00           N  
ATOM    399  CA  ARG A  58     -16.315 -12.428  21.306  1.00  0.00           C  
ATOM    400  C   ARG A  58     -17.389 -13.450  21.681  1.00  0.00           C  
ATOM    401  O   ARG A  58     -18.047 -13.251  22.697  1.00  0.00           O  
ATOM    402  CB  ARG A  58     -16.955 -11.116  20.877  1.00  0.00           C  
ATOM    403  CEN ARG A  58     -17.382  -8.683  20.652  1.00  0.00           X  
ATOM    404  H   ARG A  58     -15.363 -12.512  19.372  1.00  0.00           H  
ATOM    405  N   LYS A  59     -17.581 -14.522  20.903  1.00  0.00           N  
ATOM    406  CA  LYS A  59     -18.655 -15.513  21.111  1.00  0.00           C  
ATOM    407  C   LYS A  59     -18.599 -16.196  22.486  1.00  0.00           C  
ATOM    408  O   LYS A  59     -19.631 -16.646  22.969  1.00  0.00           O  
ATOM    409  CB  LYS A  59     -18.604 -16.576  20.012  1.00  0.00           C  
ATOM    410  CEN LYS A  59     -19.396 -17.358  18.213  1.00  0.00           X  
ATOM    411  H   LYS A  59     -16.905 -14.708  20.177  1.00  0.00           H  
ATOM    412  N   GLY A  60     -17.431 -16.230  23.140  1.00  0.00           N  
ATOM    413  CA  GLY A  60     -17.178 -16.965  24.387  1.00  0.00           C  
ATOM    414  C   GLY A  60     -17.802 -16.378  25.654  1.00  0.00           C  
ATOM    415  O   GLY A  60     -17.802 -17.050  26.678  1.00  0.00           O  
ATOM    416  CEN GLY A  60     -17.178 -16.965  24.387  1.00  0.00           X  
ATOM    417  H   GLY A  60     -16.634 -15.804  22.690  1.00  0.00           H  
ATOM    418  N   SER A  61     -18.318 -15.145  25.623  1.00  0.00           N  
ATOM    419  CA  SER A  61     -18.883 -14.502  26.817  1.00  0.00           C  
ATOM    420  C   SER A  61     -20.424 -14.470  26.760  1.00  0.00           C  
ATOM    421  O   SER A  61     -21.000 -13.420  27.045  1.00  0.00           O  
ATOM    422  CB  SER A  61     -18.327 -13.099  26.961  1.00  0.00           C  
ATOM    423  CEN SER A  61     -18.140 -12.609  26.816  1.00  0.00           X  
ATOM    424  H   SER A  61     -18.418 -14.685  24.730  1.00  0.00           H  
ATOM    425  N   PRO A  62     -21.131 -15.572  26.430  1.00  0.00           N  
ATOM    426  CA  PRO A  62     -22.582 -15.542  26.393  1.00  0.00           C  
ATOM    427  C   PRO A  62     -23.095 -15.410  27.833  1.00  0.00           C  
ATOM    428  O   PRO A  62     -22.441 -15.845  28.769  1.00  0.00           O  
ATOM    429  CB  PRO A  62     -22.984 -16.871  25.733  1.00  0.00           C  
ATOM    430  CEN PRO A  62     -21.224 -17.165  25.696  1.00  0.00           X  
ATOM    431  N   GLY A  63     -24.250 -14.766  27.987  1.00  0.00           N  
ATOM    432  CA  GLY A  63     -24.956 -14.594  29.263  1.00  0.00           C  
ATOM    433  C   GLY A  63     -24.672 -13.337  30.092  1.00  0.00           C  
ATOM    434  O   GLY A  63     -23.557 -12.840  30.171  1.00  0.00           O  
ATOM    435  CEN GLY A  63     -24.956 -14.594  29.263  1.00  0.00           X  
ATOM    436  H   GLY A  63     -24.819 -14.694  27.158  1.00  0.00           H  
ATOM    437  N   SER A  64     -25.676 -12.916  30.862  1.00  0.00           N  
ATOM    438  CA  SER A  64     -25.604 -11.719  31.701  1.00  0.00           C  
ATOM    439  C   SER A  64     -25.588 -12.056  33.205  1.00  0.00           C  
ATOM    440  O   SER A  64     -26.417 -12.858  33.642  1.00  0.00           O  
ATOM    441  CB  SER A  64     -26.768 -10.803  31.380  1.00  0.00           C  
ATOM    442  CEN SER A  64     -27.273 -10.651  31.244  1.00  0.00           X  
ATOM    443  H   SER A  64     -26.419 -13.570  31.073  1.00  0.00           H  
ATOM    444  N   PRO A  65     -24.748 -11.399  34.030  1.00  0.00           N  
ATOM    445  CA  PRO A  65     -24.705 -11.674  35.458  1.00  0.00           C  
ATOM    446  C   PRO A  65     -25.776 -10.819  36.143  1.00  0.00           C  
ATOM    447  O   PRO A  65     -25.485  -9.851  36.844  1.00  0.00           O  
ATOM    448  CB  PRO A  65     -23.277 -11.297  35.888  1.00  0.00           C  
ATOM    449  CEN PRO A  65     -23.084 -10.850  34.170  1.00  0.00           X  
ATOM    450  N   ALA A  66     -27.039 -11.149  35.898  1.00  0.00           N  
ATOM    451  CA  ALA A  66     -28.175 -10.423  36.443  1.00  0.00           C  
ATOM    452  C   ALA A  66     -28.161 -10.579  37.968  1.00  0.00           C  
ATOM    453  O   ALA A  66     -27.608 -11.543  38.485  1.00  0.00           O  
ATOM    454  CB  ALA A  66     -29.481 -10.925  35.844  1.00  0.00           C  
ATOM    455  CEN ALA A  66     -29.481 -10.925  35.845  1.00  0.00           X  
ATOM    456  H   ALA A  66     -27.222 -12.021  35.424  1.00  0.00           H  
ATOM    457  N   GLY A  67     -28.816  -9.654  38.672  1.00  0.00           N  
ATOM    458  CA  GLY A  67     -28.953  -9.713  40.129  1.00  0.00           C  
ATOM    459  C   GLY A  67     -28.706  -8.404  40.881  1.00  0.00           C  
ATOM    460  O   GLY A  67     -28.078  -7.494  40.370  1.00  0.00           O  
ATOM    461  CEN GLY A  67     -28.953  -9.713  40.130  1.00  0.00           X  
ATOM    462  H   GLY A  67     -29.393  -9.000  38.164  1.00  0.00           H  
ATOM    463  N   SER A  68     -29.180  -8.388  42.127  1.00  0.00           N  
ATOM    464  CA  SER A  68     -29.122  -7.308  43.127  1.00  0.00           C  
ATOM    465  C   SER A  68     -29.635  -5.890  42.785  1.00  0.00           C  
ATOM    466  O   SER A  68     -29.024  -4.901  43.184  1.00  0.00           O  
ATOM    467  CB  SER A  68     -27.679  -7.192  43.578  1.00  0.00           C  
ATOM    468  CEN SER A  68     -27.136  -7.182  43.547  1.00  0.00           X  
ATOM    469  H   SER A  68     -29.172  -9.294  42.572  1.00  0.00           H  
ATOM    470  N   PRO A  69     -30.850  -5.754  42.211  1.00  0.00           N  
ATOM    471  CA  PRO A  69     -31.413  -4.451  41.883  1.00  0.00           C  
ATOM    472  C   PRO A  69     -31.651  -3.639  43.163  1.00  0.00           C  
ATOM    473  O   PRO A  69     -32.083  -4.181  44.180  1.00  0.00           O  
ATOM    474  CB  PRO A  69     -32.721  -4.778  41.144  1.00  0.00           C  
ATOM    475  CEN PRO A  69     -32.268  -6.470  41.487  1.00  0.00           X  
ATOM    476  N   THR A  70     -31.413  -2.332  43.107  1.00  0.00           N  
ATOM    477  CA  THR A  70     -31.655  -1.427  44.242  1.00  0.00           C  
ATOM    478  C   THR A  70     -32.349  -0.169  43.726  1.00  0.00           C  
ATOM    479  O   THR A  70     -32.477   0.042  42.523  1.00  0.00           O  
ATOM    480  CB  THR A  70     -30.354  -1.038  44.969  1.00  0.00           C  
ATOM    481  CEN THR A  70     -29.875  -1.175  45.272  1.00  0.00           X  
ATOM    482  H   THR A  70     -31.310  -1.895  42.203  1.00  0.00           H  
ATOM    483  N   SER A  71     -32.907   0.580  44.676  1.00  0.00           N  
ATOM    484  CA  SER A  71     -33.595   1.863  44.522  1.00  0.00           C  
ATOM    485  C   SER A  71     -33.643   2.725  45.789  1.00  0.00           C  
ATOM    486  O   SER A  71     -33.682   2.199  46.892  1.00  0.00           O  
ATOM    487  CB  SER A  71     -35.005   1.610  44.027  1.00  0.00           C  
ATOM    488  CEN SER A  71     -35.488   1.366  43.971  1.00  0.00           X  
ATOM    489  H   SER A  71     -32.930   0.201  45.610  1.00  0.00           H  
ATOM    490  N   THR A  72     -33.727   4.036  45.540  1.00  0.00           N  
ATOM    491  CA  THR A  72     -33.889   5.145  46.507  1.00  0.00           C  
ATOM    492  C   THR A  72     -32.926   5.260  47.695  1.00  0.00           C  
ATOM    493  O   THR A  72     -33.044   4.498  48.643  1.00  0.00           O  
ATOM    494  CB  THR A  72     -35.313   5.105  47.093  1.00  0.00           C  
ATOM    495  CEN THR A  72     -35.894   5.103  47.031  1.00  0.00           X  
ATOM    496  H   THR A  72     -34.219   4.245  44.684  1.00  0.00           H  
ATOM    497  N   GLU A  73     -32.088   6.305  47.678  1.00  0.00           N  
ATOM    498  CA  GLU A  73     -31.060   6.655  48.696  1.00  0.00           C  
ATOM    499  C   GLU A  73     -31.128   8.184  48.947  1.00  0.00           C  
ATOM    500  O   GLU A  73     -31.908   8.888  48.311  1.00  0.00           O  
ATOM    501  CB  GLU A  73     -29.659   6.241  48.241  1.00  0.00           C  
ATOM    502  CEN GLU A  73     -28.350   5.151  48.297  1.00  0.00           X  
ATOM    503  H   GLU A  73     -32.403   7.112  47.156  1.00  0.00           H  
ATOM    504  N   GLU A  74     -30.673   8.654  50.114  1.00  0.00           N  
ATOM    505  CA  GLU A  74     -30.530  10.063  50.557  1.00  0.00           C  
ATOM    506  C   GLU A  74     -31.748  10.987  50.314  1.00  0.00           C  
ATOM    507  O   GLU A  74     -32.753  10.594  49.732  1.00  0.00           O  
ATOM    508  CB  GLU A  74     -29.304  10.678  49.879  1.00  0.00           C  
ATOM    509  CEN GLU A  74     -27.654  11.105  49.915  1.00  0.00           X  
ATOM    510  H   GLU A  74     -31.139   8.134  50.845  1.00  0.00           H  
ATOM    511  N   GLY A  75     -31.622  12.262  50.725  1.00  0.00           N  
ATOM    512  CA  GLY A  75     -32.672  13.283  50.567  1.00  0.00           C  
ATOM    513  C   GLY A  75     -32.197  14.744  50.677  1.00  0.00           C  
ATOM    514  O   GLY A  75     -32.903  15.585  51.223  1.00  0.00           O  
ATOM    515  CEN GLY A  75     -32.672  13.284  50.567  1.00  0.00           X  
ATOM    516  H   GLY A  75     -30.750  12.548  51.144  1.00  0.00           H  
ATOM    517  N   THR A  76     -30.985  15.012  50.191  1.00  0.00           N  
ATOM    518  CA  THR A  76     -30.179  16.255  50.125  1.00  0.00           C  
ATOM    519  C   THR A  76     -30.602  17.425  49.195  1.00  0.00           C  
ATOM    520  O   THR A  76     -30.851  17.233  48.010  1.00  0.00           O  
ATOM    521  CB  THR A  76     -28.733  15.887  49.742  1.00  0.00           C  
ATOM    522  CEN THR A  76     -28.239  15.587  49.829  1.00  0.00           X  
ATOM    523  H   THR A  76     -30.618  14.305  49.569  1.00  0.00           H  
ATOM    524  N   SER A  77     -30.550  18.627  49.792  1.00  0.00           N  
ATOM    525  CA  SER A  77     -30.817  20.021  49.338  1.00  0.00           C  
ATOM    526  C   SER A  77     -29.983  20.727  48.251  1.00  0.00           C  
ATOM    527  O   SER A  77     -28.766  20.718  48.339  1.00  0.00           O  
ATOM    528  CB  SER A  77     -30.777  20.900  50.573  1.00  0.00           C  
ATOM    529  CEN SER A  77     -30.612  21.094  51.053  1.00  0.00           X  
ATOM    530  H   SER A  77     -29.850  18.638  50.521  1.00  0.00           H  
ATOM    531  N   GLU A  78     -30.636  21.539  47.392  1.00  0.00           N  
ATOM    532  CA  GLU A  78     -29.979  22.344  46.327  1.00  0.00           C  
ATOM    533  C   GLU A  78     -30.208  23.873  46.505  1.00  0.00           C  
ATOM    534  O   GLU A  78     -31.318  24.336  46.749  1.00  0.00           O  
ATOM    535  CB  GLU A  78     -30.481  21.904  44.950  1.00  0.00           C  
ATOM    536  CEN GLU A  78     -30.272  20.996  43.523  1.00  0.00           X  
ATOM    537  H   GLU A  78     -31.509  21.933  47.712  1.00  0.00           H  
ATOM    538  N   SER A  79     -29.119  24.644  46.438  1.00  0.00           N  
ATOM    539  CA  SER A  79     -28.981  26.109  46.520  1.00  0.00           C  
ATOM    540  C   SER A  79     -27.737  26.702  45.839  1.00  0.00           C  
ATOM    541  O   SER A  79     -26.704  26.039  45.825  1.00  0.00           O  
ATOM    542  CB  SER A  79     -28.995  26.522  47.979  1.00  0.00           C  
ATOM    543  CEN SER A  79     -28.900  26.500  48.514  1.00  0.00           X  
ATOM    544  H   SER A  79     -28.242  24.151  46.360  1.00  0.00           H  
ATOM    545  N   ALA A  80     -27.751  28.003  45.489  1.00  0.00           N  
ATOM    546  CA  ALA A  80     -26.588  28.700  44.909  1.00  0.00           C  
ATOM    547  C   ALA A  80     -26.472  30.183  45.358  1.00  0.00           C  
ATOM    548  O   ALA A  80     -27.472  30.844  45.608  1.00  0.00           O  
ATOM    549  CB  ALA A  80     -26.647  28.614  43.391  1.00  0.00           C  
ATOM    550  CEN ALA A  80     -26.647  28.614  43.392  1.00  0.00           X  
ATOM    551  H   ALA A  80     -28.516  28.580  45.808  1.00  0.00           H  
ATOM    552  N   THR A  81     -25.215  30.643  45.457  1.00  0.00           N  
ATOM    553  CA  THR A  81     -24.668  31.987  45.802  1.00  0.00           C  
ATOM    554  C   THR A  81     -24.652  33.186  44.817  1.00  0.00           C  
ATOM    555  O   THR A  81     -24.289  33.022  43.656  1.00  0.00           O  
ATOM    556  CB  THR A  81     -23.210  31.805  46.262  1.00  0.00           C  
ATOM    557  CEN THR A  81     -22.806  31.556  46.604  1.00  0.00           X  
ATOM    558  H   THR A  81     -24.598  30.166  44.812  1.00  0.00           H  
ATOM    559  N   PRO A  82     -24.875  34.432  45.313  1.00  0.00           N  
ATOM    560  CA  PRO A  82     -24.862  35.667  44.525  1.00  0.00           C  
ATOM    561  C   PRO A  82     -23.462  36.008  43.976  1.00  0.00           C  
ATOM    562  O   PRO A  82     -22.451  35.702  44.610  1.00  0.00           O  
ATOM    563  CB  PRO A  82     -25.367  36.731  45.514  1.00  0.00           C  
ATOM    564  CEN PRO A  82     -25.365  35.377  46.676  1.00  0.00           X  
ATOM    565  N   GLU A  83     -23.392  36.713  42.843  1.00  0.00           N  
ATOM    566  CA  GLU A  83     -22.127  37.162  42.243  1.00  0.00           C  
ATOM    567  C   GLU A  83     -22.115  38.687  42.055  1.00  0.00           C  
ATOM    568  O   GLU A  83     -23.131  39.319  41.778  1.00  0.00           O  
ATOM    569  CB  GLU A  83     -21.893  36.465  40.902  1.00  0.00           C  
ATOM    570  CEN GLU A  83     -21.144  35.238  39.986  1.00  0.00           X  
ATOM    571  H   GLU A  83     -24.244  37.055  42.423  1.00  0.00           H  
ATOM    572  N   SER A  84     -20.920  39.264  42.212  1.00  0.00           N  
ATOM    573  CA  SER A  84     -20.624  40.688  42.054  1.00  0.00           C  
ATOM    574  C   SER A  84     -20.504  41.026  40.567  1.00  0.00           C  
ATOM    575  O   SER A  84     -20.106  40.172  39.780  1.00  0.00           O  
ATOM    576  CB  SER A  84     -19.351  41.053  42.793  1.00  0.00           C  
ATOM    577  CEN SER A  84     -18.850  41.000  42.999  1.00  0.00           X  
ATOM    578  H   SER A  84     -20.121  38.646  42.211  1.00  0.00           H  
ATOM    579  N   GLY A  85     -20.776  42.279  40.193  1.00  0.00           N  
ATOM    580  CA  GLY A  85     -20.631  42.795  38.830  1.00  0.00           C  
ATOM    581  C   GLY A  85     -19.760  44.068  38.805  1.00  0.00           C  
ATOM    582  O   GLY A  85     -19.242  44.434  39.858  1.00  0.00           O  
ATOM    583  CEN GLY A  85     -20.631  42.796  38.830  1.00  0.00           X  
ATOM    584  H   GLY A  85     -21.021  42.947  40.909  1.00  0.00           H  
ATOM    585  N   PRO A  86     -19.574  44.735  37.645  1.00  0.00           N  
ATOM    586  CA  PRO A  86     -18.782  45.961  37.502  1.00  0.00           C  
ATOM    587  C   PRO A  86     -19.439  47.200  38.149  1.00  0.00           C  
ATOM    588  O   PRO A  86     -20.663  47.275  38.242  1.00  0.00           O  
ATOM    589  CB  PRO A  86     -18.646  46.119  35.978  1.00  0.00           C  
ATOM    590  CEN PRO A  86     -19.704  44.682  35.928  1.00  0.00           X  
ATOM    591  N   GLY A  87     -18.635  48.220  38.481  1.00  0.00           N  
ATOM    592  CA  GLY A  87     -19.139  49.515  38.983  1.00  0.00           C  
ATOM    593  C   GLY A  87     -18.377  50.066  40.193  1.00  0.00           C  
ATOM    594  O   GLY A  87     -17.496  49.396  40.709  1.00  0.00           O  
ATOM    595  CEN GLY A  87     -19.140  49.516  38.983  1.00  0.00           X  
ATOM    596  H   GLY A  87     -17.662  48.162  38.223  1.00  0.00           H  
ATOM    597  N   THR A  88     -18.572  51.342  40.563  1.00  0.00           N  
ATOM    598  CA  THR A  88     -17.920  52.051  41.702  1.00  0.00           C  
ATOM    599  C   THR A  88     -16.386  52.107  41.592  1.00  0.00           C  
ATOM    600  O   THR A  88     -15.762  51.152  41.149  1.00  0.00           O  
ATOM    601  CB  THR A  88     -18.281  51.393  43.046  1.00  0.00           C  
ATOM    602  CEN THR A  88     -18.671  51.219  43.445  1.00  0.00           X  
ATOM    603  H   THR A  88     -18.541  51.929  39.741  1.00  0.00           H  
ATOM    604  N   SER A  89     -15.772  53.267  41.843  1.00  0.00           N  
ATOM    605  CA  SER A  89     -16.390  54.550  42.261  1.00  0.00           C  
ATOM    606  C   SER A  89     -16.677  54.625  43.760  1.00  0.00           C  
ATOM    607  O   SER A  89     -17.638  55.254  44.183  1.00  0.00           O  
ATOM    608  CB  SER A  89     -17.674  54.779  41.487  1.00  0.00           C  
ATOM    609  CEN SER A  89     -18.140  54.665  41.232  1.00  0.00           X  
ATOM    610  H   SER A  89     -14.942  53.086  42.391  1.00  0.00           H  
ATOM    611  N   THR A  90     -15.767  54.099  44.581  1.00  0.00           N  
ATOM    612  CA  THR A  90     -15.850  54.226  46.045  1.00  0.00           C  
ATOM    613  C   THR A  90     -14.440  54.477  46.577  1.00  0.00           C  
ATOM    614  O   THR A  90     -13.450  54.196  45.906  1.00  0.00           O  
ATOM    615  CB  THR A  90     -16.443  52.973  46.715  1.00  0.00           C  
ATOM    616  CEN THR A  90     -16.879  52.592  46.798  1.00  0.00           X  
ATOM    617  H   THR A  90     -14.832  53.948  44.231  1.00  0.00           H  
ATOM    618  N   GLU A  91     -14.409  55.120  47.737  1.00  0.00           N  
ATOM    619  CA  GLU A  91     -13.269  55.481  48.581  1.00  0.00           C  
ATOM    620  C   GLU A  91     -13.522  55.202  50.090  1.00  0.00           C  
ATOM    621  O   GLU A  91     -14.680  55.192  50.516  1.00  0.00           O  
ATOM    622  CB  GLU A  91     -12.922  56.957  48.371  1.00  0.00           C  
ATOM    623  CEN GLU A  91     -11.975  58.159  47.621  1.00  0.00           X  
ATOM    624  H   GLU A  91     -15.299  55.406  48.115  1.00  0.00           H  
ATOM    625  N   PRO A  92     -12.469  54.922  50.890  1.00  0.00           N  
ATOM    626  CA  PRO A  92     -12.536  54.716  52.337  1.00  0.00           C  
ATOM    627  C   PRO A  92     -12.964  55.972  53.109  1.00  0.00           C  
ATOM    628  O   PRO A  92     -12.671  57.103  52.732  1.00  0.00           O  
ATOM    629  CB  PRO A  92     -11.106  54.282  52.702  1.00  0.00           C  
ATOM    630  CEN PRO A  92     -10.780  54.574  50.972  1.00  0.00           X  
ATOM    631  N   SER A  93     -13.627  55.777  54.250  1.00  0.00           N  
ATOM    632  CA  SER A  93     -14.027  56.879  55.130  1.00  0.00           C  
ATOM    633  C   SER A  93     -14.014  56.434  56.586  1.00  0.00           C  
ATOM    634  O   SER A  93     -14.156  55.257  56.907  1.00  0.00           O  
ATOM    635  CB  SER A  93     -15.402  57.392  54.747  1.00  0.00           C  
ATOM    636  CEN SER A  93     -15.916  57.383  54.569  1.00  0.00           X  
ATOM    637  H   SER A  93     -13.706  54.838  54.614  1.00  0.00           H  
ATOM    638  N   GLU A  94     -13.820  57.433  57.446  1.00  0.00           N  
ATOM    639  CA  GLU A  94     -13.810  57.334  58.900  1.00  0.00           C  
ATOM    640  C   GLU A  94     -15.225  57.028  59.418  1.00  0.00           C  
ATOM    641  O   GLU A  94     -16.211  57.572  58.922  1.00  0.00           O  
ATOM    642  CB  GLU A  94     -13.276  58.626  59.524  1.00  0.00           C  
ATOM    643  CEN GLU A  94     -11.998  59.509  60.224  1.00  0.00           X  
ATOM    644  H   GLU A  94     -13.934  58.368  57.087  1.00  0.00           H  
ATOM    645  N   GLY A  95     -15.341  56.167  60.435  1.00  0.00           N  
ATOM    646  CA  GLY A  95     -16.633  55.829  61.036  1.00  0.00           C  
ATOM    647  C   GLY A  95     -17.060  56.751  62.177  1.00  0.00           C  
ATOM    648  O   GLY A  95     -18.116  56.572  62.758  1.00  0.00           O  
ATOM    649  CEN GLY A  95     -16.633  55.829  61.036  1.00  0.00           X  
ATOM    650  H   GLY A  95     -14.523  55.648  60.721  1.00  0.00           H  
ATOM    651  N   SER A  96     -16.190  57.715  62.485  1.00  0.00           N  
ATOM    652  CA  SER A  96     -16.298  58.751  63.530  1.00  0.00           C  
ATOM    653  C   SER A  96     -16.464  58.397  65.028  1.00  0.00           C  
ATOM    654  O   SER A  96     -17.030  59.154  65.806  1.00  0.00           O  
ATOM    655  CB  SER A  96     -17.454  59.649  63.135  1.00  0.00           C  
ATOM    656  CEN SER A  96     -17.943  59.794  62.947  1.00  0.00           X  
ATOM    657  H   SER A  96     -15.679  58.039  61.677  1.00  0.00           H  
ATOM    658  N   ALA A  97     -15.674  57.385  65.413  1.00  0.00           N  
ATOM    659  CA  ALA A  97     -15.534  56.809  66.766  1.00  0.00           C  
ATOM    660  C   ALA A  97     -16.636  57.004  67.850  1.00  0.00           C  
ATOM    661  O   ALA A  97     -17.652  57.655  67.626  1.00  0.00           O  
ATOM    662  CB  ALA A  97     -14.216  57.317  67.333  1.00  0.00           C  
ATOM    663  CEN ALA A  97     -14.217  57.317  67.333  1.00  0.00           X  
ATOM    664  H   ALA A  97     -14.847  57.277  64.840  1.00  0.00           H  
ATOM    665  N   PRO A  98     -16.426  56.427  69.060  1.00  0.00           N  
ATOM    666  CA  PRO A  98     -17.347  56.508  70.193  1.00  0.00           C  
ATOM    667  C   PRO A  98     -17.411  57.904  70.830  1.00  0.00           C  
ATOM    668  O   PRO A  98     -16.433  58.649  70.837  1.00  0.00           O  
ATOM    669  CB  PRO A  98     -16.800  55.458  71.174  1.00  0.00           C  
ATOM    670  CEN PRO A  98     -15.506  55.275  69.958  1.00  0.00           X  
ATOM    671  N   GLY A  99     -18.558  58.223  71.440  1.00  0.00           N  
ATOM    672  CA  GLY A  99     -18.782  59.449  72.203  1.00  0.00           C  
ATOM    673  C   GLY A  99     -18.139  59.405  73.595  1.00  0.00           C  
ATOM    674  O   GLY A  99     -17.959  58.348  74.189  1.00  0.00           O  
ATOM    675  CEN GLY A  99     -18.782  59.449  72.203  1.00  0.00           X  
ATOM    676  H   GLY A  99     -19.312  57.551  71.410  1.00  0.00           H  
ATOM    677  N   SER A 100     -17.818  60.574  74.128  1.00  0.00           N  
ATOM    678  CA  SER A 100     -17.238  60.854  75.455  1.00  0.00           C  
ATOM    679  C   SER A 100     -17.354  62.382  75.644  1.00  0.00           C  
ATOM    680  O   SER A 100     -17.648  63.041  74.644  1.00  0.00           O  
ATOM    681  CB  SER A 100     -15.800  60.383  75.549  1.00  0.00           C  
ATOM    682  CEN SER A 100     -15.293  60.263  75.391  1.00  0.00           X  
ATOM    683  H   SER A 100     -18.202  61.390  73.675  1.00  0.00           H  
ATOM    684  N   PRO A 101     -17.107  63.014  76.815  1.00  0.00           N  
ATOM    685  CA  PRO A 101     -16.751  62.482  78.140  1.00  0.00           C  
ATOM    686  C   PRO A 101     -17.890  62.652  79.198  1.00  0.00           C  
ATOM    687  O   PRO A 101     -19.030  62.955  78.861  1.00  0.00           O  
ATOM    688  CB  PRO A 101     -15.493  63.284  78.514  1.00  0.00           C  
ATOM    689  CEN PRO A 101     -15.817  64.142  76.983  1.00  0.00           X  
ATOM    690  N   ALA A 102     -17.510  62.569  80.482  1.00  0.00           N  
ATOM    691  CA  ALA A 102     -18.320  62.799  81.693  1.00  0.00           C  
ATOM    692  C   ALA A 102     -19.382  61.746  82.079  1.00  0.00           C  
ATOM    693  O   ALA A 102     -20.563  62.032  82.245  1.00  0.00           O  
ATOM    694  CB  ALA A 102     -19.000  64.153  81.558  1.00  0.00           C  
ATOM    695  CEN ALA A 102     -19.000  64.152  81.559  1.00  0.00           X  
ATOM    696  H   ALA A 102     -16.509  62.577  80.631  1.00  0.00           H  
ATOM    697  N   GLY A 103     -18.889  60.539  82.376  1.00  0.00           N  
ATOM    698  CA  GLY A 103     -19.658  59.385  82.843  1.00  0.00           C  
ATOM    699  C   GLY A 103     -18.764  58.527  83.749  1.00  0.00           C  
ATOM    700  O   GLY A 103     -17.553  58.490  83.560  1.00  0.00           O  
ATOM    701  CEN GLY A 103     -19.658  59.385  82.844  1.00  0.00           X  
ATOM    702  H   GLY A 103     -17.886  60.444  82.457  1.00  0.00           H  
ATOM    703  N   SER A 104     -19.363  57.948  84.786  1.00  0.00           N  
ATOM    704  CA  SER A 104     -18.782  57.065  85.816  1.00  0.00           C  
ATOM    705  C   SER A 104     -18.926  55.549  85.519  1.00  0.00           C  
ATOM    706  O   SER A 104     -19.907  55.145  84.902  1.00  0.00           O  
ATOM    707  CB  SER A 104     -19.415  57.386  87.156  1.00  0.00           C  
ATOM    708  CEN SER A 104     -19.797  57.525  87.517  1.00  0.00           X  
ATOM    709  H   SER A 104     -20.331  58.195  84.930  1.00  0.00           H  
ATOM    710  N   PRO A 105     -17.950  54.708  85.945  1.00  0.00           N  
ATOM    711  CA  PRO A 105     -17.981  53.244  85.850  1.00  0.00           C  
ATOM    712  C   PRO A 105     -19.021  52.572  86.763  1.00  0.00           C  
ATOM    713  O   PRO A 105     -19.250  53.028  87.882  1.00  0.00           O  
ATOM    714  CB  PRO A 105     -16.549  52.836  86.233  1.00  0.00           C  
ATOM    715  CEN PRO A 105     -16.333  54.584  86.520  1.00  0.00           X  
ATOM    716  N   THR A 106     -19.555  51.415  86.353  1.00  0.00           N  
ATOM    717  CA  THR A 106     -20.494  50.622  87.169  1.00  0.00           C  
ATOM    718  C   THR A 106     -20.138  49.130  87.170  1.00  0.00           C  
ATOM    719  O   THR A 106     -19.551  48.632  86.213  1.00  0.00           O  
ATOM    720  CB  THR A 106     -21.943  50.785  86.675  1.00  0.00           C  
ATOM    721  CEN THR A 106     -22.412  51.113  86.556  1.00  0.00           X  
ATOM    722  H   THR A 106     -19.229  51.001  85.491  1.00  0.00           H  
ATOM    723  N   SER A 107     -20.512  48.464  88.269  1.00  0.00           N  
ATOM    724  CA  SER A 107     -20.430  47.030  88.598  1.00  0.00           C  
ATOM    725  C   SER A 107     -21.458  46.138  87.905  1.00  0.00           C  
ATOM    726  O   SER A 107     -22.616  46.537  87.817  1.00  0.00           O  
ATOM    727  CB  SER A 107     -20.553  46.858  90.099  1.00  0.00           C  
ATOM    728  CEN SER A 107     -20.724  46.946  90.608  1.00  0.00           X  
ATOM    729  H   SER A 107     -20.944  49.015  88.998  1.00  0.00           H  
ATOM    730  N   THR A 108     -21.072  44.893  87.577  1.00  0.00           N  
ATOM    731  CA  THR A 108     -21.942  43.846  86.971  1.00  0.00           C  
ATOM    732  C   THR A 108     -21.656  42.460  87.603  1.00  0.00           C  
ATOM    733  O   THR A 108     -20.614  42.275  88.218  1.00  0.00           O  
ATOM    734  CB  THR A 108     -21.746  43.753  85.446  1.00  0.00           C  
ATOM    735  CEN THR A 108     -21.760  43.987  84.911  1.00  0.00           X  
ATOM    736  H   THR A 108     -20.289  44.513  88.088  1.00  0.00           H  
ATOM    737  N   GLU A 109     -22.644  41.560  87.440  1.00  0.00           N  
ATOM    738  CA  GLU A 109     -22.759  40.108  87.760  1.00  0.00           C  
ATOM    739  C   GLU A 109     -22.275  39.537  89.115  1.00  0.00           C  
ATOM    740  O   GLU A 109     -21.116  39.202  89.307  1.00  0.00           O  
ATOM    741  CB  GLU A 109     -22.037  39.332  86.656  1.00  0.00           C  
ATOM    742  CEN GLU A 109     -22.077  38.487  85.177  1.00  0.00           X  
ATOM    743  H   GLU A 109     -23.244  41.783  86.659  1.00  0.00           H  
ATOM    744  N   GLU A 110     -23.100  39.639  90.166  1.00  0.00           N  
ATOM    745  CA  GLU A 110     -24.527  40.065  90.263  1.00  0.00           C  
ATOM    746  C   GLU A 110     -25.529  39.009  89.752  1.00  0.00           C  
ATOM    747  O   GLU A 110     -26.468  39.304  89.021  1.00  0.00           O  
ATOM    748  CB  GLU A 110     -24.738  41.370  89.493  1.00  0.00           C  
ATOM    749  CEN GLU A 110     -24.880  43.068  89.475  1.00  0.00           X  
ATOM    750  H   GLU A 110     -23.004  38.764  90.664  1.00  0.00           H  
ATOM    751  N   GLY A 111     -25.333  37.754  90.178  1.00  0.00           N  
ATOM    752  CA  GLY A 111     -26.245  36.644  89.890  1.00  0.00           C  
ATOM    753  C   GLY A 111     -25.776  35.268  90.385  1.00  0.00           C  
ATOM    754  O   GLY A 111     -24.589  35.058  90.579  1.00  0.00           O  
ATOM    755  CEN GLY A 111     -26.246  36.644  89.889  1.00  0.00           X  
ATOM    756  H   GLY A 111     -24.510  37.558  90.732  1.00  0.00           H  
ATOM    757  N   THR A 112     -26.731  34.355  90.575  1.00  0.00           N  
ATOM    758  CA  THR A 112     -26.568  32.935  90.975  1.00  0.00           C  
ATOM    759  C   THR A 112     -25.500  32.495  92.008  1.00  0.00           C  
ATOM    760  O   THR A 112     -24.469  31.927  91.676  1.00  0.00           O  
ATOM    761  CB  THR A 112     -26.316  32.098  89.708  1.00  0.00           C  
ATOM    762  CEN THR A 112     -26.465  31.920  89.171  1.00  0.00           X  
ATOM    763  H   THR A 112     -27.515  34.479  89.954  1.00  0.00           H  
ATOM    764  N   SER A 113     -25.890  32.637  93.286  1.00  0.00           N  
ATOM    765  CA  SER A 113     -25.206  32.300  94.561  1.00  0.00           C  
ATOM    766  C   SER A 113     -25.591  31.038  95.354  1.00  0.00           C  
ATOM    767  O   SER A 113     -26.761  30.853  95.668  1.00  0.00           O  
ATOM    768  CB  SER A 113     -25.357  33.490  95.488  1.00  0.00           C  
ATOM    769  CEN SER A 113     -25.589  33.915  95.735  1.00  0.00           X  
ATOM    770  H   SER A 113     -26.890  32.721  93.401  1.00  0.00           H  
ATOM    771  N   THR A 114     -24.581  30.335  95.903  1.00  0.00           N  
ATOM    772  CA  THR A 114     -24.745  29.133  96.761  1.00  0.00           C  
ATOM    773  C   THR A 114     -23.724  29.177  97.923  1.00  0.00           C  
ATOM    774  O   THR A 114     -22.746  29.912  97.864  1.00  0.00           O  
ATOM    775  CB  THR A 114     -24.558  27.827  95.967  1.00  0.00           C  
ATOM    776  CEN THR A 114     -24.710  27.461  95.537  1.00  0.00           X  
ATOM    777  H   THR A 114     -23.743  30.855  96.120  1.00  0.00           H  
ATOM    778  N   GLU A 115     -24.037  28.442  98.992  1.00  0.00           N  
ATOM    779  CA  GLU A 115     -23.305  28.162 100.243  1.00  0.00           C  
ATOM    780  C   GLU A 115     -22.109  27.170 100.212  1.00  0.00           C  
ATOM    781  O   GLU A 115     -22.200  26.110  99.589  1.00  0.00           O  
ATOM    782  CB  GLU A 115     -24.315  27.664 101.279  1.00  0.00           C  
ATOM    783  CEN GLU A 115     -25.367  27.975 102.584  1.00  0.00           X  
ATOM    784  H   GLU A 115     -24.971  28.057  98.991  1.00  0.00           H  
ATOM    785  N   PRO A 116     -20.979  27.507 100.891  1.00  0.00           N  
ATOM    786  CA  PRO A 116     -19.786  26.670 101.017  1.00  0.00           C  
ATOM    787  C   PRO A 116     -19.996  25.405 101.868  1.00  0.00           C  
ATOM    788  O   PRO A 116     -20.716  25.421 102.864  1.00  0.00           O  
ATOM    789  CB  PRO A 116     -18.757  27.619 101.654  1.00  0.00           C  
ATOM    790  CEN PRO A 116     -20.126  28.764 101.700  1.00  0.00           X  
ATOM    791  N   SER A 117     -19.299  24.319 101.520  1.00  0.00           N  
ATOM    792  CA  SER A 117     -19.312  23.063 102.286  1.00  0.00           C  
ATOM    793  C   SER A 117     -18.015  22.286 102.095  1.00  0.00           C  
ATOM    794  O   SER A 117     -17.362  22.340 101.057  1.00  0.00           O  
ATOM    795  CB  SER A 117     -20.497  22.210 101.879  1.00  0.00           C  
ATOM    796  CEN SER A 117     -20.878  21.988 101.560  1.00  0.00           X  
ATOM    797  H   SER A 117     -18.583  24.414 100.814  1.00  0.00           H  
ATOM    798  N   GLU A 118     -17.673  21.596 103.174  1.00  0.00           N  
ATOM    799  CA  GLU A 118     -16.572  20.675 103.407  1.00  0.00           C  
ATOM    800  C   GLU A 118     -16.819  19.304 102.751  1.00  0.00           C  
ATOM    801  O   GLU A 118     -17.935  18.791 102.791  1.00  0.00           O  
ATOM    802  CB  GLU A 118     -16.340  20.507 104.910  1.00  0.00           C  
ATOM    803  CEN GLU A 118     -15.484  20.912 106.327  1.00  0.00           X  
ATOM    804  H   GLU A 118     -18.290  21.701 103.967  1.00  0.00           H  
ATOM    805  N   GLY A 119     -15.773  18.655 102.225  1.00  0.00           N  
ATOM    806  CA  GLY A 119     -15.919  17.295 101.696  1.00  0.00           C  
ATOM    807  C   GLY A 119     -15.235  17.006 100.361  1.00  0.00           C  
ATOM    808  O   GLY A 119     -15.446  17.733  99.404  1.00  0.00           O  
ATOM    809  CEN GLY A 119     -15.919  17.294 101.696  1.00  0.00           X  
ATOM    810  H   GLY A 119     -14.851  19.067 102.287  1.00  0.00           H  
ATOM    811  N   SER A 120     -14.429  15.935 100.337  1.00  0.00           N  
ATOM    812  CA  SER A 120     -13.652  15.360  99.210  1.00  0.00           C  
ATOM    813  C   SER A 120     -14.374  14.484  98.165  1.00  0.00           C  
ATOM    814  O   SER A 120     -15.259  13.723  98.517  1.00  0.00           O  
ATOM    815  CB  SER A 120     -12.509  14.555  99.797  1.00  0.00           C  
ATOM    816  CEN SER A 120     -12.243  14.222 100.135  1.00  0.00           X  
ATOM    817  H   SER A 120     -14.733  15.205 100.967  1.00  0.00           H  
ATOM    818  N   ALA A 121     -13.967  14.324  96.903  1.00  0.00           N  
ATOM    819  CA  ALA A 121     -12.885  14.807  96.038  1.00  0.00           C  
ATOM    820  C   ALA A 121     -13.406  14.672  94.577  1.00  0.00           C  
ATOM    821  O   ALA A 121     -14.248  13.805  94.330  1.00  0.00           O  
ATOM    822  CB  ALA A 121     -11.600  14.024  96.262  1.00  0.00           C  
ATOM    823  CEN ALA A 121     -11.600  14.024  96.261  1.00  0.00           X  
ATOM    824  H   ALA A 121     -14.560  13.660  96.427  1.00  0.00           H  
ATOM    825  N   PRO A 122     -12.930  15.454  93.588  1.00  0.00           N  
ATOM    826  CA  PRO A 122     -13.357  15.298  92.197  1.00  0.00           C  
ATOM    827  C   PRO A 122     -12.898  13.943  91.634  1.00  0.00           C  
ATOM    828  O   PRO A 122     -11.824  13.444  91.973  1.00  0.00           O  
ATOM    829  CB  PRO A 122     -12.703  16.484  91.469  1.00  0.00           C  
ATOM    830  CEN PRO A 122     -12.003  16.836  93.073  1.00  0.00           X  
ATOM    831  N   GLY A 123     -13.717  13.346  90.765  1.00  0.00           N  
ATOM    832  CA  GLY A 123     -13.414  12.090  90.077  1.00  0.00           C  
ATOM    833  C   GLY A 123     -12.665  12.351  88.767  1.00  0.00           C  
ATOM    834  O   GLY A 123     -12.504  13.492  88.349  1.00  0.00           O  
ATOM    835  CEN GLY A 123     -13.414  12.090  90.077  1.00  0.00           X  
ATOM    836  H   GLY A 123     -14.547  13.842  90.480  1.00  0.00           H  
ATOM    837  N   THR A 124     -12.196  11.272  88.153  1.00  0.00           N  
ATOM    838  CA  THR A 124     -11.486  11.190  86.874  1.00  0.00           C  
ATOM    839  C   THR A 124     -11.915  10.000  86.008  1.00  0.00           C  
ATOM    840  O   THR A 124     -12.169   8.925  86.539  1.00  0.00           O  
ATOM    841  CB  THR A 124      -9.965  11.107  87.098  1.00  0.00           C  
ATOM    842  CEN THR A 124      -9.464  11.321  87.309  1.00  0.00           X  
ATOM    843  H   THR A 124     -12.341  10.387  88.614  1.00  0.00           H  
ATOM    844  N   SER A 125     -11.857  10.212  84.685  1.00  0.00           N  
ATOM    845  CA  SER A 125     -12.127   9.272  83.579  1.00  0.00           C  
ATOM    846  C   SER A 125     -11.223   8.049  83.380  1.00  0.00           C  
ATOM    847  O   SER A 125     -10.014   8.159  83.537  1.00  0.00           O  
ATOM    848  CB  SER A 125     -12.133  10.067  82.288  1.00  0.00           C  
ATOM    849  CEN SER A 125     -11.986  10.440  81.921  1.00  0.00           X  
ATOM    850  H   SER A 125     -11.233  10.954  84.412  1.00  0.00           H  
ATOM    851  N   THR A 126     -11.761   6.964  82.806  1.00  0.00           N  
ATOM    852  CA  THR A 126     -10.989   5.746  82.471  1.00  0.00           C  
ATOM    853  C   THR A 126     -11.260   5.330  81.012  1.00  0.00           C  
ATOM    854  O   THR A 126     -12.197   5.806  80.380  1.00  0.00           O  
ATOM    855  CB  THR A 126     -11.334   4.571  83.406  1.00  0.00           C  
ATOM    856  CEN THR A 126     -11.364   4.329  83.936  1.00  0.00           X  
ATOM    857  H   THR A 126     -12.607   7.077  82.268  1.00  0.00           H  
ATOM    858  N   GLU A 127     -10.344   4.503  80.522  1.00  0.00           N  
ATOM    859  CA  GLU A 127     -10.172   3.783  79.255  1.00  0.00           C  
ATOM    860  C   GLU A 127     -10.825   2.394  79.053  1.00  0.00           C  
ATOM    861  O   GLU A 127     -10.565   1.454  79.808  1.00  0.00           O  
ATOM    862  CB  GLU A 127      -8.669   3.642  79.005  1.00  0.00           C  
ATOM    863  CEN GLU A 127      -7.231   4.212  78.290  1.00  0.00           X  
ATOM    864  H   GLU A 127      -9.550   4.367  81.130  1.00  0.00           H  
ATOM    865  N   PRO A 128     -11.637   2.251  77.976  1.00  0.00           N  
ATOM    866  CA  PRO A 128     -12.292   1.012  77.562  1.00  0.00           C  
ATOM    867  C   PRO A 128     -11.273  -0.018  77.033  1.00  0.00           C  
ATOM    868  O   PRO A 128     -10.304   0.371  76.395  1.00  0.00           O  
ATOM    869  CB  PRO A 128     -13.279   1.464  76.473  1.00  0.00           C  
ATOM    870  CEN PRO A 128     -12.559   3.072  76.756  1.00  0.00           X  
ATOM    871  N   SER A 129     -11.513  -1.322  77.215  1.00  0.00           N  
ATOM    872  CA  SER A 129     -10.620  -2.369  76.678  1.00  0.00           C  
ATOM    873  C   SER A 129     -11.343  -3.691  76.408  1.00  0.00           C  
ATOM    874  O   SER A 129     -12.443  -3.937  76.895  1.00  0.00           O  
ATOM    875  CB  SER A 129      -9.467  -2.601  77.635  1.00  0.00           C  
ATOM    876  CEN SER A 129      -9.200  -2.647  78.106  1.00  0.00           X  
ATOM    877  H   SER A 129     -12.436  -1.610  77.512  1.00  0.00           H  
ATOM    878  N   GLU A 130     -10.658  -4.534  75.638  1.00  0.00           N  
ATOM    879  CA  GLU A 130     -11.025  -5.920  75.322  1.00  0.00           C  
ATOM    880  C   GLU A 130     -12.413  -6.213  74.728  1.00  0.00           C  
ATOM    881  O   GLU A 130     -13.206  -6.990  75.248  1.00  0.00           O  
ATOM    882  CB  GLU A 130     -10.866  -6.754  76.595  1.00  0.00           C  
ATOM    883  CEN GLU A 130      -9.931  -7.786  77.578  1.00  0.00           X  
ATOM    884  H   GLU A 130      -9.659  -4.425  75.737  1.00  0.00           H  
ATOM    885  N   GLY A 131     -12.622  -5.700  73.509  1.00  0.00           N  
ATOM    886  CA  GLY A 131     -13.876  -5.809  72.768  1.00  0.00           C  
ATOM    887  C   GLY A 131     -13.853  -7.023  71.837  1.00  0.00           C  
ATOM    888  O   GLY A 131     -14.834  -7.298  71.159  1.00  0.00           O  
ATOM    889  CEN GLY A 131     -13.876  -5.809  72.767  1.00  0.00           X  
ATOM    890  H   GLY A 131     -11.825  -5.328  73.015  1.00  0.00           H  
ATOM    891  N   SER A 132     -12.728  -7.742  71.795  1.00  0.00           N  
ATOM    892  CA  SER A 132     -12.518  -8.884  70.891  1.00  0.00           C  
ATOM    893  C   SER A 132     -11.681  -9.945  71.600  1.00  0.00           C  
ATOM    894  O   SER A 132     -10.900  -9.600  72.483  1.00  0.00           O  
ATOM    895  CB  SER A 132     -11.843  -8.438  69.608  1.00  0.00           C  
ATOM    896  CEN SER A 132     -11.517  -8.155  69.277  1.00  0.00           X  
ATOM    897  H   SER A 132     -12.102  -7.664  72.585  1.00  0.00           H  
ATOM    898  N   ALA A 133     -11.772 -11.208  71.182  1.00  0.00           N  
ATOM    899  CA  ALA A 133     -10.949 -12.285  71.734  1.00  0.00           C  
ATOM    900  C   ALA A 133     -10.721 -13.414  70.706  1.00  0.00           C  
ATOM    901  O   ALA A 133     -11.473 -13.515  69.740  1.00  0.00           O  
ATOM    902  CB  ALA A 133     -11.593 -12.835  72.999  1.00  0.00           C  
ATOM    903  CEN ALA A 133     -11.592 -12.835  72.998  1.00  0.00           X  
ATOM    904  H   ALA A 133     -12.259 -11.406  70.318  1.00  0.00           H  
ATOM    905  N   PRO A 134      -9.666 -14.235  70.886  1.00  0.00           N  
ATOM    906  CA  PRO A 134      -9.363 -15.380  70.028  1.00  0.00           C  
ATOM    907  C   PRO A 134     -10.430 -16.492  70.079  1.00  0.00           C  
ATOM    908  O   PRO A 134     -11.051 -16.733  71.110  1.00  0.00           O  
ATOM    909  CB  PRO A 134      -8.005 -15.869  70.559  1.00  0.00           C  
ATOM    910  CEN PRO A 134      -8.236 -14.588  71.780  1.00  0.00           X  
ATOM    911  N   GLY A 135     -10.578 -17.239  68.980  1.00  0.00           N  
ATOM    912  CA  GLY A 135     -11.497 -18.384  68.872  1.00  0.00           C  
ATOM    913  C   GLY A 135     -10.899 -19.466  67.967  1.00  0.00           C  
ATOM    914  O   GLY A 135     -11.639 -20.127  67.256  1.00  0.00           O  
ATOM    915  CEN GLY A 135     -11.497 -18.384  68.872  1.00  0.00           X  
ATOM    916  H   GLY A 135     -10.015 -17.016  68.171  1.00  0.00           H  
ATOM    917  N   THR A 136      -9.591 -19.441  67.685  1.00  0.00           N  
ATOM    918  CA  THR A 136      -8.814 -20.392  66.854  1.00  0.00           C  
ATOM    919  C   THR A 136      -9.390 -20.664  65.462  1.00  0.00           C  
ATOM    920  O   THR A 136     -10.586 -20.485  65.261  1.00  0.00           O  
ATOM    921  CB  THR A 136      -8.665 -21.746  67.573  1.00  0.00           C  
ATOM    922  CEN THR A 136      -8.492 -22.070  68.027  1.00  0.00           X  
ATOM    923  H   THR A 136      -9.358 -18.498  67.414  1.00  0.00           H  
ATOM    924  N   SER A 137      -8.518 -21.251  64.625  1.00  0.00           N  
ATOM    925  CA  SER A 137      -8.748 -21.690  63.232  1.00  0.00           C  
ATOM    926  C   SER A 137      -9.249 -20.613  62.251  1.00  0.00           C  
ATOM    927  O   SER A 137      -9.441 -19.469  62.614  1.00  0.00           O  
ATOM    928  CB  SER A 137      -9.730 -22.845  63.242  1.00  0.00           C  
ATOM    929  CEN SER A 137     -10.157 -23.148  63.390  1.00  0.00           X  
ATOM    930  H   SER A 137      -7.757 -21.739  65.072  1.00  0.00           H  
ATOM    931  N   GLU A 138      -9.502 -20.852  60.969  1.00  0.00           N  
ATOM    932  CA  GLU A 138      -9.369 -22.050  60.149  1.00  0.00           C  
ATOM    933  C   GLU A 138      -9.085 -21.604  58.696  1.00  0.00           C  
ATOM    934  O   GLU A 138      -9.528 -20.544  58.267  1.00  0.00           O  
ATOM    935  CB  GLU A 138     -10.631 -22.913  60.227  1.00  0.00           C  
ATOM    936  CEN GLU A 138     -11.464 -24.256  60.864  1.00  0.00           X  
ATOM    937  H   GLU A 138     -10.090 -20.147  60.549  1.00  0.00           H  
ATOM    938  N   SER A 139      -8.304 -22.414  57.986  1.00  0.00           N  
ATOM    939  CA  SER A 139      -7.894 -22.339  56.576  1.00  0.00           C  
ATOM    940  C   SER A 139      -8.930 -22.463  55.437  1.00  0.00           C  
ATOM    941  O   SER A 139      -9.737 -23.385  55.436  1.00  0.00           O  
ATOM    942  CB  SER A 139      -6.834 -23.401  56.364  1.00  0.00           C  
ATOM    943  CEN SER A 139      -6.578 -23.880  56.406  1.00  0.00           X  
ATOM    944  H   SER A 139      -8.320 -23.374  58.300  1.00  0.00           H  
ATOM    945  N   ALA A 140      -8.756 -21.672  54.365  1.00  0.00           N  
ATOM    946  CA  ALA A 140      -9.618 -21.691  53.160  1.00  0.00           C  
ATOM    947  C   ALA A 140      -8.947 -20.994  51.950  1.00  0.00           C  
ATOM    948  O   ALA A 140      -8.275 -19.975  52.090  1.00  0.00           O  
ATOM    949  CB  ALA A 140     -10.958 -21.040  53.468  1.00  0.00           C  
ATOM    950  CEN ALA A 140     -10.957 -21.040  53.467  1.00  0.00           X  
ATOM    951  H   ALA A 140      -7.794 -21.446  54.159  1.00  0.00           H  
ATOM    952  N   THR A 141      -9.186 -21.520  50.750  1.00  0.00           N  
ATOM    953  CA  THR A 141      -8.733 -20.986  49.447  1.00  0.00           C  
ATOM    954  C   THR A 141      -9.845 -21.186  48.399  1.00  0.00           C  
ATOM    955  O   THR A 141     -10.706 -22.043  48.631  1.00  0.00           O  
ATOM    956  CB  THR A 141      -7.440 -21.666  48.960  1.00  0.00           C  
ATOM    957  CEN THR A 141      -6.875 -21.803  49.025  1.00  0.00           X  
ATOM    958  H   THR A 141      -9.927 -22.205  50.672  1.00  0.00           H  
ATOM    959  N   PRO A 142      -9.898 -20.433  47.277  1.00  0.00           N  
ATOM    960  CA  PRO A 142      -8.932 -19.341  47.017  1.00  0.00           C  
ATOM    961  C   PRO A 142      -9.562 -18.070  46.391  1.00  0.00           C  
ATOM    962  O   PRO A 142     -10.093 -18.086  45.290  1.00  0.00           O  
ATOM    963  CB  PRO A 142      -7.911 -19.990  46.067  1.00  0.00           C  
ATOM    964  CEN PRO A 142      -9.010 -21.394  46.154  1.00  0.00           X  
ATOM    965  N   GLU A 143      -9.758 -16.994  47.160  1.00  0.00           N  
ATOM    966  CA  GLU A 143     -10.228 -15.655  46.740  1.00  0.00           C  
ATOM    967  C   GLU A 143     -11.286 -15.590  45.612  1.00  0.00           C  
ATOM    968  O   GLU A 143     -11.223 -14.770  44.706  1.00  0.00           O  
ATOM    969  CB  GLU A 143      -9.016 -14.821  46.319  1.00  0.00           C  
ATOM    970  CEN GLU A 143      -7.815 -13.670  46.688  1.00  0.00           X  
ATOM    971  H   GLU A 143     -10.270 -17.289  47.977  1.00  0.00           H  
ATOM    972  N   SER A 144     -12.287 -16.475  45.767  1.00  0.00           N  
ATOM    973  CA  SER A 144     -13.519 -16.641  44.969  1.00  0.00           C  
ATOM    974  C   SER A 144     -13.612 -16.198  43.498  1.00  0.00           C  
ATOM    975  O   SER A 144     -12.620 -16.117  42.784  1.00  0.00           O  
ATOM    976  CB  SER A 144     -14.632 -15.944  45.727  1.00  0.00           C  
ATOM    977  CEN SER A 144     -14.884 -15.566  46.026  1.00  0.00           X  
ATOM    978  H   SER A 144     -12.502 -16.631  46.742  1.00  0.00           H  
ATOM    979  N   GLY A 145     -14.789 -15.676  43.109  1.00  0.00           N  
ATOM    980  CA  GLY A 145     -15.043 -15.182  41.745  1.00  0.00           C  
ATOM    981  C   GLY A 145     -16.288 -15.781  41.053  1.00  0.00           C  
ATOM    982  O   GLY A 145     -16.654 -16.901  41.395  1.00  0.00           O  
ATOM    983  CEN GLY A 145     -15.043 -15.182  41.744  1.00  0.00           X  
ATOM    984  H   GLY A 145     -15.487 -15.481  43.809  1.00  0.00           H  
ATOM    985  N   PRO A 146     -16.963 -15.076  40.115  1.00  0.00           N  
ATOM    986  CA  PRO A 146     -18.163 -15.543  39.411  1.00  0.00           C  
ATOM    987  C   PRO A 146     -17.936 -16.813  38.574  1.00  0.00           C  
ATOM    988  O   PRO A 146     -16.966 -16.911  37.828  1.00  0.00           O  
ATOM    989  CB  PRO A 146     -18.546 -14.344  38.527  1.00  0.00           C  
ATOM    990  CEN PRO A 146     -17.051 -13.625  39.186  1.00  0.00           X  
ATOM    991  N   GLY A 147     -18.867 -17.768  38.651  1.00  0.00           N  
ATOM    992  CA  GLY A 147     -18.843 -19.007  37.875  1.00  0.00           C  
ATOM    993  C   GLY A 147     -18.927 -18.717  36.382  1.00  0.00           C  
ATOM    994  O   GLY A 147     -19.188 -17.591  35.976  1.00  0.00           O  
ATOM    995  CEN GLY A 147     -18.843 -19.007  37.875  1.00  0.00           X  
ATOM    996  H   GLY A 147     -19.637 -17.644  39.293  1.00  0.00           H  
ATOM    997  N   SER A 148     -18.639 -19.746  35.597  1.00  0.00           N  
ATOM    998  CA  SER A 148     -18.677 -19.815  34.141  1.00  0.00           C  
ATOM    999  C   SER A 148     -20.071 -20.002  33.526  1.00  0.00           C  
ATOM   1000  O   SER A 148     -21.014 -20.468  34.163  1.00  0.00           O  
ATOM   1001  CB  SER A 148     -17.767 -20.938  33.685  1.00  0.00           C  
ATOM   1002  CEN SER A 148     -17.516 -21.421  33.685  1.00  0.00           X  
ATOM   1003  H   SER A 148     -18.276 -20.576  36.045  1.00  0.00           H  
ATOM   1004  N   GLU A 149     -20.120 -19.642  32.244  1.00  0.00           N  
ATOM   1005  CA  GLU A 149     -21.202 -19.709  31.259  1.00  0.00           C  
ATOM   1006  C   GLU A 149     -20.835 -20.356  29.903  1.00  0.00           C  
ATOM   1007  O   GLU A 149     -19.751 -20.149  29.357  1.00  0.00           O  
ATOM   1008  CB  GLU A 149     -21.738 -18.296  31.014  1.00  0.00           C  
ATOM   1009  CEN GLU A 149     -22.880 -17.074  31.338  1.00  0.00           X  
ATOM   1010  H   GLU A 149     -19.257 -19.277  31.869  1.00  0.00           H  
ATOM   1011  N   PRO A 150     -21.800 -21.064  29.291  1.00  0.00           N  
ATOM   1012  CA  PRO A 150     -21.471 -21.626  27.983  1.00  0.00           C  
ATOM   1013  C   PRO A 150     -21.248 -20.555  26.915  1.00  0.00           C  
ATOM   1014  O   PRO A 150     -22.046 -19.636  26.733  1.00  0.00           O  
ATOM   1015  CB  PRO A 150     -22.682 -22.516  27.656  1.00  0.00           C  
ATOM   1016  CEN PRO A 150     -23.325 -21.878  29.194  1.00  0.00           X  
ATOM   1017  N   ALA A 151     -20.162 -20.724  26.166  1.00  0.00           N  
ATOM   1018  CA  ALA A 151     -19.793 -19.896  25.033  1.00  0.00           C  
ATOM   1019  C   ALA A 151     -20.825 -20.023  23.897  1.00  0.00           C  
ATOM   1020  O   ALA A 151     -21.289 -21.118  23.580  1.00  0.00           O  
ATOM   1021  CB  ALA A 151     -18.400 -20.266  24.545  1.00  0.00           C  
ATOM   1022  CEN ALA A 151     -18.401 -20.266  24.545  1.00  0.00           X  
ATOM   1023  H   ALA A 151     -19.591 -21.538  26.338  1.00  0.00           H  
ATOM   1024  N   THR A 152     -21.149 -18.913  23.241  1.00  0.00           N  
ATOM   1025  CA  THR A 152     -22.076 -18.916  22.109  1.00  0.00           C  
ATOM   1026  C   THR A 152     -21.481 -18.051  21.019  1.00  0.00           C  
ATOM   1027  O   THR A 152     -20.587 -17.237  21.249  1.00  0.00           O  
ATOM   1028  CB  THR A 152     -23.474 -18.390  22.486  1.00  0.00           C  
ATOM   1029  CEN THR A 152     -23.969 -18.422  22.794  1.00  0.00           X  
ATOM   1030  H   THR A 152     -20.678 -18.052  23.479  1.00  0.00           H  
ATOM   1031  N   SER A 153     -21.998 -18.281  19.817  1.00  0.00           N  
ATOM   1032  CA  SER A 153     -21.645 -17.587  18.586  1.00  0.00           C  
ATOM   1033  C   SER A 153     -22.062 -16.117  18.687  1.00  0.00           C  
ATOM   1034  O   SER A 153     -23.117 -15.793  19.226  1.00  0.00           O  
ATOM   1035  CB  SER A 153     -22.301 -18.256  17.394  1.00  0.00           C  
ATOM   1036  CEN SER A 153     -22.675 -18.522  17.103  1.00  0.00           X  
ATOM   1037  H   SER A 153     -22.833 -18.849  19.790  1.00  0.00           H  
ATOM   1038  N   GLY A 154     -21.188 -15.231  18.224  1.00  0.00           N  
ATOM   1039  CA  GLY A 154     -21.382 -13.784  18.204  1.00  0.00           C  
ATOM   1040  C   GLY A 154     -21.850 -13.316  16.830  1.00  0.00           C  
ATOM   1041  O   GLY A 154     -21.842 -12.124  16.539  1.00  0.00           O  
ATOM   1042  CEN GLY A 154     -21.382 -13.783  18.204  1.00  0.00           X  
ATOM   1043  H   GLY A 154     -20.271 -15.581  17.981  1.00  0.00           H  
ATOM   1044  N   SER A 155     -22.208 -14.271  15.969  1.00  0.00           N  
ATOM   1045  CA  SER A 155     -22.597 -13.991  14.594  1.00  0.00           C  
ATOM   1046  C   SER A 155     -23.846 -13.109  14.736  1.00  0.00           C  
ATOM   1047  O   SER A 155     -24.516 -13.133  15.758  1.00  0.00           O  
ATOM   1048  CB  SER A 155     -22.873 -15.260  13.811  1.00  0.00           C  
ATOM   1049  CEN SER A 155     -23.027 -15.772  13.712  1.00  0.00           X  
ATOM   1050  H   SER A 155     -22.656 -15.092  16.354  1.00  0.00           H  
ATOM   1051  N   GLU A 156     -24.144 -12.176  13.852  1.00  0.00           N  
ATOM   1052  CA  GLU A 156     -23.309 -11.880  12.715  1.00  0.00           C  
ATOM   1053  C   GLU A 156     -23.383 -10.336  12.575  1.00  0.00           C  
ATOM   1054  O   GLU A 156     -24.439  -9.749  12.770  1.00  0.00           O  
ATOM   1055  CB  GLU A 156     -23.788 -12.602  11.454  1.00  0.00           C  
ATOM   1056  CEN GLU A 156     -23.638 -13.881  10.338  1.00  0.00           X  
ATOM   1057  H   GLU A 156     -25.112 -12.235  13.573  1.00  0.00           H  
ATOM   1058  N   THR A 157     -22.309  -9.667  12.146  1.00  0.00           N  
ATOM   1059  CA  THR A 157     -22.378  -8.208  11.922  1.00  0.00           C  
ATOM   1060  C   THR A 157     -22.562  -7.954  10.420  1.00  0.00           C  
ATOM   1061  O   THR A 157     -21.763  -8.450   9.623  1.00  0.00           O  
ATOM   1062  CB  THR A 157     -21.117  -7.477  12.419  1.00  0.00           C  
ATOM   1063  CEN THR A 157     -20.747  -7.322  12.844  1.00  0.00           X  
ATOM   1064  H   THR A 157     -21.605 -10.177  11.630  1.00  0.00           H  
ATOM   1065  N   PRO A 158     -23.630  -7.268   9.980  1.00  0.00           N  
ATOM   1066  CA  PRO A 158     -24.013  -7.053   8.590  1.00  0.00           C  
ATOM   1067  C   PRO A 158     -22.984  -6.083   8.018  1.00  0.00           C  
ATOM   1068  O   PRO A 158     -23.154  -4.870   8.013  1.00  0.00           O  
ATOM   1069  CB  PRO A 158     -25.435  -6.469   8.641  1.00  0.00           C  
ATOM   1070  CEN PRO A 158     -25.232  -6.630  10.407  1.00  0.00           X  
ATOM   1071  N   GLY A 159     -21.819  -6.604   7.687  1.00  0.00           N  
ATOM   1072  CA  GLY A 159     -20.800  -5.771   7.054  1.00  0.00           C  
ATOM   1073  C   GLY A 159     -19.546  -6.530   6.695  1.00  0.00           C  
ATOM   1074  O   GLY A 159     -18.971  -6.260   5.655  1.00  0.00           O  
ATOM   1075  CEN GLY A 159     -20.800  -5.771   7.054  1.00  0.00           X  
ATOM   1076  H   GLY A 159     -21.674  -7.598   7.791  1.00  0.00           H  
ATOM   1077  N   MET A 160     -19.168  -7.540   7.487  1.00  0.00           N  
ATOM   1078  CA  MET A 160     -17.949  -8.311   7.228  1.00  0.00           C  
ATOM   1079  C   MET A 160     -18.083  -9.133   5.945  1.00  0.00           C  
ATOM   1080  O   MET A 160     -17.187  -9.094   5.121  1.00  0.00           O  
ATOM   1081  CB  MET A 160     -17.638  -9.225   8.411  1.00  0.00           C  
ATOM   1082  CEN MET A 160     -16.515  -9.452   9.740  1.00  0.00           X  
ATOM   1083  H   MET A 160     -19.726  -7.756   8.301  1.00  0.00           H  
ATOM   1084  N   TYR A 161     -19.227  -9.797   5.727  1.00  0.00           N  
ATOM   1085  CA  TYR A 161     -19.450 -10.620   4.533  1.00  0.00           C  
ATOM   1086  C   TYR A 161     -19.388  -9.828   3.218  1.00  0.00           C  
ATOM   1087  O   TYR A 161     -18.598 -10.183   2.356  1.00  0.00           O  
ATOM   1088  CB  TYR A 161     -20.803 -11.328   4.640  1.00  0.00           C  
ATOM   1089  CEN TYR A 161     -21.480 -12.882   5.081  1.00  0.00           X  
ATOM   1090  H   TYR A 161     -19.951  -9.769   6.430  1.00  0.00           H  
ATOM   1091  N   GLY A 162     -20.198  -8.772   3.068  1.00  0.00           N  
ATOM   1092  CA  GLY A 162     -20.143  -7.889   1.897  1.00  0.00           C  
ATOM   1093  C   GLY A 162     -18.747  -7.299   1.741  1.00  0.00           C  
ATOM   1094  O   GLY A 162     -18.063  -7.618   0.784  1.00  0.00           O  
ATOM   1095  CEN GLY A 162     -20.143  -7.888   1.897  1.00  0.00           X  
ATOM   1096  H   GLY A 162     -20.757  -8.474   3.854  1.00  0.00           H  
ATOM   1097  N   LYS A 163     -18.275  -6.597   2.783  1.00  0.00           N  
ATOM   1098  CA  LYS A 163     -16.992  -5.874   2.774  1.00  0.00           C  
ATOM   1099  C   LYS A 163     -15.828  -6.719   2.263  1.00  0.00           C  
ATOM   1100  O   LYS A 163     -14.973  -6.235   1.536  1.00  0.00           O  
ATOM   1101  CB  LYS A 163     -16.668  -5.360   4.178  1.00  0.00           C  
ATOM   1102  CEN LYS A 163     -16.586  -3.741   5.538  1.00  0.00           X  
ATOM   1103  H   LYS A 163     -18.852  -6.522   3.609  1.00  0.00           H  
ATOM   1104  N   LEU A 164     -15.775  -7.974   2.690  1.00  0.00           N  
ATOM   1105  CA  LEU A 164     -14.757  -8.916   2.266  1.00  0.00           C  
ATOM   1106  C   LEU A 164     -14.769  -9.160   0.757  1.00  0.00           C  
ATOM   1107  O   LEU A 164     -13.716  -9.138   0.127  1.00  0.00           O  
ATOM   1108  CB  LEU A 164     -14.940 -10.241   3.018  1.00  0.00           C  
ATOM   1109  CEN LEU A 164     -14.196 -10.880   4.206  1.00  0.00           X  
ATOM   1110  H   LEU A 164     -16.477  -8.279   3.350  1.00  0.00           H  
ATOM   1111  N   ASN A 165     -15.952  -9.400   0.194  1.00  0.00           N  
ATOM   1112  CA  ASN A 165     -16.075  -9.703  -1.223  1.00  0.00           C  
ATOM   1113  C   ASN A 165     -15.761  -8.468  -2.063  1.00  0.00           C  
ATOM   1114  O   ASN A 165     -15.062  -8.615  -3.057  1.00  0.00           O  
ATOM   1115  CB  ASN A 165     -17.454 -10.239  -1.561  1.00  0.00           C  
ATOM   1116  CEN ASN A 165     -17.932 -11.169  -1.647  1.00  0.00           X  
ATOM   1117  H   ASN A 165     -16.794  -9.212   0.716  1.00  0.00           H  
ATOM   1118  N   ASP A 166     -16.196  -7.282  -1.628  1.00  0.00           N  
ATOM   1119  CA  ASP A 166     -15.969  -6.027  -2.351  1.00  0.00           C  
ATOM   1120  C   ASP A 166     -14.462  -5.701  -2.391  1.00  0.00           C  
ATOM   1121  O   ASP A 166     -13.907  -5.420  -3.451  1.00  0.00           O  
ATOM   1122  CB  ASP A 166     -16.748  -4.881  -1.699  1.00  0.00           C  
ATOM   1123  CEN ASP A 166     -17.619  -4.364  -1.806  1.00  0.00           X  
ATOM   1124  H   ASP A 166     -16.796  -7.245  -0.819  1.00  0.00           H  
ATOM   1125  N   LEU A 167     -13.764  -5.883  -1.264  1.00  0.00           N  
ATOM   1126  CA  LEU A 167     -12.321  -5.645  -1.175  1.00  0.00           C  
ATOM   1127  C   LEU A 167     -11.499  -6.615  -2.034  1.00  0.00           C  
ATOM   1128  O   LEU A 167     -10.585  -6.209  -2.752  1.00  0.00           O  
ATOM   1129  CB  LEU A 167     -11.875  -5.734   0.290  1.00  0.00           C  
ATOM   1130  CEN LEU A 167     -11.514  -4.666   1.340  1.00  0.00           X  
ATOM   1131  H   LEU A 167     -14.274  -6.080  -0.414  1.00  0.00           H  
ATOM   1132  N   LEU A 168     -11.782  -7.918  -1.932  1.00  0.00           N  
ATOM   1133  CA  LEU A 168     -11.075  -8.930  -2.713  1.00  0.00           C  
ATOM   1134  C   LEU A 168     -11.249  -8.691  -4.220  1.00  0.00           C  
ATOM   1135  O   LEU A 168     -10.266  -8.731  -4.958  1.00  0.00           O  
ATOM   1136  CB  LEU A 168     -11.569 -10.331  -2.330  1.00  0.00           C  
ATOM   1137  CEN LEU A 168     -10.961 -11.455  -1.470  1.00  0.00           X  
ATOM   1138  H   LEU A 168     -12.559  -8.192  -1.351  1.00  0.00           H  
ATOM   1139  N   GLU A 169     -12.481  -8.456  -4.672  1.00  0.00           N  
ATOM   1140  CA  GLU A 169     -12.814  -8.229  -6.080  1.00  0.00           C  
ATOM   1141  C   GLU A 169     -12.075  -7.008  -6.634  1.00  0.00           C  
ATOM   1142  O   GLU A 169     -11.452  -7.112  -7.693  1.00  0.00           O  
ATOM   1143  CB  GLU A 169     -14.324  -8.051  -6.251  1.00  0.00           C  
ATOM   1144  CEN GLU A 169     -15.849  -8.692  -6.661  1.00  0.00           X  
ATOM   1145  H   GLU A 169     -13.226  -8.337  -4.001  1.00  0.00           H  
ATOM   1146  N   ASP A 170     -12.048  -5.907  -5.880  1.00  0.00           N  
ATOM   1147  CA  ASP A 170     -11.349  -4.687  -6.274  1.00  0.00           C  
ATOM   1148  C   ASP A 170      -9.842  -4.936  -6.418  1.00  0.00           C  
ATOM   1149  O   ASP A 170      -9.226  -4.602  -7.429  1.00  0.00           O  
ATOM   1150  CB  ASP A 170     -11.607  -3.572  -5.257  1.00  0.00           C  
ATOM   1151  CEN ASP A 170     -12.208  -2.761  -5.118  1.00  0.00           X  
ATOM   1152  H   ASP A 170     -12.623  -5.870  -5.053  1.00  0.00           H  
ATOM   1153  N   LEU A 171      -9.220  -5.645  -5.476  1.00  0.00           N  
ATOM   1154  CA  LEU A 171      -7.796  -5.982  -5.566  1.00  0.00           C  
ATOM   1155  C   LEU A 171      -7.466  -6.819  -6.817  1.00  0.00           C  
ATOM   1156  O   LEU A 171      -6.507  -6.537  -7.547  1.00  0.00           O  
ATOM   1157  CB  LEU A 171      -7.361  -6.729  -4.299  1.00  0.00           C  
ATOM   1158  CEN LEU A 171      -6.566  -6.298  -3.052  1.00  0.00           X  
ATOM   1159  H   LEU A 171      -9.745  -5.902  -4.650  1.00  0.00           H  
ATOM   1160  N   GLN A 172      -8.284  -7.830  -7.119  1.00  0.00           N  
ATOM   1161  CA  GLN A 172      -8.105  -8.670  -8.302  1.00  0.00           C  
ATOM   1162  C   GLN A 172      -8.206  -7.881  -9.606  1.00  0.00           C  
ATOM   1163  O   GLN A 172      -7.429  -8.116 -10.537  1.00  0.00           O  
ATOM   1164  CB  GLN A 172      -9.143  -9.796  -8.308  1.00  0.00           C  
ATOM   1165  CEN GLN A 172      -9.409 -11.484  -7.951  1.00  0.00           X  
ATOM   1166  H   GLN A 172      -9.104  -7.961  -6.542  1.00  0.00           H  
ATOM   1167  N   GLU A 173      -9.162  -6.971  -9.718  1.00  0.00           N  
ATOM   1168  CA  GLU A 173      -9.333  -6.149 -10.905  1.00  0.00           C  
ATOM   1169  C   GLU A 173      -8.136  -5.196 -11.100  1.00  0.00           C  
ATOM   1170  O   GLU A 173      -7.624  -5.107 -12.222  1.00  0.00           O  
ATOM   1171  CB  GLU A 173     -10.638  -5.355 -10.814  1.00  0.00           C  
ATOM   1172  CEN GLU A 173     -12.283  -5.168 -11.216  1.00  0.00           X  
ATOM   1173  H   GLU A 173      -9.788  -6.808  -8.940  1.00  0.00           H  
ATOM   1174  N   VAL A 174      -7.563  -4.625 -10.025  1.00  0.00           N  
ATOM   1175  CA  VAL A 174      -6.393  -3.720 -10.096  1.00  0.00           C  
ATOM   1176  C   VAL A 174      -5.162  -4.492 -10.580  1.00  0.00           C  
ATOM   1177  O   VAL A 174      -4.442  -3.995 -11.449  1.00  0.00           O  
ATOM   1178  CB  VAL A 174      -6.081  -3.072  -8.734  1.00  0.00           C  
ATOM   1179  CEN VAL A 174      -6.092  -2.476  -8.388  1.00  0.00           X  
ATOM   1180  H   VAL A 174      -7.972  -4.824  -9.122  1.00  0.00           H  
ATOM   1181  N   LEU A 175      -4.939  -5.720 -10.088  1.00  0.00           N  
ATOM   1182  CA  LEU A 175      -3.803  -6.560 -10.500  1.00  0.00           C  
ATOM   1183  C   LEU A 175      -3.898  -6.991 -11.966  1.00  0.00           C  
ATOM   1184  O   LEU A 175      -2.934  -6.868 -12.726  1.00  0.00           O  
ATOM   1185  CB  LEU A 175      -3.710  -7.795  -9.595  1.00  0.00           C  
ATOM   1186  CEN LEU A 175      -2.775  -8.168  -8.429  1.00  0.00           X  
ATOM   1187  H   LEU A 175      -5.563  -6.058  -9.368  1.00  0.00           H  
ATOM   1188  N   LYS A 176      -5.066  -7.488 -12.399  1.00  0.00           N  
ATOM   1189  CA  LYS A 176      -5.263  -7.925 -13.791  1.00  0.00           C  
ATOM   1190  C   LYS A 176      -5.036  -6.779 -14.764  1.00  0.00           C  
ATOM   1191  O   LYS A 176      -4.354  -6.974 -15.772  1.00  0.00           O  
ATOM   1192  CB  LYS A 176      -6.668  -8.500 -13.984  1.00  0.00           C  
ATOM   1193  CEN LYS A 176      -7.913 -10.194 -14.223  1.00  0.00           X  
ATOM   1194  H   LYS A 176      -5.826  -7.544 -11.738  1.00  0.00           H  
ATOM   1195  N   ASN A 177      -5.600  -5.606 -14.496  1.00  0.00           N  
ATOM   1196  CA  ASN A 177      -5.381  -4.429 -15.320  1.00  0.00           C  
ATOM   1197  C   ASN A 177      -3.896  -4.073 -15.376  1.00  0.00           C  
ATOM   1198  O   ASN A 177      -3.272  -4.332 -16.398  1.00  0.00           O  
ATOM   1199  CB  ASN A 177      -6.192  -3.246 -14.822  1.00  0.00           C  
ATOM   1200  CEN ASN A 177      -7.129  -2.809 -15.001  1.00  0.00           X  
ATOM   1201  H   ASN A 177      -6.192  -5.528 -13.683  1.00  0.00           H  
ATOM   1202  N   LEU A 178      -3.271  -3.657 -14.275  1.00  0.00           N  
ATOM   1203  CA  LEU A 178      -1.883  -3.190 -14.271  1.00  0.00           C  
ATOM   1204  C   LEU A 178      -0.932  -4.182 -14.970  1.00  0.00           C  
ATOM   1205  O   LEU A 178      -0.072  -3.774 -15.752  1.00  0.00           O  
ATOM   1206  CB  LEU A 178      -1.425  -2.941 -12.828  1.00  0.00           C  
ATOM   1207  CEN LEU A 178      -1.229  -1.656 -12.001  1.00  0.00           X  
ATOM   1208  H   LEU A 178      -3.781  -3.638 -13.404  1.00  0.00           H  
ATOM   1209  N   HIS A 179      -1.150  -5.487 -14.798  1.00  0.00           N  
ATOM   1210  CA  HIS A 179      -0.316  -6.531 -15.398  1.00  0.00           C  
ATOM   1211  C   HIS A 179      -0.294  -6.499 -16.936  1.00  0.00           C  
ATOM   1212  O   HIS A 179       0.762  -6.684 -17.546  1.00  0.00           O  
ATOM   1213  CB  HIS A 179      -0.788  -7.909 -14.923  1.00  0.00           C  
ATOM   1214  CEN HIS A 179      -0.473  -8.844 -13.894  1.00  0.00           X  
ATOM   1215  H   HIS A 179      -1.880  -5.763 -14.154  1.00  0.00           H  
ATOM   1216  N   LYS A 180      -1.433  -6.256 -17.599  1.00  0.00           N  
ATOM   1217  CA  LYS A 180      -1.490  -6.198 -19.073  1.00  0.00           C  
ATOM   1218  C   LYS A 180      -1.196  -4.776 -19.578  1.00  0.00           C  
ATOM   1219  O   LYS A 180      -0.366  -4.614 -20.477  1.00  0.00           O  
ATOM   1220  CB  LYS A 180      -2.857  -6.663 -19.578  1.00  0.00           C  
ATOM   1221  CEN LYS A 180      -4.036  -8.169 -20.482  1.00  0.00           X  
ATOM   1222  H   LYS A 180      -2.245  -5.981 -17.063  1.00  0.00           H  
ATOM   1223  N   ASN A 181      -1.819  -3.754 -18.988  1.00  0.00           N  
ATOM   1224  CA  ASN A 181      -1.774  -2.360 -19.457  1.00  0.00           C  
ATOM   1225  C   ASN A 181      -0.374  -1.890 -19.809  1.00  0.00           C  
ATOM   1226  O   ASN A 181      -0.181  -1.343 -20.897  1.00  0.00           O  
ATOM   1227  CB  ASN A 181      -2.378  -1.418 -18.433  1.00  0.00           C  
ATOM   1228  CEN ASN A 181      -3.313  -0.992 -18.217  1.00  0.00           X  
ATOM   1229  H   ASN A 181      -2.493  -3.980 -18.268  1.00  0.00           H  
ATOM   1230  N   ASP A 182       0.600  -2.168 -18.943  1.00  0.00           N  
ATOM   1231  CA  ASP A 182       1.963  -1.652 -19.068  1.00  0.00           C  
ATOM   1232  C   ASP A 182       2.553  -1.924 -20.471  1.00  0.00           C  
ATOM   1233  O   ASP A 182       3.349  -1.145 -21.008  1.00  0.00           O  
ATOM   1234  CB  ASP A 182       2.858  -2.266 -17.989  1.00  0.00           C  
ATOM   1235  CEN ASP A 182       3.231  -2.055 -17.065  1.00  0.00           X  
ATOM   1236  H   ASP A 182       0.377  -2.722 -18.126  1.00  0.00           H  
ATOM   1237  N   ARG A 183       2.080  -2.989 -21.147  1.00  0.00           N  
ATOM   1238  CA  ARG A 183       2.541  -3.376 -22.484  1.00  0.00           C  
ATOM   1239  C   ARG A 183       2.167  -2.426 -23.624  1.00  0.00           C  
ATOM   1240  O   ARG A 183       2.898  -2.434 -24.613  1.00  0.00           O  
ATOM   1241  CB  ARG A 183       2.096  -4.792 -22.817  1.00  0.00           C  
ATOM   1242  CEN ARG A 183       2.128  -7.261 -23.053  1.00  0.00           X  
ATOM   1243  H   ARG A 183       1.377  -3.547 -20.683  1.00  0.00           H  
ATOM   1244  N   SER A 184       1.090  -1.633 -23.542  1.00  0.00           N  
ATOM   1245  CA  SER A 184       0.707  -0.719 -24.642  1.00  0.00           C  
ATOM   1246  C   SER A 184       0.780   0.785 -24.370  1.00  0.00           C  
ATOM   1247  O   SER A 184       0.960   1.523 -25.327  1.00  0.00           O  
ATOM   1248  CB  SER A 184      -0.703  -1.061 -25.083  1.00  0.00           C  
ATOM   1249  CEN SER A 184      -1.224  -1.210 -25.047  1.00  0.00           X  
ATOM   1250  H   SER A 184       0.425  -1.804 -22.803  1.00  0.00           H  
ATOM   1251  N   GLY A 185       0.730   1.251 -23.115  1.00  0.00           N  
ATOM   1252  CA  GLY A 185       0.728   2.683 -22.772  1.00  0.00           C  
ATOM   1253  C   GLY A 185      -0.584   3.455 -23.021  1.00  0.00           C  
ATOM   1254  O   GLY A 185      -1.647   2.859 -23.123  1.00  0.00           O  
ATOM   1255  CEN GLY A 185       0.728   2.684 -22.772  1.00  0.00           X  
ATOM   1256  H   GLY A 185       0.822   0.580 -22.366  1.00  0.00           H  
ATOM   1257  N   LYS A 186      -0.447   4.759 -23.305  1.00  0.00           N  
ATOM   1258  CA  LYS A 186      -1.481   5.786 -23.590  1.00  0.00           C  
ATOM   1259  C   LYS A 186      -2.764   5.765 -22.762  1.00  0.00           C  
ATOM   1260  O   LYS A 186      -2.670   6.107 -21.588  1.00  0.00           O  
ATOM   1261  CB  LYS A 186      -1.872   5.697 -25.066  1.00  0.00           C  
ATOM   1262  CEN LYS A 186      -1.703   6.460 -27.032  1.00  0.00           X  
ATOM   1263  H   LYS A 186       0.506   5.088 -23.357  1.00  0.00           H  
ATOM   1264  N   ASP A 187      -3.909   5.329 -23.284  1.00  0.00           N  
ATOM   1265  CA  ASP A 187      -5.161   5.467 -22.509  1.00  0.00           C  
ATOM   1266  C   ASP A 187      -5.113   4.772 -21.141  1.00  0.00           C  
ATOM   1267  O   ASP A 187      -5.763   5.182 -20.187  1.00  0.00           O  
ATOM   1268  CB  ASP A 187      -6.339   4.916 -23.317  1.00  0.00           C  
ATOM   1269  CEN ASP A 187      -7.086   5.235 -23.931  1.00  0.00           X  
ATOM   1270  H   ASP A 187      -3.971   5.203 -24.282  1.00  0.00           H  
ATOM   1271  N   ASN A 188      -4.241   3.786 -21.003  1.00  0.00           N  
ATOM   1272  CA  ASN A 188      -4.065   3.086 -19.743  1.00  0.00           C  
ATOM   1273  C   ASN A 188      -3.808   4.022 -18.537  1.00  0.00           C  
ATOM   1274  O   ASN A 188      -3.968   3.598 -17.392  1.00  0.00           O  
ATOM   1275  CB  ASN A 188      -2.944   2.070 -19.861  1.00  0.00           C  
ATOM   1276  CEN ASN A 188      -2.828   1.060 -20.122  1.00  0.00           X  
ATOM   1277  H   ASN A 188      -3.850   3.388 -21.845  1.00  0.00           H  
ATOM   1278  N   ILE A 189      -3.319   5.255 -18.739  1.00  0.00           N  
ATOM   1279  CA  ILE A 189      -3.073   6.179 -17.610  1.00  0.00           C  
ATOM   1280  C   ILE A 189      -4.395   6.477 -16.899  1.00  0.00           C  
ATOM   1281  O   ILE A 189      -4.432   6.460 -15.676  1.00  0.00           O  
ATOM   1282  CB  ILE A 189      -2.432   7.501 -18.068  1.00  0.00           C  
ATOM   1283  CEN ILE A 189      -1.491   8.009 -18.285  1.00  0.00           X  
ATOM   1284  H   ILE A 189      -3.266   5.604 -19.685  1.00  0.00           H  
ATOM   1285  N   HIS A 190      -5.475   6.672 -17.659  1.00  0.00           N  
ATOM   1286  CA  HIS A 190      -6.795   6.981 -17.102  1.00  0.00           C  
ATOM   1287  C   HIS A 190      -7.409   5.771 -16.387  1.00  0.00           C  
ATOM   1288  O   HIS A 190      -7.962   5.923 -15.302  1.00  0.00           O  
ATOM   1289  CB  HIS A 190      -7.740   7.469 -18.204  1.00  0.00           C  
ATOM   1290  CEN HIS A 190      -8.183   8.707 -18.753  1.00  0.00           X  
ATOM   1291  H   HIS A 190      -5.416   6.494 -18.651  1.00  0.00           H  
ATOM   1292  N   ASP A 191      -7.281   4.570 -16.958  1.00  0.00           N  
ATOM   1293  CA  ASP A 191      -7.795   3.349 -16.330  1.00  0.00           C  
ATOM   1294  C   ASP A 191      -7.077   3.055 -15.007  1.00  0.00           C  
ATOM   1295  O   ASP A 191      -7.725   2.756 -14.008  1.00  0.00           O  
ATOM   1296  CB  ASP A 191      -7.651   2.158 -17.281  1.00  0.00           C  
ATOM   1297  CEN ASP A 191      -8.197   1.619 -17.951  1.00  0.00           X  
ATOM   1298  H   ASP A 191      -6.886   4.501 -17.883  1.00  0.00           H  
ATOM   1299  N   VAL A 192      -5.745   3.185 -14.981  1.00  0.00           N  
ATOM   1300  CA  VAL A 192      -4.937   2.938 -13.777  1.00  0.00           C  
ATOM   1301  C   VAL A 192      -5.256   3.956 -12.684  1.00  0.00           C  
ATOM   1302  O   VAL A 192      -5.454   3.553 -11.546  1.00  0.00           O  
ATOM   1303  CB  VAL A 192      -3.428   2.987 -14.083  1.00  0.00           C  
ATOM   1304  CEN VAL A 192      -2.861   2.601 -14.138  1.00  0.00           X  
ATOM   1305  H   VAL A 192      -5.289   3.514 -15.818  1.00  0.00           H  
ATOM   1306  N   ASP A 193      -5.345   5.246 -13.023  1.00  0.00           N  
ATOM   1307  CA  ASP A 193      -5.657   6.310 -12.063  1.00  0.00           C  
ATOM   1308  C   ASP A 193      -7.039   6.100 -11.428  1.00  0.00           C  
ATOM   1309  O   ASP A 193      -7.155   6.117 -10.203  1.00  0.00           O  
ATOM   1310  CB  ASP A 193      -5.593   7.680 -12.744  1.00  0.00           C  
ATOM   1311  CEN ASP A 193      -4.957   8.466 -12.867  1.00  0.00           X  
ATOM   1312  H   ASP A 193      -5.172   5.517 -13.980  1.00  0.00           H  
ATOM   1313  N   ASN A 194      -8.059   5.788 -12.230  1.00  0.00           N  
ATOM   1314  CA  ASN A 194      -9.417   5.527 -11.741  1.00  0.00           C  
ATOM   1315  C   ASN A 194      -9.468   4.311 -10.813  1.00  0.00           C  
ATOM   1316  O   ASN A 194     -10.135   4.329  -9.784  1.00  0.00           O  
ATOM   1317  CB  ASN A 194     -10.390   5.343 -12.891  1.00  0.00           C  
ATOM   1318  CEN ASN A 194     -11.043   5.932 -13.464  1.00  0.00           X  
ATOM   1319  H   ASN A 194      -7.890   5.755 -13.228  1.00  0.00           H  
ATOM   1320  N   HIS A 195      -8.763   3.240 -11.175  1.00  0.00           N  
ATOM   1321  CA  HIS A 195      -8.710   2.057 -10.334  1.00  0.00           C  
ATOM   1322  C   HIS A 195      -8.064   2.340  -8.975  1.00  0.00           C  
ATOM   1323  O   HIS A 195      -8.593   1.923  -7.946  1.00  0.00           O  
ATOM   1324  CB  HIS A 195      -7.951   0.934 -11.048  1.00  0.00           C  
ATOM   1325  CEN HIS A 195      -8.245  -0.198 -11.862  1.00  0.00           X  
ATOM   1326  H   HIS A 195      -8.282   3.234 -12.060  1.00  0.00           H  
ATOM   1327  N   LEU A 196      -6.981   3.119  -8.951  1.00  0.00           N  
ATOM   1328  CA  LEU A 196      -6.305   3.503  -7.720  1.00  0.00           C  
ATOM   1329  C   LEU A 196      -7.216   4.325  -6.797  1.00  0.00           C  
ATOM   1330  O   LEU A 196      -7.293   4.035  -5.609  1.00  0.00           O  
ATOM   1331  CB  LEU A 196      -5.030   4.289  -8.050  1.00  0.00           C  
ATOM   1332  CEN LEU A 196      -3.537   3.911  -8.042  1.00  0.00           X  
ATOM   1333  H   LEU A 196      -6.625   3.483  -9.823  1.00  0.00           H  
ATOM   1334  N   GLN A 197      -7.949   5.305  -7.338  1.00  0.00           N  
ATOM   1335  CA  GLN A 197      -8.883   6.120  -6.553  1.00  0.00           C  
ATOM   1336  C   GLN A 197      -9.992   5.264  -5.932  1.00  0.00           C  
ATOM   1337  O   GLN A 197     -10.244   5.393  -4.739  1.00  0.00           O  
ATOM   1338  CB  GLN A 197      -9.505   7.212  -7.428  1.00  0.00           C  
ATOM   1339  CEN GLN A 197      -9.432   8.903  -7.854  1.00  0.00           X  
ATOM   1340  H   GLN A 197      -7.881   5.467  -8.333  1.00  0.00           H  
ATOM   1341  N   ASN A 198     -10.588   4.343  -6.698  1.00  0.00           N  
ATOM   1342  CA  ASN A 198     -11.652   3.472  -6.182  1.00  0.00           C  
ATOM   1343  C   ASN A 198     -11.143   2.571  -5.039  1.00  0.00           C  
ATOM   1344  O   ASN A 198     -11.801   2.455  -4.014  1.00  0.00           O  
ATOM   1345  CB  ASN A 198     -12.256   2.627  -7.288  1.00  0.00           C  
ATOM   1346  CEN ASN A 198     -13.055   2.681  -7.966  1.00  0.00           X  
ATOM   1347  H   ASN A 198     -10.338   4.284  -7.673  1.00  0.00           H  
ATOM   1348  N   VAL A 199      -9.921   2.033  -5.161  1.00  0.00           N  
ATOM   1349  CA  VAL A 199      -9.286   1.198  -4.121  1.00  0.00           C  
ATOM   1350  C   VAL A 199      -9.042   1.991  -2.830  1.00  0.00           C  
ATOM   1351  O   VAL A 199      -9.297   1.494  -1.731  1.00  0.00           O  
ATOM   1352  CB  VAL A 199      -7.947   0.611  -4.605  1.00  0.00           C  
ATOM   1353  CEN VAL A 199      -7.635   0.028  -4.798  1.00  0.00           X  
ATOM   1354  H   VAL A 199      -9.432   2.167  -6.034  1.00  0.00           H  
ATOM   1355  N   ILE A 200      -8.543   3.228  -2.928  1.00  0.00           N  
ATOM   1356  CA  ILE A 200      -8.317   4.100  -1.761  1.00  0.00           C  
ATOM   1357  C   ILE A 200      -9.622   4.357  -1.012  1.00  0.00           C  
ATOM   1358  O   ILE A 200      -9.644   4.246   0.220  1.00  0.00           O  
ATOM   1359  CB  ILE A 200      -7.698   5.450  -2.167  1.00  0.00           C  
ATOM   1360  CEN ILE A 200      -6.767   5.979  -2.372  1.00  0.00           X  
ATOM   1361  H   ILE A 200      -8.362   3.594  -3.851  1.00  0.00           H  
ATOM   1362  N   GLU A 201     -10.687   4.713  -1.729  1.00  0.00           N  
ATOM   1363  CA  GLU A 201     -12.006   4.968  -1.147  1.00  0.00           C  
ATOM   1364  C   GLU A 201     -12.516   3.738  -0.390  1.00  0.00           C  
ATOM   1365  O   GLU A 201     -12.935   3.858   0.761  1.00  0.00           O  
ATOM   1366  CB  GLU A 201     -13.004   5.371  -2.235  1.00  0.00           C  
ATOM   1367  CEN GLU A 201     -13.859   6.578  -3.081  1.00  0.00           X  
ATOM   1368  H   GLU A 201     -10.607   4.754  -2.735  1.00  0.00           H  
ATOM   1369  N   ASP A 202     -12.366   2.543  -0.962  1.00  0.00           N  
ATOM   1370  CA  ASP A 202     -12.800   1.291  -0.345  1.00  0.00           C  
ATOM   1371  C   ASP A 202     -12.036   0.967   0.941  1.00  0.00           C  
ATOM   1372  O   ASP A 202     -12.652   0.606   1.952  1.00  0.00           O  
ATOM   1373  CB  ASP A 202     -12.649   0.137  -1.340  1.00  0.00           C  
ATOM   1374  CEN ASP A 202     -13.200  -0.399  -2.009  1.00  0.00           X  
ATOM   1375  H   ASP A 202     -12.060   2.508  -1.924  1.00  0.00           H  
ATOM   1376  N   ILE A 203     -10.711   1.155   0.962  1.00  0.00           N  
ATOM   1377  CA  ILE A 203      -9.896   0.903   2.160  1.00  0.00           C  
ATOM   1378  C   ILE A 203     -10.332   1.842   3.269  1.00  0.00           C  
ATOM   1379  O   ILE A 203     -10.533   1.395   4.396  1.00  0.00           O  
ATOM   1380  CB  ILE A 203      -8.391   1.093   1.895  1.00  0.00           C  
ATOM   1381  CEN ILE A 203      -7.477   0.607   1.553  1.00  0.00           X  
ATOM   1382  H   ILE A 203     -10.275   1.526   0.129  1.00  0.00           H  
ATOM   1383  N   HIS A 204     -10.508   3.131   2.983  1.00  0.00           N  
ATOM   1384  CA  HIS A 204     -10.929   4.107   3.978  1.00  0.00           C  
ATOM   1385  C   HIS A 204     -12.273   3.746   4.624  1.00  0.00           C  
ATOM   1386  O   HIS A 204     -12.380   3.729   5.858  1.00  0.00           O  
ATOM   1387  CB  HIS A 204     -11.013   5.500   3.347  1.00  0.00           C  
ATOM   1388  CEN HIS A 204     -10.190   6.653   3.202  1.00  0.00           X  
ATOM   1389  H   HIS A 204     -10.378   3.434   2.029  1.00  0.00           H  
ATOM   1390  N   ASP A 205     -13.267   3.371   3.831  1.00  0.00           N  
ATOM   1391  CA  ASP A 205     -14.592   2.991   4.313  1.00  0.00           C  
ATOM   1392  C   ASP A 205     -14.542   1.741   5.197  1.00  0.00           C  
ATOM   1393  O   ASP A 205     -15.150   1.706   6.276  1.00  0.00           O  
ATOM   1394  CB  ASP A 205     -15.539   2.759   3.133  1.00  0.00           C  
ATOM   1395  CEN ASP A 205     -16.256   3.244   2.596  1.00  0.00           X  
ATOM   1396  H   ASP A 205     -13.120   3.397   2.832  1.00  0.00           H  
ATOM   1397  N   PHE A 206     -13.773   0.726   4.802  1.00  0.00           N  
ATOM   1398  CA  PHE A 206     -13.623  -0.513   5.558  1.00  0.00           C  
ATOM   1399  C   PHE A 206     -13.005  -0.253   6.935  1.00  0.00           C  
ATOM   1400  O   PHE A 206     -13.513  -0.749   7.941  1.00  0.00           O  
ATOM   1401  CB  PHE A 206     -12.768  -1.512   4.775  1.00  0.00           C  
ATOM   1402  CEN PHE A 206     -12.978  -2.769   3.826  1.00  0.00           X  
ATOM   1403  H   PHE A 206     -13.252   0.830   3.943  1.00  0.00           H  
ATOM   1404  N   MET A 207     -11.955   0.575   7.011  1.00  0.00           N  
ATOM   1405  CA  MET A 207     -11.268   0.924   8.255  1.00  0.00           C  
ATOM   1406  C   MET A 207     -12.206   1.642   9.213  1.00  0.00           C  
ATOM   1407  O   MET A 207     -12.257   1.306  10.398  1.00  0.00           O  
ATOM   1408  CB  MET A 207     -10.046   1.793   7.963  1.00  0.00           C  
ATOM   1409  CEN MET A 207      -8.292   1.778   7.965  1.00  0.00           X  
ATOM   1410  H   MET A 207     -11.637   0.995   6.150  1.00  0.00           H  
ATOM   1411  N   GLN A 208     -12.970   2.617   8.718  1.00  0.00           N  
ATOM   1412  CA  GLN A 208     -13.890   3.394   9.531  1.00  0.00           C  
ATOM   1413  C   GLN A 208     -14.973   2.503  10.147  1.00  0.00           C  
ATOM   1414  O   GLN A 208     -15.211   2.567  11.355  1.00  0.00           O  
ATOM   1415  CB  GLN A 208     -14.539   4.498   8.691  1.00  0.00           C  
ATOM   1416  CEN GLN A 208     -14.490   6.198   8.299  1.00  0.00           X  
ATOM   1417  H   GLN A 208     -12.860   2.865   7.746  1.00  0.00           H  
ATOM   1418  N   ALA A 209     -15.567   1.609   9.354  1.00  0.00           N  
ATOM   1419  CA  ALA A 209     -16.599   0.690   9.810  1.00  0.00           C  
ATOM   1420  C   ALA A 209     -16.072  -0.283  10.879  1.00  0.00           C  
ATOM   1421  O   ALA A 209     -16.732  -0.507  11.895  1.00  0.00           O  
ATOM   1422  CB  ALA A 209     -17.172  -0.075   8.626  1.00  0.00           C  
ATOM   1423  CEN ALA A 209     -17.171  -0.075   8.627  1.00  0.00           X  
ATOM   1424  H   ALA A 209     -15.303   1.586   8.378  1.00  0.00           H  
ATOM   1425  N   ALA A 210     -14.867  -0.834  10.703  1.00  0.00           N  
ATOM   1426  CA  ALA A 210     -14.245  -1.757  11.646  1.00  0.00           C  
ATOM   1427  C   ALA A 210     -13.952  -1.074  12.990  1.00  0.00           C  
ATOM   1428  O   ALA A 210     -14.205  -1.652  14.050  1.00  0.00           O  
ATOM   1429  CB  ALA A 210     -12.970  -2.335  11.048  1.00  0.00           C  
ATOM   1430  CEN ALA A 210     -12.970  -2.334  11.049  1.00  0.00           X  
ATOM   1431  H   ALA A 210     -14.368  -0.623   9.849  1.00  0.00           H  
ATOM   1432  N   ALA A 211     -13.484   0.178  12.972  1.00  0.00           N  
ATOM   1433  CA  ALA A 211     -13.170   0.956  14.166  1.00  0.00           C  
ATOM   1434  C   ALA A 211     -14.434   1.301  14.967  1.00  0.00           C  
ATOM   1435  O   ALA A 211     -14.439   1.141  16.189  1.00  0.00           O  
ATOM   1436  CB  ALA A 211     -12.418   2.223  13.782  1.00  0.00           C  
ATOM   1437  CEN ALA A 211     -12.419   2.222  13.783  1.00  0.00           X  
ATOM   1438  H   ALA A 211     -13.322   0.608  12.074  1.00  0.00           H  
ATOM   1439  N   ALA A 212     -15.521   1.707  14.302  1.00  0.00           N  
ATOM   1440  CA  ALA A 212     -16.781   2.050  14.955  1.00  0.00           C  
ATOM   1441  C   ALA A 212     -17.407   0.818  15.632  1.00  0.00           C  
ATOM   1442  O   ALA A 212     -17.771   0.882  16.805  1.00  0.00           O  
ATOM   1443  CB  ALA A 212     -17.745   2.661  13.949  1.00  0.00           C  
ATOM   1444  CEN ALA A 212     -17.745   2.660  13.950  1.00  0.00           X  
ATOM   1445  H   ALA A 212     -15.472   1.787  13.297  1.00  0.00           H  
ATOM   1446  N   ALA A 213     -17.422  -0.333  14.956  1.00  0.00           N  
ATOM   1447  CA  ALA A 213     -17.916  -1.593  15.520  1.00  0.00           C  
ATOM   1448  C   ALA A 213     -17.153  -2.016  16.791  1.00  0.00           C  
ATOM   1449  O   ALA A 213     -17.764  -2.399  17.795  1.00  0.00           O  
ATOM   1450  CB  ALA A 213     -17.842  -2.692  14.470  1.00  0.00           C  
ATOM   1451  CEN ALA A 213     -17.842  -2.692  14.471  1.00  0.00           X  
ATOM   1452  H   ALA A 213     -17.129  -0.326  13.990  1.00  0.00           H  
ATOM   1453  N   ALA A 214     -15.820  -1.936  16.784  1.00  0.00           N  
ATOM   1454  CA  ALA A 214     -14.981  -2.293  17.923  1.00  0.00           C  
ATOM   1455  C   ALA A 214     -15.232  -1.388  19.143  1.00  0.00           C  
ATOM   1456  O   ALA A 214     -15.260  -1.891  20.266  1.00  0.00           O  
ATOM   1457  CB  ALA A 214     -13.515  -2.244  17.519  1.00  0.00           C  
ATOM   1458  CEN ALA A 214     -13.516  -2.244  17.519  1.00  0.00           X  
ATOM   1459  H   ALA A 214     -15.369  -1.638  15.929  1.00  0.00           H  
ATOM   1460  N   ASN A 215     -15.446  -0.084  18.938  1.00  0.00           N  
ATOM   1461  CA  ASN A 215     -15.709   0.878  20.009  1.00  0.00           C  
ATOM   1462  C   ASN A 215     -17.028   0.624  20.746  1.00  0.00           C  
ATOM   1463  O   ASN A 215     -17.006   0.523  21.966  1.00  0.00           O  
ATOM   1464  CB  ASN A 215     -15.686   2.298  19.474  1.00  0.00           C  
ATOM   1465  CEN ASN A 215     -14.992   3.074  19.347  1.00  0.00           X  
ATOM   1466  H   ASN A 215     -15.397   0.262  17.992  1.00  0.00           H  
ATOM   1467  N   CYS A 216     -18.140   0.385  20.046  1.00  0.00           N  
ATOM   1468  CA  CYS A 216     -19.431   0.079  20.674  1.00  0.00           C  
ATOM   1469  C   CYS A 216     -19.397  -1.180  21.574  1.00  0.00           C  
ATOM   1470  O   CYS A 216     -20.012  -1.190  22.636  1.00  0.00           O  
ATOM   1471  CB  CYS A 216     -20.326  -0.160  19.457  1.00  0.00           C  
ATOM   1472  CEN CYS A 216     -21.073   0.423  19.065  1.00  0.00           X  
ATOM   1473  H   CYS A 216     -18.108   0.466  19.039  1.00  0.00           H  
ATOM   1474  N   ARG A 217     -18.717  -2.256  21.151  1.00  0.00           N  
ATOM   1475  CA  ARG A 217     -18.558  -3.520  21.888  1.00  0.00           C  
ATOM   1476  C   ARG A 217     -17.864  -3.371  23.257  1.00  0.00           C  
ATOM   1477  O   ARG A 217     -18.219  -4.120  24.169  1.00  0.00           O  
ATOM   1478  CB  ARG A 217     -17.851  -4.566  21.038  1.00  0.00           C  
ATOM   1479  CEN ARG A 217     -17.490  -6.473  19.494  1.00  0.00           X  
ATOM   1480  H   ARG A 217     -18.269  -2.184  20.249  1.00  0.00           H  
ATOM   1481  N   LYS A 218     -16.868  -2.483  23.385  1.00  0.00           N  
ATOM   1482  CA  LYS A 218     -16.132  -2.195  24.633  1.00  0.00           C  
ATOM   1483  C   LYS A 218     -17.114  -1.873  25.749  1.00  0.00           C  
ATOM   1484  O   LYS A 218     -16.808  -2.280  26.889  1.00  0.00           O  
ATOM   1485  CB  LYS A 218     -15.153  -1.036  24.442  1.00  0.00           C  
ATOM   1486  CEN LYS A 218     -13.159  -0.372  24.203  1.00  0.00           X  
ATOM   1487  H   LYS A 218     -16.792  -1.769  22.676  1.00  0.00           H  
TER                                                                             
# All scores below are weighted scores, not raw scores.
#BEGIN_POSE_ENERGIES_TABLE ./minmover_pdb/pose_20.pdb
label vdw cenpack pair env cbeta hs_pair ss_pair sheet total
weights 1 0.5 1 1 0.25 1 1 1 NA
pose 1.16288 -3.29519 -8.984 -6.14321 12.1636 0 0 0 -5.09589
MET:NtermProteinFull_1 0 -0.21037 -0.21861 0.10186 0.03008 0 0 0 -0.29704
TYR_2 0 -0.03974 0.02001 0.80588 0.07025 0 0 0 0.85641
GLY_3 0 -0.05547 0.04203 0.16011 0.07034 0 0 0 0.21701
LYS_4 0 -0.20679 -0.15729 -0.51535 0.04262 0 0 0 -0.83681
LEU_5 0 0.15331 -0.25081 0.4149 0.04293 0 0 0 0.36033
ASN_6 0 -0.01533 0.06136 -0.40966 0.07034 0 0 0 -0.29328
ASP_7 0 0.04646 0.04958 -0.47618 0.06878 0 0 0 -0.31137
LEU_8 0 0.17224 -0.35432 -0.39148 0.04458 0 0 0 -0.52899
LEU_9 0 0.07881 -0.13167 0.75945 0.06882 0 0 0 0.77541
GLU_10 0 -0.02582 -0.00352 -1.00041 0.06961 0 0 0 -0.96014
ASP_11 0 -0.19326 0.2729 -0.1485 0.04303 0 0 0 -0.02584
LEU_12 0 -0.05369 -0.55213 -0.30366 0.04458 0 0 0 -0.86491
GLN_13 0 -0.06067 0.0865 -0.55896 0.06893 0 0 0 -0.46419
GLU_14 0 0.01325 -0.19651 -0.71584 0.06896 0 0 0 -0.83013
VAL_15 0 -0.17741 -0.57442 -0.27892 0.04496 0 0 0 -0.9858
LEU_16 0 -0.19796 -0.24263 -0.06582 0.03755 0 0 0 -0.46887
LYS_17 0 -0.05743 0.02812 -0.8715 0.06947 0 0 0 -0.83134
ASN_18 0 -0.27481 -0.27807 -0.19403 0.04262 0 0 0 -0.70429
LEU_19 0 -0.22757 -0.13438 -0.39148 0.0323 0 0 0 -0.72113
HIS_D_20 0 -0.11098 -0.08628 -0.02241 0.04808 0 0 0 -0.17159
LYS_21 0 -0.00486 -0.02835 -1.04927 0.07072 0 0 0 -1.01176
ASN_22 0 -0.0385 -0.17662 -0.24178 0.04262 0 0 0 -0.41427
ASP_23 0 0.27861 0.24752 -0.24167 0.06919 0 0 0 0.35365
ARG_24 0 0.00313 0.08178 -0.7542 0.07203 0 0 0 -0.59726
SER_25 0 -0.07429 -0.00157 -0.18312 0.03681 0 0 0 -0.22216
GLY_26 0 0.00517 -0.10025 -0.08884 0.0403 0 0 0 -0.14361
LYS_27 0 -0.04687 0.0023 -1.04927 0.07203 0 0 0 -1.02181
ASP_28 0 -0.01308 -0.09477 -0.52292 0.07 0 0 0 -0.56077
ASN_29 0 0.00092 -0.06453 0.05572 0.03508 0 0 0 0.02721
ILE_30 0.50156 0.52364 0.62269 0.20907 0.04674 0 0 0 1.90371
HIS_31 0 -0.01223 -0.12846 0.159 0.06952 0 0 0 0.08782
ASP_32 0 -0.08209 -0.35389 -0.31759 0.06887 0 0 0 -0.6847
VAL_33 0 0.07233 0.12479 -0.27892 0.03346 0 0 0 -0.04835
ASP_34 0 -0.14946 0.0568 -0.37876 0.04679 0 0 0 -0.42463
ASN_35 0 -0.10786 -0.06009 -0.36221 0.06883 0 0 0 -0.46133
HIS_D_36 0 -0.17275 0.15167 -0.15264 0.04389 0 0 0 -0.12982
LEU_37 0 -0.12417 -0.44687 -0.45811 0.03346 0 0 0 -0.99569
GLN_38 0 0.06683 0.12982 -0.55896 0.06894 0 0 0 -0.29337
ASN_39 0 -0.00307 -0.16661 -0.28327 0.06886 0 0 0 -0.38409
VAL_40 0 -0.06984 -0.4665 -0.41511 0.04444 0 0 0 -0.90702
ILE_41 0 -0.34791 -0.14582 0.60227 0.04336 0 0 0 0.15189
GLU_42 0 -0.07699 -0.0601 -0.82678 0.06962 0 0 0 -0.89425
ASP_43 0 -0.20241 0.31454 -0.24167 0.04303 0 0 0 -0.08652
ILE_44 0 0.17108 -0.70232 -0.41682 0.04463 0 0 0 -0.90344
HIS_D_45 0 0.01774 0.2431 -0.02241 0.06878 0 0 0 0.30722
ASP_46 0 0.03123 -0.40983 -0.47618 0.06894 0 0 0 -0.78584
PHE_47 0 0.26942 -0.19674 -0.38422 0.04389 0 0 0 -0.26765
MET_48 0 -0.19623 -0.12666 0.06168 0.03622 0 0 0 -0.22499
GLN_49 0 -0.05584 0.07569 -0.59803 0.0693 0 0 0 -0.50889
ALA_50 0 -0.26889 0.17105 0.16717 0.04101 0 0 0 0.11035
ALA_51 0 0.06106 -0.18718 -0.06885 0.03672 0 0 0 -0.15824
ALA_52 0 -0.22626 -0.01466 0.16717 0.03017 0 0 0 -0.04357
ALA_53 0 -0.02905 -0.0194 0.28428 0.03528 0 0 0 0.2711
ALA_54 0 0.03893 -0.04204 0.13638 0.03082 0 0 0 0.1641
ALA_55 0 0.03477 -0.06306 0.03291 0.03519 0 0 0 0.03981
ASN_56 0 0.18135 -0.2131 -0.13901 0.03502 0 0 0 -0.13573
CYS_57 0 -0.05092 0.04694 1.81599 0.04409 0 0 0 1.8561
ARG_58 0 0.61684 0.16952 -0.26954 0.06887 0 0 0 0.58569
LYS_59 0.06551 0.10496 -0.19364 -0.33001 0.03278 0 0 0 -0.3204
GLY_60 0 0.16956 -0.09636 -0.09146 0.03634 0 0 0 0.01808
SER_61 0 0.04881 -0.0233 -0.20705 0.04345 0 0 0 -0.13809
PRO_62 0.00148 -0.16432 -0.15905 -0.2658 0.04137 0 0 0 -0.54633
GLY_63 0 0.09455 0.0228 -0.0429 0.03743 0 0 0 0.11188
SER_64 0 0.04066 0.00693 0.13063 0.04183 0 0 0 0.22003
PRO_65 0 0.06234 -0.14091 -0.12679 0.07086 0 0 0 -0.1345
ALA_66 0 -0.02852 0.01462 0.77873 0.04957 0 0 0 0.8144
GLY_67 0 0 0 0.91259 0.04183 0 0 0 0.95441
SER_68 0 0 0 0.29023 0.04957 0 0 0 0.3398
PRO_69 0 0 0 0.2123 0.04957 0 0 0 0.26186
THR_70 0 0 0 0.43096 0.07499 0 0 0 0.50594
SER_71 0 0 0 0.29023 0.07582 0 0 0 0.36605
THR_72 0 0 0 0.48779 0.07582 0 0 0 0.56361
GLU_73 0 0 0 -1.03403 0.07499 0 0 0 -0.95904
GLU_74 0 0 0 -0.93278 0.04957 0 0 0 -0.88321
GLY_75 0 0 0 0.91259 0.04957 0 0 0 0.96215
THR_76 0 0 0 0.48779 0.04957 0 0 0 0.53736
SER_77 0 0 0 0.29023 0.07499 0 0 0 0.36522
GLU_78 0 0 0 -1.01303 0.07573 0 0 0 -0.9373
SER_79 0 0 0 0.13063 0.07556 0 0 0 0.20619
ALA_80 0 0 0 0.89846 0.05786 0 0 0 0.95632
THR_81 0 0 0 0.48779 0.04957 0 0 0 0.53736
PRO_82 0 0 0 0.2123 0.07582 0 0 0 0.28812
GLU_83 0 0 0 -1.03403 0.07499 0 0 0 -0.95904
SER_84 0 0 0 0.13063 0.07508 0 0 0 0.20571
GLY_85 0 0 0 0.91259 0.04957 0 0 0 0.96215
PRO_86 0 0 0 0.51404 0.04957 0 0 0 0.5636
GLY_87 0 0 0 0.60923 0.04183 0 0 0 0.65106
THR_88 0 0 0 0.48779 0.04183 0 0 0 0.52962
SER_89 0 0 0 0.29023 0.04957 0 0 0 0.3398
THR_90 0 0 0 0.33798 0.07582 0 0 0 0.4138
GLU_91 0 0 0 -1.01303 0.07582 0 0 0 -0.93721
PRO_92 0 0 0 0.51404 0.07582 0 0 0 0.58986
SER_93 0 0 0 -0.0106 0.07499 0 0 0 0.06439
GLU_94 0 0 0 -1.01303 0.07562 0 0 0 -0.93741
GLY_95 0 0 0 0.91259 0.05563 0 0 0 0.96821
SER_96 0 0 0 -0.0106 0.07582 0 0 0 0.06522
ALA_97 0 0 0 0.77873 0.07508 0 0 0 0.85381
PRO_98 0 0 0 0.2123 0.04957 0 0 0 0.26186
GLY_99 0 0 0 0.91259 0.04883 0 0 0 0.96141
SER_100 0 0 0 -0.0106 0.04957 0 0 0 0.03897
PRO_101 0 0 0 0.51404 0.04957 0 0 0 0.5636
ALA_102 0 0 0 0.797 0.04957 0 0 0 0.84657
GLY_103 0 0 0 0.60923 0.04957 0 0 0 0.6588
SER_104 0 0 0 0.29023 0.04957 0 0 0 0.3398
PRO_105 0 0 0 0.51404 0.07582 0 0 0 0.58986
THR_106 0 0 0 0.33798 0.07499 0 0 0 0.41297
SER_107 0 0 0 0.29023 0.07508 0 0 0 0.36531
THR_108 0 0 0 0.43096 0.04957 0 0 0 0.48052
GLU_109 0.01289 0 0 -1.01303 0.07582 0 0 0 -0.92432
GLU_110 0.01289 0 0 -1.03403 0.04957 0 0 0 -0.97158
GLY_111 0 0 0 0.91259 0.07508 0 0 0 0.98767
THR_112 0 0 0 0.48779 0.07582 0 0 0 0.56361
SER_113 0 0 0 0.13063 0.07469 0 0 0 0.20532
THR_114 0 0 0 0.43096 0.07499 0 0 0 0.50594
GLU_115 0 0 0 -1.01303 0.07582 0 0 0 -0.93721
PRO_116 0 0 0 0.51404 0.07582 0 0 0 0.58986
SER_117 0 0 0 0.13063 0.07499 0 0 0 0.20562
GLU_118 0 0 0 -0.93278 0.07582 0 0 0 -0.85696
GLY_119 0 0 0 0.91259 0.04957 0 0 0 0.96215
SER_120 0 0 0 0.29023 0.04957 0 0 0 0.3398
ALA_121 0 0 0 0.89846 0.04957 0 0 0 0.94802
PRO_122 0 0 0 0.2123 0.04957 0 0 0 0.26186
GLY_123 0 0 0 0.91259 0.04957 0 0 0 0.96215
THR_124 0 0 0 0.43096 0.06645 0 0 0 0.4974
SER_125 0 0 0 0.13063 0.07576 0 0 0 0.20639
THR_126 0 0 0 0.43096 0.07499 0 0 0 0.50594
GLU_127 0 0 0 -1.01303 0.07582 0 0 0 -0.93721
PRO_128 0 0 0 0.2123 0.07582 0 0 0 0.28812
SER_129 0 0 0 0.13063 0.07508 0 0 0 0.20571
GLU_130 0 0 0 -1.03403 0.07582 0 0 0 -0.95821
GLY_131 0 0 0 0.91259 0.07582 0 0 0 0.98841
SER_132 0 0 0 0.29023 0.05728 0 0 0 0.34751
ALA_133 0 0 0 0.89846 0.05706 0 0 0 0.95552
PRO_134 0 0 0 0.2123 0.04957 0 0 0 0.26186
GLY_135 0 0 0 0.91259 0.04957 0 0 0 0.96215
THR_136 0 0 0 0.48779 0.04957 0 0 0 0.53736
SER_137 0 0 0 0.29023 0.04957 0 0 0 0.3398
GLU_138 0 0 0 -1.03403 0.07582 0 0 0 -0.95821
SER_139 0 0 0 0.29023 0.07549 0 0 0 0.36572
ALA_140 0 0 0 0.797 0.07444 0 0 0 0.87144
THR_141 0 0 0 0.48779 0.07582 0 0 0 0.56361
PRO_142 0 0 0 0.2123 0.07582 0 0 0 0.28812
GLU_143 0 0 0 -1.01303 0.07499 0 0 0 -0.93804
SER_144 0 0 0 0.13063 0.07508 0 0 0 0.20571
GLY_145 0 -0.00936 -0.00761 0.91259 0.04957 0 0 0 0.94519
PRO_146 0 0.02562 -0.06889 0.2123 0.04957 0 0 0 0.2186
GLY_147 0 -0.0342 -0.03392 0.60923 0.04883 0 0 0 0.58994
SER_148 0 -0.07509 -0.04165 -0.0106 0.07148 0 0 0 -0.05586
GLU_149 0 0.13829 0.03417 -0.4886 0.03743 0 0 0 -0.27871
PRO_150 0 0.05422 -0.15325 -0.05784 0.07268 0 0 0 -0.0842
ALA_151 0 0.06899 0.15156 0.16717 0.04456 0 0 0 0.43228
THR_152 0.06698 0.11605 -0.08496 -0.13245 0.04456 0 0 0 0.01019
SER_153 0 0.09567 -0.03086 -0.21543 0.03597 0 0 0 -0.11464
GLY_154 0 0.15634 -0.2549 -0.07814 0.03539 0 0 0 -0.1413
SER_155 0 0.01955 -0.13621 -0.21543 0.0351 0 0 0 -0.29699
GLU_156 0 -0.02567 -0.18019 -0.60186 0.04409 0 0 0 -0.76363
THR_157 0 -0.02114 0.00357 -0.15284 0.03218 0 0 0 -0.13823
PRO_158 0 -0.06134 0.02802 -0.05784 0.04409 0 0 0 -0.04707
GLY_159 0 0.01404 0.09079 -0.08884 0.0322 0 0 0 0.0482
MET_160 0 -0.0715 -0.17614 -0.13184 0.03614 0 0 0 -0.34334
TYR_161 0 -0.055 -0.01179 0.85474 0.0697 0 0 0 0.85765
GLY_162 0 -0.07059 0.03143 -0.0429 0.0353 0 0 0 -0.04676
LYS_163 0 -0.23863 0.23602 -0.09974 0.03565 0 0 0 -0.0667
LEU_164 0 -0.06628 -0.08454 0.24309 0.06962 0 0 0 0.16189
ASN_165 0 -0.03488 0.05346 -0.40966 0.04801 0 0 0 -0.34307
ASP_166 0 -0.03675 -0.00049 -0.37876 0.04262 0 0 0 -0.37339
LEU_167 0 -0.03881 -0.33719 -0.30366 0.0317 0 0 0 -0.64796
LEU_168 0 0.03167 -0.01525 0.75945 0.06887 0 0 0 0.84473
GLU_169 0 -0.01467 -0.08195 -0.82678 0.06966 0 0 0 -0.85373
ASP_170 0 -0.22348 0.25201 -0.03907 0.04389 0 0 0 0.03335
LEU_171 0 -0.059 -0.36431 -0.19483 0.04496 0 0 0 -0.57318
GLN_172 0 -0.00413 0.07823 -0.49415 0.06907 0 0 0 -0.35097
GLU_173 0 0.01612 -0.21204 -0.71584 0.06893 0 0 0 -0.84283
VAL_174 0 -0.24805 -0.628 -0.46599 0.03741 0 0 0 -1.30462
LEU_175 0 -0.27019 -0.05912 0.4149 0.03678 0 0 0 0.12237
LYS_176 0 -0.06326 0.02812 -0.8715 0.06947 0 0 0 -0.83716
ASN_177 0 -0.15926 -0.0516 -0.13901 0.03516 0 0 0 -0.31471
LEU_178 0 -0.30565 0.07505 -0.45811 0.03251 0 0 0 -0.6562
HIS_D_179 0 -0.09896 -0.09348 -0.06774 0.04768 0 0 0 -0.21249
LYS_180 0 -0.06361 -0.05667 -0.8715 0.07025 0 0 0 -0.92154
ASN_181 0 -0.22713 0.13912 0.05572 0.0305 0 0 0 -0.00178
ASP_182 0.50156 0.46509 0.01122 0.2122 0.04339 0 0 0 1.23347
ARG_183 0 0.02088 0.16251 -0.55583 0.07104 0 0 0 -0.3014
SER_184 0 -0.00344 0.02565 -0.22078 0.04409 0 0 0 -0.15449
GLY_185 0 -0.05627 -0.05611 -0.09146 0.04041 0 0 0 -0.16343
LYS_186 0 -0.04145 -0.01709 -1.04927 0.07134 0 0 0 -1.03648
ASP_187 0 -0.01695 -0.00708 -0.56986 0.07005 0 0 0 -0.52384
ASN_188 0 -0.02443 -0.02204 -0.01232 0.02982 0 0 0 -0.02896
ILE_189 0 0.20748 0.49095 0.47679 0.06919 0 0 0 1.2444
HIS_190 0 -0.0339 -0.09825 0.159 0.06954 0 0 0 0.09638
ASP_191 0 -0.23892 -0.31213 -0.42964 0.03503 0 0 0 -0.94566
VAL_192 0 -0.09533 0.30495 -0.35242 0.03683 0 0 0 -0.10596
ASP_193 0 -0.02469 -0.19276 -0.37876 0.06904 0 0 0 -0.52718
ASN_194 0 -0.05815 -0.10296 -0.36221 0.06878 0 0 0 -0.45454
HIS_D_195 0 -0.16053 0.06009 -0.18191 0.0435 0 0 0 -0.23886
LEU_196 0 -0.0153 -0.6273 -0.30366 0.04435 0 0 0 -0.90192
GLN_197 0 0.03223 0.03764 -0.55896 0.0693 0 0 0 -0.41979
ASN_198 0 -0.01503 -0.18826 -0.28327 0.06898 0 0 0 -0.41758
VAL_199 0 -0.10334 -0.40684 -0.27892 0.04485 0 0 0 -0.74425
ILE_200 0 -0.27183 -0.38424 0.60227 0.04303 0 0 0 -0.01077
GLU_201 0 -0.03179 -0.10525 -0.71584 0.06921 0 0 0 -0.78366
ASP_202 0 -0.21604 0.35535 0.08318 0.03528 0 0 0 0.25778
ILE_203 0 0.06758 -0.80368 -0.31819 0.07094 0 0 0 -0.98335
HIS_D_204 0 -0.00477 0.11966 0.06501 0.06878 0 0 0 0.24868
ASP_205 0 0.0278 -0.18246 -0.42964 0.06884 0 0 0 -0.51547
PHE_206 0 0.17935 -0.12813 -0.38422 0.04458 0 0 0 -0.28842
MET_207 0 0.095 -0.20067 0.06168 0.0657 0 0 0 0.02172
GLN_208 0 -0.06665 0.00786 -0.60368 0.06921 0 0 0 -0.59325
ALA_209 0 -0.23159 0.17608 0.14698 0.04009 0 0 0 0.13157
ALA_210 0 -0.09516 -0.02065 -0.01847 0.03178 0 0 0 -0.10251
ALA_211 0 -0.04786 -0.01044 0.16717 0.03028 0 0 0 0.13915
ALA_212 0 -0.05929 0.01521 0.28428 0.04043 0 0 0 0.28063
ALA_213 0 0.09196 -0.00595 0.03291 0.03065 0 0 0 0.14957
ALA_214 0 -0.08203 -0.10583 0.13638 0.03028 0 0 0 -0.02119
ASN_215 0 -0.00432 0.04637 -0.40966 0.07081 0 0 0 -0.2968
CYS_216 0 -0.06259 0.01689 1.70525 0.07025 0 0 0 1.7298
ARG_217 0 0.56275 0.14678 -0.30477 0.06908 0 0 0 0.47383
LYS:CtermProteinFull_218 0 -0.04791 0.00061 -1.10762 0.07203 0 0 0 -1.08289
#END_POSE_ENERGIES_TABLE ./minmover_pdb/pose_20.pdb
