# Supplementary material for: Selection of a promiscuous minimalist cAMP phosphodiesterase from a library of de novo designed proteins
Source: Nat Chem. 2024 May 3;16(7):1200–8. doi: 10.1038/s41557-024-01490-4 (PMC11230910; doi:10.1038/s41557-024-01490-4)
Supplement: Supplementary file 3 — MD input files, scripts and final structures derived from MD, AlphaFold2, EMSfold and MultiSFold. [file 41557_2024_1490_MOESM3_ESM.zip › Computational_Data/4_MultiSFold/campase/pose_21.pdb]

ATOM      1  N   MET A   1      14.999  -7.930  -0.838  1.00  0.00           N  
ATOM      2  CA  MET A   1      13.940  -6.997  -1.273  1.00  0.00           C  
ATOM      3  C   MET A   1      12.590  -7.687  -1.322  1.00  0.00           C  
ATOM      4  O   MET A   1      11.725  -7.234  -0.603  1.00  0.00           O  
ATOM      5  CB  MET A   1      14.272  -6.407  -2.642  1.00  0.00           C  
ATOM      6  CEN MET A   1      14.749  -4.920  -3.441  1.00  0.00           X  
ATOM      7  H   MET A   1      15.775  -8.121  -1.439  1.00  0.00           H  
ATOM      8  N   TYR A   2      12.434  -8.810  -2.033  1.00  0.00           N  
ATOM      9  CA  TYR A   2      11.121  -9.452  -2.219  1.00  0.00           C  
ATOM     10  C   TYR A   2      10.240  -9.600  -0.960  1.00  0.00           C  
ATOM     11  O   TYR A   2       9.048  -9.373  -1.063  1.00  0.00           O  
ATOM     12  CB  TYR A   2      11.331 -10.836  -2.838  1.00  0.00           C  
ATOM     13  CEN TYR A   2      11.301 -11.633  -4.398  1.00  0.00           X  
ATOM     14  H   TYR A   2      13.139  -9.098  -2.695  1.00  0.00           H  
ATOM     15  N   GLY A   3      10.799  -9.936   0.214  1.00  0.00           N  
ATOM     16  CA  GLY A   3      10.021 -10.080   1.461  1.00  0.00           C  
ATOM     17  C   GLY A   3       9.318  -8.787   1.888  1.00  0.00           C  
ATOM     18  O   GLY A   3       8.156  -8.837   2.248  1.00  0.00           O  
ATOM     19  CEN GLY A   3      10.020 -10.080   1.461  1.00  0.00           X  
ATOM     20  H   GLY A   3      11.783 -10.159   0.240  1.00  0.00           H  
ATOM     21  N   LYS A   4       9.977  -7.631   1.693  1.00  0.00           N  
ATOM     22  CA  LYS A   4       9.447  -6.300   2.068  1.00  0.00           C  
ATOM     23  C   LYS A   4       8.228  -5.859   1.251  1.00  0.00           C  
ATOM     24  O   LYS A   4       7.371  -5.143   1.733  1.00  0.00           O  
ATOM     25  CB  LYS A   4      10.547  -5.246   1.936  1.00  0.00           C  
ATOM     26  CEN LYS A   4      11.979  -3.997   2.868  1.00  0.00           X  
ATOM     27  H   LYS A   4      10.920  -7.674   1.335  1.00  0.00           H  
ATOM     28  N   LEU A   5       8.207  -6.240  -0.022  1.00  0.00           N  
ATOM     29  CA  LEU A   5       7.147  -5.914  -0.960  1.00  0.00           C  
ATOM     30  C   LEU A   5       5.871  -6.717  -0.688  1.00  0.00           C  
ATOM     31  O   LEU A   5       4.777  -6.174  -0.772  1.00  0.00           O  
ATOM     32  CB  LEU A   5       7.633  -6.154  -2.395  1.00  0.00           C  
ATOM     33  CEN LEU A   5       8.096  -5.203  -3.515  1.00  0.00           X  
ATOM     34  H   LEU A   5       8.937  -6.867  -0.330  1.00  0.00           H  
ATOM     35  N   ASN A   6       6.013  -8.003  -0.355  1.00  0.00           N  
ATOM     36  CA  ASN A   6       4.867  -8.828   0.004  1.00  0.00           C  
ATOM     37  C   ASN A   6       4.146  -8.227   1.215  1.00  0.00           C  
ATOM     38  O   ASN A   6       2.924  -8.200   1.219  1.00  0.00           O  
ATOM     39  CB  ASN A   6       5.275 -10.263   0.281  1.00  0.00           C  
ATOM     40  CEN ASN A   6       5.355 -11.169  -0.243  1.00  0.00           X  
ATOM     41  H   ASN A   6       6.934  -8.365  -0.155  1.00  0.00           H  
ATOM     42  N   ASP A   7       4.907  -7.668   2.164  1.00  0.00           N  
ATOM     43  CA  ASP A   7       4.356  -6.986   3.341  1.00  0.00           C  
ATOM     44  C   ASP A   7       3.615  -5.702   2.915  1.00  0.00           C  
ATOM     45  O   ASP A   7       2.502  -5.451   3.358  1.00  0.00           O  
ATOM     46  CB  ASP A   7       5.465  -6.656   4.343  1.00  0.00           C  
ATOM     47  CEN ASP A   7       5.883  -7.019   5.198  1.00  0.00           X  
ATOM     48  H   ASP A   7       5.907  -7.799   2.132  1.00  0.00           H  
ATOM     49  N   LEU A   8       4.164  -4.963   1.941  1.00  0.00           N  
ATOM     50  CA  LEU A   8       3.542  -3.755   1.397  1.00  0.00           C  
ATOM     51  C   LEU A   8       2.234  -4.027   0.630  1.00  0.00           C  
ATOM     52  O   LEU A   8       1.277  -3.257   0.722  1.00  0.00           O  
ATOM     53  CB  LEU A   8       4.543  -3.035   0.485  1.00  0.00           C  
ATOM     54  CEN LEU A   8       5.427  -1.788   0.681  1.00  0.00           X  
ATOM     55  H   LEU A   8       5.112  -5.175   1.668  1.00  0.00           H  
ATOM     56  N   LEU A   9       2.197  -5.099  -0.164  1.00  0.00           N  
ATOM     57  CA  LEU A   9       0.994  -5.493  -0.901  1.00  0.00           C  
ATOM     58  C   LEU A   9      -0.155  -5.824   0.065  1.00  0.00           C  
ATOM     59  O   LEU A   9      -1.306  -5.492  -0.216  1.00  0.00           O  
ATOM     60  CB  LEU A   9       1.297  -6.692  -1.808  1.00  0.00           C  
ATOM     61  CEN LEU A   9       1.516  -6.825  -3.327  1.00  0.00           X  
ATOM     62  H   LEU A   9       3.021  -5.680  -0.221  1.00  0.00           H  
ATOM     63  N   GLU A  10       0.163  -6.450   1.198  1.00  0.00           N  
ATOM     64  CA  GLU A  10      -0.807  -6.804   2.238  1.00  0.00           C  
ATOM     65  C   GLU A  10      -1.424  -5.553   2.876  1.00  0.00           C  
ATOM     66  O   GLU A  10      -2.646  -5.488   3.040  1.00  0.00           O  
ATOM     67  CB  GLU A  10      -0.145  -7.670   3.312  1.00  0.00           C  
ATOM     68  CEN GLU A  10       0.171  -9.203   3.985  1.00  0.00           X  
ATOM     69  H   GLU A  10       1.136  -6.623   1.399  1.00  0.00           H  
ATOM     70  N   ASP A  11      -0.607  -4.539   3.158  1.00  0.00           N  
ATOM     71  CA  ASP A  11      -1.052  -3.283   3.759  1.00  0.00           C  
ATOM     72  C   ASP A  11      -1.962  -2.505   2.806  1.00  0.00           C  
ATOM     73  O   ASP A  11      -3.009  -2.005   3.221  1.00  0.00           O  
ATOM     74  CB  ASP A  11       0.151  -2.424   4.157  1.00  0.00           C  
ATOM     75  CEN ASP A  11       0.719  -2.200   4.972  1.00  0.00           X  
ATOM     76  H   ASP A  11       0.387  -4.672   3.040  1.00  0.00           H  
ATOM     77  N   LEU A  12      -1.629  -2.470   1.514  1.00  0.00           N  
ATOM     78  CA  LEU A  12      -2.435  -1.789   0.500  1.00  0.00           C  
ATOM     79  C   LEU A  12      -3.854  -2.372   0.389  1.00  0.00           C  
ATOM     80  O   LEU A  12      -4.846  -1.635   0.418  1.00  0.00           O  
ATOM     81  CB  LEU A  12      -1.726  -1.860  -0.858  1.00  0.00           C  
ATOM     82  CEN LEU A  12      -0.918  -0.830  -1.671  1.00  0.00           X  
ATOM     83  H   LEU A  12      -0.754  -2.892   1.242  1.00  0.00           H  
ATOM     84  N   GLN A  13      -3.976  -3.701   0.337  1.00  0.00           N  
ATOM     85  CA  GLN A  13      -5.272  -4.386   0.326  1.00  0.00           C  
ATOM     86  C   GLN A  13      -6.106  -4.088   1.577  1.00  0.00           C  
ATOM     87  O   GLN A  13      -7.314  -3.838   1.467  1.00  0.00           O  
ATOM     88  CB  GLN A  13      -5.066  -5.898   0.200  1.00  0.00           C  
ATOM     89  CEN GLN A  13      -5.079  -7.245  -0.910  1.00  0.00           X  
ATOM     90  H   GLN A  13      -3.133  -4.256   0.370  1.00  0.00           H  
ATOM     91  N   GLU A  14      -5.509  -4.093   2.769  1.00  0.00           N  
ATOM     92  CA  GLU A  14      -6.250  -3.800   3.999  1.00  0.00           C  
ATOM     93  C   GLU A  14      -6.745  -2.346   4.019  1.00  0.00           C  
ATOM     94  O   GLU A  14      -7.917  -2.114   4.345  1.00  0.00           O  
ATOM     95  CB  GLU A  14      -5.378  -4.077   5.226  1.00  0.00           C  
ATOM     96  CEN GLU A  14      -4.915  -5.099   6.508  1.00  0.00           X  
ATOM     97  H   GLU A  14      -4.531  -4.333   2.832  1.00  0.00           H  
ATOM     98  N   VAL A  15      -5.942  -1.375   3.564  1.00  0.00           N  
ATOM     99  CA  VAL A  15      -6.380   0.032   3.498  1.00  0.00           C  
ATOM    100  C   VAL A  15      -7.535   0.221   2.528  1.00  0.00           C  
ATOM    101  O   VAL A  15      -8.489   0.923   2.869  1.00  0.00           O  
ATOM    102  CB  VAL A  15      -5.229   0.966   3.079  1.00  0.00           C  
ATOM    103  CEN VAL A  15      -4.802   1.456   3.307  1.00  0.00           X  
ATOM    104  H   VAL A  15      -5.012  -1.620   3.256  1.00  0.00           H  
ATOM    105  N   LEU A  16      -7.504  -0.435   1.363  1.00  0.00           N  
ATOM    106  CA  LEU A  16      -8.573  -0.317   0.360  1.00  0.00           C  
ATOM    107  C   LEU A  16      -9.889  -0.895   0.877  1.00  0.00           C  
ATOM    108  O   LEU A  16     -10.965  -0.305   0.757  1.00  0.00           O  
ATOM    109  CB  LEU A  16      -8.162  -1.019  -0.941  1.00  0.00           C  
ATOM    110  CEN LEU A  16      -7.680  -0.491  -2.306  1.00  0.00           X  
ATOM    111  H   LEU A  16      -6.715  -1.037   1.171  1.00  0.00           H  
ATOM    112  N   LYS A  17      -9.804  -2.057   1.520  1.00  0.00           N  
ATOM    113  CA  LYS A  17     -10.969  -2.746   2.063  1.00  0.00           C  
ATOM    114  C   LYS A  17     -11.641  -1.948   3.182  1.00  0.00           C  
ATOM    115  O   LYS A  17     -12.870  -1.868   3.214  1.00  0.00           O  
ATOM    116  CB  LYS A  17     -10.570  -4.131   2.576  1.00  0.00           C  
ATOM    117  CEN LYS A  17     -10.540  -6.227   2.290  1.00  0.00           X  
ATOM    118  H   LYS A  17      -8.895  -2.490   1.576  1.00  0.00           H  
ATOM    119  N   ASN A  18     -10.873  -1.364   4.099  1.00  0.00           N  
ATOM    120  CA  ASN A  18     -11.410  -0.584   5.211  1.00  0.00           C  
ATOM    121  C   ASN A  18     -12.017   0.742   4.744  1.00  0.00           C  
ATOM    122  O   ASN A  18     -13.139   1.058   5.144  1.00  0.00           O  
ATOM    123  CB  ASN A  18     -10.346  -0.328   6.263  1.00  0.00           C  
ATOM    124  CEN ASN A  18      -9.996  -0.775   7.145  1.00  0.00           X  
ATOM    125  H   ASN A  18      -9.869  -1.444   4.000  1.00  0.00           H  
ATOM    126  N   LEU A  19     -11.360   1.459   3.836  1.00  0.00           N  
ATOM    127  CA  LEU A  19     -11.853   2.727   3.295  1.00  0.00           C  
ATOM    128  C   LEU A  19     -13.162   2.537   2.529  1.00  0.00           C  
ATOM    129  O   LEU A  19     -14.119   3.277   2.757  1.00  0.00           O  
ATOM    130  CB  LEU A  19     -10.793   3.362   2.386  1.00  0.00           C  
ATOM    131  CEN LEU A  19      -9.817   4.538   2.582  1.00  0.00           X  
ATOM    132  H   LEU A  19     -10.488   1.100   3.472  1.00  0.00           H  
ATOM    133  N   HIS A  20     -13.252   1.475   1.725  1.00  0.00           N  
ATOM    134  CA  HIS A  20     -14.476   1.126   1.001  1.00  0.00           C  
ATOM    135  C   HIS A  20     -15.627   0.710   1.931  1.00  0.00           C  
ATOM    136  O   HIS A  20     -16.735   1.237   1.821  1.00  0.00           O  
ATOM    137  CB  HIS A  20     -14.191   0.002  -0.000  1.00  0.00           C  
ATOM    138  CEN HIS A  20     -13.856  -0.135  -1.378  1.00  0.00           X  
ATOM    139  H   HIS A  20     -12.407   0.962   1.521  1.00  0.00           H  
ATOM    140  N   LYS A  21     -15.396  -0.223   2.870  1.00  0.00           N  
ATOM    141  CA  LYS A  21     -16.454  -0.738   3.769  1.00  0.00           C  
ATOM    142  C   LYS A  21     -17.008   0.338   4.706  1.00  0.00           C  
ATOM    143  O   LYS A  21     -18.197   0.303   5.027  1.00  0.00           O  
ATOM    144  CB  LYS A  21     -15.924  -1.911   4.596  1.00  0.00           C  
ATOM    145  CEN LYS A  21     -15.842  -3.998   4.930  1.00  0.00           X  
ATOM    146  H   LYS A  21     -14.452  -0.573   2.956  1.00  0.00           H  
ATOM    147  N   ASN A  22     -16.166   1.264   5.156  1.00  0.00           N  
ATOM    148  CA  ASN A  22     -16.543   2.317   6.095  1.00  0.00           C  
ATOM    149  C   ASN A  22     -17.447   3.405   5.471  1.00  0.00           C  
ATOM    150  O   ASN A  22     -18.372   3.883   6.135  1.00  0.00           O  
ATOM    151  CB  ASN A  22     -15.306   2.956   6.700  1.00  0.00           C  
ATOM    152  CEN ASN A  22     -14.688   2.824   7.537  1.00  0.00           X  
ATOM    153  H   ASN A  22     -15.199   1.209   4.870  1.00  0.00           H  
ATOM    154  N   ASP A  23     -17.269   3.739   4.181  1.00  0.00           N  
ATOM    155  CA  ASP A  23     -17.954   4.845   3.495  1.00  0.00           C  
ATOM    156  C   ASP A  23     -19.404   4.513   3.092  1.00  0.00           C  
ATOM    157  O   ASP A  23     -19.763   4.421   1.914  1.00  0.00           O  
ATOM    158  CB  ASP A  23     -17.158   5.257   2.254  1.00  0.00           C  
ATOM    159  CEN ASP A  23     -16.468   5.946   1.958  1.00  0.00           X  
ATOM    160  H   ASP A  23     -16.579   3.231   3.647  1.00  0.00           H  
ATOM    161  N   ARG A  24     -20.295   4.376   4.077  1.00  0.00           N  
ATOM    162  CA  ARG A  24     -21.724   4.148   3.791  1.00  0.00           C  
ATOM    163  C   ARG A  24     -22.618   5.376   3.923  1.00  0.00           C  
ATOM    164  O   ARG A  24     -23.783   5.273   3.552  1.00  0.00           O  
ATOM    165  CB  ARG A  24     -22.277   3.007   4.631  1.00  0.00           C  
ATOM    166  CEN ARG A  24     -22.984   0.728   5.309  1.00  0.00           X  
ATOM    167  H   ARG A  24     -19.961   4.533   5.017  1.00  0.00           H  
ATOM    168  N   SER A  25     -22.127   6.516   4.411  1.00  0.00           N  
ATOM    169  CA  SER A  25     -22.993   7.697   4.596  1.00  0.00           C  
ATOM    170  C   SER A  25     -22.470   9.040   4.047  1.00  0.00           C  
ATOM    171  O   SER A  25     -23.086  10.066   4.331  1.00  0.00           O  
ATOM    172  CB  SER A  25     -23.285   7.851   6.076  1.00  0.00           C  
ATOM    173  CEN SER A  25     -23.202   7.846   6.613  1.00  0.00           X  
ATOM    174  H   SER A  25     -21.215   6.497   4.844  1.00  0.00           H  
ATOM    175  N   GLY A  26     -21.385   9.093   3.266  1.00  0.00           N  
ATOM    176  CA  GLY A  26     -20.827  10.385   2.820  1.00  0.00           C  
ATOM    177  C   GLY A  26     -20.055  10.349   1.501  1.00  0.00           C  
ATOM    178  O   GLY A  26     -18.827  10.344   1.527  1.00  0.00           O  
ATOM    179  CEN GLY A  26     -20.827  10.385   2.820  1.00  0.00           X  
ATOM    180  H   GLY A  26     -20.859   8.252   3.064  1.00  0.00           H  
ATOM    181  N   LYS A  27     -20.785  10.309   0.379  1.00  0.00           N  
ATOM    182  CA  LYS A  27     -20.285  10.204  -1.007  1.00  0.00           C  
ATOM    183  C   LYS A  27     -19.083  11.079  -1.353  1.00  0.00           C  
ATOM    184  O   LYS A  27     -18.228  10.643  -2.113  1.00  0.00           O  
ATOM    185  CB  LYS A  27     -21.419  10.525  -1.981  1.00  0.00           C  
ATOM    186  CEN LYS A  27     -22.895   9.836  -3.331  1.00  0.00           X  
ATOM    187  H   LYS A  27     -21.783  10.208   0.502  1.00  0.00           H  
ATOM    188  N   ASP A  28     -19.017  12.291  -0.813  1.00  0.00           N  
ATOM    189  CA  ASP A  28     -17.882  13.171  -1.100  1.00  0.00           C  
ATOM    190  C   ASP A  28     -16.556  12.598  -0.575  1.00  0.00           C  
ATOM    191  O   ASP A  28     -15.528  12.718  -1.231  1.00  0.00           O  
ATOM    192  CB  ASP A  28     -18.126  14.558  -0.499  1.00  0.00           C  
ATOM    193  CEN ASP A  28     -18.464  15.480  -0.768  1.00  0.00           X  
ATOM    194  H   ASP A  28     -19.876  12.722  -0.502  1.00  0.00           H  
ATOM    195  N   ASN A  29     -16.576  11.870   0.546  1.00  0.00           N  
ATOM    196  CA  ASN A  29     -15.337  11.346   1.129  1.00  0.00           C  
ATOM    197  C   ASN A  29     -14.882  10.026   0.485  1.00  0.00           C  
ATOM    198  O   ASN A  29     -13.686   9.739   0.467  1.00  0.00           O  
ATOM    199  CB  ASN A  29     -15.481  11.165   2.629  1.00  0.00           C  
ATOM    200  CEN ASN A  29     -15.308  11.719   3.504  1.00  0.00           X  
ATOM    201  H   ASN A  29     -17.450  11.776   1.048  1.00  0.00           H  
ATOM    202  N   ILE A  30     -15.811   9.204  -0.013  1.00  0.00           N  
ATOM    203  CA  ILE A  30     -15.465   7.958  -0.716  1.00  0.00           C  
ATOM    204  C   ILE A  30     -14.633   8.264  -1.957  1.00  0.00           C  
ATOM    205  O   ILE A  30     -13.684   7.536  -2.215  1.00  0.00           O  
ATOM    206  CB  ILE A  30     -16.717   7.164  -1.130  1.00  0.00           C  
ATOM    207  CEN ILE A  30     -17.453   6.426  -0.809  1.00  0.00           X  
ATOM    208  H   ILE A  30     -16.777   9.495   0.021  1.00  0.00           H  
ATOM    209  N   HIS A  31     -14.923   9.349  -2.685  1.00  0.00           N  
ATOM    210  CA  HIS A  31     -14.150   9.703  -3.877  1.00  0.00           C  
ATOM    211  C   HIS A  31     -12.701  10.057  -3.531  1.00  0.00           C  
ATOM    212  O   HIS A  31     -11.787   9.605  -4.216  1.00  0.00           O  
ATOM    213  CB  HIS A  31     -14.809  10.872  -4.616  1.00  0.00           C  
ATOM    214  CEN HIS A  31     -15.713  11.072  -5.699  1.00  0.00           X  
ATOM    215  H   HIS A  31     -15.654   9.979  -2.382  1.00  0.00           H  
ATOM    216  N   ASP A  32     -12.479  10.801  -2.445  1.00  0.00           N  
ATOM    217  CA  ASP A  32     -11.131  11.213  -2.044  1.00  0.00           C  
ATOM    218  C   ASP A  32     -10.242  10.006  -1.710  1.00  0.00           C  
ATOM    219  O   ASP A  32      -9.081   9.966  -2.114  1.00  0.00           O  
ATOM    220  CB  ASP A  32     -11.201  12.160  -0.844  1.00  0.00           C  
ATOM    221  CEN ASP A  32     -11.190  13.156  -0.628  1.00  0.00           X  
ATOM    222  H   ASP A  32     -13.266  11.185  -1.943  1.00  0.00           H  
ATOM    223  N   VAL A  33     -10.793   8.996  -1.031  1.00  0.00           N  
ATOM    224  CA  VAL A  33     -10.049   7.793  -0.616  1.00  0.00           C  
ATOM    225  C   VAL A  33      -9.590   6.985  -1.832  1.00  0.00           C  
ATOM    226  O   VAL A  33      -8.479   6.474  -1.817  1.00  0.00           O  
ATOM    227  CB  VAL A  33     -10.895   6.887   0.298  1.00  0.00           C  
ATOM    228  CEN VAL A  33     -10.964   6.661   0.945  1.00  0.00           X  
ATOM    229  H   VAL A  33     -11.784   9.045  -0.836  1.00  0.00           H  
ATOM    230  N   ASP A  34     -10.411   6.883  -2.880  1.00  0.00           N  
ATOM    231  CA  ASP A  34     -10.082   6.190  -4.132  1.00  0.00           C  
ATOM    232  C   ASP A  34      -8.878   6.846  -4.818  1.00  0.00           C  
ATOM    233  O   ASP A  34      -7.945   6.147  -5.210  1.00  0.00           O  
ATOM    234  CB  ASP A  34     -11.287   6.181  -5.076  1.00  0.00           C  
ATOM    235  CEN ASP A  34     -12.053   5.575  -5.364  1.00  0.00           X  
ATOM    236  H   ASP A  34     -11.329   7.300  -2.810  1.00  0.00           H  
ATOM    237  N   ASN A  35      -8.832   8.180  -4.860  1.00  0.00           N  
ATOM    238  CA  ASN A  35      -7.708   8.925  -5.431  1.00  0.00           C  
ATOM    239  C   ASN A  35      -6.410   8.687  -4.649  1.00  0.00           C  
ATOM    240  O   ASN A  35      -5.352   8.487  -5.242  1.00  0.00           O  
ATOM    241  CB  ASN A  35      -8.012  10.410  -5.499  1.00  0.00           C  
ATOM    242  CEN ASN A  35      -8.414  11.096  -6.184  1.00  0.00           X  
ATOM    243  H   ASN A  35      -9.620   8.699  -4.494  1.00  0.00           H  
ATOM    244  N   HIS A  36      -6.475   8.696  -3.315  1.00  0.00           N  
ATOM    245  CA  HIS A  36      -5.296   8.450  -2.491  1.00  0.00           C  
ATOM    246  C   HIS A  36      -4.740   7.039  -2.714  1.00  0.00           C  
ATOM    247  O   HIS A  36      -3.532   6.870  -2.864  1.00  0.00           O  
ATOM    248  CB  HIS A  36      -5.625   8.656  -1.009  1.00  0.00           C  
ATOM    249  CEN HIS A  36      -5.531   9.690  -0.033  1.00  0.00           X  
ATOM    250  H   HIS A  36      -7.356   8.899  -2.861  1.00  0.00           H  
ATOM    251  N   LEU A  37      -5.611   6.037  -2.829  1.00  0.00           N  
ATOM    252  CA  LEU A  37      -5.225   4.656  -3.097  1.00  0.00           C  
ATOM    253  C   LEU A  37      -4.532   4.492  -4.462  1.00  0.00           C  
ATOM    254  O   LEU A  37      -3.473   3.871  -4.530  1.00  0.00           O  
ATOM    255  CB  LEU A  37      -6.461   3.751  -3.017  1.00  0.00           C  
ATOM    256  CEN LEU A  37      -6.973   2.774  -1.942  1.00  0.00           X  
ATOM    257  H   LEU A  37      -6.591   6.236  -2.693  1.00  0.00           H  
ATOM    258  N   GLN A  38      -5.058   5.099  -5.533  1.00  0.00           N  
ATOM    259  CA  GLN A  38      -4.430   5.051  -6.860  1.00  0.00           C  
ATOM    260  C   GLN A  38      -3.029   5.675  -6.847  1.00  0.00           C  
ATOM    261  O   GLN A  38      -2.096   5.059  -7.361  1.00  0.00           O  
ATOM    262  CB  GLN A  38      -5.304   5.773  -7.889  1.00  0.00           C  
ATOM    263  CEN GLN A  38      -6.471   5.548  -9.168  1.00  0.00           X  
ATOM    264  H   GLN A  38      -5.886   5.664  -5.413  1.00  0.00           H  
ATOM    265  N   ASN A  39      -2.853   6.831  -6.198  1.00  0.00           N  
ATOM    266  CA  ASN A  39      -1.540   7.482  -6.110  1.00  0.00           C  
ATOM    267  C   ASN A  39      -0.523   6.607  -5.354  1.00  0.00           C  
ATOM    268  O   ASN A  39       0.602   6.446  -5.812  1.00  0.00           O  
ATOM    269  CB  ASN A  39      -1.646   8.847  -5.456  1.00  0.00           C  
ATOM    270  CEN ASN A  39      -1.777   9.847  -5.748  1.00  0.00           X  
ATOM    271  H   ASN A  39      -3.658   7.309  -5.821  1.00  0.00           H  
ATOM    272  N   VAL A  40      -0.943   5.953  -4.264  1.00  0.00           N  
ATOM    273  CA  VAL A  40      -0.079   5.042  -3.484  1.00  0.00           C  
ATOM    274  C   VAL A  40       0.370   3.840  -4.331  1.00  0.00           C  
ATOM    275  O   VAL A  40       1.540   3.459  -4.303  1.00  0.00           O  
ATOM    276  CB  VAL A  40      -0.793   4.526  -2.221  1.00  0.00           C  
ATOM    277  CEN VAL A  40      -0.804   4.569  -1.533  1.00  0.00           X  
ATOM    278  H   VAL A  40      -1.882   6.133  -3.935  1.00  0.00           H  
ATOM    279  N   ILE A  41      -0.534   3.235  -5.109  1.00  0.00           N  
ATOM    280  CA  ILE A  41      -0.190   2.100  -5.986  1.00  0.00           C  
ATOM    281  C   ILE A  41       0.859   2.498  -7.028  1.00  0.00           C  
ATOM    282  O   ILE A  41       1.828   1.758  -7.231  1.00  0.00           O  
ATOM    283  CB  ILE A  41      -1.430   1.548  -6.712  1.00  0.00           C  
ATOM    284  CEN ILE A  41      -2.275   0.862  -6.640  1.00  0.00           X  
ATOM    285  H   ILE A  41      -1.469   3.613  -5.141  1.00  0.00           H  
ATOM    286  N   GLU A  42       0.668   3.636  -7.695  1.00  0.00           N  
ATOM    287  CA  GLU A  42       1.603   4.137  -8.706  1.00  0.00           C  
ATOM    288  C   GLU A  42       3.000   4.353  -8.108  1.00  0.00           C  
ATOM    289  O   GLU A  42       3.990   3.898  -8.681  1.00  0.00           O  
ATOM    290  CB  GLU A  42       1.083   5.440  -9.317  1.00  0.00           C  
ATOM    291  CEN GLU A  42       0.284   6.266 -10.575  1.00  0.00           X  
ATOM    292  H   GLU A  42      -0.128   4.215  -7.463  1.00  0.00           H  
ATOM    293  N   ASP A  43       3.082   4.921  -6.906  1.00  0.00           N  
ATOM    294  CA  ASP A  43       4.349   5.176  -6.220  1.00  0.00           C  
ATOM    295  C   ASP A  43       5.082   3.882  -5.842  1.00  0.00           C  
ATOM    296  O   ASP A  43       6.289   3.756  -6.089  1.00  0.00           O  
ATOM    297  CB  ASP A  43       4.107   6.021  -4.967  1.00  0.00           C  
ATOM    298  CEN ASP A  43       4.139   6.991  -4.657  1.00  0.00           X  
ATOM    299  H   ASP A  43       2.243   5.308  -6.498  1.00  0.00           H  
ATOM    300  N   ILE A  44       4.368   2.872  -5.323  1.00  0.00           N  
ATOM    301  CA  ILE A  44       4.981   1.584  -4.957  1.00  0.00           C  
ATOM    302  C   ILE A  44       5.548   0.923  -6.207  1.00  0.00           C  
ATOM    303  O   ILE A  44       6.679   0.436  -6.181  1.00  0.00           O  
ATOM    304  CB  ILE A  44       3.977   0.630  -4.285  1.00  0.00           C  
ATOM    305  CEN ILE A  44       3.525   0.331  -3.339  1.00  0.00           X  
ATOM    306  H   ILE A  44       3.370   2.996  -5.239  1.00  0.00           H  
ATOM    307  N   HIS A  45       4.807   0.912  -7.315  1.00  0.00           N  
ATOM    308  CA  HIS A  45       5.268   0.318  -8.563  1.00  0.00           C  
ATOM    309  C   HIS A  45       6.560   0.956  -9.091  1.00  0.00           C  
ATOM    310  O   HIS A  45       7.516   0.242  -9.418  1.00  0.00           O  
ATOM    311  CB  HIS A  45       4.170   0.418  -9.627  1.00  0.00           C  
ATOM    312  CEN HIS A  45       3.109  -0.383 -10.139  1.00  0.00           X  
ATOM    313  H   HIS A  45       3.905   1.368  -7.296  1.00  0.00           H  
ATOM    314  N   ASP A  46       6.642   2.279  -9.094  1.00  0.00           N  
ATOM    315  CA  ASP A  46       7.822   3.011  -9.551  1.00  0.00           C  
ATOM    316  C   ASP A  46       9.045   2.726  -8.678  1.00  0.00           C  
ATOM    317  O   ASP A  46      10.146   2.473  -9.193  1.00  0.00           O  
ATOM    318  CB  ASP A  46       7.537   4.515  -9.575  1.00  0.00           C  
ATOM    319  CEN ASP A  46       7.261   5.251 -10.223  1.00  0.00           X  
ATOM    320  H   ASP A  46       5.826   2.814  -8.833  1.00  0.00           H  
ATOM    321  N   PHE A  47       8.866   2.681  -7.356  1.00  0.00           N  
ATOM    322  CA  PHE A  47       9.953   2.406  -6.421  1.00  0.00           C  
ATOM    323  C   PHE A  47      10.520   0.995  -6.634  1.00  0.00           C  
ATOM    324  O   PHE A  47      11.742   0.817  -6.665  1.00  0.00           O  
ATOM    325  CB  PHE A  47       9.469   2.572  -4.979  1.00  0.00           C  
ATOM    326  CEN PHE A  47       9.506   3.671  -3.832  1.00  0.00           X  
ATOM    327  H   PHE A  47       7.933   2.817  -6.990  1.00  0.00           H  
ATOM    328  N   MET A  48       9.659  -0.005  -6.847  1.00  0.00           N  
ATOM    329  CA  MET A  48      10.059  -1.391  -7.087  1.00  0.00           C  
ATOM    330  C   MET A  48      10.865  -1.532  -8.377  1.00  0.00           C  
ATOM    331  O   MET A  48      11.894  -2.214  -8.391  1.00  0.00           O  
ATOM    332  CB  MET A  48       8.826  -2.291  -7.137  1.00  0.00           C  
ATOM    333  CEN MET A  48       7.975  -3.541  -6.248  1.00  0.00           X  
ATOM    334  H   MET A  48       8.675   0.223  -6.847  1.00  0.00           H  
ATOM    335  N   GLN A  49      10.423  -0.890  -9.455  1.00  0.00           N  
ATOM    336  CA  GLN A  49      11.102  -0.937 -10.745  1.00  0.00           C  
ATOM    337  C   GLN A  49      12.511  -0.335 -10.642  1.00  0.00           C  
ATOM    338  O   GLN A  49      13.485  -0.953 -11.088  1.00  0.00           O  
ATOM    339  CB  GLN A  49      10.289  -0.188 -11.805  1.00  0.00           C  
ATOM    340  CEN GLN A  49       9.177  -0.378 -13.137  1.00  0.00           X  
ATOM    341  H   GLN A  49       9.556  -0.372  -9.387  1.00  0.00           H  
ATOM    342  N   ALA A  50      12.645   0.809  -9.969  1.00  0.00           N  
ATOM    343  CA  ALA A  50      13.924   1.484  -9.774  1.00  0.00           C  
ATOM    344  C   ALA A  50      14.910   0.648  -8.938  1.00  0.00           C  
ATOM    345  O   ALA A  50      16.088   0.544  -9.293  1.00  0.00           O  
ATOM    346  CB  ALA A  50      13.696   2.841  -9.125  1.00  0.00           C  
ATOM    347  CEN ALA A  50      13.696   2.840  -9.125  1.00  0.00           X  
ATOM    348  H   ALA A  50      11.816   1.242  -9.590  1.00  0.00           H  
ATOM    349  N   ALA A  51      14.446  -0.009  -7.873  1.00  0.00           N  
ATOM    350  CA  ALA A  51      15.280  -0.861  -7.026  1.00  0.00           C  
ATOM    351  C   ALA A  51      15.763  -2.115  -7.774  1.00  0.00           C  
ATOM    352  O   ALA A  51      16.938  -2.489  -7.677  1.00  0.00           O  
ATOM    353  CB  ALA A  51      14.518  -1.251  -5.768  1.00  0.00           C  
ATOM    354  CEN ALA A  51      14.518  -1.252  -5.769  1.00  0.00           X  
ATOM    355  H   ALA A  51      13.483   0.137  -7.602  1.00  0.00           H  
ATOM    356  N   ALA A  52      14.900  -2.738  -8.579  1.00  0.00           N  
ATOM    357  CA  ALA A  52      15.231  -3.931  -9.352  1.00  0.00           C  
ATOM    358  C   ALA A  52      16.281  -3.630 -10.436  1.00  0.00           C  
ATOM    359  O   ALA A  52      17.240  -4.393 -10.599  1.00  0.00           O  
ATOM    360  CB  ALA A  52      13.971  -4.516  -9.974  1.00  0.00           C  
ATOM    361  CEN ALA A  52      13.972  -4.516  -9.974  1.00  0.00           X  
ATOM    362  H   ALA A  52      13.967  -2.362  -8.657  1.00  0.00           H  
ATOM    363  N   ALA A  53      16.151  -2.501 -11.141  1.00  0.00           N  
ATOM    364  CA  ALA A  53      17.104  -2.094 -12.169  1.00  0.00           C  
ATOM    365  C   ALA A  53      18.465  -1.723 -11.558  1.00  0.00           C  
ATOM    366  O   ALA A  53      19.502  -2.191 -12.033  1.00  0.00           O  
ATOM    367  CB  ALA A  53      16.542  -0.931 -12.973  1.00  0.00           C  
ATOM    368  CEN ALA A  53      16.543  -0.931 -12.972  1.00  0.00           X  
ATOM    369  H   ALA A  53      15.366  -1.895 -10.951  1.00  0.00           H  
ATOM    370  N   ALA A  54      18.480  -0.974 -10.452  1.00  0.00           N  
ATOM    371  CA  ALA A  54      19.708  -0.535  -9.791  1.00  0.00           C  
ATOM    372  C   ALA A  54      20.513  -1.711  -9.208  1.00  0.00           C  
ATOM    373  O   ALA A  54      21.741  -1.755  -9.342  1.00  0.00           O  
ATOM    374  CB  ALA A  54      19.376   0.473  -8.700  1.00  0.00           C  
ATOM    375  CEN ALA A  54      19.376   0.472  -8.701  1.00  0.00           X  
ATOM    376  H   ALA A  54      17.598  -0.646 -10.084  1.00  0.00           H  
ATOM    377  N   ALA A  55      19.838  -2.703  -8.616  1.00  0.00           N  
ATOM    378  CA  ALA A  55      20.480  -3.905  -8.093  1.00  0.00           C  
ATOM    379  C   ALA A  55      21.003  -4.813  -9.223  1.00  0.00           C  
ATOM    380  O   ALA A  55      22.181  -5.191  -9.225  1.00  0.00           O  
ATOM    381  CB  ALA A  55      19.510  -4.665  -7.201  1.00  0.00           C  
ATOM    382  CEN ALA A  55      19.511  -4.665  -7.202  1.00  0.00           X  
ATOM    383  H   ALA A  55      18.841  -2.597  -8.505  1.00  0.00           H  
ATOM    384  N   ASN A  56      20.158  -5.130 -10.210  1.00  0.00           N  
ATOM    385  CA  ASN A  56      20.510  -6.032 -11.309  1.00  0.00           C  
ATOM    386  C   ASN A  56      21.603  -5.475 -12.229  1.00  0.00           C  
ATOM    387  O   ASN A  56      22.379  -6.264 -12.774  1.00  0.00           O  
ATOM    388  CB  ASN A  56      19.282  -6.385 -12.129  1.00  0.00           C  
ATOM    389  CEN ASN A  56      18.541  -7.127 -12.147  1.00  0.00           X  
ATOM    390  H   ASN A  56      19.224  -4.750 -10.181  1.00  0.00           H  
ATOM    391  N   CYS A  57      21.761  -4.150 -12.333  1.00  0.00           N  
ATOM    392  CA  CYS A  57      22.779  -3.529 -13.189  1.00  0.00           C  
ATOM    393  C   CYS A  57      24.177  -4.154 -13.021  1.00  0.00           C  
ATOM    394  O   CYS A  57      24.890  -4.319 -14.007  1.00  0.00           O  
ATOM    395  CB  CYS A  57      22.780  -2.084 -12.691  1.00  0.00           C  
ATOM    396  CEN CYS A  57      22.424  -1.232 -13.139  1.00  0.00           X  
ATOM    397  H   CYS A  57      21.073  -3.547 -11.906  1.00  0.00           H  
ATOM    398  N   ARG A  58      24.576  -4.594 -11.815  1.00  0.00           N  
ATOM    399  CA  ARG A  58      25.923  -5.161 -11.604  1.00  0.00           C  
ATOM    400  C   ARG A  58      26.242  -6.439 -12.378  1.00  0.00           C  
ATOM    401  O   ARG A  58      27.426  -6.719 -12.561  1.00  0.00           O  
ATOM    402  CB  ARG A  58      26.197  -5.372 -10.122  1.00  0.00           C  
ATOM    403  CEN ARG A  58      26.982  -4.961  -7.805  1.00  0.00           X  
ATOM    404  H   ARG A  58      23.928  -4.520 -11.045  1.00  0.00           H  
ATOM    405  N   LYS A  59      25.262  -7.179 -12.915  1.00  0.00           N  
ATOM    406  CA  LYS A  59      25.566  -8.476 -13.568  1.00  0.00           C  
ATOM    407  C   LYS A  59      26.581  -8.332 -14.710  1.00  0.00           C  
ATOM    408  O   LYS A  59      27.258  -9.301 -15.032  1.00  0.00           O  
ATOM    409  CB  LYS A  59      24.284  -9.118 -14.100  1.00  0.00           C  
ATOM    410  CEN LYS A  59      22.769 -10.580 -13.888  1.00  0.00           X  
ATOM    411  H   LYS A  59      24.361  -6.748 -13.074  1.00  0.00           H  
ATOM    412  N   GLY A  60      26.735  -7.134 -15.275  1.00  0.00           N  
ATOM    413  CA  GLY A  60      27.639  -6.834 -16.386  1.00  0.00           C  
ATOM    414  C   GLY A  60      29.070  -6.436 -16.020  1.00  0.00           C  
ATOM    415  O   GLY A  60      29.892  -6.367 -16.924  1.00  0.00           O  
ATOM    416  CEN GLY A  60      27.639  -6.834 -16.386  1.00  0.00           X  
ATOM    417  H   GLY A  60      26.110  -6.389 -14.993  1.00  0.00           H  
ATOM    418  N   SER A  61      29.409  -6.200 -14.744  1.00  0.00           N  
ATOM    419  CA  SER A  61      30.757  -5.715 -14.395  1.00  0.00           C  
ATOM    420  C   SER A  61      31.653  -6.806 -13.791  1.00  0.00           C  
ATOM    421  O   SER A  61      32.711  -6.504 -13.240  1.00  0.00           O  
ATOM    422  CB  SER A  61      30.647  -4.550 -13.431  1.00  0.00           C  
ATOM    423  CEN SER A  61      30.455  -4.243 -13.025  1.00  0.00           X  
ATOM    424  H   SER A  61      28.777  -6.482 -14.007  1.00  0.00           H  
ATOM    425  N   PRO A  62      31.287  -8.100 -13.884  1.00  0.00           N  
ATOM    426  CA  PRO A  62      32.065  -9.187 -13.309  1.00  0.00           C  
ATOM    427  C   PRO A  62      33.219  -9.512 -14.274  1.00  0.00           C  
ATOM    428  O   PRO A  62      33.106 -10.354 -15.157  1.00  0.00           O  
ATOM    429  CB  PRO A  62      31.065 -10.346 -13.157  1.00  0.00           C  
ATOM    430  CEN PRO A  62      29.914  -9.196 -13.891  1.00  0.00           X  
ATOM    431  N   GLY A  63      34.319  -8.768 -14.154  1.00  0.00           N  
ATOM    432  CA  GLY A  63      35.485  -8.890 -15.031  1.00  0.00           C  
ATOM    433  C   GLY A  63      36.678  -9.539 -14.345  1.00  0.00           C  
ATOM    434  O   GLY A  63      37.466  -8.866 -13.694  1.00  0.00           O  
ATOM    435  CEN GLY A  63      35.485  -8.890 -15.032  1.00  0.00           X  
ATOM    436  H   GLY A  63      34.295  -7.995 -13.504  1.00  0.00           H  
ATOM    437  N   SER A  64      36.820 -10.854 -14.441  1.00  0.00           N  
ATOM    438  CA  SER A  64      37.934 -11.532 -13.784  1.00  0.00           C  
ATOM    439  C   SER A  64      38.713 -12.273 -14.859  1.00  0.00           C  
ATOM    440  O   SER A  64      38.165 -13.180 -15.482  1.00  0.00           O  
ATOM    441  CB  SER A  64      37.445 -12.482 -12.708  1.00  0.00           C  
ATOM    442  CEN SER A  64      37.121 -12.836 -12.452  1.00  0.00           X  
ATOM    443  H   SER A  64      36.355 -11.337 -15.192  1.00  0.00           H  
ATOM    444  N   PRO A  65      39.962 -11.860 -15.136  1.00  0.00           N  
ATOM    445  CA  PRO A  65      40.758 -12.489 -16.168  1.00  0.00           C  
ATOM    446  C   PRO A  65      41.080 -13.906 -15.692  1.00  0.00           C  
ATOM    447  O   PRO A  65      41.411 -14.127 -14.530  1.00  0.00           O  
ATOM    448  CB  PRO A  65      42.005 -11.600 -16.306  1.00  0.00           C  
ATOM    449  CEN PRO A  65      41.238 -10.651 -15.004  1.00  0.00           X  
ATOM    450  N   ALA A  66      40.995 -14.880 -16.597  1.00  0.00           N  
ATOM    451  CA  ALA A  66      41.284 -16.252 -16.229  1.00  0.00           C  
ATOM    452  C   ALA A  66      42.788 -16.434 -16.455  1.00  0.00           C  
ATOM    453  O   ALA A  66      43.239 -17.048 -17.425  1.00  0.00           O  
ATOM    454  CB  ALA A  66      40.458 -17.239 -17.042  1.00  0.00           C  
ATOM    455  CEN ALA A  66      40.459 -17.238 -17.042  1.00  0.00           X  
ATOM    456  H   ALA A  66      40.973 -14.635 -17.577  1.00  0.00           H  
ATOM    457  N   GLY A  67      43.568 -15.780 -15.600  1.00  0.00           N  
ATOM    458  CA  GLY A  67      45.014 -15.780 -15.678  1.00  0.00           C  
ATOM    459  C   GLY A  67      45.534 -17.110 -15.161  1.00  0.00           C  
ATOM    460  O   GLY A  67      44.965 -17.691 -14.244  1.00  0.00           O  
ATOM    461  CEN GLY A  67      45.015 -15.780 -15.678  1.00  0.00           X  
ATOM    462  H   GLY A  67      43.123 -15.312 -14.824  1.00  0.00           H  
ATOM    463  N   SER A  68      46.594 -17.605 -15.791  1.00  0.00           N  
ATOM    464  CA  SER A  68      47.269 -18.864 -15.460  1.00  0.00           C  
ATOM    465  C   SER A  68      48.644 -18.846 -16.129  1.00  0.00           C  
ATOM    466  O   SER A  68      48.905 -19.660 -17.014  1.00  0.00           O  
ATOM    467  CB  SER A  68      46.453 -20.058 -15.916  1.00  0.00           C  
ATOM    468  CEN SER A  68      46.115 -20.356 -16.221  1.00  0.00           X  
ATOM    469  H   SER A  68      47.174 -16.914 -16.246  1.00  0.00           H  
ATOM    470  N   PRO A  69      49.539 -17.912 -15.765  1.00  0.00           N  
ATOM    471  CA  PRO A  69      50.839 -17.850 -16.406  1.00  0.00           C  
ATOM    472  C   PRO A  69      51.656 -19.056 -15.937  1.00  0.00           C  
ATOM    473  O   PRO A  69      51.447 -19.599 -14.852  1.00  0.00           O  
ATOM    474  CB  PRO A  69      51.438 -16.508 -15.951  1.00  0.00           C  
ATOM    475  CEN PRO A  69      49.916 -16.358 -15.031  1.00  0.00           X  
ATOM    476  N   THR A  70      52.576 -19.497 -16.784  1.00  0.00           N  
ATOM    477  CA  THR A  70      53.507 -20.574 -16.468  1.00  0.00           C  
ATOM    478  C   THR A  70      54.807 -19.942 -15.970  1.00  0.00           C  
ATOM    479  O   THR A  70      55.353 -19.045 -16.611  1.00  0.00           O  
ATOM    480  CB  THR A  70      53.792 -21.477 -17.682  1.00  0.00           C  
ATOM    481  CEN THR A  70      53.618 -21.846 -18.100  1.00  0.00           X  
ATOM    482  H   THR A  70      52.811 -18.932 -17.591  1.00  0.00           H  
ATOM    483  N   SER A  71      55.274 -20.382 -14.799  1.00  0.00           N  
ATOM    484  CA  SER A  71      56.504 -19.916 -14.166  1.00  0.00           C  
ATOM    485  C   SER A  71      57.732 -20.300 -14.989  1.00  0.00           C  
ATOM    486  O   SER A  71      57.740 -21.390 -15.555  1.00  0.00           O  
ATOM    487  CB  SER A  71      56.612 -20.479 -12.762  1.00  0.00           C  
ATOM    488  CEN SER A  71      56.564 -20.832 -12.351  1.00  0.00           X  
ATOM    489  H   SER A  71      54.744 -21.081 -14.301  1.00  0.00           H  
ATOM    490  N   THR A  72      58.779 -19.473 -14.972  1.00  0.00           N  
ATOM    491  CA  THR A  72      60.023 -19.754 -15.699  1.00  0.00           C  
ATOM    492  C   THR A  72      61.233 -19.361 -14.845  1.00  0.00           C  
ATOM    493  O   THR A  72      61.723 -18.243 -14.929  1.00  0.00           O  
ATOM    494  CB  THR A  72      60.084 -19.006 -17.043  1.00  0.00           C  
ATOM    495  CEN THR A  72      59.874 -18.887 -17.576  1.00  0.00           X  
ATOM    496  H   THR A  72      58.782 -18.694 -14.329  1.00  0.00           H  
ATOM    497  N   GLU A  73      61.618 -20.322 -14.007  1.00  0.00           N  
ATOM    498  CA  GLU A  73      62.705 -20.375 -13.015  1.00  0.00           C  
ATOM    499  C   GLU A  73      63.165 -19.147 -12.195  1.00  0.00           C  
ATOM    500  O   GLU A  73      63.422 -18.051 -12.676  1.00  0.00           O  
ATOM    501  CB  GLU A  73      63.937 -20.923 -13.739  1.00  0.00           C  
ATOM    502  CEN GLU A  73      64.920 -22.239 -14.191  1.00  0.00           X  
ATOM    503  H   GLU A  73      61.400 -21.247 -14.350  1.00  0.00           H  
ATOM    504  N   GLU A  74      63.310 -19.448 -10.897  1.00  0.00           N  
ATOM    505  CA  GLU A  74      63.723 -18.631  -9.759  1.00  0.00           C  
ATOM    506  C   GLU A  74      65.202 -18.213  -9.760  1.00  0.00           C  
ATOM    507  O   GLU A  74      66.107 -19.028  -9.936  1.00  0.00           O  
ATOM    508  CB  GLU A  74      63.412 -19.380  -8.461  1.00  0.00           C  
ATOM    509  CEN GLU A  74      62.384 -19.669  -7.133  1.00  0.00           X  
ATOM    510  H   GLU A  74      63.254 -20.432 -10.673  1.00  0.00           H  
ATOM    511  N   GLY A  75      65.440 -16.949  -9.408  1.00  0.00           N  
ATOM    512  CA  GLY A  75      66.766 -16.347  -9.305  1.00  0.00           C  
ATOM    513  C   GLY A  75      66.713 -15.154  -8.355  1.00  0.00           C  
ATOM    514  O   GLY A  75      65.767 -14.373  -8.371  1.00  0.00           O  
ATOM    515  CEN GLY A  75      66.766 -16.347  -9.305  1.00  0.00           X  
ATOM    516  H   GLY A  75      64.670 -16.410  -9.037  1.00  0.00           H  
ATOM    517  N   THR A  76      67.718 -15.070  -7.493  1.00  0.00           N  
ATOM    518  CA  THR A  76      67.934 -14.073  -6.440  1.00  0.00           C  
ATOM    519  C   THR A  76      68.230 -12.669  -6.994  1.00  0.00           C  
ATOM    520  O   THR A  76      69.121 -12.512  -7.818  1.00  0.00           O  
ATOM    521  CB  THR A  76      69.091 -14.493  -5.514  1.00  0.00           C  
ATOM    522  CEN THR A  76      69.342 -14.869  -5.144  1.00  0.00           X  
ATOM    523  H   THR A  76      68.404 -15.810  -7.538  1.00  0.00           H  
ATOM    524  N   SER A  77      67.481 -11.685  -6.474  1.00  0.00           N  
ATOM    525  CA  SER A  77      67.527 -10.218  -6.658  1.00  0.00           C  
ATOM    526  C   SER A  77      68.031  -9.586  -7.964  1.00  0.00           C  
ATOM    527  O   SER A  77      69.146  -9.854  -8.380  1.00  0.00           O  
ATOM    528  CB  SER A  77      68.357  -9.648  -5.523  1.00  0.00           C  
ATOM    529  CEN SER A  77      68.758  -9.608  -5.158  1.00  0.00           X  
ATOM    530  H   SER A  77      67.036 -11.941  -5.605  1.00  0.00           H  
ATOM    531  N   GLU A  78      67.330  -8.549  -8.446  1.00  0.00           N  
ATOM    532  CA  GLU A  78      67.750  -7.799  -9.648  1.00  0.00           C  
ATOM    533  C   GLU A  78      67.267  -6.337  -9.584  1.00  0.00           C  
ATOM    534  O   GLU A  78      66.193  -6.024  -9.080  1.00  0.00           O  
ATOM    535  CB  GLU A  78      67.219  -8.472 -10.916  1.00  0.00           C  
ATOM    536  CEN GLU A  78      67.464  -9.488 -12.261  1.00  0.00           X  
ATOM    537  H   GLU A  78      66.813  -8.002  -7.776  1.00  0.00           H  
ATOM    538  N   SER A  79      68.096  -5.419 -10.084  1.00  0.00           N  
ATOM    539  CA  SER A  79      67.826  -3.982 -10.146  1.00  0.00           C  
ATOM    540  C   SER A  79      67.572  -3.565 -11.596  1.00  0.00           C  
ATOM    541  O   SER A  79      68.441  -3.786 -12.440  1.00  0.00           O  
ATOM    542  CB  SER A  79      68.982  -3.199  -9.555  1.00  0.00           C  
ATOM    543  CEN SER A  79      69.494  -3.069  -9.426  1.00  0.00           X  
ATOM    544  H   SER A  79      68.913  -5.736 -10.585  1.00  0.00           H  
ATOM    545  N   ALA A  80      66.450  -2.906 -11.882  1.00  0.00           N  
ATOM    546  CA  ALA A  80      66.128  -2.424 -13.223  1.00  0.00           C  
ATOM    547  C   ALA A  80      65.667  -0.956 -13.146  1.00  0.00           C  
ATOM    548  O   ALA A  80      64.756  -0.602 -12.403  1.00  0.00           O  
ATOM    549  CB  ALA A  80      65.065  -3.300 -13.868  1.00  0.00           C  
ATOM    550  CEN ALA A  80      65.065  -3.299 -13.868  1.00  0.00           X  
ATOM    551  H   ALA A  80      65.842  -2.621 -11.126  1.00  0.00           H  
ATOM    552  N   THR A  81      66.363  -0.109 -13.897  1.00  0.00           N  
ATOM    553  CA  THR A  81      66.164   1.337 -14.065  1.00  0.00           C  
ATOM    554  C   THR A  81      64.868   1.681 -14.820  1.00  0.00           C  
ATOM    555  O   THR A  81      64.614   1.071 -15.861  1.00  0.00           O  
ATOM    556  CB  THR A  81      67.352   1.974 -14.809  1.00  0.00           C  
ATOM    557  CEN THR A  81      67.921   2.096 -14.859  1.00  0.00           X  
ATOM    558  H   THR A  81      67.066  -0.502 -14.505  1.00  0.00           H  
ATOM    559  N   PRO A  82      64.082   2.681 -14.372  1.00  0.00           N  
ATOM    560  CA  PRO A  82      62.842   3.087 -15.036  1.00  0.00           C  
ATOM    561  C   PRO A  82      63.137   3.847 -16.342  1.00  0.00           C  
ATOM    562  O   PRO A  82      64.158   4.518 -16.471  1.00  0.00           O  
ATOM    563  CB  PRO A  82      62.133   3.971 -13.996  1.00  0.00           C  
ATOM    564  CEN PRO A  82      63.600   3.670 -13.024  1.00  0.00           X  
ATOM    565  N   GLU A  83      62.229   3.722 -17.312  1.00  0.00           N  
ATOM    566  CA  GLU A  83      62.268   4.429 -18.597  1.00  0.00           C  
ATOM    567  C   GLU A  83      61.616   5.818 -18.509  1.00  0.00           C  
ATOM    568  O   GLU A  83      60.509   6.001 -18.000  1.00  0.00           O  
ATOM    569  CB  GLU A  83      61.579   3.595 -19.680  1.00  0.00           C  
ATOM    570  CEN GLU A  83      61.671   2.511 -20.991  1.00  0.00           X  
ATOM    571  H   GLU A  83      61.421   3.146 -17.137  1.00  0.00           H  
ATOM    572  N   SER A  84      62.371   6.790 -19.010  1.00  0.00           N  
ATOM    573  CA  SER A  84      62.056   8.210 -19.150  1.00  0.00           C  
ATOM    574  C   SER A  84      61.200   8.518 -20.382  1.00  0.00           C  
ATOM    575  O   SER A  84      61.452   7.993 -21.462  1.00  0.00           O  
ATOM    576  CB  SER A  84      63.342   9.012 -19.199  1.00  0.00           C  
ATOM    577  CEN SER A  84      63.859   9.137 -19.314  1.00  0.00           X  
ATOM    578  H   SER A  84      63.250   6.490 -19.404  1.00  0.00           H  
ATOM    579  N   GLY A  85      60.273   9.480 -20.269  1.00  0.00           N  
ATOM    580  CA  GLY A  85      59.495   9.940 -21.427  1.00  0.00           C  
ATOM    581  C   GLY A  85      57.989  10.140 -21.192  1.00  0.00           C  
ATOM    582  O   GLY A  85      57.258   9.155 -21.159  1.00  0.00           O  
ATOM    583  CEN GLY A  85      59.494   9.940 -21.428  1.00  0.00           X  
ATOM    584  H   GLY A  85      60.224  10.009 -19.410  1.00  0.00           H  
ATOM    585  N   PRO A  86      57.490  11.386 -21.077  1.00  0.00           N  
ATOM    586  CA  PRO A  86      56.067  11.671 -20.882  1.00  0.00           C  
ATOM    587  C   PRO A  86      55.223  11.202 -22.081  1.00  0.00           C  
ATOM    588  O   PRO A  86      55.665  11.249 -23.229  1.00  0.00           O  
ATOM    589  CB  PRO A  86      56.018  13.198 -20.702  1.00  0.00           C  
ATOM    590  CEN PRO A  86      57.775  13.098 -21.000  1.00  0.00           X  
ATOM    591  N   GLY A  87      53.997  10.746 -21.803  1.00  0.00           N  
ATOM    592  CA  GLY A  87      53.012  10.309 -22.795  1.00  0.00           C  
ATOM    593  C   GLY A  87      52.097  11.448 -23.257  1.00  0.00           C  
ATOM    594  O   GLY A  87      52.019  12.503 -22.638  1.00  0.00           O  
ATOM    595  CEN GLY A  87      53.011  10.308 -22.795  1.00  0.00           X  
ATOM    596  H   GLY A  87      53.697  10.775 -20.841  1.00  0.00           H  
ATOM    597  N   THR A  88      51.432  11.202 -24.377  1.00  0.00           N  
ATOM    598  CA  THR A  88      50.430  12.010 -25.079  1.00  0.00           C  
ATOM    599  C   THR A  88      48.967  11.746 -24.703  1.00  0.00           C  
ATOM    600  O   THR A  88      48.499  10.612 -24.754  1.00  0.00           O  
ATOM    601  CB  THR A  88      50.567  11.820 -26.601  1.00  0.00           C  
ATOM    602  CEN THR A  88      50.878  11.839 -27.095  1.00  0.00           X  
ATOM    603  H   THR A  88      51.688  10.361 -24.872  1.00  0.00           H  
ATOM    604  N   SER A  89      48.229  12.833 -24.459  1.00  0.00           N  
ATOM    605  CA  SER A  89      46.805  12.871 -24.106  1.00  0.00           C  
ATOM    606  C   SER A  89      45.881  12.667 -25.312  1.00  0.00           C  
ATOM    607  O   SER A  89      46.218  13.036 -26.437  1.00  0.00           O  
ATOM    608  CB  SER A  89      46.485  14.188 -23.427  1.00  0.00           C  
ATOM    609  CEN SER A  89      46.504  14.720 -23.315  1.00  0.00           X  
ATOM    610  H   SER A  89      48.664  13.736 -24.576  1.00  0.00           H  
ATOM    611  N   THR A  90      44.674  12.155 -25.083  1.00  0.00           N  
ATOM    612  CA  THR A  90      43.648  11.973 -26.123  1.00  0.00           C  
ATOM    613  C   THR A  90      42.275  12.077 -25.465  1.00  0.00           C  
ATOM    614  O   THR A  90      42.112  11.771 -24.287  1.00  0.00           O  
ATOM    615  CB  THR A  90      43.775  10.619 -26.846  1.00  0.00           C  
ATOM    616  CEN THR A  90      44.071  10.238 -27.175  1.00  0.00           X  
ATOM    617  H   THR A  90      44.344  12.089 -24.130  1.00  0.00           H  
ATOM    618  N   GLU A  91      41.341  12.614 -26.240  1.00  0.00           N  
ATOM    619  CA  GLU A  91      39.918  12.811 -25.972  1.00  0.00           C  
ATOM    620  C   GLU A  91      39.068  11.562 -26.312  1.00  0.00           C  
ATOM    621  O   GLU A  91      39.243  10.976 -27.388  1.00  0.00           O  
ATOM    622  CB  GLU A  91      39.408  14.022 -26.755  1.00  0.00           C  
ATOM    623  CEN GLU A  91      39.002  15.676 -26.818  1.00  0.00           X  
ATOM    624  H   GLU A  91      41.646  12.989 -27.127  1.00  0.00           H  
ATOM    625  N   PRO A  92      38.145  11.137 -25.423  1.00  0.00           N  
ATOM    626  CA  PRO A  92      37.262   9.993 -25.647  1.00  0.00           C  
ATOM    627  C   PRO A  92      36.282  10.240 -26.805  1.00  0.00           C  
ATOM    628  O   PRO A  92      35.874  11.364 -27.067  1.00  0.00           O  
ATOM    629  CB  PRO A  92      36.535   9.822 -24.303  1.00  0.00           C  
ATOM    630  CEN PRO A  92      37.458  11.277 -23.837  1.00  0.00           X  
ATOM    631  N   SER A  93      35.861   9.170 -27.483  1.00  0.00           N  
ATOM    632  CA  SER A  93      34.856   9.251 -28.550  1.00  0.00           C  
ATOM    633  C   SER A  93      33.436   9.129 -27.987  1.00  0.00           C  
ATOM    634  O   SER A  93      33.124   8.199 -27.246  1.00  0.00           O  
ATOM    635  CB  SER A  93      35.107   8.172 -29.585  1.00  0.00           C  
ATOM    636  CEN SER A  93      35.251   7.690 -29.792  1.00  0.00           X  
ATOM    637  H   SER A  93      36.174   8.256 -27.185  1.00  0.00           H  
ATOM    638  N   GLU A  94      32.580  10.065 -28.386  1.00  0.00           N  
ATOM    639  CA  GLU A  94      31.159  10.131 -28.053  1.00  0.00           C  
ATOM    640  C   GLU A  94      30.332   9.190 -28.949  1.00  0.00           C  
ATOM    641  O   GLU A  94      30.323   9.309 -30.174  1.00  0.00           O  
ATOM    642  CB  GLU A  94      30.650  11.568 -28.182  1.00  0.00           C  
ATOM    643  CEN GLU A  94      30.237  13.058 -27.466  1.00  0.00           X  
ATOM    644  H   GLU A  94      32.932  10.803 -28.976  1.00  0.00           H  
ATOM    645  N   GLY A  95      29.598   8.259 -28.338  1.00  0.00           N  
ATOM    646  CA  GLY A  95      28.733   7.297 -29.023  1.00  0.00           C  
ATOM    647  C   GLY A  95      27.394   7.178 -28.305  1.00  0.00           C  
ATOM    648  O   GLY A  95      27.040   6.107 -27.825  1.00  0.00           O  
ATOM    649  CEN GLY A  95      28.733   7.297 -29.023  1.00  0.00           X  
ATOM    650  H   GLY A  95      29.606   8.245 -27.326  1.00  0.00           H  
ATOM    651  N   SER A  96      26.653   8.284 -28.228  1.00  0.00           N  
ATOM    652  CA  SER A  96      25.330   8.356 -27.599  1.00  0.00           C  
ATOM    653  C   SER A  96      24.227   7.917 -28.570  1.00  0.00           C  
ATOM    654  O   SER A  96      24.337   8.213 -29.755  1.00  0.00           O  
ATOM    655  CB  SER A  96      25.065   9.764 -27.102  1.00  0.00           C  
ATOM    656  CEN SER A  96      25.074  10.308 -27.088  1.00  0.00           X  
ATOM    657  H   SER A  96      26.988   9.098 -28.723  1.00  0.00           H  
ATOM    658  N   ALA A  97      23.144   7.303 -28.074  1.00  0.00           N  
ATOM    659  CA  ALA A  97      21.975   6.895 -28.876  1.00  0.00           C  
ATOM    660  C   ALA A  97      20.767   6.497 -27.987  1.00  0.00           C  
ATOM    661  O   ALA A  97      20.673   5.347 -27.557  1.00  0.00           O  
ATOM    662  CB  ALA A  97      22.354   5.749 -29.801  1.00  0.00           C  
ATOM    663  CEN ALA A  97      22.353   5.749 -29.801  1.00  0.00           X  
ATOM    664  H   ALA A  97      23.016   7.345 -27.074  1.00  0.00           H  
ATOM    665  N   PRO A  98      19.806   7.405 -27.735  1.00  0.00           N  
ATOM    666  CA  PRO A  98      18.640   7.138 -26.895  1.00  0.00           C  
ATOM    667  C   PRO A  98      17.718   6.089 -27.547  1.00  0.00           C  
ATOM    668  O   PRO A  98      17.685   5.938 -28.765  1.00  0.00           O  
ATOM    669  CB  PRO A  98      17.958   8.509 -26.758  1.00  0.00           C  
ATOM    670  CEN PRO A  98      19.262   9.053 -27.849  1.00  0.00           X  
ATOM    671  N   GLY A  99      16.949   5.368 -26.730  1.00  0.00           N  
ATOM    672  CA  GLY A  99      15.981   4.376 -27.198  1.00  0.00           C  
ATOM    673  C   GLY A  99      14.562   4.770 -26.785  1.00  0.00           C  
ATOM    674  O   GLY A  99      14.354   5.202 -25.655  1.00  0.00           O  
ATOM    675  CEN GLY A  99      15.980   4.376 -27.198  1.00  0.00           X  
ATOM    676  H   GLY A  99      16.946   5.600 -25.747  1.00  0.00           H  
ATOM    677  N   SER A 100      13.588   4.611 -27.678  1.00  0.00           N  
ATOM    678  CA  SER A 100      12.186   4.964 -27.429  1.00  0.00           C  
ATOM    679  C   SER A 100      11.343   3.704 -27.200  1.00  0.00           C  
ATOM    680  O   SER A 100      11.498   2.739 -27.951  1.00  0.00           O  
ATOM    681  CB  SER A 100      11.633   5.770 -28.589  1.00  0.00           C  
ATOM    682  CEN SER A 100      11.557   5.937 -29.101  1.00  0.00           X  
ATOM    683  H   SER A 100      13.813   4.175 -28.562  1.00  0.00           H  
ATOM    684  N   PRO A 101      10.389   3.695 -26.254  1.00  0.00           N  
ATOM    685  CA  PRO A 101       9.525   2.544 -26.045  1.00  0.00           C  
ATOM    686  C   PRO A 101       8.503   2.446 -27.185  1.00  0.00           C  
ATOM    687  O   PRO A 101       8.083   3.440 -27.775  1.00  0.00           O  
ATOM    688  CB  PRO A 101       8.864   2.807 -24.682  1.00  0.00           C  
ATOM    689  CEN PRO A 101       9.792   4.330 -24.740  1.00  0.00           X  
ATOM    690  N   ALA A 102       8.094   1.215 -27.479  1.00  0.00           N  
ATOM    691  CA  ALA A 102       7.072   0.913 -28.470  1.00  0.00           C  
ATOM    692  C   ALA A 102       5.732   1.519 -28.011  1.00  0.00           C  
ATOM    693  O   ALA A 102       5.410   1.490 -26.823  1.00  0.00           O  
ATOM    694  CB  ALA A 102       6.956  -0.590 -28.683  1.00  0.00           C  
ATOM    695  CEN ALA A 102       6.955  -0.589 -28.683  1.00  0.00           X  
ATOM    696  H   ALA A 102       8.337   0.474 -26.837  1.00  0.00           H  
ATOM    697  N   GLY A 103       4.958   2.070 -28.947  1.00  0.00           N  
ATOM    698  CA  GLY A 103       3.631   2.636 -28.699  1.00  0.00           C  
ATOM    699  C   GLY A 103       2.744   2.389 -29.913  1.00  0.00           C  
ATOM    700  O   GLY A 103       3.194   2.508 -31.047  1.00  0.00           O  
ATOM    701  CEN GLY A 103       3.630   2.636 -28.699  1.00  0.00           X  
ATOM    702  H   GLY A 103       5.268   2.037 -29.905  1.00  0.00           H  
ATOM    703  N   SER A 104       1.507   1.973 -29.653  1.00  0.00           N  
ATOM    704  CA  SER A 104       0.467   1.669 -30.637  1.00  0.00           C  
ATOM    705  C   SER A 104      -0.378   2.889 -31.053  1.00  0.00           C  
ATOM    706  O   SER A 104      -0.789   3.661 -30.186  1.00  0.00           O  
ATOM    707  CB  SER A 104      -0.435   0.581 -30.086  1.00  0.00           C  
ATOM    708  CEN SER A 104      -0.720   0.293 -29.724  1.00  0.00           X  
ATOM    709  H   SER A 104       1.279   1.757 -28.694  1.00  0.00           H  
ATOM    710  N   PRO A 105      -0.716   3.032 -32.349  1.00  0.00           N  
ATOM    711  CA  PRO A 105      -1.560   4.112 -32.852  1.00  0.00           C  
ATOM    712  C   PRO A 105      -3.001   3.957 -32.346  1.00  0.00           C  
ATOM    713  O   PRO A 105      -3.541   2.853 -32.311  1.00  0.00           O  
ATOM    714  CB  PRO A 105      -1.461   3.986 -34.381  1.00  0.00           C  
ATOM    715  CEN PRO A 105      -0.443   2.568 -34.006  1.00  0.00           X  
ATOM    716  N   THR A 106      -3.648   5.059 -31.975  1.00  0.00           N  
ATOM    717  CA  THR A 106      -5.053   5.047 -31.556  1.00  0.00           C  
ATOM    718  C   THR A 106      -5.842   6.000 -32.448  1.00  0.00           C  
ATOM    719  O   THR A 106      -5.514   7.179 -32.541  1.00  0.00           O  
ATOM    720  CB  THR A 106      -5.227   5.457 -30.082  1.00  0.00           C  
ATOM    721  CEN THR A 106      -5.129   5.378 -29.511  1.00  0.00           X  
ATOM    722  H   THR A 106      -3.204   5.957 -32.087  1.00  0.00           H  
ATOM    723  N   SER A 107      -6.873   5.468 -33.110  1.00  0.00           N  
ATOM    724  CA  SER A 107      -7.728   6.212 -34.039  1.00  0.00           C  
ATOM    725  C   SER A 107      -8.796   6.983 -33.266  1.00  0.00           C  
ATOM    726  O   SER A 107      -9.385   6.433 -32.341  1.00  0.00           O  
ATOM    727  CB  SER A 107      -8.368   5.271 -35.041  1.00  0.00           C  
ATOM    728  CEN SER A 107      -8.594   4.817 -35.240  1.00  0.00           X  
ATOM    729  H   SER A 107      -7.196   4.552 -32.835  1.00  0.00           H  
ATOM    730  N   THR A 108      -9.085   8.209 -33.698  1.00  0.00           N  
ATOM    731  CA  THR A 108     -10.135   9.053 -33.117  1.00  0.00           C  
ATOM    732  C   THR A 108     -10.878   9.753 -34.251  1.00  0.00           C  
ATOM    733  O   THR A 108     -10.378   9.855 -35.371  1.00  0.00           O  
ATOM    734  CB  THR A 108      -9.572  10.104 -32.143  1.00  0.00           C  
ATOM    735  CEN THR A 108      -9.284  10.251 -31.656  1.00  0.00           X  
ATOM    736  H   THR A 108      -8.737   8.506 -34.599  1.00  0.00           H  
ATOM    737  N   GLU A 109     -12.109  10.120 -33.928  1.00  0.00           N  
ATOM    738  CA  GLU A 109     -13.090  10.877 -34.688  1.00  0.00           C  
ATOM    739  C   GLU A 109     -12.858  12.387 -34.853  1.00  0.00           C  
ATOM    740  O   GLU A 109     -12.405  13.106 -33.963  1.00  0.00           O  
ATOM    741  CB  GLU A 109     -14.464  10.659 -34.049  1.00  0.00           C  
ATOM    742  CEN GLU A 109     -15.949   9.826 -33.991  1.00  0.00           X  
ATOM    743  H   GLU A 109     -12.516   9.634 -33.142  1.00  0.00           H  
ATOM    744  N   GLU A 110     -13.217  12.814 -36.061  1.00  0.00           N  
ATOM    745  CA  GLU A 110     -13.215  14.140 -36.660  1.00  0.00           C  
ATOM    746  C   GLU A 110     -14.475  14.979 -36.383  1.00  0.00           C  
ATOM    747  O   GLU A 110     -15.609  14.557 -36.614  1.00  0.00           O  
ATOM    748  CB  GLU A 110     -13.015  14.007 -38.171  1.00  0.00           C  
ATOM    749  CEN GLU A 110     -11.989  14.025 -39.532  1.00  0.00           X  
ATOM    750  H   GLU A 110     -13.668  12.119 -36.640  1.00  0.00           H  
ATOM    751  N   GLY A 111     -14.257  16.233 -35.977  1.00  0.00           N  
ATOM    752  CA  GLY A 111     -15.301  17.224 -35.721  1.00  0.00           C  
ATOM    753  C   GLY A 111     -14.705  18.624 -35.578  1.00  0.00           C  
ATOM    754  O   GLY A 111     -14.459  19.086 -34.473  1.00  0.00           O  
ATOM    755  CEN GLY A 111     -15.301  17.224 -35.721  1.00  0.00           X  
ATOM    756  H   GLY A 111     -13.302  16.544 -35.892  1.00  0.00           H  
ATOM    757  N   THR A 112     -14.451  19.251 -36.726  1.00  0.00           N  
ATOM    758  CA  THR A 112     -13.988  20.630 -36.989  1.00  0.00           C  
ATOM    759  C   THR A 112     -13.453  21.503 -35.837  1.00  0.00           C  
ATOM    760  O   THR A 112     -14.084  22.463 -35.399  1.00  0.00           O  
ATOM    761  CB  THR A 112     -15.131  21.422 -37.651  1.00  0.00           C  
ATOM    762  CEN THR A 112     -15.531  21.493 -38.071  1.00  0.00           X  
ATOM    763  H   THR A 112     -14.940  18.858 -37.516  1.00  0.00           H  
ATOM    764  N   SER A 113     -12.178  21.268 -35.499  1.00  0.00           N  
ATOM    765  CA  SER A 113     -11.413  21.967 -34.453  1.00  0.00           C  
ATOM    766  C   SER A 113     -11.534  23.487 -34.556  1.00  0.00           C  
ATOM    767  O   SER A 113     -11.563  24.037 -35.655  1.00  0.00           O  
ATOM    768  CB  SER A 113      -9.954  21.560 -34.520  1.00  0.00           C  
ATOM    769  CEN SER A 113      -9.477  21.412 -34.736  1.00  0.00           X  
ATOM    770  H   SER A 113     -11.654  20.627 -36.075  1.00  0.00           H  
ATOM    771  N   THR A 114     -11.474  24.174 -33.416  1.00  0.00           N  
ATOM    772  CA  THR A 114     -11.479  25.641 -33.369  1.00  0.00           C  
ATOM    773  C   THR A 114     -10.291  26.077 -32.516  1.00  0.00           C  
ATOM    774  O   THR A 114     -10.160  25.662 -31.368  1.00  0.00           O  
ATOM    775  CB  THR A 114     -12.783  26.212 -32.782  1.00  0.00           C  
ATOM    776  CEN THR A 114     -13.363  26.286 -32.793  1.00  0.00           X  
ATOM    777  H   THR A 114     -11.155  23.697 -32.586  1.00  0.00           H  
ATOM    778  N   GLU A 115      -9.400  26.859 -33.115  1.00  0.00           N  
ATOM    779  CA  GLU A 115      -8.179  27.395 -32.517  1.00  0.00           C  
ATOM    780  C   GLU A 115      -8.530  28.583 -31.595  1.00  0.00           C  
ATOM    781  O   GLU A 115      -9.233  29.498 -32.036  1.00  0.00           O  
ATOM    782  CB  GLU A 115      -7.190  27.826 -33.603  1.00  0.00           C  
ATOM    783  CEN GLU A 115      -5.809  27.514 -34.550  1.00  0.00           X  
ATOM    784  H   GLU A 115      -9.615  27.205 -34.041  1.00  0.00           H  
ATOM    785  N   PRO A 116      -8.094  28.605 -30.322  1.00  0.00           N  
ATOM    786  CA  PRO A 116      -8.354  29.731 -29.435  1.00  0.00           C  
ATOM    787  C   PRO A 116      -7.356  30.866 -29.706  1.00  0.00           C  
ATOM    788  O   PRO A 116      -6.245  30.647 -30.184  1.00  0.00           O  
ATOM    789  CB  PRO A 116      -8.204  29.141 -28.023  1.00  0.00           C  
ATOM    790  CEN PRO A 116      -7.785  27.644 -28.900  1.00  0.00           X  
ATOM    791  N   SER A 117      -7.792  32.083 -29.389  1.00  0.00           N  
ATOM    792  CA  SER A 117      -7.024  33.327 -29.434  1.00  0.00           C  
ATOM    793  C   SER A 117      -6.041  33.527 -28.272  1.00  0.00           C  
ATOM    794  O   SER A 117      -6.371  33.383 -27.096  1.00  0.00           O  
ATOM    795  CB  SER A 117      -7.987  34.497 -29.490  1.00  0.00           C  
ATOM    796  CEN SER A 117      -8.430  34.795 -29.389  1.00  0.00           X  
ATOM    797  H   SER A 117      -8.776  32.184 -29.188  1.00  0.00           H  
ATOM    798  N   GLU A 118      -4.837  33.944 -28.655  1.00  0.00           N  
ATOM    799  CA  GLU A 118      -3.679  34.271 -27.831  1.00  0.00           C  
ATOM    800  C   GLU A 118      -3.803  35.637 -27.124  1.00  0.00           C  
ATOM    801  O   GLU A 118      -4.432  36.570 -27.625  1.00  0.00           O  
ATOM    802  CB  GLU A 118      -2.412  34.243 -28.689  1.00  0.00           C  
ATOM    803  CEN GLU A 118      -1.025  33.427 -29.248  1.00  0.00           X  
ATOM    804  H   GLU A 118      -4.692  34.046 -29.651  1.00  0.00           H  
ATOM    805  N   GLY A 119      -3.129  35.782 -25.979  1.00  0.00           N  
ATOM    806  CA  GLY A 119      -3.068  37.019 -25.197  1.00  0.00           C  
ATOM    807  C   GLY A 119      -1.727  37.116 -24.473  1.00  0.00           C  
ATOM    808  O   GLY A 119      -1.648  36.873 -23.274  1.00  0.00           O  
ATOM    809  CEN GLY A 119      -3.068  37.019 -25.197  1.00  0.00           X  
ATOM    810  H   GLY A 119      -2.568  35.005 -25.659  1.00  0.00           H  
ATOM    811  N   SER A 120      -0.669  37.448 -25.212  1.00  0.00           N  
ATOM    812  CA  SER A 120       0.710  37.550 -24.719  1.00  0.00           C  
ATOM    813  C   SER A 120       0.939  38.861 -23.962  1.00  0.00           C  
ATOM    814  O   SER A 120       0.413  39.885 -24.386  1.00  0.00           O  
ATOM    815  CB  SER A 120       1.686  37.433 -25.873  1.00  0.00           C  
ATOM    816  CEN SER A 120       1.889  37.487 -26.375  1.00  0.00           X  
ATOM    817  H   SER A 120      -0.848  37.750 -26.159  1.00  0.00           H  
ATOM    818  N   ALA A 121       1.797  38.857 -22.935  1.00  0.00           N  
ATOM    819  CA  ALA A 121       2.179  40.063 -22.188  1.00  0.00           C  
ATOM    820  C   ALA A 121       3.389  39.795 -21.262  1.00  0.00           C  
ATOM    821  O   ALA A 121       3.258  39.871 -20.041  1.00  0.00           O  
ATOM    822  CB  ALA A 121       0.994  40.580 -21.385  1.00  0.00           C  
ATOM    823  CEN ALA A 121       0.995  40.580 -21.385  1.00  0.00           X  
ATOM    824  H   ALA A 121       2.366  38.033 -22.806  1.00  0.00           H  
ATOM    825  N   PRO A 122       4.581  39.504 -21.813  1.00  0.00           N  
ATOM    826  CA  PRO A 122       5.765  39.170 -21.030  1.00  0.00           C  
ATOM    827  C   PRO A 122       6.255  40.369 -20.206  1.00  0.00           C  
ATOM    828  O   PRO A 122       6.042  41.522 -20.583  1.00  0.00           O  
ATOM    829  CB  PRO A 122       6.793  38.731 -22.085  1.00  0.00           C  
ATOM    830  CEN PRO A 122       5.503  39.160 -23.242  1.00  0.00           X  
ATOM    831  N   GLY A 123       7.011  40.092 -19.141  1.00  0.00           N  
ATOM    832  CA  GLY A 123       7.665  41.140 -18.359  1.00  0.00           C  
ATOM    833  C   GLY A 123       7.268  41.219 -16.891  1.00  0.00           C  
ATOM    834  O   GLY A 123       6.299  41.884 -16.551  1.00  0.00           O  
ATOM    835  CEN GLY A 123       7.666  41.141 -18.359  1.00  0.00           X  
ATOM    836  H   GLY A 123       7.330  39.143 -19.020  1.00  0.00           H  
ATOM    837  N   THR A 124       8.117  40.684 -16.017  1.00  0.00           N  
ATOM    838  CA  THR A 124       7.891  40.714 -14.567  1.00  0.00           C  
ATOM    839  C   THR A 124       9.167  41.229 -13.899  1.00  0.00           C  
ATOM    840  O   THR A 124      10.191  40.557 -13.856  1.00  0.00           O  
ATOM    841  CB  THR A 124       7.526  39.330 -13.998  1.00  0.00           C  
ATOM    842  CEN THR A 124       7.177  38.862 -13.969  1.00  0.00           X  
ATOM    843  H   THR A 124       9.077  40.531 -16.299  1.00  0.00           H  
ATOM    844  N   SER A 125       9.122  42.478 -13.439  1.00  0.00           N  
ATOM    845  CA  SER A 125      10.239  43.177 -12.809  1.00  0.00           C  
ATOM    846  C   SER A 125       9.656  43.910 -11.608  1.00  0.00           C  
ATOM    847  O   SER A 125       8.594  44.513 -11.733  1.00  0.00           O  
ATOM    848  CB  SER A 125      10.915  44.133 -13.772  1.00  0.00           C  
ATOM    849  CEN SER A 125      10.971  44.485 -14.182  1.00  0.00           X  
ATOM    850  H   SER A 125       8.216  42.917 -13.351  1.00  0.00           H  
ATOM    851  N   THR A 126      10.305  43.821 -10.447  1.00  0.00           N  
ATOM    852  CA  THR A 126       9.876  44.528  -9.235  1.00  0.00           C  
ATOM    853  C   THR A 126      11.093  45.209  -8.630  1.00  0.00           C  
ATOM    854  O   THR A 126      12.056  44.559  -8.225  1.00  0.00           O  
ATOM    855  CB  THR A 126       9.237  43.586  -8.197  1.00  0.00           C  
ATOM    856  CEN THR A 126       8.825  43.207  -8.033  1.00  0.00           X  
ATOM    857  H   THR A 126      11.186  43.322 -10.411  1.00  0.00           H  
ATOM    858  N   GLU A 127      11.051  46.535  -8.649  1.00  0.00           N  
ATOM    859  CA  GLU A 127      12.078  47.461  -8.187  1.00  0.00           C  
ATOM    860  C   GLU A 127      12.017  47.636  -6.650  1.00  0.00           C  
ATOM    861  O   GLU A 127      10.923  47.829  -6.109  1.00  0.00           O  
ATOM    862  CB  GLU A 127      11.925  48.813  -8.888  1.00  0.00           C  
ATOM    863  CEN GLU A 127      12.387  49.901 -10.115  1.00  0.00           X  
ATOM    864  H   GLU A 127      10.198  46.967  -8.976  1.00  0.00           H  
ATOM    865  N   PRO A 128      13.146  47.563  -5.921  1.00  0.00           N  
ATOM    866  CA  PRO A 128      13.190  47.779  -4.476  1.00  0.00           C  
ATOM    867  C   PRO A 128      12.600  49.147  -4.097  1.00  0.00           C  
ATOM    868  O   PRO A 128      12.921  50.168  -4.705  1.00  0.00           O  
ATOM    869  CB  PRO A 128      14.685  47.674  -4.130  1.00  0.00           C  
ATOM    870  CEN PRO A 128      14.882  47.466  -5.892  1.00  0.00           X  
ATOM    871  N   SER A 129      11.754  49.185  -3.062  1.00  0.00           N  
ATOM    872  CA  SER A 129      11.133  50.416  -2.564  1.00  0.00           C  
ATOM    873  C   SER A 129      11.866  50.992  -1.341  1.00  0.00           C  
ATOM    874  O   SER A 129      12.262  50.270  -0.432  1.00  0.00           O  
ATOM    875  CB  SER A 129       9.679  50.153  -2.225  1.00  0.00           C  
ATOM    876  CEN SER A 129       9.238  49.887  -2.050  1.00  0.00           X  
ATOM    877  H   SER A 129      11.496  48.315  -2.620  1.00  0.00           H  
ATOM    878  N   GLU A 130      11.976  52.321  -1.351  1.00  0.00           N  
ATOM    879  CA  GLU A 130      12.433  53.192  -0.258  1.00  0.00           C  
ATOM    880  C   GLU A 130      13.777  52.895   0.448  1.00  0.00           C  
ATOM    881  O   GLU A 130      13.875  52.201   1.452  1.00  0.00           O  
ATOM    882  CB  GLU A 130      11.334  53.224   0.807  1.00  0.00           C  
ATOM    883  CEN GLU A 130       9.959  53.966   1.488  1.00  0.00           X  
ATOM    884  H   GLU A 130      11.313  52.768  -1.967  1.00  0.00           H  
ATOM    885  N   GLY A 131      14.811  53.603  -0.019  1.00  0.00           N  
ATOM    886  CA  GLY A 131      16.035  53.742   0.782  1.00  0.00           C  
ATOM    887  C   GLY A 131      16.690  52.458   1.289  1.00  0.00           C  
ATOM    888  O   GLY A 131      17.194  52.389   2.406  1.00  0.00           O  
ATOM    889  CEN GLY A 131      16.036  53.742   0.783  1.00  0.00           X  
ATOM    890  H   GLY A 131      14.535  54.467  -0.460  1.00  0.00           H  
ATOM    891  N   SER A 132      16.785  51.474   0.398  1.00  0.00           N  
ATOM    892  CA  SER A 132      17.365  50.150   0.630  1.00  0.00           C  
ATOM    893  C   SER A 132      18.899  50.153   0.559  1.00  0.00           C  
ATOM    894  O   SER A 132      19.474  50.896  -0.233  1.00  0.00           O  
ATOM    895  CB  SER A 132      16.798  49.164  -0.372  1.00  0.00           C  
ATOM    896  CEN SER A 132      16.606  48.973  -0.844  1.00  0.00           X  
ATOM    897  H   SER A 132      16.471  51.668  -0.542  1.00  0.00           H  
ATOM    898  N   ALA A 133      19.555  49.245   1.286  1.00  0.00           N  
ATOM    899  CA  ALA A 133      21.015  49.099   1.252  1.00  0.00           C  
ATOM    900  C   ALA A 133      21.462  47.687   1.677  1.00  0.00           C  
ATOM    901  O   ALA A 133      21.754  47.460   2.850  1.00  0.00           O  
ATOM    902  CB  ALA A 133      21.665  50.153   2.137  1.00  0.00           C  
ATOM    903  CEN ALA A 133      21.665  50.152   2.136  1.00  0.00           X  
ATOM    904  H   ALA A 133      19.023  48.532   1.762  1.00  0.00           H  
ATOM    905  N   PRO A 134      21.599  46.738   0.737  1.00  0.00           N  
ATOM    906  CA  PRO A 134      21.892  45.354   1.068  1.00  0.00           C  
ATOM    907  C   PRO A 134      23.386  45.231   1.389  1.00  0.00           C  
ATOM    908  O   PRO A 134      24.203  44.868   0.549  1.00  0.00           O  
ATOM    909  CB  PRO A 134      21.487  44.560  -0.186  1.00  0.00           C  
ATOM    910  CEN PRO A 134      21.085  46.170  -0.842  1.00  0.00           X  
ATOM    911  N   GLY A 135      23.746  45.567   2.626  1.00  0.00           N  
ATOM    912  CA  GLY A 135      25.125  45.492   3.086  1.00  0.00           C  
ATOM    913  C   GLY A 135      25.335  44.173   3.816  1.00  0.00           C  
ATOM    914  O   GLY A 135      24.412  43.699   4.469  1.00  0.00           O  
ATOM    915  CEN GLY A 135      25.125  45.492   3.087  1.00  0.00           X  
ATOM    916  H   GLY A 135      23.025  45.626   3.332  1.00  0.00           H  
ATOM    917  N   THR A 136      26.535  43.603   3.746  1.00  0.00           N  
ATOM    918  CA  THR A 136      26.860  42.364   4.464  1.00  0.00           C  
ATOM    919  C   THR A 136      28.188  42.543   5.181  1.00  0.00           C  
ATOM    920  O   THR A 136      29.252  42.569   4.563  1.00  0.00           O  
ATOM    921  CB  THR A 136      26.946  41.147   3.524  1.00  0.00           C  
ATOM    922  CEN THR A 136      26.708  40.777   3.139  1.00  0.00           X  
ATOM    923  H   THR A 136      27.304  44.123   3.346  1.00  0.00           H  
ATOM    924  N   SER A 137      28.074  42.719   6.491  1.00  0.00           N  
ATOM    925  CA  SER A 137      29.144  42.975   7.446  1.00  0.00           C  
ATOM    926  C   SER A 137      29.273  41.843   8.473  1.00  0.00           C  
ATOM    927  O   SER A 137      28.405  40.981   8.566  1.00  0.00           O  
ATOM    928  CB  SER A 137      28.901  44.299   8.145  1.00  0.00           C  
ATOM    929  CEN SER A 137      28.628  44.709   8.375  1.00  0.00           X  
ATOM    930  H   SER A 137      27.159  42.592   6.898  1.00  0.00           H  
ATOM    931  N   GLU A 138      30.318  41.966   9.301  1.00  0.00           N  
ATOM    932  CA  GLU A 138      30.623  41.173  10.510  1.00  0.00           C  
ATOM    933  C   GLU A 138      31.245  39.775  10.333  1.00  0.00           C  
ATOM    934  O   GLU A 138      30.876  38.778  10.942  1.00  0.00           O  
ATOM    935  CB  GLU A 138      29.338  41.024  11.328  1.00  0.00           C  
ATOM    936  CEN GLU A 138      28.325  41.547  12.594  1.00  0.00           X  
ATOM    937  H   GLU A 138      30.862  42.807   9.190  1.00  0.00           H  
ATOM    938  N   SER A 139      32.283  39.755   9.496  1.00  0.00           N  
ATOM    939  CA  SER A 139      33.160  38.599   9.256  1.00  0.00           C  
ATOM    940  C   SER A 139      33.035  37.373  10.183  1.00  0.00           C  
ATOM    941  O   SER A 139      33.615  37.343  11.265  1.00  0.00           O  
ATOM    942  CB  SER A 139      34.594  39.089   9.292  1.00  0.00           C  
ATOM    943  CEN SER A 139      35.030  39.373   9.451  1.00  0.00           X  
ATOM    944  H   SER A 139      32.849  40.588   9.557  1.00  0.00           H  
ATOM    945  N   ALA A 140      32.468  36.281   9.663  1.00  0.00           N  
ATOM    946  CA  ALA A 140      32.243  35.058  10.432  1.00  0.00           C  
ATOM    947  C   ALA A 140      32.806  33.854   9.658  1.00  0.00           C  
ATOM    948  O   ALA A 140      32.526  33.645   8.480  1.00  0.00           O  
ATOM    949  CB  ALA A 140      30.762  34.873  10.729  1.00  0.00           C  
ATOM    950  CEN ALA A 140      30.763  34.873  10.728  1.00  0.00           X  
ATOM    951  H   ALA A 140      32.416  36.199   8.660  1.00  0.00           H  
ATOM    952  N   THR A 141      33.682  33.138  10.351  1.00  0.00           N  
ATOM    953  CA  THR A 141      34.411  31.904  10.027  1.00  0.00           C  
ATOM    954  C   THR A 141      33.757  30.588  10.487  1.00  0.00           C  
ATOM    955  O   THR A 141      33.145  30.551  11.554  1.00  0.00           O  
ATOM    956  CB  THR A 141      35.830  31.958  10.622  1.00  0.00           C  
ATOM    957  CEN THR A 141      36.354  32.211  10.680  1.00  0.00           X  
ATOM    958  H   THR A 141      33.951  33.530  11.240  1.00  0.00           H  
ATOM    959  N   PRO A 142      33.911  29.499   9.702  1.00  0.00           N  
ATOM    960  CA  PRO A 142      33.429  28.157  10.031  1.00  0.00           C  
ATOM    961  C   PRO A 142      34.090  27.566  11.286  1.00  0.00           C  
ATOM    962  O   PRO A 142      35.272  27.787  11.544  1.00  0.00           O  
ATOM    963  CB  PRO A 142      33.761  27.339   8.772  1.00  0.00           C  
ATOM    964  CEN PRO A 142      34.506  28.861   8.212  1.00  0.00           X  
ATOM    965  N   GLU A 143      33.342  26.742  12.017  1.00  0.00           N  
ATOM    966  CA  GLU A 143      33.820  26.043  13.214  1.00  0.00           C  
ATOM    967  C   GLU A 143      34.402  24.678  12.828  1.00  0.00           C  
ATOM    968  O   GLU A 143      33.871  23.945  11.990  1.00  0.00           O  
ATOM    969  CB  GLU A 143      32.691  25.873  14.233  1.00  0.00           C  
ATOM    970  CEN GLU A 143      31.894  26.378  15.651  1.00  0.00           X  
ATOM    971  H   GLU A 143      32.449  26.447  11.649  1.00  0.00           H  
ATOM    972  N   SER A 144      35.551  24.395  13.426  1.00  0.00           N  
ATOM    973  CA  SER A 144      36.318  23.165  13.312  1.00  0.00           C  
ATOM    974  C   SER A 144      35.688  22.029  14.118  1.00  0.00           C  
ATOM    975  O   SER A 144      35.083  22.265  15.158  1.00  0.00           O  
ATOM    976  CB  SER A 144      37.746  23.406  13.764  1.00  0.00           C  
ATOM    977  CEN SER A 144      38.160  23.610  14.051  1.00  0.00           X  
ATOM    978  H   SER A 144      35.912  25.104  14.052  1.00  0.00           H  
ATOM    979  N   GLY A 145      35.916  20.785  13.699  1.00  0.00           N  
ATOM    980  CA  GLY A 145      35.457  19.599  14.414  1.00  0.00           C  
ATOM    981  C   GLY A 145      36.458  18.456  14.226  1.00  0.00           C  
ATOM    982  O   GLY A 145      36.825  18.185  13.082  1.00  0.00           O  
ATOM    983  CEN GLY A 145      35.457  19.598  14.414  1.00  0.00           X  
ATOM    984  H   GLY A 145      36.510  20.644  12.893  1.00  0.00           H  
ATOM    985  N   PRO A 146      36.920  17.780  15.295  1.00  0.00           N  
ATOM    986  CA  PRO A 146      37.929  16.733  15.186  1.00  0.00           C  
ATOM    987  C   PRO A 146      37.229  15.423  14.804  1.00  0.00           C  
ATOM    988  O   PRO A 146      37.109  14.498  15.604  1.00  0.00           O  
ATOM    989  CB  PRO A 146      38.585  16.674  16.575  1.00  0.00           C  
ATOM    990  CEN PRO A 146      37.409  17.956  16.975  1.00  0.00           X  
ATOM    991  N   GLY A 147      36.689  15.381  13.586  1.00  0.00           N  
ATOM    992  CA  GLY A 147      35.965  14.229  13.058  1.00  0.00           C  
ATOM    993  C   GLY A 147      36.919  13.049  12.882  1.00  0.00           C  
ATOM    994  O   GLY A 147      38.067  13.230  12.487  1.00  0.00           O  
ATOM    995  CEN GLY A 147      35.965  14.228  13.057  1.00  0.00           X  
ATOM    996  H   GLY A 147      36.906  16.134  12.951  1.00  0.00           H  
ATOM    997  N   SER A 148      36.431  11.862  13.220  1.00  0.00           N  
ATOM    998  CA  SER A 148      37.091  10.561  13.148  1.00  0.00           C  
ATOM    999  C   SER A 148      36.941   9.800  11.821  1.00  0.00           C  
ATOM   1000  O   SER A 148      35.899   9.851  11.170  1.00  0.00           O  
ATOM   1001  CB  SER A 148      36.577   9.697  14.283  1.00  0.00           C  
ATOM   1002  CEN SER A 148      36.227   9.482  14.640  1.00  0.00           X  
ATOM   1003  H   SER A 148      35.527  11.843  13.662  1.00  0.00           H  
ATOM   1004  N   GLU A 149      37.954   8.996  11.492  1.00  0.00           N  
ATOM   1005  CA  GLU A 149      37.966   8.076  10.347  1.00  0.00           C  
ATOM   1006  C   GLU A 149      37.490   6.666  10.791  1.00  0.00           C  
ATOM   1007  O   GLU A 149      37.472   6.407  11.998  1.00  0.00           O  
ATOM   1008  CB  GLU A 149      39.364   8.004   9.730  1.00  0.00           C  
ATOM   1009  CEN GLU A 149      40.475   8.482   8.529  1.00  0.00           X  
ATOM   1010  H   GLU A 149      38.661   8.830  12.195  1.00  0.00           H  
ATOM   1011  N   PRO A 150      37.127   5.728   9.888  1.00  0.00           N  
ATOM   1012  CA  PRO A 150      37.068   5.853   8.437  1.00  0.00           C  
ATOM   1013  C   PRO A 150      35.662   6.162   7.908  1.00  0.00           C  
ATOM   1014  O   PRO A 150      34.642   5.964   8.568  1.00  0.00           O  
ATOM   1015  CB  PRO A 150      37.577   4.489   7.943  1.00  0.00           C  
ATOM   1016  CEN PRO A 150      37.621   4.089   9.682  1.00  0.00           X  
ATOM   1017  N   ALA A 151      35.616   6.540   6.633  1.00  0.00           N  
ATOM   1018  CA  ALA A 151      34.370   6.842   5.957  1.00  0.00           C  
ATOM   1019  C   ALA A 151      33.674   5.517   5.614  1.00  0.00           C  
ATOM   1020  O   ALA A 151      33.475   5.188   4.443  1.00  0.00           O  
ATOM   1021  CB  ALA A 151      34.618   7.681   4.712  1.00  0.00           C  
ATOM   1022  CEN ALA A 151      34.617   7.681   4.712  1.00  0.00           X  
ATOM   1023  H   ALA A 151      36.428   6.383   6.054  1.00  0.00           H  
ATOM   1024  N   THR A 152      33.252   4.745   6.614  1.00  0.00           N  
ATOM   1025  CA  THR A 152      32.658   3.442   6.315  1.00  0.00           C  
ATOM   1026  C   THR A 152      31.198   3.718   5.984  1.00  0.00           C  
ATOM   1027  O   THR A 152      30.320   3.641   6.839  1.00  0.00           O  
ATOM   1028  CB  THR A 152      32.763   2.447   7.486  1.00  0.00           C  
ATOM   1029  CEN THR A 152      33.075   2.126   7.861  1.00  0.00           X  
ATOM   1030  H   THR A 152      33.104   5.152   7.527  1.00  0.00           H  
ATOM   1031  N   SER A 153      30.996   4.153   4.736  1.00  0.00           N  
ATOM   1032  CA  SER A 153      29.714   4.462   4.133  1.00  0.00           C  
ATOM   1033  C   SER A 153      28.991   3.147   3.910  1.00  0.00           C  
ATOM   1034  O   SER A 153      29.624   2.135   3.598  1.00  0.00           O  
ATOM   1035  CB  SER A 153      29.888   5.223   2.833  1.00  0.00           C  
ATOM   1036  CEN SER A 153      30.111   5.382   2.363  1.00  0.00           X  
ATOM   1037  H   SER A 153      31.795   4.130   4.121  1.00  0.00           H  
ATOM   1038  N   GLY A 154      27.678   3.159   4.121  1.00  0.00           N  
ATOM   1039  CA  GLY A 154      26.853   1.989   3.939  1.00  0.00           C  
ATOM   1040  C   GLY A 154      26.853   1.638   2.461  1.00  0.00           C  
ATOM   1041  O   GLY A 154      26.951   2.507   1.605  1.00  0.00           O  
ATOM   1042  CEN GLY A 154      26.853   1.989   3.939  1.00  0.00           X  
ATOM   1043  H   GLY A 154      27.213   4.050   4.248  1.00  0.00           H  
ATOM   1044  N   SER A 155      26.736   0.352   2.149  1.00  0.00           N  
ATOM   1045  CA  SER A 155      26.732  -0.058   0.754  1.00  0.00           C  
ATOM   1046  C   SER A 155      25.282   0.059   0.308  1.00  0.00           C  
ATOM   1047  O   SER A 155      24.614  -0.944   0.051  1.00  0.00           O  
ATOM   1048  CB  SER A 155      27.267  -1.466   0.579  1.00  0.00           C  
ATOM   1049  CEN SER A 155      27.374  -1.986   0.694  1.00  0.00           X  
ATOM   1050  H   SER A 155      26.352  -0.275   2.842  1.00  0.00           H  
ATOM   1051  N   GLU A 156      24.763   1.287   0.322  1.00  0.00           N  
ATOM   1052  CA  GLU A 156      23.397   1.574  -0.072  1.00  0.00           C  
ATOM   1053  C   GLU A 156      23.292   1.049  -1.495  1.00  0.00           C  
ATOM   1054  O   GLU A 156      24.297   0.993  -2.196  1.00  0.00           O  
ATOM   1055  CB  GLU A 156      23.071   3.067   0.009  1.00  0.00           C  
ATOM   1056  CEN GLU A 156      22.342   4.377   0.819  1.00  0.00           X  
ATOM   1057  H   GLU A 156      25.406   2.063   0.275  1.00  0.00           H  
ATOM   1058  N   THR A 157      22.134   0.518  -1.874  1.00  0.00           N  
ATOM   1059  CA  THR A 157      21.899   0.007  -3.225  1.00  0.00           C  
ATOM   1060  C   THR A 157      21.737   1.219  -4.146  1.00  0.00           C  
ATOM   1061  O   THR A 157      21.199   2.234  -3.687  1.00  0.00           O  
ATOM   1062  CB  THR A 157      20.652  -0.893  -3.311  1.00  0.00           C  
ATOM   1063  CEN THR A 157      20.352  -1.371  -3.160  1.00  0.00           X  
ATOM   1064  H   THR A 157      21.331   0.603  -1.270  1.00  0.00           H  
ATOM   1065  N   PRO A 158      22.260   1.176  -5.385  1.00  0.00           N  
ATOM   1066  CA  PRO A 158      22.107   2.283  -6.311  1.00  0.00           C  
ATOM   1067  C   PRO A 158      20.628   2.647  -6.415  1.00  0.00           C  
ATOM   1068  O   PRO A 158      19.772   1.776  -6.544  1.00  0.00           O  
ATOM   1069  CB  PRO A 158      22.683   1.759  -7.637  1.00  0.00           C  
ATOM   1070  CEN PRO A 158      22.933   0.253  -6.713  1.00  0.00           X  
ATOM   1071  N   GLY A 159      20.326   3.941  -6.372  1.00  0.00           N  
ATOM   1072  CA  GLY A 159      18.953   4.443  -6.368  1.00  0.00           C  
ATOM   1073  C   GLY A 159      18.194   4.459  -5.042  1.00  0.00           C  
ATOM   1074  O   GLY A 159      17.074   4.956  -5.042  1.00  0.00           O  
ATOM   1075  CEN GLY A 159      18.953   4.443  -6.368  1.00  0.00           X  
ATOM   1076  H   GLY A 159      21.059   4.600  -6.599  1.00  0.00           H  
ATOM   1077  N   MET A 160      18.759   4.004  -3.915  1.00  0.00           N  
ATOM   1078  CA  MET A 160      17.983   3.968  -2.660  1.00  0.00           C  
ATOM   1079  C   MET A 160      17.466   5.361  -2.277  1.00  0.00           C  
ATOM   1080  O   MET A 160      16.390   5.459  -1.715  1.00  0.00           O  
ATOM   1081  CB  MET A 160      18.836   3.396  -1.529  1.00  0.00           C  
ATOM   1082  CEN MET A 160      19.022   1.989  -0.498  1.00  0.00           X  
ATOM   1083  H   MET A 160      19.685   3.605  -3.959  1.00  0.00           H  
ATOM   1084  N   TYR A 161      18.179   6.429  -2.647  1.00  0.00           N  
ATOM   1085  CA  TYR A 161      17.770   7.806  -2.336  1.00  0.00           C  
ATOM   1086  C   TYR A 161      16.407   8.197  -2.926  1.00  0.00           C  
ATOM   1087  O   TYR A 161      15.555   8.678  -2.196  1.00  0.00           O  
ATOM   1088  CB  TYR A 161      18.838   8.785  -2.830  1.00  0.00           C  
ATOM   1089  CEN TYR A 161      20.199   9.711  -2.231  1.00  0.00           X  
ATOM   1090  H   TYR A 161      19.059   6.289  -3.122  1.00  0.00           H  
ATOM   1091  N   GLY A 162      16.201   8.003  -4.236  1.00  0.00           N  
ATOM   1092  CA  GLY A 162      14.941   8.356  -4.901  1.00  0.00           C  
ATOM   1093  C   GLY A 162      13.756   7.678  -4.224  1.00  0.00           C  
ATOM   1094  O   GLY A 162      12.881   8.365  -3.711  1.00  0.00           O  
ATOM   1095  CEN GLY A 162      14.941   8.357  -4.901  1.00  0.00           X  
ATOM   1096  H   GLY A 162      16.893   7.490  -4.762  1.00  0.00           H  
ATOM   1097  N   LYS A 163      13.837   6.346  -4.075  1.00  0.00           N  
ATOM   1098  CA  LYS A 163      12.755   5.516  -3.516  1.00  0.00           C  
ATOM   1099  C   LYS A 163      12.155   6.089  -2.228  1.00  0.00           C  
ATOM   1100  O   LYS A 163      10.955   6.049  -2.017  1.00  0.00           O  
ATOM   1101  CB  LYS A 163      13.265   4.098  -3.254  1.00  0.00           C  
ATOM   1102  CEN LYS A 163      13.356   2.068  -3.845  1.00  0.00           X  
ATOM   1103  H   LYS A 163      14.680   5.881  -4.378  1.00  0.00           H  
ATOM   1104  N   LEU A 164      13.017   6.575  -1.343  1.00  0.00           N  
ATOM   1105  CA  LEU A 164      12.644   7.191  -0.081  1.00  0.00           C  
ATOM   1106  C   LEU A 164      11.825   8.466  -0.257  1.00  0.00           C  
ATOM   1107  O   LEU A 164      10.824   8.634   0.426  1.00  0.00           O  
ATOM   1108  CB  LEU A 164      13.906   7.488   0.739  1.00  0.00           C  
ATOM   1109  CEN LEU A 164      14.553   6.790   1.951  1.00  0.00           X  
ATOM   1110  H   LEU A 164      13.997   6.528  -1.579  1.00  0.00           H  
ATOM   1111  N   ASN A 165      12.255   9.358  -1.155  1.00  0.00           N  
ATOM   1112  CA  ASN A 165      11.542  10.611  -1.384  1.00  0.00           C  
ATOM   1113  C   ASN A 165      10.171  10.328  -1.991  1.00  0.00           C  
ATOM   1114  O   ASN A 165       9.199  10.898  -1.512  1.00  0.00           O  
ATOM   1115  CB  ASN A 165      12.333  11.555  -2.272  1.00  0.00           C  
ATOM   1116  CEN ASN A 165      13.017  12.343  -2.162  1.00  0.00           X  
ATOM   1117  H   ASN A 165      12.971   9.089  -1.814  1.00  0.00           H  
ATOM   1118  N   ASP A 166      10.101   9.395  -2.945  1.00  0.00           N  
ATOM   1119  CA  ASP A 166       8.857   9.062  -3.646  1.00  0.00           C  
ATOM   1120  C   ASP A 166       7.833   8.462  -2.660  1.00  0.00           C  
ATOM   1121  O   ASP A 166       6.702   8.930  -2.568  1.00  0.00           O  
ATOM   1122  CB  ASP A 166       9.129   8.088  -4.795  1.00  0.00           C  
ATOM   1123  CEN ASP A 166       9.275   8.085  -5.803  1.00  0.00           X  
ATOM   1124  H   ASP A 166      10.954   8.974  -3.289  1.00  0.00           H  
ATOM   1125  N   LEU A 167       8.269   7.528  -1.804  1.00  0.00           N  
ATOM   1126  CA  LEU A 167       7.423   6.915  -0.780  1.00  0.00           C  
ATOM   1127  C   LEU A 167       6.914   7.913   0.277  1.00  0.00           C  
ATOM   1128  O   LEU A 167       5.744   7.883   0.664  1.00  0.00           O  
ATOM   1129  CB  LEU A 167       8.194   5.778  -0.098  1.00  0.00           C  
ATOM   1130  CEN LEU A 167       8.134   4.244  -0.235  1.00  0.00           X  
ATOM   1131  H   LEU A 167       9.190   7.145  -1.958  1.00  0.00           H  
ATOM   1132  N   LEU A 168       7.802   8.770   0.795  1.00  0.00           N  
ATOM   1133  CA  LEU A 168       7.437   9.783   1.784  1.00  0.00           C  
ATOM   1134  C   LEU A 168       6.385  10.748   1.217  1.00  0.00           C  
ATOM   1135  O   LEU A 168       5.409  11.056   1.900  1.00  0.00           O  
ATOM   1136  CB  LEU A 168       8.683  10.553   2.239  1.00  0.00           C  
ATOM   1137  CEN LEU A 168       9.533  10.501   3.523  1.00  0.00           X  
ATOM   1138  H   LEU A 168       8.747   8.740   0.440  1.00  0.00           H  
ATOM   1139  N   GLU A 169       6.584  11.209  -0.017  1.00  0.00           N  
ATOM   1140  CA  GLU A 169       5.690  12.135  -0.716  1.00  0.00           C  
ATOM   1141  C   GLU A 169       4.298  11.522  -0.908  1.00  0.00           C  
ATOM   1142  O   GLU A 169       3.301  12.187  -0.608  1.00  0.00           O  
ATOM   1143  CB  GLU A 169       6.283  12.530  -2.070  1.00  0.00           C  
ATOM   1144  CEN GLU A 169       7.141  13.638  -3.040  1.00  0.00           X  
ATOM   1145  H   GLU A 169       7.366  10.847  -0.547  1.00  0.00           H  
ATOM   1146  N   ASP A 170       4.224  10.250  -1.302  1.00  0.00           N  
ATOM   1147  CA  ASP A 170       2.959   9.543  -1.503  1.00  0.00           C  
ATOM   1148  C   ASP A 170       2.200   9.396  -0.176  1.00  0.00           C  
ATOM   1149  O   ASP A 170       1.013   9.720  -0.080  1.00  0.00           O  
ATOM   1150  CB  ASP A 170       3.206   8.167  -2.127  1.00  0.00           C  
ATOM   1151  CEN ASP A 170       3.197   7.704  -3.034  1.00  0.00           X  
ATOM   1152  H   ASP A 170       5.074   9.779  -1.580  1.00  0.00           H  
ATOM   1153  N   LEU A 171       2.890   9.034   0.908  1.00  0.00           N  
ATOM   1154  CA  LEU A 171       2.259   8.941   2.226  1.00  0.00           C  
ATOM   1155  C   LEU A 171       1.700  10.291   2.721  1.00  0.00           C  
ATOM   1156  O   LEU A 171       0.553  10.369   3.178  1.00  0.00           O  
ATOM   1157  CB  LEU A 171       3.267   8.383   3.239  1.00  0.00           C  
ATOM   1158  CEN LEU A 171       3.446   6.994   3.880  1.00  0.00           X  
ATOM   1159  H   LEU A 171       3.856   8.772   0.790  1.00  0.00           H  
ATOM   1160  N   GLN A 172       2.459  11.381   2.581  1.00  0.00           N  
ATOM   1161  CA  GLN A 172       1.991  12.721   2.952  1.00  0.00           C  
ATOM   1162  C   GLN A 172       0.751  13.158   2.161  1.00  0.00           C  
ATOM   1163  O   GLN A 172      -0.183  13.723   2.743  1.00  0.00           O  
ATOM   1164  CB  GLN A 172       3.112  13.743   2.746  1.00  0.00           C  
ATOM   1165  CEN GLN A 172       4.360  14.663   3.548  1.00  0.00           X  
ATOM   1166  H   GLN A 172       3.349  11.287   2.114  1.00  0.00           H  
ATOM   1167  N   GLU A 173       0.699  12.905   0.854  1.00  0.00           N  
ATOM   1168  CA  GLU A 173      -0.475  13.252   0.052  1.00  0.00           C  
ATOM   1169  C   GLU A 173      -1.713  12.449   0.499  1.00  0.00           C  
ATOM   1170  O   GLU A 173      -2.774  13.054   0.686  1.00  0.00           O  
ATOM   1171  CB  GLU A 173      -0.193  13.011  -1.433  1.00  0.00           C  
ATOM   1172  CEN GLU A 173       0.244  13.607  -2.968  1.00  0.00           X  
ATOM   1173  H   GLU A 173       1.486  12.465   0.399  1.00  0.00           H  
ATOM   1174  N   VAL A 174      -1.579  11.147   0.813  1.00  0.00           N  
ATOM   1175  CA  VAL A 174      -2.703  10.301   1.289  1.00  0.00           C  
ATOM   1176  C   VAL A 174      -3.244  10.822   2.627  1.00  0.00           C  
ATOM   1177  O   VAL A 174      -4.462  10.896   2.812  1.00  0.00           O  
ATOM   1178  CB  VAL A 174      -2.284   8.829   1.457  1.00  0.00           C  
ATOM   1179  CEN VAL A 174      -2.363   8.197   1.194  1.00  0.00           X  
ATOM   1180  H   VAL A 174      -0.663  10.735   0.720  1.00  0.00           H  
ATOM   1181  N   LEU A 175      -2.357  11.238   3.541  1.00  0.00           N  
ATOM   1182  CA  LEU A 175      -2.735  11.788   4.853  1.00  0.00           C  
ATOM   1183  C   LEU A 175      -3.483  13.116   4.722  1.00  0.00           C  
ATOM   1184  O   LEU A 175      -4.497  13.373   5.373  1.00  0.00           O  
ATOM   1185  CB  LEU A 175      -1.488  11.971   5.729  1.00  0.00           C  
ATOM   1186  CEN LEU A 175      -0.920  11.173   6.918  1.00  0.00           X  
ATOM   1187  H   LEU A 175      -1.376  11.151   3.320  1.00  0.00           H  
ATOM   1188  N   LYS A 176      -3.006  13.974   3.827  1.00  0.00           N  
ATOM   1189  CA  LYS A 176      -3.604  15.287   3.599  1.00  0.00           C  
ATOM   1190  C   LYS A 176      -5.018  15.176   3.024  1.00  0.00           C  
ATOM   1191  O   LYS A 176      -5.909  15.902   3.467  1.00  0.00           O  
ATOM   1192  CB  LYS A 176      -2.721  16.115   2.664  1.00  0.00           C  
ATOM   1193  CEN LYS A 176      -1.315  17.676   2.412  1.00  0.00           X  
ATOM   1194  H   LYS A 176      -2.164  13.713   3.331  1.00  0.00           H  
ATOM   1195  N   ASN A 177      -5.245  14.289   2.057  1.00  0.00           N  
ATOM   1196  CA  ASN A 177      -6.562  14.083   1.456  1.00  0.00           C  
ATOM   1197  C   ASN A 177      -7.545  13.429   2.431  1.00  0.00           C  
ATOM   1198  O   ASN A 177      -8.649  13.947   2.601  1.00  0.00           O  
ATOM   1199  CB  ASN A 177      -6.461  13.257   0.187  1.00  0.00           C  
ATOM   1200  CEN ASN A 177      -6.353  13.418  -0.844  1.00  0.00           X  
ATOM   1201  H   ASN A 177      -4.472  13.720   1.740  1.00  0.00           H  
ATOM   1202  N   LEU A 178      -7.129  12.384   3.146  1.00  0.00           N  
ATOM   1203  CA  LEU A 178      -7.975  11.705   4.132  1.00  0.00           C  
ATOM   1204  C   LEU A 178      -8.439  12.656   5.236  1.00  0.00           C  
ATOM   1205  O   LEU A 178      -9.641  12.763   5.491  1.00  0.00           O  
ATOM   1206  CB  LEU A 178      -7.222  10.516   4.741  1.00  0.00           C  
ATOM   1207  CEN LEU A 178      -7.319   8.994   4.521  1.00  0.00           X  
ATOM   1208  H   LEU A 178      -6.181  12.062   3.034  1.00  0.00           H  
ATOM   1209  N   HIS A 179      -7.513  13.423   5.808  1.00  0.00           N  
ATOM   1210  CA  HIS A 179      -7.832  14.469   6.774  1.00  0.00           C  
ATOM   1211  C   HIS A 179      -8.823  15.499   6.202  1.00  0.00           C  
ATOM   1212  O   HIS A 179      -9.944  15.636   6.695  1.00  0.00           O  
ATOM   1213  CB  HIS A 179      -6.551  15.173   7.236  1.00  0.00           C  
ATOM   1214  CEN HIS A 179      -5.616  15.084   8.307  1.00  0.00           X  
ATOM   1215  H   HIS A 179      -6.542  13.176   5.665  1.00  0.00           H  
ATOM   1216  N   LYS A 180      -8.458  16.205   5.116  1.00  0.00           N  
ATOM   1217  CA  LYS A 180      -9.292  17.278   4.530  1.00  0.00           C  
ATOM   1218  C   LYS A 180     -10.718  16.816   4.203  1.00  0.00           C  
ATOM   1219  O   LYS A 180     -11.648  17.619   4.294  1.00  0.00           O  
ATOM   1220  CB  LYS A 180      -8.631  17.828   3.265  1.00  0.00           C  
ATOM   1221  CEN LYS A 180      -7.522  19.366   2.325  1.00  0.00           X  
ATOM   1222  H   LYS A 180      -7.580  15.965   4.680  1.00  0.00           H  
ATOM   1223  N   ASN A 181     -10.901  15.548   3.826  1.00  0.00           N  
ATOM   1224  CA  ASN A 181     -12.206  14.978   3.488  1.00  0.00           C  
ATOM   1225  C   ASN A 181     -13.100  14.704   4.711  1.00  0.00           C  
ATOM   1226  O   ASN A 181     -14.316  14.903   4.631  1.00  0.00           O  
ATOM   1227  CB  ASN A 181     -12.036  13.704   2.682  1.00  0.00           C  
ATOM   1228  CEN ASN A 181     -11.970  13.419   1.674  1.00  0.00           X  
ATOM   1229  H   ASN A 181     -10.084  14.961   3.732  1.00  0.00           H  
ATOM   1230  N   ASP A 182     -12.531  14.316   5.861  1.00  0.00           N  
ATOM   1231  CA  ASP A 182     -13.270  13.930   7.069  1.00  0.00           C  
ATOM   1232  C   ASP A 182     -13.800  15.124   7.890  1.00  0.00           C  
ATOM   1233  O   ASP A 182     -13.337  15.434   8.993  1.00  0.00           O  
ATOM   1234  CB  ASP A 182     -12.382  13.054   7.955  1.00  0.00           C  
ATOM   1235  CEN ASP A 182     -12.196  12.072   8.153  1.00  0.00           X  
ATOM   1236  H   ASP A 182     -11.533  14.175   5.877  1.00  0.00           H  
ATOM   1237  N   ARG A 183     -14.833  15.806   7.383  1.00  0.00           N  
ATOM   1238  CA  ARG A 183     -15.427  16.957   8.087  1.00  0.00           C  
ATOM   1239  C   ARG A 183     -16.656  16.652   8.937  1.00  0.00           C  
ATOM   1240  O   ARG A 183     -17.082  17.557   9.644  1.00  0.00           O  
ATOM   1241  CB  ARG A 183     -15.735  18.090   7.119  1.00  0.00           C  
ATOM   1242  CEN ARG A 183     -15.483  20.175   5.799  1.00  0.00           X  
ATOM   1243  H   ARG A 183     -15.232  15.447   6.527  1.00  0.00           H  
ATOM   1244  N   SER A 184     -17.224  15.439   8.934  1.00  0.00           N  
ATOM   1245  CA  SER A 184     -18.481  15.216   9.686  1.00  0.00           C  
ATOM   1246  C   SER A 184     -18.763  13.822  10.278  1.00  0.00           C  
ATOM   1247  O   SER A 184     -19.884  13.598  10.723  1.00  0.00           O  
ATOM   1248  CB  SER A 184     -19.639  15.591   8.782  1.00  0.00           C  
ATOM   1249  CEN SER A 184     -19.934  15.639   8.327  1.00  0.00           X  
ATOM   1250  H   SER A 184     -16.838  14.710   8.351  1.00  0.00           H  
ATOM   1251  N   GLY A 185     -17.793  12.902  10.377  1.00  0.00           N  
ATOM   1252  CA  GLY A 185     -18.066  11.537  10.874  1.00  0.00           C  
ATOM   1253  C   GLY A 185     -16.881  10.832  11.536  1.00  0.00           C  
ATOM   1254  O   GLY A 185     -16.167  10.094  10.859  1.00  0.00           O  
ATOM   1255  CEN GLY A 185     -18.066  11.536  10.874  1.00  0.00           X  
ATOM   1256  H   GLY A 185     -16.871  13.101  10.018  1.00  0.00           H  
ATOM   1257  N   LYS A 186     -16.676  11.093  12.837  1.00  0.00           N  
ATOM   1258  CA  LYS A 186     -15.566  10.614  13.684  1.00  0.00           C  
ATOM   1259  C   LYS A 186     -15.161   9.148  13.515  1.00  0.00           C  
ATOM   1260  O   LYS A 186     -13.979   8.850  13.620  1.00  0.00           O  
ATOM   1261  CB  LYS A 186     -15.916  10.856  15.154  1.00  0.00           C  
ATOM   1262  CEN LYS A 186     -15.678  12.023  16.902  1.00  0.00           X  
ATOM   1263  H   LYS A 186     -17.261  11.812  13.238  1.00  0.00           H  
ATOM   1264  N   ASP A 187     -16.107   8.253  13.256  1.00  0.00           N  
ATOM   1265  CA  ASP A 187     -15.761   6.852  12.994  1.00  0.00           C  
ATOM   1266  C   ASP A 187     -14.810   6.712  11.794  1.00  0.00           C  
ATOM   1267  O   ASP A 187     -13.813   5.999  11.846  1.00  0.00           O  
ATOM   1268  CB  ASP A 187     -17.030   6.029  12.757  1.00  0.00           C  
ATOM   1269  CEN ASP A 187     -17.670   5.414  13.255  1.00  0.00           X  
ATOM   1270  H   ASP A 187     -17.055   8.463  13.531  1.00  0.00           H  
ATOM   1271  N   ASN A 188     -15.046   7.492  10.738  1.00  0.00           N  
ATOM   1272  CA  ASN A 188     -14.220   7.455   9.535  1.00  0.00           C  
ATOM   1273  C   ASN A 188     -12.810   8.020   9.745  1.00  0.00           C  
ATOM   1274  O   ASN A 188     -11.839   7.470   9.236  1.00  0.00           O  
ATOM   1275  CB  ASN A 188     -14.901   8.189   8.395  1.00  0.00           C  
ATOM   1276  CEN ASN A 188     -15.553   7.969   7.602  1.00  0.00           X  
ATOM   1277  H   ASN A 188     -15.870   8.075  10.759  1.00  0.00           H  
ATOM   1278  N   ILE A 189     -12.694   9.146  10.459  1.00  0.00           N  
ATOM   1279  CA  ILE A 189     -11.396   9.771  10.724  1.00  0.00           C  
ATOM   1280  C   ILE A 189     -10.505   8.805  11.499  1.00  0.00           C  
ATOM   1281  O   ILE A 189      -9.360   8.618  11.108  1.00  0.00           O  
ATOM   1282  CB  ILE A 189     -11.538  11.083  11.517  1.00  0.00           C  
ATOM   1283  CEN ILE A 189     -11.703  12.158  11.442  1.00  0.00           X  
ATOM   1284  H   ILE A 189     -13.524   9.529  10.894  1.00  0.00           H  
ATOM   1285  N   HIS A 190     -11.027   8.151  12.541  1.00  0.00           N  
ATOM   1286  CA  HIS A 190     -10.238   7.203  13.326  1.00  0.00           C  
ATOM   1287  C   HIS A 190      -9.774   6.009  12.478  1.00  0.00           C  
ATOM   1288  O   HIS A 190      -8.611   5.614  12.561  1.00  0.00           O  
ATOM   1289  CB  HIS A 190     -11.043   6.708  14.531  1.00  0.00           C  
ATOM   1290  CEN HIS A 190     -11.198   7.029  15.911  1.00  0.00           X  
ATOM   1291  H   HIS A 190     -11.996   8.285  12.788  1.00  0.00           H  
ATOM   1292  N   ASP A 191     -10.653   5.461  11.636  1.00  0.00           N  
ATOM   1293  CA  ASP A 191     -10.312   4.326  10.773  1.00  0.00           C  
ATOM   1294  C   ASP A 191      -9.213   4.690   9.770  1.00  0.00           C  
ATOM   1295  O   ASP A 191      -8.284   3.914   9.559  1.00  0.00           O  
ATOM   1296  CB  ASP A 191     -11.554   3.828  10.030  1.00  0.00           C  
ATOM   1297  CEN ASP A 191     -12.271   3.107  10.096  1.00  0.00           X  
ATOM   1298  H   ASP A 191     -11.611   5.777  11.649  1.00  0.00           H  
ATOM   1299  N   VAL A 192      -9.276   5.893   9.194  1.00  0.00           N  
ATOM   1300  CA  VAL A 192      -8.272   6.394   8.244  1.00  0.00           C  
ATOM   1301  C   VAL A 192      -6.909   6.589   8.915  1.00  0.00           C  
ATOM   1302  O   VAL A 192      -5.896   6.222   8.325  1.00  0.00           O  
ATOM   1303  CB  VAL A 192      -8.711   7.727   7.610  1.00  0.00           C  
ATOM   1304  CEN VAL A 192      -8.931   8.017   7.024  1.00  0.00           X  
ATOM   1305  H   VAL A 192     -10.042   6.502   9.454  1.00  0.00           H  
ATOM   1306  N   ASP A 193      -6.877   7.132  10.132  1.00  0.00           N  
ATOM   1307  CA  ASP A 193      -5.659   7.358  10.919  1.00  0.00           C  
ATOM   1308  C   ASP A 193      -4.951   6.032  11.218  1.00  0.00           C  
ATOM   1309  O   ASP A 193      -3.758   5.897  10.958  1.00  0.00           O  
ATOM   1310  CB  ASP A 193      -5.988   8.089  12.223  1.00  0.00           C  
ATOM   1311  CEN ASP A 193      -5.985   9.027  12.619  1.00  0.00           X  
ATOM   1312  H   ASP A 193      -7.750   7.426  10.541  1.00  0.00           H  
ATOM   1313  N   ASN A 194      -5.706   5.011  11.645  1.00  0.00           N  
ATOM   1314  CA  ASN A 194      -5.168   3.678  11.922  1.00  0.00           C  
ATOM   1315  C   ASN A 194      -4.595   3.021  10.657  1.00  0.00           C  
ATOM   1316  O   ASN A 194      -3.509   2.448  10.691  1.00  0.00           O  
ATOM   1317  CB  ASN A 194      -6.220   2.781  12.548  1.00  0.00           C  
ATOM   1318  CEN ASN A 194      -6.547   2.511  13.508  1.00  0.00           X  
ATOM   1319  H   ASN A 194      -6.691   5.178  11.793  1.00  0.00           H  
ATOM   1320  N   HIS A 195      -5.316   3.092   9.532  1.00  0.00           N  
ATOM   1321  CA  HIS A 195      -4.832   2.531   8.273  1.00  0.00           C  
ATOM   1322  C   HIS A 195      -3.534   3.202   7.815  1.00  0.00           C  
ATOM   1323  O   HIS A 195      -2.605   2.503   7.421  1.00  0.00           O  
ATOM   1324  CB  HIS A 195      -5.900   2.661   7.183  1.00  0.00           C  
ATOM   1325  CEN HIS A 195      -6.938   1.870   6.611  1.00  0.00           X  
ATOM   1326  H   HIS A 195      -6.228   3.525   9.559  1.00  0.00           H  
ATOM   1327  N   LEU A 196      -3.412   4.532   7.932  1.00  0.00           N  
ATOM   1328  CA  LEU A 196      -2.181   5.243   7.568  1.00  0.00           C  
ATOM   1329  C   LEU A 196      -0.995   4.820   8.437  1.00  0.00           C  
ATOM   1330  O   LEU A 196       0.086   4.605   7.899  1.00  0.00           O  
ATOM   1331  CB  LEU A 196      -2.399   6.758   7.674  1.00  0.00           C  
ATOM   1332  CEN LEU A 196      -2.619   7.859   6.620  1.00  0.00           X  
ATOM   1333  H   LEU A 196      -4.178   5.059   8.327  1.00  0.00           H  
ATOM   1334  N   GLN A 197      -1.180   4.688   9.752  1.00  0.00           N  
ATOM   1335  CA  GLN A 197      -0.096   4.263  10.647  1.00  0.00           C  
ATOM   1336  C   GLN A 197       0.410   2.866  10.274  1.00  0.00           C  
ATOM   1337  O   GLN A 197       1.619   2.679  10.147  1.00  0.00           O  
ATOM   1338  CB  GLN A 197      -0.568   4.270  12.103  1.00  0.00           C  
ATOM   1339  CEN GLN A 197      -0.541   5.168  13.600  1.00  0.00           X  
ATOM   1340  H   GLN A 197      -2.092   4.871  10.144  1.00  0.00           H  
ATOM   1341  N   ASN A 198      -0.493   1.924   9.993  1.00  0.00           N  
ATOM   1342  CA  ASN A 198      -0.111   0.566   9.597  1.00  0.00           C  
ATOM   1343  C   ASN A 198       0.672   0.554   8.270  1.00  0.00           C  
ATOM   1344  O   ASN A 198       1.686  -0.128   8.169  1.00  0.00           O  
ATOM   1345  CB  ASN A 198      -1.326  -0.337   9.497  1.00  0.00           C  
ATOM   1346  CEN ASN A 198      -1.864  -0.996  10.112  1.00  0.00           X  
ATOM   1347  H   ASN A 198      -1.472   2.141  10.120  1.00  0.00           H  
ATOM   1348  N   VAL A 199       0.261   1.363   7.283  1.00  0.00           N  
ATOM   1349  CA  VAL A 199       0.970   1.475   5.991  1.00  0.00           C  
ATOM   1350  C   VAL A 199       2.392   2.020   6.188  1.00  0.00           C  
ATOM   1351  O   VAL A 199       3.341   1.498   5.601  1.00  0.00           O  
ATOM   1352  CB  VAL A 199       0.215   2.386   5.005  1.00  0.00           C  
ATOM   1353  CEN VAL A 199      -0.154   2.388   4.423  1.00  0.00           X  
ATOM   1354  H   VAL A 199      -0.579   1.904   7.427  1.00  0.00           H  
ATOM   1355  N   ILE A 200       2.583   3.038   7.033  1.00  0.00           N  
ATOM   1356  CA  ILE A 200       3.917   3.607   7.304  1.00  0.00           C  
ATOM   1357  C   ILE A 200       4.844   2.556   7.922  1.00  0.00           C  
ATOM   1358  O   ILE A 200       5.996   2.430   7.494  1.00  0.00           O  
ATOM   1359  CB  ILE A 200       3.837   4.822   8.245  1.00  0.00           C  
ATOM   1360  CEN ILE A 200       3.688   5.901   8.299  1.00  0.00           X  
ATOM   1361  H   ILE A 200       1.785   3.403   7.529  1.00  0.00           H  
ATOM   1362  N   GLU A 201       4.363   1.813   8.917  1.00  0.00           N  
ATOM   1363  CA  GLU A 201       5.141   0.759   9.572  1.00  0.00           C  
ATOM   1364  C   GLU A 201       5.571  -0.322   8.570  1.00  0.00           C  
ATOM   1365  O   GLU A 201       6.736  -0.728   8.564  1.00  0.00           O  
ATOM   1366  CB  GLU A 201       4.335   0.131  10.711  1.00  0.00           C  
ATOM   1367  CEN GLU A 201       3.973   0.009  12.371  1.00  0.00           X  
ATOM   1368  H   GLU A 201       3.410   1.956   9.220  1.00  0.00           H  
ATOM   1369  N   ASP A 202       4.684  -0.719   7.658  1.00  0.00           N  
ATOM   1370  CA  ASP A 202       4.980  -1.718   6.632  1.00  0.00           C  
ATOM   1371  C   ASP A 202       6.057  -1.245   5.645  1.00  0.00           C  
ATOM   1372  O   ASP A 202       6.996  -1.998   5.337  1.00  0.00           O  
ATOM   1373  CB  ASP A 202       3.703  -2.084   5.872  1.00  0.00           C  
ATOM   1374  CEN ASP A 202       2.971  -2.792   5.863  1.00  0.00           X  
ATOM   1375  H   ASP A 202       3.734  -0.387   7.739  1.00  0.00           H  
ATOM   1376  N   ILE A 203       5.988   0.014   5.186  1.00  0.00           N  
ATOM   1377  CA  ILE A 203       6.986   0.585   4.266  1.00  0.00           C  
ATOM   1378  C   ILE A 203       8.348   0.578   4.946  1.00  0.00           C  
ATOM   1379  O   ILE A 203       9.330   0.143   4.341  1.00  0.00           O  
ATOM   1380  CB  ILE A 203       6.634   2.021   3.838  1.00  0.00           C  
ATOM   1381  CEN ILE A 203       6.083   2.629   3.119  1.00  0.00           X  
ATOM   1382  H   ILE A 203       5.259   0.607   5.553  1.00  0.00           H  
ATOM   1383  N   HIS A 204       8.426   1.004   6.202  1.00  0.00           N  
ATOM   1384  CA  HIS A 204       9.674   1.025   6.952  1.00  0.00           C  
ATOM   1385  C   HIS A 204      10.336  -0.349   7.080  1.00  0.00           C  
ATOM   1386  O   HIS A 204      11.523  -0.501   6.771  1.00  0.00           O  
ATOM   1387  CB  HIS A 204       9.433   1.608   8.348  1.00  0.00           C  
ATOM   1388  CEN HIS A 204       9.515   2.872   9.002  1.00  0.00           X  
ATOM   1389  H   HIS A 204       7.584   1.323   6.656  1.00  0.00           H  
ATOM   1390  N   ASP A 205       9.569  -1.374   7.429  1.00  0.00           N  
ATOM   1391  CA  ASP A 205      10.071  -2.739   7.551  1.00  0.00           C  
ATOM   1392  C   ASP A 205      10.574  -3.288   6.212  1.00  0.00           C  
ATOM   1393  O   ASP A 205      11.642  -3.916   6.145  1.00  0.00           O  
ATOM   1394  CB  ASP A 205       8.982  -3.653   8.115  1.00  0.00           C  
ATOM   1395  CEN ASP A 205       8.677  -4.056   9.000  1.00  0.00           X  
ATOM   1396  H   ASP A 205       8.609  -1.191   7.682  1.00  0.00           H  
ATOM   1397  N   PHE A 206       9.857  -3.019   5.117  1.00  0.00           N  
ATOM   1398  CA  PHE A 206      10.258  -3.480   3.791  1.00  0.00           C  
ATOM   1399  C   PHE A 206      11.601  -2.870   3.370  1.00  0.00           C  
ATOM   1400  O   PHE A 206      12.477  -3.594   2.877  1.00  0.00           O  
ATOM   1401  CB  PHE A 206       9.178  -3.141   2.762  1.00  0.00           C  
ATOM   1402  CEN PHE A 206       7.961  -3.859   2.035  1.00  0.00           X  
ATOM   1403  H   PHE A 206       9.035  -2.440   5.208  1.00  0.00           H  
ATOM   1404  N   MET A 207      11.805  -1.577   3.613  1.00  0.00           N  
ATOM   1405  CA  MET A 207      13.042  -0.856   3.294  1.00  0.00           C  
ATOM   1406  C   MET A 207      14.229  -1.416   4.077  1.00  0.00           C  
ATOM   1407  O   MET A 207      15.291  -1.669   3.500  1.00  0.00           O  
ATOM   1408  CB  MET A 207      12.876   0.634   3.585  1.00  0.00           C  
ATOM   1409  CEN MET A 207      12.729   2.199   2.806  1.00  0.00           X  
ATOM   1410  H   MET A 207      11.057  -1.062   4.053  1.00  0.00           H  
ATOM   1411  N   GLN A 208      14.052  -1.663   5.377  1.00  0.00           N  
ATOM   1412  CA  GLN A 208      15.110  -2.183   6.232  1.00  0.00           C  
ATOM   1413  C   GLN A 208      15.563  -3.574   5.765  1.00  0.00           C  
ATOM   1414  O   GLN A 208      16.766  -3.820   5.610  1.00  0.00           O  
ATOM   1415  CB  GLN A 208      14.635  -2.249   7.686  1.00  0.00           C  
ATOM   1416  CEN GLN A 208      14.689  -1.445   9.235  1.00  0.00           X  
ATOM   1417  H   GLN A 208      13.160  -1.435   5.791  1.00  0.00           H  
ATOM   1418  N   ALA A 209      14.617  -4.457   5.432  1.00  0.00           N  
ATOM   1419  CA  ALA A 209      14.911  -5.803   4.948  1.00  0.00           C  
ATOM   1420  C   ALA A 209      15.637  -5.797   3.590  1.00  0.00           C  
ATOM   1421  O   ALA A 209      16.596  -6.554   3.404  1.00  0.00           O  
ATOM   1422  CB  ALA A 209      13.624  -6.610   4.857  1.00  0.00           C  
ATOM   1423  CEN ALA A 209      13.625  -6.610   4.857  1.00  0.00           X  
ATOM   1424  H   ALA A 209      13.651  -4.189   5.550  1.00  0.00           H  
ATOM   1425  N   ALA A 210      15.232  -4.939   2.650  1.00  0.00           N  
ATOM   1426  CA  ALA A 210      15.858  -4.825   1.334  1.00  0.00           C  
ATOM   1427  C   ALA A 210      17.313  -4.334   1.440  1.00  0.00           C  
ATOM   1428  O   ALA A 210      18.202  -4.880   0.783  1.00  0.00           O  
ATOM   1429  CB  ALA A 210      15.044  -3.896   0.447  1.00  0.00           C  
ATOM   1430  CEN ALA A 210      15.044  -3.896   0.447  1.00  0.00           X  
ATOM   1431  H   ALA A 210      14.436  -4.353   2.850  1.00  0.00           H  
ATOM   1432  N   ALA A 211      17.581  -3.365   2.322  1.00  0.00           N  
ATOM   1433  CA  ALA A 211      18.918  -2.827   2.554  1.00  0.00           C  
ATOM   1434  C   ALA A 211      19.852  -3.859   3.207  1.00  0.00           C  
ATOM   1435  O   ALA A 211      20.996  -4.023   2.777  1.00  0.00           O  
ATOM   1436  CB  ALA A 211      18.830  -1.572   3.410  1.00  0.00           C  
ATOM   1437  CEN ALA A 211      18.831  -1.572   3.410  1.00  0.00           X  
ATOM   1438  H   ALA A 211      16.813  -2.972   2.844  1.00  0.00           H  
ATOM   1439  N   ALA A 212      19.371  -4.600   4.207  1.00  0.00           N  
ATOM   1440  CA  ALA A 212      20.182  -5.592   4.912  1.00  0.00           C  
ATOM   1441  C   ALA A 212      20.627  -6.721   3.973  1.00  0.00           C  
ATOM   1442  O   ALA A 212      21.804  -7.091   3.953  1.00  0.00           O  
ATOM   1443  CB  ALA A 212      19.412  -6.154   6.098  1.00  0.00           C  
ATOM   1444  CEN ALA A 212      19.412  -6.155   6.097  1.00  0.00           X  
ATOM   1445  H   ALA A 212      18.416  -4.466   4.502  1.00  0.00           H  
ATOM   1446  N   ALA A 213      19.725  -7.219   3.119  1.00  0.00           N  
ATOM   1447  CA  ALA A 213      20.060  -8.196   2.085  1.00  0.00           C  
ATOM   1448  C   ALA A 213      21.179  -7.708   1.154  1.00  0.00           C  
ATOM   1449  O   ALA A 213      22.163  -8.428   0.949  1.00  0.00           O  
ATOM   1450  CB  ALA A 213      18.816  -8.542   1.280  1.00  0.00           C  
ATOM   1451  CEN ALA A 213      18.817  -8.542   1.280  1.00  0.00           X  
ATOM   1452  H   ALA A 213      18.761  -6.930   3.211  1.00  0.00           H  
ATOM   1453  N   ALA A 214      21.069  -6.487   0.621  1.00  0.00           N  
ATOM   1454  CA  ALA A 214      22.051  -5.908  -0.294  1.00  0.00           C  
ATOM   1455  C   ALA A 214      23.429  -5.740   0.369  1.00  0.00           C  
ATOM   1456  O   ALA A 214      24.453  -6.021  -0.258  1.00  0.00           O  
ATOM   1457  CB  ALA A 214      21.547  -4.572  -0.820  1.00  0.00           C  
ATOM   1458  CEN ALA A 214      21.548  -4.573  -0.819  1.00  0.00           X  
ATOM   1459  H   ALA A 214      20.251  -5.938   0.848  1.00  0.00           H  
ATOM   1460  N   ASN A 215      23.467  -5.335   1.643  1.00  0.00           N  
ATOM   1461  CA  ASN A 215      24.718  -5.181   2.395  1.00  0.00           C  
ATOM   1462  C   ASN A 215      25.503  -6.493   2.555  1.00  0.00           C  
ATOM   1463  O   ASN A 215      26.688  -6.523   2.239  1.00  0.00           O  
ATOM   1464  CB  ASN A 215      24.453  -4.575   3.760  1.00  0.00           C  
ATOM   1465  CEN ASN A 215      24.414  -3.622   4.199  1.00  0.00           X  
ATOM   1466  H   ASN A 215      22.600  -5.082   2.092  1.00  0.00           H  
ATOM   1467  N   CYS A 216      24.860  -7.594   2.961  1.00  0.00           N  
ATOM   1468  CA  CYS A 216      25.517  -8.893   3.169  1.00  0.00           C  
ATOM   1469  C   CYS A 216      26.039  -9.586   1.891  1.00  0.00           C  
ATOM   1470  O   CYS A 216      27.089 -10.225   1.950  1.00  0.00           O  
ATOM   1471  CB  CYS A 216      24.382  -9.715   3.780  1.00  0.00           C  
ATOM   1472  CEN CYS A 216      24.244 -10.030   4.747  1.00  0.00           X  
ATOM   1473  H   CYS A 216      23.909  -7.489   3.285  1.00  0.00           H  
ATOM   1474  N   ARG A 217      25.349  -9.507   0.742  1.00  0.00           N  
ATOM   1475  CA  ARG A 217      25.799 -10.137  -0.522  1.00  0.00           C  
ATOM   1476  C   ARG A 217      27.211  -9.744  -0.983  1.00  0.00           C  
ATOM   1477  O   ARG A 217      27.924 -10.604  -1.507  1.00  0.00           O  
ATOM   1478  CB  ARG A 217      24.797  -9.897  -1.641  1.00  0.00           C  
ATOM   1479  CEN ARG A 217      22.900 -10.250  -3.200  1.00  0.00           X  
ATOM   1480  H   ARG A 217      24.526  -8.922   0.732  1.00  0.00           H  
ATOM   1481  N   LYS A 218      27.614  -8.483  -0.795  1.00  0.00           N  
ATOM   1482  CA  LYS A 218      28.960  -8.030  -1.190  1.00  0.00           C  
ATOM   1483  C   LYS A 218      29.925  -8.261  -0.031  1.00  0.00           C  
ATOM   1484  O   LYS A 218      31.058  -8.694  -0.321  1.00  0.00           O  
ATOM   1485  CB  LYS A 218      28.955  -6.555  -1.593  1.00  0.00           C  
ATOM   1486  CEN LYS A 218      29.030  -5.097  -3.124  1.00  0.00           X  
ATOM   1487  H   LYS A 218      27.202  -7.986  -0.018  1.00  0.00           H  
TER                                                                             
# All scores below are weighted scores, not raw scores.
#BEGIN_POSE_ENERGIES_TABLE ./minmover_pdb/pose_21.pdb
label vdw cenpack pair env cbeta hs_pair ss_pair sheet total
weights 1 0.5 1 1 0.25 1 1 1 NA
pose 7.3274 0.81774 -10.6705 3.3368 12.4939 0 0 0 13.3053
MET:NtermProteinFull_1 0 0.14255 -0.01221 -0.29185 0.04399 0 0 0 -0.11752
TYR_2 0 -0.12029 0.04282 0.85888 0.06894 0 0 0 0.85035
GLY_3 0 0.03702 0.0218 -0.09146 0.06857 0 0 0 0.03593
LYS_4 2.2843 0.18572 0.31801 1.09157 0.03614 0 0 0 3.91575
LEU_5 0 0.22624 -0.43699 -0.06582 0.04205 0 0 0 -0.23451
ASN_6 0 -0.03422 0.05332 -0.40966 0.06956 0 0 0 -0.32099
ASP_7 0 -0.41806 0.23063 -0.31759 0.03508 0 0 0 -0.46994
LEU_8 0 -0.17903 -0.29998 -0.52948 0.0331 0 0 0 -0.97539
LEU_9 0 0.08763 -0.2143 0.58995 0.06878 0 0 0 0.53206
GLU_10 0 0.0257 0.04389 -0.71584 0.06894 0 0 0 -0.5773
ASP_11 0.30213 0.47348 0.60395 0.46164 0.03624 0 0 0 1.87745
LEU_12 0 -0.28653 -0.5074 -0.06582 0.03721 0 0 0 -0.82253
GLN_13 0 -0.08286 0.0369 -0.59803 0.06897 0 0 0 -0.57502
GLU_14 0 0.08865 -0.42161 -0.60186 0.06884 0 0 0 -0.86598
VAL_15 0 -0.0541 -0.54343 -0.27892 0.03173 0 0 0 -0.84473
LEU_16 0 0.29778 -0.16693 0.4149 0.06928 0 0 0 0.61503
LYS_17 0 -0.02947 0.01784 -0.77863 0.06961 0 0 0 -0.72065
ASN_18 0 -0.22753 -0.24465 -0.13901 0.03519 0 0 0 -0.57599
LEU_19 0 0.29652 0.12802 -0.52948 0.03892 0 0 0 -0.06602
HIS_20 0 0.23239 0.00384 0.0215 0.06928 0 0 0 0.32701
LYS_21 0 -0.02714 -0.10835 -0.96458 0.07052 0 0 0 -1.02954
ASN_22 0 0.07453 -0.658 0.05572 0.03519 0 0 0 -0.49255
ASP_23 0 -0.12516 -0.23004 0.2122 0.04365 0 0 0 -0.09936
ARG_24 0 -0.0574 -0.0648 -0.7542 0.07149 0 0 0 -0.80489
SER_25 0 0.12604 -0.01912 -0.22078 0.07034 0 0 0 -0.04352
GLY_26 0 0.11205 -0.10355 -0.0429 0.04307 0 0 0 0.00867
LYS_27 0 0 0 -1.04927 0.07259 0 0 0 -0.97669
ASP_28 0 0.05597 -0.36141 -0.52292 0.06941 0 0 0 -0.75895
ASN_29 0 -0.08434 -0.64649 0.19574 0.03221 0 0 0 -0.50287
ILE_30 0 0.0463 0.26516 0.34575 0.06899 0 0 0 0.72621
HIS_D_31 0 -0.00728 -0.04913 0.06501 0.06947 0 0 0 0.07807
ASP_32 0.04478 0.42849 -0.55219 -0.03907 0.03975 0 0 0 -0.07824
VAL_33 0 0.60593 0.39904 -0.50425 0.03624 0 0 0 0.53697
ASP_34 0 0.07849 -0.20101 -0.37876 0.06896 0 0 0 -0.43233
ASN_35 0 -0.05999 -0.31122 -0.28327 0.06884 0 0 0 -0.58563
HIS_D_36 0 0.01121 0.25155 -0.10893 0.03721 0 0 0 0.19105
LEU_37 0 0.19834 -0.53309 -0.06582 0.03624 0 0 0 -0.36433
GLN_38 0 -0.04855 0.05672 -0.59803 0.06894 0 0 0 -0.52092
ASN_39 0 -0.08535 -0.22623 -0.24178 0.06919 0 0 0 -0.48417
VAL_40 0 -0.23267 -0.54115 -0.46599 0.03762 0 0 0 -1.20217
ILE_41 0 -0.07304 -0.36626 0.72502 0.06908 0 0 0 0.3548
GLU_42 0 -0.03434 -0.13126 -0.71584 0.06921 0 0 0 -0.81222
ASP_43 1.03207 0.57648 0.44413 0.08318 0.04365 0 0 0 2.17951
ILE_44 0 -0.05035 -0.45208 -0.41682 0.04512 0 0 0 -0.87413
HIS_D_45 0 -0.06063 0.19558 0.0215 0.0689 0 0 0 0.22535
ASP_46 0 -0.07417 -0.3452 -0.37876 0.06887 0 0 0 -0.72926
PHE_47 0 -0.09448 0.045 -0.38422 0.0371 0 0 0 -0.39658
MET_48 0 0.35633 -0.10109 0.06168 0.07014 0 0 0 0.38705
GLN_49 0 -0.06324 0.0018 -0.60368 0.0693 0 0 0 -0.59583
ALA_50 0 -0.06543 0.0709 0.07904 0.04375 0 0 0 0.12827
ALA_51 0 -0.0764 0.09876 -0.14527 0.03616 0 0 0 -0.08674
ALA_52 0 -0.00165 -0.00016 0.13638 0.03487 0 0 0 0.16945
ALA_53 0 -0.06273 0.05299 0.20553 0.0357 0 0 0 0.2315
ALA_54 0.00042 -0.19044 0.00492 0.07904 0.0486 0 0 0 -0.05746
ALA_55 0 -0.03844 -0.01364 -0.06885 0.03314 0 0 0 -0.08779
ASN_56 0 -0.09357 -0.00417 -0.36221 0.03547 0 0 0 -0.42447
CYS_57 0 0.04007 -0.08979 1.27167 0.04345 0 0 0 1.26539
ARG_58 0 -0.01213 -0.11194 -0.22643 0.06956 0 0 0 -0.28094
LYS_59 0 -0.02266 -0.01939 -0.96458 0.07212 0 0 0 -0.93451
GLY_60 0 0 0 0.60923 0.04883 0 0 0 0.65806
SER_61 0 -0.04533 0.02467 0.13063 0.04731 0 0 0 0.15728
PRO_62 0 -0.00486 -0.03422 0.043 0.03956 0 0 0 0.04349
GLY_63 0 0 0 0.60923 0.04646 0 0 0 0.6557
SER_64 0 0 0 0.13063 0.04957 0 0 0 0.1802
PRO_65 0 0 0 0.51404 0.06647 0 0 0 0.58051
ALA_66 0 0 0 0.77873 0.07582 0 0 0 0.85455
GLY_67 0 0 0 0.91259 0.04183 0 0 0 0.95441
SER_68 0 0 0 0.29023 0.04957 0 0 0 0.3398
PRO_69 0 0 0 0.2123 0.04957 0 0 0 0.26186
THR_70 0 0 0 0.48779 0.07511 0 0 0 0.5629
SER_71 0 0 0 0.13063 0.07347 0 0 0 0.2041
THR_72 0 0 0 0.48779 0.07499 0 0 0 0.56278
GLU_73 0 0 0 -1.01303 0.07573 0 0 0 -0.9373
GLU_74 0 0 0 -1.01303 0.07582 0 0 0 -0.93721
GLY_75 0 0 0 0.91259 0.04957 0 0 0 0.96215
THR_76 0 0 0 0.48779 0.04957 0 0 0 0.53736
SER_77 0 0 0 0.29023 0.07582 0 0 0 0.36605
GLU_78 0 0 0 -1.03403 0.07499 0 0 0 -0.95904
SER_79 0 0 0 0.13063 0.07573 0 0 0 0.20636
ALA_80 0 0 0 0.89846 0.07499 0 0 0 0.97344
THR_81 0 0 0 0.43096 0.07582 0 0 0 0.50678
PRO_82 0 0 0 0.2123 0.07582 0 0 0 0.28812
GLU_83 0 0 0 -1.03403 0.07347 0 0 0 -0.96056
SER_84 0 0 0 0.13063 0.07582 0 0 0 0.20645
GLY_85 0 0 0 0.91259 0.04957 0 0 0 0.96215
PRO_86 0 0 0 0.51404 0.04957 0 0 0 0.5636
GLY_87 0 0 0 0.91259 0.04957 0 0 0 0.96215
THR_88 0 0 0 0.48779 0.07582 0 0 0 0.56361
SER_89 0 0 0 0.13063 0.07499 0 0 0 0.20562
THR_90 0 0 0 0.43096 0.07499 0 0 0 0.50594
GLU_91 0 0 0 -1.03403 0.07582 0 0 0 -0.95821
PRO_92 0 0 0 0.2123 0.07582 0 0 0 0.28812
SER_93 0 0 0 0.13063 0.07499 0 0 0 0.20562
GLU_94 0 0 0 -1.03403 0.07508 0 0 0 -0.95895
GLY_95 0 0 0 0.91259 0.07582 0 0 0 0.98841
SER_96 0 0 0 0.29023 0.03961 0 0 0 0.32984
ALA_97 0 0 0 0.797 0.05269 0 0 0 0.84969
PRO_98 0 0 0 0.2123 0.04529 0 0 0 0.25758
GLY_99 0 0 0 0.91259 0.04957 0 0 0 0.96215
SER_100 0 0 0 0.13063 0.04957 0 0 0 0.1802
PRO_101 0 0 0 0.51404 0.07582 0 0 0 0.58986
ALA_102 0 0 0 0.89846 0.07582 0 0 0 0.97427
GLY_103 0 0 0 0.60923 0.04957 0 0 0 0.6588
SER_104 0 0 0 0.29023 0.04957 0 0 0 0.3398
PRO_105 0 0 0 0.2123 0.07582 0 0 0 0.28812
THR_106 0 0 0 0.43096 0.07573 0 0 0 0.50669
SER_107 0 0 0 0.29023 0.07499 0 0 0 0.36522
THR_108 0 0 0 0.48779 0.07347 0 0 0 0.56126
GLU_109 0 0 0 -1.01303 0.07573 0 0 0 -0.9373
GLU_110 0 0 0 -1.03403 0.07559 0 0 0 -0.95844
GLY_111 0 0 0 0.91259 0.05672 0 0 0 0.96931
THR_112 0 0 0 0.48779 0.07582 0 0 0 0.56361
SER_113 0 0 0 -0.0106 0.07347 0 0 0 0.06287
THR_114 0 0 0 0.43096 0.07499 0 0 0 0.50594
GLU_115 0 0 0 -1.03403 0.07562 0 0 0 -0.95841
PRO_116 0 0 0 0.2123 0.07551 0 0 0 0.28781
SER_117 0 0 0 0.29023 0.07499 0 0 0 0.36522
GLU_118 0 0 0 -1.03403 0.04957 0 0 0 -0.98446
GLY_119 0 0 0 0.91259 0.04957 0 0 0 0.96215
SER_120 0 0 0 0.29023 0.03671 0 0 0 0.32695
ALA_121 0 0 0 0.89846 0.04957 0 0 0 0.94802
PRO_122 0 0 0 0.2123 0.04183 0 0 0 0.25412
GLY_123 0 0 0 0.91259 0.04957 0 0 0 0.96215
THR_124 0 0 0 0.43096 0.07582 0 0 0 0.50678
SER_125 0 0 0 0.13063 0.07499 0 0 0 0.20562
THR_126 0 0 0 0.43096 0.07499 0 0 0 0.50594
GLU_127 0 0 0 -1.01303 0.07582 0 0 0 -0.93721
PRO_128 0 0 0 -0.05784 0.04731 0 0 0 -0.01054
SER_129 0 0 0 -0.0106 0.07582 0 0 0 0.06522
GLU_130 0 0 0 -0.93278 0.07582 0 0 0 -0.85696
GLY_131 0 0 0 0.60923 0.07582 0 0 0 0.68505
SER_132 0 0 0 -0.0106 0.0387 0 0 0 0.0281
ALA_133 0 0 0 0.797 0.04483 0 0 0 0.84183
PRO_134 0 0 0 0.043 0.04183 0 0 0 0.08483
GLY_135 0 0 0 0.91259 0.04183 0 0 0 0.95441
THR_136 0 0 0 0.48779 0.07508 0 0 0 0.56287
SER_137 0 0 0 0.29023 0.07544 0 0 0 0.36568
GLU_138 0 0 0 -1.01303 0.07582 0 0 0 -0.93721
SER_139 0 0 0 0.29023 0.07499 0 0 0 0.36522
ALA_140 0 0 0 0.89846 0.07347 0 0 0 0.97192
THR_141 0 0 0 0.43096 0.07582 0 0 0 0.50678
PRO_142 0 0 0 0.51404 0.07582 0 0 0 0.58986
GLU_143 0 0 0 -1.03403 0.07499 0 0 0 -0.95904
SER_144 0 0 0 -0.0106 0.07582 0 0 0 0.06522
GLY_145 0 0 0 0.91259 0.04183 0 0 0 0.95441
PRO_146 0 0 0 0.51404 0.04957 0 0 0 0.5636
GLY_147 0 0 0 0.91259 0.04183 0 0 0 0.95441
SER_148 0 0 0 0.29023 0.07508 0 0 0 0.36531
GLU_149 0 0 0 -1.03403 0.07582 0 0 0 -0.95821
PRO_150 0 0 0 0.51404 0.04957 0 0 0 0.5636
ALA_151 0 0 0 0.89846 0.07508 0 0 0 0.97353
THR_152 0 -0.01674 0.00288 0.43096 0.07356 0 0 0 0.49066
SER_153 0 -0.03292 0.02234 0.13063 0.04643 0 0 0 0.16647
GLY_154 0 -0.02067 -0.03063 0.0322 0.03918 0 0 0 0.02008
SER_155 0 -0.29575 -0.22959 -0.1806 0.03556 0 0 0 -0.67038
GLU_156 0 0.01597 0.12914 -0.37543 0.05149 0 0 0 -0.17884
THR_157 0 -0.05802 0.06933 0.07803 0.03563 0 0 0 0.12498
PRO_158 0.00042 -0.00832 -0.05592 -0.29053 0.0333 0 0 0 -0.32105
GLY_159 0 -0.13378 0.03091 -0.06259 0.03493 0 0 0 -0.13052
MET_160 0 0.12206 -0.11453 -0.13184 0.03561 0 0 0 -0.0887
TYR_161 0 -0.03669 0.00573 0.80588 0.0693 0 0 0 0.84422
GLY_162 0 0.10458 0.00479 -0.07814 0.03502 0 0 0 0.06625
LYS_163 0 -0.12167 0.85069 1.54999 0.03741 0 0 0 2.31643
LEU_164 0 -0.20287 -0.21068 0.24309 0.06919 0 0 0 -0.10128
ASN_165 0 -0.04637 0.05996 -0.40966 0.06956 0 0 0 -0.3265
ASP_166 0 -0.39944 0.23336 -0.37876 0.03008 0 0 0 -0.51476
LEU_167 0 -0.10979 -0.37584 -0.50394 0.03725 0 0 0 -0.95232
LEU_168 0 -0.02242 -0.02397 0.75945 0.06893 0 0 0 0.78199
GLU_169 0 -0.00712 -0.04205 -0.71584 0.06921 0 0 0 -0.6958
ASP_170 1.03207 0.62719 0.64316 0.46164 0.04453 0 0 0 2.8086
LEU_171 0 -0.36355 -0.56359 -0.06582 0.03721 0 0 0 -0.95574
GLN_172 0 -0.07605 0.04416 -0.59803 0.06921 0 0 0 -0.5607
GLU_173 0 -0.0624 -0.30747 -0.4886 0.06887 0 0 0 -0.7896
VAL_174 0 -0.02308 -0.39107 -0.41511 0.03591 0 0 0 -0.79334
LEU_175 0 0.1313 -0.17205 0.4149 0.06943 0 0 0 0.44358
LYS_176 0 -0.04093 -0.03417 -0.77863 0.0693 0 0 0 -0.78444
ASN_177 0 -0.24956 -0.39311 -0.13901 0.04303 0 0 0 -0.73865
LEU_178 0 -0.00448 -0.05965 -0.50394 0.03754 0 0 0 -0.53052
HIS_179 0 0.1645 -0.08902 -0.02241 0.06894 0 0 0 0.122
LYS_180 0 -0.01862 -0.15602 -0.96458 0.06956 0 0 0 -1.06966
ASN_181 0.04478 0.75877 -0.54827 0.26721 0.04317 0 0 0 0.56567
ASP_182 0 -0.20883 -0.19661 0.34071 0.03079 0 0 0 -0.03394
ARG_183 0 0.00018 -0.25436 -0.55583 0.07072 0 0 0 -0.7393
SER_184 0 0.12637 -0.02757 -0.21543 0.07081 0 0 0 -0.04582
GLY_185 0 0.08244 -0.07524 -0.07965 0.04331 0 0 0 -0.02914
LYS_186 0 0 0 -1.04927 0.07203 0 0 0 -0.97725
ASP_187 0 0.02647 -0.23894 -0.56986 0.06903 0 0 0 -0.7133
ASN_188 0 -0.04335 -0.49204 0.12528 0.02997 0 0 0 -0.38013
ILE_189 0 0.02803 0.28232 0.47679 0.06893 0 0 0 0.85606
HIS_D_190 0 -0.03747 -0.03807 0.06501 0.06947 0 0 0 0.05894
ASP_191 0 -0.02658 -0.49397 -0.03907 0.04293 0 0 0 -0.51669
VAL_192 0 0.47573 0.25068 -0.50425 0.03624 0 0 0 0.25841
ASP_193 0 0.11472 -0.2044 -0.37876 0.0688 0 0 0 -0.39965
ASN_194 0 -0.04906 -0.06678 -0.36221 0.06882 0 0 0 -0.40923
HIS_D_195 0 -0.07009 0.26295 -0.15819 0.03716 0 0 0 0.07184
LEU_196 0 -0.0661 -0.51819 -0.06582 0.0366 0 0 0 -0.61351
GLN_197 0 -0.05367 0.06661 -0.59803 0.06896 0 0 0 -0.51613
ASN_198 0 -0.00436 -0.35092 -0.24178 0.06908 0 0 0 -0.52798
VAL_199 0 -0.19288 -0.50829 -0.41511 0.03741 0 0 0 -1.07886
ILE_200 0 -0.18337 -0.29938 0.47679 0.06926 0 0 0 0.0633
GLU_201 0 -0.03838 -0.14567 -0.71584 0.06894 0 0 0 -0.83094
ASP_202 0.30213 0.36716 0.30838 0.08318 0.0359 0 0 0 1.09675
ILE_203 0 -0.21985 -0.26631 -0.49284 0.03683 0 0 0 -0.94216
HIS_D_204 0 -0.05474 0.28772 -0.06774 0.06884 0 0 0 0.23408
ASP_205 0 0.00287 -0.55472 -0.31759 0.06887 0 0 0 -0.80058
PHE_206 2.2843 -0.01721 0.05186 -0.4994 0.03103 0 0 0 1.85059
MET_207 0 -0.13124 0.02004 0.0106 0.04529 0 0 0 -0.05531
GLN_208 0 0.01937 -0.10756 -0.59803 0.06921 0 0 0 -0.61701
ALA_209 0 0.02334 0.19556 0.15304 0.03494 0 0 0 0.40687
ALA_210 0 0.11195 0.08964 -0.11236 0.03243 0 0 0 0.12166
ALA_211 0 0.08422 0.13373 0.03291 0.03236 0 0 0 0.28322
ALA_212 0 -0.09148 0.07446 0.28428 0.03045 0 0 0 0.29771
ALA_213 0 0.04486 0.00698 0.13638 0.04218 0 0 0 0.2304
ALA_214 0 0.18401 -0.02766 -0.06885 0.03003 0 0 0 0.11753
ASN_215 0 -0.17389 -0.29256 -0.28327 0.03293 0 0 0 -0.71679
CYS_216 0 -0.001 -0.00422 1.70525 0.07134 0 0 0 1.77137
ARG_217 0 -0.01321 -0.07488 -0.43267 0.06894 0 0 0 -0.45182
LYS:CtermProteinFull_218 0 -0.35041 -0.05165 -0.8715 0.04409 0 0 0 -1.22948
#END_POSE_ENERGIES_TABLE ./minmover_pdb/pose_21.pdb
