# Supplementary material for: Selection of a promiscuous minimalist cAMP phosphodiesterase from a library of de novo designed proteins
Source: Nat Chem. 2024 May 3;16(7):1200–8. doi: 10.1038/s41557-024-01490-4 (PMC11230910; doi:10.1038/s41557-024-01490-4)
Supplement: Supplementary file 3 — MD input files, scripts and final structures derived from MD, AlphaFold2, EMSfold and MultiSFold. [file 41557_2024_1490_MOESM3_ESM.zip › Computational_Data/4_MultiSFold/campase/pose_22.pdb]

ATOM      1  N   MET A   1      -5.685  -3.190  15.727  1.00  0.00           N  
ATOM      2  CA  MET A   1      -6.194  -2.453  14.552  1.00  0.00           C  
ATOM      3  C   MET A   1      -5.242  -1.342  14.148  1.00  0.00           C  
ATOM      4  O   MET A   1      -4.839  -1.359  13.005  1.00  0.00           O  
ATOM      5  CB  MET A   1      -7.577  -1.873  14.839  1.00  0.00           C  
ATOM      6  CEN MET A   1      -9.273  -2.040  14.422  1.00  0.00           X  
ATOM      7  H   MET A   1      -6.223  -3.221  16.569  1.00  0.00           H  
ATOM      8  N   TYR A   2      -4.794  -0.477  15.066  1.00  0.00           N  
ATOM      9  CA  TYR A   2      -3.916   0.651  14.716  1.00  0.00           C  
ATOM     10  C   TYR A   2      -2.546   0.277  14.107  1.00  0.00           C  
ATOM     11  O   TYR A   2      -2.302   0.650  12.975  1.00  0.00           O  
ATOM     12  CB  TYR A   2      -3.689   1.510  15.962  1.00  0.00           C  
ATOM     13  CEN TYR A   2      -4.292   2.969  16.722  1.00  0.00           X  
ATOM     14  H   TYR A   2      -5.228  -0.416  15.976  1.00  0.00           H  
ATOM     15  N   GLY A   3      -1.685  -0.475  14.814  1.00  0.00           N  
ATOM     16  CA  GLY A   3      -0.389  -0.931  14.271  1.00  0.00           C  
ATOM     17  C   GLY A   3      -0.511  -1.564  12.882  1.00  0.00           C  
ATOM     18  O   GLY A   3       0.051  -1.034  11.942  1.00  0.00           O  
ATOM     19  CEN GLY A   3      -0.389  -0.931  14.271  1.00  0.00           X  
ATOM     20  H   GLY A   3      -1.900  -0.695  15.776  1.00  0.00           H  
ATOM     21  N   LYS A   4      -1.375  -2.582  12.740  1.00  0.00           N  
ATOM     22  CA  LYS A   4      -1.643  -3.267  11.457  1.00  0.00           C  
ATOM     23  C   LYS A   4      -2.083  -2.329  10.332  1.00  0.00           C  
ATOM     24  O   LYS A   4      -1.712  -2.494   9.184  1.00  0.00           O  
ATOM     25  CB  LYS A   4      -2.707  -4.347  11.655  1.00  0.00           C  
ATOM     26  CEN LYS A   4      -3.188  -6.397  11.871  1.00  0.00           X  
ATOM     27  H   LYS A   4      -1.781  -2.982  13.575  1.00  0.00           H  
ATOM     28  N   LEU A   5      -2.933  -1.370  10.673  1.00  0.00           N  
ATOM     29  CA  LEU A   5      -3.310  -0.274   9.796  1.00  0.00           C  
ATOM     30  C   LEU A   5      -2.094   0.548   9.345  1.00  0.00           C  
ATOM     31  O   LEU A   5      -1.988   0.906   8.181  1.00  0.00           O  
ATOM     32  CB  LEU A   5      -4.332   0.626  10.503  1.00  0.00           C  
ATOM     33  CEN LEU A   5      -5.858   0.783  10.365  1.00  0.00           X  
ATOM     34  H   LEU A   5      -3.294  -1.376  11.618  1.00  0.00           H  
ATOM     35  N   ASN A   6      -1.189   0.843  10.278  1.00  0.00           N  
ATOM     36  CA  ASN A   6       0.048   1.544   9.970  1.00  0.00           C  
ATOM     37  C   ASN A   6       0.853   0.773   8.920  1.00  0.00           C  
ATOM     38  O   ASN A   6       1.212   1.364   7.914  1.00  0.00           O  
ATOM     39  CB  ASN A   6       0.881   1.776  11.217  1.00  0.00           C  
ATOM     40  CEN ASN A   6       1.011   2.522  11.943  1.00  0.00           X  
ATOM     41  H   ASN A   6      -1.259   0.407  11.185  1.00  0.00           H  
ATOM     42  N   ASP A   7       1.048  -0.535   9.122  1.00  0.00           N  
ATOM     43  CA  ASP A   7       1.865  -1.375   8.240  1.00  0.00           C  
ATOM     44  C   ASP A   7       1.262  -1.407   6.822  1.00  0.00           C  
ATOM     45  O   ASP A   7       1.938  -1.093   5.849  1.00  0.00           O  
ATOM     46  CB  ASP A   7       1.983  -2.794   8.803  1.00  0.00           C  
ATOM     47  CEN ASP A   7       2.622  -3.371   9.347  1.00  0.00           X  
ATOM     48  H   ASP A   7       0.687  -0.962   9.963  1.00  0.00           H  
ATOM     49  N   LEU A   8      -0.055  -1.629   6.716  1.00  0.00           N  
ATOM     50  CA  LEU A   8      -0.768  -1.636   5.441  1.00  0.00           C  
ATOM     51  C   LEU A   8      -0.694  -0.293   4.692  1.00  0.00           C  
ATOM     52  O   LEU A   8      -0.480  -0.253   3.481  1.00  0.00           O  
ATOM     53  CB  LEU A   8      -2.233  -2.024   5.679  1.00  0.00           C  
ATOM     54  CEN LEU A   8      -3.017  -3.332   5.458  1.00  0.00           X  
ATOM     55  H   LEU A   8      -0.549  -1.943   7.541  1.00  0.00           H  
ATOM     56  N   LEU A   9      -0.913   0.820   5.401  1.00  0.00           N  
ATOM     57  CA  LEU A   9      -0.771   2.153   4.818  1.00  0.00           C  
ATOM     58  C   LEU A   9       0.609   2.331   4.167  1.00  0.00           C  
ATOM     59  O   LEU A   9       0.695   2.857   3.060  1.00  0.00           O  
ATOM     60  CB  LEU A   9      -1.000   3.224   5.891  1.00  0.00           C  
ATOM     61  CEN LEU A   9      -2.186   4.159   6.200  1.00  0.00           X  
ATOM     62  H   LEU A   9      -1.125   0.726   6.384  1.00  0.00           H  
ATOM     63  N   GLU A  10       1.675   1.906   4.849  1.00  0.00           N  
ATOM     64  CA  GLU A  10       3.053   2.044   4.374  1.00  0.00           C  
ATOM     65  C   GLU A  10       3.269   1.279   3.068  1.00  0.00           C  
ATOM     66  O   GLU A  10       3.826   1.849   2.126  1.00  0.00           O  
ATOM     67  CB  GLU A  10       4.038   1.554   5.438  1.00  0.00           C  
ATOM     68  CEN GLU A  10       5.124   1.885   6.708  1.00  0.00           X  
ATOM     69  H   GLU A  10       1.529   1.370   5.692  1.00  0.00           H  
ATOM     70  N   ASP A  11       2.750   0.056   2.977  1.00  0.00           N  
ATOM     71  CA  ASP A  11       2.910  -0.802   1.806  1.00  0.00           C  
ATOM     72  C   ASP A  11       2.096  -0.266   0.622  1.00  0.00           C  
ATOM     73  O   ASP A  11       2.588  -0.132  -0.496  1.00  0.00           O  
ATOM     74  CB  ASP A  11       2.491  -2.238   2.132  1.00  0.00           C  
ATOM     75  CEN ASP A  11       2.898  -3.132   2.399  1.00  0.00           X  
ATOM     76  H   ASP A  11       2.311  -0.348   3.790  1.00  0.00           H  
ATOM     77  N   LEU A  12       0.869   0.196   0.858  1.00  0.00           N  
ATOM     78  CA  LEU A  12       0.036   0.777  -0.195  1.00  0.00           C  
ATOM     79  C   LEU A  12       0.661   2.041  -0.824  1.00  0.00           C  
ATOM     80  O   LEU A  12       0.758   2.168  -2.049  1.00  0.00           O  
ATOM     81  CB  LEU A  12      -1.353   1.098   0.370  1.00  0.00           C  
ATOM     82  CEN LEU A  12      -2.720   0.398   0.247  1.00  0.00           X  
ATOM     83  H   LEU A  12       0.487   0.070   1.785  1.00  0.00           H  
ATOM     84  N   GLN A  13       1.155   2.960   0.003  1.00  0.00           N  
ATOM     85  CA  GLN A  13       1.826   4.171  -0.471  1.00  0.00           C  
ATOM     86  C   GLN A  13       3.075   3.869  -1.303  1.00  0.00           C  
ATOM     87  O   GLN A  13       3.287   4.495  -2.347  1.00  0.00           O  
ATOM     88  CB  GLN A  13       2.210   5.057   0.717  1.00  0.00           C  
ATOM     89  CEN GLN A  13       1.749   6.458   1.651  1.00  0.00           X  
ATOM     90  H   GLN A  13       1.139   2.763   0.993  1.00  0.00           H  
ATOM     91  N   GLU A  14       3.929   2.955  -0.861  1.00  0.00           N  
ATOM     92  CA  GLU A  14       5.114   2.557  -1.610  1.00  0.00           C  
ATOM     93  C   GLU A  14       4.732   1.951  -2.975  1.00  0.00           C  
ATOM     94  O   GLU A  14       5.356   2.316  -3.979  1.00  0.00           O  
ATOM     95  CB  GLU A  14       5.943   1.560  -0.797  1.00  0.00           C  
ATOM     96  CEN GLU A  14       7.258   1.228   0.234  1.00  0.00           X  
ATOM     97  H   GLU A  14       3.732   2.467  -0.001  1.00  0.00           H  
ATOM     98  N   VAL A  15       3.638   1.177  -3.068  1.00  0.00           N  
ATOM     99  CA  VAL A  15       3.124   0.613  -4.338  1.00  0.00           C  
ATOM    100  C   VAL A  15       2.722   1.746  -5.287  1.00  0.00           C  
ATOM    101  O   VAL A  15       3.072   1.699  -6.467  1.00  0.00           O  
ATOM    102  CB  VAL A  15       1.913  -0.313  -4.114  1.00  0.00           C  
ATOM    103  CEN VAL A  15       1.706  -0.969  -4.134  1.00  0.00           X  
ATOM    104  H   VAL A  15       3.145   0.967  -2.210  1.00  0.00           H  
ATOM    105  N   LEU A  16       2.072   2.805  -4.781  1.00  0.00           N  
ATOM    106  CA  LEU A  16       1.695   3.981  -5.582  1.00  0.00           C  
ATOM    107  C   LEU A  16       2.914   4.735  -6.128  1.00  0.00           C  
ATOM    108  O   LEU A  16       2.956   5.119  -7.298  1.00  0.00           O  
ATOM    109  CB  LEU A  16       0.826   4.927  -4.743  1.00  0.00           C  
ATOM    110  CEN LEU A  16      -0.687   5.214  -4.723  1.00  0.00           X  
ATOM    111  H   LEU A  16       1.788   2.760  -3.812  1.00  0.00           H  
ATOM    112  N   LYS A  17       3.940   4.953  -5.296  1.00  0.00           N  
ATOM    113  CA  LYS A  17       5.167   5.640  -5.729  1.00  0.00           C  
ATOM    114  C   LYS A  17       5.883   4.864  -6.825  1.00  0.00           C  
ATOM    115  O   LYS A  17       6.367   5.477  -7.777  1.00  0.00           O  
ATOM    116  CB  LYS A  17       6.111   5.855  -4.545  1.00  0.00           C  
ATOM    117  CEN LYS A  17       6.947   7.169  -3.113  1.00  0.00           X  
ATOM    118  H   LYS A  17       3.858   4.608  -4.349  1.00  0.00           H  
ATOM    119  N   ASN A  18       5.962   3.542  -6.713  1.00  0.00           N  
ATOM    120  CA  ASN A  18       6.605   2.694  -7.712  1.00  0.00           C  
ATOM    121  C   ASN A  18       5.887   2.752  -9.066  1.00  0.00           C  
ATOM    122  O   ASN A  18       6.496   3.161 -10.055  1.00  0.00           O  
ATOM    123  CB  ASN A  18       6.697   1.258  -7.230  1.00  0.00           C  
ATOM    124  CEN ASN A  18       7.378   0.647  -6.716  1.00  0.00           X  
ATOM    125  H   ASN A  18       5.571   3.105  -5.890  1.00  0.00           H  
ATOM    126  N   LEU A  19       4.580   2.487  -9.106  1.00  0.00           N  
ATOM    127  CA  LEU A  19       3.779   2.528 -10.331  1.00  0.00           C  
ATOM    128  C   LEU A  19       3.889   3.896 -11.029  1.00  0.00           C  
ATOM    129  O   LEU A  19       4.214   3.970 -12.215  1.00  0.00           O  
ATOM    130  CB  LEU A  19       2.314   2.206 -10.011  1.00  0.00           C  
ATOM    131  CEN LEU A  19       1.451   0.947 -10.219  1.00  0.00           X  
ATOM    132  H   LEU A  19       4.113   2.226  -8.249  1.00  0.00           H  
ATOM    133  N   HIS A  20       3.747   4.993 -10.284  1.00  0.00           N  
ATOM    134  CA  HIS A  20       3.730   6.341 -10.856  1.00  0.00           C  
ATOM    135  C   HIS A  20       4.976   6.676 -11.685  1.00  0.00           C  
ATOM    136  O   HIS A  20       4.860   7.173 -12.808  1.00  0.00           O  
ATOM    137  CB  HIS A  20       3.567   7.379  -9.741  1.00  0.00           C  
ATOM    138  CEN HIS A  20       2.516   8.100  -9.104  1.00  0.00           X  
ATOM    139  H   HIS A  20       3.536   4.876  -9.302  1.00  0.00           H  
ATOM    140  N   LYS A  21       6.185   6.402 -11.171  1.00  0.00           N  
ATOM    141  CA  LYS A  21       7.429   6.954 -11.745  1.00  0.00           C  
ATOM    142  C   LYS A  21       7.332   7.052 -13.278  1.00  0.00           C  
ATOM    143  O   LYS A  21       7.795   8.043 -13.849  1.00  0.00           O  
ATOM    144  CB  LYS A  21       8.632   6.097 -11.348  1.00  0.00           C  
ATOM    145  CEN LYS A  21      10.354   5.842 -10.146  1.00  0.00           X  
ATOM    146  H   LYS A  21       6.237   5.737 -10.415  1.00  0.00           H  
ATOM    147  N   ASN A  22       6.685   6.081 -13.925  1.00  0.00           N  
ATOM    148  CA  ASN A  22       6.751   5.853 -15.375  1.00  0.00           C  
ATOM    149  C   ASN A  22       5.432   5.433 -16.010  1.00  0.00           C  
ATOM    150  O   ASN A  22       5.463   4.708 -17.008  1.00  0.00           O  
ATOM    151  CB  ASN A  22       7.814   4.822 -15.707  1.00  0.00           C  
ATOM    152  CEN ASN A  22       8.834   4.801 -15.951  1.00  0.00           X  
ATOM    153  H   ASN A  22       6.152   5.424 -13.374  1.00  0.00           H  
ATOM    154  N   ASP A  23       4.298   5.918 -15.497  1.00  0.00           N  
ATOM    155  CA  ASP A  23       2.970   5.525 -15.984  1.00  0.00           C  
ATOM    156  C   ASP A  23       2.880   5.567 -17.525  1.00  0.00           C  
ATOM    157  O   ASP A  23       2.382   4.639 -18.168  1.00  0.00           O  
ATOM    158  CB  ASP A  23       1.897   6.428 -15.372  1.00  0.00           C  
ATOM    159  CEN ASP A  23       1.230   6.444 -14.602  1.00  0.00           X  
ATOM    160  H   ASP A  23       4.351   6.506 -14.677  1.00  0.00           H  
ATOM    161  N   ARG A  24       3.458   6.605 -18.155  1.00  0.00           N  
ATOM    162  CA  ARG A  24       3.383   6.815 -19.609  1.00  0.00           C  
ATOM    163  C   ARG A  24       4.000   5.724 -20.481  1.00  0.00           C  
ATOM    164  O   ARG A  24       3.666   5.716 -21.665  1.00  0.00           O  
ATOM    165  CB  ARG A  24       3.961   8.170 -19.989  1.00  0.00           C  
ATOM    166  CEN ARG A  24       4.099  10.585 -20.539  1.00  0.00           X  
ATOM    167  H   ARG A  24       3.977   7.257 -17.583  1.00  0.00           H  
ATOM    168  N   SER A  25       4.885   4.853 -19.981  1.00  0.00           N  
ATOM    169  CA  SER A  25       5.547   3.851 -20.845  1.00  0.00           C  
ATOM    170  C   SER A  25       4.698   2.677 -21.336  1.00  0.00           C  
ATOM    171  O   SER A  25       5.091   2.083 -22.329  1.00  0.00           O  
ATOM    172  CB  SER A  25       6.754   3.301 -20.110  1.00  0.00           C  
ATOM    173  CEN SER A  25       7.059   3.123 -19.697  1.00  0.00           X  
ATOM    174  H   SER A  25       5.226   4.990 -19.042  1.00  0.00           H  
ATOM    175  N   GLY A  26       3.530   2.389 -20.752  1.00  0.00           N  
ATOM    176  CA  GLY A  26       2.755   1.181 -21.072  1.00  0.00           C  
ATOM    177  C   GLY A  26       3.434  -0.148 -20.700  1.00  0.00           C  
ATOM    178  O   GLY A  26       4.192  -0.225 -19.748  1.00  0.00           O  
ATOM    179  CEN GLY A  26       2.755   1.181 -21.072  1.00  0.00           X  
ATOM    180  H   GLY A  26       3.167   3.031 -20.062  1.00  0.00           H  
ATOM    181  N   LYS A  27       3.178  -1.174 -21.523  1.00  0.00           N  
ATOM    182  CA  LYS A  27       3.620  -2.587 -21.481  1.00  0.00           C  
ATOM    183  C   LYS A  27       3.948  -3.240 -20.130  1.00  0.00           C  
ATOM    184  O   LYS A  27       3.008  -3.653 -19.461  1.00  0.00           O  
ATOM    185  CB  LYS A  27       4.850  -2.730 -22.379  1.00  0.00           C  
ATOM    186  CEN LYS A  27       5.675  -3.314 -24.238  1.00  0.00           X  
ATOM    187  H   LYS A  27       2.628  -0.935 -22.337  1.00  0.00           H  
ATOM    188  N   ASP A  28       5.199  -3.292 -19.691  1.00  0.00           N  
ATOM    189  CA  ASP A  28       5.521  -3.851 -18.372  1.00  0.00           C  
ATOM    190  C   ASP A  28       4.689  -3.240 -17.238  1.00  0.00           C  
ATOM    191  O   ASP A  28       4.332  -3.953 -16.304  1.00  0.00           O  
ATOM    192  CB  ASP A  28       7.011  -3.662 -18.074  1.00  0.00           C  
ATOM    193  CEN ASP A  28       7.892  -4.171 -18.127  1.00  0.00           X  
ATOM    194  H   ASP A  28       5.946  -3.184 -20.360  1.00  0.00           H  
ATOM    195  N   ASN A  29       4.273  -1.970 -17.337  1.00  0.00           N  
ATOM    196  CA  ASN A  29       3.471  -1.358 -16.270  1.00  0.00           C  
ATOM    197  C   ASN A  29       2.203  -2.161 -15.913  1.00  0.00           C  
ATOM    198  O   ASN A  29       1.648  -1.946 -14.837  1.00  0.00           O  
ATOM    199  CB  ASN A  29       3.090   0.065 -16.637  1.00  0.00           C  
ATOM    200  CEN ASN A  29       3.472   1.034 -16.509  1.00  0.00           X  
ATOM    201  H   ASN A  29       4.553  -1.418 -18.136  1.00  0.00           H  
ATOM    202  N   ILE A  30       1.703  -3.077 -16.764  1.00  0.00           N  
ATOM    203  CA  ILE A  30       0.515  -3.887 -16.416  1.00  0.00           C  
ATOM    204  C   ILE A  30       0.885  -4.928 -15.358  1.00  0.00           C  
ATOM    205  O   ILE A  30       0.112  -5.140 -14.432  1.00  0.00           O  
ATOM    206  CB  ILE A  30      -0.079  -4.602 -17.644  1.00  0.00           C  
ATOM    207  CEN ILE A  30      -0.766  -4.508 -18.485  1.00  0.00           X  
ATOM    208  H   ILE A  30       2.245  -3.326 -17.579  1.00  0.00           H  
ATOM    209  N   HIS A  31       2.088  -5.505 -15.438  1.00  0.00           N  
ATOM    210  CA  HIS A  31       2.538  -6.534 -14.497  1.00  0.00           C  
ATOM    211  C   HIS A  31       2.743  -5.988 -13.079  1.00  0.00           C  
ATOM    212  O   HIS A  31       2.356  -6.642 -12.118  1.00  0.00           O  
ATOM    213  CB  HIS A  31       3.837  -7.176 -14.995  1.00  0.00           C  
ATOM    214  CEN HIS A  31       4.239  -8.317 -15.747  1.00  0.00           X  
ATOM    215  H   HIS A  31       2.732  -5.202 -16.157  1.00  0.00           H  
ATOM    216  N   ASP A  32       3.294  -4.778 -12.950  1.00  0.00           N  
ATOM    217  CA  ASP A  32       3.528  -4.163 -11.638  1.00  0.00           C  
ATOM    218  C   ASP A  32       2.214  -3.915 -10.888  1.00  0.00           C  
ATOM    219  O   ASP A  32       2.067  -4.335  -9.744  1.00  0.00           O  
ATOM    220  CB  ASP A  32       4.297  -2.849 -11.794  1.00  0.00           C  
ATOM    221  CEN ASP A  32       5.247  -2.484 -11.740  1.00  0.00           X  
ATOM    222  H   ASP A  32       3.633  -4.303 -13.771  1.00  0.00           H  
ATOM    223  N   VAL A  33       1.243  -3.267 -11.543  1.00  0.00           N  
ATOM    224  CA  VAL A  33      -0.090  -3.021 -10.971  1.00  0.00           C  
ATOM    225  C   VAL A  33      -0.799  -4.339 -10.678  1.00  0.00           C  
ATOM    226  O   VAL A  33      -1.461  -4.432  -9.650  1.00  0.00           O  
ATOM    227  CB  VAL A  33      -0.970  -2.174 -11.910  1.00  0.00           C  
ATOM    228  CEN VAL A  33      -1.259  -1.554 -11.989  1.00  0.00           X  
ATOM    229  H   VAL A  33       1.423  -2.992 -12.499  1.00  0.00           H  
ATOM    230  N   ASP A  34      -0.637  -5.351 -11.529  1.00  0.00           N  
ATOM    231  CA  ASP A  34      -1.237  -6.675 -11.343  1.00  0.00           C  
ATOM    232  C   ASP A  34      -0.750  -7.336 -10.048  1.00  0.00           C  
ATOM    233  O   ASP A  34      -1.555  -7.850  -9.273  1.00  0.00           O  
ATOM    234  CB  ASP A  34      -0.925  -7.575 -12.541  1.00  0.00           C  
ATOM    235  CEN ASP A  34      -1.345  -7.897 -13.411  1.00  0.00           X  
ATOM    236  H   ASP A  34      -0.097  -5.202 -12.368  1.00  0.00           H  
ATOM    237  N   ASN A  35       0.543  -7.222  -9.734  1.00  0.00           N  
ATOM    238  CA  ASN A  35       1.111  -7.729  -8.485  1.00  0.00           C  
ATOM    239  C   ASN A  35       0.674  -6.894  -7.271  1.00  0.00           C  
ATOM    240  O   ASN A  35       0.360  -7.429  -6.212  1.00  0.00           O  
ATOM    241  CB  ASN A  35       2.626  -7.789  -8.560  1.00  0.00           C  
ATOM    242  CEN ASN A  35       3.369  -8.482  -8.824  1.00  0.00           X  
ATOM    243  H   ASN A  35       1.166  -6.802 -10.410  1.00  0.00           H  
ATOM    244  N   HIS A  36       0.630  -5.571  -7.424  1.00  0.00           N  
ATOM    245  CA  HIS A  36       0.308  -4.694  -6.308  1.00  0.00           C  
ATOM    246  C   HIS A  36      -1.116  -4.916  -5.788  1.00  0.00           C  
ATOM    247  O   HIS A  36      -1.315  -5.024  -4.581  1.00  0.00           O  
ATOM    248  CB  HIS A  36       0.491  -3.229  -6.716  1.00  0.00           C  
ATOM    249  CEN HIS A  36       1.497  -2.222  -6.642  1.00  0.00           X  
ATOM    250  H   HIS A  36       0.810  -5.165  -8.332  1.00  0.00           H  
ATOM    251  N   LEU A  37      -2.091  -5.063  -6.686  1.00  0.00           N  
ATOM    252  CA  LEU A  37      -3.477  -5.320  -6.322  1.00  0.00           C  
ATOM    253  C   LEU A  37      -3.614  -6.646  -5.564  1.00  0.00           C  
ATOM    254  O   LEU A  37      -4.262  -6.661  -4.524  1.00  0.00           O  
ATOM    255  CB  LEU A  37      -4.358  -5.324  -7.578  1.00  0.00           C  
ATOM    256  CEN LEU A  37      -5.345  -4.298  -8.165  1.00  0.00           X  
ATOM    257  H   LEU A  37      -1.862  -5.019  -7.669  1.00  0.00           H  
ATOM    258  N   GLN A  38      -2.957  -7.721  -6.014  1.00  0.00           N  
ATOM    259  CA  GLN A  38      -3.019  -9.037  -5.360  1.00  0.00           C  
ATOM    260  C   GLN A  38      -2.443  -8.999  -3.939  1.00  0.00           C  
ATOM    261  O   GLN A  38      -3.064  -9.536  -3.026  1.00  0.00           O  
ATOM    262  CB  GLN A  38      -2.264 -10.079  -6.189  1.00  0.00           C  
ATOM    263  CEN GLN A  38      -2.444 -11.380  -7.339  1.00  0.00           X  
ATOM    264  H   GLN A  38      -2.382  -7.618  -6.839  1.00  0.00           H  
ATOM    265  N   ASN A  39      -1.326  -8.293  -3.726  1.00  0.00           N  
ATOM    266  CA  ASN A  39      -0.717  -8.179  -2.395  1.00  0.00           C  
ATOM    267  C   ASN A  39      -1.598  -7.363  -1.430  1.00  0.00           C  
ATOM    268  O   ASN A  39      -1.823  -7.784  -0.301  1.00  0.00           O  
ATOM    269  CB  ASN A  39       0.671  -7.570  -2.478  1.00  0.00           C  
ATOM    270  CEN ASN A  39       1.664  -7.897  -2.567  1.00  0.00           X  
ATOM    271  H   ASN A  39      -0.852  -7.882  -4.519  1.00  0.00           H  
ATOM    272  N   VAL A  40      -2.170  -6.243  -1.893  1.00  0.00           N  
ATOM    273  CA  VAL A  40      -3.079  -5.401  -1.094  1.00  0.00           C  
ATOM    274  C   VAL A  40      -4.322  -6.192  -0.658  1.00  0.00           C  
ATOM    275  O   VAL A  40      -4.734  -6.097   0.499  1.00  0.00           O  
ATOM    276  CB  VAL A  40      -3.526  -4.150  -1.873  1.00  0.00           C  
ATOM    277  CEN VAL A  40      -3.459  -3.465  -1.909  1.00  0.00           X  
ATOM    278  H   VAL A  40      -1.955  -5.961  -2.841  1.00  0.00           H  
ATOM    279  N   ILE A  41      -4.928  -6.983  -1.556  1.00  0.00           N  
ATOM    280  CA  ILE A  41      -6.111  -7.799  -1.223  1.00  0.00           C  
ATOM    281  C   ILE A  41      -5.752  -8.858  -0.180  1.00  0.00           C  
ATOM    282  O   ILE A  41      -6.475  -9.009   0.808  1.00  0.00           O  
ATOM    283  CB  ILE A  41      -6.699  -8.493  -2.465  1.00  0.00           C  
ATOM    284  CEN ILE A  41      -7.381  -8.385  -3.309  1.00  0.00           X  
ATOM    285  H   ILE A  41      -4.523  -7.058  -2.477  1.00  0.00           H  
ATOM    286  N   GLU A  42      -4.659  -9.591  -0.398  1.00  0.00           N  
ATOM    287  CA  GLU A  42      -4.205 -10.654   0.501  1.00  0.00           C  
ATOM    288  C   GLU A  42      -3.949 -10.113   1.913  1.00  0.00           C  
ATOM    289  O   GLU A  42      -4.274 -10.781   2.895  1.00  0.00           O  
ATOM    290  CB  GLU A  42      -2.939 -11.314  -0.048  1.00  0.00           C  
ATOM    291  CEN GLU A  42      -2.185 -12.588  -0.893  1.00  0.00           X  
ATOM    292  H   GLU A  42      -4.095  -9.392  -1.212  1.00  0.00           H  
ATOM    293  N   ASP A  43      -3.483  -8.870   2.031  1.00  0.00           N  
ATOM    294  CA  ASP A  43      -3.264  -8.215   3.318  1.00  0.00           C  
ATOM    295  C   ASP A  43      -4.570  -7.799   4.000  1.00  0.00           C  
ATOM    296  O   ASP A  43      -4.775  -8.092   5.184  1.00  0.00           O  
ATOM    297  CB  ASP A  43      -2.362  -6.992   3.136  1.00  0.00           C  
ATOM    298  CEN ASP A  43      -1.384  -6.719   3.217  1.00  0.00           X  
ATOM    299  H   ASP A  43      -3.161  -8.400   1.198  1.00  0.00           H  
ATOM    300  N   ILE A  44      -5.493  -7.164   3.263  1.00  0.00           N  
ATOM    301  CA  ILE A  44      -6.779  -6.721   3.823  1.00  0.00           C  
ATOM    302  C   ILE A  44      -7.499  -7.926   4.402  1.00  0.00           C  
ATOM    303  O   ILE A  44      -8.047  -7.820   5.493  1.00  0.00           O  
ATOM    304  CB  ILE A  44      -7.676  -6.043   2.772  1.00  0.00           C  
ATOM    305  CEN ILE A  44      -7.924  -5.099   2.285  1.00  0.00           X  
ATOM    306  H   ILE A  44      -5.317  -7.056   2.276  1.00  0.00           H  
ATOM    307  N   HIS A  45      -7.476  -9.075   3.736  1.00  0.00           N  
ATOM    308  CA  HIS A  45      -8.144 -10.283   4.211  1.00  0.00           C  
ATOM    309  C   HIS A  45      -7.685 -10.719   5.607  1.00  0.00           C  
ATOM    310  O   HIS A  45      -8.501 -10.803   6.528  1.00  0.00           O  
ATOM    311  CB  HIS A  45      -7.924 -11.428   3.217  1.00  0.00           C  
ATOM    312  CEN HIS A  45      -8.595 -12.015   2.106  1.00  0.00           X  
ATOM    313  H   HIS A  45      -6.965  -9.120   2.867  1.00  0.00           H  
ATOM    314  N   ASP A  46      -6.385 -10.889   5.812  1.00  0.00           N  
ATOM    315  CA  ASP A  46      -5.815 -11.310   7.087  1.00  0.00           C  
ATOM    316  C   ASP A  46      -6.075 -10.282   8.191  1.00  0.00           C  
ATOM    317  O   ASP A  46      -6.345 -10.641   9.348  1.00  0.00           O  
ATOM    318  CB  ASP A  46      -4.311 -11.554   6.941  1.00  0.00           C  
ATOM    319  CEN ASP A  46      -3.651 -12.315   6.793  1.00  0.00           X  
ATOM    320  H   ASP A  46      -5.760 -10.772   5.028  1.00  0.00           H  
ATOM    321  N   PHE A  47      -6.035  -8.992   7.859  1.00  0.00           N  
ATOM    322  CA  PHE A  47      -6.341  -7.923   8.801  1.00  0.00           C  
ATOM    323  C   PHE A  47      -7.776  -8.039   9.333  1.00  0.00           C  
ATOM    324  O   PHE A  47      -7.983  -7.968  10.546  1.00  0.00           O  
ATOM    325  CB  PHE A  47      -6.130  -6.560   8.140  1.00  0.00           C  
ATOM    326  CEN PHE A  47      -5.012  -5.432   8.072  1.00  0.00           X  
ATOM    327  H   PHE A  47      -5.810  -8.752   6.904  1.00  0.00           H  
ATOM    328  N   MET A  48      -8.751  -8.284   8.456  1.00  0.00           N  
ATOM    329  CA  MET A  48     -10.165  -8.471   8.775  1.00  0.00           C  
ATOM    330  C   MET A  48     -10.353  -9.662   9.704  1.00  0.00           C  
ATOM    331  O   MET A  48     -11.060  -9.563  10.705  1.00  0.00           O  
ATOM    332  CB  MET A  48     -10.979  -8.662   7.497  1.00  0.00           C  
ATOM    333  CEN MET A  48     -12.167  -7.878   6.470  1.00  0.00           X  
ATOM    334  H   MET A  48      -8.479  -8.370   7.487  1.00  0.00           H  
ATOM    335  N   GLN A  49      -9.687 -10.778   9.416  1.00  0.00           N  
ATOM    336  CA  GLN A  49      -9.746 -11.978  10.238  1.00  0.00           C  
ATOM    337  C   GLN A  49      -9.257 -11.696  11.663  1.00  0.00           C  
ATOM    338  O   GLN A  49      -9.930 -12.055  12.631  1.00  0.00           O  
ATOM    339  CB  GLN A  49      -8.908 -13.095   9.610  1.00  0.00           C  
ATOM    340  CEN GLN A  49      -8.974 -14.552   8.651  1.00  0.00           X  
ATOM    341  H   GLN A  49      -9.168 -10.820   8.552  1.00  0.00           H  
ATOM    342  N   ALA A  50      -8.144 -10.974  11.814  1.00  0.00           N  
ATOM    343  CA  ALA A  50      -7.587 -10.613  13.115  1.00  0.00           C  
ATOM    344  C   ALA A  50      -8.532  -9.708  13.927  1.00  0.00           C  
ATOM    345  O   ALA A  50      -8.700  -9.911  15.131  1.00  0.00           O  
ATOM    346  CB  ALA A  50      -6.236  -9.938  12.928  1.00  0.00           C  
ATOM    347  CEN ALA A  50      -6.237  -9.938  12.929  1.00  0.00           X  
ATOM    348  H   ALA A  50      -7.646 -10.689  10.983  1.00  0.00           H  
ATOM    349  N   ALA A  51      -9.176  -8.729  13.289  1.00  0.00           N  
ATOM    350  CA  ALA A  51     -10.159  -7.850  13.917  1.00  0.00           C  
ATOM    351  C   ALA A  51     -11.375  -8.640  14.426  1.00  0.00           C  
ATOM    352  O   ALA A  51     -11.828  -8.411  15.550  1.00  0.00           O  
ATOM    353  CB  ALA A  51     -10.594  -6.768  12.940  1.00  0.00           C  
ATOM    354  CEN ALA A  51     -10.594  -6.768  12.941  1.00  0.00           X  
ATOM    355  H   ALA A  51      -8.968  -8.576  12.314  1.00  0.00           H  
ATOM    356  N   ALA A  52     -11.857  -9.615  13.652  1.00  0.00           N  
ATOM    357  CA  ALA A  52     -13.000 -10.455  13.995  1.00  0.00           C  
ATOM    358  C   ALA A  52     -12.690 -11.350  15.202  1.00  0.00           C  
ATOM    359  O   ALA A  52     -13.523 -11.479  16.099  1.00  0.00           O  
ATOM    360  CB  ALA A  52     -13.414 -11.296  12.796  1.00  0.00           C  
ATOM    361  CEN ALA A  52     -13.413 -11.296  12.797  1.00  0.00           X  
ATOM    362  H   ALA A  52     -11.416  -9.776  12.761  1.00  0.00           H  
ATOM    363  N   ALA A  53     -11.476 -11.898  15.292  1.00  0.00           N  
ATOM    364  CA  ALA A  53     -11.043 -12.697  16.435  1.00  0.00           C  
ATOM    365  C   ALA A  53     -10.924 -11.834  17.700  1.00  0.00           C  
ATOM    366  O   ALA A  53     -11.436 -12.208  18.752  1.00  0.00           O  
ATOM    367  CB  ALA A  53      -9.721 -13.384  16.127  1.00  0.00           C  
ATOM    368  CEN ALA A  53      -9.721 -13.384  16.127  1.00  0.00           X  
ATOM    369  H   ALA A  53     -10.827 -11.773  14.528  1.00  0.00           H  
ATOM    370  N   ALA A  54     -10.343 -10.633  17.606  1.00  0.00           N  
ATOM    371  CA  ALA A  54     -10.162  -9.742  18.753  1.00  0.00           C  
ATOM    372  C   ALA A  54     -11.494  -9.242  19.349  1.00  0.00           C  
ATOM    373  O   ALA A  54     -11.629  -9.149  20.574  1.00  0.00           O  
ATOM    374  CB  ALA A  54      -9.290  -8.562  18.350  1.00  0.00           C  
ATOM    375  CEN ALA A  54      -9.291  -8.562  18.350  1.00  0.00           X  
ATOM    376  H   ALA A  54      -9.975 -10.348  16.711  1.00  0.00           H  
ATOM    377  N   ALA A  55     -12.486  -8.937  18.508  1.00  0.00           N  
ATOM    378  CA  ALA A  55     -13.835  -8.574  18.926  1.00  0.00           C  
ATOM    379  C   ALA A  55     -14.571  -9.767  19.558  1.00  0.00           C  
ATOM    380  O   ALA A  55     -14.981  -9.685  20.719  1.00  0.00           O  
ATOM    381  CB  ALA A  55     -14.619  -8.026  17.742  1.00  0.00           C  
ATOM    382  CEN ALA A  55     -14.619  -8.027  17.743  1.00  0.00           X  
ATOM    383  H   ALA A  55     -12.290  -8.955  17.517  1.00  0.00           H  
ATOM    384  N   ASN A  56     -14.670 -10.897  18.854  1.00  0.00           N  
ATOM    385  CA  ASN A  56     -15.352 -12.109  19.320  1.00  0.00           C  
ATOM    386  C   ASN A  56     -14.794 -12.636  20.646  1.00  0.00           C  
ATOM    387  O   ASN A  56     -15.567 -13.116  21.472  1.00  0.00           O  
ATOM    388  CB  ASN A  56     -15.295 -13.202  18.269  1.00  0.00           C  
ATOM    389  CEN ASN A  56     -15.876 -13.545  17.465  1.00  0.00           X  
ATOM    390  H   ASN A  56     -14.290 -10.907  17.918  1.00  0.00           H  
ATOM    391  N   CYS A  57     -13.506 -12.428  20.941  1.00  0.00           N  
ATOM    392  CA  CYS A  57     -12.905 -12.828  22.216  1.00  0.00           C  
ATOM    393  C   CYS A  57     -13.713 -12.329  23.429  1.00  0.00           C  
ATOM    394  O   CYS A  57     -13.706 -12.979  24.470  1.00  0.00           O  
ATOM    395  CB  CYS A  57     -11.540 -12.141  22.163  1.00  0.00           C  
ATOM    396  CEN CYS A  57     -10.605 -12.544  22.032  1.00  0.00           X  
ATOM    397  H   CYS A  57     -12.903 -12.044  20.226  1.00  0.00           H  
ATOM    398  N   ARG A  58     -14.466 -11.218  23.323  1.00  0.00           N  
ATOM    399  CA  ARG A  58     -15.253 -10.689  24.454  1.00  0.00           C  
ATOM    400  C   ARG A  58     -16.327 -11.647  24.969  1.00  0.00           C  
ATOM    401  O   ARG A  58     -16.880 -11.381  26.031  1.00  0.00           O  
ATOM    402  CB  ARG A  58     -15.863  -9.335  24.123  1.00  0.00           C  
ATOM    403  CEN ARG A  58     -16.163  -6.877  23.970  1.00  0.00           X  
ATOM    404  H   ARG A  58     -14.572 -10.796  22.410  1.00  0.00           H  
ATOM    405  N   LYS A  59     -16.632 -12.739  24.258  1.00  0.00           N  
ATOM    406  CA  LYS A  59     -17.706 -13.687  24.616  1.00  0.00           C  
ATOM    407  C   LYS A  59     -17.551 -14.283  26.024  1.00  0.00           C  
ATOM    408  O   LYS A  59     -18.552 -14.652  26.627  1.00  0.00           O  
ATOM    409  CB  LYS A  59     -17.768 -14.818  23.588  1.00  0.00           C  
ATOM    410  CEN LYS A  59     -18.721 -15.692  21.914  1.00  0.00           X  
ATOM    411  H   LYS A  59     -16.043 -12.974  23.472  1.00  0.00           H  
ATOM    412  N   GLY A  60     -16.330 -14.330  26.572  1.00  0.00           N  
ATOM    413  CA  GLY A  60     -15.986 -15.024  27.821  1.00  0.00           C  
ATOM    414  C   GLY A  60     -16.333 -14.289  29.117  1.00  0.00           C  
ATOM    415  O   GLY A  60     -16.073 -14.824  30.186  1.00  0.00           O  
ATOM    416  CEN GLY A  60     -15.986 -15.024  27.821  1.00  0.00           X  
ATOM    417  H   GLY A  60     -15.565 -13.949  26.035  1.00  0.00           H  
ATOM    418  N   SER A  61     -16.897 -13.077  29.057  1.00  0.00           N  
ATOM    419  CA  SER A  61     -17.175 -12.281  30.258  1.00  0.00           C  
ATOM    420  C   SER A  61     -18.690 -12.155  30.511  1.00  0.00           C  
ATOM    421  O   SER A  61     -19.190 -11.032  30.538  1.00  0.00           O  
ATOM    422  CB  SER A  61     -16.544 -10.909  30.128  1.00  0.00           C  
ATOM    423  CEN SER A  61     -16.370 -10.450  29.894  1.00  0.00           X  
ATOM    424  H   SER A  61     -17.237 -12.747  28.165  1.00  0.00           H  
ATOM    425  N   PRO A  62     -19.452 -13.250  30.725  1.00  0.00           N  
ATOM    426  CA  PRO A  62     -20.871 -13.126  31.002  1.00  0.00           C  
ATOM    427  C   PRO A  62     -21.035 -12.419  32.354  1.00  0.00           C  
ATOM    428  O   PRO A  62     -20.139 -12.450  33.184  1.00  0.00           O  
ATOM    429  CB  PRO A  62     -21.396 -14.571  31.014  1.00  0.00           C  
ATOM    430  CEN PRO A  62     -19.689 -14.990  30.704  1.00  0.00           X  
ATOM    431  N   GLY A  63     -22.174 -11.751  32.533  1.00  0.00           N  
ATOM    432  CA  GLY A  63     -22.589 -11.115  33.789  1.00  0.00           C  
ATOM    433  C   GLY A  63     -22.166  -9.665  34.050  1.00  0.00           C  
ATOM    434  O   GLY A  63     -21.083  -9.223  33.688  1.00  0.00           O  
ATOM    435  CEN GLY A  63     -22.589 -11.114  33.790  1.00  0.00           X  
ATOM    436  H   GLY A  63     -22.918 -11.986  31.892  1.00  0.00           H  
ATOM    437  N   SER A  64     -22.973  -8.964  34.843  1.00  0.00           N  
ATOM    438  CA  SER A  64     -22.733  -7.568  35.207  1.00  0.00           C  
ATOM    439  C   SER A  64     -22.223  -7.417  36.655  1.00  0.00           C  
ATOM    440  O   SER A  64     -22.659  -8.180  37.520  1.00  0.00           O  
ATOM    441  CB  SER A  64     -24.005  -6.766  35.012  1.00  0.00           C  
ATOM    442  CEN SER A  64     -24.536  -6.650  35.005  1.00  0.00           X  
ATOM    443  H   SER A  64     -23.635  -9.471  35.417  1.00  0.00           H  
ATOM    444  N   PRO A  65     -21.399  -6.399  36.973  1.00  0.00           N  
ATOM    445  CA  PRO A  65     -20.862  -6.236  38.316  1.00  0.00           C  
ATOM    446  C   PRO A  65     -21.932  -5.560  39.179  1.00  0.00           C  
ATOM    447  O   PRO A  65     -21.854  -4.375  39.501  1.00  0.00           O  
ATOM    448  CB  PRO A  65     -19.605  -5.369  38.135  1.00  0.00           C  
ATOM    449  CEN PRO A  65     -20.072  -5.389  36.413  1.00  0.00           X  
ATOM    450  N   ALA A  66     -22.976  -6.308  39.520  1.00  0.00           N  
ATOM    451  CA  ALA A  66     -24.069  -5.827  40.348  1.00  0.00           C  
ATOM    452  C   ALA A  66     -23.561  -5.691  41.787  1.00  0.00           C  
ATOM    453  O   ALA A  66     -22.676  -6.431  42.203  1.00  0.00           O  
ATOM    454  CB  ALA A  66     -25.266  -6.762  40.266  1.00  0.00           C  
ATOM    455  CEN ALA A  66     -25.265  -6.762  40.267  1.00  0.00           X  
ATOM    456  H   ALA A  66     -22.945  -7.295  39.308  1.00  0.00           H  
ATOM    457  N   GLY A  67     -24.159  -4.777  42.552  1.00  0.00           N  
ATOM    458  CA  GLY A  67     -23.854  -4.606  43.975  1.00  0.00           C  
ATOM    459  C   GLY A  67     -23.744  -3.162  44.470  1.00  0.00           C  
ATOM    460  O   GLY A  67     -23.551  -2.245  43.693  1.00  0.00           O  
ATOM    461  CEN GLY A  67     -23.854  -4.606  43.975  1.00  0.00           X  
ATOM    462  H   GLY A  67     -24.981  -4.322  42.181  1.00  0.00           H  
ATOM    463  N   SER A  68     -23.821  -3.029  45.795  1.00  0.00           N  
ATOM    464  CA  SER A  68     -23.743  -1.803  46.608  1.00  0.00           C  
ATOM    465  C   SER A  68     -24.401  -0.492  46.121  1.00  0.00           C  
ATOM    466  O   SER A  68     -23.749   0.549  46.091  1.00  0.00           O  
ATOM    467  CB  SER A  68     -22.274  -1.527  46.863  1.00  0.00           C  
ATOM    468  CEN SER A  68     -21.740  -1.488  46.767  1.00  0.00           X  
ATOM    469  H   SER A  68     -23.458  -3.824  46.300  1.00  0.00           H  
ATOM    470  N   PRO A  69     -25.736  -0.467  45.915  1.00  0.00           N  
ATOM    471  CA  PRO A  69     -26.431   0.736  45.475  1.00  0.00           C  
ATOM    472  C   PRO A  69     -26.155   1.891  46.444  1.00  0.00           C  
ATOM    473  O   PRO A  69     -25.972   1.678  47.643  1.00  0.00           O  
ATOM    474  CB  PRO A  69     -27.914   0.331  45.452  1.00  0.00           C  
ATOM    475  CEN PRO A  69     -27.299  -1.230  46.062  1.00  0.00           X  
ATOM    476  N   THR A  70     -26.168   3.122  45.942  1.00  0.00           N  
ATOM    477  CA  THR A  70     -25.984   4.325  46.770  1.00  0.00           C  
ATOM    478  C   THR A  70     -26.966   5.398  46.302  1.00  0.00           C  
ATOM    479  O   THR A  70     -27.621   5.257  45.273  1.00  0.00           O  
ATOM    480  CB  THR A  70     -24.547   4.873  46.695  1.00  0.00           C  
ATOM    481  CEN THR A  70     -23.971   4.817  46.774  1.00  0.00           X  
ATOM    482  H   THR A  70     -26.565   3.269  45.024  1.00  0.00           H  
ATOM    483  N   SER A  71     -27.142   6.398  47.165  1.00  0.00           N  
ATOM    484  CA  SER A  71     -27.967   7.593  46.999  1.00  0.00           C  
ATOM    485  C   SER A  71     -27.536   8.797  47.847  1.00  0.00           C  
ATOM    486  O   SER A  71     -27.063   8.626  48.962  1.00  0.00           O  
ATOM    487  CB  SER A  71     -29.409   7.243  47.310  1.00  0.00           C  
ATOM    488  CEN SER A  71     -29.832   7.006  47.556  1.00  0.00           X  
ATOM    489  H   SER A  71     -26.715   6.302  48.075  1.00  0.00           H  
ATOM    490  N   THR A  72     -27.815   9.977  47.283  1.00  0.00           N  
ATOM    491  CA  THR A  72     -27.640  11.331  47.853  1.00  0.00           C  
ATOM    492  C   THR A  72     -26.339  11.678  48.589  1.00  0.00           C  
ATOM    493  O   THR A  72     -26.164  11.272  49.728  1.00  0.00           O  
ATOM    494  CB  THR A  72     -28.794  11.626  48.828  1.00  0.00           C  
ATOM    495  CEN THR A  72     -29.363  11.672  48.952  1.00  0.00           X  
ATOM    496  H   THR A  72     -28.636   9.949  46.698  1.00  0.00           H  
ATOM    497  N   GLU A  73     -25.522  12.542  47.972  1.00  0.00           N  
ATOM    498  CA  GLU A  73     -24.207  13.043  48.455  1.00  0.00           C  
ATOM    499  C   GLU A  73     -24.143  14.569  48.188  1.00  0.00           C  
ATOM    500  O   GLU A  73     -25.050  15.138  47.587  1.00  0.00           O  
ATOM    501  CB  GLU A  73     -23.047  12.322  47.765  1.00  0.00           C  
ATOM    502  CEN GLU A  73     -21.826  11.133  47.785  1.00  0.00           X  
ATOM    503  H   GLU A  73     -25.967  13.185  47.330  1.00  0.00           H  
ATOM    504  N   GLU A  74     -23.346  15.315  48.963  1.00  0.00           N  
ATOM    505  CA  GLU A  74     -23.027  16.761  48.852  1.00  0.00           C  
ATOM    506  C   GLU A  74     -24.234  17.725  48.763  1.00  0.00           C  
ATOM    507  O   GLU A  74     -25.372  17.321  48.541  1.00  0.00           O  
ATOM    508  CB  GLU A  74     -22.130  16.983  47.632  1.00  0.00           C  
ATOM    509  CEN GLU A  74     -20.578  17.180  46.957  1.00  0.00           X  
ATOM    510  H   GLU A  74     -23.595  15.114  49.923  1.00  0.00           H  
ATOM    511  N   GLY A  75     -23.961  19.036  48.882  1.00  0.00           N  
ATOM    512  CA  GLY A  75     -24.979  20.099  48.813  1.00  0.00           C  
ATOM    513  C   GLY A  75     -24.440  21.522  48.575  1.00  0.00           C  
ATOM    514  O   GLY A  75     -24.965  22.482  49.127  1.00  0.00           O  
ATOM    515  CEN GLY A  75     -24.979  20.099  48.813  1.00  0.00           X  
ATOM    516  H   GLY A  75     -23.000  19.319  49.000  1.00  0.00           H  
ATOM    517  N   THR A  76     -23.370  21.625  47.788  1.00  0.00           N  
ATOM    518  CA  THR A  76     -22.561  22.784  47.336  1.00  0.00           C  
ATOM    519  C   THR A  76     -23.180  23.867  46.410  1.00  0.00           C  
ATOM    520  O   THR A  76     -23.632  23.575  45.309  1.00  0.00           O  
ATOM    521  CB  THR A  76     -21.300  22.259  46.623  1.00  0.00           C  
ATOM    522  CEN THR A  76     -20.816  21.933  46.609  1.00  0.00           X  
ATOM    523  H   THR A  76     -23.186  20.808  47.222  1.00  0.00           H  
ATOM    524  N   SER A  77     -23.051  25.115  46.890  1.00  0.00           N  
ATOM    525  CA  SER A  77     -23.426  26.464  46.379  1.00  0.00           C  
ATOM    526  C   SER A  77     -22.887  27.043  45.056  1.00  0.00           C  
ATOM    527  O   SER A  77     -21.692  26.965  44.819  1.00  0.00           O  
ATOM    528  CB  SER A  77     -23.087  27.458  47.472  1.00  0.00           C  
ATOM    529  CEN SER A  77     -22.809  27.694  47.876  1.00  0.00           X  
ATOM    530  H   SER A  77     -22.238  25.193  47.483  1.00  0.00           H  
ATOM    531  N   GLU A  78     -23.713  27.835  44.339  1.00  0.00           N  
ATOM    532  CA  GLU A  78     -23.332  28.529  43.078  1.00  0.00           C  
ATOM    533  C   GLU A  78     -23.463  30.076  43.183  1.00  0.00           C  
ATOM    534  O   GLU A  78     -24.287  30.606  43.923  1.00  0.00           O  
ATOM    535  CB  GLU A  78     -24.188  28.017  41.917  1.00  0.00           C  
ATOM    536  CEN GLU A  78     -24.383  27.001  40.563  1.00  0.00           X  
ATOM    537  H   GLU A  78     -24.451  28.301  44.847  1.00  0.00           H  
ATOM    538  N   SER A  79     -22.587  30.789  42.471  1.00  0.00           N  
ATOM    539  CA  SER A  79     -22.464  32.249  42.299  1.00  0.00           C  
ATOM    540  C   SER A  79     -21.663  32.709  41.070  1.00  0.00           C  
ATOM    541  O   SER A  79     -20.714  32.025  40.698  1.00  0.00           O  
ATOM    542  CB  SER A  79     -21.842  32.840  43.549  1.00  0.00           C  
ATOM    543  CEN SER A  79     -21.519  32.882  43.985  1.00  0.00           X  
ATOM    544  H   SER A  79     -21.866  30.257  42.008  1.00  0.00           H  
ATOM    545  N   ALA A  80     -21.879  33.949  40.586  1.00  0.00           N  
ATOM    546  CA  ALA A  80     -21.119  34.525  39.461  1.00  0.00           C  
ATOM    547  C   ALA A  80     -20.986  36.071  39.535  1.00  0.00           C  
ATOM    548  O   ALA A  80     -21.877  36.756  40.022  1.00  0.00           O  
ATOM    549  CB  ALA A  80     -21.768  34.117  38.146  1.00  0.00           C  
ATOM    550  CEN ALA A  80     -21.768  34.118  38.147  1.00  0.00           X  
ATOM    551  H   ALA A  80     -22.446  34.587  41.128  1.00  0.00           H  
ATOM    552  N   THR A  81     -19.835  36.558  39.051  1.00  0.00           N  
ATOM    553  CA  THR A  81     -19.333  37.954  38.883  1.00  0.00           C  
ATOM    554  C   THR A  81     -19.883  38.941  37.819  1.00  0.00           C  
ATOM    555  O   THR A  81     -19.827  38.655  36.628  1.00  0.00           O  
ATOM    556  CB  THR A  81     -17.813  37.890  38.644  1.00  0.00           C  
ATOM    557  CEN THR A  81     -17.276  37.719  38.797  1.00  0.00           X  
ATOM    558  H   THR A  81     -19.458  35.960  38.328  1.00  0.00           H  
ATOM    559  N   PRO A  82     -20.258  40.184  38.226  1.00  0.00           N  
ATOM    560  CA  PRO A  82     -20.766  41.240  37.345  1.00  0.00           C  
ATOM    561  C   PRO A  82     -19.811  41.547  36.173  1.00  0.00           C  
ATOM    562  O   PRO A  82     -18.594  41.582  36.350  1.00  0.00           O  
ATOM    563  CB  PRO A  82     -20.930  42.446  38.285  1.00  0.00           C  
ATOM    564  CEN PRO A  82     -20.228  41.349  39.505  1.00  0.00           X  
ATOM    565  N   GLU A  83     -20.357  41.850  34.990  1.00  0.00           N  
ATOM    566  CA  GLU A  83     -19.571  42.213  33.804  1.00  0.00           C  
ATOM    567  C   GLU A  83     -19.903  43.637  33.334  1.00  0.00           C  
ATOM    568  O   GLU A  83     -21.061  44.043  33.243  1.00  0.00           O  
ATOM    569  CB  GLU A  83     -19.818  41.213  32.671  1.00  0.00           C  
ATOM    570  CEN GLU A  83     -19.335  39.845  31.778  1.00  0.00           X  
ATOM    571  H   GLU A  83     -21.361  41.944  34.921  1.00  0.00           H  
ATOM    572  N   SER A  84     -18.844  44.392  33.031  1.00  0.00           N  
ATOM    573  CA  SER A  84     -18.879  45.770  32.538  1.00  0.00           C  
ATOM    574  C   SER A  84     -19.276  45.779  31.061  1.00  0.00           C  
ATOM    575  O   SER A  84     -18.824  44.923  30.305  1.00  0.00           O  
ATOM    576  CB  SER A  84     -17.534  46.442  32.736  1.00  0.00           C  
ATOM    577  CEN SER A  84     -16.994  46.498  32.770  1.00  0.00           X  
ATOM    578  H   SER A  84     -17.968  43.904  32.908  1.00  0.00           H  
ATOM    579  N   GLY A  85     -20.058  46.772  30.636  1.00  0.00           N  
ATOM    580  CA  GLY A  85     -20.476  46.976  29.246  1.00  0.00           C  
ATOM    581  C   GLY A  85     -20.338  48.455  28.833  1.00  0.00           C  
ATOM    582  O   GLY A  85     -20.034  49.271  29.702  1.00  0.00           O  
ATOM    583  CEN GLY A  85     -20.476  46.976  29.245  1.00  0.00           X  
ATOM    584  H   GLY A  85     -20.323  47.487  31.298  1.00  0.00           H  
ATOM    585  N   PRO A  86     -20.534  48.818  27.547  1.00  0.00           N  
ATOM    586  CA  PRO A  86     -20.467  50.193  27.044  1.00  0.00           C  
ATOM    587  C   PRO A  86     -21.614  51.093  27.554  1.00  0.00           C  
ATOM    588  O   PRO A  86     -22.753  50.646  27.660  1.00  0.00           O  
ATOM    589  CB  PRO A  86     -20.518  50.015  25.517  1.00  0.00           C  
ATOM    590  CEN PRO A  86     -20.723  48.288  25.918  1.00  0.00           X  
ATOM    591  N   GLY A  87     -21.335  52.389  27.756  1.00  0.00           N  
ATOM    592  CA  GLY A  87     -22.363  53.390  28.110  1.00  0.00           C  
ATOM    593  C   GLY A  87     -21.947  54.358  29.225  1.00  0.00           C  
ATOM    594  O   GLY A  87     -21.000  54.080  29.943  1.00  0.00           O  
ATOM    595  CEN GLY A  87     -22.363  53.391  28.110  1.00  0.00           X  
ATOM    596  H   GLY A  87     -20.422  52.726  27.493  1.00  0.00           H  
ATOM    597  N   THR A  88     -22.524  55.568  29.288  1.00  0.00           N  
ATOM    598  CA  THR A  88     -22.254  56.633  30.295  1.00  0.00           C  
ATOM    599  C   THR A  88     -20.779  57.067  30.351  1.00  0.00           C  
ATOM    600  O   THR A  88     -19.887  56.250  30.172  1.00  0.00           O  
ATOM    601  CB  THR A  88     -22.677  56.184  31.706  1.00  0.00           C  
ATOM    602  CEN THR A  88     -23.078  55.997  32.087  1.00  0.00           X  
ATOM    603  H   THR A  88     -22.530  55.976  28.362  1.00  0.00           H  
ATOM    604  N   SER A  89     -20.501  58.372  30.440  1.00  0.00           N  
ATOM    605  CA  SER A  89     -21.461  59.500  30.542  1.00  0.00           C  
ATOM    606  C   SER A  89     -21.760  59.914  31.982  1.00  0.00           C  
ATOM    607  O   SER A  89     -22.863  60.344  32.295  1.00  0.00           O  
ATOM    608  CB  SER A  89     -22.756  59.139  29.840  1.00  0.00           C  
ATOM    609  CEN SER A  89     -23.170  58.834  29.663  1.00  0.00           X  
ATOM    610  H   SER A  89     -19.743  58.500  31.095  1.00  0.00           H  
ATOM    611  N   THR A  90     -20.738  59.916  32.839  1.00  0.00           N  
ATOM    612  CA  THR A  90     -20.874  60.362  34.234  1.00  0.00           C  
ATOM    613  C   THR A  90     -19.721  61.319  34.537  1.00  0.00           C  
ATOM    614  O   THR A  90     -18.680  61.283  33.887  1.00  0.00           O  
ATOM    615  CB  THR A  90     -20.855  59.190  35.233  1.00  0.00           C  
ATOM    616  CEN THR A  90     -21.077  58.694  35.448  1.00  0.00           X  
ATOM    617  H   THR A  90     -19.800  59.985  32.471  1.00  0.00           H  
ATOM    618  N   GLU A  91     -20.009  62.236  35.453  1.00  0.00           N  
ATOM    619  CA  GLU A  91     -19.160  63.272  36.044  1.00  0.00           C  
ATOM    620  C   GLU A  91     -19.321  63.379  37.586  1.00  0.00           C  
ATOM    621  O   GLU A  91     -20.431  63.178  38.091  1.00  0.00           O  
ATOM    622  CB  GLU A  91     -19.466  64.621  35.390  1.00  0.00           C  
ATOM    623  CEN GLU A  91     -19.094  65.823  34.241  1.00  0.00           X  
ATOM    624  H   GLU A  91     -20.950  62.229  35.815  1.00  0.00           H  
ATOM    625  N   PRO A  92     -18.233  63.635  38.343  1.00  0.00           N  
ATOM    626  CA  PRO A  92     -18.235  63.833  39.792  1.00  0.00           C  
ATOM    627  C   PRO A  92     -19.146  64.983  40.247  1.00  0.00           C  
ATOM    628  O   PRO A  92     -19.246  66.027  39.609  1.00  0.00           O  
ATOM    629  CB  PRO A  92     -16.758  64.113  40.117  1.00  0.00           C  
ATOM    630  CEN PRO A  92     -16.548  64.014  38.347  1.00  0.00           X  
ATOM    631  N   SER A  93     -19.786  64.818  41.405  1.00  0.00           N  
ATOM    632  CA  SER A  93     -20.610  65.872  42.009  1.00  0.00           C  
ATOM    633  C   SER A  93     -20.404  65.911  43.517  1.00  0.00           C  
ATOM    634  O   SER A  93     -20.046  64.923  44.151  1.00  0.00           O  
ATOM    635  CB  SER A  93     -22.074  65.654  41.680  1.00  0.00           C  
ATOM    636  CEN SER A  93     -22.537  65.389  41.577  1.00  0.00           X  
ATOM    637  H   SER A  93     -19.562  64.016  41.976  1.00  0.00           H  
ATOM    638  N   GLU A  94     -20.638  67.107  44.054  1.00  0.00           N  
ATOM    639  CA  GLU A  94     -20.596  67.443  45.471  1.00  0.00           C  
ATOM    640  C   GLU A  94     -21.796  66.816  46.199  1.00  0.00           C  
ATOM    641  O   GLU A  94     -22.905  66.773  45.667  1.00  0.00           O  
ATOM    642  CB  GLU A  94     -20.583  68.961  45.663  1.00  0.00           C  
ATOM    643  CEN GLU A  94     -19.727  70.405  45.958  1.00  0.00           X  
ATOM    644  H   GLU A  94     -21.119  67.778  43.476  1.00  0.00           H  
ATOM    645  N   GLY A  95     -21.594  66.337  47.430  1.00  0.00           N  
ATOM    646  CA  GLY A  95     -22.674  65.764  48.238  1.00  0.00           C  
ATOM    647  C   GLY A  95     -23.002  66.556  49.504  1.00  0.00           C  
ATOM    648  O   GLY A  95     -23.770  66.105  50.337  1.00  0.00           O  
ATOM    649  CEN GLY A  95     -22.674  65.764  48.238  1.00  0.00           X  
ATOM    650  H   GLY A  95     -20.644  66.262  47.767  1.00  0.00           H  
ATOM    651  N   SER A  96     -22.374  67.728  49.620  1.00  0.00           N  
ATOM    652  CA  SER A  96     -22.439  68.698  50.730  1.00  0.00           C  
ATOM    653  C   SER A  96     -22.505  68.255  52.212  1.00  0.00           C  
ATOM    654  O   SER A  96     -23.113  68.909  53.050  1.00  0.00           O  
ATOM    655  CB  SER A  96     -23.636  69.590  50.461  1.00  0.00           C  
ATOM    656  CEN SER A  96     -24.138  69.734  50.312  1.00  0.00           X  
ATOM    657  H   SER A  96     -22.236  68.177  48.727  1.00  0.00           H  
ATOM    658  N   ALA A  97     -21.599  67.314  52.512  1.00  0.00           N  
ATOM    659  CA  ALA A  97     -21.325  66.709  53.832  1.00  0.00           C  
ATOM    660  C   ALA A  97     -22.318  66.869  55.022  1.00  0.00           C  
ATOM    661  O   ALA A  97     -23.364  67.500  54.908  1.00  0.00           O  
ATOM    662  CB  ALA A  97     -19.962  67.216  54.279  1.00  0.00           C  
ATOM    663  CEN ALA A  97     -19.963  67.215  54.279  1.00  0.00           X  
ATOM    664  H   ALA A  97     -20.801  67.307  51.891  1.00  0.00           H  
ATOM    665  N   PRO A  98     -21.975  66.287  56.199  1.00  0.00           N  
ATOM    666  CA  PRO A  98     -22.763  66.370  57.429  1.00  0.00           C  
ATOM    667  C   PRO A  98     -22.614  67.712  58.160  1.00  0.00           C  
ATOM    668  O   PRO A  98     -21.706  68.496  57.883  1.00  0.00           O  
ATOM    669  CB  PRO A  98     -22.231  65.199  58.273  1.00  0.00           C  
ATOM    670  CEN PRO A  98     -21.095  64.985  56.912  1.00  0.00           X  
ATOM    671  N   GLY A  99     -23.474  67.939  59.159  1.00  0.00           N  
ATOM    672  CA  GLY A  99     -23.443  69.108  60.036  1.00  0.00           C  
ATOM    673  C   GLY A  99     -22.479  68.936  61.216  1.00  0.00           C  
ATOM    674  O   GLY A  99     -22.311  67.851  61.761  1.00  0.00           O  
ATOM    675  CEN GLY A  99     -23.443  69.108  60.036  1.00  0.00           X  
ATOM    676  H   GLY A  99     -24.168  67.232  59.354  1.00  0.00           H  
ATOM    677  N   SER A 100     -21.864  70.033  61.634  1.00  0.00           N  
ATOM    678  CA  SER A 100     -20.910  70.189  62.748  1.00  0.00           C  
ATOM    679  C   SER A 100     -21.089  71.640  63.246  1.00  0.00           C  
ATOM    680  O   SER A 100     -21.786  72.383  62.549  1.00  0.00           O  
ATOM    681  CB  SER A 100     -19.485  69.915  62.308  1.00  0.00           C  
ATOM    682  CEN SER A 100     -19.049  69.893  61.984  1.00  0.00           X  
ATOM    683  H   SER A 100     -22.239  70.909  61.298  1.00  0.00           H  
ATOM    684  N   PRO A 101     -20.488  72.130  64.355  1.00  0.00           N  
ATOM    685  CA  PRO A 101     -19.630  71.478  65.356  1.00  0.00           C  
ATOM    686  C   PRO A 101     -20.248  71.479  66.792  1.00  0.00           C  
ATOM    687  O   PRO A 101     -21.419  71.790  66.979  1.00  0.00           O  
ATOM    688  CB  PRO A 101     -18.328  72.293  65.288  1.00  0.00           C  
ATOM    689  CEN PRO A 101     -19.240  73.293  64.125  1.00  0.00           X  
ATOM    690  N   ALA A 102     -19.389  71.243  67.796  1.00  0.00           N  
ATOM    691  CA  ALA A 102     -19.640  71.297  69.248  1.00  0.00           C  
ATOM    692  C   ALA A 102     -20.521  70.197  69.884  1.00  0.00           C  
ATOM    693  O   ALA A 102     -21.664  70.412  70.271  1.00  0.00           O  
ATOM    694  CB  ALA A 102     -20.242  72.656  69.575  1.00  0.00           C  
ATOM    695  CEN ALA A 102     -20.242  72.655  69.575  1.00  0.00           X  
ATOM    696  H   ALA A 102     -18.412  71.255  67.533  1.00  0.00           H  
ATOM    697  N   GLY A 103     -19.884  69.047  70.128  1.00  0.00           N  
ATOM    698  CA  GLY A 103     -20.455  67.868  70.782  1.00  0.00           C  
ATOM    699  C   GLY A 103     -19.346  67.142  71.554  1.00  0.00           C  
ATOM    700  O   GLY A 103     -18.206  67.104  71.101  1.00  0.00           O  
ATOM    701  CEN GLY A 103     -20.456  67.868  70.782  1.00  0.00           X  
ATOM    702  H   GLY A 103     -18.880  69.026  70.017  1.00  0.00           H  
ATOM    703  N   SER A 104     -19.674  66.683  72.759  1.00  0.00           N  
ATOM    704  CA  SER A 104     -18.839  65.947  73.727  1.00  0.00           C  
ATOM    705  C   SER A 104     -19.120  64.422  73.789  1.00  0.00           C  
ATOM    706  O   SER A 104     -20.235  64.001  73.496  1.00  0.00           O  
ATOM    707  CB  SER A 104     -19.023  66.557  75.103  1.00  0.00           C  
ATOM    708  CEN SER A 104     -19.272  66.793  75.525  1.00  0.00           X  
ATOM    709  H   SER A 104     -20.596  66.928  73.089  1.00  0.00           H  
ATOM    710  N   PRO A 105     -18.115  63.590  74.159  1.00  0.00           N  
ATOM    711  CA  PRO A 105     -18.238  62.144  74.381  1.00  0.00           C  
ATOM    712  C   PRO A 105     -19.073  61.763  75.617  1.00  0.00           C  
ATOM    713  O   PRO A 105     -19.002  62.438  76.643  1.00  0.00           O  
ATOM    714  CB  PRO A 105     -16.778  61.683  74.523  1.00  0.00           C  
ATOM    715  CEN PRO A 105     -16.416  63.426  74.385  1.00  0.00           X  
ATOM    716  N   THR A 106     -19.755  60.612  75.576  1.00  0.00           N  
ATOM    717  CA  THR A 106     -20.515  60.080  76.723  1.00  0.00           C  
ATOM    718  C   THR A 106     -20.245  58.588  76.949  1.00  0.00           C  
ATOM    719  O   THR A 106     -19.677  57.921  76.088  1.00  0.00           O  
ATOM    720  CB  THR A 106     -22.029  60.287  76.539  1.00  0.00           C  
ATOM    721  CEN THR A 106     -22.496  60.630  76.461  1.00  0.00           X  
ATOM    722  H   THR A 106     -19.669  60.018  74.763  1.00  0.00           H  
ATOM    723  N   SER A 107     -20.669  58.113  78.127  1.00  0.00           N  
ATOM    724  CA  SER A 107     -20.667  56.743  78.668  1.00  0.00           C  
ATOM    725  C   SER A 107     -21.755  55.821  78.119  1.00  0.00           C  
ATOM    726  O   SER A 107     -22.918  56.215  78.130  1.00  0.00           O  
ATOM    727  CB  SER A 107     -20.784  56.807  80.178  1.00  0.00           C  
ATOM    728  CEN SER A 107     -20.942  56.980  80.669  1.00  0.00           X  
ATOM    729  H   SER A 107     -21.081  58.789  78.757  1.00  0.00           H  
ATOM    730  N   THR A 108     -21.398  54.563  77.811  1.00  0.00           N  
ATOM    731  CA  THR A 108     -22.317  53.491  77.331  1.00  0.00           C  
ATOM    732  C   THR A 108     -21.868  52.104  77.862  1.00  0.00           C  
ATOM    733  O   THR A 108     -20.738  51.963  78.310  1.00  0.00           O  
ATOM    734  CB  THR A 108     -22.386  53.443  75.794  1.00  0.00           C  
ATOM    735  CEN THR A 108     -22.502  53.689  75.277  1.00  0.00           X  
ATOM    736  H   THR A 108     -20.570  54.203  78.263  1.00  0.00           H  
ATOM    737  N   GLU A 109     -22.822  51.155  77.808  1.00  0.00           N  
ATOM    738  CA  GLU A 109     -22.811  49.690  78.086  1.00  0.00           C  
ATOM    739  C   GLU A 109     -22.153  49.114  79.363  1.00  0.00           C  
ATOM    740  O   GLU A 109     -20.945  48.964  79.466  1.00  0.00           O  
ATOM    741  CB  GLU A 109     -22.162  48.995  76.887  1.00  0.00           C  
ATOM    742  CEN GLU A 109     -22.304  48.191  75.392  1.00  0.00           X  
ATOM    743  H   GLU A 109     -23.539  51.366  77.130  1.00  0.00           H  
ATOM    744  N   GLU A 110     -22.913  49.000  80.463  1.00  0.00           N  
ATOM    745  CA  GLU A 110     -24.381  49.176  80.668  1.00  0.00           C  
ATOM    746  C   GLU A 110     -25.215  47.937  80.284  1.00  0.00           C  
ATOM    747  O   GLU A 110     -26.188  48.015  79.540  1.00  0.00           O  
ATOM    748  CB  GLU A 110     -24.879  50.384  79.872  1.00  0.00           C  
ATOM    749  CEN GLU A 110     -25.320  52.029  79.806  1.00  0.00           X  
ATOM    750  H   GLU A 110     -22.644  48.122  80.881  1.00  0.00           H  
ATOM    751  N   GLY A 111     -24.838  46.775  80.834  1.00  0.00           N  
ATOM    752  CA  GLY A 111     -25.557  45.513  80.646  1.00  0.00           C  
ATOM    753  C   GLY A 111     -24.828  44.263  81.163  1.00  0.00           C  
ATOM    754  O   GLY A 111     -23.640  44.105  80.928  1.00  0.00           O  
ATOM    755  CEN GLY A 111     -25.558  45.513  80.646  1.00  0.00           X  
ATOM    756  H   GLY A 111     -24.010  46.767  81.414  1.00  0.00           H  
ATOM    757  N   THR A 112     -25.567  43.397  81.858  1.00  0.00           N  
ATOM    758  CA  THR A 112     -25.147  42.096  82.435  1.00  0.00           C  
ATOM    759  C   THR A 112     -23.763  41.911  83.110  1.00  0.00           C  
ATOM    760  O   THR A 112     -22.799  41.464  82.504  1.00  0.00           O  
ATOM    761  CB  THR A 112     -25.241  41.022  81.336  1.00  0.00           C  
ATOM    762  CEN THR A 112     -25.538  40.733  80.924  1.00  0.00           X  
ATOM    763  H   THR A 112     -26.529  43.375  81.553  1.00  0.00           H  
ATOM    764  N   SER A 113     -23.775  42.119  84.436  1.00  0.00           N  
ATOM    765  CA  SER A 113     -22.718  41.942  85.465  1.00  0.00           C  
ATOM    766  C   SER A 113     -22.734  40.731  86.412  1.00  0.00           C  
ATOM    767  O   SER A 113     -23.756  40.458  87.030  1.00  0.00           O  
ATOM    768  CB  SER A 113     -22.696  43.195  86.319  1.00  0.00           C  
ATOM    769  CEN SER A 113     -22.883  43.622  86.598  1.00  0.00           X  
ATOM    770  H   SER A 113     -24.702  42.130  84.840  1.00  0.00           H  
ATOM    771  N   THR A 114     -21.541  40.190  86.726  1.00  0.00           N  
ATOM    772  CA  THR A 114     -21.335  39.064  87.676  1.00  0.00           C  
ATOM    773  C   THR A 114     -20.124  39.363  88.587  1.00  0.00           C  
ATOM    774  O   THR A 114     -19.313  40.230  88.283  1.00  0.00           O  
ATOM    775  CB  THR A 114     -21.105  37.727  86.947  1.00  0.00           C  
ATOM    776  CEN THR A 114     -21.279  37.302  86.585  1.00  0.00           X  
ATOM    777  H   THR A 114     -20.747  40.811  86.686  1.00  0.00           H  
ATOM    778  N   GLU A 115     -20.088  38.686  89.738  1.00  0.00           N  
ATOM    779  CA  GLU A 115     -19.084  38.633  90.818  1.00  0.00           C  
ATOM    780  C   GLU A 115     -17.798  37.784  90.613  1.00  0.00           C  
ATOM    781  O   GLU A 115     -17.839  36.752  89.942  1.00  0.00           O  
ATOM    782  CB  GLU A 115     -19.783  38.146  92.089  1.00  0.00           C  
ATOM    783  CEN GLU A 115     -20.575  38.482  93.560  1.00  0.00           X  
ATOM    784  H   GLU A 115     -20.924  38.163  89.954  1.00  0.00           H  
ATOM    785  N   PRO A 116     -16.646  38.215  91.197  1.00  0.00           N  
ATOM    786  CA  PRO A 116     -15.370  37.501  91.177  1.00  0.00           C  
ATOM    787  C   PRO A 116     -15.381  36.178  91.963  1.00  0.00           C  
ATOM    788  O   PRO A 116     -15.954  36.087  93.047  1.00  0.00           O  
ATOM    789  CB  PRO A 116     -14.390  38.517  91.787  1.00  0.00           C  
ATOM    790  CEN PRO A 116     -15.857  39.509  92.011  1.00  0.00           X  
ATOM    791  N   SER A 117     -14.675  35.164  91.454  1.00  0.00           N  
ATOM    792  CA  SER A 117     -14.509  33.868  92.127  1.00  0.00           C  
ATOM    793  C   SER A 117     -13.161  33.240  91.793  1.00  0.00           C  
ATOM    794  O   SER A 117     -12.661  33.309  90.674  1.00  0.00           O  
ATOM    795  CB  SER A 117     -15.634  32.928  91.741  1.00  0.00           C  
ATOM    796  CEN SER A 117     -16.014  32.690  91.433  1.00  0.00           X  
ATOM    797  H   SER A 117     -14.069  35.350  90.667  1.00  0.00           H  
ATOM    798  N   GLU A 118     -12.598  32.660  92.844  1.00  0.00           N  
ATOM    799  CA  GLU A 118     -11.368  31.892  92.962  1.00  0.00           C  
ATOM    800  C   GLU A 118     -11.575  30.412  92.590  1.00  0.00           C  
ATOM    801  O   GLU A 118     -12.505  29.774  93.080  1.00  0.00           O  
ATOM    802  CB  GLU A 118     -10.815  32.006  94.385  1.00  0.00           C  
ATOM    803  CEN GLU A 118      -9.743  32.722  95.499  1.00  0.00           X  
ATOM    804  H   GLU A 118     -13.113  32.738  93.709  1.00  0.00           H  
ATOM    805  N   GLY A 119     -10.669  29.825  91.799  1.00  0.00           N  
ATOM    806  CA  GLY A 119     -10.751  28.392  91.495  1.00  0.00           C  
ATOM    807  C   GLY A 119     -10.614  28.000  90.024  1.00  0.00           C  
ATOM    808  O   GLY A 119     -11.424  28.413  89.210  1.00  0.00           O  
ATOM    809  CEN GLY A 119     -10.751  28.392  91.495  1.00  0.00           X  
ATOM    810  H   GLY A 119      -9.863  30.352  91.494  1.00  0.00           H  
ATOM    811  N   SER A 120      -9.582  27.198  89.729  1.00  0.00           N  
ATOM    812  CA  SER A 120      -9.195  26.596  88.427  1.00  0.00           C  
ATOM    813  C   SER A 120      -9.824  25.251  88.001  1.00  0.00           C  
ATOM    814  O   SER A 120     -10.009  24.377  88.829  1.00  0.00           O  
ATOM    815  CB  SER A 120      -7.687  26.439  88.417  1.00  0.00           C  
ATOM    816  CEN SER A 120      -7.185  26.335  88.601  1.00  0.00           X  
ATOM    817  H   SER A 120      -9.335  26.582  90.491  1.00  0.00           H  
ATOM    818  N   ALA A 121      -9.996  24.868  86.734  1.00  0.00           N  
ATOM    819  CA  ALA A 121      -9.766  25.410  85.390  1.00  0.00           C  
ATOM    820  C   ALA A 121     -10.744  24.654  84.443  1.00  0.00           C  
ATOM    821  O   ALA A 121     -11.155  23.541  84.788  1.00  0.00           O  
ATOM    822  CB  ALA A 121      -8.315  25.244  84.963  1.00  0.00           C  
ATOM    823  CEN ALA A 121      -8.316  25.244  84.963  1.00  0.00           X  
ATOM    824  H   ALA A 121     -10.365  23.929  86.701  1.00  0.00           H  
ATOM    825  N   PRO A 122     -11.114  25.170  83.256  1.00  0.00           N  
ATOM    826  CA  PRO A 122     -11.963  24.440  82.316  1.00  0.00           C  
ATOM    827  C   PRO A 122     -11.294  23.124  81.884  1.00  0.00           C  
ATOM    828  O   PRO A 122     -10.068  23.025  81.823  1.00  0.00           O  
ATOM    829  CB  PRO A 122     -12.145  25.416  81.142  1.00  0.00           C  
ATOM    830  CEN PRO A 122     -11.054  26.462  82.090  1.00  0.00           X  
ATOM    831  N   GLY A 123     -12.107  22.109  81.579  1.00  0.00           N  
ATOM    832  CA  GLY A 123     -11.651  20.803  81.109  1.00  0.00           C  
ATOM    833  C   GLY A 123     -11.182  20.878  79.654  1.00  0.00           C  
ATOM    834  O   GLY A 123     -11.360  21.891  78.984  1.00  0.00           O  
ATOM    835  CEN GLY A 123     -11.650  20.802  81.109  1.00  0.00           X  
ATOM    836  H   GLY A 123     -13.100  22.287  81.568  1.00  0.00           H  
ATOM    837  N   THR A 124     -10.561  19.799  79.196  1.00  0.00           N  
ATOM    838  CA  THR A 124     -10.039  19.550  77.849  1.00  0.00           C  
ATOM    839  C   THR A 124     -10.466  18.199  77.264  1.00  0.00           C  
ATOM    840  O   THR A 124     -10.781  17.284  78.018  1.00  0.00           O  
ATOM    841  CB  THR A 124      -8.500  19.621  77.837  1.00  0.00           C  
ATOM    842  CEN THR A 124      -7.998  19.906  77.928  1.00  0.00           X  
ATOM    843  H   THR A 124     -10.423  19.041  79.849  1.00  0.00           H  
ATOM    844  N   SER A 125     -10.338  18.089  75.935  1.00  0.00           N  
ATOM    845  CA  SER A 125     -10.587  16.919  75.069  1.00  0.00           C  
ATOM    846  C   SER A 125      -9.597  15.748  75.066  1.00  0.00           C  
ATOM    847  O   SER A 125      -8.402  15.966  74.928  1.00  0.00           O  
ATOM    848  CB  SER A 125     -10.725  17.420  73.644  1.00  0.00           C  
ATOM    849  CEN SER A 125     -10.629  17.717  73.198  1.00  0.00           X  
ATOM    850  H   SER A 125      -9.677  18.731  75.530  1.00  0.00           H  
ATOM    851  N   THR A 126     -10.101  14.510  74.972  1.00  0.00           N  
ATOM    852  CA  THR A 126      -9.266  13.289  74.885  1.00  0.00           C  
ATOM    853  C   THR A 126      -9.696  12.437  73.676  1.00  0.00           C  
ATOM    854  O   THR A 126     -10.817  12.542  73.191  1.00  0.00           O  
ATOM    855  CB  THR A 126      -9.358  12.437  76.165  1.00  0.00           C  
ATOM    856  CEN THR A 126      -9.289  12.365  76.741  1.00  0.00           X  
ATOM    857  H   THR A 126     -11.033  14.397  74.603  1.00  0.00           H  
ATOM    858  N   GLU A 127      -8.718  11.678  73.193  1.00  0.00           N  
ATOM    859  CA  GLU A 127      -8.616  10.677  72.125  1.00  0.00           C  
ATOM    860  C   GLU A 127      -9.011   9.205  72.396  1.00  0.00           C  
ATOM    861  O   GLU A 127      -8.572   8.601  73.376  1.00  0.00           O  
ATOM    862  CB  GLU A 127      -7.175  10.696  71.610  1.00  0.00           C  
ATOM    863  CEN GLU A 127      -6.010  11.257  70.500  1.00  0.00           X  
ATOM    864  H   GLU A 127      -7.819  11.856  73.615  1.00  0.00           H  
ATOM    865  N   PRO A 128      -9.803   8.606  71.472  1.00  0.00           N  
ATOM    866  CA  PRO A 128     -10.236   7.210  71.501  1.00  0.00           C  
ATOM    867  C   PRO A 128      -9.044   6.243  71.384  1.00  0.00           C  
ATOM    868  O   PRO A 128      -8.102   6.536  70.662  1.00  0.00           O  
ATOM    869  CB  PRO A 128     -11.195   7.098  70.304  1.00  0.00           C  
ATOM    870  CEN PRO A 128     -10.740   8.801  70.024  1.00  0.00           X  
ATOM    871  N   SER A 129      -9.099   5.062  72.015  1.00  0.00           N  
ATOM    872  CA  SER A 129      -8.026   4.055  71.895  1.00  0.00           C  
ATOM    873  C   SER A 129      -8.485   2.647  72.285  1.00  0.00           C  
ATOM    874  O   SER A 129      -9.532   2.454  72.893  1.00  0.00           O  
ATOM    875  CB  SER A 129      -6.840   4.463  72.746  1.00  0.00           C  
ATOM    876  CEN SER A 129      -6.563   4.673  73.165  1.00  0.00           X  
ATOM    877  H   SER A 129      -9.985   4.752  72.387  1.00  0.00           H  
ATOM    878  N   GLU A 130      -7.631   1.685  71.933  1.00  0.00           N  
ATOM    879  CA  GLU A 130      -7.723   0.265  72.292  1.00  0.00           C  
ATOM    880  C   GLU A 130      -8.967  -0.538  71.873  1.00  0.00           C  
ATOM    881  O   GLU A 130      -9.566  -1.283  72.640  1.00  0.00           O  
ATOM    882  CB  GLU A 130      -7.571   0.150  73.811  1.00  0.00           C  
ATOM    883  CEN GLU A 130      -6.593  -0.112  75.181  1.00  0.00           X  
ATOM    884  H   GLU A 130      -6.673   2.005  71.912  1.00  0.00           H  
ATOM    885  N   GLY A 131      -9.239  -0.504  70.563  1.00  0.00           N  
ATOM    886  CA  GLY A 131     -10.401  -1.136  69.941  1.00  0.00           C  
ATOM    887  C   GLY A 131     -10.055  -2.545  69.452  1.00  0.00           C  
ATOM    888  O   GLY A 131     -10.934  -3.277  69.013  1.00  0.00           O  
ATOM    889  CEN GLY A 131     -10.401  -1.136  69.940  1.00  0.00           X  
ATOM    890  H   GLY A 131      -8.532  -0.133  69.947  1.00  0.00           H  
ATOM    891  N   SER A 132      -8.776  -2.920  69.515  1.00  0.00           N  
ATOM    892  CA  SER A 132      -8.274  -4.206  69.006  1.00  0.00           C  
ATOM    893  C   SER A 132      -7.451  -4.894  70.094  1.00  0.00           C  
ATOM    894  O   SER A 132      -6.747  -4.213  70.834  1.00  0.00           O  
ATOM    895  CB  SER A 132      -7.444  -4.002  67.753  1.00  0.00           C  
ATOM    896  CEN SER A 132      -7.102  -3.763  67.403  1.00  0.00           X  
ATOM    897  H   SER A 132      -8.182  -2.421  70.163  1.00  0.00           H  
ATOM    898  N   ALA A 133      -7.468  -6.227  70.153  1.00  0.00           N  
ATOM    899  CA  ALA A 133      -6.641  -6.988  71.089  1.00  0.00           C  
ATOM    900  C   ALA A 133      -6.153  -8.315  70.473  1.00  0.00           C  
ATOM    901  O   ALA A 133      -6.747  -8.788  69.506  1.00  0.00           O  
ATOM    902  CB  ALA A 133      -7.413  -7.247  72.375  1.00  0.00           C  
ATOM    903  CEN ALA A 133      -7.412  -7.247  72.374  1.00  0.00           X  
ATOM    904  H   ALA A 133      -7.894  -6.747  69.398  1.00  0.00           H  
ATOM    905  N   PRO A 134      -5.056  -8.897  71.000  1.00  0.00           N  
ATOM    906  CA  PRO A 134      -4.532 -10.195  70.570  1.00  0.00           C  
ATOM    907  C   PRO A 134      -5.484 -11.373  70.849  1.00  0.00           C  
ATOM    908  O   PRO A 134      -6.091 -11.465  71.913  1.00  0.00           O  
ATOM    909  CB  PRO A 134      -3.219 -10.325  71.360  1.00  0.00           C  
ATOM    910  CEN PRO A 134      -3.734  -8.784  72.098  1.00  0.00           X  
ATOM    911  N   GLY A 135      -5.545 -12.334  69.922  1.00  0.00           N  
ATOM    912  CA  GLY A 135      -6.357 -13.557  70.044  1.00  0.00           C  
ATOM    913  C   GLY A 135      -5.928 -14.592  69.000  1.00  0.00           C  
ATOM    914  O   GLY A 135      -6.780 -15.244  68.418  1.00  0.00           O  
ATOM    915  CEN GLY A 135      -6.357 -13.557  70.045  1.00  0.00           X  
ATOM    916  H   GLY A 135      -4.990 -12.227  69.084  1.00  0.00           H  
ATOM    917  N   THR A 136      -4.699 -14.526  68.474  1.00  0.00           N  
ATOM    918  CA  THR A 136      -4.068 -15.450  67.500  1.00  0.00           C  
ATOM    919  C   THR A 136      -4.914 -15.775  66.266  1.00  0.00           C  
ATOM    920  O   THR A 136      -6.133 -15.821  66.369  1.00  0.00           O  
ATOM    921  CB  THR A 136      -3.694 -16.782  68.176  1.00  0.00           C  
ATOM    922  CEN THR A 136      -3.411 -17.089  68.584  1.00  0.00           X  
ATOM    923  H   THR A 136      -4.550 -13.575  68.173  1.00  0.00           H  
ATOM    924  N   SER A 137      -4.188 -16.148  65.200  1.00  0.00           N  
ATOM    925  CA  SER A 137      -4.671 -16.556  63.865  1.00  0.00           C  
ATOM    926  C   SER A 137      -5.616 -15.569  63.151  1.00  0.00           C  
ATOM    927  O   SER A 137      -5.862 -14.476  63.626  1.00  0.00           O  
ATOM    928  CB  SER A 137      -5.361 -17.901  63.987  1.00  0.00           C  
ATOM    929  CEN SER A 137      -5.664 -18.299  64.201  1.00  0.00           X  
ATOM    930  H   SER A 137      -3.268 -16.509  65.413  1.00  0.00           H  
ATOM    931  N   GLU A 138      -6.213 -15.834  61.996  1.00  0.00           N  
ATOM    932  CA  GLU A 138      -6.150 -16.981  61.098  1.00  0.00           C  
ATOM    933  C   GLU A 138      -6.138 -16.447  59.646  1.00  0.00           C  
ATOM    934  O   GLU A 138      -6.801 -15.466  59.331  1.00  0.00           O  
ATOM    935  CB  GLU A 138      -7.328 -17.929  61.330  1.00  0.00           C  
ATOM    936  CEN GLU A 138      -7.965 -19.353  62.015  1.00  0.00           X  
ATOM    937  H   GLU A 138      -7.010 -15.238  61.821  1.00  0.00           H  
ATOM    938  N   SER A 139      -5.334 -17.092  58.802  1.00  0.00           N  
ATOM    939  CA  SER A 139      -5.123 -16.898  57.360  1.00  0.00           C  
ATOM    940  C   SER A 139      -6.207 -17.294  56.335  1.00  0.00           C  
ATOM    941  O   SER A 139      -6.832 -18.338  56.473  1.00  0.00           O  
ATOM    942  CB  SER A 139      -3.843 -17.626  56.995  1.00  0.00           C  
ATOM    943  CEN SER A 139      -3.464 -18.016  56.992  1.00  0.00           X  
ATOM    944  H   SER A 139      -5.157 -18.053  59.060  1.00  0.00           H  
ATOM    945  N   ALA A 140      -6.264 -16.577  55.200  1.00  0.00           N  
ATOM    946  CA  ALA A 140      -7.200 -16.848  54.083  1.00  0.00           C  
ATOM    947  C   ALA A 140      -6.838 -16.048  52.808  1.00  0.00           C  
ATOM    948  O   ALA A 140      -6.245 -14.973  52.873  1.00  0.00           O  
ATOM    949  CB  ALA A 140      -8.628 -16.540  54.511  1.00  0.00           C  
ATOM    950  CEN ALA A 140      -8.627 -16.540  54.510  1.00  0.00           X  
ATOM    951  H   ALA A 140      -5.379 -16.203  54.892  1.00  0.00           H  
ATOM    952  N   THR A 141      -7.251 -16.556  51.646  1.00  0.00           N  
ATOM    953  CA  THR A 141      -7.084 -15.943  50.310  1.00  0.00           C  
ATOM    954  C   THR A 141      -8.409 -16.058  49.530  1.00  0.00           C  
ATOM    955  O   THR A 141      -9.364 -16.602  50.095  1.00  0.00           O  
ATOM    956  CB  THR A 141      -5.953 -16.607  49.503  1.00  0.00           C  
ATOM    957  CEN THR A 141      -5.393 -16.755  49.430  1.00  0.00           X  
ATOM    958  H   THR A 141      -7.939 -17.296  51.673  1.00  0.00           H  
ATOM    959  N   PRO A 142      -8.533 -15.560  48.279  1.00  0.00           N  
ATOM    960  CA  PRO A 142      -7.451 -14.788  47.628  1.00  0.00           C  
ATOM    961  C   PRO A 142      -7.946 -13.607  46.755  1.00  0.00           C  
ATOM    962  O   PRO A 142      -8.760 -13.764  45.857  1.00  0.00           O  
ATOM    963  CB  PRO A 142      -6.721 -15.846  46.785  1.00  0.00           C  
ATOM    964  CEN PRO A 142      -8.015 -16.928  47.369  1.00  0.00           X  
ATOM    965  N   GLU A 143      -7.679 -12.355  47.140  1.00  0.00           N  
ATOM    966  CA  GLU A 143      -7.922 -11.106  46.387  1.00  0.00           C  
ATOM    967  C   GLU A 143      -9.236 -11.004  45.574  1.00  0.00           C  
ATOM    968  O   GLU A 143      -9.241 -10.793  44.368  1.00  0.00           O  
ATOM    969  CB  GLU A 143      -6.743 -10.870  45.440  1.00  0.00           C  
ATOM    970  CEN GLU A 143      -5.247 -10.129  45.101  1.00  0.00           X  
ATOM    971  H   GLU A 143      -8.013 -12.246  48.087  1.00  0.00           H  
ATOM    972  N   SER A 144     -10.343 -11.113  46.332  1.00  0.00           N  
ATOM    973  CA  SER A 144     -11.759 -10.970  45.940  1.00  0.00           C  
ATOM    974  C   SER A 144     -12.199 -10.854  44.469  1.00  0.00           C  
ATOM    975  O   SER A 144     -11.460 -11.177  43.547  1.00  0.00           O  
ATOM    976  CB  SER A 144     -12.300  -9.759  46.675  1.00  0.00           C  
ATOM    977  CEN SER A 144     -12.314  -9.259  46.888  1.00  0.00           X  
ATOM    978  H   SER A 144     -10.210 -10.709  47.247  1.00  0.00           H  
ATOM    979  N   GLY A 145     -13.330 -10.164  44.239  1.00  0.00           N  
ATOM    980  CA  GLY A 145     -13.871  -9.922  42.890  1.00  0.00           C  
ATOM    981  C   GLY A 145     -15.305 -10.445  42.658  1.00  0.00           C  
ATOM    982  O   GLY A 145     -15.762 -11.248  43.465  1.00  0.00           O  
ATOM    983  CEN GLY A 145     -13.871  -9.922  42.890  1.00  0.00           X  
ATOM    984  H   GLY A 145     -13.756  -9.665  45.006  1.00  0.00           H  
ATOM    985  N   PRO A 146     -16.034 -10.014  41.603  1.00  0.00           N  
ATOM    986  CA  PRO A 146     -17.404 -10.443  41.292  1.00  0.00           C  
ATOM    987  C   PRO A 146     -17.499 -11.904  40.819  1.00  0.00           C  
ATOM    988  O   PRO A 146     -16.651 -12.384  40.071  1.00  0.00           O  
ATOM    989  CB  PRO A 146     -17.845  -9.462  40.194  1.00  0.00           C  
ATOM    990  CEN PRO A 146     -16.175  -8.848  40.338  1.00  0.00           X  
ATOM    991  N   GLY A 147     -18.571 -12.601  41.208  1.00  0.00           N  
ATOM    992  CA  GLY A 147     -18.841 -13.985  40.819  1.00  0.00           C  
ATOM    993  C   GLY A 147     -19.061 -14.096  39.316  1.00  0.00           C  
ATOM    994  O   GLY A 147     -19.639 -13.207  38.701  1.00  0.00           O  
ATOM    995  CEN GLY A 147     -18.841 -13.986  40.819  1.00  0.00           X  
ATOM    996  H   GLY A 147     -19.239 -12.160  41.823  1.00  0.00           H  
ATOM    997  N   SER A 148     -18.534 -15.174  38.753  1.00  0.00           N  
ATOM    998  CA  SER A 148     -18.579 -15.579  37.354  1.00  0.00           C  
ATOM    999  C   SER A 148     -19.948 -16.049  36.847  1.00  0.00           C  
ATOM   1000  O   SER A 148     -20.767 -16.603  37.578  1.00  0.00           O  
ATOM   1001  CB  SER A 148     -17.554 -16.674  37.131  1.00  0.00           C  
ATOM   1002  CEN SER A 148     -17.251 -17.114  37.232  1.00  0.00           X  
ATOM   1003  H   SER A 148     -17.962 -15.764  39.342  1.00  0.00           H  
ATOM   1004  N   GLU A 149     -20.122 -15.820  35.545  1.00  0.00           N  
ATOM   1005  CA  GLU A 149     -21.223 -16.156  34.638  1.00  0.00           C  
ATOM   1006  C   GLU A 149     -20.817 -16.857  33.322  1.00  0.00           C  
ATOM   1007  O   GLU A 149     -19.859 -16.473  32.651  1.00  0.00           O  
ATOM   1008  CB  GLU A 149     -22.003 -14.881  34.310  1.00  0.00           C  
ATOM   1009  CEN GLU A 149     -23.319 -13.840  34.600  1.00  0.00           X  
ATOM   1010  H   GLU A 149     -19.355 -15.351  35.088  1.00  0.00           H  
ATOM   1011  N   PRO A 150     -21.630 -17.832  32.882  1.00  0.00           N  
ATOM   1012  CA  PRO A 150     -21.275 -18.459  31.610  1.00  0.00           C  
ATOM   1013  C   PRO A 150     -21.216 -17.459  30.454  1.00  0.00           C  
ATOM   1014  O   PRO A 150     -21.960 -16.481  30.393  1.00  0.00           O  
ATOM   1015  CB  PRO A 150     -22.379 -19.509  31.401  1.00  0.00           C  
ATOM   1016  CEN PRO A 150     -23.047 -18.828  32.909  1.00  0.00           X  
ATOM   1017  N   ALA A 151     -20.342 -17.759  29.496  1.00  0.00           N  
ATOM   1018  CA  ALA A 151     -20.162 -17.006  28.268  1.00  0.00           C  
ATOM   1019  C   ALA A 151     -21.271 -17.336  27.251  1.00  0.00           C  
ATOM   1020  O   ALA A 151     -21.798 -18.447  27.223  1.00  0.00           O  
ATOM   1021  CB  ALA A 151     -18.786 -17.285  27.681  1.00  0.00           C  
ATOM   1022  CEN ALA A 151     -18.788 -17.285  27.680  1.00  0.00           X  
ATOM   1023  H   ALA A 151     -19.821 -18.618  29.582  1.00  0.00           H  
ATOM   1024  N   THR A 152     -21.595 -16.390  26.376  1.00  0.00           N  
ATOM   1025  CA  THR A 152     -22.570 -16.613  25.308  1.00  0.00           C  
ATOM   1026  C   THR A 152     -22.006 -16.022  24.032  1.00  0.00           C  
ATOM   1027  O   THR A 152     -20.990 -15.325  24.031  1.00  0.00           O  
ATOM   1028  CB  THR A 152     -23.940 -15.979  25.613  1.00  0.00           C  
ATOM   1029  CEN THR A 152     -24.422 -15.929  25.939  1.00  0.00           X  
ATOM   1030  H   THR A 152     -21.093 -15.513  26.397  1.00  0.00           H  
ATOM   1031  N   SER A 153     -22.692 -16.352  22.943  1.00  0.00           N  
ATOM   1032  CA  SER A 153     -22.398 -15.924  21.585  1.00  0.00           C  
ATOM   1033  C   SER A 153     -22.508 -14.398  21.490  1.00  0.00           C  
ATOM   1034  O   SER A 153     -23.446 -13.798  22.007  1.00  0.00           O  
ATOM   1035  CB  SER A 153     -23.337 -16.597  20.603  1.00  0.00           C  
ATOM   1036  CEN SER A 153     -23.795 -16.816  20.406  1.00  0.00           X  
ATOM   1037  H   SER A 153     -23.594 -16.778  23.096  1.00  0.00           H  
ATOM   1038  N   GLY A 154     -21.503 -13.779  20.882  1.00  0.00           N  
ATOM   1039  CA  GLY A 154     -21.397 -12.335  20.687  1.00  0.00           C  
ATOM   1040  C   GLY A 154     -21.411 -11.984  19.202  1.00  0.00           C  
ATOM   1041  O   GLY A 154     -21.194 -10.836  18.828  1.00  0.00           O  
ATOM   1042  CEN GLY A 154     -21.397 -12.335  20.686  1.00  0.00           X  
ATOM   1043  H   GLY A 154     -20.697 -14.340  20.650  1.00  0.00           H  
ATOM   1044  N   SER A 155     -21.615 -12.997  18.357  1.00  0.00           N  
ATOM   1045  CA  SER A 155     -21.575 -12.839  16.909  1.00  0.00           C  
ATOM   1046  C   SER A 155     -22.811 -11.981  16.599  1.00  0.00           C  
ATOM   1047  O   SER A 155     -23.758 -11.945  17.371  1.00  0.00           O  
ATOM   1048  CB  SER A 155     -21.603 -14.174  16.190  1.00  0.00           C  
ATOM   1049  CEN SER A 155     -21.721 -14.696  16.092  1.00  0.00           X  
ATOM   1050  H   SER A 155     -22.236 -13.733  18.664  1.00  0.00           H  
ATOM   1051  N   GLU A 156     -22.829 -11.124  15.595  1.00  0.00           N  
ATOM   1052  CA  GLU A 156     -21.690 -10.892  14.742  1.00  0.00           C  
ATOM   1053  C   GLU A 156     -21.540  -9.350  14.712  1.00  0.00           C  
ATOM   1054  O   GLU A 156     -22.512  -8.630  14.898  1.00  0.00           O  
ATOM   1055  CB  GLU A 156     -21.894 -11.485  13.346  1.00  0.00           C  
ATOM   1056  CEN GLU A 156     -21.601 -12.721  12.210  1.00  0.00           X  
ATOM   1057  H   GLU A 156     -23.667 -11.229  15.043  1.00  0.00           H  
ATOM   1058  N   THR A 157     -20.359  -8.814  14.384  1.00  0.00           N  
ATOM   1059  CA  THR A 157     -20.198  -7.346  14.319  1.00  0.00           C  
ATOM   1060  C   THR A 157     -20.735  -6.858  12.965  1.00  0.00           C  
ATOM   1061  O   THR A 157     -20.187  -7.235  11.928  1.00  0.00           O  
ATOM   1062  CB  THR A 157     -18.730  -6.909  14.483  1.00  0.00           C  
ATOM   1063  CEN THR A 157     -18.235  -6.878  14.791  1.00  0.00           X  
ATOM   1064  H   THR A 157     -19.720  -9.371  13.832  1.00  0.00           H  
ATOM   1065  N   PRO A 158     -21.839  -6.094  12.918  1.00  0.00           N  
ATOM   1066  CA  PRO A 158     -22.549  -5.669  11.718  1.00  0.00           C  
ATOM   1067  C   PRO A 158     -21.692  -4.574  11.091  1.00  0.00           C  
ATOM   1068  O   PRO A 158     -21.911  -3.380  11.269  1.00  0.00           O  
ATOM   1069  CB  PRO A 158     -23.917  -5.163  12.207  1.00  0.00           C  
ATOM   1070  CEN PRO A 158     -23.291  -5.605  13.818  1.00  0.00           X  
ATOM   1071  N   GLY A 159     -20.590  -4.975  10.487  1.00  0.00           N  
ATOM   1072  CA  GLY A 159     -19.713  -4.002   9.845  1.00  0.00           C  
ATOM   1073  C   GLY A 159     -18.659  -4.633   8.968  1.00  0.00           C  
ATOM   1074  O   GLY A 159     -18.304  -4.050   7.958  1.00  0.00           O  
ATOM   1075  CEN GLY A 159     -19.713  -4.001   9.845  1.00  0.00           X  
ATOM   1076  H   GLY A 159     -20.408  -5.966  10.396  1.00  0.00           H  
ATOM   1077  N   MET A 160     -18.224  -5.858   9.283  1.00  0.00           N  
ATOM   1078  CA  MET A 160     -17.277  -6.587   8.433  1.00  0.00           C  
ATOM   1079  C   MET A 160     -17.896  -6.895   7.066  1.00  0.00           C  
ATOM   1080  O   MET A 160     -17.220  -6.744   6.065  1.00  0.00           O  
ATOM   1081  CB  MET A 160     -16.834  -7.878   9.118  1.00  0.00           C  
ATOM   1082  CEN MET A 160     -15.459  -8.643   9.894  1.00  0.00           X  
ATOM   1083  H   MET A 160     -18.537  -6.280  10.146  1.00  0.00           H  
ATOM   1084  N   TYR A 161     -19.189  -7.233   7.012  1.00  0.00           N  
ATOM   1085  CA  TYR A 161     -19.879  -7.531   5.752  1.00  0.00           C  
ATOM   1086  C   TYR A 161     -19.911  -6.348   4.772  1.00  0.00           C  
ATOM   1087  O   TYR A 161     -19.430  -6.492   3.658  1.00  0.00           O  
ATOM   1088  CB  TYR A 161     -21.308  -7.994   6.042  1.00  0.00           C  
ATOM   1089  CEN TYR A 161     -22.246  -9.466   6.186  1.00  0.00           X  
ATOM   1090  H   TYR A 161     -19.709  -7.331   7.875  1.00  0.00           H  
ATOM   1091  N   GLY A 162     -20.464  -5.198   5.179  1.00  0.00           N  
ATOM   1092  CA  GLY A 162     -20.459  -3.979   4.358  1.00  0.00           C  
ATOM   1093  C   GLY A 162     -19.034  -3.606   3.969  1.00  0.00           C  
ATOM   1094  O   GLY A 162     -18.733  -3.534   2.791  1.00  0.00           O  
ATOM   1095  CEN GLY A 162     -20.459  -3.979   4.357  1.00  0.00           X  
ATOM   1096  H   GLY A 162     -20.752  -5.111   6.142  1.00  0.00           H  
ATOM   1097  N   LYS A 163     -18.135  -3.565   4.965  1.00  0.00           N  
ATOM   1098  CA  LYS A 163     -16.728  -3.165   4.784  1.00  0.00           C  
ATOM   1099  C   LYS A 163     -16.028  -3.914   3.654  1.00  0.00           C  
ATOM   1100  O   LYS A 163     -15.279  -3.333   2.884  1.00  0.00           O  
ATOM   1101  CB  LYS A 163     -15.951  -3.370   6.086  1.00  0.00           C  
ATOM   1102  CEN LYS A 163     -15.068  -2.534   7.817  1.00  0.00           X  
ATOM   1103  H   LYS A 163     -18.448  -3.775   5.901  1.00  0.00           H  
ATOM   1104  N   LEU A 164     -16.238  -5.223   3.594  1.00  0.00           N  
ATOM   1105  CA  LEU A 164     -15.726  -6.064   2.528  1.00  0.00           C  
ATOM   1106  C   LEU A 164     -16.208  -5.622   1.145  1.00  0.00           C  
ATOM   1107  O   LEU A 164     -15.413  -5.558   0.214  1.00  0.00           O  
ATOM   1108  CB  LEU A 164     -16.125  -7.522   2.788  1.00  0.00           C  
ATOM   1109  CEN LEU A 164     -15.346  -8.741   3.319  1.00  0.00           X  
ATOM   1110  H   LEU A 164     -16.775  -5.652   4.336  1.00  0.00           H  
ATOM   1111  N   ASN A 165     -17.503  -5.331   1.022  1.00  0.00           N  
ATOM   1112  CA  ASN A 165     -18.078  -4.935  -0.255  1.00  0.00           C  
ATOM   1113  C   ASN A 165     -17.494  -3.603  -0.714  1.00  0.00           C  
ATOM   1114  O   ASN A 165     -17.094  -3.521  -1.869  1.00  0.00           O  
ATOM   1115  CB  ASN A 165     -19.592  -4.855  -0.184  1.00  0.00           C  
ATOM   1116  CEN ASN A 165     -20.418  -5.476  -0.369  1.00  0.00           X  
ATOM   1117  H   ASN A 165     -18.065  -5.223   1.852  1.00  0.00           H  
ATOM   1118  N   ASP A 166     -17.376  -2.623   0.186  1.00  0.00           N  
ATOM   1119  CA  ASP A 166     -16.859  -1.290  -0.140  1.00  0.00           C  
ATOM   1120  C   ASP A 166     -15.393  -1.386  -0.609  1.00  0.00           C  
ATOM   1121  O   ASP A 166     -15.052  -0.945  -1.704  1.00  0.00           O  
ATOM   1122  CB  ASP A 166     -16.975  -0.356   1.067  1.00  0.00           C  
ATOM   1123  CEN ASP A 166     -17.584   0.368   1.443  1.00  0.00           X  
ATOM   1124  H   ASP A 166     -17.750  -2.757   1.111  1.00  0.00           H  
ATOM   1125  N   LEU A 167     -14.552  -2.098   0.149  1.00  0.00           N  
ATOM   1126  CA  LEU A 167     -13.154  -2.332  -0.219  1.00  0.00           C  
ATOM   1127  C   LEU A 167     -13.001  -3.018  -1.584  1.00  0.00           C  
ATOM   1128  O   LEU A 167     -12.125  -2.665  -2.375  1.00  0.00           O  
ATOM   1129  CB  LEU A 167     -12.469  -3.169   0.869  1.00  0.00           C  
ATOM   1130  CEN LEU A 167     -11.490  -2.810   2.002  1.00  0.00           X  
ATOM   1131  H   LEU A 167     -14.863  -2.384   1.066  1.00  0.00           H  
ATOM   1132  N   LEU A 168     -13.819  -4.038  -1.857  1.00  0.00           N  
ATOM   1133  CA  LEU A 168     -13.806  -4.723  -3.147  1.00  0.00           C  
ATOM   1134  C   LEU A 168     -14.102  -3.748  -4.296  1.00  0.00           C  
ATOM   1135  O   LEU A 168     -13.384  -3.754  -5.296  1.00  0.00           O  
ATOM   1136  CB  LEU A 168     -14.820  -5.873  -3.142  1.00  0.00           C  
ATOM   1137  CEN LEU A 168     -14.667  -7.401  -3.023  1.00  0.00           X  
ATOM   1138  H   LEU A 168     -14.515  -4.286  -1.170  1.00  0.00           H  
ATOM   1139  N   GLU A 169     -15.145  -2.930  -4.163  1.00  0.00           N  
ATOM   1140  CA  GLU A 169     -15.525  -1.911  -5.143  1.00  0.00           C  
ATOM   1141  C   GLU A 169     -14.357  -0.972  -5.448  1.00  0.00           C  
ATOM   1142  O   GLU A 169     -14.078  -0.717  -6.623  1.00  0.00           O  
ATOM   1143  CB  GLU A 169     -16.728  -1.108  -4.641  1.00  0.00           C  
ATOM   1144  CEN GLU A 169     -18.405  -0.809  -4.637  1.00  0.00           X  
ATOM   1145  H   GLU A 169     -15.662  -2.947  -3.297  1.00  0.00           H  
ATOM   1146  N   ASP A 170     -13.615  -0.555  -4.420  1.00  0.00           N  
ATOM   1147  CA  ASP A 170     -12.469   0.337  -4.571  1.00  0.00           C  
ATOM   1148  C   ASP A 170     -11.354  -0.329  -5.390  1.00  0.00           C  
ATOM   1149  O   ASP A 170     -10.872   0.211  -6.384  1.00  0.00           O  
ATOM   1150  CB  ASP A 170     -11.938   0.761  -3.199  1.00  0.00           C  
ATOM   1151  CEN ASP A 170     -12.002   1.533  -2.538  1.00  0.00           X  
ATOM   1152  H   ASP A 170     -13.916  -0.773  -3.482  1.00  0.00           H  
ATOM   1153  N   LEU A 171     -10.998  -1.576  -5.084  1.00  0.00           N  
ATOM   1154  CA  LEU A 171     -10.008  -2.319  -5.870  1.00  0.00           C  
ATOM   1155  C   LEU A 171     -10.418  -2.467  -7.349  1.00  0.00           C  
ATOM   1156  O   LEU A 171      -9.607  -2.277  -8.263  1.00  0.00           O  
ATOM   1157  CB  LEU A 171      -9.782  -3.701  -5.243  1.00  0.00           C  
ATOM   1158  CEN LEU A 171      -8.649  -4.283  -4.377  1.00  0.00           X  
ATOM   1159  H   LEU A 171     -11.387  -1.990  -4.248  1.00  0.00           H  
ATOM   1160  N   GLN A 172     -11.696  -2.753  -7.611  1.00  0.00           N  
ATOM   1161  CA  GLN A 172     -12.217  -2.884  -8.970  1.00  0.00           C  
ATOM   1162  C   GLN A 172     -12.060  -1.604  -9.787  1.00  0.00           C  
ATOM   1163  O   GLN A 172     -11.648  -1.654 -10.950  1.00  0.00           O  
ATOM   1164  CB  GLN A 172     -13.694  -3.283  -8.930  1.00  0.00           C  
ATOM   1165  CEN GLN A 172     -14.809  -4.619  -9.071  1.00  0.00           X  
ATOM   1166  H   GLN A 172     -12.337  -2.800  -6.831  1.00  0.00           H  
ATOM   1167  N   GLU A 173     -12.405  -0.453  -9.227  1.00  0.00           N  
ATOM   1168  CA  GLU A 173     -12.262   0.826  -9.904  1.00  0.00           C  
ATOM   1169  C   GLU A 173     -10.780   1.149 -10.182  1.00  0.00           C  
ATOM   1170  O   GLU A 173     -10.460   1.543 -11.309  1.00  0.00           O  
ATOM   1171  CB  GLU A 173     -12.903   1.938  -9.070  1.00  0.00           C  
ATOM   1172  CEN GLU A 173     -14.221   2.968  -8.747  1.00  0.00           X  
ATOM   1173  H   GLU A 173     -12.753  -0.446  -8.278  1.00  0.00           H  
ATOM   1174  N   VAL A 174      -9.850   0.826  -9.266  1.00  0.00           N  
ATOM   1175  CA  VAL A 174      -8.396   1.021  -9.461  1.00  0.00           C  
ATOM   1176  C   VAL A 174      -7.910   0.187 -10.650  1.00  0.00           C  
ATOM   1177  O   VAL A 174      -7.132   0.690 -11.462  1.00  0.00           O  
ATOM   1178  CB  VAL A 174      -7.587   0.635  -8.208  1.00  0.00           C  
ATOM   1179  CEN VAL A 174      -7.207   0.891  -7.693  1.00  0.00           X  
ATOM   1180  H   VAL A 174     -10.177   0.440  -8.391  1.00  0.00           H  
ATOM   1181  N   LEU A 175      -8.399  -1.051 -10.807  1.00  0.00           N  
ATOM   1182  CA  LEU A 175      -8.043  -1.921 -11.940  1.00  0.00           C  
ATOM   1183  C   LEU A 175      -8.572  -1.387 -13.274  1.00  0.00           C  
ATOM   1184  O   LEU A 175      -7.850  -1.355 -14.274  1.00  0.00           O  
ATOM   1185  CB  LEU A 175      -8.573  -3.340 -11.697  1.00  0.00           C  
ATOM   1186  CEN LEU A 175      -7.890  -4.651 -11.265  1.00  0.00           X  
ATOM   1187  H   LEU A 175      -9.007  -1.412 -10.085  1.00  0.00           H  
ATOM   1188  N   LYS A 176      -9.834  -0.940 -13.315  1.00  0.00           N  
ATOM   1189  CA  LYS A 176     -10.431  -0.389 -14.542  1.00  0.00           C  
ATOM   1190  C   LYS A 176      -9.642   0.810 -15.046  1.00  0.00           C  
ATOM   1191  O   LYS A 176      -9.424   0.917 -16.254  1.00  0.00           O  
ATOM   1192  CB  LYS A 176     -11.888   0.010 -14.304  1.00  0.00           C  
ATOM   1193  CEN LYS A 176     -13.946  -0.409 -14.564  1.00  0.00           X  
ATOM   1194  H   LYS A 176     -10.375  -0.979 -12.463  1.00  0.00           H  
ATOM   1195  N   ASN A 177      -9.229   1.708 -14.160  1.00  0.00           N  
ATOM   1196  CA  ASN A 177      -8.398   2.843 -14.527  1.00  0.00           C  
ATOM   1197  C   ASN A 177      -7.051   2.374 -15.074  1.00  0.00           C  
ATOM   1198  O   ASN A 177      -6.819   2.529 -16.267  1.00  0.00           O  
ATOM   1199  CB  ASN A 177      -8.196   3.784 -13.353  1.00  0.00           C  
ATOM   1200  CEN ASN A 177      -8.646   4.644 -12.955  1.00  0.00           X  
ATOM   1201  H   ASN A 177      -9.494   1.591 -13.192  1.00  0.00           H  
ATOM   1202  N   LEU A 178      -6.233   1.657 -14.302  1.00  0.00           N  
ATOM   1203  CA  LEU A 178      -4.920   1.186 -14.747  1.00  0.00           C  
ATOM   1204  C   LEU A 178      -4.981   0.521 -16.138  1.00  0.00           C  
ATOM   1205  O   LEU A 178      -4.092   0.727 -16.965  1.00  0.00           O  
ATOM   1206  CB  LEU A 178      -4.342   0.210 -13.714  1.00  0.00           C  
ATOM   1207  CEN LEU A 178      -3.256   0.355 -12.632  1.00  0.00           X  
ATOM   1208  H   LEU A 178      -6.516   1.449 -13.356  1.00  0.00           H  
ATOM   1209  N   HIS A 179      -6.075  -0.173 -16.452  1.00  0.00           N  
ATOM   1210  CA  HIS A 179      -6.265  -0.836 -17.745  1.00  0.00           C  
ATOM   1211  C   HIS A 179      -6.309   0.132 -18.940  1.00  0.00           C  
ATOM   1212  O   HIS A 179      -5.674  -0.120 -19.966  1.00  0.00           O  
ATOM   1213  CB  HIS A 179      -7.551  -1.669 -17.718  1.00  0.00           C  
ATOM   1214  CEN HIS A 179      -7.942  -3.013 -17.452  1.00  0.00           X  
ATOM   1215  H   HIS A 179      -6.770  -0.313 -15.732  1.00  0.00           H  
ATOM   1216  N   LYS A 180      -7.032   1.256 -18.840  1.00  0.00           N  
ATOM   1217  CA  LYS A 180      -7.121   2.236 -19.940  1.00  0.00           C  
ATOM   1218  C   LYS A 180      -5.887   3.155 -19.958  1.00  0.00           C  
ATOM   1219  O   LYS A 180      -5.309   3.372 -21.026  1.00  0.00           O  
ATOM   1220  CB  LYS A 180      -8.396   3.071 -19.817  1.00  0.00           C  
ATOM   1221  CEN LYS A 180     -10.361   3.483 -20.486  1.00  0.00           X  
ATOM   1222  H   LYS A 180      -7.423   1.490 -17.937  1.00  0.00           H  
ATOM   1223  N   ASN A 181      -5.454   3.650 -18.797  1.00  0.00           N  
ATOM   1224  CA  ASN A 181      -4.382   4.651 -18.661  1.00  0.00           C  
ATOM   1225  C   ASN A 181      -3.124   4.292 -19.430  1.00  0.00           C  
ATOM   1226  O   ASN A 181      -2.563   5.162 -20.101  1.00  0.00           O  
ATOM   1227  CB  ASN A 181      -4.031   4.883 -17.203  1.00  0.00           C  
ATOM   1228  CEN ASN A 181      -4.312   5.527 -16.423  1.00  0.00           X  
ATOM   1229  H   ASN A 181      -6.005   3.446 -17.975  1.00  0.00           H  
ATOM   1230  N   ASP A 182      -2.731   3.020 -19.398  1.00  0.00           N  
ATOM   1231  CA  ASP A 182      -1.476   2.549 -19.985  1.00  0.00           C  
ATOM   1232  C   ASP A 182      -1.333   2.987 -21.462  1.00  0.00           C  
ATOM   1233  O   ASP A 182      -0.227   3.146 -21.993  1.00  0.00           O  
ATOM   1234  CB  ASP A 182      -1.384   1.025 -19.874  1.00  0.00           C  
ATOM   1235  CEN ASP A 182      -0.977   0.305 -19.280  1.00  0.00           X  
ATOM   1236  H   ASP A 182      -3.300   2.349 -18.899  1.00  0.00           H  
ATOM   1237  N   ARG A 183      -2.459   3.305 -22.126  1.00  0.00           N  
ATOM   1238  CA  ARG A 183      -2.485   3.744 -23.525  1.00  0.00           C  
ATOM   1239  C   ARG A 183      -1.784   5.070 -23.826  1.00  0.00           C  
ATOM   1240  O   ARG A 183      -1.369   5.230 -24.974  1.00  0.00           O  
ATOM   1241  CB  ARG A 183      -3.912   3.775 -24.052  1.00  0.00           C  
ATOM   1242  CEN ARG A 183      -6.016   3.063 -25.156  1.00  0.00           X  
ATOM   1243  H   ARG A 183      -3.330   3.220 -21.616  1.00  0.00           H  
ATOM   1244  N   SER A 184      -1.638   6.009 -22.882  1.00  0.00           N  
ATOM   1245  CA  SER A 184      -1.046   7.332 -23.179  1.00  0.00           C  
ATOM   1246  C   SER A 184       0.027   7.858 -22.220  1.00  0.00           C  
ATOM   1247  O   SER A 184       0.929   8.529 -22.698  1.00  0.00           O  
ATOM   1248  CB  SER A 184      -2.164   8.353 -23.261  1.00  0.00           C  
ATOM   1249  CEN SER A 184      -2.631   8.605 -23.142  1.00  0.00           X  
ATOM   1250  H   SER A 184      -2.119   5.882 -22.004  1.00  0.00           H  
ATOM   1251  N   GLY A 185       0.006   7.518 -20.926  1.00  0.00           N  
ATOM   1252  CA  GLY A 185       0.858   8.140 -19.900  1.00  0.00           C  
ATOM   1253  C   GLY A 185       0.501   9.581 -19.481  1.00  0.00           C  
ATOM   1254  O   GLY A 185      -0.599  10.051 -19.745  1.00  0.00           O  
ATOM   1255  CEN GLY A 185       0.858   8.141 -19.899  1.00  0.00           X  
ATOM   1256  H   GLY A 185      -0.537   6.705 -20.667  1.00  0.00           H  
ATOM   1257  N   LYS A 186       1.515  10.315 -19.001  1.00  0.00           N  
ATOM   1258  CA  LYS A 186       1.509  11.685 -18.427  1.00  0.00           C  
ATOM   1259  C   LYS A 186       0.272  12.135 -17.651  1.00  0.00           C  
ATOM   1260  O   LYS A 186       0.212  11.812 -16.470  1.00  0.00           O  
ATOM   1261  CB  LYS A 186       1.754  12.694 -19.550  1.00  0.00           C  
ATOM   1262  CEN LYS A 186       3.090  13.980 -20.568  1.00  0.00           X  
ATOM   1263  H   LYS A 186       2.424   9.884 -19.064  1.00  0.00           H  
ATOM   1264  N   ASP A 187      -0.715  12.790 -18.258  1.00  0.00           N  
ATOM   1265  CA  ASP A 187      -1.921  13.167 -17.489  1.00  0.00           C  
ATOM   1266  C   ASP A 187      -2.434  12.049 -16.572  1.00  0.00           C  
ATOM   1267  O   ASP A 187      -2.621  12.231 -15.375  1.00  0.00           O  
ATOM   1268  CB  ASP A 187      -3.039  13.595 -18.442  1.00  0.00           C  
ATOM   1269  CEN ASP A 187      -3.450  14.437 -18.841  1.00  0.00           X  
ATOM   1270  H   ASP A 187      -0.518  13.282 -19.115  1.00  0.00           H  
ATOM   1271  N   ASN A 188      -2.545  10.842 -17.106  1.00  0.00           N  
ATOM   1272  CA  ASN A 188      -3.145   9.734 -16.385  1.00  0.00           C  
ATOM   1273  C   ASN A 188      -2.471   9.432 -15.025  1.00  0.00           C  
ATOM   1274  O   ASN A 188      -3.111   8.864 -14.140  1.00  0.00           O  
ATOM   1275  CB  ASN A 188      -3.149   8.488 -17.251  1.00  0.00           C  
ATOM   1276  CEN ASN A 188      -3.783   8.020 -17.945  1.00  0.00           X  
ATOM   1277  H   ASN A 188      -2.399  10.759 -18.102  1.00  0.00           H  
ATOM   1278  N   ILE A 189      -1.169   9.704 -14.849  1.00  0.00           N  
ATOM   1279  CA  ILE A 189      -0.491   9.423 -13.563  1.00  0.00           C  
ATOM   1280  C   ILE A 189      -1.107  10.289 -12.464  1.00  0.00           C  
ATOM   1281  O   ILE A 189      -1.275   9.811 -11.349  1.00  0.00           O  
ATOM   1282  CB  ILE A 189       1.024   9.690 -13.633  1.00  0.00           C  
ATOM   1283  CEN ILE A 189       1.994   9.261 -13.884  1.00  0.00           X  
ATOM   1284  H   ILE A 189      -0.688  10.247 -15.553  1.00  0.00           H  
ATOM   1285  N   HIS A 190      -1.506  11.520 -12.796  1.00  0.00           N  
ATOM   1286  CA  HIS A 190      -2.192  12.414 -11.860  1.00  0.00           C  
ATOM   1287  C   HIS A 190      -3.535  11.836 -11.400  1.00  0.00           C  
ATOM   1288  O   HIS A 190      -3.793  11.777 -10.202  1.00  0.00           O  
ATOM   1289  CB  HIS A 190      -2.409  13.791 -12.496  1.00  0.00           C  
ATOM   1290  CEN HIS A 190      -1.763  15.061 -12.528  1.00  0.00           X  
ATOM   1291  H   HIS A 190      -1.436  11.815 -13.759  1.00  0.00           H  
ATOM   1292  N   ASP A 191      -4.373  11.372 -12.331  1.00  0.00           N  
ATOM   1293  CA  ASP A 191      -5.682  10.805 -11.991  1.00  0.00           C  
ATOM   1294  C   ASP A 191      -5.538   9.517 -11.172  1.00  0.00           C  
ATOM   1295  O   ASP A 191      -6.291   9.301 -10.226  1.00  0.00           O  
ATOM   1296  CB  ASP A 191      -6.492  10.532 -13.260  1.00  0.00           C  
ATOM   1297  CEN ASP A 191      -7.221  10.956 -13.832  1.00  0.00           X  
ATOM   1298  H   ASP A 191      -4.138  11.478 -13.307  1.00  0.00           H  
ATOM   1299  N   VAL A 192      -4.543   8.682 -11.495  1.00  0.00           N  
ATOM   1300  CA  VAL A 192      -4.256   7.448 -10.750  1.00  0.00           C  
ATOM   1301  C   VAL A 192      -3.831   7.761  -9.318  1.00  0.00           C  
ATOM   1302  O   VAL A 192      -4.297   7.090  -8.407  1.00  0.00           O  
ATOM   1303  CB  VAL A 192      -3.154   6.614 -11.429  1.00  0.00           C  
ATOM   1304  CEN VAL A 192      -3.035   6.034 -11.781  1.00  0.00           X  
ATOM   1305  H   VAL A 192      -3.941   8.943 -12.262  1.00  0.00           H  
ATOM   1306  N   ASP A 193      -2.994   8.781  -9.110  1.00  0.00           N  
ATOM   1307  CA  ASP A 193      -2.551   9.202  -7.776  1.00  0.00           C  
ATOM   1308  C   ASP A 193      -3.728   9.697  -6.929  1.00  0.00           C  
ATOM   1309  O   ASP A 193      -3.870   9.282  -5.780  1.00  0.00           O  
ATOM   1310  CB  ASP A 193      -1.486  10.296  -7.886  1.00  0.00           C  
ATOM   1311  CEN ASP A 193      -0.474  10.411  -7.868  1.00  0.00           X  
ATOM   1312  H   ASP A 193      -2.626   9.285  -9.905  1.00  0.00           H  
ATOM   1313  N   ASN A 194      -4.637  10.484  -7.511  1.00  0.00           N  
ATOM   1314  CA  ASN A 194      -5.844  10.963  -6.829  1.00  0.00           C  
ATOM   1315  C   ASN A 194      -6.760   9.813  -6.406  1.00  0.00           C  
ATOM   1316  O   ASN A 194      -7.279   9.795  -5.295  1.00  0.00           O  
ATOM   1317  CB  ASN A 194      -6.611  11.946  -7.694  1.00  0.00           C  
ATOM   1318  CEN ASN A 194      -6.659  12.983  -7.845  1.00  0.00           X  
ATOM   1319  H   ASN A 194      -4.469  10.783  -8.463  1.00  0.00           H  
ATOM   1320  N   HIS A 195      -6.966   8.842  -7.296  1.00  0.00           N  
ATOM   1321  CA  HIS A 195      -7.847   7.727  -6.999  1.00  0.00           C  
ATOM   1322  C   HIS A 195      -7.302   6.841  -5.876  1.00  0.00           C  
ATOM   1323  O   HIS A 195      -8.030   6.517  -4.940  1.00  0.00           O  
ATOM   1324  CB  HIS A 195      -8.080   6.887  -8.259  1.00  0.00           C  
ATOM   1325  CEN HIS A 195      -9.037   6.790  -9.311  1.00  0.00           X  
ATOM   1326  H   HIS A 195      -6.530   8.896  -8.203  1.00  0.00           H  
ATOM   1327  N   LEU A 196      -6.007   6.521  -5.910  1.00  0.00           N  
ATOM   1328  CA  LEU A 196      -5.358   5.725  -4.878  1.00  0.00           C  
ATOM   1329  C   LEU A 196      -5.373   6.430  -3.514  1.00  0.00           C  
ATOM   1330  O   LEU A 196      -5.634   5.788  -2.504  1.00  0.00           O  
ATOM   1331  CB  LEU A 196      -3.918   5.405  -5.298  1.00  0.00           C  
ATOM   1332  CEN LEU A 196      -3.248   4.134  -5.853  1.00  0.00           X  
ATOM   1333  H   LEU A 196      -5.440   6.864  -6.674  1.00  0.00           H  
ATOM   1334  N   GLN A 197      -5.160   7.751  -3.481  1.00  0.00           N  
ATOM   1335  CA  GLN A 197      -5.232   8.534  -2.241  1.00  0.00           C  
ATOM   1336  C   GLN A 197      -6.628   8.465  -1.614  1.00  0.00           C  
ATOM   1337  O   GLN A 197      -6.733   8.151  -0.432  1.00  0.00           O  
ATOM   1338  CB  GLN A 197      -4.859   9.994  -2.508  1.00  0.00           C  
ATOM   1339  CEN GLN A 197      -3.582  11.178  -2.392  1.00  0.00           X  
ATOM   1340  H   GLN A 197      -4.972   8.234  -4.350  1.00  0.00           H  
ATOM   1341  N   ASN A 198      -7.690   8.665  -2.403  1.00  0.00           N  
ATOM   1342  CA  ASN A 198      -9.063   8.621  -1.883  1.00  0.00           C  
ATOM   1343  C   ASN A 198      -9.427   7.218  -1.361  1.00  0.00           C  
ATOM   1344  O   ASN A 198     -10.031   7.098  -0.302  1.00  0.00           O  
ATOM   1345  CB  ASN A 198     -10.063   9.065  -2.935  1.00  0.00           C  
ATOM   1346  CEN ASN A 198     -10.536   9.951  -3.240  1.00  0.00           X  
ATOM   1347  H   ASN A 198      -7.540   8.908  -3.370  1.00  0.00           H  
ATOM   1348  N   VAL A 199      -8.957   6.156  -2.031  1.00  0.00           N  
ATOM   1349  CA  VAL A 199      -9.151   4.758  -1.592  1.00  0.00           C  
ATOM   1350  C   VAL A 199      -8.490   4.495  -0.233  1.00  0.00           C  
ATOM   1351  O   VAL A 199      -9.095   3.882   0.650  1.00  0.00           O  
ATOM   1352  CB  VAL A 199      -8.588   3.759  -2.620  1.00  0.00           C  
ATOM   1353  CEN VAL A 199      -8.765   3.289  -3.092  1.00  0.00           X  
ATOM   1354  H   VAL A 199      -8.489   6.323  -2.909  1.00  0.00           H  
ATOM   1355  N   ILE A 200      -7.247   4.942  -0.033  1.00  0.00           N  
ATOM   1356  CA  ILE A 200      -6.536   4.802   1.253  1.00  0.00           C  
ATOM   1357  C   ILE A 200      -7.295   5.508   2.374  1.00  0.00           C  
ATOM   1358  O   ILE A 200      -7.459   4.927   3.451  1.00  0.00           O  
ATOM   1359  CB  ILE A 200      -5.106   5.369   1.181  1.00  0.00           C  
ATOM   1360  CEN ILE A 200      -4.071   5.149   0.922  1.00  0.00           X  
ATOM   1361  H   ILE A 200      -6.796   5.444  -0.785  1.00  0.00           H  
ATOM   1362  N   GLU A 201      -7.734   6.745   2.142  1.00  0.00           N  
ATOM   1363  CA  GLU A 201      -8.499   7.529   3.113  1.00  0.00           C  
ATOM   1364  C   GLU A 201      -9.766   6.779   3.540  1.00  0.00           C  
ATOM   1365  O   GLU A 201     -10.036   6.667   4.737  1.00  0.00           O  
ATOM   1366  CB  GLU A 201      -8.865   8.897   2.532  1.00  0.00           C  
ATOM   1367  CEN GLU A 201      -8.566  10.568   2.390  1.00  0.00           X  
ATOM   1368  H   GLU A 201      -7.589   7.151   1.228  1.00  0.00           H  
ATOM   1369  N   ASP A 202     -10.473   6.156   2.599  1.00  0.00           N  
ATOM   1370  CA  ASP A 202     -11.692   5.396   2.872  1.00  0.00           C  
ATOM   1371  C   ASP A 202     -11.430   4.130   3.692  1.00  0.00           C  
ATOM   1372  O   ASP A 202     -12.177   3.834   4.632  1.00  0.00           O  
ATOM   1373  CB  ASP A 202     -12.384   5.028   1.558  1.00  0.00           C  
ATOM   1374  CEN ASP A 202     -13.132   5.352   0.947  1.00  0.00           X  
ATOM   1375  H   ASP A 202     -10.236   6.324   1.630  1.00  0.00           H  
ATOM   1376  N   ILE A 203     -10.341   3.401   3.412  1.00  0.00           N  
ATOM   1377  CA  ILE A 203      -9.942   2.237   4.216  1.00  0.00           C  
ATOM   1378  C   ILE A 203      -9.684   2.679   5.645  1.00  0.00           C  
ATOM   1379  O   ILE A 203     -10.119   2.006   6.575  1.00  0.00           O  
ATOM   1380  CB  ILE A 203      -8.683   1.546   3.661  1.00  0.00           C  
ATOM   1381  CEN ILE A 203      -8.311   0.799   2.960  1.00  0.00           X  
ATOM   1382  H   ILE A 203      -9.758   3.703   2.642  1.00  0.00           H  
ATOM   1383  N   HIS A 204      -9.007   3.807   5.852  1.00  0.00           N  
ATOM   1384  CA  HIS A 204      -8.723   4.320   7.185  1.00  0.00           C  
ATOM   1385  C   HIS A 204      -9.998   4.589   7.995  1.00  0.00           C  
ATOM   1386  O   HIS A 204     -10.164   4.031   9.087  1.00  0.00           O  
ATOM   1387  CB  HIS A 204      -7.887   5.600   7.089  1.00  0.00           C  
ATOM   1388  CEN HIS A 204      -6.514   5.979   7.128  1.00  0.00           X  
ATOM   1389  H   HIS A 204      -8.708   4.344   5.050  1.00  0.00           H  
ATOM   1390  N   ASP A 205     -10.934   5.355   7.449  1.00  0.00           N  
ATOM   1391  CA  ASP A 205     -12.194   5.689   8.108  1.00  0.00           C  
ATOM   1392  C   ASP A 205     -13.018   4.440   8.435  1.00  0.00           C  
ATOM   1393  O   ASP A 205     -13.578   4.322   9.532  1.00  0.00           O  
ATOM   1394  CB  ASP A 205     -13.012   6.641   7.231  1.00  0.00           C  
ATOM   1395  CEN ASP A 205     -13.207   7.635   7.123  1.00  0.00           X  
ATOM   1396  H   ASP A 205     -10.749   5.774   6.549  1.00  0.00           H  
ATOM   1397  N   PHE A 206     -13.055   3.461   7.529  1.00  0.00           N  
ATOM   1398  CA  PHE A 206     -13.778   2.210   7.726  1.00  0.00           C  
ATOM   1399  C   PHE A 206     -13.209   1.418   8.908  1.00  0.00           C  
ATOM   1400  O   PHE A 206     -13.967   0.961   9.765  1.00  0.00           O  
ATOM   1401  CB  PHE A 206     -13.733   1.365   6.451  1.00  0.00           C  
ATOM   1402  CEN PHE A 206     -14.657   1.057   5.195  1.00  0.00           X  
ATOM   1403  H   PHE A 206     -12.537   3.587   6.671  1.00  0.00           H  
ATOM   1404  N   MET A 207     -11.879   1.304   9.011  1.00  0.00           N  
ATOM   1405  CA  MET A 207     -11.191   0.627  10.110  1.00  0.00           C  
ATOM   1406  C   MET A 207     -11.527   1.277  11.444  1.00  0.00           C  
ATOM   1407  O   MET A 207     -11.807   0.578  12.420  1.00  0.00           O  
ATOM   1408  CB  MET A 207      -9.681   0.641   9.882  1.00  0.00           C  
ATOM   1409  CEN MET A 207      -8.321  -0.395   9.487  1.00  0.00           X  
ATOM   1410  H   MET A 207     -11.323   1.734   8.285  1.00  0.00           H  
ATOM   1411  N   GLN A 208     -11.528   2.609  11.502  1.00  0.00           N  
ATOM   1412  CA  GLN A 208     -11.844   3.353  12.712  1.00  0.00           C  
ATOM   1413  C   GLN A 208     -13.265   3.038  13.196  1.00  0.00           C  
ATOM   1414  O   GLN A 208     -13.458   2.709  14.368  1.00  0.00           O  
ATOM   1415  CB  GLN A 208     -11.697   4.857  12.465  1.00  0.00           C  
ATOM   1416  CEN GLN A 208     -10.650   6.236  12.687  1.00  0.00           X  
ATOM   1417  H   GLN A 208     -11.234   3.125  10.687  1.00  0.00           H  
ATOM   1418  N   ALA A 209     -14.245   3.047  12.292  1.00  0.00           N  
ATOM   1419  CA  ALA A 209     -15.635   2.754  12.610  1.00  0.00           C  
ATOM   1420  C   ALA A 209     -15.813   1.320  13.138  1.00  0.00           C  
ATOM   1421  O   ALA A 209     -16.532   1.103  14.116  1.00  0.00           O  
ATOM   1422  CB  ALA A 209     -16.506   2.984  11.383  1.00  0.00           C  
ATOM   1423  CEN ALA A 209     -16.506   2.983  11.384  1.00  0.00           X  
ATOM   1424  H   ALA A 209     -14.014   3.296  11.339  1.00  0.00           H  
ATOM   1425  N   ALA A 210     -15.136   0.332  12.549  1.00  0.00           N  
ATOM   1426  CA  ALA A 210     -15.188  -1.064  12.969  1.00  0.00           C  
ATOM   1427  C   ALA A 210     -14.618  -1.246  14.385  1.00  0.00           C  
ATOM   1428  O   ALA A 210     -15.207  -1.950  15.208  1.00  0.00           O  
ATOM   1429  CB  ALA A 210     -14.442  -1.939  11.972  1.00  0.00           C  
ATOM   1430  CEN ALA A 210     -14.442  -1.939  11.973  1.00  0.00           X  
ATOM   1431  H   ALA A 210     -14.572   0.558  11.739  1.00  0.00           H  
ATOM   1432  N   ALA A 211     -13.511  -0.569  14.708  1.00  0.00           N  
ATOM   1433  CA  ALA A 211     -12.871  -0.619  16.020  1.00  0.00           C  
ATOM   1434  C   ALA A 211     -13.758   0.004  17.108  1.00  0.00           C  
ATOM   1435  O   ALA A 211     -13.885  -0.573  18.189  1.00  0.00           O  
ATOM   1436  CB  ALA A 211     -11.520   0.079  15.968  1.00  0.00           C  
ATOM   1437  CEN ALA A 211     -11.521   0.078  15.969  1.00  0.00           X  
ATOM   1438  H   ALA A 211     -13.083   0.002  13.996  1.00  0.00           H  
ATOM   1439  N   ALA A 212     -14.423   1.129  16.824  1.00  0.00           N  
ATOM   1440  CA  ALA A 212     -15.309   1.798  17.771  1.00  0.00           C  
ATOM   1441  C   ALA A 212     -16.564   0.950  18.049  1.00  0.00           C  
ATOM   1442  O   ALA A 212     -16.948   0.786  19.206  1.00  0.00           O  
ATOM   1443  CB  ALA A 212     -15.694   3.175  17.249  1.00  0.00           C  
ATOM   1444  CEN ALA A 212     -15.694   3.174  17.249  1.00  0.00           X  
ATOM   1445  H   ALA A 212     -14.305   1.545  15.913  1.00  0.00           H  
ATOM   1446  N   ALA A 213     -17.130   0.309  17.025  1.00  0.00           N  
ATOM   1447  CA  ALA A 213     -18.305  -0.557  17.167  1.00  0.00           C  
ATOM   1448  C   ALA A 213     -18.014  -1.819  18.005  1.00  0.00           C  
ATOM   1449  O   ALA A 213     -18.785  -2.166  18.906  1.00  0.00           O  
ATOM   1450  CB  ALA A 213     -18.828  -0.945  15.792  1.00  0.00           C  
ATOM   1451  CEN ALA A 213     -18.828  -0.945  15.793  1.00  0.00           X  
ATOM   1452  H   ALA A 213     -16.769   0.472  16.096  1.00  0.00           H  
ATOM   1453  N   ALA A 214     -16.902  -2.509  17.745  1.00  0.00           N  
ATOM   1454  CA  ALA A 214     -16.468  -3.669  18.515  1.00  0.00           C  
ATOM   1455  C   ALA A 214     -16.171  -3.321  19.985  1.00  0.00           C  
ATOM   1456  O   ALA A 214     -16.689  -3.993  20.876  1.00  0.00           O  
ATOM   1457  CB  ALA A 214     -15.246  -4.295  17.860  1.00  0.00           C  
ATOM   1458  CEN ALA A 214     -15.246  -4.295  17.861  1.00  0.00           X  
ATOM   1459  H   ALA A 214     -16.345  -2.225  16.949  1.00  0.00           H  
ATOM   1460  N   ASN A 215     -15.384  -2.272  20.247  1.00  0.00           N  
ATOM   1461  CA  ASN A 215     -15.046  -1.822  21.597  1.00  0.00           C  
ATOM   1462  C   ASN A 215     -16.273  -1.561  22.478  1.00  0.00           C  
ATOM   1463  O   ASN A 215     -16.290  -2.030  23.610  1.00  0.00           O  
ATOM   1464  CB  ASN A 215     -14.178  -0.578  21.546  1.00  0.00           C  
ATOM   1465  CEN ASN A 215     -13.156  -0.338  21.526  1.00  0.00           X  
ATOM   1466  H   ASN A 215     -14.980  -1.777  19.466  1.00  0.00           H  
ATOM   1467  N   CYS A 216     -17.341  -0.951  21.958  1.00  0.00           N  
ATOM   1468  CA  CYS A 216     -18.576  -0.714  22.717  1.00  0.00           C  
ATOM   1469  C   CYS A 216     -19.252  -2.013  23.220  1.00  0.00           C  
ATOM   1470  O   CYS A 216     -19.760  -2.045  24.336  1.00  0.00           O  
ATOM   1471  CB  CYS A 216     -19.460  -0.023  21.679  1.00  0.00           C  
ATOM   1472  CEN CYS A 216     -19.751   0.958  21.610  1.00  0.00           X  
ATOM   1473  H   CYS A 216     -17.286  -0.592  21.015  1.00  0.00           H  
ATOM   1474  N   ARG A 217     -19.300  -3.073  22.399  1.00  0.00           N  
ATOM   1475  CA  ARG A 217     -19.858  -4.395  22.730  1.00  0.00           C  
ATOM   1476  C   ARG A 217     -19.126  -5.122  23.875  1.00  0.00           C  
ATOM   1477  O   ARG A 217     -19.808  -5.722  24.708  1.00  0.00           O  
ATOM   1478  CB  ARG A 217     -19.939  -5.281  21.495  1.00  0.00           C  
ATOM   1479  CEN ARG A 217     -20.842  -6.412  19.481  1.00  0.00           X  
ATOM   1480  H   ARG A 217     -18.908  -2.951  21.476  1.00  0.00           H  
ATOM   1481  N   LYS A 218     -17.787  -5.128  23.886  1.00  0.00           N  
ATOM   1482  CA  LYS A 218     -16.942  -5.741  24.932  1.00  0.00           C  
ATOM   1483  C   LYS A 218     -17.363  -5.234  26.301  1.00  0.00           C  
ATOM   1484  O   LYS A 218     -17.308  -6.055  27.238  1.00  0.00           O  
ATOM   1485  CB  LYS A 218     -15.461  -5.442  24.694  1.00  0.00           C  
ATOM   1486  CEN LYS A 218     -13.557  -6.115  24.064  1.00  0.00           X  
ATOM   1487  H   LYS A 218     -17.316  -4.444  23.312  1.00  0.00           H  
TER                                                                             
# All scores below are weighted scores, not raw scores.
#BEGIN_POSE_ENERGIES_TABLE ./minmover_pdb/pose_22.pdb
label vdw cenpack pair env cbeta hs_pair ss_pair sheet total
weights 1 0.5 1 1 0.25 1 1 1 NA
pose 0.83454 -1.34506 -7.25889 -3.92584 12.4109 0 0 0 0.71566
MET:NtermProteinFull_1 0 0.00202 -0.26897 -0.05461 0.0329 0 0 0 -0.28866
TYR_2 0 0.01859 -0.01784 0.83566 0.0697 0 0 0 0.90612
GLY_3 0 -0.06135 0.03238 -0.07965 0.0663 0 0 0 -0.04231
LYS_4 0 -0.23878 0.16341 -0.33001 0.04263 0 0 0 -0.36275
LEU_5 0 0.43731 -0.12726 0.08126 0.05901 0 0 0 0.45032
ASN_6 0 -0.04632 -0.03308 -0.36221 0.0697 0 0 0 -0.37191
ASP_7 0 0.06123 0.00865 -0.47618 0.06921 0 0 0 -0.3371
LEU_8 0 -0.0772 -0.53124 -0.19483 0.04399 0 0 0 -0.7593
LEU_9 0 -0.23317 -0.09593 0.4149 0.04306 0 0 0 0.12887
GLU_10 0 -0.0245 0.01172 -0.82678 0.06947 0 0 0 -0.7701
ASP_11 0 0.02419 -0.22987 -0.37876 0.06893 0 0 0 -0.51551
LEU_12 0 -0.12678 -0.47686 -0.45811 0.04458 0 0 0 -1.01719
GLN_13 0 -0.09209 0.16064 -0.3291 0.06901 0 0 0 -0.19154
GLU_14 0 -0.04186 -0.02541 -0.92601 0.06927 0 0 0 -0.92402
VAL_15 0 0.51513 -0.10254 -0.27892 0.07021 0 0 0 0.20388
LEU_16 0 0.46157 0.07364 -0.30366 0.07074 0 0 0 0.30229
LYS_17 0 -0.06605 -0.11313 -0.77863 0.06945 0 0 0 -0.88836
ASN_18 0 -0.03035 -0.30609 -0.36221 0.06893 0 0 0 -0.62973
LEU_19 0 -0.33703 0.34953 -0.39148 0.0321 0 0 0 -0.34689
HIS_D_20 0 -0.27434 -0.36285 -0.06774 0.03543 0 0 0 -0.66949
LYS_21 0 -0.01802 -0.0766 -0.96458 0.07035 0 0 0 -0.98884
ASN_22 0 0.00698 -0.03588 -0.28327 0.06951 0 0 0 -0.24266
ASP_23 0 0.14751 -0.28183 0.46164 0.03517 0 0 0 0.36249
ARG_24 0.00105 0.14711 0.05867 -0.36281 0.04345 0 0 0 -0.11254
SER_25 0 0.03033 0.04623 -0.20705 0.03567 0 0 0 -0.09481
GLY_26 0 -0.10354 -0.21099 -0.08884 0.03503 0 0 0 -0.36834
LYS_27 0 0.00549 -0.14199 -0.96458 0.07322 0 0 0 -1.02786
ASP_28 0 -0.03746 -0.04292 -0.56986 0.06985 0 0 0 -0.58039
ASN_29 0 -0.02834 0.11793 0.05572 0.03519 0 0 0 0.18051
ILE_30 0 -0.13562 0.47603 0.84939 0.06902 0 0 0 1.25882
HIS_D_31 0 -0.05099 0.00497 0.20362 0.06955 0 0 0 0.22714
ASP_32 0 -0.1348 0.09395 -0.1485 0.06915 0 0 0 -0.1202
VAL_33 0 0.55046 -0.11454 -0.35242 0.04458 0 0 0 0.12809
ASP_34 0 0.0359 0.17009 -0.37876 0.06891 0 0 0 -0.10387
ASN_35 0 -0.03848 0.11551 -0.32173 0.06921 0 0 0 -0.17549
HIS_D_36 0 0.35579 0.22787 -0.19493 0.04393 0 0 0 0.43265
LEU_37 0 -0.34355 -0.64557 -0.19483 0.03652 0 0 0 -1.14743
GLN_38 0 -0.01506 0.13938 -0.55896 0.0693 0 0 0 -0.36534
ASN_39 0 0.06984 0.09215 -0.28327 0.06904 0 0 0 -0.05223
VAL_40 0 0.0015 -0.65001 -0.35242 0.04458 0 0 0 -0.95635
ILE_41 0 -0.21507 -0.40256 0.72502 0.06953 0 0 0 0.17693
GLU_42 0 -0.04346 -0.03235 -0.92601 0.0693 0 0 0 -0.93253
ASP_43 0 -0.18455 0.03466 -0.24167 0.04303 0 0 0 -0.34854
ILE_44 0 -0.07656 -0.72941 -0.20059 0.04516 0 0 0 -0.96141
HIS_45 0 -0.00208 0.20172 0.0215 0.06886 0 0 0 0.29
ASP_46 0 0.04403 -0.0744 -0.47618 0.06921 0 0 0 -0.43734
PHE_47 0 -0.19024 -0.2437 -0.07541 0.04469 0 0 0 -0.46465
MET_48 0 -0.37975 -0.15054 0.0106 0.04456 0 0 0 -0.47514
GLN_49 0 -0.04752 0.0139 -0.59803 0.0693 0 0 0 -0.56235
ALA_50 0 -0.26099 0.15477 0.15304 0.03519 0 0 0 0.08201
ALA_51 0 0.09287 -0.10439 -0.06885 0.03191 0 0 0 -0.04846
ALA_52 0 -0.20122 0.0739 0.11438 0.03049 0 0 0 0.01755
ALA_53 0 -0.07569 0.00456 0.28428 0.03456 0 0 0 0.24771
ALA_54 0 0.15315 0.07059 0.11438 0.03019 0 0 0 0.36831
ALA_55 0 0.07863 0.04852 -0.16647 0.03033 0 0 0 -0.00899
ASN_56 0 0.1477 -0.33988 -0.01232 0.03487 0 0 0 -0.16962
CYS_57 0 0.00219 0.14735 1.81599 0.06413 0 0 0 2.02966
ARG_58 0.01166 0.64545 0.29312 -0.22643 0.06903 0 0 0 0.79284
LYS_59 0 -0.11284 -0.23571 -0.33001 0.03207 0 0 0 -0.64648
GLY_60 0 0.02032 -0.06076 -0.07965 0.03634 0 0 0 -0.08374
SER_61 0 -0.01594 0.00074 -0.22078 0.04312 0 0 0 -0.19286
PRO_62 0.35365 -0.08576 -0.3057 -0.18151 0.04014 0 0 0 -0.17918
GLY_63 0 0.49198 0.00057 -0.08884 0.03743 0 0 0 0.44115
SER_64 0 0.02846 -0.11734 0.13063 0.04109 0 0 0 0.08284
PRO_65 0 0.02001 -0.18913 -0.12679 0.07143 0 0 0 -0.22449
ALA_66 0 -0.00899 0.08723 0.28428 0.04731 0 0 0 0.40981
GLY_67 0 -0.02724 -0.04414 0.35201 0.04109 0 0 0 0.32172
SER_68 0 -0.01336 0.00237 0.29023 0.04957 0 0 0 0.3288
PRO_69 0 0 0 0.2123 0.04957 0 0 0 0.26186
THR_70 0 0 0 0.33798 0.07499 0 0 0 0.41297
SER_71 0 0 0 0.29023 0.07582 0 0 0 0.36605
THR_72 0 0 0 0.48779 0.07582 0 0 0 0.56361
GLU_73 0 0 0 -1.03403 0.07499 0 0 0 -0.95904
GLU_74 0 0 0 -0.93278 0.04957 0 0 0 -0.88321
GLY_75 0 0 0 0.91259 0.04957 0 0 0 0.96215
THR_76 0 0 0 0.48779 0.04957 0 0 0 0.53736
SER_77 0 0 0 0.29023 0.07499 0 0 0 0.36522
GLU_78 0 0 0 -1.01303 0.07573 0 0 0 -0.9373
SER_79 0 0 0 0.13063 0.07563 0 0 0 0.20626
ALA_80 0 0 0 0.89846 0.05546 0 0 0 0.95392
THR_81 0 0 0 0.48779 0.04957 0 0 0 0.53736
PRO_82 0 0 0 0.2123 0.07582 0 0 0 0.28812
GLU_83 0 0 0 -1.03403 0.07499 0 0 0 -0.95904
SER_84 0 0 0 0.13063 0.07508 0 0 0 0.20571
GLY_85 0 0 0 0.91259 0.04957 0 0 0 0.96215
PRO_86 0 0 0 0.51404 0.04957 0 0 0 0.5636
GLY_87 0 0 0 0.60923 0.04183 0 0 0 0.65106
THR_88 0 0 0 0.48779 0.04183 0 0 0 0.52962
SER_89 0 0 0 0.29023 0.04957 0 0 0 0.3398
THR_90 0 0 0 0.33798 0.07582 0 0 0 0.4138
GLU_91 0 0 0 -1.01303 0.07582 0 0 0 -0.93721
PRO_92 0 0 0 0.51404 0.07582 0 0 0 0.58986
SER_93 0 0 0 -0.0106 0.07499 0 0 0 0.06439
GLU_94 0 0 0 -1.01303 0.07582 0 0 0 -0.93722
GLY_95 0 0 0 0.91259 0.05008 0 0 0 0.96267
SER_96 0 0 0 -0.0106 0.07582 0 0 0 0.06522
ALA_97 0 0 0 0.77873 0.07508 0 0 0 0.85381
PRO_98 0 0 0 0.2123 0.04957 0 0 0 0.26186
GLY_99 0 0 0 0.91259 0.04957 0 0 0 0.96215
SER_100 0 0 0 -0.0106 0.04957 0 0 0 0.03897
PRO_101 0 0 0 0.51404 0.04957 0 0 0 0.5636
ALA_102 0 0 0 0.797 0.04957 0 0 0 0.84657
GLY_103 0 0 0 0.60923 0.04957 0 0 0 0.6588
SER_104 0 0 0 0.29023 0.04957 0 0 0 0.3398
PRO_105 0 0 0 0.51404 0.07582 0 0 0 0.58986
THR_106 0 0 0 0.33798 0.07582 0 0 0 0.4138
SER_107 0 0 0 0.42873 0.07582 0 0 0 0.50455
THR_108 0 0 0 0.48779 0.04957 0 0 0 0.53736
GLU_109 0.00037 0 0 -1.01303 0.07582 0 0 0 -0.93685
GLU_110 0.00037 0 0 -1.03403 0.07508 0 0 0 -0.95859
GLY_111 0 0 0 0.91259 0.07582 0 0 0 0.98841
THR_112 0 0 0 0.48779 0.07582 0 0 0 0.56361
SER_113 0 0 0 0.13063 0.07499 0 0 0 0.20562
THR_114 0 0 0 0.43096 0.07499 0 0 0 0.50594
GLU_115 0 0 0 -1.01303 0.07582 0 0 0 -0.93721
PRO_116 0 0 0 0.2123 0.07582 0 0 0 0.28812
SER_117 0 0 0 0.13063 0.07499 0 0 0 0.20562
GLU_118 0 0 0 -1.01303 0.07579 0 0 0 -0.93724
GLY_119 0 0 0 0.91259 0.05828 0 0 0 0.97086
SER_120 0 0 0 0.29023 0.04957 0 0 0 0.3398
ALA_121 0 0 0 0.89846 0.04957 0 0 0 0.94802
PRO_122 0 0 0 0.2123 0.04957 0 0 0 0.26186
GLY_123 0 0 0 0.91259 0.04957 0 0 0 0.96215
THR_124 0 0 0 0.43096 0.04957 0 0 0 0.48052
SER_125 0 0 0 0.13063 0.07582 0 0 0 0.20645
THR_126 0 0 0 0.33798 0.07499 0 0 0 0.41297
GLU_127 0 0 0 -1.01303 0.07582 0 0 0 -0.93721
PRO_128 0 0 0 0.2123 0.07582 0 0 0 0.28812
SER_129 0 0 0 0.13063 0.07528 0 0 0 0.2059
GLU_130 0 0 0 -1.03403 0.07582 0 0 0 -0.95821
GLY_131 0 0 0 0.91259 0.07582 0 0 0 0.98841
SER_132 0 0 0 0.29023 0.07582 0 0 0 0.36605
ALA_133 0 0 0 0.89846 0.07528 0 0 0 0.97373
PRO_134 0 0 0 0.2123 0.04957 0 0 0 0.26186
GLY_135 0 0 0 0.91259 0.04957 0 0 0 0.96215
THR_136 0 0 0 0.48779 0.04957 0 0 0 0.53736
SER_137 0 0 0 0.29023 0.04957 0 0 0 0.3398
GLU_138 0 0 0 -1.01303 0.07582 0 0 0 -0.93721
SER_139 0 0 0 0.29023 0.07582 0 0 0 0.36605
ALA_140 0 0 0 0.797 0.06898 0 0 0 0.86598
THR_141 0.05054 0 0 0.48779 0.06954 0 0 0 0.60787
PRO_142 0.05054 0 0 0.51404 0.07582 0 0 0 0.64039
GLU_143 0 0 0 -1.01303 0.07528 0 0 0 -0.93775
SER_144 0 0 0 0.29023 0.07508 0 0 0 0.36531
GLY_145 0 -0.04077 -0.01829 0.91259 0.04883 0 0 0 0.90235
PRO_146 0 -0.01754 -0.16137 -0.12679 0.04429 0 0 0 -0.26142
GLY_147 0 -0.05849 -0.09519 0.35201 0.04456 0 0 0 0.24289
SER_148 0 0.06296 -0.04214 -0.21543 0.07212 0 0 0 -0.12249
GLU_149 0 0.37151 -0.05641 -0.4886 0.03743 0 0 0 -0.13606
PRO_150 0.35365 -0.02685 -0.14872 -0.05784 0.04731 0 0 0 0.16754
ALA_151 0 0.07474 0.15317 0.16717 0.03919 0 0 0 0.43427
THR_152 0 0.13026 -0.1367 0.0209 0.0714 0 0 0 0.08586
SER_153 0 -0.12149 -0.11504 -0.11629 0.03597 0 0 0 -0.31685
GLY_154 0 -0.17161 -0.18127 -0.08884 0.0353 0 0 0 -0.40642
SER_155 0 0.07715 -0.17834 -0.22078 0.03743 0 0 0 -0.28453
GLU_156 0 0.00265 -0.1633 -0.4886 0.06943 0 0 0 -0.57982
THR_157 0 -0.30705 0.00822 0.01807 0.03867 0 0 0 -0.24209
PRO_158 0 0.03985 0.02404 -0.29134 0.04305 0 0 0 -0.18442
GLY_159 0 -0.01495 0.06659 -0.06259 0.03008 0 0 0 0.01914
MET_160 0 -0.35152 -0.18913 0.0106 0.03596 0 0 0 -0.4941
TYR_161 0 -0.0448 -0.00037 0.85888 0.06961 0 0 0 0.88332
GLY_162 0 -0.0055 0.07164 -0.08884 0.03701 0 0 0 0.01431
LYS_163 0 -0.1879 0.96452 0.40067 0.0366 0 0 0 1.21389
LEU_164 0 -0.20844 -0.14959 0.75945 0.06926 0 0 0 0.47066
ASN_165 0 -0.04486 0.00285 -0.46336 0.0697 0 0 0 -0.43567
ASP_166 0 -0.2049 0.31048 -0.37876 0.04822 0 0 0 -0.22497
LEU_167 0 -0.21429 -0.38793 -0.50394 0.03713 0 0 0 -1.06903
LEU_168 0 0.04022 -0.1689 0.75945 0.06882 0 0 0 0.69959
GLU_169 0 -0.05213 -0.0437 -0.71584 0.0693 0 0 0 -0.74236
ASP_170 0 -0.03288 0.77738 0.34071 0.04358 0 0 0 1.1288
LEU_171 0 -0.35619 -0.60863 0.4149 0.03624 0 0 0 -0.51368
GLN_172 0 -0.04148 0.09517 -0.55896 0.06922 0 0 0 -0.43605
GLU_173 0 0.03364 -0.21073 -0.71584 0.06884 0 0 0 -0.82409
VAL_174 0 -0.13042 -0.52946 -0.27892 0.03669 0 0 0 -0.90211
LEU_175 0 -0.04752 -0.17732 0.75945 0.06942 0 0 0 0.60402
LYS_176 0 -0.03781 0.0281 -0.8715 0.07025 0 0 0 -0.81096
ASN_177 0 -0.15531 0.04416 -0.07783 0.03528 0 0 0 -0.15369
LEU_178 0 0.45043 -0.20032 -0.45811 0.03741 0 0 0 -0.17058
HIS_179 0 0.04686 0.29067 0.0215 0.0692 0 0 0 0.42823
LYS_180 0 -0.04454 0.01898 -0.8715 0.07025 0 0 0 -0.82681
ASN_181 0 -0.22407 -0.20387 0.19574 0.03069 0 0 0 -0.20151
ASP_182 0 -0.3201 -0.13388 0.08318 0.03528 0 0 0 -0.33552
ARG_183 0 -0.01469 0.00557 -0.55583 0.07203 0 0 0 -0.49293
SER_184 0 0.03818 -0.08829 -0.20705 0.04331 0 0 0 -0.21385
GLY_185 0.00105 -0.00777 -0.24775 -0.07814 0.03028 0 0 0 -0.30232
LYS_186 0 0.08292 0.14006 -0.77863 0.07161 0 0 0 -0.48403
ASP_187 0 -0.01414 -0.16371 -0.52292 0.07025 0 0 0 -0.63053
ASN_188 0 -0.02663 -0.30814 -0.01232 0.03522 0 0 0 -0.31187
ILE_189 0 0.19253 0.6659 0.06915 0.0432 0 0 0 0.97078
HIS_190 0 -0.03637 -0.24514 0.06501 0.0693 0 0 0 -0.1472
ASP_191 0 0.04594 -0.46222 -0.42964 0.0689 0 0 0 -0.77702
VAL_192 0 -0.13802 0.51229 -0.27892 0.03136 0 0 0 0.12671
ASP_193 0 -0.11015 -0.07164 -0.31759 0.06916 0 0 0 -0.43022
ASN_194 0 -0.08339 -0.08514 -0.40966 0.06894 0 0 0 -0.50925
HIS_D_195 0 -0.07203 0.02788 -0.15264 0.06964 0 0 0 -0.12715
LEU_196 0 0.53717 -0.56321 -0.50394 0.04496 0 0 0 -0.48503
GLN_197 0 0.06513 0.07854 -0.4142 0.06886 0 0 0 -0.20166
ASN_198 0 -0.04015 -0.10119 -0.32173 0.06898 0 0 0 -0.39409
VAL_199 0 0.04246 -0.14041 -0.10438 0.04512 0 0 0 -0.15721
ILE_200 0 -0.31078 -0.4028 0.20907 0.04075 0 0 0 -0.46376
GLU_201 0 -0.06643 0.02954 -0.71584 0.06913 0 0 0 -0.68359
ASP_202 0 -0.09373 -0.221 -0.37876 0.0691 0 0 0 -0.62439
ILE_203 0 0.0143 -0.43224 -0.31819 0.0453 0 0 0 -0.69083
HIS_D_204 0 -0.28362 0.17611 -0.06774 0.0694 0 0 0 -0.10586
ASP_205 0 -0.10266 -0.03207 -0.56986 0.06883 0 0 0 -0.63576
PHE_206 0 -0.36441 0.25692 0.07137 0.03583 0 0 0 -0.00029
MET_207 0 0.51122 -0.06877 -0.21391 0.04457 0 0 0 0.27311
GLN_208 0 0.0628 0.05533 -0.4142 0.06894 0 0 0 -0.22713
ALA_209 0 -0.00743 0.10034 0.15304 0.04293 0 0 0 0.28889
ALA_210 0 -0.00721 -0.05407 -0.14527 0.03554 0 0 0 -0.17101
ALA_211 0 0.24742 -0.03057 0.07904 0.03081 0 0 0 0.32671
ALA_212 0 -0.07951 0.00922 0.28428 0.03533 0 0 0 0.24931
ALA_213 0 0.07254 0.00922 0.13638 0.03481 0 0 0 0.25296
ALA_214 0 0.12566 -0.03165 -0.11236 0.0302 0 0 0 0.01186
ASN_215 0 0.04012 0.0826 -0.28327 0.04314 0 0 0 -0.11741
CYS_216 0 -0.05202 0.04136 1.70525 0.06961 0 0 0 1.7642
ARG_217 0 -0.06785 -0.33331 -0.26954 0.0691 0 0 0 -0.6016
LYS:CtermProteinFull_218 0.01166 0.58994 0.52283 -0.68888 0.06887 0 0 0 0.50443
#END_POSE_ENERGIES_TABLE ./minmover_pdb/pose_22.pdb
