# Supplementary material for: Selection of a promiscuous minimalist cAMP phosphodiesterase from a library of de novo designed proteins
Source: Nat Chem. 2024 May 3;16(7):1200–8. doi: 10.1038/s41557-024-01490-4 (PMC11230910; doi:10.1038/s41557-024-01490-4)
Supplement: Supplementary file 3 — MD input files, scripts and final structures derived from MD, AlphaFold2, EMSfold and MultiSFold. [file 41557_2024_1490_MOESM3_ESM.zip › Computational_Data/4_MultiSFold/campase/pose_23.pdb]

ATOM      1  N   MET A   1      14.999  -7.930  -0.838  1.00  0.00           N  
ATOM      2  CA  MET A   1      13.940  -6.997  -1.273  1.00  0.00           C  
ATOM      3  C   MET A   1      12.590  -7.687  -1.322  1.00  0.00           C  
ATOM      4  O   MET A   1      11.691  -7.160  -0.703  1.00  0.00           O  
ATOM      5  CB  MET A   1      14.272  -6.407  -2.642  1.00  0.00           C  
ATOM      6  CEN MET A   1      14.749  -4.920  -3.441  1.00  0.00           X  
ATOM      7  H   MET A   1      15.775  -8.121  -1.439  1.00  0.00           H  
ATOM      8  N   TYR A   2      12.465  -8.878  -1.918  1.00  0.00           N  
ATOM      9  CA  TYR A   2      11.177  -9.590  -2.000  1.00  0.00           C  
ATOM     10  C   TYR A   2      10.455  -9.870  -0.665  1.00  0.00           C  
ATOM     11  O   TYR A   2       9.263  -9.637  -0.597  1.00  0.00           O  
ATOM     12  CB  TYR A   2      11.392 -10.917  -2.730  1.00  0.00           C  
ATOM     13  CEN TYR A   2      11.228 -11.620  -4.327  1.00  0.00           X  
ATOM     14  H   TYR A   2      13.163  -9.198  -2.572  1.00  0.00           H  
ATOM     15  N   GLY A   3      11.151 -10.323   0.391  1.00  0.00           N  
ATOM     16  CA  GLY A   3      10.521 -10.651   1.685  1.00  0.00           C  
ATOM     17  C   GLY A   3       9.900  -9.436   2.382  1.00  0.00           C  
ATOM     18  O   GLY A   3       8.782  -9.535   2.859  1.00  0.00           O  
ATOM     19  CEN GLY A   3      10.521 -10.651   1.685  1.00  0.00           X  
ATOM     20  H   GLY A   3      12.137 -10.505   0.283  1.00  0.00           H  
ATOM     21  N   LYS A   4      10.558  -8.267   2.292  1.00  0.00           N  
ATOM     22  CA  LYS A   4      10.086  -6.999   2.896  1.00  0.00           C  
ATOM     23  C   LYS A   4       8.855  -6.398   2.208  1.00  0.00           C  
ATOM     24  O   LYS A   4       7.982  -5.847   2.848  1.00  0.00           O  
ATOM     25  CB  LYS A   4      11.216  -5.968   2.892  1.00  0.00           C  
ATOM     26  CEN LYS A   4      12.719  -4.927   3.955  1.00  0.00           X  
ATOM     27  H   LYS A   4      11.464  -8.262   1.847  1.00  0.00           H  
ATOM     28  N   LEU A   5       8.840  -6.452   0.881  1.00  0.00           N  
ATOM     29  CA  LEU A   5       7.728  -6.023   0.052  1.00  0.00           C  
ATOM     30  C   LEU A   5       6.458  -6.831   0.333  1.00  0.00           C  
ATOM     31  O   LEU A   5       5.376  -6.262   0.409  1.00  0.00           O  
ATOM     32  CB  LEU A   5       8.113  -6.131  -1.429  1.00  0.00           C  
ATOM     33  CEN LEU A   5       8.520  -5.083  -2.482  1.00  0.00           X  
ATOM     34  H   LEU A   5       9.625  -6.901   0.425  1.00  0.00           H  
ATOM     35  N   ASN A   6       6.591  -8.150   0.491  1.00  0.00           N  
ATOM     36  CA  ASN A   6       5.437  -9.010   0.722  1.00  0.00           C  
ATOM     37  C   ASN A   6       4.701  -8.572   1.993  1.00  0.00           C  
ATOM     38  O   ASN A   6       3.486  -8.440   1.956  1.00  0.00           O  
ATOM     39  CB  ASN A   6       5.837 -10.471   0.811  1.00  0.00           C  
ATOM     40  CEN ASN A   6       5.921 -11.299   0.172  1.00  0.00           X  
ATOM     41  H   ASN A   6       7.507  -8.541   0.654  1.00  0.00           H  
ATOM     42  N   ASP A   7       5.451  -8.258   3.057  1.00  0.00           N  
ATOM     43  CA  ASP A   7       4.888  -7.819   4.339  1.00  0.00           C  
ATOM     44  C   ASP A   7       4.164  -6.469   4.170  1.00  0.00           C  
ATOM     45  O   ASP A   7       3.032  -6.312   4.609  1.00  0.00           O  
ATOM     46  CB  ASP A   7       5.985  -7.708   5.401  1.00  0.00           C  
ATOM     47  CEN ASP A   7       6.387  -8.239   6.172  1.00  0.00           X  
ATOM     48  H   ASP A   7       6.448  -8.417   3.020  1.00  0.00           H  
ATOM     49  N   LEU A   8       4.753  -5.541   3.404  1.00  0.00           N  
ATOM     50  CA  LEU A   8       4.177  -4.219   3.151  1.00  0.00           C  
ATOM     51  C   LEU A   8       2.855  -4.260   2.364  1.00  0.00           C  
ATOM     52  O   LEU A   8       1.950  -3.461   2.604  1.00  0.00           O  
ATOM     53  CB  LEU A   8       5.201  -3.353   2.406  1.00  0.00           C  
ATOM     54  CEN LEU A   8       6.136  -2.216   2.860  1.00  0.00           X  
ATOM     55  H   LEU A   8       5.700  -5.715   3.099  1.00  0.00           H  
ATOM     56  N   LEU A   9       2.749  -5.168   1.387  1.00  0.00           N  
ATOM     57  CA  LEU A   9       1.530  -5.327   0.592  1.00  0.00           C  
ATOM     58  C   LEU A   9       0.382  -5.880   1.450  1.00  0.00           C  
ATOM     59  O   LEU A   9      -0.732  -5.362   1.392  1.00  0.00           O  
ATOM     60  CB  LEU A   9       1.796  -6.246  -0.607  1.00  0.00           C  
ATOM     61  CEN LEU A   9       1.998  -5.973  -2.109  1.00  0.00           X  
ATOM     62  H   LEU A   9       3.526  -5.793   1.230  1.00  0.00           H  
ATOM     63  N   GLU A  10       0.663  -6.905   2.255  1.00  0.00           N  
ATOM     64  CA  GLU A  10      -0.309  -7.527   3.158  1.00  0.00           C  
ATOM     65  C   GLU A  10      -0.836  -6.520   4.189  1.00  0.00           C  
ATOM     66  O   GLU A  10      -2.047  -6.461   4.423  1.00  0.00           O  
ATOM     67  CB  GLU A  10       0.316  -8.730   3.869  1.00  0.00           C  
ATOM     68  CEN GLU A  10       0.549 -10.413   3.995  1.00  0.00           X  
ATOM     69  H   GLU A  10       1.615  -7.231   2.309  1.00  0.00           H  
ATOM     70  N   ASP A  11       0.041  -5.681   4.737  1.00  0.00           N  
ATOM     71  CA  ASP A  11      -0.318  -4.642   5.698  1.00  0.00           C  
ATOM     72  C   ASP A  11      -1.230  -3.591   5.060  1.00  0.00           C  
ATOM     73  O   ASP A  11      -2.232  -3.194   5.659  1.00  0.00           O  
ATOM     74  CB  ASP A  11       0.940  -3.977   6.262  1.00  0.00           C  
ATOM     75  CEN ASP A  11       1.553  -4.019   7.075  1.00  0.00           X  
ATOM     76  H   ASP A  11       1.025  -5.825   4.553  1.00  0.00           H  
ATOM     77  N   LEU A  12      -0.953  -3.196   3.815  1.00  0.00           N  
ATOM     78  CA  LEU A  12      -1.783  -2.246   3.075  1.00  0.00           C  
ATOM     79  C   LEU A  12      -3.207  -2.777   2.830  1.00  0.00           C  
ATOM     80  O   LEU A  12      -4.195  -2.079   3.082  1.00  0.00           O  
ATOM     81  CB  LEU A  12      -1.109  -1.901   1.741  1.00  0.00           C  
ATOM     82  CEN LEU A  12      -0.319  -0.670   1.257  1.00  0.00           X  
ATOM     83  H   LEU A  12      -0.101  -3.537   3.394  1.00  0.00           H  
ATOM     84  N   GLN A  13      -3.333  -4.039   2.409  1.00  0.00           N  
ATOM     85  CA  GLN A  13      -4.632  -4.691   2.222  1.00  0.00           C  
ATOM     86  C   GLN A  13      -5.459  -4.738   3.513  1.00  0.00           C  
ATOM     87  O   GLN A  13      -6.642  -4.370   3.502  1.00  0.00           O  
ATOM     88  CB  GLN A  13      -4.434  -6.114   1.692  1.00  0.00           C  
ATOM     89  CEN GLN A  13      -4.457  -7.112   0.260  1.00  0.00           X  
ATOM     90  H   GLN A  13      -2.492  -4.582   2.275  1.00  0.00           H  
ATOM     91  N   GLU A  14      -4.884  -5.169   4.636  1.00  0.00           N  
ATOM     92  CA  GLU A  14      -5.615  -5.218   5.903  1.00  0.00           C  
ATOM     93  C   GLU A  14      -6.067  -3.815   6.339  1.00  0.00           C  
ATOM     94  O   GLU A  14      -7.232  -3.650   6.719  1.00  0.00           O  
ATOM     95  CB  GLU A  14      -4.751  -5.857   6.992  1.00  0.00           C  
ATOM     96  CEN GLU A  14      -4.317  -7.215   7.925  1.00  0.00           X  
ATOM     97  H   GLU A  14      -3.928  -5.500   4.608  1.00  0.00           H  
ATOM     98  N   VAL A  15      -5.231  -2.780   6.182  1.00  0.00           N  
ATOM     99  CA  VAL A  15      -5.620  -1.403   6.535  1.00  0.00           C  
ATOM    100  C   VAL A  15      -6.779  -0.905   5.685  1.00  0.00           C  
ATOM    101  O   VAL A  15      -7.682  -0.268   6.227  1.00  0.00           O  
ATOM    102  CB  VAL A  15      -4.441  -0.424   6.381  1.00  0.00           C  
ATOM    103  CEN VAL A  15      -3.994  -0.035   6.733  1.00  0.00           X  
ATOM    104  H   VAL A  15      -4.310  -2.953   5.805  1.00  0.00           H  
ATOM    105  N   LEU A  16      -6.808  -1.236   4.390  1.00  0.00           N  
ATOM    106  CA  LEU A  16      -7.902  -0.836   3.494  1.00  0.00           C  
ATOM    107  C   LEU A  16      -9.237  -1.428   3.944  1.00  0.00           C  
ATOM    108  O   LEU A  16     -10.259  -0.748   4.063  1.00  0.00           O  
ATOM    109  CB  LEU A  16      -7.592  -1.263   2.054  1.00  0.00           C  
ATOM    110  CEN LEU A  16      -7.124  -0.484   0.810  1.00  0.00           X  
ATOM    111  H   LEU A  16      -6.046  -1.784   4.017  1.00  0.00           H  
ATOM    112  N   LYS A  17      -9.223  -2.720   4.258  1.00  0.00           N  
ATOM    113  CA  LYS A  17     -10.408  -3.434   4.723  1.00  0.00           C  
ATOM    114  C   LYS A  17     -10.960  -2.848   6.024  1.00  0.00           C  
ATOM    115  O   LYS A  17     -12.172  -2.651   6.134  1.00  0.00           O  
ATOM    116  CB  LYS A  17     -10.089  -4.918   4.913  1.00  0.00           C  
ATOM    117  CEN LYS A  17     -10.231  -6.905   4.202  1.00  0.00           X  
ATOM    118  H   LYS A  17      -8.362  -3.224   4.113  1.00  0.00           H  
ATOM    119  N   ASN A  18     -10.111  -2.569   7.009  1.00  0.00           N  
ATOM    120  CA  ASN A  18     -10.531  -2.020   8.296  1.00  0.00           C  
ATOM    121  C   ASN A  18     -11.089  -0.599   8.160  1.00  0.00           C  
ATOM    122  O   ASN A  18     -12.143  -0.314   8.731  1.00  0.00           O  
ATOM    123  CB  ASN A  18      -9.390  -2.039   9.297  1.00  0.00           C  
ATOM    124  CEN ASN A  18      -9.011  -2.678  10.038  1.00  0.00           X  
ATOM    125  H   ASN A  18      -9.124  -2.722   6.847  1.00  0.00           H  
ATOM    126  N   LEU A  19     -10.474   0.251   7.342  1.00  0.00           N  
ATOM    127  CA  LEU A  19     -10.952   1.607   7.076  1.00  0.00           C  
ATOM    128  C   LEU A  19     -12.338   1.595   6.430  1.00  0.00           C  
ATOM    129  O   LEU A  19     -13.207   2.371   6.827  1.00  0.00           O  
ATOM    130  CB  LEU A  19      -9.954   2.352   6.181  1.00  0.00           C  
ATOM    131  CEN LEU A  19      -8.904   3.442   6.468  1.00  0.00           X  
ATOM    132  H   LEU A  19      -9.646  -0.058   6.849  1.00  0.00           H  
ATOM    133  N   HIS A  20     -12.585   0.638   5.533  1.00  0.00           N  
ATOM    134  CA  HIS A  20     -13.906   0.427   4.940  1.00  0.00           C  
ATOM    135  C   HIS A  20     -14.973   0.027   5.974  1.00  0.00           C  
ATOM    136  O   HIS A  20     -16.035   0.645   6.041  1.00  0.00           O  
ATOM    137  CB  HIS A  20     -13.824  -0.641   3.844  1.00  0.00           C  
ATOM    138  CEN HIS A  20     -13.658  -0.702   2.430  1.00  0.00           X  
ATOM    139  H   HIS A  20     -11.802   0.116   5.168  1.00  0.00           H  
ATOM    140  N   LYS A  21     -14.715  -0.998   6.804  1.00  0.00           N  
ATOM    141  CA  LYS A  21     -15.690  -1.481   7.810  1.00  0.00           C  
ATOM    142  C   LYS A  21     -15.995  -0.436   8.887  1.00  0.00           C  
ATOM    143  O   LYS A  21     -17.119  -0.398   9.386  1.00  0.00           O  
ATOM    144  CB  LYS A  21     -15.179  -2.762   8.472  1.00  0.00           C  
ATOM    145  CEN LYS A  21     -15.273  -4.868   8.652  1.00  0.00           X  
ATOM    146  H   LYS A  21     -13.812  -1.444   6.729  1.00  0.00           H  
ATOM    147  N   ASN A  22     -15.013   0.384   9.253  1.00  0.00           N  
ATOM    148  CA  ASN A  22     -15.119   1.334  10.356  1.00  0.00           C  
ATOM    149  C   ASN A  22     -15.928   2.603  10.004  1.00  0.00           C  
ATOM    150  O   ASN A  22     -16.584   3.169  10.885  1.00  0.00           O  
ATOM    151  CB  ASN A  22     -13.739   1.722  10.855  1.00  0.00           C  
ATOM    152  CEN ASN A  22     -13.048   1.397  11.575  1.00  0.00           X  
ATOM    153  H   ASN A  22     -14.129   0.312   8.771  1.00  0.00           H  
ATOM    154  N   ASP A  23     -15.984   3.005   8.723  1.00  0.00           N  
ATOM    155  CA  ASP A  23     -16.525   4.297   8.269  1.00  0.00           C  
ATOM    156  C   ASP A  23     -18.042   4.443   8.503  1.00  0.00           C  
ATOM    157  O   ASP A  23     -18.852   4.541   7.576  1.00  0.00           O  
ATOM    158  CB  ASP A  23     -16.213   4.496   6.784  1.00  0.00           C  
ATOM    159  CEN ASP A  23     -15.530   4.951   6.180  1.00  0.00           X  
ATOM    160  H   ASP A  23     -15.580   2.408   8.015  1.00  0.00           H  
ATOM    161  N   ARG A  24     -18.459   4.512   9.771  1.00  0.00           N  
ATOM    162  CA  ARG A  24     -19.873   4.770  10.099  1.00  0.00           C  
ATOM    163  C   ARG A  24     -20.239   6.235  10.307  1.00  0.00           C  
ATOM    164  O   ARG A  24     -21.419   6.504  10.499  1.00  0.00           O  
ATOM    165  CB  ARG A  24     -20.316   3.946  11.299  1.00  0.00           C  
ATOM    166  CEN ARG A  24     -21.282   2.096  12.640  1.00  0.00           X  
ATOM    167  H   ARG A  24     -17.746   4.481  10.485  1.00  0.00           H  
ATOM    168  N   SER A  25     -19.293   7.176  10.260  1.00  0.00           N  
ATOM    169  CA  SER A  25     -19.592   8.571  10.640  1.00  0.00           C  
ATOM    170  C   SER A  25     -19.300   9.659   9.588  1.00  0.00           C  
ATOM    171  O   SER A  25     -19.624  10.818   9.843  1.00  0.00           O  
ATOM    172  CB  SER A  25     -18.830   8.898  11.910  1.00  0.00           C  
ATOM    173  CEN SER A  25     -18.424   8.902  12.271  1.00  0.00           X  
ATOM    174  H   SER A  25     -18.330   6.882  10.167  1.00  0.00           H  
ATOM    175  N   GLY A  26     -18.729   9.352   8.416  1.00  0.00           N  
ATOM    176  CA  GLY A  26     -18.336  10.409   7.461  1.00  0.00           C  
ATOM    177  C   GLY A  26     -18.104   9.942   6.026  1.00  0.00           C  
ATOM    178  O   GLY A  26     -16.963   9.939   5.573  1.00  0.00           O  
ATOM    179  CEN GLY A  26     -18.336  10.409   7.461  1.00  0.00           X  
ATOM    180  H   GLY A  26     -18.450   8.402   8.218  1.00  0.00           H  
ATOM    181  N   LYS A  27     -19.186   9.540   5.340  1.00  0.00           N  
ATOM    182  CA  LYS A  27     -19.225   9.014   3.964  1.00  0.00           C  
ATOM    183  C   LYS A  27     -18.303   9.698   2.956  1.00  0.00           C  
ATOM    184  O   LYS A  27     -17.722   9.018   2.120  1.00  0.00           O  
ATOM    185  CB  LYS A  27     -20.660   9.080   3.438  1.00  0.00           C  
ATOM    186  CEN LYS A  27     -22.475   8.086   3.002  1.00  0.00           X  
ATOM    187  H   LYS A  27     -20.045   9.471   5.871  1.00  0.00           H  
ATOM    188  N   ASP A  28     -18.173  11.017   3.029  1.00  0.00           N  
ATOM    189  CA  ASP A  28     -17.308  11.730   2.085  1.00  0.00           C  
ATOM    190  C   ASP A  28     -15.829  11.353   2.255  1.00  0.00           C  
ATOM    191  O   ASP A  28     -15.110  11.215   1.271  1.00  0.00           O  
ATOM    192  CB  ASP A  28     -17.483  13.242   2.248  1.00  0.00           C  
ATOM    193  CEN ASP A  28     -17.991  14.022   1.835  1.00  0.00           X  
ATOM    194  H   ASP A  28     -18.904  11.545   3.483  1.00  0.00           H  
ATOM    195  N   ASN A  29     -15.380  11.064   3.480  1.00  0.00           N  
ATOM    196  CA  ASN A  29     -13.971  10.734   3.712  1.00  0.00           C  
ATOM    197  C   ASN A  29     -13.630   9.273   3.371  1.00  0.00           C  
ATOM    198  O   ASN A  29     -12.487   8.981   3.028  1.00  0.00           O  
ATOM    199  CB  ASN A  29     -13.576  11.036   5.146  1.00  0.00           C  
ATOM    200  CEN ASN A  29     -13.174  11.834   5.695  1.00  0.00           X  
ATOM    201  H   ASN A  29     -16.007  11.179   4.266  1.00  0.00           H  
ATOM    202  N   ILE A  30     -14.589   8.350   3.489  1.00  0.00           N  
ATOM    203  CA  ILE A  30     -14.375   6.941   3.122  1.00  0.00           C  
ATOM    204  C   ILE A  30     -14.068   6.824   1.635  1.00  0.00           C  
ATOM    205  O   ILE A  30     -13.161   6.078   1.284  1.00  0.00           O  
ATOM    206  CB  ILE A  30     -15.598   6.066   3.456  1.00  0.00           C  
ATOM    207  CEN ILE A  30     -16.089   5.478   4.231  1.00  0.00           X  
ATOM    208  H   ILE A  30     -15.515   8.650   3.759  1.00  0.00           H  
ATOM    209  N   HIS A  31     -14.749   7.580   0.764  1.00  0.00           N  
ATOM    210  CA  HIS A  31     -14.457   7.552  -0.671  1.00  0.00           C  
ATOM    211  C   HIS A  31     -13.031   8.022  -0.968  1.00  0.00           C  
ATOM    212  O   HIS A  31     -12.294   7.318  -1.655  1.00  0.00           O  
ATOM    213  CB  HIS A  31     -15.461   8.416  -1.440  1.00  0.00           C  
ATOM    214  CEN HIS A  31     -16.685   8.248  -2.150  1.00  0.00           X  
ATOM    215  H   HIS A  31     -15.444   8.232   1.103  1.00  0.00           H  
ATOM    216  N   ASP A  32     -12.614   9.161  -0.412  1.00  0.00           N  
ATOM    217  CA  ASP A  32     -11.264   9.685  -0.626  1.00  0.00           C  
ATOM    218  C   ASP A  32     -10.189   8.725  -0.097  1.00  0.00           C  
ATOM    219  O   ASP A  32      -9.168   8.522  -0.752  1.00  0.00           O  
ATOM    220  CB  ASP A  32     -11.115  11.055   0.041  1.00  0.00           C  
ATOM    221  CEN ASP A  32     -11.159  12.047  -0.187  1.00  0.00           X  
ATOM    222  H   ASP A  32     -13.279   9.738   0.082  1.00  0.00           H  
ATOM    223  N   VAL A  33     -10.436   8.083   1.049  1.00  0.00           N  
ATOM    224  CA  VAL A  33      -9.518   7.096   1.642  1.00  0.00           C  
ATOM    225  C   VAL A  33      -9.374   5.869   0.739  1.00  0.00           C  
ATOM    226  O   VAL A  33      -8.262   5.383   0.574  1.00  0.00           O  
ATOM    227  CB  VAL A  33      -9.992   6.640   3.035  1.00  0.00           C  
ATOM    228  CEN VAL A  33      -9.853   6.679   3.708  1.00  0.00           X  
ATOM    229  H   VAL A  33     -11.322   8.257   1.502  1.00  0.00           H  
ATOM    230  N   ASP A  34     -10.464   5.383   0.141  1.00  0.00           N  
ATOM    231  CA  ASP A  34     -10.470   4.230  -0.770  1.00  0.00           C  
ATOM    232  C   ASP A  34      -9.640   4.524  -2.026  1.00  0.00           C  
ATOM    233  O   ASP A  34      -8.778   3.726  -2.386  1.00  0.00           O  
ATOM    234  CB  ASP A  34     -11.903   3.857  -1.159  1.00  0.00           C  
ATOM    235  CEN ASP A  34     -12.640   3.202  -0.905  1.00  0.00           X  
ATOM    236  H   ASP A  34     -11.351   5.824   0.331  1.00  0.00           H  
ATOM    237  N   ASN A  35      -9.812   5.707  -2.626  1.00  0.00           N  
ATOM    238  CA  ASN A  35      -9.036   6.131  -3.794  1.00  0.00           C  
ATOM    239  C   ASN A  35      -7.538   6.231  -3.475  1.00  0.00           C  
ATOM    240  O   ASN A  35      -6.704   5.778  -4.256  1.00  0.00           O  
ATOM    241  CB  ASN A  35      -9.544   7.453  -4.341  1.00  0.00           C  
ATOM    242  CEN ASN A  35     -10.229   7.790  -5.060  1.00  0.00           X  
ATOM    243  H   ASN A  35     -10.522   6.329  -2.263  1.00  0.00           H  
ATOM    244  N   HIS A  36      -7.181   6.817  -2.329  1.00  0.00           N  
ATOM    245  CA  HIS A  36      -5.779   6.953  -1.942  1.00  0.00           C  
ATOM    246  C   HIS A  36      -5.117   5.586  -1.745  1.00  0.00           C  
ATOM    247  O   HIS A  36      -4.012   5.362  -2.231  1.00  0.00           O  
ATOM    248  CB  HIS A  36      -5.653   7.786  -0.662  1.00  0.00           C  
ATOM    249  CEN HIS A  36      -5.413   9.141  -0.295  1.00  0.00           X  
ATOM    250  H   HIS A  36      -7.895   7.194  -1.720  1.00  0.00           H  
ATOM    251  N   LEU A  37      -5.817   4.639  -1.118  1.00  0.00           N  
ATOM    252  CA  LEU A  37      -5.330   3.280  -0.909  1.00  0.00           C  
ATOM    253  C   LEU A  37      -5.083   2.533  -2.233  1.00  0.00           C  
ATOM    254  O   LEU A  37      -4.020   1.941  -2.401  1.00  0.00           O  
ATOM    255  CB  LEU A  37      -6.327   2.504  -0.038  1.00  0.00           C  
ATOM    256  CEN LEU A  37      -6.322   2.099   1.448  1.00  0.00           X  
ATOM    257  H   LEU A  37      -6.718   4.884  -0.737  1.00  0.00           H  
ATOM    258  N   GLN A  38      -6.004   2.609  -3.200  1.00  0.00           N  
ATOM    259  CA  GLN A  38      -5.823   1.986  -4.518  1.00  0.00           C  
ATOM    260  C   GLN A  38      -4.588   2.542  -5.242  1.00  0.00           C  
ATOM    261  O   GLN A  38      -3.775   1.754  -5.723  1.00  0.00           O  
ATOM    262  CB  GLN A  38      -7.067   2.201  -5.385  1.00  0.00           C  
ATOM    263  CEN GLN A  38      -8.532   1.458  -5.974  1.00  0.00           X  
ATOM    264  H   GLN A  38      -6.832   3.167  -3.043  1.00  0.00           H  
ATOM    265  N   ASN A  39      -4.396   3.866  -5.249  1.00  0.00           N  
ATOM    266  CA  ASN A  39      -3.229   4.478  -5.894  1.00  0.00           C  
ATOM    267  C   ASN A  39      -1.915   4.028  -5.229  1.00  0.00           C  
ATOM    268  O   ASN A  39      -0.961   3.696  -5.926  1.00  0.00           O  
ATOM    269  CB  ASN A  39      -3.329   5.992  -5.889  1.00  0.00           C  
ATOM    270  CEN ASN A  39      -3.687   6.754  -6.515  1.00  0.00           X  
ATOM    271  H   ASN A  39      -5.111   4.466  -4.863  1.00  0.00           H  
ATOM    272  N   VAL A  40      -1.889   3.910  -3.896  1.00  0.00           N  
ATOM    273  CA  VAL A  40      -0.706   3.439  -3.146  1.00  0.00           C  
ATOM    274  C   VAL A  40      -0.355   1.989  -3.513  1.00  0.00           C  
ATOM    275  O   VAL A  40       0.814   1.661  -3.714  1.00  0.00           O  
ATOM    276  CB  VAL A  40      -0.923   3.531  -1.624  1.00  0.00           C  
ATOM    277  CEN VAL A  40      -0.735   3.873  -1.057  1.00  0.00           X  
ATOM    278  H   VAL A  40      -2.708   4.202  -3.378  1.00  0.00           H  
ATOM    279  N   ILE A  41      -1.349   1.101  -3.625  1.00  0.00           N  
ATOM    280  CA  ILE A  41      -1.118  -0.300  -4.021  1.00  0.00           C  
ATOM    281  C   ILE A  41      -0.477  -0.391  -5.408  1.00  0.00           C  
ATOM    282  O   ILE A  41       0.519  -1.106  -5.574  1.00  0.00           O  
ATOM    283  CB  ILE A  41      -2.426  -1.112  -4.022  1.00  0.00           C  
ATOM    284  CEN ILE A  41      -3.113  -1.699  -3.411  1.00  0.00           X  
ATOM    285  H   ILE A  41      -2.298   1.425  -3.495  1.00  0.00           H  
ATOM    286  N   GLU A  42      -1.039   0.304  -6.397  1.00  0.00           N  
ATOM    287  CA  GLU A  42      -0.516   0.315  -7.766  1.00  0.00           C  
ATOM    288  C   GLU A  42       0.946   0.784  -7.797  1.00  0.00           C  
ATOM    289  O   GLU A  42       1.790   0.117  -8.394  1.00  0.00           O  
ATOM    290  CB  GLU A  42      -1.376   1.211  -8.660  1.00  0.00           C  
ATOM    291  CEN GLU A  42      -2.614   1.389  -9.817  1.00  0.00           X  
ATOM    292  H   GLU A  42      -1.830   0.899  -6.192  1.00  0.00           H  
ATOM    293  N   ASP A  43       1.274   1.842  -7.060  1.00  0.00           N  
ATOM    294  CA  ASP A  43       2.630   2.386  -6.993  1.00  0.00           C  
ATOM    295  C   ASP A  43       3.625   1.407  -6.352  1.00  0.00           C  
ATOM    296  O   ASP A  43       4.736   1.224  -6.861  1.00  0.00           O  
ATOM    297  CB  ASP A  43       2.627   3.706  -6.219  1.00  0.00           C  
ATOM    298  CEN ASP A  43       2.600   4.711  -6.383  1.00  0.00           X  
ATOM    299  H   ASP A  43       0.535   2.372  -6.623  1.00  0.00           H  
ATOM    300  N   ILE A  44       3.223   0.697  -5.285  1.00  0.00           N  
ATOM    301  CA  ILE A  44       4.084  -0.307  -4.640  1.00  0.00           C  
ATOM    302  C   ILE A  44       4.404  -1.413  -5.640  1.00  0.00           C  
ATOM    303  O   ILE A  44       5.563  -1.808  -5.764  1.00  0.00           O  
ATOM    304  CB  ILE A  44       3.429  -0.921  -3.390  1.00  0.00           C  
ATOM    305  CEN ILE A  44       3.279  -0.811  -2.316  1.00  0.00           X  
ATOM    306  H   ILE A  44       2.276   0.831  -4.960  1.00  0.00           H  
ATOM    307  N   HIS A  45       3.411  -1.909  -6.379  1.00  0.00           N  
ATOM    308  CA  HIS A  45       3.621  -2.949  -7.379  1.00  0.00           C  
ATOM    309  C   HIS A  45       4.653  -2.558  -8.446  1.00  0.00           C  
ATOM    310  O   HIS A  45       5.635  -3.283  -8.651  1.00  0.00           O  
ATOM    311  CB  HIS A  45       2.291  -3.303  -8.052  1.00  0.00           C  
ATOM    312  CEN HIS A  45       1.245  -4.259  -7.903  1.00  0.00           X  
ATOM    313  H   HIS A  45       2.486  -1.518  -6.270  1.00  0.00           H  
ATOM    314  N   ASP A  46       4.502  -1.392  -9.058  1.00  0.00           N  
ATOM    315  CA  ASP A  46       5.423  -0.895 -10.079  1.00  0.00           C  
ATOM    316  C   ASP A  46       6.846  -0.731  -9.534  1.00  0.00           C  
ATOM    317  O   ASP A  46       7.822  -1.138 -10.184  1.00  0.00           O  
ATOM    318  CB  ASP A  46       4.921   0.438 -10.640  1.00  0.00           C  
ATOM    319  CEN ASP A  46       4.396   0.808 -11.431  1.00  0.00           X  
ATOM    320  H   ASP A  46       3.675  -0.847  -8.862  1.00  0.00           H  
ATOM    321  N   PHE A  47       6.985  -0.211  -8.314  1.00  0.00           N  
ATOM    322  CA  PHE A  47       8.288  -0.007  -7.688  1.00  0.00           C  
ATOM    323  C   PHE A  47       9.004  -1.343  -7.455  1.00  0.00           C  
ATOM    324  O   PHE A  47      10.209  -1.452  -7.708  1.00  0.00           O  
ATOM    325  CB  PHE A  47       8.131   0.748  -6.367  1.00  0.00           C  
ATOM    326  CEN PHE A  47       8.260   2.237  -5.825  1.00  0.00           X  
ATOM    327  H   PHE A  47       6.154   0.024  -7.791  1.00  0.00           H  
ATOM    328  N   MET A  48       8.279  -2.384  -7.038  1.00  0.00           N  
ATOM    329  CA  MET A  48       8.819  -3.727  -6.830  1.00  0.00           C  
ATOM    330  C   MET A  48       9.365  -4.324  -8.122  1.00  0.00           C  
ATOM    331  O   MET A  48      10.480  -4.856  -8.134  1.00  0.00           O  
ATOM    332  CB  MET A  48       7.743  -4.640  -6.246  1.00  0.00           C  
ATOM    333  CEN MET A  48       7.274  -5.482  -4.780  1.00  0.00           X  
ATOM    334  H   MET A  48       7.295  -2.223  -6.866  1.00  0.00           H  
ATOM    335  N   GLN A  49       8.609  -4.232  -9.216  1.00  0.00           N  
ATOM    336  CA  GLN A  49       9.026  -4.739 -10.516  1.00  0.00           C  
ATOM    337  C   GLN A  49      10.338  -4.076 -10.968  1.00  0.00           C  
ATOM    338  O   GLN A  49      11.310  -4.777 -11.279  1.00  0.00           O  
ATOM    339  CB  GLN A  49       7.930  -4.497 -11.558  1.00  0.00           C  
ATOM    340  CEN GLN A  49       6.614  -5.238 -12.433  1.00  0.00           X  
ATOM    341  H   GLN A  49       7.686  -3.822  -9.132  1.00  0.00           H  
ATOM    342  N   ALA A  50      10.410  -2.747 -10.902  1.00  0.00           N  
ATOM    343  CA  ALA A  50      11.589  -1.984 -11.300  1.00  0.00           C  
ATOM    344  C   ALA A  50      12.830  -2.334 -10.451  1.00  0.00           C  
ATOM    345  O   ALA A  50      13.926  -2.492 -10.996  1.00  0.00           O  
ATOM    346  CB  ALA A  50      11.290  -0.494 -11.216  1.00  0.00           C  
ATOM    347  CEN ALA A  50      11.290  -0.495 -11.216  1.00  0.00           X  
ATOM    348  H   ALA A  50       9.601  -2.237 -10.581  1.00  0.00           H  
ATOM    349  N   ALA A  51      12.671  -2.532  -9.140  1.00  0.00           N  
ATOM    350  CA  ALA A  51      13.768  -2.884  -8.240  1.00  0.00           C  
ATOM    351  C   ALA A  51      14.312  -4.295  -8.525  1.00  0.00           C  
ATOM    352  O   ALA A  51      15.529  -4.510  -8.527  1.00  0.00           O  
ATOM    353  CB  ALA A  51      13.311  -2.771  -6.793  1.00  0.00           C  
ATOM    354  CEN ALA A  51      13.312  -2.771  -6.794  1.00  0.00           X  
ATOM    355  H   ALA A  51      11.758  -2.369  -8.738  1.00  0.00           H  
ATOM    356  N   ALA A  52      13.436  -5.255  -8.834  1.00  0.00           N  
ATOM    357  CA  ALA A  52      13.820  -6.621  -9.175  1.00  0.00           C  
ATOM    358  C   ALA A  52      14.621  -6.672 -10.489  1.00  0.00           C  
ATOM    359  O   ALA A  52      15.661  -7.337 -10.553  1.00  0.00           O  
ATOM    360  CB  ALA A  52      12.584  -7.504  -9.266  1.00  0.00           C  
ATOM    361  CEN ALA A  52      12.585  -7.503  -9.267  1.00  0.00           X  
ATOM    362  H   ALA A  52      12.456  -5.019  -8.831  1.00  0.00           H  
ATOM    363  N   ALA A  53      14.188  -5.937 -11.517  1.00  0.00           N  
ATOM    364  CA  ALA A  53      14.889  -5.875 -12.798  1.00  0.00           C  
ATOM    365  C   ALA A  53      16.272  -5.223 -12.649  1.00  0.00           C  
ATOM    366  O   ALA A  53      17.269  -5.782 -13.112  1.00  0.00           O  
ATOM    367  CB  ALA A  53      14.049  -5.122 -13.819  1.00  0.00           C  
ATOM    368  CEN ALA A  53      14.050  -5.123 -13.819  1.00  0.00           X  
ATOM    369  H   ALA A  53      13.346  -5.393 -11.407  1.00  0.00           H  
ATOM    370  N   ALA A  54      16.370  -4.102 -11.927  1.00  0.00           N  
ATOM    371  CA  ALA A  54      17.622  -3.369 -11.739  1.00  0.00           C  
ATOM    372  C   ALA A  54      18.665  -4.182 -10.953  1.00  0.00           C  
ATOM    373  O   ALA A  54      19.841  -4.224 -11.333  1.00  0.00           O  
ATOM    374  CB  ALA A  54      17.347  -2.045 -11.042  1.00  0.00           C  
ATOM    375  CEN ALA A  54      17.347  -2.046 -11.042  1.00  0.00           X  
ATOM    376  H   ALA A  54      15.524  -3.709 -11.536  1.00  0.00           H  
ATOM    377  N   ALA A  55      18.246  -4.886  -9.895  1.00  0.00           N  
ATOM    378  CA  ALA A  55      19.123  -5.760  -9.121  1.00  0.00           C  
ATOM    379  C   ALA A  55      19.610  -6.965  -9.952  1.00  0.00           C  
ATOM    380  O   ALA A  55      20.810  -7.255  -9.983  1.00  0.00           O  
ATOM    381  CB  ALA A  55      18.408  -6.230  -7.863  1.00  0.00           C  
ATOM    382  CEN ALA A  55      18.409  -6.230  -7.864  1.00  0.00           X  
ATOM    383  H   ALA A  55      17.285  -4.782  -9.605  1.00  0.00           H  
ATOM    384  N   ASN A  56      18.701  -7.638 -10.665  1.00  0.00           N  
ATOM    385  CA  ASN A  56      19.032  -8.795 -11.501  1.00  0.00           C  
ATOM    386  C   ASN A  56      19.943  -8.450 -12.684  1.00  0.00           C  
ATOM    387  O   ASN A  56      20.762  -9.290 -13.066  1.00  0.00           O  
ATOM    388  CB  ASN A  56      17.771  -9.472 -12.006  1.00  0.00           C  
ATOM    389  CEN ASN A  56      17.125 -10.244 -11.709  1.00  0.00           X  
ATOM    390  H   ASN A  56      17.735  -7.352 -10.602  1.00  0.00           H  
ATOM    391  N   CYS A  57      19.908  -7.218 -13.203  1.00  0.00           N  
ATOM    392  CA  CYS A  57      20.758  -6.795 -14.323  1.00  0.00           C  
ATOM    393  C   CYS A  57      22.228  -7.220 -14.164  1.00  0.00           C  
ATOM    394  O   CYS A  57      22.849  -7.634 -15.142  1.00  0.00           O  
ATOM    395  CB  CYS A  57      20.637  -5.272 -14.261  1.00  0.00           C  
ATOM    396  CEN CYS A  57      20.141  -4.625 -14.885  1.00  0.00           X  
ATOM    397  H   CYS A  57      19.181  -6.587 -12.897  1.00  0.00           H  
ATOM    398  N   ARG A  58      22.800  -7.223 -12.949  1.00  0.00           N  
ATOM    399  CA  ARG A  58      24.224  -7.573 -12.762  1.00  0.00           C  
ATOM    400  C   ARG A  58      24.629  -8.988 -13.178  1.00  0.00           C  
ATOM    401  O   ARG A  58      25.813  -9.193 -13.430  1.00  0.00           O  
ATOM    402  CB  ARG A  58      24.665  -7.309 -11.330  1.00  0.00           C  
ATOM    403  CEN ARG A  58      25.611  -6.159  -9.346  1.00  0.00           X  
ATOM    404  H   ARG A  58      22.232  -6.970 -12.155  1.00  0.00           H  
ATOM    405  N   LYS A  59      23.702  -9.943 -13.352  1.00  0.00           N  
ATOM    406  CA  LYS A  59      24.106 -11.338 -13.653  1.00  0.00           C  
ATOM    407  C   LYS A  59      25.043 -11.428 -14.864  1.00  0.00           C  
ATOM    408  O   LYS A  59      25.868 -12.331 -14.914  1.00  0.00           O  
ATOM    409  CB  LYS A  59      22.872 -12.209 -13.894  1.00  0.00           C  
ATOM    410  CEN LYS A  59      21.528 -13.679 -13.182  1.00  0.00           X  
ATOM    411  H   LYS A  59      22.743  -9.666 -13.497  1.00  0.00           H  
ATOM    412  N   GLY A  60      24.971 -10.475 -15.795  1.00  0.00           N  
ATOM    413  CA  GLY A  60      25.740 -10.448 -17.039  1.00  0.00           C  
ATOM    414  C   GLY A  60      27.079  -9.709 -17.003  1.00  0.00           C  
ATOM    415  O   GLY A  60      27.770  -9.733 -18.012  1.00  0.00           O  
ATOM    416  CEN GLY A  60      25.740 -10.448 -17.040  1.00  0.00           X  
ATOM    417  H   GLY A  60      24.256  -9.763 -15.696  1.00  0.00           H  
ATOM    418  N   SER A  61      27.483  -9.078 -15.892  1.00  0.00           N  
ATOM    419  CA  SER A  61      28.719  -8.276 -15.880  1.00  0.00           C  
ATOM    420  C   SER A  61      29.979  -9.106 -15.601  1.00  0.00           C  
ATOM    421  O   SER A  61      31.079  -8.561 -15.532  1.00  0.00           O  
ATOM    422  CB  SER A  61      28.596  -7.168 -14.851  1.00  0.00           C  
ATOM    423  CEN SER A  61      28.453  -6.916 -14.391  1.00  0.00           X  
ATOM    424  H   SER A  61      27.005  -9.263 -15.021  1.00  0.00           H  
ATOM    425  N   PRO A  62      29.877 -10.444 -15.454  1.00  0.00           N  
ATOM    426  CA  PRO A  62      31.007 -11.287 -15.089  1.00  0.00           C  
ATOM    427  C   PRO A  62      31.865 -11.507 -16.346  1.00  0.00           C  
ATOM    428  O   PRO A  62      31.743 -12.504 -17.048  1.00  0.00           O  
ATOM    429  CB  PRO A  62      30.372 -12.586 -14.563  1.00  0.00           C  
ATOM    430  CEN PRO A  62      28.835 -11.771 -14.963  1.00  0.00           X  
ATOM    431  N   GLY A  63      32.689 -10.514 -16.680  1.00  0.00           N  
ATOM    432  CA  GLY A  63      33.545 -10.531 -17.869  1.00  0.00           C  
ATOM    433  C   GLY A  63      35.022 -10.684 -17.536  1.00  0.00           C  
ATOM    434  O   GLY A  63      35.794  -9.745 -17.677  1.00  0.00           O  
ATOM    435  CEN GLY A  63      33.545 -10.531 -17.870  1.00  0.00           X  
ATOM    436  H   GLY A  63      32.628  -9.654 -16.156  1.00  0.00           H  
ATOM    437  N   SER A  64      35.440 -11.846 -17.053  1.00  0.00           N  
ATOM    438  CA  SER A  64      36.843 -12.039 -16.689  1.00  0.00           C  
ATOM    439  C   SER A  64      37.345 -13.259 -17.445  1.00  0.00           C  
ATOM    440  O   SER A  64      36.754 -14.330 -17.322  1.00  0.00           O  
ATOM    441  CB  SER A  64      37.004 -12.216 -15.192  1.00  0.00           C  
ATOM    442  CEN SER A  64      36.885 -12.364 -14.682  1.00  0.00           X  
ATOM    443  H   SER A  64      34.882 -12.667 -17.220  1.00  0.00           H  
ATOM    444  N   PRO A  65      38.389 -13.102 -18.278  1.00  0.00           N  
ATOM    445  CA  PRO A  65      38.930 -14.212 -19.031  1.00  0.00           C  
ATOM    446  C   PRO A  65      39.638 -15.134 -18.037  1.00  0.00           C  
ATOM    447  O   PRO A  65      40.282 -14.680 -17.095  1.00  0.00           O  
ATOM    448  CB  PRO A  65      39.890 -13.572 -20.048  1.00  0.00           C  
ATOM    449  CEN PRO A  65      39.399 -12.046 -19.263  1.00  0.00           X  
ATOM    450  N   ALA A  66      39.527 -16.446 -18.246  1.00  0.00           N  
ATOM    451  CA  ALA A  66      40.169 -17.389 -17.352  1.00  0.00           C  
ATOM    452  C   ALA A  66      41.612 -17.514 -17.847  1.00  0.00           C  
ATOM    453  O   ALA A  66      41.929 -18.269 -18.767  1.00  0.00           O  
ATOM    454  CB  ALA A  66      39.450 -18.730 -17.339  1.00  0.00           C  
ATOM    455  CEN ALA A  66      39.451 -18.730 -17.339  1.00  0.00           X  
ATOM    456  H   ALA A  66      39.214 -16.769 -19.152  1.00  0.00           H  
ATOM    457  N   GLY A  67      42.470 -16.664 -17.292  1.00  0.00           N  
ATOM    458  CA  GLY A  67      43.869 -16.590 -17.661  1.00  0.00           C  
ATOM    459  C   GLY A  67      44.625 -17.702 -16.952  1.00  0.00           C  
ATOM    460  O   GLY A  67      44.241 -18.123 -15.867  1.00  0.00           O  
ATOM    461  CEN GLY A  67      43.869 -16.590 -17.661  1.00  0.00           X  
ATOM    462  H   GLY A  67      42.135 -16.085 -16.537  1.00  0.00           H  
ATOM    463  N   SER A  68      45.670 -18.199 -17.602  1.00  0.00           N  
ATOM    464  CA  SER A  68      46.585 -19.221 -17.081  1.00  0.00           C  
ATOM    465  C   SER A  68      47.966 -18.961 -17.690  1.00  0.00           C  
ATOM    466  O   SER A  68      48.508 -19.832 -18.371  1.00  0.00           O  
ATOM    467  CB  SER A  68      46.093 -20.616 -17.412  1.00  0.00           C  
ATOM    468  CEN SER A  68      45.853 -21.018 -17.689  1.00  0.00           X  
ATOM    469  H   SER A  68      46.065 -17.584 -18.298  1.00  0.00           H  
ATOM    470  N   PRO A  69      48.552 -17.768 -17.502  1.00  0.00           N  
ATOM    471  CA  PRO A  69      49.857 -17.492 -18.074  1.00  0.00           C  
ATOM    472  C   PRO A  69      50.894 -18.305 -17.293  1.00  0.00           C  
ATOM    473  O   PRO A  69      50.739 -18.589 -16.106  1.00  0.00           O  
ATOM    474  CB  PRO A  69      50.044 -15.973 -17.916  1.00  0.00           C  
ATOM    475  CEN PRO A  69      48.440 -16.051 -17.136  1.00  0.00           X  
ATOM    476  N   THR A  70      51.953 -18.707 -17.985  1.00  0.00           N  
ATOM    477  CA  THR A  70      53.085 -19.406 -17.385  1.00  0.00           C  
ATOM    478  C   THR A  70      54.222 -18.400 -17.210  1.00  0.00           C  
ATOM    479  O   THR A  70      54.569 -17.679 -18.142  1.00  0.00           O  
ATOM    480  CB  THR A  70      53.562 -20.593 -18.242  1.00  0.00           C  
ATOM    481  CEN THR A  70      53.472 -21.109 -18.501  1.00  0.00           X  
ATOM    482  H   THR A  70      52.110 -18.326 -18.909  1.00  0.00           H  
ATOM    483  N   SER A  71      54.769 -18.325 -15.996  1.00  0.00           N  
ATOM    484  CA  SER A  71      55.877 -17.446 -15.636  1.00  0.00           C  
ATOM    485  C   SER A  71      57.208 -17.999 -16.137  1.00  0.00           C  
ATOM    486  O   SER A  71      57.477 -19.177 -15.912  1.00  0.00           O  
ATOM    487  CB  SER A  71      55.919 -17.250 -14.133  1.00  0.00           C  
ATOM    488  CEN SER A  71      55.873 -17.367 -13.603  1.00  0.00           X  
ATOM    489  H   SER A  71      54.394 -18.905 -15.261  1.00  0.00           H  
ATOM    490  N   THR A  72      58.063 -17.148 -16.712  1.00  0.00           N  
ATOM    491  CA  THR A  72      59.388 -17.562 -17.196  1.00  0.00           C  
ATOM    492  C   THR A  72      60.398 -16.427 -16.994  1.00  0.00           C  
ATOM    493  O   THR A  72      60.558 -15.569 -17.850  1.00  0.00           O  
ATOM    494  CB  THR A  72      59.358 -17.959 -18.684  1.00  0.00           C  
ATOM    495  CEN THR A  72      59.164 -18.292 -19.123  1.00  0.00           X  
ATOM    496  H   THR A  72      57.864 -16.161 -16.688  1.00  0.00           H  
ATOM    497  N   GLU A  73      60.999 -16.469 -15.806  1.00  0.00           N  
ATOM    498  CA  GLU A  73      62.034 -15.609 -15.204  1.00  0.00           C  
ATOM    499  C   GLU A  73      61.972 -14.063 -15.229  1.00  0.00           C  
ATOM    500  O   GLU A  73      61.629 -13.400 -16.201  1.00  0.00           O  
ATOM    501  CB  GLU A  73      63.368 -16.017 -15.833  1.00  0.00           C  
ATOM    502  CEN GLU A  73      64.793 -16.951 -15.797  1.00  0.00           X  
ATOM    503  H   GLU A  73      61.044 -17.403 -15.425  1.00  0.00           H  
ATOM    504  N   GLU A  74      62.400 -13.536 -14.076  1.00  0.00           N  
ATOM    505  CA  GLU A  74      62.547 -12.147 -13.645  1.00  0.00           C  
ATOM    506  C   GLU A  74      63.819 -11.444 -14.142  1.00  0.00           C  
ATOM    507  O   GLU A  74      64.877 -12.053 -14.302  1.00  0.00           O  
ATOM    508  CB  GLU A  74      62.499 -12.086 -12.117  1.00  0.00           C  
ATOM    509  CEN GLU A  74      61.627 -11.828 -10.676  1.00  0.00           X  
ATOM    510  H   GLU A  74      62.818 -14.191 -13.431  1.00  0.00           H  
ATOM    511  N   GLY A  75      63.740 -10.116 -14.236  1.00  0.00           N  
ATOM    512  CA  GLY A  75      64.843  -9.238 -14.616  1.00  0.00           C  
ATOM    513  C   GLY A  75      64.484  -7.792 -14.285  1.00  0.00           C  
ATOM    514  O   GLY A  75      63.323  -7.399 -14.344  1.00  0.00           O  
ATOM    515  CEN GLY A  75      64.843  -9.238 -14.616  1.00  0.00           X  
ATOM    516  H   GLY A  75      62.910  -9.668 -13.874  1.00  0.00           H  
ATOM    517  N   THR A  76      65.494  -7.036 -13.878  1.00  0.00           N  
ATOM    518  CA  THR A  76      65.466  -5.639 -13.436  1.00  0.00           C  
ATOM    519  C   THR A  76      65.439  -4.639 -14.604  1.00  0.00           C  
ATOM    520  O   THR A  76      66.067  -4.876 -15.629  1.00  0.00           O  
ATOM    521  CB  THR A  76      66.677  -5.322 -12.540  1.00  0.00           C  
ATOM    522  CEN THR A  76      67.003  -5.416 -12.065  1.00  0.00           X  
ATOM    523  H   THR A  76      66.395  -7.491 -13.828  1.00  0.00           H  
ATOM    524  N   SER A  77      64.732  -3.522 -14.378  1.00  0.00           N  
ATOM    525  CA  SER A  77      64.593  -2.273 -15.162  1.00  0.00           C  
ATOM    526  C   SER A  77      64.570  -2.289 -16.698  1.00  0.00           C  
ATOM    527  O   SER A  77      65.531  -2.717 -17.316  1.00  0.00           O  
ATOM    528  CB  SER A  77      65.709  -1.343 -14.729  1.00  0.00           C  
ATOM    529  CEN SER A  77      66.206  -1.182 -14.576  1.00  0.00           X  
ATOM    530  H   SER A  77      64.519  -3.378 -13.400  1.00  0.00           H  
ATOM    531  N   GLU A  78      63.608  -1.570 -17.295  1.00  0.00           N  
ATOM    532  CA  GLU A  78      63.522  -1.430 -18.765  1.00  0.00           C  
ATOM    533  C   GLU A  78      62.847  -0.101 -19.156  1.00  0.00           C  
ATOM    534  O   GLU A  78      62.023   0.453 -18.434  1.00  0.00           O  
ATOM    535  CB  GLU A  78      62.756  -2.607 -19.373  1.00  0.00           C  
ATOM    536  CEN GLU A  78      62.752  -4.115 -20.166  1.00  0.00           X  
ATOM    537  H   GLU A  78      63.246  -0.782 -16.783  1.00  0.00           H  
ATOM    538  N   SER A  79      63.232   0.436 -20.313  1.00  0.00           N  
ATOM    539  CA  SER A  79      62.691   1.665 -20.896  1.00  0.00           C  
ATOM    540  C   SER A  79      62.153   1.380 -22.298  1.00  0.00           C  
ATOM    541  O   SER A  79      62.799   0.645 -23.046  1.00  0.00           O  
ATOM    542  CB  SER A  79      63.754   2.746 -20.938  1.00  0.00           C  
ATOM    543  CEN SER A  79      64.246   2.973 -20.986  1.00  0.00           X  
ATOM    544  H   SER A  79      63.841  -0.103 -20.913  1.00  0.00           H  
ATOM    545  N   ALA A  80      61.040   1.999 -22.690  1.00  0.00           N  
ATOM    546  CA  ALA A  80      60.465   1.837 -24.025  1.00  0.00           C  
ATOM    547  C   ALA A  80      59.815   3.159 -24.473  1.00  0.00           C  
ATOM    548  O   ALA A  80      59.453   4.008 -23.663  1.00  0.00           O  
ATOM    549  CB  ALA A  80      59.456   0.698 -24.041  1.00  0.00           C  
ATOM    550  CEN ALA A  80      59.456   0.699 -24.041  1.00  0.00           X  
ATOM    551  H   ALA A  80      60.632   2.705 -22.092  1.00  0.00           H  
ATOM    552  N   THR A  81      59.733   3.327 -25.789  1.00  0.00           N  
ATOM    553  CA  THR A  81      59.140   4.447 -26.529  1.00  0.00           C  
ATOM    554  C   THR A  81      57.640   4.254 -26.811  1.00  0.00           C  
ATOM    555  O   THR A  81      57.283   3.258 -27.441  1.00  0.00           O  
ATOM    556  CB  THR A  81      59.868   4.670 -27.868  1.00  0.00           C  
ATOM    557  CEN THR A  81      60.350   4.784 -28.178  1.00  0.00           X  
ATOM    558  H   THR A  81      60.030   2.556 -26.370  1.00  0.00           H  
ATOM    559  N   PRO A  82      56.764   5.208 -26.433  1.00  0.00           N  
ATOM    560  CA  PRO A  82      55.327   5.125 -26.690  1.00  0.00           C  
ATOM    561  C   PRO A  82      55.023   5.272 -28.191  1.00  0.00           C  
ATOM    562  O   PRO A  82      55.694   6.011 -28.909  1.00  0.00           O  
ATOM    563  CB  PRO A  82      54.733   6.276 -25.861  1.00  0.00           C  
ATOM    564  CEN PRO A  82      56.440   6.616 -25.464  1.00  0.00           X  
ATOM    565  N   GLU A  83      54.006   4.545 -28.660  1.00  0.00           N  
ATOM    566  CA  GLU A  83      53.489   4.608 -30.034  1.00  0.00           C  
ATOM    567  C   GLU A  83      52.576   5.825 -30.250  1.00  0.00           C  
ATOM    568  O   GLU A  83      51.726   6.173 -29.427  1.00  0.00           O  
ATOM    569  CB  GLU A  83      52.732   3.322 -30.374  1.00  0.00           C  
ATOM    570  CEN GLU A  83      52.689   1.782 -31.102  1.00  0.00           X  
ATOM    571  H   GLU A  83      53.510   3.950 -28.017  1.00  0.00           H  
ATOM    572  N   SER A  84      52.811   6.468 -31.391  1.00  0.00           N  
ATOM    573  CA  SER A  84      52.118   7.631 -31.940  1.00  0.00           C  
ATOM    574  C   SER A  84      50.829   7.266 -32.682  1.00  0.00           C  
ATOM    575  O   SER A  84      50.772   6.256 -33.375  1.00  0.00           O  
ATOM    576  CB  SER A  84      53.052   8.387 -32.865  1.00  0.00           C  
ATOM    577  CEN SER A  84      53.442   8.473 -33.234  1.00  0.00           X  
ATOM    578  H   SER A  84      53.518   6.051 -31.978  1.00  0.00           H  
ATOM    579  N   GLY A  85      49.829   8.161 -32.659  1.00  0.00           N  
ATOM    580  CA  GLY A  85      48.613   7.976 -33.463  1.00  0.00           C  
ATOM    581  C   GLY A  85      47.280   8.196 -32.729  1.00  0.00           C  
ATOM    582  O   GLY A  85      46.861   7.314 -31.987  1.00  0.00           O  
ATOM    583  CEN GLY A  85      48.612   7.976 -33.463  1.00  0.00           X  
ATOM    584  H   GLY A  85      49.983   9.052 -32.210  1.00  0.00           H  
ATOM    585  N   PRO A  86      46.573   9.321 -32.948  1.00  0.00           N  
ATOM    586  CA  PRO A  86      45.285   9.605 -32.310  1.00  0.00           C  
ATOM    587  C   PRO A  86      44.213   8.574 -32.711  1.00  0.00           C  
ATOM    588  O   PRO A  86      44.162   8.122 -33.856  1.00  0.00           O  
ATOM    589  CB  PRO A  86      44.937  11.022 -32.795  1.00  0.00           C  
ATOM    590  CEN PRO A  86      46.446  10.864 -33.735  1.00  0.00           X  
ATOM    591  N   GLY A  87      43.350   8.211 -31.759  1.00  0.00           N  
ATOM    592  CA  GLY A  87      42.207   7.314 -31.946  1.00  0.00           C  
ATOM    593  C   GLY A  87      40.949   8.056 -32.406  1.00  0.00           C  
ATOM    594  O   GLY A  87      40.900   9.281 -32.442  1.00  0.00           O  
ATOM    595  CEN GLY A  87      42.207   7.314 -31.946  1.00  0.00           X  
ATOM    596  H   GLY A  87      43.449   8.642 -30.852  1.00  0.00           H  
ATOM    597  N   THR A  88      39.945   7.271 -32.771  1.00  0.00           N  
ATOM    598  CA  THR A  88      38.584   7.610 -33.197  1.00  0.00           C  
ATOM    599  C   THR A  88      37.502   7.542 -32.112  1.00  0.00           C  
ATOM    600  O   THR A  88      37.256   6.484 -31.535  1.00  0.00           O  
ATOM    601  CB  THR A  88      38.148   6.694 -34.356  1.00  0.00           C  
ATOM    602  CEN THR A  88      38.223   6.472 -34.892  1.00  0.00           X  
ATOM    603  H   THR A  88      40.155   6.285 -32.837  1.00  0.00           H  
ATOM    604  N   SER A  89      36.776   8.650 -31.949  1.00  0.00           N  
ATOM    605  CA  SER A  89      35.662   8.846 -31.015  1.00  0.00           C  
ATOM    606  C   SER A  89      34.378   8.133 -31.456  1.00  0.00           C  
ATOM    607  O   SER A  89      33.992   8.187 -32.623  1.00  0.00           O  
ATOM    608  CB  SER A  89      35.397  10.329 -30.843  1.00  0.00           C  
ATOM    609  CEN SER A  89      35.352  10.855 -30.973  1.00  0.00           X  
ATOM    610  H   SER A  89      36.968   9.434 -32.558  1.00  0.00           H  
ATOM    611  N   THR A  90      33.659   7.523 -30.513  1.00  0.00           N  
ATOM    612  CA  THR A  90      32.350   6.896 -30.757  1.00  0.00           C  
ATOM    613  C   THR A  90      31.377   7.391 -29.693  1.00  0.00           C  
ATOM    614  O   THR A  90      31.758   7.646 -28.554  1.00  0.00           O  
ATOM    615  CB  THR A  90      32.416   5.358 -30.723  1.00  0.00           C  
ATOM    616  CEN THR A  90      32.616   4.848 -30.925  1.00  0.00           X  
ATOM    617  H   THR A  90      33.894   7.680 -29.543  1.00  0.00           H  
ATOM    618  N   GLU A  91      30.148   7.611 -30.142  1.00  0.00           N  
ATOM    619  CA  GLU A  91      28.952   8.021 -29.406  1.00  0.00           C  
ATOM    620  C   GLU A  91      28.286   6.846 -28.651  1.00  0.00           C  
ATOM    621  O   GLU A  91      28.239   5.727 -29.177  1.00  0.00           O  
ATOM    622  CB  GLU A  91      27.949   8.663 -30.366  1.00  0.00           C  
ATOM    623  CEN GLU A  91      27.253  10.055 -31.061  1.00  0.00           X  
ATOM    624  H   GLU A  91      30.009   7.537 -31.140  1.00  0.00           H  
ATOM    625  N   PRO A  92      27.762   7.068 -27.428  1.00  0.00           N  
ATOM    626  CA  PRO A  92      27.045   6.057 -26.652  1.00  0.00           C  
ATOM    627  C   PRO A  92      25.732   5.633 -27.326  1.00  0.00           C  
ATOM    628  O   PRO A  92      25.014   6.448 -27.893  1.00  0.00           O  
ATOM    629  CB  PRO A  92      26.802   6.742 -25.296  1.00  0.00           C  
ATOM    630  CEN PRO A  92      27.579   8.144 -26.081  1.00  0.00           X  
ATOM    631  N   SER A  93      25.386   4.347 -27.230  1.00  0.00           N  
ATOM    632  CA  SER A  93      24.122   3.822 -27.762  1.00  0.00           C  
ATOM    633  C   SER A  93      22.955   4.120 -26.816  1.00  0.00           C  
ATOM    634  O   SER A  93      23.117   4.163 -25.598  1.00  0.00           O  
ATOM    635  CB  SER A  93      24.236   2.329 -28.002  1.00  0.00           C  
ATOM    636  CEN SER A  93      24.390   1.813 -27.927  1.00  0.00           X  
ATOM    637  H   SER A  93      25.971   3.731 -26.684  1.00  0.00           H  
ATOM    638  N   GLU A  94      21.772   4.288 -27.399  1.00  0.00           N  
ATOM    639  CA  GLU A  94      20.493   4.481 -26.718  1.00  0.00           C  
ATOM    640  C   GLU A  94      19.782   3.139 -26.472  1.00  0.00           C  
ATOM    641  O   GLU A  94      19.839   2.219 -27.289  1.00  0.00           O  
ATOM    642  CB  GLU A  94      19.595   5.415 -27.532  1.00  0.00           C  
ATOM    643  CEN GLU A  94      18.953   6.967 -27.820  1.00  0.00           X  
ATOM    644  H   GLU A  94      21.741   4.275 -28.408  1.00  0.00           H  
ATOM    645  N   GLY A  95      19.073   3.025 -25.349  1.00  0.00           N  
ATOM    646  CA  GLY A  95      18.303   1.840 -24.968  1.00  0.00           C  
ATOM    647  C   GLY A  95      17.056   2.243 -24.186  1.00  0.00           C  
ATOM    648  O   GLY A  95      16.813   1.727 -23.101  1.00  0.00           O  
ATOM    649  CEN GLY A  95      18.303   1.840 -24.968  1.00  0.00           X  
ATOM    650  H   GLY A  95      19.028   3.828 -24.739  1.00  0.00           H  
ATOM    651  N   SER A  96      16.273   3.172 -24.735  1.00  0.00           N  
ATOM    652  CA  SER A  96      15.010   3.643 -24.160  1.00  0.00           C  
ATOM    653  C   SER A  96      13.870   2.654 -24.433  1.00  0.00           C  
ATOM    654  O   SER A  96      13.769   2.174 -25.557  1.00  0.00           O  
ATOM    655  CB  SER A  96      14.666   5.012 -24.712  1.00  0.00           C  
ATOM    656  CEN SER A  96      14.627   5.421 -25.069  1.00  0.00           X  
ATOM    657  H   SER A  96      16.525   3.497 -25.658  1.00  0.00           H  
ATOM    658  N   ALA A  97      12.980   2.417 -23.461  1.00  0.00           N  
ATOM    659  CA  ALA A  97      11.790   1.557 -23.610  1.00  0.00           C  
ATOM    660  C   ALA A  97      10.902   1.567 -22.338  1.00  0.00           C  
ATOM    661  O   ALA A  97      11.017   0.669 -21.501  1.00  0.00           O  
ATOM    662  CB  ALA A  97      12.214   0.136 -23.952  1.00  0.00           C  
ATOM    663  CEN ALA A  97      12.213   0.136 -23.951  1.00  0.00           X  
ATOM    664  H   ALA A  97      12.988   3.046 -22.673  1.00  0.00           H  
ATOM    665  N   PRO A  98       9.975   2.530 -22.188  1.00  0.00           N  
ATOM    666  CA  PRO A  98       9.088   2.629 -21.029  1.00  0.00           C  
ATOM    667  C   PRO A  98       8.276   1.333 -20.844  1.00  0.00           C  
ATOM    668  O   PRO A  98       7.819   0.724 -21.808  1.00  0.00           O  
ATOM    669  CB  PRO A  98       8.193   3.838 -21.347  1.00  0.00           C  
ATOM    670  CEN PRO A  98       9.104   3.868 -22.881  1.00  0.00           X  
ATOM    671  N   GLY A  99       8.081   0.917 -19.593  1.00  0.00           N  
ATOM    672  CA  GLY A  99       7.318  -0.285 -19.252  1.00  0.00           C  
ATOM    673  C   GLY A  99       6.119   0.067 -18.371  1.00  0.00           C  
ATOM    674  O   GLY A  99       6.304   0.507 -17.239  1.00  0.00           O  
ATOM    675  CEN GLY A  99       7.318  -0.285 -19.252  1.00  0.00           X  
ATOM    676  H   GLY A  99       8.368   1.520 -18.838  1.00  0.00           H  
ATOM    677  N   SER A 100       4.901  -0.135 -18.869  1.00  0.00           N  
ATOM    678  CA  SER A 100       3.662   0.165 -18.140  1.00  0.00           C  
ATOM    679  C   SER A 100       3.058  -1.118 -17.554  1.00  0.00           C  
ATOM    680  O   SER A 100       3.191  -2.176 -18.173  1.00  0.00           O  
ATOM    681  CB  SER A 100       2.667   0.853 -19.053  1.00  0.00           C  
ATOM    682  CEN SER A 100       2.397   0.978 -19.509  1.00  0.00           X  
ATOM    683  H   SER A 100       4.817  -0.565 -19.778  1.00  0.00           H  
ATOM    684  N   PRO A 101       2.317  -1.063 -16.434  1.00  0.00           N  
ATOM    685  CA  PRO A 101       1.674  -2.241 -15.878  1.00  0.00           C  
ATOM    686  C   PRO A 101       0.650  -2.800 -16.878  1.00  0.00           C  
ATOM    687  O   PRO A 101       0.305  -2.170 -17.877  1.00  0.00           O  
ATOM    688  CB  PRO A 101       1.018  -1.737 -14.581  1.00  0.00           C  
ATOM    689  CEN PRO A 101       1.663  -0.154 -15.096  1.00  0.00           X  
ATOM    690  N   ALA A 102       0.158  -3.997 -16.582  1.00  0.00           N  
ATOM    691  CA  ALA A 102      -0.889  -4.655 -17.348  1.00  0.00           C  
ATOM    692  C   ALA A 102      -2.229  -3.944 -17.084  1.00  0.00           C  
ATOM    693  O   ALA A 102      -2.439  -3.396 -16.003  1.00  0.00           O  
ATOM    694  CB  ALA A 102      -0.968  -6.133 -16.993  1.00  0.00           C  
ATOM    695  CEN ALA A 102      -0.968  -6.132 -16.993  1.00  0.00           X  
ATOM    696  H   ALA A 102       0.355  -4.371 -15.665  1.00  0.00           H  
ATOM    697  N   GLY A 103      -3.128  -3.948 -18.067  1.00  0.00           N  
ATOM    698  CA  GLY A 103      -4.479  -3.398 -17.960  1.00  0.00           C  
ATOM    699  C   GLY A 103      -5.362  -4.015 -19.038  1.00  0.00           C  
ATOM    700  O   GLY A 103      -4.905  -4.261 -20.150  1.00  0.00           O  
ATOM    701  CEN GLY A 103      -4.480  -3.398 -17.960  1.00  0.00           X  
ATOM    702  H   GLY A 103      -2.897  -4.421 -18.927  1.00  0.00           H  
ATOM    703  N   SER A 104      -6.601  -4.327 -18.670  1.00  0.00           N  
ATOM    704  CA  SER A 104      -7.639  -4.920 -19.513  1.00  0.00           C  
ATOM    705  C   SER A 104      -8.446  -3.889 -20.330  1.00  0.00           C  
ATOM    706  O   SER A 104      -8.723  -2.804 -19.821  1.00  0.00           O  
ATOM    707  CB  SER A 104      -8.574  -5.740 -18.647  1.00  0.00           C  
ATOM    708  CEN SER A 104      -8.871  -5.884 -18.214  1.00  0.00           X  
ATOM    709  H   SER A 104      -6.833  -4.235 -17.693  1.00  0.00           H  
ATOM    710  N   PRO A 105      -8.898  -4.239 -21.550  1.00  0.00           N  
ATOM    711  CA  PRO A 105      -9.756  -3.389 -22.368  1.00  0.00           C  
ATOM    712  C   PRO A 105     -11.144  -3.239 -21.729  1.00  0.00           C  
ATOM    713  O   PRO A 105     -11.683  -4.188 -21.164  1.00  0.00           O  
ATOM    714  CB  PRO A 105      -9.813  -4.109 -23.725  1.00  0.00           C  
ATOM    715  CEN PRO A 105      -8.805  -5.332 -22.903  1.00  0.00           X  
ATOM    716  N   THR A 106     -11.748  -2.058 -21.834  1.00  0.00           N  
ATOM    717  CA  THR A 106     -13.110  -1.821 -21.342  1.00  0.00           C  
ATOM    718  C   THR A 106     -13.856  -0.961 -22.356  1.00  0.00           C  
ATOM    719  O   THR A 106     -13.459   0.167 -22.629  1.00  0.00           O  
ATOM    720  CB  THR A 106     -13.124  -1.127 -19.968  1.00  0.00           C  
ATOM    721  CEN THR A 106     -12.991  -1.111 -19.399  1.00  0.00           X  
ATOM    722  H   THR A 106     -11.311  -1.322 -22.367  1.00  0.00           H  
ATOM    723  N   SER A 107     -14.934  -1.516 -22.919  1.00  0.00           N  
ATOM    724  CA  SER A 107     -15.788  -0.849 -23.905  1.00  0.00           C  
ATOM    725  C   SER A 107     -16.778   0.077 -23.202  1.00  0.00           C  
ATOM    726  O   SER A 107     -17.226  -0.243 -22.104  1.00  0.00           O  
ATOM    727  CB  SER A 107     -16.523  -1.872 -24.750  1.00  0.00           C  
ATOM    728  CEN SER A 107     -16.781  -2.333 -24.880  1.00  0.00           X  
ATOM    729  H   SER A 107     -15.289  -2.377 -22.524  1.00  0.00           H  
ATOM    730  N   THR A 108     -17.158   1.166 -23.866  1.00  0.00           N  
ATOM    731  CA  THR A 108     -18.166   2.111 -23.372  1.00  0.00           C  
ATOM    732  C   THR A 108     -19.067   2.511 -24.538  1.00  0.00           C  
ATOM    733  O   THR A 108     -18.718   2.329 -25.703  1.00  0.00           O  
ATOM    734  CB  THR A 108     -17.534   3.370 -22.750  1.00  0.00           C  
ATOM    735  CEN THR A 108     -17.197   3.632 -22.351  1.00  0.00           X  
ATOM    736  H   THR A 108     -16.924   1.249 -24.846  1.00  0.00           H  
ATOM    737  N   GLU A 109     -20.254   2.954 -24.158  1.00  0.00           N  
ATOM    738  CA  GLU A 109     -21.347   3.502 -24.947  1.00  0.00           C  
ATOM    739  C   GLU A 109     -21.243   4.970 -25.390  1.00  0.00           C  
ATOM    740  O   GLU A 109     -20.794   5.866 -24.677  1.00  0.00           O  
ATOM    741  CB  GLU A 109     -22.647   3.318 -24.162  1.00  0.00           C  
ATOM    742  CEN GLU A 109     -24.058   2.420 -23.830  1.00  0.00           X  
ATOM    743  H   GLU A 109     -20.543   2.683 -23.229  1.00  0.00           H  
ATOM    744  N   GLU A 110     -21.708   5.147 -26.624  1.00  0.00           N  
ATOM    745  CA  GLU A 110     -21.862   6.345 -27.438  1.00  0.00           C  
ATOM    746  C   GLU A 110     -23.044   7.248 -27.040  1.00  0.00           C  
ATOM    747  O   GLU A 110     -24.181   6.805 -26.872  1.00  0.00           O  
ATOM    748  CB  GLU A 110     -22.003   5.939 -28.907  1.00  0.00           C  
ATOM    749  CEN GLU A 110     -21.308   5.690 -30.443  1.00  0.00           X  
ATOM    750  H   GLU A 110     -22.119   4.327 -27.044  1.00  0.00           H  
ATOM    751  N   GLY A 111     -22.783   8.558 -26.998  1.00  0.00           N  
ATOM    752  CA  GLY A 111     -23.769   9.602 -26.725  1.00  0.00           C  
ATOM    753  C   GLY A 111     -23.197  10.989 -27.019  1.00  0.00           C  
ATOM    754  O   GLY A 111     -22.857  11.727 -26.106  1.00  0.00           O  
ATOM    755  CEN GLY A 111     -23.769   9.602 -26.725  1.00  0.00           X  
ATOM    756  H   GLY A 111     -21.847   8.861 -27.228  1.00  0.00           H  
ATOM    757  N   THR A 112     -23.069  11.286 -28.312  1.00  0.00           N  
ATOM    758  CA  THR A 112     -22.739  12.559 -28.980  1.00  0.00           C  
ATOM    759  C   THR A 112     -22.376  13.803 -28.144  1.00  0.00           C  
ATOM    760  O   THR A 112     -23.128  14.774 -28.060  1.00  0.00           O  
ATOM    761  CB  THR A 112     -23.913  12.963 -29.891  1.00  0.00           C  
ATOM    762  CEN THR A 112     -24.290  12.852 -30.324  1.00  0.00           X  
ATOM    763  H   THR A 112     -23.580  10.660 -28.920  1.00  0.00           H  
ATOM    764  N   SER A 113     -21.113  13.835 -27.697  1.00  0.00           N  
ATOM    765  CA  SER A 113     -20.504  14.903 -26.889  1.00  0.00           C  
ATOM    766  C   SER A 113     -20.180  16.150 -27.715  1.00  0.00           C  
ATOM    767  O   SER A 113     -20.010  16.065 -28.930  1.00  0.00           O  
ATOM    768  CB  SER A 113     -19.247  14.388 -26.216  1.00  0.00           C  
ATOM    769  CEN SER A 113     -18.787  14.106 -26.146  1.00  0.00           X  
ATOM    770  H   SER A 113     -20.487  13.115 -28.023  1.00  0.00           H  
ATOM    771  N   THR A 114     -19.969  17.279 -27.041  1.00  0.00           N  
ATOM    772  CA  THR A 114     -19.539  18.523 -27.688  1.00  0.00           C  
ATOM    773  C   THR A 114     -18.361  19.075 -26.889  1.00  0.00           C  
ATOM    774  O   THR A 114     -18.350  19.001 -25.664  1.00  0.00           O  
ATOM    775  CB  THR A 114     -20.663  19.573 -27.758  1.00  0.00           C  
ATOM    776  CEN THR A 114     -21.190  19.750 -27.937  1.00  0.00           X  
ATOM    777  H   THR A 114     -19.840  17.221 -26.041  1.00  0.00           H  
ATOM    778  N   GLU A 115     -17.351  19.561 -27.599  1.00  0.00           N  
ATOM    779  CA  GLU A 115     -16.115  20.132 -27.069  1.00  0.00           C  
ATOM    780  C   GLU A 115     -16.300  21.648 -26.836  1.00  0.00           C  
ATOM    781  O   GLU A 115     -16.910  22.313 -27.678  1.00  0.00           O  
ATOM    782  CB  GLU A 115     -14.947  19.870 -28.022  1.00  0.00           C  
ATOM    783  CEN GLU A 115     -13.571  18.963 -28.458  1.00  0.00           X  
ATOM    784  H   GLU A 115     -17.468  19.640 -28.601  1.00  0.00           H  
ATOM    785  N   PRO A 116     -15.824  22.224 -25.720  1.00  0.00           N  
ATOM    786  CA  PRO A 116     -15.872  23.665 -25.511  1.00  0.00           C  
ATOM    787  C   PRO A 116     -14.797  24.363 -26.360  1.00  0.00           C  
ATOM    788  O   PRO A 116     -13.729  23.816 -26.622  1.00  0.00           O  
ATOM    789  CB  PRO A 116     -15.631  23.835 -24.002  1.00  0.00           C  
ATOM    790  CEN PRO A 116     -15.462  22.058 -24.023  1.00  0.00           X  
ATOM    791  N   SER A 117     -15.120  25.584 -26.780  1.00  0.00           N  
ATOM    792  CA  SER A 117     -14.253  26.523 -27.489  1.00  0.00           C  
ATOM    793  C   SER A 117     -13.016  26.985 -26.708  1.00  0.00           C  
ATOM    794  O   SER A 117     -13.063  27.284 -25.515  1.00  0.00           O  
ATOM    795  CB  SER A 117     -15.072  27.731 -27.902  1.00  0.00           C  
ATOM    796  CEN SER A 117     -15.446  28.125 -27.874  1.00  0.00           X  
ATOM    797  H   SER A 117     -16.085  25.863 -26.691  1.00  0.00           H  
ATOM    798  N   GLU A 118     -11.923  27.108 -27.457  1.00  0.00           N  
ATOM    799  CA  GLU A 118     -10.589  27.549 -27.063  1.00  0.00           C  
ATOM    800  C   GLU A 118     -10.539  29.031 -26.643  1.00  0.00           C  
ATOM    801  O   GLU A 118     -11.167  29.897 -27.256  1.00  0.00           O  
ATOM    802  CB  GLU A 118      -9.605  27.300 -28.208  1.00  0.00           C  
ATOM    803  CEN GLU A 118      -8.408  26.336 -28.943  1.00  0.00           X  
ATOM    804  H   GLU A 118     -12.017  26.857 -28.433  1.00  0.00           H  
ATOM    805  N   GLY A 119      -9.721  29.342 -25.635  1.00  0.00           N  
ATOM    806  CA  GLY A 119      -9.470  30.702 -25.150  1.00  0.00           C  
ATOM    807  C   GLY A 119      -8.097  30.779 -24.489  1.00  0.00           C  
ATOM    808  O   GLY A 119      -7.987  30.761 -23.268  1.00  0.00           O  
ATOM    809  CEN GLY A 119      -9.470  30.702 -25.150  1.00  0.00           X  
ATOM    810  H   GLY A 119      -9.183  28.597 -25.217  1.00  0.00           H  
ATOM    811  N   SER A 120      -7.044  30.840 -25.305  1.00  0.00           N  
ATOM    812  CA  SER A 120      -5.640  30.866 -24.873  1.00  0.00           C  
ATOM    813  C   SER A 120      -5.237  32.245 -24.352  1.00  0.00           C  
ATOM    814  O   SER A 120      -5.564  33.238 -24.998  1.00  0.00           O  
ATOM    815  CB  SER A 120      -4.735  30.454 -26.017  1.00  0.00           C  
ATOM    816  CEN SER A 120      -4.551  30.403 -26.527  1.00  0.00           X  
ATOM    817  H   SER A 120      -7.231  30.982 -26.288  1.00  0.00           H  
ATOM    818  N   ALA A 121      -4.445  32.311 -23.277  1.00  0.00           N  
ATOM    819  CA  ALA A 121      -3.906  33.567 -22.735  1.00  0.00           C  
ATOM    820  C   ALA A 121      -2.670  33.313 -21.842  1.00  0.00           C  
ATOM    821  O   ALA A 121      -2.727  33.533 -20.631  1.00  0.00           O  
ATOM    822  CB  ALA A 121      -4.984  34.308 -21.959  1.00  0.00           C  
ATOM    823  CEN ALA A 121      -4.983  34.308 -21.959  1.00  0.00           X  
ATOM    824  H   ALA A 121      -4.027  31.451 -22.952  1.00  0.00           H  
ATOM    825  N   PRO A 122      -1.533  32.875 -22.409  1.00  0.00           N  
ATOM    826  CA  PRO A 122      -0.337  32.533 -21.649  1.00  0.00           C  
ATOM    827  C   PRO A 122       0.271  33.766 -20.963  1.00  0.00           C  
ATOM    828  O   PRO A 122       0.299  34.854 -21.537  1.00  0.00           O  
ATOM    829  CB  PRO A 122       0.608  31.930 -22.701  1.00  0.00           C  
ATOM    830  CEN PRO A 122      -0.706  32.341 -23.838  1.00  0.00           X  
ATOM    831  N   GLY A 123       0.858  33.565 -19.780  1.00  0.00           N  
ATOM    832  CA  GLY A 123       1.583  34.625 -19.084  1.00  0.00           C  
ATOM    833  C   GLY A 123       0.977  35.085 -17.764  1.00  0.00           C  
ATOM    834  O   GLY A 123      -0.074  35.711 -17.755  1.00  0.00           O  
ATOM    835  CEN GLY A 123       1.583  34.625 -19.083  1.00  0.00           X  
ATOM    836  H   GLY A 123       1.009  32.612 -19.483  1.00  0.00           H  
ATOM    837  N   THR A 124       1.730  34.925 -16.677  1.00  0.00           N  
ATOM    838  CA  THR A 124       1.306  35.368 -15.344  1.00  0.00           C  
ATOM    839  C   THR A 124       2.541  35.883 -14.603  1.00  0.00           C  
ATOM    840  O   THR A 124       3.605  35.278 -14.620  1.00  0.00           O  
ATOM    841  CB  THR A 124       0.643  34.239 -14.533  1.00  0.00           C  
ATOM    842  CEN THR A 124       0.222  33.841 -14.455  1.00  0.00           X  
ATOM    843  H   THR A 124       2.726  34.789 -16.791  1.00  0.00           H  
ATOM    844  N   SER A 125       2.411  37.068 -14.006  1.00  0.00           N  
ATOM    845  CA  SER A 125       3.463  37.744 -13.257  1.00  0.00           C  
ATOM    846  C   SER A 125       2.767  38.465 -12.108  1.00  0.00           C  
ATOM    847  O   SER A 125       1.637  38.910 -12.277  1.00  0.00           O  
ATOM    848  CB  SER A 125       4.241  38.706 -14.133  1.00  0.00           C  
ATOM    849  CEN SER A 125       4.341  39.064 -14.530  1.00  0.00           X  
ATOM    850  H   SER A 125       1.478  37.446 -13.905  1.00  0.00           H  
ATOM    851  N   THR A 126       3.406  38.537 -10.939  1.00  0.00           N  
ATOM    852  CA  THR A 126       2.888  39.293  -9.793  1.00  0.00           C  
ATOM    853  C   THR A 126       3.988  40.223  -9.305  1.00  0.00           C  
ATOM    854  O   THR A 126       5.125  39.809  -9.085  1.00  0.00           O  
ATOM    855  CB  THR A 126       2.432  38.380  -8.639  1.00  0.00           C  
ATOM    856  CEN THR A 126       2.090  37.960  -8.422  1.00  0.00           X  
ATOM    857  H   THR A 126       4.333  38.137 -10.856  1.00  0.00           H  
ATOM    858  N   GLU A 127       3.632  41.497  -9.209  1.00  0.00           N  
ATOM    859  CA  GLU A 127       4.468  42.624  -8.809  1.00  0.00           C  
ATOM    860  C   GLU A 127       4.576  42.711  -7.268  1.00  0.00           C  
ATOM    861  O   GLU A 127       3.559  42.560  -6.581  1.00  0.00           O  
ATOM    862  CB  GLU A 127       3.909  43.928  -9.382  1.00  0.00           C  
ATOM    863  CEN GLU A 127       3.932  45.149 -10.570  1.00  0.00           X  
ATOM    864  H   GLU A 127       2.664  41.724  -9.391  1.00  0.00           H  
ATOM    865  N   PRO A 128       5.773  42.934  -6.690  1.00  0.00           N  
ATOM    866  CA  PRO A 128       5.957  43.092  -5.248  1.00  0.00           C  
ATOM    867  C   PRO A 128       5.426  44.450  -4.761  1.00  0.00           C  
ATOM    868  O   PRO A 128       5.423  45.432  -5.500  1.00  0.00           O  
ATOM    869  CB  PRO A 128       7.476  42.957  -5.051  1.00  0.00           C  
ATOM    870  CEN PRO A 128       7.502  42.817  -6.830  1.00  0.00           X  
ATOM    871  N   SER A 129       5.003  44.524  -3.495  1.00  0.00           N  
ATOM    872  CA  SER A 129       4.544  45.763  -2.863  1.00  0.00           C  
ATOM    873  C   SER A 129       5.649  46.453  -2.046  1.00  0.00           C  
ATOM    874  O   SER A 129       6.439  45.806  -1.363  1.00  0.00           O  
ATOM    875  CB  SER A 129       3.346  45.472  -1.979  1.00  0.00           C  
ATOM    876  CEN SER A 129       3.023  45.203  -1.635  1.00  0.00           X  
ATOM    877  H   SER A 129       4.959  43.674  -2.953  1.00  0.00           H  
ATOM    878  N   GLU A 130       5.628  47.782  -2.117  1.00  0.00           N  
ATOM    879  CA  GLU A 130       6.397  48.739  -1.305  1.00  0.00           C  
ATOM    880  C   GLU A 130       7.830  48.377  -0.850  1.00  0.00           C  
ATOM    881  O   GLU A 130       8.080  47.794   0.199  1.00  0.00           O  
ATOM    882  CB  GLU A 130       5.571  49.068  -0.060  1.00  0.00           C  
ATOM    883  CEN GLU A 130       4.459  50.073   0.751  1.00  0.00           X  
ATOM    884  H   GLU A 130       4.739  48.147  -2.427  1.00  0.00           H  
ATOM    885  N   GLY A 131       8.798  48.912  -1.603  1.00  0.00           N  
ATOM    886  CA  GLY A 131      10.158  49.058  -1.070  1.00  0.00           C  
ATOM    887  C   GLY A 131      11.004  47.788  -0.948  1.00  0.00           C  
ATOM    888  O   GLY A 131      11.885  47.678  -0.102  1.00  0.00           O  
ATOM    889  CEN GLY A 131      10.159  49.058  -1.069  1.00  0.00           X  
ATOM    890  H   GLY A 131       8.495  49.721  -2.126  1.00  0.00           H  
ATOM    891  N   SER A 132      10.800  46.876  -1.895  1.00  0.00           N  
ATOM    892  CA  SER A 132      11.467  45.576  -1.996  1.00  0.00           C  
ATOM    893  C   SER A 132      12.940  45.691  -2.406  1.00  0.00           C  
ATOM    894  O   SER A 132      13.287  46.551  -3.214  1.00  0.00           O  
ATOM    895  CB  SER A 132      10.721  44.697  -2.981  1.00  0.00           C  
ATOM    896  CEN SER A 132      10.432  44.558  -3.421  1.00  0.00           X  
ATOM    897  H   SER A 132      10.167  47.114  -2.644  1.00  0.00           H  
ATOM    898  N   ALA A 133      13.787  44.762  -1.952  1.00  0.00           N  
ATOM    899  CA  ALA A 133      15.198  44.706  -2.350  1.00  0.00           C  
ATOM    900  C   ALA A 133      15.747  43.266  -2.314  1.00  0.00           C  
ATOM    901  O   ALA A 133      15.882  42.685  -1.238  1.00  0.00           O  
ATOM    902  CB  ALA A 133      16.029  45.615  -1.455  1.00  0.00           C  
ATOM    903  CEN ALA A 133      16.028  45.614  -1.456  1.00  0.00           X  
ATOM    904  H   ALA A 133      13.412  43.979  -1.438  1.00  0.00           H  
ATOM    905  N   PRO A 134      16.145  42.692  -3.462  1.00  0.00           N  
ATOM    906  CA  PRO A 134      16.555  41.299  -3.534  1.00  0.00           C  
ATOM    907  C   PRO A 134      18.029  41.200  -3.132  1.00  0.00           C  
ATOM    908  O   PRO A 134      18.872  40.705  -3.876  1.00  0.00           O  
ATOM    909  CB  PRO A 134      16.308  40.896  -4.998  1.00  0.00           C  
ATOM    910  CEN PRO A 134      15.788  42.594  -5.177  1.00  0.00           X  
ATOM    911  N   GLY A 135      18.347  41.701  -1.941  1.00  0.00           N  
ATOM    912  CA  GLY A 135      19.698  41.646  -1.404  1.00  0.00           C  
ATOM    913  C   GLY A 135      19.974  40.241  -0.890  1.00  0.00           C  
ATOM    914  O   GLY A 135      19.034  39.548  -0.517  1.00  0.00           O  
ATOM    915  CEN GLY A 135      19.699  41.646  -1.404  1.00  0.00           X  
ATOM    916  H   GLY A 135      17.597  41.889  -1.290  1.00  0.00           H  
ATOM    917  N   THR A 136      21.238  39.832  -0.829  1.00  0.00           N  
ATOM    918  CA  THR A 136      21.617  38.522  -0.284  1.00  0.00           C  
ATOM    919  C   THR A 136      22.786  38.705   0.668  1.00  0.00           C  
ATOM    920  O   THR A 136      23.818  39.274   0.316  1.00  0.00           O  
ATOM    921  CB  THR A 136      22.004  37.518  -1.385  1.00  0.00           C  
ATOM    922  CEN THR A 136      21.879  37.204  -1.861  1.00  0.00           X  
ATOM    923  H   THR A 136      21.978  40.503  -0.987  1.00  0.00           H  
ATOM    924  N   SER A 137      22.558  38.253   1.895  1.00  0.00           N  
ATOM    925  CA  SER A 137      23.469  38.282   3.033  1.00  0.00           C  
ATOM    926  C   SER A 137      23.951  36.877   3.412  1.00  0.00           C  
ATOM    927  O   SER A 137      23.272  35.890   3.144  1.00  0.00           O  
ATOM    928  CB  SER A 137      22.791  38.945   4.216  1.00  0.00           C  
ATOM    929  CEN SER A 137      22.394  39.088   4.560  1.00  0.00           X  
ATOM    930  H   SER A 137      21.688  37.766   2.058  1.00  0.00           H  
ATOM    931  N   GLU A 138      25.072  36.856   4.142  1.00  0.00           N  
ATOM    932  CA  GLU A 138      25.699  35.702   4.824  1.00  0.00           C  
ATOM    933  C   GLU A 138      26.289  34.574   3.961  1.00  0.00           C  
ATOM    934  O   GLU A 138      26.194  33.382   4.232  1.00  0.00           O  
ATOM    935  CB  GLU A 138      24.674  35.085   5.778  1.00  0.00           C  
ATOM    936  CEN GLU A 138      24.010  34.942   7.340  1.00  0.00           X  
ATOM    937  H   GLU A 138      25.433  37.760   4.406  1.00  0.00           H  
ATOM    938  N   SER A 139      26.986  35.013   2.912  1.00  0.00           N  
ATOM    939  CA  SER A 139      27.700  34.160   1.948  1.00  0.00           C  
ATOM    940  C   SER A 139      28.957  33.405   2.420  1.00  0.00           C  
ATOM    941  O   SER A 139      29.893  34.007   2.945  1.00  0.00           O  
ATOM    942  CB  SER A 139      28.072  35.017   0.754  1.00  0.00           C  
ATOM    943  CEN SER A 139      28.237  35.452   0.473  1.00  0.00           X  
ATOM    944  H   SER A 139      27.563  35.811   3.134  1.00  0.00           H  
ATOM    945  N   ALA A 140      29.075  32.131   2.037  1.00  0.00           N  
ATOM    946  CA  ALA A 140      30.222  31.295   2.387  1.00  0.00           C  
ATOM    947  C   ALA A 140      30.464  30.261   1.274  1.00  0.00           C  
ATOM    948  O   ALA A 140      29.563  29.871   0.537  1.00  0.00           O  
ATOM    949  CB  ALA A 140      30.001  30.613   3.729  1.00  0.00           C  
ATOM    950  CEN ALA A 140      30.001  30.613   3.728  1.00  0.00           X  
ATOM    951  H   ALA A 140      28.492  31.802   1.283  1.00  0.00           H  
ATOM    952  N   THR A 141      31.739  29.920   1.134  1.00  0.00           N  
ATOM    953  CA  THR A 141      32.399  28.945   0.256  1.00  0.00           C  
ATOM    954  C   THR A 141      32.995  27.704   0.949  1.00  0.00           C  
ATOM    955  O   THR A 141      33.551  27.821   2.038  1.00  0.00           O  
ATOM    956  CB  THR A 141      33.526  29.630  -0.539  1.00  0.00           C  
ATOM    957  CEN THR A 141      33.719  30.041  -0.907  1.00  0.00           X  
ATOM    958  H   THR A 141      32.393  30.460   1.680  1.00  0.00           H  
ATOM    959  N   PRO A 142      32.905  26.518   0.304  1.00  0.00           N  
ATOM    960  CA  PRO A 142      33.461  25.257   0.793  1.00  0.00           C  
ATOM    961  C   PRO A 142      34.998  25.234   0.791  1.00  0.00           C  
ATOM    962  O   PRO A 142      35.642  25.799  -0.093  1.00  0.00           O  
ATOM    963  CB  PRO A 142      32.872  24.209  -0.167  1.00  0.00           C  
ATOM    964  CEN PRO A 142      32.173  25.633  -0.986  1.00  0.00           X  
ATOM    965  N   GLU A 143      35.580  24.503   1.742  1.00  0.00           N  
ATOM    966  CA  GLU A 143      37.026  24.279   1.834  1.00  0.00           C  
ATOM    967  C   GLU A 143      37.438  23.130   0.908  1.00  0.00           C  
ATOM    968  O   GLU A 143      36.748  22.121   0.756  1.00  0.00           O  
ATOM    969  CB  GLU A 143      37.439  23.977   3.276  1.00  0.00           C  
ATOM    970  CEN GLU A 143      38.091  24.492   4.764  1.00  0.00           X  
ATOM    971  H   GLU A 143      34.997  23.935   2.339  1.00  0.00           H  
ATOM    972  N   SER A 144      38.566  23.353   0.245  1.00  0.00           N  
ATOM    973  CA  SER A 144      39.237  22.445  -0.673  1.00  0.00           C  
ATOM    974  C   SER A 144      39.873  21.266   0.061  1.00  0.00           C  
ATOM    975  O   SER A 144      40.405  21.426   1.156  1.00  0.00           O  
ATOM    976  CB  SER A 144      40.285  23.198  -1.469  1.00  0.00           C  
ATOM    977  CEN SER A 144      40.674  23.561  -1.580  1.00  0.00           X  
ATOM    978  H   SER A 144      39.020  24.240   0.427  1.00  0.00           H  
ATOM    979  N   GLY A 145      39.915  20.101  -0.582  1.00  0.00           N  
ATOM    980  CA  GLY A 145      40.568  18.909  -0.044  1.00  0.00           C  
ATOM    981  C   GLY A 145      41.010  17.997  -1.190  1.00  0.00           C  
ATOM    982  O   GLY A 145      40.388  18.053  -2.252  1.00  0.00           O  
ATOM    983  CEN GLY A 145      40.568  18.909  -0.044  1.00  0.00           X  
ATOM    984  H   GLY A 145      39.557  20.052  -1.525  1.00  0.00           H  
ATOM    985  N   PRO A 146      42.054  17.163  -1.026  1.00  0.00           N  
ATOM    986  CA  PRO A 146      42.534  16.288  -2.089  1.00  0.00           C  
ATOM    987  C   PRO A 146      41.632  15.047  -2.139  1.00  0.00           C  
ATOM    988  O   PRO A 146      42.004  13.961  -1.694  1.00  0.00           O  
ATOM    989  CB  PRO A 146      43.984  15.955  -1.697  1.00  0.00           C  
ATOM    990  CEN PRO A 146      43.628  16.966  -0.271  1.00  0.00           X  
ATOM    991  N   GLY A 147      40.402  15.234  -2.614  1.00  0.00           N  
ATOM    992  CA  GLY A 147      39.394  14.184  -2.702  1.00  0.00           C  
ATOM    993  C   GLY A 147      39.754  13.205  -3.818  1.00  0.00           C  
ATOM    994  O   GLY A 147      40.346  13.595  -4.820  1.00  0.00           O  
ATOM    995  CEN GLY A 147      39.394  14.183  -2.702  1.00  0.00           X  
ATOM    996  H   GLY A 147      40.202  16.118  -3.061  1.00  0.00           H  
ATOM    997  N   SER A 148      39.418  11.939  -3.600  1.00  0.00           N  
ATOM    998  CA  SER A 148      39.607  10.790  -4.484  1.00  0.00           C  
ATOM    999  C   SER A 148      38.444  10.478  -5.439  1.00  0.00           C  
ATOM   1000  O   SER A 148      37.283  10.750  -5.142  1.00  0.00           O  
ATOM   1001  CB  SER A 148      39.900   9.570  -3.633  1.00  0.00           C  
ATOM   1002  CEN SER A 148      39.872   9.223  -3.214  1.00  0.00           X  
ATOM   1003  H   SER A 148      39.071  11.704  -2.683  1.00  0.00           H  
ATOM   1004  N   GLU A 149      38.763   9.794  -6.538  1.00  0.00           N  
ATOM   1005  CA  GLU A 149      37.803   9.278  -7.524  1.00  0.00           C  
ATOM   1006  C   GLU A 149      37.451   7.801  -7.206  1.00  0.00           C  
ATOM   1007  O   GLU A 149      37.987   7.267  -6.229  1.00  0.00           O  
ATOM   1008  CB  GLU A 149      38.367   9.404  -8.941  1.00  0.00           C  
ATOM   1009  CEN GLU A 149      38.458  10.235 -10.426  1.00  0.00           X  
ATOM   1010  H   GLU A 149      39.693   9.395  -6.583  1.00  0.00           H  
ATOM   1011  N   PRO A 150      36.603   7.095  -7.983  1.00  0.00           N  
ATOM   1012  CA  PRO A 150      35.849   7.557  -9.142  1.00  0.00           C  
ATOM   1013  C   PRO A 150      34.337   7.648  -8.890  1.00  0.00           C  
ATOM   1014  O   PRO A 150      33.775   7.037  -7.981  1.00  0.00           O  
ATOM   1015  CB  PRO A 150      36.186   6.517 -10.223  1.00  0.00           C  
ATOM   1016  CEN PRO A 150      37.090   5.722  -8.906  1.00  0.00           X  
ATOM   1017  N   ALA A 151      33.658   8.332  -9.806  1.00  0.00           N  
ATOM   1018  CA  ALA A 151      32.217   8.481  -9.755  1.00  0.00           C  
ATOM   1019  C   ALA A 151      31.581   7.118 -10.072  1.00  0.00           C  
ATOM   1020  O   ALA A 151      30.916   6.949 -11.095  1.00  0.00           O  
ATOM   1021  CB  ALA A 151      31.747   9.556 -10.723  1.00  0.00           C  
ATOM   1022  CEN ALA A 151      31.747   9.555 -10.723  1.00  0.00           X  
ATOM   1023  H   ALA A 151      34.113   8.547 -10.682  1.00  0.00           H  
ATOM   1024  N   THR A 152      31.731   6.129  -9.190  1.00  0.00           N  
ATOM   1025  CA  THR A 152      31.161   4.814  -9.483  1.00  0.00           C  
ATOM   1026  C   THR A 152      29.693   4.901  -9.094  1.00  0.00           C  
ATOM   1027  O   THR A 152      29.301   4.559  -7.981  1.00  0.00           O  
ATOM   1028  CB  THR A 152      31.851   3.672  -8.715  1.00  0.00           C  
ATOM   1029  CEN THR A 152      32.321   3.348  -8.589  1.00  0.00           X  
ATOM   1030  H   THR A 152      31.995   6.345  -8.240  1.00  0.00           H  
ATOM   1031  N   SER A 153      28.918   5.482 -10.016  1.00  0.00           N  
ATOM   1032  CA  SER A 153      27.479   5.645  -9.948  1.00  0.00           C  
ATOM   1033  C   SER A 153      26.868   4.258  -9.906  1.00  0.00           C  
ATOM   1034  O   SER A 153      27.404   3.322 -10.508  1.00  0.00           O  
ATOM   1035  CB  SER A 153      26.962   6.441 -11.131  1.00  0.00           C  
ATOM   1036  CEN SER A 153      26.927   6.632 -11.639  1.00  0.00           X  
ATOM   1037  H   SER A 153      29.361   5.700 -10.896  1.00  0.00           H  
ATOM   1038  N   GLY A 154      25.779   4.120  -9.154  1.00  0.00           N  
ATOM   1039  CA  GLY A 154      25.075   2.868  -9.031  1.00  0.00           C  
ATOM   1040  C   GLY A 154      24.272   2.654 -10.305  1.00  0.00           C  
ATOM   1041  O   GLY A 154      23.980   3.591 -11.033  1.00  0.00           O  
ATOM   1042  CEN GLY A 154      25.075   2.867  -9.031  1.00  0.00           X  
ATOM   1043  H   GLY A 154      25.331   4.953  -8.791  1.00  0.00           H  
ATOM   1044  N   SER A 155      23.907   1.404 -10.579  1.00  0.00           N  
ATOM   1045  CA  SER A 155      23.228   1.108 -11.832  1.00  0.00           C  
ATOM   1046  C   SER A 155      21.746   1.292 -11.536  1.00  0.00           C  
ATOM   1047  O   SER A 155      20.962   0.343 -11.614  1.00  0.00           O  
ATOM   1048  CB  SER A 155      23.537  -0.292 -12.323  1.00  0.00           C  
ATOM   1049  CEN SER A 155      23.656  -0.823 -12.304  1.00  0.00           X  
ATOM   1050  H   SER A 155      23.821   0.754  -9.813  1.00  0.00           H  
ATOM   1051  N   GLU A 156      21.384   2.493 -11.090  1.00  0.00           N  
ATOM   1052  CA  GLU A 156      20.025   2.815 -10.694  1.00  0.00           C  
ATOM   1053  C   GLU A 156      19.226   2.751 -11.986  1.00  0.00           C  
ATOM   1054  O   GLU A 156      19.731   3.146 -13.031  1.00  0.00           O  
ATOM   1055  CB  GLU A 156      19.923   4.189 -10.029  1.00  0.00           C  
ATOM   1056  CEN GLU A 156      19.782   5.144  -8.625  1.00  0.00           X  
ATOM   1057  H   GLU A 156      21.963   3.281 -11.346  1.00  0.00           H  
ATOM   1058  N   THR A 157      18.058   2.115 -11.960  1.00  0.00           N  
ATOM   1059  CA  THR A 157      17.164   2.053 -13.115  1.00  0.00           C  
ATOM   1060  C   THR A 157      16.545   3.444 -13.286  1.00  0.00           C  
ATOM   1061  O   THR A 157      16.230   4.070 -12.269  1.00  0.00           O  
ATOM   1062  CB  THR A 157      16.055   0.997 -12.950  1.00  0.00           C  
ATOM   1063  CEN THR A 157      15.878   0.445 -12.877  1.00  0.00           X  
ATOM   1064  H   THR A 157      17.691   1.792 -11.078  1.00  0.00           H  
ATOM   1065  N   PRO A 158      16.447   3.970 -14.519  1.00  0.00           N  
ATOM   1066  CA  PRO A 158      15.835   5.267 -14.743  1.00  0.00           C  
ATOM   1067  C   PRO A 158      14.441   5.275 -14.122  1.00  0.00           C  
ATOM   1068  O   PRO A 158      13.650   4.359 -14.338  1.00  0.00           O  
ATOM   1069  CB  PRO A 158      15.803   5.422 -16.273  1.00  0.00           C  
ATOM   1070  CEN PRO A 158      16.528   3.791 -16.261  1.00  0.00           X  
ATOM   1071  N   GLY A 159      14.130   6.318 -13.360  1.00  0.00           N  
ATOM   1072  CA  GLY A 159      12.867   6.429 -12.630  1.00  0.00           C  
ATOM   1073  C   GLY A 159      12.753   5.728 -11.279  1.00  0.00           C  
ATOM   1074  O   GLY A 159      11.711   5.877 -10.654  1.00  0.00           O  
ATOM   1075  CEN GLY A 159      12.867   6.429 -12.630  1.00  0.00           X  
ATOM   1076  H   GLY A 159      14.666   7.166 -13.487  1.00  0.00           H  
ATOM   1077  N   MET A 160      13.778   5.028 -10.770  1.00  0.00           N  
ATOM   1078  CA  MET A 160      13.635   4.336  -9.477  1.00  0.00           C  
ATOM   1079  C   MET A 160      13.614   5.327  -8.305  1.00  0.00           C  
ATOM   1080  O   MET A 160      12.733   5.235  -7.468  1.00  0.00           O  
ATOM   1081  CB  MET A 160      14.767   3.329  -9.290  1.00  0.00           C  
ATOM   1082  CEN MET A 160      15.110   1.608  -9.248  1.00  0.00           X  
ATOM   1083  H   MET A 160      14.611   4.909 -11.328  1.00  0.00           H  
ATOM   1084  N   TYR A 161      14.516   6.312  -8.290  1.00  0.00           N  
ATOM   1085  CA  TYR A 161      14.607   7.291  -7.196  1.00  0.00           C  
ATOM   1086  C   TYR A 161      13.361   8.177  -7.050  1.00  0.00           C  
ATOM   1087  O   TYR A 161      12.821   8.273  -5.958  1.00  0.00           O  
ATOM   1088  CB  TYR A 161      15.839   8.176  -7.396  1.00  0.00           C  
ATOM   1089  CEN TYR A 161      17.493   8.330  -6.841  1.00  0.00           X  
ATOM   1090  H   TYR A 161      15.194   6.367  -9.035  1.00  0.00           H  
ATOM   1091  N   GLY A 162      12.907   8.823  -8.131  1.00  0.00           N  
ATOM   1092  CA  GLY A 162      11.716   9.680  -8.102  1.00  0.00           C  
ATOM   1093  C   GLY A 162      10.526   8.943  -7.497  1.00  0.00           C  
ATOM   1094  O   GLY A 162       9.994   9.384  -6.488  1.00  0.00           O  
ATOM   1095  CEN GLY A 162      11.716   9.680  -8.102  1.00  0.00           X  
ATOM   1096  H   GLY A 162      13.332   8.624  -9.024  1.00  0.00           H  
ATOM   1097  N   LYS A 163      10.245   7.738  -8.021  1.00  0.00           N  
ATOM   1098  CA  LYS A 163       9.092   6.916  -7.612  1.00  0.00           C  
ATOM   1099  C   LYS A 163       8.956   6.771  -6.093  1.00  0.00           C  
ATOM   1100  O   LYS A 163       7.868   6.808  -5.548  1.00  0.00           O  
ATOM   1101  CB  LYS A 163       9.186   5.529  -8.249  1.00  0.00           C  
ATOM   1102  CEN LYS A 163       8.537   4.173  -9.738  1.00  0.00           X  
ATOM   1103  H   LYS A 163      10.848   7.379  -8.745  1.00  0.00           H  
ATOM   1104  N   LEU A 164      10.081   6.549  -5.423  1.00  0.00           N  
ATOM   1105  CA  LEU A 164      10.171   6.452  -3.975  1.00  0.00           C  
ATOM   1106  C   LEU A 164       9.729   7.727  -3.263  1.00  0.00           C  
ATOM   1107  O   LEU A 164       8.980   7.645  -2.300  1.00  0.00           O  
ATOM   1108  CB  LEU A 164      11.607   6.096  -3.571  1.00  0.00           C  
ATOM   1109  CEN LEU A 164      12.268   4.785  -3.105  1.00  0.00           X  
ATOM   1110  H   LEU A 164      10.930   6.458  -5.960  1.00  0.00           H  
ATOM   1111  N   ASN A 165      10.201   8.889  -3.724  1.00  0.00           N  
ATOM   1112  CA  ASN A 165       9.824  10.160  -3.114  1.00  0.00           C  
ATOM   1113  C   ASN A 165       8.328  10.399  -3.286  1.00  0.00           C  
ATOM   1114  O   ASN A 165       7.678  10.723  -2.301  1.00  0.00           O  
ATOM   1115  CB  ASN A 165      10.617  11.319  -3.689  1.00  0.00           C  
ATOM   1116  CEN ASN A 165      11.496  11.850  -3.471  1.00  0.00           X  
ATOM   1117  H   ASN A 165      10.672   8.910  -4.619  1.00  0.00           H  
ATOM   1118  N   ASP A 166       7.796  10.141  -4.484  1.00  0.00           N  
ATOM   1119  CA  ASP A 166       6.375  10.334  -4.785  1.00  0.00           C  
ATOM   1120  C   ASP A 166       5.507   9.434  -3.880  1.00  0.00           C  
ATOM   1121  O   ASP A 166       4.531   9.888  -3.293  1.00  0.00           O  
ATOM   1122  CB  ASP A 166       6.094  10.041  -6.261  1.00  0.00           C  
ATOM   1123  CEN ASP A 166       5.980  10.526  -7.149  1.00  0.00           X  
ATOM   1124  H   ASP A 166       8.405   9.911  -5.257  1.00  0.00           H  
ATOM   1125  N   LEU A 167       5.951   8.195  -3.632  1.00  0.00           N  
ATOM   1126  CA  LEU A 167       5.270   7.257  -2.736  1.00  0.00           C  
ATOM   1127  C   LEU A 167       5.247   7.722  -1.265  1.00  0.00           C  
ATOM   1128  O   LEU A 167       4.233   7.589  -0.577  1.00  0.00           O  
ATOM   1129  CB  LEU A 167       5.936   5.879  -2.841  1.00  0.00           C  
ATOM   1130  CEN LEU A 167       5.536   4.576  -3.558  1.00  0.00           X  
ATOM   1131  H   LEU A 167       6.723   7.852  -4.187  1.00  0.00           H  
ATOM   1132  N   LEU A 168       6.380   8.215  -0.756  1.00  0.00           N  
ATOM   1133  CA  LEU A 168       6.464   8.762   0.597  1.00  0.00           C  
ATOM   1134  C   LEU A 168       5.461   9.908   0.788  1.00  0.00           C  
ATOM   1135  O   LEU A 168       4.711   9.909   1.763  1.00  0.00           O  
ATOM   1136  CB  LEU A 168       7.891   9.243   0.886  1.00  0.00           C  
ATOM   1137  CEN LEU A 168       9.044   8.654   1.722  1.00  0.00           X  
ATOM   1138  H   LEU A 168       7.189   8.254  -1.359  1.00  0.00           H  
ATOM   1139  N   GLU A 169       5.451  10.870  -0.137  1.00  0.00           N  
ATOM   1140  CA  GLU A 169       4.561  12.032  -0.122  1.00  0.00           C  
ATOM   1141  C   GLU A 169       3.089  11.601  -0.115  1.00  0.00           C  
ATOM   1142  O   GLU A 169       2.311  12.126   0.687  1.00  0.00           O  
ATOM   1143  CB  GLU A 169       4.840  12.935  -1.325  1.00  0.00           C  
ATOM   1144  CEN GLU A 169       5.580  14.316  -1.994  1.00  0.00           X  
ATOM   1145  H   GLU A 169       6.045  10.763  -0.948  1.00  0.00           H  
ATOM   1146  N   ASP A 170       2.725  10.599  -0.919  1.00  0.00           N  
ATOM   1147  CA  ASP A 170       1.359  10.085  -0.999  1.00  0.00           C  
ATOM   1148  C   ASP A 170       0.936   9.451   0.337  1.00  0.00           C  
ATOM   1149  O   ASP A 170      -0.153   9.714   0.855  1.00  0.00           O  
ATOM   1150  CB  ASP A 170       1.235   9.066  -2.135  1.00  0.00           C  
ATOM   1151  CEN ASP A 170       0.934   9.006  -3.106  1.00  0.00           X  
ATOM   1152  H   ASP A 170       3.399  10.245  -1.582  1.00  0.00           H  
ATOM   1153  N   LEU A 171       1.831   8.705   0.988  1.00  0.00           N  
ATOM   1154  CA  LEU A 171       1.543   8.137   2.307  1.00  0.00           C  
ATOM   1155  C   LEU A 171       1.331   9.215   3.391  1.00  0.00           C  
ATOM   1156  O   LEU A 171       0.358   9.159   4.153  1.00  0.00           O  
ATOM   1157  CB  LEU A 171       2.680   7.192   2.716  1.00  0.00           C  
ATOM   1158  CEN LEU A 171       2.806   5.657   2.736  1.00  0.00           X  
ATOM   1159  H   LEU A 171       2.702   8.493   0.525  1.00  0.00           H  
ATOM   1160  N   GLN A 172       2.184  10.241   3.440  1.00  0.00           N  
ATOM   1161  CA  GLN A 172       2.038  11.344   4.397  1.00  0.00           C  
ATOM   1162  C   GLN A 172       0.735  12.129   4.204  1.00  0.00           C  
ATOM   1163  O   GLN A 172       0.095  12.511   5.191  1.00  0.00           O  
ATOM   1164  CB  GLN A 172       3.228  12.300   4.281  1.00  0.00           C  
ATOM   1165  CEN GLN A 172       4.760  12.753   4.984  1.00  0.00           X  
ATOM   1166  H   GLN A 172       2.896  10.306   2.727  1.00  0.00           H  
ATOM   1167  N   GLU A 173       0.309  12.377   2.966  1.00  0.00           N  
ATOM   1168  CA  GLU A 173      -0.994  12.991   2.712  1.00  0.00           C  
ATOM   1169  C   GLU A 173      -2.141  12.113   3.255  1.00  0.00           C  
ATOM   1170  O   GLU A 173      -2.980  12.632   3.998  1.00  0.00           O  
ATOM   1171  CB  GLU A 173      -1.180  13.239   1.213  1.00  0.00           C  
ATOM   1172  CEN GLU A 173      -1.132  14.292  -0.126  1.00  0.00           X  
ATOM   1173  H   GLU A 173       0.894  12.138   2.181  1.00  0.00           H  
ATOM   1174  N   VAL A 174      -2.122  10.786   3.031  1.00  0.00           N  
ATOM   1175  CA  VAL A 174      -3.204   9.868   3.468  1.00  0.00           C  
ATOM   1176  C   VAL A 174      -3.341   9.880   4.996  1.00  0.00           C  
ATOM   1177  O   VAL A 174      -4.464   9.909   5.512  1.00  0.00           O  
ATOM   1178  CB  VAL A 174      -2.954   8.422   2.999  1.00  0.00           C  
ATOM   1179  CEN VAL A 174      -3.175   7.934   2.566  1.00  0.00           X  
ATOM   1180  H   VAL A 174      -1.325  10.405   2.543  1.00  0.00           H  
ATOM   1181  N   LEU A 175      -2.220   9.921   5.724  1.00  0.00           N  
ATOM   1182  CA  LEU A 175      -2.203  10.007   7.195  1.00  0.00           C  
ATOM   1183  C   LEU A 175      -2.863  11.289   7.700  1.00  0.00           C  
ATOM   1184  O   LEU A 175      -3.709  11.291   8.595  1.00  0.00           O  
ATOM   1185  CB  LEU A 175      -0.763   9.919   7.714  1.00  0.00           C  
ATOM   1186  CEN LEU A 175       0.038   8.790   8.390  1.00  0.00           X  
ATOM   1187  H   LEU A 175      -1.338   9.871   5.236  1.00  0.00           H  
ATOM   1188  N   LYS A 176      -2.511  12.414   7.087  1.00  0.00           N  
ATOM   1189  CA  LYS A 176      -3.033  13.721   7.476  1.00  0.00           C  
ATOM   1190  C   LYS A 176      -4.548  13.813   7.264  1.00  0.00           C  
ATOM   1191  O   LYS A 176      -5.247  14.348   8.124  1.00  0.00           O  
ATOM   1192  CB  LYS A 176      -2.326  14.828   6.694  1.00  0.00           C  
ATOM   1193  CEN LYS A 176      -0.891  16.382   6.653  1.00  0.00           X  
ATOM   1194  H   LYS A 176      -1.810  12.350   6.361  1.00  0.00           H  
ATOM   1195  N   ASN A 177      -5.065  13.306   6.147  1.00  0.00           N  
ATOM   1196  CA  ASN A 177      -6.493  13.349   5.838  1.00  0.00           C  
ATOM   1197  C   ASN A 177      -7.308  12.413   6.734  1.00  0.00           C  
ATOM   1198  O   ASN A 177      -8.301  12.854   7.316  1.00  0.00           O  
ATOM   1199  CB  ASN A 177      -6.747  13.022   4.378  1.00  0.00           C  
ATOM   1200  CEN ASN A 177      -6.846  13.535   3.468  1.00  0.00           X  
ATOM   1201  H   ASN A 177      -4.442  12.850   5.495  1.00  0.00           H  
ATOM   1202  N   LEU A 178      -6.849  11.179   6.947  1.00  0.00           N  
ATOM   1203  CA  LEU A 178      -7.522  10.217   7.825  1.00  0.00           C  
ATOM   1204  C   LEU A 178      -7.637  10.737   9.257  1.00  0.00           C  
ATOM   1205  O   LEU A 178      -8.708  10.652   9.857  1.00  0.00           O  
ATOM   1206  CB  LEU A 178      -6.775   8.877   7.808  1.00  0.00           C  
ATOM   1207  CEN LEU A 178      -7.068   7.526   7.128  1.00  0.00           X  
ATOM   1208  H   LEU A 178      -5.982  10.901   6.515  1.00  0.00           H  
ATOM   1209  N   HIS A 179      -6.579  11.368   9.763  1.00  0.00           N  
ATOM   1210  CA  HIS A 179      -6.620  12.111  11.019  1.00  0.00           C  
ATOM   1211  C   HIS A 179      -7.708  13.202  11.005  1.00  0.00           C  
ATOM   1212  O   HIS A 179      -8.771  13.037  11.609  1.00  0.00           O  
ATOM   1213  CB  HIS A 179      -5.252  12.737  11.310  1.00  0.00           C  
ATOM   1214  CEN HIS A 179      -4.074  12.423  12.048  1.00  0.00           X  
ATOM   1215  H   HIS A 179      -5.681  11.210   9.326  1.00  0.00           H  
ATOM   1216  N   LYS A 180      -7.496  14.311  10.275  1.00  0.00           N  
ATOM   1217  CA  LYS A 180      -8.386  15.491  10.317  1.00  0.00           C  
ATOM   1218  C   LYS A 180      -9.867  15.129  10.131  1.00  0.00           C  
ATOM   1219  O   LYS A 180     -10.729  15.815  10.684  1.00  0.00           O  
ATOM   1220  CB  LYS A 180      -7.968  16.503   9.249  1.00  0.00           C  
ATOM   1221  CEN LYS A 180      -7.007  18.322   8.757  1.00  0.00           X  
ATOM   1222  H   LYS A 180      -6.696  14.315   9.658  1.00  0.00           H  
ATOM   1223  N   ASN A 181     -10.168  14.076   9.368  1.00  0.00           N  
ATOM   1224  CA  ASN A 181     -11.536  13.669   9.044  1.00  0.00           C  
ATOM   1225  C   ASN A 181     -12.266  12.960  10.201  1.00  0.00           C  
ATOM   1226  O   ASN A 181     -13.477  13.142  10.357  1.00  0.00           O  
ATOM   1227  CB  ASN A 181     -11.548  12.785   7.811  1.00  0.00           C  
ATOM   1228  CEN ASN A 181     -11.637  12.894   6.771  1.00  0.00           X  
ATOM   1229  H   ASN A 181      -9.405  13.554   8.960  1.00  0.00           H  
ATOM   1230  N   ASP A 182     -11.555  12.211  11.054  1.00  0.00           N  
ATOM   1231  CA  ASP A 182     -12.137  11.276  12.026  1.00  0.00           C  
ATOM   1232  C   ASP A 182     -12.679  11.954  13.303  1.00  0.00           C  
ATOM   1233  O   ASP A 182     -12.191  11.755  14.420  1.00  0.00           O  
ATOM   1234  CB  ASP A 182     -11.097  10.221  12.409  1.00  0.00           C  
ATOM   1235  CEN ASP A 182     -10.813   9.274  12.164  1.00  0.00           X  
ATOM   1236  H   ASP A 182     -10.551  12.200  10.962  1.00  0.00           H  
ATOM   1237  N   ARG A 183     -13.748  12.746  13.170  1.00  0.00           N  
ATOM   1238  CA  ARG A 183     -14.343  13.449  14.320  1.00  0.00           C  
ATOM   1239  C   ARG A 183     -15.325  12.638  15.155  1.00  0.00           C  
ATOM   1240  O   ARG A 183     -15.630  13.094  16.253  1.00  0.00           O  
ATOM   1241  CB  ARG A 183     -14.989  14.757  13.886  1.00  0.00           C  
ATOM   1242  CEN ARG A 183     -15.290  17.172  13.404  1.00  0.00           X  
ATOM   1243  H   ARG A 183     -14.172  12.778  12.252  1.00  0.00           H  
ATOM   1244  N   SER A 184     -15.810  11.467  14.725  1.00  0.00           N  
ATOM   1245  CA  SER A 184     -16.869  10.778  15.504  1.00  0.00           C  
ATOM   1246  C   SER A 184     -16.689   9.291  15.858  1.00  0.00           C  
ATOM   1247  O   SER A 184     -17.615   8.713  16.420  1.00  0.00           O  
ATOM   1248  CB  SER A 184     -18.178  10.931  14.755  1.00  0.00           C  
ATOM   1249  CEN SER A 184     -18.522  10.960  14.335  1.00  0.00           X  
ATOM   1250  H   SER A 184     -15.515  11.104  13.829  1.00  0.00           H  
ATOM   1251  N   GLY A 185     -15.527   8.658  15.633  1.00  0.00           N  
ATOM   1252  CA  GLY A 185     -15.370   7.211  15.878  1.00  0.00           C  
ATOM   1253  C   GLY A 185     -14.028   6.788  16.478  1.00  0.00           C  
ATOM   1254  O   GLY A 185     -13.340   5.961  15.884  1.00  0.00           O  
ATOM   1255  CEN GLY A 185     -15.370   7.210  15.878  1.00  0.00           X  
ATOM   1256  H   GLY A 185     -14.763   9.151  15.194  1.00  0.00           H  
ATOM   1257  N   LYS A 186     -13.668   7.386  17.625  1.00  0.00           N  
ATOM   1258  CA  LYS A 186     -12.327   7.401  18.247  1.00  0.00           C  
ATOM   1259  C   LYS A 186     -11.539   6.091  18.204  1.00  0.00           C  
ATOM   1260  O   LYS A 186     -10.358   6.126  17.895  1.00  0.00           O  
ATOM   1261  CB  LYS A 186     -12.454   7.843  19.706  1.00  0.00           C  
ATOM   1262  CEN LYS A 186     -12.255   9.368  21.158  1.00  0.00           X  
ATOM   1263  H   LYS A 186     -14.351   8.011  18.029  1.00  0.00           H  
ATOM   1264  N   ASP A 187     -12.170   4.961  18.502  1.00  0.00           N  
ATOM   1265  CA  ASP A 187     -11.454   3.679  18.498  1.00  0.00           C  
ATOM   1266  C   ASP A 187     -10.867   3.356  17.116  1.00  0.00           C  
ATOM   1267  O   ASP A 187      -9.742   2.881  16.993  1.00  0.00           O  
ATOM   1268  CB  ASP A 187     -12.384   2.549  18.947  1.00  0.00           C  
ATOM   1269  CEN ASP A 187     -12.623   2.013  19.780  1.00  0.00           X  
ATOM   1270  H   ASP A 187     -13.040   5.015  19.010  1.00  0.00           H  
ATOM   1271  N   ASN A 188     -11.578   3.725  16.051  1.00  0.00           N  
ATOM   1272  CA  ASN A 188     -11.130   3.484  14.683  1.00  0.00           C  
ATOM   1273  C   ASN A 188     -10.029   4.447  14.223  1.00  0.00           C  
ATOM   1274  O   ASN A 188      -9.178   4.078  13.418  1.00  0.00           O  
ATOM   1275  CB  ASN A 188     -12.301   3.544  13.719  1.00  0.00           C  
ATOM   1276  CEN ASN A 188     -13.000   2.885  13.297  1.00  0.00           X  
ATOM   1277  H   ASN A 188     -12.491   4.125  16.213  1.00  0.00           H  
ATOM   1278  N   ILE A 189     -10.069   5.700  14.694  1.00  0.00           N  
ATOM   1279  CA  ILE A 189      -8.977   6.651  14.459  1.00  0.00           C  
ATOM   1280  C   ILE A 189      -7.708   6.162  15.153  1.00  0.00           C  
ATOM   1281  O   ILE A 189      -6.638   6.278  14.568  1.00  0.00           O  
ATOM   1282  CB  ILE A 189      -9.324   8.063  14.964  1.00  0.00           C  
ATOM   1283  CEN ILE A 189      -9.800   9.010  14.709  1.00  0.00           X  
ATOM   1284  H   ILE A 189     -10.838   5.965  15.292  1.00  0.00           H  
ATOM   1285  N   HIS A 190      -7.819   5.569  16.344  1.00  0.00           N  
ATOM   1286  CA  HIS A 190      -6.661   4.991  17.023  1.00  0.00           C  
ATOM   1287  C   HIS A 190      -6.046   3.836  16.216  1.00  0.00           C  
ATOM   1288  O   HIS A 190      -4.852   3.863  15.920  1.00  0.00           O  
ATOM   1289  CB  HIS A 190      -7.052   4.503  18.422  1.00  0.00           C  
ATOM   1290  CEN HIS A 190      -7.030   4.987  19.762  1.00  0.00           X  
ATOM   1291  H   HIS A 190      -8.720   5.488  16.788  1.00  0.00           H  
ATOM   1292  N   ASP A 191      -6.854   2.848  15.821  1.00  0.00           N  
ATOM   1293  CA  ASP A 191      -6.371   1.700  15.052  1.00  0.00           C  
ATOM   1294  C   ASP A 191      -5.775   2.128  13.707  1.00  0.00           C  
ATOM   1295  O   ASP A 191      -4.730   1.625  13.302  1.00  0.00           O  
ATOM   1296  CB  ASP A 191      -7.504   0.696  14.826  1.00  0.00           C  
ATOM   1297  CEN ASP A 191      -7.875  -0.169  15.217  1.00  0.00           X  
ATOM   1298  H   ASP A 191      -7.813   2.843  16.132  1.00  0.00           H  
ATOM   1299  N   VAL A 192      -6.395   3.105  13.040  1.00  0.00           N  
ATOM   1300  CA  VAL A 192      -5.929   3.631  11.749  1.00  0.00           C  
ATOM   1301  C   VAL A 192      -4.581   4.344  11.882  1.00  0.00           C  
ATOM   1302  O   VAL A 192      -3.729   4.174  11.019  1.00  0.00           O  
ATOM   1303  CB  VAL A 192      -6.950   4.608  11.137  1.00  0.00           C  
ATOM   1304  CEN VAL A 192      -7.410   4.683  10.629  1.00  0.00           X  
ATOM   1305  H   VAL A 192      -7.211   3.525  13.467  1.00  0.00           H  
ATOM   1306  N   ASP A 193      -4.377   5.110  12.955  1.00  0.00           N  
ATOM   1307  CA  ASP A 193      -3.128   5.823  13.254  1.00  0.00           C  
ATOM   1308  C   ASP A 193      -1.974   4.831  13.458  1.00  0.00           C  
ATOM   1309  O   ASP A 193      -0.923   4.976  12.837  1.00  0.00           O  
ATOM   1310  CB  ASP A 193      -3.293   6.704  14.495  1.00  0.00           C  
ATOM   1311  CEN ASP A 193      -3.483   7.672  14.750  1.00  0.00           X  
ATOM   1312  H   ASP A 193      -5.140   5.228  13.604  1.00  0.00           H  
ATOM   1313  N   ASN A 194      -2.210   3.759  14.223  1.00  0.00           N  
ATOM   1314  CA  ASN A 194      -1.223   2.699  14.438  1.00  0.00           C  
ATOM   1315  C   ASN A 194      -0.830   2.010  13.121  1.00  0.00           C  
ATOM   1316  O   ASN A 194       0.353   1.810  12.854  1.00  0.00           O  
ATOM   1317  CB  ASN A 194      -1.730   1.673  15.435  1.00  0.00           C  
ATOM   1318  CEN ASN A 194      -1.688   1.500  16.469  1.00  0.00           X  
ATOM   1319  H   ASN A 194      -3.107   3.689  14.679  1.00  0.00           H  
ATOM   1320  N   HIS A 195      -1.812   1.639  12.293  1.00  0.00           N  
ATOM   1321  CA  HIS A 195      -1.531   0.968  11.022  1.00  0.00           C  
ATOM   1322  C   HIS A 195      -0.750   1.877  10.065  1.00  0.00           C  
ATOM   1323  O   HIS A 195       0.194   1.411   9.436  1.00  0.00           O  
ATOM   1324  CB  HIS A 195      -2.832   0.506  10.359  1.00  0.00           C  
ATOM   1325  CEN HIS A 195      -3.626  -0.675  10.284  1.00  0.00           X  
ATOM   1326  H   HIS A 195      -2.772   1.801  12.558  1.00  0.00           H  
ATOM   1327  N   LEU A 196      -1.067   3.175   9.999  1.00  0.00           N  
ATOM   1328  CA  LEU A 196      -0.317   4.125   9.167  1.00  0.00           C  
ATOM   1329  C   LEU A 196       1.142   4.255   9.614  1.00  0.00           C  
ATOM   1330  O   LEU A 196       2.024   4.269   8.762  1.00  0.00           O  
ATOM   1331  CB  LEU A 196      -1.000   5.498   9.194  1.00  0.00           C  
ATOM   1332  CEN LEU A 196      -1.882   6.247   8.176  1.00  0.00           X  
ATOM   1333  H   LEU A 196      -1.819   3.526  10.575  1.00  0.00           H  
ATOM   1334  N   GLN A 197       1.406   4.337  10.919  1.00  0.00           N  
ATOM   1335  CA  GLN A 197       2.782   4.411  11.427  1.00  0.00           C  
ATOM   1336  C   GLN A 197       3.592   3.184  11.003  1.00  0.00           C  
ATOM   1337  O   GLN A 197       4.664   3.343  10.421  1.00  0.00           O  
ATOM   1338  CB  GLN A 197       2.786   4.529  12.953  1.00  0.00           C  
ATOM   1339  CEN GLN A 197       2.951   5.639  14.291  1.00  0.00           X  
ATOM   1340  H   GLN A 197       0.641   4.336  11.579  1.00  0.00           H  
ATOM   1341  N   ASN A 198       3.050   1.979  11.187  1.00  0.00           N  
ATOM   1342  CA  ASN A 198       3.741   0.743  10.808  1.00  0.00           C  
ATOM   1343  C   ASN A 198       4.032   0.691   9.296  1.00  0.00           C  
ATOM   1344  O   ASN A 198       5.135   0.325   8.901  1.00  0.00           O  
ATOM   1345  CB  ASN A 198       2.947  -0.479  11.232  1.00  0.00           C  
ATOM   1346  CEN ASN A 198       2.889  -1.126  12.056  1.00  0.00           X  
ATOM   1347  H   ASN A 198       2.159   1.917  11.661  1.00  0.00           H  
ATOM   1348  N   VAL A 199       3.089   1.126   8.451  1.00  0.00           N  
ATOM   1349  CA  VAL A 199       3.273   1.155   6.985  1.00  0.00           C  
ATOM   1350  C   VAL A 199       4.400   2.124   6.593  1.00  0.00           C  
ATOM   1351  O   VAL A 199       5.236   1.790   5.754  1.00  0.00           O  
ATOM   1352  CB  VAL A 199       1.980   1.565   6.255  1.00  0.00           C  
ATOM   1353  CEN VAL A 199       1.473   1.331   5.853  1.00  0.00           X  
ATOM   1354  H   VAL A 199       2.207   1.431   8.837  1.00  0.00           H  
ATOM   1355  N   ILE A 200       4.472   3.313   7.201  1.00  0.00           N  
ATOM   1356  CA  ILE A 200       5.532   4.293   6.906  1.00  0.00           C  
ATOM   1357  C   ILE A 200       6.912   3.726   7.250  1.00  0.00           C  
ATOM   1358  O   ILE A 200       7.842   3.851   6.447  1.00  0.00           O  
ATOM   1359  CB  ILE A 200       5.323   5.609   7.678  1.00  0.00           C  
ATOM   1360  CEN ILE A 200       4.827   6.580   7.669  1.00  0.00           X  
ATOM   1361  H   ILE A 200       3.791   3.523   7.916  1.00  0.00           H  
ATOM   1362  N   GLU A 201       7.058   3.116   8.425  1.00  0.00           N  
ATOM   1363  CA  GLU A 201       8.317   2.502   8.854  1.00  0.00           C  
ATOM   1364  C   GLU A 201       8.766   1.406   7.880  1.00  0.00           C  
ATOM   1365  O   GLU A 201       9.930   1.384   7.472  1.00  0.00           O  
ATOM   1366  CB  GLU A 201       8.177   1.927  10.265  1.00  0.00           C  
ATOM   1367  CEN GLU A 201       8.414   2.066  11.946  1.00  0.00           X  
ATOM   1368  H   GLU A 201       6.260   3.043   9.043  1.00  0.00           H  
ATOM   1369  N   ASP A 202       7.841   0.562   7.420  1.00  0.00           N  
ATOM   1370  CA  ASP A 202       8.136  -0.508   6.467  1.00  0.00           C  
ATOM   1371  C   ASP A 202       8.608   0.030   5.108  1.00  0.00           C  
ATOM   1372  O   ASP A 202       9.606  -0.461   4.556  1.00  0.00           O  
ATOM   1373  CB  ASP A 202       6.903  -1.395   6.277  1.00  0.00           C  
ATOM   1374  CEN ASP A 202       6.508  -2.271   6.614  1.00  0.00           X  
ATOM   1375  H   ASP A 202       6.916   0.601   7.824  1.00  0.00           H  
ATOM   1376  N   ILE A 203       7.956   1.076   4.578  1.00  0.00           N  
ATOM   1377  CA  ILE A 203       8.343   1.695   3.301  1.00  0.00           C  
ATOM   1378  C   ILE A 203       9.755   2.253   3.431  1.00  0.00           C  
ATOM   1379  O   ILE A 203      10.578   2.047   2.539  1.00  0.00           O  
ATOM   1380  CB  ILE A 203       7.382   2.822   2.881  1.00  0.00           C  
ATOM   1381  CEN ILE A 203       6.456   3.054   2.355  1.00  0.00           X  
ATOM   1382  H   ILE A 203       7.215   1.491   5.124  1.00  0.00           H  
ATOM   1383  N   HIS A 204      10.069   2.921   4.539  1.00  0.00           N  
ATOM   1384  CA  HIS A 204      11.390   3.487   4.772  1.00  0.00           C  
ATOM   1385  C   HIS A 204      12.506   2.442   4.813  1.00  0.00           C  
ATOM   1386  O   HIS A 204      13.562   2.632   4.197  1.00  0.00           O  
ATOM   1387  CB  HIS A 204      11.390   4.286   6.080  1.00  0.00           C  
ATOM   1388  CEN HIS A 204      11.207   5.635   6.502  1.00  0.00           X  
ATOM   1389  H   HIS A 204       9.361   3.033   5.248  1.00  0.00           H  
ATOM   1390  N   ASP A 205      12.259   1.300   5.436  1.00  0.00           N  
ATOM   1391  CA  ASP A 205      13.215   0.197   5.490  1.00  0.00           C  
ATOM   1392  C   ASP A 205      13.408  -0.464   4.122  1.00  0.00           C  
ATOM   1393  O   ASP A 205      14.534  -0.817   3.740  1.00  0.00           O  
ATOM   1394  CB  ASP A 205      12.762  -0.846   6.514  1.00  0.00           C  
ATOM   1395  CEN ASP A 205      12.925  -1.117   7.483  1.00  0.00           X  
ATOM   1396  H   ASP A 205      11.396   1.209   5.955  1.00  0.00           H  
ATOM   1397  N   PHE A 206      12.336  -0.593   3.335  1.00  0.00           N  
ATOM   1398  CA  PHE A 206      12.413  -1.202   2.010  1.00  0.00           C  
ATOM   1399  C   PHE A 206      13.153  -0.294   1.019  1.00  0.00           C  
ATOM   1400  O   PHE A 206      13.987  -0.780   0.244  1.00  0.00           O  
ATOM   1401  CB  PHE A 206      11.010  -1.519   1.489  1.00  0.00           C  
ATOM   1402  CEN PHE A 206      10.030  -2.767   1.397  1.00  0.00           X  
ATOM   1403  H   PHE A 206      11.456  -0.216   3.652  1.00  0.00           H  
ATOM   1404  N   MET A 207      12.913   1.018   1.072  1.00  0.00           N  
ATOM   1405  CA  MET A 207      13.589   2.018   0.241  1.00  0.00           C  
ATOM   1406  C   MET A 207      15.078   2.101   0.574  1.00  0.00           C  
ATOM   1407  O   MET A 207      15.914   2.189  -0.332  1.00  0.00           O  
ATOM   1408  CB  MET A 207      12.932   3.385   0.420  1.00  0.00           C  
ATOM   1409  CEN MET A 207      11.933   4.570  -0.402  1.00  0.00           X  
ATOM   1410  H   MET A 207      12.223   1.336   1.734  1.00  0.00           H  
ATOM   1411  N   GLN A 208      15.432   2.028   1.859  1.00  0.00           N  
ATOM   1412  CA  GLN A 208      16.822   2.018   2.298  1.00  0.00           C  
ATOM   1413  C   GLN A 208      17.567   0.799   1.738  1.00  0.00           C  
ATOM   1414  O   GLN A 208      18.679   0.933   1.211  1.00  0.00           O  
ATOM   1415  CB  GLN A 208      16.897   2.020   3.827  1.00  0.00           C  
ATOM   1416  CEN GLN A 208      17.155   3.019   5.235  1.00  0.00           X  
ATOM   1417  H   GLN A 208      14.703   2.025   2.559  1.00  0.00           H  
ATOM   1418  N   ALA A 209      16.931  -0.378   1.742  1.00  0.00           N  
ATOM   1419  CA  ALA A 209      17.498  -1.598   1.178  1.00  0.00           C  
ATOM   1420  C   ALA A 209      17.750  -1.487  -0.338  1.00  0.00           C  
ATOM   1421  O   ALA A 209      18.819  -1.886  -0.810  1.00  0.00           O  
ATOM   1422  CB  ALA A 209      16.583  -2.776   1.479  1.00  0.00           C  
ATOM   1423  CEN ALA A 209      16.583  -2.775   1.478  1.00  0.00           X  
ATOM   1424  H   ALA A 209      16.026  -0.426   2.185  1.00  0.00           H  
ATOM   1425  N   ALA A 210      16.815  -0.923  -1.103  1.00  0.00           N  
ATOM   1426  CA  ALA A 210      16.961  -0.723  -2.545  1.00  0.00           C  
ATOM   1427  C   ALA A 210      18.148   0.198  -2.870  1.00  0.00           C  
ATOM   1428  O   ALA A 210      18.909  -0.074  -3.801  1.00  0.00           O  
ATOM   1429  CB  ALA A 210      15.673  -0.160  -3.129  1.00  0.00           C  
ATOM   1430  CEN ALA A 210      15.674  -0.160  -3.129  1.00  0.00           X  
ATOM   1431  H   ALA A 210      15.948  -0.641  -0.670  1.00  0.00           H  
ATOM   1432  N   ALA A 211      18.370   1.241  -2.061  1.00  0.00           N  
ATOM   1433  CA  ALA A 211      19.477   2.178  -2.226  1.00  0.00           C  
ATOM   1434  C   ALA A 211      20.834   1.523  -1.921  1.00  0.00           C  
ATOM   1435  O   ALA A 211      21.804   1.724  -2.656  1.00  0.00           O  
ATOM   1436  CB  ALA A 211      19.262   3.397  -1.340  1.00  0.00           C  
ATOM   1437  CEN ALA A 211      19.263   3.396  -1.341  1.00  0.00           X  
ATOM   1438  H   ALA A 211      17.721   1.400  -1.304  1.00  0.00           H  
ATOM   1439  N   ALA A 212      20.917   0.699  -0.873  1.00  0.00           N  
ATOM   1440  CA  ALA A 212      22.150   0.002  -0.515  1.00  0.00           C  
ATOM   1441  C   ALA A 212      22.605  -0.942  -1.641  1.00  0.00           C  
ATOM   1442  O   ALA A 212      23.784  -0.952  -2.006  1.00  0.00           O  
ATOM   1443  CB  ALA A 212      21.960  -0.765   0.785  1.00  0.00           C  
ATOM   1444  CEN ALA A 212      21.960  -0.765   0.784  1.00  0.00           X  
ATOM   1445  H   ALA A 212      20.102   0.559  -0.295  1.00  0.00           H  
ATOM   1446  N   ALA A 213      21.674  -1.672  -2.263  1.00  0.00           N  
ATOM   1447  CA  ALA A 213      21.972  -2.551  -3.391  1.00  0.00           C  
ATOM   1448  C   ALA A 213      22.510  -1.783  -4.610  1.00  0.00           C  
ATOM   1449  O   ALA A 213      23.496  -2.213  -5.217  1.00  0.00           O  
ATOM   1450  CB  ALA A 213      20.728  -3.342  -3.770  1.00  0.00           C  
ATOM   1451  CEN ALA A 213      20.729  -3.342  -3.770  1.00  0.00           X  
ATOM   1452  H   ALA A 213      20.724  -1.638  -1.919  1.00  0.00           H  
ATOM   1453  N   ALA A 214      21.910  -0.638  -4.949  1.00  0.00           N  
ATOM   1454  CA  ALA A 214      22.347   0.211  -6.055  1.00  0.00           C  
ATOM   1455  C   ALA A 214      23.779   0.733  -5.850  1.00  0.00           C  
ATOM   1456  O   ALA A 214      24.564   0.770  -6.799  1.00  0.00           O  
ATOM   1457  CB  ALA A 214      21.378   1.371  -6.235  1.00  0.00           C  
ATOM   1458  CEN ALA A 214      21.379   1.370  -6.234  1.00  0.00           X  
ATOM   1459  H   ALA A 214      21.092  -0.353  -4.427  1.00  0.00           H  
ATOM   1460  N   ASN A 215      24.150   1.085  -4.613  1.00  0.00           N  
ATOM   1461  CA  ASN A 215      25.497   1.564  -4.288  1.00  0.00           C  
ATOM   1462  C   ASN A 215      26.581   0.484  -4.433  1.00  0.00           C  
ATOM   1463  O   ASN A 215      27.681   0.798  -4.879  1.00  0.00           O  
ATOM   1464  CB  ASN A 215      25.537   2.144  -2.886  1.00  0.00           C  
ATOM   1465  CEN ASN A 215      25.411   3.076  -2.421  1.00  0.00           X  
ATOM   1466  H   ASN A 215      23.455   1.065  -3.882  1.00  0.00           H  
ATOM   1467  N   CYS A 216      26.282  -0.786  -4.144  1.00  0.00           N  
ATOM   1468  CA  CYS A 216      27.235  -1.899  -4.277  1.00  0.00           C  
ATOM   1469  C   CYS A 216      27.490  -2.388  -5.720  1.00  0.00           C  
ATOM   1470  O   CYS A 216      28.565  -2.930  -5.980  1.00  0.00           O  
ATOM   1471  CB  CYS A 216      26.537  -2.995  -3.470  1.00  0.00           C  
ATOM   1472  CEN CYS A 216      26.763  -3.377  -2.546  1.00  0.00           X  
ATOM   1473  H   CYS A 216      25.409  -0.969  -3.673  1.00  0.00           H  
ATOM   1474  N   ARG A 217      26.547  -2.246  -6.665  1.00  0.00           N  
ATOM   1475  CA  ARG A 217      26.640  -2.872  -8.006  1.00  0.00           C  
ATOM   1476  C   ARG A 217      27.737  -2.302  -8.918  1.00  0.00           C  
ATOM   1477  O   ARG A 217      28.365  -3.078  -9.644  1.00  0.00           O  
ATOM   1478  CB  ARG A 217      25.297  -2.842  -8.719  1.00  0.00           C  
ATOM   1479  CEN ARG A 217      23.066  -3.552  -9.541  1.00  0.00           X  
ATOM   1480  H   ARG A 217      25.782  -1.617  -6.471  1.00  0.00           H  
ATOM   1481  N   LYS A 218      27.973  -0.986  -8.889  1.00  0.00           N  
ATOM   1482  CA  LYS A 218      29.065  -0.373  -9.664  1.00  0.00           C  
ATOM   1483  C   LYS A 218      30.395  -0.956  -9.200  1.00  0.00           C  
ATOM   1484  O   LYS A 218      31.234  -1.216 -10.086  1.00  0.00           O  
ATOM   1485  CB  LYS A 218      29.066   1.149  -9.514  1.00  0.00           C  
ATOM   1486  CEN LYS A 218      28.656   3.050 -10.346  1.00  0.00           X  
ATOM   1487  H   LYS A 218      27.720  -0.501  -8.040  1.00  0.00           H  
TER                                                                             
# All scores below are weighted scores, not raw scores.
#BEGIN_POSE_ENERGIES_TABLE ./minmover_pdb/pose_23.pdb
label vdw cenpack pair env cbeta hs_pair ss_pair sheet total
weights 1 0.5 1 1 0.25 1 1 1 NA
pose 2.98606 -1.4539 -18.9491 -9.63093 12.2169 0 0 0 -14.831
MET:NtermProteinFull_1 0 -0.23449 -0.34228 -0.05461 0.03041 0 0 0 -0.60098
TYR_2 0 0.08065 -0.00521 0.85474 0.06929 0 0 0 0.99948
GLY_3 0 -0.02475 0.05044 -0.0429 0.06939 0 0 0 0.05218
LYS_4 0 -0.43166 -0.73233 -0.51535 0.03499 0 0 0 -1.64435
LEU_5 0 0.4069 -0.48433 -0.30366 0.04458 0 0 0 -0.33651
ASN_6 0 0.00441 0.09853 -0.36221 0.06939 0 0 0 -0.18989
ASP_7 0 -0.05012 -0.15912 -0.37876 0.06898 0 0 0 -0.51903
LEU_8 0 -0.23954 -0.44974 -0.45811 0.03705 0 0 0 -1.11034
LEU_9 0 -0.20301 -0.3601 0.58995 0.04336 0 0 0 0.0702
GLU_10 0 -0.05423 0.03806 -1.00041 0.06926 0 0 0 -0.94732
ASP_11 0 -0.28648 -0.18048 -0.31759 0.0359 0 0 0 -0.74865
LEU_12 0 -0.4553 -0.8831 -0.30366 0.0323 0 0 0 -1.60975
GLN_13 0 -0.02684 0.22851 -0.49415 0.06884 0 0 0 -0.22365
GLU_14 0 -0.00114 -0.19951 -0.92601 0.06893 0 0 0 -1.05774
VAL_15 0 0.08803 -0.57302 -0.35242 0.04348 0 0 0 -0.79392
LEU_16 0 0.46634 0.14947 0.24309 0.04399 0 0 0 0.90288
LYS_17 0 -0.0664 -0.00022 -0.8715 0.06947 0 0 0 -0.86865
ASN_18 0 -0.018 -0.28067 -0.24178 0.03492 0 0 0 -0.50554
LEU_19 0 -0.30984 0.01875 -0.45811 0.033 0 0 0 -0.7162
HIS_20 0 -0.02578 0.02046 0.0215 0.06902 0 0 0 0.0852
LYS_21 0 -0.03294 -0.11711 -1.04927 0.07072 0 0 0 -1.1286
ASN_22 0.27944 0.76576 -0.33033 0.05572 0.043 0 0 0 0.81359
ASP_23 0.63621 0.07083 0.07471 0.08318 0.06961 0 0 0 0.93455
ARG_24 0 0.03853 -0.17456 -0.55583 0.07072 0 0 0 -0.62115
SER_25 0 0.31938 -0.28608 -0.14648 0.03539 0 0 0 -0.07779
GLY_26 0 0.11389 -0.26924 -0.09146 0.04277 0 0 0 -0.20404
LYS_27 0 0 0 -1.04927 0.07203 0 0 0 -0.97725
ASP_28 0 0.01919 -0.0837 -0.60822 0.07072 0 0 0 -0.60201
ASN_29 0.42708 0.6768 -0.71407 -0.07783 0.0433 0 0 0 0.35528
ILE_30 0.63621 0.01217 0.32442 0.20907 0.06943 0 0 0 1.2513
HIS_D_31 0 -0.03406 -0.07225 0.11054 0.06947 0 0 0 0.07369
ASP_32 0 -0.00766 -0.2572 -0.37876 0.06902 0 0 0 -0.5746
VAL_33 0 0.05938 0.37789 -0.35242 0.04458 0 0 0 0.12943
ASP_34 0 0.00386 0.07152 -0.37876 0.06891 0 0 0 -0.23448
ASN_35 0 -0.09162 0.00037 -0.40966 0.06893 0 0 0 -0.43198
HIS_36 0 0.0612 -0.13707 -0.18191 0.04595 0 0 0 -0.21184
LEU_37 0 0.56651 -0.71879 -0.45811 0.04496 0 0 0 -0.56544
GLN_38 0 0.00169 0.13069 -0.59803 0.06902 0 0 0 -0.39662
ASN_39 0 -0.10383 -0.04891 -0.28327 0.06899 0 0 0 -0.36701
VAL_40 0 -0.22762 -0.54495 -0.10438 0.03278 0 0 0 -0.84418
ILE_41 0 -0.09207 -0.45037 0.72502 0.04321 0 0 0 0.22579
GLU_42 0 -0.04105 -0.08945 -0.60186 0.0691 0 0 0 -0.66327
ASP_43 0 -0.14023 -0.22751 -0.1485 0.04368 0 0 0 -0.47255
ILE_44 0 -0.25654 -1.18476 -0.06945 0.03919 0 0 0 -1.47156
HIS_D_45 0 -0.08792 0.256 -0.02241 0.06915 0 0 0 0.21481
ASP_46 0 -0.2841 -0.47092 -0.31759 0.04351 0 0 0 -1.0291
PHE_47 0 -0.24293 -0.39259 -0.44993 0.03762 0 0 0 -1.04783
MET_48 0 0.60907 -0.17207 0.10186 0.04458 0 0 0 0.58343
GLN_49 0 -0.03428 -0.07266 -0.49415 0.0691 0 0 0 -0.53199
ALA_50 0 -0.3982 0.00081 -0.01847 0.03386 0 0 0 -0.38201
ALA_51 0 -0.25851 -0.07306 -0.16647 0.03951 0 0 0 -0.45852
ALA_52 0 0.07371 -0.11557 0.13638 0.03493 0 0 0 0.12946
ALA_53 0 -0.12498 0.04787 0.15304 0.03153 0 0 0 0.10746
ALA_54 0 0.28533 0.04485 -0.11236 0.03761 0 0 0 0.25543
ALA_55 0 -0.151 -0.01748 -0.01847 0.0347 0 0 0 -0.15225
ASN_56 0 -0.08814 -0.07138 -0.32173 0.03556 0 0 0 -0.44568
CYS_57 0 -0.01692 0.03515 0.57653 0.04262 0 0 0 0.63738
ARG_58 0 0.23185 0.14011 -0.17363 0.04313 0 0 0 0.24145
LYS_59 0 -0.02356 -0.01939 -0.8715 0.07212 0 0 0 -0.84234
GLY_60 0 -0.04808 -0.00828 0.60923 0.04643 0 0 0 0.5993
SER_61 0 0.06247 -0.02609 -0.18312 0.0384 0 0 0 -0.10834
PRO_62 0 -0.00894 -0.00677 0.043 0.04109 0 0 0 0.06837
GLY_63 0 0 0 0.91259 0.04957 0 0 0 0.96215
SER_64 0 0 0 0.13063 0.04957 0 0 0 0.1802
PRO_65 0 0 0 0.51404 0.07508 0 0 0 0.58912
ALA_66 0 0 0 0.89846 0.07582 0 0 0 0.97427
GLY_67 0 0 0 0.91259 0.04183 0 0 0 0.95441
SER_68 0 0 0 0.29023 0.04957 0 0 0 0.3398
PRO_69 0 0 0 0.2123 0.04957 0 0 0 0.26186
THR_70 0 0 0 0.48779 0.07573 0 0 0 0.56352
SER_71 0 0 0 0.13063 0.07499 0 0 0 0.20562
THR_72 0 0 0 0.48779 0.07499 0 0 0 0.56278
GLU_73 0 0 0 -1.01303 0.07573 0 0 0 -0.9373
GLU_74 0 0 0 -1.01303 0.07582 0 0 0 -0.93721
GLY_75 0 0 0 0.91259 0.04957 0 0 0 0.96215
THR_76 0 0 0 0.48779 0.04957 0 0 0 0.53736
SER_77 0 0 0 0.29023 0.07582 0 0 0 0.36605
GLU_78 0 0 0 -1.03403 0.07573 0 0 0 -0.9583
SER_79 0 0 0 0.13063 0.07573 0 0 0 0.20636
ALA_80 0 0 0 0.89846 0.07582 0 0 0 0.97427
THR_81 0 0 0 0.43096 0.04957 0 0 0 0.48052
PRO_82 0 0 0 0.2123 0.07582 0 0 0 0.28812
GLU_83 0 0 0 -1.03403 0.07347 0 0 0 -0.96056
SER_84 0 0 0 0.13063 0.07582 0 0 0 0.20645
GLY_85 0 0 0 0.91259 0.04957 0 0 0 0.96215
PRO_86 0 0 0 0.51404 0.04957 0 0 0 0.5636
GLY_87 0 0 0 0.91259 0.04957 0 0 0 0.96215
THR_88 0 0 0 0.48779 0.07582 0 0 0 0.56361
SER_89 0 0 0 0.13063 0.07499 0 0 0 0.20562
THR_90 0 0 0 0.43096 0.07499 0 0 0 0.50594
GLU_91 0 0 0 -1.03403 0.07582 0 0 0 -0.95821
PRO_92 0 0 0 0.2123 0.07582 0 0 0 0.28812
SER_93 0 0 0 0.13063 0.07499 0 0 0 0.20562
GLU_94 0 0 0 -1.03403 0.04957 0 0 0 -0.98446
GLY_95 0 0.00549 -0.02371 0.60923 0.04957 0 0 0 0.64058
SER_96 0 0.00904 -0.01066 0.13063 0.04183 0 0 0 0.17084
ALA_97 0 -0.01748 0.01907 0.89846 0.04731 0 0 0 0.94736
PRO_98 0 -0.03861 -0.07649 0.043 0.04731 0 0 0 -0.02479
GLY_99 0 -0.07175 0.01148 0.16011 0.04409 0 0 0 0.14393
SER_100 0 -0.03132 0.05617 -0.0106 0.04664 0 0 0 0.06089
PRO_101 0 -0.02792 -0.28885 -0.18151 0.04456 0 0 0 -0.45372
ALA_102 0 -0.04345 0.10039 0.59025 0.07212 0 0 0 0.71932
GLY_103 0 -0.02753 -0.03065 0.35201 0.04731 0 0 0 0.34115
SER_104 0 0 0 0.29023 0.04957 0 0 0 0.3398
PRO_105 0 0 0 0.2123 0.07582 0 0 0 0.28812
THR_106 0 0 0 0.43096 0.07573 0 0 0 0.50669
SER_107 0 0 0 0.29023 0.07499 0 0 0 0.36522
THR_108 0 0 0 0.43096 0.07499 0 0 0 0.50594
GLU_109 0 0 0 -1.01303 0.07573 0 0 0 -0.9373
GLU_110 0 0 0 -1.03403 0.07582 0 0 0 -0.95821
GLY_111 0 0 0 0.91259 0.04957 0 0 0 0.96215
THR_112 0 0 0 0.48779 0.07582 0 0 0 0.56361
SER_113 0 0 0 -0.0106 0.07347 0 0 0 0.06287
THR_114 0 0 0 0.48779 0.07499 0 0 0 0.56278
GLU_115 0 0 0 -1.03403 0.07582 0 0 0 -0.95821
PRO_116 0 0 0 0.2123 0.07582 0 0 0 0.28812
SER_117 0 0 0 0.29023 0.07499 0 0 0 0.36522
GLU_118 0 0 0 -1.03403 0.07508 0 0 0 -0.95895
GLY_119 0 0 0 0.91259 0.04957 0 0 0 0.96215
SER_120 0 0 0 0.29023 0.04764 0 0 0 0.33787
ALA_121 0 0 0 0.89846 0.06928 0 0 0 0.96774
PRO_122 0 0 0 0.2123 0.04183 0 0 0 0.25412
GLY_123 0 0 0 0.91259 0.04957 0 0 0 0.96215
THR_124 0 0 0 0.43096 0.07582 0 0 0 0.50678
SER_125 0 0 0 0.13063 0.07573 0 0 0 0.20636
THR_126 0 0 0 0.48779 0.07347 0 0 0 0.56126
GLU_127 0 0 0 -1.03403 0.07582 0 0 0 -0.95821
PRO_128 0 0 0 -0.05784 0.04731 0 0 0 -0.01054
SER_129 0 0 0 0.13063 0.07582 0 0 0 0.20645
GLU_130 0 0 0 -0.93278 0.07582 0 0 0 -0.85696
GLY_131 0 0 0 0.60923 0.07554 0 0 0 0.68478
SER_132 0 0 0 -0.18312 0.04081 0 0 0 -0.14232
ALA_133 0 0 0 0.797 0.0476 0 0 0 0.8446
PRO_134 0 0 0 0.043 0.0433 0 0 0 0.08631
GLY_135 0 0 0 0.91259 0.04183 0 0 0 0.95441
THR_136 0 0 0 0.43096 0.07508 0 0 0 0.50603
SER_137 0 0 0 0.29023 0.07582 0 0 0 0.36605
GLU_138 0 0 0 -1.01303 0.07582 0 0 0 -0.93721
SER_139 0 0 0 0.13063 0.07347 0 0 0 0.2041
ALA_140 0 0 0 0.797 0.07476 0 0 0 0.87176
THR_141 0 0 0 0.43096 0.05476 0 0 0 0.48571
PRO_142 0 0 0 0.51404 0.07582 0 0 0 0.58986
GLU_143 0 0 0 -1.01303 0.07499 0 0 0 -0.93804
SER_144 0 0 0 -0.0106 0.07582 0 0 0 0.06522
GLY_145 0 0 0 0.91259 0.04183 0 0 0 0.95441
PRO_146 0 0 0 0.51404 0.04957 0 0 0 0.5636
GLY_147 0 0 0 0.91259 0.04183 0 0 0 0.95441
SER_148 0 0 0 0.29023 0.07508 0 0 0 0.36531
GLU_149 0 0 0 -1.03403 0.07582 0 0 0 -0.95821
PRO_150 0 0.00223 -0.06373 0.2123 0.04957 0 0 0 0.20036
ALA_151 0 0.08069 0.07411 0.77873 0.07447 0 0 0 1.00799
THR_152 0 -0.1247 -0.0481 0.23017 0.04456 0 0 0 0.10192
SER_153 0.14521 -0.11273 0.01737 -0.11629 0.03812 0 0 0 -0.02832
GLY_154 0 -0.07874 -0.16224 -0.06259 0.03458 0 0 0 -0.26899
SER_155 0 0.16263 -0.17009 -0.06451 0.03487 0 0 0 -0.03709
GLU_156 0 -0.11819 0.06239 0.46982 0.03008 0 0 0 0.44411
THR_157 0 0.06911 0.03204 -0.15284 0.03484 0 0 0 -0.01684
PRO_158 0 -0.01008 0.00601 -0.30063 0.04267 0 0 0 -0.26203
GLY_159 0 -0.04407 0.05966 -0.09146 0.03502 0 0 0 -0.04084
MET_160 0 -0.19333 -0.27588 -0.40511 0.03546 0 0 0 -0.83886
TYR_161 0 0.03971 0.06635 0.7226 0.06895 0 0 0 0.89762
GLY_162 0 -0.07657 0.05715 -0.09146 0.03503 0 0 0 -0.07586
LYS_163 0 -0.37006 -0.67731 -0.2228 0.03072 0 0 0 -1.23944
LEU_164 0 0.31866 -0.28652 -0.45811 0.04163 0 0 0 -0.38435
ASN_165 0 -0.03269 0.06337 -0.40966 0.06903 0 0 0 -0.30995
ASP_166 0 0.01167 -0.01959 -0.42964 0.06903 0 0 0 -0.36853
LEU_167 0 -0.27332 -0.55467 -0.39148 0.03933 0 0 0 -1.18015
LEU_168 0 -0.13941 -0.22876 0.58995 0.0694 0 0 0 0.29118
GLU_169 0 -0.03327 0.00076 -0.82678 0.06947 0 0 0 -0.78983
ASP_170 0 -0.1477 -0.17307 -0.31759 0.04364 0 0 0 -0.59471
LEU_171 0 -0.26403 -0.76014 -0.50394 0.0324 0 0 0 -1.49571
GLN_172 0 -0.0006 0.18468 -0.4142 0.06888 0 0 0 -0.16125
GLU_173 0 -0.02209 -0.19493 -0.82678 0.06894 0 0 0 -0.97486
VAL_174 0 0.04637 -0.6345 -0.41511 0.03936 0 0 0 -0.96387
LEU_175 0 0.21019 0.08568 0.4149 0.04458 0 0 0 0.75535
LYS_176 0 -0.05481 0.02812 -0.8715 0.06954 0 0 0 -0.82864
ASN_177 0 0.01874 -0.30583 -0.24178 0.03575 0 0 0 -0.49312
LEU_178 0 -0.37063 0.01615 -0.50394 0.03373 0 0 0 -0.82469
HIS_D_179 0 -0.02015 0.0517 0.0215 0.06898 0 0 0 0.12204
LYS_180 0 -0.02212 -0.11711 -0.96458 0.07025 0 0 0 -1.03356
ASN_181 0.42708 0.78008 -0.41425 -0.01232 0.04296 0 0 0 0.82356
ASP_182 0.00508 0.17448 -0.04339 0.34071 0.04318 0 0 0 0.52005
ARG_183 0 -0.00245 -0.1513 -0.43267 0.07134 0 0 0 -0.51509
SER_184 0 0.40354 -0.2565 -0.21543 0.0439 0 0 0 -0.02449
GLY_185 0 -0.09499 -0.20442 -0.09146 0.03121 0 0 0 -0.35967
LYS_186 0 -0.02356 0.02732 -0.96458 0.07134 0 0 0 -0.88948
ASP_187 0 -0.0124 -0.09851 -0.60822 0.06942 0 0 0 -0.64971
ASN_188 0.27944 0.72017 -0.44871 0.05572 0.04322 0 0 0 0.64985
ILE_189 0.00508 -0.00443 0.29793 0.20907 0.04802 0 0 0 0.55567
HIS_D_190 0 -0.03578 -0.07225 0.06501 0.06947 0 0 0 0.02644
ASP_191 0 -0.03726 -0.2572 -0.37876 0.06902 0 0 0 -0.6042
VAL_192 0 -0.12682 0.281 -0.35242 0.0368 0 0 0 -0.16143
ASP_193 0 0.03381 0.0822 -0.37876 0.06901 0 0 0 -0.19375
ASN_194 0 -0.09259 0.01137 -0.40966 0.06894 0 0 0 -0.42195
HIS_195 0 0.14626 -0.2218 -0.18191 0.04365 0 0 0 -0.2138
LEU_196 0 0.34183 -0.67872 -0.45811 0.04114 0 0 0 -0.75386
GLN_197 0 0.02573 0.12444 -0.55896 0.06894 0 0 0 -0.33985
ASN_198 0 -0.07086 -0.1168 -0.24178 0.06893 0 0 0 -0.36051
VAL_199 0 -0.31065 -0.47498 -0.10438 0.03266 0 0 0 -0.85735
ILE_200 0 -0.18114 -0.33755 0.60227 0.04336 0 0 0 0.12694
GLU_201 0 -0.09514 -0.09464 -0.82678 0.06893 0 0 0 -0.94764
ASP_202 0 -0.10298 -0.12407 -0.03907 0.03833 0 0 0 -0.2278
ILE_203 0 -0.13437 -0.82195 -0.41682 0.04537 0 0 0 -1.32777
HIS_204 0 -0.0995 0.27932 -0.02241 0.06899 0 0 0 0.2264
ASP_205 0 -0.16248 -0.43642 -0.42964 0.06902 0 0 0 -0.95952
PHE_206 0 -0.14236 -0.43535 -0.4994 0.0366 0 0 0 -1.0405
MET_207 0 0.38606 -0.19909 -0.13184 0.04514 0 0 0 0.10027
GLN_208 0 -0.02619 -0.017 -0.49415 0.06914 0 0 0 -0.4682
ALA_209 0 -0.28102 -0.09172 0.13638 0.02997 0 0 0 -0.20638
ALA_210 0 -0.29074 -0.01205 -0.14527 0.03588 0 0 0 -0.41219
ALA_211 0 0.11384 0.07115 0.13638 0.03543 0 0 0 0.35681
ALA_212 0 -0.11111 -0.00365 0.28428 0.03539 0 0 0 0.2049
ALA_213 0 -0.04391 0.00277 0.03291 0.03297 0 0 0 0.02473
ALA_214 0 -0.05833 0.10796 -0.11236 0.03484 0 0 0 -0.02789
ASN_215 0 0.0075 -0.22951 -0.36221 0.0693 0 0 0 -0.51492
CYS_216 0 -0.00049 0.06447 1.70525 0.06947 0 0 0 1.8387
ARG_217 0 -0.03157 0.00557 -0.17363 0.0359 0 0 0 -0.16374
LYS:CtermProteinFull_218 0.14521 -0.01644 -0.2584 -0.51535 0.03743 0 0 0 -0.60755
#END_POSE_ENERGIES_TABLE ./minmover_pdb/pose_23.pdb
