# Supplementary material for: Selection of a promiscuous minimalist cAMP phosphodiesterase from a library of de novo designed proteins
Source: Nat Chem. 2024 May 3;16(7):1200–8. doi: 10.1038/s41557-024-01490-4 (PMC11230910; doi:10.1038/s41557-024-01490-4)
Supplement: Supplementary file 3 — MD input files, scripts and final structures derived from MD, AlphaFold2, EMSfold and MultiSFold. [file 41557_2024_1490_MOESM3_ESM.zip › Computational_Data/4_MultiSFold/campase/pose_24.pdb]

ATOM      1  N   MET A   1      -5.685  -3.190  15.727  1.00  0.00           N  
ATOM      2  CA  MET A   1      -6.194  -2.453  14.552  1.00  0.00           C  
ATOM      3  C   MET A   1      -5.242  -1.342  14.148  1.00  0.00           C  
ATOM      4  O   MET A   1      -4.794  -1.391  13.023  1.00  0.00           O  
ATOM      5  CB  MET A   1      -7.577  -1.873  14.839  1.00  0.00           C  
ATOM      6  CEN MET A   1      -9.273  -2.040  14.422  1.00  0.00           X  
ATOM      7  H   MET A   1      -6.223  -3.221  16.569  1.00  0.00           H  
ATOM      8  N   TYR A   2      -4.842  -0.441  15.053  1.00  0.00           N  
ATOM      9  CA  TYR A   2      -3.918   0.654  14.712  1.00  0.00           C  
ATOM     10  C   TYR A   2      -2.547   0.227  14.143  1.00  0.00           C  
ATOM     11  O   TYR A   2      -2.176   0.737  13.103  1.00  0.00           O  
ATOM     12  CB  TYR A   2      -3.693   1.521  15.953  1.00  0.00           C  
ATOM     13  CEN TYR A   2      -4.264   3.010  16.679  1.00  0.00           X  
ATOM     14  H   TYR A   2      -5.338  -0.327  15.925  1.00  0.00           H  
ATOM     15  N   GLY A   3      -1.825  -0.713  14.776  1.00  0.00           N  
ATOM     16  CA  GLY A   3      -0.563  -1.254  14.232  1.00  0.00           C  
ATOM     17  C   GLY A   3      -0.695  -1.739  12.784  1.00  0.00           C  
ATOM     18  O   GLY A   3      -0.332  -1.006  11.883  1.00  0.00           O  
ATOM     19  CEN GLY A   3      -0.563  -1.254  14.232  1.00  0.00           X  
ATOM     20  H   GLY A   3      -2.120  -1.027  15.690  1.00  0.00           H  
ATOM     21  N   LYS A   4      -1.365  -2.884  12.574  1.00  0.00           N  
ATOM     22  CA  LYS A   4      -1.637  -3.449  11.234  1.00  0.00           C  
ATOM     23  C   LYS A   4      -2.124  -2.418  10.214  1.00  0.00           C  
ATOM     24  O   LYS A   4      -1.770  -2.461   9.050  1.00  0.00           O  
ATOM     25  CB  LYS A   4      -2.667  -4.575  11.341  1.00  0.00           C  
ATOM     26  CEN LYS A   4      -3.085  -6.649  11.362  1.00  0.00           X  
ATOM     27  H   LYS A   4      -1.595  -3.454  13.376  1.00  0.00           H  
ATOM     28  N   LEU A   5      -2.994  -1.523  10.661  1.00  0.00           N  
ATOM     29  CA  LEU A   5      -3.520  -0.435   9.854  1.00  0.00           C  
ATOM     30  C   LEU A   5      -2.410   0.498   9.347  1.00  0.00           C  
ATOM     31  O   LEU A   5      -2.350   0.801   8.165  1.00  0.00           O  
ATOM     32  CB  LEU A   5      -4.554   0.356  10.665  1.00  0.00           C  
ATOM     33  CEN LEU A   5      -6.094   0.391  10.643  1.00  0.00           X  
ATOM     34  H   LEU A   5      -3.258  -1.571  11.636  1.00  0.00           H  
ATOM     35  N   ASN A   6      -1.544   0.948  10.255  1.00  0.00           N  
ATOM     36  CA  ASN A   6      -0.469   1.867   9.917  1.00  0.00           C  
ATOM     37  C   ASN A   6       0.532   1.197   8.971  1.00  0.00           C  
ATOM     38  O   ASN A   6       0.904   1.815   7.985  1.00  0.00           O  
ATOM     39  CB  ASN A   6       0.233   2.382  11.160  1.00  0.00           C  
ATOM     40  CEN ASN A   6       0.166   3.199  11.814  1.00  0.00           X  
ATOM     41  H   ASN A   6      -1.501   0.499  11.158  1.00  0.00           H  
ATOM     42  N   ASP A   7       0.882  -0.067   9.230  1.00  0.00           N  
ATOM     43  CA  ASP A   7       1.871  -0.809   8.440  1.00  0.00           C  
ATOM     44  C   ASP A   7       1.358  -1.023   7.003  1.00  0.00           C  
ATOM     45  O   ASP A   7       2.039  -0.693   6.040  1.00  0.00           O  
ATOM     46  CB  ASP A   7       2.189  -2.153   9.099  1.00  0.00           C  
ATOM     47  CEN ASP A   7       2.885  -2.584   9.706  1.00  0.00           X  
ATOM     48  H   ASP A   7       0.516  -0.521  10.055  1.00  0.00           H  
ATOM     49  N   LEU A   8       0.088  -1.426   6.856  1.00  0.00           N  
ATOM     50  CA  LEU A   8      -0.548  -1.616   5.554  1.00  0.00           C  
ATOM     51  C   LEU A   8      -0.662  -0.318   4.735  1.00  0.00           C  
ATOM     52  O   LEU A   8      -0.387  -0.298   3.536  1.00  0.00           O  
ATOM     53  CB  LEU A   8      -1.937  -2.236   5.751  1.00  0.00           C  
ATOM     54  CEN LEU A   8      -2.479  -3.666   5.570  1.00  0.00           X  
ATOM     55  H   LEU A   8      -0.405  -1.746   7.679  1.00  0.00           H  
ATOM     56  N   LEU A   9      -1.113   0.771   5.367  1.00  0.00           N  
ATOM     57  CA  LEU A   9      -1.248   2.062   4.694  1.00  0.00           C  
ATOM     58  C   LEU A   9       0.109   2.566   4.181  1.00  0.00           C  
ATOM     59  O   LEU A   9       0.204   2.991   3.032  1.00  0.00           O  
ATOM     60  CB  LEU A   9      -1.877   3.088   5.644  1.00  0.00           C  
ATOM     61  CEN LEU A   9      -3.292   3.689   5.746  1.00  0.00           X  
ATOM     62  H   LEU A   9      -1.307   0.702   6.356  1.00  0.00           H  
ATOM     63  N   GLU A  10       1.143   2.527   5.024  1.00  0.00           N  
ATOM     64  CA  GLU A  10       2.495   2.966   4.675  1.00  0.00           C  
ATOM     65  C   GLU A  10       3.048   2.171   3.493  1.00  0.00           C  
ATOM     66  O   GLU A  10       3.563   2.780   2.551  1.00  0.00           O  
ATOM     67  CB  GLU A  10       3.429   2.833   5.880  1.00  0.00           C  
ATOM     68  CEN GLU A  10       4.239   3.535   7.205  1.00  0.00           X  
ATOM     69  H   GLU A  10       1.020   2.081   5.922  1.00  0.00           H  
ATOM     70  N   ASP A  11       2.855   0.853   3.491  1.00  0.00           N  
ATOM     71  CA  ASP A  11       3.291  -0.024   2.409  1.00  0.00           C  
ATOM     72  C   ASP A  11       2.593   0.345   1.093  1.00  0.00           C  
ATOM     73  O   ASP A  11       3.223   0.528   0.055  1.00  0.00           O  
ATOM     74  CB  ASP A  11       3.018  -1.488   2.763  1.00  0.00           C  
ATOM     75  CEN ASP A  11       3.495  -2.306   3.139  1.00  0.00           X  
ATOM     76  H   ASP A  11       2.483   0.415   4.321  1.00  0.00           H  
ATOM     77  N   LEU A  12       1.289   0.610   1.125  1.00  0.00           N  
ATOM     78  CA  LEU A  12       0.542   1.007  -0.069  1.00  0.00           C  
ATOM     79  C   LEU A  12       1.032   2.344  -0.664  1.00  0.00           C  
ATOM     80  O   LEU A  12       1.249   2.469  -1.874  1.00  0.00           O  
ATOM     81  CB  LEU A  12      -0.952   1.093   0.266  1.00  0.00           C  
ATOM     82  CEN LEU A  12      -2.144   0.160  -0.021  1.00  0.00           X  
ATOM     83  H   LEU A  12       0.796   0.459   1.994  1.00  0.00           H  
ATOM     84  N   GLN A  13       1.277   3.343   0.183  1.00  0.00           N  
ATOM     85  CA  GLN A  13       1.806   4.636  -0.249  1.00  0.00           C  
ATOM     86  C   GLN A  13       3.191   4.526  -0.890  1.00  0.00           C  
ATOM     87  O   GLN A  13       3.453   5.174  -1.907  1.00  0.00           O  
ATOM     88  CB  GLN A  13       1.872   5.598   0.940  1.00  0.00           C  
ATOM     89  CEN GLN A  13       1.066   6.924   1.740  1.00  0.00           X  
ATOM     90  H   GLN A  13       1.175   3.158   1.172  1.00  0.00           H  
ATOM     91  N   GLU A  14       4.101   3.754  -0.309  1.00  0.00           N  
ATOM     92  CA  GLU A  14       5.439   3.569  -0.856  1.00  0.00           C  
ATOM     93  C   GLU A  14       5.391   2.844  -2.215  1.00  0.00           C  
ATOM     94  O   GLU A  14       6.064   3.294  -3.148  1.00  0.00           O  
ATOM     95  CB  GLU A  14       6.311   2.791   0.132  1.00  0.00           C  
ATOM     96  CEN GLU A  14       7.495   2.770   1.358  1.00  0.00           X  
ATOM     97  H   GLU A  14       3.852   3.223   0.512  1.00  0.00           H  
ATOM     98  N   VAL A  15       4.502   1.852  -2.400  1.00  0.00           N  
ATOM     99  CA  VAL A  15       4.352   1.097  -3.665  1.00  0.00           C  
ATOM    100  C   VAL A  15       3.814   2.019  -4.762  1.00  0.00           C  
ATOM    101  O   VAL A  15       4.326   1.989  -5.884  1.00  0.00           O  
ATOM    102  CB  VAL A  15       3.408  -0.111  -3.511  1.00  0.00           C  
ATOM    103  CEN VAL A  15       3.387  -0.799  -3.495  1.00  0.00           X  
ATOM    104  H   VAL A  15       3.910   1.610  -1.618  1.00  0.00           H  
ATOM    105  N   LEU A  16       2.854   2.901  -4.446  1.00  0.00           N  
ATOM    106  CA  LEU A  16       2.271   3.845  -5.411  1.00  0.00           C  
ATOM    107  C   LEU A  16       3.269   4.922  -5.855  1.00  0.00           C  
ATOM    108  O   LEU A  16       3.419   5.204  -7.045  1.00  0.00           O  
ATOM    109  CB  LEU A  16       1.023   4.503  -4.808  1.00  0.00           C  
ATOM    110  CEN LEU A  16      -0.485   4.284  -5.032  1.00  0.00           X  
ATOM    111  H   LEU A  16       2.485   2.871  -3.505  1.00  0.00           H  
ATOM    112  N   LYS A  17       3.985   5.541  -4.908  1.00  0.00           N  
ATOM    113  CA  LYS A  17       4.973   6.582  -5.229  1.00  0.00           C  
ATOM    114  C   LYS A  17       6.108   6.028  -6.080  1.00  0.00           C  
ATOM    115  O   LYS A  17       6.497   6.673  -7.054  1.00  0.00           O  
ATOM    116  CB  LYS A  17       5.538   7.202  -3.950  1.00  0.00           C  
ATOM    117  CEN LYS A  17       5.588   8.827  -2.596  1.00  0.00           X  
ATOM    118  H   LYS A  17       3.840   5.256  -3.948  1.00  0.00           H  
ATOM    119  N   ASN A  18       6.644   4.862  -5.736  1.00  0.00           N  
ATOM    120  CA  ASN A  18       7.711   4.219  -6.495  1.00  0.00           C  
ATOM    121  C   ASN A  18       7.266   3.847  -7.914  1.00  0.00           C  
ATOM    122  O   ASN A  18       7.860   4.328  -8.879  1.00  0.00           O  
ATOM    123  CB  ASN A  18       8.230   2.990  -5.771  1.00  0.00           C  
ATOM    124  CEN ASN A  18       8.986   2.748  -5.085  1.00  0.00           X  
ATOM    125  H   ASN A  18       6.305   4.406  -4.900  1.00  0.00           H  
ATOM    126  N   LEU A  19       6.157   3.119  -8.064  1.00  0.00           N  
ATOM    127  CA  LEU A  19       5.645   2.675  -9.361  1.00  0.00           C  
ATOM    128  C   LEU A  19       5.350   3.869 -10.288  1.00  0.00           C  
ATOM    129  O   LEU A  19       5.730   3.863 -11.459  1.00  0.00           O  
ATOM    130  CB  LEU A  19       4.384   1.825  -9.163  1.00  0.00           C  
ATOM    131  CEN LEU A  19       4.125   0.308  -9.230  1.00  0.00           X  
ATOM    132  H   LEU A  19       5.648   2.838  -7.238  1.00  0.00           H  
ATOM    133  N   HIS A  20       4.785   4.952  -9.751  1.00  0.00           N  
ATOM    134  CA  HIS A  20       4.390   6.115 -10.548  1.00  0.00           C  
ATOM    135  C   HIS A  20       5.563   6.801 -11.262  1.00  0.00           C  
ATOM    136  O   HIS A  20       5.479   7.089 -12.458  1.00  0.00           O  
ATOM    137  CB  HIS A  20       3.668   7.134  -9.661  1.00  0.00           C  
ATOM    138  CEN HIS A  20       2.331   7.467  -9.295  1.00  0.00           X  
ATOM    139  H   HIS A  20       4.525   4.917  -8.774  1.00  0.00           H  
ATOM    140  N   LYS A  21       6.677   7.063 -10.563  1.00  0.00           N  
ATOM    141  CA  LYS A  21       7.755   7.924 -11.092  1.00  0.00           C  
ATOM    142  C   LYS A  21       8.312   7.360 -12.412  1.00  0.00           C  
ATOM    143  O   LYS A  21       8.845   8.127 -13.219  1.00  0.00           O  
ATOM    144  CB  LYS A  21       8.880   8.070 -10.066  1.00  0.00           C  
ATOM    145  CEN LYS A  21       9.863   9.255  -8.615  1.00  0.00           X  
ATOM    146  H   LYS A  21       6.805   6.591  -9.681  1.00  0.00           H  
ATOM    147  N   ASN A  22       8.133   6.061 -12.659  1.00  0.00           N  
ATOM    148  CA  ASN A  22       8.673   5.350 -13.825  1.00  0.00           C  
ATOM    149  C   ASN A  22       7.684   5.171 -14.970  1.00  0.00           C  
ATOM    150  O   ASN A  22       7.975   4.396 -15.886  1.00  0.00           O  
ATOM    151  CB  ASN A  22       9.217   3.992 -13.419  1.00  0.00           C  
ATOM    152  CEN ASN A  22      10.129   3.577 -13.108  1.00  0.00           X  
ATOM    153  H   ASN A  22       7.635   5.517 -11.970  1.00  0.00           H  
ATOM    154  N   ASP A  23       6.569   5.907 -14.966  1.00  0.00           N  
ATOM    155  CA  ASP A  23       5.497   5.738 -15.956  1.00  0.00           C  
ATOM    156  C   ASP A  23       6.036   5.751 -17.404  1.00  0.00           C  
ATOM    157  O   ASP A  23       5.540   5.042 -18.284  1.00  0.00           O  
ATOM    158  CB  ASP A  23       4.441   6.832 -15.780  1.00  0.00           C  
ATOM    159  CEN ASP A  23       3.537   6.986 -15.337  1.00  0.00           X  
ATOM    160  H   ASP A  23       6.411   6.541 -14.196  1.00  0.00           H  
ATOM    161  N   ARG A  24       7.137   6.483 -17.653  1.00  0.00           N  
ATOM    162  CA  ARG A  24       7.762   6.581 -18.981  1.00  0.00           C  
ATOM    163  C   ARG A  24       8.187   5.263 -19.624  1.00  0.00           C  
ATOM    164  O   ARG A  24       8.297   5.263 -20.849  1.00  0.00           O  
ATOM    165  CB  ARG A  24       8.937   7.548 -18.955  1.00  0.00           C  
ATOM    166  CEN ARG A  24      10.250   9.642 -19.160  1.00  0.00           X  
ATOM    167  H   ARG A  24       7.546   6.976 -16.872  1.00  0.00           H  
ATOM    168  N   SER A  25       8.463   4.184 -18.881  1.00  0.00           N  
ATOM    169  CA  SER A  25       8.935   2.926 -19.500  1.00  0.00           C  
ATOM    170  C   SER A  25       7.985   2.222 -20.470  1.00  0.00           C  
ATOM    171  O   SER A  25       8.492   1.610 -21.400  1.00  0.00           O  
ATOM    172  CB  SER A  25       9.307   1.954 -18.397  1.00  0.00           C  
ATOM    173  CEN SER A  25       9.282   1.692 -17.922  1.00  0.00           X  
ATOM    174  H   SER A  25       8.508   4.282 -17.878  1.00  0.00           H  
ATOM    175  N   GLY A  26       6.660   2.361 -20.349  1.00  0.00           N  
ATOM    176  CA  GLY A  26       5.705   1.716 -21.262  1.00  0.00           C  
ATOM    177  C   GLY A  26       5.571   0.193 -21.098  1.00  0.00           C  
ATOM    178  O   GLY A  26       6.080  -0.387 -20.155  1.00  0.00           O  
ATOM    179  CEN GLY A  26       5.705   1.716 -21.262  1.00  0.00           X  
ATOM    180  H   GLY A  26       6.304   2.933 -19.597  1.00  0.00           H  
ATOM    181  N   LYS A  27       4.915  -0.436 -22.084  1.00  0.00           N  
ATOM    182  CA  LYS A  27       4.566  -1.864 -22.262  1.00  0.00           C  
ATOM    183  C   LYS A  27       4.400  -2.765 -21.030  1.00  0.00           C  
ATOM    184  O   LYS A  27       3.427  -2.563 -20.313  1.00  0.00           O  
ATOM    185  CB  LYS A  27       5.618  -2.504 -23.169  1.00  0.00           C  
ATOM    186  CEN LYS A  27       6.179  -3.178 -25.094  1.00  0.00           X  
ATOM    187  H   LYS A  27       4.654   0.156 -22.860  1.00  0.00           H  
ATOM    188  N   ASP A  28       5.313  -3.679 -20.733  1.00  0.00           N  
ATOM    189  CA  ASP A  28       5.196  -4.511 -19.529  1.00  0.00           C  
ATOM    190  C   ASP A  28       4.834  -3.707 -18.273  1.00  0.00           C  
ATOM    191  O   ASP A  28       4.083  -4.204 -17.438  1.00  0.00           O  
ATOM    192  CB  ASP A  28       6.502  -5.273 -19.292  1.00  0.00           C  
ATOM    193  CEN ASP A  28       6.921  -6.185 -19.468  1.00  0.00           X  
ATOM    194  H   ASP A  28       5.947  -3.976 -21.459  1.00  0.00           H  
ATOM    195  N   ASN A  29       5.251  -2.439 -18.160  1.00  0.00           N  
ATOM    196  CA  ASN A  29       4.995  -1.672 -16.935  1.00  0.00           C  
ATOM    197  C   ASN A  29       3.502  -1.610 -16.547  1.00  0.00           C  
ATOM    198  O   ASN A  29       3.202  -1.411 -15.370  1.00  0.00           O  
ATOM    199  CB  ASN A  29       5.552  -0.266 -17.059  1.00  0.00           C  
ATOM    200  CEN ASN A  29       6.445   0.244 -16.846  1.00  0.00           X  
ATOM    201  H   ASN A  29       5.787  -2.025 -18.910  1.00  0.00           H  
ATOM    202  N   ILE A  30       2.540  -1.763 -17.476  1.00  0.00           N  
ATOM    203  CA  ILE A  30       1.106  -1.705 -17.120  1.00  0.00           C  
ATOM    204  C   ILE A  30       0.722  -2.936 -16.296  1.00  0.00           C  
ATOM    205  O   ILE A  30      -0.030  -2.804 -15.338  1.00  0.00           O  
ATOM    206  CB  ILE A  30       0.203  -1.627 -18.365  1.00  0.00           C  
ATOM    207  CEN ILE A  30      -0.261  -0.958 -19.090  1.00  0.00           X  
ATOM    208  H   ILE A  30       2.804  -2.086 -18.396  1.00  0.00           H  
ATOM    209  N   HIS A  31       1.297  -4.102 -16.604  1.00  0.00           N  
ATOM    210  CA  HIS A  31       0.923  -5.365 -15.963  1.00  0.00           C  
ATOM    211  C   HIS A  31       1.392  -5.448 -14.506  1.00  0.00           C  
ATOM    212  O   HIS A  31       0.621  -5.855 -13.646  1.00  0.00           O  
ATOM    213  CB  HIS A  31       1.488  -6.549 -16.755  1.00  0.00           C  
ATOM    214  CEN HIS A  31       1.058  -7.450 -17.771  1.00  0.00           X  
ATOM    215  H   HIS A  31       2.045  -4.116 -17.286  1.00  0.00           H  
ATOM    216  N   ASP A  32       2.623  -5.015 -14.221  1.00  0.00           N  
ATOM    217  CA  ASP A  32       3.171  -5.064 -12.861  1.00  0.00           C  
ATOM    218  C   ASP A  32       2.370  -4.183 -11.897  1.00  0.00           C  
ATOM    219  O   ASP A  32       1.971  -4.638 -10.829  1.00  0.00           O  
ATOM    220  CB  ASP A  32       4.640  -4.636 -12.862  1.00  0.00           C  
ATOM    221  CEN ASP A  32       5.575  -5.040 -12.873  1.00  0.00           X  
ATOM    222  H   ASP A  32       3.225  -4.718 -14.972  1.00  0.00           H  
ATOM    223  N   VAL A  33       2.101  -2.930 -12.285  1.00  0.00           N  
ATOM    224  CA  VAL A  33       1.321  -1.983 -11.471  1.00  0.00           C  
ATOM    225  C   VAL A  33      -0.123  -2.458 -11.334  1.00  0.00           C  
ATOM    226  O   VAL A  33      -0.654  -2.406 -10.231  1.00  0.00           O  
ATOM    227  CB  VAL A  33       1.330  -0.565 -12.073  1.00  0.00           C  
ATOM    228  CEN VAL A  33       1.569   0.074 -11.982  1.00  0.00           X  
ATOM    229  H   VAL A  33       2.397  -2.650 -13.210  1.00  0.00           H  
ATOM    230  N   ASP A  34      -0.736  -2.948 -12.411  1.00  0.00           N  
ATOM    231  CA  ASP A  34      -2.121  -3.428 -12.411  1.00  0.00           C  
ATOM    232  C   ASP A  34      -2.316  -4.584 -11.425  1.00  0.00           C  
ATOM    233  O   ASP A  34      -3.270  -4.584 -10.649  1.00  0.00           O  
ATOM    234  CB  ASP A  34      -2.534  -3.865 -13.818  1.00  0.00           C  
ATOM    235  CEN ASP A  34      -3.030  -3.512 -14.635  1.00  0.00           X  
ATOM    236  H   ASP A  34      -0.239  -2.971 -13.289  1.00  0.00           H  
ATOM    237  N   ASN A  35      -1.360  -5.515 -11.352  1.00  0.00           N  
ATOM    238  CA  ASN A  35      -1.405  -6.637 -10.415  1.00  0.00           C  
ATOM    239  C   ASN A  35      -1.156  -6.189  -8.967  1.00  0.00           C  
ATOM    240  O   ASN A  35      -1.869  -6.586  -8.049  1.00  0.00           O  
ATOM    241  CB  ASN A  35      -0.411  -7.715 -10.806  1.00  0.00           C  
ATOM    242  CEN ASN A  35      -0.395  -8.592 -11.382  1.00  0.00           X  
ATOM    243  H   ASN A  35      -0.589  -5.461 -12.003  1.00  0.00           H  
ATOM    244  N   HIS A  36      -0.152  -5.340  -8.752  1.00  0.00           N  
ATOM    245  CA  HIS A  36       0.191  -4.902  -7.408  1.00  0.00           C  
ATOM    246  C   HIS A  36      -0.965  -4.164  -6.726  1.00  0.00           C  
ATOM    247  O   HIS A  36      -1.255  -4.426  -5.562  1.00  0.00           O  
ATOM    248  CB  HIS A  36       1.433  -4.005  -7.444  1.00  0.00           C  
ATOM    249  CEN HIS A  36       2.843  -4.135  -7.285  1.00  0.00           X  
ATOM    250  H   HIS A  36       0.376  -4.981  -9.535  1.00  0.00           H  
ATOM    251  N   LEU A  37      -1.675  -3.304  -7.459  1.00  0.00           N  
ATOM    252  CA  LEU A  37      -2.802  -2.549  -6.933  1.00  0.00           C  
ATOM    253  C   LEU A  37      -3.919  -3.483  -6.451  1.00  0.00           C  
ATOM    254  O   LEU A  37      -4.395  -3.299  -5.336  1.00  0.00           O  
ATOM    255  CB  LEU A  37      -3.331  -1.583  -8.001  1.00  0.00           C  
ATOM    256  CEN LEU A  37      -3.191  -0.061  -8.195  1.00  0.00           X  
ATOM    257  H   LEU A  37      -1.441  -3.184  -8.434  1.00  0.00           H  
ATOM    258  N   GLN A  38      -4.279  -4.514  -7.222  1.00  0.00           N  
ATOM    259  CA  GLN A  38      -5.314  -5.487  -6.838  1.00  0.00           C  
ATOM    260  C   GLN A  38      -4.920  -6.279  -5.585  1.00  0.00           C  
ATOM    261  O   GLN A  38      -5.757  -6.466  -4.706  1.00  0.00           O  
ATOM    262  CB  GLN A  38      -5.586  -6.457  -7.991  1.00  0.00           C  
ATOM    263  CEN GLN A  38      -6.667  -6.827  -9.310  1.00  0.00           X  
ATOM    264  H   GLN A  38      -3.808  -4.636  -8.108  1.00  0.00           H  
ATOM    265  N   ASN A  39      -3.643  -6.657  -5.450  1.00  0.00           N  
ATOM    266  CA  ASN A  39      -3.154  -7.333  -4.242  1.00  0.00           C  
ATOM    267  C   ASN A  39      -3.272  -6.435  -2.995  1.00  0.00           C  
ATOM    268  O   ASN A  39      -3.718  -6.893  -1.949  1.00  0.00           O  
ATOM    269  CB  ASN A  39      -1.720  -7.799  -4.418  1.00  0.00           C  
ATOM    270  CEN ASN A  39      -1.211  -8.660  -4.734  1.00  0.00           X  
ATOM    271  H   ASN A  39      -3.013  -6.532  -6.231  1.00  0.00           H  
ATOM    272  N   VAL A  40      -2.957  -5.138  -3.121  1.00  0.00           N  
ATOM    273  CA  VAL A  40      -3.075  -4.161  -2.023  1.00  0.00           C  
ATOM    274  C   VAL A  40      -4.537  -4.009  -1.574  1.00  0.00           C  
ATOM    275  O   VAL A  40      -4.811  -4.001  -0.374  1.00  0.00           O  
ATOM    276  CB  VAL A  40      -2.528  -2.780  -2.431  1.00  0.00           C  
ATOM    277  CEN VAL A  40      -2.011  -2.336  -2.328  1.00  0.00           X  
ATOM    278  H   VAL A  40      -2.613  -4.820  -4.018  1.00  0.00           H  
ATOM    279  N   ILE A  41      -5.488  -3.899  -2.513  1.00  0.00           N  
ATOM    280  CA  ILE A  41      -6.923  -3.802  -2.179  1.00  0.00           C  
ATOM    281  C   ILE A  41      -7.382  -5.057  -1.435  1.00  0.00           C  
ATOM    282  O   ILE A  41      -8.094  -4.945  -0.434  1.00  0.00           O  
ATOM    283  CB  ILE A  41      -7.795  -3.612  -3.434  1.00  0.00           C  
ATOM    284  CEN ILE A  41      -8.213  -2.882  -4.128  1.00  0.00           X  
ATOM    285  H   ILE A  41      -5.212  -3.936  -3.482  1.00  0.00           H  
ATOM    286  N   GLU A  42      -6.994  -6.237  -1.921  1.00  0.00           N  
ATOM    287  CA  GLU A  42      -7.367  -7.521  -1.322  1.00  0.00           C  
ATOM    288  C   GLU A  42      -6.878  -7.618   0.127  1.00  0.00           C  
ATOM    289  O   GLU A  42      -7.629  -8.055   1.001  1.00  0.00           O  
ATOM    290  CB  GLU A  42      -6.804  -8.680  -2.147  1.00  0.00           C  
ATOM    291  CEN GLU A  42      -7.016  -9.898  -3.320  1.00  0.00           X  
ATOM    292  H   GLU A  42      -6.391  -6.255  -2.731  1.00  0.00           H  
ATOM    293  N   ASP A  43      -5.681  -7.112   0.419  1.00  0.00           N  
ATOM    294  CA  ASP A  43      -5.137  -7.064   1.774  1.00  0.00           C  
ATOM    295  C   ASP A  43      -5.877  -6.070   2.673  1.00  0.00           C  
ATOM    296  O   ASP A  43      -6.244  -6.408   3.805  1.00  0.00           O  
ATOM    297  CB  ASP A  43      -3.648  -6.712   1.729  1.00  0.00           C  
ATOM    298  CEN ASP A  43      -2.735  -7.163   1.745  1.00  0.00           X  
ATOM    299  H   ASP A  43      -5.074  -6.851  -0.346  1.00  0.00           H  
ATOM    300  N   ILE A  44      -6.159  -4.857   2.176  1.00  0.00           N  
ATOM    301  CA  ILE A  44      -6.799  -3.805   2.981  1.00  0.00           C  
ATOM    302  C   ILE A  44      -8.160  -4.302   3.436  1.00  0.00           C  
ATOM    303  O   ILE A  44      -8.490  -4.136   4.604  1.00  0.00           O  
ATOM    304  CB  ILE A  44      -6.967  -2.487   2.202  1.00  0.00           C  
ATOM    305  CEN ILE A  44      -6.490  -1.546   1.928  1.00  0.00           X  
ATOM    306  H   ILE A  44      -5.985  -4.696   1.196  1.00  0.00           H  
ATOM    307  N   HIS A  45      -8.937  -4.944   2.572  1.00  0.00           N  
ATOM    308  CA  HIS A  45     -10.262  -5.451   2.917  1.00  0.00           C  
ATOM    309  C   HIS A  45     -10.248  -6.419   4.105  1.00  0.00           C  
ATOM    310  O   HIS A  45     -10.971  -6.209   5.082  1.00  0.00           O  
ATOM    311  CB  HIS A  45     -10.893  -6.139   1.702  1.00  0.00           C  
ATOM    312  CEN HIS A  45     -11.773  -5.809   0.631  1.00  0.00           X  
ATOM    313  H   HIS A  45      -8.593  -5.098   1.635  1.00  0.00           H  
ATOM    314  N   ASP A  46      -9.364  -7.409   4.094  1.00  0.00           N  
ATOM    315  CA  ASP A  46      -9.237  -8.393   5.163  1.00  0.00           C  
ATOM    316  C   ASP A  46      -8.771  -7.752   6.472  1.00  0.00           C  
ATOM    317  O   ASP A  46      -9.241  -8.110   7.563  1.00  0.00           O  
ATOM    318  CB  ASP A  46      -8.268  -9.503   4.749  1.00  0.00           C  
ATOM    319  CEN ASP A  46      -8.274 -10.444   4.359  1.00  0.00           X  
ATOM    320  H   ASP A  46      -8.783  -7.520   3.276  1.00  0.00           H  
ATOM    321  N   PHE A  47      -7.871  -6.771   6.397  1.00  0.00           N  
ATOM    322  CA  PHE A  47      -7.395  -6.042   7.564  1.00  0.00           C  
ATOM    323  C   PHE A  47      -8.535  -5.278   8.252  1.00  0.00           C  
ATOM    324  O   PHE A  47      -8.663  -5.349   9.475  1.00  0.00           O  
ATOM    325  CB  PHE A  47      -6.277  -5.078   7.164  1.00  0.00           C  
ATOM    326  CEN PHE A  47      -4.688  -5.032   7.170  1.00  0.00           X  
ATOM    327  H   PHE A  47      -7.529  -6.508   5.484  1.00  0.00           H  
ATOM    328  N   MET A  48      -9.397  -4.614   7.481  1.00  0.00           N  
ATOM    329  CA  MET A  48     -10.552  -3.851   7.946  1.00  0.00           C  
ATOM    330  C   MET A  48     -11.557  -4.763   8.634  1.00  0.00           C  
ATOM    331  O   MET A  48     -12.046  -4.442   9.718  1.00  0.00           O  
ATOM    332  CB  MET A  48     -11.212  -3.119   6.779  1.00  0.00           C  
ATOM    333  CEN MET A  48     -11.470  -1.521   6.102  1.00  0.00           X  
ATOM    334  H   MET A  48      -9.247  -4.666   6.482  1.00  0.00           H  
ATOM    335  N   GLN A  49     -11.837  -5.925   8.049  1.00  0.00           N  
ATOM    336  CA  GLN A  49     -12.764  -6.898   8.607  1.00  0.00           C  
ATOM    337  C   GLN A  49     -12.266  -7.426   9.958  1.00  0.00           C  
ATOM    338  O   GLN A  49     -13.024  -7.447  10.930  1.00  0.00           O  
ATOM    339  CB  GLN A  49     -12.962  -8.062   7.633  1.00  0.00           C  
ATOM    340  CEN GLN A  49     -14.023  -8.734   6.420  1.00  0.00           X  
ATOM    341  H   GLN A  49     -11.438  -6.114   7.141  1.00  0.00           H  
ATOM    342  N   ALA A  50     -10.978  -7.759  10.065  1.00  0.00           N  
ATOM    343  CA  ALA A  50     -10.373  -8.247  11.301  1.00  0.00           C  
ATOM    344  C   ALA A  50     -10.385  -7.188  12.418  1.00  0.00           C  
ATOM    345  O   ALA A  50     -10.665  -7.511  13.574  1.00  0.00           O  
ATOM    346  CB  ALA A  50      -8.951  -8.716  11.029  1.00  0.00           C  
ATOM    347  CEN ALA A  50      -8.952  -8.715  11.030  1.00  0.00           X  
ATOM    348  H   ALA A  50     -10.401  -7.699   9.238  1.00  0.00           H  
ATOM    349  N   ALA A  51     -10.113  -5.922  12.095  1.00  0.00           N  
ATOM    350  CA  ALA A  51     -10.148  -4.811  13.041  1.00  0.00           C  
ATOM    351  C   ALA A  51     -11.545  -4.645  13.663  1.00  0.00           C  
ATOM    352  O   ALA A  51     -11.673  -4.647  14.889  1.00  0.00           O  
ATOM    353  CB  ALA A  51      -9.710  -3.526  12.354  1.00  0.00           C  
ATOM    354  CEN ALA A  51      -9.711  -3.526  12.355  1.00  0.00           X  
ATOM    355  H   ALA A  51      -9.859  -5.717  11.141  1.00  0.00           H  
ATOM    356  N   ALA A  52     -12.593  -4.580  12.838  1.00  0.00           N  
ATOM    357  CA  ALA A  52     -13.982  -4.470  13.274  1.00  0.00           C  
ATOM    358  C   ALA A  52     -14.363  -5.619  14.214  1.00  0.00           C  
ATOM    359  O   ALA A  52     -14.935  -5.376  15.278  1.00  0.00           O  
ATOM    360  CB  ALA A  52     -14.911  -4.434  12.069  1.00  0.00           C  
ATOM    361  CEN ALA A  52     -14.910  -4.434  12.070  1.00  0.00           X  
ATOM    362  H   ALA A  52     -12.418  -4.594  11.846  1.00  0.00           H  
ATOM    363  N   ALA A  53     -13.979  -6.857  13.895  1.00  0.00           N  
ATOM    364  CA  ALA A  53     -14.338  -8.033  14.682  1.00  0.00           C  
ATOM    365  C   ALA A  53     -13.709  -7.977  16.081  1.00  0.00           C  
ATOM    366  O   ALA A  53     -14.387  -8.227  17.073  1.00  0.00           O  
ATOM    367  CB  ALA A  53     -13.918  -9.302  13.954  1.00  0.00           C  
ATOM    368  CEN ALA A  53     -13.918  -9.301  13.955  1.00  0.00           X  
ATOM    369  H   ALA A  53     -13.428  -6.995  13.060  1.00  0.00           H  
ATOM    370  N   ALA A  54     -12.445  -7.557  16.201  1.00  0.00           N  
ATOM    371  CA  ALA A  54     -11.784  -7.368  17.493  1.00  0.00           C  
ATOM    372  C   ALA A  54     -12.414  -6.242  18.337  1.00  0.00           C  
ATOM    373  O   ALA A  54     -12.537  -6.378  19.560  1.00  0.00           O  
ATOM    374  CB  ALA A  54     -10.303  -7.095  17.274  1.00  0.00           C  
ATOM    375  CEN ALA A  54     -10.304  -7.095  17.274  1.00  0.00           X  
ATOM    376  H   ALA A  54     -11.909  -7.404  15.358  1.00  0.00           H  
ATOM    377  N   ALA A  55     -12.833  -5.142  17.708  1.00  0.00           N  
ATOM    378  CA  ALA A  55     -13.549  -4.046  18.356  1.00  0.00           C  
ATOM    379  C   ALA A  55     -14.963  -4.471  18.784  1.00  0.00           C  
ATOM    380  O   ALA A  55     -15.294  -4.381  19.969  1.00  0.00           O  
ATOM    381  CB  ALA A  55     -13.610  -2.840  17.429  1.00  0.00           C  
ATOM    382  CEN ALA A  55     -13.610  -2.841  17.430  1.00  0.00           X  
ATOM    383  H   ALA A  55     -12.641  -5.057  16.721  1.00  0.00           H  
ATOM    384  N   ASN A  56     -15.770  -5.010  17.865  1.00  0.00           N  
ATOM    385  CA  ASN A  56     -17.131  -5.486  18.134  1.00  0.00           C  
ATOM    386  C   ASN A  56     -17.189  -6.533  19.251  1.00  0.00           C  
ATOM    387  O   ASN A  56     -18.112  -6.495  20.059  1.00  0.00           O  
ATOM    388  CB  ASN A  56     -17.769  -6.044  16.875  1.00  0.00           C  
ATOM    389  CEN ASN A  56     -18.367  -5.701  16.083  1.00  0.00           X  
ATOM    390  H   ASN A  56     -15.440  -5.053  16.912  1.00  0.00           H  
ATOM    391  N   CYS A  57     -16.158  -7.369  19.417  1.00  0.00           N  
ATOM    392  CA  CYS A  57     -16.096  -8.357  20.497  1.00  0.00           C  
ATOM    393  C   CYS A  57     -16.366  -7.732  21.880  1.00  0.00           C  
ATOM    394  O   CYS A  57     -16.833  -8.427  22.777  1.00  0.00           O  
ATOM    395  CB  CYS A  57     -14.652  -8.851  20.405  1.00  0.00           C  
ATOM    396  CEN CYS A  57     -14.284  -9.750  20.076  1.00  0.00           X  
ATOM    397  H   CYS A  57     -15.421  -7.371  18.724  1.00  0.00           H  
ATOM    398  N   ARG A  58     -16.143  -6.420  22.079  1.00  0.00           N  
ATOM    399  CA  ARG A  58     -16.370  -5.771  23.385  1.00  0.00           C  
ATOM    400  C   ARG A  58     -17.822  -5.822  23.862  1.00  0.00           C  
ATOM    401  O   ARG A  58     -18.053  -5.565  25.039  1.00  0.00           O  
ATOM    402  CB  ARG A  58     -15.858  -4.338  23.392  1.00  0.00           C  
ATOM    403  CEN ARG A  58     -14.360  -2.390  23.727  1.00  0.00           X  
ATOM    404  H   ARG A  58     -15.912  -5.846  21.279  1.00  0.00           H  
ATOM    405  N   LYS A  59     -18.790  -6.143  22.996  1.00  0.00           N  
ATOM    406  CA  LYS A  59     -20.230  -6.125  23.321  1.00  0.00           C  
ATOM    407  C   LYS A  59     -20.608  -7.053  24.486  1.00  0.00           C  
ATOM    408  O   LYS A  59     -21.652  -6.852  25.092  1.00  0.00           O  
ATOM    409  CB  LYS A  59     -21.048  -6.502  22.085  1.00  0.00           C  
ATOM    410  CEN LYS A  59     -22.273  -5.893  20.471  1.00  0.00           X  
ATOM    411  H   LYS A  59     -18.520  -6.496  22.091  1.00  0.00           H  
ATOM    412  N   GLY A  60     -19.754  -8.024  24.836  1.00  0.00           N  
ATOM    413  CA  GLY A  60     -20.013  -9.057  25.849  1.00  0.00           C  
ATOM    414  C   GLY A  60     -20.145  -8.568  27.292  1.00  0.00           C  
ATOM    415  O   GLY A  60     -20.628  -9.320  28.128  1.00  0.00           O  
ATOM    416  CEN GLY A  60     -20.013  -9.057  25.849  1.00  0.00           X  
ATOM    417  H   GLY A  60     -18.908  -8.117  24.294  1.00  0.00           H  
ATOM    418  N   SER A  61     -19.717  -7.342  27.614  1.00  0.00           N  
ATOM    419  CA  SER A  61     -19.761  -6.834  28.991  1.00  0.00           C  
ATOM    420  C   SER A  61     -20.854  -5.761  29.160  1.00  0.00           C  
ATOM    421  O   SER A  61     -20.514  -4.614  29.441  1.00  0.00           O  
ATOM    422  CB  SER A  61     -18.406  -6.276  29.381  1.00  0.00           C  
ATOM    423  CEN SER A  61     -17.926  -6.025  29.329  1.00  0.00           X  
ATOM    424  H   SER A  61     -19.457  -6.711  26.870  1.00  0.00           H  
ATOM    425  N   PRO A  62     -22.161  -6.076  29.028  1.00  0.00           N  
ATOM    426  CA  PRO A  62     -23.191  -5.069  29.214  1.00  0.00           C  
ATOM    427  C   PRO A  62     -23.244  -4.709  30.705  1.00  0.00           C  
ATOM    428  O   PRO A  62     -22.818  -5.483  31.548  1.00  0.00           O  
ATOM    429  CB  PRO A  62     -24.484  -5.734  28.712  1.00  0.00           C  
ATOM    430  CEN PRO A  62     -23.422  -7.139  28.422  1.00  0.00           X  
ATOM    431  N   GLY A  63     -23.735  -3.506  30.999  1.00  0.00           N  
ATOM    432  CA  GLY A  63     -23.957  -2.997  32.359  1.00  0.00           C  
ATOM    433  C   GLY A  63     -22.929  -2.030  32.956  1.00  0.00           C  
ATOM    434  O   GLY A  63     -21.788  -1.936  32.523  1.00  0.00           O  
ATOM    435  CEN GLY A  63     -23.957  -2.996  32.359  1.00  0.00           X  
ATOM    436  H   GLY A  63     -24.283  -3.072  30.272  1.00  0.00           H  
ATOM    437  N   SER A  64     -23.297  -1.424  34.082  1.00  0.00           N  
ATOM    438  CA  SER A  64     -22.474  -0.426  34.768  1.00  0.00           C  
ATOM    439  C   SER A  64     -22.061  -0.879  36.183  1.00  0.00           C  
ATOM    440  O   SER A  64     -22.852  -1.552  36.846  1.00  0.00           O  
ATOM    441  CB  SER A  64     -23.222   0.891  34.835  1.00  0.00           C  
ATOM    442  CEN SER A  64     -23.640   1.237  34.881  1.00  0.00           X  
ATOM    443  H   SER A  64     -24.047  -1.836  34.622  1.00  0.00           H  
ATOM    444  N   PRO A  65     -20.897  -0.448  36.710  1.00  0.00           N  
ATOM    445  CA  PRO A  65     -20.454  -0.863  38.033  1.00  0.00           C  
ATOM    446  C   PRO A  65     -21.177  -0.001  39.072  1.00  0.00           C  
ATOM    447  O   PRO A  65     -20.607   0.909  39.670  1.00  0.00           O  
ATOM    448  CB  PRO A  65     -18.933  -0.639  38.026  1.00  0.00           C  
ATOM    449  CEN PRO A  65     -19.220  -0.043  36.369  1.00  0.00           X  
ATOM    450  N   ALA A  66     -22.468  -0.257  39.256  1.00  0.00           N  
ATOM    451  CA  ALA A  66     -23.298   0.460  40.210  1.00  0.00           C  
ATOM    452  C   ALA A  66     -22.728   0.228  41.614  1.00  0.00           C  
ATOM    453  O   ALA A  66     -22.260  -0.862  41.918  1.00  0.00           O  
ATOM    454  CB  ALA A  66     -24.749   0.010  40.117  1.00  0.00           C  
ATOM    455  CEN ALA A  66     -24.748   0.010  40.118  1.00  0.00           X  
ATOM    456  H   ALA A  66     -22.860  -1.074  38.812  1.00  0.00           H  
ATOM    457  N   GLY A  67     -22.820   1.243  42.474  1.00  0.00           N  
ATOM    458  CA  GLY A  67     -22.354   1.155  43.861  1.00  0.00           C  
ATOM    459  C   GLY A  67     -21.442   2.288  44.337  1.00  0.00           C  
ATOM    460  O   GLY A  67     -21.007   3.114  43.556  1.00  0.00           O  
ATOM    461  CEN GLY A  67     -22.354   1.155  43.861  1.00  0.00           X  
ATOM    462  H   GLY A  67     -23.398   2.028  42.214  1.00  0.00           H  
ATOM    463  N   SER A  68     -21.136   2.240  45.634  1.00  0.00           N  
ATOM    464  CA  SER A  68     -20.313   3.168  46.428  1.00  0.00           C  
ATOM    465  C   SER A  68     -20.726   4.650  46.583  1.00  0.00           C  
ATOM    466  O   SER A  68     -19.865   5.527  46.630  1.00  0.00           O  
ATOM    467  CB  SER A  68     -18.910   3.126  45.855  1.00  0.00           C  
ATOM    468  CEN SER A  68     -18.513   3.104  45.483  1.00  0.00           X  
ATOM    469  H   SER A  68     -21.076   1.300  45.997  1.00  0.00           H  
ATOM    470  N   PRO A  69     -22.016   4.946  46.855  1.00  0.00           N  
ATOM    471  CA  PRO A  69     -22.472   6.314  47.061  1.00  0.00           C  
ATOM    472  C   PRO A  69     -21.819   6.905  48.316  1.00  0.00           C  
ATOM    473  O   PRO A  69     -21.578   6.197  49.295  1.00  0.00           O  
ATOM    474  CB  PRO A  69     -23.999   6.188  47.197  1.00  0.00           C  
ATOM    475  CEN PRO A  69     -23.679   4.441  47.024  1.00  0.00           X  
ATOM    476  N   THR A  70     -21.572   8.212  48.315  1.00  0.00           N  
ATOM    477  CA  THR A  70     -21.005   8.919  49.475  1.00  0.00           C  
ATOM    478  C   THR A  70     -21.848  10.163  49.751  1.00  0.00           C  
ATOM    479  O   THR A  70     -22.695  10.548  48.950  1.00  0.00           O  
ATOM    480  CB  THR A  70     -19.538   9.330  49.251  1.00  0.00           C  
ATOM    481  CEN THR A  70     -18.978   9.199  49.147  1.00  0.00           X  
ATOM    482  H   THR A  70     -22.012   8.788  47.611  1.00  0.00           H  
ATOM    483  N   SER A  71     -21.679  10.685  50.965  1.00  0.00           N  
ATOM    484  CA  SER A  71     -22.294  11.889  51.519  1.00  0.00           C  
ATOM    485  C   SER A  71     -21.508  12.551  52.656  1.00  0.00           C  
ATOM    486  O   SER A  71     -20.752  11.886  53.352  1.00  0.00           O  
ATOM    487  CB  SER A  71     -23.692  11.552  51.998  1.00  0.00           C  
ATOM    488  CEN SER A  71     -24.099  11.265  52.219  1.00  0.00           X  
ATOM    489  H   SER A  71     -21.113  10.161  51.618  1.00  0.00           H  
ATOM    490  N   THR A  72     -21.808  13.844  52.835  1.00  0.00           N  
ATOM    491  CA  THR A  72     -21.318  14.761  53.885  1.00  0.00           C  
ATOM    492  C   THR A  72     -19.823  14.790  54.227  1.00  0.00           C  
ATOM    493  O   THR A  72     -19.308  13.820  54.762  1.00  0.00           O  
ATOM    494  CB  THR A  72     -22.068  14.476  55.199  1.00  0.00           C  
ATOM    495  CEN THR A  72     -22.561  14.421  55.508  1.00  0.00           X  
ATOM    496  H   THR A  72     -22.765  14.060  52.598  1.00  0.00           H  
ATOM    497  N   GLU A  73     -19.196  15.961  54.043  1.00  0.00           N  
ATOM    498  CA  GLU A  73     -17.763  16.266  54.299  1.00  0.00           C  
ATOM    499  C   GLU A  73     -17.685  17.603  55.080  1.00  0.00           C  
ATOM    500  O   GLU A  73     -18.688  18.289  55.248  1.00  0.00           O  
ATOM    501  CB  GLU A  73     -16.969  16.353  52.993  1.00  0.00           C  
ATOM    502  CEN GLU A  73     -15.907  15.649  51.862  1.00  0.00           X  
ATOM    503  H   GLU A  73     -19.781  16.784  54.095  1.00  0.00           H  
ATOM    504  N   GLU A  74     -16.656  17.787  55.917  1.00  0.00           N  
ATOM    505  CA  GLU A  74     -16.303  18.995  56.706  1.00  0.00           C  
ATOM    506  C   GLU A  74     -17.457  19.663  57.491  1.00  0.00           C  
ATOM    507  O   GLU A  74     -18.607  19.240  57.440  1.00  0.00           O  
ATOM    508  CB  GLU A  74     -15.676  20.035  55.775  1.00  0.00           C  
ATOM    509  CEN GLU A  74     -14.295  20.777  55.107  1.00  0.00           X  
ATOM    510  H   GLU A  74     -16.627  16.984  56.532  1.00  0.00           H  
ATOM    511  N   GLY A  75     -17.140  20.770  58.190  1.00  0.00           N  
ATOM    512  CA  GLY A  75     -18.107  21.538  58.992  1.00  0.00           C  
ATOM    513  C   GLY A  75     -17.781  23.035  59.168  1.00  0.00           C  
ATOM    514  O   GLY A  75     -18.135  23.628  60.181  1.00  0.00           O  
ATOM    515  CEN GLY A  75     -18.107  21.539  58.992  1.00  0.00           X  
ATOM    516  H   GLY A  75     -16.193  21.114  58.143  1.00  0.00           H  
ATOM    517  N   THR A  76     -17.073  23.605  58.193  1.00  0.00           N  
ATOM    518  CA  THR A  76     -16.563  24.984  57.996  1.00  0.00           C  
ATOM    519  C   THR A  76     -17.536  26.194  57.984  1.00  0.00           C  
ATOM    520  O   THR A  76     -18.576  26.163  57.337  1.00  0.00           O  
ATOM    521  CB  THR A  76     -15.778  25.035  56.672  1.00  0.00           C  
ATOM    522  CEN THR A  76     -15.355  24.842  56.317  1.00  0.00           X  
ATOM    523  H   THR A  76     -17.050  23.080  57.332  1.00  0.00           H  
ATOM    524  N   SER A  77     -17.062  27.267  58.641  1.00  0.00           N  
ATOM    525  CA  SER A  77     -17.586  28.636  58.899  1.00  0.00           C  
ATOM    526  C   SER A  77     -17.697  29.717  57.804  1.00  0.00           C  
ATOM    527  O   SER A  77     -16.767  29.874  57.032  1.00  0.00           O  
ATOM    528  CB  SER A  77     -16.750  29.221  60.020  1.00  0.00           C  
ATOM    529  CEN SER A  77     -16.310  29.339  60.318  1.00  0.00           X  
ATOM    530  H   SER A  77     -16.051  27.291  58.610  1.00  0.00           H  
ATOM    531  N   GLU A  78     -18.705  30.608  57.908  1.00  0.00           N  
ATOM    532  CA  GLU A  78     -18.925  31.748  56.974  1.00  0.00           C  
ATOM    533  C   GLU A  78     -19.055  33.111  57.714  1.00  0.00           C  
ATOM    534  O   GLU A  78     -19.555  33.195  58.830  1.00  0.00           O  
ATOM    535  CB  GLU A  78     -20.173  31.499  56.126  1.00  0.00           C  
ATOM    536  CEN GLU A  78     -20.890  30.981  54.669  1.00  0.00           X  
ATOM    537  H   GLU A  78     -19.077  30.772  58.833  1.00  0.00           H  
ATOM    538  N   SER A  79     -18.536  34.170  57.088  1.00  0.00           N  
ATOM    539  CA  SER A  79     -18.529  35.595  57.470  1.00  0.00           C  
ATOM    540  C   SER A  79     -18.266  36.591  56.330  1.00  0.00           C  
ATOM    541  O   SER A  79     -17.465  36.280  55.452  1.00  0.00           O  
ATOM    542  CB  SER A  79     -17.498  35.806  58.562  1.00  0.00           C  
ATOM    543  CEN SER A  79     -17.036  35.746  58.842  1.00  0.00           X  
ATOM    544  H   SER A  79     -18.028  33.970  56.237  1.00  0.00           H  
ATOM    545  N   ALA A  80     -18.739  37.847  56.446  1.00  0.00           N  
ATOM    546  CA  ALA A  80     -18.476  38.910  55.458  1.00  0.00           C  
ATOM    547  C   ALA A  80     -18.376  40.325  56.089  1.00  0.00           C  
ATOM    548  O   ALA A  80     -18.921  40.578  57.157  1.00  0.00           O  
ATOM    549  CB  ALA A  80     -19.556  38.889  54.387  1.00  0.00           C  
ATOM    550  CEN ALA A  80     -19.556  38.889  54.388  1.00  0.00           X  
ATOM    551  H   ALA A  80     -19.128  38.133  57.334  1.00  0.00           H  
ATOM    552  N   THR A  81     -17.647  41.204  55.385  1.00  0.00           N  
ATOM    553  CA  THR A  81     -17.345  42.650  55.598  1.00  0.00           C  
ATOM    554  C   THR A  81     -18.407  43.774  55.476  1.00  0.00           C  
ATOM    555  O   THR A  81     -19.075  43.881  54.454  1.00  0.00           O  
ATOM    556  CB  THR A  81     -16.207  43.045  54.639  1.00  0.00           C  
ATOM    557  CEN THR A  81     -15.671  42.969  54.418  1.00  0.00           X  
ATOM    558  H   THR A  81     -17.670  40.990  54.396  1.00  0.00           H  
ATOM    559  N   PRO A  82     -18.451  44.727  56.447  1.00  0.00           N  
ATOM    560  CA  PRO A  82     -19.367  45.871  56.463  1.00  0.00           C  
ATOM    561  C   PRO A  82     -19.063  46.891  55.347  1.00  0.00           C  
ATOM    562  O   PRO A  82     -17.910  47.055  54.946  1.00  0.00           O  
ATOM    563  CB  PRO A  82     -19.165  46.475  57.863  1.00  0.00           C  
ATOM    564  CEN PRO A  82     -17.922  45.205  58.023  1.00  0.00           X  
ATOM    565  N   GLU A  83     -20.076  47.636  54.893  1.00  0.00           N  
ATOM    566  CA  GLU A  83     -19.919  48.686  53.878  1.00  0.00           C  
ATOM    567  C   GLU A  83     -20.335  50.057  54.429  1.00  0.00           C  
ATOM    568  O   GLU A  83     -21.286  50.191  55.199  1.00  0.00           O  
ATOM    569  CB  GLU A  83     -20.737  48.350  52.629  1.00  0.00           C  
ATOM    570  CEN GLU A  83     -20.826  47.730  51.044  1.00  0.00           X  
ATOM    571  H   GLU A  83     -20.979  47.561  55.338  1.00  0.00           H  
ATOM    572  N   SER A  84     -19.594  51.085  54.009  1.00  0.00           N  
ATOM    573  CA  SER A  84     -19.803  52.495  54.340  1.00  0.00           C  
ATOM    574  C   SER A  84     -21.007  53.032  53.563  1.00  0.00           C  
ATOM    575  O   SER A  84     -21.369  52.463  52.536  1.00  0.00           O  
ATOM    576  CB  SER A  84     -18.559  53.305  54.033  1.00  0.00           C  
ATOM    577  CEN SER A  84     -18.105  53.462  53.778  1.00  0.00           X  
ATOM    578  H   SER A  84     -18.987  50.904  53.221  1.00  0.00           H  
ATOM    579  N   GLY A  85     -21.579  54.153  54.006  1.00  0.00           N  
ATOM    580  CA  GLY A  85     -22.686  54.848  53.342  1.00  0.00           C  
ATOM    581  C   GLY A  85     -22.300  56.300  52.988  1.00  0.00           C  
ATOM    582  O   GLY A  85     -21.228  56.731  53.408  1.00  0.00           O  
ATOM    583  CEN GLY A  85     -22.686  54.848  53.342  1.00  0.00           X  
ATOM    584  H   GLY A  85     -21.175  54.608  54.812  1.00  0.00           H  
ATOM    585  N   PRO A  86     -23.126  57.049  52.227  1.00  0.00           N  
ATOM    586  CA  PRO A  86     -22.871  58.440  51.834  1.00  0.00           C  
ATOM    587  C   PRO A  86     -22.909  59.432  53.017  1.00  0.00           C  
ATOM    588  O   PRO A  86     -23.580  59.182  54.015  1.00  0.00           O  
ATOM    589  CB  PRO A  86     -23.983  58.729  50.812  1.00  0.00           C  
ATOM    590  CEN PRO A  86     -24.532  57.083  51.230  1.00  0.00           X  
ATOM    591  N   GLY A  87     -22.285  60.608  52.854  1.00  0.00           N  
ATOM    592  CA  GLY A  87     -22.350  61.702  53.845  1.00  0.00           C  
ATOM    593  C   GLY A  87     -20.987  62.270  54.254  1.00  0.00           C  
ATOM    594  O   GLY A  87     -19.966  61.772  53.805  1.00  0.00           O  
ATOM    595  CEN GLY A  87     -22.350  61.702  53.845  1.00  0.00           X  
ATOM    596  H   GLY A  87     -21.895  60.817  51.948  1.00  0.00           H  
ATOM    597  N   THR A  88     -20.940  63.407  54.964  1.00  0.00           N  
ATOM    598  CA  THR A  88     -19.714  64.113  55.436  1.00  0.00           C  
ATOM    599  C   THR A  88     -18.818  64.619  54.292  1.00  0.00           C  
ATOM    600  O   THR A  88     -18.549  63.890  53.347  1.00  0.00           O  
ATOM    601  CB  THR A  88     -18.865  63.205  56.345  1.00  0.00           C  
ATOM    602  CEN THR A  88     -18.797  62.876  56.823  1.00  0.00           X  
ATOM    603  H   THR A  88     -21.575  64.077  54.553  1.00  0.00           H  
ATOM    604  N   SER A  89     -18.474  65.910  54.277  1.00  0.00           N  
ATOM    605  CA  SER A  89     -18.812  66.954  55.278  1.00  0.00           C  
ATOM    606  C   SER A  89     -17.990  66.852  56.563  1.00  0.00           C  
ATOM    607  O   SER A  89     -18.486  67.123  57.647  1.00  0.00           O  
ATOM    608  CB  SER A  89     -20.288  66.884  55.616  1.00  0.00           C  
ATOM    609  CEN SER A  89     -20.778  66.667  55.711  1.00  0.00           X  
ATOM    610  H   SER A  89     -17.501  65.987  54.012  1.00  0.00           H  
ATOM    611  N   THR A  90     -16.688  66.595  56.431  1.00  0.00           N  
ATOM    612  CA  THR A  90     -15.754  66.627  57.569  1.00  0.00           C  
ATOM    613  C   THR A  90     -14.544  67.467  57.163  1.00  0.00           C  
ATOM    614  O   THR A  90     -14.399  67.850  56.004  1.00  0.00           O  
ATOM    615  CB  THR A  90     -15.293  65.221  57.995  1.00  0.00           C  
ATOM    616  CEN THR A  90     -15.402  64.683  58.195  1.00  0.00           X  
ATOM    617  H   THR A  90     -16.253  66.753  55.535  1.00  0.00           H  
ATOM    618  N   GLU A  91     -13.773  67.827  58.180  1.00  0.00           N  
ATOM    619  CA  GLU A  91     -12.508  68.564  58.185  1.00  0.00           C  
ATOM    620  C   GLU A  91     -11.509  68.040  59.255  1.00  0.00           C  
ATOM    621  O   GLU A  91     -11.939  67.673  60.354  1.00  0.00           O  
ATOM    622  CB  GLU A  91     -12.780  70.054  58.406  1.00  0.00           C  
ATOM    623  CEN GLU A  91     -12.995  71.624  57.782  1.00  0.00           X  
ATOM    624  H   GLU A  91     -14.086  67.556  59.099  1.00  0.00           H  
ATOM    625  N   PRO A  92     -10.199  67.947  58.940  1.00  0.00           N  
ATOM    626  CA  PRO A  92      -9.132  67.543  59.857  1.00  0.00           C  
ATOM    627  C   PRO A  92      -8.786  68.619  60.897  1.00  0.00           C  
ATOM    628  O   PRO A  92      -8.907  69.817  60.661  1.00  0.00           O  
ATOM    629  CB  PRO A  92      -7.948  67.250  58.921  1.00  0.00           C  
ATOM    630  CEN PRO A  92      -9.064  67.811  57.646  1.00  0.00           X  
ATOM    631  N   SER A  93      -8.287  68.192  62.057  1.00  0.00           N  
ATOM    632  CA  SER A  93      -7.826  69.111  63.104  1.00  0.00           C  
ATOM    633  C   SER A  93      -6.771  68.443  63.975  1.00  0.00           C  
ATOM    634  O   SER A  93      -6.620  67.226  63.994  1.00  0.00           O  
ATOM    635  CB  SER A  93      -8.994  69.577  63.951  1.00  0.00           C  
ATOM    636  CEN SER A  93      -9.469  69.560  64.214  1.00  0.00           X  
ATOM    637  H   SER A  93      -8.051  67.215  62.158  1.00  0.00           H  
ATOM    638  N   GLU A  94      -6.041  69.306  64.682  1.00  0.00           N  
ATOM    639  CA  GLU A  94      -5.000  68.973  65.644  1.00  0.00           C  
ATOM    640  C   GLU A  94      -5.631  68.455  66.948  1.00  0.00           C  
ATOM    641  O   GLU A  94      -6.633  68.993  67.421  1.00  0.00           O  
ATOM    642  CB  GLU A  94      -4.115  70.190  65.920  1.00  0.00           C  
ATOM    643  CEN GLU A  94      -2.678  71.064  65.644  1.00  0.00           X  
ATOM    644  H   GLU A  94      -6.391  70.249  64.747  1.00  0.00           H  
ATOM    645  N   GLY A  95      -5.047  67.416  67.552  1.00  0.00           N  
ATOM    646  CA  GLY A  95      -5.543  66.857  68.811  1.00  0.00           C  
ATOM    647  C   GLY A  95      -4.996  67.540  70.063  1.00  0.00           C  
ATOM    648  O   GLY A  95      -5.216  67.076  71.170  1.00  0.00           O  
ATOM    649  CEN GLY A  95      -5.544  66.857  68.811  1.00  0.00           X  
ATOM    650  H   GLY A  95      -4.308  66.930  67.063  1.00  0.00           H  
ATOM    651  N   SER A  96      -4.261  68.631  69.841  1.00  0.00           N  
ATOM    652  CA  SER A  96      -3.595  69.506  70.825  1.00  0.00           C  
ATOM    653  C   SER A  96      -2.511  68.982  71.797  1.00  0.00           C  
ATOM    654  O   SER A  96      -2.045  69.691  72.681  1.00  0.00           O  
ATOM    655  CB  SER A  96      -4.691  70.142  71.657  1.00  0.00           C  
ATOM    656  CEN SER A  96      -5.155  70.186  71.939  1.00  0.00           X  
ATOM    657  H   SER A  96      -4.569  69.139  69.025  1.00  0.00           H  
ATOM    658  N   ALA A  97      -1.939  67.846  71.372  1.00  0.00           N  
ATOM    659  CA  ALA A  97      -0.846  67.088  72.012  1.00  0.00           C  
ATOM    660  C   ALA A  97      -0.674  67.057  73.560  1.00  0.00           C  
ATOM    661  O   ALA A  97      -1.549  67.474  74.314  1.00  0.00           O  
ATOM    662  CB  ALA A  97       0.456  67.583  71.400  1.00  0.00           C  
ATOM    663  CEN ALA A  97       0.455  67.582  71.401  1.00  0.00           X  
ATOM    664  H   ALA A  97      -1.986  67.719  70.369  1.00  0.00           H  
ATOM    665  N   PRO A  98       0.488  66.554  74.046  1.00  0.00           N  
ATOM    666  CA  PRO A  98       0.815  66.436  75.467  1.00  0.00           C  
ATOM    667  C   PRO A  98       1.267  67.759  76.101  1.00  0.00           C  
ATOM    668  O   PRO A  98       1.900  68.596  75.457  1.00  0.00           O  
ATOM    669  CB  PRO A  98       1.935  65.382  75.490  1.00  0.00           C  
ATOM    670  CEN PRO A  98       1.771  65.448  73.714  1.00  0.00           X  
ATOM    671  N   GLY A  99       1.006  67.909  77.405  1.00  0.00           N  
ATOM    672  CA  GLY A  99       1.454  69.038  78.220  1.00  0.00           C  
ATOM    673  C   GLY A  99       2.845  68.814  78.826  1.00  0.00           C  
ATOM    674  O   GLY A  99       3.283  67.691  79.038  1.00  0.00           O  
ATOM    675  CEN GLY A  99       1.454  69.038  78.221  1.00  0.00           X  
ATOM    676  H   GLY A  99       0.502  67.171  77.873  1.00  0.00           H  
ATOM    677  N   SER A 100       3.530  69.906  79.134  1.00  0.00           N  
ATOM    678  CA  SER A 100       4.859  70.012  79.762  1.00  0.00           C  
ATOM    679  C   SER A 100       4.976  71.476  80.241  1.00  0.00           C  
ATOM    680  O   SER A 100       4.047  72.232  79.940  1.00  0.00           O  
ATOM    681  CB  SER A 100       5.967  69.646  78.794  1.00  0.00           C  
ATOM    682  CEN SER A 100       6.233  69.594  78.322  1.00  0.00           X  
ATOM    683  H   SER A 100       3.010  70.770  79.139  1.00  0.00           H  
ATOM    684  N   PRO A 101       6.043  71.962  80.916  1.00  0.00           N  
ATOM    685  CA  PRO A 101       7.248  71.289  81.426  1.00  0.00           C  
ATOM    686  C   PRO A 101       7.175  70.974  82.956  1.00  0.00           C  
ATOM    687  O   PRO A 101       6.128  71.097  83.581  1.00  0.00           O  
ATOM    688  CB  PRO A 101       8.373  72.284  81.095  1.00  0.00           C  
ATOM    689  CEN PRO A 101       7.033  73.315  80.522  1.00  0.00           X  
ATOM    690  N   ALA A 102       8.347  70.689  83.547  1.00  0.00           N  
ATOM    691  CA  ALA A 102       8.632  70.539  84.987  1.00  0.00           C  
ATOM    692  C   ALA A 102       7.855  69.466  85.782  1.00  0.00           C  
ATOM    693  O   ALA A 102       7.106  69.746  86.709  1.00  0.00           O  
ATOM    694  CB  ALA A 102       8.421  71.890  85.656  1.00  0.00           C  
ATOM    695  CEN ALA A 102       8.421  71.889  85.656  1.00  0.00           X  
ATOM    696  H   ALA A 102       9.162  70.821  82.963  1.00  0.00           H  
ATOM    697  N   GLY A 103       8.192  68.204  85.488  1.00  0.00           N  
ATOM    698  CA  GLY A 103       7.663  67.001  86.131  1.00  0.00           C  
ATOM    699  C   GLY A 103       8.706  65.880  86.021  1.00  0.00           C  
ATOM    700  O   GLY A 103       9.365  65.751  84.994  1.00  0.00           O  
ATOM    701  CEN GLY A 103       7.663  67.000  86.131  1.00  0.00           X  
ATOM    702  H   GLY A 103       8.998  68.052  84.898  1.00  0.00           H  
ATOM    703  N   SER A 104       8.920  65.167  87.126  1.00  0.00           N  
ATOM    704  CA  SER A 104       9.830  64.023  87.326  1.00  0.00           C  
ATOM    705  C   SER A 104       9.299  62.675  86.772  1.00  0.00           C  
ATOM    706  O   SER A 104       8.091  62.456  86.771  1.00  0.00           O  
ATOM    707  CB  SER A 104      10.132  63.884  88.805  1.00  0.00           C  
ATOM    708  CEN SER A 104      10.051  63.890  89.343  1.00  0.00           X  
ATOM    709  H   SER A 104       8.450  65.491  87.958  1.00  0.00           H  
ATOM    710  N   PRO A 105      10.190  61.774  86.290  1.00  0.00           N  
ATOM    711  CA  PRO A 105       9.874  60.409  85.847  1.00  0.00           C  
ATOM    712  C   PRO A 105       9.229  59.527  86.928  1.00  0.00           C  
ATOM    713  O   PRO A 105       9.623  59.586  88.093  1.00  0.00           O  
ATOM    714  CB  PRO A 105      11.241  59.856  85.409  1.00  0.00           C  
ATOM    715  CEN PRO A 105      11.852  61.424  86.003  1.00  0.00           X  
ATOM    716  N   THR A 106       8.337  58.611  86.534  1.00  0.00           N  
ATOM    717  CA  THR A 106       7.687  57.663  87.459  1.00  0.00           C  
ATOM    718  C   THR A 106       7.715  56.228  86.925  1.00  0.00           C  
ATOM    719  O   THR A 106       7.957  56.008  85.741  1.00  0.00           O  
ATOM    720  CB  THR A 106       6.224  58.058  87.733  1.00  0.00           C  
ATOM    721  CEN THR A 106       5.821  58.435  87.926  1.00  0.00           X  
ATOM    722  H   THR A 106       8.171  58.480  85.545  1.00  0.00           H  
ATOM    723  N   SER A 107       7.467  55.283  87.840  1.00  0.00           N  
ATOM    724  CA  SER A 107       7.321  53.823  87.702  1.00  0.00           C  
ATOM    725  C   SER A 107       5.957  53.345  87.208  1.00  0.00           C  
ATOM    726  O   SER A 107       4.951  53.923  87.611  1.00  0.00           O  
ATOM    727  CB  SER A 107       7.626  53.166  89.034  1.00  0.00           C  
ATOM    728  CEN SER A 107       7.644  53.094  89.573  1.00  0.00           X  
ATOM    729  H   SER A 107       7.336  55.606  88.791  1.00  0.00           H  
ATOM    730  N   THR A 108       5.926  52.209  86.490  1.00  0.00           N  
ATOM    731  CA  THR A 108       4.695  51.536  85.984  1.00  0.00           C  
ATOM    732  C   THR A 108       4.790  50.000  86.178  1.00  0.00           C  
ATOM    733  O   THR A 108       5.836  49.501  86.568  1.00  0.00           O  
ATOM    734  CB  THR A 108       4.450  51.840  84.494  1.00  0.00           C  
ATOM    735  CEN THR A 108       4.352  52.213  84.055  1.00  0.00           X  
ATOM    736  H   THR A 108       6.705  51.579  86.605  1.00  0.00           H  
ATOM    737  N   GLU A 109       3.646  49.338  85.925  1.00  0.00           N  
ATOM    738  CA  GLU A 109       3.301  47.888  85.879  1.00  0.00           C  
ATOM    739  C   GLU A 109       3.925  46.876  86.870  1.00  0.00           C  
ATOM    740  O   GLU A 109       4.930  46.232  86.602  1.00  0.00           O  
ATOM    741  CB  GLU A 109       3.603  47.385  84.465  1.00  0.00           C  
ATOM    742  CEN GLU A 109       3.084  47.034  82.881  1.00  0.00           X  
ATOM    743  H   GLU A 109       3.029  49.851  85.312  1.00  0.00           H  
ATOM    744  N   GLU A 110       3.483  46.885  88.136  1.00  0.00           N  
ATOM    745  CA  GLU A 110       2.328  47.585  88.770  1.00  0.00           C  
ATOM    746  C   GLU A 110       0.954  47.022  88.356  1.00  0.00           C  
ATOM    747  O   GLU A 110       0.039  47.748  87.981  1.00  0.00           O  
ATOM    748  CB  GLU A 110       2.379  49.079  88.442  1.00  0.00           C  
ATOM    749  CEN GLU A 110       2.788  50.674  88.880  1.00  0.00           X  
ATOM    750  H   GLU A 110       3.446  45.914  88.412  1.00  0.00           H  
ATOM    751  N   GLY A 111       0.803  45.694  88.458  1.00  0.00           N  
ATOM    752  CA  GLY A 111      -0.463  44.996  88.220  1.00  0.00           C  
ATOM    753  C   GLY A 111      -0.418  43.474  88.428  1.00  0.00           C  
ATOM    754  O   GLY A 111       0.655  42.902  88.535  1.00  0.00           O  
ATOM    755  CEN GLY A 111      -0.464  44.996  88.220  1.00  0.00           X  
ATOM    756  H   GLY A 111       1.609  45.139  88.715  1.00  0.00           H  
ATOM    757  N   THR A 112      -1.597  42.853  88.478  1.00  0.00           N  
ATOM    758  CA  THR A 112      -1.859  41.400  88.610  1.00  0.00           C  
ATOM    759  C   THR A 112      -1.063  40.514  89.603  1.00  0.00           C  
ATOM    760  O   THR A 112      -0.277  39.656  89.224  1.00  0.00           O  
ATOM    761  CB  THR A 112      -1.698  40.750  87.223  1.00  0.00           C  
ATOM    762  CEN THR A 112      -1.828  40.714  86.654  1.00  0.00           X  
ATOM    763  H   THR A 112      -2.300  43.307  87.910  1.00  0.00           H  
ATOM    764  N   SER A 113      -1.441  40.660  90.883  1.00  0.00           N  
ATOM    765  CA  SER A 113      -0.966  40.000  92.127  1.00  0.00           C  
ATOM    766  C   SER A 113      -1.810  38.919  92.820  1.00  0.00           C  
ATOM    767  O   SER A 113      -2.988  39.140  93.074  1.00  0.00           O  
ATOM    768  CB  SER A 113      -0.689  41.090  93.144  1.00  0.00           C  
ATOM    769  CEN SER A 113      -0.754  41.551  93.425  1.00  0.00           X  
ATOM    770  H   SER A 113      -2.363  41.061  90.993  1.00  0.00           H  
ATOM    771  N   THR A 114      -1.143  37.882  93.362  1.00  0.00           N  
ATOM    772  CA  THR A 114      -1.763  36.779  94.142  1.00  0.00           C  
ATOM    773  C   THR A 114      -0.877  36.436  95.361  1.00  0.00           C  
ATOM    774  O   THR A 114       0.299  36.782  95.393  1.00  0.00           O  
ATOM    775  CB  THR A 114      -1.969  35.514  93.290  1.00  0.00           C  
ATOM    776  CEN THR A 114      -2.204  35.234  92.833  1.00  0.00           X  
ATOM    777  H   THR A 114      -0.190  38.064  93.640  1.00  0.00           H  
ATOM    778  N   GLU A 115      -1.500  35.835  96.376  1.00  0.00           N  
ATOM    779  CA  GLU A 115      -1.005  35.295  97.658  1.00  0.00           C  
ATOM    780  C   GLU A 115      -0.221  33.953  97.657  1.00  0.00           C  
ATOM    781  O   GLU A 115      -0.645  32.989  97.017  1.00  0.00           O  
ATOM    782  CB  GLU A 115      -2.198  35.154  98.605  1.00  0.00           C  
ATOM    783  CEN GLU A 115      -3.174  35.780  99.854  1.00  0.00           X  
ATOM    784  H   GLU A 115      -2.507  35.799  96.301  1.00  0.00           H  
ATOM    785  N   PRO A 116       0.929  33.881  98.381  1.00  0.00           N  
ATOM    786  CA  PRO A 116       1.761  32.688  98.530  1.00  0.00           C  
ATOM    787  C   PRO A 116       1.121  31.580  99.386  1.00  0.00           C  
ATOM    788  O   PRO A 116       0.429  31.851 100.364  1.00  0.00           O  
ATOM    789  CB  PRO A 116       3.045  33.234  99.178  1.00  0.00           C  
ATOM    790  CEN PRO A 116       2.151  34.779  99.196  1.00  0.00           X  
ATOM    791  N   SER A 117       1.417  30.317  99.062  1.00  0.00           N  
ATOM    792  CA  SER A 117       0.981  29.152  99.845  1.00  0.00           C  
ATOM    793  C   SER A 117       1.943  27.983  99.679  1.00  0.00           C  
ATOM    794  O   SER A 117       2.558  27.779  98.636  1.00  0.00           O  
ATOM    795  CB  SER A 117      -0.419  28.738  99.438  1.00  0.00           C  
ATOM    796  CEN SER A 117      -0.851  28.651  99.119  1.00  0.00           X  
ATOM    797  H   SER A 117       2.128  30.156  98.364  1.00  0.00           H  
ATOM    798  N   GLU A 118       2.055  27.256 100.783  1.00  0.00           N  
ATOM    799  CA  GLU A 118       2.795  26.031 101.046  1.00  0.00           C  
ATOM    800  C   GLU A 118       2.062  24.789 100.508  1.00  0.00           C  
ATOM    801  O   GLU A 118       0.838  24.700 100.607  1.00  0.00           O  
ATOM    802  CB  GLU A 118       3.048  25.884 102.548  1.00  0.00           C  
ATOM    803  CEN GLU A 118       4.076  26.059 103.896  1.00  0.00           X  
ATOM    804  H   GLU A 118       1.522  27.587 101.573  1.00  0.00           H  
ATOM    805  N   GLY A 119       2.794  23.780 100.022  1.00  0.00           N  
ATOM    806  CA  GLY A 119       2.165  22.517  99.621  1.00  0.00           C  
ATOM    807  C   GLY A 119       2.568  21.958  98.257  1.00  0.00           C  
ATOM    808  O   GLY A 119       2.595  22.694  97.285  1.00  0.00           O  
ATOM    809  CEN GLY A 119       2.165  22.516  99.621  1.00  0.00           X  
ATOM    810  H   GLY A 119       3.803  23.854 100.028  1.00  0.00           H  
ATOM    811  N   SER A 120       2.867  20.652  98.228  1.00  0.00           N  
ATOM    812  CA  SER A 120       3.262  19.797  97.080  1.00  0.00           C  
ATOM    813  C   SER A 120       2.174  19.289  96.108  1.00  0.00           C  
ATOM    814  O   SER A 120       1.080  18.965  96.537  1.00  0.00           O  
ATOM    815  CB  SER A 120       4.007  18.596  97.628  1.00  0.00           C  
ATOM    816  CEN SER A 120       4.134  18.186  97.962  1.00  0.00           X  
ATOM    817  H   SER A 120       2.342  20.115  98.903  1.00  0.00           H  
ATOM    818  N   ALA A 121       2.394  18.966  94.831  1.00  0.00           N  
ATOM    819  CA  ALA A 121       3.515  18.954  93.888  1.00  0.00           C  
ATOM    820  C   ALA A 121       2.887  19.014  92.464  1.00  0.00           C  
ATOM    821  O   ALA A 121       1.766  18.526  92.296  1.00  0.00           O  
ATOM    822  CB  ALA A 121       4.388  17.722  94.077  1.00  0.00           C  
ATOM    823  CEN ALA A 121       4.388  17.722  94.076  1.00  0.00           X  
ATOM    824  H   ALA A 121       1.548  18.601  94.415  1.00  0.00           H  
ATOM    825  N   PRO A 122       3.553  19.550  91.425  1.00  0.00           N  
ATOM    826  CA  PRO A 122       3.009  19.557  90.068  1.00  0.00           C  
ATOM    827  C   PRO A 122       2.913  18.127  89.510  1.00  0.00           C  
ATOM    828  O   PRO A 122       3.748  17.272  89.806  1.00  0.00           O  
ATOM    829  CB  PRO A 122       3.997  20.429  89.274  1.00  0.00           C  
ATOM    830  CEN PRO A 122       4.880  20.504  90.823  1.00  0.00           X  
ATOM    831  N   GLY A 123       1.886  17.869  88.698  1.00  0.00           N  
ATOM    832  CA  GLY A 123       1.680  16.592  88.012  1.00  0.00           C  
ATOM    833  C   GLY A 123       2.357  16.591  86.641  1.00  0.00           C  
ATOM    834  O   GLY A 123       2.891  17.603  86.199  1.00  0.00           O  
ATOM    835  CEN GLY A 123       1.680  16.591  88.011  1.00  0.00           X  
ATOM    836  H   GLY A 123       1.272  18.630  88.450  1.00  0.00           H  
ATOM    837  N   THR A 124       2.346  15.430  85.998  1.00  0.00           N  
ATOM    838  CA  THR A 124       2.873  15.120  84.666  1.00  0.00           C  
ATOM    839  C   THR A 124       1.932  14.257  83.818  1.00  0.00           C  
ATOM    840  O   THR A 124       1.184  13.456  84.368  1.00  0.00           O  
ATOM    841  CB  THR A 124       4.232  14.404  84.768  1.00  0.00           C  
ATOM    842  CEN THR A 124       4.789  14.382  84.943  1.00  0.00           X  
ATOM    843  H   THR A 124       1.922  14.648  86.477  1.00  0.00           H  
ATOM    844  N   SER A 125       2.098  14.367  82.493  1.00  0.00           N  
ATOM    845  CA  SER A 125       1.429  13.628  81.405  1.00  0.00           C  
ATOM    846  C   SER A 125       1.721  12.138  81.198  1.00  0.00           C  
ATOM    847  O   SER A 125       2.881  11.744  81.206  1.00  0.00           O  
ATOM    848  CB  SER A 125       1.728  14.349  80.105  1.00  0.00           C  
ATOM    849  CEN SER A 125       2.010  14.625  79.731  1.00  0.00           X  
ATOM    850  H   SER A 125       3.005  14.713  82.218  1.00  0.00           H  
ATOM    851  N   THR A 126       0.717  11.358  80.776  1.00  0.00           N  
ATOM    852  CA  THR A 126       0.876   9.922  80.452  1.00  0.00           C  
ATOM    853  C   THR A 126       0.129   9.588  79.145  1.00  0.00           C  
ATOM    854  O   THR A 126      -0.741  10.329  78.704  1.00  0.00           O  
ATOM    855  CB  THR A 126       0.351   9.017  81.583  1.00  0.00           C  
ATOM    856  CEN THR A 126       0.360   8.828  82.135  1.00  0.00           X  
ATOM    857  H   THR A 126      -0.075  11.796  80.331  1.00  0.00           H  
ATOM    858  N   GLU A 127       0.589   8.498  78.542  1.00  0.00           N  
ATOM    859  CA  GLU A 127       0.207   7.737  77.347  1.00  0.00           C  
ATOM    860  C   GLU A 127      -1.063   6.851  77.361  1.00  0.00           C  
ATOM    861  O   GLU A 127      -1.303   6.101  78.310  1.00  0.00           O  
ATOM    862  CB  GLU A 127       1.397   6.856  76.961  1.00  0.00           C  
ATOM    863  CEN GLU A 127       2.813   6.605  76.047  1.00  0.00           X  
ATOM    864  H   GLU A 127       1.427   8.122  78.962  1.00  0.00           H  
ATOM    865  N   PRO A 128      -1.851   6.896  76.260  1.00  0.00           N  
ATOM    866  CA  PRO A 128      -3.056   6.097  76.042  1.00  0.00           C  
ATOM    867  C   PRO A 128      -2.724   4.600  75.880  1.00  0.00           C  
ATOM    868  O   PRO A 128      -1.686   4.274  75.319  1.00  0.00           O  
ATOM    869  CB  PRO A 128      -3.669   6.698  74.766  1.00  0.00           C  
ATOM    870  CEN PRO A 128      -2.216   7.734  74.785  1.00  0.00           X  
ATOM    871  N   SER A 129      -3.615   3.687  76.286  1.00  0.00           N  
ATOM    872  CA  SER A 129      -3.399   2.239  76.097  1.00  0.00           C  
ATOM    873  C   SER A 129      -4.706   1.442  76.065  1.00  0.00           C  
ATOM    874  O   SER A 129      -5.729   1.856  76.601  1.00  0.00           O  
ATOM    875  CB  SER A 129      -2.499   1.706  77.195  1.00  0.00           C  
ATOM    876  CEN SER A 129      -2.279   1.650  77.689  1.00  0.00           X  
ATOM    877  H   SER A 129      -4.552   3.991  76.509  1.00  0.00           H  
ATOM    878  N   GLU A 130      -4.606   0.269  75.439  1.00  0.00           N  
ATOM    879  CA  GLU A 130      -5.641  -0.770  75.365  1.00  0.00           C  
ATOM    880  C   GLU A 130      -7.032  -0.407  74.814  1.00  0.00           C  
ATOM    881  O   GLU A 130      -8.072  -0.776  75.346  1.00  0.00           O  
ATOM    882  CB  GLU A 130      -5.821  -1.359  76.766  1.00  0.00           C  
ATOM    883  CEN GLU A 130      -5.454  -2.554  77.924  1.00  0.00           X  
ATOM    884  H   GLU A 130      -3.681  -0.130  75.507  1.00  0.00           H  
ATOM    885  N   GLY A 131      -7.022   0.184  73.614  1.00  0.00           N  
ATOM    886  CA  GLY A 131      -8.214   0.658  72.912  1.00  0.00           C  
ATOM    887  C   GLY A 131      -8.726  -0.402  71.934  1.00  0.00           C  
ATOM    888  O   GLY A 131      -9.757  -0.212  71.305  1.00  0.00           O  
ATOM    889  CEN GLY A 131      -8.214   0.658  72.912  1.00  0.00           X  
ATOM    890  H   GLY A 131      -6.153   0.188  73.099  1.00  0.00           H  
ATOM    891  N   SER A 132      -7.998  -1.513  71.799  1.00  0.00           N  
ATOM    892  CA  SER A 132      -8.317  -2.590  70.849  1.00  0.00           C  
ATOM    893  C   SER A 132      -7.977  -3.939  71.482  1.00  0.00           C  
ATOM    894  O   SER A 132      -7.153  -3.984  72.390  1.00  0.00           O  
ATOM    895  CB  SER A 132      -7.561  -2.401  69.548  1.00  0.00           C  
ATOM    896  CEN SER A 132      -7.158  -2.263  69.210  1.00  0.00           X  
ATOM    897  H   SER A 132      -7.357  -1.738  72.550  1.00  0.00           H  
ATOM    898  N   ALA A 133      -8.535  -5.038  70.968  1.00  0.00           N  
ATOM    899  CA  ALA A 133      -8.207  -6.383  71.439  1.00  0.00           C  
ATOM    900  C   ALA A 133      -8.529  -7.455  70.375  1.00  0.00           C  
ATOM    901  O   ALA A 133      -9.309  -7.187  69.463  1.00  0.00           O  
ATOM    902  CB  ALA A 133      -8.948  -6.675  72.736  1.00  0.00           C  
ATOM    903  CEN ALA A 133      -8.948  -6.675  72.735  1.00  0.00           X  
ATOM    904  H   ALA A 133      -9.037  -4.971  70.092  1.00  0.00           H  
ATOM    905  N   PRO A 134      -7.907  -8.648  70.464  1.00  0.00           N  
ATOM    906  CA  PRO A 134      -8.161  -9.773  69.563  1.00  0.00           C  
ATOM    907  C   PRO A 134      -9.600 -10.321  69.645  1.00  0.00           C  
ATOM    908  O   PRO A 134     -10.236 -10.287  70.694  1.00  0.00           O  
ATOM    909  CB  PRO A 134      -7.127 -10.822  70.007  1.00  0.00           C  
ATOM    910  CEN PRO A 134      -6.735  -9.621  71.268  1.00  0.00           X  
ATOM    911  N   GLY A 135     -10.082 -10.917  68.551  1.00  0.00           N  
ATOM    912  CA  GLY A 135     -11.407 -11.554  68.467  1.00  0.00           C  
ATOM    913  C   GLY A 135     -11.305 -12.917  67.777  1.00  0.00           C  
ATOM    914  O   GLY A 135     -12.232 -13.310  67.088  1.00  0.00           O  
ATOM    915  CEN GLY A 135     -11.407 -11.554  68.467  1.00  0.00           X  
ATOM    916  H   GLY A 135      -9.499 -10.950  67.726  1.00  0.00           H  
ATOM    917  N   THR A 136     -10.105 -13.491  67.628  1.00  0.00           N  
ATOM    918  CA  THR A 136      -9.781 -14.784  66.976  1.00  0.00           C  
ATOM    919  C   THR A 136     -10.278 -14.929  65.534  1.00  0.00           C  
ATOM    920  O   THR A 136     -11.328 -14.394  65.202  1.00  0.00           O  
ATOM    921  CB  THR A 136     -10.349 -15.961  67.789  1.00  0.00           C  
ATOM    922  CEN THR A 136     -10.393 -16.272  68.282  1.00  0.00           X  
ATOM    923  H   THR A 136      -9.472 -12.782  67.290  1.00  0.00           H  
ATOM    924  N   SER A 137      -9.560 -15.798  64.805  1.00  0.00           N  
ATOM    925  CA  SER A 137      -9.767 -16.197  63.396  1.00  0.00           C  
ATOM    926  C   SER A 137      -9.860 -15.050  62.371  1.00  0.00           C  
ATOM    927  O   SER A 137      -9.627 -13.899  62.687  1.00  0.00           O  
ATOM    928  CB  SER A 137     -11.022 -17.043  63.309  1.00  0.00           C  
ATOM    929  CEN SER A 137     -11.527 -17.214  63.415  1.00  0.00           X  
ATOM    930  H   SER A 137      -9.052 -16.491  65.338  1.00  0.00           H  
ATOM    931  N   GLU A 138     -10.195 -15.231  61.099  1.00  0.00           N  
ATOM    932  CA  GLU A 138     -10.504 -16.430  60.327  1.00  0.00           C  
ATOM    933  C   GLU A 138     -10.117 -16.158  58.854  1.00  0.00           C  
ATOM    934  O   GLU A 138     -10.085 -15.015  58.414  1.00  0.00           O  
ATOM    935  CB  GLU A 138     -11.983 -16.802  60.452  1.00  0.00           C  
ATOM    936  CEN GLU A 138     -13.212 -17.753  61.150  1.00  0.00           X  
ATOM    937  H   GLU A 138     -10.501 -14.381  60.649  1.00  0.00           H  
ATOM    938  N   SER A 139      -9.785 -17.230  58.139  1.00  0.00           N  
ATOM    939  CA  SER A 139      -9.435 -17.349  56.715  1.00  0.00           C  
ATOM    940  C   SER A 139     -10.496 -17.133  55.613  1.00  0.00           C  
ATOM    941  O   SER A 139     -11.602 -17.646  55.714  1.00  0.00           O  
ATOM    942  CB  SER A 139      -8.828 -18.725  56.520  1.00  0.00           C  
ATOM    943  CEN SER A 139      -8.757 -19.261  56.576  1.00  0.00           X  
ATOM    944  H   SER A 139     -10.198 -18.090  58.475  1.00  0.00           H  
ATOM    945  N   ALA A 140     -10.078 -16.565  54.468  1.00  0.00           N  
ATOM    946  CA  ALA A 140     -10.944 -16.317  53.292  1.00  0.00           C  
ATOM    947  C   ALA A 140     -10.181 -16.495  51.956  1.00  0.00           C  
ATOM    948  O   ALA A 140      -8.995 -16.193  51.849  1.00  0.00           O  
ATOM    949  CB  ALA A 140     -11.547 -14.922  53.373  1.00  0.00           C  
ATOM    950  CEN ALA A 140     -11.547 -14.923  53.372  1.00  0.00           X  
ATOM    951  H   ALA A 140      -9.122 -16.772  54.218  1.00  0.00           H  
ATOM    952  N   THR A 141     -10.892 -16.937  50.918  1.00  0.00           N  
ATOM    953  CA  THR A 141     -10.410 -17.105  49.529  1.00  0.00           C  
ATOM    954  C   THR A 141     -11.534 -16.718  48.550  1.00  0.00           C  
ATOM    955  O   THR A 141     -12.655 -16.495  49.020  1.00  0.00           O  
ATOM    956  CB  THR A 141      -9.954 -18.548  49.243  1.00  0.00           C  
ATOM    957  CEN THR A 141      -9.609 -19.008  49.347  1.00  0.00           X  
ATOM    958  H   THR A 141     -11.898 -16.941  51.001  1.00  0.00           H  
ATOM    959  N   PRO A 142     -11.300 -16.599  47.222  1.00  0.00           N  
ATOM    960  CA  PRO A 142      -9.948 -16.766  46.643  1.00  0.00           C  
ATOM    961  C   PRO A 142      -9.610 -15.760  45.515  1.00  0.00           C  
ATOM    962  O   PRO A 142     -10.244 -15.720  44.472  1.00  0.00           O  
ATOM    963  CB  PRO A 142      -9.963 -18.212  46.122  1.00  0.00           C  
ATOM    964  CEN PRO A 142     -11.667 -18.183  46.653  1.00  0.00           X  
ATOM    965  N   GLU A 143      -8.776 -14.749  45.773  1.00  0.00           N  
ATOM    966  CA  GLU A 143      -8.242 -13.749  44.823  1.00  0.00           C  
ATOM    967  C   GLU A 143      -9.260 -12.992  43.933  1.00  0.00           C  
ATOM    968  O   GLU A 143      -9.032 -12.729  42.760  1.00  0.00           O  
ATOM    969  CB  GLU A 143      -7.219 -14.436  43.915  1.00  0.00           C  
ATOM    970  CEN GLU A 143      -5.603 -14.831  43.546  1.00  0.00           X  
ATOM    971  H   GLU A 143      -9.110 -14.276  46.602  1.00  0.00           H  
ATOM    972  N   SER A 144     -10.371 -12.616  44.593  1.00  0.00           N  
ATOM    973  CA  SER A 144     -11.513 -11.811  44.117  1.00  0.00           C  
ATOM    974  C   SER A 144     -11.816 -11.617  42.620  1.00  0.00           C  
ATOM    975  O   SER A 144     -11.365 -12.372  41.768  1.00  0.00           O  
ATOM    976  CB  SER A 144     -11.370 -10.435  44.737  1.00  0.00           C  
ATOM    977  CEN SER A 144     -11.131  -9.980  44.915  1.00  0.00           X  
ATOM    978  H   SER A 144     -10.170 -12.372  45.553  1.00  0.00           H  
ATOM    979  N   GLY A 145     -12.391 -10.452  42.277  1.00  0.00           N  
ATOM    980  CA  GLY A 145     -12.725 -10.092  40.888  1.00  0.00           C  
ATOM    981  C   GLY A 145     -14.199  -9.696  40.652  1.00  0.00           C  
ATOM    982  O   GLY A 145     -15.036 -10.078  41.464  1.00  0.00           O  
ATOM    983  CEN GLY A 145     -12.726 -10.092  40.888  1.00  0.00           X  
ATOM    984  H   GLY A 145     -12.473  -9.728  42.975  1.00  0.00           H  
ATOM    985  N   PRO A 146     -14.547  -8.934  39.589  1.00  0.00           N  
ATOM    986  CA  PRO A 146     -15.910  -8.485  39.282  1.00  0.00           C  
ATOM    987  C   PRO A 146     -16.886  -9.633  38.974  1.00  0.00           C  
ATOM    988  O   PRO A 146     -16.485 -10.688  38.487  1.00  0.00           O  
ATOM    989  CB  PRO A 146     -15.717  -7.563  38.067  1.00  0.00           C  
ATOM    990  CEN PRO A 146     -14.010  -8.068  38.196  1.00  0.00           X  
ATOM    991  N   GLY A 147     -18.183  -9.408  39.203  1.00  0.00           N  
ATOM    992  CA  GLY A 147     -19.248 -10.371  38.922  1.00  0.00           C  
ATOM    993  C   GLY A 147     -19.644 -10.334  37.451  1.00  0.00           C  
ATOM    994  O   GLY A 147     -19.322  -9.387  36.740  1.00  0.00           O  
ATOM    995  CEN GLY A 147     -19.248 -10.371  38.922  1.00  0.00           X  
ATOM    996  H   GLY A 147     -18.458  -8.526  39.608  1.00  0.00           H  
ATOM    997  N   SER A 148     -20.285 -11.410  37.020  1.00  0.00           N  
ATOM    998  CA  SER A 148     -20.831 -11.669  35.693  1.00  0.00           C  
ATOM    999  C   SER A 148     -22.114 -10.902  35.346  1.00  0.00           C  
ATOM   1000  O   SER A 148     -23.064 -10.822  36.121  1.00  0.00           O  
ATOM   1001  CB  SER A 148     -21.077 -13.158  35.551  1.00  0.00           C  
ATOM   1002  CEN SER A 148     -21.216 -13.666  35.689  1.00  0.00           X  
ATOM   1003  H   SER A 148     -20.352 -12.190  37.658  1.00  0.00           H  
ATOM   1004  N   GLU A 149     -22.085 -10.375  34.121  1.00  0.00           N  
ATOM   1005  CA  GLU A 149     -23.095  -9.641  33.356  1.00  0.00           C  
ATOM   1006  C   GLU A 149     -23.268 -10.076  31.883  1.00  0.00           C  
ATOM   1007  O   GLU A 149     -22.301 -10.254  31.141  1.00  0.00           O  
ATOM   1008  CB  GLU A 149     -22.766  -8.148  33.404  1.00  0.00           C  
ATOM   1009  CEN GLU A 149     -22.995  -6.606  34.094  1.00  0.00           X  
ATOM   1010  H   GLU A 149     -21.225 -10.523  33.613  1.00  0.00           H  
ATOM   1011  N   PRO A 150     -24.525 -10.134  31.414  1.00  0.00           N  
ATOM   1012  CA  PRO A 150     -24.684 -10.489  30.005  1.00  0.00           C  
ATOM   1013  C   PRO A 150     -24.124  -9.426  29.059  1.00  0.00           C  
ATOM   1014  O   PRO A 150     -24.132  -8.227  29.340  1.00  0.00           O  
ATOM   1015  CB  PRO A 150     -26.204 -10.655  29.842  1.00  0.00           C  
ATOM   1016  CEN PRO A 150     -26.251 -10.145  31.552  1.00  0.00           X  
ATOM   1017  N   ALA A 151     -23.681  -9.887  27.893  1.00  0.00           N  
ATOM   1018  CA  ALA A 151     -23.179  -9.064  26.807  1.00  0.00           C  
ATOM   1019  C   ALA A 151     -24.261  -8.091  26.305  1.00  0.00           C  
ATOM   1020  O   ALA A 151     -25.454  -8.385  26.357  1.00  0.00           O  
ATOM   1021  CB  ALA A 151     -22.673  -9.946  25.675  1.00  0.00           C  
ATOM   1022  CEN ALA A 151     -22.674  -9.945  25.675  1.00  0.00           X  
ATOM   1023  H   ALA A 151     -23.778 -10.873  27.706  1.00  0.00           H  
ATOM   1024  N   THR A 152     -23.849  -6.946  25.768  1.00  0.00           N  
ATOM   1025  CA  THR A 152     -24.778  -5.970  25.200  1.00  0.00           C  
ATOM   1026  C   THR A 152     -24.235  -5.540  23.853  1.00  0.00           C  
ATOM   1027  O   THR A 152     -23.089  -5.815  23.496  1.00  0.00           O  
ATOM   1028  CB  THR A 152     -24.968  -4.736  26.101  1.00  0.00           C  
ATOM   1029  CEN THR A 152     -25.132  -4.487  26.604  1.00  0.00           X  
ATOM   1030  H   THR A 152     -22.857  -6.783  25.676  1.00  0.00           H  
ATOM   1031  N   SER A 153     -25.116  -4.880  23.111  1.00  0.00           N  
ATOM   1032  CA  SER A 153     -24.871  -4.310  21.794  1.00  0.00           C  
ATOM   1033  C   SER A 153     -24.389  -2.862  21.941  1.00  0.00           C  
ATOM   1034  O   SER A 153     -24.931  -2.094  22.732  1.00  0.00           O  
ATOM   1035  CB  SER A 153     -26.126  -4.381  20.946  1.00  0.00           C  
ATOM   1036  CEN SER A 153     -26.655  -4.375  20.820  1.00  0.00           X  
ATOM   1037  H   SER A 153     -25.963  -4.588  23.576  1.00  0.00           H  
ATOM   1038  N   GLY A 154     -23.324  -2.527  21.223  1.00  0.00           N  
ATOM   1039  CA  GLY A 154     -22.735  -1.193  21.160  1.00  0.00           C  
ATOM   1040  C   GLY A 154     -23.072  -0.511  19.839  1.00  0.00           C  
ATOM   1041  O   GLY A 154     -22.497   0.520  19.504  1.00  0.00           O  
ATOM   1042  CEN GLY A 154     -22.735  -1.193  21.160  1.00  0.00           X  
ATOM   1043  H   GLY A 154     -22.815  -3.283  20.785  1.00  0.00           H  
ATOM   1044  N   SER A 155     -23.971  -1.125  19.067  1.00  0.00           N  
ATOM   1045  CA  SER A 155     -24.338  -0.642  17.743  1.00  0.00           C  
ATOM   1046  C   SER A 155     -24.920   0.755  18.011  1.00  0.00           C  
ATOM   1047  O   SER A 155     -25.262   1.086  19.137  1.00  0.00           O  
ATOM   1048  CB  SER A 155     -25.332  -1.559  17.057  1.00  0.00           C  
ATOM   1049  CEN SER A 155     -25.740  -1.914  17.000  1.00  0.00           X  
ATOM   1050  H   SER A 155     -24.716  -1.619  19.538  1.00  0.00           H  
ATOM   1051  N   GLU A 156     -24.909   1.701  17.091  1.00  0.00           N  
ATOM   1052  CA  GLU A 156     -24.338   1.514  15.781  1.00  0.00           C  
ATOM   1053  C   GLU A 156     -23.937   2.940  15.328  1.00  0.00           C  
ATOM   1054  O   GLU A 156     -24.716   3.876  15.463  1.00  0.00           O  
ATOM   1055  CB  GLU A 156     -25.327   0.854  14.817  1.00  0.00           C  
ATOM   1056  CEN GLU A 156     -25.888  -0.528  13.994  1.00  0.00           X  
ATOM   1057  H   GLU A 156     -25.811   2.151  17.021  1.00  0.00           H  
ATOM   1058  N   THR A 157     -22.769   3.124  14.702  1.00  0.00           N  
ATOM   1059  CA  THR A 157     -22.398   4.460  14.191  1.00  0.00           C  
ATOM   1060  C   THR A 157     -22.695   4.505  12.685  1.00  0.00           C  
ATOM   1061  O   THR A 157     -22.120   3.717  11.933  1.00  0.00           O  
ATOM   1062  CB  THR A 157     -20.914   4.790  14.436  1.00  0.00           C  
ATOM   1063  CEN THR A 157     -20.459   4.879  14.792  1.00  0.00           X  
ATOM   1064  H   THR A 157     -22.339   2.327  14.254  1.00  0.00           H  
ATOM   1065  N   PRO A 158     -23.635   5.342  12.210  1.00  0.00           N  
ATOM   1066  CA  PRO A 158     -24.125   5.411  10.841  1.00  0.00           C  
ATOM   1067  C   PRO A 158     -23.051   6.149  10.047  1.00  0.00           C  
ATOM   1068  O   PRO A 158     -23.106   7.354   9.826  1.00  0.00           O  
ATOM   1069  CB  PRO A 158     -25.456   6.177  10.919  1.00  0.00           C  
ATOM   1070  CEN PRO A 158     -25.098   6.238  12.667  1.00  0.00           X  
ATOM   1071  N   GLY A 159     -21.965   5.458   9.761  1.00  0.00           N  
ATOM   1072  CA  GLY A 159     -20.909   6.061   8.954  1.00  0.00           C  
ATOM   1073  C   GLY A 159     -19.826   5.084   8.560  1.00  0.00           C  
ATOM   1074  O   GLY A 159     -19.383   5.123   7.426  1.00  0.00           O  
ATOM   1075  CEN GLY A 159     -20.909   6.062   8.954  1.00  0.00           X  
ATOM   1076  H   GLY A 159     -21.912   4.485  10.029  1.00  0.00           H  
ATOM   1077  N   MET A 160     -19.467   4.147   9.443  1.00  0.00           N  
ATOM   1078  CA  MET A 160     -18.387   3.194   9.165  1.00  0.00           C  
ATOM   1079  C   MET A 160     -18.773   2.252   8.021  1.00  0.00           C  
ATOM   1080  O   MET A 160     -17.970   2.052   7.128  1.00  0.00           O  
ATOM   1081  CB  MET A 160     -18.050   2.393  10.421  1.00  0.00           C  
ATOM   1082  CEN MET A 160     -16.813   2.175  11.646  1.00  0.00           X  
ATOM   1083  H   MET A 160     -19.934   4.117  10.340  1.00  0.00           H  
ATOM   1084  N   TYR A 161     -20.014   1.753   7.995  1.00  0.00           N  
ATOM   1085  CA  TYR A 161     -20.472   0.822   6.956  1.00  0.00           C  
ATOM   1086  C   TYR A 161     -20.433   1.412   5.539  1.00  0.00           C  
ATOM   1087  O   TYR A 161     -19.762   0.849   4.686  1.00  0.00           O  
ATOM   1088  CB  TYR A 161     -21.893   0.352   7.274  1.00  0.00           C  
ATOM   1089  CEN TYR A 161     -22.736  -1.007   7.991  1.00  0.00           X  
ATOM   1090  H   TYR A 161     -20.653   1.987   8.742  1.00  0.00           H  
ATOM   1091  N   GLY A 162     -21.132   2.529   5.293  1.00  0.00           N  
ATOM   1092  CA  GLY A 162     -21.067   3.239   4.008  1.00  0.00           C  
ATOM   1093  C   GLY A 162     -19.624   3.592   3.667  1.00  0.00           C  
ATOM   1094  O   GLY A 162     -19.103   3.098   2.683  1.00  0.00           O  
ATOM   1095  CEN GLY A 162     -21.067   3.239   4.008  1.00  0.00           X  
ATOM   1096  H   GLY A 162     -21.593   2.992   6.061  1.00  0.00           H  
ATOM   1097  N   LYS A 163     -18.946   4.288   4.592  1.00  0.00           N  
ATOM   1098  CA  LYS A 163     -17.571   4.783   4.401  1.00  0.00           C  
ATOM   1099  C   LYS A 163     -16.613   3.716   3.876  1.00  0.00           C  
ATOM   1100  O   LYS A 163     -15.768   3.989   3.039  1.00  0.00           O  
ATOM   1101  CB  LYS A 163     -17.029   5.349   5.715  1.00  0.00           C  
ATOM   1102  CEN LYS A 163     -16.552   7.036   6.898  1.00  0.00           X  
ATOM   1103  H   LYS A 163     -19.418   4.529   5.451  1.00  0.00           H  
ATOM   1104  N   LEU A 164     -16.721   2.509   4.415  1.00  0.00           N  
ATOM   1105  CA  LEU A 164     -15.914   1.377   4.001  1.00  0.00           C  
ATOM   1106  C   LEU A 164     -16.132   1.003   2.534  1.00  0.00           C  
ATOM   1107  O   LEU A 164     -15.168   0.778   1.812  1.00  0.00           O  
ATOM   1108  CB  LEU A 164     -16.213   0.174   4.905  1.00  0.00           C  
ATOM   1109  CEN LEU A 164     -15.448  -0.468   6.078  1.00  0.00           X  
ATOM   1110  H   LEU A 164     -17.395   2.379   5.157  1.00  0.00           H  
ATOM   1111  N   ASN A 165     -17.394   0.931   2.111  1.00  0.00           N  
ATOM   1112  CA  ASN A 165     -17.720   0.547   0.746  1.00  0.00           C  
ATOM   1113  C   ASN A 165     -17.276   1.628  -0.234  1.00  0.00           C  
ATOM   1114  O   ASN A 165     -16.716   1.273  -1.263  1.00  0.00           O  
ATOM   1115  CB  ASN A 165     -19.201   0.261   0.584  1.00  0.00           C  
ATOM   1116  CEN ASN A 165     -19.848  -0.565   0.631  1.00  0.00           X  
ATOM   1117  H   ASN A 165     -18.131   1.301   2.691  1.00  0.00           H  
ATOM   1118  N   ASP A 166     -17.448   2.906   0.116  1.00  0.00           N  
ATOM   1119  CA  ASP A 166     -17.081   4.035  -0.745  1.00  0.00           C  
ATOM   1120  C   ASP A 166     -15.552   4.081  -0.939  1.00  0.00           C  
ATOM   1121  O   ASP A 166     -15.062   4.173  -2.062  1.00  0.00           O  
ATOM   1122  CB  ASP A 166     -17.587   5.353  -0.154  1.00  0.00           C  
ATOM   1123  CEN ASP A 166     -18.363   6.006  -0.242  1.00  0.00           X  
ATOM   1124  H   ASP A 166     -17.946   3.120   0.967  1.00  0.00           H  
ATOM   1125  N   LEU A 167     -14.790   3.869   0.139  1.00  0.00           N  
ATOM   1126  CA  LEU A 167     -13.327   3.833   0.086  1.00  0.00           C  
ATOM   1127  C   LEU A 167     -12.786   2.663  -0.747  1.00  0.00           C  
ATOM   1128  O   LEU A 167     -11.878   2.831  -1.561  1.00  0.00           O  
ATOM   1129  CB  LEU A 167     -12.762   3.768   1.510  1.00  0.00           C  
ATOM   1130  CEN LEU A 167     -12.109   4.822   2.425  1.00  0.00           X  
ATOM   1131  H   LEU A 167     -15.240   3.848   1.043  1.00  0.00           H  
ATOM   1132  N   LEU A 168     -13.306   1.452  -0.522  1.00  0.00           N  
ATOM   1133  CA  LEU A 168     -12.877   0.270  -1.264  1.00  0.00           C  
ATOM   1134  C   LEU A 168     -13.143   0.432  -2.768  1.00  0.00           C  
ATOM   1135  O   LEU A 168     -12.253   0.159  -3.573  1.00  0.00           O  
ATOM   1136  CB  LEU A 168     -13.589  -0.977  -0.724  1.00  0.00           C  
ATOM   1137  CEN LEU A 168     -13.127  -2.135   0.180  1.00  0.00           X  
ATOM   1138  H   LEU A 168     -14.069   1.378   0.133  1.00  0.00           H  
ATOM   1139  N   GLU A 169     -14.348   0.859  -3.141  1.00  0.00           N  
ATOM   1140  CA  GLU A 169     -14.766   1.037  -4.534  1.00  0.00           C  
ATOM   1141  C   GLU A 169     -13.885   2.065  -5.249  1.00  0.00           C  
ATOM   1142  O   GLU A 169     -13.390   1.777  -6.341  1.00  0.00           O  
ATOM   1143  CB  GLU A 169     -16.234   1.463  -4.603  1.00  0.00           C  
ATOM   1144  CEN GLU A 169     -17.876   1.072  -4.836  1.00  0.00           X  
ATOM   1145  H   GLU A 169     -14.992   1.165  -2.428  1.00  0.00           H  
ATOM   1146  N   ASP A 170     -13.603   3.196  -4.598  1.00  0.00           N  
ATOM   1147  CA  ASP A 170     -12.733   4.234  -5.142  1.00  0.00           C  
ATOM   1148  C   ASP A 170     -11.310   3.704  -5.362  1.00  0.00           C  
ATOM   1149  O   ASP A 170     -10.715   3.875  -6.424  1.00  0.00           O  
ATOM   1150  CB  ASP A 170     -12.707   5.450  -4.213  1.00  0.00           C  
ATOM   1151  CEN ASP A 170     -13.141   6.365  -4.107  1.00  0.00           X  
ATOM   1152  H   ASP A 170     -14.094   3.397  -3.740  1.00  0.00           H  
ATOM   1153  N   LEU A 171     -10.766   2.935  -4.422  1.00  0.00           N  
ATOM   1154  CA  LEU A 171      -9.431   2.345  -4.573  1.00  0.00           C  
ATOM   1155  C   LEU A 171      -9.344   1.378  -5.770  1.00  0.00           C  
ATOM   1156  O   LEU A 171      -8.407   1.435  -6.578  1.00  0.00           O  
ATOM   1157  CB  LEU A 171      -9.036   1.621  -3.280  1.00  0.00           C  
ATOM   1158  CEN LEU A 171      -8.087   1.990  -2.124  1.00  0.00           X  
ATOM   1159  H   LEU A 171     -11.275   2.807  -3.558  1.00  0.00           H  
ATOM   1160  N   GLN A 172     -10.346   0.511  -5.940  1.00  0.00           N  
ATOM   1161  CA  GLN A 172     -10.404  -0.423  -7.063  1.00  0.00           C  
ATOM   1162  C   GLN A 172     -10.480   0.284  -8.415  1.00  0.00           C  
ATOM   1163  O   GLN A 172      -9.820  -0.131  -9.372  1.00  0.00           O  
ATOM   1164  CB  GLN A 172     -11.610  -1.354  -6.908  1.00  0.00           C  
ATOM   1165  CEN GLN A 172     -12.120  -2.944  -6.400  1.00  0.00           X  
ATOM   1166  H   GLN A 172     -11.127   0.565  -5.303  1.00  0.00           H  
ATOM   1167  N   GLU A 173     -11.293   1.324  -8.535  1.00  0.00           N  
ATOM   1168  CA  GLU A 173     -11.420   2.086  -9.768  1.00  0.00           C  
ATOM   1169  C   GLU A 173     -10.101   2.802 -10.119  1.00  0.00           C  
ATOM   1170  O   GLU A 173      -9.665   2.713 -11.273  1.00  0.00           O  
ATOM   1171  CB  GLU A 173     -12.561   3.098  -9.649  1.00  0.00           C  
ATOM   1172  CEN GLU A 173     -14.179   3.541  -9.949  1.00  0.00           X  
ATOM   1173  H   GLU A 173     -11.831   1.632  -7.736  1.00  0.00           H  
ATOM   1174  N   VAL A 174      -9.365   3.351  -9.136  1.00  0.00           N  
ATOM   1175  CA  VAL A 174      -8.069   4.033  -9.356  1.00  0.00           C  
ATOM   1176  C   VAL A 174      -7.018   3.020  -9.826  1.00  0.00           C  
ATOM   1177  O   VAL A 174      -6.243   3.334 -10.730  1.00  0.00           O  
ATOM   1178  CB  VAL A 174      -7.561   4.736  -8.083  1.00  0.00           C  
ATOM   1179  CEN VAL A 174      -7.451   5.352  -7.797  1.00  0.00           X  
ATOM   1180  H   VAL A 174      -9.736   3.301  -8.197  1.00  0.00           H  
ATOM   1181  N   LEU A 175      -7.020   1.795  -9.280  1.00  0.00           N  
ATOM   1182  CA  LEU A 175      -6.101   0.725  -9.700  1.00  0.00           C  
ATOM   1183  C   LEU A 175      -6.352   0.274 -11.142  1.00  0.00           C  
ATOM   1184  O   LEU A 175      -5.420   0.161 -11.943  1.00  0.00           O  
ATOM   1185  CB  LEU A 175      -6.221  -0.472  -8.749  1.00  0.00           C  
ATOM   1186  CEN LEU A 175      -5.329  -0.992  -7.606  1.00  0.00           X  
ATOM   1187  H   LEU A 175      -7.656   1.622  -8.517  1.00  0.00           H  
ATOM   1188  N   LYS A 176      -7.616   0.023 -11.510  1.00  0.00           N  
ATOM   1189  CA  LYS A 176      -7.965  -0.413 -12.872  1.00  0.00           C  
ATOM   1190  C   LYS A 176      -7.560   0.630 -13.902  1.00  0.00           C  
ATOM   1191  O   LYS A 176      -6.978   0.267 -14.925  1.00  0.00           O  
ATOM   1192  CB  LYS A 176      -9.463  -0.699 -12.983  1.00  0.00           C  
ATOM   1193  CEN LYS A 176     -11.033  -2.113 -13.096  1.00  0.00           X  
ATOM   1194  H   LYS A 176      -8.341   0.154 -10.819  1.00  0.00           H  
ATOM   1195  N   ASN A 177      -7.867   1.900 -13.663  1.00  0.00           N  
ATOM   1196  CA  ASN A 177      -7.470   2.980 -14.552  1.00  0.00           C  
ATOM   1197  C   ASN A 177      -5.948   3.039 -14.687  1.00  0.00           C  
ATOM   1198  O   ASN A 177      -5.444   2.705 -15.751  1.00  0.00           O  
ATOM   1199  CB  ASN A 177      -8.013   4.316 -14.079  1.00  0.00           C  
ATOM   1200  CEN ASN A 177      -8.858   4.918 -14.239  1.00  0.00           X  
ATOM   1201  H   ASN A 177      -8.388   2.124 -12.828  1.00  0.00           H  
ATOM   1202  N   LEU A 178      -5.195   3.277 -13.612  1.00  0.00           N  
ATOM   1203  CA  LEU A 178      -3.740   3.433 -13.674  1.00  0.00           C  
ATOM   1204  C   LEU A 178      -3.056   2.241 -14.374  1.00  0.00           C  
ATOM   1205  O   LEU A 178      -2.111   2.430 -15.141  1.00  0.00           O  
ATOM   1206  CB  LEU A 178      -3.178   3.613 -12.259  1.00  0.00           C  
ATOM   1207  CEN LEU A 178      -2.674   4.845 -11.483  1.00  0.00           X  
ATOM   1208  H   LEU A 178      -5.647   3.384 -12.716  1.00  0.00           H  
ATOM   1209  N   HIS A 179      -3.596   1.031 -14.219  1.00  0.00           N  
ATOM   1210  CA  HIS A 179      -3.074  -0.172 -14.873  1.00  0.00           C  
ATOM   1211  C   HIS A 179      -3.096  -0.103 -16.409  1.00  0.00           C  
ATOM   1212  O   HIS A 179      -2.143  -0.534 -17.063  1.00  0.00           O  
ATOM   1213  CB  HIS A 179      -3.864  -1.400 -14.406  1.00  0.00           C  
ATOM   1214  CEN HIS A 179      -3.764  -2.413 -13.410  1.00  0.00           X  
ATOM   1215  H   HIS A 179      -4.350   0.930 -13.554  1.00  0.00           H  
ATOM   1216  N   LYS A 180      -4.155   0.442 -17.022  1.00  0.00           N  
ATOM   1217  CA  LYS A 180      -4.220   0.611 -18.486  1.00  0.00           C  
ATOM   1218  C   LYS A 180      -3.449   1.867 -18.929  1.00  0.00           C  
ATOM   1219  O   LYS A 180      -2.720   1.810 -19.923  1.00  0.00           O  
ATOM   1220  CB  LYS A 180      -5.673   0.693 -18.956  1.00  0.00           C  
ATOM   1221  CEN LYS A 180      -7.329  -0.239 -19.885  1.00  0.00           X  
ATOM   1222  H   LYS A 180      -4.872   0.862 -16.445  1.00  0.00           H  
ATOM   1223  N   ASN A 181      -3.559   2.969 -18.185  1.00  0.00           N  
ATOM   1224  CA  ASN A 181      -3.014   4.286 -18.553  1.00  0.00           C  
ATOM   1225  C   ASN A 181      -1.533   4.251 -18.884  1.00  0.00           C  
ATOM   1226  O   ASN A 181      -1.095   5.011 -19.751  1.00  0.00           O  
ATOM   1227  CB  ASN A 181      -3.260   5.306 -17.457  1.00  0.00           C  
ATOM   1228  CEN ASN A 181      -3.986   6.020 -17.202  1.00  0.00           X  
ATOM   1229  H   ASN A 181      -4.196   2.933 -17.400  1.00  0.00           H  
ATOM   1230  N   ASP A 182      -0.788   3.335 -18.266  1.00  0.00           N  
ATOM   1231  CA  ASP A 182       0.652   3.192 -18.473  1.00  0.00           C  
ATOM   1232  C   ASP A 182       1.011   3.123 -19.977  1.00  0.00           C  
ATOM   1233  O   ASP A 182       2.067   3.591 -20.417  1.00  0.00           O  
ATOM   1234  CB  ASP A 182       1.165   1.945 -17.748  1.00  0.00           C  
ATOM   1235  CEN ASP A 182       1.611   1.674 -16.874  1.00  0.00           X  
ATOM   1236  H   ASP A 182      -1.231   2.739 -17.578  1.00  0.00           H  
ATOM   1237  N   ARG A 183       0.076   2.640 -20.816  1.00  0.00           N  
ATOM   1238  CA  ARG A 183       0.251   2.559 -22.271  1.00  0.00           C  
ATOM   1239  C   ARG A 183       0.510   3.884 -22.990  1.00  0.00           C  
ATOM   1240  O   ARG A 183       1.372   3.878 -23.869  1.00  0.00           O  
ATOM   1241  CB  ARG A 183      -0.923   1.836 -22.914  1.00  0.00           C  
ATOM   1242  CEN ARG A 183      -2.314   0.016 -23.866  1.00  0.00           X  
ATOM   1243  H   ARG A 183      -0.782   2.307 -20.401  1.00  0.00           H  
ATOM   1244  N   SER A 184      -0.174   4.991 -22.676  1.00  0.00           N  
ATOM   1245  CA  SER A 184       0.084   6.288 -23.342  1.00  0.00           C  
ATOM   1246  C   SER A 184       0.473   7.474 -22.455  1.00  0.00           C  
ATOM   1247  O   SER A 184       1.118   8.374 -22.970  1.00  0.00           O  
ATOM   1248  CB  SER A 184      -1.142   6.670 -24.148  1.00  0.00           C  
ATOM   1249  CEN SER A 184      -1.667   6.725 -24.278  1.00  0.00           X  
ATOM   1250  H   SER A 184      -1.009   4.895 -22.117  1.00  0.00           H  
ATOM   1251  N   GLY A 185       0.178   7.469 -21.150  1.00  0.00           N  
ATOM   1252  CA  GLY A 185       0.517   8.565 -20.228  1.00  0.00           C  
ATOM   1253  C   GLY A 185      -0.335   9.847 -20.329  1.00  0.00           C  
ATOM   1254  O   GLY A 185      -1.379   9.850 -20.967  1.00  0.00           O  
ATOM   1255  CEN GLY A 185       0.517   8.566 -20.227  1.00  0.00           X  
ATOM   1256  H   GLY A 185      -0.187   6.612 -20.757  1.00  0.00           H  
ATOM   1257  N   LYS A 186       0.235  10.964 -19.854  1.00  0.00           N  
ATOM   1258  CA  LYS A 186      -0.303  12.347 -19.769  1.00  0.00           C  
ATOM   1259  C   LYS A 186      -1.611  12.565 -19.011  1.00  0.00           C  
ATOM   1260  O   LYS A 186      -1.639  12.199 -17.841  1.00  0.00           O  
ATOM   1261  CB  LYS A 186      -0.483  12.896 -21.185  1.00  0.00           C  
ATOM   1262  CEN LYS A 186       0.233  14.120 -22.756  1.00  0.00           X  
ATOM   1263  H   LYS A 186       1.184  10.856 -19.528  1.00  0.00           H  
ATOM   1264  N   ASP A 187      -2.681  13.067 -19.622  1.00  0.00           N  
ATOM   1265  CA  ASP A 187      -3.894  13.372 -18.834  1.00  0.00           C  
ATOM   1266  C   ASP A 187      -4.178  12.347 -17.727  1.00  0.00           C  
ATOM   1267  O   ASP A 187      -4.018  12.615 -16.542  1.00  0.00           O  
ATOM   1268  CB  ASP A 187      -5.108  13.470 -19.760  1.00  0.00           C  
ATOM   1269  CEN ASP A 187      -5.666  14.167 -20.251  1.00  0.00           X  
ATOM   1270  H   ASP A 187      -2.566  13.512 -20.518  1.00  0.00           H  
ATOM   1271  N   ASN A 188      -4.482  11.118 -18.115  1.00  0.00           N  
ATOM   1272  CA  ASN A 188      -4.935  10.105 -17.179  1.00  0.00           C  
ATOM   1273  C   ASN A 188      -3.978   9.883 -15.985  1.00  0.00           C  
ATOM   1274  O   ASN A 188      -4.422   9.470 -14.912  1.00  0.00           O  
ATOM   1275  CB  ASN A 188      -5.177   8.793 -17.902  1.00  0.00           C  
ATOM   1276  CEN ASN A 188      -5.966   8.302 -18.389  1.00  0.00           X  
ATOM   1277  H   ASN A 188      -4.596  10.957 -19.105  1.00  0.00           H  
ATOM   1278  N   ILE A 189      -2.655  10.045 -16.146  1.00  0.00           N  
ATOM   1279  CA  ILE A 189      -1.707   9.792 -15.040  1.00  0.00           C  
ATOM   1280  C   ILE A 189      -1.960  10.794 -13.913  1.00  0.00           C  
ATOM   1281  O   ILE A 189      -1.906  10.414 -12.750  1.00  0.00           O  
ATOM   1282  CB  ILE A 189      -0.239   9.897 -15.494  1.00  0.00           C  
ATOM   1283  CEN ILE A 189       0.601   9.354 -15.928  1.00  0.00           X  
ATOM   1284  H   ILE A 189      -2.324  10.494 -16.989  1.00  0.00           H  
ATOM   1285  N   HIS A 190      -2.305  12.038 -14.257  1.00  0.00           N  
ATOM   1286  CA  HIS A 190      -2.597  13.085 -13.273  1.00  0.00           C  
ATOM   1287  C   HIS A 190      -3.861  12.770 -12.464  1.00  0.00           C  
ATOM   1288  O   HIS A 190      -3.825  12.817 -11.238  1.00  0.00           O  
ATOM   1289  CB  HIS A 190      -2.748  14.443 -13.965  1.00  0.00           C  
ATOM   1290  CEN HIS A 190      -1.943  15.581 -14.261  1.00  0.00           X  
ATOM   1291  H   HIS A 190      -2.481  12.247 -15.230  1.00  0.00           H  
ATOM   1292  N   ASP A 191      -4.960  12.407 -13.130  1.00  0.00           N  
ATOM   1293  CA  ASP A 191      -6.212  12.069 -12.445  1.00  0.00           C  
ATOM   1294  C   ASP A 191      -6.049  10.824 -11.563  1.00  0.00           C  
ATOM   1295  O   ASP A 191      -6.557  10.793 -10.446  1.00  0.00           O  
ATOM   1296  CB  ASP A 191      -7.334  11.848 -13.462  1.00  0.00           C  
ATOM   1297  CEN ASP A 191      -8.115  12.344 -13.889  1.00  0.00           X  
ATOM   1298  H   ASP A 191      -4.961  12.436 -14.140  1.00  0.00           H  
ATOM   1299  N   VAL A 192      -5.300   9.823 -12.035  1.00  0.00           N  
ATOM   1300  CA  VAL A 192      -5.026   8.595 -11.272  1.00  0.00           C  
ATOM   1301  C   VAL A 192      -4.227   8.904 -10.008  1.00  0.00           C  
ATOM   1302  O   VAL A 192      -4.576   8.393  -8.952  1.00  0.00           O  
ATOM   1303  CB  VAL A 192      -4.255   7.562 -12.114  1.00  0.00           C  
ATOM   1304  CEN VAL A 192      -4.310   6.954 -12.433  1.00  0.00           X  
ATOM   1305  H   VAL A 192      -4.871   9.942 -12.941  1.00  0.00           H  
ATOM   1306  N   ASP A 193      -3.198   9.753 -10.097  1.00  0.00           N  
ATOM   1307  CA  ASP A 193      -2.373  10.142  -8.948  1.00  0.00           C  
ATOM   1308  C   ASP A 193      -3.202  10.882  -7.891  1.00  0.00           C  
ATOM   1309  O   ASP A 193      -3.142  10.534  -6.713  1.00  0.00           O  
ATOM   1310  CB  ASP A 193      -1.201  11.015  -9.401  1.00  0.00           C  
ATOM   1311  CEN ASP A 193      -0.212  10.942  -9.634  1.00  0.00           X  
ATOM   1312  H   ASP A 193      -2.954  10.139 -10.998  1.00  0.00           H  
ATOM   1313  N   ASN A 194      -4.061  11.818  -8.307  1.00  0.00           N  
ATOM   1314  CA  ASN A 194      -4.948  12.555  -7.401  1.00  0.00           C  
ATOM   1315  C   ASN A 194      -5.929  11.630  -6.678  1.00  0.00           C  
ATOM   1316  O   ASN A 194      -6.164  11.768  -5.483  1.00  0.00           O  
ATOM   1317  CB  ASN A 194      -5.709  13.641  -8.141  1.00  0.00           C  
ATOM   1318  CEN ASN A 194      -5.597  14.660  -8.364  1.00  0.00           X  
ATOM   1319  H   ASN A 194      -4.080  12.043  -9.293  1.00  0.00           H  
ATOM   1320  N   HIS A 195      -6.511  10.676  -7.404  1.00  0.00           N  
ATOM   1321  CA  HIS A 195      -7.435   9.732  -6.800  1.00  0.00           C  
ATOM   1322  C   HIS A 195      -6.755   8.839  -5.759  1.00  0.00           C  
ATOM   1323  O   HIS A 195      -7.286   8.653  -4.666  1.00  0.00           O  
ATOM   1324  CB  HIS A 195      -8.090   8.868  -7.882  1.00  0.00           C  
ATOM   1325  CEN HIS A 195      -9.283   8.862  -8.661  1.00  0.00           X  
ATOM   1326  H   HIS A 195      -6.334  10.624  -8.394  1.00  0.00           H  
ATOM   1327  N   LEU A 196      -5.543   8.359  -6.050  1.00  0.00           N  
ATOM   1328  CA  LEU A 196      -4.762   7.558  -5.118  1.00  0.00           C  
ATOM   1329  C   LEU A 196      -4.436   8.329  -3.832  1.00  0.00           C  
ATOM   1330  O   LEU A 196      -4.598   7.789  -2.745  1.00  0.00           O  
ATOM   1331  CB  LEU A 196      -3.472   7.082  -5.797  1.00  0.00           C  
ATOM   1332  CEN LEU A 196      -3.039   5.726  -6.386  1.00  0.00           X  
ATOM   1333  H   LEU A 196      -5.135   8.580  -6.947  1.00  0.00           H  
ATOM   1334  N   GLN A 197      -4.035   9.602  -3.939  1.00  0.00           N  
ATOM   1335  CA  GLN A 197      -3.732  10.438  -2.772  1.00  0.00           C  
ATOM   1336  C   GLN A 197      -4.970  10.651  -1.895  1.00  0.00           C  
ATOM   1337  O   GLN A 197      -4.879  10.474  -0.684  1.00  0.00           O  
ATOM   1338  CB  GLN A 197      -3.177  11.795  -3.216  1.00  0.00           C  
ATOM   1339  CEN GLN A 197      -1.720  12.732  -3.429  1.00  0.00           X  
ATOM   1340  H   GLN A 197      -3.973  10.012  -4.861  1.00  0.00           H  
ATOM   1341  N   ASN A 198      -6.131  10.937  -2.494  1.00  0.00           N  
ATOM   1342  CA  ASN A 198      -7.371  11.135  -1.730  1.00  0.00           C  
ATOM   1343  C   ASN A 198      -7.778   9.857  -0.969  1.00  0.00           C  
ATOM   1344  O   ASN A 198      -8.096   9.925   0.211  1.00  0.00           O  
ATOM   1345  CB  ASN A 198      -8.504  11.592  -2.631  1.00  0.00           C  
ATOM   1346  CEN ASN A 198      -8.927  12.495  -2.958  1.00  0.00           X  
ATOM   1347  H   ASN A 198      -6.144  11.077  -3.492  1.00  0.00           H  
ATOM   1348  N   VAL A 199      -7.650   8.681  -1.600  1.00  0.00           N  
ATOM   1349  CA  VAL A 199      -7.961   7.379  -0.976  1.00  0.00           C  
ATOM   1350  C   VAL A 199      -7.029   7.082   0.206  1.00  0.00           C  
ATOM   1351  O   VAL A 199      -7.479   6.622   1.257  1.00  0.00           O  
ATOM   1352  CB  VAL A 199      -7.858   6.226  -1.993  1.00  0.00           C  
ATOM   1353  CEN VAL A 199      -8.228   5.770  -2.353  1.00  0.00           X  
ATOM   1354  H   VAL A 199      -7.374   8.695  -2.570  1.00  0.00           H  
ATOM   1355  N   ILE A 200      -5.722   7.330   0.065  1.00  0.00           N  
ATOM   1356  CA  ILE A 200      -4.741   7.121   1.146  1.00  0.00           C  
ATOM   1357  C   ILE A 200      -5.068   7.998   2.353  1.00  0.00           C  
ATOM   1358  O   ILE A 200      -5.037   7.503   3.487  1.00  0.00           O  
ATOM   1359  CB  ILE A 200      -3.305   7.421   0.682  1.00  0.00           C  
ATOM   1360  CEN ILE A 200      -2.418   7.009   0.199  1.00  0.00           X  
ATOM   1361  H   ILE A 200      -5.407   7.725  -0.808  1.00  0.00           H  
ATOM   1362  N   GLU A 201      -5.353   9.281   2.129  1.00  0.00           N  
ATOM   1363  CA  GLU A 201      -5.719  10.225   3.185  1.00  0.00           C  
ATOM   1364  C   GLU A 201      -6.965   9.746   3.939  1.00  0.00           C  
ATOM   1365  O   GLU A 201      -6.965   9.725   5.170  1.00  0.00           O  
ATOM   1366  CB  GLU A 201      -5.958  11.619   2.601  1.00  0.00           C  
ATOM   1367  CEN GLU A 201      -5.406  13.198   2.273  1.00  0.00           X  
ATOM   1368  H   GLU A 201      -5.382   9.614   1.176  1.00  0.00           H  
ATOM   1369  N   ASP A 202      -7.972   9.239   3.227  1.00  0.00           N  
ATOM   1370  CA  ASP A 202      -9.199   8.713   3.823  1.00  0.00           C  
ATOM   1371  C   ASP A 202      -8.949   7.487   4.707  1.00  0.00           C  
ATOM   1372  O   ASP A 202      -9.454   7.423   5.835  1.00  0.00           O  
ATOM   1373  CB  ASP A 202     -10.206   8.363   2.725  1.00  0.00           C  
ATOM   1374  CEN ASP A 202     -11.014   8.758   2.247  1.00  0.00           X  
ATOM   1375  H   ASP A 202      -7.949   9.344   2.223  1.00  0.00           H  
ATOM   1376  N   ILE A 203      -8.124   6.533   4.257  1.00  0.00           N  
ATOM   1377  CA  ILE A 203      -7.790   5.341   5.050  1.00  0.00           C  
ATOM   1378  C   ILE A 203      -7.076   5.764   6.320  1.00  0.00           C  
ATOM   1379  O   ILE A 203      -7.400   5.264   7.392  1.00  0.00           O  
ATOM   1380  CB  ILE A 203      -6.903   4.351   4.273  1.00  0.00           C  
ATOM   1381  CEN ILE A 203      -6.901   3.510   3.579  1.00  0.00           X  
ATOM   1382  H   ILE A 203      -7.687   6.674   3.356  1.00  0.00           H  
ATOM   1383  N   HIS A 204      -6.125   6.694   6.237  1.00  0.00           N  
ATOM   1384  CA  HIS A 204      -5.392   7.173   7.399  1.00  0.00           C  
ATOM   1385  C   HIS A 204      -6.310   7.788   8.462  1.00  0.00           C  
ATOM   1386  O   HIS A 204      -6.223   7.421   9.641  1.00  0.00           O  
ATOM   1387  CB  HIS A 204      -4.336   8.197   6.970  1.00  0.00           C  
ATOM   1388  CEN HIS A 204      -2.952   8.220   6.633  1.00  0.00           X  
ATOM   1389  H   HIS A 204      -5.931   7.105   5.334  1.00  0.00           H  
ATOM   1390  N   ASP A 205      -7.247   8.639   8.065  1.00  0.00           N  
ATOM   1391  CA  ASP A 205      -8.187   9.295   8.968  1.00  0.00           C  
ATOM   1392  C   ASP A 205      -9.111   8.289   9.661  1.00  0.00           C  
ATOM   1393  O   ASP A 205      -9.379   8.403  10.864  1.00  0.00           O  
ATOM   1394  CB  ASP A 205      -9.017  10.331   8.206  1.00  0.00           C  
ATOM   1395  CEN ASP A 205      -9.040  11.331   8.016  1.00  0.00           X  
ATOM   1396  H   ASP A 205      -7.282   8.890   7.086  1.00  0.00           H  
ATOM   1397  N   PHE A 206      -9.559   7.254   8.946  1.00  0.00           N  
ATOM   1398  CA  PHE A 206     -10.378   6.186   9.503  1.00  0.00           C  
ATOM   1399  C   PHE A 206      -9.609   5.390  10.565  1.00  0.00           C  
ATOM   1400  O   PHE A 206     -10.128   5.159  11.657  1.00  0.00           O  
ATOM   1401  CB  PHE A 206     -10.861   5.255   8.390  1.00  0.00           C  
ATOM   1402  CEN PHE A 206     -12.162   5.038   7.502  1.00  0.00           X  
ATOM   1403  H   PHE A 206      -9.298   7.203   7.971  1.00  0.00           H  
ATOM   1404  N   MET A 207      -8.351   5.024  10.290  1.00  0.00           N  
ATOM   1405  CA  MET A 207      -7.484   4.291  11.214  1.00  0.00           C  
ATOM   1406  C   MET A 207      -7.235   5.095  12.482  1.00  0.00           C  
ATOM   1407  O   MET A 207      -7.257   4.541  13.581  1.00  0.00           O  
ATOM   1408  CB  MET A 207      -6.158   3.946  10.538  1.00  0.00           C  
ATOM   1409  CEN MET A 207      -5.227   2.603   9.900  1.00  0.00           X  
ATOM   1410  H   MET A 207      -7.978   5.295   9.391  1.00  0.00           H  
ATOM   1411  N   GLN A 208      -7.016   6.404  12.351  1.00  0.00           N  
ATOM   1412  CA  GLN A 208      -6.789   7.289  13.483  1.00  0.00           C  
ATOM   1413  C   GLN A 208      -8.036   7.381  14.369  1.00  0.00           C  
ATOM   1414  O   GLN A 208      -7.925   7.332  15.597  1.00  0.00           O  
ATOM   1415  CB  GLN A 208      -6.390   8.684  12.996  1.00  0.00           C  
ATOM   1416  CEN GLN A 208      -5.044   9.764  12.732  1.00  0.00           X  
ATOM   1417  H   GLN A 208      -6.946   6.789  11.421  1.00  0.00           H  
ATOM   1418  N   ALA A 209      -9.224   7.423  13.767  1.00  0.00           N  
ATOM   1419  CA  ALA A 209     -10.492   7.419  14.485  1.00  0.00           C  
ATOM   1420  C   ALA A 209     -10.701   6.114  15.274  1.00  0.00           C  
ATOM   1421  O   ALA A 209     -11.110   6.150  16.436  1.00  0.00           O  
ATOM   1422  CB  ALA A 209     -11.639   7.645  13.511  1.00  0.00           C  
ATOM   1423  CEN ALA A 209     -11.639   7.644  13.512  1.00  0.00           X  
ATOM   1424  H   ALA A 209      -9.248   7.488  12.758  1.00  0.00           H  
ATOM   1425  N   ALA A 210     -10.380   4.957  14.692  1.00  0.00           N  
ATOM   1426  CA  ALA A 210     -10.506   3.653  15.333  1.00  0.00           C  
ATOM   1427  C   ALA A 210      -9.556   3.525  16.535  1.00  0.00           C  
ATOM   1428  O   ALA A 210      -9.950   3.023  17.589  1.00  0.00           O  
ATOM   1429  CB  ALA A 210     -10.246   2.545  14.323  1.00  0.00           C  
ATOM   1430  CEN ALA A 210     -10.246   2.545  14.324  1.00  0.00           X  
ATOM   1431  H   ALA A 210     -10.058   4.980  13.732  1.00  0.00           H  
ATOM   1432  N   ALA A 211      -8.324   4.030  16.419  1.00  0.00           N  
ATOM   1433  CA  ALA A 211      -7.317   3.992  17.476  1.00  0.00           C  
ATOM   1434  C   ALA A 211      -7.701   4.894  18.659  1.00  0.00           C  
ATOM   1435  O   ALA A 211      -7.585   4.466  19.808  1.00  0.00           O  
ATOM   1436  CB  ALA A 211      -5.959   4.392  16.918  1.00  0.00           C  
ATOM   1437  CEN ALA A 211      -5.960   4.392  16.919  1.00  0.00           X  
ATOM   1438  H   ALA A 211      -8.069   4.454  15.541  1.00  0.00           H  
ATOM   1439  N   ALA A 212      -8.214   6.101  18.401  1.00  0.00           N  
ATOM   1440  CA  ALA A 212      -8.631   7.034  19.445  1.00  0.00           C  
ATOM   1441  C   ALA A 212      -9.856   6.499  20.209  1.00  0.00           C  
ATOM   1442  O   ALA A 212      -9.847   6.482  21.439  1.00  0.00           O  
ATOM   1443  CB  ALA A 212      -8.928   8.399  18.841  1.00  0.00           C  
ATOM   1444  CEN ALA A 212      -8.928   8.399  18.842  1.00  0.00           X  
ATOM   1445  H   ALA A 212      -8.317   6.390  17.440  1.00  0.00           H  
ATOM   1446  N   ALA A 213     -10.847   5.948  19.506  1.00  0.00           N  
ATOM   1447  CA  ALA A 213     -12.018   5.318  20.122  1.00  0.00           C  
ATOM   1448  C   ALA A 213     -11.640   4.198  21.114  1.00  0.00           C  
ATOM   1449  O   ALA A 213     -12.140   4.161  22.242  1.00  0.00           O  
ATOM   1450  CB  ALA A 213     -12.939   4.775  19.040  1.00  0.00           C  
ATOM   1451  CEN ALA A 213     -12.939   4.775  19.041  1.00  0.00           X  
ATOM   1452  H   ALA A 213     -10.818   6.018  18.500  1.00  0.00           H  
ATOM   1453  N   ALA A 214     -10.741   3.288  20.726  1.00  0.00           N  
ATOM   1454  CA  ALA A 214     -10.326   2.159  21.550  1.00  0.00           C  
ATOM   1455  C   ALA A 214      -9.604   2.605  22.836  1.00  0.00           C  
ATOM   1456  O   ALA A 214      -9.829   2.006  23.888  1.00  0.00           O  
ATOM   1457  CB  ALA A 214      -9.438   1.228  20.738  1.00  0.00           C  
ATOM   1458  CEN ALA A 214      -9.438   1.229  20.738  1.00  0.00           X  
ATOM   1459  H   ALA A 214     -10.352   3.375  19.797  1.00  0.00           H  
ATOM   1460  N   ASN A 215      -8.777   3.654  22.775  1.00  0.00           N  
ATOM   1461  CA  ASN A 215      -8.068   4.204  23.929  1.00  0.00           C  
ATOM   1462  C   ASN A 215      -9.002   4.716  25.032  1.00  0.00           C  
ATOM   1463  O   ASN A 215      -8.863   4.274  26.165  1.00  0.00           O  
ATOM   1464  CB  ASN A 215      -7.125   5.314  23.501  1.00  0.00           C  
ATOM   1465  CEN ASN A 215      -6.124   5.419  23.206  1.00  0.00           X  
ATOM   1466  H   ASN A 215      -8.615   4.077  21.873  1.00  0.00           H  
ATOM   1467  N   CYS A 216     -10.020   5.518  24.714  1.00  0.00           N  
ATOM   1468  CA  CYS A 216     -10.943   6.073  25.713  1.00  0.00           C  
ATOM   1469  C   CYS A 216     -11.821   5.002  26.405  1.00  0.00           C  
ATOM   1470  O   CYS A 216     -12.097   5.115  27.596  1.00  0.00           O  
ATOM   1471  CB  CYS A 216     -11.810   7.002  24.863  1.00  0.00           C  
ATOM   1472  CEN CYS A 216     -11.829   8.027  24.818  1.00  0.00           X  
ATOM   1473  H   CYS A 216     -10.136   5.799  23.751  1.00  0.00           H  
ATOM   1474  N   ARG A 217     -12.298   3.987  25.670  1.00  0.00           N  
ATOM   1475  CA  ARG A 217     -13.145   2.889  26.165  1.00  0.00           C  
ATOM   1476  C   ARG A 217     -12.439   1.940  27.154  1.00  0.00           C  
ATOM   1477  O   ARG A 217     -13.129   1.375  28.004  1.00  0.00           O  
ATOM   1478  CB  ARG A 217     -13.757   2.107  25.012  1.00  0.00           C  
ATOM   1479  CEN ARG A 217     -15.375   1.367  23.284  1.00  0.00           X  
ATOM   1480  H   ARG A 217     -12.040   3.973  24.694  1.00  0.00           H  
ATOM   1481  N   LYS A 218     -11.126   1.718  27.012  1.00  0.00           N  
ATOM   1482  CA  LYS A 218     -10.303   0.858  27.889  1.00  0.00           C  
ATOM   1483  C   LYS A 218     -10.517   1.248  29.343  1.00  0.00           C  
ATOM   1484  O   LYS A 218     -10.514   0.315  30.172  1.00  0.00           O  
ATOM   1485  CB  LYS A 218      -8.819   0.961  27.531  1.00  0.00           C  
ATOM   1486  CEN LYS A 218      -7.110   0.095  26.634  1.00  0.00           X  
ATOM   1487  H   LYS A 218     -10.602   2.380  26.460  1.00  0.00           H  
TER                                                                             
# All scores below are weighted scores, not raw scores.
#BEGIN_POSE_ENERGIES_TABLE ./minmover_pdb/pose_24.pdb
label vdw cenpack pair env cbeta hs_pair ss_pair sheet total
weights 1 0.5 1 1 0.25 1 1 1 NA
pose 6.61624 5.56962 -13.923 -9.57965 12.3788 0 0 0 1.06204
MET:NtermProteinFull_1 0 0.41876 -0.17281 -0.05461 0.03533 0 0 0 0.22667
TYR_2 0.014 0.95143 0.04851 0.25389 0.06893 0 0 0 1.33676
GLY_3 0 0.0212 0.19875 -0.09146 0.04288 0 0 0 0.17136
LYS_4 0 -0.11199 0.02645 -0.42611 0.06898 0 0 0 -0.44267
LEU_5 0 0.58853 -0.3712 -0.45811 0.0316 0 0 0 -0.20918
ASN_6 0 0.00915 0.0718 -0.28327 0.04281 0 0 0 -0.1595
ASP_7 0 0.00513 0.09949 -0.47618 0.0697 0 0 0 -0.30187
LEU_8 0 0.15046 -0.05118 -0.19483 0.03595 0 0 0 -0.05961
LEU_9 0 -0.32633 -0.48 -0.50394 0.03704 0 0 0 -1.27323
GLU_10 0 -0.02576 0.02376 -0.71584 0.06921 0 0 0 -0.64863
ASP_11 0 0.00641 0.07333 -0.42964 0.06899 0 0 0 -0.28092
LEU_12 0 0.31893 -0.8741 -0.30366 0.04516 0 0 0 -0.81368
GLN_13 0 0.00649 0.11188 -0.16687 0.06919 0 0 0 0.02069
GLU_14 0 -0.0446 0.04427 -1.00041 0.06954 0 0 0 -0.9312
VAL_15 0 -0.24243 -0.07136 0.21583 0.03528 0 0 0 -0.06267
LEU_16 0 0.58596 -0.79596 -0.45811 0.05431 0 0 0 -0.61381
LYS_17 0 0.01657 -0.08346 -0.51535 0.06947 0 0 0 -0.51277
ASN_18 0 -0.02381 -0.01865 -0.36221 0.06961 0 0 0 -0.33506
LEU_19 0 0.04973 0.38822 -0.19483 0.03614 0 0 0 0.27925
HIS_D_20 0 -0.05667 0.28728 -0.18191 0.06223 0 0 0 0.11094
LYS_21 0 -0.03517 -0.02833 -1.04927 0.07157 0 0 0 -1.0412
ASN_22 0 -0.01195 -0.08437 -0.24178 0.07034 0 0 0 -0.26776
ASP_23 0 0.08387 0.09599 0.08318 0.03577 0 0 0 0.29881
ARG_24 0 -0.04825 -0.02988 -0.64658 0.0715 0 0 0 -0.65322
SER_25 0 0.02827 -0.00997 -0.22078 0.03661 0 0 0 -0.16587
GLY_26 0 -0.01057 -0.13203 -0.09146 0.03946 0 0 0 -0.19459
LYS_27 0 -0.01799 -0.04525 -0.8715 0.07259 0 0 0 -0.86214
ASP_28 0 -0.01453 -0.1065 -0.56986 0.0703 0 0 0 -0.62059
ASN_29 0 -0.18624 -0.16853 -0.24178 0.03487 0 0 0 -0.56168
ILE_30 0 -0.03306 0.90936 0.06915 0.03519 0 0 0 0.98065
HIS_D_31 0 -0.01679 -0.19536 0.06501 0.06921 0 0 0 -0.07793
ASP_32 0 0.03933 0.12362 -0.31759 0.06893 0 0 0 -0.08571
VAL_33 0 0.02171 0.26197 -0.41511 0.04516 0 0 0 -0.08627
ASP_34 1.0988 0.63708 -0.66171 0.08318 0.04284 0 0 0 1.20019
ASN_35 0 0.02855 -0.01805 -0.32173 0.06894 0 0 0 -0.24229
HIS_36 0 -0.31763 0.22257 -0.11266 0.04298 0 0 0 -0.16474
LEU_37 0.14109 0.68942 -0.73977 -0.53584 0.03542 0 0 0 -0.40968
GLN_38 0 0.2235 -0.14299 -0.4142 0.06894 0 0 0 -0.26474
ASN_39 0 -0.06759 0.13591 -0.32173 0.06884 0 0 0 -0.18457
VAL_40 0 0.26205 -0.79475 -0.19594 0.04458 0 0 0 -0.68407
ILE_41 0 -0.49595 -0.4038 0.20907 0.0362 0 0 0 -0.65449
GLU_42 0 -0.0761 -0.10047 -0.71584 0.06906 0 0 0 -0.82335
ASP_43 0 -0.11389 0.21411 -0.37876 0.06919 0 0 0 -0.20935
ILE_44 0 -0.30521 -1.38431 -0.41682 0.03293 0 0 0 -2.07342
HIS_45 0 -0.02693 0.14454 -0.06774 0.06919 0 0 0 0.11907
ASP_46 0 -0.01946 -0.06312 -0.47618 0.06921 0 0 0 -0.48956
PHE_47 0 0.24073 -0.26312 -0.19907 0.04342 0 0 0 -0.17804
MET_48 0 0.11192 -0.31744 -0.21391 0.07181 0 0 0 -0.34763
GLN_49 0 0.00864 0.10746 -0.55896 0.06921 0 0 0 -0.37366
ALA_50 0 0.03646 -0.05059 0.14698 0.04266 0 0 0 0.17552
ALA_51 0 0.48911 -0.11395 -0.14527 0.03076 0 0 0 0.26065
ALA_52 0 0.13418 -0.11453 0.13638 0.02997 0 0 0 0.186
ALA_53 0 -0.00631 -0.0194 0.28428 0.03647 0 0 0 0.29504
ALA_54 0 -0.09033 -0.04317 0.16717 0.03045 0 0 0 0.06413
ALA_55 0 0.04866 -0.07587 0.11438 0.02982 0 0 0 0.11698
ASN_56 0 -0.05742 -0.00462 -0.13901 0.03493 0 0 0 -0.16612
CYS_57 0 -0.06903 -0.00078 1.93683 0.06966 0 0 0 1.93668
ARG_58 0 0.02938 0.16106 -0.30477 0.06891 0 0 0 -0.04542
LYS_59 0 -0.10449 -0.22336 -0.33001 0.0357 0 0 0 -0.62215
GLY_60 0.67707 0.48516 -0.09636 -0.09146 0.03634 0 0 0 1.01075
SER_61 0 0.11262 -0.21286 -0.1806 0.04314 0 0 0 -0.2377
PRO_62 1.3069 -0.14035 -0.15832 -0.22805 0.05172 0 0 0 0.83189
GLY_63 0 -0.05845 -0.02523 -0.0429 0.03681 0 0 0 -0.08976
SER_64 0 0.01619 0.00693 0.13063 0.04109 0 0 0 0.19482
PRO_65 0 0.0189 -0.13017 -0.12679 0.07212 0 0 0 -0.16594
ALA_66 0 -0.00032 0.06805 0.59025 0.04883 0 0 0 0.70681
GLY_67 0 0 0 0.91259 0.04183 0 0 0 0.95441
SER_68 0 0 0 0.13063 0.04957 0 0 0 0.1802
PRO_69 0 0 0 0.2123 0.04957 0 0 0 0.26186
THR_70 0 0 0 0.43096 0.07499 0 0 0 0.50594
SER_71 0 0 0 0.29023 0.07582 0 0 0 0.36605
THR_72 0 0 0 0.48779 0.07582 0 0 0 0.56361
GLU_73 0 0 0 -1.03403 0.07499 0 0 0 -0.95904
GLU_74 0 0 0 -0.93278 0.04957 0 0 0 -0.88321
GLY_75 0 0 0 0.91259 0.04957 0 0 0 0.96215
THR_76 0 0 0 0.48779 0.04957 0 0 0 0.53736
SER_77 0 0 0 0.29023 0.07499 0 0 0 0.36522
GLU_78 0 0 0 -1.01303 0.07573 0 0 0 -0.9373
SER_79 0 0 0 0.13063 0.07536 0 0 0 0.20598
ALA_80 0 0 0 0.89846 0.06424 0 0 0 0.9627
THR_81 0 0 0 0.48779 0.04957 0 0 0 0.53736
PRO_82 0 0 0 0.2123 0.07582 0 0 0 0.28812
GLU_83 0 0 0 -1.03403 0.07499 0 0 0 -0.95904
SER_84 0 0 0 -0.0106 0.07508 0 0 0 0.06448
GLY_85 0 0 0 0.91259 0.04957 0 0 0 0.96215
PRO_86 0 0 0 0.51404 0.04957 0 0 0 0.5636
GLY_87 0 0 0 0.60923 0.04183 0 0 0 0.65106
THR_88 0 0 0 0.33798 0.04183 0 0 0 0.37981
SER_89 0 0 0 0.29023 0.04957 0 0 0 0.3398
THR_90 0 0 0 0.33798 0.07582 0 0 0 0.4138
GLU_91 0 0 0 -1.01303 0.07582 0 0 0 -0.93721
PRO_92 0 0 0 0.51404 0.07508 0 0 0 0.58912
SER_93 0 0 0 -0.0106 0.07499 0 0 0 0.06439
GLU_94 0 0 0 -1.01303 0.07544 0 0 0 -0.93759
GLY_95 0 0 0 0.91259 0.06115 0 0 0 0.97374
SER_96 0 0 0 -0.0106 0.07582 0 0 0 0.06522
ALA_97 0 0 0 0.77873 0.07582 0 0 0 0.85455
PRO_98 0 0 0 0.2123 0.04957 0 0 0 0.26186
GLY_99 0 0 0 0.91259 0.04883 0 0 0 0.96141
SER_100 0 0 0 -0.0106 0.04957 0 0 0 0.03897
PRO_101 0 0 0 0.51404 0.04957 0 0 0 0.5636
ALA_102 0 0 0 0.797 0.04957 0 0 0 0.84657
GLY_103 0 0 0 0.60923 0.04957 0 0 0 0.6588
SER_104 0 0 0 0.29023 0.04957 0 0 0 0.3398
PRO_105 0 0 0 0.51404 0.07582 0 0 0 0.58986
THR_106 0 0 0 0.33798 0.07582 0 0 0 0.4138
SER_107 0 0 0 0.42873 0.04957 0 0 0 0.4783
THR_108 0 0 0 0.43096 0.04957 0 0 0 0.48052
GLU_109 0.05953 0 0 -1.01303 0.07582 0 0 0 -0.87769
GLU_110 0.05953 0 0 -1.03403 0.04957 0 0 0 -0.92494
GLY_111 0 0 0 0.91259 0.07508 0 0 0 0.98767
THR_112 0 0 0 0.48779 0.07582 0 0 0 0.56361
SER_113 0 0 0 0.13063 0.07499 0 0 0 0.20562
THR_114 0 0 0 0.43096 0.07499 0 0 0 0.50594
GLU_115 0 0 0 -1.01303 0.07582 0 0 0 -0.93721
PRO_116 0 0 0 0.51404 0.07582 0 0 0 0.58986
SER_117 0 0 0 0.13063 0.07499 0 0 0 0.20562
GLU_118 0 0 0 -0.93278 0.07582 0 0 0 -0.85696
GLY_119 0 0 0 0.91259 0.04957 0 0 0 0.96215
SER_120 0 0 0 0.29023 0.04957 0 0 0 0.3398
ALA_121 0 0 0 0.89846 0.04957 0 0 0 0.94802
PRO_122 0 0 0 0.2123 0.04957 0 0 0 0.26186
GLY_123 0 0 0 0.91259 0.04957 0 0 0 0.96215
THR_124 0 0 0 0.43096 0.04957 0 0 0 0.48052
SER_125 0 0 0 0.13063 0.07582 0 0 0 0.20645
THR_126 0 0 0 0.33798 0.07499 0 0 0 0.41297
GLU_127 0 0 0 -1.01303 0.07582 0 0 0 -0.93721
PRO_128 0 0 0 0.2123 0.07582 0 0 0 0.28812
SER_129 0 0 0 0.13063 0.07508 0 0 0 0.20571
GLU_130 0 0 0 -1.03403 0.07582 0 0 0 -0.95821
GLY_131 0 0 0 0.91259 0.07582 0 0 0 0.98841
SER_132 0 0 0 0.29023 0.04957 0 0 0 0.3398
ALA_133 0 0 0 0.89846 0.04957 0 0 0 0.94802
PRO_134 0 0 0 0.2123 0.04957 0 0 0 0.26186
GLY_135 0 0 0 0.91259 0.04957 0 0 0 0.96215
THR_136 0 0 0 0.48779 0.04957 0 0 0 0.53736
SER_137 0.01073 0 0 0.29023 0.04957 0 0 0 0.35053
GLU_138 0.01073 0 0 -1.03403 0.07582 0 0 0 -0.94748
SER_139 0 0 0 0.29023 0.07573 0 0 0 0.36596
ALA_140 0 0 0 0.89846 0.07347 0 0 0 0.97192
THR_141 0 0 0 0.48779 0.07582 0 0 0 0.56361
PRO_142 0 0 0 0.51404 0.07582 0 0 0 0.58986
GLU_143 0 0 0 -1.01303 0.07568 0 0 0 -0.93736
SER_144 0 0 0 0.13063 0.07508 0 0 0 0.20571
GLY_145 0 0 0 0.91259 0.04957 0 0 0 0.96215
PRO_146 0 -0.02874 -0.07954 0.043 0.04951 0 0 0 -0.01577
GLY_147 0 -0.08794 -0.0214 0.91259 0.04587 0 0 0 0.84912
SER_148 0 -0.07514 -0.03557 0.29023 0.07212 0 0 0 0.25164
GLU_149 0 0.08696 -0.05039 -0.37543 0.03743 0 0 0 -0.30143
PRO_150 0.41518 -0.04773 -0.16175 -0.12679 0.04731 0 0 0 0.12621
ALA_151 0.99815 0.47203 0.1279 0.20553 0.04409 0 0 0 1.8477
THR_152 0.57063 0.24261 -0.10657 -0.06501 0.05233 0 0 0 0.69399
SER_153 0 -0.14819 -0.04346 -0.21543 0.03713 0 0 0 -0.36995
GLY_154 0 -0.11839 -0.11816 -0.09146 0.03539 0 0 0 -0.29261
SER_155 0 0.07333 -0.10404 -0.18312 0.03956 0 0 0 -0.17427
GLU_156 0 0.00116 -0.19481 -0.60186 0.07081 0 0 0 -0.7247
THR_157 0 -0.11347 0.08361 -0.06501 0.03718 0 0 0 -0.05768
PRO_158 0 0 0 0.043 0.04731 0 0 0 0.09031
GLY_159 0 -0.01847 0.05246 -0.0429 0.03405 0 0 0 0.02514
MET_160 0 0.31168 -0.17556 0.0106 0.06961 0 0 0 0.21633
TYR_161 0 -0.04322 -0.015 0.81073 0.0693 0 0 0 0.82181
GLY_162 0 -0.03617 0.02502 -0.0429 0.03556 0 0 0 -0.01849
LYS_163 0 -0.11034 -0.44229 -0.51535 0.04278 0 0 0 -1.02521
LEU_164 0 -0.07774 -0.17524 -0.06582 0.07083 0 0 0 -0.24797
ASN_165 0 -0.04929 -0.04573 -0.40966 0.06627 0 0 0 -0.43839
ASP_166 0 -0.04793 -0.01416 -0.47618 0.06936 0 0 0 -0.46891
LEU_167 0 -0.31618 -0.24523 -0.06582 0.03624 0 0 0 -0.59099
LEU_168 0 -0.00242 -0.39847 0.24309 0.06994 0 0 0 -0.08786
GLU_169 0 -0.0601 0.04749 -0.92601 0.06933 0 0 0 -0.86929
ASP_170 0 -3e-05 -0.18323 -0.37876 0.06922 0 0 0 -0.4928
LEU_171 0 0.08268 -0.88094 -0.45811 0.03575 0 0 0 -1.22062
GLN_172 0 -0.05611 -0.01052 -0.24561 0.06887 0 0 0 -0.24338
GLU_173 0 -0.02392 -0.12769 -0.82678 0.06893 0 0 0 -0.90946
VAL_174 0 -0.29267 -0.34366 -0.27892 0.0315 0 0 0 -0.88375
LEU_175 0.14109 0.67528 -0.32883 -0.53584 0.04534 0 0 0 -0.00296
LYS_176 0 0.06855 -0.06974 -0.51535 0.06922 0 0 0 -0.44733
ASN_177 0 -0.06963 -0.13044 -0.13901 0.04318 0 0 0 -0.2959
LEU_178 0 0.57643 -0.1462 -0.45811 0.03397 0 0 0 0.00609
HIS_D_179 1.0988 0.62499 -0.14573 -0.18746 0.04345 0 0 0 1.43405
LYS_180 0 0.10234 0.07435 -0.68888 0.0693 0 0 0 -0.44289
ASN_181 0 -0.22177 0.04191 0.12528 0.03566 0 0 0 -0.01892
ASP_182 0 -0.22955 -0.26584 0.65809 0.03313 0 0 0 0.19583
ARG_183 0 -0.14751 -0.05631 -0.39371 0.06977 0 0 0 -0.52776
SER_184 0 -0.02057 0.0341 -0.22078 0.07081 0 0 0 -0.13644
GLY_185 0 -0.0607 -0.17727 -0.07814 0.03253 0 0 0 -0.28356
LYS_186 0 -0.02842 -0.04774 -0.96458 0.07203 0 0 0 -0.96871
ASP_187 0 -0.00894 -0.0079 -0.56986 0.07072 0 0 0 -0.51599
ASN_188 0 -0.06214 -0.12883 -0.24178 0.06889 0 0 0 -0.36387
ILE_189 0 -0.05095 0.3346 0.47679 0.03528 0 0 0 0.79573
HIS_D_190 0 -0.09131 -0.06636 0.11054 0.0693 0 0 0 0.02217
ASP_191 0 0.06935 -0.09701 -0.37876 0.06921 0 0 0 -0.33722
VAL_192 0 0.19406 0.50258 -0.35242 0.03103 0 0 0 0.37526
ASP_193 0 -0.02405 -0.07451 -0.1485 0.06952 0 0 0 -0.17754
ASN_194 0 -0.06813 0.03144 -0.36221 0.06882 0 0 0 -0.33007
HIS_195 0 0.06115 -0.40412 -0.06774 0.06926 0 0 0 -0.34145
LEU_196 0 0.05502 -0.56616 -0.52948 0.03741 0 0 0 -1.00321
GLN_197 0 0.03809 -0.09543 -0.4142 0.06893 0 0 0 -0.40261
ASN_198 0 0.02831 0.03692 -0.28327 0.06879 0 0 0 -0.14925
VAL_199 0 -0.21017 -0.29105 -0.35242 0.03731 0 0 0 -0.81633
ILE_200 0 0.0351 -0.57333 0.06915 0.07141 0 0 0 -0.39767
GLU_201 0 -0.03512 -0.08249 -0.71584 0.0693 0 0 0 -0.76414
ASP_202 0 0.01079 -0.24309 -0.24167 0.06928 0 0 0 -0.40469
ILE_203 0 -0.18951 -1.09007 -0.41682 0.03652 0 0 0 -1.65988
HIS_204 0 -0.10692 -0.00549 -0.06774 0.06921 0 0 0 -0.11093
ASP_205 0 0.00599 0.01198 -0.42964 0.06893 0 0 0 -0.34274
PHE_206 0 -0.25509 -0.22755 -0.07541 0.04435 0 0 0 -0.5137
MET_207 0 0.64484 0.06362 -0.29185 0.03654 0 0 0 0.45315
GLN_208 0 0.05884 0.03937 -0.4142 0.06904 0 0 0 -0.24694
ALA_209 0 -0.03464 -0.01572 0.13638 0.06357 0 0 0 0.1496
ALA_210 0 -0.0722 -0.09717 0.07904 0.03566 0 0 0 -0.05467
ALA_211 0.014 0.75528 0.0624 0.13638 0.03487 0 0 0 1.00295
ALA_212 0 0.04235 -0.03885 0.28428 0.037 0 0 0 0.32477
ALA_213 0 0.04889 -0.00345 0.13638 0.03057 0 0 0 0.2124
ALA_214 0 0.23734 -0.10206 0.11438 0.04272 0 0 0 0.29237
ASN_215 0 0.05636 0.00325 -0.46336 0.05283 0 0 0 -0.35093
CYS_216 0 -0.01681 -0.01091 1.70525 0.07134 0 0 0 1.74887
ARG_217 0 -0.05495 0.12414 -0.43267 0.04595 0 0 0 -0.31753
LYS:CtermProteinFull_218 0 0.00413 -0.0047 -1.04927 0.07134 0 0 0 -0.97851
#END_POSE_ENERGIES_TABLE ./minmover_pdb/pose_24.pdb
