# Supplementary material for: Selection of a promiscuous minimalist cAMP phosphodiesterase from a library of de novo designed proteins
Source: Nat Chem. 2024 May 3;16(7):1200–8. doi: 10.1038/s41557-024-01490-4 (PMC11230910; doi:10.1038/s41557-024-01490-4)
Supplement: Supplementary file 3 — MD input files, scripts and final structures derived from MD, AlphaFold2, EMSfold and MultiSFold. [file 41557_2024_1490_MOESM3_ESM.zip › Computational_Data/4_MultiSFold/campase/pose_26.pdb]

ATOM      1  N   MET A   1      14.999  -7.930  -0.838  1.00  0.00           N  
ATOM      2  CA  MET A   1      13.940  -6.997  -1.273  1.00  0.00           C  
ATOM      3  C   MET A   1      12.590  -7.687  -1.322  1.00  0.00           C  
ATOM      4  O   MET A   1      11.725  -7.234  -0.603  1.00  0.00           O  
ATOM      5  CB  MET A   1      14.272  -6.407  -2.642  1.00  0.00           C  
ATOM      6  CEN MET A   1      14.749  -4.920  -3.441  1.00  0.00           X  
ATOM      7  H   MET A   1      15.775  -8.121  -1.439  1.00  0.00           H  
ATOM      8  N   TYR A   2      12.434  -8.810  -2.033  1.00  0.00           N  
ATOM      9  CA  TYR A   2      11.121  -9.452  -2.219  1.00  0.00           C  
ATOM     10  C   TYR A   2      10.240  -9.600  -0.960  1.00  0.00           C  
ATOM     11  O   TYR A   2       9.048  -9.373  -1.063  1.00  0.00           O  
ATOM     12  CB  TYR A   2      11.331 -10.836  -2.838  1.00  0.00           C  
ATOM     13  CEN TYR A   2      11.301 -11.633  -4.398  1.00  0.00           X  
ATOM     14  H   TYR A   2      13.139  -9.098  -2.695  1.00  0.00           H  
ATOM     15  N   GLY A   3      10.799  -9.936   0.214  1.00  0.00           N  
ATOM     16  CA  GLY A   3      10.021 -10.080   1.461  1.00  0.00           C  
ATOM     17  C   GLY A   3       9.318  -8.787   1.888  1.00  0.00           C  
ATOM     18  O   GLY A   3       8.156  -8.837   2.248  1.00  0.00           O  
ATOM     19  CEN GLY A   3      10.020 -10.080   1.461  1.00  0.00           X  
ATOM     20  H   GLY A   3      11.783 -10.159   0.240  1.00  0.00           H  
ATOM     21  N   LYS A   4       9.977  -7.631   1.693  1.00  0.00           N  
ATOM     22  CA  LYS A   4       9.447  -6.300   2.068  1.00  0.00           C  
ATOM     23  C   LYS A   4       8.338  -5.785   1.145  1.00  0.00           C  
ATOM     24  O   LYS A   4       7.467  -5.043   1.558  1.00  0.00           O  
ATOM     25  CB  LYS A   4      10.584  -5.278   2.103  1.00  0.00           C  
ATOM     26  CEN LYS A   4      11.940  -4.117   3.240  1.00  0.00           X  
ATOM     27  H   LYS A   4      10.920  -7.674   1.335  1.00  0.00           H  
ATOM     28  N   LEU A   5       8.430  -6.135  -0.134  1.00  0.00           N  
ATOM     29  CA  LEU A   5       7.408  -5.876  -1.133  1.00  0.00           C  
ATOM     30  C   LEU A   5       6.125  -6.668  -0.861  1.00  0.00           C  
ATOM     31  O   LEU A   5       5.035  -6.122  -0.972  1.00  0.00           O  
ATOM     32  CB  LEU A   5       7.952  -6.204  -2.529  1.00  0.00           C  
ATOM     33  CEN LEU A   5       8.457  -5.324  -3.688  1.00  0.00           X  
ATOM     34  H   LEU A   5       9.229  -6.691  -0.406  1.00  0.00           H  
ATOM     35  N   ASN A   6       6.257  -7.947  -0.499  1.00  0.00           N  
ATOM     36  CA  ASN A   6       5.098  -8.774  -0.190  1.00  0.00           C  
ATOM     37  C   ASN A   6       4.325  -8.177   0.990  1.00  0.00           C  
ATOM     38  O   ASN A   6       3.107  -8.094   0.916  1.00  0.00           O  
ATOM     39  CB  ASN A   6       5.496 -10.209   0.102  1.00  0.00           C  
ATOM     40  CEN ASN A   6       5.600 -11.114  -0.420  1.00  0.00           X  
ATOM     41  H   ASN A   6       7.167  -8.298  -0.241  1.00  0.00           H  
ATOM     42  N   ASP A   7       5.045  -7.682   2.004  1.00  0.00           N  
ATOM     43  CA  ASP A   7       4.445  -7.125   3.222  1.00  0.00           C  
ATOM     44  C   ASP A   7       3.672  -5.832   2.893  1.00  0.00           C  
ATOM     45  O   ASP A   7       2.541  -5.656   3.328  1.00  0.00           O  
ATOM     46  CB  ASP A   7       5.520  -6.852   4.277  1.00  0.00           C  
ATOM     47  CEN ASP A   7       5.929  -7.276   5.108  1.00  0.00           X  
ATOM     48  H   ASP A   7       6.049  -7.779   1.987  1.00  0.00           H  
ATOM     49  N   LEU A   8       4.218  -4.992   2.004  1.00  0.00           N  
ATOM     50  CA  LEU A   8       3.569  -3.760   1.553  1.00  0.00           C  
ATOM     51  C   LEU A   8       2.289  -4.002   0.732  1.00  0.00           C  
ATOM     52  O   LEU A   8       1.305  -3.274   0.867  1.00  0.00           O  
ATOM     53  CB  LEU A   8       4.566  -2.931   0.734  1.00  0.00           C  
ATOM     54  CEN LEU A   8       5.403  -1.680   1.062  1.00  0.00           X  
ATOM     55  H   LEU A   8       5.179  -5.150   1.737  1.00  0.00           H  
ATOM     56  N   LEU A   9       2.306  -5.000  -0.156  1.00  0.00           N  
ATOM     57  CA  LEU A   9       1.134  -5.363  -0.955  1.00  0.00           C  
ATOM     58  C   LEU A   9      -0.026  -5.815  -0.053  1.00  0.00           C  
ATOM     59  O   LEU A   9      -1.181  -5.495  -0.332  1.00  0.00           O  
ATOM     60  CB  LEU A   9       1.498  -6.465  -1.958  1.00  0.00           C  
ATOM     61  CEN LEU A   9       1.756  -6.454  -3.476  1.00  0.00           X  
ATOM     62  H   LEU A   9       3.149  -5.547  -0.242  1.00  0.00           H  
ATOM     63  N   GLU A  10       0.286  -6.529   1.028  1.00  0.00           N  
ATOM     64  CA  GLU A  10      -0.695  -7.005   2.007  1.00  0.00           C  
ATOM     65  C   GLU A  10      -1.367  -5.836   2.738  1.00  0.00           C  
ATOM     66  O   GLU A  10      -2.594  -5.824   2.875  1.00  0.00           O  
ATOM     67  CB  GLU A  10      -0.030  -7.943   3.016  1.00  0.00           C  
ATOM     68  CEN GLU A  10       0.322  -9.521   3.557  1.00  0.00           X  
ATOM     69  H   GLU A  10       1.260  -6.690   1.238  1.00  0.00           H  
ATOM     70  N   ASP A  11      -0.591  -4.826   3.130  1.00  0.00           N  
ATOM     71  CA  ASP A  11      -1.090  -3.644   3.829  1.00  0.00           C  
ATOM     72  C   ASP A  11      -2.004  -2.812   2.926  1.00  0.00           C  
ATOM     73  O   ASP A  11      -3.076  -2.384   3.356  1.00  0.00           O  
ATOM     74  CB  ASP A  11       0.075  -2.788   4.332  1.00  0.00           C  
ATOM     75  CEN ASP A  11       0.618  -2.621   5.178  1.00  0.00           X  
ATOM     76  H   ASP A  11       0.409  -4.918   3.026  1.00  0.00           H  
ATOM     77  N   LEU A  12      -1.643  -2.651   1.650  1.00  0.00           N  
ATOM     78  CA  LEU A  12      -2.448  -1.907   0.680  1.00  0.00           C  
ATOM     79  C   LEU A  12      -3.844  -2.521   0.482  1.00  0.00           C  
ATOM     80  O   LEU A  12      -4.859  -1.820   0.550  1.00  0.00           O  
ATOM     81  CB  LEU A  12      -1.707  -1.835  -0.661  1.00  0.00           C  
ATOM     82  CEN LEU A  12      -0.916  -0.712  -1.359  1.00  0.00           X  
ATOM     83  H   LEU A  12      -0.748  -3.020   1.365  1.00  0.00           H  
ATOM     84  N   GLN A  13      -3.920  -3.843   0.308  1.00  0.00           N  
ATOM     85  CA  GLN A  13      -5.192  -4.564   0.203  1.00  0.00           C  
ATOM     86  C   GLN A  13      -6.064  -4.405   1.453  1.00  0.00           C  
ATOM     87  O   GLN A  13      -7.277  -4.184   1.336  1.00  0.00           O  
ATOM     88  CB  GLN A  13      -4.934  -6.052  -0.050  1.00  0.00           C  
ATOM     89  CEN GLN A  13      -4.876  -7.294  -1.275  1.00  0.00           X  
ATOM     90  H   GLN A  13      -3.060  -4.373   0.313  1.00  0.00           H  
ATOM     91  N   GLU A  14      -5.495  -4.499   2.656  1.00  0.00           N  
ATOM     92  CA  GLU A  14      -6.273  -4.341   3.888  1.00  0.00           C  
ATOM     93  C   GLU A  14      -6.816  -2.910   4.024  1.00  0.00           C  
ATOM     94  O   GLU A  14      -8.002  -2.745   4.339  1.00  0.00           O  
ATOM     95  CB  GLU A  14      -5.420  -4.700   5.107  1.00  0.00           C  
ATOM     96  CEN GLU A  14      -4.953  -5.818   6.305  1.00  0.00           X  
ATOM     97  H   GLU A  14      -4.511  -4.714   2.722  1.00  0.00           H  
ATOM     98  N   VAL A  15      -6.036  -1.878   3.678  1.00  0.00           N  
ATOM     99  CA  VAL A  15      -6.518  -0.484   3.726  1.00  0.00           C  
ATOM    100  C   VAL A  15      -7.656  -0.246   2.747  1.00  0.00           C  
ATOM    101  O   VAL A  15      -8.641   0.393   3.124  1.00  0.00           O  
ATOM    102  CB  VAL A  15      -5.390   0.519   3.421  1.00  0.00           C  
ATOM    103  CEN VAL A  15      -4.984   1.000   3.702  1.00  0.00           X  
ATOM    104  H   VAL A  15      -5.091  -2.065   3.374  1.00  0.00           H  
ATOM    105  N   LEU A  16      -7.577  -0.793   1.530  1.00  0.00           N  
ATOM    106  CA  LEU A  16      -8.626  -0.619   0.513  1.00  0.00           C  
ATOM    107  C   LEU A  16      -9.934  -1.281   0.943  1.00  0.00           C  
ATOM    108  O   LEU A  16     -11.026  -0.716   0.848  1.00  0.00           O  
ATOM    109  CB  LEU A  16      -8.162  -1.189  -0.833  1.00  0.00           C  
ATOM    110  CEN LEU A  16      -7.667  -0.529  -2.134  1.00  0.00           X  
ATOM    111  H   LEU A  16      -6.764  -1.350   1.305  1.00  0.00           H  
ATOM    112  N   LYS A  17      -9.825  -2.493   1.482  1.00  0.00           N  
ATOM    113  CA  LYS A  17     -10.979  -3.264   1.932  1.00  0.00           C  
ATOM    114  C   LYS A  17     -11.702  -2.590   3.100  1.00  0.00           C  
ATOM    115  O   LYS A  17     -12.933  -2.551   3.107  1.00  0.00           O  
ATOM    116  CB  LYS A  17     -10.546  -4.676   2.330  1.00  0.00           C  
ATOM    117  CEN LYS A  17     -10.441  -6.736   1.861  1.00  0.00           X  
ATOM    118  H   LYS A  17      -8.904  -2.900   1.523  1.00  0.00           H  
ATOM    119  N   ASN A  18     -10.975  -2.067   4.084  1.00  0.00           N  
ATOM    120  CA  ASN A  18     -11.563  -1.407   5.247  1.00  0.00           C  
ATOM    121  C   ASN A  18     -12.203  -0.064   4.885  1.00  0.00           C  
ATOM    122  O   ASN A  18     -13.343   0.181   5.282  1.00  0.00           O  
ATOM    123  CB  ASN A  18     -10.533  -1.214   6.345  1.00  0.00           C  
ATOM    124  CEN ASN A  18     -10.188  -1.727   7.192  1.00  0.00           X  
ATOM    125  H   ASN A  18      -9.967  -2.107   4.005  1.00  0.00           H  
ATOM    126  N   LEU A  19     -11.549   0.752   4.060  1.00  0.00           N  
ATOM    127  CA  LEU A  19     -12.071   2.047   3.622  1.00  0.00           C  
ATOM    128  C   LEU A  19     -13.355   1.886   2.808  1.00  0.00           C  
ATOM    129  O   LEU A  19     -14.342   2.573   3.076  1.00  0.00           O  
ATOM    130  CB  LEU A  19     -11.011   2.794   2.802  1.00  0.00           C  
ATOM    131  CEN LEU A  19     -10.079   3.976   3.128  1.00  0.00           X  
ATOM    132  H   LEU A  19     -10.658   0.454   3.689  1.00  0.00           H  
ATOM    133  N   HIS A  20     -13.392   0.898   1.912  1.00  0.00           N  
ATOM    134  CA  HIS A  20     -14.586   0.578   1.128  1.00  0.00           C  
ATOM    135  C   HIS A  20     -15.744   0.045   1.988  1.00  0.00           C  
ATOM    136  O   HIS A  20     -16.866   0.546   1.896  1.00  0.00           O  
ATOM    137  CB  HIS A  20     -14.241  -0.443   0.039  1.00  0.00           C  
ATOM    138  CEN HIS A  20     -13.869  -0.445  -1.337  1.00  0.00           X  
ATOM    139  H   HIS A  20     -12.526   0.432   1.685  1.00  0.00           H  
ATOM    140  N   LYS A  21     -15.504  -0.960   2.845  1.00  0.00           N  
ATOM    141  CA  LYS A  21     -16.565  -1.586   3.668  1.00  0.00           C  
ATOM    142  C   LYS A  21     -17.176  -0.617   4.681  1.00  0.00           C  
ATOM    143  O   LYS A  21     -18.369  -0.717   4.967  1.00  0.00           O  
ATOM    144  CB  LYS A  21     -16.016  -2.810   4.402  1.00  0.00           C  
ATOM    145  CEN LYS A  21     -15.872  -4.916   4.554  1.00  0.00           X  
ATOM    146  H   LYS A  21     -14.551  -1.287   2.924  1.00  0.00           H  
ATOM    147  N   ASN A  22     -16.375   0.291   5.234  1.00  0.00           N  
ATOM    148  CA  ASN A  22     -16.807   1.244   6.252  1.00  0.00           C  
ATOM    149  C   ASN A  22     -17.733   2.355   5.705  1.00  0.00           C  
ATOM    150  O   ASN A  22     -18.700   2.728   6.375  1.00  0.00           O  
ATOM    151  CB  ASN A  22     -15.605   1.864   6.941  1.00  0.00           C  
ATOM    152  CEN ASN A  22     -15.001   1.677   7.778  1.00  0.00           X  
ATOM    153  H   ASN A  22     -15.400   0.291   4.969  1.00  0.00           H  
ATOM    154  N   ASP A  23     -17.523   2.824   4.463  1.00  0.00           N  
ATOM    155  CA  ASP A  23     -18.227   3.968   3.865  1.00  0.00           C  
ATOM    156  C   ASP A  23     -19.690   3.659   3.489  1.00  0.00           C  
ATOM    157  O   ASP A  23     -20.084   3.619   2.320  1.00  0.00           O  
ATOM    158  CB  ASP A  23     -17.471   4.452   2.625  1.00  0.00           C  
ATOM    159  CEN ASP A  23     -16.789   5.157   2.348  1.00  0.00           X  
ATOM    160  H   ASP A  23     -16.793   2.399   3.909  1.00  0.00           H  
ATOM    161  N   ARG A  24     -20.553   3.485   4.493  1.00  0.00           N  
ATOM    162  CA  ARG A  24     -21.990   3.276   4.241  1.00  0.00           C  
ATOM    163  C   ARG A  24     -22.803   4.544   4.009  1.00  0.00           C  
ATOM    164  O   ARG A  24     -24.024   4.465   4.109  1.00  0.00           O  
ATOM    165  CB  ARG A  24     -22.626   2.443   5.345  1.00  0.00           C  
ATOM    166  CEN ARG A  24     -23.487   0.483   6.598  1.00  0.00           X  
ATOM    167  H   ARG A  24     -20.191   3.600   5.428  1.00  0.00           H  
ATOM    168  N   SER A  25     -22.190   5.687   3.692  1.00  0.00           N  
ATOM    169  CA  SER A  25     -22.956   6.936   3.517  1.00  0.00           C  
ATOM    170  C   SER A  25     -22.575   7.828   2.318  1.00  0.00           C  
ATOM    171  O   SER A  25     -23.171   8.895   2.172  1.00  0.00           O  
ATOM    172  CB  SER A  25     -22.843   7.750   4.792  1.00  0.00           C  
ATOM    173  CEN SER A  25     -22.620   7.967   5.238  1.00  0.00           X  
ATOM    174  H   SER A  25     -21.185   5.730   3.779  1.00  0.00           H  
ATOM    175  N   GLY A  26     -21.636   7.449   1.445  1.00  0.00           N  
ATOM    176  CA  GLY A  26     -21.202   8.344   0.353  1.00  0.00           C  
ATOM    177  C   GLY A  26     -20.674   7.646  -0.900  1.00  0.00           C  
ATOM    178  O   GLY A  26     -19.471   7.673  -1.139  1.00  0.00           O  
ATOM    179  CEN GLY A  26     -21.202   8.344   0.352  1.00  0.00           X  
ATOM    180  H   GLY A  26     -21.122   6.588   1.588  1.00  0.00           H  
ATOM    181  N   LYS A  27     -21.580   7.021  -1.665  1.00  0.00           N  
ATOM    182  CA  LYS A  27     -21.322   6.224  -2.882  1.00  0.00           C  
ATOM    183  C   LYS A  27     -20.317   6.814  -3.868  1.00  0.00           C  
ATOM    184  O   LYS A  27     -19.561   6.064  -4.470  1.00  0.00           O  
ATOM    185  CB  LYS A  27     -22.640   5.978  -3.618  1.00  0.00           C  
ATOM    186  CEN LYS A  27     -24.232   4.668  -4.089  1.00  0.00           X  
ATOM    187  H   LYS A  27     -22.521   6.981  -1.298  1.00  0.00           H  
ATOM    188  N   ASP A  28     -20.307   8.133  -4.035  1.00  0.00           N  
ATOM    189  CA  ASP A  28     -19.358   8.757  -4.961  1.00  0.00           C  
ATOM    190  C   ASP A  28     -17.901   8.559  -4.517  1.00  0.00           C  
ATOM    191  O   ASP A  28     -17.027   8.340  -5.348  1.00  0.00           O  
ATOM    192  CB  ASP A  28     -19.663  10.250  -5.101  1.00  0.00           C  
ATOM    193  CEN ASP A  28     -20.154  10.896  -5.716  1.00  0.00           X  
ATOM    194  H   ASP A  28     -21.145   8.648  -3.807  1.00  0.00           H  
ATOM    195  N   ASN A  29     -17.634   8.513  -3.208  1.00  0.00           N  
ATOM    196  CA  ASN A  29     -16.256   8.384  -2.722  1.00  0.00           C  
ATOM    197  C   ASN A  29     -15.760   6.929  -2.699  1.00  0.00           C  
ATOM    198  O   ASN A  29     -14.561   6.693  -2.827  1.00  0.00           O  
ATOM    199  CB  ASN A  29     -16.111   9.000  -1.343  1.00  0.00           C  
ATOM    200  CEN ASN A  29     -15.858   9.928  -0.923  1.00  0.00           X  
ATOM    201  H   ASN A  29     -18.387   8.676  -2.552  1.00  0.00           H  
ATOM    202  N   ILE A  30     -16.653   5.953  -2.506  1.00  0.00           N  
ATOM    203  CA  ILE A  30     -16.284   4.528  -2.546  1.00  0.00           C  
ATOM    204  C   ILE A  30     -15.727   4.165  -3.919  1.00  0.00           C  
ATOM    205  O   ILE A  30     -14.755   3.423  -3.975  1.00  0.00           O  
ATOM    206  CB  ILE A  30     -17.481   3.614  -2.228  1.00  0.00           C  
ATOM    207  CEN ILE A  30     -18.052   3.135  -1.432  1.00  0.00           X  
ATOM    208  H   ILE A  30     -17.627   6.203  -2.416  1.00  0.00           H  
ATOM    209  N   HIS A  31     -16.272   4.714  -5.010  1.00  0.00           N  
ATOM    210  CA  HIS A  31     -15.770   4.415  -6.352  1.00  0.00           C  
ATOM    211  C   HIS A  31     -14.338   4.920  -6.550  1.00  0.00           C  
ATOM    212  O   HIS A  31     -13.510   4.195  -7.094  1.00  0.00           O  
ATOM    213  CB  HIS A  31     -16.688   5.026  -7.416  1.00  0.00           C  
ATOM    214  CEN HIS A  31     -17.786   4.624  -8.231  1.00  0.00           X  
ATOM    215  H   HIS A  31     -17.011   5.397  -4.915  1.00  0.00           H  
ATOM    216  N   ASP A  32     -14.024   6.122  -6.060  1.00  0.00           N  
ATOM    217  CA  ASP A  32     -12.688   6.703  -6.217  1.00  0.00           C  
ATOM    218  C   ASP A  32     -11.611   5.856  -5.524  1.00  0.00           C  
ATOM    219  O   ASP A  32     -10.544   5.631  -6.091  1.00  0.00           O  
ATOM    220  CB  ASP A  32     -12.663   8.132  -5.669  1.00  0.00           C  
ATOM    221  CEN ASP A  32     -12.738   9.096  -5.989  1.00  0.00           X  
ATOM    222  H   ASP A  32     -14.751   6.696  -5.661  1.00  0.00           H  
ATOM    223  N   VAL A  33     -11.905   5.330  -4.331  1.00  0.00           N  
ATOM    224  CA  VAL A  33     -10.956   4.527  -3.539  1.00  0.00           C  
ATOM    225  C   VAL A  33     -10.621   3.215  -4.253  1.00  0.00           C  
ATOM    226  O   VAL A  33      -9.471   2.803  -4.223  1.00  0.00           O  
ATOM    227  CB  VAL A  33     -11.509   4.208  -2.138  1.00  0.00           C  
ATOM    228  CEN VAL A  33     -11.435   4.348  -1.467  1.00  0.00           X  
ATOM    229  H   VAL A  33     -12.845   5.458  -3.980  1.00  0.00           H  
ATOM    230  N   ASP A  34     -11.594   2.573  -4.905  1.00  0.00           N  
ATOM    231  CA  ASP A  34     -11.407   1.341  -5.680  1.00  0.00           C  
ATOM    232  C   ASP A  34     -10.433   1.568  -6.841  1.00  0.00           C  
ATOM    233  O   ASP A  34      -9.504   0.782  -7.020  1.00  0.00           O  
ATOM    234  CB  ASP A  34     -12.748   0.828  -6.209  1.00  0.00           C  
ATOM    235  CEN ASP A  34     -13.473   0.148  -5.983  1.00  0.00           X  
ATOM    236  H   ASP A  34     -12.531   2.953  -4.859  1.00  0.00           H  
ATOM    237  N   ASN A  35     -10.560   2.690  -7.554  1.00  0.00           N  
ATOM    238  CA  ASN A  35      -9.655   3.052  -8.647  1.00  0.00           C  
ATOM    239  C   ASN A  35      -8.221   3.272  -8.149  1.00  0.00           C  
ATOM    240  O   ASN A  35      -7.267   2.813  -8.774  1.00  0.00           O  
ATOM    241  CB  ASN A  35     -10.147   4.286  -9.382  1.00  0.00           C  
ATOM    242  CEN ASN A  35     -10.744   4.514 -10.214  1.00  0.00           X  
ATOM    243  H   ASN A  35     -11.330   3.310  -7.338  1.00  0.00           H  
ATOM    244  N   HIS A  36      -8.051   3.966  -7.021  1.00  0.00           N  
ATOM    245  CA  HIS A  36      -6.725   4.200  -6.458  1.00  0.00           C  
ATOM    246  C   HIS A  36      -6.046   2.885  -6.059  1.00  0.00           C  
ATOM    247  O   HIS A  36      -4.872   2.682  -6.359  1.00  0.00           O  
ATOM    248  CB  HIS A  36      -6.812   5.134  -5.247  1.00  0.00           C  
ATOM    249  CEN HIS A  36      -6.678   6.524  -4.964  1.00  0.00           X  
ATOM    250  H   HIS A  36      -8.858   4.360  -6.554  1.00  0.00           H  
ATOM    251  N   LEU A  37      -6.793   1.953  -5.467  1.00  0.00           N  
ATOM    252  CA  LEU A  37      -6.292   0.638  -5.084  1.00  0.00           C  
ATOM    253  C   LEU A  37      -5.833  -0.194  -6.295  1.00  0.00           C  
ATOM    254  O   LEU A  37      -4.733  -0.744  -6.267  1.00  0.00           O  
ATOM    255  CB  LEU A  37      -7.373  -0.116  -4.300  1.00  0.00           C  
ATOM    256  CEN LEU A  37      -7.564  -0.408  -2.800  1.00  0.00           X  
ATOM    257  H   LEU A  37      -7.750   2.178  -5.243  1.00  0.00           H  
ATOM    258  N   GLN A  38      -6.610  -0.235  -7.384  1.00  0.00           N  
ATOM    259  CA  GLN A  38      -6.223  -0.950  -8.607  1.00  0.00           C  
ATOM    260  C   GLN A  38      -4.930  -0.386  -9.210  1.00  0.00           C  
ATOM    261  O   GLN A  38      -4.033  -1.164  -9.531  1.00  0.00           O  
ATOM    262  CB  GLN A  38      -7.347  -0.878  -9.644  1.00  0.00           C  
ATOM    263  CEN GLN A  38      -8.684  -1.749 -10.352  1.00  0.00           X  
ATOM    264  H   GLN A  38      -7.468   0.297  -7.389  1.00  0.00           H  
ATOM    265  N   ASN A  39      -4.789   0.942  -9.281  1.00  0.00           N  
ATOM    266  CA  ASN A  39      -3.571   1.567  -9.815  1.00  0.00           C  
ATOM    267  C   ASN A  39      -2.336   1.223  -8.960  1.00  0.00           C  
ATOM    268  O   ASN A  39      -1.298   0.867  -9.504  1.00  0.00           O  
ATOM    269  CB  ASN A  39      -3.729   3.072  -9.927  1.00  0.00           C  
ATOM    270  CEN ASN A  39      -4.032   3.776 -10.644  1.00  0.00           X  
ATOM    271  H   ASN A  39      -5.567   1.532  -9.031  1.00  0.00           H  
ATOM    272  N   VAL A  40      -2.474   1.218  -7.629  1.00  0.00           N  
ATOM    273  CA  VAL A  40      -1.381   0.853  -6.704  1.00  0.00           C  
ATOM    274  C   VAL A  40      -0.942  -0.605  -6.909  1.00  0.00           C  
ATOM    275  O   VAL A  40       0.253  -0.899  -6.945  1.00  0.00           O  
ATOM    276  CB  VAL A  40      -1.793   1.049  -5.233  1.00  0.00           C  
ATOM    277  CEN VAL A  40      -1.689   1.440  -4.675  1.00  0.00           X  
ATOM    278  H   VAL A  40      -3.356   1.526  -7.242  1.00  0.00           H  
ATOM    279  N   ILE A  41      -1.887  -1.540  -7.064  1.00  0.00           N  
ATOM    280  CA  ILE A  41      -1.563  -2.959  -7.305  1.00  0.00           C  
ATOM    281  C   ILE A  41      -0.772  -3.138  -8.604  1.00  0.00           C  
ATOM    282  O   ILE A  41       0.232  -3.861  -8.611  1.00  0.00           O  
ATOM    283  CB  ILE A  41      -2.833  -3.828  -7.370  1.00  0.00           C  
ATOM    284  CEN ILE A  41      -3.559  -4.392  -6.785  1.00  0.00           X  
ATOM    285  H   ILE A  41      -2.852  -1.248  -7.080  1.00  0.00           H  
ATOM    286  N   GLU A  42      -1.215  -2.511  -9.692  1.00  0.00           N  
ATOM    287  CA  GLU A  42      -0.541  -2.587 -10.991  1.00  0.00           C  
ATOM    288  C   GLU A  42       0.900  -2.070 -10.896  1.00  0.00           C  
ATOM    289  O   GLU A  42       1.824  -2.740 -11.362  1.00  0.00           O  
ATOM    290  CB  GLU A  42      -1.318  -1.794 -12.044  1.00  0.00           C  
ATOM    291  CEN GLU A  42      -2.421  -1.749 -13.342  1.00  0.00           X  
ATOM    292  H   GLU A  42      -2.024  -1.908  -9.617  1.00  0.00           H  
ATOM    293  N   ASP A  43       1.121  -0.963 -10.190  1.00  0.00           N  
ATOM    294  CA  ASP A  43       2.447  -0.371 -10.014  1.00  0.00           C  
ATOM    295  C   ASP A  43       3.390  -1.272  -9.206  1.00  0.00           C  
ATOM    296  O   ASP A  43       4.541  -1.488  -9.609  1.00  0.00           O  
ATOM    297  CB  ASP A  43       2.326   0.995  -9.335  1.00  0.00           C  
ATOM    298  CEN ASP A  43       2.292   1.987  -9.568  1.00  0.00           X  
ATOM    299  H   ASP A  43       0.325  -0.435  -9.862  1.00  0.00           H  
ATOM    300  N   ILE A  44       2.909  -1.882  -8.112  1.00  0.00           N  
ATOM    301  CA  ILE A  44       3.731  -2.787  -7.292  1.00  0.00           C  
ATOM    302  C   ILE A  44       4.149  -3.987  -8.131  1.00  0.00           C  
ATOM    303  O   ILE A  44       5.318  -4.374  -8.107  1.00  0.00           O  
ATOM    304  CB  ILE A  44       2.986  -3.275  -6.036  1.00  0.00           C  
ATOM    305  CEN ILE A  44       2.747  -3.050  -4.996  1.00  0.00           X  
ATOM    306  H   ILE A  44       1.934  -1.749  -7.890  1.00  0.00           H  
ATOM    307  N   HIS A  45       3.232  -4.581  -8.896  1.00  0.00           N  
ATOM    308  CA  HIS A  45       3.536  -5.725  -9.744  1.00  0.00           C  
ATOM    309  C   HIS A  45       4.626  -5.430 -10.783  1.00  0.00           C  
ATOM    310  O   HIS A  45       5.592  -6.195 -10.905  1.00  0.00           O  
ATOM    311  CB  HIS A  45       2.264  -6.205 -10.452  1.00  0.00           C  
ATOM    312  CEN HIS A  45       1.237  -7.172 -10.253  1.00  0.00           X  
ATOM    313  H   HIS A  45       2.297  -4.194  -8.915  1.00  0.00           H  
ATOM    314  N   ASP A  46       4.542  -4.297 -11.466  1.00  0.00           N  
ATOM    315  CA  ASP A  46       5.523  -3.886 -12.469  1.00  0.00           C  
ATOM    316  C   ASP A  46       6.907  -3.660 -11.855  1.00  0.00           C  
ATOM    317  O   ASP A  46       7.923  -4.125 -12.396  1.00  0.00           O  
ATOM    318  CB  ASP A  46       5.054  -2.614 -13.180  1.00  0.00           C  
ATOM    319  CEN ASP A  46       4.579  -2.322 -14.033  1.00  0.00           X  
ATOM    320  H   ASP A  46       3.725  -3.717 -11.339  1.00  0.00           H  
ATOM    321  N   PHE A  47       6.969  -3.020 -10.685  1.00  0.00           N  
ATOM    322  CA  PHE A  47       8.228  -2.757  -9.996  1.00  0.00           C  
ATOM    323  C   PHE A  47       8.920  -4.066  -9.590  1.00  0.00           C  
ATOM    324  O   PHE A  47      10.130  -4.215  -9.789  1.00  0.00           O  
ATOM    325  CB  PHE A  47       7.987  -1.880  -8.766  1.00  0.00           C  
ATOM    326  CEN PHE A  47       8.086  -0.346  -8.362  1.00  0.00           X  
ATOM    327  H   PHE A  47       6.105  -2.730 -10.247  1.00  0.00           H  
ATOM    328  N   MET A  48       8.167  -5.047  -9.084  1.00  0.00           N  
ATOM    329  CA  MET A  48       8.687  -6.351  -8.676  1.00  0.00           C  
ATOM    330  C   MET A  48       9.265  -7.123  -9.860  1.00  0.00           C  
ATOM    331  O   MET A  48      10.352  -7.698  -9.751  1.00  0.00           O  
ATOM    332  CB  MET A  48       7.586  -7.168  -8.004  1.00  0.00           C  
ATOM    333  CEN MET A  48       7.067  -7.794  -6.449  1.00  0.00           X  
ATOM    334  H   MET A  48       7.177  -4.867  -8.988  1.00  0.00           H  
ATOM    335  N   GLN A  49       8.565  -7.136 -10.992  1.00  0.00           N  
ATOM    336  CA  GLN A  49       9.007  -7.831 -12.195  1.00  0.00           C  
ATOM    337  C   GLN A  49      10.327  -7.239 -12.712  1.00  0.00           C  
ATOM    338  O   GLN A  49      11.277  -7.983 -12.985  1.00  0.00           O  
ATOM    339  CB  GLN A  49       7.934  -7.749 -13.284  1.00  0.00           C  
ATOM    340  CEN GLN A  49       6.637  -8.617 -14.067  1.00  0.00           X  
ATOM    341  H   GLN A  49       7.666  -6.671 -11.009  1.00  0.00           H  
ATOM    342  N   ALA A  50      10.434  -5.910 -12.749  1.00  0.00           N  
ATOM    343  CA  ALA A  50      11.634  -5.210 -13.198  1.00  0.00           C  
ATOM    344  C   ALA A  50      12.846  -5.479 -12.289  1.00  0.00           C  
ATOM    345  O   ALA A  50      13.948  -5.733 -12.787  1.00  0.00           O  
ATOM    346  CB  ALA A  50      11.356  -3.716 -13.285  1.00  0.00           C  
ATOM    347  CEN ALA A  50      11.357  -3.717 -13.284  1.00  0.00           X  
ATOM    348  H   ALA A  50       9.637  -5.357 -12.470  1.00  0.00           H  
ATOM    349  N   ALA A  51      12.662  -5.501 -10.968  1.00  0.00           N  
ATOM    350  CA  ALA A  51      13.730  -5.781 -10.009  1.00  0.00           C  
ATOM    351  C   ALA A  51      14.227  -7.233 -10.113  1.00  0.00           C  
ATOM    352  O   ALA A  51      15.438  -7.484 -10.095  1.00  0.00           O  
ATOM    353  CB  ALA A  51      13.254  -5.480  -8.595  1.00  0.00           C  
ATOM    354  CEN ALA A  51      13.255  -5.481  -8.596  1.00  0.00           X  
ATOM    355  H   ALA A  51      11.751  -5.252 -10.607  1.00  0.00           H  
ATOM    356  N   ALA A  52      13.320  -8.196 -10.291  1.00  0.00           N  
ATOM    357  CA  ALA A  52      13.656  -9.611 -10.413  1.00  0.00           C  
ATOM    358  C   ALA A  52      14.454  -9.894 -11.698  1.00  0.00           C  
ATOM    359  O   ALA A  52      15.456 -10.617 -11.658  1.00  0.00           O  
ATOM    360  CB  ALA A  52      12.389 -10.453 -10.371  1.00  0.00           C  
ATOM    361  CEN ALA A  52      12.390 -10.453 -10.372  1.00  0.00           X  
ATOM    362  H   ALA A  52      12.348  -7.928 -10.344  1.00  0.00           H  
ATOM    363  N   ALA A  53      14.063  -9.292 -12.826  1.00  0.00           N  
ATOM    364  CA  ALA A  53      14.763  -9.459 -14.097  1.00  0.00           C  
ATOM    365  C   ALA A  53      16.153  -8.803 -14.061  1.00  0.00           C  
ATOM    366  O   ALA A  53      17.140  -9.433 -14.447  1.00  0.00           O  
ATOM    367  CB  ALA A  53      13.928  -8.887 -15.233  1.00  0.00           C  
ATOM    368  CEN ALA A  53      13.929  -8.887 -15.233  1.00  0.00           X  
ATOM    369  H   ALA A  53      13.255  -8.688 -12.803  1.00  0.00           H  
ATOM    370  N   ALA A  54      16.269  -7.591 -13.512  1.00  0.00           N  
ATOM    371  CA  ALA A  54      17.531  -6.855 -13.440  1.00  0.00           C  
ATOM    372  C   ALA A  54      18.564  -7.549 -12.535  1.00  0.00           C  
ATOM    373  O   ALA A  54      19.745  -7.636 -12.888  1.00  0.00           O  
ATOM    374  CB  ALA A  54      17.273  -5.435 -12.958  1.00  0.00           C  
ATOM    375  CEN ALA A  54      17.274  -5.436 -12.958  1.00  0.00           X  
ATOM    376  H   ALA A  54      15.431  -7.135 -13.178  1.00  0.00           H  
ATOM    377  N   ALA A  55      18.132  -8.105 -11.398  1.00  0.00           N  
ATOM    378  CA  ALA A  55      19.000  -8.853 -10.494  1.00  0.00           C  
ATOM    379  C   ALA A  55      19.425 -10.207 -11.099  1.00  0.00           C  
ATOM    380  O   ALA A  55      20.622 -10.512 -11.164  1.00  0.00           O  
ATOM    381  CB  ALA A  55      18.302  -9.059  -9.157  1.00  0.00           C  
ATOM    382  CEN ALA A  55      18.303  -9.059  -9.158  1.00  0.00           X  
ATOM    383  H   ALA A  55      17.164  -7.973 -11.143  1.00  0.00           H  
ATOM    384  N   ASN A  56      18.466 -11.000 -11.588  1.00  0.00           N  
ATOM    385  CA  ASN A  56      18.729 -12.334 -12.134  1.00  0.00           C  
ATOM    386  C   ASN A  56      19.566 -12.313 -13.418  1.00  0.00           C  
ATOM    387  O   ASN A  56      20.326 -13.257 -13.646  1.00  0.00           O  
ATOM    388  CB  ASN A  56      17.429 -13.078 -12.382  1.00  0.00           C  
ATOM    389  CEN ASN A  56      16.794 -13.736 -11.867  1.00  0.00           X  
ATOM    390  H   ASN A  56      17.512 -10.674 -11.553  1.00  0.00           H  
ATOM    391  N   CYS A  57      19.537 -11.229 -14.203  1.00  0.00           N  
ATOM    392  CA  CYS A  57      20.305 -11.122 -15.449  1.00  0.00           C  
ATOM    393  C   CYS A  57      21.777 -11.547 -15.295  1.00  0.00           C  
ATOM    394  O   CYS A  57      22.321 -12.186 -16.193  1.00  0.00           O  
ATOM    395  CB  CYS A  57      20.214  -9.627 -15.755  1.00  0.00           C  
ATOM    396  CEN CYS A  57      19.682  -9.134 -16.481  1.00  0.00           X  
ATOM    397  H   CYS A  57      18.865 -10.504 -13.999  1.00  0.00           H  
ATOM    398  N   ARG A  58      22.433 -11.296 -14.149  1.00  0.00           N  
ATOM    399  CA  ARG A  58      23.856 -11.651 -13.976  1.00  0.00           C  
ATOM    400  C   ARG A  58      24.190 -13.141 -14.053  1.00  0.00           C  
ATOM    401  O   ARG A  58      25.348 -13.455 -14.321  1.00  0.00           O  
ATOM    402  CB  ARG A  58      24.409 -11.063 -12.687  1.00  0.00           C  
ATOM    403  CEN ARG A  58      25.531  -9.503 -11.118  1.00  0.00           X  
ATOM    404  H   ARG A  58      21.926 -10.847 -13.401  1.00  0.00           H  
ATOM    405  N   LYS A  59      23.230 -14.067 -13.924  1.00  0.00           N  
ATOM    406  CA  LYS A  59      23.573 -15.509 -13.887  1.00  0.00           C  
ATOM    407  C   LYS A  59      24.347 -15.960 -15.135  1.00  0.00           C  
ATOM    408  O   LYS A  59      25.072 -16.944 -15.064  1.00  0.00           O  
ATOM    409  CB  LYS A  59      22.307 -16.354 -13.737  1.00  0.00           C  
ATOM    410  CEN LYS A  59      21.045 -17.519 -12.502  1.00  0.00           X  
ATOM    411  H   LYS A  59      22.269 -13.795 -14.080  1.00  0.00           H  
ATOM    412  N   GLY A  60      24.249 -15.221 -16.241  1.00  0.00           N  
ATOM    413  CA  GLY A  60      24.901 -15.522 -17.517  1.00  0.00           C  
ATOM    414  C   GLY A  60      26.313 -14.970 -17.715  1.00  0.00           C  
ATOM    415  O   GLY A  60      26.847 -15.147 -18.802  1.00  0.00           O  
ATOM    416  CEN GLY A  60      24.901 -15.522 -17.518  1.00  0.00           X  
ATOM    417  H   GLY A  60      23.596 -14.448 -16.244  1.00  0.00           H  
ATOM    418  N   SER A  61      26.947 -14.337 -16.717  1.00  0.00           N  
ATOM    419  CA  SER A  61      28.264 -13.710 -16.931  1.00  0.00           C  
ATOM    420  C   SER A  61      29.434 -14.589 -16.465  1.00  0.00           C  
ATOM    421  O   SER A  61      30.562 -14.112 -16.359  1.00  0.00           O  
ATOM    422  CB  SER A  61      28.312 -12.371 -16.220  1.00  0.00           C  
ATOM    423  CEN SER A  61      28.220 -11.995 -15.838  1.00  0.00           X  
ATOM    424  H   SER A  61      26.576 -14.405 -15.779  1.00  0.00           H  
ATOM    425  N   PRO A  62      29.223 -15.892 -16.190  1.00  0.00           N  
ATOM    426  CA  PRO A  62      30.272 -16.781 -15.713  1.00  0.00           C  
ATOM    427  C   PRO A  62      31.233 -17.059 -16.882  1.00  0.00           C  
ATOM    428  O   PRO A  62      31.146 -18.076 -17.561  1.00  0.00           O  
ATOM    429  CB  PRO A  62      29.531 -18.040 -15.234  1.00  0.00           C  
ATOM    430  CEN PRO A  62      28.078 -17.161 -15.785  1.00  0.00           X  
ATOM    431  N   GLY A  63      32.108 -16.096 -17.172  1.00  0.00           N  
ATOM    432  CA  GLY A  63      33.048 -16.159 -18.292  1.00  0.00           C  
ATOM    433  C   GLY A  63      34.484 -16.400 -17.850  1.00  0.00           C  
ATOM    434  O   GLY A  63      35.261 -15.464 -17.713  1.00  0.00           O  
ATOM    435  CEN GLY A  63      33.049 -16.159 -18.292  1.00  0.00           X  
ATOM    436  H   GLY A  63      32.032 -15.225 -16.667  1.00  0.00           H  
ATOM    437  N   SER A  64      34.860 -17.644 -17.580  1.00  0.00           N  
ATOM    438  CA  SER A  64      36.219 -17.930 -17.130  1.00  0.00           C  
ATOM    439  C   SER A  64      36.794 -18.985 -18.062  1.00  0.00           C  
ATOM    440  O   SER A  64      36.416 -20.151 -17.956  1.00  0.00           O  
ATOM    441  CB  SER A  64      36.234 -18.402 -15.689  1.00  0.00           C  
ATOM    442  CEN SER A  64      36.066 -18.646 -15.233  1.00  0.00           X  
ATOM    443  H   SER A  64      34.323 -18.404 -17.965  1.00  0.00           H  
ATOM    444  N   PRO A  65      37.652 -18.589 -19.017  1.00  0.00           N  
ATOM    445  CA  PRO A  65      38.216 -19.525 -19.966  1.00  0.00           C  
ATOM    446  C   PRO A  65      39.038 -20.539 -19.167  1.00  0.00           C  
ATOM    447  O   PRO A  65      39.718 -20.191 -18.204  1.00  0.00           O  
ATOM    448  CB  PRO A  65      39.072 -18.665 -20.911  1.00  0.00           C  
ATOM    449  CEN PRO A  65      38.533 -17.321 -19.867  1.00  0.00           X  
ATOM    450  N   ALA A  66      38.990 -21.807 -19.572  1.00  0.00           N  
ATOM    451  CA  ALA A  66      39.739 -22.831 -18.870  1.00  0.00           C  
ATOM    452  C   ALA A  66      41.182 -22.701 -19.365  1.00  0.00           C  
ATOM    453  O   ALA A  66      41.683 -23.504 -20.155  1.00  0.00           O  
ATOM    454  CB  ALA A  66      39.168 -24.219 -19.124  1.00  0.00           C  
ATOM    455  CEN ALA A  66      39.169 -24.218 -19.124  1.00  0.00           X  
ATOM    456  H   ALA A  66      38.637 -22.011 -20.497  1.00  0.00           H  
ATOM    457  N   GLY A  67      41.810 -21.596 -18.977  1.00  0.00           N  
ATOM    458  CA  GLY A  67      43.161 -21.261 -19.382  1.00  0.00           C  
ATOM    459  C   GLY A  67      44.113 -22.311 -18.835  1.00  0.00           C  
ATOM    460  O   GLY A  67      44.131 -22.578 -17.639  1.00  0.00           O  
ATOM    461  CEN GLY A  67      43.161 -21.261 -19.382  1.00  0.00           X  
ATOM    462  H   GLY A  67      41.338 -20.995 -18.317  1.00  0.00           H  
ATOM    463  N   SER A  68      44.867 -22.935 -19.732  1.00  0.00           N  
ATOM    464  CA  SER A  68      45.859 -23.974 -19.435  1.00  0.00           C  
ATOM    465  C   SER A  68      46.853 -24.017 -20.597  1.00  0.00           C  
ATOM    466  O   SER A  68      47.033 -25.068 -21.209  1.00  0.00           O  
ATOM    467  CB  SER A  68      45.195 -25.322 -19.231  1.00  0.00           C  
ATOM    468  CEN SER A  68      44.837 -25.726 -19.294  1.00  0.00           X  
ATOM    469  H   SER A  68      45.037 -22.409 -20.578  1.00  0.00           H  
ATOM    470  N   PRO A  69      47.489 -22.890 -20.960  1.00  0.00           N  
ATOM    471  CA  PRO A  69      48.412 -22.894 -22.080  1.00  0.00           C  
ATOM    472  C   PRO A  69      49.713 -23.555 -21.619  1.00  0.00           C  
ATOM    473  O   PRO A  69      50.105 -23.474 -20.454  1.00  0.00           O  
ATOM    474  CB  PRO A  69      48.590 -21.411 -22.447  1.00  0.00           C  
ATOM    475  CEN PRO A  69      47.483 -21.135 -21.075  1.00  0.00           X  
ATOM    476  N   THR A  70      50.371 -24.242 -22.542  1.00  0.00           N  
ATOM    477  CA  THR A  70      51.673 -24.858 -22.305  1.00  0.00           C  
ATOM    478  C   THR A  70      52.742 -23.936 -22.891  1.00  0.00           C  
ATOM    479  O   THR A  70      52.606 -23.452 -24.013  1.00  0.00           O  
ATOM    480  CB  THR A  70      51.783 -26.258 -22.937  1.00  0.00           C  
ATOM    481  CEN THR A  70      51.609 -26.814 -22.988  1.00  0.00           X  
ATOM    482  H   THR A  70      50.092 -24.156 -23.510  1.00  0.00           H  
ATOM    483  N   SER A  71      53.785 -23.658 -22.105  1.00  0.00           N  
ATOM    484  CA  SER A  71      54.914 -22.814 -22.487  1.00  0.00           C  
ATOM    485  C   SER A  71      55.652 -23.388 -23.694  1.00  0.00           C  
ATOM    486  O   SER A  71      55.804 -24.604 -23.763  1.00  0.00           O  
ATOM    487  CB  SER A  71      55.864 -22.653 -21.316  1.00  0.00           C  
ATOM    488  CEN SER A  71      56.143 -22.781 -20.867  1.00  0.00           X  
ATOM    489  H   SER A  71      53.804 -24.046 -21.173  1.00  0.00           H  
ATOM    490  N   THR A  72      56.185 -22.529 -24.566  1.00  0.00           N  
ATOM    491  CA  THR A  72      56.943 -22.967 -25.745  1.00  0.00           C  
ATOM    492  C   THR A  72      58.072 -21.975 -26.042  1.00  0.00           C  
ATOM    493  O   THR A  72      57.975 -21.170 -26.958  1.00  0.00           O  
ATOM    494  CB  THR A  72      56.044 -23.102 -26.988  1.00  0.00           C  
ATOM    495  CEN THR A  72      55.591 -23.337 -27.271  1.00  0.00           X  
ATOM    496  H   THR A  72      56.195 -21.545 -24.345  1.00  0.00           H  
ATOM    497  N   GLU A  73      59.086 -22.062 -25.182  1.00  0.00           N  
ATOM    498  CA  GLU A  73      60.351 -21.313 -25.082  1.00  0.00           C  
ATOM    499  C   GLU A  73      60.549 -19.902 -25.682  1.00  0.00           C  
ATOM    500  O   GLU A  73      60.450 -19.636 -26.875  1.00  0.00           O  
ATOM    501  CB  GLU A  73      61.444 -22.209 -25.669  1.00  0.00           C  
ATOM    502  CEN GLU A  73      62.668 -23.376 -25.458  1.00  0.00           X  
ATOM    503  H   GLU A  73      59.187 -22.989 -24.793  1.00  0.00           H  
ATOM    504  N   GLU A  74      60.907 -19.014 -24.746  1.00  0.00           N  
ATOM    505  CA  GLU A  74      61.206 -17.587 -24.834  1.00  0.00           C  
ATOM    506  C   GLU A  74      62.382 -17.222 -25.751  1.00  0.00           C  
ATOM    507  O   GLU A  74      63.392 -17.921 -25.819  1.00  0.00           O  
ATOM    508  CB  GLU A  74      61.474 -17.042 -23.429  1.00  0.00           C  
ATOM    509  CEN GLU A  74      60.927 -16.246 -22.025  1.00  0.00           X  
ATOM    510  H   GLU A  74      61.142 -19.407 -23.846  1.00  0.00           H  
ATOM    511  N   GLY A  75      62.298 -16.030 -26.345  1.00  0.00           N  
ATOM    512  CA  GLY A  75      63.314 -15.465 -27.227  1.00  0.00           C  
ATOM    513  C   GLY A  75      63.199 -13.944 -27.230  1.00  0.00           C  
ATOM    514  O   GLY A  75      62.103 -13.392 -27.227  1.00  0.00           O  
ATOM    515  CEN GLY A  75      63.314 -15.465 -27.227  1.00  0.00           X  
ATOM    516  H   GLY A  75      61.561 -15.408 -26.048  1.00  0.00           H  
ATOM    517  N   THR A  76      64.350 -13.287 -27.176  1.00  0.00           N  
ATOM    518  CA  THR A  76      64.571 -11.839 -27.129  1.00  0.00           C  
ATOM    519  C   THR A  76      64.042 -11.108 -28.375  1.00  0.00           C  
ATOM    520  O   THR A  76      64.250 -11.568 -29.489  1.00  0.00           O  
ATOM    521  CB  THR A  76      66.068 -11.516 -26.965  1.00  0.00           C  
ATOM    522  CEN THR A  76      66.573 -11.555 -26.674  1.00  0.00           X  
ATOM    523  H   THR A  76      65.182 -13.855 -27.119  1.00  0.00           H  
ATOM    524  N   SER A  77      63.400  -9.957 -28.127  1.00  0.00           N  
ATOM    525  CA  SER A  77      62.849  -8.927 -29.035  1.00  0.00           C  
ATOM    526  C   SER A  77      62.334  -9.286 -30.438  1.00  0.00           C  
ATOM    527  O   SER A  77      63.086  -9.796 -31.250  1.00  0.00           O  
ATOM    528  CB  SER A  77      63.910  -7.855 -29.197  1.00  0.00           C  
ATOM    529  CEN SER A  77      64.403  -7.633 -29.257  1.00  0.00           X  
ATOM    530  H   SER A  77      63.595  -9.583 -27.210  1.00  0.00           H  
ATOM    531  N   GLU A  78      61.152  -8.764 -30.800  1.00  0.00           N  
ATOM    532  CA  GLU A  78      60.580  -8.961 -32.149  1.00  0.00           C  
ATOM    533  C   GLU A  78      59.666  -7.785 -32.539  1.00  0.00           C  
ATOM    534  O   GLU A  78      58.801  -7.349 -31.785  1.00  0.00           O  
ATOM    535  CB  GLU A  78      59.800 -10.276 -32.217  1.00  0.00           C  
ATOM    536  CEN GLU A  78      59.716 -11.922 -32.650  1.00  0.00           X  
ATOM    537  H   GLU A  78      60.885  -7.898 -30.360  1.00  0.00           H  
ATOM    538  N   SER A  79      59.880  -7.240 -33.738  1.00  0.00           N  
ATOM    539  CA  SER A  79      59.116  -6.135 -34.314  1.00  0.00           C  
ATOM    540  C   SER A  79      58.269  -6.644 -35.482  1.00  0.00           C  
ATOM    541  O   SER A  79      58.799  -7.354 -36.337  1.00  0.00           O  
ATOM    542  CB  SER A  79      60.045  -5.026 -34.767  1.00  0.00           C  
ATOM    543  CEN SER A  79      60.490  -4.787 -34.968  1.00  0.00           X  
ATOM    544  H   SER A  79      60.525  -7.702 -34.363  1.00  0.00           H  
ATOM    545  N   ALA A  80      57.002  -6.240 -35.574  1.00  0.00           N  
ATOM    546  CA  ALA A  80      56.119  -6.631 -36.672  1.00  0.00           C  
ATOM    547  C   ALA A  80      55.483  -5.373 -37.294  1.00  0.00           C  
ATOM    548  O   ALA A  80      54.951  -4.506 -36.603  1.00  0.00           O  
ATOM    549  CB  ALA A  80      55.053  -7.601 -36.184  1.00  0.00           C  
ATOM    550  CEN ALA A  80      55.053  -7.600 -36.185  1.00  0.00           X  
ATOM    551  H   ALA A  80      56.662  -5.541 -34.928  1.00  0.00           H  
ATOM    552  N   THR A  81      55.604  -5.276 -38.614  1.00  0.00           N  
ATOM    553  CA  THR A  81      55.093  -4.226 -39.502  1.00  0.00           C  
ATOM    554  C   THR A  81      53.624  -4.442 -39.906  1.00  0.00           C  
ATOM    555  O   THR A  81      53.336  -5.447 -40.558  1.00  0.00           O  
ATOM    556  CB  THR A  81      55.945  -4.122 -40.780  1.00  0.00           C  
ATOM    557  CEN THR A  81      56.455  -4.037 -41.052  1.00  0.00           X  
ATOM    558  H   THR A  81      56.021  -6.059 -39.096  1.00  0.00           H  
ATOM    559  N   PRO A  82      52.705  -3.502 -39.604  1.00  0.00           N  
ATOM    560  CA  PRO A  82      51.291  -3.617 -39.965  1.00  0.00           C  
ATOM    561  C   PRO A  82      51.109  -3.658 -41.493  1.00  0.00           C  
ATOM    562  O   PRO A  82      51.899  -3.085 -42.242  1.00  0.00           O  
ATOM    563  CB  PRO A  82      50.643  -2.373 -39.334  1.00  0.00           C  
ATOM    564  CEN PRO A  82      52.315  -1.985 -38.845  1.00  0.00           X  
ATOM    565  N   GLU A  83      50.063  -4.351 -41.943  1.00  0.00           N  
ATOM    566  CA  GLU A  83      49.656  -4.443 -43.350  1.00  0.00           C  
ATOM    567  C   GLU A  83      48.741  -3.279 -43.760  1.00  0.00           C  
ATOM    568  O   GLU A  83      47.828  -2.866 -43.044  1.00  0.00           O  
ATOM    569  CB  GLU A  83      48.953  -5.778 -43.611  1.00  0.00           C  
ATOM    570  CEN GLU A  83      48.999  -7.385 -44.175  1.00  0.00           X  
ATOM    571  H   GLU A  83      49.464  -4.802 -41.268  1.00  0.00           H  
ATOM    572  N   SER A  84      49.049  -2.756 -44.944  1.00  0.00           N  
ATOM    573  CA  SER A  84      48.368  -1.690 -45.674  1.00  0.00           C  
ATOM    574  C   SER A  84      47.037  -2.135 -46.288  1.00  0.00           C  
ATOM    575  O   SER A  84      46.964  -3.182 -46.922  1.00  0.00           O  
ATOM    576  CB  SER A  84      49.285  -1.154 -46.757  1.00  0.00           C  
ATOM    577  CEN SER A  84      49.661  -1.153 -47.149  1.00  0.00           X  
ATOM    578  H   SER A  84      49.814  -3.206 -45.424  1.00  0.00           H  
ATOM    579  N   GLY A  85      46.010  -1.276 -46.231  1.00  0.00           N  
ATOM    580  CA  GLY A  85      44.734  -1.555 -46.906  1.00  0.00           C  
ATOM    581  C   GLY A  85      43.465  -1.337 -46.065  1.00  0.00           C  
ATOM    582  O   GLY A  85      43.072  -2.247 -45.342  1.00  0.00           O  
ATOM    583  CEN GLY A  85      44.734  -1.556 -46.906  1.00  0.00           X  
ATOM    584  H   GLY A  85      46.169  -0.352 -45.856  1.00  0.00           H  
ATOM    585  N   PRO A  86      42.781  -0.183 -46.174  1.00  0.00           N  
ATOM    586  CA  PRO A  86      41.547   0.097 -45.435  1.00  0.00           C  
ATOM    587  C   PRO A  86      40.371  -0.752 -45.951  1.00  0.00           C  
ATOM    588  O   PRO A  86      40.292  -1.082 -47.135  1.00  0.00           O  
ATOM    589  CB  PRO A  86      41.316   1.601 -45.658  1.00  0.00           C  
ATOM    590  CEN PRO A  86      42.772   1.478 -46.683  1.00  0.00           X  
ATOM    591  N   GLY A  87      39.451  -1.105 -45.046  1.00  0.00           N  
ATOM    592  CA  GLY A  87      38.228  -1.857 -45.334  1.00  0.00           C  
ATOM    593  C   GLY A  87      37.059  -0.951 -45.732  1.00  0.00           C  
ATOM    594  O   GLY A  87      37.038   0.240 -45.439  1.00  0.00           O  
ATOM    595  CEN GLY A  87      38.227  -1.858 -45.334  1.00  0.00           X  
ATOM    596  H   GLY A  87      39.570  -0.765 -44.105  1.00  0.00           H  
ATOM    597  N   THR A  88      36.106  -1.552 -46.429  1.00  0.00           N  
ATOM    598  CA  THR A  88      34.825  -1.036 -46.922  1.00  0.00           C  
ATOM    599  C   THR A  88      33.630  -1.183 -45.972  1.00  0.00           C  
ATOM    600  O   THR A  88      33.251  -2.292 -45.606  1.00  0.00           O  
ATOM    601  CB  THR A  88      34.456  -1.717 -48.253  1.00  0.00           C  
ATOM    602  CEN THR A  88      34.573  -1.857 -48.808  1.00  0.00           X  
ATOM    603  H   THR A  88      36.303  -2.493 -46.734  1.00  0.00           H  
ATOM    604  N   SER A  89      32.968  -0.056 -45.697  1.00  0.00           N  
ATOM    605  CA  SER A  89      31.780   0.086 -44.847  1.00  0.00           C  
ATOM    606  C   SER A  89      30.515  -0.505 -45.478  1.00  0.00           C  
ATOM    607  O   SER A  89      30.329  -0.453 -46.693  1.00  0.00           O  
ATOM    608  CB  SER A  89      31.559   1.550 -44.522  1.00  0.00           C  
ATOM    609  CEN SER A  89      31.547   2.090 -44.591  1.00  0.00           X  
ATOM    610  H   SER A  89      33.269   0.792 -46.156  1.00  0.00           H  
ATOM    611  N   THR A  90      29.592  -1.001 -44.656  1.00  0.00           N  
ATOM    612  CA  THR A  90      28.294  -1.531 -45.104  1.00  0.00           C  
ATOM    613  C   THR A  90      27.263  -1.259 -44.011  1.00  0.00           C  
ATOM    614  O   THR A  90      27.603  -1.120 -42.840  1.00  0.00           O  
ATOM    615  CB  THR A  90      28.345  -3.041 -45.403  1.00  0.00           C  
ATOM    616  CEN THR A  90      28.552  -3.499 -45.701  1.00  0.00           X  
ATOM    617  H   THR A  90      29.670  -0.813 -43.665  1.00  0.00           H  
ATOM    618  N   GLU A  91      26.028  -1.086 -44.463  1.00  0.00           N  
ATOM    619  CA  GLU A  91      24.791  -0.872 -43.714  1.00  0.00           C  
ATOM    620  C   GLU A  91      24.209  -2.184 -43.134  1.00  0.00           C  
ATOM    621  O   GLU A  91      24.149  -3.194 -43.847  1.00  0.00           O  
ATOM    622  CB  GLU A  91      23.756  -0.190 -44.611  1.00  0.00           C  
ATOM    623  CEN GLU A  91      22.963   1.222 -45.141  1.00  0.00           X  
ATOM    624  H   GLU A  91      25.911  -1.047 -45.466  1.00  0.00           H  
ATOM    625  N   PRO A  92      23.771  -2.198 -41.858  1.00  0.00           N  
ATOM    626  CA  PRO A  92      23.171  -3.366 -41.214  1.00  0.00           C  
ATOM    627  C   PRO A  92      21.814  -3.733 -41.835  1.00  0.00           C  
ATOM    628  O   PRO A  92      21.019  -2.872 -42.186  1.00  0.00           O  
ATOM    629  CB  PRO A  92      23.036  -2.943 -39.741  1.00  0.00           C  
ATOM    630  CEN PRO A  92      23.682  -1.386 -40.328  1.00  0.00           X  
ATOM    631  N   SER A  93      21.524  -5.033 -41.933  1.00  0.00           N  
ATOM    632  CA  SER A  93      20.228  -5.523 -42.420  1.00  0.00           C  
ATOM    633  C   SER A  93      19.148  -5.405 -41.341  1.00  0.00           C  
ATOM    634  O   SER A  93      19.407  -5.614 -40.156  1.00  0.00           O  
ATOM    635  CB  SER A  93      20.354  -6.961 -42.884  1.00  0.00           C  
ATOM    636  CEN SER A  93      20.525  -7.477 -42.899  1.00  0.00           X  
ATOM    637  H   SER A  93      22.185  -5.704 -41.566  1.00  0.00           H  
ATOM    638  N   GLU A  94      17.929  -5.106 -41.778  1.00  0.00           N  
ATOM    639  CA  GLU A  94      16.719  -5.010 -40.966  1.00  0.00           C  
ATOM    640  C   GLU A  94      16.185  -6.406 -40.594  1.00  0.00           C  
ATOM    641  O   GLU A  94      16.054  -7.292 -41.438  1.00  0.00           O  
ATOM    642  CB  GLU A  94      15.644  -4.211 -41.707  1.00  0.00           C  
ATOM    643  CEN GLU A  94      14.816  -2.746 -41.975  1.00  0.00           X  
ATOM    644  H   GLU A  94      17.815  -4.930 -42.766  1.00  0.00           H  
ATOM    645  N   GLY A  95      15.835  -6.603 -39.323  1.00  0.00           N  
ATOM    646  CA  GLY A  95      15.286  -7.853 -38.795  1.00  0.00           C  
ATOM    647  C   GLY A  95      14.181  -7.566 -37.784  1.00  0.00           C  
ATOM    648  O   GLY A  95      14.281  -7.957 -36.626  1.00  0.00           O  
ATOM    649  CEN GLY A  95      15.286  -7.854 -38.795  1.00  0.00           X  
ATOM    650  H   GLY A  95      15.915  -5.820 -38.687  1.00  0.00           H  
ATOM    651  N   SER A  96      13.129  -6.873 -38.224  1.00  0.00           N  
ATOM    652  CA  SER A  96      11.963  -6.524 -37.407  1.00  0.00           C  
ATOM    653  C   SER A  96      10.907  -7.635 -37.440  1.00  0.00           C  
ATOM    654  O   SER A  96      10.681  -8.199 -38.506  1.00  0.00           O  
ATOM    655  CB  SER A  96      11.368  -5.213 -37.885  1.00  0.00           C  
ATOM    656  CEN SER A  96      11.214  -4.820 -38.228  1.00  0.00           X  
ATOM    657  H   SER A  96      13.096  -6.665 -39.211  1.00  0.00           H  
ATOM    658  N   ALA A  97      10.208  -7.888 -36.324  1.00  0.00           N  
ATOM    659  CA  ALA A  97       9.111  -8.871 -36.232  1.00  0.00           C  
ATOM    660  C   ALA A  97       8.293  -8.711 -34.923  1.00  0.00           C  
ATOM    661  O   ALA A  97       8.568  -9.397 -33.938  1.00  0.00           O  
ATOM    662  CB  ALA A  97       9.668 -10.283 -36.341  1.00  0.00           C  
ATOM    663  CEN ALA A  97       9.667 -10.282 -36.341  1.00  0.00           X  
ATOM    664  H   ALA A  97      10.268  -7.204 -35.585  1.00  0.00           H  
ATOM    665  N   PRO A  98       7.255  -7.855 -34.896  1.00  0.00           N  
ATOM    666  CA  PRO A  98       6.433  -7.615 -33.710  1.00  0.00           C  
ATOM    667  C   PRO A  98       5.590  -8.857 -33.363  1.00  0.00           C  
ATOM    668  O   PRO A  98       5.140  -9.588 -34.240  1.00  0.00           O  
ATOM    669  CB  PRO A  98       5.563  -6.408 -34.097  1.00  0.00           C  
ATOM    670  CEN PRO A  98       6.393  -6.557 -35.670  1.00  0.00           X  
ATOM    671  N   GLY A  99       5.356  -9.088 -32.070  1.00  0.00           N  
ATOM    672  CA  GLY A  99       4.525 -10.190 -31.584  1.00  0.00           C  
ATOM    673  C   GLY A  99       3.214  -9.659 -31.002  1.00  0.00           C  
ATOM    674  O   GLY A  99       3.239  -8.811 -30.117  1.00  0.00           O  
ATOM    675  CEN GLY A  99       4.524 -10.190 -31.584  1.00  0.00           X  
ATOM    676  H   GLY A  99       5.667  -8.402 -31.398  1.00  0.00           H  
ATOM    677  N   SER A 100       2.076 -10.162 -31.475  1.00  0.00           N  
ATOM    678  CA  SER A 100       0.745  -9.737 -31.025  1.00  0.00           C  
ATOM    679  C   SER A 100       0.232 -10.653 -29.907  1.00  0.00           C  
ATOM    680  O   SER A 100       0.358 -11.872 -30.033  1.00  0.00           O  
ATOM    681  CB  SER A 100      -0.225  -9.725 -32.190  1.00  0.00           C  
ATOM    682  CEN SER A 100      -0.460  -9.876 -32.657  1.00  0.00           X  
ATOM    683  H   SER A 100       2.124 -10.918 -32.145  1.00  0.00           H  
ATOM    684  N   PRO A 101      -0.425 -10.130 -28.858  1.00  0.00           N  
ATOM    685  CA  PRO A 101      -0.983 -10.968 -27.808  1.00  0.00           C  
ATOM    686  C   PRO A 101      -2.208 -11.725 -28.339  1.00  0.00           C  
ATOM    687  O   PRO A 101      -2.989 -11.219 -29.143  1.00  0.00           O  
ATOM    688  CB  PRO A 101      -1.341  -9.982 -26.684  1.00  0.00           C  
ATOM    689  CEN PRO A 101      -0.757  -8.752 -27.839  1.00  0.00           X  
ATOM    690  N   ALA A 102      -2.372 -12.953 -27.857  1.00  0.00           N  
ATOM    691  CA  ALA A 102      -3.509 -13.804 -28.171  1.00  0.00           C  
ATOM    692  C   ALA A 102      -4.705 -13.389 -27.292  1.00  0.00           C  
ATOM    693  O   ALA A 102      -4.527 -13.043 -26.124  1.00  0.00           O  
ATOM    694  CB  ALA A 102      -3.156 -15.270 -27.970  1.00  0.00           C  
ATOM    695  CEN ALA A 102      -3.156 -15.269 -27.970  1.00  0.00           X  
ATOM    696  H   ALA A 102      -1.802 -13.228 -27.069  1.00  0.00           H  
ATOM    697  N   GLY A 103      -5.914 -13.418 -27.851  1.00  0.00           N  
ATOM    698  CA  GLY A 103      -7.162 -13.117 -27.149  1.00  0.00           C  
ATOM    699  C   GLY A 103      -8.201 -14.177 -27.488  1.00  0.00           C  
ATOM    700  O   GLY A 103      -8.307 -14.599 -28.635  1.00  0.00           O  
ATOM    701  CEN GLY A 103      -7.162 -13.117 -27.149  1.00  0.00           X  
ATOM    702  H   GLY A 103      -5.994 -13.737 -28.804  1.00  0.00           H  
ATOM    703  N   SER A 104      -8.908 -14.648 -26.464  1.00  0.00           N  
ATOM    704  CA  SER A 104      -9.959 -15.665 -26.525  1.00  0.00           C  
ATOM    705  C   SER A 104     -11.344 -15.108 -26.914  1.00  0.00           C  
ATOM    706  O   SER A 104     -11.727 -14.047 -26.422  1.00  0.00           O  
ATOM    707  CB  SER A 104     -10.043 -16.374 -25.188  1.00  0.00           C  
ATOM    708  CEN SER A 104     -10.034 -16.445 -24.649  1.00  0.00           X  
ATOM    709  H   SER A 104      -8.641 -14.350 -25.538  1.00  0.00           H  
ATOM    710  N   PRO A 105     -12.136 -15.845 -27.717  1.00  0.00           N  
ATOM    711  CA  PRO A 105     -13.488 -15.452 -28.104  1.00  0.00           C  
ATOM    712  C   PRO A 105     -14.410 -15.396 -26.878  1.00  0.00           C  
ATOM    713  O   PRO A 105     -14.235 -16.150 -25.922  1.00  0.00           O  
ATOM    714  CB  PRO A 105     -13.920 -16.531 -29.110  1.00  0.00           C  
ATOM    715  CEN PRO A 105     -12.325 -17.242 -28.740  1.00  0.00           X  
ATOM    716  N   THR A 106     -15.416 -14.526 -26.901  1.00  0.00           N  
ATOM    717  CA  THR A 106     -16.412 -14.441 -25.827  1.00  0.00           C  
ATOM    718  C   THR A 106     -17.795 -14.276 -26.448  1.00  0.00           C  
ATOM    719  O   THR A 106     -18.031 -13.333 -27.197  1.00  0.00           O  
ATOM    720  CB  THR A 106     -16.136 -13.269 -24.865  1.00  0.00           C  
ATOM    721  CEN THR A 106     -15.798 -12.991 -24.479  1.00  0.00           X  
ATOM    722  H   THR A 106     -15.579 -13.975 -27.730  1.00  0.00           H  
ATOM    723  N   SER A 107     -18.695 -15.213 -26.137  1.00  0.00           N  
ATOM    724  CA  SER A 107     -20.063 -15.248 -26.659  1.00  0.00           C  
ATOM    725  C   SER A 107     -20.937 -14.242 -25.911  1.00  0.00           C  
ATOM    726  O   SER A 107     -20.815 -14.128 -24.696  1.00  0.00           O  
ATOM    727  CB  SER A 107     -20.640 -16.645 -26.543  1.00  0.00           C  
ATOM    728  CEN SER A 107     -20.734 -17.141 -26.339  1.00  0.00           X  
ATOM    729  H   SER A 107     -18.488 -15.837 -25.371  1.00  0.00           H  
ATOM    730  N   THR A 108     -21.849 -13.587 -26.627  1.00  0.00           N  
ATOM    731  CA  THR A 108     -22.815 -12.644 -26.049  1.00  0.00           C  
ATOM    732  C   THR A 108     -24.114 -12.734 -26.847  1.00  0.00           C  
ATOM    733  O   THR A 108     -24.117 -13.123 -28.013  1.00  0.00           O  
ATOM    734  CB  THR A 108     -22.298 -11.194 -26.062  1.00  0.00           C  
ATOM    735  CEN THR A 108     -21.912 -10.784 -25.904  1.00  0.00           X  
ATOM    736  H   THR A 108     -22.053 -13.901 -27.565  1.00  0.00           H  
ATOM    737  N   GLU A 109     -25.192 -12.459 -26.129  1.00  0.00           N  
ATOM    738  CA  GLU A 109     -26.583 -12.351 -26.535  1.00  0.00           C  
ATOM    739  C   GLU A 109     -27.043 -11.030 -27.172  1.00  0.00           C  
ATOM    740  O   GLU A 109     -26.723  -9.921 -26.744  1.00  0.00           O  
ATOM    741  CB  GLU A 109     -27.461 -12.640 -25.316  1.00  0.00           C  
ATOM    742  CEN GLU A 109     -28.380 -13.731 -24.383  1.00  0.00           X  
ATOM    743  H   GLU A 109     -25.084 -12.547 -25.129  1.00  0.00           H  
ATOM    744  N   GLU A 110     -27.832 -11.235 -28.224  1.00  0.00           N  
ATOM    745  CA  GLU A 110     -28.524 -10.313 -29.111  1.00  0.00           C  
ATOM    746  C   GLU A 110     -29.770  -9.644 -28.506  1.00  0.00           C  
ATOM    747  O   GLU A 110     -30.624 -10.283 -27.889  1.00  0.00           O  
ATOM    748  CB  GLU A 110     -28.914 -11.050 -30.395  1.00  0.00           C  
ATOM    749  CEN GLU A 110     -28.595 -11.459 -32.018  1.00  0.00           X  
ATOM    750  H   GLU A 110     -28.083 -12.201 -28.384  1.00  0.00           H  
ATOM    751  N   GLY A 111     -29.922  -8.346 -28.783  1.00  0.00           N  
ATOM    752  CA  GLY A 111     -31.063  -7.529 -28.370  1.00  0.00           C  
ATOM    753  C   GLY A 111     -31.023  -6.154 -29.038  1.00  0.00           C  
ATOM    754  O   GLY A 111     -30.424  -5.224 -28.517  1.00  0.00           O  
ATOM    755  CEN GLY A 111     -31.063  -7.529 -28.370  1.00  0.00           X  
ATOM    756  H   GLY A 111     -29.231  -7.902 -29.368  1.00  0.00           H  
ATOM    757  N   THR A 112     -31.643  -6.079 -30.216  1.00  0.00           N  
ATOM    758  CA  THR A 112     -31.910  -4.920 -31.091  1.00  0.00           C  
ATOM    759  C   THR A 112     -31.288  -3.547 -30.775  1.00  0.00           C  
ATOM    760  O   THR A 112     -31.962  -2.600 -30.376  1.00  0.00           O  
ATOM    761  CB  THR A 112     -33.432  -4.705 -31.183  1.00  0.00           C  
ATOM    762  CEN THR A 112     -33.972  -4.896 -31.299  1.00  0.00           X  
ATOM    763  H   THR A 112     -32.292  -6.836 -30.376  1.00  0.00           H  
ATOM    764  N   SER A 113     -30.012  -3.405 -31.162  1.00  0.00           N  
ATOM    765  CA  SER A 113     -29.185  -2.197 -31.004  1.00  0.00           C  
ATOM    766  C   SER A 113     -29.577  -1.085 -31.976  1.00  0.00           C  
ATOM    767  O   SER A 113     -29.829  -1.345 -33.151  1.00  0.00           O  
ATOM    768  CB  SER A 113     -27.721  -2.548 -31.184  1.00  0.00           C  
ATOM    769  CEN SER A 113     -27.278  -2.796 -31.380  1.00  0.00           X  
ATOM    770  H   SER A 113     -29.605  -4.151 -31.705  1.00  0.00           H  
ATOM    771  N   THR A 114     -29.507   0.165 -31.519  1.00  0.00           N  
ATOM    772  CA  THR A 114     -29.760   1.337 -32.366  1.00  0.00           C  
ATOM    773  C   THR A 114     -28.631   2.334 -32.119  1.00  0.00           C  
ATOM    774  O   THR A 114     -28.263   2.590 -30.977  1.00  0.00           O  
ATOM    775  CB  THR A 114     -31.118   2.000 -32.070  1.00  0.00           C  
ATOM    776  CEN THR A 114     -31.702   1.986 -32.045  1.00  0.00           X  
ATOM    777  H   THR A 114     -29.016   0.331 -30.653  1.00  0.00           H  
ATOM    778  N   GLU A 115     -28.049   2.832 -33.203  1.00  0.00           N  
ATOM    779  CA  GLU A 115     -26.944   3.789 -33.230  1.00  0.00           C  
ATOM    780  C   GLU A 115     -27.495   5.224 -33.077  1.00  0.00           C  
ATOM    781  O   GLU A 115     -28.455   5.574 -33.771  1.00  0.00           O  
ATOM    782  CB  GLU A 115     -26.141   3.653 -34.526  1.00  0.00           C  
ATOM    783  CEN GLU A 115     -24.784   3.058 -35.366  1.00  0.00           X  
ATOM    784  H   GLU A 115     -28.454   2.618 -34.104  1.00  0.00           H  
ATOM    785  N   PRO A 116     -26.950   6.068 -32.184  1.00  0.00           N  
ATOM    786  CA  PRO A 116     -27.401   7.447 -32.047  1.00  0.00           C  
ATOM    787  C   PRO A 116     -26.940   8.283 -33.250  1.00  0.00           C  
ATOM    788  O   PRO A 116     -25.936   7.985 -33.893  1.00  0.00           O  
ATOM    789  CB  PRO A 116     -26.769   7.920 -30.727  1.00  0.00           C  
ATOM    790  CEN PRO A 116     -26.041   6.290 -30.713  1.00  0.00           X  
ATOM    791  N   SER A 117     -27.708   9.332 -33.531  1.00  0.00           N  
ATOM    792  CA  SER A 117     -27.453  10.358 -34.541  1.00  0.00           C  
ATOM    793  C   SER A 117     -26.283  11.302 -34.229  1.00  0.00           C  
ATOM    794  O   SER A 117     -26.100  11.777 -33.110  1.00  0.00           O  
ATOM    795  CB  SER A 117     -28.717  11.170 -34.747  1.00  0.00           C  
ATOM    796  CEN SER A 117     -29.180  11.430 -34.625  1.00  0.00           X  
ATOM    797  H   SER A 117     -28.607   9.382 -33.075  1.00  0.00           H  
ATOM    798  N   GLU A 118     -25.549  11.613 -35.293  1.00  0.00           N  
ATOM    799  CA  GLU A 118     -24.396  12.504 -35.377  1.00  0.00           C  
ATOM    800  C   GLU A 118     -24.781  13.997 -35.373  1.00  0.00           C  
ATOM    801  O   GLU A 118     -25.688  14.433 -36.082  1.00  0.00           O  
ATOM    802  CB  GLU A 118     -23.585  12.180 -36.634  1.00  0.00           C  
ATOM    803  CEN GLU A 118     -22.269  11.396 -37.381  1.00  0.00           X  
ATOM    804  H   GLU A 118     -25.811  11.175 -36.166  1.00  0.00           H  
ATOM    805  N   GLY A 119     -24.030  14.807 -34.621  1.00  0.00           N  
ATOM    806  CA  GLY A 119     -24.194  16.260 -34.536  1.00  0.00           C  
ATOM    807  C   GLY A 119     -22.829  16.940 -34.488  1.00  0.00           C  
ATOM    808  O   GLY A 119     -22.310  17.220 -33.412  1.00  0.00           O  
ATOM    809  CEN GLY A 119     -24.194  16.261 -34.536  1.00  0.00           X  
ATOM    810  H   GLY A 119     -23.251  14.401 -34.123  1.00  0.00           H  
ATOM    811  N   SER A 120     -22.238  17.184 -35.656  1.00  0.00           N  
ATOM    812  CA  SER A 120     -20.909  17.787 -35.826  1.00  0.00           C  
ATOM    813  C   SER A 120     -20.948  19.301 -35.610  1.00  0.00           C  
ATOM    814  O   SER A 120     -21.899  19.936 -36.058  1.00  0.00           O  
ATOM    815  CB  SER A 120     -20.363  17.468 -37.204  1.00  0.00           C  
ATOM    816  CEN SER A 120     -20.359  17.371 -37.739  1.00  0.00           X  
ATOM    817  H   SER A 120     -22.790  17.036 -36.490  1.00  0.00           H  
ATOM    818  N   ALA A 121     -19.888  19.887 -35.040  1.00  0.00           N  
ATOM    819  CA  ALA A 121     -19.759  21.340 -34.863  1.00  0.00           C  
ATOM    820  C   ALA A 121     -18.309  21.738 -34.503  1.00  0.00           C  
ATOM    821  O   ALA A 121     -18.060  22.236 -33.405  1.00  0.00           O  
ATOM    822  CB  ALA A 121     -20.729  21.827 -33.797  1.00  0.00           C  
ATOM    823  CEN ALA A 121     -20.728  21.827 -33.797  1.00  0.00           X  
ATOM    824  H   ALA A 121     -19.055  19.331 -34.922  1.00  0.00           H  
ATOM    825  N   PRO A 122     -17.334  21.553 -35.412  1.00  0.00           N  
ATOM    826  CA  PRO A 122     -15.928  21.832 -35.148  1.00  0.00           C  
ATOM    827  C   PRO A 122     -15.655  23.341 -35.071  1.00  0.00           C  
ATOM    828  O   PRO A 122     -16.260  24.128 -35.798  1.00  0.00           O  
ATOM    829  CB  PRO A 122     -15.194  21.168 -36.325  1.00  0.00           C  
ATOM    830  CEN PRO A 122     -16.843  20.786 -36.890  1.00  0.00           X  
ATOM    831  N   GLY A 123     -14.660  23.727 -34.268  1.00  0.00           N  
ATOM    832  CA  GLY A 123     -14.197  25.113 -34.216  1.00  0.00           C  
ATOM    833  C   GLY A 123     -14.158  25.747 -32.831  1.00  0.00           C  
ATOM    834  O   GLY A 123     -15.188  26.149 -32.310  1.00  0.00           O  
ATOM    835  CEN GLY A 123     -14.197  25.113 -34.216  1.00  0.00           X  
ATOM    836  H   GLY A 123     -14.064  23.014 -33.876  1.00  0.00           H  
ATOM    837  N   THR A 124     -12.951  25.988 -32.324  1.00  0.00           N  
ATOM    838  CA  THR A 124     -12.751  26.628 -31.017  1.00  0.00           C  
ATOM    839  C   THR A 124     -11.638  27.666 -31.165  1.00  0.00           C  
ATOM    840  O   THR A 124     -10.486  27.346 -31.434  1.00  0.00           O  
ATOM    841  CB  THR A 124     -12.378  25.617 -29.917  1.00  0.00           C  
ATOM    842  CEN THR A 124     -12.496  25.149 -29.588  1.00  0.00           X  
ATOM    843  H   THR A 124     -12.158  26.031 -32.951  1.00  0.00           H  
ATOM    844  N   SER A 125     -12.011  28.941 -31.064  1.00  0.00           N  
ATOM    845  CA  SER A 125     -11.120  30.087 -31.215  1.00  0.00           C  
ATOM    846  C   SER A 125     -11.572  31.114 -30.184  1.00  0.00           C  
ATOM    847  O   SER A 125     -12.772  31.317 -30.030  1.00  0.00           O  
ATOM    848  CB  SER A 125     -11.168  30.650 -32.622  1.00  0.00           C  
ATOM    849  CEN SER A 125     -11.371  30.788 -33.107  1.00  0.00           X  
ATOM    850  H   SER A 125     -12.926  29.137 -30.680  1.00  0.00           H  
ATOM    851  N   THR A 126     -10.635  31.715 -29.451  1.00  0.00           N  
ATOM    852  CA  THR A 126     -10.940  32.762 -28.470  1.00  0.00           C  
ATOM    853  C   THR A 126     -10.027  33.948 -28.744  1.00  0.00           C  
ATOM    854  O   THR A 126      -8.803  33.830 -28.738  1.00  0.00           O  
ATOM    855  CB  THR A 126     -10.748  32.285 -27.018  1.00  0.00           C  
ATOM    856  CEN THR A 126     -10.879  31.932 -26.572  1.00  0.00           X  
ATOM    857  H   THR A 126      -9.659  31.518 -29.637  1.00  0.00           H  
ATOM    858  N   GLU A 127     -10.660  35.072 -29.055  1.00  0.00           N  
ATOM    859  CA  GLU A 127     -10.064  36.353 -29.412  1.00  0.00           C  
ATOM    860  C   GLU A 127      -9.794  37.210 -28.151  1.00  0.00           C  
ATOM    861  O   GLU A 127     -10.672  37.305 -27.288  1.00  0.00           O  
ATOM    862  CB  GLU A 127     -10.973  37.105 -30.387  1.00  0.00           C  
ATOM    863  CEN GLU A 127     -11.374  37.563 -31.979  1.00  0.00           X  
ATOM    864  H   GLU A 127     -11.669  35.067 -29.000  1.00  0.00           H  
ATOM    865  N   PRO A 128      -8.606  37.826 -28.001  1.00  0.00           N  
ATOM    866  CA  PRO A 128      -8.288  38.703 -26.876  1.00  0.00           C  
ATOM    867  C   PRO A 128      -9.111  40.001 -26.928  1.00  0.00           C  
ATOM    868  O   PRO A 128      -9.351  40.558 -27.998  1.00  0.00           O  
ATOM    869  CB  PRO A 128      -6.780  38.965 -27.025  1.00  0.00           C  
ATOM    870  CEN PRO A 128      -6.948  37.976 -28.501  1.00  0.00           X  
ATOM    871  N   SER A 129      -9.523  40.512 -25.763  1.00  0.00           N  
ATOM    872  CA  SER A 129     -10.291  41.755 -25.648  1.00  0.00           C  
ATOM    873  C   SER A 129      -9.393  42.985 -25.432  1.00  0.00           C  
ATOM    874  O   SER A 129      -8.341  42.908 -24.807  1.00  0.00           O  
ATOM    875  CB  SER A 129     -11.291  41.634 -24.515  1.00  0.00           C  
ATOM    876  CEN SER A 129     -11.499  41.488 -24.033  1.00  0.00           X  
ATOM    877  H   SER A 129      -9.330  39.996 -24.916  1.00  0.00           H  
ATOM    878  N   GLU A 130      -9.889  44.114 -25.939  1.00  0.00           N  
ATOM    879  CA  GLU A 130      -9.391  45.484 -25.737  1.00  0.00           C  
ATOM    880  C   GLU A 130      -7.867  45.742 -25.676  1.00  0.00           C  
ATOM    881  O   GLU A 130      -7.219  45.729 -24.636  1.00  0.00           O  
ATOM    882  CB  GLU A 130     -10.017  46.025 -24.450  1.00  0.00           C  
ATOM    883  CEN GLU A 130     -11.241  46.912 -23.664  1.00  0.00           X  
ATOM    884  H   GLU A 130     -10.884  44.071 -26.101  1.00  0.00           H  
ATOM    885  N   GLY A 131      -7.332  46.162 -26.828  1.00  0.00           N  
ATOM    886  CA  GLY A 131      -6.022  46.825 -26.839  1.00  0.00           C  
ATOM    887  C   GLY A 131      -4.833  46.035 -26.292  1.00  0.00           C  
ATOM    888  O   GLY A 131      -4.052  46.523 -25.482  1.00  0.00           O  
ATOM    889  CEN GLY A 131      -6.021  46.826 -26.839  1.00  0.00           X  
ATOM    890  H   GLY A 131      -8.001  46.612 -27.435  1.00  0.00           H  
ATOM    891  N   SER A 132      -4.636  44.841 -26.849  1.00  0.00           N  
ATOM    892  CA  SER A 132      -3.574  43.894 -26.507  1.00  0.00           C  
ATOM    893  C   SER A 132      -2.202  44.313 -27.055  1.00  0.00           C  
ATOM    894  O   SER A 132      -2.113  44.780 -28.189  1.00  0.00           O  
ATOM    895  CB  SER A 132      -3.941  42.515 -27.018  1.00  0.00           C  
ATOM    896  CEN SER A 132      -4.146  42.133 -27.346  1.00  0.00           X  
ATOM    897  H   SER A 132      -5.243  44.580 -27.611  1.00  0.00           H  
ATOM    898  N   ALA A 133      -1.127  44.037 -26.314  1.00  0.00           N  
ATOM    899  CA  ALA A 133       0.242  44.324 -26.757  1.00  0.00           C  
ATOM    900  C   ALA A 133       1.277  43.438 -26.036  1.00  0.00           C  
ATOM    901  O   ALA A 133       1.553  43.646 -24.857  1.00  0.00           O  
ATOM    902  CB  ALA A 133       0.561  45.796 -26.544  1.00  0.00           C  
ATOM    903  CEN ALA A 133       0.562  45.795 -26.544  1.00  0.00           X  
ATOM    904  H   ALA A 133      -1.244  43.475 -25.483  1.00  0.00           H  
ATOM    905  N   PRO A 134       1.921  42.490 -26.738  1.00  0.00           N  
ATOM    906  CA  PRO A 134       2.817  41.533 -26.110  1.00  0.00           C  
ATOM    907  C   PRO A 134       4.200  42.175 -25.963  1.00  0.00           C  
ATOM    908  O   PRO A 134       5.173  41.770 -26.592  1.00  0.00           O  
ATOM    909  CB  PRO A 134       2.821  40.323 -27.059  1.00  0.00           C  
ATOM    910  CEN PRO A 134       1.726  41.333 -28.042  1.00  0.00           X  
ATOM    911  N   GLY A 135       4.278  43.214 -25.134  1.00  0.00           N  
ATOM    912  CA  GLY A 135       5.524  43.921 -24.881  1.00  0.00           C  
ATOM    913  C   GLY A 135       6.209  43.303 -23.671  1.00  0.00           C  
ATOM    914  O   GLY A 135       5.523  42.887 -22.745  1.00  0.00           O  
ATOM    915  CEN GLY A 135       5.524  43.921 -24.881  1.00  0.00           X  
ATOM    916  H   GLY A 135       3.524  43.353 -24.476  1.00  0.00           H  
ATOM    917  N   THR A 136       7.540  43.275 -23.652  1.00  0.00           N  
ATOM    918  CA  THR A 136       8.299  42.759 -22.506  1.00  0.00           C  
ATOM    919  C   THR A 136       9.374  43.765 -22.131  1.00  0.00           C  
ATOM    920  O   THR A 136      10.293  44.037 -22.904  1.00  0.00           O  
ATOM    921  CB  THR A 136       8.953  41.397 -22.802  1.00  0.00           C  
ATOM    922  CEN THR A 136       8.920  40.831 -22.944  1.00  0.00           X  
ATOM    923  H   THR A 136       8.052  43.790 -24.353  1.00  0.00           H  
ATOM    924  N   SER A 137       9.189  44.339 -20.951  1.00  0.00           N  
ATOM    925  CA  SER A 137      10.001  45.379 -20.334  1.00  0.00           C  
ATOM    926  C   SER A 137      10.951  44.807 -19.274  1.00  0.00           C  
ATOM    927  O   SER A 137      10.690  43.754 -18.705  1.00  0.00           O  
ATOM    928  CB  SER A 137       9.103  46.437 -19.723  1.00  0.00           C  
ATOM    929  CEN SER A 137       8.674  46.654 -19.470  1.00  0.00           X  
ATOM    930  H   SER A 137       8.449  43.974 -20.368  1.00  0.00           H  
ATOM    931  N   GLU A 138      11.978  45.609 -18.963  1.00  0.00           N  
ATOM    932  CA  GLU A 138      12.954  45.459 -17.864  1.00  0.00           C  
ATOM    933  C   GLU A 138      14.006  44.338 -17.967  1.00  0.00           C  
ATOM    934  O   GLU A 138      14.356  43.638 -17.024  1.00  0.00           O  
ATOM    935  CB  GLU A 138      12.183  45.273 -16.555  1.00  0.00           C  
ATOM    936  CEN GLU A 138      11.510  45.926 -15.133  1.00  0.00           X  
ATOM    937  H   GLU A 138      11.977  46.509 -19.418  1.00  0.00           H  
ATOM    938  N   SER A 139      14.561  44.236 -19.175  1.00  0.00           N  
ATOM    939  CA  SER A 139      15.695  43.364 -19.519  1.00  0.00           C  
ATOM    940  C   SER A 139      16.507  42.724 -18.374  1.00  0.00           C  
ATOM    941  O   SER A 139      17.312  43.388 -17.728  1.00  0.00           O  
ATOM    942  CB  SER A 139      16.641  44.157 -20.399  1.00  0.00           C  
ATOM    943  CEN SER A 139      16.925  44.581 -20.587  1.00  0.00           X  
ATOM    944  H   SER A 139      14.688  45.131 -19.622  1.00  0.00           H  
ATOM    945  N   ALA A 140      16.460  41.393 -18.275  1.00  0.00           N  
ATOM    946  CA  ALA A 140      17.143  40.648 -17.219  1.00  0.00           C  
ATOM    947  C   ALA A 140      17.777  39.378 -17.812  1.00  0.00           C  
ATOM    948  O   ALA A 140      17.198  38.690 -18.648  1.00  0.00           O  
ATOM    949  CB  ALA A 140      16.178  40.305 -16.094  1.00  0.00           C  
ATOM    950  CEN ALA A 140      16.179  40.304 -16.094  1.00  0.00           X  
ATOM    951  H   ALA A 140      16.160  40.861 -19.078  1.00  0.00           H  
ATOM    952  N   THR A 141      19.021  39.165 -17.406  1.00  0.00           N  
ATOM    953  CA  THR A 141      19.964  38.070 -17.676  1.00  0.00           C  
ATOM    954  C   THR A 141      20.124  37.022 -16.560  1.00  0.00           C  
ATOM    955  O   THR A 141      19.970  37.353 -15.385  1.00  0.00           O  
ATOM    956  CB  THR A 141      21.360  38.639 -17.991  1.00  0.00           C  
ATOM    957  CEN THR A 141      21.717  38.979 -18.305  1.00  0.00           X  
ATOM    958  H   THR A 141      19.430  39.908 -16.860  1.00  0.00           H  
ATOM    959  N   PRO A 142      20.465  35.764 -16.919  1.00  0.00           N  
ATOM    960  CA  PRO A 142      20.738  34.673 -15.984  1.00  0.00           C  
ATOM    961  C   PRO A 142      21.999  34.904 -15.134  1.00  0.00           C  
ATOM    962  O   PRO A 142      22.997  35.439 -15.612  1.00  0.00           O  
ATOM    963  CB  PRO A 142      20.883  33.446 -16.899  1.00  0.00           C  
ATOM    964  CEN PRO A 142      20.670  34.637 -18.210  1.00  0.00           X  
ATOM    965  N   GLU A 143      21.973  34.417 -13.894  1.00  0.00           N  
ATOM    966  CA  GLU A 143      23.102  34.494 -12.960  1.00  0.00           C  
ATOM    967  C   GLU A 143      24.012  33.272 -13.136  1.00  0.00           C  
ATOM    968  O   GLU A 143      23.568  32.131 -13.274  1.00  0.00           O  
ATOM    969  CB  GLU A 143      22.607  34.587 -11.515  1.00  0.00           C  
ATOM    970  CEN GLU A 143      22.254  35.518 -10.133  1.00  0.00           X  
ATOM    971  H   GLU A 143      21.207  33.818 -13.627  1.00  0.00           H  
ATOM    972  N   SER A 144      25.303  33.570 -13.187  1.00  0.00           N  
ATOM    973  CA  SER A 144      26.414  32.635 -13.291  1.00  0.00           C  
ATOM    974  C   SER A 144      26.762  32.019 -11.935  1.00  0.00           C  
ATOM    975  O   SER A 144      26.651  32.676 -10.907  1.00  0.00           O  
ATOM    976  CB  SER A 144      27.623  33.335 -13.880  1.00  0.00           C  
ATOM    977  CEN SER A 144      27.979  33.733 -13.984  1.00  0.00           X  
ATOM    978  H   SER A 144      25.536  34.552 -13.117  1.00  0.00           H  
ATOM    979  N   GLY A 145      27.283  30.793 -11.939  1.00  0.00           N  
ATOM    980  CA  GLY A 145      27.747  30.113 -10.734  1.00  0.00           C  
ATOM    981  C   GLY A 145      28.955  29.233 -11.064  1.00  0.00           C  
ATOM    982  O   GLY A 145      28.883  28.486 -12.040  1.00  0.00           O  
ATOM    983  CEN GLY A 145      27.747  30.113 -10.733  1.00  0.00           X  
ATOM    984  H   GLY A 145      27.449  30.338 -12.826  1.00  0.00           H  
ATOM    985  N   PRO A 146      30.062  29.292 -10.300  1.00  0.00           N  
ATOM    986  CA  PRO A 146      31.270  28.535 -10.606  1.00  0.00           C  
ATOM    987  C   PRO A 146      31.078  27.095 -10.115  1.00  0.00           C  
ATOM    988  O   PRO A 146      31.645  26.674  -9.109  1.00  0.00           O  
ATOM    989  CB  PRO A 146      32.395  29.273  -9.861  1.00  0.00           C  
ATOM    990  CEN PRO A 146      31.072  30.338  -9.311  1.00  0.00           X  
ATOM    991  N   GLY A 147      30.198  26.357 -10.793  1.00  0.00           N  
ATOM    992  CA  GLY A 147      29.869  24.975 -10.460  1.00  0.00           C  
ATOM    993  C   GLY A 147      31.071  24.073 -10.724  1.00  0.00           C  
ATOM    994  O   GLY A 147      31.825  24.301 -11.665  1.00  0.00           O  
ATOM    995  CEN GLY A 147      29.869  24.975 -10.460  1.00  0.00           X  
ATOM    996  H   GLY A 147      29.843  26.731 -11.660  1.00  0.00           H  
ATOM    997  N   SER A 148      31.247  23.083  -9.857  1.00  0.00           N  
ATOM    998  CA  SER A 148      32.288  22.057  -9.856  1.00  0.00           C  
ATOM    999  C   SER A 148      31.983  20.787 -10.666  1.00  0.00           C  
ATOM   1000  O   SER A 148      30.857  20.293 -10.684  1.00  0.00           O  
ATOM   1001  CB  SER A 148      32.588  21.677  -8.419  1.00  0.00           C  
ATOM   1002  CEN SER A 148      32.500  21.567  -7.894  1.00  0.00           X  
ATOM   1003  H   SER A 148      30.652  23.069  -9.045  1.00  0.00           H  
ATOM   1004  N   GLU A 149      33.034  20.198 -11.239  1.00  0.00           N  
ATOM   1005  CA  GLU A 149      33.000  18.908 -11.942  1.00  0.00           C  
ATOM   1006  C   GLU A 149      33.232  17.746 -10.936  1.00  0.00           C  
ATOM   1007  O   GLU A 149      33.610  18.027  -9.794  1.00  0.00           O  
ATOM   1008  CB  GLU A 149      34.050  18.875 -13.055  1.00  0.00           C  
ATOM   1009  CEN GLU A 149      34.460  19.027 -14.702  1.00  0.00           X  
ATOM   1010  H   GLU A 149      33.952  20.530 -10.979  1.00  0.00           H  
ATOM   1011  N   PRO A 150      33.057  16.456 -11.296  1.00  0.00           N  
ATOM   1012  CA  PRO A 150      32.605  15.935 -12.580  1.00  0.00           C  
ATOM   1013  C   PRO A 150      31.110  15.595 -12.610  1.00  0.00           C  
ATOM   1014  O   PRO A 150      30.446  15.414 -11.589  1.00  0.00           O  
ATOM   1015  CB  PRO A 150      33.478  14.686 -12.783  1.00  0.00           C  
ATOM   1016  CEN PRO A 150      34.095  15.087 -11.157  1.00  0.00           X  
ATOM   1017  N   ALA A 151      30.609  15.383 -13.823  1.00  0.00           N  
ATOM   1018  CA  ALA A 151      29.222  15.019 -14.039  1.00  0.00           C  
ATOM   1019  C   ALA A 151      29.062  13.523 -13.731  1.00  0.00           C  
ATOM   1020  O   ALA A 151      28.688  12.733 -14.600  1.00  0.00           O  
ATOM   1021  CB  ALA A 151      28.791  15.346 -15.462  1.00  0.00           C  
ATOM   1022  CEN ALA A 151      28.791  15.345 -15.461  1.00  0.00           X  
ATOM   1023  H   ALA A 151      31.248  15.230 -14.589  1.00  0.00           H  
ATOM   1024  N   THR A 152      29.298  13.102 -12.489  1.00  0.00           N  
ATOM   1025  CA  THR A 152      29.230  11.672 -12.190  1.00  0.00           C  
ATOM   1026  C   THR A 152      27.758  11.370 -11.940  1.00  0.00           C  
ATOM   1027  O   THR A 152      27.281  11.396 -10.810  1.00  0.00           O  
ATOM   1028  CB  THR A 152      30.075  11.270 -10.967  1.00  0.00           C  
ATOM   1029  CEN THR A 152      30.587  11.219 -10.690  1.00  0.00           X  
ATOM   1030  H   THR A 152      29.265  13.763 -11.727  1.00  0.00           H  
ATOM   1031  N   SER A 153      27.042  11.198 -13.055  1.00  0.00           N  
ATOM   1032  CA  SER A 153      25.631  10.868 -13.124  1.00  0.00           C  
ATOM   1033  C   SER A 153      25.459   9.492 -12.510  1.00  0.00           C  
ATOM   1034  O   SER A 153      26.342   8.639 -12.638  1.00  0.00           O  
ATOM   1035  CB  SER A 153      25.129  10.901 -14.555  1.00  0.00           C  
ATOM   1036  CEN SER A 153      25.134  10.850 -15.096  1.00  0.00           X  
ATOM   1037  H   SER A 153      27.562  11.160 -13.919  1.00  0.00           H  
ATOM   1038  N   GLY A 154      24.346   9.301 -11.806  1.00  0.00           N  
ATOM   1039  CA  GLY A 154      24.037   8.041 -11.172  1.00  0.00           C  
ATOM   1040  C   GLY A 154      23.685   7.040 -12.260  1.00  0.00           C  
ATOM   1041  O   GLY A 154      23.134   7.397 -13.292  1.00  0.00           O  
ATOM   1042  CEN GLY A 154      24.036   8.041 -11.172  1.00  0.00           X  
ATOM   1043  H   GLY A 154      23.614   9.998 -11.854  1.00  0.00           H  
ATOM   1044  N   SER A 155      23.999   5.770 -12.031  1.00  0.00           N  
ATOM   1045  CA  SER A 155      23.696   4.757 -13.029  1.00  0.00           C  
ATOM   1046  C   SER A 155      22.233   4.405 -12.808  1.00  0.00           C  
ATOM   1047  O   SER A 155      21.909   3.334 -12.290  1.00  0.00           O  
ATOM   1048  CB  SER A 155      24.597   3.545 -12.894  1.00  0.00           C  
ATOM   1049  CEN SER A 155      24.907   3.167 -12.656  1.00  0.00           X  
ATOM   1050  H   SER A 155      24.155   5.482 -11.075  1.00  0.00           H  
ATOM   1051  N   GLU A 156      21.350   5.360 -13.102  1.00  0.00           N  
ATOM   1052  CA  GLU A 156      19.918   5.189 -12.950  1.00  0.00           C  
ATOM   1053  C   GLU A 156      19.564   4.059 -13.902  1.00  0.00           C  
ATOM   1054  O   GLU A 156      20.179   3.941 -14.958  1.00  0.00           O  
ATOM   1055  CB  GLU A 156      19.143   6.468 -13.272  1.00  0.00           C  
ATOM   1056  CEN GLU A 156      18.298   7.854 -12.753  1.00  0.00           X  
ATOM   1057  H   GLU A 156      21.639   6.076 -13.752  1.00  0.00           H  
ATOM   1058  N   THR A 157      18.704   3.139 -13.478  1.00  0.00           N  
ATOM   1059  CA  THR A 157      18.260   2.021 -14.315  1.00  0.00           C  
ATOM   1060  C   THR A 157      17.277   2.585 -15.343  1.00  0.00           C  
ATOM   1061  O   THR A 157      16.549   3.524 -15.001  1.00  0.00           O  
ATOM   1062  CB  THR A 157      17.588   0.902 -13.499  1.00  0.00           C  
ATOM   1063  CEN THR A 157      17.599   0.489 -13.086  1.00  0.00           X  
ATOM   1064  H   THR A 157      18.209   3.288 -12.611  1.00  0.00           H  
ATOM   1065  N   PRO A 158      17.299   2.108 -16.601  1.00  0.00           N  
ATOM   1066  CA  PRO A 158      16.367   2.582 -17.607  1.00  0.00           C  
ATOM   1067  C   PRO A 158      14.945   2.470 -17.064  1.00  0.00           C  
ATOM   1068  O   PRO A 158      14.569   1.454 -16.486  1.00  0.00           O  
ATOM   1069  CB  PRO A 158      16.611   1.669 -18.820  1.00  0.00           C  
ATOM   1070  CEN PRO A 158      17.798   0.879 -17.746  1.00  0.00           X  
ATOM   1071  N   GLY A 159      14.145   3.513 -17.260  1.00  0.00           N  
ATOM   1072  CA  GLY A 159      12.788   3.595 -16.723  1.00  0.00           C  
ATOM   1073  C   GLY A 159      12.612   4.030 -15.269  1.00  0.00           C  
ATOM   1074  O   GLY A 159      11.466   4.168 -14.858  1.00  0.00           O  
ATOM   1075  CEN GLY A 159      12.788   3.595 -16.723  1.00  0.00           X  
ATOM   1076  H   GLY A 159      14.386   4.154 -18.005  1.00  0.00           H  
ATOM   1077  N   MET A 160      13.671   4.306 -14.496  1.00  0.00           N  
ATOM   1078  CA  MET A 160      13.481   4.659 -13.076  1.00  0.00           C  
ATOM   1079  C   MET A 160      12.578   5.889 -12.918  1.00  0.00           C  
ATOM   1080  O   MET A 160      11.837   5.961 -11.953  1.00  0.00           O  
ATOM   1081  CB  MET A 160      14.832   4.911 -12.410  1.00  0.00           C  
ATOM   1082  CEN MET A 160      15.960   4.238 -11.246  1.00  0.00           X  
ATOM   1083  H   MET A 160      14.599   4.180 -14.874  1.00  0.00           H  
ATOM   1084  N   TYR A 161      12.574   6.807 -13.890  1.00  0.00           N  
ATOM   1085  CA  TYR A 161      11.743   8.018 -13.839  1.00  0.00           C  
ATOM   1086  C   TYR A 161      10.236   7.734 -13.759  1.00  0.00           C  
ATOM   1087  O   TYR A 161       9.573   8.264 -12.881  1.00  0.00           O  
ATOM   1088  CB  TYR A 161      12.031   8.892 -15.062  1.00  0.00           C  
ATOM   1089  CEN TYR A 161      12.967  10.300 -15.522  1.00  0.00           X  
ATOM   1090  H   TYR A 161      13.200   6.690 -14.674  1.00  0.00           H  
ATOM   1091  N   GLY A 162       9.693   6.911 -14.667  1.00  0.00           N  
ATOM   1092  CA  GLY A 162       8.262   6.585 -14.688  1.00  0.00           C  
ATOM   1093  C   GLY A 162       7.809   6.021 -13.346  1.00  0.00           C  
ATOM   1094  O   GLY A 162       6.964   6.621 -12.695  1.00  0.00           O  
ATOM   1095  CEN GLY A 162       8.261   6.585 -14.688  1.00  0.00           X  
ATOM   1096  H   GLY A 162      10.309   6.406 -15.288  1.00  0.00           H  
ATOM   1097  N   LYS A 163       8.510   4.978 -12.871  1.00  0.00           N  
ATOM   1098  CA  LYS A 163       8.168   4.256 -11.631  1.00  0.00           C  
ATOM   1099  C   LYS A 163       7.868   5.188 -10.453  1.00  0.00           C  
ATOM   1100  O   LYS A 163       6.964   4.949  -9.672  1.00  0.00           O  
ATOM   1101  CB  LYS A 163       9.300   3.301 -11.251  1.00  0.00           C  
ATOM   1102  CEN LYS A 163      10.053   1.325 -11.176  1.00  0.00           X  
ATOM   1103  H   LYS A 163       9.308   4.657 -13.400  1.00  0.00           H  
ATOM   1104  N   LEU A 164       8.680   6.228 -10.303  1.00  0.00           N  
ATOM   1105  CA  LEU A 164       8.541   7.240  -9.269  1.00  0.00           C  
ATOM   1106  C   LEU A 164       7.244   8.036  -9.383  1.00  0.00           C  
ATOM   1107  O   LEU A 164       6.578   8.242  -8.378  1.00  0.00           O  
ATOM   1108  CB  LEU A 164       9.745   8.189  -9.315  1.00  0.00           C  
ATOM   1109  CEN LEU A 164      11.008   8.319  -8.442  1.00  0.00           X  
ATOM   1110  H   LEU A 164       9.431   6.327 -10.969  1.00  0.00           H  
ATOM   1111  N   ASN A 165       6.900   8.489 -10.593  1.00  0.00           N  
ATOM   1112  CA  ASN A 165       5.682   9.267 -10.795  1.00  0.00           C  
ATOM   1113  C   ASN A 165       4.456   8.398 -10.524  1.00  0.00           C  
ATOM   1114  O   ASN A 165       3.568   8.858  -9.820  1.00  0.00           O  
ATOM   1115  CB  ASN A 165       5.618   9.859 -12.191  1.00  0.00           C  
ATOM   1116  CEN ASN A 165       5.881  10.752 -12.675  1.00  0.00           X  
ATOM   1117  H   ASN A 165       7.382   8.136 -11.407  1.00  0.00           H  
ATOM   1118  N   ASP A 166       4.473   7.147 -10.992  1.00  0.00           N  
ATOM   1119  CA  ASP A 166       3.342   6.226 -10.847  1.00  0.00           C  
ATOM   1120  C   ASP A 166       3.097   5.912  -9.356  1.00  0.00           C  
ATOM   1121  O   ASP A 166       1.985   6.067  -8.856  1.00  0.00           O  
ATOM   1122  CB  ASP A 166       3.593   4.937 -11.632  1.00  0.00           C  
ATOM   1123  CEN ASP A 166       3.364   4.505 -12.526  1.00  0.00           X  
ATOM   1124  H   ASP A 166       5.245   6.846 -11.572  1.00  0.00           H  
ATOM   1125  N   LEU A 167       4.164   5.625  -8.600  1.00  0.00           N  
ATOM   1126  CA  LEU A 167       4.085   5.362  -7.161  1.00  0.00           C  
ATOM   1127  C   LEU A 167       3.595   6.571  -6.341  1.00  0.00           C  
ATOM   1128  O   LEU A 167       2.772   6.428  -5.436  1.00  0.00           O  
ATOM   1129  CB  LEU A 167       5.457   4.906  -6.650  1.00  0.00           C  
ATOM   1130  CEN LEU A 167       6.027   3.524  -6.277  1.00  0.00           X  
ATOM   1131  H   LEU A 167       5.043   5.460  -9.069  1.00  0.00           H  
ATOM   1132  N   LEU A 168       4.139   7.761  -6.614  1.00  0.00           N  
ATOM   1133  CA  LEU A 168       3.738   8.989  -5.925  1.00  0.00           C  
ATOM   1134  C   LEU A 168       2.248   9.281  -6.149  1.00  0.00           C  
ATOM   1135  O   LEU A 168       1.541   9.613  -5.198  1.00  0.00           O  
ATOM   1136  CB  LEU A 168       4.594  10.168  -6.403  1.00  0.00           C  
ATOM   1137  CEN LEU A 168       5.769  10.933  -5.764  1.00  0.00           X  
ATOM   1138  H   LEU A 168       4.813   7.812  -7.364  1.00  0.00           H  
ATOM   1139  N   GLU A 169       1.783   9.153  -7.391  1.00  0.00           N  
ATOM   1140  CA  GLU A 169       0.394   9.391  -7.790  1.00  0.00           C  
ATOM   1141  C   GLU A 169      -0.561   8.429  -7.073  1.00  0.00           C  
ATOM   1142  O   GLU A 169      -1.575   8.881  -6.530  1.00  0.00           O  
ATOM   1143  CB  GLU A 169       0.242   9.252  -9.307  1.00  0.00           C  
ATOM   1144  CEN GLU A 169       0.133   9.962 -10.852  1.00  0.00           X  
ATOM   1145  H   GLU A 169       2.405   8.797  -8.105  1.00  0.00           H  
ATOM   1146  N   ASP A 170      -0.206   7.147  -6.983  1.00  0.00           N  
ATOM   1147  CA  ASP A 170      -1.016   6.133  -6.308  1.00  0.00           C  
ATOM   1148  C   ASP A 170      -1.122   6.430  -4.804  1.00  0.00           C  
ATOM   1149  O   ASP A 170      -2.214   6.450  -4.232  1.00  0.00           O  
ATOM   1150  CB  ASP A 170      -0.425   4.739  -6.534  1.00  0.00           C  
ATOM   1151  CEN ASP A 170      -0.545   3.924  -7.133  1.00  0.00           X  
ATOM   1152  H   ASP A 170       0.609   6.834  -7.491  1.00  0.00           H  
ATOM   1153  N   LEU A 171      -0.014   6.799  -4.157  1.00  0.00           N  
ATOM   1154  CA  LEU A 171      -0.038   7.167  -2.740  1.00  0.00           C  
ATOM   1155  C   LEU A 171      -0.919   8.402  -2.457  1.00  0.00           C  
ATOM   1156  O   LEU A 171      -1.745   8.390  -1.538  1.00  0.00           O  
ATOM   1157  CB  LEU A 171       1.394   7.417  -2.251  1.00  0.00           C  
ATOM   1158  CEN LEU A 171       2.372   6.577  -1.407  1.00  0.00           X  
ATOM   1159  H   LEU A 171       0.861   6.766  -4.656  1.00  0.00           H  
ATOM   1160  N   GLN A 172      -0.812   9.456  -3.271  1.00  0.00           N  
ATOM   1161  CA  GLN A 172      -1.657  10.649  -3.131  1.00  0.00           C  
ATOM   1162  C   GLN A 172      -3.151  10.341  -3.290  1.00  0.00           C  
ATOM   1163  O   GLN A 172      -3.969  10.854  -2.518  1.00  0.00           O  
ATOM   1164  CB  GLN A 172      -1.245  11.706  -4.158  1.00  0.00           C  
ATOM   1165  CEN GLN A 172      -0.332  13.176  -4.396  1.00  0.00           X  
ATOM   1166  H   GLN A 172      -0.196   9.386  -4.067  1.00  0.00           H  
ATOM   1167  N   GLU A 173      -3.539   9.509  -4.255  1.00  0.00           N  
ATOM   1168  CA  GLU A 173      -4.943   9.137  -4.429  1.00  0.00           C  
ATOM   1169  C   GLU A 173      -5.464   8.347  -3.211  1.00  0.00           C  
ATOM   1170  O   GLU A 173      -6.544   8.679  -2.710  1.00  0.00           O  
ATOM   1171  CB  GLU A 173      -5.120   8.317  -5.709  1.00  0.00           C  
ATOM   1172  CEN GLU A 173      -5.551   8.224  -7.355  1.00  0.00           X  
ATOM   1173  H   GLU A 173      -2.852   9.124  -4.887  1.00  0.00           H  
ATOM   1174  N   VAL A 174      -4.677   7.419  -2.636  1.00  0.00           N  
ATOM   1175  CA  VAL A 174      -5.076   6.636  -1.440  1.00  0.00           C  
ATOM   1176  C   VAL A 174      -5.286   7.560  -0.232  1.00  0.00           C  
ATOM   1177  O   VAL A 174      -6.265   7.400   0.503  1.00  0.00           O  
ATOM   1178  CB  VAL A 174      -4.028   5.568  -1.077  1.00  0.00           C  
ATOM   1179  CEN VAL A 174      -3.908   4.889  -1.066  1.00  0.00           X  
ATOM   1180  H   VAL A 174      -3.769   7.258  -3.046  1.00  0.00           H  
ATOM   1181  N   LEU A 175      -4.413   8.561  -0.052  1.00  0.00           N  
ATOM   1182  CA  LEU A 175      -4.510   9.539   1.045  1.00  0.00           C  
ATOM   1183  C   LEU A 175      -5.755  10.417   0.918  1.00  0.00           C  
ATOM   1184  O   LEU A 175      -6.482  10.680   1.877  1.00  0.00           O  
ATOM   1185  CB  LEU A 175      -3.251  10.415   1.085  1.00  0.00           C  
ATOM   1186  CEN LEU A 175      -2.018  10.431   2.007  1.00  0.00           X  
ATOM   1187  H   LEU A 175      -3.638   8.632  -0.692  1.00  0.00           H  
ATOM   1188  N   LYS A 176      -6.045  10.854  -0.304  1.00  0.00           N  
ATOM   1189  CA  LYS A 176      -7.193  11.714  -0.579  1.00  0.00           C  
ATOM   1190  C   LYS A 176      -8.518  10.997  -0.314  1.00  0.00           C  
ATOM   1191  O   LYS A 176      -9.420  11.593   0.277  1.00  0.00           O  
ATOM   1192  CB  LYS A 176      -7.147  12.210  -2.025  1.00  0.00           C  
ATOM   1193  CEN LYS A 176      -6.748  13.778  -3.388  1.00  0.00           X  
ATOM   1194  H   LYS A 176      -5.405  10.616  -1.049  1.00  0.00           H  
ATOM   1195  N   ASN A 177      -8.656   9.739  -0.728  1.00  0.00           N  
ATOM   1196  CA  ASN A 177      -9.869   8.952  -0.502  1.00  0.00           C  
ATOM   1197  C   ASN A 177     -10.060   8.598   0.977  1.00  0.00           C  
ATOM   1198  O   ASN A 177     -11.142   8.837   1.511  1.00  0.00           O  
ATOM   1199  CB  ASN A 177      -9.865   7.689  -1.343  1.00  0.00           C  
ATOM   1200  CEN ASN A 177     -10.205   7.376  -2.285  1.00  0.00           X  
ATOM   1201  H   ASN A 177      -7.878   9.303  -1.202  1.00  0.00           H  
ATOM   1202  N   LEU A 178      -9.011   8.146   1.661  1.00  0.00           N  
ATOM   1203  CA  LEU A 178      -9.074   7.810   3.087  1.00  0.00           C  
ATOM   1204  C   LEU A 178      -9.489   9.010   3.937  1.00  0.00           C  
ATOM   1205  O   LEU A 178     -10.445   8.917   4.711  1.00  0.00           O  
ATOM   1206  CB  LEU A 178      -7.719   7.271   3.561  1.00  0.00           C  
ATOM   1207  CEN LEU A 178      -7.212   5.852   3.879  1.00  0.00           X  
ATOM   1208  H   LEU A 178      -8.122   8.060   1.193  1.00  0.00           H  
ATOM   1209  N   HIS A 179      -8.856  10.161   3.716  1.00  0.00           N  
ATOM   1210  CA  HIS A 179      -9.240  11.416   4.355  1.00  0.00           C  
ATOM   1211  C   HIS A 179     -10.712  11.778   4.075  1.00  0.00           C  
ATOM   1212  O   HIS A 179     -11.530  11.838   4.994  1.00  0.00           O  
ATOM   1213  CB  HIS A 179      -8.324  12.552   3.888  1.00  0.00           C  
ATOM   1214  CEN HIS A 179      -7.137  13.208   4.324  1.00  0.00           X  
ATOM   1215  H   HIS A 179      -7.993  10.132   3.191  1.00  0.00           H  
ATOM   1216  N   LYS A 180     -11.094  11.967   2.799  1.00  0.00           N  
ATOM   1217  CA  LYS A 180     -12.458  12.398   2.419  1.00  0.00           C  
ATOM   1218  C   LYS A 180     -13.554  11.493   2.998  1.00  0.00           C  
ATOM   1219  O   LYS A 180     -14.644  11.983   3.297  1.00  0.00           O  
ATOM   1220  CB  LYS A 180     -12.589  12.449   0.896  1.00  0.00           C  
ATOM   1221  CEN LYS A 180     -12.665  13.602  -0.876  1.00  0.00           X  
ATOM   1222  H   LYS A 180     -10.412  11.784   2.078  1.00  0.00           H  
ATOM   1223  N   ASN A 181     -13.284  10.195   3.155  1.00  0.00           N  
ATOM   1224  CA  ASN A 181     -14.235   9.224   3.698  1.00  0.00           C  
ATOM   1225  C   ASN A 181     -14.433   9.330   5.222  1.00  0.00           C  
ATOM   1226  O   ASN A 181     -15.485   8.928   5.728  1.00  0.00           O  
ATOM   1227  CB  ASN A 181     -13.818   7.811   3.333  1.00  0.00           C  
ATOM   1228  CEN ASN A 181     -13.990   7.119   2.563  1.00  0.00           X  
ATOM   1229  H   ASN A 181     -12.382   9.860   2.847  1.00  0.00           H  
ATOM   1230  N   ASP A 182     -13.484   9.919   5.962  1.00  0.00           N  
ATOM   1231  CA  ASP A 182     -13.501  10.000   7.428  1.00  0.00           C  
ATOM   1232  C   ASP A 182     -14.667  10.834   7.998  1.00  0.00           C  
ATOM   1233  O   ASP A 182     -14.495  11.909   8.583  1.00  0.00           O  
ATOM   1234  CB  ASP A 182     -12.171  10.575   7.923  1.00  0.00           C  
ATOM   1235  CEN ASP A 182     -11.268  10.267   8.278  1.00  0.00           X  
ATOM   1236  H   ASP A 182     -12.647  10.240   5.500  1.00  0.00           H  
ATOM   1237  N   ARG A 183     -15.898  10.325   7.881  1.00  0.00           N  
ATOM   1238  CA  ARG A 183     -17.085  11.029   8.400  1.00  0.00           C  
ATOM   1239  C   ARG A 183     -17.681  10.463   9.683  1.00  0.00           C  
ATOM   1240  O   ARG A 183     -18.546  11.133  10.238  1.00  0.00           O  
ATOM   1241  CB  ARG A 183     -18.164  11.141   7.332  1.00  0.00           C  
ATOM   1242  CEN ARG A 183     -19.542  12.056   5.485  1.00  0.00           X  
ATOM   1243  H   ARG A 183     -15.966   9.399   7.483  1.00  0.00           H  
ATOM   1244  N   SER A 184     -17.260   9.301  10.199  1.00  0.00           N  
ATOM   1245  CA  SER A 184     -17.942   8.733  11.385  1.00  0.00           C  
ATOM   1246  C   SER A 184     -17.125   7.908  12.396  1.00  0.00           C  
ATOM   1247  O   SER A 184     -17.699   7.479  13.393  1.00  0.00           O  
ATOM   1248  CB  SER A 184     -19.094   7.878  10.895  1.00  0.00           C  
ATOM   1249  CEN SER A 184     -19.370   7.528  10.583  1.00  0.00           X  
ATOM   1250  H   SER A 184     -16.533   8.782   9.726  1.00  0.00           H  
ATOM   1251  N   GLY A 185     -15.805   7.727  12.239  1.00  0.00           N  
ATOM   1252  CA  GLY A 185     -15.022   6.877  13.161  1.00  0.00           C  
ATOM   1253  C   GLY A 185     -13.522   7.172  13.207  1.00  0.00           C  
ATOM   1254  O   GLY A 185     -12.742   6.405  12.645  1.00  0.00           O  
ATOM   1255  CEN GLY A 185     -15.022   6.877  13.161  1.00  0.00           X  
ATOM   1256  H   GLY A 185     -15.340   8.095  11.422  1.00  0.00           H  
ATOM   1257  N   LYS A 186     -13.148   8.289  13.850  1.00  0.00           N  
ATOM   1258  CA  LYS A 186     -11.784   8.842  13.970  1.00  0.00           C  
ATOM   1259  C   LYS A 186     -10.662   7.841  14.250  1.00  0.00           C  
ATOM   1260  O   LYS A 186      -9.564   8.032  13.745  1.00  0.00           O  
ATOM   1261  CB  LYS A 186     -11.769   9.908  15.067  1.00  0.00           C  
ATOM   1262  CEN LYS A 186     -11.775  11.955  15.602  1.00  0.00           X  
ATOM   1263  H   LYS A 186     -13.898   8.891  14.160  1.00  0.00           H  
ATOM   1264  N   ASP A 187     -10.922   6.795  15.026  1.00  0.00           N  
ATOM   1265  CA  ASP A 187      -9.910   5.758  15.252  1.00  0.00           C  
ATOM   1266  C   ASP A 187      -9.456   5.107  13.934  1.00  0.00           C  
ATOM   1267  O   ASP A 187      -8.267   4.931  13.685  1.00  0.00           O  
ATOM   1268  CB  ASP A 187     -10.449   4.688  16.205  1.00  0.00           C  
ATOM   1269  CEN ASP A 187     -10.425   4.432  17.190  1.00  0.00           X  
ATOM   1270  H   ASP A 187     -11.684   6.865  15.687  1.00  0.00           H  
ATOM   1271  N   ASN A 188     -10.395   4.859  13.024  1.00  0.00           N  
ATOM   1272  CA  ASN A 188     -10.096   4.242  11.734  1.00  0.00           C  
ATOM   1273  C   ASN A 188      -9.305   5.157  10.790  1.00  0.00           C  
ATOM   1274  O   ASN A 188      -8.393   4.702  10.106  1.00  0.00           O  
ATOM   1275  CB  ASN A 188     -11.371   3.782  11.052  1.00  0.00           C  
ATOM   1276  CEN ASN A 188     -11.961   2.915  11.000  1.00  0.00           X  
ATOM   1277  H   ASN A 188     -11.356   5.044  13.276  1.00  0.00           H  
ATOM   1278  N   ILE A 189      -9.677   6.440  10.717  1.00  0.00           N  
ATOM   1279  CA  ILE A 189      -8.990   7.401   9.849  1.00  0.00           C  
ATOM   1280  C   ILE A 189      -7.524   7.513  10.261  1.00  0.00           C  
ATOM   1281  O   ILE A 189      -6.662   7.434   9.397  1.00  0.00           O  
ATOM   1282  CB  ILE A 189      -9.644   8.794   9.900  1.00  0.00           C  
ATOM   1283  CEN ILE A 189     -10.424   9.430   9.481  1.00  0.00           X  
ATOM   1284  H   ILE A 189     -10.403   6.769  11.338  1.00  0.00           H  
ATOM   1285  N   HIS A 190      -7.234   7.633  11.560  1.00  0.00           N  
ATOM   1286  CA  HIS A 190      -5.854   7.736  12.031  1.00  0.00           C  
ATOM   1287  C   HIS A 190      -5.043   6.474  11.700  1.00  0.00           C  
ATOM   1288  O   HIS A 190      -3.908   6.580  11.234  1.00  0.00           O  
ATOM   1289  CB  HIS A 190      -5.823   7.998  13.540  1.00  0.00           C  
ATOM   1290  CEN HIS A 190      -5.733   9.111  14.425  1.00  0.00           X  
ATOM   1291  H   HIS A 190      -7.974   7.625  12.246  1.00  0.00           H  
ATOM   1292  N   ASP A 191      -5.624   5.288  11.893  1.00  0.00           N  
ATOM   1293  CA  ASP A 191      -4.946   4.022  11.599  1.00  0.00           C  
ATOM   1294  C   ASP A 191      -4.619   3.891  10.107  1.00  0.00           C  
ATOM   1295  O   ASP A 191      -3.520   3.474   9.747  1.00  0.00           O  
ATOM   1296  CB  ASP A 191      -5.804   2.839  12.053  1.00  0.00           C  
ATOM   1297  CEN ASP A 191      -5.901   2.196  12.837  1.00  0.00           X  
ATOM   1298  H   ASP A 191      -6.530   5.249  12.335  1.00  0.00           H  
ATOM   1299  N   VAL A 192      -5.541   4.302   9.234  1.00  0.00           N  
ATOM   1300  CA  VAL A 192      -5.351   4.274   7.776  1.00  0.00           C  
ATOM   1301  C   VAL A 192      -4.245   5.235   7.332  1.00  0.00           C  
ATOM   1302  O   VAL A 192      -3.434   4.862   6.489  1.00  0.00           O  
ATOM   1303  CB  VAL A 192      -6.651   4.630   7.031  1.00  0.00           C  
ATOM   1304  CEN VAL A 192      -7.156   4.370   6.641  1.00  0.00           X  
ATOM   1305  H   VAL A 192      -6.403   4.682   9.601  1.00  0.00           H  
ATOM   1306  N   ASP A 193      -4.191   6.440   7.901  1.00  0.00           N  
ATOM   1307  CA  ASP A 193      -3.181   7.462   7.608  1.00  0.00           C  
ATOM   1308  C   ASP A 193      -1.778   6.956   7.965  1.00  0.00           C  
ATOM   1309  O   ASP A 193      -0.872   7.015   7.135  1.00  0.00           O  
ATOM   1310  CB  ASP A 193      -3.486   8.755   8.369  1.00  0.00           C  
ATOM   1311  CEN ASP A 193      -3.924   9.664   8.227  1.00  0.00           X  
ATOM   1312  H   ASP A 193      -4.907   6.679   8.570  1.00  0.00           H  
ATOM   1313  N   ASN A 194      -1.624   6.343   9.145  1.00  0.00           N  
ATOM   1314  CA  ASN A 194      -0.352   5.771   9.589  1.00  0.00           C  
ATOM   1315  C   ASN A 194       0.105   4.622   8.678  1.00  0.00           C  
ATOM   1316  O   ASN A 194       1.273   4.552   8.303  1.00  0.00           O  
ATOM   1317  CB  ASN A 194      -0.437   5.296  11.028  1.00  0.00           C  
ATOM   1318  CEN ASN A 194      -0.250   5.674  11.989  1.00  0.00           X  
ATOM   1319  H   ASN A 194      -2.422   6.288   9.759  1.00  0.00           H  
ATOM   1320  N   HIS A 195      -0.803   3.709   8.316  1.00  0.00           N  
ATOM   1321  CA  HIS A 195      -0.468   2.604   7.421  1.00  0.00           C  
ATOM   1322  C   HIS A 195      -0.016   3.107   6.046  1.00  0.00           C  
ATOM   1323  O   HIS A 195       0.984   2.618   5.529  1.00  0.00           O  
ATOM   1324  CB  HIS A 195      -1.665   1.660   7.264  1.00  0.00           C  
ATOM   1325  CEN HIS A 195      -2.146   0.449   7.840  1.00  0.00           X  
ATOM   1326  H   HIS A 195      -1.740   3.772   8.691  1.00  0.00           H  
ATOM   1327  N   LEU A 196      -0.676   4.124   5.477  1.00  0.00           N  
ATOM   1328  CA  LEU A 196      -0.270   4.699   4.188  1.00  0.00           C  
ATOM   1329  C   LEU A 196       1.124   5.327   4.251  1.00  0.00           C  
ATOM   1330  O   LEU A 196       1.912   5.112   3.337  1.00  0.00           O  
ATOM   1331  CB  LEU A 196      -1.297   5.743   3.731  1.00  0.00           C  
ATOM   1332  CEN LEU A 196      -2.414   5.716   2.671  1.00  0.00           X  
ATOM   1333  H   LEU A 196      -1.451   4.542   5.972  1.00  0.00           H  
ATOM   1334  N   GLN A 197       1.440   6.079   5.307  1.00  0.00           N  
ATOM   1335  CA  GLN A 197       2.767   6.694   5.451  1.00  0.00           C  
ATOM   1336  C   GLN A 197       3.865   5.628   5.503  1.00  0.00           C  
ATOM   1337  O   GLN A 197       4.850   5.746   4.778  1.00  0.00           O  
ATOM   1338  CB  GLN A 197       2.826   7.558   6.714  1.00  0.00           C  
ATOM   1339  CEN GLN A 197       2.748   9.193   7.320  1.00  0.00           X  
ATOM   1340  H   GLN A 197       0.757   6.220   6.036  1.00  0.00           H  
ATOM   1341  N   ASN A 198       3.658   4.548   6.261  1.00  0.00           N  
ATOM   1342  CA  ASN A 198       4.634   3.459   6.355  1.00  0.00           C  
ATOM   1343  C   ASN A 198       4.851   2.765   4.996  1.00  0.00           C  
ATOM   1344  O   ASN A 198       5.990   2.509   4.619  1.00  0.00           O  
ATOM   1345  CB  ASN A 198       4.220   2.443   7.403  1.00  0.00           C  
ATOM   1346  CEN ASN A 198       4.379   2.265   8.425  1.00  0.00           X  
ATOM   1347  H   ASN A 198       2.827   4.514   6.835  1.00  0.00           H  
ATOM   1348  N   VAL A 199       3.780   2.533   4.222  1.00  0.00           N  
ATOM   1349  CA  VAL A 199       3.878   1.925   2.878  1.00  0.00           C  
ATOM   1350  C   VAL A 199       4.686   2.821   1.927  1.00  0.00           C  
ATOM   1351  O   VAL A 199       5.541   2.327   1.192  1.00  0.00           O  
ATOM   1352  CB  VAL A 199       2.488   1.668   2.266  1.00  0.00           C  
ATOM   1353  CEN VAL A 199       2.042   1.173   2.093  1.00  0.00           X  
ATOM   1354  H   VAL A 199       2.868   2.769   4.586  1.00  0.00           H  
ATOM   1355  N   ILE A 200       4.472   4.141   1.942  1.00  0.00           N  
ATOM   1356  CA  ILE A 200       5.222   5.077   1.085  1.00  0.00           C  
ATOM   1357  C   ILE A 200       6.719   5.035   1.406  1.00  0.00           C  
ATOM   1358  O   ILE A 200       7.539   4.975   0.484  1.00  0.00           O  
ATOM   1359  CB  ILE A 200       4.714   6.522   1.240  1.00  0.00           C  
ATOM   1360  CEN ILE A 200       3.981   7.252   0.897  1.00  0.00           X  
ATOM   1361  H   ILE A 200       3.796   4.507   2.597  1.00  0.00           H  
ATOM   1362  N   GLU A 201       7.080   5.073   2.688  1.00  0.00           N  
ATOM   1363  CA  GLU A 201       8.476   5.012   3.122  1.00  0.00           C  
ATOM   1364  C   GLU A 201       9.151   3.714   2.659  1.00  0.00           C  
ATOM   1365  O   GLU A 201      10.268   3.752   2.137  1.00  0.00           O  
ATOM   1366  CB  GLU A 201       8.566   5.138   4.644  1.00  0.00           C  
ATOM   1367  CEN GLU A 201       8.841   6.085   6.034  1.00  0.00           X  
ATOM   1368  H   GLU A 201       6.363   5.115   3.398  1.00  0.00           H  
ATOM   1369  N   ASP A 202       8.454   2.581   2.742  1.00  0.00           N  
ATOM   1370  CA  ASP A 202       8.973   1.285   2.305  1.00  0.00           C  
ATOM   1371  C   ASP A 202       9.222   1.233   0.792  1.00  0.00           C  
ATOM   1372  O   ASP A 202      10.286   0.768   0.351  1.00  0.00           O  
ATOM   1373  CB  ASP A 202       8.007   0.169   2.712  1.00  0.00           C  
ATOM   1374  CEN ASP A 202       7.871  -0.520   3.450  1.00  0.00           X  
ATOM   1375  H   ASP A 202       7.563   2.601   3.220  1.00  0.00           H  
ATOM   1376  N   ILE A 203       8.296   1.760  -0.023  1.00  0.00           N  
ATOM   1377  CA  ILE A 203       8.448   1.797  -1.487  1.00  0.00           C  
ATOM   1378  C   ILE A 203       9.675   2.627  -1.837  1.00  0.00           C  
ATOM   1379  O   ILE A 203      10.499   2.190  -2.642  1.00  0.00           O  
ATOM   1380  CB  ILE A 203       7.211   2.388  -2.188  1.00  0.00           C  
ATOM   1381  CEN ILE A 203       6.231   2.163  -2.608  1.00  0.00           X  
ATOM   1382  H   ILE A 203       7.500   2.213   0.403  1.00  0.00           H  
ATOM   1383  N   HIS A 204       9.844   3.792  -1.220  1.00  0.00           N  
ATOM   1384  CA  HIS A 204      10.989   4.658  -1.465  1.00  0.00           C  
ATOM   1385  C   HIS A 204      12.335   3.990  -1.177  1.00  0.00           C  
ATOM   1386  O   HIS A 204      13.232   4.002  -2.027  1.00  0.00           O  
ATOM   1387  CB  HIS A 204      10.864   5.936  -0.630  1.00  0.00           C  
ATOM   1388  CEN HIS A 204      10.370   7.264  -0.785  1.00  0.00           X  
ATOM   1389  H   HIS A 204       9.150   4.088  -0.548  1.00  0.00           H  
ATOM   1390  N   ASP A 205      12.460   3.319  -0.040  1.00  0.00           N  
ATOM   1391  CA  ASP A 205      13.680   2.609   0.334  1.00  0.00           C  
ATOM   1392  C   ASP A 205      13.999   1.464  -0.630  1.00  0.00           C  
ATOM   1393  O   ASP A 205      15.156   1.283  -1.040  1.00  0.00           O  
ATOM   1394  CB  ASP A 205      13.561   2.070   1.762  1.00  0.00           C  
ATOM   1395  CEN ASP A 205      13.824   2.312   2.716  1.00  0.00           X  
ATOM   1396  H   ASP A 205      11.701   3.352   0.624  1.00  0.00           H  
ATOM   1397  N   PHE A 206      12.984   0.707  -1.060  1.00  0.00           N  
ATOM   1398  CA  PHE A 206      13.179  -0.398  -1.995  1.00  0.00           C  
ATOM   1399  C   PHE A 206      13.711   0.101  -3.345  1.00  0.00           C  
ATOM   1400  O   PHE A 206      14.658  -0.488  -3.886  1.00  0.00           O  
ATOM   1401  CB  PHE A 206      11.869  -1.163  -2.193  1.00  0.00           C  
ATOM   1402  CEN PHE A 206      11.167  -2.480  -1.647  1.00  0.00           X  
ATOM   1403  H   PHE A 206      12.049   0.938  -0.759  1.00  0.00           H  
ATOM   1404  N   MET A 207      13.173   1.203  -3.864  1.00  0.00           N  
ATOM   1405  CA  MET A 207      13.589   1.816  -5.129  1.00  0.00           C  
ATOM   1406  C   MET A 207      15.041   2.291  -5.065  1.00  0.00           C  
ATOM   1407  O   MET A 207      15.825   2.019  -5.978  1.00  0.00           O  
ATOM   1408  CB  MET A 207      12.668   2.984  -5.478  1.00  0.00           C  
ATOM   1409  CEN MET A 207      11.410   3.481  -6.595  1.00  0.00           X  
ATOM   1410  H   MET A 207      12.430   1.647  -3.344  1.00  0.00           H  
ATOM   1411  N   GLN A 208      15.426   2.957  -3.973  1.00  0.00           N  
ATOM   1412  CA  GLN A 208      16.776   3.475  -3.800  1.00  0.00           C  
ATOM   1413  C   GLN A 208      17.805   2.334  -3.783  1.00  0.00           C  
ATOM   1414  O   GLN A 208      18.814   2.390  -4.497  1.00  0.00           O  
ATOM   1415  CB  GLN A 208      16.873   4.287  -2.506  1.00  0.00           C  
ATOM   1416  CEN GLN A 208      16.883   5.900  -1.839  1.00  0.00           X  
ATOM   1417  H   GLN A 208      14.738   3.150  -3.260  1.00  0.00           H  
ATOM   1418  N   ALA A 209      17.517   1.245  -3.062  1.00  0.00           N  
ATOM   1419  CA  ALA A 209      18.393   0.081  -2.981  1.00  0.00           C  
ATOM   1420  C   ALA A 209      18.547  -0.637  -4.333  1.00  0.00           C  
ATOM   1421  O   ALA A 209      19.664  -1.016  -4.701  1.00  0.00           O  
ATOM   1422  CB  ALA A 209      17.873  -0.882  -1.924  1.00  0.00           C  
ATOM   1423  CEN ALA A 209      17.873  -0.882  -1.925  1.00  0.00           X  
ATOM   1424  H   ALA A 209      16.662   1.244  -2.523  1.00  0.00           H  
ATOM   1425  N   ALA A 210      17.465  -0.802  -5.099  1.00  0.00           N  
ATOM   1426  CA  ALA A 210      17.493  -1.445  -6.411  1.00  0.00           C  
ATOM   1427  C   ALA A 210      18.332  -0.641  -7.418  1.00  0.00           C  
ATOM   1428  O   ALA A 210      19.137  -1.216  -8.156  1.00  0.00           O  
ATOM   1429  CB  ALA A 210      16.076  -1.638  -6.929  1.00  0.00           C  
ATOM   1430  CEN ALA A 210      16.077  -1.638  -6.929  1.00  0.00           X  
ATOM   1431  H   ALA A 210      16.577  -0.485  -4.743  1.00  0.00           H  
ATOM   1432  N   ALA A 211      18.216   0.692  -7.403  1.00  0.00           N  
ATOM   1433  CA  ALA A 211      18.974   1.581  -8.277  1.00  0.00           C  
ATOM   1434  C   ALA A 211      20.475   1.578  -7.945  1.00  0.00           C  
ATOM   1435  O   ALA A 211      21.312   1.488  -8.846  1.00  0.00           O  
ATOM   1436  CB  ALA A 211      18.413   2.993  -8.192  1.00  0.00           C  
ATOM   1437  CEN ALA A 211      18.414   2.993  -8.192  1.00  0.00           X  
ATOM   1438  H   ALA A 211      17.555   1.103  -6.762  1.00  0.00           H  
ATOM   1439  N   ALA A 212      20.837   1.620  -6.661  1.00  0.00           N  
ATOM   1440  CA  ALA A 212      22.237   1.646  -6.238  1.00  0.00           C  
ATOM   1441  C   ALA A 212      22.969   0.361  -6.648  1.00  0.00           C  
ATOM   1442  O   ALA A 212      24.069   0.418  -7.202  1.00  0.00           O  
ATOM   1443  CB  ALA A 212      22.327   1.857  -4.733  1.00  0.00           C  
ATOM   1444  CEN ALA A 212      22.328   1.857  -4.734  1.00  0.00           X  
ATOM   1445  H   ALA A 212      20.122   1.650  -5.949  1.00  0.00           H  
ATOM   1446  N   ALA A 213      22.337  -0.805  -6.471  1.00  0.00           N  
ATOM   1447  CA  ALA A 213      22.868  -2.081  -6.945  1.00  0.00           C  
ATOM   1448  C   ALA A 213      23.158  -2.074  -8.454  1.00  0.00           C  
ATOM   1449  O   ALA A 213      24.265  -2.434  -8.867  1.00  0.00           O  
ATOM   1450  CB  ALA A 213      21.901  -3.203  -6.598  1.00  0.00           C  
ATOM   1451  CEN ALA A 213      21.902  -3.203  -6.599  1.00  0.00           X  
ATOM   1452  H   ALA A 213      21.464  -0.809  -5.959  1.00  0.00           H  
ATOM   1453  N   ALA A 214      22.202  -1.634  -9.277  1.00  0.00           N  
ATOM   1454  CA  ALA A 214      22.339  -1.592 -10.732  1.00  0.00           C  
ATOM   1455  C   ALA A 214      23.470  -0.650 -11.178  1.00  0.00           C  
ATOM   1456  O   ALA A 214      24.228  -0.986 -12.089  1.00  0.00           O  
ATOM   1457  CB  ALA A 214      21.019  -1.177 -11.366  1.00  0.00           C  
ATOM   1458  CEN ALA A 214      21.021  -1.177 -11.366  1.00  0.00           X  
ATOM   1459  H   ALA A 214      21.325  -1.331  -8.873  1.00  0.00           H  
ATOM   1460  N   ASN A 215      23.626   0.501 -10.516  1.00  0.00           N  
ATOM   1461  CA  ASN A 215      24.695   1.460 -10.820  1.00  0.00           C  
ATOM   1462  C   ASN A 215      26.106   0.890 -10.610  1.00  0.00           C  
ATOM   1463  O   ASN A 215      26.929   0.980 -11.518  1.00  0.00           O  
ATOM   1464  CB  ASN A 215      24.529   2.728 -10.003  1.00  0.00           C  
ATOM   1465  CEN ASN A 215      24.064   3.664 -10.098  1.00  0.00           X  
ATOM   1466  H   ASN A 215      22.951   0.741  -9.805  1.00  0.00           H  
ATOM   1467  N   CYS A 216      26.387   0.238  -9.475  1.00  0.00           N  
ATOM   1468  CA  CYS A 216      27.710  -0.325  -9.163  1.00  0.00           C  
ATOM   1469  C   CYS A 216      28.145  -1.521 -10.037  1.00  0.00           C  
ATOM   1470  O   CYS A 216      29.332  -1.629 -10.346  1.00  0.00           O  
ATOM   1471  CB  CYS A 216      27.516  -0.780  -7.717  1.00  0.00           C  
ATOM   1472  CEN CYS A 216      27.877  -0.376  -6.845  1.00  0.00           X  
ATOM   1473  H   CYS A 216      25.701   0.270  -8.735  1.00  0.00           H  
ATOM   1474  N   ARG A 217      27.247  -2.437 -10.436  1.00  0.00           N  
ATOM   1475  CA  ARG A 217      27.596  -3.600 -11.286  1.00  0.00           C  
ATOM   1476  C   ARG A 217      28.298  -3.258 -12.610  1.00  0.00           C  
ATOM   1477  O   ARG A 217      29.193  -4.004 -13.017  1.00  0.00           O  
ATOM   1478  CB  ARG A 217      26.376  -4.471 -11.549  1.00  0.00           C  
ATOM   1479  CEN ARG A 217      24.704  -6.288 -11.318  1.00  0.00           X  
ATOM   1480  H   ARG A 217      26.280  -2.271 -10.207  1.00  0.00           H  
ATOM   1481  N   LYS A 218      27.913  -2.162 -13.269  1.00  0.00           N  
ATOM   1482  CA  LYS A 218      28.548  -1.751 -14.536  1.00  0.00           C  
ATOM   1483  C   LYS A 218      29.745  -0.859 -14.227  1.00  0.00           C  
ATOM   1484  O   LYS A 218      30.772  -1.041 -14.911  1.00  0.00           O  
ATOM   1485  CB  LYS A 218      27.557  -1.020 -15.443  1.00  0.00           C  
ATOM   1486  CEN LYS A 218      26.314  -1.043 -17.155  1.00  0.00           X  
ATOM   1487  H   LYS A 218      27.531  -1.409 -12.715  1.00  0.00           H  
TER                                                                             
# All scores below are weighted scores, not raw scores.
#BEGIN_POSE_ENERGIES_TABLE ./minmover_pdb/pose_26.pdb
label vdw cenpack pair env cbeta hs_pair ss_pair sheet total
weights 1 0.5 1 1 0.25 1 1 1 NA
pose 8.19024 -0.69258 -11.7289 -3.89546 12.5391 0 0 0 4.41239
MET:NtermProteinFull_1 0 -0.54134 -0.2894 0.06168 0.03017 0 0 0 -0.73889
TYR_2 0 0.02415 -0.01091 0.81073 0.06894 0 0 0 0.89291
GLY_3 0 -0.00575 0.03039 -0.0429 0.07002 0 0 0 0.05176
LYS_4 0 -0.18702 -0.68216 -0.68888 0.04287 0 0 0 -1.51519
LEU_5 0 -0.10012 -0.48237 -0.39148 0.04435 0 0 0 -0.92962
ASN_6 0 0.04379 0.13592 -0.36221 0.06939 0 0 0 -0.1131
ASP_7 0 0.02351 0.05651 -0.42964 0.06893 0 0 0 -0.28069
LEU_8 0 -0.09399 -0.25839 -0.52948 0.03683 0 0 0 -0.84503
LEU_9 0 0.00215 -0.28823 0.24309 0.07024 0 0 0 0.02724
GLU_10 0 -0.07331 0.04397 -0.82678 0.06921 0 0 0 -0.78691
ASP_11 0 -0.34037 -0.12501 -0.31759 0.04375 0 0 0 -0.73922
LEU_12 0 -0.02611 -0.41866 -0.45811 0.0389 0 0 0 -0.86398
GLN_13 0 0.07221 0.32718 -0.3291 0.06878 0 0 0 0.13907
GLU_14 0 0.00253 -0.16444 -0.92601 0.06894 0 0 0 -1.01899
VAL_15 0 -0.50151 -0.55361 -0.19594 0.03639 0 0 0 -1.21467
LEU_16 2.43984 0.95564 -0.13232 -0.30366 0.07162 0 0 0 3.03111
LYS_17 0 -0.02293 0.03583 -0.77863 0.0693 0 0 0 -0.69642
ASN_18 0 0.06626 -0.02972 -0.19403 0.06919 0 0 0 -0.0883
LEU_19 0 -0.13718 0.55614 -0.52948 0.03616 0 0 0 -0.07437
HIS_20 0 -0.37584 0.0339 -0.11266 0.03528 0 0 0 -0.41932
LYS_21 0 -0.08564 -0.05041 -1.04927 0.06951 0 0 0 -1.11582
ASN_22 0 -0.00131 -0.40145 -0.07783 0.04286 0 0 0 -0.43774
ASP_23 0 0.13733 -0.35453 0.08318 0.0305 0 0 0 -0.10351
ARG_24 0 0.00549 -0.04633 -0.64658 0.07259 0 0 0 -0.61483
SER_25 0 -0.1368 -0.23478 -0.18312 0.04472 0 0 0 -0.50999
GLY_26 0 0.0627 -0.05711 0.16011 0.03556 0 0 0 0.20126
LYS_27 0 0 0 -1.04927 0.07134 0 0 0 -0.97794
ASP_28 0 -0.04967 -0.18104 -0.60822 0.06961 0 0 0 -0.76933
ASN_29 0 -0.33637 -0.61509 -0.19403 0.03181 0 0 0 -1.11368
ILE_30 0 -0.0485 0.5748 0.34575 0.04268 0 0 0 0.91473
HIS_D_31 0 -0.03899 -0.21497 0.06501 0.0693 0 0 0 -0.11965
ASP_32 0 -0.04197 -0.85131 -0.31759 0.05765 0 0 0 -1.15322
VAL_33 0 0.0251 0.57338 -0.27892 0.0321 0 0 0 0.35165
ASP_34 0 -0.17765 -0.03098 -0.42964 0.06919 0 0 0 -0.56909
ASN_35 0 0.02719 -0.20007 -0.32173 0.06878 0 0 0 -0.42583
HIS_D_36 0 0.13343 0.21168 -0.04512 0.0366 0 0 0 0.33659
LEU_37 2.43984 0.97589 -0.18729 -0.39148 0.07194 0 0 0 2.90889
GLN_38 0 -0.06479 0.01317 -0.59803 0.06893 0 0 0 -0.58072
ASN_39 0 -0.15288 -0.5021 -0.19403 0.04294 0 0 0 -0.80606
VAL_40 0 0.13485 -0.36368 -0.50425 0.03821 0 0 0 -0.69485
ILE_41 0 0.22504 -0.35993 0.60227 0.0691 0 0 0 0.53647
GLU_42 0 0.0067 -0.15725 -0.60186 0.0693 0 0 0 -0.68311
ASP_43 0 -0.31491 0.4431 0.2122 0.0366 0 0 0 0.37699
ILE_44 0 0.01791 -0.88921 -0.20059 0.04554 0 0 0 -1.02635
HIS_D_45 0 0.00068 0.21261 0.06501 0.06893 0 0 0 0.34722
ASP_46 0 0.07674 -0.46232 -0.37876 0.06919 0 0 0 -0.69515
PHE_47 0 -0.13183 -0.36564 -0.44993 0.03762 0 0 0 -0.90978
MET_48 0 0.01647 -0.09527 0.10186 0.0699 0 0 0 0.09296
GLN_49 0 -0.06613 -0.01543 -0.60368 0.06921 0 0 0 -0.61603
ALA_50 0 -0.07737 0.05216 0.07904 0.04397 0 0 0 0.0978
ALA_51 0 -0.06258 -0.109 -0.14527 0.03508 0 0 0 -0.28177
ALA_52 0 -0.03688 -0.1071 0.15304 0.03538 0 0 0 0.04444
ALA_53 0 -0.11451 0.01918 0.4142 0.03539 0 0 0 0.35427
ALA_54 0 0.06694 -0.01281 0.03291 0.03756 0 0 0 0.1246
ALA_55 0 0.21655 -0.04584 0.11438 0.04278 0 0 0 0.32787
ASN_56 0 -0.02456 -0.03368 -0.36221 0.03743 0 0 0 -0.38301
CYS_57 0 -0.02769 0.11067 1.27167 0.04305 0 0 0 1.39769
ARG_58 0 0.20671 0.14915 -0.33465 0.05145 0 0 0 0.07267
LYS_59 0 -0.00936 -0.01939 -0.8715 0.07212 0 0 0 -0.82813
GLY_60 0 -0.01898 0.00471 0.60923 0.04731 0 0 0 0.64227
SER_61 0 0.02687 -0.019 -0.11629 0.04275 0 0 0 -0.06568
PRO_62 0 0 0 0.043 0.04183 0 0 0 0.08483
GLY_63 0 0 0 0.91259 0.04183 0 0 0 0.95441
SER_64 0 0 0 0.13063 0.04905 0 0 0 0.17968
PRO_65 0 0 0 0.2123 0.04957 0 0 0 0.26186
ALA_66 0 0 0 0.89846 0.04957 0 0 0 0.94802
GLY_67 0 0 0 0.91259 0.04183 0 0 0 0.95441
SER_68 0 0 0 0.29023 0.04183 0 0 0 0.33206
PRO_69 0 0 0 0.043 0.04957 0 0 0 0.09257
THR_70 0 0 0 0.48779 0.07499 0 0 0 0.56278
SER_71 0 0 0 0.13063 0.07499 0 0 0 0.20562
THR_72 0 0 0 0.48779 0.07499 0 0 0 0.56278
GLU_73 0 0 0 -1.01303 0.07573 0 0 0 -0.9373
GLU_74 0 0 0 -1.01303 0.07508 0 0 0 -0.93795
GLY_75 0 0 0 0.91259 0.04957 0 0 0 0.96215
THR_76 0 0 0 0.48779 0.04957 0 0 0 0.53736
SER_77 0 0 0 0.29023 0.07582 0 0 0 0.36605
GLU_78 0 0 0 -1.03403 0.07385 0 0 0 -0.96019
SER_79 0 0 0 0.13063 0.07573 0 0 0 0.20636
ALA_80 0 0 0 0.797 0.07499 0 0 0 0.87199
THR_81 0 0 0 0.43096 0.07582 0 0 0 0.50678
PRO_82 0 0 0 0.2123 0.07582 0 0 0 0.28812
GLU_83 0 0 0 -1.01303 0.07499 0 0 0 -0.93804
SER_84 0 0 0 0.13063 0.07582 0 0 0 0.20645
GLY_85 0 0 0 0.91259 0.04957 0 0 0 0.96215
PRO_86 0 0 0 0.51404 0.04957 0 0 0 0.5636
GLY_87 0 0 0 0.91259 0.04957 0 0 0 0.96215
THR_88 0 0 0 0.48779 0.07582 0 0 0 0.56361
SER_89 0 0 0 0.13063 0.07499 0 0 0 0.20562
THR_90 0 0 0 0.33798 0.07499 0 0 0 0.41297
GLU_91 0 0 0 -1.03403 0.07582 0 0 0 -0.95821
PRO_92 0 0 0 0.2123 0.07582 0 0 0 0.28812
SER_93 0 0 0 0.13063 0.07499 0 0 0 0.20562
GLU_94 0 0 0 -1.03403 0.07134 0 0 0 -0.96269
GLY_95 0 0 0 0.91259 0.07197 0 0 0 0.98456
SER_96 0 0 0 0.29023 0.03836 0 0 0 0.32859
ALA_97 0 0 0 0.797 0.05801 0 0 0 0.85501
PRO_98 0 0 0 0.2123 0.04183 0 0 0 0.25412
GLY_99 0 0 0 0.91259 0.04957 0 0 0 0.96215
SER_100 0 0 0 0.13063 0.04957 0 0 0 0.1802
PRO_101 0 0 0 0.51404 0.07582 0 0 0 0.58986
ALA_102 0 0 0 0.77873 0.07582 0 0 0 0.85455
GLY_103 0 0 0 0.60923 0.04957 0 0 0 0.6588
SER_104 0 0 0 0.29023 0.04957 0 0 0 0.3398
PRO_105 0 0 0 0.2123 0.07582 0 0 0 0.28812
THR_106 0 0 0 0.43096 0.07573 0 0 0 0.50669
SER_107 0 0 0 0.29023 0.07499 0 0 0 0.36522
THR_108 0 0 0 0.48779 0.07347 0 0 0 0.56126
GLU_109 0 0 0 -1.01303 0.07573 0 0 0 -0.9373
GLU_110 0 0 0 -1.03403 0.07582 0 0 0 -0.95821
GLY_111 0 0 0 0.91259 0.04957 0 0 0 0.96215
THR_112 0 0 0 0.48779 0.07582 0 0 0 0.56361
SER_113 0 0 0 -0.0106 0.07347 0 0 0 0.06287
THR_114 0 0 0 0.48779 0.07499 0 0 0 0.56278
GLU_115 0 0 0 -1.03403 0.07582 0 0 0 -0.95821
PRO_116 0 0 0 0.2123 0.07582 0 0 0 0.28812
SER_117 0 0 0 0.29023 0.07499 0 0 0 0.36522
GLU_118 0 0 0 -1.03403 0.075 0 0 0 -0.95903
GLY_119 0 0 0 0.91259 0.05079 0 0 0 0.96338
SER_120 0 0 0 0.29023 0.04263 0 0 0 0.33286
ALA_121 0 0 0 0.89846 0.05229 0 0 0 0.95074
PRO_122 0 0 0 0.2123 0.04183 0 0 0 0.25412
GLY_123 0 0 0 0.91259 0.04957 0 0 0 0.96215
THR_124 0 0 0 0.43096 0.07582 0 0 0 0.50678
SER_125 0 0 0 0.13063 0.07545 0 0 0 0.20608
THR_126 0 0 0 0.43096 0.07499 0 0 0 0.50594
GLU_127 0 0 0 -1.03403 0.07582 0 0 0 -0.95821
PRO_128 0 0 0 -0.05784 0.04731 0 0 0 -0.01054
SER_129 0 0 0 -0.0106 0.07582 0 0 0 0.06522
GLU_130 0 0 0 -0.93278 0.07582 0 0 0 -0.85696
GLY_131 0 0 0 0.60923 0.07508 0 0 0 0.68431
SER_132 0 0 0 -0.11629 0.04108 0 0 0 -0.07522
ALA_133 0 0 0 0.797 0.04712 0 0 0 0.84412
PRO_134 0 0 0 0.043 0.04314 0 0 0 0.08614
GLY_135 0 0 0 0.91259 0.04183 0 0 0 0.95441
THR_136 0 0 0 0.43096 0.07508 0 0 0 0.50603
SER_137 0 0 0 0.29023 0.07582 0 0 0 0.36605
GLU_138 0 0 0 -1.01303 0.07582 0 0 0 -0.93721
SER_139 0 0 0 0.13063 0.07499 0 0 0 0.20562
ALA_140 0 0 0 0.89846 0.07347 0 0 0 0.97192
THR_141 0 0 0 0.43096 0.07582 0 0 0 0.50678
PRO_142 0 0 0 0.51404 0.07582 0 0 0 0.58986
GLU_143 0 0 0 -1.03403 0.07499 0 0 0 -0.95904
SER_144 0 0 0 -0.0106 0.07582 0 0 0 0.06522
GLY_145 0 0 0 0.91259 0.04183 0 0 0 0.95441
PRO_146 0 0 0 0.51404 0.04957 0 0 0 0.5636
GLY_147 0 0 0 0.91259 0.04183 0 0 0 0.95441
SER_148 0 0 0 0.29023 0.07508 0 0 0 0.36531
GLU_149 0 0 0 -1.03403 0.07582 0 0 0 -0.95821
PRO_150 0 0 0 0.51404 0.04957 0 0 0 0.5636
ALA_151 0 0 0 0.89846 0.07508 0 0 0 0.97353
THR_152 0 -0.02525 -0.00552 0.43096 0.07356 0 0 0 0.47375
SER_153 0 0.00837 -0.0379 -0.0106 0.04883 0 0 0 0.00869
GLY_154 0 -0.15916 -0.14235 -0.0429 0.03197 0 0 0 -0.31245
SER_155 0.26843 0.61728 -0.20362 -0.10731 0.03707 0 0 0 0.61185
GLU_156 0 0.05804 0.10111 -0.37543 0.04446 0 0 0 -0.17182
THR_157 0 -0.072 0.04956 -0.10317 0.03484 0 0 0 -0.09077
PRO_158 0 0.01307 0.01357 -0.22805 0.04277 0 0 0 -0.15864
GLY_159 0 -0.11342 0.07219 0.0322 0.04305 0 0 0 0.03402
MET_160 0 0.06163 -0.1843 -0.13184 0.03519 0 0 0 -0.21932
TYR_161 0 -0.02387 -0.00037 0.80588 0.07025 0 0 0 0.85189
GLY_162 0 -0.02352 0.02332 -0.08884 0.0353 0 0 0 -0.05373
LYS_163 0 -0.14435 -0.01801 0.04331 0.03658 0 0 0 -0.08247
LEU_164 0 -0.10686 -0.10833 0.08126 0.06908 0 0 0 -0.06486
ASN_165 0 -0.0463 -0.06391 -0.46336 0.07034 0 0 0 -0.50324
ASP_166 0 0.05582 -0.03566 -0.24167 0.04268 0 0 0 -0.17884
LEU_167 0 -0.31637 -0.24085 -0.52948 0.03199 0 0 0 -1.05472
LEU_168 0 0.07089 -0.01658 0.75945 0.06893 0 0 0 0.88269
GLU_169 0 0.06323 -0.23282 -0.4886 0.06921 0 0 0 -0.58898
ASP_170 0 -0.07585 0.69713 0.56875 0.03736 0 0 0 1.2274
LEU_171 0 0.51395 -0.40242 -0.19483 0.05427 0 0 0 -0.02903
GLN_172 0 -0.04071 0.02563 -0.49415 0.06894 0 0 0 -0.44029
GLU_173 0 0.32977 -0.25342 -0.37543 0.04303 0 0 0 -0.25606
VAL_174 0 -0.02682 -0.74038 -0.35242 0.03705 0 0 0 -1.08257
LEU_175 0 -0.08116 0.21922 0.58995 0.0699 0 0 0 0.79791
LYS_176 0 0.04308 -0.08928 -0.68888 0.06921 0 0 0 -0.66588
ASN_177 0 0.0259 0.13098 0.40834 0.0366 0 0 0 0.60183
LEU_178 0 0.27107 0.03486 -0.50394 0.03363 0 0 0 -0.16438
HIS_179 0 0.0174 0.03748 -0.02241 0.06878 0 0 0 0.10125
LYS_180 0 -0.18976 -0.62185 -0.51535 0.06902 0 0 0 -1.25794
ASN_181 0 -0.06345 -0.02492 0.26721 0.03149 0 0 0 0.21034
ASP_182 1.38685 0.11009 0.06762 -0.03907 0.06926 0 0 0 1.59475
ARG_183 0 0.00581 -0.40646 -0.43267 0.07034 0 0 0 -0.76299
SER_184 0 0.056 -0.19271 -0.22078 0.07034 0 0 0 -0.28715
GLY_185 0 0.02075 -0.08323 0.16011 0.04331 0 0 0 0.14093
LYS_186 0 0 0 -1.04927 0.07203 0 0 0 -0.97725
ASP_187 0 -0.03578 -0.0158 -0.61428 0.07025 0 0 0 -0.59562
ASN_188 0 -0.15641 -0.40786 -0.19403 0.04278 0 0 0 -0.71552
ILE_189 1.38685 0.09885 0.13702 0.34575 0.06943 0 0 0 2.03789
HIS_D_190 0 -0.04004 -0.05997 0.06501 0.06947 0 0 0 0.03447
ASP_191 0 -0.07482 0.05123 -0.42964 0.06884 0 0 0 -0.3844
VAL_192 0 0.14047 0.321 -0.27892 0.03683 0 0 0 0.21938
ASP_193 0 0.16852 0.47487 -0.24167 0.06899 0 0 0 0.47071
ASN_194 0 -0.0811 0.04026 -0.40966 0.06901 0 0 0 -0.38148
HIS_D_195 0 -0.25528 -0.09603 -0.11266 0.04327 0 0 0 -0.4207
LEU_196 0 -0.44152 -0.48915 -0.50394 0.0321 0 0 0 -1.40251
GLN_197 0 0.04203 0.24256 -0.55896 0.06893 0 0 0 -0.20543
ASN_198 0 0.01223 -0.10435 -0.32173 0.06884 0 0 0 -0.34501
VAL_199 0 -0.3575 -0.19046 -0.19594 0.03762 0 0 0 -0.70628
ILE_200 0 0.52031 -0.44143 -0.06945 0.07021 0 0 0 0.07964
GLU_201 0 -0.03372 0.10426 -0.60186 0.06926 0 0 0 -0.46206
ASP_202 0 -0.04142 -0.30444 -0.31759 0.04336 0 0 0 -0.62008
ILE_203 0 0.04974 -0.76425 -0.49284 0.03952 0 0 0 -1.16783
HIS_D_204 0 0.13944 0.27493 -0.02241 0.06881 0 0 0 0.46077
ASP_205 0 0.04414 -0.30816 -0.42964 0.0688 0 0 0 -0.62487
PHE_206 0 -0.22059 -0.25552 -0.30123 0.0359 0 0 0 -0.74145
MET_207 0 -0.5636 -0.10148 -0.21391 0.03201 0 0 0 -0.84699
GLN_208 0 -0.05409 0.05222 -0.55896 0.06893 0 0 0 -0.4919
ALA_209 0 -0.18281 -0.08117 0.16717 0.03488 0 0 0 -0.06193
ALA_210 0 -0.04286 -0.10581 -0.01847 0.03212 0 0 0 -0.13503
ALA_211 0 -0.11046 0.06646 -0.06885 0.03635 0 0 0 -0.0765
ALA_212 0 -0.01455 0.06482 0.15304 0.03059 0 0 0 0.2339
ALA_213 0 0.1508 -0.0039 0.11438 0.04208 0 0 0 0.30336
ALA_214 0 -0.05872 0.0322 -0.06885 0.03702 0 0 0 -0.05835
ASN_215 0.26843 0.41429 -0.39693 -0.24178 0.03268 0 0 0 0.0767
CYS_216 0 0.01434 -0.05445 1.70525 0.07025 0 0 0 1.73538
ARG_217 0 0.36391 0.09997 -0.36281 0.06893 0 0 0 0.17
LYS:CtermProteinFull_218 0 -0.04769 -0.04352 -0.96458 0.06961 0 0 0 -0.98618
#END_POSE_ENERGIES_TABLE ./minmover_pdb/pose_26.pdb
