# Supplementary material for: Selection of a promiscuous minimalist cAMP phosphodiesterase from a library of de novo designed proteins
Source: Nat Chem. 2024 May 3;16(7):1200–8. doi: 10.1038/s41557-024-01490-4 (PMC11230910; doi:10.1038/s41557-024-01490-4)
Supplement: Supplementary file 3 — MD input files, scripts and final structures derived from MD, AlphaFold2, EMSfold and MultiSFold. [file 41557_2024_1490_MOESM3_ESM.zip › Computational_Data/4_MultiSFold/campase/pose_27.pdb]

ATOM      1  N   MET A   1      -5.685  -3.190  15.727  1.00  0.00           N  
ATOM      2  CA  MET A   1      -6.194  -2.453  14.552  1.00  0.00           C  
ATOM      3  C   MET A   1      -5.242  -1.342  14.148  1.00  0.00           C  
ATOM      4  O   MET A   1      -4.839  -1.359  13.005  1.00  0.00           O  
ATOM      5  CB  MET A   1      -7.577  -1.873  14.839  1.00  0.00           C  
ATOM      6  CEN MET A   1      -9.273  -2.040  14.422  1.00  0.00           X  
ATOM      7  H   MET A   1      -6.223  -3.221  16.569  1.00  0.00           H  
ATOM      8  N   TYR A   2      -4.794  -0.477  15.066  1.00  0.00           N  
ATOM      9  CA  TYR A   2      -3.916   0.651  14.716  1.00  0.00           C  
ATOM     10  C   TYR A   2      -2.546   0.277  14.107  1.00  0.00           C  
ATOM     11  O   TYR A   2      -2.302   0.650  12.975  1.00  0.00           O  
ATOM     12  CB  TYR A   2      -3.689   1.510  15.962  1.00  0.00           C  
ATOM     13  CEN TYR A   2      -4.292   2.969  16.722  1.00  0.00           X  
ATOM     14  H   TYR A   2      -5.228  -0.416  15.976  1.00  0.00           H  
ATOM     15  N   GLY A   3      -1.685  -0.475  14.814  1.00  0.00           N  
ATOM     16  CA  GLY A   3      -0.389  -0.931  14.271  1.00  0.00           C  
ATOM     17  C   GLY A   3      -0.511  -1.564  12.882  1.00  0.00           C  
ATOM     18  O   GLY A   3       0.051  -1.034  11.942  1.00  0.00           O  
ATOM     19  CEN GLY A   3      -0.389  -0.931  14.271  1.00  0.00           X  
ATOM     20  H   GLY A   3      -1.900  -0.695  15.776  1.00  0.00           H  
ATOM     21  N   LYS A   4      -1.375  -2.582  12.740  1.00  0.00           N  
ATOM     22  CA  LYS A   4      -1.643  -3.267  11.457  1.00  0.00           C  
ATOM     23  C   LYS A   4      -2.083  -2.329  10.332  1.00  0.00           C  
ATOM     24  O   LYS A   4      -1.712  -2.494   9.184  1.00  0.00           O  
ATOM     25  CB  LYS A   4      -2.707  -4.347  11.655  1.00  0.00           C  
ATOM     26  CEN LYS A   4      -3.188  -6.397  11.871  1.00  0.00           X  
ATOM     27  H   LYS A   4      -1.781  -2.982  13.575  1.00  0.00           H  
ATOM     28  N   LEU A   5      -2.933  -1.370  10.673  1.00  0.00           N  
ATOM     29  CA  LEU A   5      -3.310  -0.274   9.796  1.00  0.00           C  
ATOM     30  C   LEU A   5      -2.094   0.548   9.345  1.00  0.00           C  
ATOM     31  O   LEU A   5      -1.988   0.906   8.181  1.00  0.00           O  
ATOM     32  CB  LEU A   5      -4.332   0.626  10.503  1.00  0.00           C  
ATOM     33  CEN LEU A   5      -5.858   0.783  10.365  1.00  0.00           X  
ATOM     34  H   LEU A   5      -3.294  -1.376  11.618  1.00  0.00           H  
ATOM     35  N   ASN A   6      -1.189   0.843  10.278  1.00  0.00           N  
ATOM     36  CA  ASN A   6       0.048   1.544   9.970  1.00  0.00           C  
ATOM     37  C   ASN A   6       0.853   0.773   8.920  1.00  0.00           C  
ATOM     38  O   ASN A   6       1.212   1.364   7.914  1.00  0.00           O  
ATOM     39  CB  ASN A   6       0.881   1.776  11.217  1.00  0.00           C  
ATOM     40  CEN ASN A   6       1.011   2.522  11.943  1.00  0.00           X  
ATOM     41  H   ASN A   6      -1.259   0.407  11.185  1.00  0.00           H  
ATOM     42  N   ASP A   7       1.048  -0.535   9.122  1.00  0.00           N  
ATOM     43  CA  ASP A   7       1.865  -1.375   8.240  1.00  0.00           C  
ATOM     44  C   ASP A   7       1.262  -1.407   6.822  1.00  0.00           C  
ATOM     45  O   ASP A   7       1.938  -1.093   5.849  1.00  0.00           O  
ATOM     46  CB  ASP A   7       1.983  -2.794   8.803  1.00  0.00           C  
ATOM     47  CEN ASP A   7       2.622  -3.371   9.347  1.00  0.00           X  
ATOM     48  H   ASP A   7       0.687  -0.962   9.963  1.00  0.00           H  
ATOM     49  N   LEU A   8      -0.055  -1.629   6.716  1.00  0.00           N  
ATOM     50  CA  LEU A   8      -0.768  -1.636   5.441  1.00  0.00           C  
ATOM     51  C   LEU A   8      -0.694  -0.293   4.692  1.00  0.00           C  
ATOM     52  O   LEU A   8      -0.480  -0.253   3.481  1.00  0.00           O  
ATOM     53  CB  LEU A   8      -2.233  -2.024   5.679  1.00  0.00           C  
ATOM     54  CEN LEU A   8      -3.017  -3.332   5.458  1.00  0.00           X  
ATOM     55  H   LEU A   8      -0.549  -1.943   7.541  1.00  0.00           H  
ATOM     56  N   LEU A   9      -0.913   0.820   5.401  1.00  0.00           N  
ATOM     57  CA  LEU A   9      -0.771   2.153   4.818  1.00  0.00           C  
ATOM     58  C   LEU A   9       0.609   2.331   4.167  1.00  0.00           C  
ATOM     59  O   LEU A   9       0.695   2.857   3.060  1.00  0.00           O  
ATOM     60  CB  LEU A   9      -1.000   3.224   5.891  1.00  0.00           C  
ATOM     61  CEN LEU A   9      -2.186   4.159   6.200  1.00  0.00           X  
ATOM     62  H   LEU A   9      -1.125   0.726   6.384  1.00  0.00           H  
ATOM     63  N   GLU A  10       1.675   1.906   4.849  1.00  0.00           N  
ATOM     64  CA  GLU A  10       3.053   2.044   4.374  1.00  0.00           C  
ATOM     65  C   GLU A  10       3.269   1.279   3.068  1.00  0.00           C  
ATOM     66  O   GLU A  10       3.826   1.849   2.126  1.00  0.00           O  
ATOM     67  CB  GLU A  10       4.038   1.554   5.438  1.00  0.00           C  
ATOM     68  CEN GLU A  10       5.124   1.885   6.708  1.00  0.00           X  
ATOM     69  H   GLU A  10       1.529   1.370   5.692  1.00  0.00           H  
ATOM     70  N   ASP A  11       2.750   0.056   2.977  1.00  0.00           N  
ATOM     71  CA  ASP A  11       2.910  -0.802   1.806  1.00  0.00           C  
ATOM     72  C   ASP A  11       2.096  -0.266   0.622  1.00  0.00           C  
ATOM     73  O   ASP A  11       2.588  -0.132  -0.496  1.00  0.00           O  
ATOM     74  CB  ASP A  11       2.491  -2.238   2.132  1.00  0.00           C  
ATOM     75  CEN ASP A  11       2.898  -3.132   2.399  1.00  0.00           X  
ATOM     76  H   ASP A  11       2.311  -0.348   3.790  1.00  0.00           H  
ATOM     77  N   LEU A  12       0.869   0.196   0.858  1.00  0.00           N  
ATOM     78  CA  LEU A  12       0.036   0.777  -0.195  1.00  0.00           C  
ATOM     79  C   LEU A  12       0.661   2.041  -0.824  1.00  0.00           C  
ATOM     80  O   LEU A  12       0.758   2.168  -2.049  1.00  0.00           O  
ATOM     81  CB  LEU A  12      -1.353   1.098   0.370  1.00  0.00           C  
ATOM     82  CEN LEU A  12      -2.720   0.398   0.247  1.00  0.00           X  
ATOM     83  H   LEU A  12       0.487   0.070   1.785  1.00  0.00           H  
ATOM     84  N   GLN A  13       1.155   2.960   0.003  1.00  0.00           N  
ATOM     85  CA  GLN A  13       1.826   4.171  -0.471  1.00  0.00           C  
ATOM     86  C   GLN A  13       3.075   3.869  -1.303  1.00  0.00           C  
ATOM     87  O   GLN A  13       3.287   4.495  -2.347  1.00  0.00           O  
ATOM     88  CB  GLN A  13       2.210   5.057   0.717  1.00  0.00           C  
ATOM     89  CEN GLN A  13       1.749   6.458   1.651  1.00  0.00           X  
ATOM     90  H   GLN A  13       1.139   2.763   0.993  1.00  0.00           H  
ATOM     91  N   GLU A  14       3.929   2.955  -0.861  1.00  0.00           N  
ATOM     92  CA  GLU A  14       5.114   2.557  -1.610  1.00  0.00           C  
ATOM     93  C   GLU A  14       4.732   1.951  -2.975  1.00  0.00           C  
ATOM     94  O   GLU A  14       5.356   2.316  -3.979  1.00  0.00           O  
ATOM     95  CB  GLU A  14       5.943   1.560  -0.797  1.00  0.00           C  
ATOM     96  CEN GLU A  14       7.258   1.228   0.234  1.00  0.00           X  
ATOM     97  H   GLU A  14       3.732   2.467  -0.001  1.00  0.00           H  
ATOM     98  N   VAL A  15       3.638   1.177  -3.068  1.00  0.00           N  
ATOM     99  CA  VAL A  15       3.124   0.613  -4.338  1.00  0.00           C  
ATOM    100  C   VAL A  15       2.722   1.746  -5.287  1.00  0.00           C  
ATOM    101  O   VAL A  15       3.072   1.699  -6.467  1.00  0.00           O  
ATOM    102  CB  VAL A  15       1.913  -0.313  -4.114  1.00  0.00           C  
ATOM    103  CEN VAL A  15       1.706  -0.969  -4.134  1.00  0.00           X  
ATOM    104  H   VAL A  15       3.145   0.967  -2.210  1.00  0.00           H  
ATOM    105  N   LEU A  16       2.072   2.805  -4.781  1.00  0.00           N  
ATOM    106  CA  LEU A  16       1.695   3.981  -5.582  1.00  0.00           C  
ATOM    107  C   LEU A  16       2.914   4.735  -6.128  1.00  0.00           C  
ATOM    108  O   LEU A  16       2.956   5.119  -7.298  1.00  0.00           O  
ATOM    109  CB  LEU A  16       0.826   4.927  -4.743  1.00  0.00           C  
ATOM    110  CEN LEU A  16      -0.687   5.214  -4.723  1.00  0.00           X  
ATOM    111  H   LEU A  16       1.788   2.760  -3.812  1.00  0.00           H  
ATOM    112  N   LYS A  17       3.940   4.953  -5.296  1.00  0.00           N  
ATOM    113  CA  LYS A  17       5.167   5.640  -5.729  1.00  0.00           C  
ATOM    114  C   LYS A  17       5.883   4.864  -6.825  1.00  0.00           C  
ATOM    115  O   LYS A  17       6.367   5.477  -7.777  1.00  0.00           O  
ATOM    116  CB  LYS A  17       6.111   5.855  -4.545  1.00  0.00           C  
ATOM    117  CEN LYS A  17       6.947   7.169  -3.113  1.00  0.00           X  
ATOM    118  H   LYS A  17       3.858   4.608  -4.349  1.00  0.00           H  
ATOM    119  N   ASN A  18       5.962   3.542  -6.713  1.00  0.00           N  
ATOM    120  CA  ASN A  18       6.605   2.694  -7.712  1.00  0.00           C  
ATOM    121  C   ASN A  18       5.887   2.752  -9.066  1.00  0.00           C  
ATOM    122  O   ASN A  18       6.496   3.161 -10.055  1.00  0.00           O  
ATOM    123  CB  ASN A  18       6.697   1.258  -7.230  1.00  0.00           C  
ATOM    124  CEN ASN A  18       7.378   0.647  -6.716  1.00  0.00           X  
ATOM    125  H   ASN A  18       5.571   3.105  -5.890  1.00  0.00           H  
ATOM    126  N   LEU A  19       4.580   2.487  -9.106  1.00  0.00           N  
ATOM    127  CA  LEU A  19       3.779   2.528 -10.331  1.00  0.00           C  
ATOM    128  C   LEU A  19       3.889   3.896 -11.029  1.00  0.00           C  
ATOM    129  O   LEU A  19       4.214   3.970 -12.215  1.00  0.00           O  
ATOM    130  CB  LEU A  19       2.314   2.206 -10.011  1.00  0.00           C  
ATOM    131  CEN LEU A  19       1.451   0.947 -10.219  1.00  0.00           X  
ATOM    132  H   LEU A  19       4.113   2.226  -8.249  1.00  0.00           H  
ATOM    133  N   HIS A  20       3.747   4.993 -10.284  1.00  0.00           N  
ATOM    134  CA  HIS A  20       3.730   6.341 -10.856  1.00  0.00           C  
ATOM    135  C   HIS A  20       4.976   6.676 -11.685  1.00  0.00           C  
ATOM    136  O   HIS A  20       4.860   7.173 -12.808  1.00  0.00           O  
ATOM    137  CB  HIS A  20       3.567   7.379  -9.741  1.00  0.00           C  
ATOM    138  CEN HIS A  20       2.516   8.100  -9.104  1.00  0.00           X  
ATOM    139  H   HIS A  20       3.536   4.876  -9.302  1.00  0.00           H  
ATOM    140  N   LYS A  21       6.185   6.402 -11.171  1.00  0.00           N  
ATOM    141  CA  LYS A  21       7.429   6.954 -11.745  1.00  0.00           C  
ATOM    142  C   LYS A  21       7.332   7.052 -13.278  1.00  0.00           C  
ATOM    143  O   LYS A  21       7.795   8.043 -13.849  1.00  0.00           O  
ATOM    144  CB  LYS A  21       8.632   6.097 -11.348  1.00  0.00           C  
ATOM    145  CEN LYS A  21      10.354   5.842 -10.146  1.00  0.00           X  
ATOM    146  H   LYS A  21       6.237   5.737 -10.415  1.00  0.00           H  
ATOM    147  N   ASN A  22       6.685   6.081 -13.925  1.00  0.00           N  
ATOM    148  CA  ASN A  22       6.751   5.853 -15.375  1.00  0.00           C  
ATOM    149  C   ASN A  22       5.432   5.433 -16.010  1.00  0.00           C  
ATOM    150  O   ASN A  22       5.463   4.708 -17.008  1.00  0.00           O  
ATOM    151  CB  ASN A  22       7.814   4.822 -15.707  1.00  0.00           C  
ATOM    152  CEN ASN A  22       8.834   4.801 -15.951  1.00  0.00           X  
ATOM    153  H   ASN A  22       6.152   5.424 -13.374  1.00  0.00           H  
ATOM    154  N   ASP A  23       4.298   5.918 -15.497  1.00  0.00           N  
ATOM    155  CA  ASP A  23       2.970   5.525 -15.984  1.00  0.00           C  
ATOM    156  C   ASP A  23       2.880   5.567 -17.525  1.00  0.00           C  
ATOM    157  O   ASP A  23       2.382   4.639 -18.168  1.00  0.00           O  
ATOM    158  CB  ASP A  23       1.897   6.428 -15.372  1.00  0.00           C  
ATOM    159  CEN ASP A  23       1.230   6.444 -14.602  1.00  0.00           X  
ATOM    160  H   ASP A  23       4.351   6.506 -14.677  1.00  0.00           H  
ATOM    161  N   ARG A  24       3.458   6.605 -18.155  1.00  0.00           N  
ATOM    162  CA  ARG A  24       3.383   6.815 -19.609  1.00  0.00           C  
ATOM    163  C   ARG A  24       4.000   5.724 -20.481  1.00  0.00           C  
ATOM    164  O   ARG A  24       3.666   5.716 -21.665  1.00  0.00           O  
ATOM    165  CB  ARG A  24       3.961   8.170 -19.989  1.00  0.00           C  
ATOM    166  CEN ARG A  24       4.099  10.585 -20.539  1.00  0.00           X  
ATOM    167  H   ARG A  24       3.977   7.257 -17.583  1.00  0.00           H  
ATOM    168  N   SER A  25       4.885   4.853 -19.981  1.00  0.00           N  
ATOM    169  CA  SER A  25       5.547   3.851 -20.845  1.00  0.00           C  
ATOM    170  C   SER A  25       4.698   2.677 -21.336  1.00  0.00           C  
ATOM    171  O   SER A  25       5.091   2.083 -22.329  1.00  0.00           O  
ATOM    172  CB  SER A  25       6.754   3.301 -20.110  1.00  0.00           C  
ATOM    173  CEN SER A  25       7.059   3.123 -19.697  1.00  0.00           X  
ATOM    174  H   SER A  25       5.226   4.990 -19.042  1.00  0.00           H  
ATOM    175  N   GLY A  26       3.530   2.389 -20.752  1.00  0.00           N  
ATOM    176  CA  GLY A  26       2.755   1.181 -21.072  1.00  0.00           C  
ATOM    177  C   GLY A  26       3.434  -0.148 -20.700  1.00  0.00           C  
ATOM    178  O   GLY A  26       4.192  -0.225 -19.748  1.00  0.00           O  
ATOM    179  CEN GLY A  26       2.755   1.181 -21.072  1.00  0.00           X  
ATOM    180  H   GLY A  26       3.167   3.031 -20.062  1.00  0.00           H  
ATOM    181  N   LYS A  27       3.178  -1.174 -21.523  1.00  0.00           N  
ATOM    182  CA  LYS A  27       3.620  -2.587 -21.481  1.00  0.00           C  
ATOM    183  C   LYS A  27       3.948  -3.240 -20.130  1.00  0.00           C  
ATOM    184  O   LYS A  27       3.008  -3.653 -19.461  1.00  0.00           O  
ATOM    185  CB  LYS A  27       4.850  -2.730 -22.379  1.00  0.00           C  
ATOM    186  CEN LYS A  27       5.675  -3.314 -24.238  1.00  0.00           X  
ATOM    187  H   LYS A  27       2.628  -0.935 -22.337  1.00  0.00           H  
ATOM    188  N   ASP A  28       5.199  -3.292 -19.691  1.00  0.00           N  
ATOM    189  CA  ASP A  28       5.521  -3.851 -18.372  1.00  0.00           C  
ATOM    190  C   ASP A  28       4.689  -3.240 -17.238  1.00  0.00           C  
ATOM    191  O   ASP A  28       4.332  -3.953 -16.304  1.00  0.00           O  
ATOM    192  CB  ASP A  28       7.011  -3.662 -18.074  1.00  0.00           C  
ATOM    193  CEN ASP A  28       7.892  -4.171 -18.127  1.00  0.00           X  
ATOM    194  H   ASP A  28       5.946  -3.184 -20.360  1.00  0.00           H  
ATOM    195  N   ASN A  29       4.273  -1.970 -17.337  1.00  0.00           N  
ATOM    196  CA  ASN A  29       3.471  -1.358 -16.270  1.00  0.00           C  
ATOM    197  C   ASN A  29       2.203  -2.161 -15.913  1.00  0.00           C  
ATOM    198  O   ASN A  29       1.648  -1.946 -14.837  1.00  0.00           O  
ATOM    199  CB  ASN A  29       3.090   0.065 -16.637  1.00  0.00           C  
ATOM    200  CEN ASN A  29       3.472   1.034 -16.509  1.00  0.00           X  
ATOM    201  H   ASN A  29       4.553  -1.418 -18.136  1.00  0.00           H  
ATOM    202  N   ILE A  30       1.703  -3.077 -16.764  1.00  0.00           N  
ATOM    203  CA  ILE A  30       0.515  -3.887 -16.416  1.00  0.00           C  
ATOM    204  C   ILE A  30       0.885  -4.928 -15.358  1.00  0.00           C  
ATOM    205  O   ILE A  30       0.112  -5.140 -14.432  1.00  0.00           O  
ATOM    206  CB  ILE A  30      -0.079  -4.602 -17.644  1.00  0.00           C  
ATOM    207  CEN ILE A  30      -0.766  -4.508 -18.485  1.00  0.00           X  
ATOM    208  H   ILE A  30       2.245  -3.326 -17.579  1.00  0.00           H  
ATOM    209  N   HIS A  31       2.088  -5.505 -15.438  1.00  0.00           N  
ATOM    210  CA  HIS A  31       2.538  -6.534 -14.497  1.00  0.00           C  
ATOM    211  C   HIS A  31       2.743  -5.988 -13.079  1.00  0.00           C  
ATOM    212  O   HIS A  31       2.356  -6.642 -12.118  1.00  0.00           O  
ATOM    213  CB  HIS A  31       3.837  -7.176 -14.995  1.00  0.00           C  
ATOM    214  CEN HIS A  31       4.239  -8.317 -15.747  1.00  0.00           X  
ATOM    215  H   HIS A  31       2.732  -5.202 -16.157  1.00  0.00           H  
ATOM    216  N   ASP A  32       3.294  -4.778 -12.950  1.00  0.00           N  
ATOM    217  CA  ASP A  32       3.528  -4.163 -11.638  1.00  0.00           C  
ATOM    218  C   ASP A  32       2.214  -3.915 -10.888  1.00  0.00           C  
ATOM    219  O   ASP A  32       2.067  -4.335  -9.744  1.00  0.00           O  
ATOM    220  CB  ASP A  32       4.297  -2.849 -11.794  1.00  0.00           C  
ATOM    221  CEN ASP A  32       5.247  -2.484 -11.740  1.00  0.00           X  
ATOM    222  H   ASP A  32       3.633  -4.303 -13.771  1.00  0.00           H  
ATOM    223  N   VAL A  33       1.243  -3.267 -11.543  1.00  0.00           N  
ATOM    224  CA  VAL A  33      -0.090  -3.021 -10.971  1.00  0.00           C  
ATOM    225  C   VAL A  33      -0.799  -4.339 -10.678  1.00  0.00           C  
ATOM    226  O   VAL A  33      -1.461  -4.432  -9.650  1.00  0.00           O  
ATOM    227  CB  VAL A  33      -0.970  -2.174 -11.910  1.00  0.00           C  
ATOM    228  CEN VAL A  33      -1.259  -1.554 -11.989  1.00  0.00           X  
ATOM    229  H   VAL A  33       1.423  -2.992 -12.499  1.00  0.00           H  
ATOM    230  N   ASP A  34      -0.637  -5.351 -11.529  1.00  0.00           N  
ATOM    231  CA  ASP A  34      -1.237  -6.675 -11.343  1.00  0.00           C  
ATOM    232  C   ASP A  34      -0.750  -7.336 -10.048  1.00  0.00           C  
ATOM    233  O   ASP A  34      -1.555  -7.850  -9.273  1.00  0.00           O  
ATOM    234  CB  ASP A  34      -0.925  -7.575 -12.541  1.00  0.00           C  
ATOM    235  CEN ASP A  34      -1.345  -7.897 -13.411  1.00  0.00           X  
ATOM    236  H   ASP A  34      -0.097  -5.202 -12.368  1.00  0.00           H  
ATOM    237  N   ASN A  35       0.543  -7.222  -9.734  1.00  0.00           N  
ATOM    238  CA  ASN A  35       1.111  -7.729  -8.485  1.00  0.00           C  
ATOM    239  C   ASN A  35       0.674  -6.894  -7.271  1.00  0.00           C  
ATOM    240  O   ASN A  35       0.360  -7.429  -6.212  1.00  0.00           O  
ATOM    241  CB  ASN A  35       2.626  -7.789  -8.560  1.00  0.00           C  
ATOM    242  CEN ASN A  35       3.369  -8.482  -8.824  1.00  0.00           X  
ATOM    243  H   ASN A  35       1.166  -6.802 -10.410  1.00  0.00           H  
ATOM    244  N   HIS A  36       0.630  -5.571  -7.424  1.00  0.00           N  
ATOM    245  CA  HIS A  36       0.308  -4.694  -6.308  1.00  0.00           C  
ATOM    246  C   HIS A  36      -1.116  -4.916  -5.788  1.00  0.00           C  
ATOM    247  O   HIS A  36      -1.315  -5.024  -4.581  1.00  0.00           O  
ATOM    248  CB  HIS A  36       0.491  -3.229  -6.716  1.00  0.00           C  
ATOM    249  CEN HIS A  36       1.497  -2.222  -6.642  1.00  0.00           X  
ATOM    250  H   HIS A  36       0.810  -5.165  -8.332  1.00  0.00           H  
ATOM    251  N   LEU A  37      -2.091  -5.063  -6.686  1.00  0.00           N  
ATOM    252  CA  LEU A  37      -3.477  -5.320  -6.322  1.00  0.00           C  
ATOM    253  C   LEU A  37      -3.614  -6.646  -5.564  1.00  0.00           C  
ATOM    254  O   LEU A  37      -4.262  -6.661  -4.524  1.00  0.00           O  
ATOM    255  CB  LEU A  37      -4.358  -5.324  -7.578  1.00  0.00           C  
ATOM    256  CEN LEU A  37      -5.345  -4.298  -8.165  1.00  0.00           X  
ATOM    257  H   LEU A  37      -1.862  -5.019  -7.669  1.00  0.00           H  
ATOM    258  N   GLN A  38      -2.957  -7.721  -6.014  1.00  0.00           N  
ATOM    259  CA  GLN A  38      -3.019  -9.037  -5.360  1.00  0.00           C  
ATOM    260  C   GLN A  38      -2.443  -8.999  -3.939  1.00  0.00           C  
ATOM    261  O   GLN A  38      -3.064  -9.536  -3.026  1.00  0.00           O  
ATOM    262  CB  GLN A  38      -2.264 -10.079  -6.189  1.00  0.00           C  
ATOM    263  CEN GLN A  38      -2.444 -11.380  -7.339  1.00  0.00           X  
ATOM    264  H   GLN A  38      -2.382  -7.618  -6.839  1.00  0.00           H  
ATOM    265  N   ASN A  39      -1.326  -8.293  -3.726  1.00  0.00           N  
ATOM    266  CA  ASN A  39      -0.717  -8.179  -2.395  1.00  0.00           C  
ATOM    267  C   ASN A  39      -1.598  -7.363  -1.430  1.00  0.00           C  
ATOM    268  O   ASN A  39      -1.823  -7.784  -0.301  1.00  0.00           O  
ATOM    269  CB  ASN A  39       0.671  -7.570  -2.478  1.00  0.00           C  
ATOM    270  CEN ASN A  39       1.664  -7.897  -2.567  1.00  0.00           X  
ATOM    271  H   ASN A  39      -0.852  -7.882  -4.519  1.00  0.00           H  
ATOM    272  N   VAL A  40      -2.170  -6.243  -1.893  1.00  0.00           N  
ATOM    273  CA  VAL A  40      -3.079  -5.401  -1.094  1.00  0.00           C  
ATOM    274  C   VAL A  40      -4.322  -6.192  -0.658  1.00  0.00           C  
ATOM    275  O   VAL A  40      -4.734  -6.097   0.499  1.00  0.00           O  
ATOM    276  CB  VAL A  40      -3.526  -4.150  -1.873  1.00  0.00           C  
ATOM    277  CEN VAL A  40      -3.459  -3.465  -1.909  1.00  0.00           X  
ATOM    278  H   VAL A  40      -1.955  -5.961  -2.841  1.00  0.00           H  
ATOM    279  N   ILE A  41      -4.928  -6.983  -1.556  1.00  0.00           N  
ATOM    280  CA  ILE A  41      -6.111  -7.799  -1.223  1.00  0.00           C  
ATOM    281  C   ILE A  41      -5.752  -8.858  -0.180  1.00  0.00           C  
ATOM    282  O   ILE A  41      -6.475  -9.009   0.808  1.00  0.00           O  
ATOM    283  CB  ILE A  41      -6.699  -8.493  -2.465  1.00  0.00           C  
ATOM    284  CEN ILE A  41      -7.381  -8.385  -3.309  1.00  0.00           X  
ATOM    285  H   ILE A  41      -4.523  -7.058  -2.477  1.00  0.00           H  
ATOM    286  N   GLU A  42      -4.659  -9.591  -0.398  1.00  0.00           N  
ATOM    287  CA  GLU A  42      -4.205 -10.654   0.501  1.00  0.00           C  
ATOM    288  C   GLU A  42      -3.949 -10.113   1.913  1.00  0.00           C  
ATOM    289  O   GLU A  42      -4.274 -10.781   2.895  1.00  0.00           O  
ATOM    290  CB  GLU A  42      -2.939 -11.314  -0.048  1.00  0.00           C  
ATOM    291  CEN GLU A  42      -2.185 -12.588  -0.893  1.00  0.00           X  
ATOM    292  H   GLU A  42      -4.095  -9.392  -1.212  1.00  0.00           H  
ATOM    293  N   ASP A  43      -3.483  -8.870   2.031  1.00  0.00           N  
ATOM    294  CA  ASP A  43      -3.264  -8.215   3.318  1.00  0.00           C  
ATOM    295  C   ASP A  43      -4.570  -7.799   4.000  1.00  0.00           C  
ATOM    296  O   ASP A  43      -4.775  -8.092   5.184  1.00  0.00           O  
ATOM    297  CB  ASP A  43      -2.362  -6.992   3.136  1.00  0.00           C  
ATOM    298  CEN ASP A  43      -1.384  -6.719   3.217  1.00  0.00           X  
ATOM    299  H   ASP A  43      -3.161  -8.400   1.198  1.00  0.00           H  
ATOM    300  N   ILE A  44      -5.493  -7.164   3.263  1.00  0.00           N  
ATOM    301  CA  ILE A  44      -6.779  -6.721   3.823  1.00  0.00           C  
ATOM    302  C   ILE A  44      -7.499  -7.926   4.402  1.00  0.00           C  
ATOM    303  O   ILE A  44      -8.047  -7.820   5.493  1.00  0.00           O  
ATOM    304  CB  ILE A  44      -7.676  -6.043   2.772  1.00  0.00           C  
ATOM    305  CEN ILE A  44      -7.924  -5.099   2.285  1.00  0.00           X  
ATOM    306  H   ILE A  44      -5.317  -7.056   2.276  1.00  0.00           H  
ATOM    307  N   HIS A  45      -7.476  -9.075   3.736  1.00  0.00           N  
ATOM    308  CA  HIS A  45      -8.144 -10.283   4.211  1.00  0.00           C  
ATOM    309  C   HIS A  45      -7.685 -10.719   5.607  1.00  0.00           C  
ATOM    310  O   HIS A  45      -8.501 -10.803   6.528  1.00  0.00           O  
ATOM    311  CB  HIS A  45      -7.924 -11.428   3.217  1.00  0.00           C  
ATOM    312  CEN HIS A  45      -8.595 -12.015   2.106  1.00  0.00           X  
ATOM    313  H   HIS A  45      -6.965  -9.120   2.867  1.00  0.00           H  
ATOM    314  N   ASP A  46      -6.385 -10.889   5.812  1.00  0.00           N  
ATOM    315  CA  ASP A  46      -5.815 -11.310   7.087  1.00  0.00           C  
ATOM    316  C   ASP A  46      -6.075 -10.282   8.191  1.00  0.00           C  
ATOM    317  O   ASP A  46      -6.345 -10.641   9.348  1.00  0.00           O  
ATOM    318  CB  ASP A  46      -4.311 -11.554   6.941  1.00  0.00           C  
ATOM    319  CEN ASP A  46      -3.651 -12.315   6.793  1.00  0.00           X  
ATOM    320  H   ASP A  46      -5.760 -10.772   5.028  1.00  0.00           H  
ATOM    321  N   PHE A  47      -6.035  -8.992   7.859  1.00  0.00           N  
ATOM    322  CA  PHE A  47      -6.341  -7.923   8.801  1.00  0.00           C  
ATOM    323  C   PHE A  47      -7.776  -8.039   9.333  1.00  0.00           C  
ATOM    324  O   PHE A  47      -7.983  -7.968  10.546  1.00  0.00           O  
ATOM    325  CB  PHE A  47      -6.130  -6.560   8.140  1.00  0.00           C  
ATOM    326  CEN PHE A  47      -5.012  -5.432   8.072  1.00  0.00           X  
ATOM    327  H   PHE A  47      -5.810  -8.752   6.904  1.00  0.00           H  
ATOM    328  N   MET A  48      -8.751  -8.284   8.456  1.00  0.00           N  
ATOM    329  CA  MET A  48     -10.165  -8.471   8.775  1.00  0.00           C  
ATOM    330  C   MET A  48     -10.353  -9.662   9.704  1.00  0.00           C  
ATOM    331  O   MET A  48     -11.060  -9.563  10.705  1.00  0.00           O  
ATOM    332  CB  MET A  48     -10.979  -8.662   7.497  1.00  0.00           C  
ATOM    333  CEN MET A  48     -12.167  -7.878   6.470  1.00  0.00           X  
ATOM    334  H   MET A  48      -8.479  -8.370   7.487  1.00  0.00           H  
ATOM    335  N   GLN A  49      -9.687 -10.778   9.416  1.00  0.00           N  
ATOM    336  CA  GLN A  49      -9.746 -11.978  10.238  1.00  0.00           C  
ATOM    337  C   GLN A  49      -9.257 -11.696  11.663  1.00  0.00           C  
ATOM    338  O   GLN A  49      -9.930 -12.055  12.631  1.00  0.00           O  
ATOM    339  CB  GLN A  49      -8.908 -13.095   9.610  1.00  0.00           C  
ATOM    340  CEN GLN A  49      -8.974 -14.552   8.651  1.00  0.00           X  
ATOM    341  H   GLN A  49      -9.168 -10.820   8.552  1.00  0.00           H  
ATOM    342  N   ALA A  50      -8.144 -10.974  11.814  1.00  0.00           N  
ATOM    343  CA  ALA A  50      -7.587 -10.613  13.115  1.00  0.00           C  
ATOM    344  C   ALA A  50      -8.532  -9.708  13.927  1.00  0.00           C  
ATOM    345  O   ALA A  50      -8.700  -9.911  15.131  1.00  0.00           O  
ATOM    346  CB  ALA A  50      -6.236  -9.938  12.928  1.00  0.00           C  
ATOM    347  CEN ALA A  50      -6.237  -9.938  12.929  1.00  0.00           X  
ATOM    348  H   ALA A  50      -7.646 -10.689  10.983  1.00  0.00           H  
ATOM    349  N   ALA A  51      -9.176  -8.729  13.289  1.00  0.00           N  
ATOM    350  CA  ALA A  51     -10.159  -7.850  13.917  1.00  0.00           C  
ATOM    351  C   ALA A  51     -11.375  -8.640  14.426  1.00  0.00           C  
ATOM    352  O   ALA A  51     -11.828  -8.411  15.550  1.00  0.00           O  
ATOM    353  CB  ALA A  51     -10.594  -6.768  12.940  1.00  0.00           C  
ATOM    354  CEN ALA A  51     -10.594  -6.768  12.941  1.00  0.00           X  
ATOM    355  H   ALA A  51      -8.968  -8.576  12.314  1.00  0.00           H  
ATOM    356  N   ALA A  52     -11.857  -9.615  13.652  1.00  0.00           N  
ATOM    357  CA  ALA A  52     -13.000 -10.455  13.995  1.00  0.00           C  
ATOM    358  C   ALA A  52     -12.690 -11.350  15.202  1.00  0.00           C  
ATOM    359  O   ALA A  52     -13.523 -11.479  16.099  1.00  0.00           O  
ATOM    360  CB  ALA A  52     -13.414 -11.296  12.796  1.00  0.00           C  
ATOM    361  CEN ALA A  52     -13.413 -11.296  12.797  1.00  0.00           X  
ATOM    362  H   ALA A  52     -11.416  -9.776  12.761  1.00  0.00           H  
ATOM    363  N   ALA A  53     -11.476 -11.898  15.292  1.00  0.00           N  
ATOM    364  CA  ALA A  53     -11.043 -12.697  16.435  1.00  0.00           C  
ATOM    365  C   ALA A  53     -10.924 -11.834  17.700  1.00  0.00           C  
ATOM    366  O   ALA A  53     -11.436 -12.208  18.752  1.00  0.00           O  
ATOM    367  CB  ALA A  53      -9.721 -13.384  16.127  1.00  0.00           C  
ATOM    368  CEN ALA A  53      -9.721 -13.384  16.127  1.00  0.00           X  
ATOM    369  H   ALA A  53     -10.827 -11.773  14.528  1.00  0.00           H  
ATOM    370  N   ALA A  54     -10.343 -10.633  17.606  1.00  0.00           N  
ATOM    371  CA  ALA A  54     -10.162  -9.742  18.753  1.00  0.00           C  
ATOM    372  C   ALA A  54     -11.494  -9.242  19.349  1.00  0.00           C  
ATOM    373  O   ALA A  54     -11.629  -9.149  20.574  1.00  0.00           O  
ATOM    374  CB  ALA A  54      -9.290  -8.562  18.350  1.00  0.00           C  
ATOM    375  CEN ALA A  54      -9.291  -8.562  18.350  1.00  0.00           X  
ATOM    376  H   ALA A  54      -9.975 -10.348  16.711  1.00  0.00           H  
ATOM    377  N   ALA A  55     -12.486  -8.937  18.508  1.00  0.00           N  
ATOM    378  CA  ALA A  55     -13.835  -8.574  18.926  1.00  0.00           C  
ATOM    379  C   ALA A  55     -14.571  -9.767  19.558  1.00  0.00           C  
ATOM    380  O   ALA A  55     -14.981  -9.685  20.719  1.00  0.00           O  
ATOM    381  CB  ALA A  55     -14.619  -8.026  17.742  1.00  0.00           C  
ATOM    382  CEN ALA A  55     -14.619  -8.027  17.743  1.00  0.00           X  
ATOM    383  H   ALA A  55     -12.290  -8.955  17.517  1.00  0.00           H  
ATOM    384  N   ASN A  56     -14.670 -10.897  18.854  1.00  0.00           N  
ATOM    385  CA  ASN A  56     -15.352 -12.109  19.320  1.00  0.00           C  
ATOM    386  C   ASN A  56     -14.794 -12.636  20.646  1.00  0.00           C  
ATOM    387  O   ASN A  56     -15.567 -13.116  21.472  1.00  0.00           O  
ATOM    388  CB  ASN A  56     -15.295 -13.202  18.269  1.00  0.00           C  
ATOM    389  CEN ASN A  56     -15.876 -13.545  17.465  1.00  0.00           X  
ATOM    390  H   ASN A  56     -14.290 -10.907  17.918  1.00  0.00           H  
ATOM    391  N   CYS A  57     -13.506 -12.428  20.941  1.00  0.00           N  
ATOM    392  CA  CYS A  57     -12.905 -12.828  22.216  1.00  0.00           C  
ATOM    393  C   CYS A  57     -13.713 -12.329  23.429  1.00  0.00           C  
ATOM    394  O   CYS A  57     -13.706 -12.979  24.470  1.00  0.00           O  
ATOM    395  CB  CYS A  57     -11.540 -12.141  22.163  1.00  0.00           C  
ATOM    396  CEN CYS A  57     -10.605 -12.544  22.032  1.00  0.00           X  
ATOM    397  H   CYS A  57     -12.903 -12.044  20.226  1.00  0.00           H  
ATOM    398  N   ARG A  58     -14.466 -11.218  23.323  1.00  0.00           N  
ATOM    399  CA  ARG A  58     -15.253 -10.689  24.454  1.00  0.00           C  
ATOM    400  C   ARG A  58     -16.327 -11.647  24.969  1.00  0.00           C  
ATOM    401  O   ARG A  58     -16.880 -11.381  26.031  1.00  0.00           O  
ATOM    402  CB  ARG A  58     -15.863  -9.335  24.123  1.00  0.00           C  
ATOM    403  CEN ARG A  58     -16.163  -6.877  23.970  1.00  0.00           X  
ATOM    404  H   ARG A  58     -14.572 -10.796  22.410  1.00  0.00           H  
ATOM    405  N   LYS A  59     -16.632 -12.739  24.258  1.00  0.00           N  
ATOM    406  CA  LYS A  59     -17.706 -13.687  24.616  1.00  0.00           C  
ATOM    407  C   LYS A  59     -17.551 -14.283  26.024  1.00  0.00           C  
ATOM    408  O   LYS A  59     -18.552 -14.652  26.627  1.00  0.00           O  
ATOM    409  CB  LYS A  59     -17.768 -14.818  23.588  1.00  0.00           C  
ATOM    410  CEN LYS A  59     -18.721 -15.692  21.914  1.00  0.00           X  
ATOM    411  H   LYS A  59     -16.043 -12.974  23.472  1.00  0.00           H  
ATOM    412  N   GLY A  60     -16.330 -14.330  26.572  1.00  0.00           N  
ATOM    413  CA  GLY A  60     -15.986 -15.024  27.821  1.00  0.00           C  
ATOM    414  C   GLY A  60     -16.333 -14.289  29.117  1.00  0.00           C  
ATOM    415  O   GLY A  60     -16.065 -14.820  30.186  1.00  0.00           O  
ATOM    416  CEN GLY A  60     -15.986 -15.024  27.821  1.00  0.00           X  
ATOM    417  H   GLY A  60     -15.565 -13.949  26.035  1.00  0.00           H  
ATOM    418  N   SER A  61     -16.905 -13.081  29.057  1.00  0.00           N  
ATOM    419  CA  SER A  61     -17.184 -12.285  30.258  1.00  0.00           C  
ATOM    420  C   SER A  61     -18.690 -12.268  30.584  1.00  0.00           C  
ATOM    421  O   SER A  61     -19.268 -11.184  30.635  1.00  0.00           O  
ATOM    422  CB  SER A  61     -16.666 -10.872  30.074  1.00  0.00           C  
ATOM    423  CEN SER A  61     -16.539 -10.406  29.825  1.00  0.00           X  
ATOM    424  H   SER A  61     -17.251 -12.755  28.166  1.00  0.00           H  
ATOM    425  N   PRO A  62     -19.359 -13.414  30.835  1.00  0.00           N  
ATOM    426  CA  PRO A  62     -20.769 -13.392  31.181  1.00  0.00           C  
ATOM    427  C   PRO A  62     -20.911 -12.758  32.571  1.00  0.00           C  
ATOM    428  O   PRO A  62     -20.003 -12.834  33.385  1.00  0.00           O  
ATOM    429  CB  PRO A  62     -21.203 -14.867  31.148  1.00  0.00           C  
ATOM    430  CEN PRO A  62     -19.490 -15.163  30.743  1.00  0.00           X  
ATOM    431  N   GLY A  63     -22.045 -12.098  32.802  1.00  0.00           N  
ATOM    432  CA  GLY A  63     -22.440 -11.528  34.096  1.00  0.00           C  
ATOM    433  C   GLY A  63     -22.087 -10.066  34.390  1.00  0.00           C  
ATOM    434  O   GLY A  63     -21.121  -9.510  33.884  1.00  0.00           O  
ATOM    435  CEN GLY A  63     -22.440 -11.528  34.096  1.00  0.00           X  
ATOM    436  H   GLY A  63     -22.799 -12.297  32.160  1.00  0.00           H  
ATOM    437  N   SER A  64     -22.793  -9.488  35.359  1.00  0.00           N  
ATOM    438  CA  SER A  64     -22.598  -8.101  35.782  1.00  0.00           C  
ATOM    439  C   SER A  64     -22.025  -7.997  37.210  1.00  0.00           C  
ATOM    440  O   SER A  64     -22.461  -8.753  38.081  1.00  0.00           O  
ATOM    441  CB  SER A  64     -23.912  -7.351  35.687  1.00  0.00           C  
ATOM    442  CEN SER A  64     -24.448  -7.260  35.711  1.00  0.00           X  
ATOM    443  H   SER A  64     -23.304 -10.085  35.997  1.00  0.00           H  
ATOM    444  N   PRO A  65     -21.144  -7.022  37.510  1.00  0.00           N  
ATOM    445  CA  PRO A  65     -20.548  -6.905  38.833  1.00  0.00           C  
ATOM    446  C   PRO A  65     -21.539  -6.167  39.739  1.00  0.00           C  
ATOM    447  O   PRO A  65     -21.364  -4.997  40.076  1.00  0.00           O  
ATOM    448  CB  PRO A  65     -19.244  -6.120  38.610  1.00  0.00           C  
ATOM    449  CEN PRO A  65     -19.776  -6.096  36.906  1.00  0.00           X  
ATOM    450  N   ALA A  66     -22.624  -6.842  40.101  1.00  0.00           N  
ATOM    451  CA  ALA A  66     -23.653  -6.297  40.970  1.00  0.00           C  
ATOM    452  C   ALA A  66     -23.086  -6.204  42.391  1.00  0.00           C  
ATOM    453  O   ALA A  66     -22.267  -7.026  42.784  1.00  0.00           O  
ATOM    454  CB  ALA A  66     -24.911  -7.152  40.928  1.00  0.00           C  
ATOM    455  CEN ALA A  66     -24.910  -7.152  40.929  1.00  0.00           X  
ATOM    456  H   ALA A  66     -22.673  -7.825  39.874  1.00  0.00           H  
ATOM    457  N   GLY A  67     -23.564  -5.229  43.166  1.00  0.00           N  
ATOM    458  CA  GLY A  67     -23.196  -5.081  44.576  1.00  0.00           C  
ATOM    459  C   GLY A  67     -22.763  -3.680  45.014  1.00  0.00           C  
ATOM    460  O   GLY A  67     -22.296  -2.889  44.216  1.00  0.00           O  
ATOM    461  CEN GLY A  67     -23.196  -5.081  44.576  1.00  0.00           X  
ATOM    462  H   GLY A  67     -24.348  -4.697  42.818  1.00  0.00           H  
ATOM    463  N   SER A  68     -22.893  -3.449  46.322  1.00  0.00           N  
ATOM    464  CA  SER A  68     -22.567  -2.231  47.083  1.00  0.00           C  
ATOM    465  C   SER A  68     -23.147  -0.861  46.664  1.00  0.00           C  
ATOM    466  O   SER A  68     -22.393   0.083  46.439  1.00  0.00           O  
ATOM    467  CB  SER A  68     -21.056  -2.113  47.115  1.00  0.00           C  
ATOM    468  CEN SER A  68     -20.541  -2.134  46.941  1.00  0.00           X  
ATOM    469  H   SER A  68     -22.774  -4.276  46.889  1.00  0.00           H  
ATOM    470  N   PRO A  69     -24.482  -0.666  46.733  1.00  0.00           N  
ATOM    471  CA  PRO A  69     -25.101   0.603  46.373  1.00  0.00           C  
ATOM    472  C   PRO A  69     -24.662   1.701  47.348  1.00  0.00           C  
ATOM    473  O   PRO A  69     -24.481   1.450  48.540  1.00  0.00           O  
ATOM    474  CB  PRO A  69     -26.611   0.323  46.446  1.00  0.00           C  
ATOM    475  CEN PRO A  69     -26.090  -1.302  46.972  1.00  0.00           X  
ATOM    476  N   THR A  70     -24.532   2.931  46.860  1.00  0.00           N  
ATOM    477  CA  THR A  70     -24.181   4.090  47.697  1.00  0.00           C  
ATOM    478  C   THR A  70     -25.103   5.254  47.335  1.00  0.00           C  
ATOM    479  O   THR A  70     -25.790   5.229  46.318  1.00  0.00           O  
ATOM    480  CB  THR A  70     -22.713   4.520  47.517  1.00  0.00           C  
ATOM    481  CEN THR A  70     -22.139   4.414  47.547  1.00  0.00           X  
ATOM    482  H   THR A  70     -24.927   3.139  45.954  1.00  0.00           H  
ATOM    483  N   SER A  71     -25.193   6.197  48.272  1.00  0.00           N  
ATOM    484  CA  SER A  71     -25.943   7.450  48.216  1.00  0.00           C  
ATOM    485  C   SER A  71     -25.336   8.602  49.026  1.00  0.00           C  
ATOM    486  O   SER A  71     -24.674   8.368  50.028  1.00  0.00           O  
ATOM    487  CB  SER A  71     -27.363   7.195  48.681  1.00  0.00           C  
ATOM    488  CEN SER A  71     -27.773   6.984  48.970  1.00  0.00           X  
ATOM    489  H   SER A  71     -24.752   6.008  49.160  1.00  0.00           H  
ATOM    490  N   THR A  72     -25.681   9.814  48.577  1.00  0.00           N  
ATOM    491  CA  THR A  72     -25.371  11.134  49.167  1.00  0.00           C  
ATOM    492  C   THR A  72     -23.953  11.418  49.680  1.00  0.00           C  
ATOM    493  O   THR A  72     -23.557  10.864  50.695  1.00  0.00           O  
ATOM    494  CB  THR A  72     -26.330  11.405  50.341  1.00  0.00           C  
ATOM    495  CEN THR A  72     -26.868  11.456  50.564  1.00  0.00           X  
ATOM    496  H   THR A  72     -26.595   9.829  48.150  1.00  0.00           H  
ATOM    497  N   GLU A  73     -23.277  12.385  49.046  1.00  0.00           N  
ATOM    498  CA  GLU A  73     -21.895  12.857  49.332  1.00  0.00           C  
ATOM    499  C   GLU A  73     -21.889  14.406  49.263  1.00  0.00           C  
ATOM    500  O   GLU A  73     -22.871  15.018  48.854  1.00  0.00           O  
ATOM    501  CB  GLU A  73     -20.887  12.265  48.344  1.00  0.00           C  
ATOM    502  CEN GLU A  73     -19.682  11.119  47.973  1.00  0.00           X  
ATOM    503  H   GLU A  73     -23.842  13.096  48.600  1.00  0.00           H  
ATOM    504  N   GLU A  74     -21.015  15.071  50.030  1.00  0.00           N  
ATOM    505  CA  GLU A  74     -20.736  16.528  50.074  1.00  0.00           C  
ATOM    506  C   GLU A  74     -21.965  17.459  50.198  1.00  0.00           C  
ATOM    507  O   GLU A  74     -23.113  17.035  50.097  1.00  0.00           O  
ATOM    508  CB  GLU A  74     -19.944  16.923  48.825  1.00  0.00           C  
ATOM    509  CEN GLU A  74     -18.456  17.247  48.062  1.00  0.00           X  
ATOM    510  H   GLU A  74     -21.142  14.739  50.978  1.00  0.00           H  
ATOM    511  N   GLY A  75     -21.708  18.769  50.364  1.00  0.00           N  
ATOM    512  CA  GLY A  75     -22.750  19.803  50.490  1.00  0.00           C  
ATOM    513  C   GLY A  75     -22.296  21.244  50.190  1.00  0.00           C  
ATOM    514  O   GLY A  75     -22.718  22.177  50.864  1.00  0.00           O  
ATOM    515  CEN GLY A  75     -22.750  19.803  50.490  1.00  0.00           X  
ATOM    516  H   GLY A  75     -20.746  19.073  50.377  1.00  0.00           H  
ATOM    517  N   THR A  76     -21.408  21.392  49.208  1.00  0.00           N  
ATOM    518  CA  THR A  76     -20.728  22.581  48.637  1.00  0.00           C  
ATOM    519  C   THR A  76     -21.520  23.612  47.786  1.00  0.00           C  
ATOM    520  O   THR A  76     -22.223  23.252  46.849  1.00  0.00           O  
ATOM    521  CB  THR A  76     -19.546  22.107  47.771  1.00  0.00           C  
ATOM    522  CEN THR A  76     -19.051  21.805  47.698  1.00  0.00           X  
ATOM    523  H   THR A  76     -21.326  20.594  48.594  1.00  0.00           H  
ATOM    524  N   SER A  77     -21.254  24.888  48.112  1.00  0.00           N  
ATOM    525  CA  SER A  77     -21.706  26.206  47.584  1.00  0.00           C  
ATOM    526  C   SER A  77     -21.285  26.750  46.204  1.00  0.00           C  
ATOM    527  O   SER A  77     -20.110  26.689  45.877  1.00  0.00           O  
ATOM    528  CB  SER A  77     -21.315  27.249  48.612  1.00  0.00           C  
ATOM    529  CEN SER A  77     -21.015  27.507  48.985  1.00  0.00           X  
ATOM    530  H   SER A  77     -20.323  24.978  48.493  1.00  0.00           H  
ATOM    531  N   GLU A  78     -22.182  27.498  45.528  1.00  0.00           N  
ATOM    532  CA  GLU A  78     -21.917  28.156  44.218  1.00  0.00           C  
ATOM    533  C   GLU A  78     -22.161  29.692  44.259  1.00  0.00           C  
ATOM    534  O   GLU A  78     -23.037  30.188  44.962  1.00  0.00           O  
ATOM    535  CB  GLU A  78     -22.785  27.524  43.127  1.00  0.00           C  
ATOM    536  CEN GLU A  78     -22.966  26.431  41.833  1.00  0.00           X  
ATOM    537  H   GLU A  78     -22.890  27.966  46.076  1.00  0.00           H  
ATOM    538  N   SER A  79     -21.324  30.439  43.535  1.00  0.00           N  
ATOM    539  CA  SER A  79     -21.303  31.896  43.307  1.00  0.00           C  
ATOM    540  C   SER A  79     -20.669  32.354  41.984  1.00  0.00           C  
ATOM    541  O   SER A  79     -19.751  31.689  41.512  1.00  0.00           O  
ATOM    542  CB  SER A  79     -20.583  32.563  44.462  1.00  0.00           C  
ATOM    543  CEN SER A  79     -20.217  32.638  44.858  1.00  0.00           X  
ATOM    544  H   SER A  79     -20.557  29.943  43.107  1.00  0.00           H  
ATOM    545  N   ALA A  80     -20.978  33.577  41.509  1.00  0.00           N  
ATOM    546  CA  ALA A  80     -20.375  34.152  40.292  1.00  0.00           C  
ATOM    547  C   ALA A  80     -20.124  35.682  40.392  1.00  0.00           C  
ATOM    548  O   ALA A  80     -20.870  36.399  41.047  1.00  0.00           O  
ATOM    549  CB  ALA A  80     -21.258  33.843  39.092  1.00  0.00           C  
ATOM    550  CEN ALA A  80     -21.257  33.843  39.092  1.00  0.00           X  
ATOM    551  H   ALA A  80     -21.494  34.210  42.105  1.00  0.00           H  
ATOM    552  N   THR A  81     -19.041  36.116  39.732  1.00  0.00           N  
ATOM    553  CA  THR A  81     -18.479  37.484  39.525  1.00  0.00           C  
ATOM    554  C   THR A  81     -19.083  38.518  38.539  1.00  0.00           C  
ATOM    555  O   THR A  81     -19.231  38.227  37.357  1.00  0.00           O  
ATOM    556  CB  THR A  81     -17.000  37.337  39.121  1.00  0.00           C  
ATOM    557  CEN THR A  81     -16.460  37.133  39.212  1.00  0.00           X  
ATOM    558  H   THR A  81     -18.835  35.528  38.936  1.00  0.00           H  
ATOM    559  N   PRO A  82     -19.271  39.793  38.977  1.00  0.00           N  
ATOM    560  CA  PRO A  82     -19.800  40.892  38.164  1.00  0.00           C  
ATOM    561  C   PRO A  82     -18.876  41.256  36.983  1.00  0.00           C  
ATOM    562  O   PRO A  82     -17.652  41.211  37.109  1.00  0.00           O  
ATOM    563  CB  PRO A  82     -19.935  42.050  39.167  1.00  0.00           C  
ATOM    564  CEN PRO A  82     -19.204  40.892  40.311  1.00  0.00           X  
ATOM    565  N   GLU A  83     -19.449  41.696  35.858  1.00  0.00           N  
ATOM    566  CA  GLU A  83     -18.691  42.126  34.676  1.00  0.00           C  
ATOM    567  C   GLU A  83     -18.937  43.611  34.370  1.00  0.00           C  
ATOM    568  O   GLU A  83     -20.053  44.121  34.459  1.00  0.00           O  
ATOM    569  CB  GLU A  83     -19.060  41.270  33.462  1.00  0.00           C  
ATOM    570  CEN GLU A  83     -18.719  39.972  32.412  1.00  0.00           X  
ATOM    571  H   GLU A  83     -20.448  41.849  35.842  1.00  0.00           H  
ATOM    572  N   SER A  84     -17.853  44.298  34.000  1.00  0.00           N  
ATOM    573  CA  SER A  84     -17.813  45.714  33.630  1.00  0.00           C  
ATOM    574  C   SER A  84     -18.077  45.862  32.131  1.00  0.00           C  
ATOM    575  O   SER A  84     -17.687  44.992  31.356  1.00  0.00           O  
ATOM    576  CB  SER A  84     -16.476  46.325  34.003  1.00  0.00           C  
ATOM    577  CEN SER A  84     -15.940  46.361  34.088  1.00  0.00           X  
ATOM    578  H   SER A  84     -17.049  43.750  33.729  1.00  0.00           H  
ATOM    579  N   GLY A  85     -18.671  46.981  31.715  1.00  0.00           N  
ATOM    580  CA  GLY A  85     -18.934  47.321  30.313  1.00  0.00           C  
ATOM    581  C   GLY A  85     -18.382  48.717  29.964  1.00  0.00           C  
ATOM    582  O   GLY A  85     -17.962  49.418  30.883  1.00  0.00           O  
ATOM    583  CEN GLY A  85     -18.934  47.321  30.313  1.00  0.00           X  
ATOM    584  H   GLY A  85     -18.887  47.690  32.401  1.00  0.00           H  
ATOM    585  N   PRO A  86     -18.357  49.131  28.679  1.00  0.00           N  
ATOM    586  CA  PRO A  86     -17.891  50.447  28.230  1.00  0.00           C  
ATOM    587  C   PRO A  86     -18.836  51.603  28.625  1.00  0.00           C  
ATOM    588  O   PRO A  86     -20.044  51.408  28.732  1.00  0.00           O  
ATOM    589  CB  PRO A  86     -17.793  50.286  26.704  1.00  0.00           C  
ATOM    590  CEN PRO A  86     -18.464  48.664  27.023  1.00  0.00           X  
ATOM    591  N   GLY A  87     -18.301  52.828  28.724  1.00  0.00           N  
ATOM    592  CA  GLY A  87     -19.106  54.045  28.958  1.00  0.00           C  
ATOM    593  C   GLY A  87     -18.598  54.930  30.103  1.00  0.00           C  
ATOM    594  O   GLY A  87     -17.727  54.512  30.849  1.00  0.00           O  
ATOM    595  CEN GLY A  87     -19.106  54.045  28.958  1.00  0.00           X  
ATOM    596  H   GLY A  87     -17.334  52.948  28.462  1.00  0.00           H  
ATOM    597  N   THR A  88     -19.000  56.209  30.167  1.00  0.00           N  
ATOM    598  CA  THR A  88     -18.619  57.213  31.200  1.00  0.00           C  
ATOM    599  C   THR A  88     -17.106  57.486  31.264  1.00  0.00           C  
ATOM    600  O   THR A  88     -16.307  56.563  31.185  1.00  0.00           O  
ATOM    601  CB  THR A  88     -19.088  56.774  32.600  1.00  0.00           C  
ATOM    602  CEN THR A  88     -19.507  56.621  32.977  1.00  0.00           X  
ATOM    603  H   THR A  88     -18.914  56.625  29.248  1.00  0.00           H  
ATOM    604  N   SER A  89     -16.686  58.755  31.248  1.00  0.00           N  
ATOM    605  CA  SER A  89     -17.515  59.986  31.221  1.00  0.00           C  
ATOM    606  C   SER A  89     -17.834  60.533  32.612  1.00  0.00           C  
ATOM    607  O   SER A  89     -18.935  61.007  32.862  1.00  0.00           O  
ATOM    608  CB  SER A  89     -18.807  59.720  30.473  1.00  0.00           C  
ATOM    609  CEN SER A  89     -19.244  59.450  30.294  1.00  0.00           X  
ATOM    610  H   SER A  89     -15.932  58.858  31.913  1.00  0.00           H  
ATOM    611  N   THR A  90     -16.829  60.596  33.486  1.00  0.00           N  
ATOM    612  CA  THR A  90     -16.984  61.168  34.832  1.00  0.00           C  
ATOM    613  C   THR A  90     -15.796  62.095  35.089  1.00  0.00           C  
ATOM    614  O   THR A  90     -14.813  62.085  34.353  1.00  0.00           O  
ATOM    615  CB  THR A  90     -17.050  60.089  35.928  1.00  0.00           C  
ATOM    616  CEN THR A  90     -17.302  59.624  36.178  1.00  0.00           X  
ATOM    617  H   THR A  90     -15.883  60.617  33.133  1.00  0.00           H  
ATOM    618  N   GLU A  91     -15.993  62.962  36.075  1.00  0.00           N  
ATOM    619  CA  GLU A  91     -15.083  63.955  36.649  1.00  0.00           C  
ATOM    620  C   GLU A  91     -15.040  63.910  38.202  1.00  0.00           C  
ATOM    621  O   GLU A  91     -16.054  63.574  38.823  1.00  0.00           O  
ATOM    622  CB  GLU A  91     -15.484  65.354  36.176  1.00  0.00           C  
ATOM    623  CEN GLU A  91     -15.278  66.668  35.111  1.00  0.00           X  
ATOM    624  H   GLU A  91     -16.901  62.944  36.514  1.00  0.00           H  
ATOM    625  N   PRO A  92     -13.879  64.186  38.834  1.00  0.00           N  
ATOM    626  CA  PRO A  92     -13.698  64.253  40.284  1.00  0.00           C  
ATOM    627  C   PRO A  92     -14.423  65.442  40.933  1.00  0.00           C  
ATOM    628  O   PRO A  92     -14.541  66.523  40.364  1.00  0.00           O  
ATOM    629  CB  PRO A  92     -12.173  64.356  40.449  1.00  0.00           C  
ATOM    630  CEN PRO A  92     -12.174  64.395  38.665  1.00  0.00           X  
ATOM    631  N   SER A  93     -14.873  65.263  42.175  1.00  0.00           N  
ATOM    632  CA  SER A  93     -15.495  66.341  42.952  1.00  0.00           C  
ATOM    633  C   SER A  93     -15.313  66.097  44.444  1.00  0.00           C  
ATOM    634  O   SER A  93     -15.245  64.966  44.915  1.00  0.00           O  
ATOM    635  CB  SER A  93     -16.968  66.459  42.611  1.00  0.00           C  
ATOM    636  CEN SER A  93     -17.471  66.306  42.473  1.00  0.00           X  
ATOM    637  H   SER A  93     -14.624  64.417  42.667  1.00  0.00           H  
ATOM    638  N   GLU A  94     -15.225  67.218  45.159  1.00  0.00           N  
ATOM    639  CA  GLU A  94     -15.119  67.314  46.608  1.00  0.00           C  
ATOM    640  C   GLU A  94     -16.487  67.047  47.258  1.00  0.00           C  
ATOM    641  O   GLU A  94     -17.519  67.504  46.767  1.00  0.00           O  
ATOM    642  CB  GLU A  94     -14.587  68.689  47.018  1.00  0.00           C  
ATOM    643  CEN GLU A  94     -13.295  69.688  47.505  1.00  0.00           X  
ATOM    644  H   GLU A  94     -15.497  68.072  44.698  1.00  0.00           H  
ATOM    645  N   GLY A  95     -16.511  66.317  48.377  1.00  0.00           N  
ATOM    646  CA  GLY A  95     -17.749  66.042  49.110  1.00  0.00           C  
ATOM    647  C   GLY A  95     -17.905  66.839  50.406  1.00  0.00           C  
ATOM    648  O   GLY A  95     -18.934  66.772  51.056  1.00  0.00           O  
ATOM    649  CEN GLY A  95     -17.749  66.042  49.110  1.00  0.00           X  
ATOM    650  H   GLY A  95     -15.664  65.844  48.661  1.00  0.00           H  
ATOM    651  N   SER A  96     -16.841  67.563  50.759  1.00  0.00           N  
ATOM    652  CA  SER A  96     -16.657  68.398  51.962  1.00  0.00           C  
ATOM    653  C   SER A  96     -17.008  67.889  53.381  1.00  0.00           C  
ATOM    654  O   SER A  96     -17.243  68.664  54.300  1.00  0.00           O  
ATOM    655  CB  SER A  96     -17.432  69.680  51.727  1.00  0.00           C  
ATOM    656  CEN SER A  96     -17.836  70.007  51.567  1.00  0.00           X  
ATOM    657  H   SER A  96     -16.347  67.931  49.959  1.00  0.00           H  
ATOM    658  N   ALA A  97     -16.713  66.593  53.555  1.00  0.00           N  
ATOM    659  CA  ALA A  97     -16.843  65.792  54.789  1.00  0.00           C  
ATOM    660  C   ALA A  97     -17.925  66.120  55.861  1.00  0.00           C  
ATOM    661  O   ALA A  97     -18.740  67.023  55.699  1.00  0.00           O  
ATOM    662  CB  ALA A  97     -15.482  65.800  55.470  1.00  0.00           C  
ATOM    663  CEN ALA A  97     -15.483  65.800  55.470  1.00  0.00           X  
ATOM    664  H   ALA A  97     -15.998  66.253  52.926  1.00  0.00           H  
ATOM    665  N   PRO A  98     -17.927  65.369  56.991  1.00  0.00           N  
ATOM    666  CA  PRO A  98     -18.840  65.562  58.118  1.00  0.00           C  
ATOM    667  C   PRO A  98     -18.546  66.832  58.931  1.00  0.00           C  
ATOM    668  O   PRO A  98     -17.407  67.291  59.013  1.00  0.00           O  
ATOM    669  CB  PRO A  98     -18.644  64.289  58.958  1.00  0.00           C  
ATOM    670  CEN PRO A  98     -17.398  63.906  57.739  1.00  0.00           X  
ATOM    671  N   GLY A  99     -19.578  67.356  59.601  1.00  0.00           N  
ATOM    672  CA  GLY A  99     -19.490  68.503  60.502  1.00  0.00           C  
ATOM    673  C   GLY A  99     -18.711  68.188  61.785  1.00  0.00           C  
ATOM    674  O   GLY A  99     -18.716  67.070  62.286  1.00  0.00           O  
ATOM    675  CEN GLY A  99     -19.490  68.503  60.502  1.00  0.00           X  
ATOM    676  H   GLY A  99     -20.476  66.901  59.516  1.00  0.00           H  
ATOM    677  N   SER A 100     -18.060  69.202  62.337  1.00  0.00           N  
ATOM    678  CA  SER A 100     -17.252  69.217  63.571  1.00  0.00           C  
ATOM    679  C   SER A 100     -17.202  70.695  64.015  1.00  0.00           C  
ATOM    680  O   SER A 100     -17.671  71.525  63.231  1.00  0.00           O  
ATOM    681  CB  SER A 100     -15.865  68.650  63.340  1.00  0.00           C  
ATOM    682  CEN SER A 100     -15.402  68.529  63.080  1.00  0.00           X  
ATOM    683  H   SER A 100     -18.306  70.123  62.005  1.00  0.00           H  
ATOM    684  N   PRO A 101     -16.635  71.111  65.172  1.00  0.00           N  
ATOM    685  CA  PRO A 101     -16.022  70.352  66.273  1.00  0.00           C  
ATOM    686  C   PRO A 101     -16.720  70.594  67.651  1.00  0.00           C  
ATOM    687  O   PRO A 101     -17.858  71.045  67.715  1.00  0.00           O  
ATOM    688  CB  PRO A 101     -14.565  70.844  66.270  1.00  0.00           C  
ATOM    689  CEN PRO A 101     -15.139  71.942  64.985  1.00  0.00           X  
ATOM    690  N   ALA A 102     -15.954  70.396  68.735  1.00  0.00           N  
ATOM    691  CA  ALA A 102     -16.283  70.654  70.149  1.00  0.00           C  
ATOM    692  C   ALA A 102     -17.194  69.647  70.888  1.00  0.00           C  
ATOM    693  O   ALA A 102     -18.303  69.952  71.313  1.00  0.00           O  
ATOM    694  CB  ALA A 102     -16.905  72.039  70.245  1.00  0.00           C  
ATOM    695  CEN ALA A 102     -16.905  72.038  70.246  1.00  0.00           X  
ATOM    696  H   ALA A 102     -14.968  70.275  68.543  1.00  0.00           H  
ATOM    697  N   GLY A 103     -16.614  68.476  71.170  1.00  0.00           N  
ATOM    698  CA  GLY A 103     -17.220  67.373  71.918  1.00  0.00           C  
ATOM    699  C   GLY A 103     -16.112  66.592  72.637  1.00  0.00           C  
ATOM    700  O   GLY A 103     -14.991  66.521  72.143  1.00  0.00           O  
ATOM    701  CEN GLY A 103     -17.220  67.373  71.919  1.00  0.00           X  
ATOM    702  H   GLY A 103     -15.619  68.388  71.016  1.00  0.00           H  
ATOM    703  N   SER A 104     -16.414  66.123  73.845  1.00  0.00           N  
ATOM    704  CA  SER A 104     -15.574  65.338  74.769  1.00  0.00           C  
ATOM    705  C   SER A 104     -15.768  63.802  74.668  1.00  0.00           C  
ATOM    706  O   SER A 104     -16.868  63.352  74.361  1.00  0.00           O  
ATOM    707  CB  SER A 104     -15.842  65.795  76.190  1.00  0.00           C  
ATOM    708  CEN SER A 104     -16.120  65.973  76.622  1.00  0.00           X  
ATOM    709  H   SER A 104     -17.314  66.395  74.212  1.00  0.00           H  
ATOM    710  N   PRO A 105     -14.706  62.995  74.913  1.00  0.00           N  
ATOM    711  CA  PRO A 105     -14.742  61.528  74.975  1.00  0.00           C  
ATOM    712  C   PRO A 105     -15.494  60.965  76.194  1.00  0.00           C  
ATOM    713  O   PRO A 105     -15.390  61.512  77.291  1.00  0.00           O  
ATOM    714  CB  PRO A 105     -13.254  61.140  75.001  1.00  0.00           C  
ATOM    715  CEN PRO A 105     -12.992  62.905  75.047  1.00  0.00           X  
ATOM    716  N   THR A 106     -16.137  59.801  76.045  1.00  0.00           N  
ATOM    717  CA  THR A 106     -16.814  59.102  77.154  1.00  0.00           C  
ATOM    718  C   THR A 106     -16.552  57.592  77.127  1.00  0.00           C  
ATOM    719  O   THR A 106     -16.341  57.016  76.062  1.00  0.00           O  
ATOM    720  CB  THR A 106     -18.335  59.340  77.124  1.00  0.00           C  
ATOM    721  CEN THR A 106     -18.800  59.694  77.137  1.00  0.00           X  
ATOM    722  H   THR A 106     -16.076  59.315  75.161  1.00  0.00           H  
ATOM    723  N   SER A 107     -16.572  56.997  78.326  1.00  0.00           N  
ATOM    724  CA  SER A 107     -16.449  55.577  78.697  1.00  0.00           C  
ATOM    725  C   SER A 107     -17.666  54.709  78.379  1.00  0.00           C  
ATOM    726  O   SER A 107     -18.781  55.135  78.667  1.00  0.00           O  
ATOM    727  CB  SER A 107     -16.139  55.477  80.178  1.00  0.00           C  
ATOM    728  CEN SER A 107     -16.152  55.595  80.709  1.00  0.00           X  
ATOM    729  H   SER A 107     -16.714  57.605  79.122  1.00  0.00           H  
ATOM    730  N   THR A 108     -17.434  53.455  77.955  1.00  0.00           N  
ATOM    731  CA  THR A 108     -18.476  52.430  77.661  1.00  0.00           C  
ATOM    732  C   THR A 108     -18.003  51.022  78.107  1.00  0.00           C  
ATOM    733  O   THR A 108     -16.816  50.822  78.326  1.00  0.00           O  
ATOM    734  CB  THR A 108     -18.831  52.391  76.163  1.00  0.00           C  
ATOM    735  CEN THR A 108     -19.030  52.644  75.675  1.00  0.00           X  
ATOM    736  H   THR A 108     -16.539  53.054  78.195  1.00  0.00           H  
ATOM    737  N   GLU A 109     -18.996  50.124  78.251  1.00  0.00           N  
ATOM    738  CA  GLU A 109     -19.006  48.660  78.536  1.00  0.00           C  
ATOM    739  C   GLU A 109     -18.129  48.048  79.654  1.00  0.00           C  
ATOM    740  O   GLU A 109     -16.938  47.824  79.503  1.00  0.00           O  
ATOM    741  CB  GLU A 109     -18.658  47.932  77.236  1.00  0.00           C  
ATOM    742  CEN GLU A 109     -19.150  47.138  75.811  1.00  0.00           X  
ATOM    743  H   GLU A 109     -19.821  50.372  77.724  1.00  0.00           H  
ATOM    744  N   GLU A 110     -18.645  47.985  80.892  1.00  0.00           N  
ATOM    745  CA  GLU A 110     -20.023  48.252  81.398  1.00  0.00           C  
ATOM    746  C   GLU A 110     -21.004  47.082  81.180  1.00  0.00           C  
ATOM    747  O   GLU A 110     -22.112  47.248  80.680  1.00  0.00           O  
ATOM    748  CB  GLU A 110     -20.588  49.511  80.737  1.00  0.00           C  
ATOM    749  CEN GLU A 110     -20.917  51.183  80.784  1.00  0.00           X  
ATOM    750  H   GLU A 110     -18.347  47.093  81.258  1.00  0.00           H  
ATOM    751  N   GLY A 111     -20.591  45.877  81.597  1.00  0.00           N  
ATOM    752  CA  GLY A 111     -21.417  44.669  81.542  1.00  0.00           C  
ATOM    753  C   GLY A 111     -20.723  43.382  82.015  1.00  0.00           C  
ATOM    754  O   GLY A 111     -19.522  43.236  81.847  1.00  0.00           O  
ATOM    755  CEN GLY A 111     -21.417  44.669  81.542  1.00  0.00           X  
ATOM    756  H   GLY A 111     -19.656  45.796  81.972  1.00  0.00           H  
ATOM    757  N   THR A 112     -21.505  42.473  82.598  1.00  0.00           N  
ATOM    758  CA  THR A 112     -21.124  41.132  83.108  1.00  0.00           C  
ATOM    759  C   THR A 112     -19.759  40.880  83.800  1.00  0.00           C  
ATOM    760  O   THR A 112     -18.798  40.424  83.196  1.00  0.00           O  
ATOM    761  CB  THR A 112     -21.213  40.125  81.946  1.00  0.00           C  
ATOM    762  CEN THR A 112     -21.506  39.867  81.512  1.00  0.00           X  
ATOM    763  H   THR A 112     -22.445  42.477  82.231  1.00  0.00           H  
ATOM    764  N   SER A 113     -19.790  41.042  85.132  1.00  0.00           N  
ATOM    765  CA  SER A 113     -18.758  40.796  86.173  1.00  0.00           C  
ATOM    766  C   SER A 113     -18.822  39.547  87.067  1.00  0.00           C  
ATOM    767  O   SER A 113     -19.856  39.284  87.669  1.00  0.00           O  
ATOM    768  CB  SER A 113     -18.725  42.010  87.081  1.00  0.00           C  
ATOM    769  CEN SER A 113     -18.908  42.430  87.374  1.00  0.00           X  
ATOM    770  H   SER A 113     -20.723  41.068  85.520  1.00  0.00           H  
ATOM    771  N   THR A 114     -17.650  38.950  87.360  1.00  0.00           N  
ATOM    772  CA  THR A 114     -17.489  37.777  88.261  1.00  0.00           C  
ATOM    773  C   THR A 114     -16.251  37.977  89.163  1.00  0.00           C  
ATOM    774  O   THR A 114     -15.382  38.787  88.861  1.00  0.00           O  
ATOM    775  CB  THR A 114     -17.339  36.461  87.476  1.00  0.00           C  
ATOM    776  CEN THR A 114     -17.540  36.061  87.100  1.00  0.00           X  
ATOM    777  H   THR A 114     -16.834  39.544  87.350  1.00  0.00           H  
ATOM    778  N   GLU A 115     -16.252  37.284  90.305  1.00  0.00           N  
ATOM    779  CA  GLU A 115     -15.244  37.145  91.374  1.00  0.00           C  
ATOM    780  C   GLU A 115     -14.025  36.209  91.145  1.00  0.00           C  
ATOM    781  O   GLU A 115     -14.177  35.119  90.591  1.00  0.00           O  
ATOM    782  CB  GLU A 115     -15.964  36.693  92.646  1.00  0.00           C  
ATOM    783  CEN GLU A 115     -16.716  37.067  94.129  1.00  0.00           X  
ATOM    784  H   GLU A 115     -17.122  36.820  90.524  1.00  0.00           H  
ATOM    785  N   PRO A 116     -12.804  36.629  91.577  1.00  0.00           N  
ATOM    786  CA  PRO A 116     -11.571  35.846  91.518  1.00  0.00           C  
ATOM    787  C   PRO A 116     -11.558  34.628  92.459  1.00  0.00           C  
ATOM    788  O   PRO A 116     -12.085  34.676  93.569  1.00  0.00           O  
ATOM    789  CB  PRO A 116     -10.487  36.869  91.897  1.00  0.00           C  
ATOM    790  CEN PRO A 116     -11.876  37.963  92.142  1.00  0.00           X  
ATOM    791  N   SER A 117     -10.882  33.551  92.048  1.00  0.00           N  
ATOM    792  CA  SER A 117     -10.697  32.344  92.866  1.00  0.00           C  
ATOM    793  C   SER A 117      -9.404  31.623  92.504  1.00  0.00           C  
ATOM    794  O   SER A 117      -8.941  31.632  91.367  1.00  0.00           O  
ATOM    795  CB  SER A 117     -11.881  31.411  92.701  1.00  0.00           C  
ATOM    796  CEN SER A 117     -12.294  31.152  92.460  1.00  0.00           X  
ATOM    797  H   SER A 117     -10.309  33.633  91.220  1.00  0.00           H  
ATOM    798  N   GLU A 118      -8.842  31.034  93.550  1.00  0.00           N  
ATOM    799  CA  GLU A 118      -7.659  30.192  93.647  1.00  0.00           C  
ATOM    800  C   GLU A 118      -7.925  28.765  93.133  1.00  0.00           C  
ATOM    801  O   GLU A 118      -8.987  28.201  93.391  1.00  0.00           O  
ATOM    802  CB  GLU A 118      -7.165  30.149  95.095  1.00  0.00           C  
ATOM    803  CEN GLU A 118      -6.109  30.703  96.312  1.00  0.00           X  
ATOM    804  H   GLU A 118      -9.319  31.166  94.430  1.00  0.00           H  
ATOM    805  N   GLY A 119      -6.940  28.131  92.486  1.00  0.00           N  
ATOM    806  CA  GLY A 119      -7.092  26.734  92.066  1.00  0.00           C  
ATOM    807  C   GLY A 119      -6.438  26.347  90.740  1.00  0.00           C  
ATOM    808  O   GLY A 119      -6.792  26.894  89.708  1.00  0.00           O  
ATOM    809  CEN GLY A 119      -7.092  26.734  92.066  1.00  0.00           X  
ATOM    810  H   GLY A 119      -6.045  28.587  92.378  1.00  0.00           H  
ATOM    811  N   SER A 120      -5.496  25.396  90.811  1.00  0.00           N  
ATOM    812  CA  SER A 120      -4.711  24.760  89.722  1.00  0.00           C  
ATOM    813  C   SER A 120      -5.328  23.582  88.936  1.00  0.00           C  
ATOM    814  O   SER A 120      -6.050  22.783  89.506  1.00  0.00           O  
ATOM    815  CB  SER A 120      -3.390  24.300  90.308  1.00  0.00           C  
ATOM    816  CEN SER A 120      -3.039  24.092  90.667  1.00  0.00           X  
ATOM    817  H   SER A 120      -5.660  24.738  91.560  1.00  0.00           H  
ATOM    818  N   ALA A 121      -4.966  23.229  87.701  1.00  0.00           N  
ATOM    819  CA  ALA A 121      -4.033  23.686  86.665  1.00  0.00           C  
ATOM    820  C   ALA A 121      -4.570  23.122  85.317  1.00  0.00           C  
ATOM    821  O   ALA A 121      -5.260  22.098  85.340  1.00  0.00           O  
ATOM    822  CB  ALA A 121      -2.612  23.225  86.952  1.00  0.00           C  
ATOM    823  CEN ALA A 121      -2.612  23.225  86.952  1.00  0.00           X  
ATOM    824  H   ALA A 121      -5.459  22.394  87.419  1.00  0.00           H  
ATOM    825  N   PRO A 122      -4.267  23.703  84.141  1.00  0.00           N  
ATOM    826  CA  PRO A 122      -4.690  23.142  82.859  1.00  0.00           C  
ATOM    827  C   PRO A 122      -4.035  21.770  82.620  1.00  0.00           C  
ATOM    828  O   PRO A 122      -2.879  21.548  82.979  1.00  0.00           O  
ATOM    829  CB  PRO A 122      -4.244  24.190  81.826  1.00  0.00           C  
ATOM    830  CEN PRO A 122      -3.576  25.031  83.252  1.00  0.00           X  
ATOM    831  N   GLY A 123      -4.781  20.848  82.007  1.00  0.00           N  
ATOM    832  CA  GLY A 123      -4.311  19.508  81.660  1.00  0.00           C  
ATOM    833  C   GLY A 123      -3.591  19.514  80.309  1.00  0.00           C  
ATOM    834  O   GLY A 123      -3.610  20.506  79.587  1.00  0.00           O  
ATOM    835  CEN GLY A 123      -4.311  19.508  81.660  1.00  0.00           X  
ATOM    836  H   GLY A 123      -5.688  21.126  81.664  1.00  0.00           H  
ATOM    837  N   THR A 124      -2.938  18.400  80.004  1.00  0.00           N  
ATOM    838  CA  THR A 124      -2.196  18.084  78.780  1.00  0.00           C  
ATOM    839  C   THR A 124      -2.622  16.765  78.126  1.00  0.00           C  
ATOM    840  O   THR A 124      -2.857  15.788  78.829  1.00  0.00           O  
ATOM    841  CB  THR A 124      -0.683  18.024  79.058  1.00  0.00           C  
ATOM    842  CEN THR A 124      -0.184  18.266  79.242  1.00  0.00           X  
ATOM    843  H   THR A 124      -2.946  17.663  80.695  1.00  0.00           H  
ATOM    844  N   SER A 125      -2.582  16.755  76.787  1.00  0.00           N  
ATOM    845  CA  SER A 125      -2.854  15.643  75.854  1.00  0.00           C  
ATOM    846  C   SER A 125      -1.857  14.484  75.738  1.00  0.00           C  
ATOM    847  O   SER A 125      -0.664  14.722  75.610  1.00  0.00           O  
ATOM    848  CB  SER A 125      -3.048  16.236  74.472  1.00  0.00           C  
ATOM    849  CEN SER A 125      -2.970  16.562  74.044  1.00  0.00           X  
ATOM    850  H   SER A 125      -1.969  17.448  76.388  1.00  0.00           H  
ATOM    851  N   THR A 126      -2.354  13.256  75.536  1.00  0.00           N  
ATOM    852  CA  THR A 126      -1.511  12.054  75.333  1.00  0.00           C  
ATOM    853  C   THR A 126      -2.043  11.228  74.146  1.00  0.00           C  
ATOM    854  O   THR A 126      -3.185  11.382  73.726  1.00  0.00           O  
ATOM    855  CB  THR A 126      -1.465  11.165  76.589  1.00  0.00           C  
ATOM    856  CEN THR A 126      -1.339  11.079  77.154  1.00  0.00           X  
ATOM    857  H   THR A 126      -3.288  13.170  75.166  1.00  0.00           H  
ATOM    858  N   GLU A 127      -1.126  10.433  73.606  1.00  0.00           N  
ATOM    859  CA  GLU A 127      -1.126   9.436  72.529  1.00  0.00           C  
ATOM    860  C   GLU A 127      -1.666   8.008  72.789  1.00  0.00           C  
ATOM    861  O   GLU A 127      -1.370   7.395  73.816  1.00  0.00           O  
ATOM    862  CB  GLU A 127       0.309   9.314  72.013  1.00  0.00           C  
ATOM    863  CEN GLU A 127       1.524   9.765  70.906  1.00  0.00           X  
ATOM    864  H   GLU A 127      -0.198  10.571  73.977  1.00  0.00           H  
ATOM    865  N   PRO A 128      -2.419   7.453  71.807  1.00  0.00           N  
ATOM    866  CA  PRO A 128      -2.969   6.099  71.821  1.00  0.00           C  
ATOM    867  C   PRO A 128      -1.859   5.034  71.738  1.00  0.00           C  
ATOM    868  O   PRO A 128      -0.867   5.253  71.058  1.00  0.00           O  
ATOM    869  CB  PRO A 128      -3.897   6.067  70.596  1.00  0.00           C  
ATOM    870  CEN PRO A 128      -3.293   7.725  70.332  1.00  0.00           X  
ATOM    871  N   SER A 129      -2.040   3.856  72.350  1.00  0.00           N  
ATOM    872  CA  SER A 129      -1.053   2.762  72.258  1.00  0.00           C  
ATOM    873  C   SER A 129      -1.662   1.385  72.538  1.00  0.00           C  
ATOM    874  O   SER A 129      -2.706   1.257  73.169  1.00  0.00           O  
ATOM    875  CB  SER A 129       0.093   3.021  73.217  1.00  0.00           C  
ATOM    876  CEN SER A 129       0.352   3.186  73.665  1.00  0.00           X  
ATOM    877  H   SER A 129      -2.964   3.619  72.682  1.00  0.00           H  
ATOM    878  N   GLU A 130      -0.939   0.370  72.066  1.00  0.00           N  
ATOM    879  CA  GLU A 130      -1.186  -1.058  72.299  1.00  0.00           C  
ATOM    880  C   GLU A 130      -2.559  -1.652  71.938  1.00  0.00           C  
ATOM    881  O   GLU A 130      -3.211  -2.339  72.717  1.00  0.00           O  
ATOM    882  CB  GLU A 130      -0.913  -1.351  73.776  1.00  0.00           C  
ATOM    883  CEN GLU A 130       0.142  -1.876  75.007  1.00  0.00           X  
ATOM    884  H   GLU A 130       0.049   0.578  72.034  1.00  0.00           H  
ATOM    885  N   GLY A 131      -2.907  -1.517  70.653  1.00  0.00           N  
ATOM    886  CA  GLY A 131      -4.187  -1.944  70.091  1.00  0.00           C  
ATOM    887  C   GLY A 131      -4.025  -3.244  69.299  1.00  0.00           C  
ATOM    888  O   GLY A 131      -4.957  -3.680  68.635  1.00  0.00           O  
ATOM    889  CEN GLY A 131      -4.187  -1.944  70.091  1.00  0.00           X  
ATOM    890  H   GLY A 131      -2.194  -1.222  70.003  1.00  0.00           H  
ATOM    891  N   SER A 132      -2.840  -3.855  69.359  1.00  0.00           N  
ATOM    892  CA  SER A 132      -2.502  -5.062  68.588  1.00  0.00           C  
ATOM    893  C   SER A 132      -1.662  -5.998  69.457  1.00  0.00           C  
ATOM    894  O   SER A 132      -0.910  -5.519  70.300  1.00  0.00           O  
ATOM    895  CB  SER A 132      -1.759  -4.699  67.317  1.00  0.00           C  
ATOM    896  CEN SER A 132      -1.426  -4.428  66.983  1.00  0.00           X  
ATOM    897  H   SER A 132      -2.249  -3.636  70.149  1.00  0.00           H  
ATOM    898  N   ALA A 133      -1.721  -7.309  69.215  1.00  0.00           N  
ATOM    899  CA  ALA A 133      -0.885  -8.281  69.919  1.00  0.00           C  
ATOM    900  C   ALA A 133      -0.671  -9.561  69.085  1.00  0.00           C  
ATOM    901  O   ALA A 133      -1.509  -9.883  68.245  1.00  0.00           O  
ATOM    902  CB  ALA A 133      -1.503  -8.618  71.268  1.00  0.00           C  
ATOM    903  CEN ALA A 133      -1.502  -8.619  71.267  1.00  0.00           X  
ATOM    904  H   ALA A 133      -2.191  -7.634  68.381  1.00  0.00           H  
ATOM    905  N   PRO A 134       0.459 -10.270  69.284  1.00  0.00           N  
ATOM    906  CA  PRO A 134       0.753 -11.544  68.625  1.00  0.00           C  
ATOM    907  C   PRO A 134      -0.211 -12.681  69.013  1.00  0.00           C  
ATOM    908  O   PRO A 134      -0.646 -12.787  70.157  1.00  0.00           O  
ATOM    909  CB  PRO A 134       2.195 -11.845  69.066  1.00  0.00           C  
ATOM    910  CEN PRO A 134       2.002 -10.364  70.043  1.00  0.00           X  
ATOM    911  N   GLY A 135      -0.474 -13.597  68.076  1.00  0.00           N  
ATOM    912  CA  GLY A 135      -1.327 -14.779  68.285  1.00  0.00           C  
ATOM    913  C   GLY A 135      -1.007 -15.861  67.249  1.00  0.00           C  
ATOM    914  O   GLY A 135      -1.915 -16.524  66.775  1.00  0.00           O  
ATOM    915  CEN GLY A 135      -1.327 -14.779  68.285  1.00  0.00           X  
ATOM    916  H   GLY A 135      -0.053 -13.483  67.164  1.00  0.00           H  
ATOM    917  N   THR A 136       0.169 -15.834  66.611  1.00  0.00           N  
ATOM    918  CA  THR A 136       0.699 -16.805  65.622  1.00  0.00           C  
ATOM    919  C   THR A 136      -0.264 -17.175  64.491  1.00  0.00           C  
ATOM    920  O   THR A 136      -1.470 -17.175  64.704  1.00  0.00           O  
ATOM    921  CB  THR A 136       1.129 -18.110  66.317  1.00  0.00           C  
ATOM    922  CEN THR A 136       1.449 -18.402  66.709  1.00  0.00           X  
ATOM    923  H   THR A 136       0.300 -14.898  66.258  1.00  0.00           H  
ATOM    924  N   SER A 137       0.352 -17.635  63.390  1.00  0.00           N  
ATOM    925  CA  SER A 137      -0.261 -18.106  62.131  1.00  0.00           C  
ATOM    926  C   SER A 137      -1.274 -17.152  61.468  1.00  0.00           C  
ATOM    927  O   SER A 137      -1.532 -16.068  61.956  1.00  0.00           O  
ATOM    928  CB  SER A 137      -0.932 -19.442  62.387  1.00  0.00           C  
ATOM    929  CEN SER A 137      -1.212 -19.828  62.648  1.00  0.00           X  
ATOM    930  H   SER A 137       1.277 -18.013  63.543  1.00  0.00           H  
ATOM    931  N   GLU A 138      -1.921 -17.438  60.345  1.00  0.00           N  
ATOM    932  CA  GLU A 138      -1.866 -18.583  59.444  1.00  0.00           C  
ATOM    933  C   GLU A 138      -1.982 -18.054  57.996  1.00  0.00           C  
ATOM    934  O   GLU A 138      -2.579 -17.011  57.753  1.00  0.00           O  
ATOM    935  CB  GLU A 138      -2.978 -19.586  59.758  1.00  0.00           C  
ATOM    936  CEN GLU A 138      -3.495 -21.038  60.485  1.00  0.00           X  
ATOM    937  H   GLU A 138      -2.746 -16.870  60.212  1.00  0.00           H  
ATOM    938  N   SER A 139      -1.358 -18.776  57.067  1.00  0.00           N  
ATOM    939  CA  SER A 139      -1.310 -18.604  55.607  1.00  0.00           C  
ATOM    940  C   SER A 139      -2.564 -18.832  54.736  1.00  0.00           C  
ATOM    941  O   SER A 139      -3.225 -19.855  54.863  1.00  0.00           O  
ATOM    942  CB  SER A 139      -0.208 -19.507  55.088  1.00  0.00           C  
ATOM    943  CEN SER A 139       0.107 -19.948  55.040  1.00  0.00           X  
ATOM    944  H   SER A 139      -1.247 -19.750  57.313  1.00  0.00           H  
ATOM    945  N   ALA A 140      -2.753 -17.988  53.707  1.00  0.00           N  
ATOM    946  CA  ALA A 140      -3.868 -18.088  52.735  1.00  0.00           C  
ATOM    947  C   ALA A 140      -3.555 -17.352  51.409  1.00  0.00           C  
ATOM    948  O   ALA A 140      -2.877 -16.327  51.389  1.00  0.00           O  
ATOM    949  CB  ALA A 140      -5.149 -17.543  53.351  1.00  0.00           C  
ATOM    950  CEN ALA A 140      -5.148 -17.543  53.350  1.00  0.00           X  
ATOM    951  H   ALA A 140      -1.905 -17.622  53.300  1.00  0.00           H  
ATOM    952  N   THR A 141      -4.105 -17.855  50.303  1.00  0.00           N  
ATOM    953  CA  THR A 141      -4.007 -17.292  48.938  1.00  0.00           C  
ATOM    954  C   THR A 141      -5.381 -17.395  48.247  1.00  0.00           C  
ATOM    955  O   THR A 141      -6.267 -18.038  48.820  1.00  0.00           O  
ATOM    956  CB  THR A 141      -2.947 -18.015  48.086  1.00  0.00           C  
ATOM    957  CEN THR A 141      -2.397 -18.182  47.984  1.00  0.00           X  
ATOM    958  H   THR A 141      -4.844 -18.536  50.411  1.00  0.00           H  
ATOM    959  N   PRO A 142      -5.620 -16.783  47.065  1.00  0.00           N  
ATOM    960  CA  PRO A 142      -4.623 -15.898  46.421  1.00  0.00           C  
ATOM    961  C   PRO A 142      -5.234 -14.679  45.683  1.00  0.00           C  
ATOM    962  O   PRO A 142      -6.110 -14.806  44.841  1.00  0.00           O  
ATOM    963  CB  PRO A 142      -3.894 -16.839  45.448  1.00  0.00           C  
ATOM    964  CEN PRO A 142      -5.090 -18.038  46.011  1.00  0.00           X  
ATOM    965  N   GLU A 143      -4.988 -13.449  46.144  1.00  0.00           N  
ATOM    966  CA  GLU A 143      -5.341 -12.159  45.513  1.00  0.00           C  
ATOM    967  C   GLU A 143      -6.709 -12.065  44.792  1.00  0.00           C  
ATOM    968  O   GLU A 143      -6.804 -11.744  43.615  1.00  0.00           O  
ATOM    969  CB  GLU A 143      -4.240 -11.786  44.518  1.00  0.00           C  
ATOM    970  CEN GLU A 143      -2.807 -10.940  44.151  1.00  0.00           X  
ATOM    971  H   GLU A 143      -5.250 -13.427  47.120  1.00  0.00           H  
ATOM    972  N   SER A 144      -7.756 -12.313  45.600  1.00  0.00           N  
ATOM    973  CA  SER A 144      -9.201 -12.224  45.308  1.00  0.00           C  
ATOM    974  C   SER A 144      -9.744 -12.083  43.874  1.00  0.00           C  
ATOM    975  O   SER A 144      -9.078 -12.404  42.898  1.00  0.00           O  
ATOM    976  CB  SER A 144      -9.743 -11.062  46.118  1.00  0.00           C  
ATOM    977  CEN SER A 144      -9.765 -10.570  46.348  1.00  0.00           X  
ATOM    978  H   SER A 144      -7.588 -11.988  46.541  1.00  0.00           H  
ATOM    979  N   GLY A 145     -10.879 -11.376  43.735  1.00  0.00           N  
ATOM    980  CA  GLY A 145     -11.513 -11.110  42.432  1.00  0.00           C  
ATOM    981  C   GLY A 145     -12.989 -11.549  42.322  1.00  0.00           C  
ATOM    982  O   GLY A 145     -13.420 -12.334  43.160  1.00  0.00           O  
ATOM    983  CEN GLY A 145     -11.513 -11.110  42.432  1.00  0.00           X  
ATOM    984  H   GLY A 145     -11.242 -10.882  44.537  1.00  0.00           H  
ATOM    985  N   PRO A 146     -13.781 -11.064  41.338  1.00  0.00           N  
ATOM    986  CA  PRO A 146     -15.195 -11.412  41.144  1.00  0.00           C  
ATOM    987  C   PRO A 146     -15.423 -12.893  40.795  1.00  0.00           C  
ATOM    988  O   PRO A 146     -14.611 -13.515  40.114  1.00  0.00           O  
ATOM    989  CB  PRO A 146     -15.637 -10.485  40.000  1.00  0.00           C  
ATOM    990  CEN PRO A 146     -13.922  -9.989  39.995  1.00  0.00           X  
ATOM    991  N   GLY A 147     -16.565 -13.447  41.212  1.00  0.00           N  
ATOM    992  CA  GLY A 147     -16.961 -14.828  40.935  1.00  0.00           C  
ATOM    993  C   GLY A 147     -17.141 -15.054  39.439  1.00  0.00           C  
ATOM    994  O   GLY A 147     -17.516 -14.143  38.709  1.00  0.00           O  
ATOM    995  CEN GLY A 147     -16.961 -14.828  40.935  1.00  0.00           X  
ATOM    996  H   GLY A 147     -17.199 -12.892  41.768  1.00  0.00           H  
ATOM    997  N   SER A 148     -16.808 -16.264  39.014  1.00  0.00           N  
ATOM    998  CA  SER A 148     -16.876 -16.799  37.660  1.00  0.00           C  
ATOM    999  C   SER A 148     -18.289 -17.072  37.129  1.00  0.00           C  
ATOM   1000  O   SER A 148     -19.205 -17.450  37.857  1.00  0.00           O  
ATOM   1001  CB  SER A 148     -16.057 -18.074  37.599  1.00  0.00           C  
ATOM   1002  CEN SER A 148     -15.842 -18.548  37.758  1.00  0.00           X  
ATOM   1003  H   SER A 148     -16.382 -16.885  39.689  1.00  0.00           H  
ATOM   1004  N   GLU A 149     -18.389 -16.888  35.812  1.00  0.00           N  
ATOM   1005  CA  GLU A 149     -19.505 -17.093  34.885  1.00  0.00           C  
ATOM   1006  C   GLU A 149     -19.165 -17.854  33.584  1.00  0.00           C  
ATOM   1007  O   GLU A 149     -18.116 -17.655  32.971  1.00  0.00           O  
ATOM   1008  CB  GLU A 149     -20.111 -15.734  34.529  1.00  0.00           C  
ATOM   1009  CEN GLU A 149     -21.291 -14.531  34.782  1.00  0.00           X  
ATOM   1010  H   GLU A 149     -17.545 -16.572  35.360  1.00  0.00           H  
ATOM   1011  N   PRO A 150     -20.120 -18.659  33.088  1.00  0.00           N  
ATOM   1012  CA  PRO A 150     -19.818 -19.338  31.829  1.00  0.00           C  
ATOM   1013  C   PRO A 150     -19.730 -18.375  30.644  1.00  0.00           C  
ATOM   1014  O   PRO A 150     -20.429 -17.366  30.564  1.00  0.00           O  
ATOM   1015  CB  PRO A 150     -20.975 -20.338  31.668  1.00  0.00           C  
ATOM   1016  CEN PRO A 150     -21.583 -19.582  33.166  1.00  0.00           X  
ATOM   1017  N   ALA A 151     -18.884 -18.742  29.684  1.00  0.00           N  
ATOM   1018  CA  ALA A 151     -18.688 -18.034  28.432  1.00  0.00           C  
ATOM   1019  C   ALA A 151     -19.935 -18.143  27.535  1.00  0.00           C  
ATOM   1020  O   ALA A 151     -20.627 -19.160  27.529  1.00  0.00           O  
ATOM   1021  CB  ALA A 151     -17.456 -18.569  27.717  1.00  0.00           C  
ATOM   1022  CEN ALA A 151     -17.457 -18.568  27.717  1.00  0.00           X  
ATOM   1023  H   ALA A 151     -18.402 -19.622  29.788  1.00  0.00           H  
ATOM   1024  N   THR A 152     -20.199 -17.116  26.734  1.00  0.00           N  
ATOM   1025  CA  THR A 152     -21.304 -17.137  25.774  1.00  0.00           C  
ATOM   1026  C   THR A 152     -20.775 -16.638  24.445  1.00  0.00           C  
ATOM   1027  O   THR A 152     -19.741 -15.974  24.364  1.00  0.00           O  
ATOM   1028  CB  THR A 152     -22.493 -16.266  26.219  1.00  0.00           C  
ATOM   1029  CEN THR A 152     -22.922 -16.134  26.594  1.00  0.00           X  
ATOM   1030  H   THR A 152     -19.569 -16.327  26.728  1.00  0.00           H  
ATOM   1031  N   SER A 153     -21.514 -17.009  23.405  1.00  0.00           N  
ATOM   1032  CA  SER A 153     -21.263 -16.669  22.013  1.00  0.00           C  
ATOM   1033  C   SER A 153     -21.349 -15.150  21.830  1.00  0.00           C  
ATOM   1034  O   SER A 153     -22.283 -14.508  22.302  1.00  0.00           O  
ATOM   1035  CB  SER A 153     -22.250 -17.381  21.109  1.00  0.00           C  
ATOM   1036  CEN SER A 153     -22.718 -17.602  20.942  1.00  0.00           X  
ATOM   1037  H   SER A 153     -22.421 -17.397  23.617  1.00  0.00           H  
ATOM   1038  N   GLY A 154     -20.329 -14.581  21.199  1.00  0.00           N  
ATOM   1039  CA  GLY A 154     -20.199 -13.153  20.922  1.00  0.00           C  
ATOM   1040  C   GLY A 154     -20.295 -12.877  19.425  1.00  0.00           C  
ATOM   1041  O   GLY A 154     -20.140 -11.742  18.986  1.00  0.00           O  
ATOM   1042  CEN GLY A 154     -20.199 -13.153  20.922  1.00  0.00           X  
ATOM   1043  H   GLY A 154     -19.529 -15.166  21.008  1.00  0.00           H  
ATOM   1044  N   SER A 155     -20.499 -13.938  18.640  1.00  0.00           N  
ATOM   1045  CA  SER A 155     -20.532 -13.851  17.186  1.00  0.00           C  
ATOM   1046  C   SER A 155     -21.819 -13.065  16.894  1.00  0.00           C  
ATOM   1047  O   SER A 155     -22.770 -13.113  17.661  1.00  0.00           O  
ATOM   1048  CB  SER A 155     -20.531 -15.220  16.534  1.00  0.00           C  
ATOM   1049  CEN SER A 155     -20.628 -15.751  16.467  1.00  0.00           X  
ATOM   1050  H   SER A 155     -21.076 -14.679  19.012  1.00  0.00           H  
ATOM   1051  N   GLU A 156     -21.888 -12.181  15.916  1.00  0.00           N  
ATOM   1052  CA  GLU A 156     -20.763 -11.851  15.078  1.00  0.00           C  
ATOM   1053  C   GLU A 156     -20.701 -10.302  15.108  1.00  0.00           C  
ATOM   1054  O   GLU A 156     -21.714  -9.647  15.318  1.00  0.00           O  
ATOM   1055  CB  GLU A 156     -20.930 -12.400  13.659  1.00  0.00           C  
ATOM   1056  CEN GLU A 156     -20.565 -13.571  12.477  1.00  0.00           X  
ATOM   1057  H   GLU A 156     -22.715 -12.322  15.356  1.00  0.00           H  
ATOM   1058  N   THR A 157     -19.553  -9.687  14.806  1.00  0.00           N  
ATOM   1059  CA  THR A 157     -19.476  -8.211  14.799  1.00  0.00           C  
ATOM   1060  C   THR A 157     -20.038  -7.702  13.463  1.00  0.00           C  
ATOM   1061  O   THR A 157     -19.468  -8.006  12.414  1.00  0.00           O  
ATOM   1062  CB  THR A 157     -18.036  -7.697  14.985  1.00  0.00           C  
ATOM   1063  CEN THR A 157     -17.544  -7.650  15.296  1.00  0.00           X  
ATOM   1064  H   THR A 157     -18.882 -10.185  14.235  1.00  0.00           H  
ATOM   1065  N   PRO A 158     -21.184  -7.001  13.441  1.00  0.00           N  
ATOM   1066  CA  PRO A 158     -21.916  -6.571  12.256  1.00  0.00           C  
ATOM   1067  C   PRO A 158     -21.122  -5.405  11.675  1.00  0.00           C  
ATOM   1068  O   PRO A 158     -21.409  -4.234  11.899  1.00  0.00           O  
ATOM   1069  CB  PRO A 158     -23.311  -6.164  12.758  1.00  0.00           C  
ATOM   1070  CEN PRO A 158     -22.663  -6.632  14.354  1.00  0.00           X  
ATOM   1071  N   GLY A 159     -19.998  -5.719  11.060  1.00  0.00           N  
ATOM   1072  CA  GLY A 159     -19.177  -4.672  10.460  1.00  0.00           C  
ATOM   1073  C   GLY A 159     -18.087  -5.207   9.563  1.00  0.00           C  
ATOM   1074  O   GLY A 159     -17.765  -4.566   8.578  1.00  0.00           O  
ATOM   1075  CEN GLY A 159     -19.177  -4.672  10.459  1.00  0.00           X  
ATOM   1076  H   GLY A 159     -19.759  -6.693  10.932  1.00  0.00           H  
ATOM   1077  N   MET A 160     -17.583  -6.417   9.832  1.00  0.00           N  
ATOM   1078  CA  MET A 160     -16.594  -7.056   8.958  1.00  0.00           C  
ATOM   1079  C   MET A 160     -17.192  -7.346   7.578  1.00  0.00           C  
ATOM   1080  O   MET A 160     -16.524  -7.117   6.586  1.00  0.00           O  
ATOM   1081  CB  MET A 160     -16.079  -8.345   9.594  1.00  0.00           C  
ATOM   1082  CEN MET A 160     -14.663  -9.060  10.345  1.00  0.00           X  
ATOM   1083  H   MET A 160     -17.873  -6.889  10.677  1.00  0.00           H  
ATOM   1084  N   TYR A 161     -18.464  -7.755   7.506  1.00  0.00           N  
ATOM   1085  CA  TYR A 161     -19.133  -8.043   6.232  1.00  0.00           C  
ATOM   1086  C   TYR A 161     -19.232  -6.826   5.299  1.00  0.00           C  
ATOM   1087  O   TYR A 161     -18.741  -6.899   4.182  1.00  0.00           O  
ATOM   1088  CB  TYR A 161     -20.534  -8.597   6.499  1.00  0.00           C  
ATOM   1089  CEN TYR A 161     -21.386 -10.126   6.582  1.00  0.00           X  
ATOM   1090  H   TYR A 161     -18.978  -7.916   8.362  1.00  0.00           H  
ATOM   1091  N   GLY A 162     -19.851  -5.726   5.748  1.00  0.00           N  
ATOM   1092  CA  GLY A 162     -19.914  -4.478   4.975  1.00  0.00           C  
ATOM   1093  C   GLY A 162     -18.512  -4.009   4.607  1.00  0.00           C  
ATOM   1094  O   GLY A 162     -18.214  -3.874   3.433  1.00  0.00           O  
ATOM   1095  CEN GLY A 162     -19.914  -4.478   4.975  1.00  0.00           X  
ATOM   1096  H   GLY A 162     -20.145  -5.694   6.713  1.00  0.00           H  
ATOM   1097  N   LYS A 163     -17.619  -3.955   5.607  1.00  0.00           N  
ATOM   1098  CA  LYS A 163     -16.237  -3.468   5.447  1.00  0.00           C  
ATOM   1099  C   LYS A 163     -15.493  -4.131   4.291  1.00  0.00           C  
ATOM   1100  O   LYS A 163     -14.778  -3.479   3.547  1.00  0.00           O  
ATOM   1101  CB  LYS A 163     -15.452  -3.679   6.743  1.00  0.00           C  
ATOM   1102  CEN LYS A 163     -14.620  -2.862   8.508  1.00  0.00           X  
ATOM   1103  H   LYS A 163     -17.921  -4.219   6.533  1.00  0.00           H  
ATOM   1104  N   LEU A 164     -15.627  -5.447   4.180  1.00  0.00           N  
ATOM   1105  CA  LEU A 164     -15.066  -6.215   3.084  1.00  0.00           C  
ATOM   1106  C   LEU A 164     -15.571  -5.748   1.717  1.00  0.00           C  
ATOM   1107  O   LEU A 164     -14.779  -5.602   0.792  1.00  0.00           O  
ATOM   1108  CB  LEU A 164     -15.381  -7.703   3.285  1.00  0.00           C  
ATOM   1109  CEN LEU A 164     -14.534  -8.894   3.771  1.00  0.00           X  
ATOM   1110  H   LEU A 164     -16.140  -5.935   4.902  1.00  0.00           H  
ATOM   1111  N   ASN A 165     -16.880  -5.527   1.601  1.00  0.00           N  
ATOM   1112  CA  ASN A 165     -17.475  -5.115   0.338  1.00  0.00           C  
ATOM   1113  C   ASN A 165     -16.968  -3.735  -0.067  1.00  0.00           C  
ATOM   1114  O   ASN A 165     -16.571  -3.585  -1.216  1.00  0.00           O  
ATOM   1115  CB  ASN A 165     -18.991  -5.124   0.406  1.00  0.00           C  
ATOM   1116  CEN ASN A 165     -19.779  -5.784   0.194  1.00  0.00           X  
ATOM   1117  H   ASN A 165     -17.449  -5.484   2.432  1.00  0.00           H  
ATOM   1118  N   ASP A 166     -16.908  -2.785   0.871  1.00  0.00           N  
ATOM   1119  CA  ASP A 166     -16.468  -1.413   0.599  1.00  0.00           C  
ATOM   1120  C   ASP A 166     -14.998  -1.407   0.132  1.00  0.00           C  
ATOM   1121  O   ASP A 166     -14.681  -0.904  -0.943  1.00  0.00           O  
ATOM   1122  CB  ASP A 166     -16.639  -0.535   1.841  1.00  0.00           C  
ATOM   1123  CEN ASP A 166     -17.290   0.138   2.243  1.00  0.00           X  
ATOM   1124  H   ASP A 166     -17.275  -2.977   1.789  1.00  0.00           H  
ATOM   1125  N   LEU A 167     -14.118  -2.098   0.865  1.00  0.00           N  
ATOM   1126  CA  LEU A 167     -12.709  -2.237   0.494  1.00  0.00           C  
ATOM   1127  C   LEU A 167     -12.514  -2.859  -0.896  1.00  0.00           C  
ATOM   1128  O   LEU A 167     -11.659  -2.426  -1.669  1.00  0.00           O  
ATOM   1129  CB  LEU A 167     -11.979  -3.075   1.551  1.00  0.00           C  
ATOM   1130  CEN LEU A 167     -11.024  -2.705   2.702  1.00  0.00           X  
ATOM   1131  H   LEU A 167     -14.414  -2.437   1.769  1.00  0.00           H  
ATOM   1132  N   LEU A 168     -13.272  -3.913  -1.212  1.00  0.00           N  
ATOM   1133  CA  LEU A 168     -13.217  -4.545  -2.527  1.00  0.00           C  
ATOM   1134  C   LEU A 168     -13.567  -3.545  -3.639  1.00  0.00           C  
ATOM   1135  O   LEU A 168     -12.848  -3.470  -4.635  1.00  0.00           O  
ATOM   1136  CB  LEU A 168     -14.164  -5.751  -2.571  1.00  0.00           C  
ATOM   1137  CEN LEU A 168     -13.924  -7.271  -2.511  1.00  0.00           X  
ATOM   1138  H   LEU A 168     -13.954  -4.227  -0.538  1.00  0.00           H  
ATOM   1139  N   GLU A 169     -14.656  -2.794  -3.478  1.00  0.00           N  
ATOM   1140  CA  GLU A 169     -15.092  -1.761  -4.419  1.00  0.00           C  
ATOM   1141  C   GLU A 169     -13.979  -0.745  -4.683  1.00  0.00           C  
ATOM   1142  O   GLU A 169     -13.714  -0.429  -5.846  1.00  0.00           O  
ATOM   1143  CB  GLU A 169     -16.339  -1.049  -3.891  1.00  0.00           C  
ATOM   1144  CEN GLU A 169     -18.031  -0.846  -3.882  1.00  0.00           X  
ATOM   1145  H   GLU A 169     -15.172  -2.874  -2.615  1.00  0.00           H  
ATOM   1146  N   ASP A 170     -13.264  -0.327  -3.636  1.00  0.00           N  
ATOM   1147  CA  ASP A 170     -12.171   0.635  -3.748  1.00  0.00           C  
ATOM   1148  C   ASP A 170     -11.018   0.066  -4.588  1.00  0.00           C  
ATOM   1149  O   ASP A 170     -10.567   0.672  -5.558  1.00  0.00           O  
ATOM   1150  CB  ASP A 170     -11.668   1.035  -2.359  1.00  0.00           C  
ATOM   1151  CEN ASP A 170     -11.777   1.775  -1.668  1.00  0.00           X  
ATOM   1152  H   ASP A 170     -13.554  -0.598  -2.709  1.00  0.00           H  
ATOM   1153  N   LEU A 171     -10.592  -1.169  -4.330  1.00  0.00           N  
ATOM   1154  CA  LEU A 171      -9.559  -1.823  -5.140  1.00  0.00           C  
ATOM   1155  C   LEU A 171      -9.958  -1.936  -6.625  1.00  0.00           C  
ATOM   1156  O   LEU A 171      -9.158  -1.664  -7.528  1.00  0.00           O  
ATOM   1157  CB  LEU A 171      -9.255  -3.213  -4.566  1.00  0.00           C  
ATOM   1158  CEN LEU A 171      -8.092  -3.763  -3.719  1.00  0.00           X  
ATOM   1159  H   LEU A 171     -10.958  -1.637  -3.512  1.00  0.00           H  
ATOM   1160  N   GLN A 172     -11.217  -2.285  -6.903  1.00  0.00           N  
ATOM   1161  CA  GLN A 172     -11.727  -2.392  -8.268  1.00  0.00           C  
ATOM   1162  C   GLN A 172     -11.643  -1.074  -9.034  1.00  0.00           C  
ATOM   1163  O   GLN A 172     -11.227  -1.055 -10.197  1.00  0.00           O  
ATOM   1164  CB  GLN A 172     -13.179  -2.876  -8.249  1.00  0.00           C  
ATOM   1165  CEN GLN A 172     -14.215  -4.267  -8.446  1.00  0.00           X  
ATOM   1166  H   GLN A 172     -11.855  -2.399  -6.128  1.00  0.00           H  
ATOM   1167  N   GLU A 173     -12.054   0.032  -8.431  1.00  0.00           N  
ATOM   1168  CA  GLU A 173     -11.984   1.343  -9.057  1.00  0.00           C  
ATOM   1169  C   GLU A 173     -10.523   1.761  -9.317  1.00  0.00           C  
ATOM   1170  O   GLU A 173     -10.224   2.216 -10.426  1.00  0.00           O  
ATOM   1171  CB  GLU A 173     -12.689   2.383  -8.183  1.00  0.00           C  
ATOM   1172  CEN GLU A 173     -14.065   3.322  -7.825  1.00  0.00           X  
ATOM   1173  H   GLU A 173     -12.404  -0.018  -7.484  1.00  0.00           H  
ATOM   1174  N   VAL A 174      -9.577   1.456  -8.410  1.00  0.00           N  
ATOM   1175  CA  VAL A 174      -8.136   1.742  -8.592  1.00  0.00           C  
ATOM   1176  C   VAL A 174      -7.601   0.984  -9.811  1.00  0.00           C  
ATOM   1177  O   VAL A 174      -6.852   1.563 -10.600  1.00  0.00           O  
ATOM   1178  CB  VAL A 174      -7.308   1.355  -7.352  1.00  0.00           C  
ATOM   1179  CEN VAL A 174      -6.945   1.611  -6.826  1.00  0.00           X  
ATOM   1180  H   VAL A 174      -9.883   1.018  -7.552  1.00  0.00           H  
ATOM   1181  N   LEU A 175      -8.018  -0.273 -10.018  1.00  0.00           N  
ATOM   1182  CA  LEU A 175      -7.611  -1.076 -11.182  1.00  0.00           C  
ATOM   1183  C   LEU A 175      -8.167  -0.521 -12.497  1.00  0.00           C  
ATOM   1184  O   LEU A 175      -7.447  -0.409 -13.492  1.00  0.00           O  
ATOM   1185  CB  LEU A 175      -8.059  -2.531 -10.996  1.00  0.00           C  
ATOM   1186  CEN LEU A 175      -7.302  -3.817 -10.614  1.00  0.00           X  
ATOM   1187  H   LEU A 175      -8.605  -0.696  -9.313  1.00  0.00           H  
ATOM   1188  N   LYS A 176      -9.453  -0.146 -12.525  1.00  0.00           N  
ATOM   1189  CA  LYS A 176     -10.079   0.417 -13.732  1.00  0.00           C  
ATOM   1190  C   LYS A 176      -9.359   1.678 -14.186  1.00  0.00           C  
ATOM   1191  O   LYS A 176      -9.146   1.845 -15.388  1.00  0.00           O  
ATOM   1192  CB  LYS A 176     -11.557   0.723 -13.484  1.00  0.00           C  
ATOM   1193  CEN LYS A 176     -13.586   0.196 -13.768  1.00  0.00           X  
ATOM   1194  H   LYS A 176      -9.992  -0.249 -11.677  1.00  0.00           H  
ATOM   1195  N   ASN A 177      -9.000   2.563 -13.264  1.00  0.00           N  
ATOM   1196  CA  ASN A 177      -8.235   3.757 -13.583  1.00  0.00           C  
ATOM   1197  C   ASN A 177      -6.862   3.388 -14.143  1.00  0.00           C  
ATOM   1198  O   ASN A 177      -6.638   3.603 -15.328  1.00  0.00           O  
ATOM   1199  CB  ASN A 177      -8.089   4.662 -12.373  1.00  0.00           C  
ATOM   1200  CEN ASN A 177      -8.588   5.479 -11.943  1.00  0.00           X  
ATOM   1201  H   ASN A 177      -9.259   2.393 -12.302  1.00  0.00           H  
ATOM   1202  N   LEU A 178      -6.006   2.690 -13.396  1.00  0.00           N  
ATOM   1203  CA  LEU A 178      -4.667   2.313 -13.854  1.00  0.00           C  
ATOM   1204  C   LEU A 178      -4.687   1.700 -15.270  1.00  0.00           C  
ATOM   1205  O   LEU A 178      -3.810   1.989 -16.085  1.00  0.00           O  
ATOM   1206  CB  LEU A 178      -4.036   1.332 -12.858  1.00  0.00           C  
ATOM   1207  CEN LEU A 178      -2.962   1.497 -11.766  1.00  0.00           X  
ATOM   1208  H   LEU A 178      -6.278   2.429 -12.460  1.00  0.00           H  
ATOM   1209  N   HIS A 179      -5.739   0.957 -15.615  1.00  0.00           N  
ATOM   1210  CA  HIS A 179      -5.889   0.335 -16.934  1.00  0.00           C  
ATOM   1211  C   HIS A 179      -5.986   1.345 -18.090  1.00  0.00           C  
ATOM   1212  O   HIS A 179      -5.336   1.170 -19.123  1.00  0.00           O  
ATOM   1213  CB  HIS A 179      -7.125  -0.571 -16.944  1.00  0.00           C  
ATOM   1214  CEN HIS A 179      -7.438  -1.944 -16.732  1.00  0.00           X  
ATOM   1215  H   HIS A 179      -6.426   0.749 -14.904  1.00  0.00           H  
ATOM   1216  N   LYS A 180      -6.773   2.421 -17.949  1.00  0.00           N  
ATOM   1217  CA  LYS A 180      -6.916   3.437 -19.011  1.00  0.00           C  
ATOM   1218  C   LYS A 180      -5.737   4.425 -18.988  1.00  0.00           C  
ATOM   1219  O   LYS A 180      -5.171   4.716 -20.045  1.00  0.00           O  
ATOM   1220  CB  LYS A 180      -8.238   4.192 -18.861  1.00  0.00           C  
ATOM   1221  CEN LYS A 180     -10.222   4.515 -19.520  1.00  0.00           X  
ATOM   1222  H   LYS A 180      -7.178   2.597 -17.040  1.00  0.00           H  
ATOM   1223  N   ASN A 181      -5.335   4.898 -17.807  1.00  0.00           N  
ATOM   1224  CA  ASN A 181      -4.323   5.953 -17.628  1.00  0.00           C  
ATOM   1225  C   ASN A 181      -3.045   5.697 -18.406  1.00  0.00           C  
ATOM   1226  O   ASN A 181      -2.534   6.623 -19.040  1.00  0.00           O  
ATOM   1227  CB  ASN A 181      -3.988   6.147 -16.161  1.00  0.00           C  
ATOM   1228  CEN ASN A 181      -4.306   6.744 -15.358  1.00  0.00           X  
ATOM   1229  H   ASN A 181      -5.875   4.631 -16.996  1.00  0.00           H  
ATOM   1230  N   ASP A 182      -2.579   4.449 -18.422  1.00  0.00           N  
ATOM   1231  CA  ASP A 182      -1.299   4.074 -19.022  1.00  0.00           C  
ATOM   1232  C   ASP A 182      -1.179   4.577 -20.480  1.00  0.00           C  
ATOM   1233  O   ASP A 182      -0.083   4.820 -21.000  1.00  0.00           O  
ATOM   1234  CB  ASP A 182      -1.120   2.555 -18.970  1.00  0.00           C  
ATOM   1235  CEN ASP A 182      -0.673   1.837 -18.403  1.00  0.00           X  
ATOM   1236  H   ASP A 182      -3.110   3.728 -17.952  1.00  0.00           H  
ATOM   1237  N   ARG A 183      -2.320   4.856 -21.136  1.00  0.00           N  
ATOM   1238  CA  ARG A 183      -2.369   5.347 -22.517  1.00  0.00           C  
ATOM   1239  C   ARG A 183      -1.745   6.722 -22.763  1.00  0.00           C  
ATOM   1240  O   ARG A 183      -1.338   6.950 -23.902  1.00  0.00           O  
ATOM   1241  CB  ARG A 183      -3.795   5.317 -23.048  1.00  0.00           C  
ATOM   1242  CEN ARG A 183      -5.852   4.529 -24.186  1.00  0.00           X  
ATOM   1243  H   ARG A 183      -3.185   4.701 -20.633  1.00  0.00           H  
ATOM   1244  N   SER A 184      -1.655   7.630 -21.783  1.00  0.00           N  
ATOM   1245  CA  SER A 184      -1.139   8.995 -22.026  1.00  0.00           C  
ATOM   1246  C   SER A 184      -0.100   9.544 -21.043  1.00  0.00           C  
ATOM   1247  O   SER A 184       0.763  10.284 -21.491  1.00  0.00           O  
ATOM   1248  CB  SER A 184      -2.314   9.953 -22.072  1.00  0.00           C  
ATOM   1249  CEN SER A 184      -2.794  10.173 -21.945  1.00  0.00           X  
ATOM   1250  H   SER A 184      -2.129   7.441 -20.912  1.00  0.00           H  
ATOM   1251  N   GLY A 185      -0.103   9.153 -19.763  1.00  0.00           N  
ATOM   1252  CA  GLY A 185       0.710   9.783 -18.710  1.00  0.00           C  
ATOM   1253  C   GLY A 185       0.270  11.183 -18.237  1.00  0.00           C  
ATOM   1254  O   GLY A 185      -0.855  11.599 -18.487  1.00  0.00           O  
ATOM   1255  CEN GLY A 185       0.710   9.783 -18.710  1.00  0.00           X  
ATOM   1256  H   GLY A 185      -0.599   8.301 -19.538  1.00  0.00           H  
ATOM   1257  N   LYS A 186       1.239  11.955 -17.725  1.00  0.00           N  
ATOM   1258  CA  LYS A 186       1.154  13.299 -17.098  1.00  0.00           C  
ATOM   1259  C   LYS A 186      -0.108  13.647 -16.310  1.00  0.00           C  
ATOM   1260  O   LYS A 186      -0.152  13.275 -15.143  1.00  0.00           O  
ATOM   1261  CB  LYS A 186       1.342  14.363 -18.181  1.00  0.00           C  
ATOM   1262  CEN LYS A 186       2.603  15.763 -19.142  1.00  0.00           X  
ATOM   1263  H   LYS A 186       2.172  11.580 -17.801  1.00  0.00           H  
ATOM   1264  N   ASP A 187      -1.130  14.267 -16.895  1.00  0.00           N  
ATOM   1265  CA  ASP A 187      -2.357  14.544 -16.116  1.00  0.00           C  
ATOM   1266  C   ASP A 187      -2.807  13.363 -15.246  1.00  0.00           C  
ATOM   1267  O   ASP A 187      -3.006  13.487 -14.043  1.00  0.00           O  
ATOM   1268  CB  ASP A 187      -3.496  14.944 -17.056  1.00  0.00           C  
ATOM   1269  CEN ASP A 187      -3.954  15.776 -17.424  1.00  0.00           X  
ATOM   1270  H   ASP A 187      -0.961  14.803 -17.731  1.00  0.00           H  
ATOM   1271  N   ASN A 188      -2.847  12.174 -15.827  1.00  0.00           N  
ATOM   1272  CA  ASN A 188      -3.384  11.006 -15.152  1.00  0.00           C  
ATOM   1273  C   ASN A 188      -2.696  10.690 -13.802  1.00  0.00           C  
ATOM   1274  O   ASN A 188      -3.303  10.052 -12.942  1.00  0.00           O  
ATOM   1275  CB  ASN A 188      -3.315   9.796 -16.066  1.00  0.00           C  
ATOM   1276  CEN ASN A 188      -3.919   9.320 -16.780  1.00  0.00           X  
ATOM   1277  H   ASN A 188      -2.695  12.138 -16.824  1.00  0.00           H  
ATOM   1278  N   ILE A 189      -1.412  11.029 -13.610  1.00  0.00           N  
ATOM   1279  CA  ILE A 189      -0.721  10.738 -12.334  1.00  0.00           C  
ATOM   1280  C   ILE A 189      -1.387  11.523 -11.204  1.00  0.00           C  
ATOM   1281  O   ILE A 189      -1.529  10.993 -10.109  1.00  0.00           O  
ATOM   1282  CB  ILE A 189       0.776  11.093 -12.387  1.00  0.00           C  
ATOM   1283  CEN ILE A 189       1.770  10.732 -12.651  1.00  0.00           X  
ATOM   1284  H   ILE A 189      -0.962  11.626 -14.291  1.00  0.00           H  
ATOM   1285  N   HIS A 190      -1.856  12.741 -11.489  1.00  0.00           N  
ATOM   1286  CA  HIS A 190      -2.594  13.557 -10.522  1.00  0.00           C  
ATOM   1287  C   HIS A 190      -3.902  12.886 -10.090  1.00  0.00           C  
ATOM   1288  O   HIS A 190      -4.158  12.765  -8.896  1.00  0.00           O  
ATOM   1289  CB  HIS A 190      -2.888  14.943 -11.105  1.00  0.00           C  
ATOM   1290  CEN HIS A 190      -2.317  16.248 -11.085  1.00  0.00           X  
ATOM   1291  H   HIS A 190      -1.801  13.077 -12.440  1.00  0.00           H  
ATOM   1292  N   ASP A 191      -4.710  12.411 -11.042  1.00  0.00           N  
ATOM   1293  CA  ASP A 191      -5.985  11.757 -10.729  1.00  0.00           C  
ATOM   1294  C   ASP A 191      -5.769  10.448  -9.960  1.00  0.00           C  
ATOM   1295  O   ASP A 191      -6.510  10.153  -9.026  1.00  0.00           O  
ATOM   1296  CB  ASP A 191      -6.777  11.488 -12.011  1.00  0.00           C  
ATOM   1297  CEN ASP A 191      -7.527  11.891 -12.569  1.00  0.00           X  
ATOM   1298  H   ASP A 191      -4.480  12.568 -12.012  1.00  0.00           H  
ATOM   1299  N   VAL A 192      -4.727   9.685 -10.312  1.00  0.00           N  
ATOM   1300  CA  VAL A 192      -4.371   8.441  -9.614  1.00  0.00           C  
ATOM   1301  C   VAL A 192      -3.967   8.722  -8.169  1.00  0.00           C  
ATOM   1302  O   VAL A 192      -4.395   7.990  -7.287  1.00  0.00           O  
ATOM   1303  CB  VAL A 192      -3.221   7.699 -10.321  1.00  0.00           C  
ATOM   1304  CEN VAL A 192      -3.068   7.141 -10.695  1.00  0.00           X  
ATOM   1305  H   VAL A 192      -4.140  10.010 -11.066  1.00  0.00           H  
ATOM   1306  N   ASP A 193      -3.190   9.780  -7.919  1.00  0.00           N  
ATOM   1307  CA  ASP A 193      -2.774  10.173  -6.568  1.00  0.00           C  
ATOM   1308  C   ASP A 193      -3.979  10.566  -5.706  1.00  0.00           C  
ATOM   1309  O   ASP A 193      -4.099  10.099  -4.575  1.00  0.00           O  
ATOM   1310  CB  ASP A 193      -1.774  11.330  -6.631  1.00  0.00           C  
ATOM   1311  CEN ASP A 193      -0.770  11.502  -6.604  1.00  0.00           X  
ATOM   1312  H   ASP A 193      -2.850  10.335  -8.692  1.00  0.00           H  
ATOM   1313  N   ASN A 194      -4.931  11.322  -6.261  1.00  0.00           N  
ATOM   1314  CA  ASN A 194      -6.164  11.704  -5.565  1.00  0.00           C  
ATOM   1315  C   ASN A 194      -7.013  10.487  -5.191  1.00  0.00           C  
ATOM   1316  O   ASN A 194      -7.532  10.396  -4.084  1.00  0.00           O  
ATOM   1317  CB  ASN A 194      -6.985  12.674  -6.394  1.00  0.00           C  
ATOM   1318  CEN ASN A 194      -7.093  13.712  -6.505  1.00  0.00           X  
ATOM   1319  H   ASN A 194      -4.779  11.667  -7.200  1.00  0.00           H  
ATOM   1320  N   HIS A 195      -7.162   9.542  -6.119  1.00  0.00           N  
ATOM   1321  CA  HIS A 195      -7.978   8.367  -5.869  1.00  0.00           C  
ATOM   1322  C   HIS A 195      -7.385   7.471  -4.779  1.00  0.00           C  
ATOM   1323  O   HIS A 195      -8.094   7.069  -3.859  1.00  0.00           O  
ATOM   1324  CB  HIS A 195      -8.160   7.565  -7.162  1.00  0.00           C  
ATOM   1325  CEN HIS A 195      -9.108   7.455  -8.220  1.00  0.00           X  
ATOM   1326  H   HIS A 195      -6.728   9.656  -7.021  1.00  0.00           H  
ATOM   1327  N   LEU A 196      -6.073   7.227  -4.821  1.00  0.00           N  
ATOM   1328  CA  LEU A 196      -5.381   6.430  -3.818  1.00  0.00           C  
ATOM   1329  C   LEU A 196      -5.439   7.079  -2.428  1.00  0.00           C  
ATOM   1330  O   LEU A 196      -5.664   6.384  -1.444  1.00  0.00           O  
ATOM   1331  CB  LEU A 196      -3.924   6.210  -4.244  1.00  0.00           C  
ATOM   1332  CEN LEU A 196      -3.182   5.002  -4.845  1.00  0.00           X  
ATOM   1333  H   LEU A 196      -5.526   7.632  -5.568  1.00  0.00           H  
ATOM   1334  N   GLN A 197      -5.302   8.408  -2.342  1.00  0.00           N  
ATOM   1335  CA  GLN A 197      -5.421   9.136  -1.073  1.00  0.00           C  
ATOM   1336  C   GLN A 197      -6.812   8.963  -0.455  1.00  0.00           C  
ATOM   1337  O   GLN A 197      -6.901   8.598   0.714  1.00  0.00           O  
ATOM   1338  CB  GLN A 197      -5.133  10.625  -1.282  1.00  0.00           C  
ATOM   1339  CEN GLN A 197      -3.925  11.875  -1.115  1.00  0.00           X  
ATOM   1340  H   GLN A 197      -5.141   8.934  -3.191  1.00  0.00           H  
ATOM   1341  N   ASN A 198      -7.882   9.132  -1.239  1.00  0.00           N  
ATOM   1342  CA  ASN A 198      -9.251   8.989  -0.727  1.00  0.00           C  
ATOM   1343  C   ASN A 198      -9.535   7.548  -0.261  1.00  0.00           C  
ATOM   1344  O   ASN A 198     -10.133   7.353   0.790  1.00  0.00           O  
ATOM   1345  CB  ASN A 198     -10.273   9.416  -1.765  1.00  0.00           C  
ATOM   1346  CEN ASN A 198     -10.796  10.284  -2.036  1.00  0.00           X  
ATOM   1347  H   ASN A 198      -7.745   9.421  -2.196  1.00  0.00           H  
ATOM   1348  N   VAL A 199      -9.004   6.542  -0.970  1.00  0.00           N  
ATOM   1349  CA  VAL A 199      -9.118   5.119  -0.587  1.00  0.00           C  
ATOM   1350  C   VAL A 199      -8.445   4.842   0.764  1.00  0.00           C  
ATOM   1351  O   VAL A 199      -9.015   4.161   1.620  1.00  0.00           O  
ATOM   1352  CB  VAL A 199      -8.496   4.195  -1.651  1.00  0.00           C  
ATOM   1353  CEN VAL A 199      -8.646   3.734  -2.141  1.00  0.00           X  
ATOM   1354  H   VAL A 199      -8.545   6.770  -1.839  1.00  0.00           H  
ATOM   1355  N   ILE A 200      -7.230   5.351   0.986  1.00  0.00           N  
ATOM   1356  CA  ILE A 200      -6.514   5.202   2.268  1.00  0.00           C  
ATOM   1357  C   ILE A 200      -7.314   5.819   3.413  1.00  0.00           C  
ATOM   1358  O   ILE A 200      -7.446   5.188   4.466  1.00  0.00           O  
ATOM   1359  CB  ILE A 200      -5.119   5.853   2.224  1.00  0.00           C  
ATOM   1360  CEN ILE A 200      -4.072   5.702   1.960  1.00  0.00           X  
ATOM   1361  H   ILE A 200      -6.807   5.907   0.256  1.00  0.00           H  
ATOM   1362  N   GLU A 201      -7.823   7.037   3.227  1.00  0.00           N  
ATOM   1363  CA  GLU A 201      -8.634   7.737   4.225  1.00  0.00           C  
ATOM   1364  C   GLU A 201      -9.856   6.900   4.618  1.00  0.00           C  
ATOM   1365  O   GLU A 201     -10.121   6.726   5.808  1.00  0.00           O  
ATOM   1366  CB  GLU A 201      -9.076   9.103   3.696  1.00  0.00           C  
ATOM   1367  CEN GLU A 201      -8.875  10.793   3.621  1.00  0.00           X  
ATOM   1368  H   GLU A 201      -7.700   7.486   2.330  1.00  0.00           H  
ATOM   1369  N   ASP A 202     -10.525   6.274   3.650  1.00  0.00           N  
ATOM   1370  CA  ASP A 202     -11.698   5.436   3.889  1.00  0.00           C  
ATOM   1371  C   ASP A 202     -11.365   4.156   4.660  1.00  0.00           C  
ATOM   1372  O   ASP A 202     -12.096   3.781   5.585  1.00  0.00           O  
ATOM   1373  CB  ASP A 202     -12.366   5.080   2.559  1.00  0.00           C  
ATOM   1374  CEN ASP A 202     -13.131   5.385   1.959  1.00  0.00           X  
ATOM   1375  H   ASP A 202     -10.296   6.493   2.690  1.00  0.00           H  
ATOM   1376  N   ILE A 203     -10.236   3.502   4.356  1.00  0.00           N  
ATOM   1377  CA  ILE A 203      -9.772   2.332   5.116  1.00  0.00           C  
ATOM   1378  C   ILE A 203      -9.542   2.732   6.562  1.00  0.00           C  
ATOM   1379  O   ILE A 203      -9.939   1.999   7.463  1.00  0.00           O  
ATOM   1380  CB  ILE A 203      -8.474   1.737   4.539  1.00  0.00           C  
ATOM   1381  CEN ILE A 203      -8.059   1.040   3.811  1.00  0.00           X  
ATOM   1382  H   ILE A 203      -9.670   3.867   3.601  1.00  0.00           H  
ATOM   1383  N   HIS A 204      -8.931   3.888   6.815  1.00  0.00           N  
ATOM   1384  CA  HIS A 204      -8.679   4.364   8.168  1.00  0.00           C  
ATOM   1385  C   HIS A 204      -9.969   4.528   8.983  1.00  0.00           C  
ATOM   1386  O   HIS A 204     -10.105   3.919  10.052  1.00  0.00           O  
ATOM   1387  CB  HIS A 204      -7.918   5.693   8.126  1.00  0.00           C  
ATOM   1388  CEN HIS A 204      -6.569   6.148   8.184  1.00  0.00           X  
ATOM   1389  H   HIS A 204      -8.662   4.472   6.036  1.00  0.00           H  
ATOM   1390  N   ASP A 205     -10.947   5.259   8.464  1.00  0.00           N  
ATOM   1391  CA  ASP A 205     -12.225   5.495   9.130  1.00  0.00           C  
ATOM   1392  C   ASP A 205     -12.976   4.188   9.405  1.00  0.00           C  
ATOM   1393  O   ASP A 205     -13.530   3.996  10.495  1.00  0.00           O  
ATOM   1394  CB  ASP A 205     -13.095   6.432   8.288  1.00  0.00           C  
ATOM   1395  CEN ASP A 205     -13.347   7.416   8.218  1.00  0.00           X  
ATOM   1396  H   ASP A 205     -10.785   5.723   7.582  1.00  0.00           H  
ATOM   1397  N   PHE A 206     -12.955   3.245   8.462  1.00  0.00           N  
ATOM   1398  CA  PHE A 206     -13.606   1.948   8.607  1.00  0.00           C  
ATOM   1399  C   PHE A 206     -12.994   1.144   9.760  1.00  0.00           C  
ATOM   1400  O   PHE A 206     -13.726   0.611  10.595  1.00  0.00           O  
ATOM   1401  CB  PHE A 206     -13.510   1.157   7.301  1.00  0.00           C  
ATOM   1402  CEN PHE A 206     -14.412   0.847   6.030  1.00  0.00           X  
ATOM   1403  H   PHE A 206     -12.444   3.434   7.611  1.00  0.00           H  
ATOM   1404  N   MET A 207     -11.660   1.103   9.863  1.00  0.00           N  
ATOM   1405  CA  MET A 207     -10.936   0.424  10.938  1.00  0.00           C  
ATOM   1406  C   MET A 207     -11.311   1.001  12.295  1.00  0.00           C  
ATOM   1407  O   MET A 207     -11.552   0.250  13.242  1.00  0.00           O  
ATOM   1408  CB  MET A 207      -9.429   0.534  10.716  1.00  0.00           C  
ATOM   1409  CEN MET A 207      -8.011  -0.406  10.287  1.00  0.00           X  
ATOM   1410  H   MET A 207     -11.128   1.592   9.157  1.00  0.00           H  
ATOM   1411  N   GLN A 208     -11.388   2.328  12.405  1.00  0.00           N  
ATOM   1412  CA  GLN A 208     -11.749   3.004  13.641  1.00  0.00           C  
ATOM   1413  C   GLN A 208     -13.150   2.590  14.107  1.00  0.00           C  
ATOM   1414  O   GLN A 208     -13.326   2.205  15.265  1.00  0.00           O  
ATOM   1415  CB  GLN A 208     -11.688   4.522  13.454  1.00  0.00           C  
ATOM   1416  CEN GLN A 208     -10.722   5.949  13.733  1.00  0.00           X  
ATOM   1417  H   GLN A 208     -11.123   2.891  11.611  1.00  0.00           H  
ATOM   1418  N   ALA A 209     -14.127   2.578  13.201  1.00  0.00           N  
ATOM   1419  CA  ALA A 209     -15.499   2.193  13.501  1.00  0.00           C  
ATOM   1420  C   ALA A 209     -15.595   0.732  13.973  1.00  0.00           C  
ATOM   1421  O   ALA A 209     -16.302   0.436  14.939  1.00  0.00           O  
ATOM   1422  CB  ALA A 209     -16.380   2.420  12.281  1.00  0.00           C  
ATOM   1423  CEN ALA A 209     -16.379   2.420  12.282  1.00  0.00           X  
ATOM   1424  H   ALA A 209     -13.910   2.877  12.259  1.00  0.00           H  
ATOM   1425  N   ALA A 210     -14.861  -0.192  13.348  1.00  0.00           N  
ATOM   1426  CA  ALA A 210     -14.834  -1.604  13.713  1.00  0.00           C  
ATOM   1427  C   ALA A 210     -14.256  -1.808  15.123  1.00  0.00           C  
ATOM   1428  O   ALA A 210     -14.805  -2.576  15.916  1.00  0.00           O  
ATOM   1429  CB  ALA A 210     -14.037  -2.395  12.686  1.00  0.00           C  
ATOM   1430  CEN ALA A 210     -14.037  -2.395  12.687  1.00  0.00           X  
ATOM   1431  H   ALA A 210     -14.310   0.098  12.550  1.00  0.00           H  
ATOM   1432  N   ALA A 211     -13.191  -1.082  15.477  1.00  0.00           N  
ATOM   1433  CA  ALA A 211     -12.551  -1.146  16.788  1.00  0.00           C  
ATOM   1434  C   ALA A 211     -13.474  -0.618  17.896  1.00  0.00           C  
ATOM   1435  O   ALA A 211     -13.569  -1.243  18.954  1.00  0.00           O  
ATOM   1436  CB  ALA A 211     -11.242  -0.371  16.769  1.00  0.00           C  
ATOM   1437  CEN ALA A 211     -11.243  -0.371  16.769  1.00  0.00           X  
ATOM   1438  H   ALA A 211     -12.795  -0.460  14.789  1.00  0.00           H  
ATOM   1439  N   ALA A 212     -14.202   0.477  17.654  1.00  0.00           N  
ATOM   1440  CA  ALA A 212     -15.127   1.057  18.623  1.00  0.00           C  
ATOM   1441  C   ALA A 212     -16.331   0.128  18.863  1.00  0.00           C  
ATOM   1442  O   ALA A 212     -16.707  -0.103  20.011  1.00  0.00           O  
ATOM   1443  CB  ALA A 212     -15.589   2.428  18.153  1.00  0.00           C  
ATOM   1444  CEN ALA A 212     -15.589   2.427  18.153  1.00  0.00           X  
ATOM   1445  H   ALA A 212     -14.107   0.934  16.760  1.00  0.00           H  
ATOM   1446  N   ALA A 213     -16.858  -0.504  17.812  1.00  0.00           N  
ATOM   1447  CA  ALA A 213     -17.981  -1.441  17.916  1.00  0.00           C  
ATOM   1448  C   ALA A 213     -17.620  -2.716  18.705  1.00  0.00           C  
ATOM   1449  O   ALA A 213     -18.371  -3.142  19.589  1.00  0.00           O  
ATOM   1450  CB  ALA A 213     -18.479  -1.804  16.525  1.00  0.00           C  
ATOM   1451  CEN ALA A 213     -18.479  -1.805  16.526  1.00  0.00           X  
ATOM   1452  H   ALA A 213     -16.505  -0.284  16.892  1.00  0.00           H  
ATOM   1453  N   ALA A 214     -16.469  -3.330  18.423  1.00  0.00           N  
ATOM   1454  CA  ALA A 214     -15.971  -4.493  19.149  1.00  0.00           C  
ATOM   1455  C   ALA A 214     -15.697  -4.186  20.632  1.00  0.00           C  
ATOM   1456  O   ALA A 214     -16.176  -4.921  21.495  1.00  0.00           O  
ATOM   1457  CB  ALA A 214     -14.713  -5.022  18.475  1.00  0.00           C  
ATOM   1458  CEN ALA A 214     -14.714  -5.021  18.476  1.00  0.00           X  
ATOM   1459  H   ALA A 214     -15.928  -2.984  17.641  1.00  0.00           H  
ATOM   1460  N   ASN A 215     -14.972  -3.105  20.938  1.00  0.00           N  
ATOM   1461  CA  ASN A 215     -14.662  -2.689  22.306  1.00  0.00           C  
ATOM   1462  C   ASN A 215     -15.904  -2.533  23.192  1.00  0.00           C  
ATOM   1463  O   ASN A 215     -15.895  -3.046  24.304  1.00  0.00           O  
ATOM   1464  CB  ASN A 215     -13.867  -1.396  22.307  1.00  0.00           C  
ATOM   1465  CEN ASN A 215     -12.861  -1.097  22.300  1.00  0.00           X  
ATOM   1466  H   ASN A 215     -14.595  -2.557  20.179  1.00  0.00           H  
ATOM   1467  N   CYS A 216     -17.004  -1.966  22.692  1.00  0.00           N  
ATOM   1468  CA  CYS A 216     -18.252  -1.830  23.455  1.00  0.00           C  
ATOM   1469  C   CYS A 216     -18.853  -3.184  23.904  1.00  0.00           C  
ATOM   1470  O   CYS A 216     -19.360  -3.289  25.016  1.00  0.00           O  
ATOM   1471  CB  CYS A 216     -19.172  -1.151  22.440  1.00  0.00           C  
ATOM   1472  CEN CYS A 216     -19.520  -0.186  22.409  1.00  0.00           X  
ATOM   1473  H   CYS A 216     -16.968  -1.568  21.764  1.00  0.00           H  
ATOM   1474  N   ARG A 217     -18.839  -4.212  23.042  1.00  0.00           N  
ATOM   1475  CA  ARG A 217     -19.320  -5.576  23.319  1.00  0.00           C  
ATOM   1476  C   ARG A 217     -18.549  -6.304  24.438  1.00  0.00           C  
ATOM   1477  O   ARG A 217     -19.197  -6.974  25.244  1.00  0.00           O  
ATOM   1478  CB  ARG A 217     -19.348  -6.416  22.051  1.00  0.00           C  
ATOM   1479  CEN ARG A 217     -20.181  -7.517  19.990  1.00  0.00           X  
ATOM   1480  H   ARG A 217     -18.453  -4.032  22.126  1.00  0.00           H  
ATOM   1481  N   LYS A 218     -17.212  -6.234  24.454  1.00  0.00           N  
ATOM   1482  CA  LYS A 218     -16.335  -6.838  25.479  1.00  0.00           C  
ATOM   1483  C   LYS A 218     -16.787  -6.409  26.865  1.00  0.00           C  
ATOM   1484  O   LYS A 218     -16.686  -7.262  27.769  1.00  0.00           O  
ATOM   1485  CB  LYS A 218     -14.873  -6.445  25.258  1.00  0.00           C  
ATOM   1486  CEN LYS A 218     -12.933  -6.983  24.610  1.00  0.00           X  
ATOM   1487  H   LYS A 218     -16.780  -5.502  23.909  1.00  0.00           H  
TER                                                                             
# All scores below are weighted scores, not raw scores.
#BEGIN_POSE_ENERGIES_TABLE ./minmover_pdb/pose_27.pdb
label vdw cenpack pair env cbeta hs_pair ss_pair sheet total
weights 1 0.5 1 1 0.25 1 1 1 NA
pose 1.60529 -2.01059 -5.26689 -2.37545 12.3648 0 0 0 4.31719
MET:NtermProteinFull_1 0 -0.12454 -0.21051 -0.13184 0.03308 0 0 0 -0.43381
TYR_2 0 0.11743 -0.02047 0.85888 0.0695 0 0 0 1.02535
GLY_3 0 -0.05393 0.03238 -0.07965 0.0663 0 0 0 -0.03489
LYS_4 0 -0.24889 0.18951 -0.33001 0.04291 0 0 0 -0.34647
LEU_5 0 0.62379 -0.32372 -0.39148 0.04033 0 0 0 -0.05109
ASN_6 0 -0.0389 0.03814 -0.32173 0.06956 0 0 0 -0.25293
ASP_7 0 0.05674 0.00865 -0.47618 0.06921 0 0 0 -0.34159
LEU_8 0 -0.08334 -0.46879 -0.19483 0.04444 0 0 0 -0.70252
LEU_9 0 -0.29866 -0.02564 0.4149 0.04371 0 0 0 0.13432
GLU_10 0 -0.02899 0.01172 -0.82678 0.06947 0 0 0 -0.77459
ASP_11 0 0.03188 -0.22987 -0.37876 0.06893 0 0 0 -0.50782
LEU_12 0 0.12213 -0.63801 -0.39148 0.04435 0 0 0 -0.86301
GLN_13 0 -0.07426 0.16666 -0.4142 0.06899 0 0 0 -0.25281
GLU_14 0 -0.02978 -0.02772 -0.92601 0.06932 0 0 0 -0.91419
VAL_15 0 0.49196 0.04834 -0.19594 0.07051 0 0 0 0.41488
LEU_16 0.0201 0.69388 -0.00913 -0.30366 0.07095 0 0 0 0.47214
LYS_17 0 -0.05799 -0.10903 -0.77863 0.06956 0 0 0 -0.8761
ASN_18 0 -0.02671 -0.2946 -0.36221 0.06878 0 0 0 -0.61475
LEU_19 0 -0.4737 0.64643 -0.19483 0.03228 0 0 0 0.01017
HIS_20 0 -0.40338 -0.26426 -0.15264 0.03079 0 0 0 -0.78948
LYS_21 0 -0.03131 -0.14197 -1.04927 0.07072 0 0 0 -1.15183
ASN_22 0 -0.04552 -0.01221 -0.28327 0.06966 0 0 0 -0.27134
ASP_23 0 -0.34945 0.21589 0.08318 0.03499 0 0 0 -0.01539
ARG_24 0 -0.05874 -0.16308 -0.39371 0.04409 0 0 0 -0.57145
SER_25 0 0.02664 0.00739 -0.22078 0.03681 0 0 0 -0.14993
GLY_26 0 -0.20505 -0.2221 -0.07965 0.03503 0 0 0 -0.47176
LYS_27 0 -0.02852 -0.03568 -1.04927 0.07322 0 0 0 -1.04026
ASP_28 0 -0.02964 -0.00375 -0.56986 0.06985 0 0 0 -0.5334
ASN_29 0 -0.16489 -0.01799 -0.07783 0.03519 0 0 0 -0.22552
ILE_30 0 0.05527 0.55972 0.84939 0.06893 0 0 0 1.53331
HIS_D_31 0 -0.02384 0.0059 0.20362 0.06985 0 0 0 0.25553
ASP_32 0 -0.11828 -0.00261 -0.03907 0.06902 0 0 0 -0.09094
VAL_33 0 0.17612 -0.00866 -0.27892 0.04389 0 0 0 -0.06758
ASP_34 0 0.02251 0.16757 -0.37876 0.06893 0 0 0 -0.11975
ASN_35 0 -0.03909 0.11551 -0.32173 0.06921 0 0 0 -0.17609
HIS_D_36 0 0.34176 0.25985 -0.18746 0.04375 0 0 0 0.4579
LEU_37 0 0.16183 -0.60772 0.08126 0.04399 0 0 0 -0.32064
GLN_38 0 -0.04148 0.07155 -0.59803 0.0693 0 0 0 -0.49866
ASN_39 0 0.06393 0.09215 -0.28327 0.06904 0 0 0 -0.05814
VAL_40 0 -0.15725 -0.61265 -0.35242 0.04458 0 0 0 -1.07775
ILE_41 0 -0.18879 -0.33375 0.60227 0.06936 0 0 0 0.1491
GLU_42 0 -0.04777 -0.03235 -0.92601 0.0693 0 0 0 -0.93684
ASP_43 0 -0.18741 0.03466 -0.24167 0.04303 0 0 0 -0.3514
ILE_44 0 0.03665 -0.75222 -0.20059 0.07162 0 0 0 -0.84454
HIS_45 0 0.03119 0.29829 0.0215 0.06886 0 0 0 0.41984
ASP_46 0 0.02259 -0.06955 -0.47618 0.06894 0 0 0 -0.45421
PHE_47 0 -0.17689 -0.18139 -0.19907 0.04479 0 0 0 -0.51257
MET_48 0 -0.19603 -0.13991 -0.05461 0.03683 0 0 0 -0.35372
GLN_49 0 0.02031 0.08172 -0.55896 0.0693 0 0 0 -0.38763
ALA_50 0 -0.28791 0.16909 0.15304 0.03543 0 0 0 0.06966
ALA_51 0 -0.04929 -0.11568 -0.11236 0.03892 0 0 0 -0.23839
ALA_52 0 0.03261 0.07448 -0.01847 0.0308 0 0 0 0.11942
ALA_53 0 -0.1024 0.04985 0.20553 0.03406 0 0 0 0.18703
ALA_54 0 0.19825 0.06118 0.03291 0.02991 0 0 0 0.32225
ALA_55 0.03099 0.58615 0.07323 -0.18605 0.0318 0 0 0 0.53613
ASN_56 0 -0.0015 -0.50201 -0.01232 0.03443 0 0 0 -0.48139
CYS_57 0 -0.03248 0.12419 1.27167 0.06373 0 0 0 1.42711
ARG_58 0.67396 0.33855 0.3098 -0.17363 0.03716 0 0 0 1.18583
LYS_59 0.06967 0.22086 -0.26038 -0.2228 0.03028 0 0 0 -0.16236
GLY_60 0 0.05663 -0.09778 -0.09146 0.0357 0 0 0 -0.09691
SER_61 0 0.03559 -0.06232 -0.22078 0.04306 0 0 0 -0.20444
PRO_62 0 -0.48513 -0.27069 -0.18151 0.05129 0 0 0 -0.88604
GLY_63 0 0.23784 0.00318 -0.0429 0.03743 0 0 0 0.23555
SER_64 0 0.02407 -0.00708 0.13063 0.04109 0 0 0 0.18871
PRO_65 0 0.02658 -0.14258 -0.05784 0.07143 0 0 0 -0.10242
ALA_66 0 -0.05481 0.04306 0.77873 0.04731 0 0 0 0.81429
GLY_67 0 -0.00894 -0.00761 0.91259 0.04183 0 0 0 0.93786
SER_68 0 0 0 0.29023 0.04957 0 0 0 0.3398
PRO_69 0 0 0 0.2123 0.04957 0 0 0 0.26186
THR_70 0 0 0 0.43096 0.07499 0 0 0 0.50594
SER_71 0 0 0 0.29023 0.07582 0 0 0 0.36605
THR_72 0 0 0 0.48779 0.07582 0 0 0 0.56361
GLU_73 0 0 0 -1.03403 0.07499 0 0 0 -0.95904
GLU_74 0 0 0 -0.93278 0.04957 0 0 0 -0.88321
GLY_75 0 0 0 0.91259 0.04957 0 0 0 0.96215
THR_76 0 0 0 0.48779 0.04957 0 0 0 0.53736
SER_77 0 0 0 0.29023 0.07499 0 0 0 0.36522
GLU_78 0 0 0 -1.01303 0.0752 0 0 0 -0.93783
SER_79 0 0 0 0.13063 0.07556 0 0 0 0.20619
ALA_80 0 0 0 0.89846 0.05788 0 0 0 0.95634
THR_81 0 0 0 0.48779 0.04957 0 0 0 0.53736
PRO_82 0 0 0 0.2123 0.07582 0 0 0 0.28812
GLU_83 0 0 0 -1.03403 0.07499 0 0 0 -0.95904
SER_84 0 0 0 0.13063 0.07508 0 0 0 0.20571
GLY_85 0 0 0 0.91259 0.04957 0 0 0 0.96215
PRO_86 0 0 0 0.51404 0.04957 0 0 0 0.5636
GLY_87 0 0 0 0.60923 0.04183 0 0 0 0.65106
THR_88 0 0 0 0.48779 0.04183 0 0 0 0.52962
SER_89 0 0 0 0.29023 0.04957 0 0 0 0.3398
THR_90 0 0 0 0.33798 0.07582 0 0 0 0.4138
GLU_91 0 0 0 -1.01303 0.07582 0 0 0 -0.93721
PRO_92 0 0 0 0.51404 0.07582 0 0 0 0.58986
SER_93 0 0 0 -0.0106 0.07499 0 0 0 0.06439
GLU_94 0 0 0 -1.01303 0.0758 0 0 0 -0.93724
GLY_95 0 0 0 0.91259 0.05597 0 0 0 0.96856
SER_96 0 0 0 -0.0106 0.07508 0 0 0 0.06448
ALA_97 0 0 0 0.77873 0.07508 0 0 0 0.85381
PRO_98 0 0 0 0.2123 0.04957 0 0 0 0.26186
GLY_99 0 0 0 0.91259 0.04883 0 0 0 0.96141
SER_100 0 0 0 -0.0106 0.04957 0 0 0 0.03897
PRO_101 0 0 0 0.51404 0.04957 0 0 0 0.5636
ALA_102 0 0 0 0.797 0.04957 0 0 0 0.84657
GLY_103 0 0 0 0.60923 0.04957 0 0 0 0.6588
SER_104 0 0 0 0.29023 0.04957 0 0 0 0.3398
PRO_105 0 0 0 0.51404 0.07582 0 0 0 0.58986
THR_106 0 0 0 0.33798 0.07501 0 0 0 0.41299
SER_107 0 0 0 0.29023 0.07501 0 0 0 0.36524
THR_108 0 0 0 0.48779 0.04957 0 0 0 0.53736
GLU_109 0.0003 0 0 -1.01303 0.07582 0 0 0 -0.93691
GLU_110 0.0003 0 0 -1.03403 0.07508 0 0 0 -0.95865
GLY_111 0 0 0 0.91259 0.07582 0 0 0 0.98841
THR_112 0 0 0 0.48779 0.07582 0 0 0 0.56361
SER_113 0 0 0 0.13063 0.07499 0 0 0 0.20562
THR_114 0 0 0 0.43096 0.07499 0 0 0 0.50594
GLU_115 0 0 0 -1.01303 0.07582 0 0 0 -0.93721
PRO_116 0 0 0 0.51404 0.07582 0 0 0 0.58986
SER_117 0 0 0 0.13063 0.07499 0 0 0 0.20562
GLU_118 0 0 0 -0.93278 0.07582 0 0 0 -0.85696
GLY_119 0 0 0 0.91259 0.04957 0 0 0 0.96215
SER_120 0 0 0 0.29023 0.04957 0 0 0 0.3398
ALA_121 0 0 0 0.89846 0.04957 0 0 0 0.94802
PRO_122 0 0 0 0.2123 0.04957 0 0 0 0.26186
GLY_123 0 0 0 0.91259 0.04957 0 0 0 0.96215
THR_124 0 0 0 0.43096 0.07582 0 0 0 0.50678
SER_125 0 0 0 0.13063 0.07573 0 0 0 0.20636
THR_126 0 0 0 0.43096 0.07499 0 0 0 0.50594
GLU_127 0 0 0 -1.01303 0.07582 0 0 0 -0.93721
PRO_128 0 0 0 0.2123 0.07582 0 0 0 0.28812
SER_129 0 0 0 0.13063 0.07582 0 0 0 0.20645
GLU_130 0 0 0 -1.01303 0.07582 0 0 0 -0.93721
GLY_131 0 0 0 0.91259 0.07582 0 0 0 0.98841
SER_132 0 0 0 0.29023 0.06096 0 0 0 0.3512
ALA_133 0 0 0 0.89846 0.06096 0 0 0 0.95942
PRO_134 0 0 0 0.51404 0.04957 0 0 0 0.5636
GLY_135 0 0 0 0.91259 0.04957 0 0 0 0.96215
THR_136 0 0 0 0.48779 0.04957 0 0 0 0.53736
SER_137 0 0 0 0.29023 0.04957 0 0 0 0.3398
GLU_138 0 0 0 -1.01303 0.07582 0 0 0 -0.93721
SER_139 0 0 0 0.29023 0.07523 0 0 0 0.36546
ALA_140 0 0 0 0.797 0.07393 0 0 0 0.87093
THR_141 0.00763 0 0 0.48779 0.07582 0 0 0 0.57124
PRO_142 0.00763 0 0 0.51404 0.07582 0 0 0 0.59748
GLU_143 0 0 0 -1.01303 0.07499 0 0 0 -0.93804
SER_144 0 0 0 0.29023 0.07508 0 0 0 0.36531
GLY_145 0 -0.01898 -0.00761 0.91259 0.04957 0 0 0 0.93557
PRO_146 0 -0.02692 -0.09912 0.2123 0.0447 0 0 0 0.13096
GLY_147 0 -0.09225 -0.06755 0.60923 0.04528 0 0 0 0.49472
SER_148 0 -0.04836 -0.04391 -0.0106 0.07212 0 0 0 -0.03074
GLU_149 0 0.2151 -0.00522 -0.4886 0.03743 0 0 0 -0.24128
PRO_150 0 -0.05528 -0.14872 -0.05784 0.04731 0 0 0 -0.21454
ALA_151 0 -0.10131 0.16399 0.28428 0.04443 0 0 0 0.39139
THR_152 0.03472 0.02909 -0.14938 -0.06501 0.04409 0 0 0 -0.10649
SER_153 0 -0.19072 -0.02036 -0.11629 0.03597 0 0 0 -0.29139
GLY_154 0.03495 0.18419 -0.17978 -0.07814 0.03495 0 0 0 -0.00383
SER_155 0 -0.16379 -0.18504 -0.22078 0.03683 0 0 0 -0.53278
GLU_156 0 0.11142 -0.31394 -0.25924 0.06909 0 0 0 -0.39268
THR_157 0 -0.22839 -0.05311 0.07803 0.03893 0 0 0 -0.16453
PRO_158 0 0.00737 0.01726 -0.29134 0.04278 0 0 0 -0.22394
GLY_159 0 0.05292 0.05351 0.01121 0.0302 0 0 0 0.14783
MET_160 0 -0.10258 -0.17339 -0.13184 0.03156 0 0 0 -0.37625
TYR_161 0 -0.02711 0.00562 0.85474 0.06961 0 0 0 0.90286
GLY_162 0 0.00904 0.07164 -0.08884 0.03701 0 0 0 0.02885
LYS_163 0 -0.14576 1.15529 0.84859 0.03159 0 0 0 1.8897
LEU_164 0 0.05807 0.00157 0.4149 0.06939 0 0 0 0.54393
ASN_165 0 -0.05232 0.00285 -0.46336 0.0697 0 0 0 -0.44313
ASP_166 0 -0.20669 0.31048 -0.37876 0.04822 0 0 0 -0.22675
LEU_167 0 -0.11497 -0.40705 -0.52948 0.03741 0 0 0 -1.01408
LEU_168 0 0.07985 -0.1689 0.75945 0.06882 0 0 0 0.73922
GLU_169 0 -0.05213 -0.0437 -0.71584 0.0693 0 0 0 -0.74236
ASP_170 0 -0.01613 0.77552 0.34071 0.0437 0 0 0 1.14379
LEU_171 0 -0.55891 -0.64503 0.58995 0.0366 0 0 0 -0.57739
GLN_172 0 -0.0015 0.14262 -0.49415 0.06922 0 0 0 -0.28381
GLU_173 0 0.03772 -0.21073 -0.71584 0.06884 0 0 0 -0.82001
VAL_174 0 0.00324 -0.55123 -0.27892 0.04496 0 0 0 -0.78196
LEU_175 0 0.32489 -0.15466 0.4149 0.06987 0 0 0 0.655
LYS_176 0 -0.04992 0.0281 -0.8715 0.07025 0 0 0 -0.82307
ASN_177 0 -0.19816 0.00162 -0.13901 0.03543 0 0 0 -0.30012
LEU_178 0 0.15584 0.21094 -0.50394 0.03721 0 0 0 -0.09995
HIS_179 0 0.09827 0.23301 0.0215 0.06878 0 0 0 0.42156
LYS_180 0 -0.04454 0.01898 -0.8715 0.07025 0 0 0 -0.82681
ASN_181 0 -0.27632 -0.21638 0.19574 0.03069 0 0 0 -0.26627
ASP_182 0 -0.22956 0.13663 -0.03907 0.04336 0 0 0 -0.08865
ARG_183 0 -0.01285 0.00557 -0.55583 0.07203 0 0 0 -0.49108
SER_184 0 0.07127 -0.10796 -0.22078 0.04409 0 0 0 -0.21337
GLY_185 0 -0.16229 -0.17851 -0.06259 0.03028 0 0 0 -0.37311
LYS_186 0 -0.08306 0.00054 -0.8715 0.07291 0 0 0 -0.88113
ASP_187 0 -0.04526 -0.03077 -0.56986 0.07025 0 0 0 -0.57564
ASN_188 0 -0.00412 -0.32403 -0.01232 0.03508 0 0 0 -0.30538
ILE_189 0 -0.41746 0.44328 0.60227 0.04303 0 0 0 0.67111
HIS_190 0 -0.04308 -0.18813 0.11054 0.06947 0 0 0 -0.0512
ASP_191 0 0.02822 -0.38286 -0.47618 0.0689 0 0 0 -0.76192
VAL_192 0 -0.16017 0.53815 -0.19594 0.03543 0 0 0 0.21746
ASP_193 0 -0.13559 -0.1728 -0.37876 0.06908 0 0 0 -0.61808
ASN_194 0 -0.06262 -0.08514 -0.40966 0.06894 0 0 0 -0.48848
HIS_D_195 0 -0.02548 0.0169 -0.15264 0.06919 0 0 0 -0.09202
LEU_196 0.0201 0.54914 -0.28552 -0.45811 0.04516 0 0 0 -0.12924
GLN_197 0 -0.01051 0.01538 -0.49415 0.06893 0 0 0 -0.42036
ASN_198 0 -0.03503 -0.10119 -0.32173 0.06898 0 0 0 -0.38897
VAL_199 0 0.02133 -0.15106 -0.00525 0.04514 0 0 0 -0.08984
ILE_200 0 -0.3133 -0.28397 0.34575 0.03565 0 0 0 -0.21587
GLU_201 0 -0.03868 0.05837 -0.71584 0.06944 0 0 0 -0.6267
ASP_202 0 -0.12192 -0.22152 -0.37876 0.06922 0 0 0 -0.65299
ILE_203 0 0.1657 -0.69773 -0.31819 0.07189 0 0 0 -0.77833
HIS_D_204 0 -0.26832 0.24124 -0.02241 0.04301 0 0 0 -0.00649
ASP_205 0 -0.11804 -0.03108 -0.56986 0.06887 0 0 0 -0.65011
PHE_206 0 -0.34811 0.20189 -0.07541 0.0359 0 0 0 -0.18573
MET_207 0 0.71782 0.05036 -0.29185 0.04494 0 0 0 0.52127
GLN_208 0 0.12069 0.05533 -0.4142 0.06894 0 0 0 -0.16924
ALA_209 0 -0.02748 0.09314 0.15304 0.04302 0 0 0 0.26171
ALA_210 0 -0.15961 -0.06342 -0.16647 0.03909 0 0 0 -0.35041
ALA_211 0 0.23949 -0.01583 0.07904 0.03084 0 0 0 0.33355
ALA_212 0 -0.10849 0.00852 0.28428 0.03503 0 0 0 0.21934
ALA_213 0 0.11774 0.02908 0.11438 0.03472 0 0 0 0.29592
ALA_214 0.03099 0.30175 -0.01098 -0.14527 0.03362 0 0 0 0.2101
ASN_215 0 0.05799 0.05928 -0.28327 0.04305 0 0 0 -0.12295
CYS_216 0 0.0044 0.04136 1.70525 0.06961 0 0 0 1.82062
ARG_217 0 -0.27749 -0.32302 -0.26954 0.03392 0 0 0 -0.83612
LYS:CtermProteinFull_218 0.67396 0.41015 0.51077 -0.60186 0.06887 0 0 0 1.06189
#END_POSE_ENERGIES_TABLE ./minmover_pdb/pose_27.pdb
