# Supplementary material for: Selection of a promiscuous minimalist cAMP phosphodiesterase from a library of de novo designed proteins
Source: Nat Chem. 2024 May 3;16(7):1200–8. doi: 10.1038/s41557-024-01490-4 (PMC11230910; doi:10.1038/s41557-024-01490-4)
Supplement: Supplementary file 3 — MD input files, scripts and final structures derived from MD, AlphaFold2, EMSfold and MultiSFold. [file 41557_2024_1490_MOESM3_ESM.zip › Computational_Data/4_MultiSFold/campase/pose_28.pdb]

ATOM      1  N   MET A   1      14.999  -7.930  -0.838  1.00  0.00           N  
ATOM      2  CA  MET A   1      13.940  -6.997  -1.273  1.00  0.00           C  
ATOM      3  C   MET A   1      12.590  -7.687  -1.322  1.00  0.00           C  
ATOM      4  O   MET A   1      11.691  -7.160  -0.703  1.00  0.00           O  
ATOM      5  CB  MET A   1      14.272  -6.407  -2.642  1.00  0.00           C  
ATOM      6  CEN MET A   1      14.749  -4.920  -3.441  1.00  0.00           X  
ATOM      7  H   MET A   1      15.775  -8.121  -1.439  1.00  0.00           H  
ATOM      8  N   TYR A   2      12.465  -8.878  -1.918  1.00  0.00           N  
ATOM      9  CA  TYR A   2      11.177  -9.590  -2.000  1.00  0.00           C  
ATOM     10  C   TYR A   2      10.455  -9.870  -0.665  1.00  0.00           C  
ATOM     11  O   TYR A   2       9.263  -9.637  -0.597  1.00  0.00           O  
ATOM     12  CB  TYR A   2      11.392 -10.917  -2.730  1.00  0.00           C  
ATOM     13  CEN TYR A   2      11.228 -11.620  -4.327  1.00  0.00           X  
ATOM     14  H   TYR A   2      13.163  -9.198  -2.572  1.00  0.00           H  
ATOM     15  N   GLY A   3      11.151 -10.323   0.391  1.00  0.00           N  
ATOM     16  CA  GLY A   3      10.521 -10.651   1.685  1.00  0.00           C  
ATOM     17  C   GLY A   3       9.900  -9.436   2.382  1.00  0.00           C  
ATOM     18  O   GLY A   3       8.782  -9.535   2.859  1.00  0.00           O  
ATOM     19  CEN GLY A   3      10.521 -10.651   1.685  1.00  0.00           X  
ATOM     20  H   GLY A   3      12.137 -10.505   0.283  1.00  0.00           H  
ATOM     21  N   LYS A   4      10.558  -8.267   2.292  1.00  0.00           N  
ATOM     22  CA  LYS A   4      10.086  -6.999   2.896  1.00  0.00           C  
ATOM     23  C   LYS A   4       8.855  -6.398   2.208  1.00  0.00           C  
ATOM     24  O   LYS A   4       7.982  -5.847   2.848  1.00  0.00           O  
ATOM     25  CB  LYS A   4      11.216  -5.968   2.892  1.00  0.00           C  
ATOM     26  CEN LYS A   4      12.719  -4.927   3.955  1.00  0.00           X  
ATOM     27  H   LYS A   4      11.464  -8.262   1.847  1.00  0.00           H  
ATOM     28  N   LEU A   5       8.840  -6.452   0.881  1.00  0.00           N  
ATOM     29  CA  LEU A   5       7.728  -6.023   0.052  1.00  0.00           C  
ATOM     30  C   LEU A   5       6.458  -6.831   0.333  1.00  0.00           C  
ATOM     31  O   LEU A   5       5.376  -6.262   0.409  1.00  0.00           O  
ATOM     32  CB  LEU A   5       8.113  -6.131  -1.429  1.00  0.00           C  
ATOM     33  CEN LEU A   5       8.520  -5.083  -2.482  1.00  0.00           X  
ATOM     34  H   LEU A   5       9.625  -6.901   0.425  1.00  0.00           H  
ATOM     35  N   ASN A   6       6.591  -8.150   0.491  1.00  0.00           N  
ATOM     36  CA  ASN A   6       5.437  -9.010   0.722  1.00  0.00           C  
ATOM     37  C   ASN A   6       4.701  -8.572   1.993  1.00  0.00           C  
ATOM     38  O   ASN A   6       3.486  -8.440   1.956  1.00  0.00           O  
ATOM     39  CB  ASN A   6       5.837 -10.471   0.811  1.00  0.00           C  
ATOM     40  CEN ASN A   6       5.921 -11.299   0.172  1.00  0.00           X  
ATOM     41  H   ASN A   6       7.507  -8.541   0.654  1.00  0.00           H  
ATOM     42  N   ASP A   7       5.451  -8.258   3.057  1.00  0.00           N  
ATOM     43  CA  ASP A   7       4.888  -7.819   4.339  1.00  0.00           C  
ATOM     44  C   ASP A   7       4.164  -6.469   4.170  1.00  0.00           C  
ATOM     45  O   ASP A   7       3.032  -6.312   4.609  1.00  0.00           O  
ATOM     46  CB  ASP A   7       5.985  -7.708   5.401  1.00  0.00           C  
ATOM     47  CEN ASP A   7       6.387  -8.239   6.172  1.00  0.00           X  
ATOM     48  H   ASP A   7       6.448  -8.417   3.020  1.00  0.00           H  
ATOM     49  N   LEU A   8       4.753  -5.541   3.404  1.00  0.00           N  
ATOM     50  CA  LEU A   8       4.177  -4.219   3.151  1.00  0.00           C  
ATOM     51  C   LEU A   8       2.855  -4.260   2.364  1.00  0.00           C  
ATOM     52  O   LEU A   8       1.950  -3.461   2.604  1.00  0.00           O  
ATOM     53  CB  LEU A   8       5.201  -3.353   2.406  1.00  0.00           C  
ATOM     54  CEN LEU A   8       6.136  -2.216   2.860  1.00  0.00           X  
ATOM     55  H   LEU A   8       5.700  -5.715   3.099  1.00  0.00           H  
ATOM     56  N   LEU A   9       2.749  -5.168   1.387  1.00  0.00           N  
ATOM     57  CA  LEU A   9       1.530  -5.327   0.592  1.00  0.00           C  
ATOM     58  C   LEU A   9       0.382  -5.880   1.450  1.00  0.00           C  
ATOM     59  O   LEU A   9      -0.732  -5.362   1.392  1.00  0.00           O  
ATOM     60  CB  LEU A   9       1.796  -6.246  -0.607  1.00  0.00           C  
ATOM     61  CEN LEU A   9       1.998  -5.973  -2.109  1.00  0.00           X  
ATOM     62  H   LEU A   9       3.526  -5.793   1.230  1.00  0.00           H  
ATOM     63  N   GLU A  10       0.663  -6.905   2.255  1.00  0.00           N  
ATOM     64  CA  GLU A  10      -0.309  -7.527   3.158  1.00  0.00           C  
ATOM     65  C   GLU A  10      -0.836  -6.520   4.189  1.00  0.00           C  
ATOM     66  O   GLU A  10      -2.047  -6.461   4.423  1.00  0.00           O  
ATOM     67  CB  GLU A  10       0.316  -8.730   3.869  1.00  0.00           C  
ATOM     68  CEN GLU A  10       0.549 -10.413   3.995  1.00  0.00           X  
ATOM     69  H   GLU A  10       1.615  -7.231   2.309  1.00  0.00           H  
ATOM     70  N   ASP A  11       0.041  -5.681   4.737  1.00  0.00           N  
ATOM     71  CA  ASP A  11      -0.318  -4.642   5.698  1.00  0.00           C  
ATOM     72  C   ASP A  11      -1.230  -3.591   5.060  1.00  0.00           C  
ATOM     73  O   ASP A  11      -2.232  -3.194   5.659  1.00  0.00           O  
ATOM     74  CB  ASP A  11       0.940  -3.977   6.262  1.00  0.00           C  
ATOM     75  CEN ASP A  11       1.553  -4.019   7.075  1.00  0.00           X  
ATOM     76  H   ASP A  11       1.025  -5.825   4.553  1.00  0.00           H  
ATOM     77  N   LEU A  12      -0.953  -3.196   3.815  1.00  0.00           N  
ATOM     78  CA  LEU A  12      -1.783  -2.246   3.075  1.00  0.00           C  
ATOM     79  C   LEU A  12      -3.207  -2.777   2.830  1.00  0.00           C  
ATOM     80  O   LEU A  12      -4.195  -2.079   3.082  1.00  0.00           O  
ATOM     81  CB  LEU A  12      -1.109  -1.901   1.741  1.00  0.00           C  
ATOM     82  CEN LEU A  12      -0.319  -0.670   1.257  1.00  0.00           X  
ATOM     83  H   LEU A  12      -0.101  -3.537   3.394  1.00  0.00           H  
ATOM     84  N   GLN A  13      -3.333  -4.039   2.409  1.00  0.00           N  
ATOM     85  CA  GLN A  13      -4.632  -4.691   2.222  1.00  0.00           C  
ATOM     86  C   GLN A  13      -5.459  -4.738   3.513  1.00  0.00           C  
ATOM     87  O   GLN A  13      -6.642  -4.370   3.502  1.00  0.00           O  
ATOM     88  CB  GLN A  13      -4.434  -6.114   1.692  1.00  0.00           C  
ATOM     89  CEN GLN A  13      -4.457  -7.112   0.260  1.00  0.00           X  
ATOM     90  H   GLN A  13      -2.492  -4.582   2.275  1.00  0.00           H  
ATOM     91  N   GLU A  14      -4.884  -5.169   4.636  1.00  0.00           N  
ATOM     92  CA  GLU A  14      -5.615  -5.218   5.903  1.00  0.00           C  
ATOM     93  C   GLU A  14      -6.067  -3.815   6.339  1.00  0.00           C  
ATOM     94  O   GLU A  14      -7.232  -3.650   6.719  1.00  0.00           O  
ATOM     95  CB  GLU A  14      -4.751  -5.857   6.992  1.00  0.00           C  
ATOM     96  CEN GLU A  14      -4.317  -7.215   7.925  1.00  0.00           X  
ATOM     97  H   GLU A  14      -3.928  -5.500   4.608  1.00  0.00           H  
ATOM     98  N   VAL A  15      -5.231  -2.780   6.182  1.00  0.00           N  
ATOM     99  CA  VAL A  15      -5.620  -1.403   6.535  1.00  0.00           C  
ATOM    100  C   VAL A  15      -6.779  -0.905   5.685  1.00  0.00           C  
ATOM    101  O   VAL A  15      -7.682  -0.268   6.227  1.00  0.00           O  
ATOM    102  CB  VAL A  15      -4.441  -0.424   6.381  1.00  0.00           C  
ATOM    103  CEN VAL A  15      -3.994  -0.035   6.733  1.00  0.00           X  
ATOM    104  H   VAL A  15      -4.310  -2.953   5.805  1.00  0.00           H  
ATOM    105  N   LEU A  16      -6.808  -1.236   4.390  1.00  0.00           N  
ATOM    106  CA  LEU A  16      -7.902  -0.836   3.494  1.00  0.00           C  
ATOM    107  C   LEU A  16      -9.237  -1.428   3.944  1.00  0.00           C  
ATOM    108  O   LEU A  16     -10.259  -0.748   4.063  1.00  0.00           O  
ATOM    109  CB  LEU A  16      -7.592  -1.263   2.054  1.00  0.00           C  
ATOM    110  CEN LEU A  16      -7.124  -0.484   0.810  1.00  0.00           X  
ATOM    111  H   LEU A  16      -6.046  -1.784   4.017  1.00  0.00           H  
ATOM    112  N   LYS A  17      -9.223  -2.720   4.258  1.00  0.00           N  
ATOM    113  CA  LYS A  17     -10.408  -3.434   4.723  1.00  0.00           C  
ATOM    114  C   LYS A  17     -10.960  -2.848   6.024  1.00  0.00           C  
ATOM    115  O   LYS A  17     -12.172  -2.651   6.134  1.00  0.00           O  
ATOM    116  CB  LYS A  17     -10.089  -4.918   4.913  1.00  0.00           C  
ATOM    117  CEN LYS A  17     -10.231  -6.905   4.202  1.00  0.00           X  
ATOM    118  H   LYS A  17      -8.362  -3.224   4.113  1.00  0.00           H  
ATOM    119  N   ASN A  18     -10.111  -2.569   7.009  1.00  0.00           N  
ATOM    120  CA  ASN A  18     -10.531  -2.020   8.296  1.00  0.00           C  
ATOM    121  C   ASN A  18     -11.089  -0.599   8.160  1.00  0.00           C  
ATOM    122  O   ASN A  18     -12.143  -0.314   8.731  1.00  0.00           O  
ATOM    123  CB  ASN A  18      -9.390  -2.039   9.297  1.00  0.00           C  
ATOM    124  CEN ASN A  18      -9.011  -2.678  10.038  1.00  0.00           X  
ATOM    125  H   ASN A  18      -9.124  -2.722   6.847  1.00  0.00           H  
ATOM    126  N   LEU A  19     -10.474   0.251   7.342  1.00  0.00           N  
ATOM    127  CA  LEU A  19     -10.952   1.607   7.076  1.00  0.00           C  
ATOM    128  C   LEU A  19     -12.338   1.595   6.430  1.00  0.00           C  
ATOM    129  O   LEU A  19     -13.207   2.371   6.827  1.00  0.00           O  
ATOM    130  CB  LEU A  19      -9.954   2.352   6.181  1.00  0.00           C  
ATOM    131  CEN LEU A  19      -8.904   3.442   6.468  1.00  0.00           X  
ATOM    132  H   LEU A  19      -9.646  -0.058   6.849  1.00  0.00           H  
ATOM    133  N   HIS A  20     -12.585   0.638   5.533  1.00  0.00           N  
ATOM    134  CA  HIS A  20     -13.906   0.427   4.940  1.00  0.00           C  
ATOM    135  C   HIS A  20     -14.973   0.027   5.974  1.00  0.00           C  
ATOM    136  O   HIS A  20     -16.035   0.645   6.041  1.00  0.00           O  
ATOM    137  CB  HIS A  20     -13.824  -0.641   3.844  1.00  0.00           C  
ATOM    138  CEN HIS A  20     -13.658  -0.702   2.430  1.00  0.00           X  
ATOM    139  H   HIS A  20     -11.802   0.116   5.168  1.00  0.00           H  
ATOM    140  N   LYS A  21     -14.715  -0.998   6.804  1.00  0.00           N  
ATOM    141  CA  LYS A  21     -15.690  -1.481   7.810  1.00  0.00           C  
ATOM    142  C   LYS A  21     -15.995  -0.436   8.887  1.00  0.00           C  
ATOM    143  O   LYS A  21     -17.119  -0.398   9.386  1.00  0.00           O  
ATOM    144  CB  LYS A  21     -15.179  -2.762   8.472  1.00  0.00           C  
ATOM    145  CEN LYS A  21     -15.273  -4.868   8.652  1.00  0.00           X  
ATOM    146  H   LYS A  21     -13.812  -1.444   6.729  1.00  0.00           H  
ATOM    147  N   ASN A  22     -15.013   0.384   9.253  1.00  0.00           N  
ATOM    148  CA  ASN A  22     -15.119   1.334  10.356  1.00  0.00           C  
ATOM    149  C   ASN A  22     -15.928   2.603  10.004  1.00  0.00           C  
ATOM    150  O   ASN A  22     -16.606   3.153  10.878  1.00  0.00           O  
ATOM    151  CB  ASN A  22     -13.739   1.722  10.855  1.00  0.00           C  
ATOM    152  CEN ASN A  22     -13.048   1.397  11.575  1.00  0.00           X  
ATOM    153  H   ASN A  22     -14.129   0.312   8.771  1.00  0.00           H  
ATOM    154  N   ASP A  23     -15.960   3.022   8.728  1.00  0.00           N  
ATOM    155  CA  ASP A  23     -16.498   4.316   8.280  1.00  0.00           C  
ATOM    156  C   ASP A  23     -18.024   4.443   8.465  1.00  0.00           C  
ATOM    157  O   ASP A  23     -18.819   4.346   7.525  1.00  0.00           O  
ATOM    158  CB  ASP A  23     -16.139   4.547   6.810  1.00  0.00           C  
ATOM    159  CEN ASP A  23     -15.441   5.020   6.238  1.00  0.00           X  
ATOM    160  H   ASP A  23     -15.537   2.437   8.020  1.00  0.00           H  
ATOM    161  N   ARG A  24     -18.467   4.718   9.696  1.00  0.00           N  
ATOM    162  CA  ARG A  24     -19.895   4.974   9.955  1.00  0.00           C  
ATOM    163  C   ARG A  24     -20.331   6.429   9.827  1.00  0.00           C  
ATOM    164  O   ARG A  24     -21.531   6.671   9.888  1.00  0.00           O  
ATOM    165  CB  ARG A  24     -20.314   4.421  11.309  1.00  0.00           C  
ATOM    166  CEN ARG A  24     -21.210   2.877  13.032  1.00  0.00           X  
ATOM    167  H   ARG A  24     -17.768   4.839  10.413  1.00  0.00           H  
ATOM    168  N   SER A  25     -19.422   7.388   9.638  1.00  0.00           N  
ATOM    169  CA  SER A  25     -19.800   8.814   9.697  1.00  0.00           C  
ATOM    170  C   SER A  25     -19.650   9.630   8.397  1.00  0.00           C  
ATOM    171  O   SER A  25     -20.030  10.800   8.397  1.00  0.00           O  
ATOM    172  CB  SER A  25     -18.992   9.482  10.792  1.00  0.00           C  
ATOM    173  CEN SER A  25     -18.567   9.597  11.111  1.00  0.00           X  
ATOM    174  H   SER A  25     -18.444   7.132   9.665  1.00  0.00           H  
ATOM    175  N   GLY A  26     -19.141   9.077   7.289  1.00  0.00           N  
ATOM    176  CA  GLY A  26     -18.882   9.890   6.083  1.00  0.00           C  
ATOM    177  C   GLY A  26     -18.778   9.109   4.775  1.00  0.00           C  
ATOM    178  O   GLY A  26     -17.696   9.044   4.199  1.00  0.00           O  
ATOM    179  CEN GLY A  26     -18.882   9.891   6.082  1.00  0.00           X  
ATOM    180  H   GLY A  26     -18.816   8.122   7.298  1.00  0.00           H  
ATOM    181  N   LYS A  27     -19.899   8.516   4.336  1.00  0.00           N  
ATOM    182  CA  LYS A  27     -20.054   7.680   3.132  1.00  0.00           C  
ATOM    183  C   LYS A  27     -19.295   8.143   1.890  1.00  0.00           C  
ATOM    184  O   LYS A  27     -18.766   7.310   1.167  1.00  0.00           O  
ATOM    185  CB  LYS A  27     -21.539   7.566   2.784  1.00  0.00           C  
ATOM    186  CEN LYS A  27     -23.321   6.427   2.811  1.00  0.00           X  
ATOM    187  H   LYS A  27     -20.689   8.540   4.969  1.00  0.00           H  
ATOM    188  N   ASP A  28     -19.245   9.447   1.643  1.00  0.00           N  
ATOM    189  CA  ASP A  28     -18.538   9.951   0.463  1.00  0.00           C  
ATOM    190  C   ASP A  28     -17.027   9.683   0.533  1.00  0.00           C  
ATOM    191  O   ASP A  28     -16.413   9.345  -0.473  1.00  0.00           O  
ATOM    192  CB  ASP A  28     -18.793  11.451   0.296  1.00  0.00           C  
ATOM    193  CEN ASP A  28     -19.394  12.092  -0.219  1.00  0.00           X  
ATOM    194  H   ASP A  28     -19.956  10.038   2.050  1.00  0.00           H  
ATOM    195  N   ASN A  29     -16.429   9.707   1.728  1.00  0.00           N  
ATOM    196  CA  ASN A  29     -14.985   9.496   1.855  1.00  0.00           C  
ATOM    197  C   ASN A  29     -14.587   8.010   1.819  1.00  0.00           C  
ATOM    198  O   ASN A  29     -13.471   7.690   1.415  1.00  0.00           O  
ATOM    199  CB  ASN A  29     -14.456  10.140   3.124  1.00  0.00           C  
ATOM    200  CEN ASN A  29     -14.050  11.061   3.422  1.00  0.00           X  
ATOM    201  H   ASN A  29     -16.972   9.979   2.537  1.00  0.00           H  
ATOM    202  N   ILE A  30     -15.464   7.104   2.261  1.00  0.00           N  
ATOM    203  CA  ILE A  30     -15.199   5.657   2.203  1.00  0.00           C  
ATOM    204  C   ILE A  30     -15.050   5.206   0.755  1.00  0.00           C  
ATOM    205  O   ILE A  30     -14.139   4.435   0.477  1.00  0.00           O  
ATOM    206  CB  ILE A  30     -16.318   4.839   2.874  1.00  0.00           C  
ATOM    207  CEN ILE A  30     -16.681   4.430   3.817  1.00  0.00           X  
ATOM    208  H   ILE A  30     -16.373   7.422   2.565  1.00  0.00           H  
ATOM    209  N   HIS A  31     -15.871   5.710  -0.176  1.00  0.00           N  
ATOM    210  CA  HIS A  31     -15.736   5.357  -1.591  1.00  0.00           C  
ATOM    211  C   HIS A  31     -14.385   5.799  -2.159  1.00  0.00           C  
ATOM    212  O   HIS A  31     -13.683   4.982  -2.751  1.00  0.00           O  
ATOM    213  CB  HIS A  31     -16.873   5.977  -2.410  1.00  0.00           C  
ATOM    214  CEN HIS A  31     -18.153   5.599  -2.907  1.00  0.00           X  
ATOM    215  H   HIS A  31     -16.566   6.396   0.087  1.00  0.00           H  
ATOM    216  N   ASP A  32     -13.986   7.052  -1.933  1.00  0.00           N  
ATOM    217  CA  ASP A  32     -12.704   7.563  -2.424  1.00  0.00           C  
ATOM    218  C   ASP A  32     -11.517   6.796  -1.825  1.00  0.00           C  
ATOM    219  O   ASP A  32     -10.563   6.486  -2.535  1.00  0.00           O  
ATOM    220  CB  ASP A  32     -12.575   9.056  -2.112  1.00  0.00           C  
ATOM    221  CEN ASP A  32     -12.708   9.964  -2.553  1.00  0.00           X  
ATOM    222  H   ASP A  32     -14.629   7.702  -1.507  1.00  0.00           H  
ATOM    223  N   VAL A  33     -11.594   6.433  -0.541  1.00  0.00           N  
ATOM    224  CA  VAL A  33     -10.554   5.649   0.146  1.00  0.00           C  
ATOM    225  C   VAL A  33     -10.429   4.251  -0.463  1.00  0.00           C  
ATOM    226  O   VAL A  33      -9.312   3.782  -0.647  1.00  0.00           O  
ATOM    227  CB  VAL A  33     -10.842   5.515   1.653  1.00  0.00           C  
ATOM    228  CEN VAL A  33     -10.633   5.716   2.278  1.00  0.00           X  
ATOM    229  H   VAL A  33     -12.435   6.674  -0.035  1.00  0.00           H  
ATOM    230  N   ASP A  34     -11.543   3.596  -0.797  1.00  0.00           N  
ATOM    231  CA  ASP A  34     -11.573   2.262  -1.413  1.00  0.00           C  
ATOM    232  C   ASP A  34     -10.907   2.284  -2.794  1.00  0.00           C  
ATOM    233  O   ASP A  34     -10.039   1.459  -3.064  1.00  0.00           O  
ATOM    234  CB  ASP A  34     -13.012   1.753  -1.529  1.00  0.00           C  
ATOM    235  CEN ASP A  34     -13.671   1.147  -1.044  1.00  0.00           X  
ATOM    236  H   ASP A  34     -12.431   4.035  -0.606  1.00  0.00           H  
ATOM    237  N   ASN A  35     -11.221   3.286  -3.623  1.00  0.00           N  
ATOM    238  CA  ASN A  35     -10.607   3.454  -4.943  1.00  0.00           C  
ATOM    239  C   ASN A  35      -9.093   3.684  -4.840  1.00  0.00           C  
ATOM    240  O   ASN A  35      -8.321   3.093  -5.592  1.00  0.00           O  
ATOM    241  CB  ASN A  35     -11.257   4.590  -5.711  1.00  0.00           C  
ATOM    242  CEN ASN A  35     -12.038   4.722  -6.400  1.00  0.00           X  
ATOM    243  H   ASN A  35     -11.926   3.948  -3.329  1.00  0.00           H  
ATOM    244  N   HIS A  36      -8.653   4.536  -3.911  1.00  0.00           N  
ATOM    245  CA  HIS A  36      -7.229   4.813  -3.739  1.00  0.00           C  
ATOM    246  C   HIS A  36      -6.460   3.557  -3.316  1.00  0.00           C  
ATOM    247  O   HIS A  36      -5.402   3.269  -3.869  1.00  0.00           O  
ATOM    248  CB  HIS A  36      -7.019   5.928  -2.708  1.00  0.00           C  
ATOM    249  CEN HIS A  36      -6.830   7.340  -2.693  1.00  0.00           X  
ATOM    250  H   HIS A  36      -9.319   5.018  -3.322  1.00  0.00           H  
ATOM    251  N   LEU A  37      -7.023   2.758  -2.409  1.00  0.00           N  
ATOM    252  CA  LEU A  37      -6.427   1.506  -1.955  1.00  0.00           C  
ATOM    253  C   LEU A  37      -6.278   0.479  -3.093  1.00  0.00           C  
ATOM    254  O   LEU A  37      -5.202  -0.094  -3.250  1.00  0.00           O  
ATOM    255  CB  LEU A  37      -7.269   0.918  -0.816  1.00  0.00           C  
ATOM    256  CEN LEU A  37      -7.075   0.874   0.712  1.00  0.00           X  
ATOM    257  H   LEU A  37      -7.891   3.050  -1.987  1.00  0.00           H  
ATOM    258  N   GLN A  38      -7.303   0.290  -3.933  1.00  0.00           N  
ATOM    259  CA  GLN A  38      -7.226  -0.617  -5.086  1.00  0.00           C  
ATOM    260  C   GLN A  38      -6.117  -0.200  -6.062  1.00  0.00           C  
ATOM    261  O   GLN A  38      -5.311  -1.046  -6.445  1.00  0.00           O  
ATOM    262  CB  GLN A  38      -8.568  -0.661  -5.820  1.00  0.00           C  
ATOM    263  CEN GLN A  38     -10.037  -1.578  -6.041  1.00  0.00           X  
ATOM    264  H   GLN A  38      -8.143   0.837  -3.808  1.00  0.00           H  
ATOM    265  N   ASN A  39      -6.014   1.093  -6.395  1.00  0.00           N  
ATOM    266  CA  ASN A  39      -4.968   1.580  -7.300  1.00  0.00           C  
ATOM    267  C   ASN A  39      -3.562   1.351  -6.715  1.00  0.00           C  
ATOM    268  O   ASN A  39      -2.671   0.902  -7.429  1.00  0.00           O  
ATOM    269  CB  ASN A  39      -5.166   3.049  -7.629  1.00  0.00           C  
ATOM    270  CEN ASN A  39      -5.640   3.628  -8.365  1.00  0.00           X  
ATOM    271  H   ASN A  39      -6.721   1.738  -6.072  1.00  0.00           H  
ATOM    272  N   VAL A  40      -3.383   1.550  -5.403  1.00  0.00           N  
ATOM    273  CA  VAL A  40      -2.096   1.314  -4.716  1.00  0.00           C  
ATOM    274  C   VAL A  40      -1.693  -0.167  -4.781  1.00  0.00           C  
ATOM    275  O   VAL A  40      -0.534  -0.486  -5.043  1.00  0.00           O  
ATOM    276  CB  VAL A  40      -2.152   1.753  -3.240  1.00  0.00           C  
ATOM    277  CEN VAL A  40      -1.925   2.225  -2.793  1.00  0.00           X  
ATOM    278  H   VAL A  40      -4.157   1.924  -4.871  1.00  0.00           H  
ATOM    279  N   ILE A  41      -2.632  -1.093  -4.566  1.00  0.00           N  
ATOM    280  CA  ILE A  41      -2.354  -2.538  -4.656  1.00  0.00           C  
ATOM    281  C   ILE A  41      -1.864  -2.927  -6.053  1.00  0.00           C  
ATOM    282  O   ILE A  41      -0.846  -3.622  -6.171  1.00  0.00           O  
ATOM    283  CB  ILE A  41      -3.598  -3.378  -4.312  1.00  0.00           C  
ATOM    284  CEN ILE A  41      -4.173  -3.831  -3.504  1.00  0.00           X  
ATOM    285  H   ILE A  41      -3.580  -0.785  -4.399  1.00  0.00           H  
ATOM    286  N   GLU A  42      -2.575  -2.506  -7.099  1.00  0.00           N  
ATOM    287  CA  GLU A  42      -2.207  -2.797  -8.487  1.00  0.00           C  
ATOM    288  C   GLU A  42      -0.791  -2.292  -8.802  1.00  0.00           C  
ATOM    289  O   GLU A  42       0.025  -3.047  -9.329  1.00  0.00           O  
ATOM    290  CB  GLU A  42      -3.217  -2.171  -9.450  1.00  0.00           C  
ATOM    291  CEN GLU A  42      -4.584  -2.317 -10.458  1.00  0.00           X  
ATOM    292  H   GLU A  42      -3.377  -1.912  -6.940  1.00  0.00           H  
ATOM    293  N   ASP A  43      -0.455  -1.079  -8.372  1.00  0.00           N  
ATOM    294  CA  ASP A  43       0.861  -0.482  -8.596  1.00  0.00           C  
ATOM    295  C   ASP A  43       1.983  -1.243  -7.875  1.00  0.00           C  
ATOM    296  O   ASP A  43       3.041  -1.498  -8.460  1.00  0.00           O  
ATOM    297  CB  ASP A  43       0.856   0.982  -8.151  1.00  0.00           C  
ATOM    298  CEN ASP A  43       0.745   1.919  -8.536  1.00  0.00           X  
ATOM    299  H   ASP A  43      -1.175  -0.490  -7.981  1.00  0.00           H  
ATOM    300  N   ILE A  44       1.747  -1.698  -6.633  1.00  0.00           N  
ATOM    301  CA  ILE A  44       2.738  -2.489  -5.886  1.00  0.00           C  
ATOM    302  C   ILE A  44       3.019  -3.786  -6.637  1.00  0.00           C  
ATOM    303  O   ILE A  44       4.182  -4.153  -6.807  1.00  0.00           O  
ATOM    304  CB  ILE A  44       2.266  -2.817  -4.458  1.00  0.00           C  
ATOM    305  CEN ILE A  44       2.227  -2.463  -3.427  1.00  0.00           X  
ATOM    306  H   ILE A  44       0.835  -1.529  -6.234  1.00  0.00           H  
ATOM    307  N   HIS A  45       1.987  -4.479  -7.117  1.00  0.00           N  
ATOM    308  CA  HIS A  45       2.154  -5.716  -7.870  1.00  0.00           C  
ATOM    309  C   HIS A  45       3.035  -5.547  -9.116  1.00  0.00           C  
ATOM    310  O   HIS A  45       4.034  -6.261  -9.268  1.00  0.00           O  
ATOM    311  CB  HIS A  45       0.785  -6.269  -8.277  1.00  0.00           C  
ATOM    312  CEN HIS A  45      -0.173  -7.204  -7.788  1.00  0.00           X  
ATOM    313  H   HIS A  45       1.055  -4.110  -6.988  1.00  0.00           H  
ATOM    314  N   ASP A  46       2.741  -4.564  -9.955  1.00  0.00           N  
ATOM    315  CA  ASP A  46       3.510  -4.285 -11.167  1.00  0.00           C  
ATOM    316  C   ASP A  46       4.970  -3.943 -10.852  1.00  0.00           C  
ATOM    317  O   ASP A  46       5.894  -4.453 -11.505  1.00  0.00           O  
ATOM    318  CB  ASP A  46       2.863  -3.142 -11.953  1.00  0.00           C  
ATOM    319  CEN ASP A  46       2.232  -2.988 -12.738  1.00  0.00           X  
ATOM    320  H   ASP A  46       1.907  -4.020  -9.790  1.00  0.00           H  
ATOM    321  N   PHE A  47       5.207  -3.145  -9.809  1.00  0.00           N  
ATOM    322  CA  PHE A  47       6.555  -2.750  -9.410  1.00  0.00           C  
ATOM    323  C   PHE A  47       7.379  -3.966  -8.967  1.00  0.00           C  
ATOM    324  O   PHE A  47       8.553  -4.084  -9.333  1.00  0.00           O  
ATOM    325  CB  PHE A  47       6.493  -1.713  -8.287  1.00  0.00           C  
ATOM    326  CEN PHE A  47       6.583  -0.135  -8.120  1.00  0.00           X  
ATOM    327  H   PHE A  47       4.425  -2.827  -9.257  1.00  0.00           H  
ATOM    328  N   MET A  48       6.774  -4.906  -8.237  1.00  0.00           N  
ATOM    329  CA  MET A  48       7.421  -6.141  -7.796  1.00  0.00           C  
ATOM    330  C   MET A  48       7.860  -7.003  -8.974  1.00  0.00           C  
ATOM    331  O   MET A  48       9.000  -7.479  -8.999  1.00  0.00           O  
ATOM    332  CB  MET A  48       6.478  -6.933  -6.892  1.00  0.00           C  
ATOM    333  CEN MET A  48       6.229  -7.424  -5.226  1.00  0.00           X  
ATOM    334  H   MET A  48       5.806  -4.748  -7.989  1.00  0.00           H  
ATOM    335  N   GLN A  49       6.985  -7.200  -9.959  1.00  0.00           N  
ATOM    336  CA  GLN A  49       7.290  -7.981 -11.150  1.00  0.00           C  
ATOM    337  C   GLN A  49       8.497  -7.393 -11.897  1.00  0.00           C  
ATOM    338  O   GLN A  49       9.474  -8.109 -12.156  1.00  0.00           O  
ATOM    339  CB  GLN A  49       6.073  -8.033 -12.078  1.00  0.00           C  
ATOM    340  CEN GLN A  49       4.721  -9.010 -12.593  1.00  0.00           X  
ATOM    341  H   GLN A  49       6.052  -6.818  -9.859  1.00  0.00           H  
ATOM    342  N   ALA A  50       8.489  -6.083 -12.146  1.00  0.00           N  
ATOM    343  CA  ALA A  50       9.564  -5.390 -12.848  1.00  0.00           C  
ATOM    344  C   ALA A  50      10.911  -5.483 -12.100  1.00  0.00           C  
ATOM    345  O   ALA A  50      11.949  -5.722 -12.723  1.00  0.00           O  
ATOM    346  CB  ALA A  50       9.178  -3.935 -13.071  1.00  0.00           C  
ATOM    347  CEN ALA A  50       9.179  -3.936 -13.071  1.00  0.00           X  
ATOM    348  H   ALA A  50       7.687  -5.544 -11.854  1.00  0.00           H  
ATOM    349  N   ALA A  51      10.910  -5.374 -10.769  1.00  0.00           N  
ATOM    350  CA  ALA A  51      12.119  -5.461  -9.952  1.00  0.00           C  
ATOM    351  C   ALA A  51      12.721  -6.877  -9.972  1.00  0.00           C  
ATOM    352  O   ALA A  51      13.941  -7.040 -10.073  1.00  0.00           O  
ATOM    353  CB  ALA A  51      11.817  -5.029  -8.525  1.00  0.00           C  
ATOM    354  CEN ALA A  51      11.818  -5.030  -8.526  1.00  0.00           X  
ATOM    355  H   ALA A  51      10.037  -5.157 -10.306  1.00  0.00           H  
ATOM    356  N   ALA A  52      11.882  -7.916  -9.944  1.00  0.00           N  
ATOM    357  CA  ALA A  52      12.316  -9.309 -10.008  1.00  0.00           C  
ATOM    358  C   ALA A  52      12.969  -9.636 -11.362  1.00  0.00           C  
ATOM    359  O   ALA A  52      14.038 -10.256 -11.399  1.00  0.00           O  
ATOM    360  CB  ALA A  52      11.138 -10.235  -9.744  1.00  0.00           C  
ATOM    361  CEN ALA A  52      11.139 -10.235  -9.744  1.00  0.00           X  
ATOM    362  H   ALA A  52      10.894  -7.725  -9.876  1.00  0.00           H  
ATOM    363  N   ALA A  53      12.379  -9.180 -12.471  1.00  0.00           N  
ATOM    364  CA  ALA A  53      12.930  -9.393 -13.807  1.00  0.00           C  
ATOM    365  C   ALA A  53      14.275  -8.671 -13.981  1.00  0.00           C  
ATOM    366  O   ALA A  53      15.251  -9.284 -14.422  1.00  0.00           O  
ATOM    367  CB  ALA A  53      11.936  -8.935 -14.864  1.00  0.00           C  
ATOM    368  CEN ALA A  53      11.937  -8.935 -14.864  1.00  0.00           X  
ATOM    369  H   ALA A  53      11.521  -8.658 -12.386  1.00  0.00           H  
ATOM    370  N   ALA A  54      14.378  -7.409 -13.552  1.00  0.00           N  
ATOM    371  CA  ALA A  54      15.591  -6.605 -13.691  1.00  0.00           C  
ATOM    372  C   ALA A  54      16.766  -7.169 -12.872  1.00  0.00           C  
ATOM    373  O   ALA A  54      17.893  -7.253 -13.373  1.00  0.00           O  
ATOM    374  CB  ALA A  54      15.307  -5.165 -13.287  1.00  0.00           C  
ATOM    375  CEN ALA A  54      15.307  -5.166 -13.287  1.00  0.00           X  
ATOM    376  H   ALA A  54      13.555  -6.968 -13.161  1.00  0.00           H  
ATOM    377  N   ALA A  55      16.512  -7.621 -11.639  1.00  0.00           N  
ATOM    378  CA  ALA A  55      17.524  -8.254 -10.798  1.00  0.00           C  
ATOM    379  C   ALA A  55      17.996  -9.600 -11.384  1.00  0.00           C  
ATOM    380  O   ALA A  55      19.202  -9.843 -11.494  1.00  0.00           O  
ATOM    381  CB  ALA A  55      16.983  -8.443  -9.388  1.00  0.00           C  
ATOM    382  CEN ALA A  55      16.984  -8.443  -9.389  1.00  0.00           X  
ATOM    383  H   ALA A  55      15.583  -7.489 -11.266  1.00  0.00           H  
ATOM    384  N   ASN A  56      17.061 -10.457 -11.808  1.00  0.00           N  
ATOM    385  CA  ASN A  56      17.374 -11.764 -12.391  1.00  0.00           C  
ATOM    386  C   ASN A  56      18.125 -11.672 -13.724  1.00  0.00           C  
ATOM    387  O   ASN A  56      18.951 -12.545 -14.001  1.00  0.00           O  
ATOM    388  CB  ASN A  56      16.113 -12.590 -12.571  1.00  0.00           C  
ATOM    389  CEN ASN A  56      15.555 -13.294 -12.029  1.00  0.00           X  
ATOM    390  H   ASN A  56      16.091 -10.202 -11.695  1.00  0.00           H  
ATOM    391  N   CYS A  57      17.952 -10.598 -14.503  1.00  0.00           N  
ATOM    392  CA  CYS A  57      18.645 -10.417 -15.785  1.00  0.00           C  
ATOM    393  C   CYS A  57      20.149 -10.735 -15.713  1.00  0.00           C  
ATOM    394  O   CYS A  57      20.685 -11.343 -16.639  1.00  0.00           O  
ATOM    395  CB  CYS A  57      18.431  -8.928 -16.059  1.00  0.00           C  
ATOM    396  CEN CYS A  57      17.828  -8.466 -16.748  1.00  0.00           X  
ATOM    397  H   CYS A  57      17.223  -9.942 -14.263  1.00  0.00           H  
ATOM    398  N   ARG A  58      20.849 -10.431 -14.608  1.00  0.00           N  
ATOM    399  CA  ARG A  58      22.305 -10.672 -14.522  1.00  0.00           C  
ATOM    400  C   ARG A  58      22.754 -12.128 -14.649  1.00  0.00           C  
ATOM    401  O   ARG A  58      23.915 -12.340 -14.990  1.00  0.00           O  
ATOM    402  CB  ARG A  58      22.881 -10.062 -13.252  1.00  0.00           C  
ATOM    403  CEN ARG A  58      23.961  -8.443 -11.714  1.00  0.00           X  
ATOM    404  H   ARG A  58      20.355 -10.021 -13.830  1.00  0.00           H  
ATOM    405  N   LYS A  59      21.879 -13.133 -14.485  1.00  0.00           N  
ATOM    406  CA  LYS A  59      22.339 -14.542 -14.506  1.00  0.00           C  
ATOM    407  C   LYS A  59      23.142 -14.877 -15.770  1.00  0.00           C  
ATOM    408  O   LYS A  59      24.015 -15.735 -15.712  1.00  0.00           O  
ATOM    409  CB  LYS A  59      21.146 -15.493 -14.390  1.00  0.00           C  
ATOM    410  CEN LYS A  59      19.988 -16.806 -13.203  1.00  0.00           X  
ATOM    411  H   LYS A  59      20.894 -12.935 -14.572  1.00  0.00           H  
ATOM    412  N   GLY A  60      22.905 -14.173 -16.879  1.00  0.00           N  
ATOM    413  CA  GLY A  60      23.530 -14.410 -18.180  1.00  0.00           C  
ATOM    414  C   GLY A  60      24.813 -13.631 -18.477  1.00  0.00           C  
ATOM    415  O   GLY A  60      25.307 -13.751 -19.590  1.00  0.00           O  
ATOM    416  CEN GLY A  60      23.531 -14.410 -18.180  1.00  0.00           X  
ATOM    417  H   GLY A  60      22.160 -13.486 -16.858  1.00  0.00           H  
ATOM    418  N   SER A  61      25.383 -12.865 -17.537  1.00  0.00           N  
ATOM    419  CA  SER A  61      26.557 -12.029 -17.844  1.00  0.00           C  
ATOM    420  C   SER A  61      27.892 -12.752 -17.619  1.00  0.00           C  
ATOM    421  O   SER A  61      28.953 -12.143 -17.728  1.00  0.00           O  
ATOM    422  CB  SER A  61      26.512 -10.763 -17.012  1.00  0.00           C  
ATOM    423  CEN SER A  61      26.420 -10.438 -16.585  1.00  0.00           X  
ATOM    424  H   SER A  61      25.083 -12.962 -16.576  1.00  0.00           H  
ATOM    425  N   PRO A  62      27.896 -14.069 -17.323  1.00  0.00           N  
ATOM    426  CA  PRO A  62      29.110 -14.803 -16.997  1.00  0.00           C  
ATOM    427  C   PRO A  62      29.951 -14.928 -18.279  1.00  0.00           C  
ATOM    428  O   PRO A  62      29.926 -15.937 -18.973  1.00  0.00           O  
ATOM    429  CB  PRO A  62      28.618 -16.160 -16.468  1.00  0.00           C  
ATOM    430  CEN PRO A  62      26.999 -15.494 -16.818  1.00  0.00           X  
ATOM    431  N   GLY A  63      30.642 -13.848 -18.640  1.00  0.00           N  
ATOM    432  CA  GLY A  63      31.458 -13.772 -19.855  1.00  0.00           C  
ATOM    433  C   GLY A  63      32.953 -13.749 -19.565  1.00  0.00           C  
ATOM    434  O   GLY A  63      33.549 -12.687 -19.446  1.00  0.00           O  
ATOM    435  CEN GLY A  63      31.459 -13.772 -19.855  1.00  0.00           X  
ATOM    436  H   GLY A  63      30.496 -12.998 -18.118  1.00  0.00           H  
ATOM    437  N   SER A  64      33.580 -14.907 -19.407  1.00  0.00           N  
ATOM    438  CA  SER A  64      35.009 -14.942 -19.099  1.00  0.00           C  
ATOM    439  C   SER A  64      35.652 -15.946 -20.043  1.00  0.00           C  
ATOM    440  O   SER A  64      35.174 -17.075 -20.138  1.00  0.00           O  
ATOM    441  CB  SER A  64      35.251 -15.318 -17.650  1.00  0.00           C  
ATOM    442  CEN SER A  64      35.174 -15.557 -17.167  1.00  0.00           X  
ATOM    443  H   SER A  64      33.162 -15.739 -19.790  1.00  0.00           H  
ATOM    444  N   PRO A  65      36.690 -15.536 -20.792  1.00  0.00           N  
ATOM    445  CA  PRO A  65      37.361 -16.429 -21.711  1.00  0.00           C  
ATOM    446  C   PRO A  65      38.303 -17.307 -20.886  1.00  0.00           C  
ATOM    447  O   PRO A  65      38.952 -16.843 -19.952  1.00  0.00           O  
ATOM    448  CB  PRO A  65      38.103 -15.506 -22.692  1.00  0.00           C  
ATOM    449  CEN PRO A  65      37.409 -14.201 -21.691  1.00  0.00           X  
ATOM    450  N   ALA A  66      38.389 -18.592 -21.233  1.00  0.00           N  
ATOM    451  CA  ALA A  66      39.260 -19.493 -20.505  1.00  0.00           C  
ATOM    452  C   ALA A  66      40.671 -19.223 -21.033  1.00  0.00           C  
ATOM    453  O   ALA A  66      41.211 -19.950 -21.868  1.00  0.00           O  
ATOM    454  CB  ALA A  66      38.847 -20.946 -20.689  1.00  0.00           C  
ATOM    455  CEN ALA A  66      38.848 -20.945 -20.689  1.00  0.00           X  
ATOM    456  H   ALA A  66      38.047 -18.874 -22.142  1.00  0.00           H  
ATOM    457  N   GLY A  67      41.219 -18.087 -20.613  1.00  0.00           N  
ATOM    458  CA  GLY A  67      42.525 -17.628 -21.038  1.00  0.00           C  
ATOM    459  C   GLY A  67      43.590 -18.474 -20.356  1.00  0.00           C  
ATOM    460  O   GLY A  67      43.353 -19.035 -19.293  1.00  0.00           O  
ATOM    461  CEN GLY A  67      42.526 -17.628 -21.038  1.00  0.00           X  
ATOM    462  H   GLY A  67      40.718 -17.553 -19.919  1.00  0.00           H  
ATOM    463  N   SER A  68      44.740 -18.593 -21.007  1.00  0.00           N  
ATOM    464  CA  SER A  68      45.928 -19.295 -20.509  1.00  0.00           C  
ATOM    465  C   SER A  68      47.139 -18.766 -21.282  1.00  0.00           C  
ATOM    466  O   SER A  68      47.883 -19.554 -21.866  1.00  0.00           O  
ATOM    467  CB  SER A  68      45.785 -20.796 -20.671  1.00  0.00           C  
ATOM    468  CEN SER A  68      45.634 -21.271 -20.888  1.00  0.00           X  
ATOM    469  H   SER A  68      44.924 -17.859 -21.675  1.00  0.00           H  
ATOM    470  N   PRO A  69      47.352 -17.442 -21.342  1.00  0.00           N  
ATOM    471  CA  PRO A  69      48.488 -16.912 -22.074  1.00  0.00           C  
ATOM    472  C   PRO A  69      49.757 -17.269 -21.295  1.00  0.00           C  
ATOM    473  O   PRO A  69      49.798 -17.231 -20.066  1.00  0.00           O  
ATOM    474  CB  PRO A  69      48.236 -15.397 -22.150  1.00  0.00           C  
ATOM    475  CEN PRO A  69      46.770 -15.787 -21.210  1.00  0.00           X  
ATOM    476  N   THR A  70      50.796 -17.649 -22.027  1.00  0.00           N  
ATOM    477  CA  THR A  70      52.113 -17.932 -21.464  1.00  0.00           C  
ATOM    478  C   THR A  70      53.049 -16.789 -21.856  1.00  0.00           C  
ATOM    479  O   THR A  70      53.048 -16.344 -23.002  1.00  0.00           O  
ATOM    480  CB  THR A  70      52.687 -19.273 -21.959  1.00  0.00           C  
ATOM    481  CEN THR A  70      52.662 -19.854 -22.010  1.00  0.00           X  
ATOM    482  H   THR A  70      50.764 -17.522 -23.030  1.00  0.00           H  
ATOM    483  N   SER A  71      53.815 -16.288 -20.887  1.00  0.00           N  
ATOM    484  CA  SER A  71      54.786 -15.213 -21.066  1.00  0.00           C  
ATOM    485  C   SER A  71      55.977 -15.676 -21.902  1.00  0.00           C  
ATOM    486  O   SER A  71      56.473 -16.773 -21.660  1.00  0.00           O  
ATOM    487  CB  SER A  71      55.255 -14.704 -19.716  1.00  0.00           C  
ATOM    488  CEN SER A  71      55.399 -14.713 -19.192  1.00  0.00           X  
ATOM    489  H   SER A  71      53.721 -16.662 -19.955  1.00  0.00           H  
ATOM    490  N   THR A  72      56.485 -14.820 -22.793  1.00  0.00           N  
ATOM    491  CA  THR A  72      57.653 -15.145 -23.625  1.00  0.00           C  
ATOM    492  C   THR A  72      58.486 -13.883 -23.874  1.00  0.00           C  
ATOM    493  O   THR A  72      58.168 -13.083 -24.743  1.00  0.00           O  
ATOM    494  CB  THR A  72      57.245 -15.761 -24.976  1.00  0.00           C  
ATOM    495  CEN THR A  72      56.984 -16.177 -25.293  1.00  0.00           X  
ATOM    496  H   THR A  72      56.157 -13.869 -22.804  1.00  0.00           H  
ATOM    497  N   GLU A  73      59.507 -13.755 -23.029  1.00  0.00           N  
ATOM    498  CA  GLU A  73      60.560 -12.729 -22.916  1.00  0.00           C  
ATOM    499  C   GLU A  73      60.330 -11.238 -23.258  1.00  0.00           C  
ATOM    500  O   GLU A  73      59.929 -10.829 -24.341  1.00  0.00           O  
ATOM    501  CB  GLU A  73      61.738 -13.210 -23.766  1.00  0.00           C  
ATOM    502  CEN GLU A  73      63.220 -14.040 -23.899  1.00  0.00           X  
ATOM    503  H   GLU A  73      59.833 -14.642 -22.676  1.00  0.00           H  
ATOM    504  N   GLU A  74      60.685 -10.441 -22.242  1.00  0.00           N  
ATOM    505  CA  GLU A  74      60.675  -8.986 -22.107  1.00  0.00           C  
ATOM    506  C   GLU A  74      61.690  -8.245 -22.990  1.00  0.00           C  
ATOM    507  O   GLU A  74      62.855  -8.628 -23.103  1.00  0.00           O  
ATOM    508  CB  GLU A  74      60.912  -8.614 -20.642  1.00  0.00           C  
ATOM    509  CEN GLU A  74      60.302  -8.174 -19.113  1.00  0.00           X  
ATOM    510  H   GLU A  74      61.164 -10.901 -21.480  1.00  0.00           H  
ATOM    511  N   GLY A  75      61.270  -7.084 -23.495  1.00  0.00           N  
ATOM    512  CA  GLY A  75      62.086  -6.179 -24.299  1.00  0.00           C  
ATOM    513  C   GLY A  75      61.535  -4.760 -24.192  1.00  0.00           C  
ATOM    514  O   GLY A  75      60.355  -4.558 -23.924  1.00  0.00           O  
ATOM    515  CEN GLY A  75      62.086  -6.179 -24.300  1.00  0.00           X  
ATOM    516  H   GLY A  75      60.380  -6.727 -23.176  1.00  0.00           H  
ATOM    517  N   THR A  76      62.429  -3.792 -24.342  1.00  0.00           N  
ATOM    518  CA  THR A  76      62.229  -2.344 -24.238  1.00  0.00           C  
ATOM    519  C   THR A  76      61.553  -1.738 -25.480  1.00  0.00           C  
ATOM    520  O   THR A  76      61.869  -2.125 -26.598  1.00  0.00           O  
ATOM    521  CB  THR A  76      63.567  -1.620 -24.001  1.00  0.00           C  
ATOM    522  CEN THR A  76      64.053  -1.528 -23.690  1.00  0.00           X  
ATOM    523  H   THR A  76      63.379  -4.090 -24.512  1.00  0.00           H  
ATOM    524  N   SER A  77      60.664  -0.768 -25.224  1.00  0.00           N  
ATOM    525  CA  SER A  77      59.935   0.156 -26.124  1.00  0.00           C  
ATOM    526  C   SER A  77      59.602  -0.231 -27.573  1.00  0.00           C  
ATOM    527  O   SER A  77      60.472  -0.688 -28.296  1.00  0.00           O  
ATOM    528  CB  SER A  77      60.717   1.455 -26.164  1.00  0.00           C  
ATOM    529  CEN SER A  77      61.145   1.790 -26.180  1.00  0.00           X  
ATOM    530  H   SER A  77      60.735  -0.400 -24.286  1.00  0.00           H  
ATOM    531  N   GLU A  78      58.436   0.214 -28.065  1.00  0.00           N  
ATOM    532  CA  GLU A  78      58.031  -0.014 -29.468  1.00  0.00           C  
ATOM    533  C   GLU A  78      57.256   1.196 -30.025  1.00  0.00           C  
ATOM    534  O   GLU A  78      56.430   1.809 -29.356  1.00  0.00           O  
ATOM    535  CB  GLU A  78      57.179  -1.280 -29.583  1.00  0.00           C  
ATOM    536  CEN GLU A  78      57.039  -2.938 -29.954  1.00  0.00           X  
ATOM    537  H   GLU A  78      58.065   1.058 -27.659  1.00  0.00           H  
ATOM    538  N   SER A  79      57.557   1.566 -31.268  1.00  0.00           N  
ATOM    539  CA  SER A  79      56.915   2.655 -32.006  1.00  0.00           C  
ATOM    540  C   SER A  79      56.067   2.082 -33.142  1.00  0.00           C  
ATOM    541  O   SER A  79      56.590   1.304 -33.941  1.00  0.00           O  
ATOM    542  CB  SER A  79      57.954   3.618 -32.545  1.00  0.00           C  
ATOM    543  CEN SER A  79      58.426   3.793 -32.752  1.00  0.00           X  
ATOM    544  H   SER A  79      58.174   0.974 -31.809  1.00  0.00           H  
ATOM    545  N   ALA A  80      54.811   2.506 -33.275  1.00  0.00           N  
ATOM    546  CA  ALA A  80      53.929   2.061 -34.354  1.00  0.00           C  
ATOM    547  C   ALA A  80      53.048   3.235 -34.819  1.00  0.00           C  
ATOM    548  O   ALA A  80      52.591   4.055 -34.026  1.00  0.00           O  
ATOM    549  CB  ALA A  80      53.078   0.884 -33.901  1.00  0.00           C  
ATOM    550  CEN ALA A  80      53.078   0.885 -33.901  1.00  0.00           X  
ATOM    551  H   ALA A  80      54.479   3.256 -32.684  1.00  0.00           H  
ATOM    552  N   THR A  81      52.873   3.320 -36.134  1.00  0.00           N  
ATOM    553  CA  THR A  81      52.066   4.289 -36.885  1.00  0.00           C  
ATOM    554  C   THR A  81      50.562   3.971 -36.854  1.00  0.00           C  
ATOM    555  O   THR A  81      50.194   2.832 -37.142  1.00  0.00           O  
ATOM    556  CB  THR A  81      52.523   4.364 -38.354  1.00  0.00           C  
ATOM    557  CEN THR A  81      52.931   4.461 -38.761  1.00  0.00           X  
ATOM    558  H   THR A  81      53.264   2.578 -36.698  1.00  0.00           H  
ATOM    559  N   PRO A  82      49.679   4.956 -36.589  1.00  0.00           N  
ATOM    560  CA  PRO A  82      48.231   4.754 -36.572  1.00  0.00           C  
ATOM    561  C   PRO A  82      47.690   4.498 -37.989  1.00  0.00           C  
ATOM    562  O   PRO A  82      48.189   5.044 -38.971  1.00  0.00           O  
ATOM    563  CB  PRO A  82      47.680   6.055 -35.965  1.00  0.00           C  
ATOM    564  CEN PRO A  82      49.394   6.552 -35.957  1.00  0.00           X  
ATOM    565  N   GLU A  83      46.668   3.644 -38.084  1.00  0.00           N  
ATOM    566  CA  GLU A  83      45.943   3.333 -39.323  1.00  0.00           C  
ATOM    567  C   GLU A  83      44.866   4.384 -39.639  1.00  0.00           C  
ATOM    568  O   GLU A  83      44.115   4.844 -38.777  1.00  0.00           O  
ATOM    569  CB  GLU A  83      45.305   1.945 -39.229  1.00  0.00           C  
ATOM    570  CEN GLU A  83      45.340   0.277 -39.578  1.00  0.00           X  
ATOM    571  H   GLU A  83      46.320   3.222 -37.239  1.00  0.00           H  
ATOM    572  N   SER A  84      44.845   4.754 -40.917  1.00  0.00           N  
ATOM    573  CA  SER A  84      43.940   5.691 -41.579  1.00  0.00           C  
ATOM    574  C   SER A  84      42.592   5.065 -41.946  1.00  0.00           C  
ATOM    575  O   SER A  84      42.531   3.911 -42.356  1.00  0.00           O  
ATOM    576  CB  SER A  84      44.608   6.249 -42.820  1.00  0.00           C  
ATOM    577  CEN SER A  84      44.917   6.264 -43.268  1.00  0.00           X  
ATOM    578  H   SER A  84      45.501   4.270 -41.512  1.00  0.00           H  
ATOM    579  N   GLY A  85      41.517   5.867 -41.937  1.00  0.00           N  
ATOM    580  CA  GLY A  85      40.208   5.403 -42.420  1.00  0.00           C  
ATOM    581  C   GLY A  85      39.015   5.663 -41.486  1.00  0.00           C  
ATOM    582  O   GLY A  85      38.898   4.980 -40.473  1.00  0.00           O  
ATOM    583  CEN GLY A  85      40.207   5.403 -42.420  1.00  0.00           X  
ATOM    584  H   GLY A  85      41.644   6.851 -41.749  1.00  0.00           H  
ATOM    585  N   PRO A  86      38.096   6.591 -41.815  1.00  0.00           N  
ATOM    586  CA  PRO A  86      36.918   6.889 -40.996  1.00  0.00           C  
ATOM    587  C   PRO A  86      35.910   5.725 -41.007  1.00  0.00           C  
ATOM    588  O   PRO A  86      35.717   5.058 -42.025  1.00  0.00           O  
ATOM    589  CB  PRO A  86      36.339   8.163 -41.634  1.00  0.00           C  
ATOM    590  CEN PRO A  86      37.667   7.950 -42.808  1.00  0.00           X  
ATOM    591  N   GLY A  87      35.262   5.488 -39.863  1.00  0.00           N  
ATOM    592  CA  GLY A  87      34.206   4.490 -39.676  1.00  0.00           C  
ATOM    593  C   GLY A  87      32.820   5.027 -40.047  1.00  0.00           C  
ATOM    594  O   GLY A  87      32.591   6.230 -40.113  1.00  0.00           O  
ATOM    595  CEN GLY A  87      34.205   4.490 -39.676  1.00  0.00           X  
ATOM    596  H   GLY A  87      35.464   6.092 -39.080  1.00  0.00           H  
ATOM    597  N   THR A  88      31.914   4.093 -40.303  1.00  0.00           N  
ATOM    598  CA  THR A  88      30.488   4.218 -40.619  1.00  0.00           C  
ATOM    599  C   THR A  88      29.524   4.135 -39.429  1.00  0.00           C  
ATOM    600  O   THR A  88      29.508   3.142 -38.703  1.00  0.00           O  
ATOM    601  CB  THR A  88      30.076   3.139 -41.638  1.00  0.00           C  
ATOM    602  CEN THR A  88      30.131   2.873 -42.155  1.00  0.00           X  
ATOM    603  H   THR A  88      32.258   3.146 -40.359  1.00  0.00           H  
ATOM    604  N   SER A  89      28.638   5.128 -39.332  1.00  0.00           N  
ATOM    605  CA  SER A  89      27.586   5.276 -38.320  1.00  0.00           C  
ATOM    606  C   SER A  89      26.369   4.382 -38.586  1.00  0.00           C  
ATOM    607  O   SER A  89      25.969   4.180 -39.731  1.00  0.00           O  
ATOM    608  CB  SER A  89      27.154   6.727 -38.244  1.00  0.00           C  
ATOM    609  CEN SER A  89      27.035   7.231 -38.411  1.00  0.00           X  
ATOM    610  H   SER A  89      28.645   5.840 -40.050  1.00  0.00           H  
ATOM    611  N   THR A  90      25.718   3.899 -37.526  1.00  0.00           N  
ATOM    612  CA  THR A  90      24.470   3.124 -37.614  1.00  0.00           C  
ATOM    613  C   THR A  90      23.564   3.546 -36.463  1.00  0.00           C  
ATOM    614  O   THR A  90      24.031   3.978 -35.413  1.00  0.00           O  
ATOM    615  CB  THR A  90      24.714   1.605 -37.551  1.00  0.00           C  
ATOM    616  CEN THR A  90      24.948   1.113 -37.762  1.00  0.00           X  
ATOM    617  H   THR A  90      25.947   4.257 -36.610  1.00  0.00           H  
ATOM    618  N   GLU A  91      22.268   3.499 -36.748  1.00  0.00           N  
ATOM    619  CA  GLU A  91      21.119   3.765 -35.884  1.00  0.00           C  
ATOM    620  C   GLU A  91      20.691   2.524 -35.064  1.00  0.00           C  
ATOM    621  O   GLU A  91      20.670   1.411 -35.604  1.00  0.00           O  
ATOM    622  CB  GLU A  91      19.944   4.268 -36.724  1.00  0.00           C  
ATOM    623  CEN GLU A  91      19.009   5.556 -37.333  1.00  0.00           X  
ATOM    624  H   GLU A  91      22.021   3.301 -37.708  1.00  0.00           H  
ATOM    625  N   PRO A  92      20.344   2.683 -33.770  1.00  0.00           N  
ATOM    626  CA  PRO A  92      19.854   1.600 -32.918  1.00  0.00           C  
ATOM    627  C   PRO A  92      18.456   1.121 -33.337  1.00  0.00           C  
ATOM    628  O   PRO A  92      17.604   1.909 -33.730  1.00  0.00           O  
ATOM    629  CB  PRO A  92      19.856   2.215 -31.509  1.00  0.00           C  
ATOM    630  CEN PRO A  92      20.382   3.692 -32.362  1.00  0.00           X  
ATOM    631  N   SER A  93      18.196  -0.182 -33.212  1.00  0.00           N  
ATOM    632  CA  SER A  93      16.879  -0.762 -33.502  1.00  0.00           C  
ATOM    633  C   SER A  93      15.915  -0.566 -32.329  1.00  0.00           C  
ATOM    634  O   SER A  93      16.308  -0.620 -31.165  1.00  0.00           O  
ATOM    635  CB  SER A  93      17.017  -2.235 -33.830  1.00  0.00           C  
ATOM    636  CEN SER A  93      17.209  -2.744 -33.811  1.00  0.00           X  
ATOM    637  H   SER A  93      18.905  -0.777 -32.807  1.00  0.00           H  
ATOM    638  N   GLU A  94      14.641  -0.373 -32.658  1.00  0.00           N  
ATOM    639  CA  GLU A  94      13.517  -0.263 -31.731  1.00  0.00           C  
ATOM    640  C   GLU A  94      13.046  -1.648 -31.254  1.00  0.00           C  
ATOM    641  O   GLU A  94      12.945  -2.598 -32.031  1.00  0.00           O  
ATOM    642  CB  GLU A  94      12.359   0.491 -32.389  1.00  0.00           C  
ATOM    643  CEN GLU A  94      11.482   1.933 -32.628  1.00  0.00           X  
ATOM    644  H   GLU A  94      14.416  -0.303 -33.640  1.00  0.00           H  
ATOM    645  N   GLY A  95      12.720  -1.769 -29.967  1.00  0.00           N  
ATOM    646  CA  GLY A  95      12.219  -2.996 -29.348  1.00  0.00           C  
ATOM    647  C   GLY A  95      11.158  -2.670 -28.299  1.00  0.00           C  
ATOM    648  O   GLY A  95      11.216  -3.174 -27.184  1.00  0.00           O  
ATOM    649  CEN GLY A  95      12.218  -2.996 -29.348  1.00  0.00           X  
ATOM    650  H   GLY A  95      12.782  -0.944 -29.388  1.00  0.00           H  
ATOM    651  N   SER A  96      10.198  -1.817 -28.658  1.00  0.00           N  
ATOM    652  CA  SER A  96       9.068  -1.430 -27.808  1.00  0.00           C  
ATOM    653  C   SER A  96       8.046  -2.567 -27.685  1.00  0.00           C  
ATOM    654  O   SER A  96       7.791  -3.233 -28.682  1.00  0.00           O  
ATOM    655  CB  SER A  96       8.407  -0.182 -28.359  1.00  0.00           C  
ATOM    656  CEN SER A  96       8.222   0.176 -28.724  1.00  0.00           X  
ATOM    657  H   SER A  96      10.202  -1.498 -29.616  1.00  0.00           H  
ATOM    658  N   ALA A  97       7.412  -2.736 -26.518  1.00  0.00           N  
ATOM    659  CA  ALA A  97       6.348  -3.731 -26.282  1.00  0.00           C  
ATOM    660  C   ALA A  97       5.622  -3.498 -24.931  1.00  0.00           C  
ATOM    661  O   ALA A  97       5.954  -4.144 -23.935  1.00  0.00           O  
ATOM    662  CB  ALA A  97       6.929  -5.137 -26.338  1.00  0.00           C  
ATOM    663  CEN ALA A  97       6.929  -5.136 -26.337  1.00  0.00           X  
ATOM    664  H   ALA A  97       7.490  -1.988 -25.845  1.00  0.00           H  
ATOM    665  N   PRO A  98       4.598  -2.628 -24.875  1.00  0.00           N  
ATOM    666  CA  PRO A  98       3.848  -2.336 -23.653  1.00  0.00           C  
ATOM    667  C   PRO A  98       3.135  -3.598 -23.130  1.00  0.00           C  
ATOM    668  O   PRO A  98       2.650  -4.422 -23.901  1.00  0.00           O  
ATOM    669  CB  PRO A  98       2.856  -1.240 -24.077  1.00  0.00           C  
ATOM    670  CEN PRO A  98       3.580  -1.476 -25.691  1.00  0.00           X  
ATOM    671  N   GLY A  99       3.056  -3.742 -21.807  1.00  0.00           N  
ATOM    672  CA  GLY A  99       2.398  -4.875 -21.156  1.00  0.00           C  
ATOM    673  C   GLY A  99       1.159  -4.413 -20.389  1.00  0.00           C  
ATOM    674  O   GLY A  99       1.253  -3.499 -19.573  1.00  0.00           O  
ATOM    675  CEN GLY A  99       2.398  -4.875 -21.156  1.00  0.00           X  
ATOM    676  H   GLY A  99       3.357  -2.975 -21.224  1.00  0.00           H  
ATOM    677  N   SER A 100       0.009  -5.041 -20.629  1.00  0.00           N  
ATOM    678  CA  SER A 100      -1.259  -4.699 -19.972  1.00  0.00           C  
ATOM    679  C   SER A 100      -1.570  -5.696 -18.849  1.00  0.00           C  
ATOM    680  O   SER A 100      -1.323  -6.890 -19.027  1.00  0.00           O  
ATOM    681  CB  SER A 100      -2.386  -4.671 -20.986  1.00  0.00           C  
ATOM    682  CEN SER A 100      -2.680  -4.807 -21.423  1.00  0.00           X  
ATOM    683  H   SER A 100       0.013  -5.829 -21.258  1.00  0.00           H  
ATOM    684  N   PRO A 101      -2.189  -5.279 -17.731  1.00  0.00           N  
ATOM    685  CA  PRO A 101      -2.559  -6.197 -16.667  1.00  0.00           C  
ATOM    686  C   PRO A 101      -3.689  -7.123 -17.146  1.00  0.00           C  
ATOM    687  O   PRO A 101      -4.567  -6.735 -17.915  1.00  0.00           O  
ATOM    688  CB  PRO A 101      -2.996  -5.281 -15.512  1.00  0.00           C  
ATOM    689  CEN PRO A 101      -2.664  -3.971 -16.678  1.00  0.00           X  
ATOM    690  N   ALA A 102      -3.656  -8.359 -16.661  1.00  0.00           N  
ATOM    691  CA  ALA A 102      -4.684  -9.356 -16.916  1.00  0.00           C  
ATOM    692  C   ALA A 102      -5.959  -8.975 -16.141  1.00  0.00           C  
ATOM    693  O   ALA A 102      -5.878  -8.412 -15.050  1.00  0.00           O  
ATOM    694  CB  ALA A 102      -4.196 -10.744 -16.527  1.00  0.00           C  
ATOM    695  CEN ALA A 102      -4.196 -10.744 -16.527  1.00  0.00           X  
ATOM    696  H   ALA A 102      -3.012  -8.551 -15.907  1.00  0.00           H  
ATOM    697  N   GLY A 103      -7.129  -9.272 -16.704  1.00  0.00           N  
ATOM    698  CA  GLY A 103      -8.432  -9.061 -16.074  1.00  0.00           C  
ATOM    699  C   GLY A 103      -9.442 -10.039 -16.662  1.00  0.00           C  
ATOM    700  O   GLY A 103      -9.421 -10.309 -17.859  1.00  0.00           O  
ATOM    701  CEN GLY A 103      -8.433  -9.061 -16.074  1.00  0.00           X  
ATOM    702  H   GLY A 103      -7.127  -9.739 -17.598  1.00  0.00           H  
ATOM    703  N   SER A 104     -10.268 -10.617 -15.796  1.00  0.00           N  
ATOM    704  CA  SER A 104     -11.324 -11.580 -16.106  1.00  0.00           C  
ATOM    705  C   SER A 104     -12.602 -10.941 -16.689  1.00  0.00           C  
ATOM    706  O   SER A 104     -13.003  -9.873 -16.231  1.00  0.00           O  
ATOM    707  CB  SER A 104     -11.664 -12.365 -14.854  1.00  0.00           C  
ATOM    708  CEN SER A 104     -11.751 -12.468 -14.327  1.00  0.00           X  
ATOM    709  H   SER A 104     -10.102 -10.452 -14.814  1.00  0.00           H  
ATOM    710  N   PRO A 105     -13.292 -11.615 -17.630  1.00  0.00           N  
ATOM    711  CA  PRO A 105     -14.565 -11.161 -18.179  1.00  0.00           C  
ATOM    712  C   PRO A 105     -15.680 -11.269 -17.130  1.00  0.00           C  
ATOM    713  O   PRO A 105     -15.688 -12.185 -16.310  1.00  0.00           O  
ATOM    714  CB  PRO A 105     -14.805 -12.086 -19.384  1.00  0.00           C  
ATOM    715  CEN PRO A 105     -13.285 -12.855 -18.853  1.00  0.00           X  
ATOM    716  N   THR A 106     -16.647 -10.355 -17.159  1.00  0.00           N  
ATOM    717  CA  THR A 106     -17.810 -10.406 -16.266  1.00  0.00           C  
ATOM    718  C   THR A 106     -19.074 -10.202 -17.094  1.00  0.00           C  
ATOM    719  O   THR A 106     -19.172  -9.248 -17.858  1.00  0.00           O  
ATOM    720  CB  THR A 106     -17.743  -9.341 -15.156  1.00  0.00           C  
ATOM    721  CEN THR A 106     -17.485  -9.099 -14.691  1.00  0.00           X  
ATOM    722  H   THR A 106     -16.651  -9.659 -17.890  1.00  0.00           H  
ATOM    723  N   SER A 107     -20.033 -11.120 -16.938  1.00  0.00           N  
ATOM    724  CA  SER A 107     -21.323 -11.095 -17.634  1.00  0.00           C  
ATOM    725  C   SER A 107     -22.216 -10.006 -17.044  1.00  0.00           C  
ATOM    726  O   SER A 107     -22.246  -9.846 -15.827  1.00  0.00           O  
ATOM    727  CB  SER A 107     -22.001 -12.448 -17.545  1.00  0.00           C  
ATOM    728  CEN SER A 107     -22.154 -12.927 -17.338  1.00  0.00           X  
ATOM    729  H   SER A 107     -19.946 -11.777 -16.175  1.00  0.00           H  
ATOM    730  N   THR A 108     -22.979  -9.326 -17.898  1.00  0.00           N  
ATOM    731  CA  THR A 108     -23.956  -8.312 -17.488  1.00  0.00           C  
ATOM    732  C   THR A 108     -25.171  -8.409 -18.407  1.00  0.00           C  
ATOM    733  O   THR A 108     -25.102  -8.981 -19.493  1.00  0.00           O  
ATOM    734  CB  THR A 108     -23.377  -6.886 -17.542  1.00  0.00           C  
ATOM    735  CEN THR A 108     -22.992  -6.481 -17.373  1.00  0.00           X  
ATOM    736  H   THR A 108     -23.069  -9.661 -18.847  1.00  0.00           H  
ATOM    737  N   GLU A 109     -26.277  -7.923 -17.869  1.00  0.00           N  
ATOM    738  CA  GLU A 109     -27.605  -7.757 -18.444  1.00  0.00           C  
ATOM    739  C   GLU A 109     -27.843  -6.541 -19.353  1.00  0.00           C  
ATOM    740  O   GLU A 109     -27.402  -5.418 -19.116  1.00  0.00           O  
ATOM    741  CB  GLU A 109     -28.623  -7.723 -17.302  1.00  0.00           C  
ATOM    742  CEN GLU A 109     -29.749  -8.521 -16.303  1.00  0.00           X  
ATOM    743  H   GLU A 109     -26.279  -7.855 -16.861  1.00  0.00           H  
ATOM    744  N   GLU A 110     -28.589  -6.855 -20.410  1.00  0.00           N  
ATOM    745  CA  GLU A 110     -29.113  -6.043 -21.500  1.00  0.00           C  
ATOM    746  C   GLU A 110     -30.275  -5.110 -21.111  1.00  0.00           C  
ATOM    747  O   GLU A 110     -31.220  -5.493 -20.419  1.00  0.00           O  
ATOM    748  CB  GLU A 110     -29.555  -6.960 -22.641  1.00  0.00           C  
ATOM    749  CEN GLU A 110     -29.238  -7.719 -24.134  1.00  0.00           X  
ATOM    750  H   GLU A 110     -28.941  -7.799 -20.415  1.00  0.00           H  
ATOM    751  N   GLY A 111     -30.249  -3.893 -21.660  1.00  0.00           N  
ATOM    752  CA  GLY A 111     -31.287  -2.877 -21.497  1.00  0.00           C  
ATOM    753  C   GLY A 111     -30.961  -1.622 -22.307  1.00  0.00           C  
ATOM    754  O   GLY A 111     -30.360  -0.690 -21.792  1.00  0.00           O  
ATOM    755  CEN GLY A 111     -31.288  -2.877 -21.497  1.00  0.00           X  
ATOM    756  H   GLY A 111     -29.486  -3.671 -22.284  1.00  0.00           H  
ATOM    757  N   THR A 112     -31.338  -1.658 -23.585  1.00  0.00           N  
ATOM    758  CA  THR A 112     -31.364  -0.599 -24.611  1.00  0.00           C  
ATOM    759  C   THR A 112     -30.795   0.799 -24.300  1.00  0.00           C  
ATOM    760  O   THR A 112     -31.516   1.792 -24.211  1.00  0.00           O  
ATOM    761  CB  THR A 112     -32.818  -0.393 -25.077  1.00  0.00           C  
ATOM    762  CEN THR A 112     -33.321  -0.594 -25.294  1.00  0.00           X  
ATOM    763  H   THR A 112     -31.992  -2.401 -23.789  1.00  0.00           H  
ATOM    764  N   SER A 113     -29.458   0.887 -24.342  1.00  0.00           N  
ATOM    765  CA  SER A 113     -28.659   2.098 -24.096  1.00  0.00           C  
ATOM    766  C   SER A 113     -28.759   3.108 -25.240  1.00  0.00           C  
ATOM    767  O   SER A 113     -28.789   2.726 -26.408  1.00  0.00           O  
ATOM    768  CB  SER A 113     -27.208   1.721 -23.865  1.00  0.00           C  
ATOM    769  CEN SER A 113     -26.739   1.451 -23.918  1.00  0.00           X  
ATOM    770  H   SER A 113     -28.950   0.080 -24.669  1.00  0.00           H  
ATOM    771  N   THR A 114     -28.682   4.397 -24.912  1.00  0.00           N  
ATOM    772  CA  THR A 114     -28.650   5.472 -25.910  1.00  0.00           C  
ATOM    773  C   THR A 114     -27.501   6.408 -25.542  1.00  0.00           C  
ATOM    774  O   THR A 114     -27.285   6.698 -24.369  1.00  0.00           O  
ATOM    775  CB  THR A 114     -29.970   6.261 -25.973  1.00  0.00           C  
ATOM    776  CEN THR A 114     -30.546   6.293 -26.068  1.00  0.00           X  
ATOM    777  H   THR A 114     -28.373   4.635 -23.980  1.00  0.00           H  
ATOM    778  N   GLU A 115     -26.736   6.814 -26.546  1.00  0.00           N  
ATOM    779  CA  GLU A 115     -25.577   7.699 -26.450  1.00  0.00           C  
ATOM    780  C   GLU A 115     -26.048   9.168 -26.377  1.00  0.00           C  
ATOM    781  O   GLU A 115     -27.033   9.514 -27.035  1.00  0.00           O  
ATOM    782  CB  GLU A 115     -24.637   7.490 -27.639  1.00  0.00           C  
ATOM    783  CEN GLU A 115     -23.231   6.796 -28.306  1.00  0.00           X  
ATOM    784  H   GLU A 115     -27.021   6.578 -27.488  1.00  0.00           H  
ATOM    785  N   PRO A 116     -25.407  10.046 -25.587  1.00  0.00           N  
ATOM    786  CA  PRO A 116     -25.742  11.463 -25.574  1.00  0.00           C  
ATOM    787  C   PRO A 116     -25.230  12.144 -26.854  1.00  0.00           C  
ATOM    788  O   PRO A 116     -24.313  11.663 -27.515  1.00  0.00           O  
ATOM    789  CB  PRO A 116     -25.055  12.001 -24.308  1.00  0.00           C  
ATOM    790  CEN PRO A 116     -24.463  10.325 -24.148  1.00  0.00           X  
ATOM    791  N   SER A 117     -25.855  13.273 -27.178  1.00  0.00           N  
ATOM    792  CA  SER A 117     -25.500  14.191 -28.259  1.00  0.00           C  
ATOM    793  C   SER A 117     -24.250  15.043 -28.006  1.00  0.00           C  
ATOM    794  O   SER A 117     -23.999  15.536 -26.906  1.00  0.00           O  
ATOM    795  CB  SER A 117     -26.683  15.097 -28.541  1.00  0.00           C  
ATOM    796  CEN SER A 117     -27.120  15.406 -28.445  1.00  0.00           X  
ATOM    797  H   SER A 117     -26.718  13.478 -26.698  1.00  0.00           H  
ATOM    798  N   GLU A 118     -23.521  15.263 -29.097  1.00  0.00           N  
ATOM    799  CA  GLU A 118     -22.297  16.047 -29.237  1.00  0.00           C  
ATOM    800  C   GLU A 118     -22.531  17.564 -29.102  1.00  0.00           C  
ATOM    801  O   GLU A 118     -23.422  18.139 -29.730  1.00  0.00           O  
ATOM    802  CB  GLU A 118     -21.640  15.739 -30.584  1.00  0.00           C  
ATOM    803  CEN GLU A 118     -20.481  14.892 -31.502  1.00  0.00           X  
ATOM    804  H   GLU A 118     -23.845  14.826 -29.949  1.00  0.00           H  
ATOM    805  N   GLY A 119     -21.670  18.239 -28.337  1.00  0.00           N  
ATOM    806  CA  GLY A 119     -21.671  19.693 -28.156  1.00  0.00           C  
ATOM    807  C   GLY A 119     -20.260  20.186 -27.850  1.00  0.00           C  
ATOM    808  O   GLY A 119     -19.906  20.396 -26.696  1.00  0.00           O  
ATOM    809  CEN GLY A 119     -21.671  19.693 -28.156  1.00  0.00           X  
ATOM    810  H   GLY A 119     -20.919  17.721 -27.902  1.00  0.00           H  
ATOM    811  N   SER A 120     -19.445  20.346 -28.893  1.00  0.00           N  
ATOM    812  CA  SER A 120     -18.037  20.760 -28.810  1.00  0.00           C  
ATOM    813  C   SER A 120     -17.906  22.255 -28.524  1.00  0.00           C  
ATOM    814  O   SER A 120     -18.638  23.037 -29.125  1.00  0.00           O  
ATOM    815  CB  SER A 120     -17.314  20.408 -30.096  1.00  0.00           C  
ATOM    816  CEN SER A 120     -17.233  20.328 -30.628  1.00  0.00           X  
ATOM    817  H   SER A 120     -19.855  20.278 -29.814  1.00  0.00           H  
ATOM    818  N   ALA A 121     -16.920  22.662 -27.717  1.00  0.00           N  
ATOM    819  CA  ALA A 121     -16.624  24.075 -27.439  1.00  0.00           C  
ATOM    820  C   ALA A 121     -15.155  24.268 -26.995  1.00  0.00           C  
ATOM    821  O   ALA A 121     -14.902  24.750 -25.890  1.00  0.00           O  
ATOM    822  CB  ALA A 121     -17.577  24.612 -26.381  1.00  0.00           C  
ATOM    823  CEN ALA A 121     -17.576  24.612 -26.382  1.00  0.00           X  
ATOM    824  H   ALA A 121     -16.219  21.984 -27.458  1.00  0.00           H  
ATOM    825  N   PRO A 122     -14.167  23.926 -27.840  1.00  0.00           N  
ATOM    826  CA  PRO A 122     -12.754  23.997 -27.491  1.00  0.00           C  
ATOM    827  C   PRO A 122     -12.305  25.443 -27.230  1.00  0.00           C  
ATOM    828  O   PRO A 122     -12.732  26.367 -27.921  1.00  0.00           O  
ATOM    829  CB  PRO A 122     -12.044  23.380 -28.708  1.00  0.00           C  
ATOM    830  CEN PRO A 122     -13.696  23.273 -29.376  1.00  0.00           X  
ATOM    831  N   GLY A 123     -11.358  25.618 -26.305  1.00  0.00           N  
ATOM    832  CA  GLY A 123     -10.754  26.924 -26.050  1.00  0.00           C  
ATOM    833  C   GLY A 123     -10.966  27.489 -24.653  1.00  0.00           C  
ATOM    834  O   GLY A 123     -12.075  27.876 -24.307  1.00  0.00           O  
ATOM    835  CEN GLY A 123     -10.754  26.924 -26.050  1.00  0.00           X  
ATOM    836  H   GLY A 123     -10.885  24.799 -25.952  1.00  0.00           H  
ATOM    837  N   THR A 124      -9.871  27.697 -23.924  1.00  0.00           N  
ATOM    838  CA  THR A 124      -9.910  28.287 -22.581  1.00  0.00           C  
ATOM    839  C   THR A 124      -8.736  29.258 -22.457  1.00  0.00           C  
ATOM    840  O   THR A 124      -7.592  28.931 -22.746  1.00  0.00           O  
ATOM    841  CB  THR A 124      -9.828  27.224 -21.469  1.00  0.00           C  
ATOM    842  CEN THR A 124     -10.037  26.755 -21.190  1.00  0.00           X  
ATOM    843  H   THR A 124      -8.977  27.751 -24.393  1.00  0.00           H  
ATOM    844  N   SER A 125      -9.044  30.504 -22.094  1.00  0.00           N  
ATOM    845  CA  SER A 125      -8.081  31.586 -21.928  1.00  0.00           C  
ATOM    846  C   SER A 125      -8.635  32.479 -20.823  1.00  0.00           C  
ATOM    847  O   SER A 125      -9.849  32.613 -20.715  1.00  0.00           O  
ATOM    848  CB  SER A 125      -7.877  32.354 -23.219  1.00  0.00           C  
ATOM    849  CEN SER A 125      -7.994  32.578 -23.701  1.00  0.00           X  
ATOM    850  H   SER A 125      -9.973  30.674 -21.734  1.00  0.00           H  
ATOM    851  N   THR A 126      -7.767  33.040 -19.981  1.00  0.00           N  
ATOM    852  CA  THR A 126      -8.168  34.000 -18.946  1.00  0.00           C  
ATOM    853  C   THR A 126      -7.229  35.195 -19.021  1.00  0.00           C  
ATOM    854  O   THR A 126      -6.009  35.049 -19.049  1.00  0.00           O  
ATOM    855  CB  THR A 126      -8.124  33.395 -17.530  1.00  0.00           C  
ATOM    856  CEN THR A 126      -8.301  33.006 -17.132  1.00  0.00           X  
ATOM    857  H   THR A 126      -6.776  32.880 -20.113  1.00  0.00           H  
ATOM    858  N   GLU A 127      -7.837  36.369 -19.120  1.00  0.00           N  
ATOM    859  CA  GLU A 127      -7.214  37.683 -19.245  1.00  0.00           C  
ATOM    860  C   GLU A 127      -6.811  38.237 -17.858  1.00  0.00           C  
ATOM    861  O   GLU A 127      -7.628  38.196 -16.930  1.00  0.00           O  
ATOM    862  CB  GLU A 127      -8.162  38.652 -19.955  1.00  0.00           C  
ATOM    863  CEN GLU A 127      -8.663  39.455 -21.372  1.00  0.00           X  
ATOM    864  H   GLU A 127      -8.847  36.376 -19.062  1.00  0.00           H  
ATOM    865  N   PRO A 128      -5.577  38.742 -17.670  1.00  0.00           N  
ATOM    866  CA  PRO A 128      -5.133  39.342 -16.413  1.00  0.00           C  
ATOM    867  C   PRO A 128      -5.775  40.721 -16.191  1.00  0.00           C  
ATOM    868  O   PRO A 128      -6.029  41.462 -17.139  1.00  0.00           O  
ATOM    869  CB  PRO A 128      -3.605  39.431 -16.563  1.00  0.00           C  
ATOM    870  CEN PRO A 128      -3.918  38.769 -18.191  1.00  0.00           X  
ATOM    871  N   SER A 129      -6.013  41.091 -14.929  1.00  0.00           N  
ATOM    872  CA  SER A 129      -6.547  42.402 -14.553  1.00  0.00           C  
ATOM    873  C   SER A 129      -5.450  43.377 -14.096  1.00  0.00           C  
ATOM    874  O   SER A 129      -4.452  42.984 -13.497  1.00  0.00           O  
ATOM    875  CB  SER A 129      -7.586  42.236 -13.460  1.00  0.00           C  
ATOM    876  CEN SER A 129      -7.830  42.034 -13.018  1.00  0.00           X  
ATOM    877  H   SER A 129      -5.853  40.418 -14.194  1.00  0.00           H  
ATOM    878  N   GLU A 130      -5.710  44.654 -14.366  1.00  0.00           N  
ATOM    879  CA  GLU A 130      -4.985  45.842 -13.887  1.00  0.00           C  
ATOM    880  C   GLU A 130      -3.443  45.798 -13.763  1.00  0.00           C  
ATOM    881  O   GLU A 130      -2.855  45.439 -12.750  1.00  0.00           O  
ATOM    882  CB  GLU A 130      -5.561  46.224 -12.521  1.00  0.00           C  
ATOM    883  CEN GLU A 130      -6.640  47.147 -11.580  1.00  0.00           X  
ATOM    884  H   GLU A 130      -6.689  44.829 -14.541  1.00  0.00           H  
ATOM    885  N   GLY A 131      -2.794  46.359 -14.790  1.00  0.00           N  
ATOM    886  CA  GLY A 131      -1.406  46.811 -14.632  1.00  0.00           C  
ATOM    887  C   GLY A 131      -0.345  45.739 -14.372  1.00  0.00           C  
ATOM    888  O   GLY A 131       0.686  45.987 -13.754  1.00  0.00           O  
ATOM    889  CEN GLY A 131      -1.405  46.811 -14.632  1.00  0.00           X  
ATOM    890  H   GLY A 131      -3.360  47.013 -15.310  1.00  0.00           H  
ATOM    891  N   SER A 132      -0.562  44.567 -14.964  1.00  0.00           N  
ATOM    892  CA  SER A 132       0.289  43.380 -14.862  1.00  0.00           C  
ATOM    893  C   SER A 132       1.619  43.533 -15.611  1.00  0.00           C  
ATOM    894  O   SER A 132       1.647  44.098 -16.703  1.00  0.00           O  
ATOM    895  CB  SER A 132      -0.463  42.170 -15.382  1.00  0.00           C  
ATOM    896  CEN SER A 132      -0.799  41.875 -15.691  1.00  0.00           X  
ATOM    897  H   SER A 132      -1.357  44.497 -15.582  1.00  0.00           H  
ATOM    898  N   ALA A 133       2.696  42.934 -15.094  1.00  0.00           N  
ATOM    899  CA  ALA A 133       4.002  42.925 -15.764  1.00  0.00           C  
ATOM    900  C   ALA A 133       4.827  41.676 -15.393  1.00  0.00           C  
ATOM    901  O   ALA A 133       5.262  41.543 -14.250  1.00  0.00           O  
ATOM    902  CB  ALA A 133       4.772  44.193 -15.423  1.00  0.00           C  
ATOM    903  CEN ALA A 133       4.772  44.192 -15.424  1.00  0.00           X  
ATOM    904  H   ALA A 133       2.576  42.336 -14.291  1.00  0.00           H  
ATOM    905  N   PRO A 134       5.126  40.784 -16.353  1.00  0.00           N  
ATOM    906  CA  PRO A 134       5.788  39.523 -16.063  1.00  0.00           C  
ATOM    907  C   PRO A 134       7.300  39.762 -16.020  1.00  0.00           C  
ATOM    908  O   PRO A 134       8.058  39.278 -16.857  1.00  0.00           O  
ATOM    909  CB  PRO A 134       5.366  38.589 -17.210  1.00  0.00           C  
ATOM    910  CEN PRO A 134       4.489  40.027 -17.802  1.00  0.00           X  
ATOM    911  N   GLY A 135       7.743  40.542 -15.036  1.00  0.00           N  
ATOM    912  CA  GLY A 135       9.155  40.830 -14.841  1.00  0.00           C  
ATOM    913  C   GLY A 135       9.814  39.645 -14.149  1.00  0.00           C  
ATOM    914  O   GLY A 135       9.136  38.925 -13.425  1.00  0.00           O  
ATOM    915  CEN GLY A 135       9.156  40.830 -14.840  1.00  0.00           X  
ATOM    916  H   GLY A 135       7.120  40.726 -14.261  1.00  0.00           H  
ATOM    917  N   THR A 136      11.120  39.461 -14.329  1.00  0.00           N  
ATOM    918  CA  THR A 136      11.864  38.392 -13.652  1.00  0.00           C  
ATOM    919  C   THR A 136      13.145  38.971 -13.078  1.00  0.00           C  
ATOM    920  O   THR A 136      13.941  39.591 -13.781  1.00  0.00           O  
ATOM    921  CB  THR A 136      12.208  37.227 -14.598  1.00  0.00           C  
ATOM    922  CEN THR A 136      12.052  36.793 -14.957  1.00  0.00           X  
ATOM    923  H   THR A 136      11.656  40.180 -14.794  1.00  0.00           H  
ATOM    924  N   SER A 137      13.279  38.794 -11.769  1.00  0.00           N  
ATOM    925  CA  SER A 137      14.383  39.230 -10.924  1.00  0.00           C  
ATOM    926  C   SER A 137      15.211  38.045 -10.413  1.00  0.00           C  
ATOM    927  O   SER A 137      14.707  36.931 -10.305  1.00  0.00           O  
ATOM    928  CB  SER A 137      13.849  40.042  -9.761  1.00  0.00           C  
ATOM    929  CEN SER A 137      13.513  40.201  -9.364  1.00  0.00           X  
ATOM    930  H   SER A 137      12.581  38.232 -11.303  1.00  0.00           H  
ATOM    931  N   GLU A 138      16.441  38.369  -9.997  1.00  0.00           N  
ATOM    932  CA  GLU A 138      17.420  37.520  -9.284  1.00  0.00           C  
ATOM    933  C   GLU A 138      18.033  36.324 -10.031  1.00  0.00           C  
ATOM    934  O   GLU A 138      18.243  35.230  -9.519  1.00  0.00           O  
ATOM    935  CB  GLU A 138      16.767  36.998  -8.003  1.00  0.00           C  
ATOM    936  CEN GLU A 138      16.491  37.129  -6.326  1.00  0.00           X  
ATOM    937  H   GLU A 138      16.657  39.355 -10.013  1.00  0.00           H  
ATOM    938  N   SER A 139      18.388  36.603 -11.286  1.00  0.00           N  
ATOM    939  CA  SER A 139      19.042  35.665 -12.213  1.00  0.00           C  
ATOM    940  C   SER A 139      20.497  35.245 -11.934  1.00  0.00           C  
ATOM    941  O   SER A 139      21.379  36.091 -11.788  1.00  0.00           O  
ATOM    942  CB  SER A 139      18.971  36.261 -13.606  1.00  0.00           C  
ATOM    943  CEN SER A 139      18.979  36.638 -13.998  1.00  0.00           X  
ATOM    944  H   SER A 139      18.823  37.510 -11.375  1.00  0.00           H  
ATOM    945  N   ALA A 140      20.790  33.950 -12.080  1.00  0.00           N  
ATOM    946  CA  ALA A 140      22.131  33.407 -11.873  1.00  0.00           C  
ATOM    947  C   ALA A 140      22.339  32.188 -12.788  1.00  0.00           C  
ATOM    948  O   ALA A 140      21.402  31.502 -13.186  1.00  0.00           O  
ATOM    949  CB  ALA A 140      22.341  33.037 -10.412  1.00  0.00           C  
ATOM    950  CEN ALA A 140      22.342  33.036 -10.413  1.00  0.00           X  
ATOM    951  H   ALA A 140      20.140  33.367 -12.585  1.00  0.00           H  
ATOM    952  N   THR A 141      23.598  32.023 -13.174  1.00  0.00           N  
ATOM    953  CA  THR A 141      24.243  30.981 -13.984  1.00  0.00           C  
ATOM    954  C   THR A 141      25.213  30.045 -13.235  1.00  0.00           C  
ATOM    955  O   THR A 141      25.878  30.479 -12.298  1.00  0.00           O  
ATOM    956  CB  THR A 141      25.013  31.622 -15.153  1.00  0.00           C  
ATOM    957  CEN THR A 141      25.035  31.958 -15.630  1.00  0.00           X  
ATOM    958  H   THR A 141      24.228  32.770 -12.925  1.00  0.00           H  
ATOM    959  N   PRO A 142      25.315  28.767 -13.667  1.00  0.00           N  
ATOM    960  CA  PRO A 142      26.221  27.766 -13.106  1.00  0.00           C  
ATOM    961  C   PRO A 142      27.701  28.055 -13.405  1.00  0.00           C  
ATOM    962  O   PRO A 142      28.050  28.537 -14.482  1.00  0.00           O  
ATOM    963  CB  PRO A 142      25.753  26.453 -13.756  1.00  0.00           C  
ATOM    964  CEN PRO A 142      24.620  27.517 -14.635  1.00  0.00           X  
ATOM    965  N   GLU A 143      28.577  27.680 -12.473  1.00  0.00           N  
ATOM    966  CA  GLU A 143      30.032  27.780 -12.628  1.00  0.00           C  
ATOM    967  C   GLU A 143      30.564  26.553 -13.377  1.00  0.00           C  
ATOM    968  O   GLU A 143      30.112  25.421 -13.202  1.00  0.00           O  
ATOM    969  CB  GLU A 143      30.717  27.912 -11.267  1.00  0.00           C  
ATOM    970  CEN GLU A 143      31.442  28.880 -10.066  1.00  0.00           X  
ATOM    971  H   GLU A 143      28.244  27.147 -11.683  1.00  0.00           H  
ATOM    972  N   SER A 144      31.505  26.835 -14.269  1.00  0.00           N  
ATOM    973  CA  SER A 144      32.232  25.892 -15.105  1.00  0.00           C  
ATOM    974  C   SER A 144      33.264  25.103 -14.301  1.00  0.00           C  
ATOM    975  O   SER A 144      33.924  25.653 -13.425  1.00  0.00           O  
ATOM    976  CB  SER A 144      32.903  26.627 -16.249  1.00  0.00           C  
ATOM    977  CEN SER A 144      33.161  27.025 -16.515  1.00  0.00           X  
ATOM    978  H   SER A 144      31.763  27.812 -14.349  1.00  0.00           H  
ATOM    979  N   GLY A 145      33.484  23.841 -14.666  1.00  0.00           N  
ATOM    980  CA  GLY A 145      34.501  22.992 -14.050  1.00  0.00           C  
ATOM    981  C   GLY A 145      34.864  21.847 -14.997  1.00  0.00           C  
ATOM    982  O   GLY A 145      33.990  21.413 -15.748  1.00  0.00           O  
ATOM    983  CEN GLY A 145      34.501  22.991 -14.050  1.00  0.00           X  
ATOM    984  H   GLY A 145      32.988  23.473 -15.465  1.00  0.00           H  
ATOM    985  N   PRO A 146      36.111  21.338 -14.997  1.00  0.00           N  
ATOM    986  CA  PRO A 146      36.521  20.262 -15.891  1.00  0.00           C  
ATOM    987  C   PRO A 146      35.989  18.937 -15.329  1.00  0.00           C  
ATOM    988  O   PRO A 146      36.735  18.124 -14.781  1.00  0.00           O  
ATOM    989  CB  PRO A 146      38.057  20.330 -15.907  1.00  0.00           C  
ATOM    990  CEN PRO A 146      37.819  21.672 -14.755  1.00  0.00           X  
ATOM    991  N   GLY A 147      34.671  18.756 -15.396  1.00  0.00           N  
ATOM    992  CA  GLY A 147      33.984  17.578 -14.880  1.00  0.00           C  
ATOM    993  C   GLY A 147      34.290  16.367 -15.758  1.00  0.00           C  
ATOM    994  O   GLY A 147      34.546  16.510 -16.949  1.00  0.00           O  
ATOM    995  CEN GLY A 147      33.984  17.578 -14.880  1.00  0.00           X  
ATOM    996  H   GLY A 147      34.137  19.408 -15.953  1.00  0.00           H  
ATOM    997  N   SER A 148      34.293  15.194 -15.135  1.00  0.00           N  
ATOM    998  CA  SER A 148      34.526  13.869 -15.706  1.00  0.00           C  
ATOM    999  C   SER A 148      33.295  13.168 -16.304  1.00  0.00           C  
ATOM   1000  O   SER A 148      32.182  13.286 -15.794  1.00  0.00           O  
ATOM   1001  CB  SER A 148      35.139  12.983 -14.638  1.00  0.00           C  
ATOM   1002  CEN SER A 148      35.231  12.771 -14.146  1.00  0.00           X  
ATOM   1003  H   SER A 148      34.218  15.204 -14.129  1.00  0.00           H  
ATOM   1004  N   GLU A 149      33.534  12.342 -17.322  1.00  0.00           N  
ATOM   1005  CA  GLU A 149      32.535  11.476 -17.963  1.00  0.00           C  
ATOM   1006  C   GLU A 149      32.541  10.073 -17.301  1.00  0.00           C  
ATOM   1007  O   GLU A 149      33.318   9.870 -16.362  1.00  0.00           O  
ATOM   1008  CB  GLU A 149      32.805  11.364 -19.465  1.00  0.00           C  
ATOM   1009  CEN GLU A 149      32.468  11.842 -21.066  1.00  0.00           X  
ATOM   1010  H   GLU A 149      34.501  12.113 -17.517  1.00  0.00           H  
ATOM   1011  N   PRO A 150      31.743   9.079 -17.746  1.00  0.00           N  
ATOM   1012  CA  PRO A 150      30.742   9.136 -18.805  1.00  0.00           C  
ATOM   1013  C   PRO A 150      29.299   9.067 -18.285  1.00  0.00           C  
ATOM   1014  O   PRO A 150      29.019   8.703 -17.143  1.00  0.00           O  
ATOM   1015  CB  PRO A 150      31.089   7.927 -19.689  1.00  0.00           C  
ATOM   1016  CEN PRO A 150      32.323   7.610 -18.438  1.00  0.00           X  
ATOM   1017  N   ALA A 151      28.363   9.304 -19.200  1.00  0.00           N  
ATOM   1018  CA  ALA A 151      26.947   9.235 -18.899  1.00  0.00           C  
ATOM   1019  C   ALA A 151      26.536   7.754 -18.853  1.00  0.00           C  
ATOM   1020  O   ALA A 151      25.742   7.289 -19.670  1.00  0.00           O  
ATOM   1021  CB  ALA A 151      26.134  10.009 -19.927  1.00  0.00           C  
ATOM   1022  CEN ALA A 151      26.135  10.008 -19.927  1.00  0.00           X  
ATOM   1023  H   ALA A 151      28.629   9.292 -20.175  1.00  0.00           H  
ATOM   1024  N   THR A 152      27.030   6.991 -17.878  1.00  0.00           N  
ATOM   1025  CA  THR A 152      26.679   5.571 -17.830  1.00  0.00           C  
ATOM   1026  C   THR A 152      25.305   5.505 -17.180  1.00  0.00           C  
ATOM   1027  O   THR A 152      25.174   5.382 -15.964  1.00  0.00           O  
ATOM   1028  CB  THR A 152      27.689   4.725 -17.034  1.00  0.00           C  
ATOM   1029  CEN THR A 152      28.226   4.509 -16.950  1.00  0.00           X  
ATOM   1030  H   THR A 152      27.417   7.425 -17.052  1.00  0.00           H  
ATOM   1031  N   SER A 153      24.291   5.709 -18.026  1.00  0.00           N  
ATOM   1032  CA  SER A 153      22.879   5.642 -17.705  1.00  0.00           C  
ATOM   1033  C   SER A 153      22.586   4.227 -17.245  1.00  0.00           C  
ATOM   1034  O   SER A 153      23.173   3.270 -17.760  1.00  0.00           O  
ATOM   1035  CB  SER A 153      22.026   6.023 -18.900  1.00  0.00           C  
ATOM   1036  CEN SER A 153      21.873   6.073 -19.419  1.00  0.00           X  
ATOM   1037  H   SER A 153      24.534   5.778 -19.003  1.00  0.00           H  
ATOM   1038  N   GLY A 154      21.718   4.104 -16.244  1.00  0.00           N  
ATOM   1039  CA  GLY A 154      21.324   2.823 -15.711  1.00  0.00           C  
ATOM   1040  C   GLY A 154      20.347   2.190 -16.689  1.00  0.00           C  
ATOM   1041  O   GLY A 154      19.731   2.869 -17.498  1.00  0.00           O  
ATOM   1042  CEN GLY A 154      21.324   2.823 -15.711  1.00  0.00           X  
ATOM   1043  H   GLY A 154      21.190   4.919 -15.957  1.00  0.00           H  
ATOM   1044  N   SER A 155      20.199   0.870 -16.616  1.00  0.00           N  
ATOM   1045  CA  SER A 155      19.361   0.182 -17.588  1.00  0.00           C  
ATOM   1046  C   SER A 155      17.961   0.197 -16.990  1.00  0.00           C  
ATOM   1047  O   SER A 155      17.388  -0.853 -16.689  1.00  0.00           O  
ATOM   1048  CB  SER A 155      19.848  -1.230 -17.852  1.00  0.00           C  
ATOM   1049  CEN SER A 155      20.074  -1.715 -17.757  1.00  0.00           X  
ATOM   1050  H   SER A 155      20.401   0.415 -15.740  1.00  0.00           H  
ATOM   1051  N   GLU A 156      17.456   1.398 -16.717  1.00  0.00           N  
ATOM   1052  CA  GLU A 156      16.165   1.589 -16.080  1.00  0.00           C  
ATOM   1053  C   GLU A 156      15.157   1.096 -17.106  1.00  0.00           C  
ATOM   1054  O   GLU A 156      15.354   1.305 -18.298  1.00  0.00           O  
ATOM   1055  CB  GLU A 156      15.917   3.049 -15.695  1.00  0.00           C  
ATOM   1056  CEN GLU A 156      15.864   4.277 -14.514  1.00  0.00           X  
ATOM   1057  H   GLU A 156      17.799   2.183 -17.254  1.00  0.00           H  
ATOM   1058  N   THR A 157      14.174   0.310 -16.678  1.00  0.00           N  
ATOM   1059  CA  THR A 157      13.100  -0.164 -17.551  1.00  0.00           C  
ATOM   1060  C   THR A 157      12.189   1.032 -17.840  1.00  0.00           C  
ATOM   1061  O   THR A 157      11.960   1.826 -16.922  1.00  0.00           O  
ATOM   1062  CB  THR A 157      12.287  -1.309 -16.921  1.00  0.00           C  
ATOM   1063  CEN THR A 157      12.245  -1.849 -16.701  1.00  0.00           X  
ATOM   1064  H   THR A 157      14.062   0.154 -15.688  1.00  0.00           H  
ATOM   1065  N   PRO A 158      11.743   1.228 -19.094  1.00  0.00           N  
ATOM   1066  CA  PRO A 158      10.846   2.323 -19.417  1.00  0.00           C  
ATOM   1067  C   PRO A 158       9.631   2.261 -18.497  1.00  0.00           C  
ATOM   1068  O   PRO A 158       9.018   1.207 -18.333  1.00  0.00           O  
ATOM   1069  CB  PRO A 158      10.482   2.101 -20.894  1.00  0.00           C  
ATOM   1070  CEN PRO A 158      11.514   0.654 -20.734  1.00  0.00           X  
ATOM   1071  N   GLY A 159       9.270   3.393 -17.903  1.00  0.00           N  
ATOM   1072  CA  GLY A 159       8.181   3.477 -16.930  1.00  0.00           C  
ATOM   1073  C   GLY A 159       8.482   3.109 -15.480  1.00  0.00           C  
ATOM   1074  O   GLY A 159       7.575   3.238 -14.667  1.00  0.00           O  
ATOM   1075  CEN GLY A 159       8.180   3.477 -16.930  1.00  0.00           X  
ATOM   1076  H   GLY A 159       9.585   4.259 -18.320  1.00  0.00           H  
ATOM   1077  N   MET A 160       9.708   2.719 -15.102  1.00  0.00           N  
ATOM   1078  CA  MET A 160       9.968   2.342 -13.701  1.00  0.00           C  
ATOM   1079  C   MET A 160       9.977   3.567 -12.778  1.00  0.00           C  
ATOM   1080  O   MET A 160       9.316   3.541 -11.754  1.00  0.00           O  
ATOM   1081  CB  MET A 160      11.297   1.596 -13.595  1.00  0.00           C  
ATOM   1082  CEN MET A 160      11.986   0.011 -13.296  1.00  0.00           X  
ATOM   1083  H   MET A 160      10.421   2.602 -15.807  1.00  0.00           H  
ATOM   1084  N   TYR A 161      10.642   4.656 -13.173  1.00  0.00           N  
ATOM   1085  CA  TYR A 161      10.745   5.868 -12.347  1.00  0.00           C  
ATOM   1086  C   TYR A 161       9.398   6.558 -12.087  1.00  0.00           C  
ATOM   1087  O   TYR A 161       9.076   6.826 -10.939  1.00  0.00           O  
ATOM   1088  CB  TYR A 161      11.705   6.862 -13.006  1.00  0.00           C  
ATOM   1089  CEN TYR A 161      13.369   7.399 -12.903  1.00  0.00           X  
ATOM   1090  H   TYR A 161      11.133   4.637 -14.054  1.00  0.00           H  
ATOM   1091  N   GLY A 162       8.617   6.849 -13.135  1.00  0.00           N  
ATOM   1092  CA  GLY A 162       7.305   7.493 -12.993  1.00  0.00           C  
ATOM   1093  C   GLY A 162       6.434   6.744 -11.989  1.00  0.00           C  
ATOM   1094  O   GLY A 162       6.034   7.324 -10.989  1.00  0.00           O  
ATOM   1095  CEN GLY A 162       7.305   7.493 -12.993  1.00  0.00           X  
ATOM   1096  H   GLY A 162       8.889   6.513 -14.046  1.00  0.00           H  
ATOM   1097  N   LYS A 163       6.309   5.421 -12.182  1.00  0.00           N  
ATOM   1098  CA  LYS A 163       5.452   4.551 -11.356  1.00  0.00           C  
ATOM   1099  C   LYS A 163       5.652   4.752  -9.850  1.00  0.00           C  
ATOM   1100  O   LYS A 163       4.709   4.747  -9.080  1.00  0.00           O  
ATOM   1101  CB  LYS A 163       5.701   3.084 -11.710  1.00  0.00           C  
ATOM   1102  CEN LYS A 163       5.063   1.328 -12.703  1.00  0.00           X  
ATOM   1103  H   LYS A 163       6.818   4.998 -12.943  1.00  0.00           H  
ATOM   1104  N   LEU A 164       6.908   4.874  -9.437  1.00  0.00           N  
ATOM   1105  CA  LEU A 164       7.300   5.140  -8.062  1.00  0.00           C  
ATOM   1106  C   LEU A 164       6.756   6.463  -7.532  1.00  0.00           C  
ATOM   1107  O   LEU A 164       6.245   6.497  -6.422  1.00  0.00           O  
ATOM   1108  CB  LEU A 164       8.830   5.119  -7.950  1.00  0.00           C  
ATOM   1109  CEN LEU A 164       9.824   4.076  -7.405  1.00  0.00           X  
ATOM   1110  H   LEU A 164       7.635   4.792 -10.132  1.00  0.00           H  
ATOM   1111  N   ASN A 165       6.879   7.540  -8.313  1.00  0.00           N  
ATOM   1112  CA  ASN A 165       6.378   8.846  -7.893  1.00  0.00           C  
ATOM   1113  C   ASN A 165       4.861   8.800  -7.748  1.00  0.00           C  
ATOM   1114  O   ASN A 165       4.366   9.245  -6.721  1.00  0.00           O  
ATOM   1115  CB  ASN A 165       6.787   9.943  -8.858  1.00  0.00           C  
ATOM   1116  CEN ASN A 165       7.564  10.641  -8.965  1.00  0.00           X  
ATOM   1117  H   ASN A 165       7.150   7.421  -9.280  1.00  0.00           H  
ATOM   1118  N   ASP A 166       4.167   8.185  -8.710  1.00  0.00           N  
ATOM   1119  CA  ASP A 166       2.706   8.077  -8.696  1.00  0.00           C  
ATOM   1120  C   ASP A 166       2.237   7.294  -7.450  1.00  0.00           C  
ATOM   1121  O   ASP A 166       1.324   7.717  -6.750  1.00  0.00           O  
ATOM   1122  CB  ASP A 166       2.205   7.400  -9.974  1.00  0.00           C  
ATOM   1123  CEN ASP A 166       1.821   7.636 -10.888  1.00  0.00           X  
ATOM   1124  H   ASP A 166       4.646   7.875  -9.545  1.00  0.00           H  
ATOM   1125  N   LEU A 167       2.966   6.234  -7.076  1.00  0.00           N  
ATOM   1126  CA  LEU A 167       2.682   5.442  -5.877  1.00  0.00           C  
ATOM   1127  C   LEU A 167       2.855   6.235  -4.564  1.00  0.00           C  
ATOM   1128  O   LEU A 167       2.046   6.114  -3.642  1.00  0.00           O  
ATOM   1129  CB  LEU A 167       3.582   4.200  -5.862  1.00  0.00           C  
ATOM   1130  CEN LEU A 167       3.324   2.718  -6.191  1.00  0.00           X  
ATOM   1131  H   LEU A 167       3.666   5.894  -7.719  1.00  0.00           H  
ATOM   1132  N   LEU A 168       3.940   7.006  -4.447  1.00  0.00           N  
ATOM   1133  CA  LEU A 168       4.176   7.866  -3.288  1.00  0.00           C  
ATOM   1134  C   LEU A 168       3.017   8.853  -3.094  1.00  0.00           C  
ATOM   1135  O   LEU A 168       2.491   8.969  -1.989  1.00  0.00           O  
ATOM   1136  CB  LEU A 168       5.503   8.618  -3.448  1.00  0.00           C  
ATOM   1137  CEN LEU A 168       6.894   8.432  -2.812  1.00  0.00           X  
ATOM   1138  H   LEU A 168       4.589   7.025  -5.221  1.00  0.00           H  
ATOM   1139  N   GLU A 169       2.628   9.553  -4.161  1.00  0.00           N  
ATOM   1140  CA  GLU A 169       1.539  10.532  -4.165  1.00  0.00           C  
ATOM   1141  C   GLU A 169       0.218   9.891  -3.723  1.00  0.00           C  
ATOM   1142  O   GLU A 169      -0.477  10.464  -2.878  1.00  0.00           O  
ATOM   1143  CB  GLU A 169       1.385  11.155  -5.554  1.00  0.00           C  
ATOM   1144  CEN GLU A 169       1.679  12.435  -6.639  1.00  0.00           X  
ATOM   1145  H   GLU A 169       3.059   9.350  -5.053  1.00  0.00           H  
ATOM   1146  N   ASP A 170      -0.084   8.683  -4.203  1.00  0.00           N  
ATOM   1147  CA  ASP A 170      -1.304   7.958  -3.852  1.00  0.00           C  
ATOM   1148  C   ASP A 170      -1.315   7.602  -2.356  1.00  0.00           C  
ATOM   1149  O   ASP A 170      -2.311   7.807  -1.656  1.00  0.00           O  
ATOM   1150  CB  ASP A 170      -1.438   6.691  -4.701  1.00  0.00           C  
ATOM   1151  CEN ASP A 170      -1.907   6.356  -5.541  1.00  0.00           X  
ATOM   1152  H   ASP A 170       0.504   8.290  -4.924  1.00  0.00           H  
ATOM   1153  N   LEU A 171      -0.176   7.182  -1.803  1.00  0.00           N  
ATOM   1154  CA  LEU A 171      -0.075   6.906  -0.368  1.00  0.00           C  
ATOM   1155  C   LEU A 171      -0.286   8.165   0.502  1.00  0.00           C  
ATOM   1156  O   LEU A 171      -1.056   8.140   1.468  1.00  0.00           O  
ATOM   1157  CB  LEU A 171       1.289   6.275  -0.062  1.00  0.00           C  
ATOM   1158  CEN LEU A 171       1.729   4.827   0.230  1.00  0.00           X  
ATOM   1159  H   LEU A 171       0.610   7.004  -2.408  1.00  0.00           H  
ATOM   1160  N   GLN A 172       0.332   9.293   0.142  1.00  0.00           N  
ATOM   1161  CA  GLN A 172       0.155  10.555   0.869  1.00  0.00           C  
ATOM   1162  C   GLN A 172      -1.294  11.058   0.840  1.00  0.00           C  
ATOM   1163  O   GLN A 172      -1.790  11.560   1.856  1.00  0.00           O  
ATOM   1164  CB  GLN A 172       1.076  11.630   0.286  1.00  0.00           C  
ATOM   1165  CEN GLN A 172       2.591  12.470   0.501  1.00  0.00           X  
ATOM   1166  H   GLN A 172       0.860   9.296  -0.718  1.00  0.00           H  
ATOM   1167  N   GLU A 173      -1.997  10.935  -0.284  1.00  0.00           N  
ATOM   1168  CA  GLU A 173      -3.423  11.260  -0.337  1.00  0.00           C  
ATOM   1169  C   GLU A 173      -4.235  10.369   0.626  1.00  0.00           C  
ATOM   1170  O   GLU A 173      -4.999  10.913   1.430  1.00  0.00           O  
ATOM   1171  CB  GLU A 173      -3.947  11.112  -1.767  1.00  0.00           C  
ATOM   1172  CEN GLU A 173      -4.382  11.810  -3.259  1.00  0.00           X  
ATOM   1173  H   GLU A 173      -1.542  10.610  -1.123  1.00  0.00           H  
ATOM   1174  N   VAL A 174      -3.989   9.047   0.671  1.00  0.00           N  
ATOM   1175  CA  VAL A 174      -4.752   8.102   1.525  1.00  0.00           C  
ATOM   1176  C   VAL A 174      -4.584   8.456   3.009  1.00  0.00           C  
ATOM   1177  O   VAL A 174      -5.564   8.432   3.761  1.00  0.00           O  
ATOM   1178  CB  VAL A 174      -4.309   6.643   1.305  1.00  0.00           C  
ATOM   1179  CEN VAL A 174      -4.505   6.038   1.042  1.00  0.00           X  
ATOM   1180  H   VAL A 174      -3.243   8.689   0.092  1.00  0.00           H  
ATOM   1181  N   LEU A 175      -3.374   8.844   3.426  1.00  0.00           N  
ATOM   1182  CA  LEU A 175      -3.085   9.279   4.804  1.00  0.00           C  
ATOM   1183  C   LEU A 175      -3.881  10.525   5.188  1.00  0.00           C  
ATOM   1184  O   LEU A 175      -4.515  10.609   6.240  1.00  0.00           O  
ATOM   1185  CB  LEU A 175      -1.583   9.542   4.972  1.00  0.00           C  
ATOM   1186  CEN LEU A 175      -0.451   8.746   5.647  1.00  0.00           X  
ATOM   1187  H   LEU A 175      -2.614   8.816   2.761  1.00  0.00           H  
ATOM   1188  N   LYS A 176      -3.894  11.513   4.299  1.00  0.00           N  
ATOM   1189  CA  LYS A 176      -4.586  12.777   4.535  1.00  0.00           C  
ATOM   1190  C   LYS A 176      -6.099  12.579   4.676  1.00  0.00           C  
ATOM   1191  O   LYS A 176      -6.708  13.187   5.554  1.00  0.00           O  
ATOM   1192  CB  LYS A 176      -4.289  13.762   3.404  1.00  0.00           C  
ATOM   1193  CEN LYS A 176      -3.240  15.466   2.717  1.00  0.00           X  
ATOM   1194  H   LYS A 176      -3.352  11.388   3.455  1.00  0.00           H  
ATOM   1195  N   ASN A 177      -6.711  11.745   3.837  1.00  0.00           N  
ATOM   1196  CA  ASN A 177      -8.150  11.491   3.875  1.00  0.00           C  
ATOM   1197  C   ASN A 177      -8.562  10.680   5.106  1.00  0.00           C  
ATOM   1198  O   ASN A 177      -9.490  11.086   5.808  1.00  0.00           O  
ATOM   1199  CB  ASN A 177      -8.615  10.790   2.612  1.00  0.00           C  
ATOM   1200  CEN ASN A 177      -8.995  11.049   1.668  1.00  0.00           X  
ATOM   1201  H   ASN A 177      -6.150  11.251   3.158  1.00  0.00           H  
ATOM   1202  N   LEU A 178      -7.827   9.619   5.443  1.00  0.00           N  
ATOM   1203  CA  LEU A 178      -8.102   8.801   6.628  1.00  0.00           C  
ATOM   1204  C   LEU A 178      -8.036   9.623   7.914  1.00  0.00           C  
ATOM   1205  O   LEU A 178      -8.927   9.517   8.757  1.00  0.00           O  
ATOM   1206  CB  LEU A 178      -7.115   7.629   6.699  1.00  0.00           C  
ATOM   1207  CEN LEU A 178      -7.253   6.126   6.389  1.00  0.00           X  
ATOM   1208  H   LEU A 178      -7.025   9.385   4.881  1.00  0.00           H  
ATOM   1209  N   HIS A 179      -7.052  10.512   8.019  1.00  0.00           N  
ATOM   1210  CA  HIS A 179      -6.995  11.518   9.076  1.00  0.00           C  
ATOM   1211  C   HIS A 179      -8.264  12.391   9.107  1.00  0.00           C  
ATOM   1212  O   HIS A 179      -9.130  12.210   9.967  1.00  0.00           O  
ATOM   1213  CB  HIS A 179      -5.754  12.400   8.903  1.00  0.00           C  
ATOM   1214  CEN HIS A 179      -4.415  12.459   9.387  1.00  0.00           X  
ATOM   1215  H   HIS A 179      -6.245  10.397   7.420  1.00  0.00           H  
ATOM   1216  N   LYS A 180      -8.433  13.313   8.143  1.00  0.00           N  
ATOM   1217  CA  LYS A 180      -9.519  14.315   8.161  1.00  0.00           C  
ATOM   1218  C   LYS A 180     -10.901  13.693   8.409  1.00  0.00           C  
ATOM   1219  O   LYS A 180     -11.760  14.348   9.004  1.00  0.00           O  
ATOM   1220  CB  LYS A 180      -9.537  15.096   6.847  1.00  0.00           C  
ATOM   1221  CEN LYS A 180      -9.085  16.873   5.791  1.00  0.00           X  
ATOM   1222  H   LYS A 180      -7.788  13.294   7.365  1.00  0.00           H  
ATOM   1223  N   ASN A 181     -11.125  12.456   7.963  1.00  0.00           N  
ATOM   1224  CA  ASN A 181     -12.417  11.775   8.061  1.00  0.00           C  
ATOM   1225  C   ASN A 181     -12.743  11.256   9.475  1.00  0.00           C  
ATOM   1226  O   ASN A 181     -13.889  11.380   9.917  1.00  0.00           O  
ATOM   1227  CB  ASN A 181     -12.490  10.631   7.066  1.00  0.00           C  
ATOM   1228  CEN ASN A 181     -12.804  10.474   6.077  1.00  0.00           X  
ATOM   1229  H   ASN A 181     -10.367  11.977   7.496  1.00  0.00           H  
ATOM   1230  N   ASP A 182     -11.756  10.742  10.221  1.00  0.00           N  
ATOM   1231  CA  ASP A 182     -11.960   9.977  11.458  1.00  0.00           C  
ATOM   1232  C   ASP A 182     -12.339  10.844  12.677  1.00  0.00           C  
ATOM   1233  O   ASP A 182     -11.528  11.145  13.558  1.00  0.00           O  
ATOM   1234  CB  ASP A 182     -10.698   9.172  11.777  1.00  0.00           C  
ATOM   1235  CEN ASP A 182     -10.311   8.238  11.652  1.00  0.00           X  
ATOM   1236  H   ASP A 182     -10.814  10.784   9.865  1.00  0.00           H  
ATOM   1237  N   ARG A 183     -13.616  11.231  12.780  1.00  0.00           N  
ATOM   1238  CA  ARG A 183     -14.087  12.068  13.898  1.00  0.00           C  
ATOM   1239  C   ARG A 183     -14.418  11.325  15.186  1.00  0.00           C  
ATOM   1240  O   ARG A 183     -14.656  12.009  16.176  1.00  0.00           O  
ATOM   1241  CB  ARG A 183     -15.270  12.927  13.477  1.00  0.00           C  
ATOM   1242  CEN ARG A 183     -16.579  14.867  12.656  1.00  0.00           X  
ATOM   1243  H   ARG A 183     -14.256  10.858  12.091  1.00  0.00           H  
ATOM   1244  N   SER A 184     -14.419   9.988  15.243  1.00  0.00           N  
ATOM   1245  CA  SER A 184     -14.882   9.304  16.476  1.00  0.00           C  
ATOM   1246  C   SER A 184     -14.114   8.070  16.980  1.00  0.00           C  
ATOM   1247  O   SER A 184     -14.491   7.538  18.021  1.00  0.00           O  
ATOM   1248  CB  SER A 184     -16.333   8.910  16.277  1.00  0.00           C  
ATOM   1249  CEN SER A 184     -16.781   8.733  16.025  1.00  0.00           X  
ATOM   1250  H   SER A 184     -14.189   9.453  14.417  1.00  0.00           H  
ATOM   1251  N   GLY A 185     -13.015   7.628  16.348  1.00  0.00           N  
ATOM   1252  CA  GLY A 185     -12.323   6.392  16.763  1.00  0.00           C  
ATOM   1253  C   GLY A 185     -10.817   6.528  16.996  1.00  0.00           C  
ATOM   1254  O   GLY A 185     -10.056   5.708  16.488  1.00  0.00           O  
ATOM   1255  CEN GLY A 185     -12.323   6.392  16.763  1.00  0.00           X  
ATOM   1256  H   GLY A 185     -12.699   8.090  15.507  1.00  0.00           H  
ATOM   1257  N   LYS A 186     -10.417   7.578  17.731  1.00  0.00           N  
ATOM   1258  CA  LYS A 186      -9.045   8.117  17.854  1.00  0.00           C  
ATOM   1259  C   LYS A 186      -7.915   7.092  17.954  1.00  0.00           C  
ATOM   1260  O   LYS A 186      -6.907   7.263  17.285  1.00  0.00           O  
ATOM   1261  CB  LYS A 186      -8.974   9.038  19.072  1.00  0.00           C  
ATOM   1262  CEN LYS A 186      -8.946  11.003  19.856  1.00  0.00           X  
ATOM   1263  H   LYS A 186     -11.153   8.146  18.127  1.00  0.00           H  
ATOM   1264  N   ASP A 187      -8.072   6.051  18.763  1.00  0.00           N  
ATOM   1265  CA  ASP A 187      -7.008   5.050  18.913  1.00  0.00           C  
ATOM   1266  C   ASP A 187      -6.676   4.364  17.579  1.00  0.00           C  
ATOM   1267  O   ASP A 187      -5.517   4.133  17.249  1.00  0.00           O  
ATOM   1268  CB  ASP A 187      -7.407   4.002  19.954  1.00  0.00           C  
ATOM   1269  CEN ASP A 187      -7.270   3.782  20.939  1.00  0.00           X  
ATOM   1270  H   ASP A 187      -8.777   6.103  19.483  1.00  0.00           H  
ATOM   1271  N   ASN A 188      -7.688   4.140  16.741  1.00  0.00           N  
ATOM   1272  CA  ASN A 188      -7.507   3.504  15.441  1.00  0.00           C  
ATOM   1273  C   ASN A 188      -6.900   4.435  14.384  1.00  0.00           C  
ATOM   1274  O   ASN A 188      -6.180   3.982  13.498  1.00  0.00           O  
ATOM   1275  CB  ASN A 188      -8.821   2.939  14.934  1.00  0.00           C  
ATOM   1276  CEN ASN A 188      -9.353   2.036  14.977  1.00  0.00           X  
ATOM   1277  H   ASN A 188      -8.620   4.364  17.061  1.00  0.00           H  
ATOM   1278  N   ILE A 189      -7.226   5.732  14.445  1.00  0.00           N  
ATOM   1279  CA  ILE A 189      -6.573   6.736  13.598  1.00  0.00           C  
ATOM   1280  C   ILE A 189      -5.093   6.833  13.958  1.00  0.00           C  
ATOM   1281  O   ILE A 189      -4.275   6.947  13.054  1.00  0.00           O  
ATOM   1282  CB  ILE A 189      -7.226   8.123  13.739  1.00  0.00           C  
ATOM   1283  CEN ILE A 189      -8.022   8.776  13.380  1.00  0.00           X  
ATOM   1284  H   ILE A 189      -7.885   6.030  15.151  1.00  0.00           H  
ATOM   1285  N   HIS A 190      -4.740   6.724  15.241  1.00  0.00           N  
ATOM   1286  CA  HIS A 190      -3.337   6.711  15.652  1.00  0.00           C  
ATOM   1287  C   HIS A 190      -2.588   5.500  15.074  1.00  0.00           C  
ATOM   1288  O   HIS A 190      -1.562   5.671  14.416  1.00  0.00           O  
ATOM   1289  CB  HIS A 190      -3.228   6.716  17.180  1.00  0.00           C  
ATOM   1290  CEN HIS A 190      -3.060   7.663  18.231  1.00  0.00           X  
ATOM   1291  H   HIS A 190      -5.445   6.624  15.954  1.00  0.00           H  
ATOM   1292  N   ASP A 191      -3.108   4.286  15.276  1.00  0.00           N  
ATOM   1293  CA  ASP A 191      -2.473   3.067  14.773  1.00  0.00           C  
ATOM   1294  C   ASP A 191      -2.362   3.072  13.245  1.00  0.00           C  
ATOM   1295  O   ASP A 191      -1.331   2.694  12.696  1.00  0.00           O  
ATOM   1296  CB  ASP A 191      -3.251   1.832  15.236  1.00  0.00           C  
ATOM   1297  CEN ASP A 191      -3.232   1.121  15.966  1.00  0.00           X  
ATOM   1298  H   ASP A 191      -3.921   4.192  15.865  1.00  0.00           H  
ATOM   1299  N   VAL A 192      -3.393   3.567  12.554  1.00  0.00           N  
ATOM   1300  CA  VAL A 192      -3.420   3.653  11.087  1.00  0.00           C  
ATOM   1301  C   VAL A 192      -2.373   4.636  10.559  1.00  0.00           C  
ATOM   1302  O   VAL A 192      -1.728   4.342   9.560  1.00  0.00           O  
ATOM   1303  CB  VAL A 192      -4.808   4.080  10.573  1.00  0.00           C  
ATOM   1304  CEN VAL A 192      -5.370   3.856  10.243  1.00  0.00           X  
ATOM   1305  H   VAL A 192      -4.181   3.929  13.074  1.00  0.00           H  
ATOM   1306  N   ASP A 193      -2.185   5.776  11.227  1.00  0.00           N  
ATOM   1307  CA  ASP A 193      -1.192   6.801  10.880  1.00  0.00           C  
ATOM   1308  C   ASP A 193       0.230   6.235  10.988  1.00  0.00           C  
ATOM   1309  O   ASP A 193       1.013   6.358  10.048  1.00  0.00           O  
ATOM   1310  CB  ASP A 193      -1.344   8.027  11.784  1.00  0.00           C  
ATOM   1311  CEN ASP A 193      -1.767   8.954  11.784  1.00  0.00           X  
ATOM   1312  H   ASP A 193      -2.779   5.962  12.020  1.00  0.00           H  
ATOM   1313  N   ASN A 194       0.525   5.508  12.072  1.00  0.00           N  
ATOM   1314  CA  ASN A 194       1.817   4.848  12.265  1.00  0.00           C  
ATOM   1315  C   ASN A 194       2.101   3.816  11.162  1.00  0.00           C  
ATOM   1316  O   ASN A 194       3.194   3.791  10.601  1.00  0.00           O  
ATOM   1317  CB  ASN A 194       1.899   4.192  13.631  1.00  0.00           C  
ATOM   1318  CEN ASN A 194       2.225   4.436  14.598  1.00  0.00           X  
ATOM   1319  H   ASN A 194      -0.177   5.423  12.792  1.00  0.00           H  
ATOM   1320  N   HIS A 195       1.127   2.957  10.846  1.00  0.00           N  
ATOM   1321  CA  HIS A 195       1.312   1.933   9.815  1.00  0.00           C  
ATOM   1322  C   HIS A 195       1.529   2.558   8.432  1.00  0.00           C  
ATOM   1323  O   HIS A 195       2.404   2.106   7.702  1.00  0.00           O  
ATOM   1324  CB  HIS A 195       0.109   0.985   9.777  1.00  0.00           C  
ATOM   1325  CEN HIS A 195      -0.266  -0.279  10.319  1.00  0.00           X  
ATOM   1326  H   HIS A 195       0.251   2.994  11.345  1.00  0.00           H  
ATOM   1327  N   LEU A 196       0.812   3.634   8.085  1.00  0.00           N  
ATOM   1328  CA  LEU A 196       1.015   4.337   6.813  1.00  0.00           C  
ATOM   1329  C   LEU A 196       2.419   4.938   6.705  1.00  0.00           C  
ATOM   1330  O   LEU A 196       3.036   4.820   5.652  1.00  0.00           O  
ATOM   1331  CB  LEU A 196      -0.043   5.435   6.645  1.00  0.00           C  
ATOM   1332  CEN LEU A 196      -1.321   5.534   5.791  1.00  0.00           X  
ATOM   1333  H   LEU A 196       0.138   4.004   8.740  1.00  0.00           H  
ATOM   1334  N   GLN A 197       2.931   5.563   7.767  1.00  0.00           N  
ATOM   1335  CA  GLN A 197       4.290   6.118   7.758  1.00  0.00           C  
ATOM   1336  C   GLN A 197       5.329   5.029   7.484  1.00  0.00           C  
ATOM   1337  O   GLN A 197       6.135   5.185   6.568  1.00  0.00           O  
ATOM   1338  CB  GLN A 197       4.599   6.803   9.092  1.00  0.00           C  
ATOM   1339  CEN GLN A 197       4.702   8.343   9.908  1.00  0.00           X  
ATOM   1340  H   GLN A 197       2.374   5.645   8.607  1.00  0.00           H  
ATOM   1341  N   ASN A 198       5.252   3.896   8.185  1.00  0.00           N  
ATOM   1342  CA  ASN A 198       6.193   2.790   7.992  1.00  0.00           C  
ATOM   1343  C   ASN A 198       6.137   2.235   6.556  1.00  0.00           C  
ATOM   1344  O   ASN A 198       7.182   1.995   5.956  1.00  0.00           O  
ATOM   1345  CB  ASN A 198       5.944   1.679   8.994  1.00  0.00           C  
ATOM   1346  CEN ASN A 198       6.280   1.395   9.947  1.00  0.00           X  
ATOM   1347  H   ASN A 198       4.556   3.827   8.917  1.00  0.00           H  
ATOM   1348  N   VAL A 199       4.940   2.104   5.970  1.00  0.00           N  
ATOM   1349  CA  VAL A 199       4.772   1.615   4.586  1.00  0.00           C  
ATOM   1350  C   VAL A 199       5.416   2.584   3.580  1.00  0.00           C  
ATOM   1351  O   VAL A 199       6.103   2.147   2.658  1.00  0.00           O  
ATOM   1352  CB  VAL A 199       3.286   1.429   4.224  1.00  0.00           C  
ATOM   1353  CEN VAL A 199       2.802   0.957   4.096  1.00  0.00           X  
ATOM   1354  H   VAL A 199       4.119   2.333   6.510  1.00  0.00           H  
ATOM   1355  N   ILE A 200       5.243   3.899   3.748  1.00  0.00           N  
ATOM   1356  CA  ILE A 200       5.844   4.900   2.848  1.00  0.00           C  
ATOM   1357  C   ILE A 200       7.372   4.818   2.882  1.00  0.00           C  
ATOM   1358  O   ILE A 200       8.009   4.829   1.824  1.00  0.00           O  
ATOM   1359  CB  ILE A 200       5.409   6.331   3.214  1.00  0.00           C  
ATOM   1360  CEN ILE A 200       4.643   7.094   3.075  1.00  0.00           X  
ATOM   1361  H   ILE A 200       4.710   4.212   4.546  1.00  0.00           H  
ATOM   1362  N   GLU A 201       7.964   4.744   4.073  1.00  0.00           N  
ATOM   1363  CA  GLU A 201       9.415   4.626   4.236  1.00  0.00           C  
ATOM   1364  C   GLU A 201       9.956   3.368   3.545  1.00  0.00           C  
ATOM   1365  O   GLU A 201      10.944   3.447   2.811  1.00  0.00           O  
ATOM   1366  CB  GLU A 201       9.785   4.611   5.721  1.00  0.00           C  
ATOM   1367  CEN GLU A 201      10.338   5.422   7.114  1.00  0.00           X  
ATOM   1368  H   GLU A 201       7.391   4.739   4.907  1.00  0.00           H  
ATOM   1369  N   ASP A 202       9.267   2.235   3.683  1.00  0.00           N  
ATOM   1370  CA  ASP A 202       9.663   0.975   3.053  1.00  0.00           C  
ATOM   1371  C   ASP A 202       9.622   1.048   1.519  1.00  0.00           C  
ATOM   1372  O   ASP A 202      10.573   0.614   0.849  1.00  0.00           O  
ATOM   1373  CB  ASP A 202       8.764  -0.162   3.544  1.00  0.00           C  
ATOM   1374  CEN ASP A 202       8.752  -0.909   4.237  1.00  0.00           X  
ATOM   1375  H   ASP A 202       8.493   2.222   4.332  1.00  0.00           H  
ATOM   1376  N   ILE A 203       8.571   1.648   0.940  1.00  0.00           N  
ATOM   1377  CA  ILE A 203       8.445   1.807  -0.517  1.00  0.00           C  
ATOM   1378  C   ILE A 203       9.598   2.664  -1.022  1.00  0.00           C  
ATOM   1379  O   ILE A 203      10.221   2.320  -2.027  1.00  0.00           O  
ATOM   1380  CB  ILE A 203       7.108   2.455  -0.922  1.00  0.00           C  
ATOM   1381  CEN ILE A 203       6.062   2.265  -1.166  1.00  0.00           X  
ATOM   1382  H   ILE A 203       7.880   2.068   1.545  1.00  0.00           H  
ATOM   1383  N   HIS A 204       9.926   3.752  -0.328  1.00  0.00           N  
ATOM   1384  CA  HIS A 204      11.017   4.636  -0.714  1.00  0.00           C  
ATOM   1385  C   HIS A 204      12.385   3.952  -0.723  1.00  0.00           C  
ATOM   1386  O   HIS A 204      13.160   4.118  -1.674  1.00  0.00           O  
ATOM   1387  CB  HIS A 204      11.059   5.849   0.221  1.00  0.00           C  
ATOM   1388  CEN HIS A 204      10.559   7.183   0.255  1.00  0.00           X  
ATOM   1389  H   HIS A 204       9.398   3.968   0.503  1.00  0.00           H  
ATOM   1390  N   ASP A 205      12.659   3.106   0.258  1.00  0.00           N  
ATOM   1391  CA  ASP A 205      13.901   2.340   0.329  1.00  0.00           C  
ATOM   1392  C   ASP A 205      13.980   1.270  -0.765  1.00  0.00           C  
ATOM   1393  O   ASP A 205      15.043   1.052  -1.364  1.00  0.00           O  
ATOM   1394  CB  ASP A 205      14.044   1.690   1.707  1.00  0.00           C  
ATOM   1395  CEN ASP A 205      14.497   1.847   2.605  1.00  0.00           X  
ATOM   1396  H   ASP A 205      12.009   3.033   1.029  1.00  0.00           H  
ATOM   1397  N   PHE A 206      12.855   0.625  -1.087  1.00  0.00           N  
ATOM   1398  CA  PHE A 206      12.821  -0.408  -2.120  1.00  0.00           C  
ATOM   1399  C   PHE A 206      12.992   0.196  -3.520  1.00  0.00           C  
ATOM   1400  O   PHE A 206      13.740  -0.354  -4.339  1.00  0.00           O  
ATOM   1401  CB  PHE A 206      11.511  -1.193  -2.040  1.00  0.00           C  
ATOM   1402  CEN PHE A 206      10.981  -2.564  -1.434  1.00  0.00           X  
ATOM   1403  H   PHE A 206      11.996   0.893  -0.632  1.00  0.00           H  
ATOM   1404  N   MET A 207      12.369   1.345  -3.788  1.00  0.00           N  
ATOM   1405  CA  MET A 207      12.489   2.077  -5.051  1.00  0.00           C  
ATOM   1406  C   MET A 207      13.909   2.600  -5.257  1.00  0.00           C  
ATOM   1407  O   MET A 207      14.449   2.518  -6.366  1.00  0.00           O  
ATOM   1408  CB  MET A 207      11.491   3.233  -5.088  1.00  0.00           C  
ATOM   1409  CEN MET A 207      10.011   3.774  -5.860  1.00  0.00           X  
ATOM   1410  H   MET A 207      11.781   1.732  -3.066  1.00  0.00           H  
ATOM   1411  N   GLN A 208      14.548   3.096  -4.195  1.00  0.00           N  
ATOM   1412  CA  GLN A 208      15.931   3.554  -4.245  1.00  0.00           C  
ATOM   1413  C   GLN A 208      16.877   2.406  -4.623  1.00  0.00           C  
ATOM   1414  O   GLN A 208      17.741   2.568  -5.494  1.00  0.00           O  
ATOM   1415  CB  GLN A 208      16.344   4.150  -2.896  1.00  0.00           C  
ATOM   1416  CEN GLN A 208      16.583   5.637  -2.014  1.00  0.00           X  
ATOM   1417  H   GLN A 208      14.034   3.200  -3.331  1.00  0.00           H  
ATOM   1418  N   ALA A 209      16.664   1.211  -4.062  1.00  0.00           N  
ATOM   1419  CA  ALA A 209      17.445   0.022  -4.386  1.00  0.00           C  
ATOM   1420  C   ALA A 209      17.301  -0.396  -5.862  1.00  0.00           C  
ATOM   1421  O   ALA A 209      18.306  -0.702  -6.510  1.00  0.00           O  
ATOM   1422  CB  ALA A 209      17.041  -1.123  -3.468  1.00  0.00           C  
ATOM   1423  CEN ALA A 209      17.042  -1.122  -3.469  1.00  0.00           X  
ATOM   1424  H   ALA A 209      15.945   1.139  -3.358  1.00  0.00           H  
ATOM   1425  N   ALA A 210      16.089  -0.380  -6.416  1.00  0.00           N  
ATOM   1426  CA  ALA A 210      15.835  -0.713  -7.819  1.00  0.00           C  
ATOM   1427  C   ALA A 210      16.566   0.250  -8.769  1.00  0.00           C  
ATOM   1428  O   ALA A 210      17.143  -0.182  -9.768  1.00  0.00           O  
ATOM   1429  CB  ALA A 210      14.339  -0.706  -8.097  1.00  0.00           C  
ATOM   1430  CEN ALA A 210      14.340  -0.705  -8.097  1.00  0.00           X  
ATOM   1431  H   ALA A 210      15.298  -0.150  -5.833  1.00  0.00           H  
ATOM   1432  N   ALA A 211      16.622   1.543  -8.426  1.00  0.00           N  
ATOM   1433  CA  ALA A 211      17.309   2.564  -9.211  1.00  0.00           C  
ATOM   1434  C   ALA A 211      18.836   2.383  -9.178  1.00  0.00           C  
ATOM   1435  O   ALA A 211      19.501   2.496 -10.211  1.00  0.00           O  
ATOM   1436  CB  ALA A 211      16.925   3.949  -8.712  1.00  0.00           C  
ATOM   1437  CEN ALA A 211      16.926   3.948  -8.712  1.00  0.00           X  
ATOM   1438  H   ALA A 211      16.145   1.832  -7.584  1.00  0.00           H  
ATOM   1439  N   ALA A 212      19.409   2.055  -8.017  1.00  0.00           N  
ATOM   1440  CA  ALA A 212      20.845   1.829  -7.883  1.00  0.00           C  
ATOM   1441  C   ALA A 212      21.302   0.627  -8.725  1.00  0.00           C  
ATOM   1442  O   ALA A 212      22.296   0.718  -9.455  1.00  0.00           O  
ATOM   1443  CB  ALA A 212      21.212   1.630  -6.420  1.00  0.00           C  
ATOM   1444  CEN ALA A 212      21.212   1.630  -6.421  1.00  0.00           X  
ATOM   1445  H   ALA A 212      18.832   1.972  -7.193  1.00  0.00           H  
ATOM   1446  N   ALA A 213      20.544  -0.474  -8.713  1.00  0.00           N  
ATOM   1447  CA  ALA A 213      20.793  -1.624  -9.578  1.00  0.00           C  
ATOM   1448  C   ALA A 213      20.773  -1.255 -11.071  1.00  0.00           C  
ATOM   1449  O   ALA A 213      21.725  -1.569 -11.791  1.00  0.00           O  
ATOM   1450  CB  ALA A 213      19.773  -2.716  -9.289  1.00  0.00           C  
ATOM   1451  CEN ALA A 213      19.774  -2.716  -9.289  1.00  0.00           X  
ATOM   1452  H   ALA A 213      19.779  -0.525  -8.054  1.00  0.00           H  
ATOM   1453  N   ALA A 214      19.730  -0.559 -11.534  1.00  0.00           N  
ATOM   1454  CA  ALA A 214      19.579  -0.155 -12.930  1.00  0.00           C  
ATOM   1455  C   ALA A 214      20.725   0.761 -13.391  1.00  0.00           C  
ATOM   1456  O   ALA A 214      21.214   0.618 -14.514  1.00  0.00           O  
ATOM   1457  CB  ALA A 214      18.235   0.529 -13.131  1.00  0.00           C  
ATOM   1458  CEN ALA A 214      18.236   0.529 -13.131  1.00  0.00           X  
ATOM   1459  H   ALA A 214      18.991  -0.317 -10.887  1.00  0.00           H  
ATOM   1460  N   ASN A 215      21.199   1.663 -12.525  1.00  0.00           N  
ATOM   1461  CA  ASN A 215      22.352   2.523 -12.814  1.00  0.00           C  
ATOM   1462  C   ASN A 215      23.640   1.737 -13.107  1.00  0.00           C  
ATOM   1463  O   ASN A 215      24.301   2.025 -14.102  1.00  0.00           O  
ATOM   1464  CB  ASN A 215      22.594   3.497 -11.676  1.00  0.00           C  
ATOM   1465  CEN ASN A 215      22.308   4.470 -11.405  1.00  0.00           X  
ATOM   1466  H   ASN A 215      20.708   1.790 -11.652  1.00  0.00           H  
ATOM   1467  N   CYS A 216      23.974   0.711 -12.319  1.00  0.00           N  
ATOM   1468  CA  CYS A 216      25.201  -0.084 -12.491  1.00  0.00           C  
ATOM   1469  C   CYS A 216      25.175  -1.105 -13.650  1.00  0.00           C  
ATOM   1470  O   CYS A 216      26.241  -1.439 -14.168  1.00  0.00           O  
ATOM   1471  CB  CYS A 216      25.280  -0.818 -11.152  1.00  0.00           C  
ATOM   1472  CEN CYS A 216      25.910  -0.670 -10.356  1.00  0.00           X  
ATOM   1473  H   CYS A 216      23.436   0.567 -11.479  1.00  0.00           H  
ATOM   1474  N   ARG A 217      24.015  -1.635 -14.066  1.00  0.00           N  
ATOM   1475  CA  ARG A 217      23.934  -2.765 -15.024  1.00  0.00           C  
ATOM   1476  C   ARG A 217      24.377  -2.439 -16.458  1.00  0.00           C  
ATOM   1477  O   ARG A 217      25.008  -3.292 -17.090  1.00  0.00           O  
ATOM   1478  CB  ARG A 217      22.541  -3.377 -15.033  1.00  0.00           C  
ATOM   1479  CEN ARG A 217      20.641  -4.880 -14.498  1.00  0.00           X  
ATOM   1480  H   ARG A 217      23.161  -1.184 -13.769  1.00  0.00           H  
ATOM   1481  N   LYS A 218      24.069  -1.242 -16.967  1.00  0.00           N  
ATOM   1482  CA  LYS A 218      24.533  -0.818 -18.298  1.00  0.00           C  
ATOM   1483  C   LYS A 218      26.056  -0.795 -18.312  1.00  0.00           C  
ATOM   1484  O   LYS A 218      26.616  -1.230 -19.339  1.00  0.00           O  
ATOM   1485  CB  LYS A 218      23.975   0.556 -18.669  1.00  0.00           C  
ATOM   1486  CEN LYS A 218      22.609   1.710 -19.801  1.00  0.00           X  
ATOM   1487  H   LYS A 218      23.917  -0.496 -16.303  1.00  0.00           H  
TER                                                                             
# All scores below are weighted scores, not raw scores.
#BEGIN_POSE_ENERGIES_TABLE ./minmover_pdb/pose_28.pdb
label vdw cenpack pair env cbeta hs_pair ss_pair sheet total
weights 1 0.5 1 1 0.25 1 1 1 NA
pose 3.81955 -6.97335 -19.3776 -8.87886 12.3757 0 0 0 -19.0346
MET:NtermProteinFull_1 0 -0.35076 -0.34015 0.13971 0.03548 0 0 0 -0.51571
TYR_2 0 -0.02142 -0.0047 0.81073 0.06926 0 0 0 0.85387
GLY_3 0 -0.02124 0.04789 0.0322 0.0697 0 0 0 0.12855
LYS_4 0 -0.02325 -0.69981 -0.68888 0.0693 0 0 0 -1.34263
LEU_5 0 0.1594 -0.55372 -0.30366 0.04399 0 0 0 -0.654
ASN_6 0 -0.02623 0.08251 -0.40966 0.0693 0 0 0 -0.28408
ASP_7 0 -0.0743 -0.0425 -0.52292 0.06894 0 0 0 -0.57079
LEU_8 0 0.12377 -0.13173 -0.30366 0.04198 0 0 0 -0.26964
LEU_9 0 -0.07488 -0.45174 -0.19483 0.04399 0 0 0 -0.67746
GLU_10 0 -0.06379 0.06553 -1.00041 0.069 0 0 0 -0.92967
ASP_11 0 -0.18056 -0.15318 -0.37876 0.04306 0 0 0 -0.66945
LEU_12 0 -0.1565 -1.02042 -0.39148 0.03261 0 0 0 -1.5358
GLN_13 0 -0.18129 0.2013 -0.3291 0.06889 0 0 0 -0.24019
GLU_14 0 -0.03826 0.00274 -0.92601 0.06893 0 0 0 -0.89261
VAL_15 0 -0.11584 -0.61046 -0.19594 0.04239 0 0 0 -0.87986
LEU_16 1.51953 0.92788 -0.27992 -0.06582 0.07121 0 0 0 2.17288
LYS_17 0 -0.051 0.0326 -0.77863 0.06947 0 0 0 -0.72756
ASN_18 0 0.06911 -0.07691 -0.19403 0.06893 0 0 0 -0.13289
LEU_19 0 0.23606 -0.14584 -0.39148 0.03571 0 0 0 -0.26557
HIS_D_20 0 0.03868 0.07918 -0.06774 0.06922 0 0 0 0.11933
LYS_21 0 -0.04863 -0.05199 -1.10762 0.07072 0 0 0 -1.13752
ASN_22 0 0.00082 -0.34983 -0.07783 0.04268 0 0 0 -0.38417
ASP_23 0 -0.08522 -0.12506 -0.03907 0.04781 0 0 0 -0.20153
ARG_24 0 0.00715 -0.03922 -0.7542 0.072 0 0 0 -0.71427
SER_25 0 -0.05039 -0.22107 -0.20705 0.03681 0 0 0 -0.44169
GLY_26 0 -0.0578 -0.15122 0.0322 0.03673 0 0 0 -0.14009
LYS_27 0 -0.01222 -0.02367 -1.04927 0.07112 0 0 0 -1.01404
ASP_28 0 -0.02945 -0.0837 -0.60822 0.07072 0 0 0 -0.65065
ASN_29 0 0.26158 -0.61258 -0.13901 0.03519 0 0 0 -0.45482
ILE_30 0 -0.00419 0.29766 0.34575 0.06908 0 0 0 0.7083
HIS_D_31 0 -0.00797 -0.20815 0.06501 0.0693 0 0 0 -0.08181
ASP_32 0 -0.08935 -0.28876 -0.37876 0.06893 0 0 0 -0.68794
VAL_33 0 -0.15269 0.29313 -0.27892 0.03683 0 0 0 -0.10165
ASP_34 0 -0.00554 0.03618 -0.37876 0.06919 0 0 0 -0.27893
ASN_35 0 -0.14426 -0.00868 -0.40966 0.06882 0 0 0 -0.49378
HIS_D_36 0 -0.48083 -0.3235 -0.11266 0.03614 0 0 0 -0.88085
LEU_37 1.51953 0.86507 -0.51119 -0.39148 0.04537 0 0 0 1.5273
GLN_38 0 0.00642 0.02971 -0.55896 0.06893 0 0 0 -0.4539
ASN_39 0 -0.15357 -0.22525 -0.19403 0.06928 0 0 0 -0.50357
VAL_40 0 -0.39121 -0.62046 -0.19594 0.03448 0 0 0 -1.17314
ILE_41 0 -0.15995 -0.42223 0.72502 0.06988 0 0 0 0.21273
GLU_42 0 -0.08922 -0.09196 -0.60186 0.06919 0 0 0 -0.71385
ASP_43 0 -0.05771 -0.22277 0.08318 0.04488 0 0 0 -0.15242
ILE_44 0 0.017 -1.03037 -0.06945 0.03948 0 0 0 -1.04334
HIS_D_45 0 -0.11388 0.0792 0.0215 0.0691 0 0 0 0.05592
ASP_46 0 -0.21597 -0.39948 -0.31759 0.06983 0 0 0 -0.86321
PHE_47 0 -0.36761 -0.21466 -0.38422 0.03251 0 0 0 -0.93398
MET_48 0 -0.11063 -0.1207 0.10186 0.04411 0 0 0 -0.08536
GLN_49 0 -0.10865 -0.01941 -0.49415 0.06899 0 0 0 -0.55322
ALA_50 0 -0.36541 0.0505 0.07904 0.03349 0 0 0 -0.20238
ALA_51 0 0.05741 -0.23083 -0.14527 0.0358 0 0 0 -0.28288
ALA_52 0 -0.19 -0.07089 0.15304 0.02982 0 0 0 -0.07803
ALA_53 0 -0.00904 0.01477 0.16717 0.03768 0 0 0 0.21058
ALA_54 0 0.02586 0.05679 0.03291 0.03786 0 0 0 0.15343
ALA_55 0 0.15679 -0.10803 0.07904 0.04295 0 0 0 0.17075
ASN_56 0 -0.05094 -0.01628 -0.36221 0.03669 0 0 0 -0.39275
CYS_57 0 -0.10621 0.1259 0.57653 0.04262 0 0 0 0.63884
ARG_58 0 0.02237 0.08728 -0.30477 0.04409 0 0 0 -0.15103
LYS_59 0 -0.01209 -0.00567 -0.8715 0.07248 0 0 0 -0.81678
GLY_60 0 -0.02266 0.00471 0.60923 0.04731 0 0 0 0.63859
SER_61 0 -0.00299 -0.06169 -0.11629 0.03942 0 0 0 -0.14156
PRO_62 0 0 0 0.043 0.04183 0 0 0 0.08483
GLY_63 0 0 0 0.91259 0.04957 0 0 0 0.96215
SER_64 0 0 0 0.13063 0.04957 0 0 0 0.1802
PRO_65 0 0 0 0.2123 0.07508 0 0 0 0.28738
ALA_66 0 0 0 0.89846 0.07582 0 0 0 0.97427
GLY_67 0 0 0 0.91259 0.04183 0 0 0 0.95441
SER_68 0 0 0 0.29023 0.04957 0 0 0 0.3398
PRO_69 0 0 0 0.043 0.04957 0 0 0 0.09257
THR_70 0 0 0 0.48779 0.07573 0 0 0 0.56352
SER_71 0 0 0 0.13063 0.074 0 0 0 0.20463
THR_72 0 0 0 0.48779 0.07499 0 0 0 0.56278
GLU_73 0 0 0 -1.01303 0.07573 0 0 0 -0.9373
GLU_74 0 0 0 -1.01303 0.07582 0 0 0 -0.93721
GLY_75 0 0 0 0.91259 0.04957 0 0 0 0.96215
THR_76 0 0 0 0.48779 0.04957 0 0 0 0.53736
SER_77 0 0 0 0.29023 0.07582 0 0 0 0.36605
GLU_78 0 0 0 -1.03403 0.07573 0 0 0 -0.9583
SER_79 0 0 0 0.29023 0.07499 0 0 0 0.36522
ALA_80 0 0 0 0.89846 0.07511 0 0 0 0.97356
THR_81 0 0 0 0.43096 0.0721 0 0 0 0.50306
PRO_82 0 0 0 0.51404 0.07582 0 0 0 0.58986
GLU_83 0 0 0 -1.03403 0.07347 0 0 0 -0.96056
SER_84 0 0 0 0.13063 0.07582 0 0 0 0.20645
GLY_85 0 0 0 0.91259 0.04957 0 0 0 0.96215
PRO_86 0 0 0 0.51404 0.04957 0 0 0 0.5636
GLY_87 0 0 0 0.91259 0.04957 0 0 0 0.96215
THR_88 0 0 0 0.48779 0.07582 0 0 0 0.56361
SER_89 0 0 0 0.13063 0.07499 0 0 0 0.20562
THR_90 0 0 0 0.43096 0.07499 0 0 0 0.50594
GLU_91 0 0 0 -1.03403 0.07582 0 0 0 -0.95821
PRO_92 0 0 0 0.2123 0.07582 0 0 0 0.28812
SER_93 0 0 0 0.13063 0.07499 0 0 0 0.20562
GLU_94 0 -0.01209 -0.02323 -1.03403 0.05293 0 0 0 -1.01642
GLY_95 0 0.00148 -0.02371 0.60923 0.05361 0 0 0 0.64061
SER_96 0 0.01472 -0.01066 0.13063 0.03752 0 0 0 0.17221
ALA_97 0 -0.01573 0.02628 0.89846 0.05271 0 0 0 0.9617
PRO_98 0 -0.01774 -0.07649 0.043 0.04109 0 0 0 -0.01014
GLY_99 0 -0.09212 0.0022 0.60923 0.04456 0 0 0 0.56387
SER_100 0 -0.03781 0.03229 0.13063 0.04883 0 0 0 0.17394
PRO_101 0 0.04636 -0.28869 -0.12679 0.07081 0 0 0 -0.29832
ALA_102 0 -0.06887 0.07615 0.77873 0.07212 0 0 0 0.85813
GLY_103 0 -0.01035 -0.02005 0.35201 0.04883 0 0 0 0.37044
SER_104 0 0 0 0.29023 0.04957 0 0 0 0.3398
PRO_105 0 0 0 0.2123 0.07582 0 0 0 0.28812
THR_106 0 0 0 0.43096 0.07573 0 0 0 0.50669
SER_107 0 0 0 0.29023 0.07499 0 0 0 0.36522
THR_108 0 0 0 0.43096 0.07347 0 0 0 0.50442
GLU_109 0 0 0 -1.01303 0.07573 0 0 0 -0.9373
GLU_110 0 0 0 -1.03403 0.07582 0 0 0 -0.95821
GLY_111 0 0 0 0.91259 0.04957 0 0 0 0.96215
THR_112 0 0 0 0.48779 0.07582 0 0 0 0.56361
SER_113 0 0 0 -0.0106 0.07347 0 0 0 0.06287
THR_114 0 0 0 0.48779 0.07499 0 0 0 0.56278
GLU_115 0 0 0 -1.03403 0.07582 0 0 0 -0.95821
PRO_116 0 0 0 0.2123 0.07582 0 0 0 0.28812
SER_117 0 0 0 0.29023 0.07499 0 0 0 0.36522
GLU_118 0 0 0 -1.03403 0.07473 0 0 0 -0.9593
GLY_119 0 0 0 0.91259 0.05532 0 0 0 0.96791
SER_120 0 0 0 0.29023 0.04892 0 0 0 0.33916
ALA_121 0 0 0 0.89846 0.07364 0 0 0 0.9721
PRO_122 0 0 0 0.2123 0.04183 0 0 0 0.25412
GLY_123 0 0 0 0.91259 0.04957 0 0 0 0.96215
THR_124 0 0 0 0.43096 0.07582 0 0 0 0.50678
SER_125 0 0 0 0.13063 0.07573 0 0 0 0.20636
THR_126 0 0 0 0.43096 0.07347 0 0 0 0.50442
GLU_127 0 0 0 -1.01303 0.07582 0 0 0 -0.93721
PRO_128 0 0 0 -0.05784 0.04731 0 0 0 -0.01054
SER_129 0 0 0 -0.0106 0.07582 0 0 0 0.06522
GLU_130 0 0 0 -0.93278 0.07582 0 0 0 -0.85696
GLY_131 0 0 0 0.60923 0.07582 0 0 0 0.68505
SER_132 0 0 0 -0.0106 0.04269 0 0 0 0.03209
ALA_133 0 0 0 0.797 0.04874 0 0 0 0.84574
PRO_134 0 0 0 0.043 0.04465 0 0 0 0.08765
GLY_135 0 0 0 0.91259 0.04183 0 0 0 0.95441
THR_136 0 0 0 0.43096 0.07508 0 0 0 0.50603
SER_137 0 0 0 0.29023 0.07582 0 0 0 0.36605
GLU_138 0 0 0 -1.01303 0.07582 0 0 0 -0.93721
SER_139 0 0 0 0.13063 0.07347 0 0 0 0.2041
ALA_140 0 0 0 0.797 0.07476 0 0 0 0.87176
THR_141 0 0 0 0.43096 0.05476 0 0 0 0.48571
PRO_142 0 0 0 0.51404 0.07582 0 0 0 0.58986
GLU_143 0 0 0 -1.01303 0.07499 0 0 0 -0.93804
SER_144 0 0 0 -0.0106 0.07582 0 0 0 0.06522
GLY_145 0 0 0 0.91259 0.04183 0 0 0 0.95441
PRO_146 0 0 0 0.51404 0.04957 0 0 0 0.5636
GLY_147 0 0 0 0.91259 0.04183 0 0 0 0.95441
SER_148 0 0 0 0.29023 0.07508 0 0 0 0.36531
GLU_149 0 0 0 -1.03403 0.07582 0 0 0 -0.95821
PRO_150 0 -0.00894 -0.03422 0.51404 0.04957 0 0 0 0.52044
ALA_151 0 -0.01808 0.05058 0.77873 0.07326 0 0 0 0.8845
THR_152 0 0.12174 -0.09795 0.12134 0.07143 0 0 0 0.21656
SER_153 0 -0.1087 -0.00115 -0.18312 0.03799 0 0 0 -0.25498
GLY_154 0.01118 -0.337 -0.19077 -0.07814 0.03824 0 0 0 -0.55647
SER_155 0 -0.27763 -0.08868 -0.06451 0.02991 0 0 0 -0.4009
GLU_156 0 -0.18447 0.08231 0.30406 0.03449 0 0 0 0.2364
THR_157 0 -0.16659 0.03963 -0.20624 0.03032 0 0 0 -0.30288
PRO_158 0 -0.13541 -0.09905 -0.22805 0.04267 0 0 0 -0.41983
GLY_159 0 -0.0899 0.06872 -0.09146 0.03497 0 0 0 -0.07767
MET_160 0 -0.11786 -0.25652 -0.05461 0.03103 0 0 0 -0.39797
TYR_161 0 0.06575 -0.00616 0.59369 0.06888 0 0 0 0.72216
GLY_162 0 -0.0185 0.05583 -0.08884 0.03502 0 0 0 -0.01648
LYS_163 0 -0.42079 -0.53387 -0.42611 0.03456 0 0 0 -1.3462
LEU_164 0.37906 0.72933 -0.22953 -0.50394 0.04458 0 0 0 0.41949
ASN_165 0 -0.04015 0.06337 -0.40966 0.06903 0 0 0 -0.31741
ASP_166 0 -0.0641 -0.07981 -0.37876 0.06893 0 0 0 -0.45374
LEU_167 0 -0.28962 -0.49812 -0.30366 0.03389 0 0 0 -1.05751
LEU_168 0 -0.15433 -0.39626 0.75945 0.06946 0 0 0 0.27831
GLU_169 0 -0.07429 0.03221 -0.82678 0.06894 0 0 0 -0.79993
ASP_170 0 -0.5406 -0.00249 -0.1485 0.03231 0 0 0 -0.65928
LEU_171 0 -0.54568 -0.76579 -0.45811 0.0368 0 0 0 -1.73279
GLN_172 0 -0.02663 0.18358 -0.4142 0.06878 0 0 0 -0.18847
GLU_173 0 -0.23924 -0.27145 -0.4886 0.06902 0 0 0 -0.93027
VAL_174 0 -0.14419 -0.82449 -0.41511 0.03262 0 0 0 -1.35116
LEU_175 0 0.10293 0.07793 0.4149 0.04435 0 0 0 0.64011
LYS_176 0 -0.07756 -0.02389 -0.8715 0.06926 0 0 0 -0.9037
ASN_177 0 -0.37524 -0.29177 -0.13901 0.03029 0 0 0 -0.77573
LEU_178 0 0.20274 -0.34659 -0.50394 0.0323 0 0 0 -0.6155
HIS_D_179 0 -0.14164 0.01697 0.0215 0.06887 0 0 0 -0.0343
LYS_180 0 -0.00638 -0.10229 -1.04927 0.06959 0 0 0 -1.08836
ASN_181 0 0.54261 -0.46989 -0.01232 0.04336 0 0 0 0.10376
ASP_182 0 0.19728 0.22802 0.2122 0.04365 0 0 0 0.68113
ARG_183 0 -0.03278 -0.16893 -0.64658 0.07143 0 0 0 -0.77687
SER_184 0 -0.10107 -0.1843 -0.18312 0.04456 0 0 0 -0.42394
GLY_185 0 0.01804 -0.09 -0.0429 0.03124 0 0 0 -0.08362
LYS_186 0 0 0 -0.96458 0.07134 0 0 0 -0.89324
ASP_187 0 -0.01336 -0.0079 -0.61428 0.07025 0 0 0 -0.56529
ASN_188 0 -0.10996 -0.31564 -0.28327 0.04277 0 0 0 -0.66609
ILE_189 0 0.00767 0.20395 0.34575 0.04831 0 0 0 0.60567
HIS_D_190 0 -0.02886 -0.05905 0.06501 0.06961 0 0 0 0.0467
ASP_191 0 -0.06832 -0.02011 -0.47618 0.06878 0 0 0 -0.49583
VAL_192 0 -0.30478 0.12826 -0.19594 0.03624 0 0 0 -0.33622
ASP_193 0 -0.13109 0.0874 -0.37876 0.06914 0 0 0 -0.35331
ASN_194 0 -0.07074 0.01557 -0.40966 0.06894 0 0 0 -0.39589
HIS_195 0 -0.37798 -0.07264 -0.06774 0.04323 0 0 0 -0.47514
LEU_196 0 0.17342 -0.82356 -0.39148 0.04032 0 0 0 -1.00131
GLN_197 0 0.00116 0.11421 -0.55896 0.06921 0 0 0 -0.37438
ASN_198 0 -0.02904 0.01698 -0.32173 0.06899 0 0 0 -0.2648
VAL_199 0 -0.40735 -0.32934 -0.10438 0.03229 0 0 0 -0.80878
ILE_200 0 -0.16531 -0.461 0.34575 0.04328 0 0 0 -0.23727
GLU_201 0 -0.07028 -0.0148 -0.71584 0.06894 0 0 0 -0.73197
ASP_202 0 0.1684 -0.15986 -0.1485 0.04332 0 0 0 -0.09664
ILE_203 0 0.11605 -1.29215 -0.31819 0.0441 0 0 0 -1.4502
HIS_204 0 -0.1866 0.1295 -0.02241 0.06887 0 0 0 -0.01064
ASP_205 0 0.02922 -0.30298 -0.42964 0.06884 0 0 0 -0.63457
PHE_206 0 0.03319 -0.4024 -0.38422 0.04492 0 0 0 -0.7085
MET_207 0.37906 0.65863 -0.20236 -0.13184 0.04497 0 0 0 0.74846
GLN_208 0 -0.05036 0.05228 -0.55896 0.06899 0 0 0 -0.48805
ALA_209 0 -0.15601 -0.1254 0.11438 0.03496 0 0 0 -0.13207
ALA_210 0 0.00292 -0.07725 -0.14527 0.03637 0 0 0 -0.18322
ALA_211 0 0.01144 0.07345 0.14698 0.03076 0 0 0 0.26263
ALA_212 0 -0.12388 -0.01302 0.20553 0.02991 0 0 0 0.09855
ALA_213 0 0.21317 0.06834 -0.01847 0.03008 0 0 0 0.29312
ALA_214 0.01118 -0.31073 0.08647 -0.11236 0.03796 0 0 0 -0.28747
ASN_215 0 -0.03658 -0.41257 -0.24178 0.03493 0 0 0 -0.656
CYS_216 0 0.04963 0.00869 1.81599 0.06893 0 0 0 1.94324
ARG_217 0 -0.37198 0.14242 -0.22643 0.03446 0 0 0 -0.42153
LYS:CtermProteinFull_218 0 -0.37571 -0.16956 -0.68888 0.03577 0 0 0 -1.19839
#END_POSE_ENERGIES_TABLE ./minmover_pdb/pose_28.pdb
