# Supplementary material for: Selection of a promiscuous minimalist cAMP phosphodiesterase from a library of de novo designed proteins
Source: Nat Chem. 2024 May 3;16(7):1200–8. doi: 10.1038/s41557-024-01490-4 (PMC11230910; doi:10.1038/s41557-024-01490-4)
Supplement: Supplementary file 3 — MD input files, scripts and final structures derived from MD, AlphaFold2, EMSfold and MultiSFold. [file 41557_2024_1490_MOESM3_ESM.zip › Computational_Data/4_MultiSFold/campase/pose_3.pdb]

ATOM      1  N   MET A   1      14.999  -7.930  -0.838  1.00  0.00           N  
ATOM      2  CA  MET A   1      13.940  -6.997  -1.273  1.00  0.00           C  
ATOM      3  C   MET A   1      12.590  -7.687  -1.322  1.00  0.00           C  
ATOM      4  O   MET A   1      11.691  -7.160  -0.703  1.00  0.00           O  
ATOM      5  CB  MET A   1      14.272  -6.407  -2.642  1.00  0.00           C  
ATOM      6  CEN MET A   1      14.749  -4.920  -3.441  1.00  0.00           X  
ATOM      7  H   MET A   1      15.775  -8.121  -1.439  1.00  0.00           H  
ATOM      8  N   TYR A   2      12.465  -8.878  -1.918  1.00  0.00           N  
ATOM      9  CA  TYR A   2      11.177  -9.590  -2.000  1.00  0.00           C  
ATOM     10  C   TYR A   2      10.455  -9.870  -0.665  1.00  0.00           C  
ATOM     11  O   TYR A   2       9.263  -9.637  -0.597  1.00  0.00           O  
ATOM     12  CB  TYR A   2      11.392 -10.917  -2.730  1.00  0.00           C  
ATOM     13  CEN TYR A   2      11.228 -11.620  -4.327  1.00  0.00           X  
ATOM     14  H   TYR A   2      13.163  -9.198  -2.572  1.00  0.00           H  
ATOM     15  N   GLY A   3      11.151 -10.323   0.391  1.00  0.00           N  
ATOM     16  CA  GLY A   3      10.521 -10.651   1.685  1.00  0.00           C  
ATOM     17  C   GLY A   3       9.900  -9.436   2.382  1.00  0.00           C  
ATOM     18  O   GLY A   3       8.782  -9.535   2.859  1.00  0.00           O  
ATOM     19  CEN GLY A   3      10.521 -10.651   1.685  1.00  0.00           X  
ATOM     20  H   GLY A   3      12.137 -10.505   0.283  1.00  0.00           H  
ATOM     21  N   LYS A   4      10.558  -8.267   2.292  1.00  0.00           N  
ATOM     22  CA  LYS A   4      10.086  -6.999   2.896  1.00  0.00           C  
ATOM     23  C   LYS A   4       8.855  -6.398   2.208  1.00  0.00           C  
ATOM     24  O   LYS A   4       7.982  -5.847   2.848  1.00  0.00           O  
ATOM     25  CB  LYS A   4      11.216  -5.968   2.892  1.00  0.00           C  
ATOM     26  CEN LYS A   4      12.719  -4.927   3.955  1.00  0.00           X  
ATOM     27  H   LYS A   4      11.464  -8.262   1.847  1.00  0.00           H  
ATOM     28  N   LEU A   5       8.840  -6.452   0.881  1.00  0.00           N  
ATOM     29  CA  LEU A   5       7.728  -6.023   0.052  1.00  0.00           C  
ATOM     30  C   LEU A   5       6.458  -6.831   0.333  1.00  0.00           C  
ATOM     31  O   LEU A   5       5.376  -6.262   0.409  1.00  0.00           O  
ATOM     32  CB  LEU A   5       8.113  -6.131  -1.429  1.00  0.00           C  
ATOM     33  CEN LEU A   5       8.520  -5.083  -2.482  1.00  0.00           X  
ATOM     34  H   LEU A   5       9.625  -6.901   0.425  1.00  0.00           H  
ATOM     35  N   ASN A   6       6.591  -8.150   0.491  1.00  0.00           N  
ATOM     36  CA  ASN A   6       5.437  -9.010   0.722  1.00  0.00           C  
ATOM     37  C   ASN A   6       4.701  -8.572   1.993  1.00  0.00           C  
ATOM     38  O   ASN A   6       3.486  -8.440   1.956  1.00  0.00           O  
ATOM     39  CB  ASN A   6       5.837 -10.471   0.811  1.00  0.00           C  
ATOM     40  CEN ASN A   6       5.921 -11.299   0.172  1.00  0.00           X  
ATOM     41  H   ASN A   6       7.507  -8.541   0.654  1.00  0.00           H  
ATOM     42  N   ASP A   7       5.451  -8.258   3.057  1.00  0.00           N  
ATOM     43  CA  ASP A   7       4.888  -7.819   4.339  1.00  0.00           C  
ATOM     44  C   ASP A   7       4.164  -6.469   4.170  1.00  0.00           C  
ATOM     45  O   ASP A   7       3.032  -6.312   4.609  1.00  0.00           O  
ATOM     46  CB  ASP A   7       5.985  -7.708   5.401  1.00  0.00           C  
ATOM     47  CEN ASP A   7       6.387  -8.239   6.172  1.00  0.00           X  
ATOM     48  H   ASP A   7       6.448  -8.417   3.020  1.00  0.00           H  
ATOM     49  N   LEU A   8       4.753  -5.541   3.404  1.00  0.00           N  
ATOM     50  CA  LEU A   8       4.177  -4.219   3.151  1.00  0.00           C  
ATOM     51  C   LEU A   8       2.855  -4.260   2.364  1.00  0.00           C  
ATOM     52  O   LEU A   8       1.950  -3.461   2.604  1.00  0.00           O  
ATOM     53  CB  LEU A   8       5.201  -3.353   2.406  1.00  0.00           C  
ATOM     54  CEN LEU A   8       6.136  -2.216   2.860  1.00  0.00           X  
ATOM     55  H   LEU A   8       5.700  -5.715   3.099  1.00  0.00           H  
ATOM     56  N   LEU A   9       2.749  -5.168   1.387  1.00  0.00           N  
ATOM     57  CA  LEU A   9       1.530  -5.327   0.592  1.00  0.00           C  
ATOM     58  C   LEU A   9       0.382  -5.880   1.450  1.00  0.00           C  
ATOM     59  O   LEU A   9      -0.732  -5.362   1.392  1.00  0.00           O  
ATOM     60  CB  LEU A   9       1.796  -6.246  -0.607  1.00  0.00           C  
ATOM     61  CEN LEU A   9       1.998  -5.973  -2.109  1.00  0.00           X  
ATOM     62  H   LEU A   9       3.526  -5.793   1.230  1.00  0.00           H  
ATOM     63  N   GLU A  10       0.663  -6.905   2.255  1.00  0.00           N  
ATOM     64  CA  GLU A  10      -0.309  -7.527   3.158  1.00  0.00           C  
ATOM     65  C   GLU A  10      -0.836  -6.520   4.189  1.00  0.00           C  
ATOM     66  O   GLU A  10      -2.047  -6.461   4.423  1.00  0.00           O  
ATOM     67  CB  GLU A  10       0.316  -8.730   3.869  1.00  0.00           C  
ATOM     68  CEN GLU A  10       0.549 -10.413   3.995  1.00  0.00           X  
ATOM     69  H   GLU A  10       1.615  -7.231   2.309  1.00  0.00           H  
ATOM     70  N   ASP A  11       0.041  -5.681   4.737  1.00  0.00           N  
ATOM     71  CA  ASP A  11      -0.318  -4.642   5.698  1.00  0.00           C  
ATOM     72  C   ASP A  11      -1.230  -3.591   5.060  1.00  0.00           C  
ATOM     73  O   ASP A  11      -2.232  -3.194   5.659  1.00  0.00           O  
ATOM     74  CB  ASP A  11       0.940  -3.977   6.262  1.00  0.00           C  
ATOM     75  CEN ASP A  11       1.553  -4.019   7.075  1.00  0.00           X  
ATOM     76  H   ASP A  11       1.025  -5.825   4.553  1.00  0.00           H  
ATOM     77  N   LEU A  12      -0.953  -3.196   3.815  1.00  0.00           N  
ATOM     78  CA  LEU A  12      -1.783  -2.246   3.075  1.00  0.00           C  
ATOM     79  C   LEU A  12      -3.207  -2.777   2.830  1.00  0.00           C  
ATOM     80  O   LEU A  12      -4.195  -2.079   3.082  1.00  0.00           O  
ATOM     81  CB  LEU A  12      -1.109  -1.901   1.741  1.00  0.00           C  
ATOM     82  CEN LEU A  12      -0.319  -0.670   1.257  1.00  0.00           X  
ATOM     83  H   LEU A  12      -0.101  -3.537   3.394  1.00  0.00           H  
ATOM     84  N   GLN A  13      -3.333  -4.039   2.409  1.00  0.00           N  
ATOM     85  CA  GLN A  13      -4.632  -4.691   2.222  1.00  0.00           C  
ATOM     86  C   GLN A  13      -5.459  -4.738   3.513  1.00  0.00           C  
ATOM     87  O   GLN A  13      -6.642  -4.370   3.502  1.00  0.00           O  
ATOM     88  CB  GLN A  13      -4.434  -6.114   1.692  1.00  0.00           C  
ATOM     89  CEN GLN A  13      -4.457  -7.112   0.260  1.00  0.00           X  
ATOM     90  H   GLN A  13      -2.492  -4.582   2.275  1.00  0.00           H  
ATOM     91  N   GLU A  14      -4.884  -5.169   4.636  1.00  0.00           N  
ATOM     92  CA  GLU A  14      -5.615  -5.218   5.903  1.00  0.00           C  
ATOM     93  C   GLU A  14      -6.067  -3.815   6.339  1.00  0.00           C  
ATOM     94  O   GLU A  14      -7.232  -3.650   6.719  1.00  0.00           O  
ATOM     95  CB  GLU A  14      -4.751  -5.857   6.992  1.00  0.00           C  
ATOM     96  CEN GLU A  14      -4.317  -7.215   7.925  1.00  0.00           X  
ATOM     97  H   GLU A  14      -3.928  -5.500   4.608  1.00  0.00           H  
ATOM     98  N   VAL A  15      -5.231  -2.780   6.182  1.00  0.00           N  
ATOM     99  CA  VAL A  15      -5.620  -1.403   6.535  1.00  0.00           C  
ATOM    100  C   VAL A  15      -6.779  -0.905   5.685  1.00  0.00           C  
ATOM    101  O   VAL A  15      -7.682  -0.268   6.227  1.00  0.00           O  
ATOM    102  CB  VAL A  15      -4.441  -0.424   6.381  1.00  0.00           C  
ATOM    103  CEN VAL A  15      -3.994  -0.035   6.733  1.00  0.00           X  
ATOM    104  H   VAL A  15      -4.310  -2.953   5.805  1.00  0.00           H  
ATOM    105  N   LEU A  16      -6.808  -1.236   4.390  1.00  0.00           N  
ATOM    106  CA  LEU A  16      -7.902  -0.836   3.494  1.00  0.00           C  
ATOM    107  C   LEU A  16      -9.237  -1.428   3.944  1.00  0.00           C  
ATOM    108  O   LEU A  16     -10.259  -0.748   4.063  1.00  0.00           O  
ATOM    109  CB  LEU A  16      -7.592  -1.263   2.054  1.00  0.00           C  
ATOM    110  CEN LEU A  16      -7.124  -0.484   0.810  1.00  0.00           X  
ATOM    111  H   LEU A  16      -6.046  -1.784   4.017  1.00  0.00           H  
ATOM    112  N   LYS A  17      -9.223  -2.720   4.258  1.00  0.00           N  
ATOM    113  CA  LYS A  17     -10.408  -3.434   4.723  1.00  0.00           C  
ATOM    114  C   LYS A  17     -10.960  -2.848   6.024  1.00  0.00           C  
ATOM    115  O   LYS A  17     -12.172  -2.651   6.134  1.00  0.00           O  
ATOM    116  CB  LYS A  17     -10.089  -4.918   4.913  1.00  0.00           C  
ATOM    117  CEN LYS A  17     -10.231  -6.905   4.202  1.00  0.00           X  
ATOM    118  H   LYS A  17      -8.362  -3.224   4.113  1.00  0.00           H  
ATOM    119  N   ASN A  18     -10.111  -2.569   7.009  1.00  0.00           N  
ATOM    120  CA  ASN A  18     -10.531  -2.020   8.296  1.00  0.00           C  
ATOM    121  C   ASN A  18     -11.089  -0.599   8.160  1.00  0.00           C  
ATOM    122  O   ASN A  18     -12.143  -0.314   8.731  1.00  0.00           O  
ATOM    123  CB  ASN A  18      -9.390  -2.039   9.297  1.00  0.00           C  
ATOM    124  CEN ASN A  18      -9.011  -2.678  10.038  1.00  0.00           X  
ATOM    125  H   ASN A  18      -9.124  -2.722   6.847  1.00  0.00           H  
ATOM    126  N   LEU A  19     -10.474   0.251   7.342  1.00  0.00           N  
ATOM    127  CA  LEU A  19     -10.952   1.607   7.076  1.00  0.00           C  
ATOM    128  C   LEU A  19     -12.338   1.595   6.430  1.00  0.00           C  
ATOM    129  O   LEU A  19     -13.207   2.371   6.827  1.00  0.00           O  
ATOM    130  CB  LEU A  19      -9.954   2.352   6.181  1.00  0.00           C  
ATOM    131  CEN LEU A  19      -8.904   3.442   6.468  1.00  0.00           X  
ATOM    132  H   LEU A  19      -9.646  -0.058   6.849  1.00  0.00           H  
ATOM    133  N   HIS A  20     -12.585   0.638   5.533  1.00  0.00           N  
ATOM    134  CA  HIS A  20     -13.906   0.427   4.940  1.00  0.00           C  
ATOM    135  C   HIS A  20     -14.973   0.027   5.974  1.00  0.00           C  
ATOM    136  O   HIS A  20     -16.035   0.645   6.041  1.00  0.00           O  
ATOM    137  CB  HIS A  20     -13.824  -0.641   3.844  1.00  0.00           C  
ATOM    138  CEN HIS A  20     -13.658  -0.702   2.430  1.00  0.00           X  
ATOM    139  H   HIS A  20     -11.802   0.116   5.168  1.00  0.00           H  
ATOM    140  N   LYS A  21     -14.715  -0.998   6.804  1.00  0.00           N  
ATOM    141  CA  LYS A  21     -15.690  -1.481   7.810  1.00  0.00           C  
ATOM    142  C   LYS A  21     -15.995  -0.436   8.887  1.00  0.00           C  
ATOM    143  O   LYS A  21     -17.119  -0.398   9.386  1.00  0.00           O  
ATOM    144  CB  LYS A  21     -15.179  -2.762   8.472  1.00  0.00           C  
ATOM    145  CEN LYS A  21     -15.273  -4.868   8.652  1.00  0.00           X  
ATOM    146  H   LYS A  21     -13.812  -1.444   6.729  1.00  0.00           H  
ATOM    147  N   ASN A  22     -15.013   0.384   9.253  1.00  0.00           N  
ATOM    148  CA  ASN A  22     -15.119   1.334  10.356  1.00  0.00           C  
ATOM    149  C   ASN A  22     -15.928   2.603  10.004  1.00  0.00           C  
ATOM    150  O   ASN A  22     -16.577   3.174  10.886  1.00  0.00           O  
ATOM    151  CB  ASN A  22     -13.739   1.722  10.855  1.00  0.00           C  
ATOM    152  CEN ASN A  22     -13.048   1.397  11.575  1.00  0.00           X  
ATOM    153  H   ASN A  22     -14.129   0.312   8.771  1.00  0.00           H  
ATOM    154  N   ASP A  23     -15.992   3.000   8.722  1.00  0.00           N  
ATOM    155  CA  ASP A  23     -16.533   4.290   8.266  1.00  0.00           C  
ATOM    156  C   ASP A  23     -18.028   4.479   8.594  1.00  0.00           C  
ATOM    157  O   ASP A  23     -18.903   4.508   7.722  1.00  0.00           O  
ATOM    158  CB  ASP A  23     -16.316   4.440   6.758  1.00  0.00           C  
ATOM    159  CEN ASP A  23     -15.664   4.862   6.098  1.00  0.00           X  
ATOM    160  H   ASP A  23     -15.594   2.399   8.013  1.00  0.00           H  
ATOM    161  N   ARG A  24     -18.352   4.664   9.878  1.00  0.00           N  
ATOM    162  CA  ARG A  24     -19.736   4.970  10.281  1.00  0.00           C  
ATOM    163  C   ARG A  24     -20.049   6.449  10.473  1.00  0.00           C  
ATOM    164  O   ARG A  24     -21.225   6.769  10.603  1.00  0.00           O  
ATOM    165  CB  ARG A  24     -20.129   4.187  11.526  1.00  0.00           C  
ATOM    166  CEN ARG A  24     -21.064   2.399  12.969  1.00  0.00           X  
ATOM    167  H   ARG A  24     -17.590   4.683  10.539  1.00  0.00           H  
ATOM    168  N   SER A  25     -19.062   7.348  10.478  1.00  0.00           N  
ATOM    169  CA  SER A  25     -19.320   8.755  10.845  1.00  0.00           C  
ATOM    170  C   SER A  25     -19.029   9.821   9.771  1.00  0.00           C  
ATOM    171  O   SER A  25     -19.267  10.998  10.038  1.00  0.00           O  
ATOM    172  CB  SER A  25     -18.521   9.082  12.091  1.00  0.00           C  
ATOM    173  CEN SER A  25     -18.106   9.082  12.443  1.00  0.00           X  
ATOM    174  H   SER A  25     -18.109   7.013  10.435  1.00  0.00           H  
ATOM    175  N   GLY A  26     -18.550   9.478   8.568  1.00  0.00           N  
ATOM    176  CA  GLY A  26     -18.154  10.507   7.585  1.00  0.00           C  
ATOM    177  C   GLY A  26     -17.956  10.006   6.156  1.00  0.00           C  
ATOM    178  O   GLY A  26     -16.827   9.997   5.675  1.00  0.00           O  
ATOM    179  CEN GLY A  26     -18.154  10.508   7.584  1.00  0.00           X  
ATOM    180  H   GLY A  26     -18.341   8.513   8.359  1.00  0.00           H  
ATOM    181  N   LYS A  27     -19.053   9.585   5.507  1.00  0.00           N  
ATOM    182  CA  LYS A  27     -19.123   9.025   4.145  1.00  0.00           C  
ATOM    183  C   LYS A  27     -18.230   9.687   3.099  1.00  0.00           C  
ATOM    184  O   LYS A  27     -17.667   8.990   2.265  1.00  0.00           O  
ATOM    185  CB  LYS A  27     -20.571   9.073   3.654  1.00  0.00           C  
ATOM    186  CEN LYS A  27     -22.392   8.061   3.288  1.00  0.00           X  
ATOM    187  H   LYS A  27     -19.898   9.525   6.060  1.00  0.00           H  
ATOM    188  N   ASP A  28     -18.104  11.008   3.137  1.00  0.00           N  
ATOM    189  CA  ASP A  28     -17.266  11.702   2.155  1.00  0.00           C  
ATOM    190  C   ASP A  28     -15.781  11.335   2.296  1.00  0.00           C  
ATOM    191  O   ASP A  28     -15.087  11.175   1.298  1.00  0.00           O  
ATOM    192  CB  ASP A  28     -17.443  13.217   2.285  1.00  0.00           C  
ATOM    193  CEN ASP A  28     -17.965  13.984   1.867  1.00  0.00           X  
ATOM    194  H   ASP A  28     -18.826  11.545   3.596  1.00  0.00           H  
ATOM    195  N   ASN A  29     -15.301  11.077   3.517  1.00  0.00           N  
ATOM    196  CA  ASN A  29     -13.885  10.759   3.721  1.00  0.00           C  
ATOM    197  C   ASN A  29     -13.546   9.291   3.408  1.00  0.00           C  
ATOM    198  O   ASN A  29     -12.411   8.995   3.043  1.00  0.00           O  
ATOM    199  CB  ASN A  29     -13.456  11.096   5.137  1.00  0.00           C  
ATOM    200  CEN ASN A  29     -13.044  11.909   5.657  1.00  0.00           X  
ATOM    201  H   ASN A  29     -15.908  11.209   4.315  1.00  0.00           H  
ATOM    202  N   ILE A  30     -14.498   8.367   3.571  1.00  0.00           N  
ATOM    203  CA  ILE A  30     -14.287   6.950   3.234  1.00  0.00           C  
ATOM    204  C   ILE A  30     -14.017   6.799   1.742  1.00  0.00           C  
ATOM    205  O   ILE A  30     -13.116   6.048   1.387  1.00  0.00           O  
ATOM    206  CB  ILE A  30     -15.497   6.080   3.618  1.00  0.00           C  
ATOM    207  CEN ILE A  30     -15.967   5.508   4.420  1.00  0.00           X  
ATOM    208  H   ILE A  30     -15.418   8.670   3.857  1.00  0.00           H  
ATOM    209  N   HIS A  31     -14.723   7.531   0.870  1.00  0.00           N  
ATOM    210  CA  HIS A  31     -14.466   7.469  -0.570  1.00  0.00           C  
ATOM    211  C   HIS A  31     -13.050   7.937  -0.914  1.00  0.00           C  
ATOM    212  O   HIS A  31     -12.327   7.220  -1.602  1.00  0.00           O  
ATOM    213  CB  HIS A  31     -15.492   8.311  -1.335  1.00  0.00           C  
ATOM    214  CEN HIS A  31     -16.733   8.121  -2.009  1.00  0.00           X  
ATOM    215  H   HIS A  31     -15.412   8.188   1.211  1.00  0.00           H  
ATOM    216  N   ASP A  32     -12.624   9.091  -0.397  1.00  0.00           N  
ATOM    217  CA  ASP A  32     -11.282   9.615  -0.656  1.00  0.00           C  
ATOM    218  C   ASP A  32     -10.190   8.672  -0.132  1.00  0.00           C  
ATOM    219  O   ASP A  32      -9.185   8.458  -0.807  1.00  0.00           O  
ATOM    220  CB  ASP A  32     -11.123  11.001  -0.027  1.00  0.00           C  
ATOM    221  CEN ASP A  32     -11.176  11.987  -0.278  1.00  0.00           X  
ATOM    222  H   ASP A  32     -13.279   9.677   0.100  1.00  0.00           H  
ATOM    223  N   VAL A  33     -10.406   8.058   1.036  1.00  0.00           N  
ATOM    224  CA  VAL A  33      -9.468   7.088   1.629  1.00  0.00           C  
ATOM    225  C   VAL A  33      -9.342   5.841   0.753  1.00  0.00           C  
ATOM    226  O   VAL A  33      -8.232   5.355   0.571  1.00  0.00           O  
ATOM    227  CB  VAL A  33      -9.907   6.665   3.044  1.00  0.00           C  
ATOM    228  CEN VAL A  33      -9.751   6.721   3.713  1.00  0.00           X  
ATOM    229  H   VAL A  33     -11.281   8.239   1.506  1.00  0.00           H  
ATOM    230  N   ASP A  34     -10.444   5.336   0.194  1.00  0.00           N  
ATOM    231  CA  ASP A  34     -10.468   4.162  -0.689  1.00  0.00           C  
ATOM    232  C   ASP A  34      -9.671   4.428  -1.972  1.00  0.00           C  
ATOM    233  O   ASP A  34      -8.815   3.625  -2.333  1.00  0.00           O  
ATOM    234  CB  ASP A  34     -11.908   3.774  -1.033  1.00  0.00           C  
ATOM    235  CEN ASP A  34     -12.635   3.122  -0.744  1.00  0.00           X  
ATOM    236  H   ASP A  34     -11.328   5.778   0.396  1.00  0.00           H  
ATOM    237  N   ASN A  35      -9.862   5.595  -2.595  1.00  0.00           N  
ATOM    238  CA  ASN A  35      -9.118   5.994  -3.793  1.00  0.00           C  
ATOM    239  C   ASN A  35      -7.613   6.108  -3.513  1.00  0.00           C  
ATOM    240  O   ASN A  35      -6.796   5.639  -4.303  1.00  0.00           O  
ATOM    241  CB  ASN A  35      -9.645   7.300  -4.358  1.00  0.00           C  
ATOM    242  CEN ASN A  35     -10.349   7.617  -5.068  1.00  0.00           X  
ATOM    243  H   ASN A  35     -10.566   6.224  -2.230  1.00  0.00           H  
ATOM    244  N   HIS A  36      -7.230   6.723  -2.391  1.00  0.00           N  
ATOM    245  CA  HIS A  36      -5.820   6.873  -2.043  1.00  0.00           C  
ATOM    246  C   HIS A  36      -5.147   5.514  -1.829  1.00  0.00           C  
ATOM    247  O   HIS A  36      -4.053   5.283  -2.337  1.00  0.00           O  
ATOM    248  CB  HIS A  36      -5.666   7.737  -0.787  1.00  0.00           C  
ATOM    249  CEN HIS A  36      -5.422   9.102  -0.459  1.00  0.00           X  
ATOM    250  H   HIS A  36      -7.931   7.112  -1.774  1.00  0.00           H  
ATOM    251  N   LEU A  37      -5.826   4.579  -1.163  1.00  0.00           N  
ATOM    252  CA  LEU A  37      -5.328   3.228  -0.933  1.00  0.00           C  
ATOM    253  C   LEU A  37      -5.112   2.450  -2.244  1.00  0.00           C  
ATOM    254  O   LEU A  37      -4.050   1.859  -2.425  1.00  0.00           O  
ATOM    255  CB  LEU A  37      -6.300   2.470  -0.019  1.00  0.00           C  
ATOM    256  CEN LEU A  37      -6.256   2.100   1.476  1.00  0.00           X  
ATOM    257  H   LEU A  37      -6.719   4.830  -0.765  1.00  0.00           H  
ATOM    258  N   GLN A  38      -6.057   2.499  -3.190  1.00  0.00           N  
ATOM    259  CA  GLN A  38      -5.905   1.845  -4.496  1.00  0.00           C  
ATOM    260  C   GLN A  38      -4.691   2.388  -5.264  1.00  0.00           C  
ATOM    261  O   GLN A  38      -3.887   1.592  -5.746  1.00  0.00           O  
ATOM    262  CB  GLN A  38      -7.171   2.034  -5.337  1.00  0.00           C  
ATOM    263  CEN GLN A  38      -8.648   1.271  -5.871  1.00  0.00           X  
ATOM    264  H   GLN A  38      -6.882   3.058  -3.026  1.00  0.00           H  
ATOM    265  N   ASN A  39      -4.505   3.712  -5.307  1.00  0.00           N  
ATOM    266  CA  ASN A  39      -3.357   4.313  -5.996  1.00  0.00           C  
ATOM    267  C   ASN A  39      -2.025   3.885  -5.354  1.00  0.00           C  
ATOM    268  O   ASN A  39      -1.088   3.539  -6.066  1.00  0.00           O  
ATOM    269  CB  ASN A  39      -3.464   5.826  -6.025  1.00  0.00           C  
ATOM    270  CEN ASN A  39      -3.841   6.572  -6.660  1.00  0.00           X  
ATOM    271  H   ASN A  39      -5.213   4.318  -4.919  1.00  0.00           H  
ATOM    272  N   VAL A  40      -1.966   3.798  -4.019  1.00  0.00           N  
ATOM    273  CA  VAL A  40      -0.762   3.350  -3.288  1.00  0.00           C  
ATOM    274  C   VAL A  40      -0.414   1.893  -3.628  1.00  0.00           C  
ATOM    275  O   VAL A  40       0.751   1.566  -3.850  1.00  0.00           O  
ATOM    276  CB  VAL A  40      -0.942   3.478  -1.763  1.00  0.00           C  
ATOM    277  CEN VAL A  40      -0.741   3.835  -1.209  1.00  0.00           X  
ATOM    278  H   VAL A  40      -2.772   4.100  -3.488  1.00  0.00           H  
ATOM    279  N   ILE A  41      -1.407   1.000  -3.694  1.00  0.00           N  
ATOM    280  CA  ILE A  41      -1.180  -0.410  -4.062  1.00  0.00           C  
ATOM    281  C   ILE A  41      -0.572  -0.532  -5.462  1.00  0.00           C  
ATOM    282  O   ILE A  41       0.423  -1.247  -5.635  1.00  0.00           O  
ATOM    283  CB  ILE A  41      -2.484  -1.227  -4.010  1.00  0.00           C  
ATOM    284  CEN ILE A  41      -3.152  -1.801  -3.369  1.00  0.00           X  
ATOM    285  H   ILE A  41      -2.353   1.323  -3.548  1.00  0.00           H  
ATOM    286  N   GLU A  42      -1.162   0.137  -6.453  1.00  0.00           N  
ATOM    287  CA  GLU A  42      -0.673   0.116  -7.834  1.00  0.00           C  
ATOM    288  C   GLU A  42       0.785   0.590  -7.913  1.00  0.00           C  
ATOM    289  O   GLU A  42       1.618  -0.088  -8.515  1.00  0.00           O  
ATOM    290  CB  GLU A  42      -1.559   0.987  -8.728  1.00  0.00           C  
ATOM    291  CEN GLU A  42      -2.827   1.132  -9.857  1.00  0.00           X  
ATOM    292  H   GLU A  42      -1.951   0.733  -6.242  1.00  0.00           H  
ATOM    293  N   ASP A  43       1.127   1.667  -7.210  1.00  0.00           N  
ATOM    294  CA  ASP A  43       2.482   2.217  -7.190  1.00  0.00           C  
ATOM    295  C   ASP A  43       3.497   1.259  -6.550  1.00  0.00           C  
ATOM    296  O   ASP A  43       4.596   1.067  -7.083  1.00  0.00           O  
ATOM    297  CB  ASP A  43       2.493   3.556  -6.448  1.00  0.00           C  
ATOM    298  CEN ASP A  43       2.457   4.557  -6.636  1.00  0.00           X  
ATOM    299  H   ASP A  43       0.397   2.205  -6.768  1.00  0.00           H  
ATOM    300  N   ILE A  44       3.124   0.573  -5.457  1.00  0.00           N  
ATOM    301  CA  ILE A  44       4.006  -0.412  -4.810  1.00  0.00           C  
ATOM    302  C   ILE A  44       4.305  -1.541  -5.790  1.00  0.00           C  
ATOM    303  O   ILE A  44       5.463  -1.934  -5.933  1.00  0.00           O  
ATOM    304  CB  ILE A  44       3.384  -0.998  -3.529  1.00  0.00           C  
ATOM    305  CEN ILE A  44       3.261  -0.862  -2.455  1.00  0.00           X  
ATOM    306  H   ILE A  44       2.185   0.711  -5.112  1.00  0.00           H  
ATOM    307  N   HIS A  45       3.297  -2.058  -6.492  1.00  0.00           N  
ATOM    308  CA  HIS A  45       3.487  -3.121  -7.472  1.00  0.00           C  
ATOM    309  C   HIS A  45       4.490  -2.753  -8.574  1.00  0.00           C  
ATOM    310  O   HIS A  45       5.470  -3.478  -8.786  1.00  0.00           O  
ATOM    311  CB  HIS A  45       2.142  -3.496  -8.102  1.00  0.00           C  
ATOM    312  CEN HIS A  45       1.104  -4.453  -7.905  1.00  0.00           X  
ATOM    313  H   HIS A  45       2.373  -1.668  -6.370  1.00  0.00           H  
ATOM    314  N   ASP A  46       4.318  -1.602  -9.209  1.00  0.00           N  
ATOM    315  CA  ASP A  46       5.211  -1.126 -10.265  1.00  0.00           C  
ATOM    316  C   ASP A  46       6.647  -0.944  -9.760  1.00  0.00           C  
ATOM    317  O   ASP A  46       7.608  -1.363 -10.424  1.00  0.00           O  
ATOM    318  CB  ASP A  46       4.690   0.191 -10.846  1.00  0.00           C  
ATOM    319  CEN ASP A  46       4.144   0.540 -11.632  1.00  0.00           X  
ATOM    320  H   ASP A  46       3.495  -1.056  -9.006  1.00  0.00           H  
ATOM    321  N   PHE A  47       6.814  -0.394  -8.556  1.00  0.00           N  
ATOM    322  CA  PHE A  47       8.131  -0.170  -7.968  1.00  0.00           C  
ATOM    323  C   PHE A  47       8.859  -1.497  -7.721  1.00  0.00           C  
ATOM    324  O   PHE A  47      10.057  -1.608  -8.002  1.00  0.00           O  
ATOM    325  CB  PHE A  47       8.004   0.616  -6.662  1.00  0.00           C  
ATOM    326  CEN PHE A  47       8.140   2.118  -6.160  1.00  0.00           X  
ATOM    327  H   PHE A  47       5.995  -0.149  -8.019  1.00  0.00           H  
ATOM    328  N   MET A  48       8.149  -2.530  -7.261  1.00  0.00           N  
ATOM    329  CA  MET A  48       8.700  -3.866  -7.034  1.00  0.00           C  
ATOM    330  C   MET A  48       9.216  -4.491  -8.325  1.00  0.00           C  
ATOM    331  O   MET A  48      10.333  -5.019  -8.351  1.00  0.00           O  
ATOM    332  CB  MET A  48       7.643  -4.769  -6.402  1.00  0.00           C  
ATOM    333  CEN MET A  48       7.215  -5.576  -4.904  1.00  0.00           X  
ATOM    334  H   MET A  48       7.169  -2.369  -7.068  1.00  0.00           H  
ATOM    335  N   GLN A  49       8.433  -4.429  -9.401  1.00  0.00           N  
ATOM    336  CA  GLN A  49       8.820  -4.966 -10.699  1.00  0.00           C  
ATOM    337  C   GLN A  49      10.117  -4.309 -11.199  1.00  0.00           C  
ATOM    338  O   GLN A  49      11.084  -5.014 -11.518  1.00  0.00           O  
ATOM    339  CB  GLN A  49       7.698  -4.753 -11.719  1.00  0.00           C  
ATOM    340  CEN GLN A  49       6.364  -5.521 -12.543  1.00  0.00           X  
ATOM    341  H   GLN A  49       7.511  -4.021  -9.304  1.00  0.00           H  
ATOM    342  N   ALA A  50      10.185  -2.979 -11.167  1.00  0.00           N  
ATOM    343  CA  ALA A  50      11.351  -2.221 -11.612  1.00  0.00           C  
ATOM    344  C   ALA A  50      12.613  -2.545 -10.787  1.00  0.00           C  
ATOM    345  O   ALA A  50      13.696  -2.713 -11.355  1.00  0.00           O  
ATOM    346  CB  ALA A  50      11.047  -0.731 -11.557  1.00  0.00           C  
ATOM    347  CEN ALA A  50      11.047  -0.731 -11.557  1.00  0.00           X  
ATOM    348  H   ALA A  50       9.382  -2.464 -10.838  1.00  0.00           H  
ATOM    349  N   ALA A  51      12.488  -2.713  -9.468  1.00  0.00           N  
ATOM    350  CA  ALA A  51      13.609  -3.038  -8.587  1.00  0.00           C  
ATOM    351  C   ALA A  51      14.151  -4.453  -8.852  1.00  0.00           C  
ATOM    352  O   ALA A  51      15.369  -4.664  -8.879  1.00  0.00           O  
ATOM    353  CB  ALA A  51      13.188  -2.892  -7.132  1.00  0.00           C  
ATOM    354  CEN ALA A  51      13.188  -2.892  -7.133  1.00  0.00           X  
ATOM    355  H   ALA A  51      11.584  -2.544  -9.047  1.00  0.00           H  
ATOM    356  N   ALA A  52      13.273  -5.424  -9.115  1.00  0.00           N  
ATOM    357  CA  ALA A  52      13.654  -6.797  -9.433  1.00  0.00           C  
ATOM    358  C   ALA A  52      14.422  -6.877 -10.764  1.00  0.00           C  
ATOM    359  O   ALA A  52      15.463  -7.538 -10.839  1.00  0.00           O  
ATOM    360  CB  ALA A  52      12.420  -7.686  -9.472  1.00  0.00           C  
ATOM    361  CEN ALA A  52      12.421  -7.686  -9.472  1.00  0.00           X  
ATOM    362  H   ALA A  52      12.292  -5.192  -9.094  1.00  0.00           H  
ATOM    363  N   ALA A  53      13.961  -6.168 -11.799  1.00  0.00           N  
ATOM    364  CA  ALA A  53      14.629  -6.134 -13.098  1.00  0.00           C  
ATOM    365  C   ALA A  53      16.012  -5.474 -12.999  1.00  0.00           C  
ATOM    366  O   ALA A  53      17.001  -6.039 -13.473  1.00  0.00           O  
ATOM    367  CB  ALA A  53      13.761  -5.410 -14.116  1.00  0.00           C  
ATOM    368  CEN ALA A  53      13.762  -5.410 -14.116  1.00  0.00           X  
ATOM    369  H   ALA A  53      13.120  -5.625 -11.681  1.00  0.00           H  
ATOM    370  N   ALA A  54      16.124  -4.335 -12.307  1.00  0.00           N  
ATOM    371  CA  ALA A  54      17.377  -3.593 -12.169  1.00  0.00           C  
ATOM    372  C   ALA A  54      18.443  -4.383 -11.389  1.00  0.00           C  
ATOM    373  O   ALA A  54      19.609  -4.429 -11.797  1.00  0.00           O  
ATOM    374  CB  ALA A  54      17.113  -2.253 -11.497  1.00  0.00           C  
ATOM    375  CEN ALA A  54      17.113  -2.254 -11.497  1.00  0.00           X  
ATOM    376  H   ALA A  54      15.286  -3.936 -11.905  1.00  0.00           H  
ATOM    377  N   ALA A  55      18.053  -5.063 -10.305  1.00  0.00           N  
ATOM    378  CA  ALA A  55      18.953  -5.914  -9.532  1.00  0.00           C  
ATOM    379  C   ALA A  55      19.425  -7.137 -10.345  1.00  0.00           C  
ATOM    380  O   ALA A  55      20.625  -7.423 -10.399  1.00  0.00           O  
ATOM    381  CB  ALA A  55      18.271  -6.356  -8.245  1.00  0.00           C  
ATOM    382  CEN ALA A  55      18.272  -6.356  -8.246  1.00  0.00           X  
ATOM    383  H   ALA A  55      17.099  -4.955  -9.994  1.00  0.00           H  
ATOM    384  N   ASN A  56      18.501  -7.831 -11.019  1.00  0.00           N  
ATOM    385  CA  ASN A  56      18.816  -9.006 -11.835  1.00  0.00           C  
ATOM    386  C   ASN A  56      19.696  -8.687 -13.048  1.00  0.00           C  
ATOM    387  O   ASN A  56      20.509  -9.532 -13.431  1.00  0.00           O  
ATOM    388  CB  ASN A  56      17.546  -9.700 -12.292  1.00  0.00           C  
ATOM    389  CEN ASN A  56      16.911 -10.467 -11.961  1.00  0.00           X  
ATOM    390  H   ASN A  56      17.536  -7.547 -10.939  1.00  0.00           H  
ATOM    391  N   CYS A  57      19.642  -7.468 -13.596  1.00  0.00           N  
ATOM    392  CA  CYS A  57      20.463  -7.068 -14.746  1.00  0.00           C  
ATOM    393  C   CYS A  57      21.938  -7.483 -14.614  1.00  0.00           C  
ATOM    394  O   CYS A  57      22.537  -7.919 -15.597  1.00  0.00           O  
ATOM    395  CB  CYS A  57      20.336  -5.545 -14.719  1.00  0.00           C  
ATOM    396  CEN CYS A  57      19.822  -4.915 -15.345  1.00  0.00           X  
ATOM    397  H   CYS A  57      18.921  -6.832 -13.287  1.00  0.00           H  
ATOM    398  N   ARG A  58      22.540  -7.455 -13.414  1.00  0.00           N  
ATOM    399  CA  ARG A  58      23.970  -7.795 -13.254  1.00  0.00           C  
ATOM    400  C   ARG A  58      24.370  -9.218 -13.646  1.00  0.00           C  
ATOM    401  O   ARG A  58      25.549  -9.424 -13.923  1.00  0.00           O  
ATOM    402  CB  ARG A  58      24.445  -7.495 -11.840  1.00  0.00           C  
ATOM    403  CEN ARG A  58      25.435  -6.294  -9.909  1.00  0.00           X  
ATOM    404  H   ARG A  58      21.990  -7.185 -12.612  1.00  0.00           H  
ATOM    405  N   LYS A  59      23.444 -10.181 -13.773  1.00  0.00           N  
ATOM    406  CA  LYS A  59      23.847 -11.581 -14.051  1.00  0.00           C  
ATOM    407  C   LYS A  59      24.754 -11.696 -15.282  1.00  0.00           C  
ATOM    408  O   LYS A  59      25.581 -12.598 -15.331  1.00  0.00           O  
ATOM    409  CB  LYS A  59      22.611 -12.462 -14.240  1.00  0.00           C  
ATOM    410  CEN LYS A  59      21.292 -13.920 -13.460  1.00  0.00           X  
ATOM    411  H   LYS A  59      22.481  -9.911 -13.901  1.00  0.00           H  
ATOM    412  N   GLY A  60      24.654 -10.766 -16.234  1.00  0.00           N  
ATOM    413  CA  GLY A  60      25.392 -10.767 -17.497  1.00  0.00           C  
ATOM    414  C   GLY A  60      26.728 -10.022 -17.513  1.00  0.00           C  
ATOM    415  O   GLY A  60      27.329  -9.953 -18.576  1.00  0.00           O  
ATOM    416  CEN GLY A  60      25.392 -10.767 -17.498  1.00  0.00           X  
ATOM    417  H   GLY A  60      23.938 -10.055 -16.134  1.00  0.00           H  
ATOM    418  N   SER A  61      27.226  -9.486 -16.390  1.00  0.00           N  
ATOM    419  CA  SER A  61      28.457  -8.677 -16.414  1.00  0.00           C  
ATOM    420  C   SER A  61      29.733  -9.507 -16.215  1.00  0.00           C  
ATOM    421  O   SER A  61      30.835  -8.962 -16.219  1.00  0.00           O  
ATOM    422  CB  SER A  61      28.377  -7.597 -15.353  1.00  0.00           C  
ATOM    423  CEN SER A  61      28.255  -7.358 -14.880  1.00  0.00           X  
ATOM    424  H   SER A  61      26.826  -9.751 -15.500  1.00  0.00           H  
ATOM    425  N   PRO A  62      29.641 -10.845 -16.060  1.00  0.00           N  
ATOM    426  CA  PRO A  62      30.792 -11.688 -15.768  1.00  0.00           C  
ATOM    427  C   PRO A  62      31.569 -11.907 -17.077  1.00  0.00           C  
ATOM    428  O   PRO A  62      31.388 -12.894 -17.779  1.00  0.00           O  
ATOM    429  CB  PRO A  62      30.193 -12.986 -15.202  1.00  0.00           C  
ATOM    430  CEN PRO A  62      28.633 -12.172 -15.503  1.00  0.00           X  
ATOM    431  N   GLY A  63      32.387 -10.924 -17.450  1.00  0.00           N  
ATOM    432  CA  GLY A  63      33.169 -10.941 -18.689  1.00  0.00           C  
ATOM    433  C   GLY A  63      34.666 -11.072 -18.445  1.00  0.00           C  
ATOM    434  O   GLY A  63      35.384 -10.080 -18.425  1.00  0.00           O  
ATOM    435  CEN GLY A  63      33.169 -10.941 -18.689  1.00  0.00           X  
ATOM    436  H   GLY A  63      32.373 -10.069 -16.915  1.00  0.00           H  
ATOM    437  N   SER A  64      35.163 -12.279 -18.216  1.00  0.00           N  
ATOM    438  CA  SER A  64      36.589 -12.459 -17.947  1.00  0.00           C  
ATOM    439  C   SER A  64      37.113 -13.484 -18.940  1.00  0.00           C  
ATOM    440  O   SER A  64      36.505 -14.542 -19.091  1.00  0.00           O  
ATOM    441  CB  SER A  64      36.828 -12.905 -16.518  1.00  0.00           C  
ATOM    442  CEN SER A  64      36.740 -13.153 -16.042  1.00  0.00           X  
ATOM    443  H   SER A  64      34.639 -13.083 -18.521  1.00  0.00           H  
ATOM    444  N   PRO A  65      38.197 -13.163 -19.668  1.00  0.00           N  
ATOM    445  CA  PRO A  65      38.761 -14.083 -20.632  1.00  0.00           C  
ATOM    446  C   PRO A  65      39.551 -15.132 -19.848  1.00  0.00           C  
ATOM    447  O   PRO A  65      40.187 -14.831 -18.842  1.00  0.00           O  
ATOM    448  CB  PRO A  65      39.648 -13.213 -21.539  1.00  0.00           C  
ATOM    449  CEN PRO A  65      39.115 -11.889 -20.468  1.00  0.00           X  
ATOM    450  N   ALA A  66      39.522 -16.381 -20.315  1.00  0.00           N  
ATOM    451  CA  ALA A  66      40.245 -17.437 -19.634  1.00  0.00           C  
ATOM    452  C   ALA A  66      41.675 -17.378 -20.177  1.00  0.00           C  
ATOM    453  O   ALA A  66      42.082 -18.153 -21.044  1.00  0.00           O  
ATOM    454  CB  ALA A  66      39.602 -18.797 -19.860  1.00  0.00           C  
ATOM    455  CEN ALA A  66      39.603 -18.796 -19.860  1.00  0.00           X  
ATOM    456  H   ALA A  66      39.209 -16.540 -21.263  1.00  0.00           H  
ATOM    457  N   GLY A  67      42.402 -16.357 -19.732  1.00  0.00           N  
ATOM    458  CA  GLY A  67      43.759 -16.098 -20.165  1.00  0.00           C  
ATOM    459  C   GLY A  67      44.702 -17.025 -19.413  1.00  0.00           C  
ATOM    460  O   GLY A  67      44.338 -17.583 -18.385  1.00  0.00           O  
ATOM    461  CEN GLY A  67      43.760 -16.098 -20.165  1.00  0.00           X  
ATOM    462  H   GLY A  67      42.001 -15.773 -19.014  1.00  0.00           H  
ATOM    463  N   SER A  68      45.893 -17.215 -19.966  1.00  0.00           N  
ATOM    464  CA  SER A  68      46.983 -18.005 -19.384  1.00  0.00           C  
ATOM    465  C   SER A  68      48.297 -17.496 -19.983  1.00  0.00           C  
ATOM    466  O   SER A  68      49.060 -18.284 -20.541  1.00  0.00           O  
ATOM    467  CB  SER A  68      46.792 -19.485 -19.655  1.00  0.00           C  
ATOM    468  CEN SER A  68      46.646 -19.938 -19.917  1.00  0.00           X  
ATOM    469  H   SER A  68      46.183 -16.487 -20.602  1.00  0.00           H  
ATOM    470  N   PRO A  69      48.582 -16.186 -19.922  1.00  0.00           N  
ATOM    471  CA  PRO A  69      49.817 -15.675 -20.488  1.00  0.00           C  
ATOM    472  C   PRO A  69      50.966 -16.097 -19.568  1.00  0.00           C  
ATOM    473  O   PRO A  69      50.802 -16.273 -18.362  1.00  0.00           O  
ATOM    474  CB  PRO A  69      49.623 -14.150 -20.545  1.00  0.00           C  
ATOM    475  CEN PRO A  69      48.039 -14.516 -19.810  1.00  0.00           X  
ATOM    476  N   THR A  70      52.138 -16.290 -20.159  1.00  0.00           N  
ATOM    477  CA  THR A  70      53.364 -16.600 -19.430  1.00  0.00           C  
ATOM    478  C   THR A  70      54.266 -15.368 -19.478  1.00  0.00           C  
ATOM    479  O   THR A  70      54.334 -14.682 -20.496  1.00  0.00           O  
ATOM    480  CB  THR A  70      54.104 -17.816 -20.016  1.00  0.00           C  
ATOM    481  CEN THR A  70      54.130 -18.383 -20.158  1.00  0.00           X  
ATOM    482  H   THR A  70      52.260 -15.992 -21.118  1.00  0.00           H  
ATOM    483  N   SER A  71      54.924 -15.066 -18.358  1.00  0.00           N  
ATOM    484  CA  SER A  71      55.848 -13.946 -18.211  1.00  0.00           C  
ATOM    485  C   SER A  71      57.207 -14.266 -18.828  1.00  0.00           C  
ATOM    486  O   SER A  71      57.662 -15.399 -18.691  1.00  0.00           O  
ATOM    487  CB  SER A  71      56.003 -13.587 -16.746  1.00  0.00           C  
ATOM    488  CEN SER A  71      56.039 -13.655 -16.208  1.00  0.00           X  
ATOM    489  H   SER A  71      54.775 -15.639 -17.542  1.00  0.00           H  
ATOM    490  N   THR A  72      57.884 -13.267 -19.402  1.00  0.00           N  
ATOM    491  CA  THR A  72      59.218 -13.452 -19.993  1.00  0.00           C  
ATOM    492  C   THR A  72      60.125 -12.276 -19.614  1.00  0.00           C  
ATOM    493  O   THR A  72      60.031 -11.200 -20.186  1.00  0.00           O  
ATOM    494  CB  THR A  72      59.156 -13.574 -21.526  1.00  0.00           C  
ATOM    495  CEN THR A  72      58.974 -13.840 -22.014  1.00  0.00           X  
ATOM    496  H   THR A  72      57.544 -12.324 -19.307  1.00  0.00           H  
ATOM    497  N   GLU A  73      60.942 -12.553 -18.598  1.00  0.00           N  
ATOM    498  CA  GLU A  73      61.977 -11.745 -17.929  1.00  0.00           C  
ATOM    499  C   GLU A  73      61.950 -10.199 -17.885  1.00  0.00           C  
ATOM    500  O   GLU A  73      61.923  -9.478 -18.877  1.00  0.00           O  
ATOM    501  CB  GLU A  73      63.320 -12.155 -18.539  1.00  0.00           C  
ATOM    502  CEN GLU A  73      64.722 -13.122 -18.506  1.00  0.00           X  
ATOM    503  H   GLU A  73      61.154 -13.537 -18.527  1.00  0.00           H  
ATOM    504  N   GLU A  74      62.023  -9.742 -16.629  1.00  0.00           N  
ATOM    505  CA  GLU A  74      62.055  -8.381 -16.097  1.00  0.00           C  
ATOM    506  C   GLU A  74      63.303  -7.567 -16.473  1.00  0.00           C  
ATOM    507  O   GLU A  74      64.438  -8.033 -16.371  1.00  0.00           O  
ATOM    508  CB  GLU A  74      61.925  -8.433 -14.573  1.00  0.00           C  
ATOM    509  CEN GLU A  74      60.966  -8.332 -13.169  1.00  0.00           X  
ATOM    510  H   GLU A  74      62.218 -10.441 -15.927  1.00  0.00           H  
ATOM    511  N   GLY A  75      63.083  -6.284 -16.765  1.00  0.00           N  
ATOM    512  CA  GLY A  75      64.123  -5.309 -17.078  1.00  0.00           C  
ATOM    513  C   GLY A  75      63.692  -3.927 -16.596  1.00  0.00           C  
ATOM    514  O   GLY A  75      62.505  -3.644 -16.466  1.00  0.00           O  
ATOM    515  CEN GLY A  75      64.124  -5.309 -17.079  1.00  0.00           X  
ATOM    516  H   GLY A  75      62.154  -5.919 -16.610  1.00  0.00           H  
ATOM    517  N   THR A  76      64.681  -3.103 -16.275  1.00  0.00           N  
ATOM    518  CA  THR A  76      64.596  -1.746 -15.731  1.00  0.00           C  
ATOM    519  C   THR A  76      64.299  -0.685 -16.805  1.00  0.00           C  
ATOM    520  O   THR A  76      64.866  -0.734 -17.889  1.00  0.00           O  
ATOM    521  CB  THR A  76      65.898  -1.363 -15.004  1.00  0.00           C  
ATOM    522  CEN THR A  76      66.301  -1.452 -14.591  1.00  0.00           X  
ATOM    523  H   THR A  76      65.615  -3.473 -16.383  1.00  0.00           H  
ATOM    524  N   SER A  77      63.434   0.270 -16.433  1.00  0.00           N  
ATOM    525  CA  SER A  77      63.017   1.528 -17.095  1.00  0.00           C  
ATOM    526  C   SER A  77      63.122   1.705 -18.618  1.00  0.00           C  
ATOM    527  O   SER A  77      64.163   1.430 -19.192  1.00  0.00           O  
ATOM    528  CB  SER A  77      63.794   2.657 -16.447  1.00  0.00           C  
ATOM    529  CEN SER A  77      64.213   2.923 -16.224  1.00  0.00           X  
ATOM    530  H   SER A  77      63.285   0.304 -15.434  1.00  0.00           H  
ATOM    531  N   GLU A  78      62.156   2.422 -19.211  1.00  0.00           N  
ATOM    532  CA  GLU A  78      62.179   2.740 -20.654  1.00  0.00           C  
ATOM    533  C   GLU A  78      61.873   4.231 -20.898  1.00  0.00           C  
ATOM    534  O   GLU A  78      61.088   4.861 -20.196  1.00  0.00           O  
ATOM    535  CB  GLU A  78      61.178   1.867 -21.414  1.00  0.00           C  
ATOM    536  CEN GLU A  78      60.842   0.505 -22.381  1.00  0.00           X  
ATOM    537  H   GLU A  78      61.688   3.110 -18.643  1.00  0.00           H  
ATOM    538  N   SER A  79      62.533   4.811 -21.898  1.00  0.00           N  
ATOM    539  CA  SER A  79      62.364   6.200 -22.331  1.00  0.00           C  
ATOM    540  C   SER A  79      61.643   6.238 -23.678  1.00  0.00           C  
ATOM    541  O   SER A  79      62.018   5.483 -24.576  1.00  0.00           O  
ATOM    542  CB  SER A  79      63.707   6.897 -22.420  1.00  0.00           C  
ATOM    543  CEN SER A  79      64.240   6.964 -22.507  1.00  0.00           X  
ATOM    544  H   SER A  79      63.096   4.229 -22.504  1.00  0.00           H  
ATOM    545  N   ALA A  80      60.682   7.143 -23.861  1.00  0.00           N  
ATOM    546  CA  ALA A  80      59.963   7.299 -25.125  1.00  0.00           C  
ATOM    547  C   ALA A  80      59.215   8.645 -25.132  1.00  0.00           C  
ATOM    548  O   ALA A  80      58.646   9.074 -24.131  1.00  0.00           O  
ATOM    549  CB  ALA A  80      59.004   6.139 -25.343  1.00  0.00           C  
ATOM    550  CEN ALA A  80      59.004   6.140 -25.343  1.00  0.00           X  
ATOM    551  H   ALA A  80      60.517   7.837 -23.144  1.00  0.00           H  
ATOM    552  N   THR A  81      59.285   9.320 -26.274  1.00  0.00           N  
ATOM    553  CA  THR A  81      58.656  10.602 -26.615  1.00  0.00           C  
ATOM    554  C   THR A  81      57.132  10.497 -26.790  1.00  0.00           C  
ATOM    555  O   THR A  81      56.686   9.676 -27.593  1.00  0.00           O  
ATOM    556  CB  THR A  81      59.261  11.187 -27.905  1.00  0.00           C  
ATOM    557  CEN THR A  81      59.714  11.381 -28.218  1.00  0.00           X  
ATOM    558  H   THR A  81      59.750   8.867 -27.048  1.00  0.00           H  
ATOM    559  N   PRO A  82      56.325  11.349 -26.124  1.00  0.00           N  
ATOM    560  CA  PRO A  82      54.868  11.344 -26.256  1.00  0.00           C  
ATOM    561  C   PRO A  82      54.439  11.743 -27.678  1.00  0.00           C  
ATOM    562  O   PRO A  82      54.964  12.690 -28.261  1.00  0.00           O  
ATOM    563  CB  PRO A  82      54.396  12.357 -25.199  1.00  0.00           C  
ATOM    564  CEN PRO A  82      56.142  12.585 -24.913  1.00  0.00           X  
ATOM    565  N   GLU A  83      53.483  10.997 -28.236  1.00  0.00           N  
ATOM    566  CA  GLU A  83      52.862  11.261 -29.541  1.00  0.00           C  
ATOM    567  C   GLU A  83      51.746  12.314 -29.444  1.00  0.00           C  
ATOM    568  O   GLU A  83      50.958  12.360 -28.497  1.00  0.00           O  
ATOM    569  CB  GLU A  83      52.307   9.965 -30.135  1.00  0.00           C  
ATOM    570  CEN GLU A  83      52.467   8.637 -31.191  1.00  0.00           X  
ATOM    571  H   GLU A  83      53.110  10.228 -27.705  1.00  0.00           H  
ATOM    572  N   SER A  84      51.734  13.169 -30.463  1.00  0.00           N  
ATOM    573  CA  SER A  84      50.801  14.264 -30.722  1.00  0.00           C  
ATOM    574  C   SER A  84      49.464  13.789 -31.299  1.00  0.00           C  
ATOM    575  O   SER A  84      49.377  12.703 -31.862  1.00  0.00           O  
ATOM    576  CB  SER A  84      51.444  15.266 -31.661  1.00  0.00           C  
ATOM    577  CEN SER A  84      51.747  15.456 -32.070  1.00  0.00           X  
ATOM    578  H   SER A  84      52.422  12.990 -31.179  1.00  0.00           H  
ATOM    579  N   GLY A  85      48.444  14.660 -31.289  1.00  0.00           N  
ATOM    580  CA  GLY A  85      47.168  14.358 -31.954  1.00  0.00           C  
ATOM    581  C   GLY A  85      45.910  14.469 -31.080  1.00  0.00           C  
ATOM    582  O   GLY A  85      45.666  13.573 -30.277  1.00  0.00           O  
ATOM    583  CEN GLY A  85      47.168  14.357 -31.954  1.00  0.00           X  
ATOM    584  H   GLY A  85      48.609  15.600 -30.961  1.00  0.00           H  
ATOM    585  N   PRO A  86      45.073  15.512 -31.239  1.00  0.00           N  
ATOM    586  CA  PRO A  86      43.841  15.687 -30.465  1.00  0.00           C  
ATOM    587  C   PRO A  86      42.817  14.578 -30.769  1.00  0.00           C  
ATOM    588  O   PRO A  86      42.785  14.023 -31.869  1.00  0.00           O  
ATOM    589  CB  PRO A  86      43.334  17.076 -30.889  1.00  0.00           C  
ATOM    590  CEN PRO A  86      44.743  17.046 -31.984  1.00  0.00           X  
ATOM    591  N   GLY A  87      41.972  14.263 -29.784  1.00  0.00           N  
ATOM    592  CA  GLY A  87      40.870  13.302 -29.885  1.00  0.00           C  
ATOM    593  C   GLY A  87      39.569  13.950 -30.367  1.00  0.00           C  
ATOM    594  O   GLY A  87      39.363  15.153 -30.242  1.00  0.00           O  
ATOM    595  CEN GLY A  87      40.870  13.301 -29.885  1.00  0.00           X  
ATOM    596  H   GLY A  87      42.051  14.777 -28.920  1.00  0.00           H  
ATOM    597  N   THR A  88      38.711  13.115 -30.936  1.00  0.00           N  
ATOM    598  CA  THR A  88      37.358  13.351 -31.449  1.00  0.00           C  
ATOM    599  C   THR A  88      36.206  12.923 -30.532  1.00  0.00           C  
ATOM    600  O   THR A  88      35.980  11.732 -30.320  1.00  0.00           O  
ATOM    601  CB  THR A  88      37.173  12.639 -32.802  1.00  0.00           C  
ATOM    602  CEN THR A  88      37.329  12.542 -33.357  1.00  0.00           X  
ATOM    603  H   THR A  88      39.052  12.182 -31.113  1.00  0.00           H  
ATOM    604  N   SER A  89      35.408  13.905 -30.109  1.00  0.00           N  
ATOM    605  CA  SER A  89      34.219  13.773 -29.259  1.00  0.00           C  
ATOM    606  C   SER A  89      32.945  13.466 -30.054  1.00  0.00           C  
ATOM    607  O   SER A  89      32.750  13.970 -31.159  1.00  0.00           O  
ATOM    608  CB  SER A  89      34.030  15.041 -28.448  1.00  0.00           C  
ATOM    609  CEN SER A  89      34.030  15.571 -28.327  1.00  0.00           X  
ATOM    610  H   SER A  89      35.598  14.843 -30.437  1.00  0.00           H  
ATOM    611  N   THR A  90      32.025  12.698 -29.468  1.00  0.00           N  
ATOM    612  CA  THR A  90      30.706  12.409 -30.053  1.00  0.00           C  
ATOM    613  C   THR A  90      29.652  12.578 -28.963  1.00  0.00           C  
ATOM    614  O   THR A  90      29.956  12.535 -27.775  1.00  0.00           O  
ATOM    615  CB  THR A  90      30.619  10.987 -30.640  1.00  0.00           C  
ATOM    616  CEN THR A  90      30.794  10.575 -31.015  1.00  0.00           X  
ATOM    617  H   THR A  90      32.126  12.481 -28.487  1.00  0.00           H  
ATOM    618  N   GLU A  91      28.442  12.873 -29.421  1.00  0.00           N  
ATOM    619  CA  GLU A  91      27.189  13.040 -28.685  1.00  0.00           C  
ATOM    620  C   GLU A  91      26.532  11.689 -28.313  1.00  0.00           C  
ATOM    621  O   GLU A  91      26.520  10.767 -29.137  1.00  0.00           O  
ATOM    622  CB  GLU A  91      26.216  13.888 -29.507  1.00  0.00           C  
ATOM    623  CEN GLU A  91      25.502  15.395 -29.855  1.00  0.00           X  
ATOM    624  H   GLU A  91      28.364  13.061 -30.411  1.00  0.00           H  
ATOM    625  N   PRO A  92      25.978  11.546 -27.092  1.00  0.00           N  
ATOM    626  CA  PRO A  92      25.267  10.346 -26.654  1.00  0.00           C  
ATOM    627  C   PRO A  92      23.941  10.152 -27.406  1.00  0.00           C  
ATOM    628  O   PRO A  92      23.235  11.107 -27.709  1.00  0.00           O  
ATOM    629  CB  PRO A  92      25.048  10.579 -25.150  1.00  0.00           C  
ATOM    630  CEN PRO A  92      25.822  12.154 -25.476  1.00  0.00           X  
ATOM    631  N   SER A  93      23.572   8.898 -27.676  1.00  0.00           N  
ATOM    632  CA  SER A  93      22.295   8.566 -28.320  1.00  0.00           C  
ATOM    633  C   SER A  93      21.169   8.443 -27.290  1.00  0.00           C  
ATOM    634  O   SER A  93      21.402   8.121 -26.126  1.00  0.00           O  
ATOM    635  CB  SER A  93      22.428   7.279 -29.111  1.00  0.00           C  
ATOM    636  CEN SER A  93      22.595   6.779 -29.242  1.00  0.00           X  
ATOM    637  H   SER A  93      24.149   8.143 -27.335  1.00  0.00           H  
ATOM    638  N   GLU A  94      19.942   8.672 -27.750  1.00  0.00           N  
ATOM    639  CA  GLU A  94      18.697   8.521 -27.000  1.00  0.00           C  
ATOM    640  C   GLU A  94      18.184   7.071 -27.051  1.00  0.00           C  
ATOM    641  O   GLU A  94      18.318   6.375 -28.058  1.00  0.00           O  
ATOM    642  CB  GLU A  94      17.633   9.478 -27.542  1.00  0.00           C  
ATOM    643  CEN GLU A  94      16.777  10.948 -27.437  1.00  0.00           X  
ATOM    644  H   GLU A  94      19.850   8.971 -28.709  1.00  0.00           H  
ATOM    645  N   GLY A  95      17.559   6.610 -25.968  1.00  0.00           N  
ATOM    646  CA  GLY A  95      16.976   5.273 -25.851  1.00  0.00           C  
ATOM    647  C   GLY A  95      15.831   5.277 -24.840  1.00  0.00           C  
ATOM    648  O   GLY A  95      15.791   4.438 -23.948  1.00  0.00           O  
ATOM    649  CEN GLY A  95      16.975   5.273 -25.851  1.00  0.00           X  
ATOM    650  H   GLY A  95      17.442   7.241 -25.189  1.00  0.00           H  
ATOM    651  N   SER A  96      14.909   6.230 -24.979  1.00  0.00           N  
ATOM    652  CA  SER A  96      13.713   6.358 -24.141  1.00  0.00           C  
ATOM    653  C   SER A  96      12.660   5.304 -24.505  1.00  0.00           C  
ATOM    654  O   SER A  96      12.446   5.077 -25.692  1.00  0.00           O  
ATOM    655  CB  SER A  96      13.132   7.753 -24.274  1.00  0.00           C  
ATOM    656  CEN SER A  96      12.990   8.224 -24.506  1.00  0.00           X  
ATOM    657  H   SER A  96      14.996   6.841 -25.778  1.00  0.00           H  
ATOM    658  N   ALA A  97      11.958   4.731 -23.520  1.00  0.00           N  
ATOM    659  CA  ALA A  97      10.861   3.766 -23.728  1.00  0.00           C  
ATOM    660  C   ALA A  97      10.200   3.340 -22.391  1.00  0.00           C  
ATOM    661  O   ALA A  97      10.384   2.203 -21.948  1.00  0.00           O  
ATOM    662  CB  ALA A  97      11.376   2.547 -24.479  1.00  0.00           C  
ATOM    663  CEN ALA A  97      11.375   2.547 -24.478  1.00  0.00           X  
ATOM    664  H   ALA A  97      12.015   5.164 -22.610  1.00  0.00           H  
ATOM    665  N   PRO A  98       9.387   4.200 -21.753  1.00  0.00           N  
ATOM    666  CA  PRO A  98       8.715   3.897 -20.489  1.00  0.00           C  
ATOM    667  C   PRO A  98       7.678   2.772 -20.673  1.00  0.00           C  
ATOM    668  O   PRO A  98       7.113   2.595 -21.749  1.00  0.00           O  
ATOM    669  CB  PRO A  98       8.064   5.230 -20.083  1.00  0.00           C  
ATOM    670  CEN PRO A  98       8.734   5.809 -21.633  1.00  0.00           X  
ATOM    671  N   GLY A  99       7.413   2.016 -19.607  1.00  0.00           N  
ATOM    672  CA  GLY A  99       6.443   0.921 -19.617  1.00  0.00           C  
ATOM    673  C   GLY A  99       5.139   1.348 -18.941  1.00  0.00           C  
ATOM    674  O   GLY A  99       5.174   2.101 -17.971  1.00  0.00           O  
ATOM    675  CEN GLY A  99       6.442   0.921 -19.617  1.00  0.00           X  
ATOM    676  H   GLY A  99       7.809   2.285 -18.719  1.00  0.00           H  
ATOM    677  N   SER A 100       3.998   0.865 -19.428  1.00  0.00           N  
ATOM    678  CA  SER A 100       2.674   1.194 -18.885  1.00  0.00           C  
ATOM    679  C   SER A 100       2.059  -0.026 -18.188  1.00  0.00           C  
ATOM    680  O   SER A 100       2.111  -1.122 -18.749  1.00  0.00           O  
ATOM    681  CB  SER A 100       1.762   1.693 -19.989  1.00  0.00           C  
ATOM    682  CEN SER A 100       1.541   1.738 -20.484  1.00  0.00           X  
ATOM    683  H   SER A 100       4.042   0.195 -20.182  1.00  0.00           H  
ATOM    684  N   PRO A 101       1.395   0.125 -17.029  1.00  0.00           N  
ATOM    685  CA  PRO A 101       0.743  -0.990 -16.364  1.00  0.00           C  
ATOM    686  C   PRO A 101      -0.416  -1.509 -17.229  1.00  0.00           C  
ATOM    687  O   PRO A 101      -1.096  -0.757 -17.926  1.00  0.00           O  
ATOM    688  CB  PRO A 101       0.265  -0.405 -15.025  1.00  0.00           C  
ATOM    689  CEN PRO A 101       0.949   1.115 -15.664  1.00  0.00           X  
ATOM    690  N   ALA A 102      -0.638  -2.817 -17.159  1.00  0.00           N  
ATOM    691  CA  ALA A 102      -1.745  -3.488 -17.824  1.00  0.00           C  
ATOM    692  C   ALA A 102      -3.072  -2.931 -17.278  1.00  0.00           C  
ATOM    693  O   ALA A 102      -3.214  -2.733 -16.072  1.00  0.00           O  
ATOM    694  CB  ALA A 102      -1.655  -4.994 -17.632  1.00  0.00           C  
ATOM    695  CEN ALA A 102      -1.656  -4.993 -17.632  1.00  0.00           X  
ATOM    696  H   ALA A 102      -0.157  -3.336 -16.439  1.00  0.00           H  
ATOM    697  N   GLY A 103      -4.038  -2.676 -18.160  1.00  0.00           N  
ATOM    698  CA  GLY A 103      -5.386  -2.228 -17.810  1.00  0.00           C  
ATOM    699  C   GLY A 103      -6.368  -2.704 -18.874  1.00  0.00           C  
ATOM    700  O   GLY A 103      -6.028  -2.763 -20.051  1.00  0.00           O  
ATOM    701  CEN GLY A 103      -5.387  -2.228 -17.810  1.00  0.00           X  
ATOM    702  H   GLY A 103      -3.862  -2.867 -19.134  1.00  0.00           H  
ATOM    703  N   SER A 104      -7.554  -3.110 -18.433  1.00  0.00           N  
ATOM    704  CA  SER A 104      -8.666  -3.602 -19.246  1.00  0.00           C  
ATOM    705  C   SER A 104      -9.529  -2.485 -19.869  1.00  0.00           C  
ATOM    706  O   SER A 104      -9.812  -1.497 -19.193  1.00  0.00           O  
ATOM    707  CB  SER A 104      -9.533  -4.515 -18.401  1.00  0.00           C  
ATOM    708  CEN SER A 104      -9.793  -4.707 -17.964  1.00  0.00           X  
ATOM    709  H   SER A 104      -7.683  -3.174 -17.434  1.00  0.00           H  
ATOM    710  N   PRO A 105     -10.021  -2.661 -21.111  1.00  0.00           N  
ATOM    711  CA  PRO A 105     -10.930  -1.724 -21.761  1.00  0.00           C  
ATOM    712  C   PRO A 105     -12.288  -1.698 -21.046  1.00  0.00           C  
ATOM    713  O   PRO A 105     -12.782  -2.729 -20.593  1.00  0.00           O  
ATOM    714  CB  PRO A 105     -11.039  -2.246 -23.203  1.00  0.00           C  
ATOM    715  CEN PRO A 105      -9.974  -3.549 -22.608  1.00  0.00           X  
ATOM    716  N   THR A 106     -12.920  -0.529 -20.961  1.00  0.00           N  
ATOM    717  CA  THR A 106     -14.261  -0.397 -20.381  1.00  0.00           C  
ATOM    718  C   THR A 106     -15.151   0.350 -21.368  1.00  0.00           C  
ATOM    719  O   THR A 106     -14.754   1.374 -21.915  1.00  0.00           O  
ATOM    720  CB  THR A 106     -14.244   0.350 -19.034  1.00  0.00           C  
ATOM    721  CEN THR A 106     -14.075   0.402 -18.478  1.00  0.00           X  
ATOM    722  H   THR A 106     -12.522   0.284 -21.407  1.00  0.00           H  
ATOM    723  N   SER A 107     -16.355  -0.186 -21.596  1.00  0.00           N  
ATOM    724  CA  SER A 107     -17.356   0.386 -22.500  1.00  0.00           C  
ATOM    725  C   SER A 107     -17.986   1.626 -21.869  1.00  0.00           C  
ATOM    726  O   SER A 107     -18.184   1.650 -20.658  1.00  0.00           O  
ATOM    727  CB  SER A 107     -18.420  -0.642 -22.832  1.00  0.00           C  
ATOM    728  CEN SER A 107     -18.760  -1.061 -22.765  1.00  0.00           X  
ATOM    729  H   SER A 107     -16.668  -0.930 -20.989  1.00  0.00           H  
ATOM    730  N   THR A 108     -18.354   2.601 -22.697  1.00  0.00           N  
ATOM    731  CA  THR A 108     -19.051   3.817 -22.266  1.00  0.00           C  
ATOM    732  C   THR A 108     -19.866   4.352 -23.441  1.00  0.00           C  
ATOM    733  O   THR A 108     -19.561   4.080 -24.601  1.00  0.00           O  
ATOM    734  CB  THR A 108     -18.080   4.905 -21.770  1.00  0.00           C  
ATOM    735  CEN THR A 108     -17.667   5.097 -21.404  1.00  0.00           X  
ATOM    736  H   THR A 108     -18.366   2.419 -23.692  1.00  0.00           H  
ATOM    737  N   GLU A 109     -20.947   5.018 -23.072  1.00  0.00           N  
ATOM    738  CA  GLU A 109     -21.922   5.743 -23.875  1.00  0.00           C  
ATOM    739  C   GLU A 109     -21.559   7.167 -24.326  1.00  0.00           C  
ATOM    740  O   GLU A 109     -20.980   7.981 -23.608  1.00  0.00           O  
ATOM    741  CB  GLU A 109     -23.240   5.795 -23.099  1.00  0.00           C  
ATOM    742  CEN GLU A 109     -24.788   5.161 -22.775  1.00  0.00           X  
ATOM    743  H   GLU A 109     -21.278   4.827 -22.137  1.00  0.00           H  
ATOM    744  N   GLU A 110     -21.957   7.405 -25.573  1.00  0.00           N  
ATOM    745  CA  GLU A 110     -21.886   8.602 -26.399  1.00  0.00           C  
ATOM    746  C   GLU A 110     -22.968   9.657 -26.104  1.00  0.00           C  
ATOM    747  O   GLU A 110     -24.146   9.352 -25.913  1.00  0.00           O  
ATOM    748  CB  GLU A 110     -21.956   8.199 -27.874  1.00  0.00           C  
ATOM    749  CEN GLU A 110     -21.175   7.841 -29.346  1.00  0.00           X  
ATOM    750  H   GLU A 110     -22.491   6.662 -25.996  1.00  0.00           H  
ATOM    751  N   GLY A 111     -22.570  10.930 -26.176  1.00  0.00           N  
ATOM    752  CA  GLY A 111     -23.442  12.092 -26.015  1.00  0.00           C  
ATOM    753  C   GLY A 111     -22.692  13.389 -26.316  1.00  0.00           C  
ATOM    754  O   GLY A 111     -22.148  14.015 -25.418  1.00  0.00           O  
ATOM    755  CEN GLY A 111     -23.443  12.092 -26.015  1.00  0.00           X  
ATOM    756  H   GLY A 111     -21.606  11.112 -26.419  1.00  0.00           H  
ATOM    757  N   THR A 112     -22.651  13.735 -27.603  1.00  0.00           N  
ATOM    758  CA  THR A 112     -22.194  14.978 -28.252  1.00  0.00           C  
ATOM    759  C   THR A 112     -21.486  16.071 -27.427  1.00  0.00           C  
ATOM    760  O   THR A 112     -22.010  17.162 -27.205  1.00  0.00           O  
ATOM    761  CB  THR A 112     -23.395  15.650 -28.942  1.00  0.00           C  
ATOM    762  CEN THR A 112     -23.846  15.641 -29.314  1.00  0.00           X  
ATOM    763  H   THR A 112     -23.313  13.229 -28.175  1.00  0.00           H  
ATOM    764  N   SER A 113     -20.196  15.826 -27.155  1.00  0.00           N  
ATOM    765  CA  SER A 113     -19.288  16.702 -26.396  1.00  0.00           C  
ATOM    766  C   SER A 113     -18.763  17.868 -27.235  1.00  0.00           C  
ATOM    767  O   SER A 113     -18.486  17.707 -28.422  1.00  0.00           O  
ATOM    768  CB  SER A 113     -18.128  15.893 -25.851  1.00  0.00           C  
ATOM    769  CEN SER A 113     -17.740  15.511 -25.829  1.00  0.00           X  
ATOM    770  H   SER A 113     -19.775  15.021 -27.589  1.00  0.00           H  
ATOM    771  N   THR A 114     -18.505  19.005 -26.590  1.00  0.00           N  
ATOM    772  CA  THR A 114     -17.893  20.168 -27.240  1.00  0.00           C  
ATOM    773  C   THR A 114     -16.778  20.673 -26.327  1.00  0.00           C  
ATOM    774  O   THR A 114     -16.935  20.703 -25.110  1.00  0.00           O  
ATOM    775  CB  THR A 114     -18.904  21.298 -27.508  1.00  0.00           C  
ATOM    776  CEN THR A 114     -19.388  21.505 -27.762  1.00  0.00           X  
ATOM    777  H   THR A 114     -18.481  18.985 -25.580  1.00  0.00           H  
ATOM    778  N   GLU A 115     -15.638  20.997 -26.924  1.00  0.00           N  
ATOM    779  CA  GLU A 115     -14.429  21.493 -26.270  1.00  0.00           C  
ATOM    780  C   GLU A 115     -14.537  23.020 -26.065  1.00  0.00           C  
ATOM    781  O   GLU A 115     -14.945  23.722 -26.994  1.00  0.00           O  
ATOM    782  CB  GLU A 115     -13.188  21.143 -27.094  1.00  0.00           C  
ATOM    783  CEN GLU A 115     -11.838  20.143 -27.378  1.00  0.00           X  
ATOM    784  H   GLU A 115     -15.614  21.001 -27.936  1.00  0.00           H  
ATOM    785  N   PRO A 116     -14.212  23.568 -24.882  1.00  0.00           N  
ATOM    786  CA  PRO A 116     -14.186  25.010 -24.678  1.00  0.00           C  
ATOM    787  C   PRO A 116     -12.978  25.629 -25.400  1.00  0.00           C  
ATOM    788  O   PRO A 116     -11.909  25.032 -25.493  1.00  0.00           O  
ATOM    789  CB  PRO A 116     -14.105  25.173 -23.151  1.00  0.00           C  
ATOM    790  CEN PRO A 116     -14.055  23.389 -23.155  1.00  0.00           X  
ATOM    791  N   SER A 117     -13.188  26.842 -25.907  1.00  0.00           N  
ATOM    792  CA  SER A 117     -12.194  27.716 -26.527  1.00  0.00           C  
ATOM    793  C   SER A 117     -11.073  28.192 -25.594  1.00  0.00           C  
ATOM    794  O   SER A 117     -11.281  28.523 -24.427  1.00  0.00           O  
ATOM    795  CB  SER A 117     -12.901  28.917 -27.124  1.00  0.00           C  
ATOM    796  CEN SER A 117     -13.262  29.321 -27.174  1.00  0.00           X  
ATOM    797  H   SER A 117     -14.143  27.162 -25.960  1.00  0.00           H  
ATOM    798  N   GLU A 118      -9.886  28.290 -26.189  1.00  0.00           N  
ATOM    799  CA  GLU A 118      -8.615  28.734 -25.626  1.00  0.00           C  
ATOM    800  C   GLU A 118      -8.427  30.263 -25.684  1.00  0.00           C  
ATOM    801  O   GLU A 118      -8.776  30.919 -26.668  1.00  0.00           O  
ATOM    802  CB  GLU A 118      -7.459  28.040 -26.350  1.00  0.00           C  
ATOM    803  CEN GLU A 118      -6.298  26.796 -26.425  1.00  0.00           X  
ATOM    804  H   GLU A 118      -9.847  28.014 -27.161  1.00  0.00           H  
ATOM    805  N   GLY A 119      -7.795  30.830 -24.655  1.00  0.00           N  
ATOM    806  CA  GLY A 119      -7.444  32.250 -24.567  1.00  0.00           C  
ATOM    807  C   GLY A 119      -6.124  32.420 -23.820  1.00  0.00           C  
ATOM    808  O   GLY A 119      -6.099  32.473 -22.596  1.00  0.00           O  
ATOM    809  CEN GLY A 119      -7.444  32.250 -24.567  1.00  0.00           X  
ATOM    810  H   GLY A 119      -7.473  30.228 -23.910  1.00  0.00           H  
ATOM    811  N   SER A 120      -5.020  32.481 -24.565  1.00  0.00           N  
ATOM    812  CA  SER A 120      -3.651  32.589 -24.042  1.00  0.00           C  
ATOM    813  C   SER A 120      -3.437  33.906 -23.296  1.00  0.00           C  
ATOM    814  O   SER A 120      -3.732  34.957 -23.858  1.00  0.00           O  
ATOM    815  CB  SER A 120      -2.649  32.459 -25.172  1.00  0.00           C  
ATOM    816  CEN SER A 120      -2.436  32.508 -25.670  1.00  0.00           X  
ATOM    817  H   SER A 120      -5.143  32.562 -25.565  1.00  0.00           H  
ATOM    818  N   ALA A 121      -2.828  33.868 -22.106  1.00  0.00           N  
ATOM    819  CA  ALA A 121      -2.473  35.067 -21.332  1.00  0.00           C  
ATOM    820  C   ALA A 121      -1.470  34.736 -20.204  1.00  0.00           C  
ATOM    821  O   ALA A 121      -1.739  35.020 -19.035  1.00  0.00           O  
ATOM    822  CB  ALA A 121      -3.728  35.712 -20.761  1.00  0.00           C  
ATOM    823  CEN ALA A 121      -3.727  35.712 -20.761  1.00  0.00           X  
ATOM    824  H   ALA A 121      -2.403  32.996 -21.826  1.00  0.00           H  
ATOM    825  N   PRO A 122      -0.298  34.159 -20.520  1.00  0.00           N  
ATOM    826  CA  PRO A 122       0.682  33.738 -19.527  1.00  0.00           C  
ATOM    827  C   PRO A 122       1.335  34.940 -18.828  1.00  0.00           C  
ATOM    828  O   PRO A 122       1.466  36.013 -19.416  1.00  0.00           O  
ATOM    829  CB  PRO A 122       1.698  32.917 -20.339  1.00  0.00           C  
ATOM    830  CEN PRO A 122       0.679  33.386 -21.727  1.00  0.00           X  
ATOM    831  N   GLY A 123       1.844  34.722 -17.612  1.00  0.00           N  
ATOM    832  CA  GLY A 123       2.601  35.745 -16.894  1.00  0.00           C  
ATOM    833  C   GLY A 123       2.153  36.017 -15.464  1.00  0.00           C  
ATOM    834  O   GLY A 123       1.061  36.525 -15.247  1.00  0.00           O  
ATOM    835  CEN GLY A 123       2.601  35.745 -16.893  1.00  0.00           X  
ATOM    836  H   GLY A 123       1.914  33.767 -17.294  1.00  0.00           H  
ATOM    837  N   THR A 124       3.067  35.841 -14.511  1.00  0.00           N  
ATOM    838  CA  THR A 124       2.802  36.114 -13.094  1.00  0.00           C  
ATOM    839  C   THR A 124       4.015  36.847 -12.520  1.00  0.00           C  
ATOM    840  O   THR A 124       5.145  36.380 -12.588  1.00  0.00           O  
ATOM    841  CB  THR A 124       2.537  34.830 -12.287  1.00  0.00           C  
ATOM    842  CEN THR A 124       2.227  34.347 -12.177  1.00  0.00           X  
ATOM    843  H   THR A 124       4.044  35.822 -14.772  1.00  0.00           H  
ATOM    844  N   SER A 125       3.780  38.058 -12.014  1.00  0.00           N  
ATOM    845  CA  SER A 125       4.793  38.927 -11.428  1.00  0.00           C  
ATOM    846  C   SER A 125       4.152  39.549 -10.192  1.00  0.00           C  
ATOM    847  O   SER A 125       2.948  39.779 -10.193  1.00  0.00           O  
ATOM    848  CB  SER A 125       5.256  39.985 -12.410  1.00  0.00           C  
ATOM    849  CEN SER A 125       5.233  40.344 -12.818  1.00  0.00           X  
ATOM    850  H   SER A 125       2.818  38.325 -11.857  1.00  0.00           H  
ATOM    851  N   THR A 126       4.930  39.769  -9.131  1.00  0.00           N  
ATOM    852  CA  THR A 126       4.456  40.456  -7.924  1.00  0.00           C  
ATOM    853  C   THR A 126       5.548  41.410  -7.464  1.00  0.00           C  
ATOM    854  O   THR A 126       6.693  41.017  -7.252  1.00  0.00           O  
ATOM    855  CB  THR A 126       4.107  39.479  -6.786  1.00  0.00           C  
ATOM    856  CEN THR A 126       3.796  39.036  -6.566  1.00  0.00           X  
ATOM    857  H   THR A 126       5.916  39.544  -9.185  1.00  0.00           H  
ATOM    858  N   GLU A 127       5.174  42.680  -7.382  1.00  0.00           N  
ATOM    859  CA  GLU A 127       5.997  43.825  -7.009  1.00  0.00           C  
ATOM    860  C   GLU A 127       6.238  43.857  -5.480  1.00  0.00           C  
ATOM    861  O   GLU A 127       5.306  43.583  -4.716  1.00  0.00           O  
ATOM    862  CB  GLU A 127       5.338  45.125  -7.475  1.00  0.00           C  
ATOM    863  CEN GLU A 127       5.209  46.391  -8.608  1.00  0.00           X  
ATOM    864  H   GLU A 127       4.200  42.889  -7.555  1.00  0.00           H  
ATOM    865  N   PRO A 128       7.458  44.165  -4.999  1.00  0.00           N  
ATOM    866  CA  PRO A 128       7.758  44.280  -3.573  1.00  0.00           C  
ATOM    867  C   PRO A 128       7.273  45.622  -3.003  1.00  0.00           C  
ATOM    868  O   PRO A 128       7.393  46.664  -3.645  1.00  0.00           O  
ATOM    869  CB  PRO A 128       9.288  44.138  -3.503  1.00  0.00           C  
ATOM    870  CEN PRO A 128       9.169  44.052  -5.282  1.00  0.00           X  
ATOM    871  N   SER A 129       6.749  45.613  -1.774  1.00  0.00           N  
ATOM    872  CA  SER A 129       6.314  46.820  -1.066  1.00  0.00           C  
ATOM    873  C   SER A 129       7.407  47.389  -0.147  1.00  0.00           C  
ATOM    874  O   SER A 129       8.142  46.654   0.508  1.00  0.00           O  
ATOM    875  CB  SER A 129       5.063  46.518  -0.264  1.00  0.00           C  
ATOM    876  CEN SER A 129       4.711  46.239   0.043  1.00  0.00           X  
ATOM    877  H   SER A 129       6.606  44.723  -1.320  1.00  0.00           H  
ATOM    878  N   GLU A 130       7.440  48.720  -0.101  1.00  0.00           N  
ATOM    879  CA  GLU A 130       8.208  49.570   0.823  1.00  0.00           C  
ATOM    880  C   GLU A 130       9.578  49.083   1.351  1.00  0.00           C  
ATOM    881  O   GLU A 130       9.720  48.474   2.406  1.00  0.00           O  
ATOM    882  CB  GLU A 130       7.316  49.878   2.028  1.00  0.00           C  
ATOM    883  CEN GLU A 130       6.215  50.906   2.825  1.00  0.00           X  
ATOM    884  H   GLU A 130       6.580  49.146  -0.414  1.00  0.00           H  
ATOM    885  N   GLY A 131      10.627  49.535   0.655  1.00  0.00           N  
ATOM    886  CA  GLY A 131      11.965  49.561   1.262  1.00  0.00           C  
ATOM    887  C   GLY A 131      12.623  48.212   1.563  1.00  0.00           C  
ATOM    888  O   GLY A 131      13.469  48.090   2.443  1.00  0.00           O  
ATOM    889  CEN GLY A 131      11.965  49.561   1.262  1.00  0.00           X  
ATOM    890  H   GLY A 131      10.424  50.370   0.125  1.00  0.00           H  
ATOM    891  N   SER A 132      12.307  47.225   0.729  1.00  0.00           N  
ATOM    892  CA  SER A 132      12.787  45.844   0.809  1.00  0.00           C  
ATOM    893  C   SER A 132      14.283  45.714   0.498  1.00  0.00           C  
ATOM    894  O   SER A 132      14.782  46.379  -0.408  1.00  0.00           O  
ATOM    895  CB  SER A 132      11.983  44.971  -0.136  1.00  0.00           C  
ATOM    896  CEN SER A 132      11.704  44.826  -0.579  1.00  0.00           X  
ATOM    897  H   SER A 132      11.723  47.452  -0.062  1.00  0.00           H  
ATOM    898  N   ALA A 133      14.976  44.781   1.158  1.00  0.00           N  
ATOM    899  CA  ALA A 133      16.388  44.493   0.883  1.00  0.00           C  
ATOM    900  C   ALA A 133      16.749  43.029   1.208  1.00  0.00           C  
ATOM    901  O   ALA A 133      16.821  42.658   2.379  1.00  0.00           O  
ATOM    902  CB  ALA A 133      17.278  45.447   1.666  1.00  0.00           C  
ATOM    903  CEN ALA A 133      17.278  45.446   1.666  1.00  0.00           X  
ATOM    904  H   ALA A 133      14.476  44.146   1.761  1.00  0.00           H  
ATOM    905  N   PRO A 134      17.057  42.195   0.201  1.00  0.00           N  
ATOM    906  CA  PRO A 134      17.283  40.774   0.409  1.00  0.00           C  
ATOM    907  C   PRO A 134      18.734  40.569   0.857  1.00  0.00           C  
ATOM    908  O   PRO A 134      19.566  40.029   0.134  1.00  0.00           O  
ATOM    909  CB  PRO A 134      16.985  40.128  -0.954  1.00  0.00           C  
ATOM    910  CEN PRO A 134      16.687  41.810  -1.471  1.00  0.00           X  
ATOM    911  N   GLY A 135      19.044  41.030   2.066  1.00  0.00           N  
ATOM    912  CA  GLY A 135      20.370  40.876   2.646  1.00  0.00           C  
ATOM    913  C   GLY A 135      20.484  39.492   3.267  1.00  0.00           C  
ATOM    914  O   GLY A 135      19.489  38.978   3.765  1.00  0.00           O  
ATOM    915  CEN GLY A 135      20.370  40.876   2.646  1.00  0.00           X  
ATOM    916  H   GLY A 135      18.287  41.259   2.695  1.00  0.00           H  
ATOM    917  N   THR A 136      21.679  38.907   3.279  1.00  0.00           N  
ATOM    918  CA  THR A 136      21.912  37.605   3.915  1.00  0.00           C  
ATOM    919  C   THR A 136      23.173  37.686   4.758  1.00  0.00           C  
ATOM    920  O   THR A 136      24.239  38.071   4.282  1.00  0.00           O  
ATOM    921  CB  THR A 136      22.055  36.467   2.887  1.00  0.00           C  
ATOM    922  CEN THR A 136      21.845  36.137   2.453  1.00  0.00           X  
ATOM    923  H   THR A 136      22.491  39.446   3.011  1.00  0.00           H  
ATOM    924  N   SER A 137      22.991  37.365   6.033  1.00  0.00           N  
ATOM    925  CA  SER A 137      23.991  37.346   7.093  1.00  0.00           C  
ATOM    926  C   SER A 137      24.515  35.930   7.356  1.00  0.00           C  
ATOM    927  O   SER A 137      23.802  34.952   7.154  1.00  0.00           O  
ATOM    928  CB  SER A 137      23.407  37.937   8.361  1.00  0.00           C  
ATOM    929  CEN SER A 137      23.038  38.057   8.742  1.00  0.00           X  
ATOM    930  H   SER A 137      22.079  37.023   6.301  1.00  0.00           H  
ATOM    931  N   GLU A 138      25.727  35.885   7.922  1.00  0.00           N  
ATOM    932  CA  GLU A 138      26.439  34.711   8.472  1.00  0.00           C  
ATOM    933  C   GLU A 138      27.035  33.689   7.489  1.00  0.00           C  
ATOM    934  O   GLU A 138      26.972  32.475   7.640  1.00  0.00           O  
ATOM    935  CB  GLU A 138      25.490  33.967   9.415  1.00  0.00           C  
ATOM    936  CEN GLU A 138      24.912  33.661  10.988  1.00  0.00           X  
ATOM    937  H   GLU A 138      26.126  36.781   8.161  1.00  0.00           H  
ATOM    938  N   SER A 139      27.700  34.248   6.477  1.00  0.00           N  
ATOM    939  CA  SER A 139      28.413  33.513   5.419  1.00  0.00           C  
ATOM    940  C   SER A 139      29.581  32.591   5.819  1.00  0.00           C  
ATOM    941  O   SER A 139      30.529  33.025   6.471  1.00  0.00           O  
ATOM    942  CB  SER A 139      28.919  34.524   4.409  1.00  0.00           C  
ATOM    943  CEN SER A 139      29.132  34.986   4.216  1.00  0.00           X  
ATOM    944  H   SER A 139      28.263  35.033   6.767  1.00  0.00           H  
ATOM    945  N   ALA A 140      29.622  31.387   5.244  1.00  0.00           N  
ATOM    946  CA  ALA A 140      30.681  30.414   5.505  1.00  0.00           C  
ATOM    947  C   ALA A 140      30.891  29.534   4.262  1.00  0.00           C  
ATOM    948  O   ALA A 140      29.987  29.304   3.464  1.00  0.00           O  
ATOM    949  CB  ALA A 140      30.345  29.567   6.724  1.00  0.00           C  
ATOM    950  CEN ALA A 140      30.345  29.567   6.723  1.00  0.00           X  
ATOM    951  H   ALA A 140      29.058  31.228   4.423  1.00  0.00           H  
ATOM    952  N   THR A 141      32.148  29.143   4.093  1.00  0.00           N  
ATOM    953  CA  THR A 141      32.774  28.265   3.095  1.00  0.00           C  
ATOM    954  C   THR A 141      33.336  26.932   3.625  1.00  0.00           C  
ATOM    955  O   THR A 141      33.881  26.893   4.725  1.00  0.00           O  
ATOM    956  CB  THR A 141      33.916  29.010   2.379  1.00  0.00           C  
ATOM    957  CEN THR A 141      34.118  29.457   2.062  1.00  0.00           X  
ATOM    958  H   THR A 141      32.819  29.563   4.719  1.00  0.00           H  
ATOM    959  N   PRO A 142      33.230  25.843   2.828  1.00  0.00           N  
ATOM    960  CA  PRO A 142      33.755  24.517   3.152  1.00  0.00           C  
ATOM    961  C   PRO A 142      35.290  24.442   3.086  1.00  0.00           C  
ATOM    962  O   PRO A 142      35.920  25.053   2.224  1.00  0.00           O  
ATOM    963  CB  PRO A 142      33.092  23.604   2.108  1.00  0.00           C  
ATOM    964  CEN PRO A 142      32.419  25.132   1.479  1.00  0.00           X  
ATOM    965  N   GLU A 143      35.880  23.619   3.953  1.00  0.00           N  
ATOM    966  CA  GLU A 143      37.319  23.340   3.968  1.00  0.00           C  
ATOM    967  C   GLU A 143      37.654  22.261   2.933  1.00  0.00           C  
ATOM    968  O   GLU A 143      36.905  21.312   2.697  1.00  0.00           O  
ATOM    969  CB  GLU A 143      37.773  22.901   5.362  1.00  0.00           C  
ATOM    970  CEN GLU A 143      38.498  23.263   6.861  1.00  0.00           X  
ATOM    971  H   GLU A 143      35.299  23.025   4.527  1.00  0.00           H  
ATOM    972  N   SER A 144      38.787  22.480   2.277  1.00  0.00           N  
ATOM    973  CA  SER A 144      39.395  21.625   1.268  1.00  0.00           C  
ATOM    974  C   SER A 144      40.281  20.552   1.896  1.00  0.00           C  
ATOM    975  O   SER A 144      40.989  20.815   2.863  1.00  0.00           O  
ATOM    976  CB  SER A 144      40.195  22.467   0.294  1.00  0.00           C  
ATOM    977  CEN SER A 144      40.515  22.869   0.112  1.00  0.00           X  
ATOM    978  H   SER A 144      39.294  23.318   2.534  1.00  0.00           H  
ATOM    979  N   GLY A 145      40.328  19.369   1.286  1.00  0.00           N  
ATOM    980  CA  GLY A 145      41.195  18.275   1.718  1.00  0.00           C  
ATOM    981  C   GLY A 145      41.422  17.303   0.559  1.00  0.00           C  
ATOM    982  O   GLY A 145      40.547  17.212  -0.304  1.00  0.00           O  
ATOM    983  CEN GLY A 145      41.196  18.275   1.718  1.00  0.00           X  
ATOM    984  H   GLY A 145      39.806  19.242   0.430  1.00  0.00           H  
ATOM    985  N   PRO A 146      42.552  16.574   0.498  1.00  0.00           N  
ATOM    986  CA  PRO A 146      42.833  15.649  -0.593  1.00  0.00           C  
ATOM    987  C   PRO A 146      41.995  14.381  -0.379  1.00  0.00           C  
ATOM    988  O   PRO A 146      42.494  13.346   0.063  1.00  0.00           O  
ATOM    989  CB  PRO A 146      44.346  15.385  -0.504  1.00  0.00           C  
ATOM    990  CEN PRO A 146      44.259  16.474   0.908  1.00  0.00           X  
ATOM    991  N   GLY A 147      40.690  14.491  -0.622  1.00  0.00           N  
ATOM    992  CA  GLY A 147      39.734  13.406  -0.438  1.00  0.00           C  
ATOM    993  C   GLY A 147      40.024  12.279  -1.428  1.00  0.00           C  
ATOM    994  O   GLY A 147      40.746  12.477  -2.400  1.00  0.00           O  
ATOM    995  CEN GLY A 147      39.733  13.406  -0.438  1.00  0.00           X  
ATOM    996  H   GLY A 147      40.369  15.330  -1.084  1.00  0.00           H  
ATOM    997  N   SER A 148      39.480  11.105  -1.134  1.00  0.00           N  
ATOM    998  CA  SER A 148      39.557   9.858  -1.894  1.00  0.00           C  
ATOM    999  C   SER A 148      38.499   9.674  -2.994  1.00  0.00           C  
ATOM   1000  O   SER A 148      37.345  10.073  -2.845  1.00  0.00           O  
ATOM   1001  CB  SER A 148      39.481   8.695  -0.924  1.00  0.00           C  
ATOM   1002  CEN SER A 148      39.327   8.404  -0.492  1.00  0.00           X  
ATOM   1003  H   SER A 148      39.029  11.015  -0.237  1.00  0.00           H  
ATOM   1004  N   GLU A 149      38.879   8.958  -4.052  1.00  0.00           N  
ATOM   1005  CA  GLU A 149      38.002   8.550  -5.159  1.00  0.00           C  
ATOM   1006  C   GLU A 149      37.365   7.168  -4.854  1.00  0.00           C  
ATOM   1007  O   GLU A 149      37.573   6.656  -3.748  1.00  0.00           O  
ATOM   1008  CB  GLU A 149      38.783   8.504  -6.474  1.00  0.00           C  
ATOM   1009  CEN GLU A 149      39.230   9.225  -7.952  1.00  0.00           X  
ATOM   1010  H   GLU A 149      39.758   8.459  -3.983  1.00  0.00           H  
ATOM   1011  N   PRO A 150      36.621   6.516  -5.773  1.00  0.00           N  
ATOM   1012  CA  PRO A 150      36.235   6.971  -7.103  1.00  0.00           C  
ATOM   1013  C   PRO A 150      34.731   7.244  -7.243  1.00  0.00           C  
ATOM   1014  O   PRO A 150      33.912   6.916  -6.384  1.00  0.00           O  
ATOM   1015  CB  PRO A 150      36.694   5.823  -8.018  1.00  0.00           C  
ATOM   1016  CEN PRO A 150      37.145   5.034  -6.481  1.00  0.00           X  
ATOM   1017  N   ALA A 151      34.360   7.743  -8.418  1.00  0.00           N  
ATOM   1018  CA  ALA A 151      32.974   8.019  -8.743  1.00  0.00           C  
ATOM   1019  C   ALA A 151      32.286   6.687  -9.083  1.00  0.00           C  
ATOM   1020  O   ALA A 151      31.791   6.492 -10.193  1.00  0.00           O  
ATOM   1021  CB  ALA A 151      32.872   9.010  -9.892  1.00  0.00           C  
ATOM   1022  CEN ALA A 151      32.872   9.009  -9.892  1.00  0.00           X  
ATOM   1023  H   ALA A 151      35.015   7.704  -9.186  1.00  0.00           H  
ATOM   1024  N   THR A 152      32.199   5.758  -8.130  1.00  0.00           N  
ATOM   1025  CA  THR A 152      31.576   4.471  -8.437  1.00  0.00           C  
ATOM   1026  C   THR A 152      30.096   4.640  -8.125  1.00  0.00           C  
ATOM   1027  O   THR A 152      29.650   4.443  -6.997  1.00  0.00           O  
ATOM   1028  CB  THR A 152      32.164   3.304  -7.622  1.00  0.00           C  
ATOM   1029  CEN THR A 152      32.609   2.958  -7.468  1.00  0.00           X  
ATOM   1030  H   THR A 152      32.317   6.024  -7.162  1.00  0.00           H  
ATOM   1031  N   SER A 153      29.376   5.126  -9.141  1.00  0.00           N  
ATOM   1032  CA  SER A 153      27.942   5.332  -9.156  1.00  0.00           C  
ATOM   1033  C   SER A 153      27.288   3.964  -9.102  1.00  0.00           C  
ATOM   1034  O   SER A 153      27.762   3.021  -9.744  1.00  0.00           O  
ATOM   1035  CB  SER A 153      27.511   6.103 -10.388  1.00  0.00           C  
ATOM   1036  CEN SER A 153      27.509   6.277 -10.904  1.00  0.00           X  
ATOM   1037  H   SER A 153      29.861   5.227 -10.021  1.00  0.00           H  
ATOM   1038  N   GLY A 154      26.235   3.850  -8.298  1.00  0.00           N  
ATOM   1039  CA  GLY A 154      25.497   2.619  -8.156  1.00  0.00           C  
ATOM   1040  C   GLY A 154      24.654   2.431  -9.409  1.00  0.00           C  
ATOM   1041  O   GLY A 154      24.376   3.377 -10.131  1.00  0.00           O  
ATOM   1042  CEN GLY A 154      25.496   2.619  -8.156  1.00  0.00           X  
ATOM   1043  H   GLY A 154      25.833   4.691  -7.901  1.00  0.00           H  
ATOM   1044  N   SER A 155      24.239   1.195  -9.670  1.00  0.00           N  
ATOM   1045  CA  SER A 155      23.517   0.921 -10.905  1.00  0.00           C  
ATOM   1046  C   SER A 155      22.080   1.343 -10.629  1.00  0.00           C  
ATOM   1047  O   SER A 155      21.200   0.502 -10.434  1.00  0.00           O  
ATOM   1048  CB  SER A 155      23.612  -0.540 -11.300  1.00  0.00           C  
ATOM   1049  CEN SER A 155      23.650  -1.080 -11.245  1.00  0.00           X  
ATOM   1050  H   SER A 155      24.150   0.549  -8.901  1.00  0.00           H  
ATOM   1051  N   GLU A 156      21.870   2.651 -10.507  1.00  0.00           N  
ATOM   1052  CA  GLU A 156      20.575   3.218 -10.175  1.00  0.00           C  
ATOM   1053  C   GLU A 156      19.714   2.946 -11.399  1.00  0.00           C  
ATOM   1054  O   GLU A 156      20.169   3.156 -12.518  1.00  0.00           O  
ATOM   1055  CB  GLU A 156      20.658   4.713  -9.859  1.00  0.00           C  
ATOM   1056  CEN GLU A 156      20.689   5.983  -8.723  1.00  0.00           X  
ATOM   1057  H   GLU A 156      22.512   3.274 -10.976  1.00  0.00           H  
ATOM   1058  N   THR A 157      18.549   2.334 -11.211  1.00  0.00           N  
ATOM   1059  CA  THR A 157      17.599   2.087 -12.296  1.00  0.00           C  
ATOM   1060  C   THR A 157      17.002   3.440 -12.693  1.00  0.00           C  
ATOM   1061  O   THR A 157      16.775   4.261 -11.799  1.00  0.00           O  
ATOM   1062  CB  THR A 157      16.479   1.111 -11.891  1.00  0.00           C  
ATOM   1063  CEN THR A 157      16.294   0.587 -11.711  1.00  0.00           X  
ATOM   1064  H   THR A 157      18.225   2.167 -10.271  1.00  0.00           H  
ATOM   1065  N   PRO A 158      16.828   3.723 -13.996  1.00  0.00           N  
ATOM   1066  CA  PRO A 158      16.231   4.973 -14.427  1.00  0.00           C  
ATOM   1067  C   PRO A 158      14.840   5.100 -13.812  1.00  0.00           C  
ATOM   1068  O   PRO A 158      13.999   4.217 -13.969  1.00  0.00           O  
ATOM   1069  CB  PRO A 158      16.193   4.876 -15.961  1.00  0.00           C  
ATOM   1070  CEN PRO A 158      16.899   3.260 -15.685  1.00  0.00           X  
ATOM   1071  N   GLY A 159      14.589   6.207 -13.122  1.00  0.00           N  
ATOM   1072  CA  GLY A 159      13.335   6.437 -12.404  1.00  0.00           C  
ATOM   1073  C   GLY A 159      13.170   5.808 -11.024  1.00  0.00           C  
ATOM   1074  O   GLY A 159      12.097   5.970 -10.456  1.00  0.00           O  
ATOM   1075  CEN GLY A 159      13.335   6.437 -12.404  1.00  0.00           X  
ATOM   1076  H   GLY A 159      15.172   7.013 -13.303  1.00  0.00           H  
ATOM   1077  N   MET A 160      14.182   5.155 -10.432  1.00  0.00           N  
ATOM   1078  CA  MET A 160      13.990   4.531  -9.110  1.00  0.00           C  
ATOM   1079  C   MET A 160      13.899   5.582  -7.996  1.00  0.00           C  
ATOM   1080  O   MET A 160      12.981   5.519  -7.197  1.00  0.00           O  
ATOM   1081  CB  MET A 160      15.130   3.557  -8.818  1.00  0.00           C  
ATOM   1082  CEN MET A 160      15.498   1.848  -8.667  1.00  0.00           X  
ATOM   1083  H   MET A 160      15.042   5.023 -10.944  1.00  0.00           H  
ATOM   1084  N   TYR A 161      14.782   6.584  -7.994  1.00  0.00           N  
ATOM   1085  CA  TYR A 161      14.806   7.622  -6.952  1.00  0.00           C  
ATOM   1086  C   TYR A 161      13.540   8.490  -6.911  1.00  0.00           C  
ATOM   1087  O   TYR A 161      12.948   8.634  -5.852  1.00  0.00           O  
ATOM   1088  CB  TYR A 161      16.031   8.519  -7.143  1.00  0.00           C  
ATOM   1089  CEN TYR A 161      17.655   8.733  -6.523  1.00  0.00           X  
ATOM   1090  H   TYR A 161      15.493   6.613  -8.709  1.00  0.00           H  
ATOM   1091  N   GLY A 162      13.126   9.068  -8.045  1.00  0.00           N  
ATOM   1092  CA  GLY A 162      11.921   9.903  -8.117  1.00  0.00           C  
ATOM   1093  C   GLY A 162      10.716   9.176  -7.527  1.00  0.00           C  
ATOM   1094  O   GLY A 162      10.131   9.660  -6.569  1.00  0.00           O  
ATOM   1095  CEN GLY A 162      11.921   9.904  -8.117  1.00  0.00           X  
ATOM   1096  H   GLY A 162      13.595   8.831  -8.906  1.00  0.00           H  
ATOM   1097  N   LYS A 163      10.480   7.940  -7.997  1.00  0.00           N  
ATOM   1098  CA  LYS A 163       9.323   7.120  -7.597  1.00  0.00           C  
ATOM   1099  C   LYS A 163       9.119   7.053  -6.080  1.00  0.00           C  
ATOM   1100  O   LYS A 163       8.007   7.098  -5.588  1.00  0.00           O  
ATOM   1101  CB  LYS A 163       9.470   5.702  -8.153  1.00  0.00           C  
ATOM   1102  CEN LYS A 163       8.913   4.257  -9.593  1.00  0.00           X  
ATOM   1103  H   LYS A 163      11.123   7.555  -8.672  1.00  0.00           H  
ATOM   1104  N   LEU A 164      10.216   6.889  -5.349  1.00  0.00           N  
ATOM   1105  CA  LEU A 164      10.240   6.871  -3.894  1.00  0.00           C  
ATOM   1106  C   LEU A 164       9.744   8.174  -3.274  1.00  0.00           C  
ATOM   1107  O   LEU A 164       8.953   8.129  -2.343  1.00  0.00           O  
ATOM   1108  CB  LEU A 164      11.661   6.565  -3.407  1.00  0.00           C  
ATOM   1109  CEN LEU A 164      12.322   5.294  -2.841  1.00  0.00           X  
ATOM   1110  H   LEU A 164      11.090   6.786  -5.840  1.00  0.00           H  
ATOM   1111  N   ASN A 165      10.217   9.318  -3.776  1.00  0.00           N  
ATOM   1112  CA  ASN A 165       9.791  10.613  -3.253  1.00  0.00           C  
ATOM   1113  C   ASN A 165       8.302  10.813  -3.505  1.00  0.00           C  
ATOM   1114  O   ASN A 165       7.601  11.177  -2.570  1.00  0.00           O  
ATOM   1115  CB  ASN A 165      10.591  11.754  -3.854  1.00  0.00           C  
ATOM   1116  CEN ASN A 165      11.450  12.312  -3.625  1.00  0.00           X  
ATOM   1117  H   ASN A 165      10.729   9.301  -4.648  1.00  0.00           H  
ATOM   1118  N   ASP A 166       7.830  10.482  -4.711  1.00  0.00           N  
ATOM   1119  CA  ASP A 166       6.422  10.631  -5.086  1.00  0.00           C  
ATOM   1120  C   ASP A 166       5.528   9.764  -4.173  1.00  0.00           C  
ATOM   1121  O   ASP A 166       4.518  10.231  -3.657  1.00  0.00           O  
ATOM   1122  CB  ASP A 166       6.214  10.254  -6.555  1.00  0.00           C  
ATOM   1123  CEN ASP A 166       6.133  10.688  -7.473  1.00  0.00           X  
ATOM   1124  H   ASP A 166       8.478  10.222  -5.442  1.00  0.00           H  
ATOM   1125  N   LEU A 167       5.980   8.548  -3.839  1.00  0.00           N  
ATOM   1126  CA  LEU A 167       5.274   7.647  -2.925  1.00  0.00           C  
ATOM   1127  C   LEU A 167       5.175   8.190  -1.484  1.00  0.00           C  
ATOM   1128  O   LEU A 167       4.133   8.074  -0.837  1.00  0.00           O  
ATOM   1129  CB  LEU A 167       5.967   6.278  -2.924  1.00  0.00           C  
ATOM   1130  CEN LEU A 167       5.622   4.931  -3.587  1.00  0.00           X  
ATOM   1131  H   LEU A 167       6.783   8.192  -4.339  1.00  0.00           H  
ATOM   1132  N   LEU A 168       6.275   8.731  -0.952  1.00  0.00           N  
ATOM   1133  CA  LEU A 168       6.287   9.351   0.372  1.00  0.00           C  
ATOM   1134  C   LEU A 168       5.257  10.486   0.455  1.00  0.00           C  
ATOM   1135  O   LEU A 168       4.462  10.525   1.393  1.00  0.00           O  
ATOM   1136  CB  LEU A 168       7.691   9.874   0.699  1.00  0.00           C  
ATOM   1137  CEN LEU A 168       8.813   9.353   1.617  1.00  0.00           X  
ATOM   1138  H   LEU A 168       7.110   8.753  -1.519  1.00  0.00           H  
ATOM   1139  N   GLU A 169       5.274  11.396  -0.520  1.00  0.00           N  
ATOM   1140  CA  GLU A 169       4.365  12.541  -0.609  1.00  0.00           C  
ATOM   1141  C   GLU A 169       2.901  12.082  -0.646  1.00  0.00           C  
ATOM   1142  O   GLU A 169       2.078  12.635   0.091  1.00  0.00           O  
ATOM   1143  CB  GLU A 169       4.685  13.383  -1.846  1.00  0.00           C  
ATOM   1144  CEN GLU A 169       5.432  14.741  -2.555  1.00  0.00           X  
ATOM   1145  H   GLU A 169       5.906  11.258  -1.297  1.00  0.00           H  
ATOM   1146  N   ASP A 170       2.592  11.033  -1.410  1.00  0.00           N  
ATOM   1147  CA  ASP A 170       1.240  10.489  -1.524  1.00  0.00           C  
ATOM   1148  C   ASP A 170       0.767   9.919  -0.176  1.00  0.00           C  
ATOM   1149  O   ASP A 170      -0.350  10.188   0.277  1.00  0.00           O  
ATOM   1150  CB  ASP A 170       1.186   9.408  -2.607  1.00  0.00           C  
ATOM   1151  CEN ASP A 170       0.931   9.291  -3.586  1.00  0.00           X  
ATOM   1152  H   ASP A 170       3.302  10.656  -2.022  1.00  0.00           H  
ATOM   1153  N   LEU A 171       1.642   9.226   0.554  1.00  0.00           N  
ATOM   1154  CA  LEU A 171       1.303   8.724   1.887  1.00  0.00           C  
ATOM   1155  C   LEU A 171       1.023   9.855   2.901  1.00  0.00           C  
ATOM   1156  O   LEU A 171       0.017   9.820   3.620  1.00  0.00           O  
ATOM   1157  CB  LEU A 171       2.435   7.824   2.399  1.00  0.00           C  
ATOM   1158  CEN LEU A 171       2.586   6.295   2.508  1.00  0.00           X  
ATOM   1159  H   LEU A 171       2.537   9.006   0.143  1.00  0.00           H  
ATOM   1160  N   GLN A 172       1.856  10.897   2.933  1.00  0.00           N  
ATOM   1161  CA  GLN A 172       1.647  12.047   3.821  1.00  0.00           C  
ATOM   1162  C   GLN A 172       0.341  12.795   3.526  1.00  0.00           C  
ATOM   1163  O   GLN A 172      -0.350  13.217   4.462  1.00  0.00           O  
ATOM   1164  CB  GLN A 172       2.825  13.018   3.707  1.00  0.00           C  
ATOM   1165  CEN GLN A 172       4.315  13.537   4.454  1.00  0.00           X  
ATOM   1166  H   GLN A 172       2.598  10.938   2.251  1.00  0.00           H  
ATOM   1167  N   GLU A 173      -0.031  12.969   2.259  1.00  0.00           N  
ATOM   1168  CA  GLU A 173      -1.331  13.543   1.913  1.00  0.00           C  
ATOM   1169  C   GLU A 173      -2.487  12.674   2.450  1.00  0.00           C  
ATOM   1170  O   GLU A 173      -3.368  13.216   3.125  1.00  0.00           O  
ATOM   1171  CB  GLU A 173      -1.451  13.707   0.396  1.00  0.00           C  
ATOM   1172  CEN GLU A 173      -1.359  14.688  -0.995  1.00  0.00           X  
ATOM   1173  H   GLU A 173       0.594  12.699   1.515  1.00  0.00           H  
ATOM   1174  N   VAL A 174      -2.436  11.337   2.299  1.00  0.00           N  
ATOM   1175  CA  VAL A 174      -3.521  10.423   2.736  1.00  0.00           C  
ATOM   1176  C   VAL A 174      -3.729  10.514   4.254  1.00  0.00           C  
ATOM   1177  O   VAL A 174      -4.875  10.549   4.716  1.00  0.00           O  
ATOM   1178  CB  VAL A 174      -3.226   8.959   2.358  1.00  0.00           C  
ATOM   1179  CEN VAL A 174      -3.418   8.445   1.942  1.00  0.00           X  
ATOM   1180  H   VAL A 174      -1.611  10.946   1.870  1.00  0.00           H  
ATOM   1181  N   LEU A 175      -2.644  10.616   5.029  1.00  0.00           N  
ATOM   1182  CA  LEU A 175      -2.697  10.780   6.492  1.00  0.00           C  
ATOM   1183  C   LEU A 175      -3.401  12.075   6.896  1.00  0.00           C  
ATOM   1184  O   LEU A 175      -4.288  12.109   7.750  1.00  0.00           O  
ATOM   1185  CB  LEU A 175      -1.281  10.748   7.080  1.00  0.00           C  
ATOM   1186  CEN LEU A 175      -0.494   9.672   7.852  1.00  0.00           X  
ATOM   1187  H   LEU A 175      -1.739  10.556   4.584  1.00  0.00           H  
ATOM   1188  N   LYS A 176      -3.039  13.172   6.240  1.00  0.00           N  
ATOM   1189  CA  LYS A 176      -3.601  14.488   6.533  1.00  0.00           C  
ATOM   1190  C   LYS A 176      -5.105  14.540   6.247  1.00  0.00           C  
ATOM   1191  O   LYS A 176      -5.852  15.105   7.044  1.00  0.00           O  
ATOM   1192  CB  LYS A 176      -2.876  15.565   5.724  1.00  0.00           C  
ATOM   1193  CEN LYS A 176      -1.467  17.142   5.665  1.00  0.00           X  
ATOM   1194  H   LYS A 176      -2.304  13.082   5.551  1.00  0.00           H  
ATOM   1195  N   ASN A 177      -5.561  13.963   5.137  1.00  0.00           N  
ATOM   1196  CA  ASN A 177      -6.975  13.963   4.762  1.00  0.00           C  
ATOM   1197  C   ASN A 177      -7.814  13.060   5.669  1.00  0.00           C  
ATOM   1198  O   ASN A 177      -8.840  13.512   6.181  1.00  0.00           O  
ATOM   1199  CB  ASN A 177      -7.155  13.553   3.312  1.00  0.00           C  
ATOM   1200  CEN ASN A 177      -7.220  14.014   2.372  1.00  0.00           X  
ATOM   1201  H   ASN A 177      -4.902  13.485   4.540  1.00  0.00           H  
ATOM   1202  N   LEU A 178      -7.345  11.848   5.970  1.00  0.00           N  
ATOM   1203  CA  LEU A 178      -8.042  10.922   6.867  1.00  0.00           C  
ATOM   1204  C   LEU A 178      -8.232  11.515   8.262  1.00  0.00           C  
ATOM   1205  O   LEU A 178      -9.328  11.442   8.817  1.00  0.00           O  
ATOM   1206  CB  LEU A 178      -7.273   9.598   6.957  1.00  0.00           C  
ATOM   1207  CEN LEU A 178      -7.511   8.207   6.339  1.00  0.00           X  
ATOM   1208  H   LEU A 178      -6.455  11.564   5.594  1.00  0.00           H  
ATOM   1209  N   HIS A 179      -7.209  12.192   8.780  1.00  0.00           N  
ATOM   1210  CA  HIS A 179      -7.321  13.000   9.991  1.00  0.00           C  
ATOM   1211  C   HIS A 179      -8.425  14.068   9.869  1.00  0.00           C  
ATOM   1212  O   HIS A 179      -9.512  13.915  10.432  1.00  0.00           O  
ATOM   1213  CB  HIS A 179      -5.978  13.667  10.309  1.00  0.00           C  
ATOM   1214  CEN HIS A 179      -4.831  13.416  11.117  1.00  0.00           X  
ATOM   1215  H   HIS A 179      -6.290  12.029   8.394  1.00  0.00           H  
ATOM   1216  N   LYS A 180      -8.198  15.141   9.090  1.00  0.00           N  
ATOM   1217  CA  LYS A 180      -9.108  16.304   9.027  1.00  0.00           C  
ATOM   1218  C   LYS A 180     -10.573  15.904   8.794  1.00  0.00           C  
ATOM   1219  O   LYS A 180     -11.471  16.602   9.269  1.00  0.00           O  
ATOM   1220  CB  LYS A 180      -8.658  17.265   7.926  1.00  0.00           C  
ATOM   1221  CEN LYS A 180      -7.706  19.074   7.381  1.00  0.00           X  
ATOM   1222  H   LYS A 180      -7.371  15.127   8.511  1.00  0.00           H  
ATOM   1223  N   ASN A 181     -10.821  14.807   8.077  1.00  0.00           N  
ATOM   1224  CA  ASN A 181     -12.165  14.357   7.713  1.00  0.00           C  
ATOM   1225  C   ASN A 181     -12.936  13.696   8.873  1.00  0.00           C  
ATOM   1226  O   ASN A 181     -14.154  13.878   8.973  1.00  0.00           O  
ATOM   1227  CB  ASN A 181     -12.105  13.407   6.531  1.00  0.00           C  
ATOM   1228  CEN ASN A 181     -12.148  13.459   5.483  1.00  0.00           X  
ATOM   1229  H   ASN A 181     -10.031  14.278   7.732  1.00  0.00           H  
ATOM   1230  N   ASP A 182     -12.255  12.992   9.786  1.00  0.00           N  
ATOM   1231  CA  ASP A 182     -12.871  12.099  10.777  1.00  0.00           C  
ATOM   1232  C   ASP A 182     -13.610  12.836  11.914  1.00  0.00           C  
ATOM   1233  O   ASP A 182     -13.261  12.758  13.095  1.00  0.00           O  
ATOM   1234  CB  ASP A 182     -11.801  11.182  11.374  1.00  0.00           C  
ATOM   1235  CEN ASP A 182     -11.415  10.246  11.256  1.00  0.00           X  
ATOM   1236  H   ASP A 182     -11.249  12.984   9.733  1.00  0.00           H  
ATOM   1237  N   ARG A 183     -14.697  13.542  11.581  1.00  0.00           N  
ATOM   1238  CA  ARG A 183     -15.475  14.291  12.584  1.00  0.00           C  
ATOM   1239  C   ARG A 183     -16.400  13.458  13.460  1.00  0.00           C  
ATOM   1240  O   ARG A 183     -16.904  14.020  14.427  1.00  0.00           O  
ATOM   1241  CB  ARG A 183     -16.257  15.423  11.934  1.00  0.00           C  
ATOM   1242  CEN ARG A 183     -16.848  17.685  11.104  1.00  0.00           X  
ATOM   1243  H   ARG A 183     -14.999  13.474  10.618  1.00  0.00           H  
ATOM   1244  N   SER A 184     -16.629  12.164  13.206  1.00  0.00           N  
ATOM   1245  CA  SER A 184     -17.643  11.426  13.999  1.00  0.00           C  
ATOM   1246  C   SER A 184     -17.323   9.999  14.478  1.00  0.00           C  
ATOM   1247  O   SER A 184     -18.180   9.399  15.122  1.00  0.00           O  
ATOM   1248  CB  SER A 184     -18.926  11.379  13.193  1.00  0.00           C  
ATOM   1249  CEN SER A 184     -19.253  11.338  12.760  1.00  0.00           X  
ATOM   1250  H   SER A 184     -16.173  11.722  12.419  1.00  0.00           H  
ATOM   1251  N   GLY A 185     -16.118   9.448  14.269  1.00  0.00           N  
ATOM   1252  CA  GLY A 185     -15.828   8.048  14.637  1.00  0.00           C  
ATOM   1253  C   GLY A 185     -14.482   7.815  15.326  1.00  0.00           C  
ATOM   1254  O   GLY A 185     -13.746   6.920  14.917  1.00  0.00           O  
ATOM   1255  CEN GLY A 185     -15.827   8.047  14.637  1.00  0.00           X  
ATOM   1256  H   GLY A 185     -15.412   9.961  13.761  1.00  0.00           H  
ATOM   1257  N   LYS A 186     -14.175   8.644  16.337  1.00  0.00           N  
ATOM   1258  CA  LYS A 186     -12.850   8.844  16.962  1.00  0.00           C  
ATOM   1259  C   LYS A 186     -12.005   7.590  17.190  1.00  0.00           C  
ATOM   1260  O   LYS A 186     -10.820   7.619  16.896  1.00  0.00           O  
ATOM   1261  CB  LYS A 186     -13.029   9.559  18.302  1.00  0.00           C  
ATOM   1262  CEN LYS A 186     -12.929  11.348  19.426  1.00  0.00           X  
ATOM   1263  H   LYS A 186     -14.893   9.304  16.600  1.00  0.00           H  
ATOM   1264  N   ASP A 187     -12.593   6.513  17.697  1.00  0.00           N  
ATOM   1265  CA  ASP A 187     -11.822   5.290  17.957  1.00  0.00           C  
ATOM   1266  C   ASP A 187     -11.191   4.729  16.674  1.00  0.00           C  
ATOM   1267  O   ASP A 187     -10.044   4.292  16.663  1.00  0.00           O  
ATOM   1268  CB  ASP A 187     -12.713   4.229  18.608  1.00  0.00           C  
ATOM   1269  CEN ASP A 187     -12.946   3.857  19.527  1.00  0.00           X  
ATOM   1270  H   ASP A 187     -13.476   6.625  18.172  1.00  0.00           H  
ATOM   1271  N   ASN A 188     -11.893   4.847  15.548  1.00  0.00           N  
ATOM   1272  CA  ASN A 188     -11.405   4.362  14.261  1.00  0.00           C  
ATOM   1273  C   ASN A 188     -10.336   5.266  13.634  1.00  0.00           C  
ATOM   1274  O   ASN A 188      -9.452   4.785  12.929  1.00  0.00           O  
ATOM   1275  CB  ASN A 188     -12.554   4.175  13.288  1.00  0.00           C  
ATOM   1276  CEN ASN A 188     -13.215   3.414  12.996  1.00  0.00           X  
ATOM   1277  H   ASN A 188     -12.826   5.228  15.615  1.00  0.00           H  
ATOM   1278  N   ILE A 189     -10.441   6.584  13.847  1.00  0.00           N  
ATOM   1279  CA  ILE A 189      -9.386   7.520  13.443  1.00  0.00           C  
ATOM   1280  C   ILE A 189      -8.113   7.238  14.237  1.00  0.00           C  
ATOM   1281  O   ILE A 189      -7.036   7.285  13.655  1.00  0.00           O  
ATOM   1282  CB  ILE A 189      -9.805   8.986  13.653  1.00  0.00           C  
ATOM   1283  CEN ILE A 189     -10.316   9.841  13.209  1.00  0.00           X  
ATOM   1284  H   ILE A 189     -11.234   6.925  14.371  1.00  0.00           H  
ATOM   1285  N   HIS A 190      -8.225   6.886  15.520  1.00  0.00           N  
ATOM   1286  CA  HIS A 190      -7.059   6.509  16.316  1.00  0.00           C  
ATOM   1287  C   HIS A 190      -6.377   5.247  15.762  1.00  0.00           C  
ATOM   1288  O   HIS A 190      -5.178   5.271  15.482  1.00  0.00           O  
ATOM   1289  CB  HIS A 190      -7.459   6.288  17.779  1.00  0.00           C  
ATOM   1290  CEN HIS A 190      -7.489   7.028  18.996  1.00  0.00           X  
ATOM   1291  H   HIS A 190      -9.132   6.852  15.959  1.00  0.00           H  
ATOM   1292  N   ASP A 191      -7.131   4.164  15.560  1.00  0.00           N  
ATOM   1293  CA  ASP A 191      -6.582   2.910  15.040  1.00  0.00           C  
ATOM   1294  C   ASP A 191      -5.975   3.092  13.645  1.00  0.00           C  
ATOM   1295  O   ASP A 191      -4.900   2.569  13.362  1.00  0.00           O  
ATOM   1296  CB  ASP A 191      -7.665   1.830  15.003  1.00  0.00           C  
ATOM   1297  CEN ASP A 191      -8.007   1.043  15.551  1.00  0.00           X  
ATOM   1298  H   ASP A 191      -8.096   4.176  15.852  1.00  0.00           H  
ATOM   1299  N   VAL A 192      -6.622   3.889  12.790  1.00  0.00           N  
ATOM   1300  CA  VAL A 192      -6.150   4.171  11.427  1.00  0.00           C  
ATOM   1301  C   VAL A 192      -4.838   4.958  11.434  1.00  0.00           C  
ATOM   1302  O   VAL A 192      -3.959   4.662  10.633  1.00  0.00           O  
ATOM   1303  CB  VAL A 192      -7.199   4.959  10.619  1.00  0.00           C  
ATOM   1304  CEN VAL A 192      -7.650   4.911  10.100  1.00  0.00           X  
ATOM   1305  H   VAL A 192      -7.465   4.346  13.114  1.00  0.00           H  
ATOM   1306  N   ASP A 193      -4.691   5.930  12.336  1.00  0.00           N  
ATOM   1307  CA  ASP A 193      -3.481   6.745  12.505  1.00  0.00           C  
ATOM   1308  C   ASP A 193      -2.290   5.869  12.916  1.00  0.00           C  
ATOM   1309  O   ASP A 193      -1.233   5.938  12.293  1.00  0.00           O  
ATOM   1310  CB  ASP A 193      -3.712   7.845  13.544  1.00  0.00           C  
ATOM   1311  CEN ASP A 193      -3.949   8.834  13.600  1.00  0.00           X  
ATOM   1312  H   ASP A 193      -5.472   6.137  12.939  1.00  0.00           H  
ATOM   1313  N   ASN A 194      -2.496   4.958  13.876  1.00  0.00           N  
ATOM   1314  CA  ASN A 194      -1.470   4.009  14.310  1.00  0.00           C  
ATOM   1315  C   ASN A 194      -1.018   3.094  13.161  1.00  0.00           C  
ATOM   1316  O   ASN A 194       0.178   2.901  12.955  1.00  0.00           O  
ATOM   1317  CB  ASN A 194      -1.954   3.177  15.483  1.00  0.00           C  
ATOM   1318  CEN ASN A 194      -1.927   3.214  16.532  1.00  0.00           X  
ATOM   1319  H   ASN A 194      -3.400   4.938  14.325  1.00  0.00           H  
ATOM   1320  N   HIS A 195      -1.964   2.521  12.409  1.00  0.00           N  
ATOM   1321  CA  HIS A 195      -1.625   1.626  11.301  1.00  0.00           C  
ATOM   1322  C   HIS A 195      -0.863   2.364  10.193  1.00  0.00           C  
ATOM   1323  O   HIS A 195       0.114   1.828   9.681  1.00  0.00           O  
ATOM   1324  CB  HIS A 195      -2.890   0.981  10.725  1.00  0.00           C  
ATOM   1325  CEN HIS A 195      -3.630  -0.227  10.875  1.00  0.00           X  
ATOM   1326  H   HIS A 195      -2.935   2.686  12.625  1.00  0.00           H  
ATOM   1327  N   LEU A 196      -1.234   3.607   9.867  1.00  0.00           N  
ATOM   1328  CA  LEU A 196      -0.508   4.409   8.874  1.00  0.00           C  
ATOM   1329  C   LEU A 196       0.933   4.692   9.306  1.00  0.00           C  
ATOM   1330  O   LEU A 196       1.833   4.580   8.480  1.00  0.00           O  
ATOM   1331  CB  LEU A 196      -1.250   5.726   8.618  1.00  0.00           C  
ATOM   1332  CEN LEU A 196      -2.141   6.217   7.461  1.00  0.00           X  
ATOM   1333  H   LEU A 196      -2.013   4.029  10.352  1.00  0.00           H  
ATOM   1334  N   GLN A 197       1.165   5.043  10.572  1.00  0.00           N  
ATOM   1335  CA  GLN A 197       2.524   5.279  11.074  1.00  0.00           C  
ATOM   1336  C   GLN A 197       3.396   4.032  10.912  1.00  0.00           C  
ATOM   1337  O   GLN A 197       4.473   4.124  10.324  1.00  0.00           O  
ATOM   1338  CB  GLN A 197       2.489   5.697  12.546  1.00  0.00           C  
ATOM   1339  CEN GLN A 197       2.576   7.055  13.639  1.00  0.00           X  
ATOM   1340  H   GLN A 197       0.386   5.136  11.208  1.00  0.00           H  
ATOM   1341  N   ASN A 198       2.903   2.863  11.324  1.00  0.00           N  
ATOM   1342  CA  ASN A 198       3.654   1.611  11.206  1.00  0.00           C  
ATOM   1343  C   ASN A 198       3.981   1.275   9.739  1.00  0.00           C  
ATOM   1344  O   ASN A 198       5.108   0.890   9.439  1.00  0.00           O  
ATOM   1345  CB  ASN A 198       2.905   0.460  11.853  1.00  0.00           C  
ATOM   1346  CEN ASN A 198       2.857  -0.014  12.788  1.00  0.00           X  
ATOM   1347  H   ASN A 198       2.004   2.854  11.789  1.00  0.00           H  
ATOM   1348  N   VAL A 199       3.040   1.490   8.811  1.00  0.00           N  
ATOM   1349  CA  VAL A 199       3.256   1.238   7.371  1.00  0.00           C  
ATOM   1350  C   VAL A 199       4.348   2.162   6.810  1.00  0.00           C  
ATOM   1351  O   VAL A 199       5.217   1.709   6.066  1.00  0.00           O  
ATOM   1352  CB  VAL A 199       1.963   1.435   6.558  1.00  0.00           C  
ATOM   1353  CEN VAL A 199       1.475   1.103   6.203  1.00  0.00           X  
ATOM   1354  H   VAL A 199       2.137   1.824   9.118  1.00  0.00           H  
ATOM   1355  N   ILE A 200       4.354   3.449   7.172  1.00  0.00           N  
ATOM   1356  CA  ILE A 200       5.378   4.401   6.703  1.00  0.00           C  
ATOM   1357  C   ILE A 200       6.773   3.978   7.171  1.00  0.00           C  
ATOM   1358  O   ILE A 200       7.715   3.986   6.372  1.00  0.00           O  
ATOM   1359  CB  ILE A 200       5.095   5.832   7.196  1.00  0.00           C  
ATOM   1360  CEN ILE A 200       4.558   6.758   6.988  1.00  0.00           X  
ATOM   1361  H   ILE A 200       3.650   3.765   7.822  1.00  0.00           H  
ATOM   1362  N   GLU A 201       6.919   3.620   8.446  1.00  0.00           N  
ATOM   1363  CA  GLU A 201       8.193   3.162   9.004  1.00  0.00           C  
ATOM   1364  C   GLU A 201       8.711   1.918   8.273  1.00  0.00           C  
ATOM   1365  O   GLU A 201       9.883   1.870   7.893  1.00  0.00           O  
ATOM   1366  CB  GLU A 201       8.046   2.871  10.499  1.00  0.00           C  
ATOM   1367  CEN GLU A 201       8.239   3.349  12.123  1.00  0.00           X  
ATOM   1368  H   GLU A 201       6.111   3.633   9.055  1.00  0.00           H  
ATOM   1369  N   ASP A 202       7.834   0.957   7.977  1.00  0.00           N  
ATOM   1370  CA  ASP A 202       8.197  -0.265   7.259  1.00  0.00           C  
ATOM   1371  C   ASP A 202       8.675   0.016   5.827  1.00  0.00           C  
ATOM   1372  O   ASP A 202       9.706  -0.527   5.396  1.00  0.00           O  
ATOM   1373  CB  ASP A 202       7.008  -1.229   7.231  1.00  0.00           C  
ATOM   1374  CEN ASP A 202       6.643  -2.039   7.730  1.00  0.00           X  
ATOM   1375  H   ASP A 202       6.899   1.031   8.353  1.00  0.00           H  
ATOM   1376  N   ILE A 203       7.990   0.905   5.092  1.00  0.00           N  
ATOM   1377  CA  ILE A 203       8.379   1.278   3.723  1.00  0.00           C  
ATOM   1378  C   ILE A 203       9.762   1.916   3.758  1.00  0.00           C  
ATOM   1379  O   ILE A 203      10.613   1.577   2.935  1.00  0.00           O  
ATOM   1380  CB  ILE A 203       7.379   2.253   3.075  1.00  0.00           C  
ATOM   1381  CEN ILE A 203       6.456   2.334   2.501  1.00  0.00           X  
ATOM   1382  H   ILE A 203       7.220   1.384   5.535  1.00  0.00           H  
ATOM   1383  N   HIS A 204      10.022   2.803   4.716  1.00  0.00           N  
ATOM   1384  CA  HIS A 204      11.312   3.466   4.851  1.00  0.00           C  
ATOM   1385  C   HIS A 204      12.471   2.502   5.112  1.00  0.00           C  
ATOM   1386  O   HIS A 204      13.531   2.616   4.485  1.00  0.00           O  
ATOM   1387  CB  HIS A 204      11.248   4.506   5.974  1.00  0.00           C  
ATOM   1388  CEN HIS A 204      10.997   5.902   6.118  1.00  0.00           X  
ATOM   1389  H   HIS A 204       9.294   3.020   5.380  1.00  0.00           H  
ATOM   1390  N   ASP A 205      12.259   1.495   5.946  1.00  0.00           N  
ATOM   1391  CA  ASP A 205      13.261   0.471   6.230  1.00  0.00           C  
ATOM   1392  C   ASP A 205      13.513  -0.437   5.023  1.00  0.00           C  
ATOM   1393  O   ASP A 205      14.662  -0.805   4.734  1.00  0.00           O  
ATOM   1394  CB  ASP A 205      12.830  -0.370   7.435  1.00  0.00           C  
ATOM   1395  CEN ASP A 205      12.983  -0.436   8.440  1.00  0.00           X  
ATOM   1396  H   ASP A 205      11.389   1.468   6.461  1.00  0.00           H  
ATOM   1397  N   PHE A 206      12.465  -0.769   4.263  1.00  0.00           N  
ATOM   1398  CA  PHE A 206      12.599  -1.623   3.086  1.00  0.00           C  
ATOM   1399  C   PHE A 206      13.321  -0.894   1.944  1.00  0.00           C  
ATOM   1400  O   PHE A 206      14.192  -1.484   1.293  1.00  0.00           O  
ATOM   1401  CB  PHE A 206      11.223  -2.102   2.619  1.00  0.00           C  
ATOM   1402  CEN PHE A 206      10.300  -3.388   2.763  1.00  0.00           X  
ATOM   1403  H   PHE A 206      11.563  -0.378   4.487  1.00  0.00           H  
ATOM   1404  N   MET A 207      13.023   0.389   1.734  1.00  0.00           N  
ATOM   1405  CA  MET A 207      13.674   1.236   0.730  1.00  0.00           C  
ATOM   1406  C   MET A 207      15.150   1.454   1.060  1.00  0.00           C  
ATOM   1407  O   MET A 207      16.002   1.400   0.166  1.00  0.00           O  
ATOM   1408  CB  MET A 207      12.954   2.580   0.626  1.00  0.00           C  
ATOM   1409  CEN MET A 207      11.924   3.531  -0.428  1.00  0.00           X  
ATOM   1410  H   MET A 207      12.306   0.800   2.310  1.00  0.00           H  
ATOM   1411  N   GLN A 208      15.477   1.652   2.338  1.00  0.00           N  
ATOM   1412  CA  GLN A 208      16.856   1.794   2.790  1.00  0.00           C  
ATOM   1413  C   GLN A 208      17.666   0.524   2.493  1.00  0.00           C  
ATOM   1414  O   GLN A 208      18.782   0.604   1.965  1.00  0.00           O  
ATOM   1415  CB  GLN A 208      16.897   2.101   4.289  1.00  0.00           C  
ATOM   1416  CEN GLN A 208      17.079   3.369   5.475  1.00  0.00           X  
ATOM   1417  H   GLN A 208      14.734   1.753   3.015  1.00  0.00           H  
ATOM   1418  N   ALA A 209      17.081  -0.657   2.721  1.00  0.00           N  
ATOM   1419  CA  ALA A 209      17.713  -1.936   2.417  1.00  0.00           C  
ATOM   1420  C   ALA A 209      17.994  -2.115   0.913  1.00  0.00           C  
ATOM   1421  O   ALA A 209      19.090  -2.549   0.544  1.00  0.00           O  
ATOM   1422  CB  ALA A 209      16.843  -3.073   2.933  1.00  0.00           C  
ATOM   1423  CEN ALA A 209      16.844  -3.073   2.933  1.00  0.00           X  
ATOM   1424  H   ALA A 209      16.170  -0.659   3.153  1.00  0.00           H  
ATOM   1425  N   ALA A 210      17.053  -1.757   0.039  1.00  0.00           N  
ATOM   1426  CA  ALA A 210      17.223  -1.839  -1.412  1.00  0.00           C  
ATOM   1427  C   ALA A 210      18.376  -0.946  -1.897  1.00  0.00           C  
ATOM   1428  O   ALA A 210      19.168  -1.360  -2.745  1.00  0.00           O  
ATOM   1429  CB  ALA A 210      15.925  -1.463  -2.113  1.00  0.00           C  
ATOM   1430  CEN ALA A 210      15.926  -1.463  -2.113  1.00  0.00           X  
ATOM   1431  H   ALA A 210      16.165  -1.437   0.396  1.00  0.00           H  
ATOM   1432  N   ALA A 211      18.534   0.246  -1.308  1.00  0.00           N  
ATOM   1433  CA  ALA A 211      19.603   1.183  -1.640  1.00  0.00           C  
ATOM   1434  C   ALA A 211      20.980   0.665  -1.193  1.00  0.00           C  
ATOM   1435  O   ALA A 211      21.957   0.763  -1.941  1.00  0.00           O  
ATOM   1436  CB  ALA A 211      19.316   2.541  -1.016  1.00  0.00           C  
ATOM   1437  CEN ALA A 211      19.317   2.540  -1.017  1.00  0.00           X  
ATOM   1438  H   ALA A 211      17.862   0.521  -0.606  1.00  0.00           H  
ATOM   1439  N   ALA A 212      21.075   0.069  -0.001  1.00  0.00           N  
ATOM   1440  CA  ALA A 212      22.328  -0.486   0.504  1.00  0.00           C  
ATOM   1441  C   ALA A 212      22.827  -1.638  -0.383  1.00  0.00           C  
ATOM   1442  O   ALA A 212      24.005  -1.675  -0.753  1.00  0.00           O  
ATOM   1443  CB  ALA A 212      22.154  -0.952   1.942  1.00  0.00           C  
ATOM   1444  CEN ALA A 212      22.154  -0.952   1.941  1.00  0.00           X  
ATOM   1445  H   ALA A 212      20.254   0.008   0.582  1.00  0.00           H  
ATOM   1446  N   ALA A 213      21.933  -2.535  -0.810  1.00  0.00           N  
ATOM   1447  CA  ALA A 213      22.254  -3.589  -1.769  1.00  0.00           C  
ATOM   1448  C   ALA A 213      22.789  -3.031  -3.100  1.00  0.00           C  
ATOM   1449  O   ALA A 213      23.858  -3.452  -3.553  1.00  0.00           O  
ATOM   1450  CB  ALA A 213      21.027  -4.455  -2.013  1.00  0.00           C  
ATOM   1451  CEN ALA A 213      21.028  -4.455  -2.014  1.00  0.00           X  
ATOM   1452  H   ALA A 213      20.996  -2.501  -0.430  1.00  0.00           H  
ATOM   1453  N   ALA A 214      22.089  -2.066  -3.705  1.00  0.00           N  
ATOM   1454  CA  ALA A 214      22.477  -1.460  -4.977  1.00  0.00           C  
ATOM   1455  C   ALA A 214      23.848  -0.768  -4.891  1.00  0.00           C  
ATOM   1456  O   ALA A 214      24.647  -0.868  -5.824  1.00  0.00           O  
ATOM   1457  CB  ALA A 214      21.409  -0.474  -5.429  1.00  0.00           C  
ATOM   1458  CEN ALA A 214      21.411  -0.474  -5.429  1.00  0.00           X  
ATOM   1459  H   ALA A 214      21.231  -1.754  -3.272  1.00  0.00           H  
ATOM   1460  N   ASN A 215      24.155  -0.115  -3.765  1.00  0.00           N  
ATOM   1461  CA  ASN A 215      25.466   0.497  -3.527  1.00  0.00           C  
ATOM   1462  C   ASN A 215      26.627  -0.509  -3.573  1.00  0.00           C  
ATOM   1463  O   ASN A 215      27.618  -0.247  -4.251  1.00  0.00           O  
ATOM   1464  CB  ASN A 215      25.481   1.235  -2.201  1.00  0.00           C  
ATOM   1465  CEN ASN A 215      25.291   2.203  -1.842  1.00  0.00           X  
ATOM   1466  H   ASN A 215      23.434   0.001  -3.068  1.00  0.00           H  
ATOM   1467  N   CYS A 216      26.505  -1.678  -2.937  1.00  0.00           N  
ATOM   1468  CA  CYS A 216      27.568  -2.696  -2.890  1.00  0.00           C  
ATOM   1469  C   CYS A 216      27.753  -3.525  -4.181  1.00  0.00           C  
ATOM   1470  O   CYS A 216      28.857  -4.016  -4.415  1.00  0.00           O  
ATOM   1471  CB  CYS A 216      27.077  -3.598  -1.758  1.00  0.00           C  
ATOM   1472  CEN CYS A 216      27.426  -3.700  -0.799  1.00  0.00           X  
ATOM   1473  H   CYS A 216      25.705  -1.809  -2.339  1.00  0.00           H  
ATOM   1474  N   ARG A 217      26.722  -3.725  -5.016  1.00  0.00           N  
ATOM   1475  CA  ARG A 217      26.771  -4.673  -6.156  1.00  0.00           C  
ATOM   1476  C   ARG A 217      27.710  -4.269  -7.303  1.00  0.00           C  
ATOM   1477  O   ARG A 217      28.360  -5.149  -7.873  1.00  0.00           O  
ATOM   1478  CB  ARG A 217      25.376  -4.955  -6.696  1.00  0.00           C  
ATOM   1479  CEN ARG A 217      23.182  -6.055  -7.050  1.00  0.00           X  
ATOM   1480  H   ARG A 217      25.907  -3.139  -4.903  1.00  0.00           H  
ATOM   1481  N   LYS A 218      27.793  -2.976  -7.637  1.00  0.00           N  
ATOM   1482  CA  LYS A 218      28.733  -2.496  -8.662  1.00  0.00           C  
ATOM   1483  C   LYS A 218      30.157  -2.810  -8.220  1.00  0.00           C  
ATOM   1484  O   LYS A 218      30.941  -3.219  -9.100  1.00  0.00           O  
ATOM   1485  CB  LYS A 218      28.568  -0.995  -8.906  1.00  0.00           C  
ATOM   1486  CEN LYS A 218      27.867   0.571 -10.144  1.00  0.00           X  
ATOM   1487  H   LYS A 218      27.559  -2.309  -6.915  1.00  0.00           H  
TER                                                                             
# All scores below are weighted scores, not raw scores.
#BEGIN_POSE_ENERGIES_TABLE ./minmover_pdb/pose_3.pdb
label vdw cenpack pair env cbeta hs_pair ss_pair sheet total
weights 1 0.5 1 1 0.25 1 1 1 NA
pose 8.31008 4.37433 -17.9596 -6.32199 12.4345 0 0 0 0.83727
MET:NtermProteinFull_1 0 0.11803 -0.24752 -0.05461 0.04336 0 0 0 -0.14075
TYR_2 0 0.0847 -0.00521 0.85474 0.06929 0 0 0 1.00352
GLY_3 0 0.00545 0.0526 -0.0429 0.06955 0 0 0 0.0847
LYS_4 0 0.22362 -0.12742 -0.33001 0.04268 0 0 0 -0.19113
LEU_5 0 0.50023 -0.47871 -0.19483 0.04435 0 0 0 -0.12896
ASN_6 0 0.01404 0.10157 -0.36221 0.06943 0 0 0 -0.17716
ASP_7 0 0.01438 0.08413 -0.47618 0.06892 0 0 0 -0.30875
LEU_8 0 -0.54389 -0.34009 -0.30366 0.03682 0 0 0 -1.15082
LEU_9 0 -0.20766 -0.34982 0.75945 0.04336 0 0 0 0.24532
GLU_10 0 -0.0504 0.05105 -1.00041 0.06921 0 0 0 -0.93056
ASP_11 0 -0.19602 -0.0897 -0.24167 0.04336 0 0 0 -0.48404
LEU_12 0 -0.42046 -0.86676 -0.19483 0.03199 0 0 0 -1.45007
GLN_13 0 -0.03389 0.22904 -0.49415 0.06879 0 0 0 -0.23021
GLU_14 0 0.00823 -0.04565 -0.92601 0.06894 0 0 0 -0.8945
VAL_15 0 -0.17526 -0.50521 -0.19594 0.04367 0 0 0 -0.83274
LEU_16 0 0.40524 0.15155 0.24309 0.04397 0 0 0 0.84384
LYS_17 0 -0.04448 -0.00022 -0.8715 0.06947 0 0 0 -0.84673
ASN_18 0 0.0772 -0.2637 -0.24178 0.04828 0 0 0 -0.38
LEU_19 0 -0.21693 -0.19912 -0.45811 0.03328 0 0 0 -0.84088
HIS_D_20 0 -0.04384 -0.01552 -0.02241 0.06902 0 0 0 -0.01275
LYS_21 0 -0.02597 -0.11711 -1.04927 0.07072 0 0 0 -1.12164
ASN_22 0.09776 0.68282 -0.39842 -0.01232 0.04294 0 0 0 0.41278
ASP_23 1.17326 0.12954 -0.03665 0.2122 0.06961 0 0 0 1.54796
ARG_24 0 0.07542 -0.17456 -0.55583 0.07072 0 0 0 -0.58426
SER_25 1.01996 0.86477 -0.44394 -0.14648 0.03539 0 0 0 1.3297
GLY_26 0 0.09992 -0.25612 -0.08884 0.03503 0 0 0 -0.21
LYS_27 0 -0.03925 0.00365 -1.04927 0.07072 0 0 0 -1.01415
ASP_28 0 0.01265 -0.25403 -0.60822 0.0696 0 0 0 -0.78
ASN_29 1.42807 0.80015 -0.48838 0.12528 0.04318 0 0 0 1.9083
ILE_30 1.17326 0.0428 0.38873 0.06915 0.06961 0 0 0 1.74356
HIS_D_31 0 -0.0617 -0.07533 0.11054 0.06941 0 0 0 0.04292
ASP_32 0 -0.21255 -0.26471 -0.37876 0.06231 0 0 0 -0.79371
VAL_33 0 0.21614 0.19333 -0.27892 0.04496 0 0 0 0.1755
ASP_34 0 -0.03276 0.07896 -0.37876 0.06893 0 0 0 -0.26364
ASN_35 0 -0.08807 0.0412 -0.36221 0.06882 0 0 0 -0.34026
HIS_D_36 0 0.45684 0.00646 -0.19493 0.04365 0 0 0 0.312
LEU_37 0 0.52043 -0.7767 -0.39148 0.04482 0 0 0 -0.60293
GLN_38 0 0.03513 0.0991 -0.55896 0.06894 0 0 0 -0.35579
ASN_39 0 -0.10291 -0.14003 -0.32173 0.0691 0 0 0 -0.49557
VAL_40 0 -0.18156 -0.53221 -0.10438 0.04532 0 0 0 -0.77283
ILE_41 0 -0.08573 -0.44096 0.72502 0.04344 0 0 0 0.24177
GLU_42 0 -0.00055 -0.01237 -0.60186 0.06899 0 0 0 -0.54579
ASP_43 0 -0.1347 -0.29162 -0.1485 0.04336 0 0 0 -0.53146
ILE_44 0 -0.24227 -1.22113 -0.06945 0.0451 0 0 0 -1.48776
HIS_D_45 0 -0.14426 0.24621 0.0215 0.06899 0 0 0 0.19244
ASP_46 0 -0.17268 -0.3929 -0.31759 0.06957 0 0 0 -0.8136
PHE_47 0 -0.18737 -0.16813 -0.19907 0.04534 0 0 0 -0.50923
MET_48 0 0.5012 -0.19548 0.10186 0.04389 0 0 0 0.45147
GLN_49 0 -0.09413 -0.01455 -0.49415 0.06899 0 0 0 -0.53384
ALA_50 0 -0.15479 0.0478 0.07904 0.03327 0 0 0 0.00533
ALA_51 0 -0.22488 -0.08626 -0.11236 0.03883 0 0 0 -0.38467
ALA_52 0 0.07508 -0.08528 0.14698 0.03487 0 0 0 0.17165
ALA_53 0 -0.02051 0.06119 0.16717 0.03766 0 0 0 0.24552
ALA_54 0.02448 0.46269 0.01124 -0.01847 0.03755 0 0 0 0.51749
ALA_55 0 0.12194 -0.00265 -0.01847 0.03506 0 0 0 0.13589
ASN_56 0 -0.03736 -0.09083 -0.32173 0.0357 0 0 0 -0.41421
CYS_57 0 0.08403 0.05521 0.77853 0.06887 0 0 0 0.98663
ARG_58 0 0.11019 0.14878 -0.17363 0.03541 0 0 0 0.12074
LYS_59 0 -0.0238 -0.01939 -0.8715 0.07212 0 0 0 -0.84257
GLY_60 0 -0.02324 -0.00828 0.60923 0.04643 0 0 0 0.62414
SER_61 0 0.01125 -0.05944 -0.21543 0.03937 0 0 0 -0.22425
PRO_62 0 -0.01222 -0.00677 0.043 0.04109 0 0 0 0.0651
GLY_63 0 0 0 0.91259 0.04957 0 0 0 0.96215
SER_64 0 0 0 0.13063 0.04911 0 0 0 0.17973
PRO_65 0 0 0 0.2123 0.07508 0 0 0 0.28738
ALA_66 0 0 0 0.89846 0.07582 0 0 0 0.97427
GLY_67 0 0 0 0.91259 0.04183 0 0 0 0.95441
SER_68 0 0 0 0.29023 0.04957 0 0 0 0.3398
PRO_69 0 0 0 0.043 0.04911 0 0 0 0.09211
THR_70 0 0 0 0.48779 0.07499 0 0 0 0.56278
SER_71 0 0 0 0.13063 0.07347 0 0 0 0.2041
THR_72 0 0 0 0.48779 0.07499 0 0 0 0.56278
GLU_73 0 0 0 -1.01303 0.07573 0 0 0 -0.9373
GLU_74 0 0 0 -1.01303 0.07582 0 0 0 -0.93721
GLY_75 0 0 0 0.91259 0.04957 0 0 0 0.96215
THR_76 0 0 0 0.48779 0.04957 0 0 0 0.53736
SER_77 0 0 0 0.29023 0.07582 0 0 0 0.36605
GLU_78 0 0 0 -1.03403 0.07573 0 0 0 -0.9583
SER_79 0 0 0 0.29023 0.07531 0 0 0 0.36554
ALA_80 0 0 0 0.89846 0.07556 0 0 0 0.97401
THR_81 0 0 0 0.43096 0.06805 0 0 0 0.499
PRO_82 0 0 0 0.51404 0.07582 0 0 0 0.58986
GLU_83 0 0 0 -1.03403 0.07499 0 0 0 -0.95904
SER_84 0 0 0 0.13063 0.07582 0 0 0 0.20645
GLY_85 0 0 0 0.91259 0.04957 0 0 0 0.96215
PRO_86 0 0 0 0.51404 0.04957 0 0 0 0.5636
GLY_87 0 0 0 0.91259 0.04957 0 0 0 0.96215
THR_88 0 0 0 0.48779 0.07582 0 0 0 0.56361
SER_89 0 0 0 0.13063 0.07499 0 0 0 0.20562
THR_90 0 0 0 0.43096 0.07499 0 0 0 0.50594
GLU_91 0 0 0 -1.01303 0.07582 0 0 0 -0.93721
PRO_92 0 0 0 0.2123 0.07582 0 0 0 0.28812
SER_93 0 0 0 0.13063 0.07499 0 0 0 0.20562
GLU_94 0 0 0 -1.01303 0.04957 0 0 0 -0.96347
GLY_95 0 -0.0238 -0.00761 0.91259 0.04957 0 0 0 0.93075
SER_96 0 -0.02356 0.00237 0.29023 0.03671 0 0 0 0.30575
ALA_97 0 -0.0207 0.01142 0.797 0.04957 0 0 0 0.83729
PRO_98 0 -0.0445 -0.04959 0.2123 0.04109 0 0 0 0.15929
GLY_99 0 -0.03736 0.02357 0.35201 0.04456 0 0 0 0.38277
SER_100 0 -0.0156 0.03523 -0.0106 0.04731 0 0 0 0.05633
PRO_101 0 -0.09847 -0.23453 -0.18151 0.04413 0 0 0 -0.47038
ALA_102 0 -0.08363 0.11645 0.59025 0.07212 0 0 0 0.69519
GLY_103 0 -0.01822 0.01443 0.35201 0.04883 0 0 0 0.39706
SER_104 0 0 0 0.29023 0.04957 0 0 0 0.3398
PRO_105 0 0 0 0.2123 0.07582 0 0 0 0.28812
THR_106 0 0 0 0.43096 0.07573 0 0 0 0.50669
SER_107 0 0 0 0.29023 0.07499 0 0 0 0.36522
THR_108 0 0 0 0.48779 0.07347 0 0 0 0.56126
GLU_109 0 0 0 -1.01303 0.07573 0 0 0 -0.9373
GLU_110 0 0 0 -1.03403 0.07582 0 0 0 -0.95821
GLY_111 0 0 0 0.91259 0.04957 0 0 0 0.96215
THR_112 0 0 0 0.48779 0.07582 0 0 0 0.56361
SER_113 0 0 0 -0.0106 0.07347 0 0 0 0.06287
THR_114 0 0 0 0.43096 0.07499 0 0 0 0.50594
GLU_115 0 0 0 -1.03403 0.07582 0 0 0 -0.95821
PRO_116 0 0 0 0.2123 0.07582 0 0 0 0.28812
SER_117 0 0 0 0.13063 0.07499 0 0 0 0.20562
GLU_118 0 0 0 -1.03403 0.07508 0 0 0 -0.95895
GLY_119 0 0 0 0.91259 0.04957 0 0 0 0.96215
SER_120 0 0 0 0.29023 0.0459 0 0 0 0.33613
ALA_121 0 0 0 0.797 0.0634 0 0 0 0.8604
PRO_122 0 0 0 0.2123 0.04183 0 0 0 0.25412
GLY_123 0 0 0 0.91259 0.04957 0 0 0 0.96215
THR_124 0 0 0 0.48779 0.07582 0 0 0 0.56361
SER_125 0 0 0 0.13063 0.07573 0 0 0 0.20636
THR_126 0 0 0 0.43096 0.07347 0 0 0 0.50442
GLU_127 0 0 0 -1.01303 0.07582 0 0 0 -0.93721
PRO_128 0 0 0 -0.05784 0.04731 0 0 0 -0.01054
SER_129 0 0 0 -0.0106 0.07582 0 0 0 0.06522
GLU_130 0 0 0 -0.93278 0.07582 0 0 0 -0.85696
GLY_131 0 0 0 0.60923 0.07582 0 0 0 0.68505
SER_132 0 0 0 -0.0106 0.04071 0 0 0 0.03011
ALA_133 0 0 0 0.797 0.04891 0 0 0 0.84591
PRO_134 0 0 0 0.043 0.04183 0 0 0 0.08483
GLY_135 0 0 0 0.91259 0.04183 0 0 0 0.95441
THR_136 0 0 0 0.43096 0.07508 0 0 0 0.50603
SER_137 0 0 0 0.29023 0.07582 0 0 0 0.36605
GLU_138 0 0 0 -1.01303 0.07582 0 0 0 -0.93721
SER_139 0 0 0 0.13063 0.07347 0 0 0 0.2041
ALA_140 0 0 0 0.797 0.07431 0 0 0 0.87131
THR_141 0 0 0 0.43096 0.06212 0 0 0 0.49308
PRO_142 0 0 0 0.51404 0.07582 0 0 0 0.58986
GLU_143 0 0 0 -1.01303 0.07499 0 0 0 -0.93804
SER_144 0 0 0 -0.0106 0.07582 0 0 0 0.06522
GLY_145 0 0 0 0.91259 0.04183 0 0 0 0.95441
PRO_146 0 0 0 0.51404 0.04957 0 0 0 0.5636
GLY_147 0 0 0 0.91259 0.04183 0 0 0 0.95441
SER_148 0 0 0 0.29023 0.07508 0 0 0 0.36531
GLU_149 0 0 0 -1.03403 0.07582 0 0 0 -0.95821
PRO_150 0 -0.02106 -0.03422 0.51404 0.0493 0 0 0 0.50806
ALA_151 0 -0.00245 0.03113 0.77873 0.07347 0 0 0 0.88088
THR_152 0 -0.05693 -0.06629 0.23017 0.04524 0 0 0 0.15219
SER_153 0 -0.08597 -0.06974 -0.0106 0.04627 0 0 0 -0.12004
GLY_154 0 0.00123 -0.1444 -0.09146 0.03472 0 0 0 -0.1999
SER_155 0 -0.05966 -0.19563 -0.10731 0.03506 0 0 0 -0.32754
GLU_156 0 0.08403 -0.0013 -0.13578 0.04305 0 0 0 -0.01
THR_157 0.02448 0.46894 0.14347 -0.15284 0.03032 0 0 0 0.51438
PRO_158 0 0.00816 0.07583 -0.18151 0.04272 0 0 0 -0.0548
GLY_159 0 -0.00688 0.0624 -0.09146 0.03533 0 0 0 -0.00061
MET_160 0 -0.05174 -0.32895 -0.13184 0.03079 0 0 0 -0.48173
TYR_161 0 -0.04141 0.02714 0.85474 0.06903 0 0 0 0.9095
GLY_162 0 -0.0513 0.03487 -0.07965 0.03539 0 0 0 -0.06068
LYS_163 0 -0.1518 -0.5573 -0.33001 0.03561 0 0 0 -1.0035
LEU_164 0 0.29473 -0.23455 -0.06582 0.0706 0 0 0 0.06496
ASN_165 0 -0.02688 0.04816 -0.40966 0.0697 0 0 0 -0.31868
ASP_166 0 0.02963 -0.01959 -0.42964 0.06903 0 0 0 -0.35057
LEU_167 0 -0.2047 -0.53604 -0.19483 0.04537 0 0 0 -0.89021
LEU_168 0 0.13185 -0.28788 0.75945 0.069 0 0 0 0.67242
GLU_169 0 -0.01225 -0.00352 -0.82678 0.06961 0 0 0 -0.77294
ASP_170 0 -0.04632 -0.27185 -0.37876 0.0699 0 0 0 -0.62703
LEU_171 0 -0.21788 -0.65266 -0.30366 0.03697 0 0 0 -1.13723
GLN_172 0 -0.00027 0.1428 -0.55896 0.06893 0 0 0 -0.3475
GLU_173 0 -0.00183 -0.19358 -0.82678 0.06906 0 0 0 -0.95313
VAL_174 0 0.38922 -0.57047 -0.46599 0.06156 0 0 0 -0.58567
LEU_175 0 -0.05036 0.18676 0.4149 0.04399 0 0 0 0.59529
LYS_176 0 -0.05253 -0.00024 -0.8715 0.06954 0 0 0 -0.85473
ASN_177 0 -0.13531 -0.43676 -0.24178 0.03498 0 0 0 -0.77886
LEU_178 0 -0.12131 0.11997 -0.30366 0.034 0 0 0 -0.27099
HIS_D_179 0 -0.10732 0.00384 0.0215 0.06887 0 0 0 -0.01311
LYS_180 0 -0.02892 -0.11711 -1.04927 0.07025 0 0 0 -1.12506
ASN_181 1.42807 0.81934 -0.60857 -0.13901 0.04096 0 0 0 1.54079
ASP_182 0.41152 0.25319 -0.05418 0.46164 0.05076 0 0 0 1.12293
ARG_183 0 0.03671 -0.22349 -0.48527 0.07072 0 0 0 -0.60132
SER_184 1.01136 0.29815 -0.26119 -0.22078 0.03556 0 0 0 0.86311
GLY_185 0.0086 0.31976 -0.20977 -0.08884 0.03255 0 0 0 0.0623
LYS_186 0 0.00223 -0.01902 -0.8715 0.07072 0 0 0 -0.81757
ASP_187 0 -0.02722 -0.09061 -0.60822 0.06947 0 0 0 -0.65658
ASN_188 0.09776 0.72784 -0.60886 -0.01232 0.04318 0 0 0 0.2476
ILE_189 0.41152 0.11776 0.31971 -0.06945 0.04826 0 0 0 0.82778
HIS_D_190 0 -0.04426 -0.07225 0.06501 0.06947 0 0 0 0.01796
ASP_191 0 0.07626 -0.2572 -0.37876 0.06878 0 0 0 -0.49092
VAL_192 0 0.07357 0.17726 -0.41511 0.04496 0 0 0 -0.11932
ASP_193 0 -0.03616 0.08828 -0.37876 0.06936 0 0 0 -0.25729
ASN_194 0 -0.07353 0.00827 -0.40966 0.06894 0 0 0 -0.40597
HIS_195 0 -0.0472 -0.24102 -0.11266 0.04871 0 0 0 -0.35218
LEU_196 0 0.11498 -0.93688 -0.39148 0.04479 0 0 0 -1.16859
GLN_197 0 0.01578 0.13509 -0.59803 0.06894 0 0 0 -0.37822
ASN_198 0 0.0146 -0.11852 -0.32173 0.06882 0 0 0 -0.35683
VAL_199 0 -0.28259 -0.49146 -0.10438 0.03751 0 0 0 -0.84091
ILE_200 0 -0.15348 -0.40132 0.60227 0.04294 0 0 0 0.09041
GLU_201 0 -0.04544 -0.04677 -0.82678 0.06921 0 0 0 -0.84978
ASP_202 0 -0.25111 -0.07519 -0.31759 0.04311 0 0 0 -0.60078
ILE_203 0 -0.02063 -0.96042 -0.31819 0.04527 0 0 0 -1.25397
HIS_204 0 -0.09624 0.33124 0.0215 0.06884 0 0 0 0.32534
ASP_205 0 0.0325 -0.35525 -0.47618 0.06894 0 0 0 -0.73
PHE_206 0 0.24841 -0.04663 -0.19907 0.0359 0 0 0 0.03862
MET_207 0 0.46226 -0.08867 -0.29185 0.07121 0 0 0 0.15295
GLN_208 0 -0.02279 -0.01892 -0.49415 0.06923 0 0 0 -0.46664
ALA_209 0 -0.17591 0.11342 0.15304 0.03487 0 0 0 0.12542
ALA_210 0 0.07079 -0.09881 -0.06885 0.03581 0 0 0 -0.06106
ALA_211 0 0.03022 0.00024 0.13638 0.0347 0 0 0 0.20155
ALA_212 0 -0.05931 0.01715 0.4142 0.03232 0 0 0 0.40437
ALA_213 0 0.00211 -0.03684 0.15304 0.02991 0 0 0 0.14823
ALA_214 0 0.28017 -0.01171 -0.06885 0.03009 0 0 0 0.2297
ASN_215 0 -0.05202 -0.21224 -0.36221 0.04232 0 0 0 -0.58415
CYS_216 0 -0.03188 0.00273 1.70525 0.06961 0 0 0 1.7457
ARG_217 0 -0.0927 0.06123 -0.22643 0.03519 0 0 0 -0.22272
LYS:CtermProteinFull_218 0 -0.13472 -0.19743 -0.51535 0.0305 0 0 0 -0.81699
#END_POSE_ENERGIES_TABLE ./minmover_pdb/pose_3.pdb
