# Supplementary material for: Selection of a promiscuous minimalist cAMP phosphodiesterase from a library of de novo designed proteins
Source: Nat Chem. 2024 May 3;16(7):1200–8. doi: 10.1038/s41557-024-01490-4 (PMC11230910; doi:10.1038/s41557-024-01490-4)
Supplement: Supplementary file 3 — MD input files, scripts and final structures derived from MD, AlphaFold2, EMSfold and MultiSFold. [file 41557_2024_1490_MOESM3_ESM.zip › Computational_Data/4_MultiSFold/campase/pose_30.pdb]

ATOM      1  N   MET A   1      14.999  -7.930  -0.838  1.00  0.00           N  
ATOM      2  CA  MET A   1      13.940  -6.997  -1.273  1.00  0.00           C  
ATOM      3  C   MET A   1      12.590  -7.687  -1.322  1.00  0.00           C  
ATOM      4  O   MET A   1      11.639  -7.042  -0.937  1.00  0.00           O  
ATOM      5  CB  MET A   1      14.272  -6.407  -2.642  1.00  0.00           C  
ATOM      6  CEN MET A   1      14.749  -4.920  -3.441  1.00  0.00           X  
ATOM      7  H   MET A   1      15.775  -8.121  -1.439  1.00  0.00           H  
ATOM      8  N   TYR A   2      12.507  -8.980  -1.656  1.00  0.00           N  
ATOM      9  CA  TYR A   2      11.223  -9.700  -1.719  1.00  0.00           C  
ATOM     10  C   TYR A   2      10.442  -9.840  -0.395  1.00  0.00           C  
ATOM     11  O   TYR A   2       9.228  -9.797  -0.437  1.00  0.00           O  
ATOM     12  CB  TYR A   2      11.468 -11.096  -2.296  1.00  0.00           C  
ATOM     13  CEN TYR A   2      11.374 -11.963  -3.815  1.00  0.00           X  
ATOM     14  H   TYR A   2      13.265  -9.431  -2.146  1.00  0.00           H  
ATOM     15  N   GLY A   3      11.109  -9.970   0.764  1.00  0.00           N  
ATOM     16  CA  GLY A   3      10.431 -10.070   2.071  1.00  0.00           C  
ATOM     17  C   GLY A   3       9.798  -8.752   2.529  1.00  0.00           C  
ATOM     18  O   GLY A   3       8.671  -8.768   2.996  1.00  0.00           O  
ATOM     19  CEN GLY A   3      10.431 -10.070   2.071  1.00  0.00           X  
ATOM     20  H   GLY A   3      12.113 -10.062   0.742  1.00  0.00           H  
ATOM     21  N   LYS A   4      10.457  -7.616   2.242  1.00  0.00           N  
ATOM     22  CA  LYS A   4       9.925  -6.258   2.503  1.00  0.00           C  
ATOM     23  C   LYS A   4       8.766  -5.854   1.585  1.00  0.00           C  
ATOM     24  O   LYS A   4       7.821  -5.219   2.007  1.00  0.00           O  
ATOM     25  CB  LYS A   4      11.047  -5.226   2.378  1.00  0.00           C  
ATOM     26  CEN LYS A   4      12.436  -3.939   3.322  1.00  0.00           X  
ATOM     27  H   LYS A   4      11.402  -7.688   1.894  1.00  0.00           H  
ATOM     28  N   LEU A   5       8.895  -6.173   0.302  1.00  0.00           N  
ATOM     29  CA  LEU A   5       7.874  -5.954  -0.707  1.00  0.00           C  
ATOM     30  C   LEU A   5       6.543  -6.611  -0.329  1.00  0.00           C  
ATOM     31  O   LEU A   5       5.492  -6.013  -0.521  1.00  0.00           O  
ATOM     32  CB  LEU A   5       8.363  -6.480  -2.062  1.00  0.00           C  
ATOM     33  CEN LEU A   5       8.906  -5.778  -3.322  1.00  0.00           X  
ATOM     34  H   LEU A   5       9.729  -6.679   0.030  1.00  0.00           H  
ATOM     35  N   ASN A   6       6.591  -7.830   0.211  1.00  0.00           N  
ATOM     36  CA  ASN A   6       5.379  -8.544   0.591  1.00  0.00           C  
ATOM     37  C   ASN A   6       4.714  -7.852   1.786  1.00  0.00           C  
ATOM     38  O   ASN A   6       3.494  -7.789   1.829  1.00  0.00           O  
ATOM     39  CB  ASN A   6       5.663 -10.001   0.906  1.00  0.00           C  
ATOM     40  CEN ASN A   6       5.665 -10.924   0.405  1.00  0.00           X  
ATOM     41  H   ASN A   6       7.471  -8.189   0.549  1.00  0.00           H  
ATOM     42  N   ASP A   7       5.521  -7.261   2.677  1.00  0.00           N  
ATOM     43  CA  ASP A   7       5.029  -6.455   3.801  1.00  0.00           C  
ATOM     44  C   ASP A   7       4.377  -5.158   3.282  1.00  0.00           C  
ATOM     45  O   ASP A   7       3.279  -4.807   3.695  1.00  0.00           O  
ATOM     46  CB  ASP A   7       6.167  -6.130   4.772  1.00  0.00           C  
ATOM     47  CEN ASP A   7       6.565  -6.456   5.651  1.00  0.00           X  
ATOM     48  H   ASP A   7       6.513  -7.448   2.642  1.00  0.00           H  
ATOM     49  N   LEU A   8       4.979  -4.524   2.268  1.00  0.00           N  
ATOM     50  CA  LEU A   8       4.461  -3.295   1.662  1.00  0.00           C  
ATOM     51  C   LEU A   8       3.163  -3.502   0.861  1.00  0.00           C  
ATOM     52  O   LEU A   8       2.248  -2.681   0.916  1.00  0.00           O  
ATOM     53  CB  LEU A   8       5.538  -2.679   0.760  1.00  0.00           C  
ATOM     54  CEN LEU A   8       6.500  -1.490   0.943  1.00  0.00           X  
ATOM     55  H   LEU A   8       5.903  -4.833   2.002  1.00  0.00           H  
ATOM     56  N   LEU A   9       3.090  -4.582   0.075  1.00  0.00           N  
ATOM     57  CA  LEU A   9       1.885  -4.921  -0.683  1.00  0.00           C  
ATOM     58  C   LEU A   9       0.699  -5.183   0.258  1.00  0.00           C  
ATOM     59  O   LEU A   9      -0.387  -4.647   0.040  1.00  0.00           O  
ATOM     60  CB  LEU A   9       2.146  -6.143  -1.573  1.00  0.00           C  
ATOM     61  CEN LEU A   9       2.392  -6.302  -3.085  1.00  0.00           X  
ATOM     62  H   LEU A   9       3.883  -5.205   0.046  1.00  0.00           H  
ATOM     63  N   GLU A  10       0.916  -5.977   1.306  1.00  0.00           N  
ATOM     64  CA  GLU A  10      -0.103  -6.315   2.302  1.00  0.00           C  
ATOM     65  C   GLU A  10      -0.613  -5.062   3.026  1.00  0.00           C  
ATOM     66  O   GLU A  10      -1.826  -4.904   3.195  1.00  0.00           O  
ATOM     67  CB  GLU A  10       0.453  -7.318   3.315  1.00  0.00           C  
ATOM     68  CEN GLU A  10       0.612  -8.921   3.870  1.00  0.00           X  
ATOM     69  H   GLU A  10       1.852  -6.310   1.474  1.00  0.00           H  
ATOM     70  N   ASP A  11       0.284  -4.141   3.373  1.00  0.00           N  
ATOM     71  CA  ASP A  11      -0.056  -2.879   4.025  1.00  0.00           C  
ATOM     72  C   ASP A  11      -0.907  -1.996   3.110  1.00  0.00           C  
ATOM     73  O   ASP A  11      -1.907  -1.425   3.554  1.00  0.00           O  
ATOM     74  CB  ASP A  11       1.214  -2.134   4.445  1.00  0.00           C  
ATOM     75  CEN ASP A  11       1.803  -1.988   5.262  1.00  0.00           X  
ATOM     76  H   ASP A  11       1.266  -4.360   3.265  1.00  0.00           H  
ATOM     77  N   LEU A  12      -0.582  -1.941   1.816  1.00  0.00           N  
ATOM     78  CA  LEU A  12      -1.354  -1.184   0.830  1.00  0.00           C  
ATOM     79  C   LEU A  12      -2.792  -1.711   0.679  1.00  0.00           C  
ATOM     80  O   LEU A  12      -3.756  -0.938   0.711  1.00  0.00           O  
ATOM     81  CB  LEU A  12      -0.634  -1.214  -0.524  1.00  0.00           C  
ATOM     82  CEN LEU A  12       0.217  -0.175  -1.279  1.00  0.00           X  
ATOM     83  H   LEU A  12       0.265  -2.406   1.525  1.00  0.00           H  
ATOM     84  N   GLN A  13      -2.960  -3.033   0.589  1.00  0.00           N  
ATOM     85  CA  GLN A  13      -4.280  -3.667   0.528  1.00  0.00           C  
ATOM     86  C   GLN A  13      -5.128  -3.383   1.774  1.00  0.00           C  
ATOM     87  O   GLN A  13      -6.333  -3.123   1.654  1.00  0.00           O  
ATOM     88  CB  GLN A  13      -4.128  -5.180   0.350  1.00  0.00           C  
ATOM     89  CEN GLN A  13      -4.167  -6.484  -0.810  1.00  0.00           X  
ATOM     90  H   GLN A  13      -2.139  -3.621   0.625  1.00  0.00           H  
ATOM     91  N   GLU A  14      -4.547  -3.411   2.974  1.00  0.00           N  
ATOM     92  CA  GLU A  14      -5.282  -3.063   4.191  1.00  0.00           C  
ATOM     93  C   GLU A  14      -5.777  -1.609   4.145  1.00  0.00           C  
ATOM     94  O   GLU A  14      -6.953  -1.365   4.437  1.00  0.00           O  
ATOM     95  CB  GLU A  14      -4.404  -3.284   5.425  1.00  0.00           C  
ATOM     96  CEN GLU A  14      -3.935  -4.247   6.750  1.00  0.00           X  
ATOM     97  H   GLU A  14      -3.583  -3.710   3.051  1.00  0.00           H  
ATOM     98  N   VAL A  15      -4.962  -0.655   3.673  1.00  0.00           N  
ATOM     99  CA  VAL A  15      -5.383   0.754   3.580  1.00  0.00           C  
ATOM    100  C   VAL A  15      -6.498   0.946   2.562  1.00  0.00           C  
ATOM    101  O   VAL A  15      -7.419   1.718   2.830  1.00  0.00           O  
ATOM    102  CB  VAL A  15      -4.207   1.673   3.201  1.00  0.00           C  
ATOM    103  CEN VAL A  15      -3.783   2.160   3.443  1.00  0.00           X  
ATOM    104  H   VAL A  15      -4.035  -0.915   3.370  1.00  0.00           H  
ATOM    105  N   LEU A  16      -6.472   0.217   1.443  1.00  0.00           N  
ATOM    106  CA  LEU A  16      -7.546   0.267   0.439  1.00  0.00           C  
ATOM    107  C   LEU A  16      -8.864  -0.258   1.007  1.00  0.00           C  
ATOM    108  O   LEU A  16      -9.943   0.304   0.807  1.00  0.00           O  
ATOM    109  CB  LEU A  16      -7.149  -0.536  -0.806  1.00  0.00           C  
ATOM    110  CEN LEU A  16      -6.671  -0.121  -2.210  1.00  0.00           X  
ATOM    111  H   LEU A  16      -5.681  -0.392   1.284  1.00  0.00           H  
ATOM    112  N   LYS A  17      -8.776  -1.334   1.783  1.00  0.00           N  
ATOM    113  CA  LYS A  17      -9.913  -1.872   2.522  1.00  0.00           C  
ATOM    114  C   LYS A  17     -10.472  -0.865   3.531  1.00  0.00           C  
ATOM    115  O   LYS A  17     -11.693  -0.730   3.638  1.00  0.00           O  
ATOM    116  CB  LYS A  17      -9.513  -3.163   3.238  1.00  0.00           C  
ATOM    117  CEN LYS A  17      -9.562  -5.276   3.322  1.00  0.00           X  
ATOM    118  H   LYS A  17      -7.891  -1.817   1.808  1.00  0.00           H  
ATOM    119  N   ASN A  18      -9.619  -0.163   4.271  1.00  0.00           N  
ATOM    120  CA  ASN A  18     -10.040   0.874   5.209  1.00  0.00           C  
ATOM    121  C   ASN A  18     -10.661   2.079   4.495  1.00  0.00           C  
ATOM    122  O   ASN A  18     -11.717   2.548   4.924  1.00  0.00           O  
ATOM    123  CB  ASN A  18      -8.882   1.324   6.081  1.00  0.00           C  
ATOM    124  CEN ASN A  18      -8.463   1.080   7.012  1.00  0.00           X  
ATOM    125  H   ASN A  18      -8.629  -0.339   4.156  1.00  0.00           H  
ATOM    126  N   LEU A  19     -10.098   2.513   3.370  1.00  0.00           N  
ATOM    127  CA  LEU A  19     -10.639   3.606   2.564  1.00  0.00           C  
ATOM    128  C   LEU A  19     -12.034   3.272   2.034  1.00  0.00           C  
ATOM    129  O   LEU A  19     -12.929   4.116   2.088  1.00  0.00           O  
ATOM    130  CB  LEU A  19      -9.690   3.925   1.402  1.00  0.00           C  
ATOM    131  CEN LEU A  19      -8.684   5.065   1.157  1.00  0.00           X  
ATOM    132  H   LEU A  19      -9.267   2.048   3.031  1.00  0.00           H  
ATOM    133  N   HIS A  20     -12.255   2.015   1.644  1.00  0.00           N  
ATOM    134  CA  HIS A  20     -13.576   1.527   1.245  1.00  0.00           C  
ATOM    135  C   HIS A  20     -14.606   1.578   2.386  1.00  0.00           C  
ATOM    136  O   HIS A  20     -15.692   2.131   2.217  1.00  0.00           O  
ATOM    137  CB  HIS A  20     -13.467   0.094   0.713  1.00  0.00           C  
ATOM    138  CEN HIS A  20     -13.324  -0.566  -0.542  1.00  0.00           X  
ATOM    139  H   HIS A  20     -11.456   1.412   1.513  1.00  0.00           H  
ATOM    140  N   LYS A  21     -14.290   1.019   3.567  1.00  0.00           N  
ATOM    141  CA  LYS A  21     -15.225   0.987   4.716  1.00  0.00           C  
ATOM    142  C   LYS A  21     -15.557   2.384   5.248  1.00  0.00           C  
ATOM    143  O   LYS A  21     -16.673   2.598   5.721  1.00  0.00           O  
ATOM    144  CB  LYS A  21     -14.647   0.135   5.847  1.00  0.00           C  
ATOM    145  CEN LYS A  21     -14.645  -1.689   6.919  1.00  0.00           X  
ATOM    146  H   LYS A  21     -13.369   0.614   3.660  1.00  0.00           H  
ATOM    147  N   ASN A  22     -14.605   3.312   5.193  1.00  0.00           N  
ATOM    148  CA  ASN A  22     -14.733   4.641   5.783  1.00  0.00           C  
ATOM    149  C   ASN A  22     -15.602   5.608   4.948  1.00  0.00           C  
ATOM    150  O   ASN A  22     -16.336   6.418   5.523  1.00  0.00           O  
ATOM    151  CB  ASN A  22     -13.363   5.250   6.019  1.00  0.00           C  
ATOM    152  CEN ASN A  22     -12.646   5.290   6.784  1.00  0.00           X  
ATOM    153  H   ASN A  22     -13.727   3.067   4.758  1.00  0.00           H  
ATOM    154  N   ASP A  23     -15.622   5.477   3.610  1.00  0.00           N  
ATOM    155  CA  ASP A  23     -16.220   6.445   2.678  1.00  0.00           C  
ATOM    156  C   ASP A  23     -17.747   6.297   2.535  1.00  0.00           C  
ATOM    157  O   ASP A  23     -18.278   5.777   1.549  1.00  0.00           O  
ATOM    158  CB  ASP A  23     -15.561   6.314   1.302  1.00  0.00           C  
ATOM    159  CEN ASP A  23     -14.823   6.739   0.743  1.00  0.00           X  
ATOM    160  H   ASP A  23     -15.146   4.685   3.200  1.00  0.00           H  
ATOM    161  N   ARG A  24     -18.502   6.805   3.515  1.00  0.00           N  
ATOM    162  CA  ARG A  24     -19.974   6.820   3.417  1.00  0.00           C  
ATOM    163  C   ARG A  24     -20.567   8.004   2.665  1.00  0.00           C  
ATOM    164  O   ARG A  24     -21.784   8.040   2.529  1.00  0.00           O  
ATOM    165  CB  ARG A  24     -20.616   6.702   4.792  1.00  0.00           C  
ATOM    166  CEN ARG A  24     -21.665   5.709   6.808  1.00  0.00           X  
ATOM    167  H   ARG A  24     -18.016   7.265   4.270  1.00  0.00           H  
ATOM    168  N   SER A  25     -19.768   8.950   2.165  1.00  0.00           N  
ATOM    169  CA  SER A  25     -20.327  10.193   1.597  1.00  0.00           C  
ATOM    170  C   SER A  25     -20.071  10.454   0.101  1.00  0.00           C  
ATOM    171  O   SER A  25     -20.420  11.536  -0.370  1.00  0.00           O  
ATOM    172  CB  SER A  25     -19.800  11.368   2.398  1.00  0.00           C  
ATOM    173  CEN SER A  25     -19.451  11.673   2.683  1.00  0.00           X  
ATOM    174  H   SER A  25     -18.780   8.899   2.371  1.00  0.00           H  
ATOM    175  N   GLY A  26     -19.502   9.524  -0.677  1.00  0.00           N  
ATOM    176  CA  GLY A  26     -19.144   9.818  -2.080  1.00  0.00           C  
ATOM    177  C   GLY A  26     -18.906   8.597  -2.966  1.00  0.00           C  
ATOM    178  O   GLY A  26     -17.779   8.386  -3.406  1.00  0.00           O  
ATOM    179  CEN GLY A  26     -19.144   9.818  -2.081  1.00  0.00           X  
ATOM    180  H   GLY A  26     -19.204   8.643  -0.283  1.00  0.00           H  
ATOM    181  N   LYS A  27     -19.965   7.806  -3.200  1.00  0.00           N  
ATOM    182  CA  LYS A  27     -19.990   6.558  -3.984  1.00  0.00           C  
ATOM    183  C   LYS A  27     -19.154   6.550  -5.262  1.00  0.00           C  
ATOM    184  O   LYS A  27     -18.536   5.538  -5.566  1.00  0.00           O  
ATOM    185  CB  LYS A  27     -21.437   6.216  -4.344  1.00  0.00           C  
ATOM    186  CEN LYS A  27     -23.169   5.060  -3.974  1.00  0.00           X  
ATOM    187  H   LYS A  27     -20.802   8.021  -2.674  1.00  0.00           H  
ATOM    188  N   ASP A  28     -19.135   7.654  -5.999  1.00  0.00           N  
ATOM    189  CA  ASP A  28     -18.356   7.705  -7.239  1.00  0.00           C  
ATOM    190  C   ASP A  28     -16.847   7.586  -6.982  1.00  0.00           C  
ATOM    191  O   ASP A  28     -16.142   6.925  -7.737  1.00  0.00           O  
ATOM    192  CB  ASP A  28     -18.655   9.001  -7.997  1.00  0.00           C  
ATOM    193  CEN ASP A  28     -19.238   9.349  -8.756  1.00  0.00           X  
ATOM    194  H   ASP A  28     -19.899   8.309  -5.899  1.00  0.00           H  
ATOM    195  N   ASN A  29     -16.347   8.114  -5.860  1.00  0.00           N  
ATOM    196  CA  ASN A  29     -14.910   8.068  -5.577  1.00  0.00           C  
ATOM    197  C   ASN A  29     -14.453   6.716  -5.003  1.00  0.00           C  
ATOM    198  O   ASN A  29     -13.298   6.338  -5.182  1.00  0.00           O  
ATOM    199  CB  ASN A  29     -14.510   9.190  -4.636  1.00  0.00           C  
ATOM    200  CEN ASN A  29     -14.166  10.179  -4.700  1.00  0.00           X  
ATOM    201  H   ASN A  29     -16.963   8.644  -5.256  1.00  0.00           H  
ATOM    202  N   ILE A  30     -15.327   5.998  -4.290  1.00  0.00           N  
ATOM    203  CA  ILE A  30     -15.003   4.664  -3.760  1.00  0.00           C  
ATOM    204  C   ILE A  30     -14.720   3.695  -4.901  1.00  0.00           C  
ATOM    205  O   ILE A  30     -13.762   2.940  -4.800  1.00  0.00           O  
ATOM    206  CB  ILE A  30     -16.139   4.100  -2.887  1.00  0.00           C  
ATOM    207  CEN ILE A  30     -16.560   4.068  -1.882  1.00  0.00           X  
ATOM    208  H   ILE A  30     -16.269   6.347  -4.189  1.00  0.00           H  
ATOM    209  N   HIS A  31     -15.484   3.739  -6.001  1.00  0.00           N  
ATOM    210  CA  HIS A  31     -15.223   2.873  -7.152  1.00  0.00           C  
ATOM    211  C   HIS A  31     -13.851   3.147  -7.770  1.00  0.00           C  
ATOM    212  O   HIS A  31     -13.072   2.214  -7.951  1.00  0.00           O  
ATOM    213  CB  HIS A  31     -16.315   3.047  -8.213  1.00  0.00           C  
ATOM    214  CEN HIS A  31     -17.536   2.420  -8.595  1.00  0.00           X  
ATOM    215  H   HIS A  31     -16.223   4.425  -6.070  1.00  0.00           H  
ATOM    216  N   ASP A  32     -13.519   4.413  -8.034  1.00  0.00           N  
ATOM    217  CA  ASP A  32     -12.224   4.777  -8.610  1.00  0.00           C  
ATOM    218  C   ASP A  32     -11.058   4.387  -7.689  1.00  0.00           C  
ATOM    219  O   ASP A  32     -10.039   3.888  -8.164  1.00  0.00           O  
ATOM    220  CB  ASP A  32     -12.179   6.279  -8.904  1.00  0.00           C  
ATOM    221  CEN ASP A  32     -12.312   6.931  -9.675  1.00  0.00           X  
ATOM    222  H   ASP A  32     -14.219   5.133  -7.935  1.00  0.00           H  
ATOM    223  N   VAL A  33     -11.223   4.549  -6.373  1.00  0.00           N  
ATOM    224  CA  VAL A  33     -10.211   4.165  -5.374  1.00  0.00           C  
ATOM    225  C   VAL A  33      -9.983   2.653  -5.376  1.00  0.00           C  
ATOM    226  O   VAL A  33      -8.838   2.226  -5.295  1.00  0.00           O  
ATOM    227  CB  VAL A  33     -10.614   4.610  -3.956  1.00  0.00           C  
ATOM    228  CEN VAL A  33     -10.463   5.053  -3.450  1.00  0.00           X  
ATOM    229  H   VAL A  33     -12.110   4.910  -6.053  1.00  0.00           H  
ATOM    230  N   ASP A  34     -11.042   1.846  -5.487  1.00  0.00           N  
ATOM    231  CA  ASP A  34     -10.971   0.379  -5.529  1.00  0.00           C  
ATOM    232  C   ASP A  34     -10.198  -0.094  -6.767  1.00  0.00           C  
ATOM    233  O   ASP A  34      -9.279  -0.899  -6.640  1.00  0.00           O  
ATOM    234  CB  ASP A  34     -12.375  -0.230  -5.520  1.00  0.00           C  
ATOM    235  CEN ASP A  34     -13.047  -0.641  -4.875  1.00  0.00           X  
ATOM    236  H   ASP A  34     -11.958   2.265  -5.537  1.00  0.00           H  
ATOM    237  N   ASN A  35     -10.483   0.481  -7.940  1.00  0.00           N  
ATOM    238  CA  ASN A  35      -9.773   0.162  -9.181  1.00  0.00           C  
ATOM    239  C   ASN A  35      -8.283   0.515  -9.090  1.00  0.00           C  
ATOM    240  O   ASN A  35      -7.432  -0.269  -9.503  1.00  0.00           O  
ATOM    241  CB  ASN A  35     -10.404   0.861 -10.371  1.00  0.00           C  
ATOM    242  CEN ASN A  35     -11.132   0.661 -11.100  1.00  0.00           X  
ATOM    243  H   ASN A  35     -11.235   1.157  -7.971  1.00  0.00           H  
ATOM    244  N   HIS A  36      -7.952   1.689  -8.548  1.00  0.00           N  
ATOM    245  CA  HIS A  36      -6.557   2.107  -8.417  1.00  0.00           C  
ATOM    246  C   HIS A  36      -5.776   1.169  -7.491  1.00  0.00           C  
ATOM    247  O   HIS A  36      -4.667   0.760  -7.823  1.00  0.00           O  
ATOM    248  CB  HIS A  36      -6.474   3.546  -7.897  1.00  0.00           C  
ATOM    249  CEN HIS A  36      -6.342   4.862  -8.426  1.00  0.00           X  
ATOM    250  H   HIS A  36      -8.680   2.316  -8.235  1.00  0.00           H  
ATOM    251  N   LEU A  37      -6.378   0.751  -6.376  1.00  0.00           N  
ATOM    252  CA  LEU A  37      -5.772  -0.181  -5.432  1.00  0.00           C  
ATOM    253  C   LEU A  37      -5.493  -1.558  -6.063  1.00  0.00           C  
ATOM    254  O   LEU A  37      -4.387  -2.074  -5.920  1.00  0.00           O  
ATOM    255  CB  LEU A  37      -6.678  -0.331  -4.203  1.00  0.00           C  
ATOM    256  CEN LEU A  37      -6.604   0.237  -2.774  1.00  0.00           X  
ATOM    257  H   LEU A  37      -7.287   1.125  -6.153  1.00  0.00           H  
ATOM    258  N   GLN A  38      -6.440  -2.129  -6.818  1.00  0.00           N  
ATOM    259  CA  GLN A  38      -6.236  -3.406  -7.514  1.00  0.00           C  
ATOM    260  C   GLN A  38      -5.115  -3.309  -8.558  1.00  0.00           C  
ATOM    261  O   GLN A  38      -4.269  -4.202  -8.608  1.00  0.00           O  
ATOM    262  CB  GLN A  38      -7.533  -3.856  -8.193  1.00  0.00           C  
ATOM    263  CEN GLN A  38      -8.915  -4.913  -8.056  1.00  0.00           X  
ATOM    264  H   GLN A  38      -7.307  -1.634  -6.968  1.00  0.00           H  
ATOM    265  N   ASN A  39      -5.047  -2.212  -9.321  1.00  0.00           N  
ATOM    266  CA  ASN A  39      -3.991  -2.027 -10.323  1.00  0.00           C  
ATOM    267  C   ASN A  39      -2.602  -1.918  -9.669  1.00  0.00           C  
ATOM    268  O   ASN A  39      -1.651  -2.523 -10.151  1.00  0.00           O  
ATOM    269  CB  ASN A  39      -4.262  -0.810 -11.188  1.00  0.00           C  
ATOM    270  CEN ASN A  39      -4.736  -0.586 -12.097  1.00  0.00           X  
ATOM    271  H   ASN A  39      -5.785  -1.526  -9.257  1.00  0.00           H  
ATOM    272  N   VAL A  40      -2.499  -1.245  -8.515  1.00  0.00           N  
ATOM    273  CA  VAL A  40      -1.234  -1.119  -7.761  1.00  0.00           C  
ATOM    274  C   VAL A  40      -0.789  -2.474  -7.190  1.00  0.00           C  
ATOM    275  O   VAL A  40       0.400  -2.794  -7.198  1.00  0.00           O  
ATOM    276  CB  VAL A  40      -1.359  -0.106  -6.608  1.00  0.00           C  
ATOM    277  CEN VAL A  40      -1.163   0.520  -6.395  1.00  0.00           X  
ATOM    278  H   VAL A  40      -3.319  -0.762  -8.174  1.00  0.00           H  
ATOM    279  N   ILE A  41      -1.721  -3.298  -6.702  1.00  0.00           N  
ATOM    280  CA  ILE A  41      -1.413  -4.670  -6.261  1.00  0.00           C  
ATOM    281  C   ILE A  41      -0.839  -5.509  -7.406  1.00  0.00           C  
ATOM    282  O   ILE A  41       0.195  -6.164  -7.223  1.00  0.00           O  
ATOM    283  CB  ILE A  41      -2.659  -5.378  -5.699  1.00  0.00           C  
ATOM    284  CEN ILE A  41      -3.270  -5.538  -4.811  1.00  0.00           X  
ATOM    285  H   ILE A  41      -2.682  -2.985  -6.700  1.00  0.00           H  
ATOM    286  N   GLU A  42      -1.498  -5.511  -8.564  1.00  0.00           N  
ATOM    287  CA  GLU A  42      -1.047  -6.261  -9.740  1.00  0.00           C  
ATOM    288  C   GLU A  42       0.374  -5.849 -10.149  1.00  0.00           C  
ATOM    289  O   GLU A  42       1.232  -6.711 -10.336  1.00  0.00           O  
ATOM    290  CB  GLU A  42      -2.014  -6.053 -10.909  1.00  0.00           C  
ATOM    291  CEN GLU A  42      -3.319  -6.595 -11.860  1.00  0.00           X  
ATOM    292  H   GLU A  42      -2.318  -4.929  -8.663  1.00  0.00           H  
ATOM    293  N   ASP A  43       0.664  -4.550 -10.162  1.00  0.00           N  
ATOM    294  CA  ASP A  43       1.980  -4.023 -10.523  1.00  0.00           C  
ATOM    295  C   ASP A  43       3.073  -4.438  -9.528  1.00  0.00           C  
ATOM    296  O   ASP A  43       4.167  -4.846  -9.936  1.00  0.00           O  
ATOM    297  CB  ASP A  43       1.923  -2.497 -10.627  1.00  0.00           C  
ATOM    298  CEN ASP A  43       1.816  -1.762 -11.323  1.00  0.00           X  
ATOM    299  H   ASP A  43      -0.087  -3.887 -10.040  1.00  0.00           H  
ATOM    300  N   ILE A  44       2.776  -4.433  -8.217  1.00  0.00           N  
ATOM    301  CA  ILE A  44       3.739  -4.873  -7.194  1.00  0.00           C  
ATOM    302  C   ILE A  44       4.083  -6.341  -7.422  1.00  0.00           C  
ATOM    303  O   ILE A  44       5.259  -6.702  -7.397  1.00  0.00           O  
ATOM    304  CB  ILE A  44       3.193  -4.692  -5.765  1.00  0.00           C  
ATOM    305  CEN ILE A  44       3.091  -3.998  -4.930  1.00  0.00           X  
ATOM    306  H   ILE A  44       1.840  -4.169  -7.948  1.00  0.00           H  
ATOM    307  N   HIS A  45       3.092  -7.196  -7.672  1.00  0.00           N  
ATOM    308  CA  HIS A  45       3.323  -8.612  -7.929  1.00  0.00           C  
ATOM    309  C   HIS A  45       4.269  -8.863  -9.112  1.00  0.00           C  
ATOM    310  O   HIS A  45       5.288  -9.547  -8.954  1.00  0.00           O  
ATOM    311  CB  HIS A  45       1.988  -9.323  -8.175  1.00  0.00           C  
ATOM    312  CEN HIS A  45       1.021 -10.057  -7.429  1.00  0.00           X  
ATOM    313  H   HIS A  45       2.148  -6.839  -7.726  1.00  0.00           H  
ATOM    314  N   ASP A  46       4.006  -8.251 -10.258  1.00  0.00           N  
ATOM    315  CA  ASP A  46       4.835  -8.390 -11.454  1.00  0.00           C  
ATOM    316  C   ASP A  46       6.269  -7.905 -11.213  1.00  0.00           C  
ATOM    317  O   ASP A  46       7.237  -8.579 -11.600  1.00  0.00           O  
ATOM    318  CB  ASP A  46       4.213  -7.622 -12.623  1.00  0.00           C  
ATOM    319  CEN ASP A  46       3.624  -7.779 -13.439  1.00  0.00           X  
ATOM    320  H   ASP A  46       3.154  -7.714 -10.334  1.00  0.00           H  
ATOM    321  N   PHE A  47       6.433  -6.783 -10.511  1.00  0.00           N  
ATOM    322  CA  PHE A  47       7.749  -6.223 -10.217  1.00  0.00           C  
ATOM    323  C   PHE A  47       8.569  -7.173  -9.334  1.00  0.00           C  
ATOM    324  O   PHE A  47       9.763  -7.371  -9.580  1.00  0.00           O  
ATOM    325  CB  PHE A  47       7.607  -4.859  -9.539  1.00  0.00           C  
ATOM    326  CEN PHE A  47       7.659  -3.322  -9.939  1.00  0.00           X  
ATOM    327  H   PHE A  47       5.616  -6.319 -10.144  1.00  0.00           H  
ATOM    328  N   MET A  48       7.941  -7.817  -8.346  1.00  0.00           N  
ATOM    329  CA  MET A  48       8.583  -8.791  -7.465  1.00  0.00           C  
ATOM    330  C   MET A  48       9.104  -9.997  -8.241  1.00  0.00           C  
ATOM    331  O   MET A  48      10.252 -10.411  -8.042  1.00  0.00           O  
ATOM    332  CB  MET A  48       7.605  -9.245  -6.384  1.00  0.00           C  
ATOM    333  CEN MET A  48       7.271  -9.124  -4.666  1.00  0.00           X  
ATOM    334  H   MET A  48       6.958  -7.616  -8.214  1.00  0.00           H  
ATOM    335  N   GLN A  49       8.289 -10.562  -9.130  1.00  0.00           N  
ATOM    336  CA  GLN A  49       8.673 -11.701  -9.951  1.00  0.00           C  
ATOM    337  C   GLN A  49       9.910 -11.371 -10.802  1.00  0.00           C  
ATOM    338  O   GLN A  49      10.912 -12.096 -10.745  1.00  0.00           O  
ATOM    339  CB  GLN A  49       7.512 -12.122 -10.856  1.00  0.00           C  
ATOM    340  CEN GLN A  49       6.208 -13.266 -11.053  1.00  0.00           X  
ATOM    341  H   GLN A  49       7.346 -10.203  -9.215  1.00  0.00           H  
ATOM    342  N   ALA A  50       9.892 -10.236 -11.499  1.00  0.00           N  
ATOM    343  CA  ALA A  50      10.994  -9.797 -12.352  1.00  0.00           C  
ATOM    344  C   ALA A  50      12.297  -9.570 -11.558  1.00  0.00           C  
ATOM    345  O   ALA A  50      13.372  -9.975 -12.009  1.00  0.00           O  
ATOM    346  CB  ALA A  50      10.596  -8.531 -13.095  1.00  0.00           C  
ATOM    347  CEN ALA A  50      10.596  -8.531 -13.095  1.00  0.00           X  
ATOM    348  H   ALA A  50       9.067  -9.658 -11.455  1.00  0.00           H  
ATOM    349  N   ALA A  51      12.219  -8.998 -10.355  1.00  0.00           N  
ATOM    350  CA  ALA A  51      13.383  -8.747  -9.506  1.00  0.00           C  
ATOM    351  C   ALA A  51      14.010 -10.055  -8.993  1.00  0.00           C  
ATOM    352  O   ALA A  51      15.237 -10.198  -8.974  1.00  0.00           O  
ATOM    353  CB  ALA A  51      12.994  -7.849  -8.340  1.00  0.00           C  
ATOM    354  CEN ALA A  51      12.994  -7.850  -8.341  1.00  0.00           X  
ATOM    355  H   ALA A  51      11.319  -8.663 -10.039  1.00  0.00           H  
ATOM    356  N   ALA A  52      13.189 -11.047  -8.637  1.00  0.00           N  
ATOM    357  CA  ALA A  52      13.650 -12.356  -8.182  1.00  0.00           C  
ATOM    358  C   ALA A  52      14.384 -13.116  -9.302  1.00  0.00           C  
ATOM    359  O   ALA A  52      15.464 -13.670  -9.067  1.00  0.00           O  
ATOM    360  CB  ALA A  52      12.476 -13.171  -7.661  1.00  0.00           C  
ATOM    361  CEN ALA A  52      12.476 -13.171  -7.662  1.00  0.00           X  
ATOM    362  H   ALA A  52      12.196 -10.880  -8.687  1.00  0.00           H  
ATOM    363  N   ALA A  53      13.849 -13.104 -10.525  1.00  0.00           N  
ATOM    364  CA  ALA A  53      14.478 -13.755 -11.672  1.00  0.00           C  
ATOM    365  C   ALA A  53      15.817 -13.092 -12.030  1.00  0.00           C  
ATOM    366  O   ALA A  53      16.826 -13.785 -12.178  1.00  0.00           O  
ATOM    367  CB  ALA A  53      13.536 -13.736 -12.867  1.00  0.00           C  
ATOM    368  CEN ALA A  53      13.537 -13.736 -12.867  1.00  0.00           X  
ATOM    369  H   ALA A  53      12.977 -12.617 -10.672  1.00  0.00           H  
ATOM    370  N   ALA A  54      15.873 -11.757 -12.072  1.00  0.00           N  
ATOM    371  CA  ALA A  54      17.078 -11.010 -12.431  1.00  0.00           C  
ATOM    372  C   ALA A  54      18.214 -11.206 -11.412  1.00  0.00           C  
ATOM    373  O   ALA A  54      19.370 -11.420 -11.798  1.00  0.00           O  
ATOM    374  CB  ALA A  54      16.746  -9.532 -12.577  1.00  0.00           C  
ATOM    375  CEN ALA A  54      16.747  -9.533 -12.577  1.00  0.00           X  
ATOM    376  H   ALA A  54      15.023 -11.237 -11.901  1.00  0.00           H  
ATOM    377  N   ALA A  55      17.901 -11.201 -10.112  1.00  0.00           N  
ATOM    378  CA  ALA A  55      18.875 -11.460  -9.056  1.00  0.00           C  
ATOM    379  C   ALA A  55      19.403 -12.908  -9.104  1.00  0.00           C  
ATOM    380  O   ALA A  55      20.617 -13.130  -9.066  1.00  0.00           O  
ATOM    381  CB  ALA A  55      18.259 -11.159  -7.697  1.00  0.00           C  
ATOM    382  CEN ALA A  55      18.260 -11.159  -7.698  1.00  0.00           X  
ATOM    383  H   ALA A  55      16.950 -10.979  -9.854  1.00  0.00           H  
ATOM    384  N   ASN A  56      18.508 -13.893  -9.239  1.00  0.00           N  
ATOM    385  CA  ASN A  56      18.878 -15.308  -9.305  1.00  0.00           C  
ATOM    386  C   ASN A  56      19.700 -15.666 -10.548  1.00  0.00           C  
ATOM    387  O   ASN A  56      20.555 -16.551 -10.458  1.00  0.00           O  
ATOM    388  CB  ASN A  56      17.644 -16.190  -9.237  1.00  0.00           C  
ATOM    389  CEN ASN A  56      17.070 -16.677  -8.505  1.00  0.00           X  
ATOM    390  H   ASN A  56      17.529 -13.650  -9.268  1.00  0.00           H  
ATOM    391  N   CYS A  57      19.552 -14.945 -11.663  1.00  0.00           N  
ATOM    392  CA  CYS A  57      20.312 -15.203 -12.893  1.00  0.00           C  
ATOM    393  C   CYS A  57      21.814 -15.420 -12.645  1.00  0.00           C  
ATOM    394  O   CYS A  57      22.412 -16.295 -13.269  1.00  0.00           O  
ATOM    395  CB  CYS A  57      20.087 -13.916 -13.687  1.00  0.00           C  
ATOM    396  CEN CYS A  57      19.516 -13.749 -14.523  1.00  0.00           X  
ATOM    397  H   CYS A  57      18.799 -14.272 -11.705  1.00  0.00           H  
ATOM    398  N   ARG A  58      22.447 -14.720 -11.688  1.00  0.00           N  
ATOM    399  CA  ARG A  58      23.899 -14.861 -11.456  1.00  0.00           C  
ATOM    400  C   ARG A  58      24.380 -16.251 -11.037  1.00  0.00           C  
ATOM    401  O   ARG A  58      25.562 -16.528 -11.227  1.00  0.00           O  
ATOM    402  CB  ARG A  58      24.393 -13.821 -10.461  1.00  0.00           C  
ATOM    403  CEN ARG A  58      25.355 -11.724  -9.551  1.00  0.00           X  
ATOM    404  H   ARG A  58      21.902 -14.080 -11.129  1.00  0.00           H  
ATOM    405  N   LYS A  59      23.515 -17.164 -10.567  1.00  0.00           N  
ATOM    406  CA  LYS A  59      24.001 -18.472 -10.066  1.00  0.00           C  
ATOM    407  C   LYS A  59      24.880 -19.203 -11.090  1.00  0.00           C  
ATOM    408  O   LYS A  59      25.762 -19.953 -10.692  1.00  0.00           O  
ATOM    409  CB  LYS A  59      22.821 -19.363  -9.674  1.00  0.00           C  
ATOM    410  CEN LYS A  59      21.622 -20.212  -8.152  1.00  0.00           X  
ATOM    411  H   LYS A  59      22.533 -17.046 -10.765  1.00  0.00           H  
ATOM    412  N   GLY A  60      24.692 -18.945 -12.387  1.00  0.00           N  
ATOM    413  CA  GLY A  60      25.393 -19.604 -13.489  1.00  0.00           C  
ATOM    414  C   GLY A  60      26.677 -18.934 -13.983  1.00  0.00           C  
ATOM    415  O   GLY A  60      27.307 -19.495 -14.871  1.00  0.00           O  
ATOM    416  CEN GLY A  60      25.393 -19.604 -13.489  1.00  0.00           X  
ATOM    417  H   GLY A  60      23.935 -18.323 -12.644  1.00  0.00           H  
ATOM    418  N   SER A  61      27.102 -17.784 -13.441  1.00  0.00           N  
ATOM    419  CA  SER A  61      28.277 -17.078 -13.982  1.00  0.00           C  
ATOM    420  C   SER A  61      29.610 -17.602 -13.425  1.00  0.00           C  
ATOM    421  O   SER A  61      30.673 -17.135 -13.824  1.00  0.00           O  
ATOM    422  CB  SER A  61      28.152 -15.593 -13.702  1.00  0.00           C  
ATOM    423  CEN SER A  61      28.026 -15.135 -13.437  1.00  0.00           X  
ATOM    424  H   SER A  61      26.692 -17.470 -12.574  1.00  0.00           H  
ATOM    425  N   PRO A  62      29.605 -18.594 -12.511  1.00  0.00           N  
ATOM    426  CA  PRO A  62      30.816 -19.076 -11.862  1.00  0.00           C  
ATOM    427  C   PRO A  62      31.529 -20.034 -12.833  1.00  0.00           C  
ATOM    428  O   PRO A  62      31.375 -21.247 -12.773  1.00  0.00           O  
ATOM    429  CB  PRO A  62      30.323 -19.775 -10.584  1.00  0.00           C  
ATOM    430  CEN PRO A  62      28.706 -19.327 -11.191  1.00  0.00           X  
ATOM    431  N   GLY A  63      32.257 -19.468 -13.795  1.00  0.00           N  
ATOM    432  CA  GLY A  63      32.965 -20.222 -14.832  1.00  0.00           C  
ATOM    433  C   GLY A  63      34.478 -20.107 -14.721  1.00  0.00           C  
ATOM    434  O   GLY A  63      35.104 -19.370 -15.471  1.00  0.00           O  
ATOM    435  CEN GLY A  63      32.965 -20.222 -14.833  1.00  0.00           X  
ATOM    436  H   GLY A  63      32.215 -18.464 -13.888  1.00  0.00           H  
ATOM    437  N   SER A  64      35.094 -20.795 -13.768  1.00  0.00           N  
ATOM    438  CA  SER A  64      36.542 -20.698 -13.598  1.00  0.00           C  
ATOM    439  C   SER A  64      37.108 -22.104 -13.712  1.00  0.00           C  
ATOM    440  O   SER A  64      36.624 -23.005 -13.026  1.00  0.00           O  
ATOM    441  CB  SER A  64      36.899 -20.068 -12.266  1.00  0.00           C  
ATOM    442  CEN SER A  64      36.861 -19.937 -11.739  1.00  0.00           X  
ATOM    443  H   SER A  64      34.628 -21.594 -13.371  1.00  0.00           H  
ATOM    444  N   PRO A  65      38.081 -22.326 -14.610  1.00  0.00           N  
ATOM    445  CA  PRO A  65      38.676 -23.635 -14.778  1.00  0.00           C  
ATOM    446  C   PRO A  65      39.599 -23.869 -13.581  1.00  0.00           C  
ATOM    447  O   PRO A  65      39.953 -22.940 -12.859  1.00  0.00           O  
ATOM    448  CB  PRO A  65      39.430 -23.560 -16.117  1.00  0.00           C  
ATOM    449  CEN PRO A  65      38.834 -21.877 -16.139  1.00  0.00           X  
ATOM    450  N   ALA A  66      40.007 -25.121 -13.369  1.00  0.00           N  
ATOM    451  CA  ALA A  66      40.885 -25.429 -12.259  1.00  0.00           C  
ATOM    452  C   ALA A  66      42.310 -25.286 -12.805  1.00  0.00           C  
ATOM    453  O   ALA A  66      42.984 -26.259 -13.147  1.00  0.00           O  
ATOM    454  CB  ALA A  66      40.621 -26.820 -11.702  1.00  0.00           C  
ATOM    455  CEN ALA A  66      40.622 -26.820 -11.703  1.00  0.00           X  
ATOM    456  H   ALA A  66      39.908 -25.798 -14.115  1.00  0.00           H  
ATOM    457  N   GLY A  67      42.715 -24.033 -12.990  1.00  0.00           N  
ATOM    458  CA  GLY A  67      44.008 -23.689 -13.545  1.00  0.00           C  
ATOM    459  C   GLY A  67      45.058 -23.802 -12.450  1.00  0.00           C  
ATOM    460  O   GLY A  67      44.842 -23.353 -11.331  1.00  0.00           O  
ATOM    461  CEN GLY A  67      44.008 -23.689 -13.545  1.00  0.00           X  
ATOM    462  H   GLY A  67      42.109 -23.293 -12.673  1.00  0.00           H  
ATOM    463  N   SER A  68      46.171 -24.445 -12.779  1.00  0.00           N  
ATOM    464  CA  SER A  68      47.343 -24.610 -11.912  1.00  0.00           C  
ATOM    465  C   SER A  68      48.563 -24.815 -12.814  1.00  0.00           C  
ATOM    466  O   SER A  68      49.209 -25.861 -12.741  1.00  0.00           O  
ATOM    467  CB  SER A  68      47.160 -25.777 -10.962  1.00  0.00           C  
ATOM    468  CEN SER A  68      46.995 -26.262 -10.779  1.00  0.00           X  
ATOM    469  H   SER A  68      46.362 -24.479 -13.770  1.00  0.00           H  
ATOM    470  N   PRO A  69      48.890 -23.863 -13.703  1.00  0.00           N  
ATOM    471  CA  PRO A  69      50.037 -24.035 -14.575  1.00  0.00           C  
ATOM    472  C   PRO A  69      51.302 -23.880 -13.726  1.00  0.00           C  
ATOM    473  O   PRO A  69      51.324 -23.184 -12.712  1.00  0.00           O  
ATOM    474  CB  PRO A  69      49.891 -22.934 -15.639  1.00  0.00           C  
ATOM    475  CEN PRO A  69      48.431 -22.496 -14.710  1.00  0.00           X  
ATOM    476  N   THR A  70      52.359 -24.568 -14.136  1.00  0.00           N  
ATOM    477  CA  THR A  70      53.674 -24.470 -13.509  1.00  0.00           C  
ATOM    478  C   THR A  70      54.564 -23.614 -14.409  1.00  0.00           C  
ATOM    479  O   THR A  70      54.383 -23.587 -15.625  1.00  0.00           O  
ATOM    480  CB  THR A  70      54.323 -25.848 -13.287  1.00  0.00           C  
ATOM    481  CEN THR A  70      54.328 -26.382 -13.048  1.00  0.00           X  
ATOM    482  H   THR A  70      52.339 -25.004 -15.048  1.00  0.00           H  
ATOM    483  N   SER A  71      55.496 -22.879 -13.802  1.00  0.00           N  
ATOM    484  CA  SER A  71      56.455 -22.018 -14.487  1.00  0.00           C  
ATOM    485  C   SER A  71      57.375 -22.827 -15.397  1.00  0.00           C  
ATOM    486  O   SER A  71      58.031 -23.742 -14.906  1.00  0.00           O  
ATOM    487  CB  SER A  71      57.268 -21.236 -13.474  1.00  0.00           C  
ATOM    488  CEN SER A  71      57.536 -21.125 -13.014  1.00  0.00           X  
ATOM    489  H   SER A  71      55.550 -22.903 -12.794  1.00  0.00           H  
ATOM    490  N   THR A  72      57.497 -22.437 -16.669  1.00  0.00           N  
ATOM    491  CA  THR A  72      58.383 -23.118 -17.624  1.00  0.00           C  
ATOM    492  C   THR A  72      59.020 -22.094 -18.570  1.00  0.00           C  
ATOM    493  O   THR A  72      58.472 -21.779 -19.617  1.00  0.00           O  
ATOM    494  CB  THR A  72      57.632 -24.177 -18.451  1.00  0.00           C  
ATOM    495  CEN THR A  72      57.315 -24.667 -18.493  1.00  0.00           X  
ATOM    496  H   THR A  72      57.084 -21.564 -16.958  1.00  0.00           H  
ATOM    497  N   GLU A  73      60.155 -21.580 -18.097  1.00  0.00           N  
ATOM    498  CA  GLU A  73      61.095 -20.599 -18.668  1.00  0.00           C  
ATOM    499  C   GLU A  73      60.663 -19.470 -19.632  1.00  0.00           C  
ATOM    500  O   GLU A  73      60.075 -19.654 -20.693  1.00  0.00           O  
ATOM    501  CB  GLU A  73      62.193 -21.398 -19.373  1.00  0.00           C  
ATOM    502  CEN GLU A  73      63.725 -22.144 -19.347  1.00  0.00           X  
ATOM    503  H   GLU A  73      60.631 -22.206 -17.463  1.00  0.00           H  
ATOM    504  N   GLU A  74      61.064 -18.271 -19.196  1.00  0.00           N  
ATOM    505  CA  GLU A  74      60.916 -16.935 -19.771  1.00  0.00           C  
ATOM    506  C   GLU A  74      61.877 -16.615 -20.925  1.00  0.00           C  
ATOM    507  O   GLU A  74      63.082 -16.854 -20.853  1.00  0.00           O  
ATOM    508  CB  GLU A  74      61.086 -15.889 -18.667  1.00  0.00           C  
ATOM    509  CEN GLU A  74      60.406 -14.831 -17.518  1.00  0.00           X  
ATOM    510  H   GLU A  74      61.690 -18.288 -18.403  1.00  0.00           H  
ATOM    511  N   GLY A  75      61.346 -15.926 -21.937  1.00  0.00           N  
ATOM    512  CA  GLY A  75      62.087 -15.451 -23.103  1.00  0.00           C  
ATOM    513  C   GLY A  75      61.355 -14.267 -23.728  1.00  0.00           C  
ATOM    514  O   GLY A  75      60.137 -14.148 -23.621  1.00  0.00           O  
ATOM    515  CEN GLY A  75      62.088 -15.451 -23.103  1.00  0.00           X  
ATOM    516  H   GLY A  75      60.408 -15.572 -21.825  1.00  0.00           H  
ATOM    517  N   THR A  76      62.128 -13.372 -24.325  1.00  0.00           N  
ATOM    518  CA  THR A  76      61.738 -12.111 -24.960  1.00  0.00           C  
ATOM    519  C   THR A  76      61.080 -12.308 -26.336  1.00  0.00           C  
ATOM    520  O   THR A  76      61.504 -13.166 -27.101  1.00  0.00           O  
ATOM    521  CB  THR A  76      62.953 -11.179 -25.123  1.00  0.00           C  
ATOM    522  CEN THR A  76      63.400 -10.874 -24.902  1.00  0.00           X  
ATOM    523  H   THR A  76      63.120 -13.562 -24.305  1.00  0.00           H  
ATOM    524  N   SER A  77      60.077 -11.462 -26.611  1.00  0.00           N  
ATOM    525  CA  SER A  77      59.309 -11.220 -27.854  1.00  0.00           C  
ATOM    526  C   SER A  77      59.106 -12.329 -28.899  1.00  0.00           C  
ATOM    527  O   SER A  77      60.049 -13.024 -29.241  1.00  0.00           O  
ATOM    528  CB  SER A  77      59.950 -10.039 -28.557  1.00  0.00           C  
ATOM    529  CEN SER A  77      60.341  -9.710 -28.743  1.00  0.00           X  
ATOM    530  H   SER A  77      60.050 -10.663 -25.992  1.00  0.00           H  
ATOM    531  N   GLU A  78      57.959 -12.300 -29.596  1.00  0.00           N  
ATOM    532  CA  GLU A  78      57.673 -13.254 -30.688  1.00  0.00           C  
ATOM    533  C   GLU A  78      57.028 -12.542 -31.892  1.00  0.00           C  
ATOM    534  O   GLU A  78      56.203 -11.643 -31.755  1.00  0.00           O  
ATOM    535  CB  GLU A  78      56.761 -14.379 -30.194  1.00  0.00           C  
ATOM    536  CEN GLU A  78      56.557 -15.972 -29.624  1.00  0.00           X  
ATOM    537  H   GLU A  78      57.519 -11.401 -29.707  1.00  0.00           H  
ATOM    538  N   SER A  79      57.438 -12.933 -33.097  1.00  0.00           N  
ATOM    539  CA  SER A  79      56.927 -12.425 -34.371  1.00  0.00           C  
ATOM    540  C   SER A  79      55.953 -13.435 -34.979  1.00  0.00           C  
ATOM    541  O   SER A  79      56.319 -14.602 -35.123  1.00  0.00           O  
ATOM    542  CB  SER A  79      58.069 -12.138 -35.326  1.00  0.00           C  
ATOM    543  CEN SER A  79      58.550 -12.192 -35.573  1.00  0.00           X  
ATOM    544  H   SER A  79      58.046 -13.738 -33.159  1.00  0.00           H  
ATOM    545  N   ALA A  80      54.767 -13.000 -35.404  1.00  0.00           N  
ATOM    546  CA  ALA A  80      53.781 -13.869 -36.044  1.00  0.00           C  
ATOM    547  C   ALA A  80      52.797 -13.018 -36.868  1.00  0.00           C  
ATOM    548  O   ALA A  80      52.422 -11.913 -36.486  1.00  0.00           O  
ATOM    549  CB  ALA A  80      53.045 -14.702 -35.004  1.00  0.00           C  
ATOM    550  CEN ALA A  80      53.045 -14.701 -35.005  1.00  0.00           X  
ATOM    551  H   ALA A  80      54.576 -12.007 -35.398  1.00  0.00           H  
ATOM    552  N   THR A  81      52.443 -13.544 -38.036  1.00  0.00           N  
ATOM    553  CA  THR A  81      51.503 -13.008 -39.029  1.00  0.00           C  
ATOM    554  C   THR A  81      50.039 -13.369 -38.727  1.00  0.00           C  
ATOM    555  O   THR A  81      49.763 -14.542 -38.472  1.00  0.00           O  
ATOM    556  CB  THR A  81      51.853 -13.508 -40.443  1.00  0.00           C  
ATOM    557  CEN THR A  81      52.222 -13.561 -40.892  1.00  0.00           X  
ATOM    558  H   THR A  81      52.782 -14.472 -38.244  1.00  0.00           H  
ATOM    559  N   PRO A  82      49.085 -12.419 -38.820  1.00  0.00           N  
ATOM    560  CA  PRO A  82      47.666 -12.679 -38.586  1.00  0.00           C  
ATOM    561  C   PRO A  82      47.031 -13.407 -39.782  1.00  0.00           C  
ATOM    562  O   PRO A  82      47.483 -13.281 -40.919  1.00  0.00           O  
ATOM    563  CB  PRO A  82      47.063 -11.281 -38.367  1.00  0.00           C  
ATOM    564  CEN PRO A  82      48.724 -10.721 -38.701  1.00  0.00           X  
ATOM    565  N   GLU A  83      45.981 -14.185 -39.510  1.00  0.00           N  
ATOM    566  CA  GLU A  83      45.172 -14.890 -40.512  1.00  0.00           C  
ATOM    567  C   GLU A  83      44.080 -13.987 -41.109  1.00  0.00           C  
ATOM    568  O   GLU A  83      43.341 -13.288 -40.410  1.00  0.00           O  
ATOM    569  CB  GLU A  83      44.537 -16.139 -39.896  1.00  0.00           C  
ATOM    570  CEN GLU A  83      44.543 -17.823 -39.637  1.00  0.00           X  
ATOM    571  H   GLU A  83      45.675 -14.253 -38.553  1.00  0.00           H  
ATOM    572  N   SER A  84      44.031 -14.019 -42.437  1.00  0.00           N  
ATOM    573  CA  SER A  84      43.105 -13.329 -43.332  1.00  0.00           C  
ATOM    574  C   SER A  84      41.714 -13.965 -43.364  1.00  0.00           C  
ATOM    575  O   SER A  84      41.571 -15.165 -43.153  1.00  0.00           O  
ATOM    576  CB  SER A  84      43.689 -13.289 -44.731  1.00  0.00           C  
ATOM    577  CEN SER A  84      43.960 -13.453 -45.173  1.00  0.00           X  
ATOM    578  H   SER A  84      44.679 -14.659 -42.873  1.00  0.00           H  
ATOM    579  N   GLY A  85      40.691 -13.195 -43.767  1.00  0.00           N  
ATOM    580  CA  GLY A  85      39.347 -13.750 -43.979  1.00  0.00           C  
ATOM    581  C   GLY A  85      38.212 -13.093 -43.178  1.00  0.00           C  
ATOM    582  O   GLY A  85      38.097 -13.361 -41.987  1.00  0.00           O  
ATOM    583  CEN GLY A  85      39.346 -13.750 -43.979  1.00  0.00           X  
ATOM    584  H   GLY A  85      40.885 -12.257 -44.087  1.00  0.00           H  
ATOM    585  N   PRO A  86      37.338 -12.279 -43.800  1.00  0.00           N  
ATOM    586  CA  PRO A  86      36.217 -11.626 -43.121  1.00  0.00           C  
ATOM    587  C   PRO A  86      35.175 -12.650 -42.630  1.00  0.00           C  
ATOM    588  O   PRO A  86      34.983 -13.704 -43.239  1.00  0.00           O  
ATOM    589  CB  PRO A  86      35.641 -10.679 -44.187  1.00  0.00           C  
ATOM    590  CEN PRO A  86      36.894 -11.402 -45.231  1.00  0.00           X  
ATOM    591  N   GLY A  87      34.500 -12.329 -41.524  1.00  0.00           N  
ATOM    592  CA  GLY A  87      33.412 -13.115 -40.937  1.00  0.00           C  
ATOM    593  C   GLY A  87      32.050 -12.785 -41.554  1.00  0.00           C  
ATOM    594  O   GLY A  87      31.844 -11.724 -42.132  1.00  0.00           O  
ATOM    595  CEN GLY A  87      33.412 -13.115 -40.936  1.00  0.00           X  
ATOM    596  H   GLY A  87      34.703 -11.439 -41.096  1.00  0.00           H  
ATOM    597  N   THR A  88      31.137 -13.738 -41.426  1.00  0.00           N  
ATOM    598  CA  THR A  88      29.726 -13.759 -41.822  1.00  0.00           C  
ATOM    599  C   THR A  88      28.724 -13.271 -40.769  1.00  0.00           C  
ATOM    600  O   THR A  88      28.610 -13.855 -39.693  1.00  0.00           O  
ATOM    601  CB  THR A  88      29.314 -15.183 -42.241  1.00  0.00           C  
ATOM    602  CEN THR A  88      29.378 -15.660 -42.572  1.00  0.00           X  
ATOM    603  H   THR A  88      31.467 -14.621 -41.062  1.00  0.00           H  
ATOM    604  N   SER A  89      27.914 -12.283 -41.154  1.00  0.00           N  
ATOM    605  CA  SER A  89      26.848 -11.656 -40.366  1.00  0.00           C  
ATOM    606  C   SER A  89      25.574 -12.508 -40.298  1.00  0.00           C  
ATOM    607  O   SER A  89      25.214 -13.187 -41.257  1.00  0.00           O  
ATOM    608  CB  SER A  89      26.526 -10.290 -40.940  1.00  0.00           C  
ATOM    609  CEN SER A  89      26.450  -9.900 -41.312  1.00  0.00           X  
ATOM    610  H   SER A  89      27.997 -11.948 -42.105  1.00  0.00           H  
ATOM    611  N   THR A  90      24.836 -12.421 -39.191  1.00  0.00           N  
ATOM    612  CA  THR A  90      23.533 -13.084 -39.021  1.00  0.00           C  
ATOM    613  C   THR A  90      22.664 -12.207 -38.126  1.00  0.00           C  
ATOM    614  O   THR A  90      23.165 -11.401 -37.347  1.00  0.00           O  
ATOM    615  CB  THR A  90      23.662 -14.488 -38.401  1.00  0.00           C  
ATOM    616  CEN THR A  90      23.858 -15.038 -38.412  1.00  0.00           X  
ATOM    617  H   THR A  90      25.050 -11.699 -38.519  1.00  0.00           H  
ATOM    618  N   GLU A  91      21.361 -12.329 -38.351  1.00  0.00           N  
ATOM    619  CA  GLU A  91      20.240 -11.704 -37.652  1.00  0.00           C  
ATOM    620  C   GLU A  91      19.805 -12.494 -36.394  1.00  0.00           C  
ATOM    621  O   GLU A  91      19.747 -13.729 -36.437  1.00  0.00           O  
ATOM    622  CB  GLU A  91      19.055 -11.549 -38.608  1.00  0.00           C  
ATOM    623  CEN GLU A  91      18.133 -10.590 -39.673  1.00  0.00           X  
ATOM    624  H   GLU A  91      21.086 -12.890 -39.145  1.00  0.00           H  
ATOM    625  N   PRO A  92      19.492 -11.816 -35.270  1.00  0.00           N  
ATOM    626  CA  PRO A  92      19.001 -12.446 -34.046  1.00  0.00           C  
ATOM    627  C   PRO A  92      17.583 -13.014 -34.217  1.00  0.00           C  
ATOM    628  O   PRO A  92      16.739 -12.428 -34.883  1.00  0.00           O  
ATOM    629  CB  PRO A  92      19.048 -11.313 -33.008  1.00  0.00           C  
ATOM    630  CEN PRO A  92      19.583 -10.323 -34.394  1.00  0.00           X  
ATOM    631  N   SER A  93      17.299 -14.147 -33.571  1.00  0.00           N  
ATOM    632  CA  SER A  93      15.963 -14.756 -33.584  1.00  0.00           C  
ATOM    633  C   SER A  93      15.032 -14.076 -32.577  1.00  0.00           C  
ATOM    634  O   SER A  93      15.453 -13.667 -31.498  1.00  0.00           O  
ATOM    635  CB  SER A  93      16.062 -16.240 -33.290  1.00  0.00           C  
ATOM    636  CEN SER A  93      16.243 -16.704 -33.070  1.00  0.00           X  
ATOM    637  H   SER A  93      18.005 -14.548 -32.970  1.00  0.00           H  
ATOM    638  N   GLU A  94      13.755 -13.995 -32.939  1.00  0.00           N  
ATOM    639  CA  GLU A  94      12.656 -13.488 -32.121  1.00  0.00           C  
ATOM    640  C   GLU A  94      12.168 -14.548 -31.118  1.00  0.00           C  
ATOM    641  O   GLU A  94      12.029 -15.728 -31.443  1.00  0.00           O  
ATOM    642  CB  GLU A  94      11.500 -13.030 -33.013  1.00  0.00           C  
ATOM    643  CEN GLU A  94      10.649 -11.783 -33.803  1.00  0.00           X  
ATOM    644  H   GLU A  94      13.509 -14.321 -33.862  1.00  0.00           H  
ATOM    645  N   GLY A  95      11.870 -14.128 -29.888  1.00  0.00           N  
ATOM    646  CA  GLY A  95      11.359 -14.985 -28.818  1.00  0.00           C  
ATOM    647  C   GLY A  95      10.332 -14.233 -27.976  1.00  0.00           C  
ATOM    648  O   GLY A  95      10.405 -14.245 -26.753  1.00  0.00           O  
ATOM    649  CEN GLY A  95      11.359 -14.986 -28.817  1.00  0.00           X  
ATOM    650  H   GLY A  95      11.964 -13.143 -29.693  1.00  0.00           H  
ATOM    651  N   SER A  96       9.381 -13.572 -28.636  1.00  0.00           N  
ATOM    652  CA  SER A  96       8.281 -12.840 -28.001  1.00  0.00           C  
ATOM    653  C   SER A  96       7.239 -13.801 -27.415  1.00  0.00           C  
ATOM    654  O   SER A  96       6.944 -14.806 -28.052  1.00  0.00           O  
ATOM    655  CB  SER A  96       7.633 -11.903 -29.001  1.00  0.00           C  
ATOM    656  CEN SER A  96       7.447 -11.719 -29.478  1.00  0.00           X  
ATOM    657  H   SER A  96       9.370 -13.667 -29.642  1.00  0.00           H  
ATOM    658  N   ALA A  97       6.629 -13.466 -26.270  1.00  0.00           N  
ATOM    659  CA  ALA A  97       5.551 -14.250 -25.637  1.00  0.00           C  
ATOM    660  C   ALA A  97       4.862 -13.469 -24.486  1.00  0.00           C  
ATOM    661  O   ALA A  97       5.205 -13.667 -23.319  1.00  0.00           O  
ATOM    662  CB  ALA A  97       6.101 -15.574 -25.128  1.00  0.00           C  
ATOM    663  CEN ALA A  97       6.101 -15.573 -25.128  1.00  0.00           X  
ATOM    664  H   ALA A  97       6.739 -12.512 -25.959  1.00  0.00           H  
ATOM    665  N   PRO A  98       3.859 -12.621 -24.772  1.00  0.00           N  
ATOM    666  CA  PRO A  98       3.145 -11.840 -23.763  1.00  0.00           C  
ATOM    667  C   PRO A  98       2.418 -12.763 -22.765  1.00  0.00           C  
ATOM    668  O   PRO A  98       1.898 -13.813 -23.129  1.00  0.00           O  
ATOM    669  CB  PRO A  98       2.167 -10.980 -24.581  1.00  0.00           C  
ATOM    670  CEN PRO A  98       2.846 -11.870 -25.971  1.00  0.00           X  
ATOM    671  N   GLY A  99       2.368 -12.356 -21.496  1.00  0.00           N  
ATOM    672  CA  GLY A  99       1.703 -13.111 -20.433  1.00  0.00           C  
ATOM    673  C   GLY A  99       0.492 -12.341 -19.902  1.00  0.00           C  
ATOM    674  O   GLY A  99       0.617 -11.168 -19.563  1.00  0.00           O  
ATOM    675  CEN GLY A  99       1.702 -13.111 -20.433  1.00  0.00           X  
ATOM    676  H   GLY A  99       2.700 -11.428 -21.276  1.00  0.00           H  
ATOM    677  N   SER A 100      -0.666 -12.993 -19.812  1.00  0.00           N  
ATOM    678  CA  SER A 100      -1.910 -12.380 -19.327  1.00  0.00           C  
ATOM    679  C   SER A 100      -2.232 -12.865 -17.908  1.00  0.00           C  
ATOM    680  O   SER A 100      -2.042 -14.048 -17.625  1.00  0.00           O  
ATOM    681  CB  SER A 100      -3.055 -12.695 -20.270  1.00  0.00           C  
ATOM    682  CEN SER A 100      -3.361 -12.975 -20.621  1.00  0.00           X  
ATOM    683  H   SER A 100      -0.685 -13.975 -20.039  1.00  0.00           H  
ATOM    684  N   PRO A 101      -2.801 -12.028 -17.023  1.00  0.00           N  
ATOM    685  CA  PRO A 101      -3.182 -12.459 -15.690  1.00  0.00           C  
ATOM    686  C   PRO A 101      -4.296 -13.514 -15.779  1.00  0.00           C  
ATOM    687  O   PRO A 101      -5.127 -13.508 -16.684  1.00  0.00           O  
ATOM    688  CB  PRO A 101      -3.645 -11.169 -14.993  1.00  0.00           C  
ATOM    689  CEN PRO A 101      -3.305 -10.419 -16.577  1.00  0.00           X  
ATOM    690  N   ALA A 102      -4.302 -14.419 -14.806  1.00  0.00           N  
ATOM    691  CA  ALA A 102      -5.327 -15.441 -14.657  1.00  0.00           C  
ATOM    692  C   ALA A 102      -6.631 -14.780 -14.176  1.00  0.00           C  
ATOM    693  O   ALA A 102      -6.601 -13.892 -13.326  1.00  0.00           O  
ATOM    694  CB  ALA A 102      -4.869 -16.527 -13.694  1.00  0.00           C  
ATOM    695  CEN ALA A 102      -4.869 -16.526 -13.694  1.00  0.00           X  
ATOM    696  H   ALA A 102      -3.701 -14.258 -14.011  1.00  0.00           H  
ATOM    697  N   GLY A 103      -7.770 -15.206 -14.720  1.00  0.00           N  
ATOM    698  CA  GLY A 103      -9.103 -14.753 -14.321  1.00  0.00           C  
ATOM    699  C   GLY A 103     -10.122 -15.839 -14.642  1.00  0.00           C  
ATOM    700  O   GLY A 103     -10.113 -16.398 -15.734  1.00  0.00           O  
ATOM    701  CEN GLY A 103      -9.103 -14.753 -14.321  1.00  0.00           X  
ATOM    702  H   GLY A 103      -7.728 -15.942 -15.408  1.00  0.00           H  
ATOM    703  N   SER A 104     -10.944 -16.178 -13.653  1.00  0.00           N  
ATOM    704  CA  SER A 104     -12.009 -17.180 -13.708  1.00  0.00           C  
ATOM    705  C   SER A 104     -13.258 -16.724 -14.490  1.00  0.00           C  
ATOM    706  O   SER A 104     -13.620 -15.551 -14.412  1.00  0.00           O  
ATOM    707  CB  SER A 104     -12.398 -17.570 -12.295  1.00  0.00           C  
ATOM    708  CEN SER A 104     -12.502 -17.517 -11.763  1.00  0.00           X  
ATOM    709  H   SER A 104     -10.770 -15.775 -12.744  1.00  0.00           H  
ATOM    710  N   PRO A 105     -13.969 -17.645 -15.169  1.00  0.00           N  
ATOM    711  CA  PRO A 105     -15.221 -17.353 -15.859  1.00  0.00           C  
ATOM    712  C   PRO A 105     -16.340 -17.057 -14.851  1.00  0.00           C  
ATOM    713  O   PRO A 105     -16.441 -17.705 -13.811  1.00  0.00           O  
ATOM    714  CB  PRO A 105     -15.499 -18.619 -16.685  1.00  0.00           C  
ATOM    715  CEN PRO A 105     -14.013 -19.224 -15.904  1.00  0.00           X  
ATOM    716  N   THR A 106     -17.210 -16.096 -15.158  1.00  0.00           N  
ATOM    717  CA  THR A 106     -18.371 -15.784 -14.318  1.00  0.00           C  
ATOM    718  C   THR A 106     -19.634 -15.885 -15.167  1.00  0.00           C  
ATOM    719  O   THR A 106     -19.638 -15.483 -16.327  1.00  0.00           O  
ATOM    720  CB  THR A 106     -18.281 -14.379 -13.694  1.00  0.00           C  
ATOM    721  CEN THR A 106     -18.017 -13.984 -13.354  1.00  0.00           X  
ATOM    722  H   THR A 106     -17.144 -15.633 -16.052  1.00  0.00           H  
ATOM    723  N   SER A 107     -20.697 -16.440 -14.577  1.00  0.00           N  
ATOM    724  CA  SER A 107     -22.002 -16.615 -15.221  1.00  0.00           C  
ATOM    725  C   SER A 107     -22.699 -15.265 -15.373  1.00  0.00           C  
ATOM    726  O   SER A 107     -22.593 -14.429 -14.478  1.00  0.00           O  
ATOM    727  CB  SER A 107     -22.864 -17.574 -14.423  1.00  0.00           C  
ATOM    728  CEN SER A 107     -23.074 -17.828 -13.991  1.00  0.00           X  
ATOM    729  H   SER A 107     -20.663 -16.593 -13.579  1.00  0.00           H  
ATOM    730  N   THR A 108     -23.454 -15.097 -16.455  1.00  0.00           N  
ATOM    731  CA  THR A 108     -24.260 -13.897 -16.707  1.00  0.00           C  
ATOM    732  C   THR A 108     -25.453 -14.289 -17.578  1.00  0.00           C  
ATOM    733  O   THR A 108     -25.416 -15.287 -18.293  1.00  0.00           O  
ATOM    734  CB  THR A 108     -23.454 -12.784 -17.403  1.00  0.00           C  
ATOM    735  CEN THR A 108     -23.011 -12.403 -17.418  1.00  0.00           X  
ATOM    736  H   THR A 108     -23.675 -15.901 -17.028  1.00  0.00           H  
ATOM    737  N   GLU A 109     -26.513 -13.520 -17.393  1.00  0.00           N  
ATOM    738  CA  GLU A 109     -27.797 -13.514 -18.078  1.00  0.00           C  
ATOM    739  C   GLU A 109     -27.868 -12.837 -19.456  1.00  0.00           C  
ATOM    740  O   GLU A 109     -27.372 -11.739 -19.702  1.00  0.00           O  
ATOM    741  CB  GLU A 109     -28.831 -12.861 -17.157  1.00  0.00           C  
ATOM    742  CEN GLU A 109     -30.067 -13.000 -15.993  1.00  0.00           X  
ATOM    743  H   GLU A 109     -26.535 -13.011 -16.520  1.00  0.00           H  
ATOM    744  N   GLU A 110     -28.537 -13.580 -20.336  1.00  0.00           N  
ATOM    745  CA  GLU A 110     -28.905 -13.338 -21.724  1.00  0.00           C  
ATOM    746  C   GLU A 110     -30.151 -12.455 -21.919  1.00  0.00           C  
ATOM    747  O   GLU A 110     -31.205 -12.664 -21.318  1.00  0.00           O  
ATOM    748  CB  GLU A 110     -29.116 -14.681 -22.427  1.00  0.00           C  
ATOM    749  CEN GLU A 110     -28.527 -15.942 -23.410  1.00  0.00           X  
ATOM    750  H   GLU A 110     -28.954 -14.414 -19.955  1.00  0.00           H  
ATOM    751  N   GLY A 111     -30.051 -11.514 -22.864  1.00  0.00           N  
ATOM    752  CA  GLY A 111     -31.132 -10.620 -23.274  1.00  0.00           C  
ATOM    753  C   GLY A 111     -30.728  -9.794 -24.496  1.00  0.00           C  
ATOM    754  O   GLY A 111     -30.219  -8.691 -24.359  1.00  0.00           O  
ATOM    755  CEN GLY A 111     -31.132 -10.620 -23.275  1.00  0.00           X  
ATOM    756  H   GLY A 111     -29.183 -11.449 -23.378  1.00  0.00           H  
ATOM    757  N   THR A 112     -30.935 -10.384 -25.672  1.00  0.00           N  
ATOM    758  CA  THR A 112     -30.849  -9.853 -27.045  1.00  0.00           C  
ATOM    759  C   THR A 112     -30.184  -8.486 -27.308  1.00  0.00           C  
ATOM    760  O   THR A 112     -30.803  -7.543 -27.799  1.00  0.00           O  
ATOM    761  CB  THR A 112     -32.267  -9.779 -27.641  1.00  0.00           C  
ATOM    762  CEN THR A 112     -32.777 -10.025 -27.785  1.00  0.00           X  
ATOM    763  H   THR A 112     -31.541 -11.191 -25.615  1.00  0.00           H  
ATOM    764  N   SER A 113     -28.850  -8.471 -27.164  1.00  0.00           N  
ATOM    765  CA  SER A 113     -27.969  -7.307 -27.363  1.00  0.00           C  
ATOM    766  C   SER A 113     -27.920  -6.852 -28.821  1.00  0.00           C  
ATOM    767  O   SER A 113     -27.867  -7.679 -29.731  1.00  0.00           O  
ATOM    768  CB  SER A 113     -26.570  -7.630 -26.876  1.00  0.00           C  
ATOM    769  CEN SER A 113     -26.122  -7.922 -26.773  1.00  0.00           X  
ATOM    770  H   SER A 113     -28.390  -9.352 -27.004  1.00  0.00           H  
ATOM    771  N   THR A 114     -27.811  -5.543 -29.039  1.00  0.00           N  
ATOM    772  CA  THR A 114     -27.639  -4.970 -30.379  1.00  0.00           C  
ATOM    773  C   THR A 114     -26.507  -3.949 -30.302  1.00  0.00           C  
ATOM    774  O   THR A 114     -26.360  -3.256 -29.298  1.00  0.00           O  
ATOM    775  CB  THR A 114     -28.919  -4.293 -30.904  1.00  0.00           C  
ATOM    776  CEN THR A 114     -29.480  -4.311 -31.066  1.00  0.00           X  
ATOM    777  H   THR A 114     -27.572  -4.947 -28.258  1.00  0.00           H  
ATOM    778  N   GLU A 115     -25.678  -3.918 -31.338  1.00  0.00           N  
ATOM    779  CA  GLU A 115     -24.521  -3.039 -31.495  1.00  0.00           C  
ATOM    780  C   GLU A 115     -24.981  -1.655 -32.003  1.00  0.00           C  
ATOM    781  O   GLU A 115     -25.843  -1.597 -32.883  1.00  0.00           O  
ATOM    782  CB  GLU A 115     -23.501  -3.656 -32.455  1.00  0.00           C  
ATOM    783  CEN GLU A 115     -22.058  -4.523 -32.719  1.00  0.00           X  
ATOM    784  H   GLU A 115     -25.908  -4.477 -32.149  1.00  0.00           H  
ATOM    785  N   PRO A 116     -24.467  -0.534 -31.471  1.00  0.00           N  
ATOM    786  CA  PRO A 116     -24.782   0.787 -31.996  1.00  0.00           C  
ATOM    787  C   PRO A 116     -24.097   0.999 -33.356  1.00  0.00           C  
ATOM    788  O   PRO A 116     -23.052   0.422 -33.648  1.00  0.00           O  
ATOM    789  CB  PRO A 116     -24.261   1.754 -30.920  1.00  0.00           C  
ATOM    790  CEN PRO A 116     -23.717   0.258 -30.112  1.00  0.00           X  
ATOM    791  N   SER A 117     -24.723   1.842 -34.175  1.00  0.00           N  
ATOM    792  CA  SER A 117     -24.240   2.326 -35.466  1.00  0.00           C  
ATOM    793  C   SER A 117     -23.019   3.254 -35.401  1.00  0.00           C  
ATOM    794  O   SER A 117     -22.935   4.176 -34.591  1.00  0.00           O  
ATOM    795  CB  SER A 117     -25.376   3.034 -36.179  1.00  0.00           C  
ATOM    796  CEN SER A 117     -25.819   3.342 -36.248  1.00  0.00           X  
ATOM    797  H   SER A 117     -25.666   2.105 -33.935  1.00  0.00           H  
ATOM    798  N   GLU A 118     -22.114   3.015 -36.346  1.00  0.00           N  
ATOM    799  CA  GLU A 118     -20.857   3.711 -36.604  1.00  0.00           C  
ATOM    800  C   GLU A 118     -21.053   5.098 -37.248  1.00  0.00           C  
ATOM    801  O   GLU A 118     -21.821   5.267 -38.198  1.00  0.00           O  
ATOM    802  CB  GLU A 118     -19.962   2.846 -37.495  1.00  0.00           C  
ATOM    803  CEN GLU A 118     -18.681   1.736 -37.667  1.00  0.00           X  
ATOM    804  H   GLU A 118     -22.309   2.245 -36.973  1.00  0.00           H  
ATOM    805  N   GLY A 119     -20.292   6.090 -36.781  1.00  0.00           N  
ATOM    806  CA  GLY A 119     -20.269   7.452 -37.318  1.00  0.00           C  
ATOM    807  C   GLY A 119     -18.872   8.051 -37.174  1.00  0.00           C  
ATOM    808  O   GLY A 119     -18.581   8.731 -36.196  1.00  0.00           O  
ATOM    809  CEN GLY A 119     -20.269   7.453 -37.319  1.00  0.00           X  
ATOM    810  H   GLY A 119     -19.634   5.872 -36.046  1.00  0.00           H  
ATOM    811  N   SER A 120     -18.001   7.773 -38.143  1.00  0.00           N  
ATOM    812  CA  SER A 120     -16.596   8.205 -38.167  1.00  0.00           C  
ATOM    813  C   SER A 120     -16.475   9.705 -38.433  1.00  0.00           C  
ATOM    814  O   SER A 120     -17.195  10.213 -39.289  1.00  0.00           O  
ATOM    815  CB  SER A 120     -15.828   7.423 -39.216  1.00  0.00           C  
ATOM    816  CEN SER A 120     -15.729   7.159 -39.681  1.00  0.00           X  
ATOM    817  H   SER A 120     -18.361   7.319 -38.971  1.00  0.00           H  
ATOM    818  N   ALA A 121     -15.506  10.383 -37.807  1.00  0.00           N  
ATOM    819  CA  ALA A 121     -15.218  11.805 -38.048  1.00  0.00           C  
ATOM    820  C   ALA A 121     -13.785  12.175 -37.604  1.00  0.00           C  
ATOM    821  O   ALA A 121     -13.610  13.010 -36.715  1.00  0.00           O  
ATOM    822  CB  ALA A 121     -16.241  12.675 -37.333  1.00  0.00           C  
ATOM    823  CEN ALA A 121     -16.240  12.675 -37.333  1.00  0.00           X  
ATOM    824  H   ALA A 121     -14.809   9.849 -37.308  1.00  0.00           H  
ATOM    825  N   PRO A 122     -12.740  11.591 -38.216  1.00  0.00           N  
ATOM    826  CA  PRO A 122     -11.353  11.813 -37.822  1.00  0.00           C  
ATOM    827  C   PRO A 122     -10.903  13.251 -38.118  1.00  0.00           C  
ATOM    828  O   PRO A 122     -11.283  13.832 -39.134  1.00  0.00           O  
ATOM    829  CB  PRO A 122     -10.567  10.778 -38.644  1.00  0.00           C  
ATOM    830  CEN PRO A 122     -12.168  10.392 -39.332  1.00  0.00           X  
ATOM    831  N   GLY A 123     -10.002  13.779 -37.285  1.00  0.00           N  
ATOM    832  CA  GLY A 123      -9.397  15.087 -37.525  1.00  0.00           C  
ATOM    833  C   GLY A 123      -9.621  16.129 -36.437  1.00  0.00           C  
ATOM    834  O   GLY A 123     -10.726  16.629 -36.283  1.00  0.00           O  
ATOM    835  CEN GLY A 123      -9.397  15.088 -37.525  1.00  0.00           X  
ATOM    836  H   GLY A 123      -9.558  13.165 -36.619  1.00  0.00           H  
ATOM    837  N   THR A 124      -8.534  16.575 -35.810  1.00  0.00           N  
ATOM    838  CA  THR A 124      -8.583  17.617 -34.777  1.00  0.00           C  
ATOM    839  C   THR A 124      -7.390  18.551 -34.992  1.00  0.00           C  
ATOM    840  O   THR A 124      -6.249  18.125 -35.114  1.00  0.00           O  
ATOM    841  CB  THR A 124      -8.540  17.035 -33.352  1.00  0.00           C  
ATOM    842  CEN THR A 124      -8.763  16.704 -32.926  1.00  0.00           X  
ATOM    843  H   THR A 124      -7.631  16.441 -36.246  1.00  0.00           H  
ATOM    844  N   SER A 125      -7.679  19.846 -35.118  1.00  0.00           N  
ATOM    845  CA  SER A 125      -6.697  20.902 -35.338  1.00  0.00           C  
ATOM    846  C   SER A 125      -7.250  22.145 -34.651  1.00  0.00           C  
ATOM    847  O   SER A 125      -8.463  22.325 -34.627  1.00  0.00           O  
ATOM    848  CB  SER A 125      -6.456  21.140 -36.816  1.00  0.00           C  
ATOM    849  CEN SER A 125      -6.560  21.174 -37.349  1.00  0.00           X  
ATOM    850  H   SER A 125      -8.610  20.149 -34.867  1.00  0.00           H  
ATOM    851  N   THR A 126      -6.385  22.964 -34.053  1.00  0.00           N  
ATOM    852  CA  THR A 126      -6.783  24.243 -33.451  1.00  0.00           C  
ATOM    853  C   THR A 126      -5.819  25.313 -33.938  1.00  0.00           C  
ATOM    854  O   THR A 126      -4.602  25.152 -33.883  1.00  0.00           O  
ATOM    855  CB  THR A 126      -6.775  24.199 -31.912  1.00  0.00           C  
ATOM    856  CEN THR A 126      -6.966  23.986 -31.403  1.00  0.00           X  
ATOM    857  H   THR A 126      -5.396  22.754 -34.095  1.00  0.00           H  
ATOM    858  N   GLU A 127      -6.401  26.378 -34.474  1.00  0.00           N  
ATOM    859  CA  GLU A 127      -5.749  27.546 -35.058  1.00  0.00           C  
ATOM    860  C   GLU A 127      -5.358  28.565 -33.961  1.00  0.00           C  
ATOM    861  O   GLU A 127      -6.191  28.878 -33.102  1.00  0.00           O  
ATOM    862  CB  GLU A 127      -6.665  28.200 -36.096  1.00  0.00           C  
ATOM    863  CEN GLU A 127      -7.126  28.434 -37.719  1.00  0.00           X  
ATOM    864  H   GLU A 127      -7.411  26.419 -34.446  1.00  0.00           H  
ATOM    865  N   PRO A 128      -4.117  29.088 -33.944  1.00  0.00           N  
ATOM    866  CA  PRO A 128      -3.681  30.101 -32.984  1.00  0.00           C  
ATOM    867  C   PRO A 128      -4.299  31.474 -33.298  1.00  0.00           C  
ATOM    868  O   PRO A 128      -4.522  31.818 -34.456  1.00  0.00           O  
ATOM    869  CB  PRO A 128      -2.150  30.109 -33.122  1.00  0.00           C  
ATOM    870  CEN PRO A 128      -2.450  28.900 -34.401  1.00  0.00           X  
ATOM    871  N   SER A 129      -4.550  32.283 -32.264  1.00  0.00           N  
ATOM    872  CA  SER A 129      -5.064  33.648 -32.408  1.00  0.00           C  
ATOM    873  C   SER A 129      -3.954  34.708 -32.314  1.00  0.00           C  
ATOM    874  O   SER A 129      -2.974  34.549 -31.591  1.00  0.00           O  
ATOM    875  CB  SER A 129      -6.124  33.908 -31.356  1.00  0.00           C  
ATOM    876  CEN SER A 129      -6.380  33.886 -30.877  1.00  0.00           X  
ATOM    877  H   SER A 129      -4.417  31.925 -31.330  1.00  0.00           H  
ATOM    878  N   GLU A 130      -4.183  35.801 -33.040  1.00  0.00           N  
ATOM    879  CA  GLU A 130      -3.442  37.072 -33.012  1.00  0.00           C  
ATOM    880  C   GLU A 130      -1.904  37.057 -32.846  1.00  0.00           C  
ATOM    881  O   GLU A 130      -1.339  37.086 -31.759  1.00  0.00           O  
ATOM    882  CB  GLU A 130      -4.032  37.935 -31.895  1.00  0.00           C  
ATOM    883  CEN GLU A 130      -5.107  39.154 -31.382  1.00  0.00           X  
ATOM    884  H   GLU A 130      -5.156  35.911 -33.290  1.00  0.00           H  
ATOM    885  N   GLY A 131      -1.226  37.193 -33.992  1.00  0.00           N  
ATOM    886  CA  GLY A 131       0.168  37.654 -33.978  1.00  0.00           C  
ATOM    887  C   GLY A 131       1.203  36.737 -33.319  1.00  0.00           C  
ATOM    888  O   GLY A 131       2.228  37.181 -32.813  1.00  0.00           O  
ATOM    889  CEN GLY A 131       0.168  37.654 -33.978  1.00  0.00           X  
ATOM    890  H   GLY A 131      -1.771  37.618 -34.729  1.00  0.00           H  
ATOM    891  N   SER A 132       0.972  35.433 -33.446  1.00  0.00           N  
ATOM    892  CA  SER A 132       1.796  34.354 -32.897  1.00  0.00           C  
ATOM    893  C   SER A 132       3.141  34.205 -33.620  1.00  0.00           C  
ATOM    894  O   SER A 132       3.199  34.330 -34.842  1.00  0.00           O  
ATOM    895  CB  SER A 132       1.028  33.048 -32.955  1.00  0.00           C  
ATOM    896  CEN SER A 132       0.690  32.665 -33.143  1.00  0.00           X  
ATOM    897  H   SER A 132       0.185  35.153 -34.014  1.00  0.00           H  
ATOM    898  N   ALA A 133       4.197  33.824 -32.895  1.00  0.00           N  
ATOM    899  CA  ALA A 133       5.513  33.552 -33.484  1.00  0.00           C  
ATOM    900  C   ALA A 133       6.306  32.516 -32.662  1.00  0.00           C  
ATOM    901  O   ALA A 133       6.719  32.806 -31.539  1.00  0.00           O  
ATOM    902  CB  ALA A 133       6.303  34.846 -33.615  1.00  0.00           C  
ATOM    903  CEN ALA A 133       6.303  34.845 -33.615  1.00  0.00           X  
ATOM    904  H   ALA A 133       4.050  33.564 -31.930  1.00  0.00           H  
ATOM    905  N   PRO A 134       6.602  31.331 -33.221  1.00  0.00           N  
ATOM    906  CA  PRO A 134       7.234  30.255 -32.474  1.00  0.00           C  
ATOM    907  C   PRO A 134       8.749  30.474 -32.487  1.00  0.00           C  
ATOM    908  O   PRO A 134       9.510  29.706 -33.071  1.00  0.00           O  
ATOM    909  CB  PRO A 134       6.812  28.971 -33.209  1.00  0.00           C  
ATOM    910  CEN PRO A 134       5.974  30.102 -34.306  1.00  0.00           X  
ATOM    911  N   GLY A 135       9.191  31.554 -31.848  1.00  0.00           N  
ATOM    912  CA  GLY A 135      10.606  31.875 -31.738  1.00  0.00           C  
ATOM    913  C   GLY A 135      11.230  31.018 -30.646  1.00  0.00           C  
ATOM    914  O   GLY A 135      10.525  30.623 -29.724  1.00  0.00           O  
ATOM    915  CEN GLY A 135      10.606  31.875 -31.738  1.00  0.00           X  
ATOM    916  H   GLY A 135       8.560  32.018 -31.209  1.00  0.00           H  
ATOM    917  N   THR A 136      12.533  30.764 -30.717  1.00  0.00           N  
ATOM    918  CA  THR A 136      13.245  30.008 -29.678  1.00  0.00           C  
ATOM    919  C   THR A 136      14.527  30.741 -29.326  1.00  0.00           C  
ATOM    920  O   THR A 136      15.347  31.049 -30.190  1.00  0.00           O  
ATOM    921  CB  THR A 136      13.582  28.573 -30.124  1.00  0.00           C  
ATOM    922  CEN THR A 136      13.424  28.039 -30.302  1.00  0.00           X  
ATOM    923  H   THR A 136      13.092  31.255 -31.400  1.00  0.00           H  
ATOM    924  N   SER A 137      14.636  31.055 -28.041  1.00  0.00           N  
ATOM    925  CA  SER A 137      15.734  31.755 -27.389  1.00  0.00           C  
ATOM    926  C   SER A 137      16.529  30.830 -26.461  1.00  0.00           C  
ATOM    927  O   SER A 137      16.002  29.841 -25.965  1.00  0.00           O  
ATOM    928  CB  SER A 137      15.198  32.944 -26.617  1.00  0.00           C  
ATOM    929  CEN SER A 137      14.859  33.242 -26.313  1.00  0.00           X  
ATOM    930  H   SER A 137      13.918  30.712 -27.418  1.00  0.00           H  
ATOM    931  N   GLU A 138      17.758  31.268 -26.165  1.00  0.00           N  
ATOM    932  CA  GLU A 138      18.708  30.727 -25.167  1.00  0.00           C  
ATOM    933  C   GLU A 138      19.309  29.333 -25.410  1.00  0.00           C  
ATOM    934  O   GLU A 138      19.487  28.500 -24.529  1.00  0.00           O  
ATOM    935  CB  GLU A 138      18.022  30.719 -23.799  1.00  0.00           C  
ATOM    936  CEN GLU A 138      17.721  31.459 -22.294  1.00  0.00           X  
ATOM    937  H   GLU A 138      17.995  32.176 -26.535  1.00  0.00           H  
ATOM    938  N   SER A 139      19.690  29.127 -26.672  1.00  0.00           N  
ATOM    939  CA  SER A 139      20.340  27.906 -27.176  1.00  0.00           C  
ATOM    940  C   SER A 139      21.782  27.599 -26.729  1.00  0.00           C  
ATOM    941  O   SER A 139      22.678  28.427 -26.882  1.00  0.00           O  
ATOM    942  CB  SER A 139      20.302  27.950 -28.691  1.00  0.00           C  
ATOM    943  CEN SER A 139      20.325  28.156 -29.194  1.00  0.00           X  
ATOM    944  H   SER A 139      20.145  29.932 -27.077  1.00  0.00           H  
ATOM    945  N   ALA A 140      22.049  26.337 -26.384  1.00  0.00           N  
ATOM    946  CA  ALA A 140      23.376  25.889 -25.960  1.00  0.00           C  
ATOM    947  C   ALA A 140      23.574  24.418 -26.360  1.00  0.00           C  
ATOM    948  O   ALA A 140      22.631  23.645 -26.500  1.00  0.00           O  
ATOM    949  CB  ALA A 140      23.554  26.078 -24.461  1.00  0.00           C  
ATOM    950  CEN ALA A 140      23.554  26.077 -24.462  1.00  0.00           X  
ATOM    951  H   ALA A 140      21.397  25.618 -26.654  1.00  0.00           H  
ATOM    952  N   THR A 141      24.835  24.106 -26.630  1.00  0.00           N  
ATOM    953  CA  THR A 141      25.473  22.831 -26.986  1.00  0.00           C  
ATOM    954  C   THR A 141      26.409  22.223 -25.924  1.00  0.00           C  
ATOM    955  O   THR A 141      27.068  22.961 -25.196  1.00  0.00           O  
ATOM    956  CB  THR A 141      26.276  22.987 -28.291  1.00  0.00           C  
ATOM    957  CEN THR A 141      26.314  23.125 -28.857  1.00  0.00           X  
ATOM    958  H   THR A 141      25.476  24.885 -26.658  1.00  0.00           H  
ATOM    959  N   PRO A 142      26.493  20.874 -25.856  1.00  0.00           N  
ATOM    960  CA  PRO A 142      27.370  20.137 -24.946  1.00  0.00           C  
ATOM    961  C   PRO A 142      28.860  20.277 -25.297  1.00  0.00           C  
ATOM    962  O   PRO A 142      29.236  20.324 -26.467  1.00  0.00           O  
ATOM    963  CB  PRO A 142      26.886  18.683 -25.080  1.00  0.00           C  
ATOM    964  CEN PRO A 142      25.789  19.364 -26.312  1.00  0.00           X  
ATOM    965  N   GLU A 143      29.712  20.259 -24.272  1.00  0.00           N  
ATOM    966  CA  GLU A 143      31.171  20.275 -24.420  1.00  0.00           C  
ATOM    967  C   GLU A 143      31.690  18.853 -24.655  1.00  0.00           C  
ATOM    968  O   GLU A 143      31.212  17.870 -24.086  1.00  0.00           O  
ATOM    969  CB  GLU A 143      31.836  20.888 -23.186  1.00  0.00           C  
ATOM    970  CEN GLU A 143      32.562  22.219 -22.407  1.00  0.00           X  
ATOM    971  H   GLU A 143      29.355  20.057 -23.350  1.00  0.00           H  
ATOM    972  N   SER A 144      32.652  18.775 -25.566  1.00  0.00           N  
ATOM    973  CA  SER A 144      33.372  17.581 -25.981  1.00  0.00           C  
ATOM    974  C   SER A 144      34.374  17.129 -24.920  1.00  0.00           C  
ATOM    975  O   SER A 144      35.031  17.954 -24.292  1.00  0.00           O  
ATOM    976  CB  SER A 144      34.077  17.835 -27.299  1.00  0.00           C  
ATOM    977  CEN SER A 144      34.347  18.104 -27.687  1.00  0.00           X  
ATOM    978  H   SER A 144      32.931  19.652 -25.992  1.00  0.00           H  
ATOM    979  N   GLY A 145      34.575  15.819 -24.793  1.00  0.00           N  
ATOM    980  CA  GLY A 145      35.563  15.242 -23.884  1.00  0.00           C  
ATOM    981  C   GLY A 145      35.918  13.824 -24.338  1.00  0.00           C  
ATOM    982  O   GLY A 145      35.047  13.157 -24.898  1.00  0.00           O  
ATOM    983  CEN GLY A 145      35.564  15.242 -23.884  1.00  0.00           X  
ATOM    984  H   GLY A 145      34.084  15.189 -25.412  1.00  0.00           H  
ATOM    985  N   PRO A 146      37.154  13.335 -24.122  1.00  0.00           N  
ATOM    986  CA  PRO A 146      37.557  12.001 -24.550  1.00  0.00           C  
ATOM    987  C   PRO A 146      36.989  10.981 -23.553  1.00  0.00           C  
ATOM    988  O   PRO A 146      37.708  10.417 -22.729  1.00  0.00           O  
ATOM    989  CB  PRO A 146      39.094  12.039 -24.554  1.00  0.00           C  
ATOM    990  CEN PRO A 146      38.865  13.713 -23.980  1.00  0.00           X  
ATOM    991  N   GLY A 147      35.670  10.805 -23.580  1.00  0.00           N  
ATOM    992  CA  GLY A 147      34.949   9.908 -22.685  1.00  0.00           C  
ATOM    993  C   GLY A 147      35.244   8.455 -23.049  1.00  0.00           C  
ATOM    994  O   GLY A 147      35.523   8.149 -24.205  1.00  0.00           O  
ATOM    995  CEN GLY A 147      34.949   9.907 -22.684  1.00  0.00           X  
ATOM    996  H   GLY A 147      35.158  11.214 -24.350  1.00  0.00           H  
ATOM    997  N   SER A 148      35.214   7.593 -22.040  1.00  0.00           N  
ATOM    998  CA  SER A 148      35.429   6.148 -22.080  1.00  0.00           C  
ATOM    999  C   SER A 148      34.193   5.293 -22.407  1.00  0.00           C  
ATOM   1000  O   SER A 148      33.075   5.605 -22.002  1.00  0.00           O  
ATOM   1001  CB  SER A 148      36.006   5.708 -20.749  1.00  0.00           C  
ATOM   1002  CEN SER A 148      36.086   5.690 -20.211  1.00  0.00           X  
ATOM   1003  H   SER A 148      35.121   7.973 -21.110  1.00  0.00           H  
ATOM   1004  N   GLU A 149      34.432   4.148 -23.046  1.00  0.00           N  
ATOM   1005  CA  GLU A 149      33.426   3.120 -23.349  1.00  0.00           C  
ATOM   1006  C   GLU A 149      33.392   2.057 -22.219  1.00  0.00           C  
ATOM   1007  O   GLU A 149      34.149   2.204 -21.253  1.00  0.00           O  
ATOM   1008  CB  GLU A 149      33.719   2.461 -24.699  1.00  0.00           C  
ATOM   1009  CEN GLU A 149      33.419   2.323 -26.371  1.00  0.00           X  
ATOM   1010  H   GLU A 149      35.398   3.851 -23.122  1.00  0.00           H  
ATOM   1011  N   PRO A 150      32.582   0.979 -22.287  1.00  0.00           N  
ATOM   1012  CA  PRO A 150      31.599   0.658 -23.315  1.00  0.00           C  
ATOM   1013  C   PRO A 150      30.148   0.803 -22.840  1.00  0.00           C  
ATOM   1014  O   PRO A 150      29.841   0.887 -21.650  1.00  0.00           O  
ATOM   1015  CB  PRO A 150      31.935  -0.796 -23.685  1.00  0.00           C  
ATOM   1016  CEN PRO A 150      33.142  -0.649 -22.379  1.00  0.00           X  
ATOM   1017  N   ALA A 151      29.232   0.701 -23.799  1.00  0.00           N  
ATOM   1018  CA  ALA A 151      27.810   0.764 -23.526  1.00  0.00           C  
ATOM   1019  C   ALA A 151      27.368  -0.590 -22.949  1.00  0.00           C  
ATOM   1020  O   ALA A 151      26.577  -1.312 -23.557  1.00  0.00           O  
ATOM   1021  CB  ALA A 151      27.030   1.117 -24.784  1.00  0.00           C  
ATOM   1022  CEN ALA A 151      27.030   1.116 -24.783  1.00  0.00           X  
ATOM   1023  H   ALA A 151      29.513   0.329 -24.695  1.00  0.00           H  
ATOM   1024  N   THR A 152      27.829  -0.948 -21.752  1.00  0.00           N  
ATOM   1025  CA  THR A 152      27.448  -2.248 -21.195  1.00  0.00           C  
ATOM   1026  C   THR A 152      26.063  -2.053 -20.597  1.00  0.00           C  
ATOM   1027  O   THR A 152      25.909  -1.720 -19.423  1.00  0.00           O  
ATOM   1028  CB  THR A 152      28.427  -2.757 -20.121  1.00  0.00           C  
ATOM   1029  CEN THR A 152      28.958  -2.934 -19.952  1.00  0.00           X  
ATOM   1030  H   THR A 152      28.211  -0.246 -21.134  1.00  0.00           H  
ATOM   1031  N   SER A 153      25.067  -2.160 -21.482  1.00  0.00           N  
ATOM   1032  CA  SER A 153      23.649  -2.086 -21.191  1.00  0.00           C  
ATOM   1033  C   SER A 153      23.320  -3.230 -20.252  1.00  0.00           C  
ATOM   1034  O   SER A 153      23.895  -4.316 -20.367  1.00  0.00           O  
ATOM   1035  CB  SER A 153      22.824  -2.159 -22.461  1.00  0.00           C  
ATOM   1036  CEN SER A 153      22.680  -2.302 -22.966  1.00  0.00           X  
ATOM   1037  H   SER A 153      25.329  -2.458 -22.411  1.00  0.00           H  
ATOM   1038  N   GLY A 154      22.434  -2.965 -19.296  1.00  0.00           N  
ATOM   1039  CA  GLY A 154      22.004  -3.956 -18.340  1.00  0.00           C  
ATOM   1040  C   GLY A 154      21.029  -4.892 -19.039  1.00  0.00           C  
ATOM   1041  O   GLY A 154      20.442  -4.547 -20.055  1.00  0.00           O  
ATOM   1042  CEN GLY A 154      22.004  -3.957 -18.339  1.00  0.00           X  
ATOM   1043  H   GLY A 154      21.917  -2.095 -19.339  1.00  0.00           H  
ATOM   1044  N   SER A 155      20.854  -6.090 -18.492  1.00  0.00           N  
ATOM   1045  CA  SER A 155      20.018  -7.076 -19.163  1.00  0.00           C  
ATOM   1046  C   SER A 155      18.609  -6.824 -18.643  1.00  0.00           C  
ATOM   1047  O   SER A 155      18.011  -7.683 -17.992  1.00  0.00           O  
ATOM   1048  CB  SER A 155      20.480  -8.492 -18.881  1.00  0.00           C  
ATOM   1049  CEN SER A 155      20.695  -8.912 -18.610  1.00  0.00           X  
ATOM   1050  H   SER A 155      21.033  -6.195 -17.504  1.00  0.00           H  
ATOM   1051  N   GLU A 156      18.124  -5.600 -18.842  1.00  0.00           N  
ATOM   1052  CA  GLU A 156      16.828  -5.172 -18.349  1.00  0.00           C  
ATOM   1053  C   GLU A 156      15.827  -5.994 -19.145  1.00  0.00           C  
ATOM   1054  O   GLU A 156      16.048  -6.240 -20.327  1.00  0.00           O  
ATOM   1055  CB  GLU A 156      16.604  -3.669 -18.533  1.00  0.00           C  
ATOM   1056  CEN GLU A 156      16.556  -2.094 -17.886  1.00  0.00           X  
ATOM   1057  H   GLU A 156      18.493  -5.072 -19.620  1.00  0.00           H  
ATOM   1058  N   THR A 157      14.820  -6.555 -18.482  1.00  0.00           N  
ATOM   1059  CA  THR A 157      13.753  -7.303 -19.145  1.00  0.00           C  
ATOM   1060  C   THR A 157      12.871  -6.283 -19.873  1.00  0.00           C  
ATOM   1061  O   THR A 157      12.642  -5.206 -19.316  1.00  0.00           O  
ATOM   1062  CB  THR A 157      12.907  -8.127 -18.157  1.00  0.00           C  
ATOM   1063  CEN THR A 157      12.850  -8.548 -17.755  1.00  0.00           X  
ATOM   1064  H   THR A 157      14.690  -6.336 -17.507  1.00  0.00           H  
ATOM   1065  N   PRO A 158      12.450  -6.556 -21.121  1.00  0.00           N  
ATOM   1066  CA  PRO A 158      11.581  -5.644 -21.843  1.00  0.00           C  
ATOM   1067  C   PRO A 158      10.350  -5.349 -20.993  1.00  0.00           C  
ATOM   1068  O   PRO A 158       9.713  -6.260 -20.468  1.00  0.00           O  
ATOM   1069  CB  PRO A 158      11.237  -6.387 -23.145  1.00  0.00           C  
ATOM   1070  CEN PRO A 158      12.236  -7.688 -22.442  1.00  0.00           X  
ATOM   1071  N   GLY A 159      10.001  -4.073 -20.864  1.00  0.00           N  
ATOM   1072  CA  GLY A 159       8.899  -3.624 -20.015  1.00  0.00           C  
ATOM   1073  C   GLY A 159       9.168  -3.438 -18.524  1.00  0.00           C  
ATOM   1074  O   GLY A 159       8.251  -3.008 -17.836  1.00  0.00           O  
ATOM   1075  CEN GLY A 159       8.899  -3.624 -20.014  1.00  0.00           X  
ATOM   1076  H   GLY A 159      10.341  -3.423 -21.562  1.00  0.00           H  
ATOM   1077  N   MET A 160      10.380  -3.679 -18.001  1.00  0.00           N  
ATOM   1078  CA  MET A 160      10.608  -3.519 -16.554  1.00  0.00           C  
ATOM   1079  C   MET A 160      10.627  -2.040 -16.145  1.00  0.00           C  
ATOM   1080  O   MET A 160       9.949  -1.680 -15.198  1.00  0.00           O  
ATOM   1081  CB  MET A 160      11.919  -4.191 -16.150  1.00  0.00           C  
ATOM   1082  CEN MET A 160      12.569  -5.565 -15.274  1.00  0.00           X  
ATOM   1083  H   MET A 160      11.102  -4.055 -18.597  1.00  0.00           H  
ATOM   1084  N   TYR A 161      11.322  -1.180 -16.896  1.00  0.00           N  
ATOM   1085  CA  TYR A 161      11.435   0.248 -16.570  1.00  0.00           C  
ATOM   1086  C   TYR A 161      10.099   1.003 -16.611  1.00  0.00           C  
ATOM   1087  O   TYR A 161       9.763   1.678 -15.649  1.00  0.00           O  
ATOM   1088  CB  TYR A 161      12.426   0.919 -17.525  1.00  0.00           C  
ATOM   1089  CEN TYR A 161      14.099   1.434 -17.588  1.00  0.00           X  
ATOM   1090  H   TYR A 161      11.827  -1.528 -17.696  1.00  0.00           H  
ATOM   1091  N   GLY A 162       9.342   0.900 -17.711  1.00  0.00           N  
ATOM   1092  CA  GLY A 162       8.041   1.567 -17.844  1.00  0.00           C  
ATOM   1093  C   GLY A 162       7.139   1.251 -16.656  1.00  0.00           C  
ATOM   1094  O   GLY A 162       6.734   2.162 -15.948  1.00  0.00           O  
ATOM   1095  CEN GLY A 162       8.040   1.567 -17.844  1.00  0.00           X  
ATOM   1096  H   GLY A 162       9.621   0.248 -18.428  1.00  0.00           H  
ATOM   1097  N   LYS A 163       6.989  -0.050 -16.353  1.00  0.00           N  
ATOM   1098  CA  LYS A 163       6.101  -0.545 -15.286  1.00  0.00           C  
ATOM   1099  C   LYS A 163       6.280   0.192 -13.955  1.00  0.00           C  
ATOM   1100  O   LYS A 163       5.324   0.483 -13.259  1.00  0.00           O  
ATOM   1101  CB  LYS A 163       6.325  -2.043 -15.072  1.00  0.00           C  
ATOM   1102  CEN LYS A 163       5.665  -4.032 -15.367  1.00  0.00           X  
ATOM   1103  H   LYS A 163       7.502  -0.728 -16.895  1.00  0.00           H  
ATOM   1104  N   LEU A 164       7.531   0.441 -13.586  1.00  0.00           N  
ATOM   1105  CA  LEU A 164       7.907   1.187 -12.396  1.00  0.00           C  
ATOM   1106  C   LEU A 164       7.379   2.620 -12.400  1.00  0.00           C  
ATOM   1107  O   LEU A 164       6.852   3.064 -11.392  1.00  0.00           O  
ATOM   1108  CB  LEU A 164       9.433   1.190 -12.250  1.00  0.00           C  
ATOM   1109  CEN LEU A 164      10.398   0.406 -11.340  1.00  0.00           X  
ATOM   1110  H   LEU A 164       8.268   0.100 -14.186  1.00  0.00           H  
ATOM   1111  N   ASN A 165       7.538   3.335 -13.518  1.00  0.00           N  
ATOM   1112  CA  ASN A 165       7.057   4.708 -13.618  1.00  0.00           C  
ATOM   1113  C   ASN A 165       5.538   4.740 -13.501  1.00  0.00           C  
ATOM   1114  O   ASN A 165       5.035   5.536 -12.719  1.00  0.00           O  
ATOM   1115  CB  ASN A 165       7.505   5.369 -14.909  1.00  0.00           C  
ATOM   1116  CEN ASN A 165       8.298   5.968 -15.247  1.00  0.00           X  
ATOM   1117  H   ASN A 165       7.823   2.865 -14.368  1.00  0.00           H  
ATOM   1118  N   ASP A 166       4.846   3.824 -14.186  1.00  0.00           N  
ATOM   1119  CA  ASP A 166       3.384   3.747 -14.167  1.00  0.00           C  
ATOM   1120  C   ASP A 166       2.879   3.482 -12.732  1.00  0.00           C  
ATOM   1121  O   ASP A 166       1.963   4.145 -12.257  1.00  0.00           O  
ATOM   1122  CB  ASP A 166       2.891   2.655 -15.119  1.00  0.00           C  
ATOM   1123  CEN ASP A 166       2.526   2.545 -16.064  1.00  0.00           X  
ATOM   1124  H   ASP A 166       5.334   3.223 -14.838  1.00  0.00           H  
ATOM   1125  N   LEU A 167       3.580   2.625 -11.979  1.00  0.00           N  
ATOM   1126  CA  LEU A 167       3.260   2.332 -10.579  1.00  0.00           C  
ATOM   1127  C   LEU A 167       3.427   3.547  -9.645  1.00  0.00           C  
ATOM   1128  O   LEU A 167       2.600   3.783  -8.762  1.00  0.00           O  
ATOM   1129  CB  LEU A 167       4.133   1.170 -10.089  1.00  0.00           C  
ATOM   1130  CEN LEU A 167       3.849  -0.326  -9.857  1.00  0.00           X  
ATOM   1131  H   LEU A 167       4.284   2.063 -12.436  1.00  0.00           H  
ATOM   1132  N   LEU A 168       4.527   4.293  -9.794  1.00  0.00           N  
ATOM   1133  CA  LEU A 168       4.759   5.516  -9.025  1.00  0.00           C  
ATOM   1134  C   LEU A 168       3.618   6.520  -9.234  1.00  0.00           C  
ATOM   1135  O   LEU A 168       3.076   7.039  -8.260  1.00  0.00           O  
ATOM   1136  CB  LEU A 168       6.104   6.140  -9.418  1.00  0.00           C  
ATOM   1137  CEN LEU A 168       7.479   6.183  -8.725  1.00  0.00           X  
ATOM   1138  H   LEU A 168       5.188   4.020 -10.506  1.00  0.00           H  
ATOM   1139  N   GLU A 169       3.262   6.785 -10.492  1.00  0.00           N  
ATOM   1140  CA  GLU A 169       2.193   7.708 -10.880  1.00  0.00           C  
ATOM   1141  C   GLU A 169       0.852   7.291 -10.263  1.00  0.00           C  
ATOM   1142  O   GLU A 169       0.155   8.144  -9.703  1.00  0.00           O  
ATOM   1143  CB  GLU A 169       2.074   7.779 -12.404  1.00  0.00           C  
ATOM   1144  CEN GLU A 169       2.412   8.568 -13.876  1.00  0.00           X  
ATOM   1145  H   GLU A 169       3.704   6.263 -11.238  1.00  0.00           H  
ATOM   1146  N   ASP A 170       0.534   5.995 -10.274  1.00  0.00           N  
ATOM   1147  CA  ASP A 170      -0.707   5.466  -9.709  1.00  0.00           C  
ATOM   1148  C   ASP A 170      -0.750   5.683  -8.188  1.00  0.00           C  
ATOM   1149  O   ASP A 170      -1.753   6.146  -7.635  1.00  0.00           O  
ATOM   1150  CB  ASP A 170      -0.856   3.979 -10.039  1.00  0.00           C  
ATOM   1151  CEN ASP A 170      -1.318   3.366 -10.708  1.00  0.00           X  
ATOM   1152  H   ASP A 170       1.125   5.358 -10.788  1.00  0.00           H  
ATOM   1153  N   LEU A 171       0.370   5.481  -7.493  1.00  0.00           N  
ATOM   1154  CA  LEU A 171       0.442   5.750  -6.055  1.00  0.00           C  
ATOM   1155  C   LEU A 171       0.186   7.232  -5.709  1.00  0.00           C  
ATOM   1156  O   LEU A 171      -0.622   7.543  -4.825  1.00  0.00           O  
ATOM   1157  CB  LEU A 171       1.811   5.311  -5.520  1.00  0.00           C  
ATOM   1158  CEN LEU A 171       2.273   4.082  -4.714  1.00  0.00           X  
ATOM   1159  H   LEU A 171       1.163   5.083  -7.974  1.00  0.00           H  
ATOM   1160  N   GLN A 172       0.809   8.168  -6.430  1.00  0.00           N  
ATOM   1161  CA  GLN A 172       0.557   9.602  -6.248  1.00  0.00           C  
ATOM   1162  C   GLN A 172      -0.921   9.972  -6.430  1.00  0.00           C  
ATOM   1163  O   GLN A 172      -1.483  10.689  -5.593  1.00  0.00           O  
ATOM   1164  CB  GLN A 172       1.407  10.413  -7.230  1.00  0.00           C  
ATOM   1165  CEN GLN A 172       2.868  11.353  -7.403  1.00  0.00           X  
ATOM   1166  H   GLN A 172       1.400   7.869  -7.192  1.00  0.00           H  
ATOM   1167  N   GLU A 173      -1.577   9.503  -7.490  1.00  0.00           N  
ATOM   1168  CA  GLU A 173      -2.994   9.798  -7.707  1.00  0.00           C  
ATOM   1169  C   GLU A 173      -3.863   9.241  -6.560  1.00  0.00           C  
ATOM   1170  O   GLU A 173      -4.716   9.978  -6.055  1.00  0.00           O  
ATOM   1171  CB  GLU A 173      -3.455   9.226  -9.049  1.00  0.00           C  
ATOM   1172  CEN GLU A 173      -3.810   9.439 -10.702  1.00  0.00           X  
ATOM   1173  H   GLU A 173      -1.092   8.928  -8.162  1.00  0.00           H  
ATOM   1174  N   VAL A 174      -3.580   8.032  -6.041  1.00  0.00           N  
ATOM   1175  CA  VAL A 174      -4.338   7.428  -4.916  1.00  0.00           C  
ATOM   1176  C   VAL A 174      -4.219   8.295  -3.656  1.00  0.00           C  
ATOM   1177  O   VAL A 174      -5.219   8.505  -2.959  1.00  0.00           O  
ATOM   1178  CB  VAL A 174      -3.849   6.004  -4.592  1.00  0.00           C  
ATOM   1179  CEN VAL A 174      -4.021   5.338  -4.624  1.00  0.00           X  
ATOM   1180  H   VAL A 174      -2.809   7.520  -6.442  1.00  0.00           H  
ATOM   1181  N   LEU A 175      -3.033   8.850  -3.387  1.00  0.00           N  
ATOM   1182  CA  LEU A 175      -2.795   9.760  -2.252  1.00  0.00           C  
ATOM   1183  C   LEU A 175      -3.638  11.031  -2.352  1.00  0.00           C  
ATOM   1184  O   LEU A 175      -4.303  11.461  -1.409  1.00  0.00           O  
ATOM   1185  CB  LEU A 175      -1.307  10.122  -2.168  1.00  0.00           C  
ATOM   1186  CEN LEU A 175      -0.170   9.662  -1.235  1.00  0.00           X  
ATOM   1187  H   LEU A 175      -2.256   8.616  -3.987  1.00  0.00           H  
ATOM   1188  N   LYS A 176      -3.656  11.634  -3.536  1.00  0.00           N  
ATOM   1189  CA  LYS A 176      -4.391  12.872  -3.779  1.00  0.00           C  
ATOM   1190  C   LYS A 176      -5.900  12.682  -3.599  1.00  0.00           C  
ATOM   1191  O   LYS A 176      -6.551  13.540  -3.004  1.00  0.00           O  
ATOM   1192  CB  LYS A 176      -4.093  13.398  -5.184  1.00  0.00           C  
ATOM   1193  CEN LYS A 176      -3.075  14.780  -6.420  1.00  0.00           X  
ATOM   1194  H   LYS A 176      -3.087  11.235  -4.272  1.00  0.00           H  
ATOM   1195  N   ASN A 177      -6.465  11.581  -4.092  1.00  0.00           N  
ATOM   1196  CA  ASN A 177      -7.897  11.304  -3.986  1.00  0.00           C  
ATOM   1197  C   ASN A 177      -8.318  10.971  -2.553  1.00  0.00           C  
ATOM   1198  O   ASN A 177      -9.275  11.567  -2.057  1.00  0.00           O  
ATOM   1199  CB  ASN A 177      -8.307  10.182  -4.921  1.00  0.00           C  
ATOM   1200  CEN ASN A 177      -8.668  10.073  -5.901  1.00  0.00           X  
ATOM   1201  H   ASN A 177      -5.871  10.898  -4.540  1.00  0.00           H  
ATOM   1202  N   LEU A 178      -7.561  10.129  -1.848  1.00  0.00           N  
ATOM   1203  CA  LEU A 178      -7.844   9.780  -0.452  1.00  0.00           C  
ATOM   1204  C   LEU A 178      -7.836  11.008   0.455  1.00  0.00           C  
ATOM   1205  O   LEU A 178      -8.748  11.177   1.266  1.00  0.00           O  
ATOM   1206  CB  LEU A 178      -6.826   8.747   0.049  1.00  0.00           C  
ATOM   1207  CEN LEU A 178      -6.913   7.230   0.297  1.00  0.00           X  
ATOM   1208  H   LEU A 178      -6.737   9.740  -2.277  1.00  0.00           H  
ATOM   1209  N   HIS A 179      -6.881  11.913   0.248  1.00  0.00           N  
ATOM   1210  CA  HIS A 179      -6.883  13.231   0.877  1.00  0.00           C  
ATOM   1211  C   HIS A 179      -8.179  14.009   0.573  1.00  0.00           C  
ATOM   1212  O   HIS A 179      -9.061  14.116   1.427  1.00  0.00           O  
ATOM   1213  CB  HIS A 179      -5.665  14.040   0.419  1.00  0.00           C  
ATOM   1214  CEN HIS A 179      -4.342  14.317   0.870  1.00  0.00           X  
ATOM   1215  H   HIS A 179      -6.057  11.621  -0.257  1.00  0.00           H  
ATOM   1216  N   LYS A 180      -8.349  14.520  -0.659  1.00  0.00           N  
ATOM   1217  CA  LYS A 180      -9.463  15.421  -1.017  1.00  0.00           C  
ATOM   1218  C   LYS A 180     -10.833  14.878  -0.584  1.00  0.00           C  
ATOM   1219  O   LYS A 180     -11.725  15.669  -0.276  1.00  0.00           O  
ATOM   1220  CB  LYS A 180      -9.467  15.681  -2.524  1.00  0.00           C  
ATOM   1221  CEN LYS A 180      -9.037  16.979  -4.138  1.00  0.00           X  
ATOM   1222  H   LYS A 180      -7.683  14.249  -1.369  1.00  0.00           H  
ATOM   1223  N   ASN A 181     -11.008  13.555  -0.560  1.00  0.00           N  
ATOM   1224  CA  ASN A 181     -12.282  12.906  -0.244  1.00  0.00           C  
ATOM   1225  C   ASN A 181     -12.630  12.916   1.257  1.00  0.00           C  
ATOM   1226  O   ASN A 181     -13.813  12.964   1.604  1.00  0.00           O  
ATOM   1227  CB  ASN A 181     -12.295  11.480  -0.763  1.00  0.00           C  
ATOM   1228  CEN ASN A 181     -12.577  10.968  -1.634  1.00  0.00           X  
ATOM   1229  H   ASN A 181     -10.224  12.970  -0.813  1.00  0.00           H  
ATOM   1230  N   ASP A 182     -11.636  12.940   2.154  1.00  0.00           N  
ATOM   1231  CA  ASP A 182     -11.804  12.684   3.590  1.00  0.00           C  
ATOM   1232  C   ASP A 182     -12.550  13.805   4.345  1.00  0.00           C  
ATOM   1233  O   ASP A 182     -12.000  14.522   5.186  1.00  0.00           O  
ATOM   1234  CB  ASP A 182     -10.434  12.459   4.234  1.00  0.00           C  
ATOM   1235  CEN ASP A 182      -9.810  11.701   4.507  1.00  0.00           X  
ATOM   1236  H   ASP A 182     -10.689  13.032   1.819  1.00  0.00           H  
ATOM   1237  N   ARG A 183     -13.855  13.951   4.089  1.00  0.00           N  
ATOM   1238  CA  ARG A 183     -14.665  14.992   4.746  1.00  0.00           C  
ATOM   1239  C   ARG A 183     -15.192  14.646   6.132  1.00  0.00           C  
ATOM   1240  O   ARG A 183     -15.692  15.559   6.781  1.00  0.00           O  
ATOM   1241  CB  ARG A 183     -15.813  15.436   3.851  1.00  0.00           C  
ATOM   1242  CEN ARG A 183     -17.119  16.735   2.190  1.00  0.00           X  
ATOM   1243  H   ARG A 183     -14.275  13.260   3.479  1.00  0.00           H  
ATOM   1244  N   SER A 184     -15.087  13.408   6.633  1.00  0.00           N  
ATOM   1245  CA  SER A 184     -15.734  13.080   7.926  1.00  0.00           C  
ATOM   1246  C   SER A 184     -14.937  12.298   8.986  1.00  0.00           C  
ATOM   1247  O   SER A 184     -15.476  12.073  10.066  1.00  0.00           O  
ATOM   1248  CB  SER A 184     -17.008  12.314   7.630  1.00  0.00           C  
ATOM   1249  CEN SER A 184     -17.345  11.963   7.385  1.00  0.00           X  
ATOM   1250  H   SER A 184     -14.640  12.686   6.085  1.00  0.00           H  
ATOM   1251  N   GLY A 185     -13.663  11.937   8.771  1.00  0.00           N  
ATOM   1252  CA  GLY A 185     -12.917  11.106   9.736  1.00  0.00           C  
ATOM   1253  C   GLY A 185     -11.436  11.453   9.895  1.00  0.00           C  
ATOM   1254  O   GLY A 185     -10.597  10.561   9.792  1.00  0.00           O  
ATOM   1255  CEN GLY A 185     -12.917  11.106   9.736  1.00  0.00           X  
ATOM   1256  H   GLY A 185     -13.222  12.151   7.888  1.00  0.00           H  
ATOM   1257  N   LYS A 186     -11.143  12.746  10.111  1.00  0.00           N  
ATOM   1258  CA  LYS A 186      -9.820  13.397   9.997  1.00  0.00           C  
ATOM   1259  C   LYS A 186      -8.623  12.611  10.532  1.00  0.00           C  
ATOM   1260  O   LYS A 186      -7.604  12.562   9.859  1.00  0.00           O  
ATOM   1261  CB  LYS A 186      -9.865  14.753  10.704  1.00  0.00           C  
ATOM   1262  CEN LYS A 186     -10.012  16.859  10.570  1.00  0.00           X  
ATOM   1263  H   LYS A 186     -11.934  13.364  10.221  1.00  0.00           H  
ATOM   1264  N   ASP A 187      -8.735  12.005  11.709  1.00  0.00           N  
ATOM   1265  CA  ASP A 187      -7.607  11.257  12.280  1.00  0.00           C  
ATOM   1266  C   ASP A 187      -7.174  10.097  11.370  1.00  0.00           C  
ATOM   1267  O   ASP A 187      -5.990   9.844  11.176  1.00  0.00           O  
ATOM   1268  CB  ASP A 187      -7.971  10.724  13.668  1.00  0.00           C  
ATOM   1269  CEN ASP A 187      -7.858  10.959  14.653  1.00  0.00           X  
ATOM   1270  H   ASP A 187      -9.471  12.302  12.334  1.00  0.00           H  
ATOM   1271  N   ASN A 188      -8.134   9.454  10.704  1.00  0.00           N  
ATOM   1272  CA  ASN A 188      -7.855   8.340   9.803  1.00  0.00           C  
ATOM   1273  C   ASN A 188      -7.276   8.777   8.453  1.00  0.00           C  
ATOM   1274  O   ASN A 188      -6.490   8.051   7.849  1.00  0.00           O  
ATOM   1275  CB  ASN A 188      -9.103   7.507   9.581  1.00  0.00           C  
ATOM   1276  CEN ASN A 188      -9.569   6.667  10.006  1.00  0.00           X  
ATOM   1277  H   ASN A 188      -9.091   9.714  10.892  1.00  0.00           H  
ATOM   1278  N   ILE A 189      -7.698   9.945   7.949  1.00  0.00           N  
ATOM   1279  CA  ILE A 189      -7.086  10.541   6.756  1.00  0.00           C  
ATOM   1280  C   ILE A 189      -5.632  10.905   7.048  1.00  0.00           C  
ATOM   1281  O   ILE A 189      -4.790  10.690   6.185  1.00  0.00           O  
ATOM   1282  CB  ILE A 189      -7.842  11.797   6.286  1.00  0.00           C  
ATOM   1283  CEN ILE A 189      -8.669  12.165   5.677  1.00  0.00           X  
ATOM   1284  H   ILE A 189      -8.403  10.460   8.456  1.00  0.00           H  
ATOM   1285  N   HIS A 190      -5.324  11.385   8.254  1.00  0.00           N  
ATOM   1286  CA  HIS A 190      -3.941  11.664   8.638  1.00  0.00           C  
ATOM   1287  C   HIS A 190      -3.083  10.390   8.640  1.00  0.00           C  
ATOM   1288  O   HIS A 190      -2.047  10.348   7.977  1.00  0.00           O  
ATOM   1289  CB  HIS A 190      -3.894  12.329  10.018  1.00  0.00           C  
ATOM   1290  CEN HIS A 190      -3.837  13.644  10.563  1.00  0.00           X  
ATOM   1291  H   HIS A 190      -6.047  11.541   8.939  1.00  0.00           H  
ATOM   1292  N   ASP A 191      -3.522   9.340   9.340  1.00  0.00           N  
ATOM   1293  CA  ASP A 191      -2.780   8.079   9.411  1.00  0.00           C  
ATOM   1294  C   ASP A 191      -2.608   7.441   8.029  1.00  0.00           C  
ATOM   1295  O   ASP A 191      -1.531   6.952   7.701  1.00  0.00           O  
ATOM   1296  CB  ASP A 191      -3.483   7.100  10.354  1.00  0.00           C  
ATOM   1297  CEN ASP A 191      -3.442   6.772  11.318  1.00  0.00           X  
ATOM   1298  H   ASP A 191      -4.349   9.440   9.908  1.00  0.00           H  
ATOM   1299  N   VAL A 192      -3.644   7.505   7.188  1.00  0.00           N  
ATOM   1300  CA  VAL A 192      -3.620   6.954   5.825  1.00  0.00           C  
ATOM   1301  C   VAL A 192      -2.626   7.702   4.932  1.00  0.00           C  
ATOM   1302  O   VAL A 192      -1.922   7.064   4.158  1.00  0.00           O  
ATOM   1303  CB  VAL A 192      -5.014   7.004   5.172  1.00  0.00           C  
ATOM   1304  CEN VAL A 192      -5.544   6.615   4.967  1.00  0.00           X  
ATOM   1305  H   VAL A 192      -4.477   7.989   7.499  1.00  0.00           H  
ATOM   1306  N   ASP A 193      -2.549   9.028   5.047  1.00  0.00           N  
ATOM   1307  CA  ASP A 193      -1.620   9.886   4.299  1.00  0.00           C  
ATOM   1308  C   ASP A 193      -0.166   9.540   4.647  1.00  0.00           C  
ATOM   1309  O   ASP A 193       0.643   9.315   3.748  1.00  0.00           O  
ATOM   1310  CB  ASP A 193      -1.896  11.363   4.589  1.00  0.00           C  
ATOM   1311  CEN ASP A 193      -2.385  12.163   4.189  1.00  0.00           X  
ATOM   1312  H   ASP A 193      -3.186   9.486   5.681  1.00  0.00           H  
ATOM   1313  N   ASN A 194       0.137   9.372   5.939  1.00  0.00           N  
ATOM   1314  CA  ASN A 194       1.465   8.969   6.402  1.00  0.00           C  
ATOM   1315  C   ASN A 194       1.868   7.592   5.850  1.00  0.00           C  
ATOM   1316  O   ASN A 194       2.982   7.420   5.359  1.00  0.00           O  
ATOM   1317  CB  ASN A 194       1.540   8.968   7.917  1.00  0.00           C  
ATOM   1318  CEN ASN A 194       1.809   9.628   8.687  1.00  0.00           X  
ATOM   1319  H   ASN A 194      -0.585   9.545   6.622  1.00  0.00           H  
ATOM   1320  N   HIS A 195       0.973   6.601   5.927  1.00  0.00           N  
ATOM   1321  CA  HIS A 195       1.273   5.256   5.436  1.00  0.00           C  
ATOM   1322  C   HIS A 195       1.498   5.245   3.920  1.00  0.00           C  
ATOM   1323  O   HIS A 195       2.434   4.599   3.459  1.00  0.00           O  
ATOM   1324  CB  HIS A 195       0.145   4.286   5.803  1.00  0.00           C  
ATOM   1325  CEN HIS A 195      -0.158   3.349   6.833  1.00  0.00           X  
ATOM   1326  H   HIS A 195       0.077   6.776   6.359  1.00  0.00           H  
ATOM   1327  N   LEU A 196       0.719   6.007   3.142  1.00  0.00           N  
ATOM   1328  CA  LEU A 196       0.920   6.113   1.692  1.00  0.00           C  
ATOM   1329  C   LEU A 196       2.281   6.725   1.344  1.00  0.00           C  
ATOM   1330  O   LEU A 196       2.946   6.221   0.446  1.00  0.00           O  
ATOM   1331  CB  LEU A 196      -0.207   6.942   1.064  1.00  0.00           C  
ATOM   1332  CEN LEU A 196      -1.454   6.560   0.245  1.00  0.00           X  
ATOM   1333  H   LEU A 196      -0.005   6.564   3.572  1.00  0.00           H  
ATOM   1334  N   GLN A 197       2.702   7.784   2.037  1.00  0.00           N  
ATOM   1335  CA  GLN A 197       4.017   8.393   1.798  1.00  0.00           C  
ATOM   1336  C   GLN A 197       5.143   7.381   2.022  1.00  0.00           C  
ATOM   1337  O   GLN A 197       5.971   7.197   1.132  1.00  0.00           O  
ATOM   1338  CB  GLN A 197       4.223   9.604   2.711  1.00  0.00           C  
ATOM   1339  CEN GLN A 197       4.181  11.348   2.789  1.00  0.00           X  
ATOM   1340  H   GLN A 197       2.109   8.170   2.758  1.00  0.00           H  
ATOM   1341  N   ASN A 198       5.121   6.655   3.141  1.00  0.00           N  
ATOM   1342  CA  ASN A 198       6.147   5.654   3.445  1.00  0.00           C  
ATOM   1343  C   ASN A 198       6.189   4.536   2.386  1.00  0.00           C  
ATOM   1344  O   ASN A 198       7.271   4.150   1.952  1.00  0.00           O  
ATOM   1345  CB  ASN A 198       5.939   5.060   4.826  1.00  0.00           C  
ATOM   1346  CEN ASN A 198       6.257   5.238   5.810  1.00  0.00           X  
ATOM   1347  H   ASN A 198       4.403   6.846   3.829  1.00  0.00           H  
ATOM   1348  N   VAL A 199       5.029   4.068   1.907  1.00  0.00           N  
ATOM   1349  CA  VAL A 199       4.953   3.024   0.865  1.00  0.00           C  
ATOM   1350  C   VAL A 199       5.563   3.519  -0.456  1.00  0.00           C  
ATOM   1351  O   VAL A 199       6.317   2.789  -1.098  1.00  0.00           O  
ATOM   1352  CB  VAL A 199       3.501   2.578   0.611  1.00  0.00           C  
ATOM   1353  CEN VAL A 199       3.058   2.057   0.696  1.00  0.00           X  
ATOM   1354  H   VAL A 199       4.173   4.437   2.293  1.00  0.00           H  
ATOM   1355  N   ILE A 200       5.288   4.761  -0.869  1.00  0.00           N  
ATOM   1356  CA  ILE A 200       5.851   5.327  -2.108  1.00  0.00           C  
ATOM   1357  C   ILE A 200       7.378   5.395  -2.035  1.00  0.00           C  
ATOM   1358  O   ILE A 200       8.054   5.007  -2.992  1.00  0.00           O  
ATOM   1359  CB  ILE A 200       5.298   6.736  -2.393  1.00  0.00           C  
ATOM   1360  CEN ILE A 200       4.485   7.300  -2.851  1.00  0.00           X  
ATOM   1361  H   ILE A 200       4.704   5.339  -0.284  1.00  0.00           H  
ATOM   1362  N   GLU A 201       7.926   5.887  -0.925  1.00  0.00           N  
ATOM   1363  CA  GLU A 201       9.374   5.971  -0.720  1.00  0.00           C  
ATOM   1364  C   GLU A 201      10.031   4.588  -0.802  1.00  0.00           C  
ATOM   1365  O   GLU A 201      11.040   4.426  -1.494  1.00  0.00           O  
ATOM   1366  CB  GLU A 201       9.684   6.623   0.629  1.00  0.00           C  
ATOM   1367  CEN GLU A 201      10.119   7.995   1.541  1.00  0.00           X  
ATOM   1368  H   GLU A 201       7.322   6.191  -0.172  1.00  0.00           H  
ATOM   1369  N   ASP A 202       9.422   3.568  -0.194  1.00  0.00           N  
ATOM   1370  CA  ASP A 202       9.935   2.198  -0.222  1.00  0.00           C  
ATOM   1371  C   ASP A 202       9.949   1.606  -1.639  1.00  0.00           C  
ATOM   1372  O   ASP A 202      10.954   1.007  -2.054  1.00  0.00           O  
ATOM   1373  CB  ASP A 202       9.105   1.308   0.706  1.00  0.00           C  
ATOM   1374  CEN ASP A 202       9.121   0.929   1.651  1.00  0.00           X  
ATOM   1375  H   ASP A 202       8.626   3.770   0.393  1.00  0.00           H  
ATOM   1376  N   ILE A 203       8.881   1.812  -2.425  1.00  0.00           N  
ATOM   1377  CA  ILE A 203       8.802   1.322  -3.809  1.00  0.00           C  
ATOM   1378  C   ILE A 203       9.908   1.973  -4.627  1.00  0.00           C  
ATOM   1379  O   ILE A 203      10.594   1.286  -5.384  1.00  0.00           O  
ATOM   1380  CB  ILE A 203       7.439   1.621  -4.459  1.00  0.00           C  
ATOM   1381  CEN ILE A 203       6.420   1.260  -4.603  1.00  0.00           X  
ATOM   1382  H   ILE A 203       8.137   2.390  -2.061  1.00  0.00           H  
ATOM   1383  N   HIS A 204      10.129   3.276  -4.465  1.00  0.00           N  
ATOM   1384  CA  HIS A 204      11.167   3.998  -5.188  1.00  0.00           C  
ATOM   1385  C   HIS A 204      12.580   3.491  -4.897  1.00  0.00           C  
ATOM   1386  O   HIS A 204      13.379   3.300  -5.822  1.00  0.00           O  
ATOM   1387  CB  HIS A 204      11.084   5.493  -4.863  1.00  0.00           C  
ATOM   1388  CEN HIS A 204      10.488   6.668  -5.406  1.00  0.00           X  
ATOM   1389  H   HIS A 204       9.554   3.783  -3.809  1.00  0.00           H  
ATOM   1390  N   ASP A 205      12.876   3.171  -3.646  1.00  0.00           N  
ATOM   1391  CA  ASP A 205      14.167   2.616  -3.249  1.00  0.00           C  
ATOM   1392  C   ASP A 205      14.327   1.159  -3.695  1.00  0.00           C  
ATOM   1393  O   ASP A 205      15.442   0.709  -3.999  1.00  0.00           O  
ATOM   1394  CB  ASP A 205      14.343   2.721  -1.732  1.00  0.00           C  
ATOM   1395  CEN ASP A 205      14.777   3.321  -1.033  1.00  0.00           X  
ATOM   1396  H   ASP A 205      12.203   3.382  -2.922  1.00  0.00           H  
ATOM   1397  N   PHE A 206      13.224   0.414  -3.799  1.00  0.00           N  
ATOM   1398  CA  PHE A 206      13.249  -0.937  -4.353  1.00  0.00           C  
ATOM   1399  C   PHE A 206      13.629  -0.927  -5.839  1.00  0.00           C  
ATOM   1400  O   PHE A 206      14.527  -1.673  -6.249  1.00  0.00           O  
ATOM   1401  CB  PHE A 206      11.890  -1.614  -4.160  1.00  0.00           C  
ATOM   1402  CEN PHE A 206      11.202  -2.634  -3.154  1.00  0.00           X  
ATOM   1403  H   PHE A 206      12.340   0.817  -3.527  1.00  0.00           H  
ATOM   1404  N   MET A 207      13.014  -0.053  -6.637  1.00  0.00           N  
ATOM   1405  CA  MET A 207      13.277   0.089  -8.072  1.00  0.00           C  
ATOM   1406  C   MET A 207      14.723   0.511  -8.330  1.00  0.00           C  
ATOM   1407  O   MET A 207      15.362   0.003  -9.257  1.00  0.00           O  
ATOM   1408  CB  MET A 207      12.314   1.100  -8.689  1.00  0.00           C  
ATOM   1409  CEN MET A 207      10.932   1.235  -9.762  1.00  0.00           X  
ATOM   1410  H   MET A 207      12.326   0.554  -6.217  1.00  0.00           H  
ATOM   1411  N   GLN A 208      15.267   1.402  -7.500  1.00  0.00           N  
ATOM   1412  CA  GLN A 208      16.670   1.792  -7.567  1.00  0.00           C  
ATOM   1413  C   GLN A 208      17.589   0.582  -7.350  1.00  0.00           C  
ATOM   1414  O   GLN A 208      18.503   0.340  -8.148  1.00  0.00           O  
ATOM   1415  CB  GLN A 208      16.973   2.871  -6.524  1.00  0.00           C  
ATOM   1416  CEN GLN A 208      17.197   4.585  -6.279  1.00  0.00           X  
ATOM   1417  H   GLN A 208      14.669   1.858  -6.826  1.00  0.00           H  
ATOM   1418  N   ALA A 209      17.298  -0.250  -6.345  1.00  0.00           N  
ATOM   1419  CA  ALA A 209      18.094  -1.431  -6.026  1.00  0.00           C  
ATOM   1420  C   ALA A 209      18.067  -2.484  -7.148  1.00  0.00           C  
ATOM   1421  O   ALA A 209      19.124  -2.994  -7.533  1.00  0.00           O  
ATOM   1422  CB  ALA A 209      17.610  -2.038  -4.717  1.00  0.00           C  
ATOM   1423  CEN ALA A 209      17.610  -2.039  -4.718  1.00  0.00           X  
ATOM   1424  H   ALA A 209      16.504  -0.031  -5.761  1.00  0.00           H  
ATOM   1425  N   ALA A 210      16.897  -2.794  -7.709  1.00  0.00           N  
ATOM   1426  CA  ALA A 210      16.750  -3.768  -8.791  1.00  0.00           C  
ATOM   1427  C   ALA A 210      17.441  -3.289 -10.079  1.00  0.00           C  
ATOM   1428  O   ALA A 210      18.182  -4.050 -10.705  1.00  0.00           O  
ATOM   1429  CB  ALA A 210      15.276  -4.047  -9.047  1.00  0.00           C  
ATOM   1430  CEN ALA A 210      15.277  -4.047  -9.048  1.00  0.00           X  
ATOM   1431  H   ALA A 210      16.064  -2.351  -7.352  1.00  0.00           H  
ATOM   1432  N   ALA A 211      17.276  -2.011 -10.440  1.00  0.00           N  
ATOM   1433  CA  ALA A 211      17.921  -1.403 -11.599  1.00  0.00           C  
ATOM   1434  C   ALA A 211      19.454  -1.468 -11.504  1.00  0.00           C  
ATOM   1435  O   ALA A 211      20.123  -1.881 -12.454  1.00  0.00           O  
ATOM   1436  CB  ALA A 211      17.457   0.038 -11.755  1.00  0.00           C  
ATOM   1437  CEN ALA A 211      17.458   0.037 -11.755  1.00  0.00           X  
ATOM   1438  H   ALA A 211      16.653  -1.439  -9.887  1.00  0.00           H  
ATOM   1439  N   ALA A 212      20.032  -1.114 -10.352  1.00  0.00           N  
ATOM   1440  CA  ALA A 212      21.480  -1.113 -10.164  1.00  0.00           C  
ATOM   1441  C   ALA A 212      22.058  -2.534 -10.261  1.00  0.00           C  
ATOM   1442  O   ALA A 212      23.067  -2.751 -10.939  1.00  0.00           O  
ATOM   1443  CB  ALA A 212      21.834  -0.480  -8.827  1.00  0.00           C  
ATOM   1444  CEN ALA A 212      21.835  -0.480  -8.828  1.00  0.00           X  
ATOM   1445  H   ALA A 212      19.449  -0.824  -9.580  1.00  0.00           H  
ATOM   1446  N   ALA A 213      21.387  -3.527  -9.671  1.00  0.00           N  
ATOM   1447  CA  ALA A 213      21.796  -4.927  -9.751  1.00  0.00           C  
ATOM   1448  C   ALA A 213      21.834  -5.449 -11.198  1.00  0.00           C  
ATOM   1449  O   ALA A 213      22.817  -6.084 -11.592  1.00  0.00           O  
ATOM   1450  CB  ALA A 213      20.868  -5.784  -8.902  1.00  0.00           C  
ATOM   1451  CEN ALA A 213      20.869  -5.784  -8.903  1.00  0.00           X  
ATOM   1452  H   ALA A 213      20.571  -3.297  -9.118  1.00  0.00           H  
ATOM   1453  N   ALA A 214      20.806  -5.157 -11.999  1.00  0.00           N  
ATOM   1454  CA  ALA A 214      20.721  -5.579 -13.396  1.00  0.00           C  
ATOM   1455  C   ALA A 214      21.874  -5.015 -14.240  1.00  0.00           C  
ATOM   1456  O   ALA A 214      22.538  -5.766 -14.959  1.00  0.00           O  
ATOM   1457  CB  ALA A 214      19.379  -5.166 -13.983  1.00  0.00           C  
ATOM   1458  CEN ALA A 214      19.381  -5.166 -13.983  1.00  0.00           X  
ATOM   1459  H   ALA A 214      20.031  -4.633 -11.614  1.00  0.00           H  
ATOM   1460  N   ASN A 215      22.164  -3.714 -14.123  1.00  0.00           N  
ATOM   1461  CA  ASN A 215      23.286  -3.077 -14.820  1.00  0.00           C  
ATOM   1462  C   ASN A 215      24.653  -3.671 -14.446  1.00  0.00           C  
ATOM   1463  O   ASN A 215      25.408  -4.045 -15.340  1.00  0.00           O  
ATOM   1464  CB  ASN A 215      23.293  -1.580 -14.572  1.00  0.00           C  
ATOM   1465  CEN ASN A 215      22.906  -0.712 -15.017  1.00  0.00           X  
ATOM   1466  H   ASN A 215      21.551  -3.136 -13.568  1.00  0.00           H  
ATOM   1467  N   CYS A 216      24.963  -3.840 -13.156  1.00  0.00           N  
ATOM   1468  CA  CYS A 216      26.205  -4.477 -12.692  1.00  0.00           C  
ATOM   1469  C   CYS A 216      26.489  -5.881 -13.269  1.00  0.00           C  
ATOM   1470  O   CYS A 216      27.602  -6.113 -13.740  1.00  0.00           O  
ATOM   1471  CB  CYS A 216      25.954  -4.573 -11.186  1.00  0.00           C  
ATOM   1472  CEN CYS A 216      26.360  -4.032 -10.415  1.00  0.00           X  
ATOM   1473  H   CYS A 216      24.387  -3.378 -12.470  1.00  0.00           H  
ATOM   1474  N   ARG A 217      25.547  -6.836 -13.233  1.00  0.00           N  
ATOM   1475  CA  ARG A 217      25.715  -8.169 -13.862  1.00  0.00           C  
ATOM   1476  C   ARG A 217      26.004  -8.146 -15.371  1.00  0.00           C  
ATOM   1477  O   ARG A 217      26.796  -8.972 -15.833  1.00  0.00           O  
ATOM   1478  CB  ARG A 217      24.523  -9.068 -13.571  1.00  0.00           C  
ATOM   1479  CEN ARG A 217      23.087 -10.771 -12.479  1.00  0.00           X  
ATOM   1480  H   ARG A 217      24.655  -6.597 -12.825  1.00  0.00           H  
ATOM   1481  N   LYS A 218      25.390  -7.229 -16.127  1.00  0.00           N  
ATOM   1482  CA  LYS A 218      25.686  -7.078 -17.561  1.00  0.00           C  
ATOM   1483  C   LYS A 218      27.155  -6.714 -17.733  1.00  0.00           C  
ATOM   1484  O   LYS A 218      27.765  -7.265 -18.672  1.00  0.00           O  
ATOM   1485  CB  LYS A 218      24.793  -6.015 -18.203  1.00  0.00           C  
ATOM   1486  CEN LYS A 218      23.145  -5.544 -19.443  1.00  0.00           X  
ATOM   1487  H   LYS A 218      25.085  -6.389 -15.656  1.00  0.00           H  
TER                                                                             
# All scores below are weighted scores, not raw scores.
#BEGIN_POSE_ENERGIES_TABLE ./minmover_pdb/pose_30.pdb
label vdw cenpack pair env cbeta hs_pair ss_pair sheet total
weights 1 0.5 1 1 0.25 1 1 1 NA
pose 8.91542 -3.72736 -19.511 -10.6329 12.4014 0 0 0 -12.5544
MET:NtermProteinFull_1 0 -0.33838 -0.26875 0.06168 0.03373 0 0 0 -0.51172
TYR_2 0 -0.22101 0.09582 0.43308 0.04267 0 0 0 0.35055
GLY_3 0 0.01226 0.09136 0.0322 0.06956 0 0 0 0.20537
LYS_4 0 0.0283 -0.3721 -0.68888 0.06921 0 0 0 -0.96348
LEU_5 0 0.07852 -0.51593 -0.45811 0.0368 0 0 0 -0.85872
ASN_6 0 -0.10161 0.16007 -0.32173 0.04278 0 0 0 -0.22049
ASP_7 0 -0.08765 -0.0425 -0.52292 0.06893 0 0 0 -0.58414
LEU_8 0 -0.06873 -0.23301 -0.30366 0.04402 0 0 0 -0.56138
LEU_9 0 0.21111 -0.3804 -0.30366 0.03177 0 0 0 -0.44118
GLU_10 0 -0.09975 0.067 -0.92601 0.06894 0 0 0 -0.88984
ASP_11 0 -0.06987 -0.13588 -0.37876 0.06954 0 0 0 -0.51497
LEU_12 0 0.00627 -1.26935 -0.45811 0.03635 0 0 0 -1.68484
GLN_13 0 -0.03167 0.30235 -0.16687 0.06893 0 0 0 0.17273
GLU_14 0 -0.06071 0.00274 -0.82678 0.06893 0 0 0 -0.81583
VAL_15 0 -0.2065 -0.5312 -0.10438 0.033 0 0 0 -0.80909
LEU_16 2.59822 0.98917 -0.28146 -0.19483 0.07141 0 0 0 3.18251
LYS_17 0 -0.05226 0.02214 -0.77863 0.06924 0 0 0 -0.73951
ASN_18 0 0.02868 0.01436 -0.19403 0.05146 0 0 0 -0.09953
LEU_19 0 0.37479 -0.28553 -0.50394 0.03721 0 0 0 -0.37747
HIS_20 0 -0.11256 0.06856 -0.06774 0.04302 0 0 0 -0.06872
LYS_21 0 -0.06055 -0.05199 -1.10762 0.07066 0 0 0 -1.14952
ASN_22 0 0.04855 -0.29099 -0.13901 0.04268 0 0 0 -0.33878
ASP_23 0 -0.11283 -0.05179 0.08318 0.04043 0 0 0 -0.04101
ARG_24 0 0.04305 -0.04162 -0.7542 0.07203 0 0 0 -0.68074
SER_25 0 -0.18339 -0.22107 -0.22078 0.03681 0 0 0 -0.58842
GLY_26 0 0.06652 -0.13885 -0.0429 0.04003 0 0 0 -0.0752
LYS_27 0 0 0 -1.04927 0.07134 0 0 0 -0.97794
ASP_28 0 -0.0235 -0.0837 -0.60822 0.07072 0 0 0 -0.6447
ASN_29 0 -0.0362 -0.55389 -0.19403 0.03492 0 0 0 -0.74919
ILE_30 0 -0.05258 0.29902 0.47679 0.04263 0 0 0 0.76586
HIS_D_31 0 -0.01308 -0.18459 0.11054 0.06957 0 0 0 -0.01756
ASP_32 0 -0.06274 -0.28499 -0.37876 0.0691 0 0 0 -0.6574
VAL_33 0 -0.08604 0.32444 -0.10438 0.03665 0 0 0 0.17067
ASP_34 0 -0.13984 0.03143 -0.37876 0.06909 0 0 0 -0.41809
ASN_35 0 -0.12602 0.02988 -0.40966 0.06878 0 0 0 -0.43701
HIS_36 0 -0.29578 -0.26063 -0.15264 0.03614 0 0 0 -0.6729
LEU_37 2.59822 0.94137 -0.43132 -0.30366 0.06076 0 0 0 2.86537
GLN_38 0 0.01359 -0.05222 -0.49415 0.06884 0 0 0 -0.46394
ASN_39 0 -0.18644 -0.18744 -0.24178 0.06931 0 0 0 -0.54633
VAL_40 0 -0.32241 -0.62176 -0.27892 0.03213 0 0 0 -1.19097
ILE_41 0 -0.17004 -0.4567 0.72502 0.04873 0 0 0 0.14702
GLU_42 0 -0.19502 -0.05904 -0.60186 0.06919 0 0 0 -0.78674
ASP_43 0 0.33481 -0.14767 0.2122 0.06207 0 0 0 0.46141
ILE_44 0 0.30346 -1.01081 -0.20059 0.06468 0 0 0 -0.84327
HIS_45 0 -0.12654 0.20395 -0.02241 0.06921 0 0 0 0.12421
ASP_46 0 -0.1875 -0.39686 -0.24167 0.0699 0 0 0 -0.75613
PHE_47 0 -0.26765 -0.4127 -0.44993 0.03319 0 0 0 -1.0971
MET_48 0 -0.24969 -0.04546 0.10186 0.03037 0 0 0 -0.16291
GLN_49 0 -0.1588 -0.05538 -0.59803 0.0691 0 0 0 -0.74311
ALA_50 0 -0.22257 0.04593 -0.01847 0.03338 0 0 0 -0.16173
ALA_51 0 0.07799 -0.32754 -0.16647 0.03517 0 0 0 -0.38084
ALA_52 0 -0.18456 -0.00596 0.14698 0.02982 0 0 0 -0.0137
ALA_53 0 -0.02559 0.01131 0.16717 0.03753 0 0 0 0.19043
ALA_54 0 0.11777 0.03422 -0.01847 0.03499 0 0 0 0.16851
ALA_55 0 0.09798 -0.08615 0.07904 0.04307 0 0 0 0.13395
ASN_56 0 0.00764 -0.06855 -0.32173 0.03681 0 0 0 -0.34582
CYS_57 0 -0.13134 0.14397 0.57653 0.04262 0 0 0 0.63178
ARG_58 0 0.0406 0.22753 -0.30477 0.04345 0 0 0 0.0068
LYS_59 0 -0.0207 -0.01939 -0.8715 0.07212 0 0 0 -0.83947
GLY_60 0 0.00904 -0.02536 0.35201 0.04731 0 0 0 0.38299
SER_61 0 0.03451 -0.11038 -0.11629 0.03917 0 0 0 -0.153
PRO_62 0 -0.0238 -0.00677 0.043 0.04109 0 0 0 0.05352
GLY_63 0 0 0 0.91259 0.04957 0 0 0 0.96215
SER_64 0 0 0 0.13063 0.04908 0 0 0 0.17971
PRO_65 0 0 0 0.2123 0.07508 0 0 0 0.28738
ALA_66 0 0 0 0.89846 0.07582 0 0 0 0.97427
GLY_67 0 0 0 0.91259 0.04183 0 0 0 0.95441
SER_68 0 0 0 0.29023 0.04957 0 0 0 0.3398
PRO_69 0 0 0 -0.05784 0.04957 0 0 0 -0.00828
THR_70 0 0 0 0.48779 0.07573 0 0 0 0.56352
SER_71 0 0 0 0.13063 0.07499 0 0 0 0.20562
THR_72 0 0 0 0.48779 0.07499 0 0 0 0.56278
GLU_73 0 0 0 -1.01303 0.07573 0 0 0 -0.9373
GLU_74 0 0 0 -1.01303 0.07582 0 0 0 -0.93721
GLY_75 0 0 0 0.91259 0.04957 0 0 0 0.96215
THR_76 0 0 0 0.48779 0.04957 0 0 0 0.53736
SER_77 0 0 0 0.29023 0.07582 0 0 0 0.36605
GLU_78 0 0 0 -1.03403 0.07573 0 0 0 -0.9583
SER_79 0 0 0 0.29023 0.07499 0 0 0 0.36522
ALA_80 0 0 0 0.797 0.07499 0 0 0 0.87199
THR_81 0 0 0 0.43096 0.07582 0 0 0 0.50678
PRO_82 0 0 0 0.51404 0.07582 0 0 0 0.58986
GLU_83 0 0 0 -1.01303 0.07499 0 0 0 -0.93804
SER_84 0 0 0 0.13063 0.07582 0 0 0 0.20645
GLY_85 0 0 0 0.91259 0.04957 0 0 0 0.96215
PRO_86 0 0 0 0.51404 0.04957 0 0 0 0.5636
GLY_87 0 0 0 0.91259 0.04957 0 0 0 0.96215
THR_88 0 0 0 0.48779 0.07582 0 0 0 0.56361
SER_89 0 0 0 0.13063 0.07499 0 0 0 0.20562
THR_90 0 0 0 0.43096 0.07499 0 0 0 0.50594
GLU_91 0 0 0 -1.03403 0.07582 0 0 0 -0.95821
PRO_92 0 0 0 0.2123 0.07582 0 0 0 0.28812
SER_93 0 0 0 0.13063 0.07499 0 0 0 0.20562
GLU_94 0 0 0 -1.03403 0.05425 0 0 0 -0.97978
GLY_95 0 -0.00349 -0.02371 0.60923 0.05425 0 0 0 0.63628
SER_96 0 0.00175 -0.01066 0.13063 0.03756 0 0 0 0.15928
ALA_97 0 -0.0238 0.01142 0.797 0.05379 0 0 0 0.83841
PRO_98 0 -0.03292 -0.04959 0.2123 0.04109 0 0 0 0.17087
GLY_99 0 -0.06771 0.01325 0.91259 0.04564 0 0 0 0.90376
SER_100 0 -0.03692 0.03229 0.13063 0.04883 0 0 0 0.17482
PRO_101 0 -0.05954 -0.24014 0.043 0.07034 0 0 0 -0.18634
ALA_102 0 -0.05198 0.03317 0.89846 0.07268 0 0 0 0.95233
GLY_103 0 -0.03744 0.00364 0.60923 0.04883 0 0 0 0.62427
SER_104 0 0 0 0.29023 0.04957 0 0 0 0.3398
PRO_105 0 0 0 0.2123 0.07582 0 0 0 0.28812
THR_106 0 0 0 0.43096 0.07573 0 0 0 0.50669
SER_107 0 0 0 0.29023 0.07499 0 0 0 0.36522
THR_108 0 0 0 0.48779 0.07347 0 0 0 0.56126
GLU_109 0 0 0 -1.01303 0.07573 0 0 0 -0.9373
GLU_110 0 0 0 -1.03403 0.07582 0 0 0 -0.95821
GLY_111 0 0 0 0.91259 0.04957 0 0 0 0.96215
THR_112 0 0 0 0.48779 0.07582 0 0 0 0.56361
SER_113 0 0 0 -0.0106 0.07347 0 0 0 0.06287
THR_114 0 0 0 0.43096 0.07499 0 0 0 0.50594
GLU_115 0 0 0 -1.03403 0.07582 0 0 0 -0.95821
PRO_116 0 0 0 0.2123 0.07582 0 0 0 0.28812
SER_117 0 0 0 0.13063 0.07499 0 0 0 0.20562
GLU_118 0 0 0 -1.03403 0.07508 0 0 0 -0.95895
GLY_119 0 0 0 0.91259 0.04957 0 0 0 0.96215
SER_120 0 0 0 0.29023 0.04698 0 0 0 0.33721
ALA_121 0 0 0 0.89846 0.06705 0 0 0 0.96551
PRO_122 0 0 0 0.2123 0.04183 0 0 0 0.25412
GLY_123 0 0 0 0.91259 0.04957 0 0 0 0.96215
THR_124 0 0 0 0.43096 0.07582 0 0 0 0.50678
SER_125 0 0 0 0.13063 0.07573 0 0 0 0.20636
THR_126 0 0 0 0.43096 0.07347 0 0 0 0.50442
GLU_127 0 0 0 -1.01303 0.07582 0 0 0 -0.93721
PRO_128 0 0 0 -0.05784 0.04731 0 0 0 -0.01054
SER_129 0 0 0 -0.0106 0.07582 0 0 0 0.06522
GLU_130 0 0 0 -0.93278 0.07582 0 0 0 -0.85696
GLY_131 0 0 0 0.60923 0.07582 0 0 0 0.68505
SER_132 0 0 0 -0.0106 0.04269 0 0 0 0.03209
ALA_133 0 0 0 0.797 0.04873 0 0 0 0.84573
PRO_134 0 0 0 0.043 0.04466 0 0 0 0.08767
GLY_135 0 0 0 0.91259 0.04183 0 0 0 0.95441
THR_136 0 0 0 0.43096 0.07508 0 0 0 0.50603
SER_137 0 0 0 0.29023 0.07582 0 0 0 0.36605
GLU_138 0 0 0 -1.01303 0.07582 0 0 0 -0.93721
SER_139 0 0 0 0.13063 0.07347 0 0 0 0.2041
ALA_140 0 0 0 0.797 0.07474 0 0 0 0.87174
THR_141 0 0 0 0.43096 0.05505 0 0 0 0.486
PRO_142 0 0 0 0.51404 0.07582 0 0 0 0.58986
GLU_143 0 0 0 -1.01303 0.07499 0 0 0 -0.93804
SER_144 0 0 0 -0.0106 0.07582 0 0 0 0.06522
GLY_145 0 0 0 0.91259 0.04183 0 0 0 0.95441
PRO_146 0 0 0 0.51404 0.04957 0 0 0 0.5636
GLY_147 0 0 0 0.91259 0.04183 0 0 0 0.95441
SER_148 0 0 0 0.29023 0.07508 0 0 0 0.36531
GLU_149 0 0 0 -1.03403 0.07582 0 0 0 -0.95821
PRO_150 0 -0.00486 -0.03422 0.51404 0.04957 0 0 0 0.52453
ALA_151 0 -0.01533 0.05058 0.77873 0.07327 0 0 0 0.88725
THR_152 0 0.05015 -0.09795 0.12134 0.07143 0 0 0 0.14497
SER_153 0 -0.14458 -0.00716 -0.11629 0.03868 0 0 0 -0.22935
GLY_154 0 0.29034 -0.21194 -0.07814 0.03824 0 0 0 0.0385
SER_155 0 -0.0289 -0.15594 -0.1806 0.04263 0 0 0 -0.3228
GLU_156 0 0.06211 0.02055 0.14567 0.0298 0 0 0 0.25812
THR_157 0 -0.14318 0.08317 -0.17898 0.03519 0 0 0 -0.2038
PRO_158 0 -0.10829 -0.04359 -0.12679 0.04277 0 0 0 -0.23589
GLY_159 0 -0.05121 -0.02276 -0.07965 0.03539 0 0 0 -0.11823
MET_160 0 0.21337 -0.18117 -0.05461 0.03562 0 0 0 0.01321
TYR_161 0 0.053 0.00413 0.7226 0.06895 0 0 0 0.84868
GLY_162 0 -0.02047 0.03882 -0.08884 0.03503 0 0 0 -0.03546
LYS_163 0 -0.26502 -0.64822 -0.42611 0.03423 0 0 0 -1.30511
LEU_164 0.11309 0.45772 -0.20397 -0.45811 0.04496 0 0 0 -0.04632
ASN_165 0 -0.04702 0.06337 -0.40966 0.06903 0 0 0 -0.32428
ASP_166 0 -0.05176 -0.08419 -0.37876 0.06887 0 0 0 -0.44584
LEU_167 0 0.16254 -0.41554 -0.45811 0.04584 0 0 0 -0.66527
LEU_168 0 -0.18309 -0.45373 0.58995 0.06945 0 0 0 0.02258
GLU_169 0 -0.09559 0.04583 -0.82678 0.06881 0 0 0 -0.80774
ASP_170 0 -0.53303 -0.24932 -0.37876 0.0358 0 0 0 -1.12531
LEU_171 0 -0.52582 -0.70326 -0.30366 0.03715 0 0 0 -1.49559
GLN_172 0 -0.05028 0.13875 -0.49415 0.0688 0 0 0 -0.33688
GLU_173 0 -0.14122 -0.24046 -0.82678 0.0689 0 0 0 -1.13956
VAL_174 0 -0.09887 -0.82731 -0.41511 0.03347 0 0 0 -1.30781
LEU_175 0 -0.1385 0.03581 0.24309 0.04496 0 0 0 0.18536
LYS_176 0 -0.07388 -0.00022 -0.8715 0.06947 0 0 0 -0.87613
ASN_177 0 -0.21308 -0.27752 -0.13901 0.03549 0 0 0 -0.59411
LEU_178 0 0.29315 -0.37766 -0.39148 0.03397 0 0 0 -0.44202
HIS_D_179 0 -0.09939 -0.0771 -0.06774 0.06888 0 0 0 -0.17534
LYS_180 0 -0.04056 -0.14832 -1.04927 0.06958 0 0 0 -1.16857
ASN_181 0 0.1881 -0.4611 -0.01232 0.03519 0 0 0 -0.25012
ASP_182 1.7464 0.17364 0.02113 -0.03907 0.06995 0 0 0 1.97206
ARG_183 0 -0.08579 -0.21872 -0.64658 0.07143 0 0 0 -0.87967
SER_184 0 -0.02991 -0.17535 -0.20705 0.04482 0 0 0 -0.36748
GLY_185 0 -0.0209 -0.09 -0.0429 0.03684 0 0 0 -0.11695
LYS_186 0 0 0 -0.96458 0.07134 0 0 0 -0.89324
ASP_187 0 -0.02356 -0.0079 -0.61428 0.07045 0 0 0 -0.57529
ASN_188 0 -0.1567 -0.43173 -0.24178 0.04278 0 0 0 -0.78742
ILE_189 1.7464 0.10832 0.28253 0.20907 0.04882 0 0 0 2.39513
HIS_D_190 0 -0.00349 -0.18174 0.0215 0.06961 0 0 0 -0.09412
ASP_191 0 -0.06193 -0.02011 -0.47618 0.06878 0 0 0 -0.48944
VAL_192 0 -0.39256 0.29563 -0.27892 0.0366 0 0 0 -0.33925
ASP_193 0 -0.07408 0.10351 -0.37876 0.06936 0 0 0 -0.27998
ASN_194 0 -0.06673 0.02347 -0.40966 0.06921 0 0 0 -0.38371
HIS_195 0 -0.25489 -0.10248 -0.02241 0.043 0 0 0 -0.33678
LEU_196 0 0.01918 -1.15958 -0.39148 0.03172 0 0 0 -1.50016
GLN_197 0 -0.04408 0.09016 -0.55896 0.06921 0 0 0 -0.44367
ASN_198 0 -0.05485 0.01698 -0.32173 0.06899 0 0 0 -0.2906
VAL_199 0 -0.2615 -0.33277 -0.10438 0.03752 0 0 0 -0.66113
ILE_200 0 -0.19007 -0.47313 0.20907 0.04394 0 0 0 -0.41019
GLU_201 0 -0.09137 -0.06355 -0.82678 0.06906 0 0 0 -0.91264
ASP_202 0 0.05056 -0.14186 -0.03907 0.06949 0 0 0 -0.06088
ILE_203 0 0.10616 -1.29008 -0.31819 0.07253 0 0 0 -1.42959
HIS_D_204 0 -0.19757 0.13673 -0.02241 0.06908 0 0 0 -0.01417
ASP_205 0 -0.01884 -0.02212 -0.42964 0.06887 0 0 0 -0.40174
PHE_206 0 0.12949 -0.4014 -0.38422 0.04504 0 0 0 -0.61109
MET_207 0.11309 0.50958 -0.11531 -0.21391 0.04488 0 0 0 0.33832
GLN_208 0 -0.05293 0.0691 -0.55896 0.06939 0 0 0 -0.47341
ALA_209 0 -0.14274 -0.09138 0.13638 0.04283 0 0 0 -0.05491
ALA_210 0 0.07454 -0.19295 -0.06885 0.03574 0 0 0 -0.15152
ALA_211 0 0.12068 0.00589 0.07904 0.03787 0 0 0 0.24347
ALA_212 0 -0.14155 -0.01288 0.28428 0.03639 0 0 0 0.16623
ALA_213 0 0.07188 0.02666 0.11438 0.03044 0 0 0 0.24337
ALA_214 0 -0.19792 0.00555 -0.14527 0.03703 0 0 0 -0.30062
ASN_215 0 -0.05965 -0.39312 -0.24178 0.04278 0 0 0 -0.65176
CYS_216 0 -0.03211 -0.00689 1.55685 0.05033 0 0 0 1.56817
ARG_217 0 0.07052 0.0088 -0.26954 0.04268 0 0 0 -0.14754
LYS:CtermProteinFull_218 0 0.35918 -0.16852 -0.60186 0.03502 0 0 0 -0.37618
#END_POSE_ENERGIES_TABLE ./minmover_pdb/pose_30.pdb
