# Supplementary material for: Selection of a promiscuous minimalist cAMP phosphodiesterase from a library of de novo designed proteins
Source: Nat Chem. 2024 May 3;16(7):1200–8. doi: 10.1038/s41557-024-01490-4 (PMC11230910; doi:10.1038/s41557-024-01490-4)
Supplement: Supplementary file 3 — MD input files, scripts and final structures derived from MD, AlphaFold2, EMSfold and MultiSFold. [file 41557_2024_1490_MOESM3_ESM.zip › Computational_Data/4_MultiSFold/campase/pose_31.pdb]

ATOM      1  N   MET A   1      -5.685  -3.190  15.727  1.00  0.00           N  
ATOM      2  CA  MET A   1      -6.194  -2.453  14.552  1.00  0.00           C  
ATOM      3  C   MET A   1      -5.242  -1.342  14.148  1.00  0.00           C  
ATOM      4  O   MET A   1      -4.835  -1.362  13.006  1.00  0.00           O  
ATOM      5  CB  MET A   1      -7.577  -1.873  14.839  1.00  0.00           C  
ATOM      6  CEN MET A   1      -9.273  -2.040  14.422  1.00  0.00           X  
ATOM      7  H   MET A   1      -6.223  -3.221  16.569  1.00  0.00           H  
ATOM      8  N   TYR A   2      -4.798  -0.474  15.065  1.00  0.00           N  
ATOM      9  CA  TYR A   2      -3.876   0.623  14.724  1.00  0.00           C  
ATOM     10  C   TYR A   2      -2.547   0.203  14.058  1.00  0.00           C  
ATOM     11  O   TYR A   2      -2.232   0.749  13.017  1.00  0.00           O  
ATOM     12  CB  TYR A   2      -3.566   1.426  15.989  1.00  0.00           C  
ATOM     13  CEN TYR A   2      -4.070   2.886  16.816  1.00  0.00           X  
ATOM     14  H   TYR A   2      -5.259  -0.384  15.959  1.00  0.00           H  
ATOM     15  N   GLY A   3      -1.800  -0.766  14.612  1.00  0.00           N  
ATOM     16  CA  GLY A   3      -0.571  -1.289  13.980  1.00  0.00           C  
ATOM     17  C   GLY A   3      -0.781  -1.711  12.522  1.00  0.00           C  
ATOM     18  O   GLY A   3      -0.454  -0.945  11.635  1.00  0.00           O  
ATOM     19  CEN GLY A   3      -0.571  -1.289  13.980  1.00  0.00           X  
ATOM     20  H   GLY A   3      -2.050  -1.119  15.525  1.00  0.00           H  
ATOM     21  N   LYS A   4      -1.474  -2.839  12.299  1.00  0.00           N  
ATOM     22  CA  LYS A   4      -1.814  -3.348  10.952  1.00  0.00           C  
ATOM     23  C   LYS A   4      -2.335  -2.273   9.996  1.00  0.00           C  
ATOM     24  O   LYS A   4      -2.022  -2.264   8.819  1.00  0.00           O  
ATOM     25  CB  LYS A   4      -2.851  -4.467  11.063  1.00  0.00           C  
ATOM     26  CEN LYS A   4      -3.293  -6.535  11.023  1.00  0.00           X  
ATOM     27  H   LYS A   4      -1.675  -3.438  13.087  1.00  0.00           H  
ATOM     28  N   LEU A   5      -3.185  -1.397  10.513  1.00  0.00           N  
ATOM     29  CA  LEU A   5      -3.730  -0.268   9.777  1.00  0.00           C  
ATOM     30  C   LEU A   5      -2.629   0.670   9.261  1.00  0.00           C  
ATOM     31  O   LEU A   5      -2.612   1.018   8.089  1.00  0.00           O  
ATOM     32  CB  LEU A   5      -4.715   0.502  10.666  1.00  0.00           C  
ATOM     33  CEN LEU A   5      -6.254   0.560  10.714  1.00  0.00           X  
ATOM     34  H   LEU A   5      -3.420  -1.492  11.492  1.00  0.00           H  
ATOM     35  N   ASN A   6      -1.722   1.076  10.150  1.00  0.00           N  
ATOM     36  CA  ASN A   6      -0.647   1.992   9.803  1.00  0.00           C  
ATOM     37  C   ASN A   6       0.291   1.353   8.774  1.00  0.00           C  
ATOM     38  O   ASN A   6       0.590   1.998   7.781  1.00  0.00           O  
ATOM     39  CB  ASN A   6       0.128   2.430  11.032  1.00  0.00           C  
ATOM     40  CEN ASN A   6       0.111   3.215  11.729  1.00  0.00           X  
ATOM     41  H   ASN A   6      -1.651   0.595  11.034  1.00  0.00           H  
ATOM     42  N   ASP A   7       0.665   0.086   8.977  1.00  0.00           N  
ATOM     43  CA  ASP A   7       1.605  -0.628   8.106  1.00  0.00           C  
ATOM     44  C   ASP A   7       1.023  -0.761   6.685  1.00  0.00           C  
ATOM     45  O   ASP A   7       1.653  -0.366   5.712  1.00  0.00           O  
ATOM     46  CB  ASP A   7       1.931  -2.008   8.681  1.00  0.00           C  
ATOM     47  CEN ASP A   7       2.647  -2.479   9.233  1.00  0.00           X  
ATOM     48  H   ASP A   7       0.357  -0.392   9.812  1.00  0.00           H  
ATOM     49  N   LEU A   8      -0.249  -1.169   6.576  1.00  0.00           N  
ATOM     50  CA  LEU A   8      -0.948  -1.284   5.298  1.00  0.00           C  
ATOM     51  C   LEU A   8      -1.070   0.054   4.547  1.00  0.00           C  
ATOM     52  O   LEU A   8      -1.083   0.093   3.317  1.00  0.00           O  
ATOM     53  CB  LEU A   8      -2.340  -1.884   5.531  1.00  0.00           C  
ATOM     54  CEN LEU A   8      -2.922  -3.293   5.309  1.00  0.00           X  
ATOM     55  H   LEU A   8      -0.697  -1.546   7.400  1.00  0.00           H  
ATOM     56  N   LEU A   9      -1.206   1.163   5.282  1.00  0.00           N  
ATOM     57  CA  LEU A   9      -1.306   2.491   4.677  1.00  0.00           C  
ATOM     58  C   LEU A   9      -0.001   2.878   3.967  1.00  0.00           C  
ATOM     59  O   LEU A   9      -0.048   3.449   2.880  1.00  0.00           O  
ATOM     60  CB  LEU A   9      -1.664   3.532   5.746  1.00  0.00           C  
ATOM     61  CEN LEU A   9      -2.972   4.268   6.091  1.00  0.00           X  
ATOM     62  H   LEU A   9      -1.179   1.074   6.288  1.00  0.00           H  
ATOM     63  N   GLU A  10       1.148   2.575   4.574  1.00  0.00           N  
ATOM     64  CA  GLU A  10       2.467   2.852   4.003  1.00  0.00           C  
ATOM     65  C   GLU A  10       2.773   1.915   2.834  1.00  0.00           C  
ATOM     66  O   GLU A  10       3.286   2.381   1.813  1.00  0.00           O  
ATOM     67  CB  GLU A  10       3.552   2.726   5.075  1.00  0.00           C  
ATOM     68  CEN GLU A  10       4.601   3.449   6.206  1.00  0.00           X  
ATOM     69  H   GLU A  10       1.118   2.039   5.429  1.00  0.00           H  
ATOM     70  N   ASP A  11       2.376   0.648   2.940  1.00  0.00           N  
ATOM     71  CA  ASP A  11       2.485  -0.323   1.855  1.00  0.00           C  
ATOM     72  C   ASP A  11       1.628   0.100   0.655  1.00  0.00           C  
ATOM     73  O   ASP A  11       2.094   0.178  -0.479  1.00  0.00           O  
ATOM     74  CB  ASP A  11       2.071  -1.715   2.338  1.00  0.00           C  
ATOM     75  CEN ASP A  11       2.484  -2.582   2.678  1.00  0.00           X  
ATOM     76  H   ASP A  11       2.079   0.305   3.841  1.00  0.00           H  
ATOM     77  N   LEU A  12       0.390   0.531   0.887  1.00  0.00           N  
ATOM     78  CA  LEU A  12      -0.487   1.003  -0.186  1.00  0.00           C  
ATOM     79  C   LEU A  12       0.086   2.225  -0.933  1.00  0.00           C  
ATOM     80  O   LEU A  12       0.120   2.266  -2.168  1.00  0.00           O  
ATOM     81  CB  LEU A  12      -1.869   1.336   0.390  1.00  0.00           C  
ATOM     82  CEN LEU A  12      -3.219   0.595   0.363  1.00  0.00           X  
ATOM     83  H   LEU A  12       0.031   0.455   1.827  1.00  0.00           H  
ATOM     84  N   GLN A  13       0.607   3.208  -0.200  1.00  0.00           N  
ATOM     85  CA  GLN A  13       1.236   4.389  -0.790  1.00  0.00           C  
ATOM     86  C   GLN A  13       2.491   4.049  -1.599  1.00  0.00           C  
ATOM     87  O   GLN A  13       2.703   4.618  -2.674  1.00  0.00           O  
ATOM     88  CB  GLN A  13       1.596   5.394   0.307  1.00  0.00           C  
ATOM     89  CEN GLN A  13       1.093   6.861   1.109  1.00  0.00           X  
ATOM     90  H   GLN A  13       0.642   3.080   0.802  1.00  0.00           H  
ATOM     91  N   GLU A  14       3.349   3.168  -1.103  1.00  0.00           N  
ATOM     92  CA  GLU A  14       4.534   2.731  -1.827  1.00  0.00           C  
ATOM     93  C   GLU A  14       4.153   1.959  -3.105  1.00  0.00           C  
ATOM     94  O   GLU A  14       4.702   2.269  -4.168  1.00  0.00           O  
ATOM     95  CB  GLU A  14       5.416   1.865  -0.924  1.00  0.00           C  
ATOM     96  CEN GLU A  14       6.760   1.703   0.110  1.00  0.00           X  
ATOM     97  H   GLU A  14       3.155   2.732  -0.213  1.00  0.00           H  
ATOM     98  N   VAL A  15       3.126   1.092  -3.068  1.00  0.00           N  
ATOM     99  CA  VAL A  15       2.658   0.309  -4.236  1.00  0.00           C  
ATOM    100  C   VAL A  15       2.221   1.256  -5.357  1.00  0.00           C  
ATOM    101  O   VAL A  15       2.617   1.055  -6.507  1.00  0.00           O  
ATOM    102  CB  VAL A  15       1.487  -0.624  -3.877  1.00  0.00           C  
ATOM    103  CEN VAL A  15       1.309  -1.285  -3.794  1.00  0.00           X  
ATOM    104  H   VAL A  15       2.657   0.970  -2.182  1.00  0.00           H  
ATOM    105  N   LEU A  16       1.487   2.332  -5.039  1.00  0.00           N  
ATOM    106  CA  LEU A  16       1.044   3.331  -6.024  1.00  0.00           C  
ATOM    107  C   LEU A  16       2.217   4.085  -6.664  1.00  0.00           C  
ATOM    108  O   LEU A  16       2.270   4.270  -7.881  1.00  0.00           O  
ATOM    109  CB  LEU A  16       0.081   4.324  -5.362  1.00  0.00           C  
ATOM    110  CEN LEU A  16      -1.450   4.487  -5.412  1.00  0.00           X  
ATOM    111  H   LEU A  16       1.185   2.425  -4.078  1.00  0.00           H  
ATOM    112  N   LYS A  17       3.190   4.527  -5.859  1.00  0.00           N  
ATOM    113  CA  LYS A  17       4.372   5.236  -6.375  1.00  0.00           C  
ATOM    114  C   LYS A  17       5.214   4.335  -7.269  1.00  0.00           C  
ATOM    115  O   LYS A  17       5.708   4.802  -8.296  1.00  0.00           O  
ATOM    116  CB  LYS A  17       5.226   5.770  -5.224  1.00  0.00           C  
ATOM    117  CEN LYS A  17       5.860   7.413  -4.052  1.00  0.00           X  
ATOM    118  H   LYS A  17       3.103   4.341  -4.869  1.00  0.00           H  
ATOM    119  N   ASN A  18       5.390   3.070  -6.904  1.00  0.00           N  
ATOM    120  CA  ASN A  18       6.211   2.129  -7.657  1.00  0.00           C  
ATOM    121  C   ASN A  18       5.563   1.736  -8.990  1.00  0.00           C  
ATOM    122  O   ASN A  18       6.257   1.681 -10.006  1.00  0.00           O  
ATOM    123  CB  ASN A  18       6.510   0.888  -6.835  1.00  0.00           C  
ATOM    124  CEN ASN A  18       7.254   0.545  -6.180  1.00  0.00           X  
ATOM    125  H   ASN A  18       4.943   2.749  -6.055  1.00  0.00           H  
ATOM    126  N   LEU A  19       4.237   1.597  -9.038  1.00  0.00           N  
ATOM    127  CA  LEU A  19       3.496   1.272 -10.258  1.00  0.00           C  
ATOM    128  C   LEU A  19       3.472   2.461 -11.236  1.00  0.00           C  
ATOM    129  O   LEU A  19       4.007   2.376 -12.342  1.00  0.00           O  
ATOM    130  CB  LEU A  19       2.067   0.840  -9.904  1.00  0.00           C  
ATOM    131  CEN LEU A  19       1.374  -0.535  -9.849  1.00  0.00           X  
ATOM    132  H   LEU A  19       3.709   1.704  -8.183  1.00  0.00           H  
ATOM    133  N   HIS A  20       2.967   3.618 -10.801  1.00  0.00           N  
ATOM    134  CA  HIS A  20       2.720   4.756 -11.688  1.00  0.00           C  
ATOM    135  C   HIS A  20       3.964   5.216 -12.463  1.00  0.00           C  
ATOM    136  O   HIS A  20       3.967   5.205 -13.695  1.00  0.00           O  
ATOM    137  CB  HIS A  20       2.157   5.931 -10.882  1.00  0.00           C  
ATOM    138  CEN HIS A  20       0.885   6.472 -10.537  1.00  0.00           X  
ATOM    139  H   HIS A  20       2.646   3.666  -9.842  1.00  0.00           H  
ATOM    140  N   LYS A  21       5.043   5.611 -11.771  1.00  0.00           N  
ATOM    141  CA  LYS A  21       6.118   6.420 -12.382  1.00  0.00           C  
ATOM    142  C   LYS A  21       6.780   5.665 -13.549  1.00  0.00           C  
ATOM    143  O   LYS A  21       7.354   6.306 -14.434  1.00  0.00           O  
ATOM    144  CB  LYS A  21       7.169   6.798 -11.337  1.00  0.00           C  
ATOM    145  CEN LYS A  21       8.010   8.263 -10.064  1.00  0.00           X  
ATOM    146  H   LYS A  21       5.149   5.274 -10.826  1.00  0.00           H  
ATOM    147  N   ASN A  22       6.647   4.339 -13.587  1.00  0.00           N  
ATOM    148  CA  ASN A  22       7.351   3.455 -14.526  1.00  0.00           C  
ATOM    149  C   ASN A  22       6.517   3.006 -15.719  1.00  0.00           C  
ATOM    150  O   ASN A  22       7.034   2.257 -16.552  1.00  0.00           O  
ATOM    151  CB  ASN A  22       7.891   2.232 -13.807  1.00  0.00           C  
ATOM    152  CEN ASN A  22       8.773   1.936 -13.321  1.00  0.00           X  
ATOM    153  H   ASN A  22       6.061   3.905 -12.890  1.00  0.00           H  
ATOM    154  N   ASP A  23       5.277   3.491 -15.845  1.00  0.00           N  
ATOM    155  CA  ASP A  23       4.315   2.974 -16.826  1.00  0.00           C  
ATOM    156  C   ASP A  23       4.964   2.737 -18.207  1.00  0.00           C  
ATOM    157  O   ASP A  23       4.946   1.628 -18.749  1.00  0.00           O  
ATOM    158  CB  ASP A  23       3.133   3.937 -16.961  1.00  0.00           C  
ATOM    159  CEN ASP A  23       2.184   4.067 -16.614  1.00  0.00           X  
ATOM    160  H   ASP A  23       4.956   4.175 -15.175  1.00  0.00           H  
ATOM    161  N   ARG A  24       5.646   3.757 -18.760  1.00  0.00           N  
ATOM    162  CA  ARG A  24       6.213   3.715 -20.115  1.00  0.00           C  
ATOM    163  C   ARG A  24       7.284   2.654 -20.364  1.00  0.00           C  
ATOM    164  O   ARG A  24       7.497   2.359 -21.540  1.00  0.00           O  
ATOM    165  CB  ARG A  24       6.733   5.085 -20.524  1.00  0.00           C  
ATOM    166  CEN ARG A  24       6.816   7.358 -21.514  1.00  0.00           X  
ATOM    167  H   ARG A  24       5.772   4.584 -18.192  1.00  0.00           H  
ATOM    168  N   SER A  25       7.974   2.113 -19.354  1.00  0.00           N  
ATOM    169  CA  SER A  25       9.094   1.179 -19.602  1.00  0.00           C  
ATOM    170  C   SER A  25       8.738  -0.277 -19.907  1.00  0.00           C  
ATOM    171  O   SER A  25       9.585  -0.948 -20.481  1.00  0.00           O  
ATOM    172  CB  SER A  25      10.023   1.209 -18.404  1.00  0.00           C  
ATOM    173  CEN SER A  25      10.182   1.235 -17.885  1.00  0.00           X  
ATOM    174  H   SER A  25       7.836   2.474 -18.421  1.00  0.00           H  
ATOM    175  N   GLY A  26       7.518  -0.752 -19.637  1.00  0.00           N  
ATOM    176  CA  GLY A  26       7.181  -2.180 -19.727  1.00  0.00           C  
ATOM    177  C   GLY A  26       8.077  -3.116 -18.898  1.00  0.00           C  
ATOM    178  O   GLY A  26       8.448  -2.804 -17.780  1.00  0.00           O  
ATOM    179  CEN GLY A  26       7.181  -2.180 -19.727  1.00  0.00           X  
ATOM    180  H   GLY A  26       6.799  -0.099 -19.362  1.00  0.00           H  
ATOM    181  N   LYS A  27       8.454  -4.246 -19.514  1.00  0.00           N  
ATOM    182  CA  LYS A  27       9.335  -5.348 -19.065  1.00  0.00           C  
ATOM    183  C   LYS A  27       9.511  -5.617 -17.564  1.00  0.00           C  
ATOM    184  O   LYS A  27       8.556  -6.093 -16.961  1.00  0.00           O  
ATOM    185  CB  LYS A  27      10.724  -5.124 -19.664  1.00  0.00           C  
ATOM    186  CEN LYS A  27      12.151  -5.597 -21.153  1.00  0.00           X  
ATOM    187  H   LYS A  27       8.118  -4.341 -20.462  1.00  0.00           H  
ATOM    188  N   ASP A  28      10.636  -5.285 -16.945  1.00  0.00           N  
ATOM    189  CA  ASP A  28      10.820  -5.537 -15.511  1.00  0.00           C  
ATOM    190  C   ASP A  28       9.657  -5.026 -14.653  1.00  0.00           C  
ATOM    191  O   ASP A  28       9.385  -5.604 -13.604  1.00  0.00           O  
ATOM    192  CB  ASP A  28      12.128  -4.901 -15.033  1.00  0.00           C  
ATOM    193  CEN ASP A  28      13.100  -5.147 -14.854  1.00  0.00           X  
ATOM    194  H   ASP A  28      11.453  -5.095 -17.506  1.00  0.00           H  
ATOM    195  N   ASN A  29       8.887  -4.031 -15.113  1.00  0.00           N  
ATOM    196  CA  ASN A  29       7.776  -3.509 -14.308  1.00  0.00           C  
ATOM    197  C   ASN A  29       6.742  -4.585 -13.911  1.00  0.00           C  
ATOM    198  O   ASN A  29       5.979  -4.356 -12.973  1.00  0.00           O  
ATOM    199  CB  ASN A  29       7.081  -2.371 -15.033  1.00  0.00           C  
ATOM    200  CEN ASN A  29       7.148  -1.326 -15.093  1.00  0.00           X  
ATOM    201  H   ASN A  29       9.104  -3.608 -16.005  1.00  0.00           H  
ATOM    202  N   ILE A  30       6.667  -5.750 -14.580  1.00  0.00           N  
ATOM    203  CA  ILE A  30       5.728  -6.816 -14.170  1.00  0.00           C  
ATOM    204  C   ILE A  30       6.173  -7.419 -12.836  1.00  0.00           C  
ATOM    205  O   ILE A  30       5.332  -7.663 -11.980  1.00  0.00           O  
ATOM    206  CB  ILE A  30       5.626  -7.935 -15.223  1.00  0.00           C  
ATOM    207  CEN ILE A  30       5.122  -8.260 -16.133  1.00  0.00           X  
ATOM    208  H   ILE A  30       7.376  -5.959 -15.268  1.00  0.00           H  
ATOM    209  N   HIS A  31       7.483  -7.573 -12.623  1.00  0.00           N  
ATOM    210  CA  HIS A  31       8.019  -8.241 -11.435  1.00  0.00           C  
ATOM    211  C   HIS A  31       7.840  -7.410 -10.159  1.00  0.00           C  
ATOM    212  O   HIS A  31       7.427  -7.950  -9.140  1.00  0.00           O  
ATOM    213  CB  HIS A  31       9.503  -8.566 -11.634  1.00  0.00           C  
ATOM    214  CEN HIS A  31      10.302  -9.663 -12.068  1.00  0.00           X  
ATOM    215  H   HIS A  31       8.139  -7.188 -13.290  1.00  0.00           H  
ATOM    216  N   ASP A  32       8.093  -6.101 -10.226  1.00  0.00           N  
ATOM    217  CA  ASP A  32       7.955  -5.218  -9.063  1.00  0.00           C  
ATOM    218  C   ASP A  32       6.503  -5.154  -8.573  1.00  0.00           C  
ATOM    219  O   ASP A  32       6.240  -5.359  -7.391  1.00  0.00           O  
ATOM    220  CB  ASP A  32       8.457  -3.812  -9.399  1.00  0.00           C  
ATOM    221  CEN ASP A  32       9.287  -3.230  -9.297  1.00  0.00           X  
ATOM    222  H   ASP A  32       8.466  -5.716 -11.080  1.00  0.00           H  
ATOM    223  N   VAL A  33       5.556  -4.904  -9.484  1.00  0.00           N  
ATOM    224  CA  VAL A  33       4.124  -4.818  -9.155  1.00  0.00           C  
ATOM    225  C   VAL A  33       3.609  -6.162  -8.649  1.00  0.00           C  
ATOM    226  O   VAL A  33       2.875  -6.176  -7.667  1.00  0.00           O  
ATOM    227  CB  VAL A  33       3.282  -4.381 -10.368  1.00  0.00           C  
ATOM    228  CEN VAL A  33       2.909  -3.862 -10.626  1.00  0.00           X  
ATOM    229  H   VAL A  33       5.839  -4.836 -10.452  1.00  0.00           H  
ATOM    230  N   ASP A  34       4.008  -7.271  -9.271  1.00  0.00           N  
ATOM    231  CA  ASP A  34       3.624  -8.621  -8.854  1.00  0.00           C  
ATOM    232  C   ASP A  34       4.085  -8.921  -7.424  1.00  0.00           C  
ATOM    233  O   ASP A  34       3.310  -9.428  -6.614  1.00  0.00           O  
ATOM    234  CB  ASP A  34       4.199  -9.661  -9.819  1.00  0.00           C  
ATOM    235  CEN ASP A  34       3.926 -10.215 -10.629  1.00  0.00           X  
ATOM    236  H   ASP A  34       4.587  -7.188 -10.094  1.00  0.00           H  
ATOM    237  N   ASN A  35       5.300  -8.503  -7.056  1.00  0.00           N  
ATOM    238  CA  ASN A  35       5.835  -8.685  -5.707  1.00  0.00           C  
ATOM    239  C   ASN A  35       5.086  -7.834  -4.671  1.00  0.00           C  
ATOM    240  O   ASN A  35       4.760  -8.301  -3.583  1.00  0.00           O  
ATOM    241  CB  ASN A  35       7.320  -8.375  -5.662  1.00  0.00           C  
ATOM    242  CEN ASN A  35       8.229  -8.889  -5.763  1.00  0.00           X  
ATOM    243  H   ASN A  35       5.892  -8.077  -7.756  1.00  0.00           H  
ATOM    244  N   HIS A  36       4.788  -6.580  -5.008  1.00  0.00           N  
ATOM    245  CA  HIS A  36       4.089  -5.697  -4.087  1.00  0.00           C  
ATOM    246  C   HIS A  36       2.663  -6.175  -3.793  1.00  0.00           C  
ATOM    247  O   HIS A  36       2.255  -6.201  -2.636  1.00  0.00           O  
ATOM    248  CB  HIS A  36       4.056  -4.270  -4.645  1.00  0.00           C  
ATOM    249  CEN HIS A  36       4.810  -3.067  -4.532  1.00  0.00           X  
ATOM    250  H   HIS A  36       5.037  -6.237  -5.925  1.00  0.00           H  
ATOM    251  N   LEU A  37       1.935  -6.626  -4.815  1.00  0.00           N  
ATOM    252  CA  LEU A  37       0.537  -7.013  -4.688  1.00  0.00           C  
ATOM    253  C   LEU A  37       0.363  -8.128  -3.649  1.00  0.00           C  
ATOM    254  O   LEU A  37      -0.490  -7.989  -2.780  1.00  0.00           O  
ATOM    255  CB  LEU A  37      -0.011  -7.456  -6.050  1.00  0.00           C  
ATOM    256  CEN LEU A  37      -0.932  -6.772  -7.079  1.00  0.00           X  
ATOM    257  H   LEU A  37       2.372  -6.730  -5.720  1.00  0.00           H  
ATOM    258  N   GLN A  38       1.199  -9.172  -3.672  1.00  0.00           N  
ATOM    259  CA  GLN A  38       1.111 -10.297  -2.728  1.00  0.00           C  
ATOM    260  C   GLN A  38       1.342  -9.851  -1.280  1.00  0.00           C  
ATOM    261  O   GLN A  38       0.578 -10.244  -0.402  1.00  0.00           O  
ATOM    262  CB  GLN A  38       2.128 -11.381  -3.096  1.00  0.00           C  
ATOM    263  CEN GLN A  38       2.335 -12.924  -3.885  1.00  0.00           X  
ATOM    264  H   GLN A  38       1.934  -9.181  -4.367  1.00  0.00           H  
ATOM    265  N   ASN A  39       2.314  -8.964  -1.037  1.00  0.00           N  
ATOM    266  CA  ASN A  39       2.590  -8.458   0.313  1.00  0.00           C  
ATOM    267  C   ASN A  39       1.412  -7.631   0.866  1.00  0.00           C  
ATOM    268  O   ASN A  39       1.054  -7.777   2.030  1.00  0.00           O  
ATOM    269  CB  ASN A  39       3.866  -7.636   0.340  1.00  0.00           C  
ATOM    270  CEN ASN A  39       4.889  -7.786   0.519  1.00  0.00           X  
ATOM    271  H   ASN A  39       2.921  -8.686  -1.798  1.00  0.00           H  
ATOM    272  N   VAL A  40       0.753  -6.829   0.018  1.00  0.00           N  
ATOM    273  CA  VAL A  40      -0.425  -6.030   0.403  1.00  0.00           C  
ATOM    274  C   VAL A  40      -1.624  -6.937   0.724  1.00  0.00           C  
ATOM    275  O   VAL A  40      -2.366  -6.658   1.666  1.00  0.00           O  
ATOM    276  CB  VAL A  40      -0.826  -5.039  -0.705  1.00  0.00           C  
ATOM    277  CEN VAL A  40      -0.841  -4.370  -0.873  1.00  0.00           X  
ATOM    278  H   VAL A  40       1.093  -6.766  -0.933  1.00  0.00           H  
ATOM    279  N   ILE A  41      -1.827  -8.025  -0.033  1.00  0.00           N  
ATOM    280  CA  ILE A  41      -2.865  -9.026   0.282  1.00  0.00           C  
ATOM    281  C   ILE A  41      -2.578  -9.683   1.633  1.00  0.00           C  
ATOM    282  O   ILE A  41      -3.500  -9.857   2.434  1.00  0.00           O  
ATOM    283  CB  ILE A  41      -2.959 -10.117  -0.800  1.00  0.00           C  
ATOM    284  CEN ILE A  41      -3.409 -10.390  -1.755  1.00  0.00           X  
ATOM    285  H   ILE A  41      -1.211  -8.186  -0.815  1.00  0.00           H  
ATOM    286  N   GLU A  42      -1.322 -10.057   1.882  1.00  0.00           N  
ATOM    287  CA  GLU A  42      -0.900 -10.703   3.127  1.00  0.00           C  
ATOM    288  C   GLU A  42      -1.193  -9.812   4.338  1.00  0.00           C  
ATOM    289  O   GLU A  42      -1.686 -10.301   5.356  1.00  0.00           O  
ATOM    290  CB  GLU A  42       0.590 -11.046   3.074  1.00  0.00           C  
ATOM    291  CEN GLU A  42       1.836 -12.181   2.819  1.00  0.00           X  
ATOM    292  H   GLU A  42      -0.612  -9.866   1.189  1.00  0.00           H  
ATOM    293  N   ASP A  43      -1.010  -8.498   4.208  1.00  0.00           N  
ATOM    294  CA  ASP A  43      -1.318  -7.536   5.264  1.00  0.00           C  
ATOM    295  C   ASP A  43      -2.823  -7.363   5.484  1.00  0.00           C  
ATOM    296  O   ASP A  43      -3.292  -7.391   6.629  1.00  0.00           O  
ATOM    297  CB  ASP A  43      -0.683  -6.181   4.941  1.00  0.00           C  
ATOM    298  CEN ASP A  43       0.148  -5.633   5.156  1.00  0.00           X  
ATOM    299  H   ASP A  43      -0.532  -8.163   3.384  1.00  0.00           H  
ATOM    300  N   ILE A  44      -3.609  -7.235   4.406  1.00  0.00           N  
ATOM    301  CA  ILE A  44      -5.059  -7.004   4.511  1.00  0.00           C  
ATOM    302  C   ILE A  44      -5.681  -8.162   5.272  1.00  0.00           C  
ATOM    303  O   ILE A  44      -6.435  -7.917   6.207  1.00  0.00           O  
ATOM    304  CB  ILE A  44      -5.736  -6.871   3.135  1.00  0.00           C  
ATOM    305  CEN ILE A  44      -6.004  -6.180   2.335  1.00  0.00           X  
ATOM    306  H   ILE A  44      -3.193  -7.375   3.498  1.00  0.00           H  
ATOM    307  N   HIS A  45      -5.359  -9.406   4.937  1.00  0.00           N  
ATOM    308  CA  HIS A  45      -5.936 -10.580   5.585  1.00  0.00           C  
ATOM    309  C   HIS A  45      -5.744 -10.585   7.105  1.00  0.00           C  
ATOM    310  O   HIS A  45      -6.718 -10.706   7.851  1.00  0.00           O  
ATOM    311  CB  HIS A  45      -5.336 -11.857   4.987  1.00  0.00           C  
ATOM    312  CEN HIS A  45      -5.649 -12.803   3.969  1.00  0.00           X  
ATOM    313  H   HIS A  45      -4.676  -9.547   4.206  1.00  0.00           H  
ATOM    314  N   ASP A  46      -4.529 -10.347   7.582  1.00  0.00           N  
ATOM    315  CA  ASP A  46      -4.207 -10.326   9.005  1.00  0.00           C  
ATOM    316  C   ASP A  46      -4.921  -9.185   9.731  1.00  0.00           C  
ATOM    317  O   ASP A  46      -5.407  -9.350  10.860  1.00  0.00           O  
ATOM    318  CB  ASP A  46      -2.694 -10.209   9.205  1.00  0.00           C  
ATOM    319  CEN ASP A  46      -1.879 -10.792   9.387  1.00  0.00           X  
ATOM    320  H   ASP A  46      -3.773 -10.226   6.923  1.00  0.00           H  
ATOM    321  N   PHE A  47      -5.032  -8.019   9.095  1.00  0.00           N  
ATOM    322  CA  PHE A  47      -5.744  -6.876   9.653  1.00  0.00           C  
ATOM    323  C   PHE A  47      -7.225  -7.202   9.893  1.00  0.00           C  
ATOM    324  O   PHE A  47      -7.740  -6.929  10.979  1.00  0.00           O  
ATOM    325  CB  PHE A  47      -5.611  -5.667   8.726  1.00  0.00           C  
ATOM    326  CEN PHE A  47      -4.724  -4.354   8.604  1.00  0.00           X  
ATOM    327  H   PHE A  47      -4.628  -7.938   8.173  1.00  0.00           H  
ATOM    328  N   MET A  48      -7.890  -7.838   8.928  1.00  0.00           N  
ATOM    329  CA  MET A  48      -9.292  -8.245   8.975  1.00  0.00           C  
ATOM    330  C   MET A  48      -9.527  -9.230  10.112  1.00  0.00           C  
ATOM    331  O   MET A  48     -10.463  -9.063  10.894  1.00  0.00           O  
ATOM    332  CB  MET A  48      -9.713  -8.862   7.643  1.00  0.00           C  
ATOM    333  CEN MET A  48     -10.703  -8.573   6.223  1.00  0.00           X  
ATOM    334  H   MET A  48      -7.365  -8.081   8.098  1.00  0.00           H  
ATOM    335  N   GLN A  49      -8.661 -10.230  10.249  1.00  0.00           N  
ATOM    336  CA  GLN A  49      -8.763 -11.237  11.294  1.00  0.00           C  
ATOM    337  C   GLN A  49      -8.641 -10.605  12.686  1.00  0.00           C  
ATOM    338  O   GLN A  49      -9.459 -10.884  13.565  1.00  0.00           O  
ATOM    339  CB  GLN A  49      -7.682 -12.305  11.109  1.00  0.00           C  
ATOM    340  CEN GLN A  49      -7.363 -13.913  10.510  1.00  0.00           X  
ATOM    341  H   GLN A  49      -7.935 -10.336   9.557  1.00  0.00           H  
ATOM    342  N   ALA A  50      -7.694  -9.683  12.875  1.00  0.00           N  
ATOM    343  CA  ALA A  50      -7.489  -8.989  14.144  1.00  0.00           C  
ATOM    344  C   ALA A  50      -8.693  -8.114  14.536  1.00  0.00           C  
ATOM    345  O   ALA A  50      -9.097  -8.102  15.700  1.00  0.00           O  
ATOM    346  CB  ALA A  50      -6.223  -8.148  14.073  1.00  0.00           C  
ATOM    347  CEN ALA A  50      -6.224  -8.148  14.074  1.00  0.00           X  
ATOM    348  H   ALA A  50      -7.070  -9.479  12.109  1.00  0.00           H  
ATOM    349  N   ALA A  51      -9.294  -7.399  13.582  1.00  0.00           N  
ATOM    350  CA  ALA A  51     -10.479  -6.575  13.803  1.00  0.00           C  
ATOM    351  C   ALA A  51     -11.690  -7.428  14.217  1.00  0.00           C  
ATOM    352  O   ALA A  51     -12.390  -7.075  15.168  1.00  0.00           O  
ATOM    353  CB  ALA A  51     -10.795  -5.767  12.553  1.00  0.00           C  
ATOM    354  CEN ALA A  51     -10.795  -5.768  12.553  1.00  0.00           X  
ATOM    355  H   ALA A  51      -8.905  -7.421  12.652  1.00  0.00           H  
ATOM    356  N   ALA A  52     -11.897  -8.575  13.568  1.00  0.00           N  
ATOM    357  CA  ALA A  52     -13.007  -9.486  13.834  1.00  0.00           C  
ATOM    358  C   ALA A  52     -12.895 -10.107  15.232  1.00  0.00           C  
ATOM    359  O   ALA A  52     -13.881 -10.145  15.966  1.00  0.00           O  
ATOM    360  CB  ALA A  52     -13.064 -10.571  12.769  1.00  0.00           C  
ATOM    361  CEN ALA A  52     -13.064 -10.571  12.770  1.00  0.00           X  
ATOM    362  H   ALA A  52     -11.255  -8.830  12.835  1.00  0.00           H  
ATOM    363  N   ALA A  53     -11.694 -10.511  15.654  1.00  0.00           N  
ATOM    364  CA  ALA A  53     -11.463 -11.081  16.977  1.00  0.00           C  
ATOM    365  C   ALA A  53     -11.638 -10.020  18.075  1.00  0.00           C  
ATOM    366  O   ALA A  53     -12.322 -10.263  19.064  1.00  0.00           O  
ATOM    367  CB  ALA A  53     -10.076 -11.704  17.046  1.00  0.00           C  
ATOM    368  CEN ALA A  53     -10.077 -11.703  17.047  1.00  0.00           X  
ATOM    369  H   ALA A  53     -10.907 -10.439  15.025  1.00  0.00           H  
ATOM    370  N   ALA A  54     -11.114  -8.805  17.883  1.00  0.00           N  
ATOM    371  CA  ALA A  54     -11.216  -7.726  18.866  1.00  0.00           C  
ATOM    372  C   ALA A  54     -12.665  -7.245  19.090  1.00  0.00           C  
ATOM    373  O   ALA A  54     -13.055  -6.962  20.228  1.00  0.00           O  
ATOM    374  CB  ALA A  54     -10.335  -6.561  18.438  1.00  0.00           C  
ATOM    375  CEN ALA A  54     -10.336  -6.562  18.439  1.00  0.00           X  
ATOM    376  H   ALA A  54     -10.588  -8.638  17.038  1.00  0.00           H  
ATOM    377  N   ALA A  55     -13.473  -7.164  18.031  1.00  0.00           N  
ATOM    378  CA  ALA A  55     -14.894  -6.840  18.104  1.00  0.00           C  
ATOM    379  C   ALA A  55     -15.693  -7.961  18.790  1.00  0.00           C  
ATOM    380  O   ALA A  55     -16.323  -7.715  19.823  1.00  0.00           O  
ATOM    381  CB  ALA A  55     -15.440  -6.568  16.710  1.00  0.00           C  
ATOM    382  CEN ALA A  55     -15.440  -6.568  16.711  1.00  0.00           X  
ATOM    383  H   ALA A  55     -13.077  -7.333  17.117  1.00  0.00           H  
ATOM    384  N   ASN A  56     -15.612  -9.197  18.291  1.00  0.00           N  
ATOM    385  CA  ASN A  56     -16.309 -10.362  18.845  1.00  0.00           C  
ATOM    386  C   ASN A  56     -16.003 -10.593  20.328  1.00  0.00           C  
ATOM    387  O   ASN A  56     -16.914 -10.924  21.082  1.00  0.00           O  
ATOM    388  CB  ASN A  56     -15.984 -11.615  18.053  1.00  0.00           C  
ATOM    389  CEN ASN A  56     -16.373 -12.147  17.236  1.00  0.00           X  
ATOM    390  H   ASN A  56     -15.070  -9.333  17.449  1.00  0.00           H  
ATOM    391  N   CYS A  57     -14.790 -10.285  20.800  1.00  0.00           N  
ATOM    392  CA  CYS A  57     -14.422 -10.431  22.211  1.00  0.00           C  
ATOM    393  C   CYS A  57     -15.429  -9.748  23.155  1.00  0.00           C  
ATOM    394  O   CYS A  57     -15.571 -10.171  24.299  1.00  0.00           O  
ATOM    395  CB  CYS A  57     -13.068  -9.723  22.270  1.00  0.00           C  
ATOM    396  CEN CYS A  57     -12.125 -10.113  22.379  1.00  0.00           X  
ATOM    397  H   CYS A  57     -14.072 -10.007  20.145  1.00  0.00           H  
ATOM    398  N   ARG A  58     -16.189  -8.731  22.705  1.00  0.00           N  
ATOM    399  CA  ARG A  58     -17.155  -8.025  23.569  1.00  0.00           C  
ATOM    400  C   ARG A  58     -18.279  -8.915  24.104  1.00  0.00           C  
ATOM    401  O   ARG A  58     -18.949  -8.498  25.043  1.00  0.00           O  
ATOM    402  CB  ARG A  58     -17.731  -6.799  22.875  1.00  0.00           C  
ATOM    403  CEN ARG A  58     -18.049  -4.443  22.169  1.00  0.00           X  
ATOM    404  H   ARG A  58     -16.166  -8.517  21.717  1.00  0.00           H  
ATOM    405  N   LYS A  59     -18.499 -10.109  23.541  1.00  0.00           N  
ATOM    406  CA  LYS A  59     -19.617 -11.001  23.906  1.00  0.00           C  
ATOM    407  C   LYS A  59     -19.619 -11.406  25.388  1.00  0.00           C  
ATOM    408  O   LYS A  59     -20.679 -11.715  25.919  1.00  0.00           O  
ATOM    409  CB  LYS A  59     -19.587 -12.258  23.035  1.00  0.00           C  
ATOM    410  CEN LYS A  59     -20.372 -13.345  21.399  1.00  0.00           X  
ATOM    411  H   LYS A  59     -17.816 -10.457  22.885  1.00  0.00           H  
ATOM    412  N   GLY A  60     -18.467 -11.356  26.070  1.00  0.00           N  
ATOM    413  CA  GLY A  60     -18.271 -11.844  27.442  1.00  0.00           C  
ATOM    414  C   GLY A  60     -18.897 -11.000  28.553  1.00  0.00           C  
ATOM    415  O   GLY A  60     -18.853 -11.415  29.704  1.00  0.00           O  
ATOM    416  CEN GLY A  60     -18.271 -11.844  27.442  1.00  0.00           X  
ATOM    417  H   GLY A  60     -17.644 -11.055  25.569  1.00  0.00           H  
ATOM    418  N   SER A  61     -19.462  -9.827  28.250  1.00  0.00           N  
ATOM    419  CA  SER A  61     -20.032  -8.944  29.276  1.00  0.00           C  
ATOM    420  C   SER A  61     -21.561  -8.818  29.121  1.00  0.00           C  
ATOM    421  O   SER A  61     -22.073  -7.705  29.234  1.00  0.00           O  
ATOM    422  CB  SER A  61     -19.378  -7.578  29.206  1.00  0.00           C  
ATOM    423  CEN SER A  61     -19.146  -7.136  28.989  1.00  0.00           X  
ATOM    424  H   SER A  61     -19.595  -9.591  27.277  1.00  0.00           H  
ATOM    425  N   PRO A  62     -22.328  -9.905  28.891  1.00  0.00           N  
ATOM    426  CA  PRO A  62     -23.769  -9.785  28.762  1.00  0.00           C  
ATOM    427  C   PRO A  62     -24.335  -9.332  30.114  1.00  0.00           C  
ATOM    428  O   PRO A  62     -23.751  -9.597  31.154  1.00  0.00           O  
ATOM    429  CB  PRO A  62     -24.244 -11.190  28.355  1.00  0.00           C  
ATOM    430  CEN PRO A  62     -22.512 -11.603  28.482  1.00  0.00           X  
ATOM    431  N   GLY A  63     -25.453  -8.609  30.069  1.00  0.00           N  
ATOM    432  CA  GLY A  63     -26.201  -8.139  31.242  1.00  0.00           C  
ATOM    433  C   GLY A  63     -25.879  -6.752  31.808  1.00  0.00           C  
ATOM    434  O   GLY A  63     -24.813  -6.190  31.600  1.00  0.00           O  
ATOM    435  CEN GLY A  63     -26.201  -8.139  31.242  1.00  0.00           X  
ATOM    436  H   GLY A  63     -25.980  -8.680  29.212  1.00  0.00           H  
ATOM    437  N   SER A  64     -26.761  -6.269  32.683  1.00  0.00           N  
ATOM    438  CA  SER A  64     -26.640  -4.951  33.306  1.00  0.00           C  
ATOM    439  C   SER A  64     -26.401  -5.040  34.827  1.00  0.00           C  
ATOM    440  O   SER A  64     -27.048  -5.861  35.482  1.00  0.00           O  
ATOM    441  CB  SER A  64     -27.885  -4.136  33.016  1.00  0.00           C  
ATOM    442  CEN SER A  64     -28.410  -4.023  32.932  1.00  0.00           X  
ATOM    443  H   SER A  64     -27.398  -6.919  33.125  1.00  0.00           H  
ATOM    444  N   PRO A  65     -25.577  -4.160  35.428  1.00  0.00           N  
ATOM    445  CA  PRO A  65     -25.328  -4.197  36.862  1.00  0.00           C  
ATOM    446  C   PRO A  65     -26.486  -3.483  37.567  1.00  0.00           C  
ATOM    447  O   PRO A  65     -26.353  -2.367  38.067  1.00  0.00           O  
ATOM    448  CB  PRO A  65     -23.982  -3.477  37.046  1.00  0.00           C  
ATOM    449  CEN PRO A  65     -24.068  -3.270  35.275  1.00  0.00           X  
ATOM    450  N   ALA A  66     -27.656  -4.112  37.565  1.00  0.00           N  
ATOM    451  CA  ALA A  66     -28.861  -3.561  38.162  1.00  0.00           C  
ATOM    452  C   ALA A  66     -28.646  -3.457  39.676  1.00  0.00           C  
ATOM    453  O   ALA A  66     -27.999  -4.312  40.268  1.00  0.00           O  
ATOM    454  CB  ALA A  66     -30.074  -4.417  37.830  1.00  0.00           C  
ATOM    455  CEN ALA A  66     -30.074  -4.417  37.831  1.00  0.00           X  
ATOM    456  H   ALA A  66     -27.681  -5.073  37.256  1.00  0.00           H  
ATOM    457  N   GLY A  67     -29.235  -2.433  40.297  1.00  0.00           N  
ATOM    458  CA  GLY A  67     -29.181  -2.247  41.749  1.00  0.00           C  
ATOM    459  C   GLY A  67     -28.641  -0.900  42.234  1.00  0.00           C  
ATOM    460  O   GLY A  67     -27.983  -0.186  41.500  1.00  0.00           O  
ATOM    461  CEN GLY A  67     -29.181  -2.247  41.749  1.00  0.00           X  
ATOM    462  H   GLY A  67     -29.895  -1.881  39.768  1.00  0.00           H  
ATOM    463  N   SER A  68     -28.908  -0.629  43.513  1.00  0.00           N  
ATOM    464  CA  SER A  68     -28.545   0.560  44.303  1.00  0.00           C  
ATOM    465  C   SER A  68     -28.934   1.975  43.818  1.00  0.00           C  
ATOM    466  O   SER A  68     -28.119   2.894  43.883  1.00  0.00           O  
ATOM    467  CB  SER A  68     -27.042   0.526  44.502  1.00  0.00           C  
ATOM    468  CEN SER A  68     -26.516   0.451  44.386  1.00  0.00           X  
ATOM    469  H   SER A  68     -28.955  -1.452  44.096  1.00  0.00           H  
ATOM    470  N   PRO A  69     -30.223   2.230  43.503  1.00  0.00           N  
ATOM    471  CA  PRO A  69     -30.671   3.544  43.064  1.00  0.00           C  
ATOM    472  C   PRO A  69     -30.497   4.568  44.194  1.00  0.00           C  
ATOM    473  O   PRO A  69     -30.690   4.248  45.368  1.00  0.00           O  
ATOM    474  CB  PRO A  69     -32.146   3.333  42.684  1.00  0.00           C  
ATOM    475  CEN PRO A  69     -31.850   1.661  43.233  1.00  0.00           X  
ATOM    476  N   THR A  70     -30.178   5.810  43.846  1.00  0.00           N  
ATOM    477  CA  THR A  70     -30.039   6.903  44.822  1.00  0.00           C  
ATOM    478  C   THR A  70     -30.764   8.135  44.284  1.00  0.00           C  
ATOM    479  O   THR A  70     -31.151   8.191  43.121  1.00  0.00           O  
ATOM    480  CB  THR A  70     -28.566   7.254  45.104  1.00  0.00           C  
ATOM    481  CEN THR A  70     -28.031   7.113  45.292  1.00  0.00           X  
ATOM    482  H   THR A  70     -30.281   6.086  42.879  1.00  0.00           H  
ATOM    483  N   SER A  71     -31.051   9.051  45.208  1.00  0.00           N  
ATOM    484  CA  SER A  71     -31.686  10.355  45.015  1.00  0.00           C  
ATOM    485  C   SER A  71     -31.325  11.410  46.066  1.00  0.00           C  
ATOM    486  O   SER A  71     -31.048  11.073  47.209  1.00  0.00           O  
ATOM    487  CB  SER A  71     -33.191  10.171  44.978  1.00  0.00           C  
ATOM    488  CEN SER A  71     -33.681   9.971  45.102  1.00  0.00           X  
ATOM    489  H   SER A  71     -30.881   8.805  46.171  1.00  0.00           H  
ATOM    490  N   THR A  72     -31.438  12.668  45.624  1.00  0.00           N  
ATOM    491  CA  THR A  72     -31.269  13.926  46.382  1.00  0.00           C  
ATOM    492  C   THR A  72     -30.112  14.056  47.382  1.00  0.00           C  
ATOM    493  O   THR A  72     -30.159  13.449  48.441  1.00  0.00           O  
ATOM    494  CB  THR A  72     -32.563  14.230  47.159  1.00  0.00           C  
ATOM    495  CEN THR A  72     -33.140  14.320  47.181  1.00  0.00           X  
ATOM    496  H   THR A  72     -32.158  12.776  44.925  1.00  0.00           H  
ATOM    497  N   GLU A  73     -29.172  14.962  47.083  1.00  0.00           N  
ATOM    498  CA  GLU A  73     -27.953  15.294  47.872  1.00  0.00           C  
ATOM    499  C   GLU A  73     -27.812  16.836  47.921  1.00  0.00           C  
ATOM    500  O   GLU A  73     -28.506  17.551  47.204  1.00  0.00           O  
ATOM    501  CB  GLU A  73     -26.702  14.654  47.265  1.00  0.00           C  
ATOM    502  CEN GLU A  73     -25.528  13.420  47.263  1.00  0.00           X  
ATOM    503  H   GLU A  73     -29.472  15.731  46.498  1.00  0.00           H  
ATOM    504  N   GLU A  74     -27.271  17.387  49.015  1.00  0.00           N  
ATOM    505  CA  GLU A  74     -26.933  18.810  49.269  1.00  0.00           C  
ATOM    506  C   GLU A  74     -28.024  19.849  48.917  1.00  0.00           C  
ATOM    507  O   GLU A  74     -29.068  19.529  48.358  1.00  0.00           O  
ATOM    508  CB  GLU A  74     -25.654  19.163  48.506  1.00  0.00           C  
ATOM    509  CEN GLU A  74     -23.963  19.367  48.474  1.00  0.00           X  
ATOM    510  H   GLU A  74     -27.785  17.033  49.810  1.00  0.00           H  
ATOM    511  N   GLY A  75     -27.742  21.133  49.205  1.00  0.00           N  
ATOM    512  CA  GLY A  75     -28.654  22.256  48.930  1.00  0.00           C  
ATOM    513  C   GLY A  75     -27.982  23.634  48.779  1.00  0.00           C  
ATOM    514  O   GLY A  75     -28.554  24.647  49.167  1.00  0.00           O  
ATOM    515  CEN GLY A  75     -28.654  22.256  48.930  1.00  0.00           X  
ATOM    516  H   GLY A  75     -26.843  21.348  49.608  1.00  0.00           H  
ATOM    517  N   THR A  76     -26.757  23.642  48.254  1.00  0.00           N  
ATOM    518  CA  THR A  76     -25.791  24.731  47.968  1.00  0.00           C  
ATOM    519  C   THR A  76     -26.098  25.794  46.879  1.00  0.00           C  
ATOM    520  O   THR A  76     -26.428  25.463  45.746  1.00  0.00           O  
ATOM    521  CB  THR A  76     -24.432  24.104  47.604  1.00  0.00           C  
ATOM    522  CEN THR A  76     -23.980  23.753  47.721  1.00  0.00           X  
ATOM    523  H   THR A  76     -26.505  22.793  47.767  1.00  0.00           H  
ATOM    524  N   SER A  77     -25.851  27.054  47.278  1.00  0.00           N  
ATOM    525  CA  SER A  77     -25.948  28.386  46.619  1.00  0.00           C  
ATOM    526  C   SER A  77     -25.039  28.816  45.451  1.00  0.00           C  
ATOM    527  O   SER A  77     -23.842  28.591  45.519  1.00  0.00           O  
ATOM    528  CB  SER A  77     -25.795  29.428  47.710  1.00  0.00           C  
ATOM    529  CEN SER A  77     -25.605  29.670  48.158  1.00  0.00           X  
ATOM    530  H   SER A  77     -25.121  27.074  47.977  1.00  0.00           H  
ATOM    531  N   GLU A  78     -25.564  29.646  44.524  1.00  0.00           N  
ATOM    532  CA  GLU A  78     -24.810  30.208  43.371  1.00  0.00           C  
ATOM    533  C   GLU A  78     -24.837  31.764  43.339  1.00  0.00           C  
ATOM    534  O   GLU A  78     -25.810  32.401  43.729  1.00  0.00           O  
ATOM    535  CB  GLU A  78     -25.369  29.654  42.059  1.00  0.00           C  
ATOM    536  CEN GLU A  78     -25.283  28.542  40.770  1.00  0.00           X  
ATOM    537  H   GLU A  78     -26.339  30.223  44.816  1.00  0.00           H  
ATOM    538  N   SER A  79     -23.718  32.362  42.921  1.00  0.00           N  
ATOM    539  CA  SER A  79     -23.417  33.793  42.731  1.00  0.00           C  
ATOM    540  C   SER A  79     -22.323  34.114  41.700  1.00  0.00           C  
ATOM    541  O   SER A  79     -21.396  33.321  41.564  1.00  0.00           O  
ATOM    542  CB  SER A  79     -23.033  34.395  44.069  1.00  0.00           C  
ATOM    543  CEN SER A  79     -22.813  34.432  44.564  1.00  0.00           X  
ATOM    544  H   SER A  79     -22.936  31.750  42.745  1.00  0.00           H  
ATOM    545  N   ALA A  80     -22.293  35.345  41.151  1.00  0.00           N  
ATOM    546  CA  ALA A  80     -21.242  35.792  40.219  1.00  0.00           C  
ATOM    547  C   ALA A  80     -20.907  37.303  40.349  1.00  0.00           C  
ATOM    548  O   ALA A  80     -21.758  38.108  40.704  1.00  0.00           O  
ATOM    549  CB  ALA A  80     -21.656  35.467  38.791  1.00  0.00           C  
ATOM    550  CEN ALA A  80     -21.655  35.468  38.792  1.00  0.00           X  
ATOM    551  H   ALA A  80     -22.898  36.057  41.534  1.00  0.00           H  
ATOM    552  N   THR A  81     -19.635  37.622  40.062  1.00  0.00           N  
ATOM    553  CA  THR A  81     -18.920  38.931  40.016  1.00  0.00           C  
ATOM    554  C   THR A  81     -19.147  39.994  38.909  1.00  0.00           C  
ATOM    555  O   THR A  81     -18.996  39.695  37.729  1.00  0.00           O  
ATOM    556  CB  THR A  81     -17.406  38.648  40.019  1.00  0.00           C  
ATOM    557  CEN THR A  81     -16.930  38.399  40.249  1.00  0.00           X  
ATOM    558  H   THR A  81     -19.239  36.981  39.388  1.00  0.00           H  
ATOM    559  N   PRO A  82     -19.339  41.288  39.285  1.00  0.00           N  
ATOM    560  CA  PRO A  82     -19.535  42.412  38.366  1.00  0.00           C  
ATOM    561  C   PRO A  82     -18.291  42.698  37.502  1.00  0.00           C  
ATOM    562  O   PRO A  82     -17.159  42.542  37.965  1.00  0.00           O  
ATOM    563  CB  PRO A  82     -19.869  43.588  39.300  1.00  0.00           C  
ATOM    564  CEN PRO A  82     -19.578  42.393  40.594  1.00  0.00           X  
ATOM    565  N   GLU A  83     -18.484  43.194  36.277  1.00  0.00           N  
ATOM    566  CA  GLU A  83     -17.390  43.574  35.372  1.00  0.00           C  
ATOM    567  C   GLU A  83     -17.449  45.069  35.027  1.00  0.00           C  
ATOM    568  O   GLU A  83     -18.515  45.659  34.862  1.00  0.00           O  
ATOM    569  CB  GLU A  83     -17.438  42.737  34.092  1.00  0.00           C  
ATOM    570  CEN GLU A  83     -16.881  41.418  33.169  1.00  0.00           X  
ATOM    571  H   GLU A  83     -19.422  43.429  35.984  1.00  0.00           H  
ATOM    572  N   SER A  84     -16.262  45.670  34.917  1.00  0.00           N  
ATOM    573  CA  SER A  84     -16.034  47.072  34.563  1.00  0.00           C  
ATOM    574  C   SER A  84     -16.202  47.255  33.053  1.00  0.00           C  
ATOM    575  O   SER A  84     -15.913  46.334  32.294  1.00  0.00           O  
ATOM    576  CB  SER A  84     -14.655  47.517  35.009  1.00  0.00           C  
ATOM    577  CEN SER A  84     -14.123  47.488  35.121  1.00  0.00           X  
ATOM    578  H   SER A  84     -15.459  45.063  34.844  1.00  0.00           H  
ATOM    579  N   GLY A  85     -16.597  48.452  32.615  1.00  0.00           N  
ATOM    580  CA  GLY A  85     -16.727  48.826  31.205  1.00  0.00           C  
ATOM    581  C   GLY A  85     -15.855  50.053  30.870  1.00  0.00           C  
ATOM    582  O   GLY A  85     -15.256  50.604  31.791  1.00  0.00           O  
ATOM    583  CEN GLY A  85     -16.727  48.826  31.205  1.00  0.00           X  
ATOM    584  H   GLY A  85     -16.740  49.185  33.295  1.00  0.00           H  
ATOM    585  N   PRO A  86     -15.755  50.483  29.593  1.00  0.00           N  
ATOM    586  CA  PRO A  86     -14.971  51.644  29.157  1.00  0.00           C  
ATOM    587  C   PRO A  86     -15.565  52.994  29.614  1.00  0.00           C  
ATOM    588  O   PRO A  86     -16.778  53.121  29.762  1.00  0.00           O  
ATOM    589  CB  PRO A  86     -14.964  51.513  27.625  1.00  0.00           C  
ATOM    590  CEN PRO A  86     -16.030  50.114  27.931  1.00  0.00           X  
ATOM    591  N   GLY A  87     -14.722  54.032  29.716  1.00  0.00           N  
ATOM    592  CA  GLY A  87     -15.169  55.410  30.010  1.00  0.00           C  
ATOM    593  C   GLY A  87     -14.433  56.080  31.176  1.00  0.00           C  
ATOM    594  O   GLY A  87     -13.690  55.417  31.883  1.00  0.00           O  
ATOM    595  CEN GLY A  87     -15.169  55.410  30.010  1.00  0.00           X  
ATOM    596  H   GLY A  87     -13.768  53.902  29.417  1.00  0.00           H  
ATOM    597  N   THR A  88     -14.486  57.415  31.301  1.00  0.00           N  
ATOM    598  CA  THR A  88     -13.832  58.239  32.358  1.00  0.00           C  
ATOM    599  C   THR A  88     -12.301  58.086  32.397  1.00  0.00           C  
ATOM    600  O   THR A  88     -11.788  56.979  32.298  1.00  0.00           O  
ATOM    601  CB  THR A  88     -14.385  57.894  33.753  1.00  0.00           C  
ATOM    602  CEN THR A  88     -14.825  57.847  34.134  1.00  0.00           X  
ATOM    603  H   THR A  88     -14.316  57.834  30.396  1.00  0.00           H  
ATOM    604  N   SER A  89     -11.551  59.191  32.386  1.00  0.00           N  
ATOM    605  CA  SER A  89     -12.011  60.602  32.373  1.00  0.00           C  
ATOM    606  C   SER A  89     -12.378  61.133  33.758  1.00  0.00           C  
ATOM    607  O   SER A  89     -13.280  61.949  33.898  1.00  0.00           O  
ATOM    608  CB  SER A  89     -13.200  60.747  31.444  1.00  0.00           C  
ATOM    609  CEN SER A  89     -13.661  60.619  31.185  1.00  0.00           X  
ATOM    610  H   SER A  89     -10.793  59.078  33.045  1.00  0.00           H  
ATOM    611  N   THR A  90     -11.591  60.777  34.775  1.00  0.00           N  
ATOM    612  CA  THR A  90     -11.748  61.328  36.131  1.00  0.00           C  
ATOM    613  C   THR A  90     -10.368  61.758  36.627  1.00  0.00           C  
ATOM    614  O   THR A  90      -9.345  61.380  36.063  1.00  0.00           O  
ATOM    615  CB  THR A  90     -12.362  60.314  37.114  1.00  0.00           C  
ATOM    616  CEN THR A  90     -12.797  59.964  37.286  1.00  0.00           X  
ATOM    617  H   THR A  90     -10.661  60.440  34.570  1.00  0.00           H  
ATOM    618  N   GLU A  91     -10.404  62.649  37.609  1.00  0.00           N  
ATOM    619  CA  GLU A  91      -9.309  63.245  38.378  1.00  0.00           C  
ATOM    620  C   GLU A  91      -9.577  63.248  39.910  1.00  0.00           C  
ATOM    621  O   GLU A  91     -10.740  63.323  40.318  1.00  0.00           O  
ATOM    622  CB  GLU A  91      -9.054  64.672  37.887  1.00  0.00           C  
ATOM    623  CEN GLU A  91      -8.170  65.767  36.927  1.00  0.00           X  
ATOM    624  H   GLU A  91     -11.317  62.972  37.891  1.00  0.00           H  
ATOM    625  N   PRO A  92      -8.534  63.114  40.758  1.00  0.00           N  
ATOM    626  CA  PRO A  92      -8.616  63.177  42.217  1.00  0.00           C  
ATOM    627  C   PRO A  92      -8.997  64.568  42.744  1.00  0.00           C  
ATOM    628  O   PRO A  92      -8.664  65.599  42.169  1.00  0.00           O  
ATOM    629  CB  PRO A  92      -7.208  62.760  42.673  1.00  0.00           C  
ATOM    630  CEN PRO A  92      -6.861  62.721  40.923  1.00  0.00           X  
ATOM    631  N   SER A  93      -9.666  64.609  43.897  1.00  0.00           N  
ATOM    632  CA  SER A  93     -10.025  65.868  44.559  1.00  0.00           C  
ATOM    633  C   SER A  93     -10.042  65.693  46.071  1.00  0.00           C  
ATOM    634  O   SER A  93     -10.298  64.613  46.597  1.00  0.00           O  
ATOM    635  CB  SER A  93     -11.373  66.359  44.069  1.00  0.00           C  
ATOM    636  CEN SER A  93     -11.886  66.339  43.889  1.00  0.00           X  
ATOM    637  H   SER A  93      -9.779  63.757  44.427  1.00  0.00           H  
ATOM    638  N   GLU A  94      -9.743  66.806  46.738  1.00  0.00           N  
ATOM    639  CA  GLU A  94      -9.729  66.970  48.186  1.00  0.00           C  
ATOM    640  C   GLU A  94     -11.167  66.977  48.731  1.00  0.00           C  
ATOM    641  O   GLU A  94     -12.071  67.548  48.121  1.00  0.00           O  
ATOM    642  CB  GLU A  94      -9.000  68.258  48.575  1.00  0.00           C  
ATOM    643  CEN GLU A  94      -7.595  69.052  49.122  1.00  0.00           X  
ATOM    644  H   GLU A  94      -9.767  67.668  46.216  1.00  0.00           H  
ATOM    645  N   GLY A  95     -11.395  66.357  49.893  1.00  0.00           N  
ATOM    646  CA  GLY A  95     -12.715  66.332  50.526  1.00  0.00           C  
ATOM    647  C   GLY A  95     -12.952  67.452  51.538  1.00  0.00           C  
ATOM    648  O   GLY A  95     -14.024  67.557  52.108  1.00  0.00           O  
ATOM    649  CEN GLY A  95     -12.715  66.332  50.526  1.00  0.00           X  
ATOM    650  H   GLY A  95     -10.656  65.792  50.288  1.00  0.00           H  
ATOM    651  N   SER A  96     -11.908  68.256  51.751  1.00  0.00           N  
ATOM    652  CA  SER A  96     -11.811  69.412  52.661  1.00  0.00           C  
ATOM    653  C   SER A  96     -12.145  69.306  54.170  1.00  0.00           C  
ATOM    654  O   SER A  96     -12.422  70.295  54.836  1.00  0.00           O  
ATOM    655  CB  SER A  96     -12.680  70.505  52.070  1.00  0.00           C  
ATOM    656  CEN SER A  96     -13.106  70.739  51.825  1.00  0.00           X  
ATOM    657  H   SER A  96     -11.342  68.372  50.923  1.00  0.00           H  
ATOM    658  N   ALA A  97     -11.790  68.125  54.697  1.00  0.00           N  
ATOM    659  CA  ALA A  97     -11.915  67.687  56.102  1.00  0.00           C  
ATOM    660  C   ALA A  97     -13.007  68.278  57.044  1.00  0.00           C  
ATOM    661  O   ALA A  97     -13.871  69.043  56.628  1.00  0.00           O  
ATOM    662  CB  ALA A  97     -10.558  67.899  56.757  1.00  0.00           C  
ATOM    663  CEN ALA A  97     -10.559  67.899  56.757  1.00  0.00           X  
ATOM    664  H   ALA A  97     -11.042  67.667  54.195  1.00  0.00           H  
ATOM    665  N   PRO A  98     -12.961  67.915  58.351  1.00  0.00           N  
ATOM    666  CA  PRO A  98     -13.899  68.374  59.375  1.00  0.00           C  
ATOM    667  C   PRO A  98     -13.680  69.836  59.794  1.00  0.00           C  
ATOM    668  O   PRO A  98     -12.559  70.344  59.783  1.00  0.00           O  
ATOM    669  CB  PRO A  98     -13.654  67.404  60.543  1.00  0.00           C  
ATOM    670  CEN PRO A  98     -12.373  66.754  59.484  1.00  0.00           X  
ATOM    671  N   GLY A  99     -14.756  70.490  60.242  1.00  0.00           N  
ATOM    672  CA  GLY A  99     -14.739  71.843  60.795  1.00  0.00           C  
ATOM    673  C   GLY A  99     -14.269  71.878  62.255  1.00  0.00           C  
ATOM    674  O   GLY A  99     -14.354  70.898  62.984  1.00  0.00           O  
ATOM    675  CEN GLY A  99     -14.739  71.843  60.795  1.00  0.00           X  
ATOM    676  H   GLY A  99     -15.641  70.001  60.241  1.00  0.00           H  
ATOM    677  N   SER A 100     -13.795  73.037  62.688  1.00  0.00           N  
ATOM    678  CA  SER A 100     -13.319  73.392  64.038  1.00  0.00           C  
ATOM    679  C   SER A 100     -13.336  74.934  64.091  1.00  0.00           C  
ATOM    680  O   SER A 100     -13.560  75.522  63.030  1.00  0.00           O  
ATOM    681  CB  SER A 100     -11.936  72.834  64.310  1.00  0.00           C  
ATOM    682  CEN SER A 100     -11.427  72.667  64.212  1.00  0.00           X  
ATOM    683  H   SER A 100     -13.970  73.838  62.099  1.00  0.00           H  
ATOM    684  N   PRO A 101     -13.075  75.650  65.211  1.00  0.00           N  
ATOM    685  CA  PRO A 101     -12.788  75.214  66.587  1.00  0.00           C  
ATOM    686  C   PRO A 101     -13.895  75.633  67.608  1.00  0.00           C  
ATOM    687  O   PRO A 101     -15.012  75.969  67.231  1.00  0.00           O  
ATOM    688  CB  PRO A 101     -11.438  75.883  66.894  1.00  0.00           C  
ATOM    689  CEN PRO A 101     -11.651  76.615  65.280  1.00  0.00           X  
ATOM    690  N   ALA A 102     -13.504  75.718  68.889  1.00  0.00           N  
ATOM    691  CA  ALA A 102     -14.276  76.193  70.053  1.00  0.00           C  
ATOM    692  C   ALA A 102     -15.404  75.293  70.605  1.00  0.00           C  
ATOM    693  O   ALA A 102     -16.565  75.676  70.702  1.00  0.00           O  
ATOM    694  CB  ALA A 102     -14.861  77.555  69.710  1.00  0.00           C  
ATOM    695  CEN ALA A 102     -14.861  77.554  69.710  1.00  0.00           X  
ATOM    696  H   ALA A 102     -12.504  75.669  69.033  1.00  0.00           H  
ATOM    697  N   GLY A 103     -14.987  74.131  71.118  1.00  0.00           N  
ATOM    698  CA  GLY A 103     -15.828  73.128  71.774  1.00  0.00           C  
ATOM    699  C   GLY A 103     -14.992  72.390  72.829  1.00  0.00           C  
ATOM    700  O   GLY A 103     -13.785  72.247  72.666  1.00  0.00           O  
ATOM    701  CEN GLY A 103     -15.828  73.128  71.775  1.00  0.00           X  
ATOM    702  H   GLY A 103     -13.992  73.989  71.229  1.00  0.00           H  
ATOM    703  N   SER A 104     -15.629  72.044  73.944  1.00  0.00           N  
ATOM    704  CA  SER A 104     -15.106  71.325  75.123  1.00  0.00           C  
ATOM    705  C   SER A 104     -15.345  69.792  75.099  1.00  0.00           C  
ATOM    706  O   SER A 104     -16.348  69.346  74.550  1.00  0.00           O  
ATOM    707  CB  SER A 104     -15.719  71.918  76.376  1.00  0.00           C  
ATOM    708  CEN SER A 104     -16.092  72.143  76.702  1.00  0.00           X  
ATOM    709  H   SER A 104     -16.579  72.371  74.030  1.00  0.00           H  
ATOM    710  N   PRO A 105     -14.425  68.983  75.680  1.00  0.00           N  
ATOM    711  CA  PRO A 105     -14.547  67.529  75.846  1.00  0.00           C  
ATOM    712  C   PRO A 105     -15.629  67.096  76.850  1.00  0.00           C  
ATOM    713  O   PRO A 105     -15.831  67.758  77.867  1.00  0.00           O  
ATOM    714  CB  PRO A 105     -13.143  67.109  76.313  1.00  0.00           C  
ATOM    715  CEN PRO A 105     -12.819  68.864  76.289  1.00  0.00           X  
ATOM    716  N   THR A 106     -16.233  65.919  76.645  1.00  0.00           N  
ATOM    717  CA  THR A 106     -17.221  65.344  77.578  1.00  0.00           C  
ATOM    718  C   THR A 106     -16.960  63.857  77.848  1.00  0.00           C  
ATOM    719  O   THR A 106     -16.403  63.161  77.003  1.00  0.00           O  
ATOM    720  CB  THR A 106     -18.657  65.505  77.046  1.00  0.00           C  
ATOM    721  CEN THR A 106     -19.104  65.835  76.864  1.00  0.00           X  
ATOM    722  H   THR A 106     -15.931  65.339  75.876  1.00  0.00           H  
ATOM    723  N   SER A 107     -17.378  63.422  79.043  1.00  0.00           N  
ATOM    724  CA  SER A 107     -17.386  62.068  79.623  1.00  0.00           C  
ATOM    725  C   SER A 107     -18.466  61.131  79.086  1.00  0.00           C  
ATOM    726  O   SER A 107     -19.598  61.578  78.913  1.00  0.00           O  
ATOM    727  CB  SER A 107     -17.524  62.175  81.129  1.00  0.00           C  
ATOM    728  CEN SER A 107     -17.690  62.362  81.612  1.00  0.00           X  
ATOM    729  H   SER A 107     -17.775  64.120  79.657  1.00  0.00           H  
ATOM    730  N   THR A 108     -18.159  59.826  78.990  1.00  0.00           N  
ATOM    731  CA  THR A 108     -19.092  58.742  78.567  1.00  0.00           C  
ATOM    732  C   THR A 108     -18.895  57.476  79.441  1.00  0.00           C  
ATOM    733  O   THR A 108     -17.867  57.342  80.092  1.00  0.00           O  
ATOM    734  CB  THR A 108     -18.897  58.367  77.086  1.00  0.00           C  
ATOM    735  CEN THR A 108     -18.895  58.502  76.518  1.00  0.00           X  
ATOM    736  H   THR A 108     -17.403  59.496  79.571  1.00  0.00           H  
ATOM    737  N   GLU A 109     -19.937  56.625  79.427  1.00  0.00           N  
ATOM    738  CA  GLU A 109     -20.144  55.263  79.998  1.00  0.00           C  
ATOM    739  C   GLU A 109     -19.699  54.915  81.439  1.00  0.00           C  
ATOM    740  O   GLU A 109     -18.564  54.549  81.703  1.00  0.00           O  
ATOM    741  CB  GLU A 109     -19.471  54.259  79.059  1.00  0.00           C  
ATOM    742  CEN GLU A 109     -19.562  53.168  77.754  1.00  0.00           X  
ATOM    743  H   GLU A 109     -20.520  56.741  78.610  1.00  0.00           H  
ATOM    744  N   GLU A 110     -20.519  55.252  82.445  1.00  0.00           N  
ATOM    745  CA  GLU A 110     -21.916  55.775  82.445  1.00  0.00           C  
ATOM    746  C   GLU A 110     -22.981  54.708  82.117  1.00  0.00           C  
ATOM    747  O   GLU A 110     -23.898  54.926  81.333  1.00  0.00           O  
ATOM    748  CB  GLU A 110     -22.041  56.932  81.452  1.00  0.00           C  
ATOM    749  CEN GLU A 110     -22.074  58.605  81.130  1.00  0.00           X  
ATOM    750  H   GLU A 110     -20.479  54.476  83.092  1.00  0.00           H  
ATOM    751  N   GLY A 111     -22.866  53.540  82.762  1.00  0.00           N  
ATOM    752  CA  GLY A 111     -23.845  52.455  82.663  1.00  0.00           C  
ATOM    753  C   GLY A 111     -23.464  51.162  83.401  1.00  0.00           C  
ATOM    754  O   GLY A 111     -22.292  50.919  83.645  1.00  0.00           O  
ATOM    755  CEN GLY A 111     -23.845  52.455  82.663  1.00  0.00           X  
ATOM    756  H   GLY A 111     -22.058  53.396  83.352  1.00  0.00           H  
ATOM    757  N   THR A 112     -24.474  50.359  83.738  1.00  0.00           N  
ATOM    758  CA  THR A 112     -24.403  49.026  84.387  1.00  0.00           C  
ATOM    759  C   THR A 112     -23.365  48.712  85.496  1.00  0.00           C  
ATOM    760  O   THR A 112     -22.371  48.032  85.283  1.00  0.00           O  
ATOM    761  CB  THR A 112     -24.203  47.962  83.292  1.00  0.00           C  
ATOM    762  CEN THR A 112     -24.362  47.701  82.794  1.00  0.00           X  
ATOM    763  H   THR A 112     -25.249  50.418  83.095  1.00  0.00           H  
ATOM    764  N   SER A 113     -23.748  49.103  86.723  1.00  0.00           N  
ATOM    765  CA  SER A 113     -23.090  48.958  88.047  1.00  0.00           C  
ATOM    766  C   SER A 113     -23.555  47.884  89.046  1.00  0.00           C  
ATOM    767  O   SER A 113     -24.735  47.830  89.372  1.00  0.00           O  
ATOM    768  CB  SER A 113     -23.168  50.302  88.745  1.00  0.00           C  
ATOM    769  CEN SER A 113     -23.374  50.777  88.910  1.00  0.00           X  
ATOM    770  H   SER A 113     -24.742  49.268  86.807  1.00  0.00           H  
ATOM    771  N   THR A 114     -22.593  47.229  89.724  1.00  0.00           N  
ATOM    772  CA  THR A 114     -22.833  46.212  90.780  1.00  0.00           C  
ATOM    773  C   THR A 114     -21.815  46.399  91.929  1.00  0.00           C  
ATOM    774  O   THR A 114     -20.792  47.050  91.754  1.00  0.00           O  
ATOM    775  CB  THR A 114     -22.727  44.776  90.233  1.00  0.00           C  
ATOM    776  CEN THR A 114     -22.900  44.349  89.874  1.00  0.00           X  
ATOM    777  H   THR A 114     -21.725  47.727  89.856  1.00  0.00           H  
ATOM    778  N   GLU A 115     -22.176  45.888  93.107  1.00  0.00           N  
ATOM    779  CA  GLU A 115     -21.466  45.791  94.399  1.00  0.00           C  
ATOM    780  C   GLU A 115     -20.334  44.738  94.560  1.00  0.00           C  
ATOM    781  O   GLU A 115     -20.490  43.592  94.134  1.00  0.00           O  
ATOM    782  CB  GLU A 115     -22.507  45.548  95.494  1.00  0.00           C  
ATOM    783  CEN GLU A 115     -23.540  46.149  96.709  1.00  0.00           X  
ATOM    784  H   GLU A 115     -23.131  45.567  93.162  1.00  0.00           H  
ATOM    785  N   PRO A 116     -19.187  45.121  95.184  1.00  0.00           N  
ATOM    786  CA  PRO A 116     -18.049  44.249  95.472  1.00  0.00           C  
ATOM    787  C   PRO A 116     -18.339  43.171  96.532  1.00  0.00           C  
ATOM    788  O   PRO A 116     -19.060  43.408  97.500  1.00  0.00           O  
ATOM    789  CB  PRO A 116     -16.964  45.232  95.943  1.00  0.00           C  
ATOM    790  CEN PRO A 116     -18.259  46.448  95.767  1.00  0.00           X  
ATOM    791  N   SER A 117     -17.712  41.999  96.392  1.00  0.00           N  
ATOM    792  CA  SER A 117     -17.804  40.903  97.369  1.00  0.00           C  
ATOM    793  C   SER A 117     -16.558  40.026  97.336  1.00  0.00           C  
ATOM    794  O   SER A 117     -15.900  39.854  96.314  1.00  0.00           O  
ATOM    795  CB  SER A 117     -19.040  40.065  97.105  1.00  0.00           C  
ATOM    796  CEN SER A 117     -19.433  39.814  96.826  1.00  0.00           X  
ATOM    797  H   SER A 117     -16.989  41.923  95.690  1.00  0.00           H  
ATOM    798  N   GLU A 118     -16.263  39.520  98.526  1.00  0.00           N  
ATOM    799  CA  GLU A 118     -15.222  38.590  98.933  1.00  0.00           C  
ATOM    800  C   GLU A 118     -15.553  37.142  98.528  1.00  0.00           C  
ATOM    801  O   GLU A 118     -16.699  36.713  98.644  1.00  0.00           O  
ATOM    802  CB  GLU A 118     -15.004  38.679 100.445  1.00  0.00           C  
ATOM    803  CEN GLU A 118     -14.126  39.278 101.777  1.00  0.00           X  
ATOM    804  H   GLU A 118     -16.873  39.803  99.279  1.00  0.00           H  
ATOM    805  N   GLY A 119     -14.549  36.346  98.140  1.00  0.00           N  
ATOM    806  CA  GLY A 119     -14.779  34.925  97.860  1.00  0.00           C  
ATOM    807  C   GLY A 119     -14.111  34.361  96.606  1.00  0.00           C  
ATOM    808  O   GLY A 119     -14.274  34.917  95.533  1.00  0.00           O  
ATOM    809  CEN GLY A 119     -14.779  34.925  97.860  1.00  0.00           X  
ATOM    810  H   GLY A 119     -13.604  36.705  98.140  1.00  0.00           H  
ATOM    811  N   SER A 120     -13.374  33.256  96.785  1.00  0.00           N  
ATOM    812  CA  SER A 120     -12.632  32.443  95.788  1.00  0.00           C  
ATOM    813  C   SER A 120     -13.405  31.439  94.905  1.00  0.00           C  
ATOM    814  O   SER A 120     -14.337  30.810  95.375  1.00  0.00           O  
ATOM    815  CB  SER A 120     -11.542  31.687  96.523  1.00  0.00           C  
ATOM    816  CEN SER A 120     -11.298  31.404  96.918  1.00  0.00           X  
ATOM    817  H   SER A 120     -13.724  32.670  97.529  1.00  0.00           H  
ATOM    818  N   ALA A 121     -13.006  31.033  93.698  1.00  0.00           N  
ATOM    819  CA  ALA A 121     -11.894  31.286  92.775  1.00  0.00           C  
ATOM    820  C   ALA A 121     -12.419  30.926  91.354  1.00  0.00           C  
ATOM    821  O   ALA A 121     -13.313  30.081  91.254  1.00  0.00           O  
ATOM    822  CB  ALA A 121     -10.661  30.477  93.152  1.00  0.00           C  
ATOM    823  CEN ALA A 121     -10.662  30.477  93.151  1.00  0.00           X  
ATOM    824  H   ALA A 121     -13.638  30.332  93.340  1.00  0.00           H  
ATOM    825  N   PRO A 122     -11.893  31.487  90.249  1.00  0.00           N  
ATOM    826  CA  PRO A 122     -12.325  31.113  88.902  1.00  0.00           C  
ATOM    827  C   PRO A 122     -11.951  29.654  88.595  1.00  0.00           C  
ATOM    828  O   PRO A 122     -10.911  29.158  89.032  1.00  0.00           O  
ATOM    829  CB  PRO A 122     -11.596  32.108  87.984  1.00  0.00           C  
ATOM    830  CEN PRO A 122     -10.880  32.697  89.509  1.00  0.00           X  
ATOM    831  N   GLY A 123     -12.804  28.963  87.836  1.00  0.00           N  
ATOM    832  CA  GLY A 123     -12.579  27.589  87.386  1.00  0.00           C  
ATOM    833  C   GLY A 123     -11.813  27.565  86.061  1.00  0.00           C  
ATOM    834  O   GLY A 123     -11.570  28.602  85.453  1.00  0.00           O  
ATOM    835  CEN GLY A 123     -12.579  27.589  87.386  1.00  0.00           X  
ATOM    836  H   GLY A 123     -13.601  29.450  87.456  1.00  0.00           H  
ATOM    837  N   THR A 124     -11.420  26.366  85.648  1.00  0.00           N  
ATOM    838  CA  THR A 124     -10.716  26.013  84.413  1.00  0.00           C  
ATOM    839  C   THR A 124     -11.342  24.831  83.664  1.00  0.00           C  
ATOM    840  O   THR A 124     -11.800  23.887  84.298  1.00  0.00           O  
ATOM    841  CB  THR A 124      -9.240  25.682  84.701  1.00  0.00           C  
ATOM    842  CEN THR A 124      -8.712  25.824  84.907  1.00  0.00           X  
ATOM    843  H   THR A 124     -11.627  25.586  86.255  1.00  0.00           H  
ATOM    844  N   SER A 125     -11.223  24.877  82.330  1.00  0.00           N  
ATOM    845  CA  SER A 125     -11.641  23.882  81.323  1.00  0.00           C  
ATOM    846  C   SER A 125     -10.875  22.559  81.193  1.00  0.00           C  
ATOM    847  O   SER A 125      -9.652  22.570  81.159  1.00  0.00           O  
ATOM    848  CB  SER A 125     -11.634  24.565  79.969  1.00  0.00           C  
ATOM    849  CEN SER A 125     -11.470  24.889  79.565  1.00  0.00           X  
ATOM    850  H   SER A 125     -10.467  25.458  82.003  1.00  0.00           H  
ATOM    851  N   THR A 126     -11.577  21.463  80.875  1.00  0.00           N  
ATOM    852  CA  THR A 126     -10.961  20.139  80.630  1.00  0.00           C  
ATOM    853  C   THR A 126     -11.598  19.479  79.391  1.00  0.00           C  
ATOM    854  O   THR A 126     -12.692  19.837  78.973  1.00  0.00           O  
ATOM    855  CB  THR A 126     -11.115  19.201  81.841  1.00  0.00           C  
ATOM    856  CEN THR A 126     -11.025  19.068  82.403  1.00  0.00           X  
ATOM    857  H   THR A 126     -12.484  21.581  80.450  1.00  0.00           H  
ATOM    858  N   GLU A 127     -10.810  18.582  78.810  1.00  0.00           N  
ATOM    859  CA  GLU A 127     -10.952  17.656  77.681  1.00  0.00           C  
ATOM    860  C   GLU A 127     -11.710  16.318  77.861  1.00  0.00           C  
ATOM    861  O   GLU A 127     -11.522  15.611  78.852  1.00  0.00           O  
ATOM    862  CB  GLU A 127      -9.547  17.340  77.164  1.00  0.00           C  
ATOM    863  CEN GLU A 127      -8.264  17.655  76.087  1.00  0.00           X  
ATOM    864  H   GLU A 127      -9.874  18.554  79.190  1.00  0.00           H  
ATOM    865  N   PRO A 128     -12.531  15.941  76.849  1.00  0.00           N  
ATOM    866  CA  PRO A 128     -13.279  14.687  76.783  1.00  0.00           C  
ATOM    867  C   PRO A 128     -12.340  13.474  76.636  1.00  0.00           C  
ATOM    868  O   PRO A 128     -11.317  13.584  75.972  1.00  0.00           O  
ATOM    869  CB  PRO A 128     -14.192  14.867  75.558  1.00  0.00           C  
ATOM    870  CEN PRO A 128     -13.342  16.428  75.394  1.00  0.00           X  
ATOM    871  N   SER A 129     -12.703  12.301  77.171  1.00  0.00           N  
ATOM    872  CA  SER A 129     -11.889  11.079  77.013  1.00  0.00           C  
ATOM    873  C   SER A 129     -12.706   9.794  77.170  1.00  0.00           C  
ATOM    874  O   SER A 129     -13.774   9.776  77.775  1.00  0.00           O  
ATOM    875  CB  SER A 129     -10.749  11.088  78.013  1.00  0.00           C  
ATOM    876  CEN SER A 129     -10.483  11.177  78.479  1.00  0.00           X  
ATOM    877  H   SER A 129     -13.657  12.184  77.483  1.00  0.00           H  
ATOM    878  N   GLU A 130     -12.135   8.721  76.625  1.00  0.00           N  
ATOM    879  CA  GLU A 130     -12.603   7.334  76.734  1.00  0.00           C  
ATOM    880  C   GLU A 130     -14.035   6.988  76.291  1.00  0.00           C  
ATOM    881  O   GLU A 130     -14.789   6.296  76.966  1.00  0.00           O  
ATOM    882  CB  GLU A 130     -12.433   6.889  78.188  1.00  0.00           C  
ATOM    883  CEN GLU A 130     -11.517   6.115  79.399  1.00  0.00           X  
ATOM    884  H   GLU A 130     -11.126   8.775  76.627  1.00  0.00           H  
ATOM    885  N   GLY A 131     -14.335   7.343  75.036  1.00  0.00           N  
ATOM    886  CA  GLY A 131     -15.644   7.159  74.412  1.00  0.00           C  
ATOM    887  C   GLY A 131     -15.664   5.892  73.554  1.00  0.00           C  
ATOM    888  O   GLY A 131     -16.648   5.620  72.882  1.00  0.00           O  
ATOM    889  CEN GLY A 131     -15.644   7.159  74.412  1.00  0.00           X  
ATOM    890  H   GLY A 131     -13.577   7.637  74.438  1.00  0.00           H  
ATOM    891  N   SER A 132     -14.571   5.124  73.571  1.00  0.00           N  
ATOM    892  CA  SER A 132     -14.401   3.923  72.738  1.00  0.00           C  
ATOM    893  C   SER A 132     -13.615   2.872  73.519  1.00  0.00           C  
ATOM    894  O   SER A 132     -12.817   3.237  74.378  1.00  0.00           O  
ATOM    895  CB  SER A 132     -13.696   4.264  71.439  1.00  0.00           C  
ATOM    896  CEN SER A 132     -13.356   4.514  71.096  1.00  0.00           X  
ATOM    897  H   SER A 132     -13.950   5.223  74.363  1.00  0.00           H  
ATOM    898  N   ALA A 133     -13.767   1.589  73.185  1.00  0.00           N  
ATOM    899  CA  ALA A 133     -12.998   0.514  73.810  1.00  0.00           C  
ATOM    900  C   ALA A 133     -12.832  -0.694  72.864  1.00  0.00           C  
ATOM    901  O   ALA A 133     -13.656  -0.883  71.973  1.00  0.00           O  
ATOM    902  CB  ALA A 133     -13.662   0.088  75.111  1.00  0.00           C  
ATOM    903  CEN ALA A 133     -13.661   0.088  75.110  1.00  0.00           X  
ATOM    904  H   ALA A 133     -14.265   1.358  72.336  1.00  0.00           H  
ATOM    905  N   PRO A 134     -11.752  -1.487  73.026  1.00  0.00           N  
ATOM    906  CA  PRO A 134     -11.500  -2.697  72.244  1.00  0.00           C  
ATOM    907  C   PRO A 134     -12.522  -3.823  72.495  1.00  0.00           C  
ATOM    908  O   PRO A 134     -13.048  -3.973  73.595  1.00  0.00           O  
ATOM    909  CB  PRO A 134     -10.083  -3.107  72.677  1.00  0.00           C  
ATOM    910  CEN PRO A 134     -10.233  -1.728  73.800  1.00  0.00           X  
ATOM    911  N   GLY A 135     -12.735  -4.681  71.493  1.00  0.00           N  
ATOM    912  CA  GLY A 135     -13.622  -5.854  71.578  1.00  0.00           C  
ATOM    913  C   GLY A 135     -12.983  -7.060  70.882  1.00  0.00           C  
ATOM    914  O   GLY A 135     -13.694  -7.852  70.285  1.00  0.00           O  
ATOM    915  CEN GLY A 135     -13.622  -5.854  71.578  1.00  0.00           X  
ATOM    916  H   GLY A 135     -12.249  -4.528  70.621  1.00  0.00           H  
ATOM    917  N   THR A 136     -11.671  -7.050  70.621  1.00  0.00           N  
ATOM    918  CA  THR A 136     -10.856  -8.110  69.977  1.00  0.00           C  
ATOM    919  C   THR A 136     -11.448  -8.698  68.693  1.00  0.00           C  
ATOM    920  O   THR A 136     -12.665  -8.740  68.556  1.00  0.00           O  
ATOM    921  CB  THR A 136     -10.607  -9.274  70.954  1.00  0.00           C  
ATOM    922  CEN THR A 136     -10.404  -9.486  71.459  1.00  0.00           X  
ATOM    923  H   THR A 136     -11.454  -6.162  70.194  1.00  0.00           H  
ATOM    924  N   SER A 137     -10.534  -9.280  67.899  1.00  0.00           N  
ATOM    925  CA  SER A 137     -10.756  -9.979  66.615  1.00  0.00           C  
ATOM    926  C   SER A 137     -11.592  -9.225  65.563  1.00  0.00           C  
ATOM    927  O   SER A 137     -12.023  -8.109  65.781  1.00  0.00           O  
ATOM    928  CB  SER A 137     -11.408 -11.319  66.897  1.00  0.00           C  
ATOM    929  CEN SER A 137     -11.730 -11.687  67.134  1.00  0.00           X  
ATOM    930  H   SER A 137      -9.683  -9.565  68.361  1.00  0.00           H  
ATOM    931  N   GLU A 138     -11.896  -9.728  64.373  1.00  0.00           N  
ATOM    932  CA  GLU A 138     -11.552 -10.987  63.722  1.00  0.00           C  
ATOM    933  C   GLU A 138     -11.256 -10.688  62.234  1.00  0.00           C  
ATOM    934  O   GLU A 138     -11.804  -9.753  61.661  1.00  0.00           O  
ATOM    935  CB  GLU A 138     -12.681 -12.010  63.868  1.00  0.00           C  
ATOM    936  CEN GLU A 138     -13.349 -13.371  64.644  1.00  0.00           X  
ATOM    937  H   GLU A 138     -12.674  -9.256  63.935  1.00  0.00           H  
ATOM    938  N   SER A 139     -10.350 -11.474  61.657  1.00  0.00           N  
ATOM    939  CA  SER A 139      -9.887 -11.520  60.262  1.00  0.00           C  
ATOM    940  C   SER A 139     -10.823 -11.986  59.126  1.00  0.00           C  
ATOM    941  O   SER A 139     -11.489 -13.006  59.255  1.00  0.00           O  
ATOM    942  CB  SER A 139      -8.646 -12.390  60.234  1.00  0.00           C  
ATOM    943  CEN SER A 139      -8.312 -12.804  60.352  1.00  0.00           X  
ATOM    944  H   SER A 139     -10.263 -12.383  62.089  1.00  0.00           H  
ATOM    945  N   ALA A 140     -10.700 -11.365  57.940  1.00  0.00           N  
ATOM    946  CA  ALA A 140     -11.475 -11.713  56.727  1.00  0.00           C  
ATOM    947  C   ALA A 140     -10.747 -11.290  55.426  1.00  0.00           C  
ATOM    948  O   ALA A 140     -10.033 -10.292  55.387  1.00  0.00           O  
ATOM    949  CB  ALA A 140     -12.856 -11.077  56.790  1.00  0.00           C  
ATOM    950  CEN ALA A 140     -12.855 -11.077  56.789  1.00  0.00           X  
ATOM    951  H   ALA A 140      -9.768 -11.034  57.732  1.00  0.00           H  
ATOM    952  N   THR A 141     -10.983 -12.030  54.343  1.00  0.00           N  
ATOM    953  CA  THR A 141     -10.478 -11.777  52.977  1.00  0.00           C  
ATOM    954  C   THR A 141     -11.590 -12.087  51.956  1.00  0.00           C  
ATOM    955  O   THR A 141     -12.609 -12.652  52.371  1.00  0.00           O  
ATOM    956  CB  THR A 141      -9.233 -12.624  52.654  1.00  0.00           C  
ATOM    957  CEN THR A 141      -8.681 -12.785  52.756  1.00  0.00           X  
ATOM    958  H   THR A 141     -11.752 -12.686  54.376  1.00  0.00           H  
ATOM    959  N   PRO A 142     -11.472 -11.733  50.656  1.00  0.00           N  
ATOM    960  CA  PRO A 142     -10.302 -10.978  50.151  1.00  0.00           C  
ATOM    961  C   PRO A 142     -10.644  -9.927  49.064  1.00  0.00           C  
ATOM    962  O   PRO A 142     -11.058 -10.249  47.960  1.00  0.00           O  
ATOM    963  CB  PRO A 142      -9.382 -12.080  49.600  1.00  0.00           C  
ATOM    964  CEN PRO A 142     -10.734 -13.161  50.035  1.00  0.00           X  
ATOM    965  N   GLU A 143     -10.730  -8.639  49.408  1.00  0.00           N  
ATOM    966  CA  GLU A 143     -10.925  -7.474  48.517  1.00  0.00           C  
ATOM    967  C   GLU A 143     -11.959  -7.615  47.372  1.00  0.00           C  
ATOM    968  O   GLU A 143     -11.708  -7.278  46.222  1.00  0.00           O  
ATOM    969  CB  GLU A 143      -9.573  -7.093  47.909  1.00  0.00           C  
ATOM    970  CEN GLU A 143      -8.162  -6.139  47.927  1.00  0.00           X  
ATOM    971  H   GLU A 143     -11.365  -8.571  50.190  1.00  0.00           H  
ATOM    972  N   SER A 144     -13.151  -8.082  47.783  1.00  0.00           N  
ATOM    973  CA  SER A 144     -14.404  -8.248  47.019  1.00  0.00           C  
ATOM    974  C   SER A 144     -14.433  -8.253  45.479  1.00  0.00           C  
ATOM    975  O   SER A 144     -13.454  -8.572  44.816  1.00  0.00           O  
ATOM    976  CB  SER A 144     -15.354  -7.165  47.491  1.00  0.00           C  
ATOM    977  CEN SER A 144     -15.525  -6.675  47.654  1.00  0.00           X  
ATOM    978  H   SER A 144     -13.374  -7.769  48.718  1.00  0.00           H  
ATOM    979  N   GLY A 145     -15.497  -7.666  44.904  1.00  0.00           N  
ATOM    980  CA  GLY A 145     -15.674  -7.563  43.445  1.00  0.00           C  
ATOM    981  C   GLY A 145     -16.991  -8.159  42.902  1.00  0.00           C  
ATOM    982  O   GLY A 145     -17.596  -8.958  43.609  1.00  0.00           O  
ATOM    983  CEN GLY A 145     -15.674  -7.563  43.445  1.00  0.00           X  
ATOM    984  H   GLY A 145     -16.137  -7.147  45.485  1.00  0.00           H  
ATOM    985  N   PRO A 146     -17.468  -7.790  41.690  1.00  0.00           N  
ATOM    986  CA  PRO A 146     -18.714  -8.281  41.089  1.00  0.00           C  
ATOM    987  C   PRO A 146     -18.679  -9.774  40.724  1.00  0.00           C  
ATOM    988  O   PRO A 146     -17.652 -10.295  40.298  1.00  0.00           O  
ATOM    989  CB  PRO A 146     -18.881  -7.396  39.842  1.00  0.00           C  
ATOM    990  CEN PRO A 146     -17.303  -6.728  40.341  1.00  0.00           X  
ATOM    991  N   GLY A 147     -19.823 -10.454  40.835  1.00  0.00           N  
ATOM    992  CA  GLY A 147     -19.984 -11.861  40.469  1.00  0.00           C  
ATOM    993  C   GLY A 147     -20.028 -12.030  38.955  1.00  0.00           C  
ATOM    994  O   GLY A 147     -20.268 -11.074  38.226  1.00  0.00           O  
ATOM    995  CEN GLY A 147     -19.984 -11.861  40.469  1.00  0.00           X  
ATOM    996  H   GLY A 147     -20.635  -9.983  41.206  1.00  0.00           H  
ATOM    997  N   SER A 148     -19.732 -13.246  38.520  1.00  0.00           N  
ATOM    998  CA  SER A 148     -19.736 -13.746  37.150  1.00  0.00           C  
ATOM    999  C   SER A 148     -21.123 -13.930  36.519  1.00  0.00           C  
ATOM   1000  O   SER A 148     -22.107 -14.258  37.178  1.00  0.00           O  
ATOM   1001  CB  SER A 148     -18.983 -15.062  37.110  1.00  0.00           C  
ATOM   1002  CEN SER A 148     -18.805 -15.550  37.270  1.00  0.00           X  
ATOM   1003  H   SER A 148     -19.390 -13.906  39.204  1.00  0.00           H  
ATOM   1004  N   GLU A 149     -21.119 -13.732  35.201  1.00  0.00           N  
ATOM   1005  CA  GLU A 149     -22.178 -13.863  34.197  1.00  0.00           C  
ATOM   1006  C   GLU A 149     -21.813 -14.684  32.939  1.00  0.00           C  
ATOM   1007  O   GLU A 149     -20.717 -14.574  32.387  1.00  0.00           O  
ATOM   1008  CB  GLU A 149     -22.633 -12.466  33.771  1.00  0.00           C  
ATOM   1009  CEN GLU A 149     -23.717 -11.159  33.913  1.00  0.00           X  
ATOM   1010  H   GLU A 149     -20.227 -13.466  34.811  1.00  0.00           H  
ATOM   1011  N   PRO A 150     -22.789 -15.439  32.406  1.00  0.00           N  
ATOM   1012  CA  PRO A 150     -22.459 -16.168  31.184  1.00  0.00           C  
ATOM   1013  C   PRO A 150     -22.240 -15.248  29.983  1.00  0.00           C  
ATOM   1014  O   PRO A 150     -22.844 -14.184  29.854  1.00  0.00           O  
ATOM   1015  CB  PRO A 150     -23.667 -17.097  30.979  1.00  0.00           C  
ATOM   1016  CEN PRO A 150     -24.311 -16.263  32.419  1.00  0.00           X  
ATOM   1017  N   ALA A 151     -21.395 -15.710  29.066  1.00  0.00           N  
ATOM   1018  CA  ALA A 151     -21.102 -15.063  27.801  1.00  0.00           C  
ATOM   1019  C   ALA A 151     -22.336 -15.066  26.880  1.00  0.00           C  
ATOM   1020  O   ALA A 151     -23.109 -16.022  26.857  1.00  0.00           O  
ATOM   1021  CB  ALA A 151     -19.920 -15.744  27.127  1.00  0.00           C  
ATOM   1022  CEN ALA A 151     -19.921 -15.744  27.127  1.00  0.00           X  
ATOM   1023  H   ALA A 151     -20.987 -16.621  29.215  1.00  0.00           H  
ATOM   1024  N   THR A 152     -22.498 -14.019  26.076  1.00  0.00           N  
ATOM   1025  CA  THR A 152     -23.602 -13.932  25.119  1.00  0.00           C  
ATOM   1026  C   THR A 152     -23.043 -13.416  23.810  1.00  0.00           C  
ATOM   1027  O   THR A 152     -21.936 -12.881  23.740  1.00  0.00           O  
ATOM   1028  CB  THR A 152     -24.734 -13.006  25.601  1.00  0.00           C  
ATOM   1029  CEN THR A 152     -25.153 -12.862  25.982  1.00  0.00           X  
ATOM   1030  H   THR A 152     -21.792 -13.298  26.066  1.00  0.00           H  
ATOM   1031  N   SER A 153     -23.845 -13.625  22.772  1.00  0.00           N  
ATOM   1032  CA  SER A 153     -23.588 -13.218  21.397  1.00  0.00           C  
ATOM   1033  C   SER A 153     -23.530 -11.689  21.317  1.00  0.00           C  
ATOM   1034  O   SER A 153     -24.315 -10.991  21.952  1.00  0.00           O  
ATOM   1035  CB  SER A 153     -24.656 -13.769  20.473  1.00  0.00           C  
ATOM   1036  CEN SER A 153     -25.147 -13.933  20.304  1.00  0.00           X  
ATOM   1037  H   SER A 153     -24.786 -13.922  22.985  1.00  0.00           H  
ATOM   1038  N   GLY A 154     -22.546 -11.183  20.582  1.00  0.00           N  
ATOM   1039  CA  GLY A 154     -22.310  -9.760  20.353  1.00  0.00           C  
ATOM   1040  C   GLY A 154     -22.770  -9.349  18.958  1.00  0.00           C  
ATOM   1041  O   GLY A 154     -22.521  -8.230  18.522  1.00  0.00           O  
ATOM   1042  CEN GLY A 154     -22.310  -9.760  20.353  1.00  0.00           X  
ATOM   1043  H   GLY A 154     -21.839 -11.829  20.261  1.00  0.00           H  
ATOM   1044  N   SER A 155     -23.397 -10.285  18.242  1.00  0.00           N  
ATOM   1045  CA  SER A 155     -23.822 -10.074  16.865  1.00  0.00           C  
ATOM   1046  C   SER A 155     -24.885  -8.970  16.972  1.00  0.00           C  
ATOM   1047  O   SER A 155     -25.496  -8.789  18.014  1.00  0.00           O  
ATOM   1048  CB  SER A 155     -24.368 -11.342  16.238  1.00  0.00           C  
ATOM   1049  CEN SER A 155     -24.616 -11.825  16.201  1.00  0.00           X  
ATOM   1050  H   SER A 155     -23.983 -10.934  18.749  1.00  0.00           H  
ATOM   1051  N   GLU A 156     -25.052  -8.071  16.020  1.00  0.00           N  
ATOM   1052  CA  GLU A 156     -24.234  -8.024  14.835  1.00  0.00           C  
ATOM   1053  C   GLU A 156     -24.119  -6.512  14.507  1.00  0.00           C  
ATOM   1054  O   GLU A 156     -25.101  -5.786  14.587  1.00  0.00           O  
ATOM   1055  CB  GLU A 156     -24.850  -8.825  13.686  1.00  0.00           C  
ATOM   1056  CEN GLU A 156     -24.907 -10.237  12.734  1.00  0.00           X  
ATOM   1057  H   GLU A 156     -26.028  -7.974  15.780  1.00  0.00           H  
ATOM   1058  N   THR A 157     -22.961  -6.031  14.044  1.00  0.00           N  
ATOM   1059  CA  THR A 157     -22.850  -4.612  13.643  1.00  0.00           C  
ATOM   1060  C   THR A 157     -22.957  -4.529  12.114  1.00  0.00           C  
ATOM   1061  O   THR A 157     -22.223  -5.233  11.419  1.00  0.00           O  
ATOM   1062  CB  THR A 157     -21.527  -3.973  14.104  1.00  0.00           C  
ATOM   1063  CEN THR A 157     -21.154  -3.809  14.523  1.00  0.00           X  
ATOM   1064  H   THR A 157     -22.310  -6.679  13.621  1.00  0.00           H  
ATOM   1065  N   PRO A 158     -23.900  -3.756  11.548  1.00  0.00           N  
ATOM   1066  CA  PRO A 158     -24.212  -3.667  10.128  1.00  0.00           C  
ATOM   1067  C   PRO A 158     -23.043  -2.924   9.488  1.00  0.00           C  
ATOM   1068  O   PRO A 158     -23.043  -1.708   9.329  1.00  0.00           O  
ATOM   1069  CB  PRO A 158     -25.539  -2.895  10.046  1.00  0.00           C  
ATOM   1070  CEN PRO A 158     -25.408  -2.858  11.826  1.00  0.00           X  
ATOM   1071  N   GLY A 159     -21.954  -3.634   9.272  1.00  0.00           N  
ATOM   1072  CA  GLY A 159     -20.813  -3.032   8.588  1.00  0.00           C  
ATOM   1073  C   GLY A 159     -19.680  -4.000   8.349  1.00  0.00           C  
ATOM   1074  O   GLY A 159     -19.096  -3.973   7.280  1.00  0.00           O  
ATOM   1075  CEN GLY A 159     -20.813  -3.032   8.588  1.00  0.00           X  
ATOM   1076  H   GLY A 159     -21.951  -4.617   9.502  1.00  0.00           H  
ATOM   1077  N   MET A 160     -19.424  -4.921   9.286  1.00  0.00           N  
ATOM   1078  CA  MET A 160     -18.326  -5.881   9.148  1.00  0.00           C  
ATOM   1079  C   MET A 160     -18.598  -6.863   8.006  1.00  0.00           C  
ATOM   1080  O   MET A 160     -17.723  -7.071   7.185  1.00  0.00           O  
ATOM   1081  CB  MET A 160     -18.116  -6.637  10.458  1.00  0.00           C  
ATOM   1082  CEN MET A 160     -17.006  -6.808  11.806  1.00  0.00           X  
ATOM   1083  H   MET A 160     -19.989  -4.932  10.124  1.00  0.00           H  
ATOM   1084  N   TYR A 161     -19.825  -7.389   7.893  1.00  0.00           N  
ATOM   1085  CA  TYR A 161     -20.182  -8.346   6.840  1.00  0.00           C  
ATOM   1086  C   TYR A 161     -20.042  -7.778   5.418  1.00  0.00           C  
ATOM   1087  O   TYR A 161     -19.326  -8.364   4.620  1.00  0.00           O  
ATOM   1088  CB  TYR A 161     -21.615  -8.839   7.055  1.00  0.00           C  
ATOM   1089  CEN TYR A 161     -22.485 -10.201   7.731  1.00  0.00           X  
ATOM   1090  H   TYR A 161     -20.523  -7.156   8.585  1.00  0.00           H  
ATOM   1091  N   GLY A 162     -20.707  -6.657   5.109  1.00  0.00           N  
ATOM   1092  CA  GLY A 162     -20.558  -5.977   3.817  1.00  0.00           C  
ATOM   1093  C   GLY A 162     -19.098  -5.613   3.571  1.00  0.00           C  
ATOM   1094  O   GLY A 162     -18.485  -6.165   2.674  1.00  0.00           O  
ATOM   1095  CEN GLY A 162     -20.558  -5.977   3.817  1.00  0.00           X  
ATOM   1096  H   GLY A 162     -21.203  -6.170   5.841  1.00  0.00           H  
ATOM   1097  N   LYS A 163     -18.515  -4.833   4.494  1.00  0.00           N  
ATOM   1098  CA  LYS A 163     -17.146  -4.301   4.373  1.00  0.00           C  
ATOM   1099  C   LYS A 163     -16.117  -5.364   3.996  1.00  0.00           C  
ATOM   1100  O   LYS A 163     -15.222  -5.118   3.203  1.00  0.00           O  
ATOM   1101  CB  LYS A 163     -16.726  -3.629   5.681  1.00  0.00           C  
ATOM   1102  CEN LYS A 163     -16.397  -1.850   6.777  1.00  0.00           X  
ATOM   1103  H   LYS A 163     -19.058  -4.556   5.299  1.00  0.00           H  
ATOM   1104  N   LEU A 164     -16.225  -6.535   4.611  1.00  0.00           N  
ATOM   1105  CA  LEU A 164     -15.352  -7.661   4.336  1.00  0.00           C  
ATOM   1106  C   LEU A 164     -15.429  -8.128   2.881  1.00  0.00           C  
ATOM   1107  O   LEU A 164     -14.397  -8.344   2.255  1.00  0.00           O  
ATOM   1108  CB  LEU A 164     -15.694  -8.819   5.282  1.00  0.00           C  
ATOM   1109  CEN LEU A 164     -15.017  -9.365   6.554  1.00  0.00           X  
ATOM   1110  H   LEU A 164     -16.947  -6.639   5.310  1.00  0.00           H  
ATOM   1111  N   ASN A 165     -16.645  -8.286   2.363  1.00  0.00           N  
ATOM   1112  CA  ASN A 165     -16.839  -8.781   1.009  1.00  0.00           C  
ATOM   1113  C   ASN A 165     -16.380  -7.743  -0.010  1.00  0.00           C  
ATOM   1114  O   ASN A 165     -15.728  -8.132  -0.971  1.00  0.00           O  
ATOM   1115  CB  ASN A 165     -18.285  -9.169   0.758  1.00  0.00           C  
ATOM   1116  CEN ASN A 165     -18.886 -10.027   0.816  1.00  0.00           X  
ATOM   1117  H   ASN A 165     -17.443  -7.909   2.851  1.00  0.00           H  
ATOM   1118  N   ASP A 166     -16.641  -6.456   0.238  1.00  0.00           N  
ATOM   1119  CA  ASP A 166     -16.263  -5.367  -0.669  1.00  0.00           C  
ATOM   1120  C   ASP A 166     -14.727  -5.260  -0.760  1.00  0.00           C  
ATOM   1121  O   ASP A 166     -14.163  -5.221  -1.850  1.00  0.00           O  
ATOM   1122  CB  ASP A 166     -16.866  -4.040  -0.201  1.00  0.00           C  
ATOM   1123  CEN ASP A 166     -17.662  -3.432  -0.385  1.00  0.00           X  
ATOM   1124  H   ASP A 166     -17.214  -6.216   1.032  1.00  0.00           H  
ATOM   1125  N   LEU A 167     -14.036  -5.362   0.382  1.00  0.00           N  
ATOM   1126  CA  LEU A 167     -12.574  -5.313   0.432  1.00  0.00           C  
ATOM   1127  C   LEU A 167     -11.908  -6.505  -0.268  1.00  0.00           C  
ATOM   1128  O   LEU A 167     -10.964  -6.340  -1.041  1.00  0.00           O  
ATOM   1129  CB  LEU A 167     -12.112  -5.238   1.893  1.00  0.00           C  
ATOM   1130  CEN LEU A 167     -11.588  -4.082   2.765  1.00  0.00           X  
ATOM   1131  H   LEU A 167     -14.549  -5.357   1.252  1.00  0.00           H  
ATOM   1132  N   LEU A 168     -12.361  -7.727   0.032  1.00  0.00           N  
ATOM   1133  CA  LEU A 168     -11.814  -8.932  -0.585  1.00  0.00           C  
ATOM   1134  C   LEU A 168     -11.986  -8.903  -2.110  1.00  0.00           C  
ATOM   1135  O   LEU A 168     -11.033  -9.188  -2.834  1.00  0.00           O  
ATOM   1136  CB  LEU A 168     -12.485 -10.178   0.007  1.00  0.00           C  
ATOM   1137  CEN LEU A 168     -12.017 -11.231   1.029  1.00  0.00           X  
ATOM   1138  H   LEU A 168     -13.156  -7.800   0.649  1.00  0.00           H  
ATOM   1139  N   GLU A 169     -13.185  -8.573  -2.593  1.00  0.00           N  
ATOM   1140  CA  GLU A 169     -13.514  -8.519  -4.018  1.00  0.00           C  
ATOM   1141  C   GLU A 169     -12.742  -7.401  -4.723  1.00  0.00           C  
ATOM   1142  O   GLU A 169     -12.168  -7.645  -5.787  1.00  0.00           O  
ATOM   1143  CB  GLU A 169     -15.019  -8.323  -4.212  1.00  0.00           C  
ATOM   1144  CEN GLU A 169     -16.562  -8.967  -4.539  1.00  0.00           X  
ATOM   1145  H   GLU A 169     -13.892  -8.254  -1.947  1.00  0.00           H  
ATOM   1146  N   ASP A 170     -12.635  -6.231  -4.090  1.00  0.00           N  
ATOM   1147  CA  ASP A 170     -11.859  -5.109  -4.613  1.00  0.00           C  
ATOM   1148  C   ASP A 170     -10.389  -5.501  -4.815  1.00  0.00           C  
ATOM   1149  O   ASP A 170      -9.812  -5.315  -5.885  1.00  0.00           O  
ATOM   1150  CB  ASP A 170     -11.962  -3.905  -3.674  1.00  0.00           C  
ATOM   1151  CEN ASP A 170     -12.481  -3.035  -3.567  1.00  0.00           X  
ATOM   1152  H   ASP A 170     -13.198  -6.068  -3.270  1.00  0.00           H  
ATOM   1153  N   LEU A 171      -9.770  -6.173  -3.845  1.00  0.00           N  
ATOM   1154  CA  LEU A 171      -8.361  -6.566  -3.946  1.00  0.00           C  
ATOM   1155  C   LEU A 171      -8.119  -7.620  -5.044  1.00  0.00           C  
ATOM   1156  O   LEU A 171      -7.181  -7.514  -5.844  1.00  0.00           O  
ATOM   1157  CB  LEU A 171      -7.873  -7.093  -2.591  1.00  0.00           C  
ATOM   1158  CEN LEU A 171      -7.001  -6.475  -1.481  1.00  0.00           X  
ATOM   1159  H   LEU A 171     -10.283  -6.360  -2.994  1.00  0.00           H  
ATOM   1160  N   GLN A 172      -8.991  -8.627  -5.139  1.00  0.00           N  
ATOM   1161  CA  GLN A 172      -8.940  -9.624  -6.206  1.00  0.00           C  
ATOM   1162  C   GLN A 172      -9.030  -9.002  -7.598  1.00  0.00           C  
ATOM   1163  O   GLN A 172      -8.301  -9.407  -8.509  1.00  0.00           O  
ATOM   1164  CB  GLN A 172     -10.072 -10.640  -6.030  1.00  0.00           C  
ATOM   1165  CEN GLN A 172     -10.469 -12.236  -5.445  1.00  0.00           X  
ATOM   1166  H   GLN A 172      -9.762  -8.645  -4.486  1.00  0.00           H  
ATOM   1167  N   GLU A 173      -9.926  -8.049  -7.805  1.00  0.00           N  
ATOM   1168  CA  GLU A 173     -10.072  -7.366  -9.080  1.00  0.00           C  
ATOM   1169  C   GLU A 173      -8.813  -6.543  -9.420  1.00  0.00           C  
ATOM   1170  O   GLU A 173      -8.334  -6.630 -10.556  1.00  0.00           O  
ATOM   1171  CB  GLU A 173     -11.309  -6.465  -9.057  1.00  0.00           C  
ATOM   1172  CEN GLU A 173     -12.948  -6.197  -9.439  1.00  0.00           X  
ATOM   1173  H   GLU A 173     -10.520  -7.750  -7.043  1.00  0.00           H  
ATOM   1174  N   VAL A 174      -8.161  -5.897  -8.437  1.00  0.00           N  
ATOM   1175  CA  VAL A 174      -6.908  -5.135  -8.640  1.00  0.00           C  
ATOM   1176  C   VAL A 174      -5.771  -6.087  -9.027  1.00  0.00           C  
ATOM   1177  O   VAL A 174      -5.026  -5.787  -9.961  1.00  0.00           O  
ATOM   1178  CB  VAL A 174      -6.501  -4.346  -7.382  1.00  0.00           C  
ATOM   1179  CEN VAL A 174      -6.445  -3.711  -7.119  1.00  0.00           X  
ATOM   1180  H   VAL A 174      -8.567  -5.931  -7.512  1.00  0.00           H  
ATOM   1181  N   LEU A 175      -5.663  -7.254  -8.376  1.00  0.00           N  
ATOM   1182  CA  LEU A 175      -4.627  -8.254  -8.681  1.00  0.00           C  
ATOM   1183  C   LEU A 175      -4.798  -8.865 -10.074  1.00  0.00           C  
ATOM   1184  O   LEU A 175      -3.845  -8.944 -10.853  1.00  0.00           O  
ATOM   1185  CB  LEU A 175      -4.638  -9.361  -7.619  1.00  0.00           C  
ATOM   1186  CEN LEU A 175      -3.719  -9.670  -6.422  1.00  0.00           X  
ATOM   1187  H   LEU A 175      -6.300  -7.427  -7.612  1.00  0.00           H  
ATOM   1188  N   LYS A 176      -6.019  -9.292 -10.426  1.00  0.00           N  
ATOM   1189  CA  LYS A 176      -6.292  -9.888 -11.744  1.00  0.00           C  
ATOM   1190  C   LYS A 176      -5.973  -8.911 -12.866  1.00  0.00           C  
ATOM   1191  O   LYS A 176      -5.337  -9.308 -13.843  1.00  0.00           O  
ATOM   1192  CB  LYS A 176      -7.751 -10.336 -11.844  1.00  0.00           C  
ATOM   1193  CEN LYS A 176      -9.165 -11.910 -11.839  1.00  0.00           X  
ATOM   1194  H   LYS A 176      -6.767  -9.181  -9.756  1.00  0.00           H  
ATOM   1195  N   ASN A 177      -6.409  -7.661 -12.753  1.00  0.00           N  
ATOM   1196  CA  ASN A 177      -6.093  -6.633 -13.730  1.00  0.00           C  
ATOM   1197  C   ASN A 177      -4.580  -6.443 -13.847  1.00  0.00           C  
ATOM   1198  O   ASN A 177      -4.010  -6.899 -14.831  1.00  0.00           O  
ATOM   1199  CB  ASN A 177      -6.769  -5.318 -13.389  1.00  0.00           C  
ATOM   1200  CEN ASN A 177      -7.663  -4.816 -13.616  1.00  0.00           X  
ATOM   1201  H   ASN A 177      -6.972  -7.415 -11.951  1.00  0.00           H  
ATOM   1202  N   LEU A 178      -3.891  -5.950 -12.818  1.00  0.00           N  
ATOM   1203  CA  LEU A 178      -2.464  -5.631 -12.890  1.00  0.00           C  
ATOM   1204  C   LEU A 178      -1.633  -6.801 -13.457  1.00  0.00           C  
ATOM   1205  O   LEU A 178      -0.755  -6.591 -14.295  1.00  0.00           O  
ATOM   1206  CB  LEU A 178      -1.951  -5.238 -11.499  1.00  0.00           C  
ATOM   1207  CEN LEU A 178      -1.608  -3.881 -10.856  1.00  0.00           X  
ATOM   1208  H   LEU A 178      -4.376  -5.763 -11.953  1.00  0.00           H  
ATOM   1209  N   HIS A 179      -1.979  -8.041 -13.109  1.00  0.00           N  
ATOM   1210  CA  HIS A 179      -1.268  -9.237 -13.570  1.00  0.00           C  
ATOM   1211  C   HIS A 179      -1.278  -9.412 -15.098  1.00  0.00           C  
ATOM   1212  O   HIS A 179      -0.260  -9.784 -15.687  1.00  0.00           O  
ATOM   1213  CB  HIS A 179      -1.865 -10.484 -12.910  1.00  0.00           C  
ATOM   1214  CEN HIS A 179      -1.623 -11.302 -11.768  1.00  0.00           X  
ATOM   1215  H   HIS A 179      -2.717  -8.153 -12.427  1.00  0.00           H  
ATOM   1216  N   LYS A 180      -2.401  -9.143 -15.778  1.00  0.00           N  
ATOM   1217  CA  LYS A 180      -2.487  -9.278 -17.245  1.00  0.00           C  
ATOM   1218  C   LYS A 180      -2.062  -7.973 -17.940  1.00  0.00           C  
ATOM   1219  O   LYS A 180      -1.240  -8.018 -18.860  1.00  0.00           O  
ATOM   1220  CB  LYS A 180      -3.905  -9.663 -17.669  1.00  0.00           C  
ATOM   1221  CEN LYS A 180      -5.250 -11.148 -18.349  1.00  0.00           X  
ATOM   1222  H   LYS A 180      -3.169  -8.719 -15.276  1.00  0.00           H  
ATOM   1223  N   ASN A 181      -2.565  -6.824 -17.487  1.00  0.00           N  
ATOM   1224  CA  ASN A 181      -2.391  -5.517 -18.141  1.00  0.00           C  
ATOM   1225  C   ASN A 181      -0.959  -5.245 -18.566  1.00  0.00           C  
ATOM   1226  O   ASN A 181      -0.737  -4.869 -19.719  1.00  0.00           O  
ATOM   1227  CB  ASN A 181      -2.874  -4.389 -17.248  1.00  0.00           C  
ATOM   1228  CEN ASN A 181      -3.756  -3.845 -17.082  1.00  0.00           X  
ATOM   1229  H   ASN A 181      -3.242  -6.881 -16.738  1.00  0.00           H  
ATOM   1230  N   ASP A 182       0.002  -5.502 -17.679  1.00  0.00           N  
ATOM   1231  CA  ASP A 182       1.407  -5.150 -17.885  1.00  0.00           C  
ATOM   1232  C   ASP A 182       1.933  -5.667 -19.244  1.00  0.00           C  
ATOM   1233  O   ASP A 182       2.791  -5.052 -19.889  1.00  0.00           O  
ATOM   1234  CB  ASP A 182       2.261  -5.704 -16.742  1.00  0.00           C  
ATOM   1235  CEN ASP A 182       2.675  -5.410 -15.859  1.00  0.00           X  
ATOM   1236  H   ASP A 182      -0.258  -5.916 -16.793  1.00  0.00           H  
ATOM   1237  N   ARG A 183       1.340  -6.757 -19.766  1.00  0.00           N  
ATOM   1238  CA  ARG A 183       1.730  -7.365 -21.043  1.00  0.00           C  
ATOM   1239  C   ARG A 183       1.427  -6.542 -22.297  1.00  0.00           C  
ATOM   1240  O   ARG A 183       2.131  -6.757 -23.283  1.00  0.00           O  
ATOM   1241  CB  ARG A 183       1.139  -8.760 -21.177  1.00  0.00           C  
ATOM   1242  CEN ARG A 183       0.919 -11.229 -21.078  1.00  0.00           X  
ATOM   1243  H   ARG A 183       0.595  -7.174 -19.224  1.00  0.00           H  
ATOM   1244  N   SER A 184       0.438  -5.639 -22.313  1.00  0.00           N  
ATOM   1245  CA  SER A 184       0.124  -4.845 -23.522  1.00  0.00           C  
ATOM   1246  C   SER A 184       0.355  -3.333 -23.456  1.00  0.00           C  
ATOM   1247  O   SER A 184       0.585  -2.752 -24.506  1.00  0.00           O  
ATOM   1248  CB  SER A 184      -1.323  -5.095 -23.900  1.00  0.00           C  
ATOM   1249  CEN SER A 184      -1.856  -5.184 -23.839  1.00  0.00           X  
ATOM   1250  H   SER A 184      -0.224  -5.640 -21.551  1.00  0.00           H  
ATOM   1251  N   GLY A 185       0.380  -2.701 -22.276  1.00  0.00           N  
ATOM   1252  CA  GLY A 185       0.530  -1.244 -22.128  1.00  0.00           C  
ATOM   1253  C   GLY A 185      -0.703  -0.381 -22.468  1.00  0.00           C  
ATOM   1254  O   GLY A 185      -1.823  -0.874 -22.479  1.00  0.00           O  
ATOM   1255  CEN GLY A 185       0.530  -1.244 -22.128  1.00  0.00           X  
ATOM   1256  H   GLY A 185       0.421  -3.273 -21.443  1.00  0.00           H  
ATOM   1257  N   LYS A 186      -0.442   0.852 -22.926  1.00  0.00           N  
ATOM   1258  CA  LYS A 186      -1.374   1.933 -23.338  1.00  0.00           C  
ATOM   1259  C   LYS A 186      -2.633   2.154 -22.503  1.00  0.00           C  
ATOM   1260  O   LYS A 186      -2.478   2.638 -21.387  1.00  0.00           O  
ATOM   1261  CB  LYS A 186      -1.806   1.690 -24.785  1.00  0.00           C  
ATOM   1262  CEN LYS A 186      -1.606   2.166 -26.837  1.00  0.00           X  
ATOM   1263  H   LYS A 186       0.537   1.072 -23.031  1.00  0.00           H  
ATOM   1264  N   ASP A 187      -3.828   1.773 -22.950  1.00  0.00           N  
ATOM   1265  CA  ASP A 187      -5.041   2.140 -22.190  1.00  0.00           C  
ATOM   1266  C   ASP A 187      -5.033   1.633 -20.742  1.00  0.00           C  
ATOM   1267  O   ASP A 187      -5.616   2.231 -19.845  1.00  0.00           O  
ATOM   1268  CB  ASP A 187      -6.287   1.612 -22.905  1.00  0.00           C  
ATOM   1269  CEN ASP A 187      -7.012   1.922 -23.550  1.00  0.00           X  
ATOM   1270  H   ASP A 187      -3.925   1.522 -23.922  1.00  0.00           H  
ATOM   1271  N   ASN A 188      -4.261   0.590 -20.480  1.00  0.00           N  
ATOM   1272  CA  ASN A 188      -4.127   0.050 -19.138  1.00  0.00           C  
ATOM   1273  C   ASN A 188      -3.750   1.106 -18.071  1.00  0.00           C  
ATOM   1274  O   ASN A 188      -3.925   0.857 -16.878  1.00  0.00           O  
ATOM   1275  CB  ASN A 188      -3.116  -1.082 -19.128  1.00  0.00           C  
ATOM   1276  CEN ASN A 188      -3.107  -2.124 -19.251  1.00  0.00           X  
ATOM   1277  H   ASN A 188      -3.932   0.045 -21.263  1.00  0.00           H  
ATOM   1278  N   ILE A 189      -3.144   2.244 -18.442  1.00  0.00           N  
ATOM   1279  CA  ILE A 189      -2.781   3.281 -17.451  1.00  0.00           C  
ATOM   1280  C   ILE A 189      -4.049   3.805 -16.774  1.00  0.00           C  
ATOM   1281  O   ILE A 189      -4.060   3.956 -15.559  1.00  0.00           O  
ATOM   1282  CB  ILE A 189      -2.021   4.458 -18.090  1.00  0.00           C  
ATOM   1283  CEN ILE A 189      -1.040   4.833 -18.384  1.00  0.00           X  
ATOM   1284  H   ILE A 189      -3.078   2.457 -19.427  1.00  0.00           H  
ATOM   1285  N   HIS A 190      -5.122   4.007 -17.544  1.00  0.00           N  
ATOM   1286  CA  HIS A 190      -6.390   4.521 -17.022  1.00  0.00           C  
ATOM   1287  C   HIS A 190      -7.107   3.487 -16.144  1.00  0.00           C  
ATOM   1288  O   HIS A 190      -7.616   3.839 -15.085  1.00  0.00           O  
ATOM   1289  CB  HIS A 190      -7.306   4.953 -18.172  1.00  0.00           C  
ATOM   1290  CEN HIS A 190      -7.634   6.146 -18.879  1.00  0.00           X  
ATOM   1291  H   HIS A 190      -5.104   3.693 -18.504  1.00  0.00           H  
ATOM   1292  N   ASP A 191      -7.113   2.214 -16.549  1.00  0.00           N  
ATOM   1293  CA  ASP A 191      -7.733   1.147 -15.757  1.00  0.00           C  
ATOM   1294  C   ASP A 191      -7.018   0.960 -14.413  1.00  0.00           C  
ATOM   1295  O   ASP A 191      -7.670   0.865 -13.377  1.00  0.00           O  
ATOM   1296  CB  ASP A 191      -7.732  -0.169 -16.539  1.00  0.00           C  
ATOM   1297  CEN ASP A 191      -8.345  -0.733 -17.125  1.00  0.00           X  
ATOM   1298  H   ASP A 191      -6.749   1.982 -17.461  1.00  0.00           H  
ATOM   1299  N   VAL A 192      -5.680   0.955 -14.417  1.00  0.00           N  
ATOM   1300  CA  VAL A 192      -4.873   0.788 -13.199  1.00  0.00           C  
ATOM   1301  C   VAL A 192      -5.064   1.970 -12.251  1.00  0.00           C  
ATOM   1302  O   VAL A 192      -5.274   1.745 -11.066  1.00  0.00           O  
ATOM   1303  CB  VAL A 192      -3.374   0.642 -13.523  1.00  0.00           C  
ATOM   1304  CEN VAL A 192      -2.850   0.196 -13.532  1.00  0.00           X  
ATOM   1305  H   VAL A 192      -5.213   1.120 -15.296  1.00  0.00           H  
ATOM   1306  N   ASP A 193      -5.030   3.206 -12.760  1.00  0.00           N  
ATOM   1307  CA  ASP A 193      -5.211   4.415 -11.949  1.00  0.00           C  
ATOM   1308  C   ASP A 193      -6.591   4.435 -11.279  1.00  0.00           C  
ATOM   1309  O   ASP A 193      -6.678   4.627 -10.066  1.00  0.00           O  
ATOM   1310  CB  ASP A 193      -5.025   5.668 -12.808  1.00  0.00           C  
ATOM   1311  CEN ASP A 193      -4.316   6.361 -13.041  1.00  0.00           X  
ATOM   1312  H   ASP A 193      -4.852   3.327 -13.746  1.00  0.00           H  
ATOM   1313  N   ASN A 194      -7.657   4.125 -12.022  1.00  0.00           N  
ATOM   1314  CA  ASN A 194      -9.022   4.072 -11.489  1.00  0.00           C  
ATOM   1315  C   ASN A 194      -9.174   3.002 -10.405  1.00  0.00           C  
ATOM   1316  O   ASN A 194      -9.812   3.227  -9.382  1.00  0.00           O  
ATOM   1317  CB  ASN A 194     -10.035   3.838 -12.595  1.00  0.00           C  
ATOM   1318  CEN ASN A 194     -10.638   4.409 -13.236  1.00  0.00           X  
ATOM   1319  H   ASN A 194      -7.514   3.942 -13.007  1.00  0.00           H  
ATOM   1320  N   HIS A 195      -8.588   1.826 -10.626  1.00  0.00           N  
ATOM   1321  CA  HIS A 195      -8.636   0.767  -9.634  1.00  0.00           C  
ATOM   1322  C   HIS A 195      -7.934   1.161  -8.331  1.00  0.00           C  
ATOM   1323  O   HIS A 195      -8.478   0.941  -7.251  1.00  0.00           O  
ATOM   1324  CB  HIS A 195      -8.011  -0.513 -10.198  1.00  0.00           C  
ATOM   1325  CEN HIS A 195      -8.437  -1.707 -10.850  1.00  0.00           X  
ATOM   1326  H   HIS A 195      -8.131   1.654 -11.507  1.00  0.00           H  
ATOM   1327  N   LEU A 196      -6.778   1.820  -8.423  1.00  0.00           N  
ATOM   1328  CA  LEU A 196      -6.038   2.293  -7.260  1.00  0.00           C  
ATOM   1329  C   LEU A 196      -6.840   3.320  -6.448  1.00  0.00           C  
ATOM   1330  O   LEU A 196      -6.919   3.200  -5.232  1.00  0.00           O  
ATOM   1331  CB  LEU A 196      -4.698   2.893  -7.705  1.00  0.00           C  
ATOM   1332  CEN LEU A 196      -3.251   2.368  -7.659  1.00  0.00           X  
ATOM   1333  H   LEU A 196      -6.407   2.026  -9.339  1.00  0.00           H  
ATOM   1334  N   GLN A 197      -7.484   4.289  -7.110  1.00  0.00           N  
ATOM   1335  CA  GLN A 197      -8.313   5.294  -6.434  1.00  0.00           C  
ATOM   1336  C   GLN A 197      -9.488   4.647  -5.694  1.00  0.00           C  
ATOM   1337  O   GLN A 197      -9.698   4.958  -4.526  1.00  0.00           O  
ATOM   1338  CB  GLN A 197      -8.841   6.317  -7.443  1.00  0.00           C  
ATOM   1339  CEN GLN A 197      -8.609   7.920  -8.094  1.00  0.00           X  
ATOM   1340  H   GLN A 197      -7.422   4.309  -8.119  1.00  0.00           H  
ATOM   1341  N   ASN A 198     -10.191   3.697  -6.322  1.00  0.00           N  
ATOM   1342  CA  ASN A 198     -11.324   3.018  -5.684  1.00  0.00           C  
ATOM   1343  C   ASN A 198     -10.882   2.230  -4.435  1.00  0.00           C  
ATOM   1344  O   ASN A 198     -11.525   2.319  -3.397  1.00  0.00           O  
ATOM   1345  CB  ASN A 198     -12.034   2.099  -6.661  1.00  0.00           C  
ATOM   1346  CEN ASN A 198     -12.838   2.145  -7.334  1.00  0.00           X  
ATOM   1347  H   ASN A 198      -9.970   3.484  -7.283  1.00  0.00           H  
ATOM   1348  N   VAL A 199      -9.725   1.557  -4.495  1.00  0.00           N  
ATOM   1349  CA  VAL A 199      -9.153   0.807  -3.356  1.00  0.00           C  
ATOM   1350  C   VAL A 199      -8.800   1.736  -2.187  1.00  0.00           C  
ATOM   1351  O   VAL A 199      -9.079   1.418  -1.029  1.00  0.00           O  
ATOM   1352  CB  VAL A 199      -7.891   0.027  -3.769  1.00  0.00           C  
ATOM   1353  CEN VAL A 199      -7.643  -0.606  -3.883  1.00  0.00           X  
ATOM   1354  H   VAL A 199      -9.245   1.523  -5.381  1.00  0.00           H  
ATOM   1355  N   ILE A 200      -8.182   2.891  -2.455  1.00  0.00           N  
ATOM   1356  CA  ILE A 200      -7.843   3.882  -1.419  1.00  0.00           C  
ATOM   1357  C   ILE A 200      -9.098   4.370  -0.700  1.00  0.00           C  
ATOM   1358  O   ILE A 200      -9.103   4.427   0.536  1.00  0.00           O  
ATOM   1359  CB  ILE A 200      -7.100   5.095  -2.009  1.00  0.00           C  
ATOM   1360  CEN ILE A 200      -6.125   5.492  -2.293  1.00  0.00           X  
ATOM   1361  H   ILE A 200      -7.987   3.110  -3.422  1.00  0.00           H  
ATOM   1362  N   GLU A 201     -10.139   4.736  -1.448  1.00  0.00           N  
ATOM   1363  CA  GLU A 201     -11.411   5.200  -0.893  1.00  0.00           C  
ATOM   1364  C   GLU A 201     -12.024   4.140   0.027  1.00  0.00           C  
ATOM   1365  O   GLU A 201     -12.404   4.455   1.155  1.00  0.00           O  
ATOM   1366  CB  GLU A 201     -12.389   5.556  -2.015  1.00  0.00           C  
ATOM   1367  CEN GLU A 201     -13.138   6.722  -3.007  1.00  0.00           X  
ATOM   1368  H   GLU A 201     -10.078   4.633  -2.451  1.00  0.00           H  
ATOM   1369  N   ASP A 202     -12.008   2.871  -0.380  1.00  0.00           N  
ATOM   1370  CA  ASP A 202     -12.553   1.763   0.404  1.00  0.00           C  
ATOM   1371  C   ASP A 202     -11.796   1.537   1.716  1.00  0.00           C  
ATOM   1372  O   ASP A 202     -12.421   1.379   2.771  1.00  0.00           O  
ATOM   1373  CB  ASP A 202     -12.542   0.478  -0.427  1.00  0.00           C  
ATOM   1374  CEN ASP A 202     -13.159  -0.083  -1.012  1.00  0.00           X  
ATOM   1375  H   ASP A 202     -11.731   2.676  -1.332  1.00  0.00           H  
ATOM   1376  N   ILE A 203     -10.458   1.589   1.698  1.00  0.00           N  
ATOM   1377  CA  ILE A 203      -9.645   1.416   2.912  1.00  0.00           C  
ATOM   1378  C   ILE A 203      -9.959   2.535   3.888  1.00  0.00           C  
ATOM   1379  O   ILE A 203     -10.179   2.265   5.067  1.00  0.00           O  
ATOM   1380  CB  ILE A 203      -8.135   1.412   2.610  1.00  0.00           C  
ATOM   1381  CEN ILE A 203      -7.283   0.793   2.328  1.00  0.00           X  
ATOM   1382  H   ILE A 203     -10.007   1.799   0.819  1.00  0.00           H  
ATOM   1383  N   HIS A 204     -10.012   3.784   3.432  1.00  0.00           N  
ATOM   1384  CA  HIS A 204     -10.309   4.923   4.291  1.00  0.00           C  
ATOM   1385  C   HIS A 204     -11.668   4.791   4.992  1.00  0.00           C  
ATOM   1386  O   HIS A 204     -11.747   4.950   6.217  1.00  0.00           O  
ATOM   1387  CB  HIS A 204     -10.267   6.221   3.479  1.00  0.00           C  
ATOM   1388  CEN HIS A 204      -9.335   7.255   3.173  1.00  0.00           X  
ATOM   1389  H   HIS A 204      -9.873   3.943   2.445  1.00  0.00           H  
ATOM   1390  N   ASP A 205     -12.713   4.418   4.265  1.00  0.00           N  
ATOM   1391  CA  ASP A 205     -14.057   4.244   4.807  1.00  0.00           C  
ATOM   1392  C   ASP A 205     -14.113   3.125   5.851  1.00  0.00           C  
ATOM   1393  O   ASP A 205     -14.696   3.296   6.930  1.00  0.00           O  
ATOM   1394  CB  ASP A 205     -15.049   3.956   3.678  1.00  0.00           C  
ATOM   1395  CEN ASP A 205     -15.726   4.436   3.087  1.00  0.00           X  
ATOM   1396  H   ASP A 205     -12.586   4.296   3.271  1.00  0.00           H  
ATOM   1397  N   PHE A 206     -13.459   1.992   5.589  1.00  0.00           N  
ATOM   1398  CA  PHE A 206     -13.417   0.857   6.503  1.00  0.00           C  
ATOM   1399  C   PHE A 206     -12.678   1.211   7.798  1.00  0.00           C  
ATOM   1400  O   PHE A 206     -13.088   0.782   8.877  1.00  0.00           O  
ATOM   1401  CB  PHE A 206     -12.753  -0.344   5.827  1.00  0.00           C  
ATOM   1402  CEN PHE A 206     -13.188  -1.675   5.074  1.00  0.00           X  
ATOM   1403  H   PHE A 206     -12.950   1.927   4.718  1.00  0.00           H  
ATOM   1404  N   MET A 207     -11.634   2.046   7.721  1.00  0.00           N  
ATOM   1405  CA  MET A 207     -10.902   2.560   8.879  1.00  0.00           C  
ATOM   1406  C   MET A 207     -11.787   3.459   9.728  1.00  0.00           C  
ATOM   1407  O   MET A 207     -11.705   3.426  10.958  1.00  0.00           O  
ATOM   1408  CB  MET A 207      -9.658   3.321   8.427  1.00  0.00           C  
ATOM   1409  CEN MET A 207      -7.905   3.236   8.396  1.00  0.00           X  
ATOM   1410  H   MET A 207     -11.355   2.350   6.799  1.00  0.00           H  
ATOM   1411  N   GLN A 208     -12.652   4.254   9.095  1.00  0.00           N  
ATOM   1412  CA  GLN A 208     -13.603   5.104   9.791  1.00  0.00           C  
ATOM   1413  C   GLN A 208     -14.627   4.269  10.566  1.00  0.00           C  
ATOM   1414  O   GLN A 208     -14.935   4.583  11.718  1.00  0.00           O  
ATOM   1415  CB  GLN A 208     -14.322   6.021   8.798  1.00  0.00           C  
ATOM   1416  CEN GLN A 208     -14.371   7.636   8.136  1.00  0.00           X  
ATOM   1417  H   GLN A 208     -12.602   4.311   8.089  1.00  0.00           H  
ATOM   1418  N   ALA A 209     -15.090   3.160   9.987  1.00  0.00           N  
ATOM   1419  CA  ALA A 209     -15.986   2.221  10.648  1.00  0.00           C  
ATOM   1420  C   ALA A 209     -15.320   1.547  11.860  1.00  0.00           C  
ATOM   1421  O   ALA A 209     -15.957   1.372  12.901  1.00  0.00           O  
ATOM   1422  CB  ALA A 209     -16.467   1.176   9.652  1.00  0.00           C  
ATOM   1423  CEN ALA A 209     -16.467   1.176   9.653  1.00  0.00           X  
ATOM   1424  H   ALA A 209     -14.825   2.974   9.029  1.00  0.00           H  
ATOM   1425  N   ALA A 210     -14.031   1.206  11.775  1.00  0.00           N  
ATOM   1426  CA  ALA A 210     -13.267   0.612  12.865  1.00  0.00           C  
ATOM   1427  C   ALA A 210     -13.095   1.598  14.032  1.00  0.00           C  
ATOM   1428  O   ALA A 210     -13.226   1.212  15.196  1.00  0.00           O  
ATOM   1429  CB  ALA A 210     -11.913   0.139  12.357  1.00  0.00           C  
ATOM   1430  CEN ALA A 210     -11.913   0.139  12.358  1.00  0.00           X  
ATOM   1431  H   ALA A 210     -13.562   1.341  10.888  1.00  0.00           H  
ATOM   1432  N   ALA A 211     -12.869   2.883  13.743  1.00  0.00           N  
ATOM   1433  CA  ALA A 211     -12.787   3.948  14.738  1.00  0.00           C  
ATOM   1434  C   ALA A 211     -14.145   4.201  15.410  1.00  0.00           C  
ATOM   1435  O   ALA A 211     -14.202   4.312  16.636  1.00  0.00           O  
ATOM   1436  CB  ALA A 211     -12.262   5.224  14.096  1.00  0.00           C  
ATOM   1437  CEN ALA A 211     -12.263   5.223  14.096  1.00  0.00           X  
ATOM   1438  H   ALA A 211     -12.732   3.131  12.775  1.00  0.00           H  
ATOM   1439  N   ALA A 212     -15.241   4.231  14.646  1.00  0.00           N  
ATOM   1440  CA  ALA A 212     -16.584   4.451  15.175  1.00  0.00           C  
ATOM   1441  C   ALA A 212     -17.012   3.296  16.098  1.00  0.00           C  
ATOM   1442  O   ALA A 212     -17.460   3.540  17.217  1.00  0.00           O  
ATOM   1443  CB  ALA A 212     -17.576   4.625  14.034  1.00  0.00           C  
ATOM   1444  CEN ALA A 212     -17.576   4.625  14.035  1.00  0.00           X  
ATOM   1445  H   ALA A 212     -15.142   4.099  13.650  1.00  0.00           H  
ATOM   1446  N   ALA A 213     -16.766   2.047  15.698  1.00  0.00           N  
ATOM   1447  CA  ALA A 213     -17.052   0.866  16.520  1.00  0.00           C  
ATOM   1448  C   ALA A 213     -16.310   0.888  17.872  1.00  0.00           C  
ATOM   1449  O   ALA A 213     -16.905   0.618  18.921  1.00  0.00           O  
ATOM   1450  CB  ALA A 213     -16.702  -0.397  15.747  1.00  0.00           C  
ATOM   1451  CEN ALA A 213     -16.702  -0.396  15.748  1.00  0.00           X  
ATOM   1452  H   ALA A 213     -16.416   1.902  14.762  1.00  0.00           H  
ATOM   1453  N   ALA A 214     -15.018   1.226  17.878  1.00  0.00           N  
ATOM   1454  CA  ALA A 214     -14.205   1.298  19.088  1.00  0.00           C  
ATOM   1455  C   ALA A 214     -14.702   2.378  20.066  1.00  0.00           C  
ATOM   1456  O   ALA A 214     -14.711   2.135  21.273  1.00  0.00           O  
ATOM   1457  CB  ALA A 214     -12.750   1.546  18.717  1.00  0.00           C  
ATOM   1458  CEN ALA A 214     -12.751   1.546  18.718  1.00  0.00           X  
ATOM   1459  H   ALA A 214     -14.575   1.415  16.989  1.00  0.00           H  
ATOM   1460  N   ASN A 215     -15.142   3.538  19.567  1.00  0.00           N  
ATOM   1461  CA  ASN A 215     -15.652   4.638  20.387  1.00  0.00           C  
ATOM   1462  C   ASN A 215     -16.947   4.294  21.131  1.00  0.00           C  
ATOM   1463  O   ASN A 215     -16.988   4.467  22.342  1.00  0.00           O  
ATOM   1464  CB  ASN A 215     -15.861   5.883  19.545  1.00  0.00           C  
ATOM   1465  CEN ASN A 215     -15.319   6.736  19.262  1.00  0.00           X  
ATOM   1466  H   ASN A 215     -15.096   3.673  18.568  1.00  0.00           H  
ATOM   1467  N   CYS A 216     -17.945   3.694  20.477  1.00  0.00           N  
ATOM   1468  CA  CYS A 216     -19.195   3.282  21.128  1.00  0.00           C  
ATOM   1469  C   CYS A 216     -18.986   2.281  22.289  1.00  0.00           C  
ATOM   1470  O   CYS A 216     -19.658   2.380  23.311  1.00  0.00           O  
ATOM   1471  CB  CYS A 216     -19.946   2.612  19.977  1.00  0.00           C  
ATOM   1472  CEN CYS A 216     -20.762   2.936  19.447  1.00  0.00           X  
ATOM   1473  H   CYS A 216     -17.861   3.560  19.479  1.00  0.00           H  
ATOM   1474  N   ARG A 217     -18.090   1.294  22.136  1.00  0.00           N  
ATOM   1475  CA  ARG A 217     -17.746   0.277  23.142  1.00  0.00           C  
ATOM   1476  C   ARG A 217     -17.186   0.854  24.458  1.00  0.00           C  
ATOM   1477  O   ARG A 217     -17.454   0.265  25.507  1.00  0.00           O  
ATOM   1478  CB  ARG A 217     -16.801  -0.767  22.566  1.00  0.00           C  
ATOM   1479  CEN ARG A 217     -15.986  -2.853  21.500  1.00  0.00           X  
ATOM   1480  H   ARG A 217     -17.604   1.257  21.251  1.00  0.00           H  
ATOM   1481  N   LYS A 218     -16.384   1.926  24.406  1.00  0.00           N  
ATOM   1482  CA  LYS A 218     -15.800   2.617  25.574  1.00  0.00           C  
ATOM   1483  C   LYS A 218     -16.897   2.973  26.565  1.00  0.00           C  
ATOM   1484  O   LYS A 218     -16.598   2.892  27.774  1.00  0.00           O  
ATOM   1485  CB  LYS A 218     -15.044   3.878  25.150  1.00  0.00           C  
ATOM   1486  CEN LYS A 218     -13.197   4.854  24.815  1.00  0.00           X  
ATOM   1487  H   LYS A 218     -16.396   2.471  23.556  1.00  0.00           H  
TER                                                                             
# All scores below are weighted scores, not raw scores.
#BEGIN_POSE_ENERGIES_TABLE ./minmover_pdb/pose_31.pdb
label vdw cenpack pair env cbeta hs_pair ss_pair sheet total
weights 1 0.5 1 1 0.25 1 1 1 NA
pose 0.0315 -6.96579 -12.4542 -3.18184 12.0977 0 0 0 -10.4726
MET:NtermProteinFull_1 0 0.05164 -0.20202 0.0106 0.03572 0 0 0 -0.10405
TYR_2 0 -0.04766 0.07777 0.85888 0.0693 0 0 0 0.95829
GLY_3 0 -0.0089 0.0695 -0.07965 0.04305 0 0 0 0.024
LYS_4 0 -0.1282 -0.5059 -0.2228 0.03518 0 0 0 -0.82171
LEU_5 0 -0.22458 -0.42996 0.08126 0.03032 0 0 0 -0.54295
ASN_6 0 -0.00302 0.09903 -0.36221 0.0697 0 0 0 -0.1965
ASP_7 0 -0.05144 -0.09412 -0.42964 0.04277 0 0 0 -0.53243
LEU_8 0 -0.18413 -0.42008 -0.19483 0.03624 0 0 0 -0.7628
LEU_9 0 0.01307 -0.30762 0.4149 0.06919 0 0 0 0.18955
GLU_10 0 -0.03822 0.02058 -1.00041 0.06961 0 0 0 -0.94844
ASP_11 0 -0.29476 0.13069 -0.1485 0.0431 0 0 0 -0.26947
LEU_12 0 -0.15514 -0.60638 -0.30366 0.04435 0 0 0 -1.02083
GLN_13 0 -0.03125 0.09568 -0.55896 0.06893 0 0 0 -0.4256
GLU_14 0 0.04048 -0.18857 -0.71584 0.06921 0 0 0 -0.79472
VAL_15 0 -0.12676 -0.52187 -0.10438 0.04461 0 0 0 -0.7084
LEU_16 0 -0.01111 -0.23709 0.08126 0.03729 0 0 0 -0.12965
LYS_17 0 -0.04376 0.0281 -0.8715 0.07025 0 0 0 -0.81691
ASN_18 0 -0.26852 -0.27807 -0.19403 0.04262 0 0 0 -0.69799
LEU_19 0 -0.08452 -0.1171 -0.30366 0.03172 0 0 0 -0.47355
HIS_D_20 0 -0.05679 -0.11252 -0.02241 0.04839 0 0 0 -0.14333
LYS_21 0 -0.00486 -0.02835 -1.04927 0.07072 0 0 0 -1.01176
ASN_22 0 0.01414 -0.19544 -0.24178 0.04277 0 0 0 -0.38031
ASP_23 0 0.08989 0.18159 -0.1485 0.06919 0 0 0 0.19217
ARG_24 0 -0.02765 0.08178 -0.7542 0.07203 0 0 0 -0.62803
SER_25 0 -0.0616 -0.00157 -0.18312 0.03681 0 0 0 -0.20948
GLY_26 0 0.02699 -0.15299 -0.0429 0.04277 0 0 0 -0.12613
LYS_27 0 -0.02356 -0.02835 -1.04927 0.07259 0 0 0 -1.0286
ASP_28 0 -0.03279 -0.01541 -0.56986 0.06998 0 0 0 -0.54808
ASN_29 0 -0.05631 -0.21995 -0.13901 0.03508 0 0 0 -0.38018
ILE_30 0 -0.01066 0.51049 0.72502 0.0462 0 0 0 1.27106
HIS_31 0 -0.0253 -0.07082 0.159 0.06992 0 0 0 0.1328
ASP_32 0 -0.05294 -0.33655 -0.24167 0.06887 0 0 0 -0.56229
VAL_33 0 -0.10404 0.19003 -0.27892 0.03295 0 0 0 -0.16
ASP_34 0 0.00589 -0.21908 -0.37876 0.04607 0 0 0 -0.54588
ASN_35 0 -0.07229 -0.06216 -0.36221 0.06894 0 0 0 -0.42771
HIS_D_36 0 -0.09121 0.08148 -0.11266 0.04348 0 0 0 -0.07891
LEU_37 0 -0.07222 -0.43622 -0.45811 0.03932 0 0 0 -0.92723
GLN_38 0 0.06413 0.13242 -0.55896 0.06921 0 0 0 -0.2932
ASN_39 0 -0.06877 -0.16661 -0.28327 0.06891 0 0 0 -0.44974
VAL_40 0 -0.31106 -0.51559 -0.27892 0.03694 0 0 0 -1.06864
ILE_41 0 -0.38005 -0.32069 0.60227 0.04336 0 0 0 -0.05512
GLU_42 0 -0.08146 -0.16651 -0.71584 0.0693 0 0 0 -0.8945
ASP_43 0 -0.23631 -0.13018 -0.1485 0.03528 0 0 0 -0.4797
ILE_44 0 -0.08608 -0.64407 -0.41682 0.03959 0 0 0 -1.10738
HIS_D_45 0 -0.02092 0.28537 0.0215 0.06884 0 0 0 0.35479
ASP_46 0 -0.1643 -0.48422 -0.42964 0.06903 0 0 0 -1.00914
PHE_47 0 0.18504 -0.31164 -0.4994 0.03614 0 0 0 -0.58986
MET_48 0 -0.2748 -0.06679 0.0106 0.03922 0 0 0 -0.29178
GLN_49 0 -0.01463 -0.02069 -0.55896 0.06947 0 0 0 -0.52481
ALA_50 0 -0.13753 0.11497 0.14698 0.04116 0 0 0 0.16557
ALA_51 0 -0.08326 -0.16942 -0.11236 0.03242 0 0 0 -0.33262
ALA_52 0 -0.1745 -0.02054 0.15304 0.03023 0 0 0 -0.01176
ALA_53 0 -0.08869 -0.0122 0.4142 0.03444 0 0 0 0.34775
ALA_54 0 0.03408 -0.09198 0.13638 0.03027 0 0 0 0.10875
ALA_55 0 -0.12647 -0.03686 0.03291 0.03556 0 0 0 -0.09486
ASN_56 0 0.05683 -0.1631 -0.19403 0.03487 0 0 0 -0.26542
CYS_57 0 -0.02679 0.04859 1.81599 0.04345 0 0 0 1.88123
ARG_58 0 0.60701 0.16775 -0.26954 0.06901 0 0 0 0.57423
LYS_59 0.00206 -0.10796 -0.09606 -0.42611 0.03556 0 0 0 -0.5925
GLY_60 0 -0.03129 -0.11373 -0.07965 0.03634 0 0 0 -0.18832
SER_61 0 0.04218 -0.02093 -0.20705 0.04331 0 0 0 -0.1425
PRO_62 0 -0.14184 -0.1239 -0.22805 0.04137 0 0 0 -0.45242
GLY_63 0 -0.0992 0.00461 0.0322 0.03812 0 0 0 -0.02425
SER_64 0 0.00407 0.00693 0.13063 0.04183 0 0 0 0.18345
PRO_65 0 0.03133 -0.13017 -0.05784 0.07212 0 0 0 -0.08457
ALA_66 0 -0.02852 0.01462 0.77873 0.04957 0 0 0 0.8144
GLY_67 0 0 0 0.91259 0.04183 0 0 0 0.95441
SER_68 0 0 0 0.29023 0.04957 0 0 0 0.3398
PRO_69 0 0 0 0.2123 0.04957 0 0 0 0.26186
THR_70 0 0 0 0.43096 0.07499 0 0 0 0.50594
SER_71 0 0 0 0.29023 0.07582 0 0 0 0.36605
THR_72 0 0 0 0.48779 0.07582 0 0 0 0.56361
GLU_73 0 0 0 -1.03403 0.07499 0 0 0 -0.95904
GLU_74 0 0 0 -0.93278 0.04957 0 0 0 -0.88321
GLY_75 0 0 0 0.91259 0.04957 0 0 0 0.96215
THR_76 0 0 0 0.48779 0.04957 0 0 0 0.53736
SER_77 0 0 0 0.29023 0.07499 0 0 0 0.36522
GLU_78 0 0 0 -1.01303 0.07573 0 0 0 -0.9373
SER_79 0 0 0 0.13063 0.07559 0 0 0 0.20622
ALA_80 0 0 0 0.89846 0.05687 0 0 0 0.95532
THR_81 0 0 0 0.48779 0.04957 0 0 0 0.53736
PRO_82 0 0 0 0.2123 0.07582 0 0 0 0.28812
GLU_83 0 0 0 -1.03403 0.07499 0 0 0 -0.95904
SER_84 0 0 0 0.13063 0.07508 0 0 0 0.20571
GLY_85 0 0 0 0.91259 0.04957 0 0 0 0.96215
PRO_86 0 0 0 0.51404 0.04957 0 0 0 0.5636
GLY_87 0 0 0 0.60923 0.04183 0 0 0 0.65106
THR_88 0 0 0 0.48779 0.04183 0 0 0 0.52962
SER_89 0 0 0 0.29023 0.04957 0 0 0 0.3398
THR_90 0 0 0 0.33798 0.07582 0 0 0 0.4138
GLU_91 0 0 0 -1.01303 0.07582 0 0 0 -0.93721
PRO_92 0 0 0 0.51404 0.07582 0 0 0 0.58986
SER_93 0 0 0 -0.0106 0.07499 0 0 0 0.06439
GLU_94 0 0 0 -1.01303 0.07569 0 0 0 -0.93734
GLY_95 0 0 0 0.91259 0.0535 0 0 0 0.96609
SER_96 0 0 0 -0.0106 0.07582 0 0 0 0.06522
ALA_97 0 0 0 0.77873 0.07582 0 0 0 0.85455
PRO_98 0 0 0 0.2123 0.04957 0 0 0 0.26186
GLY_99 0 0 0 0.91259 0.04883 0 0 0 0.96141
SER_100 0 0 0 -0.0106 0.04957 0 0 0 0.03897
PRO_101 0 0 0 0.51404 0.04957 0 0 0 0.5636
ALA_102 0 0 0 0.797 0.04957 0 0 0 0.84657
GLY_103 0 0 0 0.60923 0.04957 0 0 0 0.6588
SER_104 0 0 0 0.29023 0.04957 0 0 0 0.3398
PRO_105 0 0 0 0.51404 0.07582 0 0 0 0.58986
THR_106 0 0 0 0.33798 0.07499 0 0 0 0.41297
SER_107 0 0 0 0.29023 0.07508 0 0 0 0.36531
THR_108 0 0 0 0.43096 0.04957 0 0 0 0.48052
GLU_109 0.01346 0 0 -1.01303 0.07582 0 0 0 -0.92375
GLU_110 0.01346 0 0 -1.03403 0.04957 0 0 0 -0.971
GLY_111 0 0 0 0.91259 0.07508 0 0 0 0.98767
THR_112 0 0 0 0.48779 0.07582 0 0 0 0.56361
SER_113 0 0 0 0.13063 0.07467 0 0 0 0.2053
THR_114 0 0 0 0.43096 0.07499 0 0 0 0.50594
GLU_115 0 0 0 -1.01303 0.07582 0 0 0 -0.93721
PRO_116 0 0 0 0.51404 0.07582 0 0 0 0.58986
SER_117 0 0 0 0.13063 0.07499 0 0 0 0.20562
GLU_118 0 0 0 -0.93278 0.07582 0 0 0 -0.85696
GLY_119 0 0 0 0.91259 0.04957 0 0 0 0.96215
SER_120 0 0 0 0.29023 0.04957 0 0 0 0.3398
ALA_121 0 0 0 0.89846 0.04957 0 0 0 0.94802
PRO_122 0 0 0 0.2123 0.04957 0 0 0 0.26186
GLY_123 0 0 0 0.91259 0.04957 0 0 0 0.96215
THR_124 0 0 0 0.43096 0.07582 0 0 0 0.50678
SER_125 0 0 0 0.13063 0.07573 0 0 0 0.20636
THR_126 0 0 0 0.43096 0.07499 0 0 0 0.50594
GLU_127 0 0 0 -1.01303 0.07582 0 0 0 -0.93721
PRO_128 0 0 0 0.2123 0.07582 0 0 0 0.28812
SER_129 0 0 0 0.13063 0.07558 0 0 0 0.20621
GLU_130 0 0 0 -1.03403 0.07582 0 0 0 -0.95821
GLY_131 0 0 0 0.91259 0.07582 0 0 0 0.98841
SER_132 0 0 0 0.29023 0.05815 0 0 0 0.34839
ALA_133 0 0 0 0.89846 0.05815 0 0 0 0.95661
PRO_134 0 0 0 0.2123 0.04957 0 0 0 0.26186
GLY_135 0.00022 0 0 0.91259 0.04957 0 0 0 0.96238
THR_136 0.00022 0 0 0.48779 0.04957 0 0 0 0.53758
SER_137 0 0 0 0.29023 0.04957 0 0 0 0.3398
GLU_138 0 0 0 -1.01303 0.07582 0 0 0 -0.93721
SER_139 0 0 0 0.29023 0.07519 0 0 0 0.36542
ALA_140 0 0 0 0.797 0.07386 0 0 0 0.87086
THR_141 1e-05 0 0 0.48779 0.07582 0 0 0 0.56362
PRO_142 1e-05 0 0 0.51404 0.07582 0 0 0 0.58986
GLU_143 0 0 0 -1.01303 0.07499 0 0 0 -0.93804
SER_144 0 0 0 0.13063 0.07508 0 0 0 0.20571
GLY_145 0 0 0 0.91259 0.04957 0 0 0 0.96215
PRO_146 0 0.00418 -0.06652 0.2123 0.04883 0 0 0 0.19878
GLY_147 0 -0.03578 -0.01782 0.91259 0.04883 0 0 0 0.90781
SER_148 0 -0.06018 -0.0179 0.29023 0.07268 0 0 0 0.28483
GLU_149 0 -0.10662 0.02346 -0.4886 0.03743 0 0 0 -0.53432
PRO_150 0 0.05772 -0.14872 -0.05784 0.07268 0 0 0 -0.07617
ALA_151 0 -0.24341 0.17756 0.28428 0.04456 0 0 0 0.26298
THR_152 0.00206 0.19805 -0.12431 -0.13245 0.04456 0 0 0 -0.01209
SER_153 0 -0.18242 -0.04719 -0.18312 0.03632 0 0 0 -0.37642
GLY_154 0 0.09351 -0.22714 -0.07814 0.03513 0 0 0 -0.17663
SER_155 0 0.07715 -0.10303 -0.18312 0.03812 0 0 0 -0.17088
GLU_156 0 -0.05867 -0.06446 -0.71584 0.04409 0 0 0 -0.79488
THR_157 0 -0.01776 0.00476 -0.18847 0.0323 0 0 0 -0.16916
PRO_158 0 -0.08258 0.04662 -0.05784 0.04409 0 0 0 -0.04972
GLY_159 0 -0.09882 0.09079 -0.08884 0.03227 0 0 0 -0.06458
MET_160 0 -0.08739 -0.17129 -0.05461 0.03591 0 0 0 -0.27738
TYR_161 0 -0.05577 -0.00422 0.85474 0.06965 0 0 0 0.86441
GLY_162 0 -0.06202 0.03143 -0.07965 0.0353 0 0 0 -0.07493
LYS_163 0 0.03119 -0.10475 0.20967 0.0359 0 0 0 0.17202
LEU_164 0 -0.12973 -0.16379 0.4149 0.0699 0 0 0 0.19129
ASN_165 0 -0.05793 0.05346 -0.40966 0.04345 0 0 0 -0.37067
ASP_166 0 -0.05987 0.01377 -0.37876 0.04262 0 0 0 -0.38225
LEU_167 0 -0.11499 -0.39885 -0.39148 0.03347 0 0 0 -0.87185
LEU_168 0 0.0463 -0.01525 0.75945 0.06886 0 0 0 0.85935
GLU_169 0 -0.04095 -0.00027 -0.92601 0.07033 0 0 0 -0.89691
ASP_170 0 -0.09842 0.23089 -0.03907 0.04343 0 0 0 0.13683
LEU_171 0 -0.0499 -0.45311 -0.30366 0.045 0 0 0 -0.76167
GLN_172 0 -0.0491 0.08675 -0.55896 0.0691 0 0 0 -0.45222
GLU_173 0 0.02219 -0.19762 -0.60186 0.06894 0 0 0 -0.70836
VAL_174 0 -0.2183 -0.63669 -0.41511 0.04516 0 0 0 -1.22495
LEU_175 0 -0.28256 -0.05396 0.4149 0.03683 0 0 0 0.11521
LYS_176 0 -0.0616 0.02812 -0.8715 0.06947 0 0 0 -0.83551
ASN_177 0 -0.1453 -0.05061 -0.13901 0.03512 0 0 0 -0.2998
LEU_178 0 -0.53608 -0.25225 -0.30366 0.03172 0 0 0 -1.06027
HIS_D_179 0 -0.04154 -0.05885 -0.06774 0.04794 0 0 0 -0.12019
LYS_180 0 -0.0542 -0.02829 -0.8715 0.07061 0 0 0 -0.88338
ASN_181 0 -0.25864 0.06332 0.05572 0.0305 0 0 0 -0.1091
ASP_182 0 0.0999 0.01459 0.34071 0.04322 0 0 0 0.49841
ARG_183 0 0.03573 0.15697 -0.55583 0.07134 0 0 0 -0.29179
SER_184 0 -0.04737 -0.01002 -0.18312 0.04409 0 0 0 -0.19642
GLY_185 0 0.03608 -0.10318 -0.07965 0.043 0 0 0 -0.10375
LYS_186 0 -0.0301 -0.04774 -1.04927 0.07203 0 0 0 -1.05508
ASP_187 0 -0.02431 -0.0068 -0.56986 0.07007 0 0 0 -0.5309
ASN_188 0 -0.04108 -0.08348 -0.13901 0.02982 0 0 0 -0.23375
ILE_189 0 -0.00796 0.42631 0.72502 0.06908 0 0 0 1.21245
HIS_190 0 -0.06147 -0.06544 0.20362 0.06947 0 0 0 0.14618
ASP_191 0 -0.21621 -0.31566 -0.42964 0.03527 0 0 0 -0.92624
VAL_192 0 -0.01369 0.32654 -0.27892 0.03617 0 0 0 0.07009
ASP_193 0 -0.01993 -0.18932 -0.37876 0.06891 0 0 0 -0.51911
ASN_194 0 -0.05471 -0.09344 -0.36221 0.06887 0 0 0 -0.44149
HIS_D_195 0 -0.18711 0.04977 -0.18191 0.04327 0 0 0 -0.27599
LEU_196 0 0.26033 -0.70036 -0.19483 0.04435 0 0 0 -0.59051
GLN_197 0 -0.00899 0.03764 -0.55896 0.0693 0 0 0 -0.46101
ASN_198 0 -0.00502 -0.16337 -0.28327 0.06899 0 0 0 -0.38266
VAL_199 0 -0.20451 -0.41749 -0.27892 0.04453 0 0 0 -0.8564
ILE_200 0 -0.08097 -0.35829 0.72502 0.0691 0 0 0 0.35487
GLU_201 0 -0.01243 -0.07641 -0.71584 0.06947 0 0 0 -0.73522
ASP_202 0 -0.24084 0.33047 -0.24167 0.03531 0 0 0 -0.11672
ILE_203 0 0.05288 -0.94923 -0.06945 0.07121 0 0 0 -0.8946
HIS_204 0 0.00083 0.11983 0.06501 0.06882 0 0 0 0.25449
ASP_205 0 0.0296 -0.46332 -0.42964 0.06884 0 0 0 -0.79453
PHE_206 0 0.23474 -0.1125 -0.44993 0.04516 0 0 0 -0.28254
MET_207 0 -0.16034 -0.09141 0.06168 0.04326 0 0 0 -0.14682
GLN_208 0 -0.02023 -0.08414 -0.55896 0.06944 0 0 0 -0.5939
ALA_209 0 -0.19524 0.0971 0.07904 0.03561 0 0 0 0.01652
ALA_210 0 -0.14192 0.01774 0.03291 0.03712 0 0 0 -0.05415
ALA_211 0 0.03617 -0.0379 0.16717 0.0353 0 0 0 0.20075
ALA_212 0 -0.08294 0.07711 0.16717 0.03503 0 0 0 0.19638
ALA_213 0 0.17338 0.00108 -0.01847 0.03 0 0 0 0.18598
ALA_214 0 0.04511 -0.10323 0.11438 0.0353 0 0 0 0.09156
ASN_215 0 -0.02158 -0.02602 -0.46336 0.07081 0 0 0 -0.44015
CYS_216 0 0.01522 0.02587 1.93683 0.06961 0 0 0 2.04753
ARG_217 0 0.4888 0.19101 -0.26954 0.06912 0 0 0 0.47939
LYS:CtermProteinFull_218 0 -0.02356 -0.01939 -1.10762 0.07259 0 0 0 -1.07799
#END_POSE_ENERGIES_TABLE ./minmover_pdb/pose_31.pdb
