# Supplementary material for: Selection of a promiscuous minimalist cAMP phosphodiesterase from a library of de novo designed proteins
Source: Nat Chem. 2024 May 3;16(7):1200–8. doi: 10.1038/s41557-024-01490-4 (PMC11230910; doi:10.1038/s41557-024-01490-4)
Supplement: Supplementary file 3 — MD input files, scripts and final structures derived from MD, AlphaFold2, EMSfold and MultiSFold. [file 41557_2024_1490_MOESM3_ESM.zip › Computational_Data/4_MultiSFold/campase/pose_32.pdb]

ATOM      1  N   MET A   1      14.999  -7.930  -0.838  1.00  0.00           N  
ATOM      2  CA  MET A   1      13.940  -6.997  -1.273  1.00  0.00           C  
ATOM      3  C   MET A   1      12.590  -7.687  -1.322  1.00  0.00           C  
ATOM      4  O   MET A   1      11.657  -7.084  -0.836  1.00  0.00           O  
ATOM      5  CB  MET A   1      14.272  -6.407  -2.642  1.00  0.00           C  
ATOM      6  CEN MET A   1      14.749  -4.920  -3.441  1.00  0.00           X  
ATOM      7  H   MET A   1      15.775  -8.121  -1.439  1.00  0.00           H  
ATOM      8  N   TYR A   2      12.494  -8.945  -1.767  1.00  0.00           N  
ATOM      9  CA  TYR A   2      11.197  -9.620  -1.957  1.00  0.00           C  
ATOM     10  C   TYR A   2      10.491 -10.129  -0.682  1.00  0.00           C  
ATOM     11  O   TYR A   2       9.277 -10.050  -0.627  1.00  0.00           O  
ATOM     12  CB  TYR A   2      11.387 -10.796  -2.917  1.00  0.00           C  
ATOM     13  CEN TYR A   2      11.194 -11.199  -4.611  1.00  0.00           X  
ATOM     14  H   TYR A   2      13.265  -9.376  -2.255  1.00  0.00           H  
ATOM     15  N   GLY A   3      11.217 -10.608   0.341  1.00  0.00           N  
ATOM     16  CA  GLY A   3      10.658 -10.822   1.691  1.00  0.00           C  
ATOM     17  C   GLY A   3       9.978  -9.575   2.268  1.00  0.00           C  
ATOM     18  O   GLY A   3       8.827  -9.656   2.658  1.00  0.00           O  
ATOM     19  CEN GLY A   3      10.658 -10.822   1.691  1.00  0.00           X  
ATOM     20  H   GLY A   3      12.170 -10.893   0.172  1.00  0.00           H  
ATOM     21  N   LYS A   4      10.639  -8.408   2.170  1.00  0.00           N  
ATOM     22  CA  LYS A   4      10.152  -7.129   2.734  1.00  0.00           C  
ATOM     23  C   LYS A   4       8.940  -6.543   2.000  1.00  0.00           C  
ATOM     24  O   LYS A   4       8.159  -5.800   2.565  1.00  0.00           O  
ATOM     25  CB  LYS A   4      11.283  -6.099   2.739  1.00  0.00           C  
ATOM     26  CEN LYS A   4      12.758  -5.036   3.821  1.00  0.00           X  
ATOM     27  H   LYS A   4      11.556  -8.414   1.750  1.00  0.00           H  
ATOM     28  N   LEU A   5       8.841  -6.833   0.708  1.00  0.00           N  
ATOM     29  CA  LEU A   5       7.742  -6.417  -0.146  1.00  0.00           C  
ATOM     30  C   LEU A   5       6.454  -7.188   0.159  1.00  0.00           C  
ATOM     31  O   LEU A   5       5.370  -6.623   0.075  1.00  0.00           O  
ATOM     32  CB  LEU A   5       8.134  -6.593  -1.618  1.00  0.00           C  
ATOM     33  CEN LEU A   5       8.567  -5.598  -2.711  1.00  0.00           X  
ATOM     34  H   LEU A   5       9.537  -7.453   0.317  1.00  0.00           H  
ATOM     35  N   ASN A   6       6.574  -8.467   0.519  1.00  0.00           N  
ATOM     36  CA  ASN A   6       5.416  -9.259   0.914  1.00  0.00           C  
ATOM     37  C   ASN A   6       4.757  -8.646   2.154  1.00  0.00           C  
ATOM     38  O   ASN A   6       3.537  -8.599   2.210  1.00  0.00           O  
ATOM     39  CB  ASN A   6       5.789 -10.708   1.167  1.00  0.00           C  
ATOM     40  CEN ASN A   6       5.822 -11.612   0.635  1.00  0.00           X  
ATOM     41  H   ASN A   6       7.489  -8.844   0.715  1.00  0.00           H  
ATOM     42  N   ASP A   7       5.567  -8.099   3.068  1.00  0.00           N  
ATOM     43  CA  ASP A   7       5.080  -7.449   4.290  1.00  0.00           C  
ATOM     44  C   ASP A   7       4.302  -6.165   3.937  1.00  0.00           C  
ATOM     45  O   ASP A   7       3.215  -5.935   4.450  1.00  0.00           O  
ATOM     46  CB  ASP A   7       6.243  -7.128   5.232  1.00  0.00           C  
ATOM     47  CEN ASP A   7       6.715  -7.504   6.052  1.00  0.00           X  
ATOM     48  H   ASP A   7       6.565  -8.218   2.975  1.00  0.00           H  
ATOM     49  N   LEU A   8       4.785  -5.399   2.949  1.00  0.00           N  
ATOM     50  CA  LEU A   8       4.120  -4.187   2.469  1.00  0.00           C  
ATOM     51  C   LEU A   8       2.772  -4.457   1.775  1.00  0.00           C  
ATOM     52  O   LEU A   8       1.814  -3.700   1.940  1.00  0.00           O  
ATOM     53  CB  LEU A   8       5.058  -3.437   1.515  1.00  0.00           C  
ATOM     54  CEN LEU A   8       5.939  -2.185   1.686  1.00  0.00           X  
ATOM     55  H   LEU A   8       5.718  -5.594   2.617  1.00  0.00           H  
ATOM     56  N   LEU A   9       2.699  -5.512   0.961  1.00  0.00           N  
ATOM     57  CA  LEU A   9       1.459  -5.903   0.288  1.00  0.00           C  
ATOM     58  C   LEU A   9       0.427  -6.425   1.301  1.00  0.00           C  
ATOM     59  O   LEU A   9      -0.767  -6.170   1.146  1.00  0.00           O  
ATOM     60  CB  LEU A   9       1.749  -6.964  -0.781  1.00  0.00           C  
ATOM     61  CEN LEU A   9       1.833  -6.904  -2.318  1.00  0.00           X  
ATOM     62  H   LEU A   9       3.524  -6.082   0.843  1.00  0.00           H  
ATOM     63  N   GLU A  10       0.890  -7.125   2.336  1.00  0.00           N  
ATOM     64  CA  GLU A  10       0.068  -7.546   3.474  1.00  0.00           C  
ATOM     65  C   GLU A  10      -0.570  -6.341   4.177  1.00  0.00           C  
ATOM     66  O   GLU A  10      -1.799  -6.251   4.243  1.00  0.00           O  
ATOM     67  CB  GLU A  10       0.906  -8.352   4.469  1.00  0.00           C  
ATOM     68  CEN GLU A  10       1.410  -9.853   5.100  1.00  0.00           X  
ATOM     69  H   GLU A  10       1.879  -7.315   2.388  1.00  0.00           H  
ATOM     70  N   ASP A  11       0.245  -5.387   4.625  1.00  0.00           N  
ATOM     71  CA  ASP A  11      -0.221  -4.146   5.240  1.00  0.00           C  
ATOM     72  C   ASP A  11      -1.304  -3.479   4.389  1.00  0.00           C  
ATOM     73  O   ASP A  11      -2.399  -3.206   4.884  1.00  0.00           O  
ATOM     74  CB  ASP A  11       0.949  -3.182   5.454  1.00  0.00           C  
ATOM     75  CEN ASP A  11       1.596  -2.883   6.182  1.00  0.00           X  
ATOM     76  H   ASP A  11       1.239  -5.564   4.629  1.00  0.00           H  
ATOM     77  N   LEU A  12      -1.053  -3.294   3.091  1.00  0.00           N  
ATOM     78  CA  LEU A  12      -1.975  -2.602   2.190  1.00  0.00           C  
ATOM     79  C   LEU A  12      -3.340  -3.305   2.095  1.00  0.00           C  
ATOM     80  O   LEU A  12      -4.390  -2.672   2.244  1.00  0.00           O  
ATOM     81  CB  LEU A  12      -1.344  -2.480   0.797  1.00  0.00           C  
ATOM     82  CEN LEU A  12      -0.681  -1.308   0.049  1.00  0.00           X  
ATOM     83  H   LEU A  12      -0.160  -3.605   2.736  1.00  0.00           H  
ATOM     84  N   GLN A  13      -3.345  -4.629   1.919  1.00  0.00           N  
ATOM     85  CA  GLN A  13      -4.572  -5.430   1.907  1.00  0.00           C  
ATOM     86  C   GLN A  13      -5.354  -5.329   3.221  1.00  0.00           C  
ATOM     87  O   GLN A  13      -6.584  -5.187   3.198  1.00  0.00           O  
ATOM     88  CB  GLN A  13      -4.239  -6.898   1.625  1.00  0.00           C  
ATOM     89  CEN GLN A  13      -4.195  -8.132   0.392  1.00  0.00           X  
ATOM     90  H   GLN A  13      -2.454  -5.103   1.856  1.00  0.00           H  
ATOM     91  N   GLU A  14      -4.690  -5.387   4.377  1.00  0.00           N  
ATOM     92  CA  GLU A  14      -5.380  -5.281   5.665  1.00  0.00           C  
ATOM     93  C   GLU A  14      -6.043  -3.904   5.830  1.00  0.00           C  
ATOM     94  O   GLU A  14      -7.235  -3.847   6.160  1.00  0.00           O  
ATOM     95  CB  GLU A  14      -4.404  -5.538   6.815  1.00  0.00           C  
ATOM     96  CEN GLU A  14      -3.740  -6.588   7.982  1.00  0.00           X  
ATOM     97  H   GLU A  14      -3.692  -5.538   4.366  1.00  0.00           H  
ATOM     98  N   VAL A  15      -5.359  -2.804   5.492  1.00  0.00           N  
ATOM     99  CA  VAL A  15      -5.966  -1.460   5.546  1.00  0.00           C  
ATOM    100  C   VAL A  15      -7.254  -1.389   4.742  1.00  0.00           C  
ATOM    101  O   VAL A  15      -8.252  -0.885   5.262  1.00  0.00           O  
ATOM    102  CB  VAL A  15      -5.001  -0.379   5.024  1.00  0.00           C  
ATOM    103  CEN VAL A  15      -4.609   0.154   5.217  1.00  0.00           X  
ATOM    104  H   VAL A  15      -4.400  -2.903   5.189  1.00  0.00           H  
ATOM    105  N   LEU A  16      -7.277  -1.934   3.522  1.00  0.00           N  
ATOM    106  CA  LEU A  16      -8.478  -1.927   2.673  1.00  0.00           C  
ATOM    107  C   LEU A  16      -9.612  -2.731   3.306  1.00  0.00           C  
ATOM    108  O   LEU A  16     -10.773  -2.315   3.354  1.00  0.00           O  
ATOM    109  CB  LEU A  16      -8.149  -2.481   1.281  1.00  0.00           C  
ATOM    110  CEN LEU A  16      -7.940  -1.810  -0.089  1.00  0.00           X  
ATOM    111  H   LEU A  16      -6.433  -2.371   3.175  1.00  0.00           H  
ATOM    112  N   LYS A  17      -9.268  -3.891   3.858  1.00  0.00           N  
ATOM    113  CA  LYS A  17     -10.221  -4.746   4.558  1.00  0.00           C  
ATOM    114  C   LYS A  17     -10.854  -4.040   5.758  1.00  0.00           C  
ATOM    115  O   LYS A  17     -12.068  -4.140   5.947  1.00  0.00           O  
ATOM    116  CB  LYS A  17      -9.537  -6.036   5.013  1.00  0.00           C  
ATOM    117  CEN LYS A  17      -9.207  -8.107   4.729  1.00  0.00           X  
ATOM    118  H   LYS A  17      -8.317  -4.201   3.731  1.00  0.00           H  
ATOM    119  N   ASN A  18     -10.071  -3.339   6.573  1.00  0.00           N  
ATOM    120  CA  ASN A  18     -10.580  -2.578   7.711  1.00  0.00           C  
ATOM    121  C   ASN A  18     -11.400  -1.362   7.271  1.00  0.00           C  
ATOM    122  O   ASN A  18     -12.440  -1.093   7.874  1.00  0.00           O  
ATOM    123  CB  ASN A  18      -9.450  -2.141   8.625  1.00  0.00           C  
ATOM    124  CEN ASN A  18      -8.951  -2.497   9.477  1.00  0.00           X  
ATOM    125  H   ASN A  18      -9.079  -3.312   6.374  1.00  0.00           H  
ATOM    126  N   LEU A  19     -11.022  -0.699   6.180  1.00  0.00           N  
ATOM    127  CA  LEU A  19     -11.776   0.420   5.612  1.00  0.00           C  
ATOM    128  C   LEU A  19     -13.149  -0.028   5.113  1.00  0.00           C  
ATOM    129  O   LEU A  19     -14.155   0.608   5.431  1.00  0.00           O  
ATOM    130  CB  LEU A  19     -10.981   1.068   4.471  1.00  0.00           C  
ATOM    131  CEN LEU A  19     -10.170   2.374   4.373  1.00  0.00           X  
ATOM    132  H   LEU A  19     -10.187  -0.997   5.696  1.00  0.00           H  
ATOM    133  N   HIS A  20     -13.213  -1.185   4.450  1.00  0.00           N  
ATOM    134  CA  HIS A  20     -14.462  -1.726   3.910  1.00  0.00           C  
ATOM    135  C   HIS A  20     -15.467  -2.122   5.004  1.00  0.00           C  
ATOM    136  O   HIS A  20     -16.628  -1.712   4.959  1.00  0.00           O  
ATOM    137  CB  HIS A  20     -14.168  -2.936   3.018  1.00  0.00           C  
ATOM    138  CEN HIS A  20     -13.960  -3.213   1.636  1.00  0.00           X  
ATOM    139  H   HIS A  20     -12.345  -1.643   4.213  1.00  0.00           H  
ATOM    140  N   LYS A  21     -15.051  -2.909   6.011  1.00  0.00           N  
ATOM    141  CA  LYS A  21     -15.958  -3.399   7.075  1.00  0.00           C  
ATOM    142  C   LYS A  21     -16.520  -2.269   7.939  1.00  0.00           C  
ATOM    143  O   LYS A  21     -17.661  -2.368   8.392  1.00  0.00           O  
ATOM    144  CB  LYS A  21     -15.235  -4.410   7.966  1.00  0.00           C  
ATOM    145  CEN LYS A  21     -14.913  -6.425   8.526  1.00  0.00           X  
ATOM    146  H   LYS A  21     -14.074  -3.162   6.030  1.00  0.00           H  
ATOM    147  N   ASN A  22     -15.734  -1.224   8.185  1.00  0.00           N  
ATOM    148  CA  ASN A  22     -16.118  -0.100   9.034  1.00  0.00           C  
ATOM    149  C   ASN A  22     -17.185   0.820   8.395  1.00  0.00           C  
ATOM    150  O   ASN A  22     -18.082   1.292   9.099  1.00  0.00           O  
ATOM    151  CB  ASN A  22     -14.896   0.714   9.420  1.00  0.00           C  
ATOM    152  CEN ASN A  22     -14.187   0.740  10.193  1.00  0.00           X  
ATOM    153  H   ASN A  22     -14.799  -1.230   7.801  1.00  0.00           H  
ATOM    154  N   ASP A  23     -17.171   1.005   7.064  1.00  0.00           N  
ATOM    155  CA  ASP A  23     -18.028   1.955   6.338  1.00  0.00           C  
ATOM    156  C   ASP A  23     -19.470   1.450   6.137  1.00  0.00           C  
ATOM    157  O   ASP A  23     -19.934   1.182   5.025  1.00  0.00           O  
ATOM    158  CB  ASP A  23     -17.405   2.282   4.979  1.00  0.00           C  
ATOM    159  CEN ASP A  23     -16.820   2.986   4.533  1.00  0.00           X  
ATOM    160  H   ASP A  23     -16.491   0.498   6.518  1.00  0.00           H  
ATOM    161  N   ARG A  24     -20.241   1.358   7.224  1.00  0.00           N  
ATOM    162  CA  ARG A  24     -21.661   0.973   7.127  1.00  0.00           C  
ATOM    163  C   ARG A  24     -22.656   2.124   7.218  1.00  0.00           C  
ATOM    164  O   ARG A  24     -23.836   1.875   6.992  1.00  0.00           O  
ATOM    165  CB  ARG A  24     -22.010  -0.100   8.148  1.00  0.00           C  
ATOM    166  CEN ARG A  24     -22.412  -2.331   9.154  1.00  0.00           X  
ATOM    167  H   ARG A  24     -19.832   1.658   8.098  1.00  0.00           H  
ATOM    168  N   SER A  25     -22.235   3.355   7.515  1.00  0.00           N  
ATOM    169  CA  SER A  25     -23.192   4.469   7.660  1.00  0.00           C  
ATOM    170  C   SER A  25     -22.863   5.775   6.908  1.00  0.00           C  
ATOM    171  O   SER A  25     -23.547   6.770   7.140  1.00  0.00           O  
ATOM    172  CB  SER A  25     -23.349   4.777   9.136  1.00  0.00           C  
ATOM    173  CEN SER A  25     -23.213   4.846   9.658  1.00  0.00           X  
ATOM    174  H   SER A  25     -21.287   3.469   7.844  1.00  0.00           H  
ATOM    175  N   GLY A  26     -21.872   5.825   6.010  1.00  0.00           N  
ATOM    176  CA  GLY A  26     -21.493   7.096   5.361  1.00  0.00           C  
ATOM    177  C   GLY A  26     -20.857   6.966   3.978  1.00  0.00           C  
ATOM    178  O   GLY A  26     -19.639   7.071   3.867  1.00  0.00           O  
ATOM    179  CEN GLY A  26     -21.493   7.096   5.361  1.00  0.00           X  
ATOM    180  H   GLY A  26     -21.287   5.015   5.847  1.00  0.00           H  
ATOM    181  N   LYS A  27     -21.688   6.724   2.955  1.00  0.00           N  
ATOM    182  CA  LYS A  27     -21.321   6.493   1.543  1.00  0.00           C  
ATOM    183  C   LYS A  27     -20.253   7.420   0.968  1.00  0.00           C  
ATOM    184  O   LYS A  27     -19.439   6.970   0.173  1.00  0.00           O  
ATOM    185  CB  LYS A  27     -22.574   6.591   0.671  1.00  0.00           C  
ATOM    186  CEN LYS A  27     -24.101   5.615  -0.420  1.00  0.00           X  
ATOM    187  H   LYS A  27     -22.654   6.552   3.199  1.00  0.00           H  
ATOM    188  N   ASP A  28     -20.255   8.690   1.357  1.00  0.00           N  
ATOM    189  CA  ASP A  28     -19.247   9.624   0.848  1.00  0.00           C  
ATOM    190  C   ASP A  28     -17.825   9.239   1.284  1.00  0.00           C  
ATOM    191  O   ASP A  28     -16.885   9.366   0.508  1.00  0.00           O  
ATOM    192  CB  ASP A  28     -19.566  11.048   1.311  1.00  0.00           C  
ATOM    193  CEN ASP A  28     -20.020  11.897   0.979  1.00  0.00           X  
ATOM    194  H   ASP A  28     -21.117   9.080   1.710  1.00  0.00           H  
ATOM    195  N   ASN A  29     -17.661   8.655   2.476  1.00  0.00           N  
ATOM    196  CA  ASN A  29     -16.323   8.317   2.973  1.00  0.00           C  
ATOM    197  C   ASN A  29     -15.805   6.973   2.437  1.00  0.00           C  
ATOM    198  O   ASN A  29     -14.595   6.792   2.318  1.00  0.00           O  
ATOM    199  CB  ASN A  29     -16.296   8.311   4.490  1.00  0.00           C  
ATOM    200  CEN ASN A  29     -16.092   8.981   5.272  1.00  0.00           X  
ATOM    201  H   ASN A  29     -18.466   8.548   3.079  1.00  0.00           H  
ATOM    202  N   ILE A  30     -16.692   6.018   2.141  1.00  0.00           N  
ATOM    203  CA  ILE A  30     -16.295   4.730   1.550  1.00  0.00           C  
ATOM    204  C   ILE A  30     -15.626   4.952   0.198  1.00  0.00           C  
ATOM    205  O   ILE A  30     -14.639   4.283  -0.080  1.00  0.00           O  
ATOM    206  CB  ILE A  30     -17.497   3.784   1.370  1.00  0.00           C  
ATOM    207  CEN ILE A  30     -18.119   3.030   1.852  1.00  0.00           X  
ATOM    208  H   ILE A  30     -17.674   6.225   2.249  1.00  0.00           H  
ATOM    209  N   HIS A  31     -16.094   5.909  -0.612  1.00  0.00           N  
ATOM    210  CA  HIS A  31     -15.484   6.179  -1.915  1.00  0.00           C  
ATOM    211  C   HIS A  31     -14.050   6.699  -1.774  1.00  0.00           C  
ATOM    212  O   HIS A  31     -13.168   6.247  -2.501  1.00  0.00           O  
ATOM    213  CB  HIS A  31     -16.328   7.185  -2.704  1.00  0.00           C  
ATOM    214  CEN HIS A  31     -17.351   7.169  -3.695  1.00  0.00           X  
ATOM    215  H   HIS A  31     -16.851   6.505  -0.303  1.00  0.00           H  
ATOM    216  N   ASP A  32     -13.796   7.588  -0.811  1.00  0.00           N  
ATOM    217  CA  ASP A  32     -12.463   8.161  -0.611  1.00  0.00           C  
ATOM    218  C   ASP A  32     -11.429   7.088  -0.244  1.00  0.00           C  
ATOM    219  O   ASP A  32     -10.316   7.100  -0.766  1.00  0.00           O  
ATOM    220  CB  ASP A  32     -12.507   9.239   0.475  1.00  0.00           C  
ATOM    221  CEN ASP A  32     -12.574  10.250   0.574  1.00  0.00           X  
ATOM    222  H   ASP A  32     -14.564   7.960  -0.272  1.00  0.00           H  
ATOM    223  N   VAL A  33     -11.805   6.124   0.602  1.00  0.00           N  
ATOM    224  CA  VAL A  33     -10.907   5.052   1.067  1.00  0.00           C  
ATOM    225  C   VAL A  33     -10.494   4.143  -0.093  1.00  0.00           C  
ATOM    226  O   VAL A  33      -9.341   3.737  -0.144  1.00  0.00           O  
ATOM    227  CB  VAL A  33     -11.563   4.196   2.167  1.00  0.00           C  
ATOM    228  CEN VAL A  33     -11.543   4.047   2.839  1.00  0.00           X  
ATOM    229  H   VAL A  33     -12.772   6.111   0.900  1.00  0.00           H  
ATOM    230  N   ASP A  34     -11.401   3.841  -1.025  1.00  0.00           N  
ATOM    231  CA  ASP A  34     -11.131   3.031  -2.220  1.00  0.00           C  
ATOM    232  C   ASP A  34     -10.073   3.699  -3.105  1.00  0.00           C  
ATOM    233  O   ASP A  34      -9.119   3.042  -3.516  1.00  0.00           O  
ATOM    234  CB  ASP A  34     -12.417   2.801  -3.018  1.00  0.00           C  
ATOM    235  CEN ASP A  34     -13.144   2.100  -3.149  1.00  0.00           X  
ATOM    236  H   ASP A  34     -12.345   4.182  -0.902  1.00  0.00           H  
ATOM    237  N   ASN A  35     -10.165   5.017  -3.303  1.00  0.00           N  
ATOM    238  CA  ASN A  35      -9.184   5.782  -4.076  1.00  0.00           C  
ATOM    239  C   ASN A  35      -7.797   5.755  -3.421  1.00  0.00           C  
ATOM    240  O   ASN A  35      -6.789   5.578  -4.101  1.00  0.00           O  
ATOM    241  CB  ASN A  35      -9.640   7.216  -4.276  1.00  0.00           C  
ATOM    242  CEN ASN A  35     -10.175   7.775  -4.985  1.00  0.00           X  
ATOM    243  H   ASN A  35     -10.961   5.506  -2.913  1.00  0.00           H  
ATOM    244  N   HIS A  36      -7.728   5.923  -2.098  1.00  0.00           N  
ATOM    245  CA  HIS A  36      -6.454   5.885  -1.387  1.00  0.00           C  
ATOM    246  C   HIS A  36      -5.786   4.511  -1.509  1.00  0.00           C  
ATOM    247  O   HIS A  36      -4.588   4.431  -1.772  1.00  0.00           O  
ATOM    248  CB  HIS A  36      -6.652   6.243   0.089  1.00  0.00           C  
ATOM    249  CEN HIS A  36      -6.565   7.394   0.925  1.00  0.00           X  
ATOM    250  H   HIS A  36      -8.576   6.103  -1.575  1.00  0.00           H  
ATOM    251  N   LEU A  37      -6.560   3.430  -1.412  1.00  0.00           N  
ATOM    252  CA  LEU A  37      -6.066   2.066  -1.563  1.00  0.00           C  
ATOM    253  C   LEU A  37      -5.499   1.797  -2.969  1.00  0.00           C  
ATOM    254  O   LEU A  37      -4.396   1.266  -3.083  1.00  0.00           O  
ATOM    255  CB  LEU A  37      -7.191   1.073  -1.245  1.00  0.00           C  
ATOM    256  CEN LEU A  37      -7.493   0.194  -0.016  1.00  0.00           X  
ATOM    257  H   LEU A  37      -7.535   3.558  -1.192  1.00  0.00           H  
ATOM    258  N   GLN A  38      -6.188   2.218  -4.037  1.00  0.00           N  
ATOM    259  CA  GLN A  38      -5.694   2.062  -5.411  1.00  0.00           C  
ATOM    260  C   GLN A  38      -4.368   2.803  -5.625  1.00  0.00           C  
ATOM    261  O   GLN A  38      -3.434   2.212  -6.166  1.00  0.00           O  
ATOM    262  CB  GLN A  38      -6.734   2.572  -6.412  1.00  0.00           C  
ATOM    263  CEN GLN A  38      -7.996   2.090  -7.518  1.00  0.00           X  
ATOM    264  H   GLN A  38      -7.052   2.719  -3.891  1.00  0.00           H  
ATOM    265  N   ASN A  39      -4.245   4.041  -5.134  1.00  0.00           N  
ATOM    266  CA  ASN A  39      -3.001   4.810  -5.268  1.00  0.00           C  
ATOM    267  C   ASN A  39      -1.832   4.127  -4.535  1.00  0.00           C  
ATOM    268  O   ASN A  39      -0.747   4.009  -5.094  1.00  0.00           O  
ATOM    269  CB  ASN A  39      -3.176   6.232  -4.766  1.00  0.00           C  
ATOM    270  CEN ASN A  39      -3.434   7.172  -5.154  1.00  0.00           X  
ATOM    271  H   ASN A  39      -5.052   4.489  -4.727  1.00  0.00           H  
ATOM    272  N   VAL A  40      -2.073   3.579  -3.338  1.00  0.00           N  
ATOM    273  CA  VAL A  40      -1.049   2.850  -2.561  1.00  0.00           C  
ATOM    274  C   VAL A  40      -0.568   1.596  -3.310  1.00  0.00           C  
ATOM    275  O   VAL A  40       0.631   1.325  -3.369  1.00  0.00           O  
ATOM    276  CB  VAL A  40      -1.578   2.434  -1.176  1.00  0.00           C  
ATOM    277  CEN VAL A  40      -1.525   2.561  -0.501  1.00  0.00           X  
ATOM    278  H   VAL A  40      -2.988   3.714  -2.929  1.00  0.00           H  
ATOM    279  N   ILE A  41      -1.481   0.823  -3.909  1.00  0.00           N  
ATOM    280  CA  ILE A  41      -1.114  -0.377  -4.684  1.00  0.00           C  
ATOM    281  C   ILE A  41      -0.220  -0.020  -5.875  1.00  0.00           C  
ATOM    282  O   ILE A  41       0.794  -0.692  -6.099  1.00  0.00           O  
ATOM    283  CB  ILE A  41      -2.359  -1.122  -5.200  1.00  0.00           C  
ATOM    284  CEN ILE A  41      -3.119  -1.865  -4.956  1.00  0.00           X  
ATOM    285  H   ILE A  41      -2.448   1.111  -3.879  1.00  0.00           H  
ATOM    286  N   GLU A  42      -0.589   1.005  -6.642  1.00  0.00           N  
ATOM    287  CA  GLU A  42       0.186   1.457  -7.800  1.00  0.00           C  
ATOM    288  C   GLU A  42       1.607   1.867  -7.389  1.00  0.00           C  
ATOM    289  O   GLU A  42       2.575   1.433  -8.013  1.00  0.00           O  
ATOM    290  CB  GLU A  42      -0.520   2.624  -8.493  1.00  0.00           C  
ATOM    291  CEN GLU A  42      -1.519   3.214  -9.741  1.00  0.00           X  
ATOM    292  H   GLU A  42      -1.412   1.536  -6.390  1.00  0.00           H  
ATOM    293  N   ASP A  43       1.751   2.584  -6.276  1.00  0.00           N  
ATOM    294  CA  ASP A  43       3.048   3.031  -5.768  1.00  0.00           C  
ATOM    295  C   ASP A  43       3.941   1.863  -5.329  1.00  0.00           C  
ATOM    296  O   ASP A  43       5.124   1.813  -5.694  1.00  0.00           O  
ATOM    297  CB  ASP A  43       2.849   4.000  -4.600  1.00  0.00           C  
ATOM    298  CEN ASP A  43       2.814   5.000  -4.407  1.00  0.00           X  
ATOM    299  H   ASP A  43       0.922   2.943  -5.824  1.00  0.00           H  
ATOM    300  N   ILE A  44       3.387   0.866  -4.624  1.00  0.00           N  
ATOM    301  CA  ILE A  44       4.159  -0.309  -4.184  1.00  0.00           C  
ATOM    302  C   ILE A  44       4.662  -1.066  -5.406  1.00  0.00           C  
ATOM    303  O   ILE A  44       5.833  -1.446  -5.451  1.00  0.00           O  
ATOM    304  CB  ILE A  44       3.327  -1.258  -3.302  1.00  0.00           C  
ATOM    305  CEN ILE A  44       3.004  -1.476  -2.284  1.00  0.00           X  
ATOM    306  H   ILE A  44       2.395   0.911  -4.444  1.00  0.00           H  
ATOM    307  N   HIS A  45       3.819  -1.279  -6.417  1.00  0.00           N  
ATOM    308  CA  HIS A  45       4.209  -1.980  -7.633  1.00  0.00           C  
ATOM    309  C   HIS A  45       5.372  -1.302  -8.370  1.00  0.00           C  
ATOM    310  O   HIS A  45       6.357  -1.964  -8.718  1.00  0.00           O  
ATOM    311  CB  HIS A  45       3.005  -2.107  -8.573  1.00  0.00           C  
ATOM    312  CEN HIS A  45       1.984  -3.054  -8.870  1.00  0.00           X  
ATOM    313  H   HIS A  45       2.882  -0.904  -6.350  1.00  0.00           H  
ATOM    314  N   ASP A  46       5.321   0.013  -8.532  1.00  0.00           N  
ATOM    315  CA  ASP A  46       6.370   0.784  -9.198  1.00  0.00           C  
ATOM    316  C   ASP A  46       7.697   0.716  -8.439  1.00  0.00           C  
ATOM    317  O   ASP A  46       8.761   0.499  -9.041  1.00  0.00           O  
ATOM    318  CB  ASP A  46       5.935   2.243  -9.360  1.00  0.00           C  
ATOM    319  CEN ASP A  46       5.524   2.866 -10.052  1.00  0.00           X  
ATOM    320  H   ASP A  46       4.486   0.503  -8.244  1.00  0.00           H  
ATOM    321  N   PHE A  47       7.656   0.820  -7.109  1.00  0.00           N  
ATOM    322  CA  PHE A  47       8.853   0.757  -6.275  1.00  0.00           C  
ATOM    323  C   PHE A  47       9.534  -0.614  -6.388  1.00  0.00           C  
ATOM    324  O   PHE A  47      10.758  -0.687  -6.534  1.00  0.00           O  
ATOM    325  CB  PHE A  47       8.501   1.056  -4.817  1.00  0.00           C  
ATOM    326  CEN PHE A  47       8.543   2.286  -3.811  1.00  0.00           X  
ATOM    327  H   PHE A  47       6.756   0.918  -6.659  1.00  0.00           H  
ATOM    328  N   MET A  48       8.761  -1.703  -6.389  1.00  0.00           N  
ATOM    329  CA  MET A  48       9.271  -3.069  -6.513  1.00  0.00           C  
ATOM    330  C   MET A  48       9.954  -3.296  -7.860  1.00  0.00           C  
ATOM    331  O   MET A  48      11.040  -3.882  -7.911  1.00  0.00           O  
ATOM    332  CB  MET A  48       8.135  -4.072  -6.325  1.00  0.00           C  
ATOM    333  CEN MET A  48       7.506  -5.274  -5.211  1.00  0.00           X  
ATOM    334  H   MET A  48       7.763  -1.564  -6.306  1.00  0.00           H  
ATOM    335  N   GLN A  49       9.345  -2.833  -8.949  1.00  0.00           N  
ATOM    336  CA  GLN A  49       9.893  -2.980 -10.292  1.00  0.00           C  
ATOM    337  C   GLN A  49      11.238  -2.249 -10.415  1.00  0.00           C  
ATOM    338  O   GLN A  49      12.219  -2.830 -10.894  1.00  0.00           O  
ATOM    339  CB  GLN A  49       8.908  -2.442 -11.333  1.00  0.00           C  
ATOM    340  CEN GLN A  49       7.692  -2.892 -12.503  1.00  0.00           X  
ATOM    341  H   GLN A  49       8.441  -2.389  -8.844  1.00  0.00           H  
ATOM    342  N   ALA A  50      11.324  -1.024  -9.896  1.00  0.00           N  
ATOM    343  CA  ALA A  50      12.542  -0.220  -9.922  1.00  0.00           C  
ATOM    344  C   ALA A  50      13.685  -0.858  -9.111  1.00  0.00           C  
ATOM    345  O   ALA A  50      14.826  -0.901  -9.580  1.00  0.00           O  
ATOM    346  CB  ALA A  50      12.245   1.182  -9.409  1.00  0.00           C  
ATOM    347  CEN ALA A  50      12.246   1.181  -9.409  1.00  0.00           X  
ATOM    348  H   ALA A  50      10.497  -0.621  -9.478  1.00  0.00           H  
ATOM    349  N   ALA A  51      13.397  -1.416  -7.934  1.00  0.00           N  
ATOM    350  CA  ALA A  51      14.392  -2.081  -7.093  1.00  0.00           C  
ATOM    351  C   ALA A  51      14.922  -3.371  -7.743  1.00  0.00           C  
ATOM    352  O   ALA A  51      16.132  -3.626  -7.735  1.00  0.00           O  
ATOM    353  CB  ALA A  51      13.801  -2.379  -5.723  1.00  0.00           C  
ATOM    354  CEN ALA A  51      13.801  -2.379  -5.724  1.00  0.00           X  
ATOM    355  H   ALA A  51      12.456  -1.323  -7.576  1.00  0.00           H  
ATOM    356  N   ALA A  52      14.049  -4.162  -8.371  1.00  0.00           N  
ATOM    357  CA  ALA A  52      14.418  -5.407  -9.036  1.00  0.00           C  
ATOM    358  C   ALA A  52      15.320  -5.151 -10.257  1.00  0.00           C  
ATOM    359  O   ALA A  52      16.329  -5.842 -10.437  1.00  0.00           O  
ATOM    360  CB  ALA A  52      13.167  -6.171  -9.444  1.00  0.00           C  
ATOM    361  CEN ALA A  52      13.168  -6.170  -9.444  1.00  0.00           X  
ATOM    362  H   ALA A  52      13.080  -3.881  -8.387  1.00  0.00           H  
ATOM    363  N   ALA A  53      15.008  -4.134 -11.066  1.00  0.00           N  
ATOM    364  CA  ALA A  53      15.808  -3.775 -12.234  1.00  0.00           C  
ATOM    365  C   ALA A  53      17.179  -3.214 -11.824  1.00  0.00           C  
ATOM    366  O   ALA A  53      18.205  -3.645 -12.355  1.00  0.00           O  
ATOM    367  CB  ALA A  53      15.055  -2.773 -13.097  1.00  0.00           C  
ATOM    368  CEN ALA A  53      15.056  -2.773 -13.097  1.00  0.00           X  
ATOM    369  H   ALA A  53      14.190  -3.579 -10.861  1.00  0.00           H  
ATOM    370  N   ALA A  54      17.230  -2.336 -10.818  1.00  0.00           N  
ATOM    371  CA  ALA A  54      18.468  -1.713 -10.352  1.00  0.00           C  
ATOM    372  C   ALA A  54      19.440  -2.733  -9.732  1.00  0.00           C  
ATOM    373  O   ALA A  54      20.647  -2.686  -9.996  1.00  0.00           O  
ATOM    374  CB  ALA A  54      18.148  -0.611  -9.353  1.00  0.00           C  
ATOM    375  CEN ALA A  54      18.148  -0.612  -9.353  1.00  0.00           X  
ATOM    376  H   ALA A  54      16.360  -2.044 -10.394  1.00  0.00           H  
ATOM    377  N   ALA A  55      18.931  -3.699  -8.960  1.00  0.00           N  
ATOM    378  CA  ALA A  55      19.738  -4.767  -8.378  1.00  0.00           C  
ATOM    379  C   ALA A  55      20.234  -5.759  -9.449  1.00  0.00           C  
ATOM    380  O   ALA A  55      21.438  -6.029  -9.539  1.00  0.00           O  
ATOM    381  CB  ALA A  55      18.941  -5.493  -7.304  1.00  0.00           C  
ATOM    382  CEN ALA A  55      18.942  -5.493  -7.304  1.00  0.00           X  
ATOM    383  H   ALA A  55      17.944  -3.669  -8.751  1.00  0.00           H  
ATOM    384  N   ASN A  56      19.331  -6.267 -10.294  1.00  0.00           N  
ATOM    385  CA  ASN A  56      19.659  -7.264 -11.316  1.00  0.00           C  
ATOM    386  C   ASN A  56      20.594  -6.731 -12.409  1.00  0.00           C  
ATOM    387  O   ASN A  56      21.387  -7.511 -12.943  1.00  0.00           O  
ATOM    388  CB  ASN A  56      18.397  -7.820 -11.949  1.00  0.00           C  
ATOM    389  CEN ASN A  56      17.735  -8.621 -11.800  1.00  0.00           X  
ATOM    390  H   ASN A  56      18.371  -5.970 -10.205  1.00  0.00           H  
ATOM    391  N   CYS A  57      20.607  -5.421 -12.679  1.00  0.00           N  
ATOM    392  CA  CYS A  57      21.468  -4.824 -13.708  1.00  0.00           C  
ATOM    393  C   CYS A  57      22.931  -5.298 -13.626  1.00  0.00           C  
ATOM    394  O   CYS A  57      23.555  -5.521 -14.661  1.00  0.00           O  
ATOM    395  CB  CYS A  57      21.374  -3.333 -13.381  1.00  0.00           C  
ATOM    396  CEN CYS A  57      20.892  -2.579 -13.882  1.00  0.00           X  
ATOM    397  H   CYS A  57      19.909  -4.832 -12.250  1.00  0.00           H  
ATOM    398  N   ARG A  58      23.491  -5.550 -12.430  1.00  0.00           N  
ATOM    399  CA  ARG A  58      24.902  -5.966 -12.307  1.00  0.00           C  
ATOM    400  C   ARG A  58      25.268  -7.298 -12.962  1.00  0.00           C  
ATOM    401  O   ARG A  58      26.449  -7.493 -13.242  1.00  0.00           O  
ATOM    402  CB  ARG A  58      25.342  -5.967 -10.851  1.00  0.00           C  
ATOM    403  CEN ARG A  58      26.309  -5.205  -8.697  1.00  0.00           X  
ATOM    404  H   ARG A  58      22.919  -5.438 -11.606  1.00  0.00           H  
ATOM    405  N   LYS A  59      24.318  -8.181 -13.299  1.00  0.00           N  
ATOM    406  CA  LYS A  59      24.683  -9.517 -13.830  1.00  0.00           C  
ATOM    407  C   LYS A  59      25.560  -9.427 -15.087  1.00  0.00           C  
ATOM    408  O   LYS A  59      26.295 -10.366 -15.369  1.00  0.00           O  
ATOM    409  CB  LYS A  59      23.424 -10.329 -14.140  1.00  0.00           C  
ATOM    410  CEN LYS A  59      22.091 -11.879 -13.596  1.00  0.00           X  
ATOM    411  H   LYS A  59      23.368  -7.853 -13.405  1.00  0.00           H  
ATOM    412  N   GLY A  60      25.536  -8.299 -15.797  1.00  0.00           N  
ATOM    413  CA  GLY A  60      26.291  -8.061 -17.029  1.00  0.00           C  
ATOM    414  C   GLY A  60      27.704  -7.497 -16.871  1.00  0.00           C  
ATOM    415  O   GLY A  60      28.362  -7.316 -17.887  1.00  0.00           O  
ATOM    416  CEN GLY A  60      26.291  -8.061 -17.029  1.00  0.00           X  
ATOM    417  H   GLY A  60      24.871  -7.583 -15.534  1.00  0.00           H  
ATOM    418  N   SER A  61      28.206  -7.239 -15.655  1.00  0.00           N  
ATOM    419  CA  SER A  61      29.525  -6.599 -15.498  1.00  0.00           C  
ATOM    420  C   SER A  61      30.635  -7.589 -15.118  1.00  0.00           C  
ATOM    421  O   SER A  61      31.711  -7.177 -14.690  1.00  0.00           O  
ATOM    422  CB  SER A  61      29.438  -5.500 -14.457  1.00  0.00           C  
ATOM    423  CEN SER A  61      29.282  -5.239 -14.006  1.00  0.00           X  
ATOM    424  H   SER A  61      27.732  -7.605 -14.841  1.00  0.00           H  
ATOM    425  N   PRO A  62      30.433  -8.912 -15.276  1.00  0.00           N  
ATOM    426  CA  PRO A  62      31.423  -9.914 -14.908  1.00  0.00           C  
ATOM    427  C   PRO A  62      32.510  -9.935 -15.997  1.00  0.00           C  
ATOM    428  O   PRO A  62      32.478 -10.733 -16.927  1.00  0.00           O  
ATOM    429  CB  PRO A  62      30.634 -11.231 -14.823  1.00  0.00           C  
ATOM    430  CEN PRO A  62      29.251 -10.212 -15.309  1.00  0.00           X  
ATOM    431  N   GLY A  63      33.440  -8.983 -15.924  1.00  0.00           N  
ATOM    432  CA  GLY A  63      34.507  -8.808 -16.911  1.00  0.00           C  
ATOM    433  C   GLY A  63      35.870  -9.248 -16.397  1.00  0.00           C  
ATOM    434  O   GLY A  63      36.692  -8.422 -16.021  1.00  0.00           O  
ATOM    435  CEN GLY A  63      34.507  -8.808 -16.911  1.00  0.00           X  
ATOM    436  H   GLY A  63      33.328  -8.270 -15.218  1.00  0.00           H  
ATOM    437  N   SER A  64      36.129 -10.548 -16.332  1.00  0.00           N  
ATOM    438  CA  SER A  64      37.413 -11.027 -15.826  1.00  0.00           C  
ATOM    439  C   SER A  64      37.985 -11.977 -16.866  1.00  0.00           C  
ATOM    440  O   SER A  64      37.391 -13.025 -17.114  1.00  0.00           O  
ATOM    441  CB  SER A  64      37.255 -11.713 -14.483  1.00  0.00           C  
ATOM    442  CEN SER A  64      37.026 -12.006 -14.086  1.00  0.00           X  
ATOM    443  H   SER A  64      35.583 -11.177 -16.898  1.00  0.00           H  
ATOM    444  N   PRO A  65      39.094 -11.602 -17.525  1.00  0.00           N  
ATOM    445  CA  PRO A  65      39.682 -12.433 -18.554  1.00  0.00           C  
ATOM    446  C   PRO A  65      40.239 -13.681 -17.865  1.00  0.00           C  
ATOM    447  O   PRO A  65      40.734 -13.620 -16.742  1.00  0.00           O  
ATOM    448  CB  PRO A  65      40.773 -11.560 -19.195  1.00  0.00           C  
ATOM    449  CEN PRO A  65      40.246 -10.352 -17.992  1.00  0.00           X  
ATOM    450  N   ALA A  66      40.169 -14.826 -18.542  1.00  0.00           N  
ATOM    451  CA  ALA A  66      40.673 -16.055 -17.962  1.00  0.00           C  
ATOM    452  C   ALA A  66      42.182 -16.050 -18.227  1.00  0.00           C  
ATOM    453  O   ALA A  66      42.721 -16.866 -18.976  1.00  0.00           O  
ATOM    454  CB  ALA A  66      39.991 -17.279 -18.555  1.00  0.00           C  
ATOM    455  CEN ALA A  66      39.992 -17.278 -18.555  1.00  0.00           X  
ATOM    456  H   ALA A  66      39.996 -14.793 -19.537  1.00  0.00           H  
ATOM    457  N   GLY A  67      42.843 -15.029 -17.688  1.00  0.00           N  
ATOM    458  CA  GLY A  67      44.264 -14.817 -17.867  1.00  0.00           C  
ATOM    459  C   GLY A  67      45.018 -15.984 -17.253  1.00  0.00           C  
ATOM    460  O   GLY A  67      44.677 -16.448 -16.172  1.00  0.00           O  
ATOM    461  CEN GLY A  67      44.264 -14.817 -17.867  1.00  0.00           X  
ATOM    462  H   GLY A  67      42.331 -14.412 -17.075  1.00  0.00           H  
ATOM    463  N   SER A  68      46.015 -16.477 -17.977  1.00  0.00           N  
ATOM    464  CA  SER A  68      46.881 -17.593 -17.583  1.00  0.00           C  
ATOM    465  C   SER A  68      48.157 -17.513 -18.425  1.00  0.00           C  
ATOM    466  O   SER A  68      48.500 -18.477 -19.107  1.00  0.00           O  
ATOM    467  CB  SER A  68      46.180 -18.924 -17.773  1.00  0.00           C  
ATOM    468  CEN SER A  68      45.851 -19.298 -17.991  1.00  0.00           X  
ATOM    469  H   SER A  68      46.426 -15.824 -18.629  1.00  0.00           H  
ATOM    470  N   PRO A  69      48.866 -16.372 -18.438  1.00  0.00           N  
ATOM    471  CA  PRO A  69      50.060 -16.257 -19.254  1.00  0.00           C  
ATOM    472  C   PRO A  69      51.087 -17.266 -18.734  1.00  0.00           C  
ATOM    473  O   PRO A  69      51.149 -17.572 -17.543  1.00  0.00           O  
ATOM    474  CB  PRO A  69      50.513 -14.798 -19.085  1.00  0.00           C  
ATOM    475  CEN PRO A  69      49.105 -14.687 -17.994  1.00  0.00           X  
ATOM    476  N   THR A  70      51.878 -17.809 -19.648  1.00  0.00           N  
ATOM    477  CA  THR A  70      52.973 -18.716 -19.322  1.00  0.00           C  
ATOM    478  C   THR A  70      54.256 -17.891 -19.228  1.00  0.00           C  
ATOM    479  O   THR A  70      54.455 -16.953 -19.997  1.00  0.00           O  
ATOM    480  CB  THR A  70      53.142 -19.832 -20.371  1.00  0.00           C  
ATOM    481  CEN THR A  70      52.942 -20.295 -20.665  1.00  0.00           X  
ATOM    482  H   THR A  70      51.890 -17.419 -20.582  1.00  0.00           H  
ATOM    483  N   SER A  71      55.105 -18.218 -18.250  1.00  0.00           N  
ATOM    484  CA  SER A  71      56.386 -17.562 -18.008  1.00  0.00           C  
ATOM    485  C   SER A  71      57.373 -17.832 -19.142  1.00  0.00           C  
ATOM    486  O   SER A  71      57.481 -18.982 -19.560  1.00  0.00           O  
ATOM    487  CB  SER A  71      56.965 -18.023 -16.684  1.00  0.00           C  
ATOM    488  CEN SER A  71      57.084 -18.355 -16.270  1.00  0.00           X  
ATOM    489  H   SER A  71      54.851 -18.965 -17.621  1.00  0.00           H  
ATOM    490  N   THR A  72      58.141 -16.823 -19.554  1.00  0.00           N  
ATOM    491  CA  THR A  72      59.146 -16.976 -20.615  1.00  0.00           C  
ATOM    492  C   THR A  72      60.401 -16.167 -20.271  1.00  0.00           C  
ATOM    493  O   THR A  72      60.503 -14.994 -20.607  1.00  0.00           O  
ATOM    494  CB  THR A  72      58.608 -16.523 -21.985  1.00  0.00           C  
ATOM    495  CEN THR A  72      58.228 -16.564 -22.427  1.00  0.00           X  
ATOM    496  H   THR A  72      58.141 -15.959 -19.034  1.00  0.00           H  
ATOM    497  N   GLU A  73      61.286 -16.853 -19.549  1.00  0.00           N  
ATOM    498  CA  GLU A  73      62.600 -16.476 -19.000  1.00  0.00           C  
ATOM    499  C   GLU A  73      62.965 -15.029 -18.594  1.00  0.00           C  
ATOM    500  O   GLU A  73      62.845 -14.054 -19.326  1.00  0.00           O  
ATOM    501  CB  GLU A  73      63.651 -16.942 -20.010  1.00  0.00           C  
ATOM    502  CEN GLU A  73      64.748 -18.123 -20.562  1.00  0.00           X  
ATOM    503  H   GLU A  73      61.241 -17.846 -19.722  1.00  0.00           H  
ATOM    504  N   GLU A  74      63.494 -14.981 -17.364  1.00  0.00           N  
ATOM    505  CA  GLU A  74      63.987 -13.859 -16.569  1.00  0.00           C  
ATOM    506  C   GLU A  74      65.249 -13.177 -17.118  1.00  0.00           C  
ATOM    507  O   GLU A  74      66.249 -13.822 -17.433  1.00  0.00           O  
ATOM    508  CB  GLU A  74      64.252 -14.334 -15.138  1.00  0.00           C  
ATOM    509  CEN GLU A  74      63.745 -14.499 -13.520  1.00  0.00           X  
ATOM    510  H   GLU A  74      63.715 -15.878 -16.953  1.00  0.00           H  
ATOM    511  N   GLY A  75      65.242 -11.844 -17.085  1.00  0.00           N  
ATOM    512  CA  GLY A  75      66.343 -10.993 -17.520  1.00  0.00           C  
ATOM    513  C   GLY A  75      66.222  -9.623 -16.859  1.00  0.00           C  
ATOM    514  O   GLY A  75      65.146  -9.036 -16.810  1.00  0.00           O  
ATOM    515  CEN GLY A  75      66.344 -10.992 -17.520  1.00  0.00           X  
ATOM    516  H   GLY A  75      64.490 -11.390 -16.585  1.00  0.00           H  
ATOM    517  N   THR A  76      67.333  -9.160 -16.301  1.00  0.00           N  
ATOM    518  CA  THR A  76      67.531  -7.907 -15.567  1.00  0.00           C  
ATOM    519  C   THR A  76      67.508  -6.667 -16.476  1.00  0.00           C  
ATOM    520  O   THR A  76      68.136  -6.665 -17.526  1.00  0.00           O  
ATOM    521  CB  THR A  76      68.863  -7.927 -14.794  1.00  0.00           C  
ATOM    522  CEN THR A  76      69.224  -8.160 -14.397  1.00  0.00           X  
ATOM    523  H   THR A  76      68.140  -9.765 -16.353  1.00  0.00           H  
ATOM    524  N   SER A  77      66.800  -5.631 -16.003  1.00  0.00           N  
ATOM    525  CA  SER A  77      66.622  -4.251 -16.511  1.00  0.00           C  
ATOM    526  C   SER A  77      66.703  -3.932 -18.011  1.00  0.00           C  
ATOM    527  O   SER A  77      67.745  -4.115 -18.618  1.00  0.00           O  
ATOM    528  CB  SER A  77      67.635  -3.375 -15.801  1.00  0.00           C  
ATOM    529  CEN SER A  77      68.107  -3.223 -15.577  1.00  0.00           X  
ATOM    530  H   SER A  77      66.622  -5.691 -15.011  1.00  0.00           H  
ATOM    531  N   GLU A  78      65.705  -3.200 -18.529  1.00  0.00           N  
ATOM    532  CA  GLU A  78      65.700  -2.752 -19.938  1.00  0.00           C  
ATOM    533  C   GLU A  78      64.906  -1.442 -20.099  1.00  0.00           C  
ATOM    534  O   GLU A  78      63.803  -1.278 -19.588  1.00  0.00           O  
ATOM    535  CB  GLU A  78      65.113  -3.835 -20.846  1.00  0.00           C  
ATOM    536  CEN GLU A  78      65.333  -5.126 -21.936  1.00  0.00           X  
ATOM    537  H   GLU A  78      65.220  -2.583 -17.897  1.00  0.00           H  
ATOM    538  N   SER A  79      65.497  -0.475 -20.804  1.00  0.00           N  
ATOM    539  CA  SER A  79      64.913   0.833 -21.098  1.00  0.00           C  
ATOM    540  C   SER A  79      64.427   0.869 -22.547  1.00  0.00           C  
ATOM    541  O   SER A  79      65.200   0.526 -23.445  1.00  0.00           O  
ATOM    542  CB  SER A  79      65.923   1.935 -20.841  1.00  0.00           C  
ATOM    543  CEN SER A  79      66.404   2.186 -20.815  1.00  0.00           X  
ATOM    544  H   SER A  79      66.352  -0.697 -21.293  1.00  0.00           H  
ATOM    545  N   ALA A  80      63.207   1.344 -22.798  1.00  0.00           N  
ATOM    546  CA  ALA A  80      62.661   1.465 -24.149  1.00  0.00           C  
ATOM    547  C   ALA A  80      62.034   2.859 -24.330  1.00  0.00           C  
ATOM    548  O   ALA A  80      61.318   3.364 -23.467  1.00  0.00           O  
ATOM    549  CB  ALA A  80      61.642   0.366 -24.416  1.00  0.00           C  
ATOM    550  CEN ALA A  80      61.643   0.368 -24.416  1.00  0.00           X  
ATOM    551  H   ALA A  80      62.673   1.750 -22.043  1.00  0.00           H  
ATOM    552  N   THR A  81      62.370   3.486 -25.452  1.00  0.00           N  
ATOM    553  CA  THR A  81      61.928   4.803 -25.930  1.00  0.00           C  
ATOM    554  C   THR A  81      60.518   4.776 -26.542  1.00  0.00           C  
ATOM    555  O   THR A  81      60.299   4.010 -27.483  1.00  0.00           O  
ATOM    556  CB  THR A  81      62.909   5.368 -26.974  1.00  0.00           C  
ATOM    557  CEN THR A  81      63.443   5.542 -27.137  1.00  0.00           X  
ATOM    558  H   THR A  81      62.931   2.972 -26.116  1.00  0.00           H  
ATOM    559  N   PRO A  82      59.580   5.636 -26.094  1.00  0.00           N  
ATOM    560  CA  PRO A  82      58.219   5.693 -26.631  1.00  0.00           C  
ATOM    561  C   PRO A  82      58.212   6.261 -28.061  1.00  0.00           C  
ATOM    562  O   PRO A  82      59.029   7.111 -28.413  1.00  0.00           O  
ATOM    563  CB  PRO A  82      57.465   6.597 -25.642  1.00  0.00           C  
ATOM    564  CEN PRO A  82      59.059   6.736 -24.849  1.00  0.00           X  
ATOM    565  N   GLU A  83      57.283   5.771 -28.884  1.00  0.00           N  
ATOM    566  CA  GLU A  83      57.043   6.235 -30.254  1.00  0.00           C  
ATOM    567  C   GLU A  83      56.096   7.445 -30.294  1.00  0.00           C  
ATOM    568  O   GLU A  83      55.091   7.526 -29.586  1.00  0.00           O  
ATOM    569  CB  GLU A  83      56.474   5.098 -31.106  1.00  0.00           C  
ATOM    570  CEN GLU A  83      56.700   3.848 -32.242  1.00  0.00           X  
ATOM    571  H   GLU A  83      56.654   5.068 -28.528  1.00  0.00           H  
ATOM    572  N   SER A  84      56.481   8.392 -31.144  1.00  0.00           N  
ATOM    573  CA  SER A  84      55.805   9.641 -31.485  1.00  0.00           C  
ATOM    574  C   SER A  84      54.648   9.449 -32.471  1.00  0.00           C  
ATOM    575  O   SER A  84      54.767   8.691 -33.428  1.00  0.00           O  
ATOM    576  CB  SER A  84      56.813  10.622 -32.053  1.00  0.00           C  
ATOM    577  CEN SER A  84      57.244  10.805 -32.330  1.00  0.00           X  
ATOM    578  H   SER A  84      57.319   8.183 -31.666  1.00  0.00           H  
ATOM    579  N   GLY A  85      53.576  10.240 -32.331  1.00  0.00           N  
ATOM    580  CA  GLY A  85      52.474  10.224 -33.303  1.00  0.00           C  
ATOM    581  C   GLY A  85      51.058  10.100 -32.718  1.00  0.00           C  
ATOM    582  O   GLY A  85      50.565   8.983 -32.597  1.00  0.00           O  
ATOM    583  CEN GLY A  85      52.474  10.224 -33.304  1.00  0.00           X  
ATOM    584  H   GLY A  85      53.599  10.973 -31.636  1.00  0.00           H  
ATOM    585  N   PRO A  86      50.367  11.210 -32.397  1.00  0.00           N  
ATOM    586  CA  PRO A  86      49.003  11.185 -31.862  1.00  0.00           C  
ATOM    587  C   PRO A  86      47.973  10.824 -32.949  1.00  0.00           C  
ATOM    588  O   PRO A  86      48.102  11.224 -34.107  1.00  0.00           O  
ATOM    589  CB  PRO A  86      48.794  12.607 -31.316  1.00  0.00           C  
ATOM    590  CEN PRO A  86      50.431  12.892 -31.969  1.00  0.00           X  
ATOM    591  N   GLY A  87      46.943  10.065 -32.563  1.00  0.00           N  
ATOM    592  CA  GLY A  87      45.825   9.659 -33.418  1.00  0.00           C  
ATOM    593  C   GLY A  87      44.784  10.768 -33.590  1.00  0.00           C  
ATOM    594  O   GLY A  87      44.654  11.665 -32.764  1.00  0.00           O  
ATOM    595  CEN GLY A  87      45.825   9.659 -33.418  1.00  0.00           X  
ATOM    596  H   GLY A  87      46.891   9.810 -31.589  1.00  0.00           H  
ATOM    597  N   THR A  88      44.069  10.687 -34.703  1.00  0.00           N  
ATOM    598  CA  THR A  88      42.953  11.516 -35.176  1.00  0.00           C  
ATOM    599  C   THR A  88      41.558  11.102 -34.695  1.00  0.00           C  
ATOM    600  O   THR A  88      41.126   9.973 -34.913  1.00  0.00           O  
ATOM    601  CB  THR A  88      42.930  11.547 -36.715  1.00  0.00           C  
ATOM    602  CEN THR A  88      43.183  11.657 -37.231  1.00  0.00           X  
ATOM    603  H   THR A  88      44.364   9.994 -35.373  1.00  0.00           H  
ATOM    604  N   SER A  89      40.818  12.078 -34.161  1.00  0.00           N  
ATOM    605  CA  SER A  89      39.447  11.967 -33.648  1.00  0.00           C  
ATOM    606  C   SER A  89      38.406  11.773 -34.756  1.00  0.00           C  
ATOM    607  O   SER A  89      38.569  12.263 -35.873  1.00  0.00           O  
ATOM    608  CB  SER A  89      39.108  13.199 -32.832  1.00  0.00           C  
ATOM    609  CEN SER A  89      39.099  13.721 -32.680  1.00  0.00           X  
ATOM    610  H   SER A  89      41.206  13.011 -34.147  1.00  0.00           H  
ATOM    611  N   THR A  90      37.285  11.127 -34.439  1.00  0.00           N  
ATOM    612  CA  THR A  90      36.161  10.929 -35.370  1.00  0.00           C  
ATOM    613  C   THR A  90      34.859  11.043 -34.578  1.00  0.00           C  
ATOM    614  O   THR A  90      34.784  10.641 -33.421  1.00  0.00           O  
ATOM    615  CB  THR A  90      36.217   9.564 -36.081  1.00  0.00           C  
ATOM    616  CEN THR A  90      36.479   9.178 -36.432  1.00  0.00           X  
ATOM    617  H   THR A  90      37.082  10.951 -33.465  1.00  0.00           H  
ATOM    618  N   GLU A  91      33.895  11.695 -35.213  1.00  0.00           N  
ATOM    619  CA  GLU A  91      32.516  11.939 -34.797  1.00  0.00           C  
ATOM    620  C   GLU A  91      31.650  10.655 -34.813  1.00  0.00           C  
ATOM    621  O   GLU A  91      31.539  10.005 -35.860  1.00  0.00           O  
ATOM    622  CB  GLU A  91      31.888  13.007 -35.695  1.00  0.00           C  
ATOM    623  CEN GLU A  91      31.450  14.630 -35.974  1.00  0.00           X  
ATOM    624  H   GLU A  91      34.142  12.133 -36.089  1.00  0.00           H  
ATOM    625  N   PRO A  92      31.027  10.271 -33.681  1.00  0.00           N  
ATOM    626  CA  PRO A  92      30.158   9.100 -33.583  1.00  0.00           C  
ATOM    627  C   PRO A  92      28.836   9.297 -34.342  1.00  0.00           C  
ATOM    628  O   PRO A  92      28.247  10.369 -34.328  1.00  0.00           O  
ATOM    629  CB  PRO A  92      29.936   8.935 -32.070  1.00  0.00           C  
ATOM    630  CEN PRO A  92      30.913  10.424 -31.958  1.00  0.00           X  
ATOM    631  N   SER A  93      28.339   8.235 -34.980  1.00  0.00           N  
ATOM    632  CA  SER A  93      27.041   8.257 -35.667  1.00  0.00           C  
ATOM    633  C   SER A  93      25.886   8.066 -34.679  1.00  0.00           C  
ATOM    634  O   SER A  93      25.968   7.258 -33.754  1.00  0.00           O  
ATOM    635  CB  SER A  93      27.000   7.187 -36.741  1.00  0.00           C  
ATOM    636  CEN SER A  93      27.094   6.712 -36.988  1.00  0.00           X  
ATOM    637  H   SER A  93      28.829   7.354 -34.906  1.00  0.00           H  
ATOM    638  N   GLU A  94      24.800   8.796 -34.917  1.00  0.00           N  
ATOM    639  CA  GLU A  94      23.544   8.743 -34.172  1.00  0.00           C  
ATOM    640  C   GLU A  94      22.586   7.697 -34.768  1.00  0.00           C  
ATOM    641  O   GLU A  94      22.425   7.588 -35.984  1.00  0.00           O  
ATOM    642  CB  GLU A  94      22.880  10.121 -34.154  1.00  0.00           C  
ATOM    643  CEN GLU A  94      22.553  11.592 -33.359  1.00  0.00           X  
ATOM    644  H   GLU A  94      24.834   9.449 -35.686  1.00  0.00           H  
ATOM    645  N   GLY A  95      21.908   6.935 -33.909  1.00  0.00           N  
ATOM    646  CA  GLY A  95      20.936   5.910 -34.292  1.00  0.00           C  
ATOM    647  C   GLY A  95      19.779   5.872 -33.300  1.00  0.00           C  
ATOM    648  O   GLY A  95      19.550   4.858 -32.651  1.00  0.00           O  
ATOM    649  CEN GLY A  95      20.936   5.909 -34.292  1.00  0.00           X  
ATOM    650  H   GLY A  95      22.042   7.108 -32.921  1.00  0.00           H  
ATOM    651  N   SER A  96      19.056   6.986 -33.177  1.00  0.00           N  
ATOM    652  CA  SER A  96      17.895   7.130 -32.294  1.00  0.00           C  
ATOM    653  C   SER A  96      16.620   6.599 -32.958  1.00  0.00           C  
ATOM    654  O   SER A  96      16.501   6.709 -34.174  1.00  0.00           O  
ATOM    655  CB  SER A  96      17.719   8.584 -31.899  1.00  0.00           C  
ATOM    656  CEN SER A  96      17.722   9.126 -31.943  1.00  0.00           X  
ATOM    657  H   SER A  96      19.267   7.743 -33.810  1.00  0.00           H  
ATOM    658  N   ALA A  97      15.645   6.112 -32.178  1.00  0.00           N  
ATOM    659  CA  ALA A  97      14.337   5.639 -32.671  1.00  0.00           C  
ATOM    660  C   ALA A  97      13.275   5.575 -31.542  1.00  0.00           C  
ATOM    661  O   ALA A  97      13.235   4.601 -30.790  1.00  0.00           O  
ATOM    662  CB  ALA A  97      14.492   4.277 -33.331  1.00  0.00           C  
ATOM    663  CEN ALA A  97      14.491   4.278 -33.331  1.00  0.00           X  
ATOM    664  H   ALA A  97      15.713   6.307 -31.190  1.00  0.00           H  
ATOM    665  N   PRO A  98      12.375   6.569 -31.428  1.00  0.00           N  
ATOM    666  CA  PRO A  98      11.348   6.615 -30.388  1.00  0.00           C  
ATOM    667  C   PRO A  98      10.173   5.680 -30.731  1.00  0.00           C  
ATOM    668  O   PRO A  98       9.817   5.502 -31.892  1.00  0.00           O  
ATOM    669  CB  PRO A  98      10.924   8.093 -30.349  1.00  0.00           C  
ATOM    670  CEN PRO A  98      12.084   8.263 -31.695  1.00  0.00           X  
ATOM    671  N   GLY A  99       9.552   5.088 -29.709  1.00  0.00           N  
ATOM    672  CA  GLY A  99       8.385   4.220 -29.866  1.00  0.00           C  
ATOM    673  C   GLY A  99       7.197   4.764 -29.072  1.00  0.00           C  
ATOM    674  O   GLY A  99       7.268   4.848 -27.850  1.00  0.00           O  
ATOM    675  CEN GLY A  99       8.385   4.219 -29.866  1.00  0.00           X  
ATOM    676  H   GLY A  99       9.823   5.345 -28.771  1.00  0.00           H  
ATOM    677  N   SER A 100       6.106   5.117 -29.750  1.00  0.00           N  
ATOM    678  CA  SER A 100       4.900   5.671 -29.124  1.00  0.00           C  
ATOM    679  C   SER A 100       4.037   4.553 -28.527  1.00  0.00           C  
ATOM    680  O   SER A 100       3.922   3.495 -29.146  1.00  0.00           O  
ATOM    681  CB  SER A 100       4.106   6.474 -30.136  1.00  0.00           C  
ATOM    682  CEN SER A 100       3.892   6.619 -30.615  1.00  0.00           X  
ATOM    683  H   SER A 100       6.082   4.945 -30.744  1.00  0.00           H  
ATOM    684  N   PRO A 101       3.346   4.770 -27.395  1.00  0.00           N  
ATOM    685  CA  PRO A 101       2.467   3.759 -26.828  1.00  0.00           C  
ATOM    686  C   PRO A 101       1.316   3.465 -27.798  1.00  0.00           C  
ATOM    687  O   PRO A 101       0.794   4.345 -28.479  1.00  0.00           O  
ATOM    688  CB  PRO A 101       1.980   4.377 -25.506  1.00  0.00           C  
ATOM    689  CEN PRO A 101       2.956   5.779 -26.024  1.00  0.00           X  
ATOM    690  N   ALA A 102       0.915   2.198 -27.839  1.00  0.00           N  
ATOM    691  CA  ALA A 102      -0.210   1.727 -28.633  1.00  0.00           C  
ATOM    692  C   ALA A 102      -1.514   1.971 -27.849  1.00  0.00           C  
ATOM    693  O   ALA A 102      -1.510   1.972 -26.618  1.00  0.00           O  
ATOM    694  CB  ALA A 102      -0.042   0.256 -28.984  1.00  0.00           C  
ATOM    695  CEN ALA A 102      -0.042   0.257 -28.984  1.00  0.00           X  
ATOM    696  H   ALA A 102       1.260   1.573 -27.124  1.00  0.00           H  
ATOM    697  N   GLY A 103      -2.623   2.183 -28.559  1.00  0.00           N  
ATOM    698  CA  GLY A 103      -3.955   2.371 -27.983  1.00  0.00           C  
ATOM    699  C   GLY A 103      -4.993   1.733 -28.895  1.00  0.00           C  
ATOM    700  O   GLY A 103      -4.981   1.955 -30.101  1.00  0.00           O  
ATOM    701  CEN GLY A 103      -3.955   2.371 -27.982  1.00  0.00           X  
ATOM    702  H   GLY A 103      -2.563   2.143 -29.564  1.00  0.00           H  
ATOM    703  N   SER A 104      -5.837   0.884 -28.312  1.00  0.00           N  
ATOM    704  CA  SER A 104      -6.919   0.147 -28.964  1.00  0.00           C  
ATOM    705  C   SER A 104      -8.186   0.988 -29.217  1.00  0.00           C  
ATOM    706  O   SER A 104      -8.602   1.733 -28.330  1.00  0.00           O  
ATOM    707  CB  SER A 104      -7.266  -1.070 -28.128  1.00  0.00           C  
ATOM    708  CEN SER A 104      -7.350  -1.375 -27.686  1.00  0.00           X  
ATOM    709  H   SER A 104      -5.668   0.651 -27.345  1.00  0.00           H  
ATOM    710  N   PRO A 105      -8.856   0.820 -30.374  1.00  0.00           N  
ATOM    711  CA  PRO A 105     -10.099   1.514 -30.699  1.00  0.00           C  
ATOM    712  C   PRO A 105     -11.244   1.027 -29.801  1.00  0.00           C  
ATOM    713  O   PRO A 105     -11.389  -0.168 -29.555  1.00  0.00           O  
ATOM    714  CB  PRO A 105     -10.338   1.182 -32.181  1.00  0.00           C  
ATOM    715  CEN PRO A 105      -8.858   0.200 -32.002  1.00  0.00           X  
ATOM    716  N   THR A 106     -12.086   1.942 -29.325  1.00  0.00           N  
ATOM    717  CA  THR A 106     -13.266   1.590 -28.526  1.00  0.00           C  
ATOM    718  C   THR A 106     -14.490   2.268 -29.133  1.00  0.00           C  
ATOM    719  O   THR A 106     -14.531   3.488 -29.249  1.00  0.00           O  
ATOM    720  CB  THR A 106     -13.121   2.011 -27.052  1.00  0.00           C  
ATOM    721  CEN THR A 106     -12.851   1.987 -26.534  1.00  0.00           X  
ATOM    722  H   THR A 106     -11.985   2.905 -29.606  1.00  0.00           H  
ATOM    723  N   SER A 107     -15.476   1.456 -29.529  1.00  0.00           N  
ATOM    724  CA  SER A 107     -16.714   1.913 -30.163  1.00  0.00           C  
ATOM    725  C   SER A 107     -17.661   2.490 -29.113  1.00  0.00           C  
ATOM    726  O   SER A 107     -17.771   1.928 -28.028  1.00  0.00           O  
ATOM    727  CB  SER A 107     -17.378   0.774 -30.912  1.00  0.00           C  
ATOM    728  CEN SER A 107     -17.538   0.267 -31.028  1.00  0.00           X  
ATOM    729  H   SER A 107     -15.453   0.495 -29.225  1.00  0.00           H  
ATOM    730  N   THR A 108     -18.383   3.551 -29.469  1.00  0.00           N  
ATOM    731  CA  THR A 108     -19.390   4.179 -28.608  1.00  0.00           C  
ATOM    732  C   THR A 108     -20.535   4.678 -29.485  1.00  0.00           C  
ATOM    733  O   THR A 108     -20.372   4.880 -30.688  1.00  0.00           O  
ATOM    734  CB  THR A 108     -18.814   5.351 -27.791  1.00  0.00           C  
ATOM    735  CEN THR A 108     -18.444   5.568 -27.395  1.00  0.00           X  
ATOM    736  H   THR A 108     -18.418   3.814 -30.445  1.00  0.00           H  
ATOM    737  N   GLU A 109     -21.693   4.758 -28.847  1.00  0.00           N  
ATOM    738  CA  GLU A 109     -22.979   5.263 -29.299  1.00  0.00           C  
ATOM    739  C   GLU A 109     -23.203   6.782 -29.267  1.00  0.00           C  
ATOM    740  O   GLU A 109     -22.865   7.500 -28.325  1.00  0.00           O  
ATOM    741  CB  GLU A 109     -24.076   4.586 -28.474  1.00  0.00           C  
ATOM    742  CEN GLU A 109     -25.235   3.351 -28.288  1.00  0.00           X  
ATOM    743  H   GLU A 109     -21.766   4.200 -28.008  1.00  0.00           H  
ATOM    744  N   GLU A 110     -23.814   7.217 -30.366  1.00  0.00           N  
ATOM    745  CA  GLU A 110     -24.260   8.542 -30.768  1.00  0.00           C  
ATOM    746  C   GLU A 110     -25.528   9.044 -30.055  1.00  0.00           C  
ATOM    747  O   GLU A 110     -26.528   8.337 -29.921  1.00  0.00           O  
ATOM    748  CB  GLU A 110     -24.487   8.555 -32.282  1.00  0.00           C  
ATOM    749  CEN GLU A 110     -23.930   8.899 -33.855  1.00  0.00           X  
ATOM    750  H   GLU A 110     -24.118   6.488 -30.998  1.00  0.00           H  
ATOM    751  N   GLY A 111     -25.514  10.328 -29.687  1.00  0.00           N  
ATOM    752  CA  GLY A 111     -26.632  11.031 -29.060  1.00  0.00           C  
ATOM    753  C   GLY A 111     -26.355  12.533 -28.974  1.00  0.00           C  
ATOM    754  O   GLY A 111     -25.864  13.020 -27.967  1.00  0.00           O  
ATOM    755  CEN GLY A 111     -26.632  11.031 -29.059  1.00  0.00           X  
ATOM    756  H   GLY A 111     -24.695  10.875 -29.907  1.00  0.00           H  
ATOM    757  N   THR A 112     -26.654  13.227 -30.073  1.00  0.00           N  
ATOM    758  CA  THR A 112     -26.634  14.681 -30.328  1.00  0.00           C  
ATOM    759  C   THR A 112     -26.034  15.645 -29.286  1.00  0.00           C  
ATOM    760  O   THR A 112     -26.738  16.364 -28.580  1.00  0.00           O  
ATOM    761  CB  THR A 112     -28.072  15.161 -30.597  1.00  0.00           C  
ATOM    762  CEN THR A 112     -28.577  15.133 -30.891  1.00  0.00           X  
ATOM    763  H   THR A 112     -27.279  12.739 -30.699  1.00  0.00           H  
ATOM    764  N   SER A 113     -24.704  15.791 -29.357  1.00  0.00           N  
ATOM    765  CA  SER A 113     -23.878  16.662 -28.501  1.00  0.00           C  
ATOM    766  C   SER A 113     -24.035  18.142 -28.845  1.00  0.00           C  
ATOM    767  O   SER A 113     -24.060  18.510 -30.018  1.00  0.00           O  
ATOM    768  CB  SER A 113     -22.420  16.259 -28.608  1.00  0.00           C  
ATOM    769  CEN SER A 113     -21.958  16.080 -28.832  1.00  0.00           X  
ATOM    770  H   SER A 113     -24.225  15.350 -30.128  1.00  0.00           H  
ATOM    771  N   THR A 114     -24.011  19.002 -27.828  1.00  0.00           N  
ATOM    772  CA  THR A 114     -24.053  20.457 -28.014  1.00  0.00           C  
ATOM    773  C   THR A 114     -23.000  21.068 -27.093  1.00  0.00           C  
ATOM    774  O   THR A 114     -22.906  20.704 -25.924  1.00  0.00           O  
ATOM    775  CB  THR A 114     -25.436  21.057 -27.699  1.00  0.00           C  
ATOM    776  CEN THR A 114     -26.010  21.104 -27.798  1.00  0.00           X  
ATOM    777  H   THR A 114     -23.693  18.670 -26.929  1.00  0.00           H  
ATOM    778  N   GLU A 115     -22.175  21.944 -27.654  1.00  0.00           N  
ATOM    779  CA  GLU A 115     -21.082  22.653 -26.988  1.00  0.00           C  
ATOM    780  C   GLU A 115     -21.625  23.939 -26.327  1.00  0.00           C  
ATOM    781  O   GLU A 115     -22.299  24.722 -27.003  1.00  0.00           O  
ATOM    782  CB  GLU A 115     -19.967  22.985 -27.982  1.00  0.00           C  
ATOM    783  CEN GLU A 115     -18.447  22.633 -28.668  1.00  0.00           X  
ATOM    784  H   GLU A 115     -22.361  22.234 -28.604  1.00  0.00           H  
ATOM    785  N   PRO A 116     -21.381  24.188 -25.029  1.00  0.00           N  
ATOM    786  CA  PRO A 116     -21.825  25.415 -24.379  1.00  0.00           C  
ATOM    787  C   PRO A 116     -20.995  26.610 -24.872  1.00  0.00           C  
ATOM    788  O   PRO A 116     -19.847  26.468 -25.289  1.00  0.00           O  
ATOM    789  CB  PRO A 116     -21.626  25.141 -22.879  1.00  0.00           C  
ATOM    790  CEN PRO A 116     -20.973  23.580 -23.446  1.00  0.00           X  
ATOM    791  N   SER A 117     -21.617  27.785 -24.814  1.00  0.00           N  
ATOM    792  CA  SER A 117     -21.038  29.096 -25.109  1.00  0.00           C  
ATOM    793  C   SER A 117     -19.943  29.557 -24.138  1.00  0.00           C  
ATOM    794  O   SER A 117     -20.075  29.494 -22.917  1.00  0.00           O  
ATOM    795  CB  SER A 117     -22.149  30.127 -25.146  1.00  0.00           C  
ATOM    796  CEN SER A 117     -22.611  30.381 -25.012  1.00  0.00           X  
ATOM    797  H   SER A 117     -22.610  27.774 -24.644  1.00  0.00           H  
ATOM    798  N   GLU A 118     -18.888  30.100 -24.740  1.00  0.00           N  
ATOM    799  CA  GLU A 118     -17.690  30.677 -24.139  1.00  0.00           C  
ATOM    800  C   GLU A 118     -17.933  32.065 -23.512  1.00  0.00           C  
ATOM    801  O   GLU A 118     -18.680  32.890 -24.038  1.00  0.00           O  
ATOM    802  CB  GLU A 118     -16.581  30.767 -25.190  1.00  0.00           C  
ATOM    803  CEN GLU A 118     -15.177  30.128 -25.913  1.00  0.00           X  
ATOM    804  H   GLU A 118     -18.905  30.116 -25.751  1.00  0.00           H  
ATOM    805  N   GLY A 119     -17.232  32.357 -22.413  1.00  0.00           N  
ATOM    806  CA  GLY A 119     -17.273  33.641 -21.712  1.00  0.00           C  
ATOM    807  C   GLY A 119     -15.888  33.991 -21.174  1.00  0.00           C  
ATOM    808  O   GLY A 119     -15.575  33.702 -20.024  1.00  0.00           O  
ATOM    809  CEN GLY A 119     -17.273  33.642 -21.711  1.00  0.00           X  
ATOM    810  H   GLY A 119     -16.576  31.667 -22.074  1.00  0.00           H  
ATOM    811  N   SER A 120     -15.049  34.591 -22.017  1.00  0.00           N  
ATOM    812  CA  SER A 120     -13.664  34.968 -21.711  1.00  0.00           C  
ATOM    813  C   SER A 120     -13.604  36.191 -20.795  1.00  0.00           C  
ATOM    814  O   SER A 120     -14.413  37.098 -20.969  1.00  0.00           O  
ATOM    815  CB  SER A 120     -12.902  35.236 -22.994  1.00  0.00           C  
ATOM    816  CEN SER A 120     -12.807  35.400 -23.504  1.00  0.00           X  
ATOM    817  H   SER A 120     -15.432  34.901 -22.900  1.00  0.00           H  
ATOM    818  N   ALA A 121     -12.599  36.275 -19.915  1.00  0.00           N  
ATOM    819  CA  ALA A 121     -12.372  37.438 -19.046  1.00  0.00           C  
ATOM    820  C   ALA A 121     -10.967  37.396 -18.402  1.00  0.00           C  
ATOM    821  O   ALA A 121     -10.851  37.279 -17.183  1.00  0.00           O  
ATOM    822  CB  ALA A 121     -13.451  37.511 -17.975  1.00  0.00           C  
ATOM    823  CEN ALA A 121     -13.450  37.511 -17.975  1.00  0.00           X  
ATOM    824  H   ALA A 121     -11.847  35.608 -20.002  1.00  0.00           H  
ATOM    825  N   PRO A 122      -9.882  37.513 -19.190  1.00  0.00           N  
ATOM    826  CA  PRO A 122      -8.516  37.418 -18.691  1.00  0.00           C  
ATOM    827  C   PRO A 122      -8.127  38.655 -17.868  1.00  0.00           C  
ATOM    828  O   PRO A 122      -8.540  39.772 -18.177  1.00  0.00           O  
ATOM    829  CB  PRO A 122      -7.668  37.278 -19.966  1.00  0.00           C  
ATOM    830  CEN PRO A 122      -9.236  37.462 -20.800  1.00  0.00           X  
ATOM    831  N   GLY A 123      -7.240  38.465 -16.888  1.00  0.00           N  
ATOM    832  CA  GLY A 123      -6.673  39.577 -16.127  1.00  0.00           C  
ATOM    833  C   GLY A 123      -6.795  39.477 -14.612  1.00  0.00           C  
ATOM    834  O   GLY A 123      -7.855  39.739 -14.063  1.00  0.00           O  
ATOM    835  CEN GLY A 123      -6.672  39.577 -16.127  1.00  0.00           X  
ATOM    836  H   GLY A 123      -6.777  37.570 -16.834  1.00  0.00           H  
ATOM    837  N   THR A 124      -5.666  39.266 -13.941  1.00  0.00           N  
ATOM    838  CA  THR A 124      -5.618  39.183 -12.475  1.00  0.00           C  
ATOM    839  C   THR A 124      -4.409  39.987 -11.994  1.00  0.00           C  
ATOM    840  O   THR A 124      -3.260  39.658 -12.272  1.00  0.00           O  
ATOM    841  CB  THR A 124      -5.513  37.732 -11.971  1.00  0.00           C  
ATOM    842  CEN THR A 124      -5.722  37.188 -11.922  1.00  0.00           X  
ATOM    843  H   THR A 124      -4.783  39.476 -14.389  1.00  0.00           H  
ATOM    844  N   SER A 125      -4.679  41.107 -11.326  1.00  0.00           N  
ATOM    845  CA  SER A 125      -3.679  42.040 -10.817  1.00  0.00           C  
ATOM    846  C   SER A 125      -4.195  42.521  -9.468  1.00  0.00           C  
ATOM    847  O   SER A 125      -5.382  42.809  -9.349  1.00  0.00           O  
ATOM    848  CB  SER A 125      -3.456  43.194 -11.775  1.00  0.00           C  
ATOM    849  CEN SER A 125      -3.567  43.572 -12.150  1.00  0.00           X  
ATOM    850  H   SER A 125      -5.623  41.236 -10.985  1.00  0.00           H  
ATOM    851  N   THR A 126      -3.336  42.560  -8.449  1.00  0.00           N  
ATOM    852  CA  THR A 126      -3.698  43.059  -7.118  1.00  0.00           C  
ATOM    853  C   THR A 126      -2.654  44.081  -6.697  1.00  0.00           C  
ATOM    854  O   THR A 126      -1.461  43.790  -6.632  1.00  0.00           O  
ATOM    855  CB  THR A 126      -3.778  41.936  -6.067  1.00  0.00           C  
ATOM    856  CEN THR A 126      -4.008  41.439  -5.862  1.00  0.00           X  
ATOM    857  H   THR A 126      -2.364  42.327  -8.614  1.00  0.00           H  
ATOM    858  N   GLU A 127      -3.130  45.302  -6.484  1.00  0.00           N  
ATOM    859  CA  GLU A 127      -2.375  46.495  -6.118  1.00  0.00           C  
ATOM    860  C   GLU A 127      -2.231  46.610  -4.581  1.00  0.00           C  
ATOM    861  O   GLU A 127      -3.222  46.423  -3.868  1.00  0.00           O  
ATOM    862  CB  GLU A 127      -3.050  47.744  -6.689  1.00  0.00           C  
ATOM    863  CEN GLU A 127      -3.155  48.947  -7.890  1.00  0.00           X  
ATOM    864  H   GLU A 127      -4.131  45.425  -6.535  1.00  0.00           H  
ATOM    865  N   PRO A 128      -1.033  46.897  -4.040  1.00  0.00           N  
ATOM    866  CA  PRO A 128      -0.819  47.086  -2.606  1.00  0.00           C  
ATOM    867  C   PRO A 128      -1.508  48.366  -2.101  1.00  0.00           C  
ATOM    868  O   PRO A 128      -1.527  49.389  -2.787  1.00  0.00           O  
ATOM    869  CB  PRO A 128       0.711  47.156  -2.465  1.00  0.00           C  
ATOM    870  CEN PRO A 128       0.690  47.011  -4.244  1.00  0.00           X  
ATOM    871  N   SER A 129      -2.050  48.329  -0.881  1.00  0.00           N  
ATOM    872  CA  SER A 129      -2.716  49.475  -0.252  1.00  0.00           C  
ATOM    873  C   SER A 129      -1.758  50.309   0.615  1.00  0.00           C  
ATOM    874  O   SER A 129      -0.827  49.789   1.222  1.00  0.00           O  
ATOM    875  CB  SER A 129      -3.887  48.991   0.581  1.00  0.00           C  
ATOM    876  CEN SER A 129      -4.179  48.670   0.909  1.00  0.00           X  
ATOM    877  H   SER A 129      -2.038  47.455  -0.375  1.00  0.00           H  
ATOM    878  N   GLU A 130      -2.067  51.603   0.673  1.00  0.00           N  
ATOM    879  CA  GLU A 130      -1.489  52.627   1.558  1.00  0.00           C  
ATOM    880  C   GLU A 130       0.023  52.592   1.882  1.00  0.00           C  
ATOM    881  O   GLU A 130       0.496  51.997   2.842  1.00  0.00           O  
ATOM    882  CB  GLU A 130      -2.259  52.594   2.880  1.00  0.00           C  
ATOM    883  CEN GLU A 130      -3.508  53.186   3.877  1.00  0.00           X  
ATOM    884  H   GLU A 130      -3.025  51.793   0.416  1.00  0.00           H  
ATOM    885  N   GLY A 131       0.766  53.415   1.134  1.00  0.00           N  
ATOM    886  CA  GLY A 131       2.115  53.799   1.571  1.00  0.00           C  
ATOM    887  C   GLY A 131       3.130  52.675   1.778  1.00  0.00           C  
ATOM    888  O   GLY A 131       3.813  52.603   2.793  1.00  0.00           O  
ATOM    889  CEN GLY A 131       2.115  53.800   1.571  1.00  0.00           X  
ATOM    890  H   GLY A 131       0.242  54.192   0.759  1.00  0.00           H  
ATOM    891  N   SER A 132       3.307  51.865   0.734  1.00  0.00           N  
ATOM    892  CA  SER A 132       4.215  50.720   0.676  1.00  0.00           C  
ATOM    893  C   SER A 132       5.686  51.132   0.531  1.00  0.00           C  
ATOM    894  O   SER A 132       5.993  52.055  -0.221  1.00  0.00           O  
ATOM    895  CB  SER A 132       3.814  49.812  -0.471  1.00  0.00           C  
ATOM    896  CEN SER A 132       3.629  49.664  -0.961  1.00  0.00           X  
ATOM    897  H   SER A 132       2.805  52.086  -0.113  1.00  0.00           H  
ATOM    898  N   ALA A 133       6.605  50.383   1.145  1.00  0.00           N  
ATOM    899  CA  ALA A 133       8.046  50.632   1.029  1.00  0.00           C  
ATOM    900  C   ALA A 133       8.874  49.367   1.326  1.00  0.00           C  
ATOM    901  O   ALA A 133       8.979  48.955   2.480  1.00  0.00           O  
ATOM    902  CB  ALA A 133       8.455  51.766   1.957  1.00  0.00           C  
ATOM    903  CEN ALA A 133       8.455  51.765   1.957  1.00  0.00           X  
ATOM    904  H   ALA A 133       6.311  49.522   1.585  1.00  0.00           H  
ATOM    905  N   PRO A 134       9.535  48.771   0.321  1.00  0.00           N  
ATOM    906  CA  PRO A 134      10.234  47.508   0.489  1.00  0.00           C  
ATOM    907  C   PRO A 134      11.628  47.789   1.059  1.00  0.00           C  
ATOM    908  O   PRO A 134      12.648  47.583   0.409  1.00  0.00           O  
ATOM    909  CB  PRO A 134      10.280  46.899  -0.923  1.00  0.00           C  
ATOM    910  CEN PRO A 134       9.445  48.405  -1.393  1.00  0.00           X  
ATOM    911  N   GLY A 135      11.664  48.294   2.289  1.00  0.00           N  
ATOM    912  CA  GLY A 135      12.913  48.603   2.971  1.00  0.00           C  
ATOM    913  C   GLY A 135      13.344  47.396   3.791  1.00  0.00           C  
ATOM    914  O   GLY A 135      12.488  46.636   4.231  1.00  0.00           O  
ATOM    915  CEN GLY A 135      12.913  48.603   2.971  1.00  0.00           X  
ATOM    916  H   GLY A 135      10.833  48.222   2.858  1.00  0.00           H  
ATOM    917  N   THR A 136      14.644  47.233   4.030  1.00  0.00           N  
ATOM    918  CA  THR A 136      15.158  46.136   4.861  1.00  0.00           C  
ATOM    919  C   THR A 136      16.232  46.683   5.789  1.00  0.00           C  
ATOM    920  O   THR A 136      17.280  47.152   5.348  1.00  0.00           O  
ATOM    921  CB  THR A 136      15.745  44.988   4.020  1.00  0.00           C  
ATOM    922  CEN THR A 136      15.692  44.565   3.620  1.00  0.00           X  
ATOM    923  H   THR A 136      15.283  47.979   3.798  1.00  0.00           H  
ATOM    924  N   SER A 137      15.902  46.653   7.072  1.00  0.00           N  
ATOM    925  CA  SER A 137      16.679  47.153   8.199  1.00  0.00           C  
ATOM    926  C   SER A 137      17.485  46.034   8.874  1.00  0.00           C  
ATOM    927  O   SER A 137      17.069  44.883   8.883  1.00  0.00           O  
ATOM    928  CB  SER A 137      15.760  47.822   9.201  1.00  0.00           C  
ATOM    929  CEN SER A 137      15.313  47.915   9.498  1.00  0.00           X  
ATOM    930  H   SER A 137      15.052  46.167   7.322  1.00  0.00           H  
ATOM    931  N   GLU A 138      18.572  46.459   9.530  1.00  0.00           N  
ATOM    932  CA  GLU A 138      19.449  45.691  10.438  1.00  0.00           C  
ATOM    933  C   GLU A 138      20.371  44.616   9.830  1.00  0.00           C  
ATOM    934  O   GLU A 138      20.542  43.504  10.316  1.00  0.00           O  
ATOM    935  CB  GLU A 138      18.576  45.025  11.504  1.00  0.00           C  
ATOM    936  CEN GLU A 138      17.887  45.031  13.063  1.00  0.00           X  
ATOM    937  H   GLU A 138      18.704  47.458   9.549  1.00  0.00           H  
ATOM    938  N   SER A 139      21.032  45.030   8.748  1.00  0.00           N  
ATOM    939  CA  SER A 139      22.088  44.276   8.056  1.00  0.00           C  
ATOM    940  C   SER A 139      22.765  43.104   8.797  1.00  0.00           C  
ATOM    941  O   SER A 139      23.626  43.313   9.647  1.00  0.00           O  
ATOM    942  CB  SER A 139      23.158  45.261   7.628  1.00  0.00           C  
ATOM    943  CEN SER A 139      23.493  45.688   7.651  1.00  0.00           X  
ATOM    944  H   SER A 139      21.305  45.999   8.805  1.00  0.00           H  
ATOM    945  N   ALA A 140      22.539  41.879   8.318  1.00  0.00           N  
ATOM    946  CA  ALA A 140      23.077  40.668   8.938  1.00  0.00           C  
ATOM    947  C   ALA A 140      23.604  39.722   7.846  1.00  0.00           C  
ATOM    948  O   ALA A 140      23.059  39.621   6.751  1.00  0.00           O  
ATOM    949  CB  ALA A 140      22.018  39.984   9.791  1.00  0.00           C  
ATOM    950  CEN ALA A 140      22.019  39.984   9.790  1.00  0.00           X  
ATOM    951  H   ALA A 140      22.201  41.787   7.372  1.00  0.00           H  
ATOM    952  N   THR A 141      24.738  39.115   8.172  1.00  0.00           N  
ATOM    953  CA  THR A 141      25.548  38.113   7.465  1.00  0.00           C  
ATOM    954  C   THR A 141      25.423  36.662   7.967  1.00  0.00           C  
ATOM    955  O   THR A 141      25.137  36.446   9.144  1.00  0.00           O  
ATOM    956  CB  THR A 141      27.036  38.504   7.518  1.00  0.00           C  
ATOM    957  CEN THR A 141      27.473  38.879   7.416  1.00  0.00           X  
ATOM    958  H   THR A 141      25.165  39.430   9.029  1.00  0.00           H  
ATOM    959  N   PRO A 142      25.667  35.666   7.086  1.00  0.00           N  
ATOM    960  CA  PRO A 142      25.674  34.241   7.418  1.00  0.00           C  
ATOM    961  C   PRO A 142      26.832  33.840   8.345  1.00  0.00           C  
ATOM    962  O   PRO A 142      27.948  34.343   8.222  1.00  0.00           O  
ATOM    963  CB  PRO A 142      25.777  33.554   6.045  1.00  0.00           C  
ATOM    964  CEN PRO A 142      25.890  35.226   5.431  1.00  0.00           X  
ATOM    965  N   GLU A 143      26.580  32.868   9.219  1.00  0.00           N  
ATOM    966  CA  GLU A 143      27.576  32.318  10.144  1.00  0.00           C  
ATOM    967  C   GLU A 143      28.355  31.184   9.464  1.00  0.00           C  
ATOM    968  O   GLU A 143      27.801  30.312   8.793  1.00  0.00           O  
ATOM    969  CB  GLU A 143      26.908  31.814  11.425  1.00  0.00           C  
ATOM    970  CEN GLU A 143      26.485  32.045  13.059  1.00  0.00           X  
ATOM    971  H   GLU A 143      25.711  32.361   9.141  1.00  0.00           H  
ATOM    972  N   SER A 144      29.669  31.271   9.614  1.00  0.00           N  
ATOM    973  CA  SER A 144      30.669  30.326   9.141  1.00  0.00           C  
ATOM    974  C   SER A 144      30.769  29.104  10.053  1.00  0.00           C  
ATOM    975  O   SER A 144      30.585  29.212  11.261  1.00  0.00           O  
ATOM    976  CB  SER A 144      32.016  31.013   9.030  1.00  0.00           C  
ATOM    977  CEN SER A 144      32.425  31.350   9.149  1.00  0.00           X  
ATOM    978  H   SER A 144      30.004  32.066  10.143  1.00  0.00           H  
ATOM    979  N   GLY A 145      31.164  27.959   9.498  1.00  0.00           N  
ATOM    980  CA  GLY A 145      31.391  26.733  10.257  1.00  0.00           C  
ATOM    981  C   GLY A 145      32.541  25.939   9.632  1.00  0.00           C  
ATOM    982  O   GLY A 145      32.528  25.756   8.414  1.00  0.00           O  
ATOM    983  CEN GLY A 145      31.391  26.732  10.257  1.00  0.00           X  
ATOM    984  H   GLY A 145      31.402  27.952   8.515  1.00  0.00           H  
ATOM    985  N   PRO A 146      33.536  25.467  10.408  1.00  0.00           N  
ATOM    986  CA  PRO A 146      34.694  24.769   9.862  1.00  0.00           C  
ATOM    987  C   PRO A 146      34.297  23.315   9.584  1.00  0.00           C  
ATOM    988  O   PRO A 146      34.679  22.392  10.300  1.00  0.00           O  
ATOM    989  CB  PRO A 146      35.775  24.895  10.948  1.00  0.00           C  
ATOM    990  CEN PRO A 146      34.501  25.764  11.846  1.00  0.00           X  
ATOM    991  N   GLY A 147      33.449  23.121   8.574  1.00  0.00           N  
ATOM    992  CA  GLY A 147      32.944  21.811   8.176  1.00  0.00           C  
ATOM    993  C   GLY A 147      34.077  20.967   7.597  1.00  0.00           C  
ATOM    994  O   GLY A 147      34.985  21.496   6.962  1.00  0.00           O  
ATOM    995  CEN GLY A 147      32.944  21.810   8.175  1.00  0.00           X  
ATOM    996  H   GLY A 147      33.252  23.905   7.970  1.00  0.00           H  
ATOM    997  N   SER A 148      34.019  19.668   7.864  1.00  0.00           N  
ATOM    998  CA  SER A 148      34.940  18.617   7.440  1.00  0.00           C  
ATOM    999  C   SER A 148      34.582  17.894   6.131  1.00  0.00           C  
ATOM   1000  O   SER A 148      33.412  17.698   5.809  1.00  0.00           O  
ATOM   1001  CB  SER A 148      35.061  17.601   8.559  1.00  0.00           C  
ATOM   1002  CEN SER A 148      34.912  17.281   8.973  1.00  0.00           X  
ATOM   1003  H   SER A 148      33.309  19.361   8.509  1.00  0.00           H  
ATOM   1004  N   GLU A 149      35.610  17.392   5.444  1.00  0.00           N  
ATOM   1005  CA  GLU A 149      35.493  16.550   4.244  1.00  0.00           C  
ATOM   1006  C   GLU A 149      35.405  15.054   4.650  1.00  0.00           C  
ATOM   1007  O   GLU A 149      35.658  14.747   5.821  1.00  0.00           O  
ATOM   1008  CB  GLU A 149      36.678  16.784   3.305  1.00  0.00           C  
ATOM   1009  CEN GLU A 149      37.344  17.529   1.925  1.00  0.00           X  
ATOM   1010  H   GLU A 149      36.512  17.387   5.897  1.00  0.00           H  
ATOM   1011  N   PRO A 150      35.086  14.096   3.752  1.00  0.00           N  
ATOM   1012  CA  PRO A 150      34.743  14.264   2.346  1.00  0.00           C  
ATOM   1013  C   PRO A 150      33.233  14.215   2.074  1.00  0.00           C  
ATOM   1014  O   PRO A 150      32.436  13.672   2.839  1.00  0.00           O  
ATOM   1015  CB  PRO A 150      35.484  13.105   1.659  1.00  0.00           C  
ATOM   1016  CEN PRO A 150      35.932  12.656   3.327  1.00  0.00           X  
ATOM   1017  N   ALA A 151      32.863  14.690   0.889  1.00  0.00           N  
ATOM   1018  CA  ALA A 151      31.482  14.693   0.451  1.00  0.00           C  
ATOM   1019  C   ALA A 151      31.158  13.311  -0.138  1.00  0.00           C  
ATOM   1020  O   ALA A 151      30.786  13.190  -1.305  1.00  0.00           O  
ATOM   1021  CB  ALA A 151      31.237  15.803  -0.561  1.00  0.00           C  
ATOM   1022  CEN ALA A 151      31.237  15.802  -0.561  1.00  0.00           X  
ATOM   1023  H   ALA A 151      33.570  14.827   0.182  1.00  0.00           H  
ATOM   1024  N   THR A 152      31.251  12.247   0.658  1.00  0.00           N  
ATOM   1025  CA  THR A 152      31.026  10.912   0.102  1.00  0.00           C  
ATOM   1026  C   THR A 152      29.532  10.653   0.238  1.00  0.00           C  
ATOM   1027  O   THR A 152      29.071  10.040   1.197  1.00  0.00           O  
ATOM   1028  CB  THR A 152      31.828   9.814   0.824  1.00  0.00           C  
ATOM   1029  CEN THR A 152      32.333   9.570   0.988  1.00  0.00           X  
ATOM   1030  H   THR A 152      31.216  12.371   1.660  1.00  0.00           H  
ATOM   1031  N   SER A 153      28.789  11.246  -0.701  1.00  0.00           N  
ATOM   1032  CA  SER A 153      27.349  11.150  -0.843  1.00  0.00           C  
ATOM   1033  C   SER A 153      27.036   9.747  -1.329  1.00  0.00           C  
ATOM   1034  O   SER A 153      27.886   9.098  -1.944  1.00  0.00           O  
ATOM   1035  CB  SER A 153      26.820  12.198  -1.802  1.00  0.00           C  
ATOM   1036  CEN SER A 153      26.807  12.537  -2.228  1.00  0.00           X  
ATOM   1037  H   SER A 153      29.293  11.686  -1.458  1.00  0.00           H  
ATOM   1038  N   GLY A 154      25.837   9.271  -1.007  1.00  0.00           N  
ATOM   1039  CA  GLY A 154      25.391   7.958  -1.409  1.00  0.00           C  
ATOM   1040  C   GLY A 154      25.082   7.999  -2.895  1.00  0.00           C  
ATOM   1041  O   GLY A 154      24.679   9.024  -3.429  1.00  0.00           O  
ATOM   1042  CEN GLY A 154      25.391   7.957  -1.409  1.00  0.00           X  
ATOM   1043  H   GLY A 154      25.150   9.905  -0.617  1.00  0.00           H  
ATOM   1044  N   SER A 155      25.265   6.874  -3.578  1.00  0.00           N  
ATOM   1045  CA  SER A 155      24.993   6.841  -5.005  1.00  0.00           C  
ATOM   1046  C   SER A 155      23.479   6.739  -5.121  1.00  0.00           C  
ATOM   1047  O   SER A 155      22.928   5.652  -5.303  1.00  0.00           O  
ATOM   1048  CB  SER A 155      25.692   5.680  -5.685  1.00  0.00           C  
ATOM   1049  CEN SER A 155      25.907   5.185  -5.751  1.00  0.00           X  
ATOM   1050  H   SER A 155      25.290   6.004  -3.066  1.00  0.00           H  
ATOM   1051  N   GLU A 156      22.800   7.865  -4.905  1.00  0.00           N  
ATOM   1052  CA  GLU A 156      21.352   7.943  -4.975  1.00  0.00           C  
ATOM   1053  C   GLU A 156      20.997   7.264  -6.288  1.00  0.00           C  
ATOM   1054  O   GLU A 156      21.714   7.431  -7.271  1.00  0.00           O  
ATOM   1055  CB  GLU A 156      20.845   9.386  -4.926  1.00  0.00           C  
ATOM   1056  CEN GLU A 156      20.143  10.675  -4.061  1.00  0.00           X  
ATOM   1057  H   GLU A 156      23.292   8.737  -5.031  1.00  0.00           H  
ATOM   1058  N   THR A 157      20.004   6.381  -6.279  1.00  0.00           N  
ATOM   1059  CA  THR A 157      19.548   5.687  -7.485  1.00  0.00           C  
ATOM   1060  C   THR A 157      18.723   6.685  -8.300  1.00  0.00           C  
ATOM   1061  O   THR A 157      17.929   7.418  -7.697  1.00  0.00           O  
ATOM   1062  CB  THR A 157      18.703   4.439  -7.166  1.00  0.00           C  
ATOM   1063  CEN THR A 157      18.638   3.910  -6.928  1.00  0.00           X  
ATOM   1064  H   THR A 157      19.432   6.291  -5.454  1.00  0.00           H  
ATOM   1065  N   PRO A 158      18.949   6.797  -9.621  1.00  0.00           N  
ATOM   1066  CA  PRO A 158      18.174   7.703 -10.448  1.00  0.00           C  
ATOM   1067  C   PRO A 158      16.693   7.538 -10.118  1.00  0.00           C  
ATOM   1068  O   PRO A 158      16.200   6.422  -9.972  1.00  0.00           O  
ATOM   1069  CB  PRO A 158      18.509   7.291 -11.892  1.00  0.00           C  
ATOM   1070  CEN PRO A 158      19.510   6.043 -11.101  1.00  0.00           X  
ATOM   1071  N   GLY A 159      15.975   8.652 -10.013  1.00  0.00           N  
ATOM   1072  CA  GLY A 159      14.569   8.665  -9.613  1.00  0.00           C  
ATOM   1073  C   GLY A 159      14.235   8.449  -8.138  1.00  0.00           C  
ATOM   1074  O   GLY A 159      13.056   8.519  -7.812  1.00  0.00           O  
ATOM   1075  CEN GLY A 159      14.568   8.665  -9.613  1.00  0.00           X  
ATOM   1076  H   GLY A 159      16.336   9.485 -10.459  1.00  0.00           H  
ATOM   1077  N   MET A 160      15.202   8.250  -7.232  1.00  0.00           N  
ATOM   1078  CA  MET A 160      14.853   7.976  -5.824  1.00  0.00           C  
ATOM   1079  C   MET A 160      14.009   9.109  -5.223  1.00  0.00           C  
ATOM   1080  O   MET A 160      13.158   8.837  -4.395  1.00  0.00           O  
ATOM   1081  CB  MET A 160      16.120   7.770  -4.997  1.00  0.00           C  
ATOM   1082  CEN MET A 160      17.050   6.546  -4.152  1.00  0.00           X  
ATOM   1083  H   MET A 160      16.161   8.200  -7.542  1.00  0.00           H  
ATOM   1084  N   TYR A 161      14.182  10.349  -5.689  1.00  0.00           N  
ATOM   1085  CA  TYR A 161      13.422  11.501  -5.186  1.00  0.00           C  
ATOM   1086  C   TYR A 161      11.903  11.375  -5.373  1.00  0.00           C  
ATOM   1087  O   TYR A 161      11.166  11.544  -4.415  1.00  0.00           O  
ATOM   1088  CB  TYR A 161      13.913  12.780  -5.870  1.00  0.00           C  
ATOM   1089  CEN TYR A 161      14.979  14.139  -5.581  1.00  0.00           X  
ATOM   1090  H   TYR A 161      14.894  10.514  -6.385  1.00  0.00           H  
ATOM   1091  N   GLY A 162      11.434  11.085  -6.596  1.00  0.00           N  
ATOM   1092  CA  GLY A 162      10.001  10.955  -6.884  1.00  0.00           C  
ATOM   1093  C   GLY A 162       9.349   9.923  -5.972  1.00  0.00           C  
ATOM   1094  O   GLY A 162       8.463  10.271  -5.203  1.00  0.00           O  
ATOM   1095  CEN GLY A 162      10.000  10.955  -6.884  1.00  0.00           X  
ATOM   1096  H   GLY A 162      12.093  10.834  -7.318  1.00  0.00           H  
ATOM   1097  N   LYS A 163       9.923   8.708  -5.944  1.00  0.00           N  
ATOM   1098  CA  LYS A 163       9.385   7.564  -5.184  1.00  0.00           C  
ATOM   1099  C   LYS A 163       8.993   7.925  -3.746  1.00  0.00           C  
ATOM   1100  O   LYS A 163       7.983   7.472  -3.234  1.00  0.00           O  
ATOM   1101  CB  LYS A 163      10.402   6.423  -5.164  1.00  0.00           C  
ATOM   1102  CEN LYS A 163      11.024   4.539  -5.900  1.00  0.00           X  
ATOM   1103  H   LYS A 163      10.761   8.561  -6.487  1.00  0.00           H  
ATOM   1104  N   LEU A 164       9.837   8.706  -3.084  1.00  0.00           N  
ATOM   1105  CA  LEU A 164       9.627   9.184  -1.728  1.00  0.00           C  
ATOM   1106  C   LEU A 164       8.402  10.085  -1.596  1.00  0.00           C  
ATOM   1107  O   LEU A 164       7.626   9.910  -0.666  1.00  0.00           O  
ATOM   1108  CB  LEU A 164      10.879   9.926  -1.244  1.00  0.00           C  
ATOM   1109  CEN LEU A 164      12.026   9.532  -0.294  1.00  0.00           X  
ATOM   1110  H   LEU A 164      10.672   9.001  -3.568  1.00  0.00           H  
ATOM   1111  N   ASN A 165       8.242  11.049  -2.509  1.00  0.00           N  
ATOM   1112  CA  ASN A 165       7.106  11.964  -2.456  1.00  0.00           C  
ATOM   1113  C   ASN A 165       5.807  11.201  -2.705  1.00  0.00           C  
ATOM   1114  O   ASN A 165       4.865  11.405  -1.952  1.00  0.00           O  
ATOM   1115  CB  ASN A 165       7.254  13.102  -3.450  1.00  0.00           C  
ATOM   1116  CEN ASN A 165       7.627  14.082  -3.465  1.00  0.00           X  
ATOM   1117  H   ASN A 165       8.802  11.031  -3.349  1.00  0.00           H  
ATOM   1118  N   ASP A 166       5.811  10.278  -3.672  1.00  0.00           N  
ATOM   1119  CA  ASP A 166       4.620   9.511  -4.047  1.00  0.00           C  
ATOM   1120  C   ASP A 166       4.169   8.615  -2.874  1.00  0.00           C  
ATOM   1121  O   ASP A 166       3.015   8.659  -2.460  1.00  0.00           O  
ATOM   1122  CB  ASP A 166       4.894   8.665  -5.293  1.00  0.00           C  
ATOM   1123  CEN ASP A 166       4.756   8.687  -6.302  1.00  0.00           X  
ATOM   1124  H   ASP A 166       6.631  10.175  -4.254  1.00  0.00           H  
ATOM   1125  N   LEU A 167       5.113   7.918  -2.229  1.00  0.00           N  
ATOM   1126  CA  LEU A 167       4.838   7.073  -1.066  1.00  0.00           C  
ATOM   1127  C   LEU A 167       4.318   7.857   0.154  1.00  0.00           C  
ATOM   1128  O   LEU A 167       3.380   7.427   0.828  1.00  0.00           O  
ATOM   1129  CB  LEU A 167       6.106   6.298  -0.689  1.00  0.00           C  
ATOM   1130  CEN LEU A 167       6.545   4.838  -0.913  1.00  0.00           X  
ATOM   1131  H   LEU A 167       6.034   7.879  -2.642  1.00  0.00           H  
ATOM   1132  N   LEU A 168       4.959   8.983   0.482  1.00  0.00           N  
ATOM   1133  CA  LEU A 168       4.546   9.830   1.602  1.00  0.00           C  
ATOM   1134  C   LEU A 168       3.116  10.348   1.397  1.00  0.00           C  
ATOM   1135  O   LEU A 168       2.314  10.312   2.329  1.00  0.00           O  
ATOM   1136  CB  LEU A 168       5.523  11.000   1.771  1.00  0.00           C  
ATOM   1137  CEN LEU A 168       6.649  11.284   2.783  1.00  0.00           X  
ATOM   1138  H   LEU A 168       5.725   9.278  -0.106  1.00  0.00           H  
ATOM   1139  N   GLU A 169       2.805  10.818   0.189  1.00  0.00           N  
ATOM   1140  CA  GLU A 169       1.494  11.352  -0.187  1.00  0.00           C  
ATOM   1141  C   GLU A 169       0.402  10.284  -0.054  1.00  0.00           C  
ATOM   1142  O   GLU A 169      -0.644  10.564   0.539  1.00  0.00           O  
ATOM   1143  CB  GLU A 169       1.528  11.895  -1.617  1.00  0.00           C  
ATOM   1144  CEN GLU A 169       1.657  13.208  -2.695  1.00  0.00           X  
ATOM   1145  H   GLU A 169       3.492  10.739  -0.550  1.00  0.00           H  
ATOM   1146  N   ASP A 170       0.669   9.057  -0.505  1.00  0.00           N  
ATOM   1147  CA  ASP A 170      -0.278   7.944  -0.420  1.00  0.00           C  
ATOM   1148  C   ASP A 170      -0.556   7.576   1.046  1.00  0.00           C  
ATOM   1149  O   ASP A 170      -1.710   7.465   1.469  1.00  0.00           O  
ATOM   1150  CB  ASP A 170       0.254   6.728  -1.182  1.00  0.00           C  
ATOM   1151  CEN ASP A 170       0.164   6.267  -2.086  1.00  0.00           X  
ATOM   1152  H   ASP A 170       1.521   8.908  -1.024  1.00  0.00           H  
ATOM   1153  N   LEU A 171       0.479   7.509   1.885  1.00  0.00           N  
ATOM   1154  CA  LEU A 171       0.297   7.233   3.311  1.00  0.00           C  
ATOM   1155  C   LEU A 171      -0.540   8.314   4.028  1.00  0.00           C  
ATOM   1156  O   LEU A 171      -1.475   7.996   4.772  1.00  0.00           O  
ATOM   1157  CB  LEU A 171       1.667   7.092   3.986  1.00  0.00           C  
ATOM   1158  CEN LEU A 171       2.478   5.871   4.459  1.00  0.00           X  
ATOM   1159  H   LEU A 171       1.408   7.600   1.503  1.00  0.00           H  
ATOM   1160  N   GLN A 172      -0.271   9.597   3.774  1.00  0.00           N  
ATOM   1161  CA  GLN A 172      -1.055  10.696   4.347  1.00  0.00           C  
ATOM   1162  C   GLN A 172      -2.532  10.649   3.936  1.00  0.00           C  
ATOM   1163  O   GLN A 172      -3.412  10.865   4.780  1.00  0.00           O  
ATOM   1164  CB  GLN A 172      -0.455  12.041   3.930  1.00  0.00           C  
ATOM   1165  CEN GLN A 172       0.563  13.362   4.445  1.00  0.00           X  
ATOM   1166  H   GLN A 172       0.437   9.810   3.087  1.00  0.00           H  
ATOM   1167  N   GLU A 173      -2.842  10.359   2.674  1.00  0.00           N  
ATOM   1168  CA  GLU A 173      -4.232  10.251   2.230  1.00  0.00           C  
ATOM   1169  C   GLU A 173      -4.949   9.076   2.925  1.00  0.00           C  
ATOM   1170  O   GLU A 173      -6.062   9.275   3.423  1.00  0.00           O  
ATOM   1171  CB  GLU A 173      -4.292  10.084   0.710  1.00  0.00           C  
ATOM   1172  CEN GLU A 173      -4.516  10.752  -0.842  1.00  0.00           X  
ATOM   1173  H   GLU A 173      -2.104  10.213   2.001  1.00  0.00           H  
ATOM   1174  N   VAL A 174      -4.295   7.912   3.102  1.00  0.00           N  
ATOM   1175  CA  VAL A 174      -4.887   6.739   3.792  1.00  0.00           C  
ATOM   1176  C   VAL A 174      -5.196   7.070   5.258  1.00  0.00           C  
ATOM   1177  O   VAL A 174      -6.267   6.716   5.758  1.00  0.00           O  
ATOM   1178  CB  VAL A 174      -3.957   5.513   3.741  1.00  0.00           C  
ATOM   1179  CEN VAL A 174      -3.879   4.887   3.463  1.00  0.00           X  
ATOM   1180  H   VAL A 174      -3.353   7.847   2.746  1.00  0.00           H  
ATOM   1181  N   LEU A 175      -4.296   7.797   5.937  1.00  0.00           N  
ATOM   1182  CA  LEU A 175      -4.475   8.212   7.339  1.00  0.00           C  
ATOM   1183  C   LEU A 175      -5.641   9.189   7.499  1.00  0.00           C  
ATOM   1184  O   LEU A 175      -6.469   9.090   8.408  1.00  0.00           O  
ATOM   1185  CB  LEU A 175      -3.183   8.844   7.872  1.00  0.00           C  
ATOM   1186  CEN LEU A 175      -2.079   8.330   8.814  1.00  0.00           X  
ATOM   1187  H   LEU A 175      -3.443   8.052   5.465  1.00  0.00           H  
ATOM   1188  N   LYS A 176      -5.748  10.136   6.574  1.00  0.00           N  
ATOM   1189  CA  LYS A 176      -6.800  11.149   6.602  1.00  0.00           C  
ATOM   1190  C   LYS A 176      -8.188  10.534   6.407  1.00  0.00           C  
ATOM   1191  O   LYS A 176      -9.121  10.911   7.116  1.00  0.00           O  
ATOM   1192  CB  LYS A 176      -6.542  12.210   5.531  1.00  0.00           C  
ATOM   1193  CEN LYS A 176      -5.882  14.158   5.036  1.00  0.00           X  
ATOM   1194  H   LYS A 176      -5.034  10.174   5.860  1.00  0.00           H  
ATOM   1195  N   ASN A 177      -8.345   9.599   5.472  1.00  0.00           N  
ATOM   1196  CA  ASN A 177      -9.619   8.927   5.221  1.00  0.00           C  
ATOM   1197  C   ASN A 177     -10.017   7.994   6.369  1.00  0.00           C  
ATOM   1198  O   ASN A 177     -11.143   8.095   6.855  1.00  0.00           O  
ATOM   1199  CB  ASN A 177      -9.582   8.156   3.914  1.00  0.00           C  
ATOM   1200  CEN ASN A 177      -9.817   8.317   2.904  1.00  0.00           X  
ATOM   1201  H   ASN A 177      -7.538   9.328   4.926  1.00  0.00           H  
ATOM   1202  N   LEU A 178      -9.091   7.182   6.876  1.00  0.00           N  
ATOM   1203  CA  LEU A 178      -9.353   6.275   7.998  1.00  0.00           C  
ATOM   1204  C   LEU A 178      -9.804   7.030   9.248  1.00  0.00           C  
ATOM   1205  O   LEU A 178     -10.854   6.716   9.813  1.00  0.00           O  
ATOM   1206  CB  LEU A 178      -8.102   5.443   8.306  1.00  0.00           C  
ATOM   1207  CEN LEU A 178      -7.721   3.979   8.013  1.00  0.00           X  
ATOM   1208  H   LEU A 178      -8.156   7.210   6.499  1.00  0.00           H  
ATOM   1209  N   HIS A 179      -9.083   8.089   9.612  1.00  0.00           N  
ATOM   1210  CA  HIS A 179      -9.472   8.981  10.700  1.00  0.00           C  
ATOM   1211  C   HIS A 179     -10.872   9.582  10.478  1.00  0.00           C  
ATOM   1212  O   HIS A 179     -11.796   9.329  11.253  1.00  0.00           O  
ATOM   1213  CB  HIS A 179      -8.440  10.101  10.862  1.00  0.00           C  
ATOM   1214  CEN HIS A 179      -7.281  10.375  11.645  1.00  0.00           X  
ATOM   1215  H   HIS A 179      -8.162   8.195   9.206  1.00  0.00           H  
ATOM   1216  N   LYS A 180     -11.079  10.341   9.386  1.00  0.00           N  
ATOM   1217  CA  LYS A 180     -12.355  11.038   9.114  1.00  0.00           C  
ATOM   1218  C   LYS A 180     -13.567  10.096   9.137  1.00  0.00           C  
ATOM   1219  O   LYS A 180     -14.656  10.523   9.522  1.00  0.00           O  
ATOM   1220  CB  LYS A 180     -12.289  11.752   7.764  1.00  0.00           C  
ATOM   1221  CEN LYS A 180     -12.072  13.556   6.679  1.00  0.00           X  
ATOM   1222  H   LYS A 180     -10.322  10.415   8.722  1.00  0.00           H  
ATOM   1223  N   ASN A 181     -13.394   8.836   8.731  1.00  0.00           N  
ATOM   1224  CA  ASN A 181     -14.461   7.834   8.705  1.00  0.00           C  
ATOM   1225  C   ASN A 181     -14.844   7.295  10.095  1.00  0.00           C  
ATOM   1226  O   ASN A 181     -15.986   6.865  10.287  1.00  0.00           O  
ATOM   1227  CB  ASN A 181     -14.083   6.680   7.795  1.00  0.00           C  
ATOM   1228  CEN ASN A 181     -14.195   6.409   6.787  1.00  0.00           X  
ATOM   1229  H   ASN A 181     -12.482   8.570   8.388  1.00  0.00           H  
ATOM   1230  N   ASP A 182     -13.950   7.366  11.090  1.00  0.00           N  
ATOM   1231  CA  ASP A 182     -14.149   6.806  12.433  1.00  0.00           C  
ATOM   1232  C   ASP A 182     -15.074   7.647  13.335  1.00  0.00           C  
ATOM   1233  O   ASP A 182     -14.670   8.229  14.348  1.00  0.00           O  
ATOM   1234  CB  ASP A 182     -12.793   6.625  13.119  1.00  0.00           C  
ATOM   1235  CEN ASP A 182     -12.086   5.910  13.284  1.00  0.00           X  
ATOM   1236  H   ASP A 182     -13.033   7.735  10.886  1.00  0.00           H  
ATOM   1237  N   ARG A 183     -16.370   7.695  13.008  1.00  0.00           N  
ATOM   1238  CA  ARG A 183     -17.348   8.458  13.806  1.00  0.00           C  
ATOM   1239  C   ARG A 183     -18.242   7.634  14.723  1.00  0.00           C  
ATOM   1240  O   ARG A 183     -18.838   8.237  15.609  1.00  0.00           O  
ATOM   1241  CB  ARG A 183     -18.201   9.350  12.916  1.00  0.00           C  
ATOM   1242  CEN ARG A 183     -19.000  11.349  11.683  1.00  0.00           X  
ATOM   1243  H   ARG A 183     -16.659   7.121  12.229  1.00  0.00           H  
ATOM   1244  N   SER A 184     -18.349   6.305  14.589  1.00  0.00           N  
ATOM   1245  CA  SER A 184     -19.314   5.556  15.428  1.00  0.00           C  
ATOM   1246  C   SER A 184     -18.973   4.119  15.861  1.00  0.00           C  
ATOM   1247  O   SER A 184     -19.842   3.461  16.424  1.00  0.00           O  
ATOM   1248  CB  SER A 184     -20.643   5.529  14.699  1.00  0.00           C  
ATOM   1249  CEN SER A 184     -20.995   5.497  14.286  1.00  0.00           X  
ATOM   1250  H   SER A 184     -17.831   5.836  13.858  1.00  0.00           H  
ATOM   1251  N   GLY A 185     -17.738   3.619  15.700  1.00  0.00           N  
ATOM   1252  CA  GLY A 185     -17.416   2.219  16.043  1.00  0.00           C  
ATOM   1253  C   GLY A 185     -15.944   1.945  16.361  1.00  0.00           C  
ATOM   1254  O   GLY A 185     -15.198   1.564  15.461  1.00  0.00           O  
ATOM   1255  CEN GLY A 185     -17.416   2.219  16.043  1.00  0.00           X  
ATOM   1256  H   GLY A 185     -17.026   4.172  15.246  1.00  0.00           H  
ATOM   1257  N   LYS A 186     -15.550   2.169  17.624  1.00  0.00           N  
ATOM   1258  CA  LYS A 186     -14.182   2.063  18.170  1.00  0.00           C  
ATOM   1259  C   LYS A 186     -13.356   0.859  17.713  1.00  0.00           C  
ATOM   1260  O   LYS A 186     -12.152   1.002  17.550  1.00  0.00           O  
ATOM   1261  CB  LYS A 186     -14.251   2.056  19.698  1.00  0.00           C  
ATOM   1262  CEN LYS A 186     -14.032   3.101  21.524  1.00  0.00           X  
ATOM   1263  H   LYS A 186     -16.237   2.596  18.230  1.00  0.00           H  
ATOM   1264  N   ASP A 187     -13.976  -0.296  17.506  1.00  0.00           N  
ATOM   1265  CA  ASP A 187     -13.247  -1.456  16.981  1.00  0.00           C  
ATOM   1266  C   ASP A 187     -12.619  -1.162  15.608  1.00  0.00           C  
ATOM   1267  O   ASP A 187     -11.464  -1.486  15.349  1.00  0.00           O  
ATOM   1268  CB  ASP A 187     -14.178  -2.667  16.882  1.00  0.00           C  
ATOM   1269  CEN ASP A 187     -14.434  -3.504  17.403  1.00  0.00           X  
ATOM   1270  H   ASP A 187     -14.851  -0.463  17.982  1.00  0.00           H  
ATOM   1271  N   ASN A 188     -13.339  -0.432  14.755  1.00  0.00           N  
ATOM   1272  CA  ASN A 188     -12.838  -0.042  13.439  1.00  0.00           C  
ATOM   1273  C   ASN A 188     -11.709   0.994  13.498  1.00  0.00           C  
ATOM   1274  O   ASN A 188     -10.785   0.951  12.693  1.00  0.00           O  
ATOM   1275  CB  ASN A 188     -13.967   0.479  12.569  1.00  0.00           C  
ATOM   1276  CEN ASN A 188     -14.655   0.102  11.872  1.00  0.00           X  
ATOM   1277  H   ASN A 188     -14.288  -0.207  15.013  1.00  0.00           H  
ATOM   1278  N   ILE A 189     -11.801   1.956  14.426  1.00  0.00           N  
ATOM   1279  CA  ILE A 189     -10.742   2.949  14.624  1.00  0.00           C  
ATOM   1280  C   ILE A 189      -9.454   2.252  15.054  1.00  0.00           C  
ATOM   1281  O   ILE A 189      -8.412   2.535  14.478  1.00  0.00           O  
ATOM   1282  CB  ILE A 189     -11.130   4.003  15.677  1.00  0.00           C  
ATOM   1283  CEN ILE A 189     -11.638   4.953  15.844  1.00  0.00           X  
ATOM   1284  H   ILE A 189     -12.591   1.945  15.056  1.00  0.00           H  
ATOM   1285  N   HIS A 190      -9.522   1.312  16.001  1.00  0.00           N  
ATOM   1286  CA  HIS A 190      -8.339   0.572  16.434  1.00  0.00           C  
ATOM   1287  C   HIS A 190      -7.737  -0.259  15.290  1.00  0.00           C  
ATOM   1288  O   HIS A 190      -6.520  -0.255  15.105  1.00  0.00           O  
ATOM   1289  CB  HIS A 190      -8.682  -0.337  17.618  1.00  0.00           C  
ATOM   1290  CEN HIS A 190      -8.625  -0.297  19.042  1.00  0.00           X  
ATOM   1291  H   HIS A 190     -10.410   1.080  16.419  1.00  0.00           H  
ATOM   1292  N   ASP A 191      -8.575  -0.933  14.499  1.00  0.00           N  
ATOM   1293  CA  ASP A 191      -8.109  -1.747  13.373  1.00  0.00           C  
ATOM   1294  C   ASP A 191      -7.410  -0.892  12.310  1.00  0.00           C  
ATOM   1295  O   ASP A 191      -6.360  -1.276  11.797  1.00  0.00           O  
ATOM   1296  CB  ASP A 191      -9.278  -2.510  12.746  1.00  0.00           C  
ATOM   1297  CEN ASP A 191      -9.718  -3.428  12.769  1.00  0.00           X  
ATOM   1298  H   ASP A 191      -9.557  -0.957  14.728  1.00  0.00           H  
ATOM   1299  N   VAL A 192      -7.948   0.295  12.020  1.00  0.00           N  
ATOM   1300  CA  VAL A 192      -7.367   1.238  11.053  1.00  0.00           C  
ATOM   1301  C   VAL A 192      -6.010   1.768  11.528  1.00  0.00           C  
ATOM   1302  O   VAL A 192      -5.087   1.851  10.723  1.00  0.00           O  
ATOM   1303  CB  VAL A 192      -8.306   2.430  10.793  1.00  0.00           C  
ATOM   1304  CEN VAL A 192      -8.723   2.716  10.325  1.00  0.00           X  
ATOM   1305  H   VAL A 192      -8.784   0.569  12.519  1.00  0.00           H  
ATOM   1306  N   ASP A 193      -5.878   2.100  12.812  1.00  0.00           N  
ATOM   1307  CA  ASP A 193      -4.642   2.595  13.429  1.00  0.00           C  
ATOM   1308  C   ASP A 193      -3.527   1.547  13.326  1.00  0.00           C  
ATOM   1309  O   ASP A 193      -2.432   1.856  12.859  1.00  0.00           O  
ATOM   1310  CB  ASP A 193      -4.882   2.969  14.894  1.00  0.00           C  
ATOM   1311  CEN ASP A 193      -5.071   3.785  15.474  1.00  0.00           X  
ATOM   1312  H   ASP A 193      -6.690   2.024  13.406  1.00  0.00           H  
ATOM   1313  N   ASN A 194      -3.836   0.282  13.639  1.00  0.00           N  
ATOM   1314  CA  ASN A 194      -2.882  -0.823  13.539  1.00  0.00           C  
ATOM   1315  C   ASN A 194      -2.427  -1.054  12.090  1.00  0.00           C  
ATOM   1316  O   ASN A 194      -1.240  -1.235  11.831  1.00  0.00           O  
ATOM   1317  CB  ASN A 194      -3.461  -2.101  14.116  1.00  0.00           C  
ATOM   1318  CEN ASN A 194      -3.480  -2.605  15.036  1.00  0.00           X  
ATOM   1319  H   ASN A 194      -4.770   0.091  13.970  1.00  0.00           H  
ATOM   1320  N   HIS A 195      -3.362  -1.055  11.132  1.00  0.00           N  
ATOM   1321  CA  HIS A 195      -3.018  -1.228   9.723  1.00  0.00           C  
ATOM   1322  C   HIS A 195      -2.107  -0.104   9.221  1.00  0.00           C  
ATOM   1323  O   HIS A 195      -1.120  -0.388   8.547  1.00  0.00           O  
ATOM   1324  CB  HIS A 195      -4.286  -1.295   8.866  1.00  0.00           C  
ATOM   1325  CEN HIS A 195      -5.143  -2.288   8.310  1.00  0.00           X  
ATOM   1326  H   HIS A 195      -4.333  -0.959  11.392  1.00  0.00           H  
ATOM   1327  N   LEU A 196      -2.361   1.156   9.597  1.00  0.00           N  
ATOM   1328  CA  LEU A 196      -1.504   2.282   9.204  1.00  0.00           C  
ATOM   1329  C   LEU A 196      -0.088   2.149   9.768  1.00  0.00           C  
ATOM   1330  O   LEU A 196       0.866   2.387   9.035  1.00  0.00           O  
ATOM   1331  CB  LEU A 196      -2.131   3.605   9.662  1.00  0.00           C  
ATOM   1332  CEN LEU A 196      -2.887   4.718   8.912  1.00  0.00           X  
ATOM   1333  H   LEU A 196      -3.145   1.334  10.210  1.00  0.00           H  
ATOM   1334  N   GLN A 197       0.064   1.765  11.037  1.00  0.00           N  
ATOM   1335  CA  GLN A 197       1.391   1.592  11.641  1.00  0.00           C  
ATOM   1336  C   GLN A 197       2.194   0.514  10.904  1.00  0.00           C  
ATOM   1337  O   GLN A 197       3.347   0.759  10.554  1.00  0.00           O  
ATOM   1338  CB  GLN A 197       1.264   1.221  13.121  1.00  0.00           C  
ATOM   1339  CEN GLN A 197       1.346   1.839  14.751  1.00  0.00           X  
ATOM   1340  H   GLN A 197      -0.755   1.575  11.595  1.00  0.00           H  
ATOM   1341  N   ASN A 198       1.570  -0.620  10.575  1.00  0.00           N  
ATOM   1342  CA  ASN A 198       2.242  -1.698   9.846  1.00  0.00           C  
ATOM   1343  C   ASN A 198       2.688  -1.250   8.440  1.00  0.00           C  
ATOM   1344  O   ASN A 198       3.811  -1.535   8.038  1.00  0.00           O  
ATOM   1345  CB  ASN A 198       1.355  -2.925   9.748  1.00  0.00           C  
ATOM   1346  CEN ASN A 198       1.181  -3.809  10.286  1.00  0.00           X  
ATOM   1347  H   ASN A 198       0.623  -0.760  10.896  1.00  0.00           H  
ATOM   1348  N   VAL A 199       1.854  -0.482   7.723  1.00  0.00           N  
ATOM   1349  CA  VAL A 199       2.201   0.052   6.389  1.00  0.00           C  
ATOM   1350  C   VAL A 199       3.407   1.000   6.474  1.00  0.00           C  
ATOM   1351  O   VAL A 199       4.317   0.917   5.649  1.00  0.00           O  
ATOM   1352  CB  VAL A 199       1.017   0.801   5.750  1.00  0.00           C  
ATOM   1353  CEN VAL A 199       0.547   0.769   5.248  1.00  0.00           X  
ATOM   1354  H   VAL A 199       0.943  -0.277   8.108  1.00  0.00           H  
ATOM   1355  N   ILE A 200       3.466   1.884   7.475  1.00  0.00           N  
ATOM   1356  CA  ILE A 200       4.598   2.814   7.648  1.00  0.00           C  
ATOM   1357  C   ILE A 200       5.904   2.047   7.877  1.00  0.00           C  
ATOM   1358  O   ILE A 200       6.921   2.376   7.257  1.00  0.00           O  
ATOM   1359  CB  ILE A 200       4.369   3.779   8.826  1.00  0.00           C  
ATOM   1360  CEN ILE A 200       3.924   4.727   9.129  1.00  0.00           X  
ATOM   1361  H   ILE A 200       2.721   1.884   8.156  1.00  0.00           H  
ATOM   1362  N   GLU A 201       5.891   1.045   8.755  1.00  0.00           N  
ATOM   1363  CA  GLU A 201       7.068   0.222   9.040  1.00  0.00           C  
ATOM   1364  C   GLU A 201       7.571  -0.491   7.778  1.00  0.00           C  
ATOM   1365  O   GLU A 201       8.773  -0.484   7.503  1.00  0.00           O  
ATOM   1366  CB  GLU A 201       6.750  -0.802  10.131  1.00  0.00           C  
ATOM   1367  CEN GLU A 201       6.808  -1.286  11.764  1.00  0.00           X  
ATOM   1368  H   GLU A 201       5.027   0.818   9.227  1.00  0.00           H  
ATOM   1369  N   ASP A 202       6.665  -1.016   6.952  1.00  0.00           N  
ATOM   1370  CA  ASP A 202       7.015  -1.694   5.703  1.00  0.00           C  
ATOM   1371  C   ASP A 202       7.665  -0.747   4.684  1.00  0.00           C  
ATOM   1372  O   ASP A 202       8.694  -1.091   4.081  1.00  0.00           O  
ATOM   1373  CB  ASP A 202       5.771  -2.342   5.091  1.00  0.00           C  
ATOM   1374  CEN ASP A 202       5.298  -3.243   5.046  1.00  0.00           X  
ATOM   1375  H   ASP A 202       5.700  -1.034   7.249  1.00  0.00           H  
ATOM   1376  N   ILE A 203       7.129   0.473   4.520  1.00  0.00           N  
ATOM   1377  CA  ILE A 203       7.690   1.473   3.597  1.00  0.00           C  
ATOM   1378  C   ILE A 203       9.107   1.814   4.038  1.00  0.00           C  
ATOM   1379  O   ILE A 203      10.019   1.825   3.209  1.00  0.00           O  
ATOM   1380  CB  ILE A 203       6.846   2.759   3.542  1.00  0.00           C  
ATOM   1381  CEN ILE A 203       5.999   3.251   3.064  1.00  0.00           X  
ATOM   1382  H   ILE A 203       6.354   0.727   5.113  1.00  0.00           H  
ATOM   1383  N   HIS A 204       9.326   2.047   5.328  1.00  0.00           N  
ATOM   1384  CA  HIS A 204      10.643   2.365   5.862  1.00  0.00           C  
ATOM   1385  C   HIS A 204      11.691   1.284   5.589  1.00  0.00           C  
ATOM   1386  O   HIS A 204      12.775   1.582   5.074  1.00  0.00           O  
ATOM   1387  CB  HIS A 204      10.547   2.616   7.370  1.00  0.00           C  
ATOM   1388  CEN HIS A 204      10.392   3.721   8.257  1.00  0.00           X  
ATOM   1389  H   HIS A 204       8.546   1.997   5.966  1.00  0.00           H  
ATOM   1390  N   ASP A 205      11.355   0.024   5.828  1.00  0.00           N  
ATOM   1391  CA  ASP A 205      12.253  -1.099   5.577  1.00  0.00           C  
ATOM   1392  C   ASP A 205      12.594  -1.243   4.091  1.00  0.00           C  
ATOM   1393  O   ASP A 205      13.758  -1.465   3.726  1.00  0.00           O  
ATOM   1394  CB  ASP A 205      11.632  -2.398   6.099  1.00  0.00           C  
ATOM   1395  CEN ASP A 205      11.659  -3.007   6.914  1.00  0.00           X  
ATOM   1396  H   ASP A 205      10.463  -0.162   6.261  1.00  0.00           H  
ATOM   1397  N   PHE A 206      11.610  -1.063   3.204  1.00  0.00           N  
ATOM   1398  CA  PHE A 206      11.834  -1.160   1.764  1.00  0.00           C  
ATOM   1399  C   PHE A 206      12.810  -0.081   1.277  1.00  0.00           C  
ATOM   1400  O   PHE A 206      13.743  -0.393   0.523  1.00  0.00           O  
ATOM   1401  CB  PHE A 206      10.506  -1.049   1.012  1.00  0.00           C  
ATOM   1402  CEN PHE A 206       9.431  -2.014   0.350  1.00  0.00           X  
ATOM   1403  H   PHE A 206      10.695  -0.810   3.543  1.00  0.00           H  
ATOM   1404  N   MET A 207      12.656   1.159   1.739  1.00  0.00           N  
ATOM   1405  CA  MET A 207      13.491   2.300   1.351  1.00  0.00           C  
ATOM   1406  C   MET A 207      14.924   2.137   1.856  1.00  0.00           C  
ATOM   1407  O   MET A 207      15.876   2.463   1.141  1.00  0.00           O  
ATOM   1408  CB  MET A 207      12.890   3.599   1.883  1.00  0.00           C  
ATOM   1409  CEN MET A 207      12.077   5.069   1.377  1.00  0.00           X  
ATOM   1410  H   MET A 207      11.915   1.318   2.406  1.00  0.00           H  
ATOM   1411  N   GLN A 208      15.097   1.588   3.062  1.00  0.00           N  
ATOM   1412  CA  GLN A 208      16.413   1.334   3.631  1.00  0.00           C  
ATOM   1413  C   GLN A 208      17.153   0.242   2.844  1.00  0.00           C  
ATOM   1414  O   GLN A 208      18.317   0.424   2.465  1.00  0.00           O  
ATOM   1415  CB  GLN A 208      16.288   0.925   5.101  1.00  0.00           C  
ATOM   1416  CEN GLN A 208      16.417   1.489   6.748  1.00  0.00           X  
ATOM   1417  H   GLN A 208      14.280   1.387   3.618  1.00  0.00           H  
ATOM   1418  N   ALA A 209      16.463  -0.847   2.493  1.00  0.00           N  
ATOM   1419  CA  ALA A 209      17.034  -1.942   1.713  1.00  0.00           C  
ATOM   1420  C   ALA A 209      17.423  -1.511   0.287  1.00  0.00           C  
ATOM   1421  O   ALA A 209      18.502  -1.878  -0.190  1.00  0.00           O  
ATOM   1422  CB  ALA A 209      16.054  -3.105   1.667  1.00  0.00           C  
ATOM   1423  CEN ALA A 209      16.055  -3.104   1.667  1.00  0.00           X  
ATOM   1424  H   ALA A 209      15.508  -0.929   2.810  1.00  0.00           H  
ATOM   1425  N   ALA A 210      16.595  -0.712  -0.389  1.00  0.00           N  
ATOM   1426  CA  ALA A 210      16.869  -0.219  -1.738  1.00  0.00           C  
ATOM   1427  C   ALA A 210      18.102   0.702  -1.764  1.00  0.00           C  
ATOM   1428  O   ALA A 210      18.954   0.574  -2.646  1.00  0.00           O  
ATOM   1429  CB  ALA A 210      15.649   0.505  -2.288  1.00  0.00           C  
ATOM   1430  CEN ALA A 210      15.650   0.505  -2.288  1.00  0.00           X  
ATOM   1431  H   ALA A 210      15.721  -0.453   0.044  1.00  0.00           H  
ATOM   1432  N   ALA A 211      18.249   1.575  -0.762  1.00  0.00           N  
ATOM   1433  CA  ALA A 211      19.384   2.484  -0.638  1.00  0.00           C  
ATOM   1434  C   ALA A 211      20.697   1.736  -0.354  1.00  0.00           C  
ATOM   1435  O   ALA A 211      21.722   2.016  -0.980  1.00  0.00           O  
ATOM   1436  CB  ALA A 211      19.109   3.510   0.452  1.00  0.00           C  
ATOM   1437  CEN ALA A 211      19.110   3.509   0.452  1.00  0.00           X  
ATOM   1438  H   ALA A 211      17.526   1.617  -0.059  1.00  0.00           H  
ATOM   1439  N   ALA A 212      20.678   0.746   0.542  1.00  0.00           N  
ATOM   1440  CA  ALA A 212      21.876  -0.011   0.904  1.00  0.00           C  
ATOM   1441  C   ALA A 212      22.411  -0.813  -0.291  1.00  0.00           C  
ATOM   1442  O   ALA A 212      23.613  -0.794  -0.567  1.00  0.00           O  
ATOM   1443  CB  ALA A 212      21.581  -0.932   2.079  1.00  0.00           C  
ATOM   1444  CEN ALA A 212      21.581  -0.932   2.078  1.00  0.00           X  
ATOM   1445  H   ALA A 212      19.810   0.518   1.003  1.00  0.00           H  
ATOM   1446  N   ALA A 213      21.526  -1.449  -1.066  1.00  0.00           N  
ATOM   1447  CA  ALA A 213      21.900  -2.152  -2.292  1.00  0.00           C  
ATOM   1448  C   ALA A 213      22.669  -1.254  -3.275  1.00  0.00           C  
ATOM   1449  O   ALA A 213      23.730  -1.652  -3.766  1.00  0.00           O  
ATOM   1450  CB  ALA A 213      20.658  -2.723  -2.959  1.00  0.00           C  
ATOM   1451  CEN ALA A 213      20.659  -2.722  -2.960  1.00  0.00           X  
ATOM   1452  H   ALA A 213      20.559  -1.473  -0.778  1.00  0.00           H  
ATOM   1453  N   ALA A 214      22.176  -0.040  -3.536  1.00  0.00           N  
ATOM   1454  CA  ALA A 214      22.787   0.900  -4.473  1.00  0.00           C  
ATOM   1455  C   ALA A 214      24.160   1.391  -3.986  1.00  0.00           C  
ATOM   1456  O   ALA A 214      25.083   1.540  -4.790  1.00  0.00           O  
ATOM   1457  CB  ALA A 214      21.854   2.078  -4.711  1.00  0.00           C  
ATOM   1458  CEN ALA A 214      21.855   2.078  -4.710  1.00  0.00           X  
ATOM   1459  H   ALA A 214      21.320   0.238  -3.074  1.00  0.00           H  
ATOM   1460  N   ASN A 215      24.324   1.597  -2.675  1.00  0.00           N  
ATOM   1461  CA  ASN A 215      25.600   2.020  -2.086  1.00  0.00           C  
ATOM   1462  C   ASN A 215      26.726   0.987  -2.257  1.00  0.00           C  
ATOM   1463  O   ASN A 215      27.813   1.356  -2.694  1.00  0.00           O  
ATOM   1464  CB  ASN A 215      25.429   2.351  -0.614  1.00  0.00           C  
ATOM   1465  CEN ASN A 215      25.213   3.189  -0.021  1.00  0.00           X  
ATOM   1466  H   ASN A 215      23.522   1.499  -2.070  1.00  0.00           H  
ATOM   1467  N   CYS A 216      26.475  -0.302  -2.000  1.00  0.00           N  
ATOM   1468  CA  CYS A 216      27.469  -1.374  -2.165  1.00  0.00           C  
ATOM   1469  C   CYS A 216      27.969  -1.599  -3.609  1.00  0.00           C  
ATOM   1470  O   CYS A 216      29.170  -1.791  -3.797  1.00  0.00           O  
ATOM   1471  CB  CYS A 216      26.682  -2.595  -1.689  1.00  0.00           C  
ATOM   1472  CEN CYS A 216      26.767  -3.135  -0.821  1.00  0.00           X  
ATOM   1473  H   CYS A 216      25.613  -0.527  -1.527  1.00  0.00           H  
ATOM   1474  N   ARG A 217      27.105  -1.607  -4.637  1.00  0.00           N  
ATOM   1475  CA  ARG A 217      27.517  -1.817  -6.045  1.00  0.00           C  
ATOM   1476  C   ARG A 217      28.495  -0.771  -6.603  1.00  0.00           C  
ATOM   1477  O   ARG A 217      29.361  -1.137  -7.402  1.00  0.00           O  
ATOM   1478  CB  ARG A 217      26.307  -1.943  -6.958  1.00  0.00           C  
ATOM   1479  CEN ARG A 217      24.477  -2.953  -8.294  1.00  0.00           X  
ATOM   1480  H   ARG A 217      26.142  -1.380  -4.438  1.00  0.00           H  
ATOM   1481  N   LYS A 218      28.369   0.497  -6.199  1.00  0.00           N  
ATOM   1482  CA  LYS A 218      29.258   1.564  -6.696  1.00  0.00           C  
ATOM   1483  C   LYS A 218      30.488   1.647  -5.798  1.00  0.00           C  
ATOM   1484  O   LYS A 218      31.584   1.823  -6.365  1.00  0.00           O  
ATOM   1485  CB  LYS A 218      28.538   2.913  -6.740  1.00  0.00           C  
ATOM   1486  CEN LYS A 218      27.614   4.434  -7.884  1.00  0.00           X  
ATOM   1487  H   LYS A 218      27.998   0.643  -5.271  1.00  0.00           H  
TER                                                                             
# All scores below are weighted scores, not raw scores.
#BEGIN_POSE_ENERGIES_TABLE ./minmover_pdb/pose_32.pdb
label vdw cenpack pair env cbeta hs_pair ss_pair sheet total
weights 1 0.5 1 1 0.25 1 1 1 NA
pose 2.73854 1.92427 -16.4748 2.12601 12.4728 0 0 0 2.78682
MET:NtermProteinFull_1 0 0.06889 -0.42171 0.0106 0.0305 0 0 0 -0.31171
TYR_2 0 0.05366 -0.01481 0.83566 0.06951 0 0 0 0.94403
GLY_3 0 -0.00685 0.03647 -0.08884 0.06956 0 0 0 0.01034
LYS_4 0 -0.26394 -0.17744 -0.42611 0.03509 0 0 0 -0.8324
LEU_5 0 0.40459 -0.44658 -0.19483 0.04398 0 0 0 -0.19284
ASN_6 0 -0.03411 -0.00173 -0.36221 0.06956 0 0 0 -0.32849
ASP_7 0 -0.07037 -0.08877 -0.31759 0.04271 0 0 0 -0.43402
LEU_8 0 0.06152 -0.34888 -0.52948 0.0323 0 0 0 -0.78455
LEU_9 0 0.06679 -0.23735 0.4149 0.06908 0 0 0 0.31341
GLU_10 0 0.04771 -0.07227 -0.60186 0.0693 0 0 0 -0.55712
ASP_11 0 -0.0069 0.28961 0.65809 0.03683 0 0 0 0.97764
LEU_12 0 -0.20164 -0.42318 -0.39148 0.03251 0 0 0 -0.9838
GLN_13 0 -0.0508 0.13385 -0.4142 0.06878 0 0 0 -0.26236
GLU_14 0 -0.17421 -0.29629 -0.4886 0.06919 0 0 0 -0.8899
VAL_15 0 -0.32534 -0.74576 -0.41511 0.03597 0 0 0 -1.45023
LEU_16 0.40829 0.7797 0.05231 0.08126 0.0704 0 0 0 1.39197
LYS_17 0 0.04304 -0.06042 -0.60186 0.06947 0 0 0 -0.54977
ASN_18 0 0.00028 -0.13192 0.26721 0.03614 0 0 0 0.17171
LEU_19 0.04692 0.46113 0.32394 -0.52948 0.03748 0 0 0 0.33999
HIS_20 0 0.17343 -0.01477 0.0215 0.06884 0 0 0 0.249
LYS_21 0 0.09231 -0.63665 -0.77863 0.06932 0 0 0 -1.25364
ASN_22 0.91382 0.84318 -0.76314 0.33879 0.04399 0 0 0 1.37664
ASP_23 0 -0.28332 -0.19229 0.08318 0.0359 0 0 0 -0.35652
ARG_24 0 0.00949 -0.17456 -0.48527 0.07072 0 0 0 -0.57962
SER_25 0 -0.12448 -0.17797 -0.22078 0.04409 0 0 0 -0.47915
GLY_26 0 0.08204 -0.08661 0.0322 0.04321 0 0 0 0.07084
LYS_27 0 0 0 -1.04927 0.07259 0 0 0 -0.97669
ASP_28 0 -0.06556 -0.24894 -0.56986 0.06961 0 0 0 -0.81475
ASN_29 0 0.13731 -0.81163 -0.07783 0.03949 0 0 0 -0.71267
ILE_30 0 0.12568 0.45494 0.34575 0.06889 0 0 0 0.99527
HIS_D_31 0 -0.05893 -0.02733 0.11054 0.0693 0 0 0 0.09358
ASP_32 0 0.07014 -0.99281 -0.1485 0.05708 0 0 0 -1.0141
VAL_33 0.04692 0.34924 0.45978 -0.27892 0.03165 0 0 0 0.60867
ASP_34 0 0.16661 0.00263 -0.31759 0.06884 0 0 0 -0.0795
ASN_35 0 0.02152 -0.09729 -0.32173 0.06878 0 0 0 -0.32872
HIS_D_36 0 -0.17893 0.23502 -0.04512 0.03683 0 0 0 0.0478
LEU_37 0.40829 0.6078 -0.38244 -0.45811 0.03922 0 0 0 0.21476
GLN_38 0 -0.02272 0.04702 -0.59803 0.06921 0 0 0 -0.50452
ASN_39 0 -0.22411 -0.39515 -0.19403 0.04283 0 0 0 -0.77045
VAL_40 0 -0.19803 -0.39963 -0.41511 0.0389 0 0 0 -0.97386
ILE_41 0 0.03434 -0.32206 0.60227 0.06908 0 0 0 0.38363
GLU_42 0 -0.00565 -0.15896 -0.60186 0.06929 0 0 0 -0.69718
ASP_43 0 -0.31899 0.49769 0.2122 0.03614 0 0 0 0.42704
ILE_44 0 -0.15587 -0.68131 -0.20059 0.03739 0 0 0 -1.00038
HIS_D_45 0 0.03571 0.19115 0.0215 0.06893 0 0 0 0.31729
ASP_46 0 0.11131 -0.47868 -0.37876 0.06899 0 0 0 -0.67715
PHE_47 0 0.05846 -0.45972 -0.44993 0.0461 0 0 0 -0.80509
MET_48 0 0.63831 -0.15837 0.10186 0.07021 0 0 0 0.65202
GLN_49 0 -0.07327 -0.00105 -0.60368 0.06924 0 0 0 -0.60876
ALA_50 0 -0.09759 0.08031 0.07904 0.04384 0 0 0 0.1056
ALA_51 0 0.12919 -0.0239 -0.11236 0.0358 0 0 0 0.02873
ALA_52 0 0.05849 -0.13301 0.15304 0.03493 0 0 0 0.11346
ALA_53 0 -0.11677 0.02436 0.20553 0.03508 0 0 0 0.1482
ALA_54 0 0.17114 0.0375 -0.01847 0.03449 0 0 0 0.22466
ALA_55 0 -0.13757 -0.09233 0.07904 0.02991 0 0 0 -0.12095
ASN_56 0 -0.0472 -0.01379 -0.32173 0.03634 0 0 0 -0.34637
CYS_57 0 0.01893 0.15313 1.00839 0.04305 0 0 0 1.2235
ARG_58 0 0.41841 0.21589 -0.26954 0.06969 0 0 0 0.43446
LYS_59 0 -0.02266 -0.01939 -0.8715 0.07212 0 0 0 -0.84143
GLY_60 0 -0.02582 0.00471 0.60923 0.04731 0 0 0 0.63543
SER_61 0 0.04349 -0.019 -0.11629 0.04731 0 0 0 -0.0445
PRO_62 0 -0.01898 -0.00677 0.043 0.04109 0 0 0 0.05834
GLY_63 0 0 0 0.91259 0.04879 0 0 0 0.96138
SER_64 0 0 0 0.13063 0.04957 0 0 0 0.1802
PRO_65 0 0 0 0.2123 0.06179 0 0 0 0.27409
ALA_66 0 0 0 0.89846 0.07582 0 0 0 0.97427
GLY_67 0 0 0 0.91259 0.03968 0 0 0 0.95227
SER_68 0 0 0 0.29023 0.04957 0 0 0 0.3398
PRO_69 0 0 0 0.043 0.04957 0 0 0 0.09257
THR_70 0 0 0 0.48779 0.07539 0 0 0 0.56318
SER_71 0 0 0 0.13063 0.07347 0 0 0 0.2041
THR_72 0 0 0 0.48779 0.07499 0 0 0 0.56278
GLU_73 0 0 0 -1.01303 0.07573 0 0 0 -0.9373
GLU_74 0 0 0 -1.01303 0.07582 0 0 0 -0.93721
GLY_75 0 0 0 0.91259 0.04957 0 0 0 0.96215
THR_76 0 0 0 0.48779 0.04957 0 0 0 0.53736
SER_77 0 0 0 0.29023 0.07582 0 0 0 0.36605
GLU_78 0 0 0 -1.03403 0.07549 0 0 0 -0.95854
SER_79 0 0 0 0.13063 0.07573 0 0 0 0.20636
ALA_80 0 0 0 0.89846 0.07499 0 0 0 0.97344
THR_81 0 0 0 0.43096 0.07582 0 0 0 0.50678
PRO_82 0 0 0 0.2123 0.07582 0 0 0 0.28812
GLU_83 0 0 0 -1.03403 0.07499 0 0 0 -0.95904
SER_84 0 0 0 0.13063 0.07582 0 0 0 0.20645
GLY_85 0 0 0 0.91259 0.04957 0 0 0 0.96215
PRO_86 0 0 0 0.51404 0.04957 0 0 0 0.5636
GLY_87 0 0 0 0.91259 0.04957 0 0 0 0.96215
THR_88 0 0 0 0.48779 0.07582 0 0 0 0.56361
SER_89 0 0 0 0.13063 0.07499 0 0 0 0.20562
THR_90 0 0 0 0.33798 0.07499 0 0 0 0.41297
GLU_91 0 0 0 -1.03403 0.07582 0 0 0 -0.95821
PRO_92 0 0 0 0.2123 0.07582 0 0 0 0.28812
SER_93 0 0 0 0.13063 0.07499 0 0 0 0.20562
GLU_94 0 0 0 -1.03403 0.05776 0 0 0 -0.97628
GLY_95 0 0 0 0.91259 0.05799 0 0 0 0.97058
SER_96 0 0 0 0.29023 0.03869 0 0 0 0.32892
ALA_97 0 0 0 0.797 0.05972 0 0 0 0.85672
PRO_98 0 0 0 0.2123 0.04183 0 0 0 0.25412
GLY_99 0 0 0 0.91259 0.04957 0 0 0 0.96215
SER_100 0 0 0 0.13063 0.04957 0 0 0 0.1802
PRO_101 0 0 0 0.51404 0.07582 0 0 0 0.58986
ALA_102 0 0 0 0.77873 0.07582 0 0 0 0.85455
GLY_103 0 0 0 0.60923 0.04957 0 0 0 0.6588
SER_104 0 0 0 0.29023 0.04957 0 0 0 0.3398
PRO_105 0 0 0 0.2123 0.07582 0 0 0 0.28812
THR_106 0 0 0 0.43096 0.07573 0 0 0 0.50669
SER_107 0 0 0 0.29023 0.07499 0 0 0 0.36522
THR_108 0 0 0 0.48779 0.07347 0 0 0 0.56126
GLU_109 0 0 0 -1.01303 0.07573 0 0 0 -0.9373
GLU_110 0 0 0 -1.03403 0.07582 0 0 0 -0.95821
GLY_111 0 0 0 0.91259 0.04957 0 0 0 0.96215
THR_112 0 0 0 0.48779 0.07582 0 0 0 0.56361
SER_113 0 0 0 -0.0106 0.07347 0 0 0 0.06287
THR_114 0 0 0 0.48779 0.07499 0 0 0 0.56278
GLU_115 0 0 0 -1.03403 0.07582 0 0 0 -0.95821
PRO_116 0 0 0 0.2123 0.07582 0 0 0 0.28812
SER_117 0 0 0 0.29023 0.07499 0 0 0 0.36522
GLU_118 0 0 0 -1.03403 0.07508 0 0 0 -0.95895
GLY_119 0 0 0 0.91259 0.04957 0 0 0 0.96215
SER_120 0 0 0 0.29023 0.04209 0 0 0 0.33232
ALA_121 0 0 0 0.89846 0.05047 0 0 0 0.94893
PRO_122 0 0 0 0.2123 0.04183 0 0 0 0.25412
GLY_123 0 0 0 0.91259 0.04957 0 0 0 0.96215
THR_124 0 0 0 0.43096 0.07582 0 0 0 0.50678
SER_125 0 0 0 0.13063 0.07545 0 0 0 0.20608
THR_126 0 0 0 0.43096 0.07499 0 0 0 0.50594
GLU_127 0 0 0 -1.03403 0.07582 0 0 0 -0.95821
PRO_128 0 0 0 -0.05784 0.04731 0 0 0 -0.01054
SER_129 0 0 0 -0.0106 0.07582 0 0 0 0.06522
GLU_130 0 0 0 -0.93278 0.07582 0 0 0 -0.85696
GLY_131 0 0 0 0.60923 0.07508 0 0 0 0.68431
SER_132 0 0 0 -0.11629 0.04102 0 0 0 -0.07527
ALA_133 0 0 0 0.797 0.0471 0 0 0 0.8441
PRO_134 0 0 0 0.043 0.04308 0 0 0 0.08608
GLY_135 0 0 0 0.91259 0.04183 0 0 0 0.95441
THR_136 0 0 0 0.43096 0.07508 0 0 0 0.50603
SER_137 0 0 0 0.29023 0.07582 0 0 0 0.36605
GLU_138 0 0 0 -1.01303 0.07582 0 0 0 -0.93721
SER_139 0 0 0 0.13063 0.07347 0 0 0 0.2041
ALA_140 0 0 0 0.89846 0.07347 0 0 0 0.97192
THR_141 0 0 0 0.43096 0.07582 0 0 0 0.50678
PRO_142 0 0 0 0.51404 0.07582 0 0 0 0.58986
GLU_143 0 0 0 -1.03403 0.07499 0 0 0 -0.95904
SER_144 0 0 0 -0.0106 0.07582 0 0 0 0.06522
GLY_145 0 0 0 0.91259 0.04183 0 0 0 0.95441
PRO_146 0 0 0 0.51404 0.04957 0 0 0 0.5636
GLY_147 0 0 0 0.91259 0.04183 0 0 0 0.95441
SER_148 0 0 0 0.29023 0.07508 0 0 0 0.36531
GLU_149 0 0 0 -1.03403 0.07582 0 0 0 -0.95821
PRO_150 0 0 0 0.51404 0.04957 0 0 0 0.5636
ALA_151 0 0 0 0.89846 0.07508 0 0 0 0.97353
THR_152 0 -0.01705 -0.0018 0.33798 0.07268 0 0 0 0.39182
SER_153 0 -0.0381 -0.05553 -0.11629 0.04643 0 0 0 -0.1635
GLY_154 0 -0.02601 -0.12235 -0.07965 0.03634 0 0 0 -0.19166
SER_155 0 0.25257 -0.09716 -0.14648 0.03539 0 0 0 0.04433
GLU_156 0 -0.04537 0.02725 -0.37543 0.0693 0 0 0 -0.32425
THR_157 0 -0.09032 0.03811 0.07803 0.03052 0 0 0 0.05635
PRO_158 0 0.05642 0.07434 -0.22805 0.04277 0 0 0 -0.05451
GLY_159 0 -0.09219 0.08236 -0.0429 0.04282 0 0 0 -0.00991
MET_160 0 0.07911 -0.20865 -0.05461 0.03531 0 0 0 -0.14884
TYR_161 0 -0.01222 -0.00648 0.80588 0.07072 0 0 0 0.85791
GLY_162 0 -0.0533 0.03448 -0.09146 0.0353 0 0 0 -0.07497
LYS_163 0 -0.03756 0.08189 0.04331 0.04516 0 0 0 0.13279
LEU_164 0 -0.21367 -0.26076 0.24309 0.06908 0 0 0 -0.16227
ASN_165 0 -0.05214 -0.00505 -0.46336 0.0697 0 0 0 -0.45085
ASP_166 0 -0.06795 -0.09337 -0.31759 0.04268 0 0 0 -0.43623
LEU_167 0 -0.35535 -0.26057 -0.39148 0.03369 0 0 0 -0.97372
LEU_168 0 0.00389 -0.07945 0.91309 0.06893 0 0 0 0.90646
GLU_169 0 0.02089 -0.0875 -0.60186 0.06921 0 0 0 -0.59927
ASP_170 0 -0.22624 0.26904 0.34071 0.03721 0 0 0 0.42073
LEU_171 0 -0.31294 -0.44397 -0.30366 0.03721 0 0 0 -1.02335
GLN_172 0 -0.07771 0.00289 -0.55896 0.06921 0 0 0 -0.56457
GLU_173 0 -0.15624 -0.34554 -0.4886 0.04283 0 0 0 -0.94754
VAL_174 0 -0.26976 -0.79217 -0.46599 0.03322 0 0 0 -1.4947
LEU_175 0 0.08151 -0.19703 0.24309 0.06938 0 0 0 0.19695
LYS_176 0 0.00346 -0.13798 -0.68888 0.06921 0 0 0 -0.7542
ASN_177 0 -0.27769 0.12214 0.26721 0.0362 0 0 0 0.14786
LEU_178 0.00022 0.24126 0.12592 -0.50394 0.0342 0 0 0 -0.10233
HIS_179 0 0.10564 0.04217 0.0215 0.06878 0 0 0 0.23808
LYS_180 0 -0.01162 -0.66068 -0.77863 0.06893 0 0 0 -1.382
ASN_181 0 0.07989 -0.29019 0.26721 0.03624 0 0 0 0.09316
ASP_182 1e-05 -0.05171 -0.15666 0.08318 0.04318 0 0 0 -0.082
ARG_183 0 0.11327 -0.24686 -0.48527 0.06961 0 0 0 -0.54925
SER_184 0 -0.17826 -0.17193 -0.21543 0.04409 0 0 0 -0.52153
GLY_185 0 0.05592 -0.1082 -0.0429 0.04314 0 0 0 -0.05205
LYS_186 0 -0.00486 -0.02367 -1.04927 0.07134 0 0 0 -1.00646
ASP_187 0 0.01856 -0.31684 -0.52292 0.06942 0 0 0 -0.75179
ASN_188 0.91382 0.60773 -0.70701 -0.01232 0.04318 0 0 0 0.84541
ILE_189 1e-05 0.06665 0.22314 0.47679 0.06902 0 0 0 0.83561
HIS_D_190 0 -0.03882 -0.05006 0.0215 0.0693 0 0 0 0.00192
ASP_191 0 0.23639 -0.96109 -0.03907 0.06908 0 0 0 -0.69469
VAL_192 0.00022 0.33917 0.57203 -0.27892 0.03172 0 0 0 0.66423
ASP_193 0 0.12491 -0.0649 -0.31759 0.0688 0 0 0 -0.18878
ASN_194 0 0.00224 -0.10878 -0.32173 0.06882 0 0 0 -0.35944
HIS_D_195 0 -0.07402 0.17076 -0.10893 0.03683 0 0 0 0.02465
LEU_196 0 -0.17395 -0.4682 -0.39148 0.03722 0 0 0 -0.99641
GLN_197 0 -0.054 -0.00601 -0.55896 0.06893 0 0 0 -0.55004
ASN_198 0 -0.05636 -0.36465 -0.19403 0.06908 0 0 0 -0.54595
VAL_199 0 -0.26861 -0.591 -0.41511 0.03251 0 0 0 -1.24219
ILE_200 0 -0.16492 -0.39118 0.60227 0.06956 0 0 0 0.11574
GLU_201 0 0.00236 -0.22147 -0.60186 0.06894 0 0 0 -0.75203
ASP_202 0 0.02411 0.40353 0.46164 0.03624 0 0 0 0.92552
ILE_203 0 -0.19164 -0.41209 -0.31819 0.03731 0 0 0 -0.88462
HIS_204 0 -0.13428 0.19747 0.06501 0.0688 0 0 0 0.197
ASP_205 0 0.05122 -0.48699 -0.37876 0.06893 0 0 0 -0.7456
PHE_206 0 0.0674 -0.26339 -0.44993 0.03762 0 0 0 -0.60831
MET_207 0 -0.15239 -0.02319 0.13971 0.05601 0 0 0 0.02014
GLN_208 0 0.02891 -0.08459 -0.59803 0.06944 0 0 0 -0.58428
ALA_209 0 -0.27542 0.05948 0.13638 0.03084 0 0 0 -0.0487
ALA_210 0 0.01498 -0.28443 -0.11236 0.03411 0 0 0 -0.34769
ALA_211 0 -0.03509 0.00758 0.13638 0.03381 0 0 0 0.14269
ALA_212 0 -0.14284 0.01724 0.20553 0.03031 0 0 0 0.11025
ALA_213 0 0.03111 0.03682 0.11438 0.03252 0 0 0 0.21482
ALA_214 0 -0.09581 -0.00159 -0.01847 0.03158 0 0 0 -0.08429
ASN_215 0 -0.17118 -0.34522 -0.19403 0.03556 0 0 0 -0.67486
CYS_216 0 -0.01062 0.04272 1.70525 0.06961 0 0 0 1.80695
ARG_217 0 0.47009 0.12336 -0.30477 0.06919 0 0 0 0.35787
LYS:CtermProteinFull_218 0 0.3795 -0.02687 -0.68888 0.06903 0 0 0 -0.26723
#END_POSE_ENERGIES_TABLE ./minmover_pdb/pose_32.pdb
