# Supplementary material for: Selection of a promiscuous minimalist cAMP phosphodiesterase from a library of de novo designed proteins
Source: Nat Chem. 2024 May 3;16(7):1200–8. doi: 10.1038/s41557-024-01490-4 (PMC11230910; doi:10.1038/s41557-024-01490-4)
Supplement: Supplementary file 3 — MD input files, scripts and final structures derived from MD, AlphaFold2, EMSfold and MultiSFold. [file 41557_2024_1490_MOESM3_ESM.zip › Computational_Data/4_MultiSFold/campase/pose_33.pdb]

ATOM      1  N   MET A   1      -5.685  -3.190  15.727  1.00  0.00           N  
ATOM      2  CA  MET A   1      -6.194  -2.453  14.552  1.00  0.00           C  
ATOM      3  C   MET A   1      -5.242  -1.342  14.148  1.00  0.00           C  
ATOM      4  O   MET A   1      -4.840  -1.358  13.005  1.00  0.00           O  
ATOM      5  CB  MET A   1      -7.577  -1.873  14.839  1.00  0.00           C  
ATOM      6  CEN MET A   1      -9.273  -2.040  14.422  1.00  0.00           X  
ATOM      7  H   MET A   1      -6.223  -3.221  16.569  1.00  0.00           H  
ATOM      8  N   TYR A   2      -4.793  -0.478  15.066  1.00  0.00           N  
ATOM      9  CA  TYR A   2      -3.884   0.628  14.722  1.00  0.00           C  
ATOM     10  C   TYR A   2      -2.530   0.219  14.099  1.00  0.00           C  
ATOM     11  O   TYR A   2      -2.278   0.608  12.975  1.00  0.00           O  
ATOM     12  CB  TYR A   2      -3.623   1.466  15.975  1.00  0.00           C  
ATOM     13  CEN TYR A   2      -4.175   2.935  16.755  1.00  0.00           X  
ATOM     14  H   TYR A   2      -5.243  -0.398  15.967  1.00  0.00           H  
ATOM     15  N   GLY A   3      -1.693  -0.576  14.786  1.00  0.00           N  
ATOM     16  CA  GLY A   3      -0.433  -1.094  14.215  1.00  0.00           C  
ATOM     17  C   GLY A   3      -0.604  -1.660  12.802  1.00  0.00           C  
ATOM     18  O   GLY A   3      -0.138  -1.044  11.861  1.00  0.00           O  
ATOM     19  CEN GLY A   3      -0.433  -1.094  14.215  1.00  0.00           X  
ATOM     20  H   GLY A   3      -1.898  -0.788  15.753  1.00  0.00           H  
ATOM     21  N   LYS A   4      -1.410  -2.724  12.655  1.00  0.00           N  
ATOM     22  CA  LYS A   4      -1.658  -3.402  11.364  1.00  0.00           C  
ATOM     23  C   LYS A   4      -2.111  -2.461  10.246  1.00  0.00           C  
ATOM     24  O   LYS A   4      -1.684  -2.571   9.111  1.00  0.00           O  
ATOM     25  CB  LYS A   4      -2.702  -4.505  11.546  1.00  0.00           C  
ATOM     26  CEN LYS A   4      -3.143  -6.565  11.739  1.00  0.00           X  
ATOM     27  H   LYS A   4      -1.778  -3.160  13.488  1.00  0.00           H  
ATOM     28  N   LEU A   5      -3.032  -1.566  10.575  1.00  0.00           N  
ATOM     29  CA  LEU A   5      -3.482  -0.506   9.689  1.00  0.00           C  
ATOM     30  C   LEU A   5      -2.389   0.543   9.443  1.00  0.00           C  
ATOM     31  O   LEU A   5      -2.286   1.083   8.350  1.00  0.00           O  
ATOM     32  CB  LEU A   5      -4.737   0.156  10.271  1.00  0.00           C  
ATOM     33  CEN LEU A   5      -6.234   0.048   9.922  1.00  0.00           X  
ATOM     34  H   LEU A   5      -3.397  -1.593  11.518  1.00  0.00           H  
ATOM     35  N   ASN A   6      -1.585   0.827  10.468  1.00  0.00           N  
ATOM     36  CA  ASN A   6      -0.408   1.667  10.325  1.00  0.00           C  
ATOM     37  C   ASN A   6       0.550   1.077   9.286  1.00  0.00           C  
ATOM     38  O   ASN A   6       0.817   1.741   8.297  1.00  0.00           O  
ATOM     39  CB  ASN A   6       0.299   1.862  11.654  1.00  0.00           C  
ATOM     40  CEN ASN A   6       0.295   2.547  12.448  1.00  0.00           X  
ATOM     41  H   ASN A   6      -1.673   0.295  11.321  1.00  0.00           H  
ATOM     42  N   ASP A   7       0.981  -0.175   9.478  1.00  0.00           N  
ATOM     43  CA  ASP A   7       1.833  -0.890   8.521  1.00  0.00           C  
ATOM     44  C   ASP A   7       1.252  -0.776   7.098  1.00  0.00           C  
ATOM     45  O   ASP A   7       1.912  -0.276   6.193  1.00  0.00           O  
ATOM     46  CB  ASP A   7       1.980  -2.360   8.922  1.00  0.00           C  
ATOM     47  CEN ASP A   7       2.625  -2.980   9.408  1.00  0.00           X  
ATOM     48  H   ASP A   7       0.784  -0.635  10.354  1.00  0.00           H  
ATOM     49  N   LEU A   8      -0.040  -1.088   6.932  1.00  0.00           N  
ATOM     50  CA  LEU A   8      -0.702  -1.097   5.628  1.00  0.00           C  
ATOM     51  C   LEU A   8      -0.786   0.295   4.977  1.00  0.00           C  
ATOM     52  O   LEU A   8      -0.698   0.431   3.758  1.00  0.00           O  
ATOM     53  CB  LEU A   8      -2.108  -1.693   5.774  1.00  0.00           C  
ATOM     54  CEN LEU A   8      -2.699  -3.073   5.428  1.00  0.00           X  
ATOM     55  H   LEU A   8      -0.540  -1.469   7.723  1.00  0.00           H  
ATOM     56  N   LEU A   9      -1.003   1.340   5.784  1.00  0.00           N  
ATOM     57  CA  LEU A   9      -0.977   2.718   5.295  1.00  0.00           C  
ATOM     58  C   LEU A   9       0.393   3.070   4.698  1.00  0.00           C  
ATOM     59  O   LEU A   9       0.453   3.676   3.631  1.00  0.00           O  
ATOM     60  CB  LEU A   9      -1.332   3.687   6.430  1.00  0.00           C  
ATOM     61  CEN LEU A   9      -2.609   4.482   6.764  1.00  0.00           X  
ATOM     62  H   LEU A   9      -1.131   1.163   6.769  1.00  0.00           H  
ATOM     63  N   GLU A  10       1.480   2.701   5.380  1.00  0.00           N  
ATOM     64  CA  GLU A  10       2.848   2.971   4.937  1.00  0.00           C  
ATOM     65  C   GLU A  10       3.109   2.381   3.551  1.00  0.00           C  
ATOM     66  O   GLU A  10       3.607   3.101   2.680  1.00  0.00           O  
ATOM     67  CB  GLU A  10       3.856   2.413   5.944  1.00  0.00           C  
ATOM     68  CEN GLU A  10       4.920   2.650   7.254  1.00  0.00           X  
ATOM     69  H   GLU A  10       1.364   2.118   6.196  1.00  0.00           H  
ATOM     70  N   ASP A  11       2.691   1.138   3.319  1.00  0.00           N  
ATOM     71  CA  ASP A  11       2.903   0.439   2.057  1.00  0.00           C  
ATOM     72  C   ASP A  11       2.098   1.097   0.928  1.00  0.00           C  
ATOM     73  O   ASP A  11       2.622   1.431  -0.132  1.00  0.00           O  
ATOM     74  CB  ASP A  11       2.522  -1.037   2.192  1.00  0.00           C  
ATOM     75  CEN ASP A  11       2.951  -1.946   2.358  1.00  0.00           X  
ATOM     76  H   ASP A  11       2.299   0.608   4.084  1.00  0.00           H  
ATOM     77  N   LEU A  12       0.834   1.437   1.172  1.00  0.00           N  
ATOM     78  CA  LEU A  12       0.024   2.178   0.204  1.00  0.00           C  
ATOM     79  C   LEU A  12       0.690   3.493  -0.254  1.00  0.00           C  
ATOM     80  O   LEU A  12       0.813   3.769  -1.452  1.00  0.00           O  
ATOM     81  CB  LEU A  12      -1.357   2.467   0.806  1.00  0.00           C  
ATOM     82  CEN LEU A  12      -2.744   1.832   0.592  1.00  0.00           X  
ATOM     83  H   LEU A  12       0.411   1.106   2.027  1.00  0.00           H  
ATOM     84  N   GLN A  13       1.189   4.291   0.689  1.00  0.00           N  
ATOM     85  CA  GLN A  13       1.866   5.551   0.383  1.00  0.00           C  
ATOM     86  C   GLN A  13       3.140   5.353  -0.443  1.00  0.00           C  
ATOM     87  O   GLN A  13       3.365   6.086  -1.411  1.00  0.00           O  
ATOM     88  CB  GLN A  13       2.211   6.289   1.680  1.00  0.00           C  
ATOM     89  CEN GLN A  13       1.715   7.567   2.761  1.00  0.00           X  
ATOM     90  H   GLN A  13       1.173   3.960   1.644  1.00  0.00           H  
ATOM     91  N   GLU A  14       3.998   4.412  -0.075  1.00  0.00           N  
ATOM     92  CA  GLU A  14       5.235   4.150  -0.798  1.00  0.00           C  
ATOM     93  C   GLU A  14       4.953   3.710  -2.246  1.00  0.00           C  
ATOM     94  O   GLU A  14       5.576   4.256  -3.163  1.00  0.00           O  
ATOM     95  CB  GLU A  14       6.058   3.085  -0.069  1.00  0.00           C  
ATOM     96  CEN GLU A  14       7.328   2.668   0.987  1.00  0.00           X  
ATOM     97  H   GLU A  14       3.770   3.807   0.700  1.00  0.00           H  
ATOM     98  N   VAL A  15       3.929   2.872  -2.492  1.00  0.00           N  
ATOM     99  CA  VAL A  15       3.532   2.420  -3.845  1.00  0.00           C  
ATOM    100  C   VAL A  15       2.998   3.604  -4.655  1.00  0.00           C  
ATOM    101  O   VAL A  15       3.393   3.774  -5.812  1.00  0.00           O  
ATOM    102  CB  VAL A  15       2.459   1.316  -3.796  1.00  0.00           C  
ATOM    103  CEN VAL A  15       2.348   0.646  -3.910  1.00  0.00           X  
ATOM    104  H   VAL A  15       3.410   2.532  -1.695  1.00  0.00           H  
ATOM    105  N   LEU A  16       2.179   4.477  -4.052  1.00  0.00           N  
ATOM    106  CA  LEU A  16       1.733   5.734  -4.674  1.00  0.00           C  
ATOM    107  C   LEU A  16       2.905   6.619  -5.116  1.00  0.00           C  
ATOM    108  O   LEU A  16       2.985   7.045  -6.270  1.00  0.00           O  
ATOM    109  CB  LEU A  16       0.831   6.506  -3.702  1.00  0.00           C  
ATOM    110  CEN LEU A  16      -0.694   6.709  -3.629  1.00  0.00           X  
ATOM    111  H   LEU A  16       1.815   4.225  -3.142  1.00  0.00           H  
ATOM    112  N   LYS A  17       3.848   6.906  -4.210  1.00  0.00           N  
ATOM    113  CA  LYS A  17       5.021   7.733  -4.537  1.00  0.00           C  
ATOM    114  C   LYS A  17       5.835   7.122  -5.670  1.00  0.00           C  
ATOM    115  O   LYS A  17       6.264   7.853  -6.561  1.00  0.00           O  
ATOM    116  CB  LYS A  17       5.908   7.923  -3.305  1.00  0.00           C  
ATOM    117  CEN LYS A  17       6.581   9.170  -1.735  1.00  0.00           X  
ATOM    118  H   LYS A  17       3.744   6.516  -3.283  1.00  0.00           H  
ATOM    119  N   ASN A  18       6.057   5.812  -5.652  1.00  0.00           N  
ATOM    120  CA  ASN A  18       6.829   5.119  -6.677  1.00  0.00           C  
ATOM    121  C   ASN A  18       6.160   5.195  -8.055  1.00  0.00           C  
ATOM    122  O   ASN A  18       6.812   5.589  -9.022  1.00  0.00           O  
ATOM    123  CB  ASN A  18       7.069   3.671  -6.292  1.00  0.00           C  
ATOM    124  CEN ASN A  18       7.796   3.105  -5.790  1.00  0.00           X  
ATOM    125  H   ASN A  18       5.683   5.272  -4.884  1.00  0.00           H  
ATOM    126  N   LEU A  19       4.848   4.961  -8.140  1.00  0.00           N  
ATOM    127  CA  LEU A  19       4.089   5.037  -9.388  1.00  0.00           C  
ATOM    128  C   LEU A  19       4.196   6.434 -10.028  1.00  0.00           C  
ATOM    129  O   LEU A  19       4.605   6.563 -11.183  1.00  0.00           O  
ATOM    130  CB  LEU A  19       2.621   4.676  -9.131  1.00  0.00           C  
ATOM    131  CEN LEU A  19       1.790   3.410  -9.416  1.00  0.00           X  
ATOM    132  H   LEU A  19       4.350   4.699  -7.301  1.00  0.00           H  
ATOM    133  N   HIS A  20       3.954   7.496  -9.258  1.00  0.00           N  
ATOM    134  CA  HIS A  20       3.897   8.859  -9.788  1.00  0.00           C  
ATOM    135  C   HIS A  20       5.215   9.334 -10.415  1.00  0.00           C  
ATOM    136  O   HIS A  20       5.203  10.062 -11.410  1.00  0.00           O  
ATOM    137  CB  HIS A  20       3.480   9.831  -8.680  1.00  0.00           C  
ATOM    138  CEN HIS A  20       2.286  10.431  -8.185  1.00  0.00           X  
ATOM    139  H   HIS A  20       3.696   7.333  -8.294  1.00  0.00           H  
ATOM    140  N   LYS A  21       6.372   8.926  -9.871  1.00  0.00           N  
ATOM    141  CA  LYS A  21       7.681   9.431 -10.331  1.00  0.00           C  
ATOM    142  C   LYS A  21       7.642   9.778 -11.830  1.00  0.00           C  
ATOM    143  O   LYS A  21       8.187  10.813 -12.225  1.00  0.00           O  
ATOM    144  CB  LYS A  21       8.781   8.404 -10.057  1.00  0.00           C  
ATOM    145  CEN LYS A  21      10.431   7.788  -8.885  1.00  0.00           X  
ATOM    146  H   LYS A  21       6.336   8.193  -9.178  1.00  0.00           H  
ATOM    147  N   ASN A  22       6.957   8.968 -12.639  1.00  0.00           N  
ATOM    148  CA  ASN A  22       7.066   8.961 -14.103  1.00  0.00           C  
ATOM    149  C   ASN A  22       5.733   8.892 -14.838  1.00  0.00           C  
ATOM    150  O   ASN A  22       5.688   8.316 -15.928  1.00  0.00           O  
ATOM    151  CB  ASN A  22       7.951   7.819 -14.567  1.00  0.00           C  
ATOM    152  CEN ASN A  22       8.965   7.651 -14.780  1.00  0.00           X  
ATOM    153  H   ASN A  22       6.359   8.276 -12.213  1.00  0.00           H  
ATOM    154  N   ASP A  23       4.680   9.512 -14.298  1.00  0.00           N  
ATOM    155  CA  ASP A  23       3.328   9.429 -14.865  1.00  0.00           C  
ATOM    156  C   ASP A  23       3.315   9.723 -16.381  1.00  0.00           C  
ATOM    157  O   ASP A  23       2.492   9.193 -17.135  1.00  0.00           O  
ATOM    158  CB  ASP A  23       2.391  10.395 -14.136  1.00  0.00           C  
ATOM    159  CEN ASP A  23       1.703  10.404 -13.386  1.00  0.00           X  
ATOM    160  H   ASP A  23       4.796   9.980 -13.410  1.00  0.00           H  
ATOM    161  N   ARG A  24       4.298  10.496 -16.875  1.00  0.00           N  
ATOM    162  CA  ARG A  24       4.399  10.872 -18.293  1.00  0.00           C  
ATOM    163  C   ARG A  24       4.470   9.720 -19.292  1.00  0.00           C  
ATOM    164  O   ARG A  24       4.256  10.004 -20.470  1.00  0.00           O  
ATOM    165  CB  ARG A  24       5.564  11.825 -18.517  1.00  0.00           C  
ATOM    166  CEN ARG A  24       6.848  13.930 -18.781  1.00  0.00           X  
ATOM    167  H   ARG A  24       5.000  10.817 -16.223  1.00  0.00           H  
ATOM    168  N   SER A  25       4.789   8.480 -18.902  1.00  0.00           N  
ATOM    169  CA  SER A  25       4.918   7.377 -19.879  1.00  0.00           C  
ATOM    170  C   SER A  25       3.643   6.906 -20.580  1.00  0.00           C  
ATOM    171  O   SER A  25       3.759   6.483 -21.722  1.00  0.00           O  
ATOM    172  CB  SER A  25       5.555   6.189 -19.185  1.00  0.00           C  
ATOM    173  CEN SER A  25       5.668   5.832 -18.791  1.00  0.00           X  
ATOM    174  H   SER A  25       5.104   8.334 -17.955  1.00  0.00           H  
ATOM    175  N   GLY A  26       2.451   7.049 -19.993  1.00  0.00           N  
ATOM    176  CA  GLY A  26       1.204   6.549 -20.590  1.00  0.00           C  
ATOM    177  C   GLY A  26       0.971   5.036 -20.447  1.00  0.00           C  
ATOM    178  O   GLY A  26       1.671   4.357 -19.716  1.00  0.00           O  
ATOM    179  CEN GLY A  26       1.204   6.549 -20.590  1.00  0.00           X  
ATOM    180  H   GLY A  26       2.408   7.520 -19.101  1.00  0.00           H  
ATOM    181  N   LYS A  27      -0.001   4.528 -21.218  1.00  0.00           N  
ATOM    182  CA  LYS A  27      -0.505   3.143 -21.359  1.00  0.00           C  
ATOM    183  C   LYS A  27      -0.358   2.158 -20.191  1.00  0.00           C  
ATOM    184  O   LYS A  27      -1.160   2.255 -19.269  1.00  0.00           O  
ATOM    185  CB  LYS A  27       0.160   2.515 -22.585  1.00  0.00           C  
ATOM    186  CEN LYS A  27       0.043   1.964 -24.624  1.00  0.00           X  
ATOM    187  H   LYS A  27      -0.434   5.194 -21.843  1.00  0.00           H  
ATOM    188  N   ASP A  28       0.638   1.283 -20.164  1.00  0.00           N  
ATOM    189  CA  ASP A  28       0.843   0.395 -19.014  1.00  0.00           C  
ATOM    190  C   ASP A  28       0.716   1.114 -17.665  1.00  0.00           C  
ATOM    191  O   ASP A  28       0.100   0.573 -16.752  1.00  0.00           O  
ATOM    192  CB  ASP A  28       2.216  -0.276 -19.111  1.00  0.00           C  
ATOM    193  CEN ASP A  28       2.643  -1.144 -19.426  1.00  0.00           X  
ATOM    194  H   ASP A  28       1.098   1.054 -21.033  1.00  0.00           H  
ATOM    195  N   ASN A  29       1.180   2.365 -17.539  1.00  0.00           N  
ATOM    196  CA  ASN A  29       1.169   3.041 -16.237  1.00  0.00           C  
ATOM    197  C   ASN A  29      -0.234   3.120 -15.595  1.00  0.00           C  
ATOM    198  O   ASN A  29      -0.323   3.153 -14.369  1.00  0.00           O  
ATOM    199  CB  ASN A  29       1.760   4.434 -16.354  1.00  0.00           C  
ATOM    200  CEN ASN A  29       2.698   4.896 -16.262  1.00  0.00           X  
ATOM    201  H   ASN A  29       1.585   2.827 -18.344  1.00  0.00           H  
ATOM    202  N   ILE A  30      -1.341   3.157 -16.359  1.00  0.00           N  
ATOM    203  CA  ILE A  30      -2.692   3.208 -15.758  1.00  0.00           C  
ATOM    204  C   ILE A  30      -3.013   1.874 -15.082  1.00  0.00           C  
ATOM    205  O   ILE A  30      -3.647   1.872 -14.034  1.00  0.00           O  
ATOM    206  CB  ILE A  30      -3.779   3.521 -16.802  1.00  0.00           C  
ATOM    207  CEN ILE A  30      -4.313   4.316 -17.324  1.00  0.00           X  
ATOM    208  H   ILE A  30      -1.252   2.982 -17.350  1.00  0.00           H  
ATOM    209  N   HIS A  31      -2.510   0.760 -15.621  1.00  0.00           N  
ATOM    210  CA  HIS A  31      -2.777  -0.575 -15.078  1.00  0.00           C  
ATOM    211  C   HIS A  31      -2.186  -0.772 -13.678  1.00  0.00           C  
ATOM    212  O   HIS A  31      -2.858  -1.313 -12.809  1.00  0.00           O  
ATOM    213  CB  HIS A  31      -2.231  -1.651 -16.023  1.00  0.00           C  
ATOM    214  CEN HIS A  31      -2.707  -2.473 -17.085  1.00  0.00           X  
ATOM    215  H   HIS A  31      -1.891   0.835 -16.418  1.00  0.00           H  
ATOM    216  N   ASP A  32      -0.963  -0.289 -13.443  1.00  0.00           N  
ATOM    217  CA  ASP A  32      -0.315  -0.409 -12.133  1.00  0.00           C  
ATOM    218  C   ASP A  32      -1.077   0.365 -11.052  1.00  0.00           C  
ATOM    219  O   ASP A  32      -1.359  -0.176  -9.986  1.00  0.00           O  
ATOM    220  CB  ASP A  32       1.132   0.084 -12.207  1.00  0.00           C  
ATOM    221  CEN ASP A  32       2.079  -0.276 -12.314  1.00  0.00           X  
ATOM    222  H   ASP A  32      -0.434   0.101 -14.207  1.00  0.00           H  
ATOM    223  N   VAL A  33      -1.447   1.620 -11.336  1.00  0.00           N  
ATOM    224  CA  VAL A  33      -2.267   2.443 -10.434  1.00  0.00           C  
ATOM    225  C   VAL A  33      -3.618   1.780 -10.184  1.00  0.00           C  
ATOM    226  O   VAL A  33      -4.090   1.822  -9.053  1.00  0.00           O  
ATOM    227  CB  VAL A  33      -2.497   3.858 -10.998  1.00  0.00           C  
ATOM    228  CEN VAL A  33      -2.336   4.522 -10.912  1.00  0.00           X  
ATOM    229  H   VAL A  33      -1.200   1.989 -12.245  1.00  0.00           H  
ATOM    230  N   ASP A  34      -4.213   1.148 -11.194  1.00  0.00           N  
ATOM    231  CA  ASP A  34      -5.507   0.471 -11.081  1.00  0.00           C  
ATOM    232  C   ASP A  34      -5.442  -0.710 -10.106  1.00  0.00           C  
ATOM    233  O   ASP A  34      -6.311  -0.857  -9.249  1.00  0.00           O  
ATOM    234  CB  ASP A  34      -5.979  -0.009 -12.456  1.00  0.00           C  
ATOM    235  CEN ASP A  34      -6.592   0.275 -13.218  1.00  0.00           X  
ATOM    236  H   ASP A  34      -3.771   1.151 -12.101  1.00  0.00           H  
ATOM    237  N   ASN A  35      -4.357  -1.491 -10.138  1.00  0.00           N  
ATOM    238  CA  ASN A  35      -4.121  -2.573  -9.184  1.00  0.00           C  
ATOM    239  C   ASN A  35      -3.829  -2.042  -7.772  1.00  0.00           C  
ATOM    240  O   ASN A  35      -4.305  -2.584  -6.779  1.00  0.00           O  
ATOM    241  CB  ASN A  35      -2.991  -3.473  -9.648  1.00  0.00           C  
ATOM    242  CEN ASN A  35      -2.871  -4.351 -10.210  1.00  0.00           X  
ATOM    243  H   ASN A  35      -3.688  -1.351 -10.883  1.00  0.00           H  
ATOM    244  N   HIS A  36      -3.056  -0.960  -7.671  1.00  0.00           N  
ATOM    245  CA  HIS A  36      -2.651  -0.441  -6.375  1.00  0.00           C  
ATOM    246  C   HIS A  36      -3.844   0.050  -5.548  1.00  0.00           C  
ATOM    247  O   HIS A  36      -3.998  -0.353  -4.399  1.00  0.00           O  
ATOM    248  CB  HIS A  36      -1.637   0.694  -6.553  1.00  0.00           C  
ATOM    249  CEN HIS A  36      -0.222   0.863  -6.570  1.00  0.00           X  
ATOM    250  H   HIS A  36      -2.754  -0.482  -8.509  1.00  0.00           H  
ATOM    251  N   LEU A  37      -4.729   0.851  -6.145  1.00  0.00           N  
ATOM    252  CA  LEU A  37      -5.918   1.359  -5.479  1.00  0.00           C  
ATOM    253  C   LEU A  37      -6.836   0.214  -5.035  1.00  0.00           C  
ATOM    254  O   LEU A  37      -7.363   0.282  -3.930  1.00  0.00           O  
ATOM    255  CB  LEU A  37      -6.668   2.322  -6.407  1.00  0.00           C  
ATOM    256  CEN LEU A  37      -6.783   3.858  -6.448  1.00  0.00           X  
ATOM    257  H   LEU A  37      -4.584   1.103  -7.112  1.00  0.00           H  
ATOM    258  N   GLN A  38      -6.968  -0.856  -5.826  1.00  0.00           N  
ATOM    259  CA  GLN A  38      -7.780  -2.030  -5.469  1.00  0.00           C  
ATOM    260  C   GLN A  38      -7.237  -2.746  -4.226  1.00  0.00           C  
ATOM    261  O   GLN A  38      -8.017  -3.084  -3.341  1.00  0.00           O  
ATOM    262  CB  GLN A  38      -7.837  -3.014  -6.641  1.00  0.00           C  
ATOM    263  CEN GLN A  38      -8.810  -3.576  -7.977  1.00  0.00           X  
ATOM    264  H   GLN A  38      -6.474  -0.861  -6.709  1.00  0.00           H  
ATOM    265  N   ASN A  39      -5.912  -2.890  -4.105  1.00  0.00           N  
ATOM    266  CA  ASN A  39      -5.298  -3.493  -2.917  1.00  0.00           C  
ATOM    267  C   ASN A  39      -5.494  -2.617  -1.664  1.00  0.00           C  
ATOM    268  O   ASN A  39      -5.879  -3.124  -0.616  1.00  0.00           O  
ATOM    269  CB  ASN A  39      -3.822  -3.764  -3.142  1.00  0.00           C  
ATOM    270  CEN ASN A  39      -3.213  -4.549  -3.478  1.00  0.00           X  
ATOM    271  H   ASN A  39      -5.321  -2.636  -4.887  1.00  0.00           H  
ATOM    272  N   VAL A  40      -5.317  -1.294  -1.786  1.00  0.00           N  
ATOM    273  CA  VAL A  40      -5.537  -0.339  -0.686  1.00  0.00           C  
ATOM    274  C   VAL A  40      -6.977  -0.430  -0.155  1.00  0.00           C  
ATOM    275  O   VAL A  40      -7.181  -0.473   1.058  1.00  0.00           O  
ATOM    276  CB  VAL A  40      -5.253   1.109  -1.127  1.00  0.00           C  
ATOM    277  CEN VAL A  40      -4.814   1.635  -1.055  1.00  0.00           X  
ATOM    278  H   VAL A  40      -5.006  -0.940  -2.682  1.00  0.00           H  
ATOM    279  N   ILE A  41      -7.985  -0.471  -1.038  1.00  0.00           N  
ATOM    280  CA  ILE A  41      -9.400  -0.550  -0.624  1.00  0.00           C  
ATOM    281  C   ILE A  41      -9.675  -1.884   0.073  1.00  0.00           C  
ATOM    282  O   ILE A  41     -10.283  -1.895   1.147  1.00  0.00           O  
ATOM    283  CB  ILE A  41     -10.359  -0.397  -1.819  1.00  0.00           C  
ATOM    284  CEN ILE A  41     -10.894   0.315  -2.448  1.00  0.00           X  
ATOM    285  H   ILE A  41      -7.759  -0.502  -2.022  1.00  0.00           H  
ATOM    286  N   GLU A  42      -9.249  -2.995  -0.530  1.00  0.00           N  
ATOM    287  CA  GLU A  42      -9.477  -4.341  -0.001  1.00  0.00           C  
ATOM    288  C   GLU A  42      -8.880  -4.492   1.403  1.00  0.00           C  
ATOM    289  O   GLU A  42      -9.481  -5.145   2.259  1.00  0.00           O  
ATOM    290  CB  GLU A  42      -8.885  -5.393  -0.942  1.00  0.00           C  
ATOM    291  CEN GLU A  42      -9.084  -6.543  -2.183  1.00  0.00           X  
ATOM    292  H   GLU A  42      -8.718  -2.910  -1.385  1.00  0.00           H  
ATOM    293  N   ASP A  43      -7.774  -3.808   1.690  1.00  0.00           N  
ATOM    294  CA  ASP A  43      -7.152  -3.804   3.013  1.00  0.00           C  
ATOM    295  C   ASP A  43      -7.927  -2.962   4.029  1.00  0.00           C  
ATOM    296  O   ASP A  43      -8.261  -3.450   5.116  1.00  0.00           O  
ATOM    297  CB  ASP A  43      -5.711  -3.297   2.913  1.00  0.00           C  
ATOM    298  CEN ASP A  43      -4.758  -3.650   2.843  1.00  0.00           X  
ATOM    299  H   ASP A  43      -7.280  -3.359   0.932  1.00  0.00           H  
ATOM    300  N   ILE A  44      -8.275  -1.714   3.682  1.00  0.00           N  
ATOM    301  CA  ILE A  44      -9.029  -0.828   4.582  1.00  0.00           C  
ATOM    302  C   ILE A  44     -10.306  -1.534   5.000  1.00  0.00           C  
ATOM    303  O   ILE A  44     -10.681  -1.439   6.163  1.00  0.00           O  
ATOM    304  CB  ILE A  44      -9.378   0.520   3.925  1.00  0.00           C  
ATOM    305  CEN ILE A  44      -9.031   1.535   3.733  1.00  0.00           X  
ATOM    306  H   ILE A  44      -8.067  -1.409   2.744  1.00  0.00           H  
ATOM    307  N   HIS A  45     -10.958  -2.275   4.111  1.00  0.00           N  
ATOM    308  CA  HIS A  45     -12.195  -2.987   4.421  1.00  0.00           C  
ATOM    309  C   HIS A  45     -12.039  -4.003   5.557  1.00  0.00           C  
ATOM    310  O   HIS A  45     -12.723  -3.899   6.579  1.00  0.00           O  
ATOM    311  CB  HIS A  45     -12.720  -3.695   3.168  1.00  0.00           C  
ATOM    312  CEN HIS A  45     -13.641  -3.442   2.111  1.00  0.00           X  
ATOM    313  H   HIS A  45     -10.578  -2.359   3.181  1.00  0.00           H  
ATOM    314  N   ASP A  46     -11.080  -4.915   5.453  1.00  0.00           N  
ATOM    315  CA  ASP A  46     -10.817  -5.933   6.463  1.00  0.00           C  
ATOM    316  C   ASP A  46     -10.423  -5.312   7.805  1.00  0.00           C  
ATOM    317  O   ASP A  46     -10.842  -5.781   8.874  1.00  0.00           O  
ATOM    318  CB  ASP A  46      -9.719  -6.885   5.983  1.00  0.00           C  
ATOM    319  CEN ASP A  46      -9.608  -7.795   5.539  1.00  0.00           X  
ATOM    320  H   ASP A  46     -10.538  -4.940   4.601  1.00  0.00           H  
ATOM    321  N   PHE A  47      -9.646  -4.229   7.782  1.00  0.00           N  
ATOM    322  CA  PHE A  47      -9.259  -3.507   8.987  1.00  0.00           C  
ATOM    323  C   PHE A  47     -10.478  -2.887   9.684  1.00  0.00           C  
ATOM    324  O   PHE A  47     -10.635  -3.049  10.895  1.00  0.00           O  
ATOM    325  CB  PHE A  47      -8.235  -2.423   8.647  1.00  0.00           C  
ATOM    326  CEN PHE A  47      -6.658  -2.223   8.685  1.00  0.00           X  
ATOM    327  H   PHE A  47      -9.337  -3.882   6.886  1.00  0.00           H  
ATOM    328  N   MET A  48     -11.370  -2.243   8.929  1.00  0.00           N  
ATOM    329  CA  MET A  48     -12.602  -1.617   9.402  1.00  0.00           C  
ATOM    330  C   MET A  48     -13.532  -2.654  10.014  1.00  0.00           C  
ATOM    331  O   MET A  48     -14.118  -2.415  11.070  1.00  0.00           O  
ATOM    332  CB  MET A  48     -13.302  -0.887   8.258  1.00  0.00           C  
ATOM    333  CEN MET A  48     -13.695   0.715   7.659  1.00  0.00           X  
ATOM    334  H   MET A  48     -11.185  -2.210   7.936  1.00  0.00           H  
ATOM    335  N   GLN A  49     -13.639  -3.828   9.395  1.00  0.00           N  
ATOM    336  CA  GLN A  49     -14.470  -4.915   9.885  1.00  0.00           C  
ATOM    337  C   GLN A  49     -13.955  -5.446  11.228  1.00  0.00           C  
ATOM    338  O   GLN A  49     -14.746  -5.681  12.144  1.00  0.00           O  
ATOM    339  CB  GLN A  49     -14.518  -6.050   8.859  1.00  0.00           C  
ATOM    340  CEN GLN A  49     -15.469  -6.776   7.587  1.00  0.00           X  
ATOM    341  H   GLN A  49     -13.173  -3.947   8.509  1.00  0.00           H  
ATOM    342  N   ALA A  50     -12.635  -5.545  11.399  1.00  0.00           N  
ATOM    343  CA  ALA A  50     -12.014  -5.947  12.658  1.00  0.00           C  
ATOM    344  C   ALA A  50     -12.245  -4.920  13.781  1.00  0.00           C  
ATOM    345  O   ALA A  50     -12.495  -5.302  14.926  1.00  0.00           O  
ATOM    346  CB  ALA A  50     -10.525  -6.178  12.448  1.00  0.00           C  
ATOM    347  CEN ALA A  50     -10.525  -6.177  12.448  1.00  0.00           X  
ATOM    348  H   ALA A  50     -12.038  -5.362  10.605  1.00  0.00           H  
ATOM    349  N   ALA A  51     -12.195  -3.622  13.474  1.00  0.00           N  
ATOM    350  CA  ALA A  51     -12.482  -2.546  14.418  1.00  0.00           C  
ATOM    351  C   ALA A  51     -13.929  -2.619  14.932  1.00  0.00           C  
ATOM    352  O   ALA A  51     -14.161  -2.462  16.133  1.00  0.00           O  
ATOM    353  CB  ALA A  51     -12.211  -1.196  13.771  1.00  0.00           C  
ATOM    354  CEN ALA A  51     -12.211  -1.196  13.771  1.00  0.00           X  
ATOM    355  H   ALA A  51     -11.937  -3.363  12.534  1.00  0.00           H  
ATOM    356  N   ALA A  52     -14.888  -2.928  14.058  1.00  0.00           N  
ATOM    357  CA  ALA A  52     -16.307  -3.039  14.390  1.00  0.00           C  
ATOM    358  C   ALA A  52     -16.569  -4.231  15.319  1.00  0.00           C  
ATOM    359  O   ALA A  52     -17.327  -4.103  16.279  1.00  0.00           O  
ATOM    360  CB  ALA A  52     -17.138  -3.157  13.120  1.00  0.00           C  
ATOM    361  CEN ALA A  52     -17.137  -3.157  13.121  1.00  0.00           X  
ATOM    362  H   ALA A  52     -14.625  -3.084  13.098  1.00  0.00           H  
ATOM    363  N   ALA A  53     -15.888  -5.361  15.112  1.00  0.00           N  
ATOM    364  CA  ALA A  53     -15.977  -6.520  15.995  1.00  0.00           C  
ATOM    365  C   ALA A  53     -15.390  -6.208  17.379  1.00  0.00           C  
ATOM    366  O   ALA A  53     -16.021  -6.490  18.394  1.00  0.00           O  
ATOM    367  CB  ALA A  53     -15.272  -7.714  15.369  1.00  0.00           C  
ATOM    368  CEN ALA A  53     -15.272  -7.714  15.370  1.00  0.00           X  
ATOM    369  H   ALA A  53     -15.296  -5.429  14.297  1.00  0.00           H  
ATOM    370  N   ALA A  54     -14.235  -5.538  17.451  1.00  0.00           N  
ATOM    371  CA  ALA A  54     -13.591  -5.190  18.719  1.00  0.00           C  
ATOM    372  C   ALA A  54     -14.427  -4.221  19.579  1.00  0.00           C  
ATOM    373  O   ALA A  54     -14.501  -4.383  20.803  1.00  0.00           O  
ATOM    374  CB  ALA A  54     -12.216  -4.598  18.447  1.00  0.00           C  
ATOM    375  CEN ALA A  54     -12.216  -4.598  18.448  1.00  0.00           X  
ATOM    376  H   ALA A  54     -13.766  -5.299  16.591  1.00  0.00           H  
ATOM    377  N   ALA A  55     -15.075  -3.230  18.962  1.00  0.00           N  
ATOM    378  CA  ALA A  55     -16.002  -2.316  19.624  1.00  0.00           C  
ATOM    379  C   ALA A  55     -17.256  -3.050  20.122  1.00  0.00           C  
ATOM    380  O   ALA A  55     -17.548  -3.014  21.321  1.00  0.00           O  
ATOM    381  CB  ALA A  55     -16.383  -1.183  18.682  1.00  0.00           C  
ATOM    382  CEN ALA A  55     -16.384  -1.184  18.683  1.00  0.00           X  
ATOM    383  H   ALA A  55     -14.912  -3.098  17.974  1.00  0.00           H  
ATOM    384  N   ASN A  56     -17.954  -3.783  19.250  1.00  0.00           N  
ATOM    385  CA  ASN A  56     -19.168  -4.537  19.583  1.00  0.00           C  
ATOM    386  C   ASN A  56     -18.949  -5.553  20.707  1.00  0.00           C  
ATOM    387  O   ASN A  56     -19.843  -5.737  21.530  1.00  0.00           O  
ATOM    388  CB  ASN A  56     -19.724  -5.240  18.358  1.00  0.00           C  
ATOM    389  CEN ASN A  56     -20.417  -5.047  17.593  1.00  0.00           X  
ATOM    390  H   ASN A  56     -17.654  -3.782  18.285  1.00  0.00           H  
ATOM    391  N   CYS A  57     -17.741  -6.107  20.862  1.00  0.00           N  
ATOM    392  CA  CYS A  57     -17.414  -7.011  21.968  1.00  0.00           C  
ATOM    393  C   CYS A  57     -17.854  -6.451  23.335  1.00  0.00           C  
ATOM    394  O   CYS A  57     -18.201  -7.224  24.222  1.00  0.00           O  
ATOM    395  CB  CYS A  57     -15.889  -7.088  21.886  1.00  0.00           C  
ATOM    396  CEN CYS A  57     -15.284  -7.858  21.581  1.00  0.00           X  
ATOM    397  H   CYS A  57     -17.044  -5.955  20.146  1.00  0.00           H  
ATOM    398  N   ARG A  58     -17.910  -5.119  23.528  1.00  0.00           N  
ATOM    399  CA  ARG A  58     -18.300  -4.527  24.824  1.00  0.00           C  
ATOM    400  C   ARG A  58     -19.708  -4.906  25.284  1.00  0.00           C  
ATOM    401  O   ARG A  58     -20.033  -4.635  26.435  1.00  0.00           O  
ATOM    402  CB  ARG A  58     -18.131  -3.015  24.820  1.00  0.00           C  
ATOM    403  CEN ARG A  58     -17.128  -0.770  25.150  1.00  0.00           X  
ATOM    404  H   ARG A  58     -17.782  -4.514  22.729  1.00  0.00           H  
ATOM    405  N   LYS A  59     -20.539  -5.517  24.431  1.00  0.00           N  
ATOM    406  CA  LYS A  59     -21.944  -5.850  24.740  1.00  0.00           C  
ATOM    407  C   LYS A  59     -22.106  -6.697  26.011  1.00  0.00           C  
ATOM    408  O   LYS A  59     -23.133  -6.589  26.670  1.00  0.00           O  
ATOM    409  CB  LYS A  59     -22.579  -6.581  23.557  1.00  0.00           C  
ATOM    410  CEN LYS A  59     -23.856  -6.528  21.870  1.00  0.00           X  
ATOM    411  H   LYS A  59     -20.163  -5.841  23.552  1.00  0.00           H  
ATOM    412  N   GLY A  60     -21.096  -7.490  26.389  1.00  0.00           N  
ATOM    413  CA  GLY A  60     -21.165  -8.507  27.448  1.00  0.00           C  
ATOM    414  C   GLY A  60     -21.168  -7.986  28.885  1.00  0.00           C  
ATOM    415  O   GLY A  60     -21.316  -8.784  29.801  1.00  0.00           O  
ATOM    416  CEN GLY A  60     -21.165  -8.507  27.448  1.00  0.00           X  
ATOM    417  H   GLY A  60     -20.251  -7.459  25.838  1.00  0.00           H  
ATOM    418  N   SER A  61     -20.995  -6.679  29.112  1.00  0.00           N  
ATOM    419  CA  SER A  61     -20.854  -6.132  30.467  1.00  0.00           C  
ATOM    420  C   SER A  61     -22.190  -5.566  30.987  1.00  0.00           C  
ATOM    421  O   SER A  61     -22.349  -4.347  30.994  1.00  0.00           O  
ATOM    422  CB  SER A  61     -19.782  -5.060  30.483  1.00  0.00           C  
ATOM    423  CEN SER A  61     -19.476  -4.645  30.310  1.00  0.00           X  
ATOM    424  H   SER A  61     -21.071  -6.040  28.335  1.00  0.00           H  
ATOM    425  N   PRO A  62     -23.159  -6.386  31.448  1.00  0.00           N  
ATOM    426  CA  PRO A  62     -24.386  -5.848  32.009  1.00  0.00           C  
ATOM    427  C   PRO A  62     -24.067  -5.281  33.400  1.00  0.00           C  
ATOM    428  O   PRO A  62     -23.127  -5.715  34.048  1.00  0.00           O  
ATOM    429  CB  PRO A  62     -25.352  -7.044  32.056  1.00  0.00           C  
ATOM    430  CEN PRO A  62     -23.963  -7.947  31.392  1.00  0.00           X  
ATOM    431  N   GLY A  63     -24.841  -4.279  33.815  1.00  0.00           N  
ATOM    432  CA  GLY A  63     -24.774  -3.659  35.145  1.00  0.00           C  
ATOM    433  C   GLY A  63     -23.688  -2.612  35.411  1.00  0.00           C  
ATOM    434  O   GLY A  63     -22.858  -2.299  34.568  1.00  0.00           O  
ATOM    435  CEN GLY A  63     -24.774  -3.658  35.145  1.00  0.00           X  
ATOM    436  H   GLY A  63     -25.717  -4.177  33.327  1.00  0.00           H  
ATOM    437  N   SER A  64     -23.593  -2.189  36.670  1.00  0.00           N  
ATOM    438  CA  SER A  64     -22.648  -1.161  37.108  1.00  0.00           C  
ATOM    439  C   SER A  64     -22.268  -1.307  38.595  1.00  0.00           C  
ATOM    440  O   SER A  64     -23.111  -1.744  39.382  1.00  0.00           O  
ATOM    441  CB  SER A  64     -23.235   0.213  36.848  1.00  0.00           C  
ATOM    442  CEN SER A  64     -23.608   0.606  36.805  1.00  0.00           X  
ATOM    443  H   SER A  64     -24.004  -2.762  37.396  1.00  0.00           H  
ATOM    444  N   PRO A  65     -21.073  -0.859  39.028  1.00  0.00           N  
ATOM    445  CA  PRO A  65     -20.638  -1.044  40.406  1.00  0.00           C  
ATOM    446  C   PRO A  65     -21.238   0.083  41.251  1.00  0.00           C  
ATOM    447  O   PRO A  65     -20.561   1.033  41.641  1.00  0.00           O  
ATOM    448  CB  PRO A  65     -19.102  -0.991  40.345  1.00  0.00           C  
ATOM    449  CEN PRO A  65     -19.371  -0.717  38.602  1.00  0.00           X  
ATOM    450  N   ALA A  66     -22.540   0.007  41.499  1.00  0.00           N  
ATOM    451  CA  ALA A  66     -23.254   0.962  42.330  1.00  0.00           C  
ATOM    452  C   ALA A  66     -22.746   0.821  43.770  1.00  0.00           C  
ATOM    453  O   ALA A  66     -22.501  -0.287  44.233  1.00  0.00           O  
ATOM    454  CB  ALA A  66     -24.757   0.741  42.246  1.00  0.00           C  
ATOM    455  CEN ALA A  66     -24.756   0.742  42.246  1.00  0.00           X  
ATOM    456  H   ALA A  66     -23.033  -0.825  41.208  1.00  0.00           H  
ATOM    457  N   GLY A  67     -22.643   1.944  44.482  1.00  0.00           N  
ATOM    458  CA  GLY A  67     -22.225   1.960  45.887  1.00  0.00           C  
ATOM    459  C   GLY A  67     -20.953   2.746  46.201  1.00  0.00           C  
ATOM    460  O   GLY A  67     -20.393   3.406  45.345  1.00  0.00           O  
ATOM    461  CEN GLY A  67     -22.225   1.960  45.887  1.00  0.00           X  
ATOM    462  H   GLY A  67     -23.046   2.784  44.094  1.00  0.00           H  
ATOM    463  N   SER A  68     -20.504   2.592  47.448  1.00  0.00           N  
ATOM    464  CA  SER A  68     -19.339   3.217  48.098  1.00  0.00           C  
ATOM    465  C   SER A  68     -19.347   4.723  48.448  1.00  0.00           C  
ATOM    466  O   SER A  68     -18.318   5.387  48.329  1.00  0.00           O  
ATOM    467  CB  SER A  68     -18.134   2.943  47.219  1.00  0.00           C  
ATOM    468  CEN SER A  68     -17.839   2.881  46.766  1.00  0.00           X  
ATOM    469  H   SER A  68     -20.684   1.674  47.828  1.00  0.00           H  
ATOM    470  N   PRO A  69     -20.431   5.249  49.056  1.00  0.00           N  
ATOM    471  CA  PRO A  69     -20.474   6.634  49.506  1.00  0.00           C  
ATOM    472  C   PRO A  69     -19.418   6.871  50.592  1.00  0.00           C  
ATOM    473  O   PRO A  69     -19.151   5.992  51.414  1.00  0.00           O  
ATOM    474  CB  PRO A  69     -21.908   6.817  50.031  1.00  0.00           C  
ATOM    475  CEN PRO A  69     -22.077   5.090  49.614  1.00  0.00           X  
ATOM    476  N   THR A  70     -18.845   8.070  50.634  1.00  0.00           N  
ATOM    477  CA  THR A  70     -17.852   8.446  51.653  1.00  0.00           C  
ATOM    478  C   THR A  70     -18.235   9.807  52.232  1.00  0.00           C  
ATOM    479  O   THR A  70     -19.109  10.495  51.714  1.00  0.00           O  
ATOM    480  CB  THR A  70     -16.423   8.512  51.082  1.00  0.00           C  
ATOM    481  CEN THR A  70     -15.961   8.264  50.825  1.00  0.00           X  
ATOM    482  H   THR A  70     -19.273   8.830  50.125  1.00  0.00           H  
ATOM    483  N   SER A  71     -17.651  10.096  53.393  1.00  0.00           N  
ATOM    484  CA  SER A  71     -17.773  11.320  54.181  1.00  0.00           C  
ATOM    485  C   SER A  71     -16.612  11.586  55.145  1.00  0.00           C  
ATOM    486  O   SER A  71     -15.904  10.664  55.529  1.00  0.00           O  
ATOM    487  CB  SER A  71     -19.076  11.279  54.955  1.00  0.00           C  
ATOM    488  CEN SER A  71     -19.490  11.075  55.242  1.00  0.00           X  
ATOM    489  H   SER A  71     -17.107   9.365  53.831  1.00  0.00           H  
ATOM    490  N   THR A  72     -16.538  12.858  55.559  1.00  0.00           N  
ATOM    491  CA  THR A  72     -15.624  13.444  56.563  1.00  0.00           C  
ATOM    492  C   THR A  72     -14.114  13.208  56.440  1.00  0.00           C  
ATOM    493  O   THR A  72     -13.668  12.079  56.583  1.00  0.00           O  
ATOM    494  CB  THR A  72     -16.034  12.963  57.967  1.00  0.00           C  
ATOM    495  CEN THR A  72     -16.428  12.901  58.395  1.00  0.00           X  
ATOM    496  H   THR A  72     -17.438  13.311  55.597  1.00  0.00           H  
ATOM    497  N   GLU A  73     -13.351  14.303  56.326  1.00  0.00           N  
ATOM    498  CA  GLU A  73     -11.869  14.361  56.195  1.00  0.00           C  
ATOM    499  C   GLU A  73     -11.351  15.536  57.064  1.00  0.00           C  
ATOM    500  O   GLU A  73     -12.135  16.342  57.555  1.00  0.00           O  
ATOM    501  CB  GLU A  73     -11.444  14.537  54.736  1.00  0.00           C  
ATOM    502  CEN GLU A  73     -10.859  13.875  53.278  1.00  0.00           X  
ATOM    503  H   GLU A  73     -13.735  15.150  56.722  1.00  0.00           H  
ATOM    504  N   GLU A  74     -10.139  15.424  57.622  1.00  0.00           N  
ATOM    505  CA  GLU A  74      -9.378  16.433  58.400  1.00  0.00           C  
ATOM    506  C   GLU A  74     -10.155  17.165  59.519  1.00  0.00           C  
ATOM    507  O   GLU A  74     -11.333  16.921  59.759  1.00  0.00           O  
ATOM    508  CB  GLU A  74      -8.803  17.475  57.439  1.00  0.00           C  
ATOM    509  CEN GLU A  74      -7.506  18.065  56.504  1.00  0.00           X  
ATOM    510  H   GLU A  74     -10.127  14.551  58.130  1.00  0.00           H  
ATOM    511  N   GLY A  75      -9.485  18.129  60.179  1.00  0.00           N  
ATOM    512  CA  GLY A  75     -10.060  18.929  61.273  1.00  0.00           C  
ATOM    513  C   GLY A  75      -9.369  20.278  61.545  1.00  0.00           C  
ATOM    514  O   GLY A  75      -9.272  20.703  62.691  1.00  0.00           O  
ATOM    515  CEN GLY A  75     -10.060  18.930  61.273  1.00  0.00           X  
ATOM    516  H   GLY A  75      -8.542  18.341  59.892  1.00  0.00           H  
ATOM    517  N   THR A  76      -8.863  20.908  60.486  1.00  0.00           N  
ATOM    518  CA  THR A  76      -8.129  22.187  60.331  1.00  0.00           C  
ATOM    519  C   THR A  76      -8.813  23.539  60.672  1.00  0.00           C  
ATOM    520  O   THR A  76      -9.909  23.829  60.205  1.00  0.00           O  
ATOM    521  CB  THR A  76      -7.631  22.297  58.878  1.00  0.00           C  
ATOM    522  CEN THR A  76      -7.337  22.088  58.418  1.00  0.00           X  
ATOM    523  H   THR A  76      -9.210  20.577  59.597  1.00  0.00           H  
ATOM    524  N   SER A  77      -8.042  24.358  61.408  1.00  0.00           N  
ATOM    525  CA  SER A  77      -8.218  25.732  61.953  1.00  0.00           C  
ATOM    526  C   SER A  77      -8.245  26.994  61.067  1.00  0.00           C  
ATOM    527  O   SER A  77      -7.388  27.133  60.210  1.00  0.00           O  
ATOM    528  CB  SER A  77      -7.128  25.936  62.987  1.00  0.00           C  
ATOM    529  CEN SER A  77      -6.637  25.913  63.219  1.00  0.00           X  
ATOM    530  H   SER A  77      -7.061  24.188  61.227  1.00  0.00           H  
ATOM    531  N   GLU A  78      -9.056  28.005  61.445  1.00  0.00           N  
ATOM    532  CA  GLU A  78      -9.149  29.318  60.750  1.00  0.00           C  
ATOM    533  C   GLU A  78      -8.626  30.496  61.621  1.00  0.00           C  
ATOM    534  O   GLU A  78      -8.932  30.611  62.803  1.00  0.00           O  
ATOM    535  CB  GLU A  78     -10.596  29.588  60.330  1.00  0.00           C  
ATOM    536  CEN GLU A  78     -11.814  29.577  59.140  1.00  0.00           X  
ATOM    537  H   GLU A  78      -9.299  28.052  62.424  1.00  0.00           H  
ATOM    538  N   SER A  79      -7.776  31.335  61.023  1.00  0.00           N  
ATOM    539  CA  SER A  79      -7.107  32.543  61.543  1.00  0.00           C  
ATOM    540  C   SER A  79      -6.634  33.553  60.483  1.00  0.00           C  
ATOM    541  O   SER A  79      -6.304  33.130  59.378  1.00  0.00           O  
ATOM    542  CB  SER A  79      -5.924  32.121  62.393  1.00  0.00           C  
ATOM    543  CEN SER A  79      -5.492  31.833  62.555  1.00  0.00           X  
ATOM    544  H   SER A  79      -7.512  31.091  60.080  1.00  0.00           H  
ATOM    545  N   ALA A  80      -6.381  34.819  60.865  1.00  0.00           N  
ATOM    546  CA  ALA A  80      -5.843  35.849  59.958  1.00  0.00           C  
ATOM    547  C   ALA A  80      -4.907  36.867  60.666  1.00  0.00           C  
ATOM    548  O   ALA A  80      -5.092  37.181  61.835  1.00  0.00           O  
ATOM    549  CB  ALA A  80      -6.993  36.578  59.278  1.00  0.00           C  
ATOM    550  CEN ALA A  80      -6.992  36.578  59.279  1.00  0.00           X  
ATOM    551  H   ALA A  80      -6.374  35.032  61.853  1.00  0.00           H  
ATOM    552  N   THR A  81      -3.906  37.332  59.904  1.00  0.00           N  
ATOM    553  CA  THR A  81      -2.837  38.341  60.167  1.00  0.00           C  
ATOM    554  C   THR A  81      -3.122  39.846  60.414  1.00  0.00           C  
ATOM    555  O   THR A  81      -3.808  40.480  59.621  1.00  0.00           O  
ATOM    556  CB  THR A  81      -1.836  38.292  58.998  1.00  0.00           C  
ATOM    557  CEN THR A  81      -1.471  38.002  58.646  1.00  0.00           X  
ATOM    558  H   THR A  81      -4.160  37.336  58.926  1.00  0.00           H  
ATOM    559  N   PRO A  82      -2.451  40.473  61.419  1.00  0.00           N  
ATOM    560  CA  PRO A  82      -2.578  41.893  61.758  1.00  0.00           C  
ATOM    561  C   PRO A  82      -2.139  42.821  60.607  1.00  0.00           C  
ATOM    562  O   PRO A  82      -1.172  42.528  59.902  1.00  0.00           O  
ATOM    563  CB  PRO A  82      -1.680  42.050  62.997  1.00  0.00           C  
ATOM    564  CEN PRO A  82      -1.305  40.329  62.707  1.00  0.00           X  
ATOM    565  N   GLU A  83      -2.789  43.979  60.459  1.00  0.00           N  
ATOM    566  CA  GLU A  83      -2.462  44.967  59.422  1.00  0.00           C  
ATOM    567  C   GLU A  83      -1.792  46.207  60.029  1.00  0.00           C  
ATOM    568  O   GLU A  83      -2.193  46.723  61.070  1.00  0.00           O  
ATOM    569  CB  GLU A  83      -3.721  45.373  58.653  1.00  0.00           C  
ATOM    570  CEN GLU A  83      -4.728  45.227  57.286  1.00  0.00           X  
ATOM    571  H   GLU A  83      -3.469  44.253  61.154  1.00  0.00           H  
ATOM    572  N   SER A  84      -0.749  46.678  59.341  1.00  0.00           N  
ATOM    573  CA  SER A  84       0.050  47.856  59.683  1.00  0.00           C  
ATOM    574  C   SER A  84      -0.784  49.122  59.473  1.00  0.00           C  
ATOM    575  O   SER A  84      -1.622  49.154  58.577  1.00  0.00           O  
ATOM    576  CB  SER A  84       1.316  47.901  58.850  1.00  0.00           C  
ATOM    577  CEN SER A  84       1.644  47.838  58.421  1.00  0.00           X  
ATOM    578  H   SER A  84      -0.648  46.338  58.394  1.00  0.00           H  
ATOM    579  N   GLY A  85      -0.512  50.176  60.243  1.00  0.00           N  
ATOM    580  CA  GLY A  85      -1.159  51.485  60.131  1.00  0.00           C  
ATOM    581  C   GLY A  85      -0.117  52.623  60.097  1.00  0.00           C  
ATOM    582  O   GLY A  85       1.072  52.318  60.156  1.00  0.00           O  
ATOM    583  CEN GLY A  85      -1.159  51.485  60.131  1.00  0.00           X  
ATOM    584  H   GLY A  85       0.250  50.102  60.902  1.00  0.00           H  
ATOM    585  N   PRO A  86      -0.523  53.907  59.991  1.00  0.00           N  
ATOM    586  CA  PRO A  86       0.372  55.066  59.941  1.00  0.00           C  
ATOM    587  C   PRO A  86       1.047  55.383  61.294  1.00  0.00           C  
ATOM    588  O   PRO A  86       0.470  55.132  62.349  1.00  0.00           O  
ATOM    589  CB  PRO A  86      -0.552  56.207  59.482  1.00  0.00           C  
ATOM    590  CEN PRO A  86      -1.825  54.960  59.587  1.00  0.00           X  
ATOM    591  N   GLY A  87       2.214  56.043  61.259  1.00  0.00           N  
ATOM    592  CA  GLY A  87       2.893  56.548  62.470  1.00  0.00           C  
ATOM    593  C   GLY A  87       4.342  56.071  62.632  1.00  0.00           C  
ATOM    594  O   GLY A  87       4.775  55.198  61.895  1.00  0.00           O  
ATOM    595  CEN GLY A  87       2.893  56.548  62.470  1.00  0.00           X  
ATOM    596  H   GLY A  87       2.559  56.353  60.363  1.00  0.00           H  
ATOM    597  N   THR A  88       5.159  56.734  63.464  1.00  0.00           N  
ATOM    598  CA  THR A  88       6.587  56.418  63.751  1.00  0.00           C  
ATOM    599  C   THR A  88       7.506  56.558  62.524  1.00  0.00           C  
ATOM    600  O   THR A  88       7.142  56.150  61.429  1.00  0.00           O  
ATOM    601  CB  THR A  88       6.739  54.989  64.305  1.00  0.00           C  
ATOM    602  CEN THR A  88       6.621  54.577  64.702  1.00  0.00           X  
ATOM    603  H   THR A  88       5.063  57.726  63.294  1.00  0.00           H  
ATOM    604  N   SER A  89       8.630  57.269  62.648  1.00  0.00           N  
ATOM    605  CA  SER A  89       9.177  57.898  63.877  1.00  0.00           C  
ATOM    606  C   SER A  89      10.247  57.054  64.567  1.00  0.00           C  
ATOM    607  O   SER A  89      10.265  56.937  65.786  1.00  0.00           O  
ATOM    608  CB  SER A  89       8.053  58.184  64.853  1.00  0.00           C  
ATOM    609  CEN SER A  89       7.585  58.118  65.123  1.00  0.00           X  
ATOM    610  H   SER A  89       9.369  56.804  62.138  1.00  0.00           H  
ATOM    611  N   THR A  90      11.229  56.573  63.803  1.00  0.00           N  
ATOM    612  CA  THR A  90      12.354  55.799  64.351  1.00  0.00           C  
ATOM    613  C   THR A  90      13.642  56.340  63.732  1.00  0.00           C  
ATOM    614  O   THR A  90      13.613  57.072  62.746  1.00  0.00           O  
ATOM    615  CB  THR A  90      12.231  54.291  64.063  1.00  0.00           C  
ATOM    616  CEN THR A  90      11.952  53.780  64.112  1.00  0.00           X  
ATOM    617  H   THR A  90      11.430  57.036  62.928  1.00  0.00           H  
ATOM    618  N   GLU A  91      14.736  56.050  64.426  1.00  0.00           N  
ATOM    619  CA  GLU A  91      16.141  56.336  64.128  1.00  0.00           C  
ATOM    620  C   GLU A  91      17.091  55.167  64.517  1.00  0.00           C  
ATOM    621  O   GLU A  91      16.773  54.416  65.445  1.00  0.00           O  
ATOM    622  CB  GLU A  91      16.567  57.620  64.844  1.00  0.00           C  
ATOM    623  CEN GLU A  91      16.848  59.300  64.820  1.00  0.00           X  
ATOM    624  H   GLU A  91      14.599  55.548  65.290  1.00  0.00           H  
ATOM    625  N   PRO A  92      18.214  54.968  63.794  1.00  0.00           N  
ATOM    626  CA  PRO A  92      19.237  53.961  64.076  1.00  0.00           C  
ATOM    627  C   PRO A  92      20.012  54.230  65.375  1.00  0.00           C  
ATOM    628  O   PRO A  92      20.269  55.368  65.757  1.00  0.00           O  
ATOM    629  CB  PRO A  92      20.152  54.025  62.842  1.00  0.00           C  
ATOM    630  CEN PRO A  92      19.077  55.363  62.352  1.00  0.00           X  
ATOM    631  N   SER A  93      20.444  53.163  66.046  1.00  0.00           N  
ATOM    632  CA  SER A  93      21.263  53.270  67.258  1.00  0.00           C  
ATOM    633  C   SER A  93      22.144  52.039  67.420  1.00  0.00           C  
ATOM    634  O   SER A  93      21.799  50.935  67.010  1.00  0.00           O  
ATOM    635  CB  SER A  93      20.382  53.453  68.478  1.00  0.00           C  
ATOM    636  CEN SER A  93      19.952  53.401  68.807  1.00  0.00           X  
ATOM    637  H   SER A  93      20.362  52.251  65.619  1.00  0.00           H  
ATOM    638  N   GLU A  94      23.304  52.291  68.026  1.00  0.00           N  
ATOM    639  CA  GLU A  94      24.327  51.315  68.377  1.00  0.00           C  
ATOM    640  C   GLU A  94      23.936  50.584  69.674  1.00  0.00           C  
ATOM    641  O   GLU A  94      23.454  51.201  70.625  1.00  0.00           O  
ATOM    642  CB  GLU A  94      25.689  51.995  68.531  1.00  0.00           C  
ATOM    643  CEN GLU A  94      27.216  52.403  67.895  1.00  0.00           X  
ATOM    644  H   GLU A  94      23.385  53.177  68.500  1.00  0.00           H  
ATOM    645  N   GLY A  95      24.155  49.268  69.735  1.00  0.00           N  
ATOM    646  CA  GLY A  95      23.847  48.474  70.927  1.00  0.00           C  
ATOM    647  C   GLY A  95      25.001  48.356  71.922  1.00  0.00           C  
ATOM    648  O   GLY A  95      24.787  48.091  73.093  1.00  0.00           O  
ATOM    649  CEN GLY A  95      23.847  48.474  70.927  1.00  0.00           X  
ATOM    650  H   GLY A  95      24.433  48.787  68.891  1.00  0.00           H  
ATOM    651  N   SER A  96      26.218  48.534  71.404  1.00  0.00           N  
ATOM    652  CA  SER A  96      27.525  48.454  72.083  1.00  0.00           C  
ATOM    653  C   SER A  96      27.956  47.210  72.899  1.00  0.00           C  
ATOM    654  O   SER A  96      28.828  47.277  73.756  1.00  0.00           O  
ATOM    655  CB  SER A  96      27.616  49.661  72.997  1.00  0.00           C  
ATOM    656  CEN SER A  96      27.460  50.042  73.351  1.00  0.00           X  
ATOM    657  H   SER A  96      26.218  49.210  70.654  1.00  0.00           H  
ATOM    658  N   ALA A  97      27.526  46.061  72.359  1.00  0.00           N  
ATOM    659  CA  ALA A  97      27.784  44.686  72.832  1.00  0.00           C  
ATOM    660  C   ALA A  97      28.142  44.390  74.320  1.00  0.00           C  
ATOM    661  O   ALA A  97      27.990  45.234  75.198  1.00  0.00           O  
ATOM    662  CB  ALA A  97      28.889  44.114  71.955  1.00  0.00           C  
ATOM    663  CEN ALA A  97      28.888  44.114  71.956  1.00  0.00           X  
ATOM    664  H   ALA A  97      27.354  46.121  71.365  1.00  0.00           H  
ATOM    665  N   PRO A  98      28.638  43.160  74.606  1.00  0.00           N  
ATOM    666  CA  PRO A  98      29.078  42.729  75.933  1.00  0.00           C  
ATOM    667  C   PRO A  98      30.356  43.432  76.412  1.00  0.00           C  
ATOM    668  O   PRO A  98      31.162  43.908  75.613  1.00  0.00           O  
ATOM    669  CB  PRO A  98      29.290  41.215  75.764  1.00  0.00           C  
ATOM    670  CEN PRO A  98      28.878  41.541  74.058  1.00  0.00           X  
ATOM    671  N   GLY A  99      30.577  43.424  77.731  1.00  0.00           N  
ATOM    672  CA  GLY A  99      31.755  43.992  78.383  1.00  0.00           C  
ATOM    673  C   GLY A  99      33.061  43.330  77.923  1.00  0.00           C  
ATOM    674  O   GLY A  99      33.136  42.124  77.719  1.00  0.00           O  
ATOM    675  CEN GLY A  99      31.755  43.992  78.383  1.00  0.00           X  
ATOM    676  H   GLY A  99      29.904  42.952  78.320  1.00  0.00           H  
ATOM    677  N   SER A 100      34.108  44.131  77.793  1.00  0.00           N  
ATOM    678  CA  SER A 100      35.477  43.797  77.358  1.00  0.00           C  
ATOM    679  C   SER A 100      36.379  44.911  77.930  1.00  0.00           C  
ATOM    680  O   SER A 100      35.806  45.865  78.464  1.00  0.00           O  
ATOM    681  CB  SER A 100      35.579  43.710  75.848  1.00  0.00           C  
ATOM    682  CEN SER A 100      35.477  43.818  75.325  1.00  0.00           X  
ATOM    683  H   SER A 100      34.036  45.033  78.239  1.00  0.00           H  
ATOM    684  N   PRO A 101      37.728  44.910  77.829  1.00  0.00           N  
ATOM    685  CA  PRO A 101      38.650  43.921  77.248  1.00  0.00           C  
ATOM    686  C   PRO A 101      39.805  43.511  78.218  1.00  0.00           C  
ATOM    687  O   PRO A 101      39.660  43.561  79.434  1.00  0.00           O  
ATOM    688  CB  PRO A 101      39.178  44.630  75.990  1.00  0.00           C  
ATOM    689  CEN PRO A 101      38.206  46.002  76.587  1.00  0.00           X  
ATOM    690  N   ALA A 102      40.982  43.230  77.637  1.00  0.00           N  
ATOM    691  CA  ALA A 102      42.275  42.935  78.283  1.00  0.00           C  
ATOM    692  C   ALA A 102      42.478  41.544  78.922  1.00  0.00           C  
ATOM    693  O   ALA A 102      42.730  41.395  80.112  1.00  0.00           O  
ATOM    694  CB  ALA A 102      42.531  44.000  79.339  1.00  0.00           C  
ATOM    695  CEN ALA A 102      42.531  43.999  79.339  1.00  0.00           X  
ATOM    696  H   ALA A 102      41.041  43.472  76.657  1.00  0.00           H  
ATOM    697  N   GLY A 103      42.521  40.532  78.048  1.00  0.00           N  
ATOM    698  CA  GLY A 103      42.783  39.128  78.368  1.00  0.00           C  
ATOM    699  C   GLY A 103      43.476  38.465  77.170  1.00  0.00           C  
ATOM    700  O   GLY A 103      43.387  38.967  76.055  1.00  0.00           O  
ATOM    701  CEN GLY A 103      42.783  39.128  78.368  1.00  0.00           X  
ATOM    702  H   GLY A 103      42.550  40.756  77.062  1.00  0.00           H  
ATOM    703  N   SER A 104      44.250  37.418  77.445  1.00  0.00           N  
ATOM    704  CA  SER A 104      45.018  36.566  76.517  1.00  0.00           C  
ATOM    705  C   SER A 104      44.394  35.169  76.259  1.00  0.00           C  
ATOM    706  O   SER A 104      43.713  34.642  77.134  1.00  0.00           O  
ATOM    707  CB  SER A 104      46.429  36.406  77.047  1.00  0.00           C  
ATOM    708  CEN SER A 104      46.833  36.347  77.407  1.00  0.00           X  
ATOM    709  H   SER A 104      44.385  37.215  78.424  1.00  0.00           H  
ATOM    710  N   PRO A 105      44.612  34.571  75.061  1.00  0.00           N  
ATOM    711  CA  PRO A 105      44.182  33.218  74.690  1.00  0.00           C  
ATOM    712  C   PRO A 105      44.906  32.093  75.450  1.00  0.00           C  
ATOM    713  O   PRO A 105      46.122  32.151  75.628  1.00  0.00           O  
ATOM    714  CB  PRO A 105      44.473  33.158  73.181  1.00  0.00           C  
ATOM    715  CEN PRO A 105      45.159  34.785  73.443  1.00  0.00           X  
ATOM    716  N   THR A 106      44.197  31.007  75.779  1.00  0.00           N  
ATOM    717  CA  THR A 106      44.785  29.825  76.439  1.00  0.00           C  
ATOM    718  C   THR A 106      44.242  28.515  75.860  1.00  0.00           C  
ATOM    719  O   THR A 106      43.176  28.498  75.249  1.00  0.00           O  
ATOM    720  CB  THR A 106      44.525  29.839  77.957  1.00  0.00           C  
ATOM    721  CEN THR A 106      44.572  30.087  78.484  1.00  0.00           X  
ATOM    722  H   THR A 106      43.236  30.936  75.475  1.00  0.00           H  
ATOM    723  N   SER A 107      45.014  27.443  76.076  1.00  0.00           N  
ATOM    724  CA  SER A 107      44.804  26.023  75.740  1.00  0.00           C  
ATOM    725  C   SER A 107      43.756  25.299  76.584  1.00  0.00           C  
ATOM    726  O   SER A 107      43.780  25.445  77.803  1.00  0.00           O  
ATOM    727  CB  SER A 107      46.125  25.286  75.848  1.00  0.00           C  
ATOM    728  CEN SER A 107      46.616  25.149  76.037  1.00  0.00           X  
ATOM    729  H   SER A 107      45.881  27.610  76.567  1.00  0.00           H  
ATOM    730  N   THR A 108      42.969  24.407  75.955  1.00  0.00           N  
ATOM    731  CA  THR A 108      41.928  23.560  76.603  1.00  0.00           C  
ATOM    732  C   THR A 108      41.935  22.128  76.008  1.00  0.00           C  
ATOM    733  O   THR A 108      42.553  21.903  74.975  1.00  0.00           O  
ATOM    734  CB  THR A 108      40.521  24.164  76.444  1.00  0.00           C  
ATOM    735  CEN THR A 108      40.134  24.595  76.525  1.00  0.00           X  
ATOM    736  H   THR A 108      43.328  24.012  75.100  1.00  0.00           H  
ATOM    737  N   GLU A 109      41.261  21.219  76.738  1.00  0.00           N  
ATOM    738  CA  GLU A 109      40.898  19.793  76.500  1.00  0.00           C  
ATOM    739  C   GLU A 109      41.952  18.757  76.044  1.00  0.00           C  
ATOM    740  O   GLU A 109      42.358  18.698  74.892  1.00  0.00           O  
ATOM    741  CB  GLU A 109      39.763  19.768  75.474  1.00  0.00           C  
ATOM    742  CEN GLU A 109      38.098  19.718  75.115  1.00  0.00           X  
ATOM    743  H   GLU A 109      40.578  21.645  77.350  1.00  0.00           H  
ATOM    744  N   GLU A 110      42.601  18.064  76.992  1.00  0.00           N  
ATOM    745  CA  GLU A 110      42.362  17.943  78.460  1.00  0.00           C  
ATOM    746  C   GLU A 110      41.312  16.877  78.834  1.00  0.00           C  
ATOM    747  O   GLU A 110      40.440  17.091  79.670  1.00  0.00           O  
ATOM    748  CB  GLU A 110      41.932  19.295  79.033  1.00  0.00           C  
ATOM    749  CEN GLU A 110      42.314  20.744  79.844  1.00  0.00           X  
ATOM    750  H   GLU A 110      42.705  17.132  76.617  1.00  0.00           H  
ATOM    751  N   GLY A 111      41.424  15.693  78.219  1.00  0.00           N  
ATOM    752  CA  GLY A 111      40.589  14.531  78.528  1.00  0.00           C  
ATOM    753  C   GLY A 111      40.790  13.318  77.606  1.00  0.00           C  
ATOM    754  O   GLY A 111      41.662  13.335  76.751  1.00  0.00           O  
ATOM    755  CEN GLY A 111      40.589  14.531  78.528  1.00  0.00           X  
ATOM    756  H   GLY A 111      42.126  15.594  77.497  1.00  0.00           H  
ATOM    757  N   THR A 112      39.968  12.287  77.805  1.00  0.00           N  
ATOM    758  CA  THR A 112      39.937  10.992  77.082  1.00  0.00           C  
ATOM    759  C   THR A 112      41.237  10.221  76.731  1.00  0.00           C  
ATOM    760  O   THR A 112      41.719  10.237  75.608  1.00  0.00           O  
ATOM    761  CB  THR A 112      39.180  11.193  75.756  1.00  0.00           C  
ATOM    762  CEN THR A 112      38.711  11.364  75.453  1.00  0.00           X  
ATOM    763  H   THR A 112      39.044  12.576  78.090  1.00  0.00           H  
ATOM    764  N   SER A 113      41.669   9.414  77.714  1.00  0.00           N  
ATOM    765  CA  SER A 113      42.827   8.483  77.779  1.00  0.00           C  
ATOM    766  C   SER A 113      42.613   6.969  77.938  1.00  0.00           C  
ATOM    767  O   SER A 113      41.961   6.546  78.885  1.00  0.00           O  
ATOM    768  CB  SER A 113      43.721   8.943  78.914  1.00  0.00           C  
ATOM    769  CEN SER A 113      43.863   9.139  79.401  1.00  0.00           X  
ATOM    770  H   SER A 113      40.962   9.191  78.401  1.00  0.00           H  
ATOM    771  N   THR A 114      43.385   6.165  77.183  1.00  0.00           N  
ATOM    772  CA  THR A 114      43.359   4.678  77.215  1.00  0.00           C  
ATOM    773  C   THR A 114      44.798   4.127  77.089  1.00  0.00           C  
ATOM    774  O   THR A 114      45.692   4.820  76.617  1.00  0.00           O  
ATOM    775  CB  THR A 114      42.488   4.091  76.089  1.00  0.00           C  
ATOM    776  CEN THR A 114      41.976   4.028  75.815  1.00  0.00           X  
ATOM    777  H   THR A 114      44.289   6.531  76.924  1.00  0.00           H  
ATOM    778  N   GLU A 115      44.997   2.912  77.605  1.00  0.00           N  
ATOM    779  CA  GLU A 115      46.184   2.033  77.630  1.00  0.00           C  
ATOM    780  C   GLU A 115      46.497   1.154  76.387  1.00  0.00           C  
ATOM    781  O   GLU A 115      45.580   0.640  75.745  1.00  0.00           O  
ATOM    782  CB  GLU A 115      46.068   1.116  78.850  1.00  0.00           C  
ATOM    783  CEN GLU A 115      46.435   0.772  80.478  1.00  0.00           X  
ATOM    784  H   GLU A 115      44.224   2.541  78.138  1.00  0.00           H  
ATOM    785  N   PRO A 116      47.802   0.974  76.044  1.00  0.00           N  
ATOM    786  CA  PRO A 116      48.279   0.130  74.948  1.00  0.00           C  
ATOM    787  C   PRO A 116      47.993  -1.370  75.145  1.00  0.00           C  
ATOM    788  O   PRO A 116      48.111  -1.901  76.248  1.00  0.00           O  
ATOM    789  CB  PRO A 116      49.789   0.421  74.911  1.00  0.00           C  
ATOM    790  CEN PRO A 116      49.436   1.424  76.345  1.00  0.00           X  
ATOM    791  N   SER A 117      47.692  -2.078  74.053  1.00  0.00           N  
ATOM    792  CA  SER A 117      47.460  -3.530  74.060  1.00  0.00           C  
ATOM    793  C   SER A 117      47.728  -4.140  72.691  1.00  0.00           C  
ATOM    794  O   SER A 117      47.564  -3.514  71.646  1.00  0.00           O  
ATOM    795  CB  SER A 117      46.041  -3.834  74.499  1.00  0.00           C  
ATOM    796  CEN SER A 117      45.503  -3.774  74.557  1.00  0.00           X  
ATOM    797  H   SER A 117      47.816  -1.642  73.150  1.00  0.00           H  
ATOM    798  N   GLU A 118      48.183  -5.384  72.769  1.00  0.00           N  
ATOM    799  CA  GLU A 118      48.506  -6.347  71.728  1.00  0.00           C  
ATOM    800  C   GLU A 118      47.254  -7.079  71.211  1.00  0.00           C  
ATOM    801  O   GLU A 118      46.340  -7.363  71.984  1.00  0.00           O  
ATOM    802  CB  GLU A 118      49.531  -7.357  72.250  1.00  0.00           C  
ATOM    803  CEN GLU A 118      51.143  -7.890  72.381  1.00  0.00           X  
ATOM    804  H   GLU A 118      48.306  -5.740  73.705  1.00  0.00           H  
ATOM    805  N   GLY A 119      47.233  -7.476  69.934  1.00  0.00           N  
ATOM    806  CA  GLY A 119      46.131  -8.293  69.416  1.00  0.00           C  
ATOM    807  C   GLY A 119      45.332  -7.701  68.256  1.00  0.00           C  
ATOM    808  O   GLY A 119      45.162  -6.494  68.191  1.00  0.00           O  
ATOM    809  CEN GLY A 119      46.131  -8.293  69.415  1.00  0.00           X  
ATOM    810  H   GLY A 119      48.037  -7.297  69.346  1.00  0.00           H  
ATOM    811  N   SER A 120      44.852  -8.583  67.368  1.00  0.00           N  
ATOM    812  CA  SER A 120      44.041  -8.350  66.146  1.00  0.00           C  
ATOM    813  C   SER A 120      42.520  -8.116  66.282  1.00  0.00           C  
ATOM    814  O   SER A 120      41.904  -8.647  67.190  1.00  0.00           O  
ATOM    815  CB  SER A 120      44.259  -9.525  65.212  1.00  0.00           C  
ATOM    816  CEN SER A 120      44.332 -10.039  65.052  1.00  0.00           X  
ATOM    817  H   SER A 120      44.611  -9.468  67.789  1.00  0.00           H  
ATOM    818  N   ALA A 121      41.759  -7.537  65.351  1.00  0.00           N  
ATOM    819  CA  ALA A 121      41.929  -6.938  64.023  1.00  0.00           C  
ATOM    820  C   ALA A 121      40.702  -6.004  63.808  1.00  0.00           C  
ATOM    821  O   ALA A 121      39.638  -6.292  64.366  1.00  0.00           O  
ATOM    822  CB  ALA A 121      42.035  -8.002  62.941  1.00  0.00           C  
ATOM    823  CEN ALA A 121      42.034  -8.002  62.941  1.00  0.00           X  
ATOM    824  H   ALA A 121      40.792  -7.544  65.639  1.00  0.00           H  
ATOM    825  N   PRO A 122      40.773  -4.925  63.007  1.00  0.00           N  
ATOM    826  CA  PRO A 122      39.608  -4.086  62.721  1.00  0.00           C  
ATOM    827  C   PRO A 122      38.538  -4.879  61.953  1.00  0.00           C  
ATOM    828  O   PRO A 122      38.854  -5.714  61.104  1.00  0.00           O  
ATOM    829  CB  PRO A 122      40.178  -2.922  61.893  1.00  0.00           C  
ATOM    830  CEN PRO A 122      41.716  -3.813  62.052  1.00  0.00           X  
ATOM    831  N   GLY A 123      37.265  -4.614  62.251  1.00  0.00           N  
ATOM    832  CA  GLY A 123      36.118  -5.233  61.588  1.00  0.00           C  
ATOM    833  C   GLY A 123      35.761  -4.487  60.301  1.00  0.00           C  
ATOM    834  O   GLY A 123      36.257  -3.395  60.045  1.00  0.00           O  
ATOM    835  CEN GLY A 123      36.118  -5.233  61.587  1.00  0.00           X  
ATOM    836  H   GLY A 123      37.077  -3.860  62.896  1.00  0.00           H  
ATOM    837  N   THR A 124      34.915  -5.114  59.492  1.00  0.00           N  
ATOM    838  CA  THR A 124      34.350  -4.645  58.224  1.00  0.00           C  
ATOM    839  C   THR A 124      32.860  -4.964  58.060  1.00  0.00           C  
ATOM    840  O   THR A 124      32.375  -5.918  58.659  1.00  0.00           O  
ATOM    841  CB  THR A 124      35.112  -5.247  57.029  1.00  0.00           C  
ATOM    842  CEN THR A 124      35.603  -5.336  56.725  1.00  0.00           X  
ATOM    843  H   THR A 124      34.611  -6.034  59.775  1.00  0.00           H  
ATOM    844  N   SER A 125      32.217  -4.222  57.147  1.00  0.00           N  
ATOM    845  CA  SER A 125      30.816  -4.313  56.691  1.00  0.00           C  
ATOM    846  C   SER A 125      30.356  -5.527  55.875  1.00  0.00           C  
ATOM    847  O   SER A 125      30.991  -5.865  54.885  1.00  0.00           O  
ATOM    848  CB  SER A 125      30.510  -3.064  55.888  1.00  0.00           C  
ATOM    849  CEN SER A 125      30.585  -2.652  55.541  1.00  0.00           X  
ATOM    850  H   SER A 125      32.819  -3.810  56.451  1.00  0.00           H  
ATOM    851  N   THR A 126      29.140  -6.026  56.133  1.00  0.00           N  
ATOM    852  CA  THR A 126      28.544  -7.160  55.389  1.00  0.00           C  
ATOM    853  C   THR A 126      27.072  -6.852  55.045  1.00  0.00           C  
ATOM    854  O   THR A 126      26.453  -5.976  55.636  1.00  0.00           O  
ATOM    855  CB  THR A 126      28.615  -8.474  56.189  1.00  0.00           C  
ATOM    856  CEN THR A 126      28.916  -8.894  56.462  1.00  0.00           X  
ATOM    857  H   THR A 126      28.465  -5.431  56.590  1.00  0.00           H  
ATOM    858  N   GLU A 127      26.615  -7.558  54.019  1.00  0.00           N  
ATOM    859  CA  GLU A 127      25.316  -7.683  53.345  1.00  0.00           C  
ATOM    860  C   GLU A 127      24.122  -8.343  54.074  1.00  0.00           C  
ATOM    861  O   GLU A 127      24.260  -9.401  54.691  1.00  0.00           O  
ATOM    862  CB  GLU A 127      25.546  -8.437  52.033  1.00  0.00           C  
ATOM    863  CEN GLU A 127      25.839  -8.424  50.355  1.00  0.00           X  
ATOM    864  H   GLU A 127      27.324  -8.101  53.549  1.00  0.00           H  
ATOM    865  N   PRO A 128      22.916  -7.736  53.944  1.00  0.00           N  
ATOM    866  CA  PRO A 128      21.656  -8.217  54.508  1.00  0.00           C  
ATOM    867  C   PRO A 128      21.192  -9.522  53.834  1.00  0.00           C  
ATOM    868  O   PRO A 128      21.384  -9.679  52.635  1.00  0.00           O  
ATOM    869  CB  PRO A 128      20.677  -7.057  54.262  1.00  0.00           C  
ATOM    870  CEN PRO A 128      22.072  -6.306  53.441  1.00  0.00           X  
ATOM    871  N   SER A 129      20.521 -10.427  54.558  1.00  0.00           N  
ATOM    872  CA  SER A 129      19.982 -11.667  53.964  1.00  0.00           C  
ATOM    873  C   SER A 129      18.872 -12.298  54.808  1.00  0.00           C  
ATOM    874  O   SER A 129      18.738 -12.038  55.999  1.00  0.00           O  
ATOM    875  CB  SER A 129      21.102 -12.668  53.758  1.00  0.00           C  
ATOM    876  CEN SER A 129      21.563 -12.941  53.853  1.00  0.00           X  
ATOM    877  H   SER A 129      20.166 -10.156  55.464  1.00  0.00           H  
ATOM    878  N   GLU A 130      18.110 -13.162  54.138  1.00  0.00           N  
ATOM    879  CA  GLU A 130      17.077 -14.037  54.707  1.00  0.00           C  
ATOM    880  C   GLU A 130      15.916 -13.410  55.499  1.00  0.00           C  
ATOM    881  O   GLU A 130      15.576 -13.810  56.605  1.00  0.00           O  
ATOM    882  CB  GLU A 130      17.768 -15.064  55.607  1.00  0.00           C  
ATOM    883  CEN GLU A 130      18.448 -16.610  55.831  1.00  0.00           X  
ATOM    884  H   GLU A 130      18.607 -13.612  53.383  1.00  0.00           H  
ATOM    885  N   GLY A 131      15.188 -12.519  54.816  1.00  0.00           N  
ATOM    886  CA  GLY A 131      14.084 -11.743  55.378  1.00  0.00           C  
ATOM    887  C   GLY A 131      12.738 -12.282  54.888  1.00  0.00           C  
ATOM    888  O   GLY A 131      11.702 -11.691  55.162  1.00  0.00           O  
ATOM    889  CEN GLY A 131      14.084 -11.743  55.378  1.00  0.00           X  
ATOM    890  H   GLY A 131      15.322 -12.471  53.817  1.00  0.00           H  
ATOM    891  N   SER A 132      12.754 -13.396  54.154  1.00  0.00           N  
ATOM    892  CA  SER A 132      11.558 -13.984  53.530  1.00  0.00           C  
ATOM    893  C   SER A 132      11.628 -15.507  53.637  1.00  0.00           C  
ATOM    894  O   SER A 132      12.725 -16.058  53.622  1.00  0.00           O  
ATOM    895  CB  SER A 132      11.440 -13.553  52.081  1.00  0.00           C  
ATOM    896  CEN SER A 132      11.594 -13.408  51.580  1.00  0.00           X  
ATOM    897  H   SER A 132      13.564 -13.994  54.242  1.00  0.00           H  
ATOM    898  N   ALA A 133      10.484 -16.193  53.667  1.00  0.00           N  
ATOM    899  CA  ALA A 133      10.440 -17.655  53.656  1.00  0.00           C  
ATOM    900  C   ALA A 133       9.097 -18.182  53.106  1.00  0.00           C  
ATOM    901  O   ALA A 133       8.084 -17.495  53.223  1.00  0.00           O  
ATOM    902  CB  ALA A 133      10.694 -18.194  55.056  1.00  0.00           C  
ATOM    903  CEN ALA A 133      10.693 -18.194  55.055  1.00  0.00           X  
ATOM    904  H   ALA A 133       9.616 -15.710  53.479  1.00  0.00           H  
ATOM    905  N   PRO A 134       9.090 -19.374  52.474  1.00  0.00           N  
ATOM    906  CA  PRO A 134       7.881 -20.029  51.974  1.00  0.00           C  
ATOM    907  C   PRO A 134       6.908 -20.468  53.086  1.00  0.00           C  
ATOM    908  O   PRO A 134       7.317 -20.981  54.125  1.00  0.00           O  
ATOM    909  CB  PRO A 134       8.431 -21.232  51.190  1.00  0.00           C  
ATOM    910  CEN PRO A 134      10.010 -20.661  51.794  1.00  0.00           X  
ATOM    911  N   GLY A 135       5.602 -20.351  52.829  1.00  0.00           N  
ATOM    912  CA  GLY A 135       4.533 -20.756  53.756  1.00  0.00           C  
ATOM    913  C   GLY A 135       3.564 -21.722  53.067  1.00  0.00           C  
ATOM    914  O   GLY A 135       2.424 -21.828  53.488  1.00  0.00           O  
ATOM    915  CEN GLY A 135       4.533 -20.757  53.756  1.00  0.00           X  
ATOM    916  H   GLY A 135       5.323 -19.972  51.934  1.00  0.00           H  
ATOM    917  N   THR A 136       3.834 -22.156  51.831  1.00  0.00           N  
ATOM    918  CA  THR A 136       3.013 -23.039  50.968  1.00  0.00           C  
ATOM    919  C   THR A 136       1.538 -22.643  50.847  1.00  0.00           C  
ATOM    920  O   THR A 136       1.006 -22.018  51.755  1.00  0.00           O  
ATOM    921  CB  THR A 136       3.069 -24.494  51.469  1.00  0.00           C  
ATOM    922  CEN THR A 136       3.365 -24.978  51.609  1.00  0.00           X  
ATOM    923  H   THR A 136       4.142 -21.360  51.292  1.00  0.00           H  
ATOM    924  N   SER A 137       0.921 -23.189  49.786  1.00  0.00           N  
ATOM    925  CA  SER A 137      -0.492 -23.043  49.377  1.00  0.00           C  
ATOM    926  C   SER A 137      -1.040 -21.604  49.323  1.00  0.00           C  
ATOM    927  O   SER A 137      -0.296 -20.644  49.357  1.00  0.00           O  
ATOM    928  CB  SER A 137      -1.357 -23.867  50.311  1.00  0.00           C  
ATOM    929  CEN SER A 137      -1.531 -24.096  50.773  1.00  0.00           X  
ATOM    930  H   SER A 137       1.350 -24.031  49.427  1.00  0.00           H  
ATOM    931  N   GLU A 138      -2.333 -21.317  49.238  1.00  0.00           N  
ATOM    932  CA  GLU A 138      -3.520 -22.157  49.120  1.00  0.00           C  
ATOM    933  C   GLU A 138      -4.510 -21.448  48.167  1.00  0.00           C  
ATOM    934  O   GLU A 138      -4.514 -20.226  48.059  1.00  0.00           O  
ATOM    935  CB  GLU A 138      -4.155 -22.411  50.489  1.00  0.00           C  
ATOM    936  CEN GLU A 138      -4.399 -23.423  51.838  1.00  0.00           X  
ATOM    937  H   GLU A 138      -2.545 -20.372  49.526  1.00  0.00           H  
ATOM    938  N   SER A 139      -5.301 -22.249  47.457  1.00  0.00           N  
ATOM    939  CA  SER A 139      -6.391 -21.922  46.525  1.00  0.00           C  
ATOM    940  C   SER A 139      -7.696 -21.263  47.024  1.00  0.00           C  
ATOM    941  O   SER A 139      -8.308 -21.746  47.968  1.00  0.00           O  
ATOM    942  CB  SER A 139      -6.758 -23.204  45.803  1.00  0.00           C  
ATOM    943  CEN SER A 139      -6.861 -23.733  45.727  1.00  0.00           X  
ATOM    944  H   SER A 139      -5.461 -23.149  47.886  1.00  0.00           H  
ATOM    945  N   ALA A 140      -8.229 -20.302  46.250  1.00  0.00           N  
ATOM    946  CA  ALA A 140      -9.487 -19.581  46.556  1.00  0.00           C  
ATOM    947  C   ALA A 140     -10.143 -18.986  45.285  1.00  0.00           C  
ATOM    948  O   ALA A 140      -9.480 -18.729  44.283  1.00  0.00           O  
ATOM    949  CB  ALA A 140      -9.225 -18.484  47.578  1.00  0.00           C  
ATOM    950  CEN ALA A 140      -9.226 -18.484  47.577  1.00  0.00           X  
ATOM    951  H   ALA A 140      -8.074 -20.424  45.259  1.00  0.00           H  
ATOM    952  N   THR A 141     -11.445 -18.713  45.358  1.00  0.00           N  
ATOM    953  CA  THR A 141     -12.268 -18.062  44.315  1.00  0.00           C  
ATOM    954  C   THR A 141     -13.238 -17.066  44.980  1.00  0.00           C  
ATOM    955  O   THR A 141     -13.352 -17.108  46.211  1.00  0.00           O  
ATOM    956  CB  THR A 141     -13.069 -19.083  43.486  1.00  0.00           C  
ATOM    957  CEN THR A 141     -13.099 -19.544  43.127  1.00  0.00           X  
ATOM    958  H   THR A 141     -11.881 -18.723  46.271  1.00  0.00           H  
ATOM    959  N   PRO A 142     -13.924 -16.157  44.249  1.00  0.00           N  
ATOM    960  CA  PRO A 142     -13.724 -16.011  42.789  1.00  0.00           C  
ATOM    961  C   PRO A 142     -13.746 -14.545  42.288  1.00  0.00           C  
ATOM    962  O   PRO A 142     -14.729 -14.058  41.750  1.00  0.00           O  
ATOM    963  CB  PRO A 142     -14.881 -16.829  42.191  1.00  0.00           C  
ATOM    964  CEN PRO A 142     -15.365 -17.034  43.896  1.00  0.00           X  
ATOM    965  N   GLU A 143     -12.769 -13.714  42.667  1.00  0.00           N  
ATOM    966  CA  GLU A 143     -12.556 -12.314  42.238  1.00  0.00           C  
ATOM    967  C   GLU A 143     -13.743 -11.329  42.392  1.00  0.00           C  
ATOM    968  O   GLU A 143     -13.977 -10.458  41.565  1.00  0.00           O  
ATOM    969  CB  GLU A 143     -12.111 -12.315  40.774  1.00  0.00           C  
ATOM    970  CEN GLU A 143     -10.869 -12.277  39.608  1.00  0.00           X  
ATOM    971  H   GLU A 143     -12.687 -13.774  43.670  1.00  0.00           H  
ATOM    972  N   SER A 144     -14.432 -11.500  43.534  1.00  0.00           N  
ATOM    973  CA  SER A 144     -15.564 -10.713  44.068  1.00  0.00           C  
ATOM    974  C   SER A 144     -16.411  -9.785  43.177  1.00  0.00           C  
ATOM    975  O   SER A 144     -16.473  -9.934  41.964  1.00  0.00           O  
ATOM    976  CB  SER A 144     -15.021  -9.878  45.211  1.00  0.00           C  
ATOM    977  CEN SER A 144     -14.677  -9.564  45.492  1.00  0.00           X  
ATOM    978  H   SER A 144     -13.829 -11.771  44.299  1.00  0.00           H  
ATOM    979  N   GLY A 145     -16.882  -8.670  43.764  1.00  0.00           N  
ATOM    980  CA  GLY A 145     -17.677  -7.656  43.051  1.00  0.00           C  
ATOM    981  C   GLY A 145     -19.202  -7.901  43.054  1.00  0.00           C  
ATOM    982  O   GLY A 145     -19.615  -8.956  43.524  1.00  0.00           O  
ATOM    983  CEN GLY A 145     -17.677  -7.656  43.051  1.00  0.00           X  
ATOM    984  H   GLY A 145     -16.561  -8.438  44.691  1.00  0.00           H  
ATOM    985  N   PRO A 146     -20.053  -6.966  42.570  1.00  0.00           N  
ATOM    986  CA  PRO A 146     -21.515  -7.095  42.530  1.00  0.00           C  
ATOM    987  C   PRO A 146     -22.006  -8.299  41.708  1.00  0.00           C  
ATOM    988  O   PRO A 146     -21.343  -8.737  40.771  1.00  0.00           O  
ATOM    989  CB  PRO A 146     -21.974  -5.763  41.914  1.00  0.00           C  
ATOM    990  CEN PRO A 146     -20.223  -5.446  41.771  1.00  0.00           X  
ATOM    991  N   GLY A 147     -23.204  -8.800  42.020  1.00  0.00           N  
ATOM    992  CA  GLY A 147     -23.814  -9.951  41.357  1.00  0.00           C  
ATOM    993  C   GLY A 147     -23.903  -9.732  39.851  1.00  0.00           C  
ATOM    994  O   GLY A 147     -24.030  -8.602  39.390  1.00  0.00           O  
ATOM    995  CEN GLY A 147     -23.814  -9.951  41.357  1.00  0.00           X  
ATOM    996  H   GLY A 147     -23.729  -8.373  42.771  1.00  0.00           H  
ATOM    997  N   SER A 148     -23.768 -10.827  39.119  1.00  0.00           N  
ATOM    998  CA  SER A 148     -23.787 -10.955  37.667  1.00  0.00           C  
ATOM    999  C   SER A 148     -25.156 -10.742  37.003  1.00  0.00           C  
ATOM   1000  O   SER A 148     -26.211 -11.012  37.571  1.00  0.00           O  
ATOM   1001  CB  SER A 148     -23.250 -12.323  37.293  1.00  0.00           C  
ATOM   1002  CEN SER A 148     -23.159 -12.859  37.323  1.00  0.00           X  
ATOM   1003  H   SER A 148     -23.554 -11.684  39.610  1.00  0.00           H  
ATOM   1004  N   GLU A 149     -25.056 -10.274  35.760  1.00  0.00           N  
ATOM   1005  CA  GLU A 149     -26.078  -9.958  34.757  1.00  0.00           C  
ATOM   1006  C   GLU A 149     -25.849 -10.564  33.354  1.00  0.00           C  
ATOM   1007  O   GLU A 149     -24.719 -10.747  32.902  1.00  0.00           O  
ATOM   1008  CB  GLU A 149     -26.201  -8.438  34.634  1.00  0.00           C  
ATOM   1009  CEN GLU A 149     -26.980  -6.981  35.050  1.00  0.00           X  
ATOM   1010  H   GLU A 149     -24.114 -10.127  35.431  1.00  0.00           H  
ATOM   1011  N   PRO A 150     -26.943 -10.775  32.601  1.00  0.00           N  
ATOM   1012  CA  PRO A 150     -26.727 -11.342  31.273  1.00  0.00           C  
ATOM   1013  C   PRO A 150     -26.219 -10.313  30.263  1.00  0.00           C  
ATOM   1014  O   PRO A 150     -26.643  -9.158  30.234  1.00  0.00           O  
ATOM   1015  CB  PRO A 150     -28.109 -11.891  30.883  1.00  0.00           C  
ATOM   1016  CEN PRO A 150     -28.618 -11.183  32.440  1.00  0.00           X  
ATOM   1017  N   ALA A 151     -25.329 -10.774  29.388  1.00  0.00           N  
ATOM   1018  CA  ALA A 151     -24.803 -10.026  28.261  1.00  0.00           C  
ATOM   1019  C   ALA A 151     -25.802 -10.017  27.089  1.00  0.00           C  
ATOM   1020  O   ALA A 151     -26.548 -10.972  26.882  1.00  0.00           O  
ATOM   1021  CB  ALA A 151     -23.464 -10.605  27.828  1.00  0.00           C  
ATOM   1022  CEN ALA A 151     -23.465 -10.604  27.828  1.00  0.00           X  
ATOM   1023  H   ALA A 151     -25.060 -11.745  29.453  1.00  0.00           H  
ATOM   1024  N   THR A 152     -25.785  -8.959  26.282  1.00  0.00           N  
ATOM   1025  CA  THR A 152     -26.660  -8.852  25.114  1.00  0.00           C  
ATOM   1026  C   THR A 152     -25.856  -8.241  23.986  1.00  0.00           C  
ATOM   1027  O   THR A 152     -24.770  -7.693  24.183  1.00  0.00           O  
ATOM   1028  CB  THR A 152     -27.910  -7.995  25.385  1.00  0.00           C  
ATOM   1029  CEN THR A 152     -28.407  -7.888  25.673  1.00  0.00           X  
ATOM   1030  H   THR A 152     -25.090  -8.244  26.434  1.00  0.00           H  
ATOM   1031  N   SER A 153     -26.423  -8.381  22.793  1.00  0.00           N  
ATOM   1032  CA  SER A 153     -25.888  -7.894  21.530  1.00  0.00           C  
ATOM   1033  C   SER A 153     -25.523  -6.411  21.664  1.00  0.00           C  
ATOM   1034  O   SER A 153     -26.339  -5.593  22.081  1.00  0.00           O  
ATOM   1035  CB  SER A 153     -26.891  -8.108  20.414  1.00  0.00           C  
ATOM   1036  CEN SER A 153     -27.373  -8.146  20.164  1.00  0.00           X  
ATOM   1037  H   SER A 153     -27.386  -8.683  22.787  1.00  0.00           H  
ATOM   1038  N   GLY A 154     -24.268  -6.093  21.371  1.00  0.00           N  
ATOM   1039  CA  GLY A 154     -23.706  -4.747  21.420  1.00  0.00           C  
ATOM   1040  C   GLY A 154     -23.497  -4.191  20.015  1.00  0.00           C  
ATOM   1041  O   GLY A 154     -22.940  -3.111  19.845  1.00  0.00           O  
ATOM   1042  CEN GLY A 154     -23.706  -4.746  21.420  1.00  0.00           X  
ATOM   1043  H   GLY A 154     -23.627  -6.859  21.223  1.00  0.00           H  
ATOM   1044  N   SER A 155     -23.899  -4.967  19.007  1.00  0.00           N  
ATOM   1045  CA  SER A 155     -23.682  -4.622  17.608  1.00  0.00           C  
ATOM   1046  C   SER A 155     -24.514  -3.346  17.412  1.00  0.00           C  
ATOM   1047  O   SER A 155     -25.470  -3.104  18.134  1.00  0.00           O  
ATOM   1048  CB  SER A 155     -24.107  -5.738  16.674  1.00  0.00           C  
ATOM   1049  CEN SER A 155     -24.388  -6.164  16.486  1.00  0.00           X  
ATOM   1050  H   SER A 155     -24.728  -5.526  19.160  1.00  0.00           H  
ATOM   1051  N   GLU A 156     -24.133  -2.387  16.587  1.00  0.00           N  
ATOM   1052  CA  GLU A 156     -22.902  -2.441  15.839  1.00  0.00           C  
ATOM   1053  C   GLU A 156     -22.182  -1.113  16.190  1.00  0.00           C  
ATOM   1054  O   GLU A 156     -22.817  -0.163  16.631  1.00  0.00           O  
ATOM   1055  CB  GLU A 156     -23.153  -2.588  14.337  1.00  0.00           C  
ATOM   1056  CEN GLU A 156     -23.218  -3.559  12.939  1.00  0.00           X  
ATOM   1057  H   GLU A 156     -24.895  -2.096  15.991  1.00  0.00           H  
ATOM   1058  N   THR A 157     -20.879  -0.984  15.917  1.00  0.00           N  
ATOM   1059  CA  THR A 157     -20.167   0.268  16.251  1.00  0.00           C  
ATOM   1060  C   THR A 157     -20.425   1.287  15.132  1.00  0.00           C  
ATOM   1061  O   THR A 157     -20.028   1.044  13.992  1.00  0.00           O  
ATOM   1062  CB  THR A 157     -18.651   0.054  16.417  1.00  0.00           C  
ATOM   1063  CEN THR A 157     -18.193  -0.193  16.683  1.00  0.00           X  
ATOM   1064  H   THR A 157     -20.490  -1.547  15.173  1.00  0.00           H  
ATOM   1065  N   PRO A 158     -21.145   2.395  15.385  1.00  0.00           N  
ATOM   1066  CA  PRO A 158     -21.564   3.397  14.416  1.00  0.00           C  
ATOM   1067  C   PRO A 158     -20.305   4.186  14.061  1.00  0.00           C  
ATOM   1068  O   PRO A 158     -20.056   5.282  14.547  1.00  0.00           O  
ATOM   1069  CB  PRO A 158     -22.628   4.244  15.134  1.00  0.00           C  
ATOM   1070  CEN PRO A 158     -22.311   3.140  16.499  1.00  0.00           X  
ATOM   1071  N   GLY A 159     -19.409   3.548  13.333  1.00  0.00           N  
ATOM   1072  CA  GLY A 159     -18.185   4.230  12.922  1.00  0.00           C  
ATOM   1073  C   GLY A 159     -17.385   3.456  11.903  1.00  0.00           C  
ATOM   1074  O   GLY A 159     -16.866   4.058  10.979  1.00  0.00           O  
ATOM   1075  CEN GLY A 159     -18.185   4.230  12.922  1.00  0.00           X  
ATOM   1076  H   GLY A 159     -19.618   2.621  12.993  1.00  0.00           H  
ATOM   1077  N   MET A 160     -17.358   2.122  11.998  1.00  0.00           N  
ATOM   1078  CA  MET A 160     -16.673   1.288  11.004  1.00  0.00           C  
ATOM   1079  C   MET A 160     -17.362   1.389   9.641  1.00  0.00           C  
ATOM   1080  O   MET A 160     -16.678   1.537   8.644  1.00  0.00           O  
ATOM   1081  CB  MET A 160     -16.630  -0.166  11.469  1.00  0.00           C  
ATOM   1082  CEN MET A 160     -15.541  -1.411  12.054  1.00  0.00           X  
ATOM   1083  H   MET A 160     -17.798   1.681  12.794  1.00  0.00           H  
ATOM   1084  N   TYR A 161     -18.701   1.406   9.599  1.00  0.00           N  
ATOM   1085  CA  TYR A 161     -19.453   1.497   8.342  1.00  0.00           C  
ATOM   1086  C   TYR A 161     -19.223   2.812   7.580  1.00  0.00           C  
ATOM   1087  O   TYR A 161     -18.903   2.759   6.402  1.00  0.00           O  
ATOM   1088  CB  TYR A 161     -20.947   1.322   8.621  1.00  0.00           C  
ATOM   1089  CEN TYR A 161     -22.196   0.095   8.561  1.00  0.00           X  
ATOM   1090  H   TYR A 161     -19.219   1.307  10.460  1.00  0.00           H  
ATOM   1091  N   GLY A 162     -19.377   3.967   8.240  1.00  0.00           N  
ATOM   1092  CA  GLY A 162     -19.072   5.271   7.636  1.00  0.00           C  
ATOM   1093  C   GLY A 162     -17.614   5.328   7.198  1.00  0.00           C  
ATOM   1094  O   GLY A 162     -17.348   5.462   6.018  1.00  0.00           O  
ATOM   1095  CEN GLY A 162     -19.072   5.272   7.636  1.00  0.00           X  
ATOM   1096  H   GLY A 162     -19.551   3.939   9.234  1.00  0.00           H  
ATOM   1097  N   LYS A 163     -16.698   5.034   8.133  1.00  0.00           N  
ATOM   1098  CA  LYS A 163     -15.244   5.129   7.917  1.00  0.00           C  
ATOM   1099  C   LYS A 163     -14.774   4.418   6.651  1.00  0.00           C  
ATOM   1100  O   LYS A 163     -13.998   4.959   5.878  1.00  0.00           O  
ATOM   1101  CB  LYS A 163     -14.495   4.563   9.124  1.00  0.00           C  
ATOM   1102  CEN LYS A 163     -13.386   4.910  10.892  1.00  0.00           X  
ATOM   1103  H   LYS A 163     -17.021   4.773   9.054  1.00  0.00           H  
ATOM   1104  N   LEU A 164     -15.212   3.178   6.470  1.00  0.00           N  
ATOM   1105  CA  LEU A 164     -14.912   2.390   5.291  1.00  0.00           C  
ATOM   1106  C   LEU A 164     -15.366   3.068   3.996  1.00  0.00           C  
ATOM   1107  O   LEU A 164     -14.627   3.068   3.017  1.00  0.00           O  
ATOM   1108  CB  LEU A 164     -15.559   1.006   5.420  1.00  0.00           C  
ATOM   1109  CEN LEU A 164     -14.995  -0.384   5.768  1.00  0.00           X  
ATOM   1110  H   LEU A 164     -15.779   2.766   7.199  1.00  0.00           H  
ATOM   1111  N   ASN A 165     -16.575   3.629   4.001  1.00  0.00           N  
ATOM   1112  CA  ASN A 165     -17.125   4.264   2.814  1.00  0.00           C  
ATOM   1113  C   ASN A 165     -16.301   5.488   2.431  1.00  0.00           C  
ATOM   1114  O   ASN A 165     -15.975   5.615   1.257  1.00  0.00           O  
ATOM   1115  CB  ASN A 165     -18.581   4.643   3.009  1.00  0.00           C  
ATOM   1116  CEN ASN A 165     -19.528   4.226   2.834  1.00  0.00           X  
ATOM   1117  H   ASN A 165     -17.054   3.761   4.878  1.00  0.00           H  
ATOM   1118  N   ASP A 166     -15.906   6.312   3.405  1.00  0.00           N  
ATOM   1119  CA  ASP A 166     -15.126   7.531   3.163  1.00  0.00           C  
ATOM   1120  C   ASP A 166     -13.751   7.171   2.564  1.00  0.00           C  
ATOM   1121  O   ASP A 166     -13.383   7.653   1.496  1.00  0.00           O  
ATOM   1122  CB  ASP A 166     -14.953   8.329   4.458  1.00  0.00           C  
ATOM   1123  CEN ASP A 166     -15.360   9.122   4.950  1.00  0.00           X  
ATOM   1124  H   ASP A 166     -16.241   6.160   4.344  1.00  0.00           H  
ATOM   1125  N   LEU A 167     -13.048   6.208   3.173  1.00  0.00           N  
ATOM   1126  CA  LEU A 167     -11.760   5.727   2.673  1.00  0.00           C  
ATOM   1127  C   LEU A 167     -11.833   5.196   1.236  1.00  0.00           C  
ATOM   1128  O   LEU A 167     -10.954   5.457   0.416  1.00  0.00           O  
ATOM   1129  CB  LEU A 167     -11.218   4.638   3.607  1.00  0.00           C  
ATOM   1130  CEN LEU A 167     -10.124   4.640   4.692  1.00  0.00           X  
ATOM   1131  H   LEU A 167     -13.367   5.884   4.076  1.00  0.00           H  
ATOM   1132  N   LEU A 168     -12.865   4.403   0.923  1.00  0.00           N  
ATOM   1133  CA  LEU A 168     -13.057   3.870  -0.421  1.00  0.00           C  
ATOM   1134  C   LEU A 168     -13.231   4.998  -1.448  1.00  0.00           C  
ATOM   1135  O   LEU A 168     -12.581   4.975  -2.492  1.00  0.00           O  
ATOM   1136  CB  LEU A 168     -14.269   2.929  -0.445  1.00  0.00           C  
ATOM   1137  CEN LEU A 168     -14.401   1.395  -0.482  1.00  0.00           X  
ATOM   1138  H   LEU A 168     -13.566   4.235   1.630  1.00  0.00           H  
ATOM   1139  N   GLU A 169     -14.102   5.967  -1.161  1.00  0.00           N  
ATOM   1140  CA  GLU A 169     -14.369   7.119  -2.027  1.00  0.00           C  
ATOM   1141  C   GLU A 169     -13.081   7.879  -2.350  1.00  0.00           C  
ATOM   1142  O   GLU A 169     -12.844   8.191  -3.519  1.00  0.00           O  
ATOM   1143  CB  GLU A 169     -15.383   8.058  -1.370  1.00  0.00           C  
ATOM   1144  CEN GLU A 169     -16.982   8.625  -1.209  1.00  0.00           X  
ATOM   1145  H   GLU A 169     -14.545   5.963  -0.256  1.00  0.00           H  
ATOM   1146  N   ASP A 170     -12.213   8.075  -1.356  1.00  0.00           N  
ATOM   1147  CA  ASP A 170     -10.954   8.795  -1.524  1.00  0.00           C  
ATOM   1148  C   ASP A 170     -10.008   8.041  -2.468  1.00  0.00           C  
ATOM   1149  O   ASP A 170      -9.560   8.566  -3.487  1.00  0.00           O  
ATOM   1150  CB  ASP A 170     -10.282   9.019  -0.167  1.00  0.00           C  
ATOM   1151  CEN ASP A 170     -10.186   9.734   0.552  1.00  0.00           X  
ATOM   1152  H   ASP A 170     -12.479   7.811  -0.418  1.00  0.00           H  
ATOM   1153  N   LEU A 171      -9.776   6.750  -2.240  1.00  0.00           N  
ATOM   1154  CA  LEU A 171      -8.961   5.931  -3.142  1.00  0.00           C  
ATOM   1155  C   LEU A 171      -9.485   5.954  -4.593  1.00  0.00           C  
ATOM   1156  O   LEU A 171      -8.716   6.082  -5.553  1.00  0.00           O  
ATOM   1157  CB  LEU A 171      -8.904   4.489  -2.622  1.00  0.00           C  
ATOM   1158  CEN LEU A 171      -7.818   3.687  -1.881  1.00  0.00           X  
ATOM   1159  H   LEU A 171     -10.130   6.349  -1.382  1.00  0.00           H  
ATOM   1160  N   GLN A 172     -10.806   5.888  -4.774  1.00  0.00           N  
ATOM   1161  CA  GLN A 172     -11.429   5.935  -6.097  1.00  0.00           C  
ATOM   1162  C   GLN A 172     -11.137   7.235  -6.840  1.00  0.00           C  
ATOM   1163  O   GLN A 172     -10.799   7.211  -8.028  1.00  0.00           O  
ATOM   1164  CB  GLN A 172     -12.944   5.752  -5.972  1.00  0.00           C  
ATOM   1165  CEN GLN A 172     -14.252   4.605  -6.114  1.00  0.00           X  
ATOM   1166  H   GLN A 172     -11.395   5.886  -3.953  1.00  0.00           H  
ATOM   1167  N   GLU A 173     -11.285   8.379  -6.188  1.00  0.00           N  
ATOM   1168  CA  GLU A 173     -11.001   9.673  -6.793  1.00  0.00           C  
ATOM   1169  C   GLU A 173      -9.513   9.796  -7.174  1.00  0.00           C  
ATOM   1170  O   GLU A 173      -9.222  10.217  -8.299  1.00  0.00           O  
ATOM   1171  CB  GLU A 173     -11.403  10.800  -5.840  1.00  0.00           C  
ATOM   1172  CEN GLU A 173     -12.522  11.985  -5.342  1.00  0.00           X  
ATOM   1173  H   GLU A 173     -11.578   8.368  -5.222  1.00  0.00           H  
ATOM   1174  N   VAL A 174      -8.577   9.279  -6.359  1.00  0.00           N  
ATOM   1175  CA  VAL A 174      -7.127   9.285  -6.658  1.00  0.00           C  
ATOM   1176  C   VAL A 174      -6.853   8.505  -7.947  1.00  0.00           C  
ATOM   1177  O   VAL A 174      -6.126   9.003  -8.809  1.00  0.00           O  
ATOM   1178  CB  VAL A 174      -6.297   8.676  -5.512  1.00  0.00           C  
ATOM   1179  CEN VAL A 174      -5.850   8.827  -5.010  1.00  0.00           X  
ATOM   1180  H   VAL A 174      -8.893   8.875  -5.487  1.00  0.00           H  
ATOM   1181  N   LEU A 175      -7.469   7.329  -8.127  1.00  0.00           N  
ATOM   1182  CA  LEU A 175      -7.307   6.511  -9.340  1.00  0.00           C  
ATOM   1183  C   LEU A 175      -7.855   7.207 -10.591  1.00  0.00           C  
ATOM   1184  O   LEU A 175      -7.176   7.289 -11.617  1.00  0.00           O  
ATOM   1185  CB  LEU A 175      -7.995   5.153  -9.152  1.00  0.00           C  
ATOM   1186  CEN LEU A 175      -7.457   3.739  -8.865  1.00  0.00           X  
ATOM   1187  H   LEU A 175      -8.036   6.975  -7.371  1.00  0.00           H  
ATOM   1188  N   LYS A 176      -9.083   7.738 -10.525  1.00  0.00           N  
ATOM   1189  CA  LYS A 176      -9.727   8.371 -11.689  1.00  0.00           C  
ATOM   1190  C   LYS A 176      -8.899   9.537 -12.207  1.00  0.00           C  
ATOM   1191  O   LYS A 176      -8.710   9.645 -13.419  1.00  0.00           O  
ATOM   1192  CB  LYS A 176     -11.135   8.850 -11.335  1.00  0.00           C  
ATOM   1193  CEN LYS A 176     -13.228   8.568 -11.463  1.00  0.00           X  
ATOM   1194  H   LYS A 176      -9.562   7.705  -9.637  1.00  0.00           H  
ATOM   1195  N   ASN A 177      -8.425  10.410 -11.325  1.00  0.00           N  
ATOM   1196  CA  ASN A 177      -7.577  11.526 -11.711  1.00  0.00           C  
ATOM   1197  C   ASN A 177      -6.260  11.026 -12.309  1.00  0.00           C  
ATOM   1198  O   ASN A 177      -6.069  11.183 -13.509  1.00  0.00           O  
ATOM   1199  CB  ASN A 177      -7.311  12.450 -10.537  1.00  0.00           C  
ATOM   1200  CEN ASN A 177      -7.724  13.317 -10.115  1.00  0.00           X  
ATOM   1201  H   ASN A 177      -8.653  10.286 -10.350  1.00  0.00           H  
ATOM   1202  N   LEU A 178      -5.434  10.286 -11.568  1.00  0.00           N  
ATOM   1203  CA  LEU A 178      -4.125   9.833 -12.043  1.00  0.00           C  
ATOM   1204  C   LEU A 178      -4.202   9.192 -13.444  1.00  0.00           C  
ATOM   1205  O   LEU A 178      -3.346   9.447 -14.292  1.00  0.00           O  
ATOM   1206  CB  LEU A 178      -3.523   8.843 -11.038  1.00  0.00           C  
ATOM   1207  CEN LEU A 178      -2.420   8.977  -9.971  1.00  0.00           X  
ATOM   1208  H   LEU A 178      -5.708  10.046 -10.628  1.00  0.00           H  
ATOM   1209  N   HIS A 179      -5.281   8.467 -13.742  1.00  0.00           N  
ATOM   1210  CA  HIS A 179      -5.479   7.808 -15.036  1.00  0.00           C  
ATOM   1211  C   HIS A 179      -5.601   8.785 -16.217  1.00  0.00           C  
ATOM   1212  O   HIS A 179      -5.013   8.552 -17.277  1.00  0.00           O  
ATOM   1213  CB  HIS A 179      -6.725   6.918 -14.980  1.00  0.00           C  
ATOM   1214  CEN HIS A 179      -7.047   5.555 -14.718  1.00  0.00           X  
ATOM   1215  H   HIS A 179      -5.956   8.298 -13.008  1.00  0.00           H  
ATOM   1216  N   LYS A 180      -6.339   9.894 -16.072  1.00  0.00           N  
ATOM   1217  CA  LYS A 180      -6.479  10.894 -17.147  1.00  0.00           C  
ATOM   1218  C   LYS A 180      -5.236  11.797 -17.223  1.00  0.00           C  
ATOM   1219  O   LYS A 180      -4.662  11.949 -18.304  1.00  0.00           O  
ATOM   1220  CB  LYS A 180      -7.733  11.744 -16.933  1.00  0.00           C  
ATOM   1221  CEN LYS A 180      -9.728  12.193 -17.473  1.00  0.00           X  
ATOM   1222  H   LYS A 180      -6.705  10.102 -15.153  1.00  0.00           H  
ATOM   1223  N   ASN A 181      -4.790  12.352 -16.093  1.00  0.00           N  
ATOM   1224  CA  ASN A 181      -3.782  13.423 -16.027  1.00  0.00           C  
ATOM   1225  C   ASN A 181      -2.461  13.045 -16.669  1.00  0.00           C  
ATOM   1226  O   ASN A 181      -1.777  13.926 -17.195  1.00  0.00           O  
ATOM   1227  CB  ASN A 181      -3.538  13.858 -14.593  1.00  0.00           C  
ATOM   1228  CEN ASN A 181      -3.902  14.578 -13.922  1.00  0.00           X  
ATOM   1229  H   ASN A 181      -5.293  12.133 -15.244  1.00  0.00           H  
ATOM   1230  N   ASP A 182      -2.141  11.750 -16.696  1.00  0.00           N  
ATOM   1231  CA  ASP A 182      -0.899  11.238 -17.275  1.00  0.00           C  
ATOM   1232  C   ASP A 182      -0.692  11.740 -18.724  1.00  0.00           C  
ATOM   1233  O   ASP A 182       0.430  11.803 -19.239  1.00  0.00           O  
ATOM   1234  CB  ASP A 182      -0.894   9.707 -17.240  1.00  0.00           C  
ATOM   1235  CEN ASP A 182      -0.543   8.937 -16.673  1.00  0.00           X  
ATOM   1236  H   ASP A 182      -2.763  11.090 -16.249  1.00  0.00           H  
ATOM   1237  N   ARG A 183      -1.768  12.219 -19.374  1.00  0.00           N  
ATOM   1238  CA  ARG A 183      -1.712  12.817 -20.712  1.00  0.00           C  
ATOM   1239  C   ARG A 183      -0.816  14.049 -20.860  1.00  0.00           C  
ATOM   1240  O   ARG A 183      -0.382  14.287 -21.986  1.00  0.00           O  
ATOM   1241  CB  ARG A 183      -3.112  13.125 -21.222  1.00  0.00           C  
ATOM   1242  CEN ARG A 183      -5.287  12.872 -22.388  1.00  0.00           X  
ATOM   1243  H   ARG A 183      -2.659  12.142 -18.902  1.00  0.00           H  
ATOM   1244  N   SER A 184      -0.528  14.827 -19.809  1.00  0.00           N  
ATOM   1245  CA  SER A 184       0.410  15.969 -19.914  1.00  0.00           C  
ATOM   1246  C   SER A 184       1.563  16.034 -18.910  1.00  0.00           C  
ATOM   1247  O   SER A 184       2.568  16.638 -19.246  1.00  0.00           O  
ATOM   1248  CB  SER A 184      -0.386  17.256 -19.817  1.00  0.00           C  
ATOM   1249  CEN SER A 184      -0.768  17.606 -19.652  1.00  0.00           X  
ATOM   1250  H   SER A 184      -1.108  14.754 -18.986  1.00  0.00           H  
ATOM   1251  N   GLY A 185       1.485  15.377 -17.745  1.00  0.00           N  
ATOM   1252  CA  GLY A 185       2.550  15.380 -16.730  1.00  0.00           C  
ATOM   1253  C   GLY A 185       2.867  16.732 -16.058  1.00  0.00           C  
ATOM   1254  O   GLY A 185       1.992  17.580 -15.926  1.00  0.00           O  
ATOM   1255  CEN GLY A 185       2.551  15.380 -16.729  1.00  0.00           X  
ATOM   1256  H   GLY A 185       0.703  14.749 -17.616  1.00  0.00           H  
ATOM   1257  N   LYS A 186       4.163  16.977 -15.824  1.00  0.00           N  
ATOM   1258  CA  LYS A 186       4.812  18.146 -15.177  1.00  0.00           C  
ATOM   1259  C   LYS A 186       4.176  18.711 -13.908  1.00  0.00           C  
ATOM   1260  O   LYS A 186       4.092  17.953 -12.949  1.00  0.00           O  
ATOM   1261  CB  LYS A 186       4.916  19.281 -16.197  1.00  0.00           C  
ATOM   1262  CEN LYS A 186       6.097  20.384 -17.564  1.00  0.00           X  
ATOM   1263  H   LYS A 186       4.801  16.270 -16.161  1.00  0.00           H  
ATOM   1264  N   ASP A 187       3.682  19.946 -13.882  1.00  0.00           N  
ATOM   1265  CA  ASP A 187       3.085  20.465 -12.633  1.00  0.00           C  
ATOM   1266  C   ASP A 187       2.074  19.501 -11.993  1.00  0.00           C  
ATOM   1267  O   ASP A 187       2.017  19.339 -10.780  1.00  0.00           O  
ATOM   1268  CB  ASP A 187       2.408  21.812 -12.896  1.00  0.00           C  
ATOM   1269  CEN ASP A 187       2.592  22.811 -12.820  1.00  0.00           X  
ATOM   1270  H   ASP A 187       3.983  20.605 -14.582  1.00  0.00           H  
ATOM   1271  N   ASN A 188       1.353  18.759 -12.818  1.00  0.00           N  
ATOM   1272  CA  ASN A 188       0.309  17.870 -12.338  1.00  0.00           C  
ATOM   1273  C   ASN A 188       0.803  16.822 -11.312  1.00  0.00           C  
ATOM   1274  O   ASN A 188       0.023  16.382 -10.466  1.00  0.00           O  
ATOM   1275  CB  ASN A 188      -0.364  17.175 -13.507  1.00  0.00           C  
ATOM   1276  CEN ASN A 188      -1.179  17.336 -14.149  1.00  0.00           X  
ATOM   1277  H   ASN A 188       1.395  18.980 -13.802  1.00  0.00           H  
ATOM   1278  N   ILE A 189       2.045  16.324 -11.406  1.00  0.00           N  
ATOM   1279  CA  ILE A 189       2.547  15.316 -10.447  1.00  0.00           C  
ATOM   1280  C   ILE A 189       2.541  15.909  -9.037  1.00  0.00           C  
ATOM   1281  O   ILE A 189       2.248  15.193  -8.089  1.00  0.00           O  
ATOM   1282  CB  ILE A 189       3.969  14.839 -10.793  1.00  0.00           C  
ATOM   1283  CEN ILE A 189       4.555  14.125 -11.374  1.00  0.00           X  
ATOM   1284  H   ILE A 189       2.692  16.761 -12.049  1.00  0.00           H  
ATOM   1285  N   HIS A 190       2.791  17.215  -8.916  1.00  0.00           N  
ATOM   1286  CA  HIS A 190       2.791  17.909  -7.624  1.00  0.00           C  
ATOM   1287  C   HIS A 190       1.393  17.936  -6.992  1.00  0.00           C  
ATOM   1288  O   HIS A 190       1.245  17.579  -5.828  1.00  0.00           O  
ATOM   1289  CB  HIS A 190       3.318  19.339  -7.785  1.00  0.00           C  
ATOM   1290  CEN HIS A 190       4.551  20.039  -7.648  1.00  0.00           X  
ATOM   1291  H   HIS A 190       2.877  17.778  -9.749  1.00  0.00           H  
ATOM   1292  N   ASP A 191       0.364  18.314  -7.756  1.00  0.00           N  
ATOM   1293  CA  ASP A 191      -1.016  18.312  -7.262  1.00  0.00           C  
ATOM   1294  C   ASP A 191      -1.478  16.897  -6.893  1.00  0.00           C  
ATOM   1295  O   ASP A 191      -2.150  16.714  -5.883  1.00  0.00           O  
ATOM   1296  CB  ASP A 191      -1.958  18.916  -8.306  1.00  0.00           C  
ATOM   1297  CEN ASP A 191      -2.415  19.797  -8.533  1.00  0.00           X  
ATOM   1298  H   ASP A 191       0.541  18.682  -8.680  1.00  0.00           H  
ATOM   1299  N   VAL A 192      -1.079  15.890  -7.677  1.00  0.00           N  
ATOM   1300  CA  VAL A 192      -1.400  14.481  -7.403  1.00  0.00           C  
ATOM   1301  C   VAL A 192      -0.785  14.028  -6.080  1.00  0.00           C  
ATOM   1302  O   VAL A 192      -1.466  13.361  -5.313  1.00  0.00           O  
ATOM   1303  CB  VAL A 192      -0.906  13.554  -8.529  1.00  0.00           C  
ATOM   1304  CEN VAL A 192      -1.115  13.154  -9.050  1.00  0.00           X  
ATOM   1305  H   VAL A 192      -0.492  16.113  -8.467  1.00  0.00           H  
ATOM   1306  N   ASP A 193       0.464  14.409  -5.796  1.00  0.00           N  
ATOM   1307  CA  ASP A 193       1.145  14.066  -4.543  1.00  0.00           C  
ATOM   1308  C   ASP A 193       0.449  14.710  -3.336  1.00  0.00           C  
ATOM   1309  O   ASP A 193       0.192  14.029  -2.344  1.00  0.00           O  
ATOM   1310  CB  ASP A 193       2.613  14.498  -4.595  1.00  0.00           C  
ATOM   1311  CEN ASP A 193       3.537  14.115  -4.787  1.00  0.00           X  
ATOM   1312  H   ASP A 193       0.983  14.946  -6.477  1.00  0.00           H  
ATOM   1313  N   ASN A 194       0.036  15.975  -3.449  1.00  0.00           N  
ATOM   1314  CA  ASN A 194      -0.713  16.674  -2.399  1.00  0.00           C  
ATOM   1315  C   ASN A 194      -2.045  15.987  -2.089  1.00  0.00           C  
ATOM   1316  O   ASN A 194      -2.419  15.827  -0.932  1.00  0.00           O  
ATOM   1317  CB  ASN A 194      -0.953  18.127  -2.769  1.00  0.00           C  
ATOM   1318  CEN ASN A 194      -0.488  19.057  -2.627  1.00  0.00           X  
ATOM   1319  H   ASN A 194       0.274  16.482  -4.292  1.00  0.00           H  
ATOM   1320  N   HIS A 195      -2.773  15.577  -3.127  1.00  0.00           N  
ATOM   1321  CA  HIS A 195      -4.061  14.935  -2.934  1.00  0.00           C  
ATOM   1322  C   HIS A 195      -3.934  13.584  -2.225  1.00  0.00           C  
ATOM   1323  O   HIS A 195      -4.613  13.346  -1.229  1.00  0.00           O  
ATOM   1324  CB  HIS A 195      -4.768  14.755  -4.281  1.00  0.00           C  
ATOM   1325  CEN HIS A 195      -5.726  15.443  -5.080  1.00  0.00           X  
ATOM   1326  H   HIS A 195      -2.442  15.741  -4.066  1.00  0.00           H  
ATOM   1327  N   LEU A 196      -3.010  12.731  -2.674  1.00  0.00           N  
ATOM   1328  CA  LEU A 196      -2.740  11.448  -2.039  1.00  0.00           C  
ATOM   1329  C   LEU A 196      -2.321  11.611  -0.572  1.00  0.00           C  
ATOM   1330  O   LEU A 196      -2.788  10.859   0.277  1.00  0.00           O  
ATOM   1331  CB  LEU A 196      -1.655  10.699  -2.824  1.00  0.00           C  
ATOM   1332  CEN LEU A 196      -1.706   9.517  -3.810  1.00  0.00           X  
ATOM   1333  H   LEU A 196      -2.455  12.994  -3.475  1.00  0.00           H  
ATOM   1334  N   GLN A 197      -1.499  12.618  -0.254  1.00  0.00           N  
ATOM   1335  CA  GLN A 197      -1.080  12.892   1.126  1.00  0.00           C  
ATOM   1336  C   GLN A 197      -2.275  13.254   2.015  1.00  0.00           C  
ATOM   1337  O   GLN A 197      -2.413  12.676   3.089  1.00  0.00           O  
ATOM   1338  CB  GLN A 197      -0.053  14.027   1.157  1.00  0.00           C  
ATOM   1339  CEN GLN A 197       1.649  14.400   1.274  1.00  0.00           X  
ATOM   1340  H   GLN A 197      -1.182  13.233  -0.990  1.00  0.00           H  
ATOM   1341  N   ASN A 198      -3.175  14.127   1.547  1.00  0.00           N  
ATOM   1342  CA  ASN A 198      -4.348  14.528   2.333  1.00  0.00           C  
ATOM   1343  C   ASN A 198      -5.284  13.335   2.602  1.00  0.00           C  
ATOM   1344  O   ASN A 198      -5.727  13.149   3.729  1.00  0.00           O  
ATOM   1345  CB  ASN A 198      -5.110  15.650   1.652  1.00  0.00           C  
ATOM   1346  CEN ASN A 198      -5.131  16.699   1.661  1.00  0.00           X  
ATOM   1347  H   ASN A 198      -3.010  14.562   0.653  1.00  0.00           H  
ATOM   1348  N   VAL A 199      -5.492  12.461   1.608  1.00  0.00           N  
ATOM   1349  CA  VAL A 199      -6.326  11.249   1.743  1.00  0.00           C  
ATOM   1350  C   VAL A 199      -5.757  10.284   2.792  1.00  0.00           C  
ATOM   1351  O   VAL A 199      -6.494   9.774   3.639  1.00  0.00           O  
ATOM   1352  CB  VAL A 199      -6.458  10.502   0.402  1.00  0.00           C  
ATOM   1353  CEN VAL A 199      -6.898  10.348  -0.106  1.00  0.00           X  
ATOM   1354  H   VAL A 199      -5.094  12.672   0.705  1.00  0.00           H  
ATOM   1355  N   ILE A 200      -4.448  10.011   2.764  1.00  0.00           N  
ATOM   1356  CA  ILE A 200      -3.783   9.146   3.756  1.00  0.00           C  
ATOM   1357  C   ILE A 200      -3.932   9.718   5.163  1.00  0.00           C  
ATOM   1358  O   ILE A 200      -4.242   8.963   6.093  1.00  0.00           O  
ATOM   1359  CB  ILE A 200      -2.286   8.965   3.444  1.00  0.00           C  
ATOM   1360  CEN ILE A 200      -1.555   8.383   2.882  1.00  0.00           X  
ATOM   1361  H   ILE A 200      -3.886  10.461   2.055  1.00  0.00           H  
ATOM   1362  N   GLU A 201      -3.702  11.020   5.333  1.00  0.00           N  
ATOM   1363  CA  GLU A 201      -3.824  11.703   6.621  1.00  0.00           C  
ATOM   1364  C   GLU A 201      -5.233  11.531   7.198  1.00  0.00           C  
ATOM   1365  O   GLU A 201      -5.375  11.192   8.373  1.00  0.00           O  
ATOM   1366  CB  GLU A 201      -3.490  13.189   6.474  1.00  0.00           C  
ATOM   1367  CEN GLU A 201      -2.384  14.476   6.629  1.00  0.00           X  
ATOM   1368  H   GLU A 201      -3.490  11.586   4.524  1.00  0.00           H  
ATOM   1369  N   ASP A 202      -6.270  11.627   6.365  1.00  0.00           N  
ATOM   1370  CA  ASP A 202      -7.660  11.445   6.777  1.00  0.00           C  
ATOM   1371  C   ASP A 202      -7.964  10.008   7.212  1.00  0.00           C  
ATOM   1372  O   ASP A 202      -8.612   9.797   8.246  1.00  0.00           O  
ATOM   1373  CB  ASP A 202      -8.601  11.852   5.640  1.00  0.00           C  
ATOM   1374  CEN ASP A 202      -9.156  12.647   5.328  1.00  0.00           X  
ATOM   1375  H   ASP A 202      -6.102  11.976   5.431  1.00  0.00           H  
ATOM   1376  N   ILE A 203      -7.454   9.001   6.490  1.00  0.00           N  
ATOM   1377  CA  ILE A 203      -7.574   7.595   6.904  1.00  0.00           C  
ATOM   1378  C   ILE A 203      -6.948   7.421   8.278  1.00  0.00           C  
ATOM   1379  O   ILE A 203      -7.523   6.740   9.121  1.00  0.00           O  
ATOM   1380  CB  ILE A 203      -6.897   6.633   5.911  1.00  0.00           C  
ATOM   1381  CEN ILE A 203      -7.033   6.052   4.998  1.00  0.00           X  
ATOM   1382  H   ILE A 203      -6.933   9.236   5.657  1.00  0.00           H  
ATOM   1383  N   HIS A 204      -5.797   8.038   8.537  1.00  0.00           N  
ATOM   1384  CA  HIS A 204      -5.146   7.973   9.838  1.00  0.00           C  
ATOM   1385  C   HIS A 204      -6.039   8.502  10.968  1.00  0.00           C  
ATOM   1386  O   HIS A 204      -6.311   7.772  11.931  1.00  0.00           O  
ATOM   1387  CB  HIS A 204      -3.828   8.753   9.807  1.00  0.00           C  
ATOM   1388  CEN HIS A 204      -2.443   8.495   9.591  1.00  0.00           X  
ATOM   1389  H   HIS A 204      -5.377   8.599   7.809  1.00  0.00           H  
ATOM   1390  N   ASP A 205      -6.571   9.708  10.831  1.00  0.00           N  
ATOM   1391  CA  ASP A 205      -7.429  10.336  11.832  1.00  0.00           C  
ATOM   1392  C   ASP A 205      -8.669   9.488  12.135  1.00  0.00           C  
ATOM   1393  O   ASP A 205      -9.027   9.290  13.305  1.00  0.00           O  
ATOM   1394  CB  ASP A 205      -7.851  11.732  11.368  1.00  0.00           C  
ATOM   1395  CEN ASP A 205      -7.590  12.710  11.485  1.00  0.00           X  
ATOM   1396  H   ASP A 205      -6.330  10.250  10.013  1.00  0.00           H  
ATOM   1397  N   PHE A 206      -9.304   8.920  11.110  1.00  0.00           N  
ATOM   1398  CA  PHE A 206     -10.479   8.070  11.261  1.00  0.00           C  
ATOM   1399  C   PHE A 206     -10.152   6.808  12.067  1.00  0.00           C  
ATOM   1400  O   PHE A 206     -10.879   6.469  13.002  1.00  0.00           O  
ATOM   1401  CB  PHE A 206     -11.040   7.692   9.889  1.00  0.00           C  
ATOM   1402  CEN PHE A 206     -12.195   8.166   8.906  1.00  0.00           X  
ATOM   1403  H   PHE A 206      -8.937   9.071  10.180  1.00  0.00           H  
ATOM   1404  N   MET A 207      -9.031   6.140  11.768  1.00  0.00           N  
ATOM   1405  CA  MET A 207      -8.567   4.948  12.478  1.00  0.00           C  
ATOM   1406  C   MET A 207      -8.343   5.246  13.953  1.00  0.00           C  
ATOM   1407  O   MET A 207      -8.753   4.465  14.814  1.00  0.00           O  
ATOM   1408  CB  MET A 207      -7.281   4.419  11.846  1.00  0.00           C  
ATOM   1409  CEN MET A 207      -6.639   3.092  10.894  1.00  0.00           X  
ATOM   1410  H   MET A 207      -8.467   6.502  11.013  1.00  0.00           H  
ATOM   1411  N   GLN A 208      -7.712   6.379  14.267  1.00  0.00           N  
ATOM   1412  CA  GLN A 208      -7.461   6.795  15.637  1.00  0.00           C  
ATOM   1413  C   GLN A 208      -8.773   7.067  16.381  1.00  0.00           C  
ATOM   1414  O   GLN A 208      -8.906   6.705  17.552  1.00  0.00           O  
ATOM   1415  CB  GLN A 208      -6.580   8.046  15.660  1.00  0.00           C  
ATOM   1416  CEN GLN A 208      -4.950   8.631  15.886  1.00  0.00           X  
ATOM   1417  H   GLN A 208      -7.340   6.944  13.520  1.00  0.00           H  
ATOM   1418  N   ALA A 209      -9.775   7.615  15.693  1.00  0.00           N  
ATOM   1419  CA  ALA A 209     -11.107   7.830  16.242  1.00  0.00           C  
ATOM   1420  C   ALA A 209     -11.798   6.503  16.606  1.00  0.00           C  
ATOM   1421  O   ALA A 209     -12.398   6.390  17.678  1.00  0.00           O  
ATOM   1422  CB  ALA A 209     -11.952   8.622  15.255  1.00  0.00           C  
ATOM   1423  CEN ALA A 209     -11.952   8.621  15.255  1.00  0.00           X  
ATOM   1424  H   ALA A 209      -9.592   7.926  14.748  1.00  0.00           H  
ATOM   1425  N   ALA A 210     -11.687   5.472  15.766  1.00  0.00           N  
ATOM   1426  CA  ALA A 210     -12.242   4.147  16.017  1.00  0.00           C  
ATOM   1427  C   ALA A 210     -11.623   3.508  17.269  1.00  0.00           C  
ATOM   1428  O   ALA A 210     -12.340   2.943  18.099  1.00  0.00           O  
ATOM   1429  CB  ALA A 210     -12.036   3.255  14.802  1.00  0.00           C  
ATOM   1430  CEN ALA A 210     -12.036   3.255  14.803  1.00  0.00           X  
ATOM   1431  H   ALA A 210     -11.216   5.627  14.884  1.00  0.00           H  
ATOM   1432  N   ALA A 211     -10.306   3.641  17.461  1.00  0.00           N  
ATOM   1433  CA  ALA A 211      -9.589   3.137  18.627  1.00  0.00           C  
ATOM   1434  C   ALA A 211      -9.956   3.915  19.901  1.00  0.00           C  
ATOM   1435  O   ALA A 211     -10.172   3.299  20.945  1.00  0.00           O  
ATOM   1436  CB  ALA A 211      -8.088   3.193  18.380  1.00  0.00           C  
ATOM   1437  CEN ALA A 211      -8.089   3.193  18.381  1.00  0.00           X  
ATOM   1438  H   ALA A 211      -9.772   4.111  16.746  1.00  0.00           H  
ATOM   1439  N   ALA A 212     -10.089   5.244  19.820  1.00  0.00           N  
ATOM   1440  CA  ALA A 212     -10.543   6.072  20.932  1.00  0.00           C  
ATOM   1441  C   ALA A 212     -11.949   5.654  21.398  1.00  0.00           C  
ATOM   1442  O   ALA A 212     -12.147   5.382  22.580  1.00  0.00           O  
ATOM   1443  CB  ALA A 212     -10.520   7.541  20.536  1.00  0.00           C  
ATOM   1444  CEN ALA A 212     -10.520   7.540  20.536  1.00  0.00           X  
ATOM   1445  H   ALA A 212      -9.863   5.702  18.949  1.00  0.00           H  
ATOM   1446  N   ALA A 213     -12.893   5.476  20.470  1.00  0.00           N  
ATOM   1447  CA  ALA A 213     -14.249   5.020  20.779  1.00  0.00           C  
ATOM   1448  C   ALA A 213     -14.274   3.633  21.455  1.00  0.00           C  
ATOM   1449  O   ALA A 213     -14.999   3.421  22.431  1.00  0.00           O  
ATOM   1450  CB  ALA A 213     -15.088   5.003  19.509  1.00  0.00           C  
ATOM   1451  CEN ALA A 213     -15.087   5.003  19.510  1.00  0.00           X  
ATOM   1452  H   ALA A 213     -12.678   5.722  19.514  1.00  0.00           H  
ATOM   1453  N   ALA A 214     -13.474   2.681  20.968  1.00  0.00           N  
ATOM   1454  CA  ALA A 214     -13.365   1.343  21.540  1.00  0.00           C  
ATOM   1455  C   ALA A 214     -12.877   1.364  22.999  1.00  0.00           C  
ATOM   1456  O   ALA A 214     -13.441   0.655  23.833  1.00  0.00           O  
ATOM   1457  CB  ALA A 214     -12.440   0.491  20.682  1.00  0.00           C  
ATOM   1458  CEN ALA A 214     -12.441   0.492  20.683  1.00  0.00           X  
ATOM   1459  H   ALA A 214     -12.933   2.894  20.140  1.00  0.00           H  
ATOM   1460  N   ASN A 215     -11.870   2.183  23.322  1.00  0.00           N  
ATOM   1461  CA  ASN A 215     -11.287   2.271  24.663  1.00  0.00           C  
ATOM   1462  C   ASN A 215     -12.247   2.854  25.708  1.00  0.00           C  
ATOM   1463  O   ASN A 215     -12.325   2.302  26.799  1.00  0.00           O  
ATOM   1464  CB  ASN A 215     -10.004   3.080  24.639  1.00  0.00           C  
ATOM   1465  CEN ASN A 215      -8.975   2.911  24.522  1.00  0.00           X  
ATOM   1466  H   ASN A 215     -11.470   2.757  22.595  1.00  0.00           H  
ATOM   1467  N   CYS A 216     -13.066   3.853  25.368  1.00  0.00           N  
ATOM   1468  CA  CYS A 216     -14.110   4.369  26.262  1.00  0.00           C  
ATOM   1469  C   CYS A 216     -15.233   3.346  26.557  1.00  0.00           C  
ATOM   1470  O   CYS A 216     -15.692   3.252  27.691  1.00  0.00           O  
ATOM   1471  CB  CYS A 216     -14.662   5.546  25.459  1.00  0.00           C  
ATOM   1472  CEN CYS A 216     -14.553   6.555  25.610  1.00  0.00           X  
ATOM   1473  H   CYS A 216     -12.933   4.309  24.477  1.00  0.00           H  
ATOM   1474  N   ARG A 217     -15.710   2.602  25.547  1.00  0.00           N  
ATOM   1475  CA  ARG A 217     -16.720   1.538  25.662  1.00  0.00           C  
ATOM   1476  C   ARG A 217     -16.323   0.387  26.608  1.00  0.00           C  
ATOM   1477  O   ARG A 217     -17.209  -0.137  27.285  1.00  0.00           O  
ATOM   1478  CB  ARG A 217     -17.108   1.000  24.293  1.00  0.00           C  
ATOM   1479  CEN ARG A 217     -18.340   0.690  22.162  1.00  0.00           X  
ATOM   1480  H   ARG A 217     -15.329   2.787  24.629  1.00  0.00           H  
ATOM   1481  N   LYS A 218     -15.054  -0.039  26.611  1.00  0.00           N  
ATOM   1482  CA  LYS A 218     -14.499  -1.071  27.511  1.00  0.00           C  
ATOM   1483  C   LYS A 218     -14.700  -0.656  28.960  1.00  0.00           C  
ATOM   1484  O   LYS A 218     -14.956  -1.571  29.767  1.00  0.00           O  
ATOM   1485  CB  LYS A 218     -13.014  -1.307  27.233  1.00  0.00           C  
ATOM   1486  CEN LYS A 218     -11.499  -2.532  26.406  1.00  0.00           X  
ATOM   1487  H   LYS A 218     -14.364   0.557  26.177  1.00  0.00           H  
TER                                                                             
# All scores below are weighted scores, not raw scores.
#BEGIN_POSE_ENERGIES_TABLE ./minmover_pdb/pose_33.pdb
label vdw cenpack pair env cbeta hs_pair ss_pair sheet total
weights 1 0.5 1 1 0.25 1 1 1 NA
pose 4.60911 5.60916 -5.33023 -11.111 12.0351 0 0 0 5.81219
MET:NtermProteinFull_1 0 0.31969 -0.31771 -0.05461 0.03479 0 0 0 -0.01784
TYR_2 0 -0.07938 0.12433 0.07097 0.04283 0 0 0 0.15874
GLY_3 0 -0.01472 0.0151 -0.09146 0.0566 0 0 0 -0.03448
LYS_4 0 0.06935 -0.012 -0.60186 0.06947 0 0 0 -0.47505
LEU_5 0 1.02185 -0.37026 -0.53584 0.03741 0 0 0 0.15317
ASN_6 0 0.09647 -0.00918 -0.24178 0.06903 0 0 0 -0.08545
ASP_7 0 -0.04275 -0.00074 -0.47618 0.06958 0 0 0 -0.45009
LEU_8 0 0.05791 0.14669 0.08126 0.04365 0 0 0 0.32951
LEU_9 0 -0.37956 -0.42145 -0.30366 0.03113 0 0 0 -1.07354
GLU_10 0 -0.00737 0.02966 -0.60186 0.06947 0 0 0 -0.51011
ASP_11 0 0.02596 -0.13418 -0.37876 0.06894 0 0 0 -0.41804
LEU_12 0.04735 0.80071 -0.59859 -0.45811 0.04516 0 0 0 -0.16349
GLN_13 0 0.35567 0.12927 -0.01696 0.06943 0 0 0 0.53741
GLU_14 0 -0.04037 0.02339 -1.00041 0.06947 0 0 0 -0.94793
VAL_15 0 0.06167 0.05534 0.21583 0.06961 0 0 0 0.40245
LEU_16 0 0.82522 -0.77673 -0.45811 0.04458 0 0 0 -0.36505
LYS_17 0 0.08811 -0.31697 -0.51535 0.06921 0 0 0 -0.675
ASN_18 0 -0.01504 -0.09815 -0.36221 0.06921 0 0 0 -0.40619
LEU_19 0 -0.44766 0.37625 -0.19483 0.03683 0 0 0 -0.22941
HIS_D_20 0 -0.59817 -0.14418 -0.04512 0.03737 0 0 0 -0.7501
LYS_21 0 -0.02359 0.05739 -0.96458 0.07025 0 0 0 -0.86053
ASN_22 0 -0.02982 -0.00079 -0.32173 0.0697 0 0 0 -0.28264
ASP_23 0 -0.23599 0.57176 0.2122 0.03517 0 0 0 0.58315
ARG_24 0 -0.01686 -0.25182 -0.36281 0.07034 0 0 0 -0.56115
SER_25 0 0.03589 -0.09817 -0.21543 0.0357 0 0 0 -0.242
GLY_26 0 -0.21852 -0.21943 -0.07965 0.0353 0 0 0 -0.4823
LYS_27 0 -0.02703 -0.02835 -0.96458 0.07347 0 0 0 -0.94648
ASP_28 0 -0.0378 -0.00375 -0.60822 0.07005 0 0 0 -0.57971
ASN_29 0 -0.12788 0.06417 -0.07783 0.03508 0 0 0 -0.10646
ILE_30 0 -0.12806 0.44297 0.47679 0.05559 0 0 0 0.84729
HIS_D_31 0 -0.04478 -0.17677 0.11054 0.06932 0 0 0 -0.04169
ASP_32 0 -0.25979 0.19363 -0.37876 0.06919 0 0 0 -0.37573
VAL_33 0 -0.16579 0.07096 -0.27892 0.03683 0 0 0 -0.33692
ASP_34 0 -0.20686 0.14268 -0.42964 0.04262 0 0 0 -0.4512
ASN_35 0 -0.00565 0.17072 -0.28327 0.06921 0 0 0 -0.04899
HIS_36 0 0.00238 0.44409 -0.15819 0.04392 0 0 0 0.3322
LEU_37 0.01829 0.38053 -0.42242 -0.50394 0.03741 0 0 0 -0.49012
GLN_38 0 -0.01089 0.14219 -0.49415 0.06893 0 0 0 -0.29392
ASN_39 0 0.10899 0.20729 -0.19403 0.0691 0 0 0 0.19135
VAL_40 0.04735 0.78732 -0.54477 -0.52999 0.04496 0 0 0 -0.19513
ILE_41 0 -0.23058 -0.09421 0.20907 0.04318 0 0 0 -0.07254
GLU_42 0 -0.0895 0.01763 -0.82678 0.06894 0 0 0 -0.82971
ASP_43 0 0.16625 0.48894 -0.03907 0.06961 0 0 0 0.68572
ILE_44 0 0.37804 -1.12988 -0.49284 0.04681 0 0 0 -1.19787
HIS_45 0 -0.3179 0.25246 -0.02241 0.04316 0 0 0 -0.0447
ASP_46 0 -0.02352 0.10868 -0.37876 0.06882 0 0 0 -0.22479
PHE_47 0 0.44341 -0.30001 -0.53231 0.03683 0 0 0 -0.35208
MET_48 0 0.6075 0.06626 -0.40511 0.0373 0 0 0 0.30594
GLN_49 0 0.07796 0.16467 -0.4142 0.06884 0 0 0 -0.10273
ALA_50 0 -0.11151 -0.06517 0.11438 0.03561 0 0 0 -0.02669
ALA_51 0 0.51886 -0.02426 -0.17838 0.04006 0 0 0 0.35628
ALA_52 0 0.50915 0.06096 -0.16647 0.03811 0 0 0 0.44176
ALA_53 0 0.05841 0.04638 0.14698 0.03503 0 0 0 0.2868
ALA_54 0 -0.05591 -0.01293 0.07904 0.03764 0 0 0 0.04783
ALA_55 0.0911 0.32497 0.16696 -0.17838 0.03811 0 0 0 0.44277
ASN_56 0 -0.28392 -0.55137 -0.01232 0.04806 0 0 0 -0.79955
CYS_57 0 -0.02363 0.07485 0.77853 0.06887 0 0 0 0.89861
ARG_58 0 0.21602 0.14481 -0.17363 0.06384 0 0 0 0.25104
LYS_59 2.10616 0.40471 -0.26191 -0.2228 0.03045 0 0 0 2.05662
GLY_60 0.03668 0.39051 -0.0671 -0.09146 0.03556 0 0 0 0.3042
SER_61 0 0.03448 -0.02955 -0.1806 0.04314 0 0 0 -0.13254
PRO_62 0.00497 -0.25305 -0.29007 -0.18151 0.04012 0 0 0 -0.67954
GLY_63 0 -0.04551 -0.00997 -0.07965 0.03681 0 0 0 -0.09832
SER_64 0 0.01977 -0.03309 -0.11629 0.03868 0 0 0 -0.09092
PRO_65 0 -0.05329 -0.16189 -0.12679 0.04587 0 0 0 -0.29611
ALA_66 0 0.01535 0.0717 0.59025 0.04643 0 0 0 0.72374
GLY_67 0 -0.00573 -0.03392 0.60923 0.04183 0 0 0 0.61141
SER_68 0 -0.04423 -0.01728 0.13063 0.04731 0 0 0 0.11642
PRO_69 0 0 0 0.2123 0.04957 0 0 0 0.26186
THR_70 0 0 0 0.43096 0.07499 0 0 0 0.50594
SER_71 0 0 0 0.29023 0.07582 0 0 0 0.36605
THR_72 0 0 0 0.48779 0.07582 0 0 0 0.56361
GLU_73 0 0 0 -1.03403 0.07499 0 0 0 -0.95904
GLU_74 0 0 0 -0.93278 0.04957 0 0 0 -0.88321
GLY_75 0 0 0 0.91259 0.04957 0 0 0 0.96215
THR_76 0 0 0 0.48779 0.04957 0 0 0 0.53736
SER_77 0 0 0 0.29023 0.07499 0 0 0 0.36522
GLU_78 0 0 0 -1.01303 0.07573 0 0 0 -0.9373
SER_79 0 0 0 0.13063 0.07575 0 0 0 0.20638
ALA_80 0 0 0 0.89846 0.05171 0 0 0 0.95017
THR_81 0 0 0 0.48779 0.04957 0 0 0 0.53736
PRO_82 0 0 0 0.2123 0.07582 0 0 0 0.28812
GLU_83 0 0 0 -1.03403 0.07499 0 0 0 -0.95904
SER_84 0 0 0 0.13063 0.07508 0 0 0 0.20571
GLY_85 0 0 0 0.91259 0.04957 0 0 0 0.96215
PRO_86 0 0 0 0.51404 0.04957 0 0 0 0.5636
GLY_87 0 0 0 0.60923 0.04183 0 0 0 0.65106
THR_88 0 0 0 0.43096 0.04183 0 0 0 0.47278
SER_89 0 0 0 0.29023 0.04957 0 0 0 0.3398
THR_90 0 0 0 0.33798 0.07582 0 0 0 0.4138
GLU_91 0 0 0 -1.01303 0.07582 0 0 0 -0.93721
PRO_92 0 0 0 0.51404 0.07582 0 0 0 0.58986
SER_93 0 0 0 -0.0106 0.07499 0 0 0 0.06439
GLU_94 0 0 0 -1.01303 0.06247 0 0 0 -0.95056
GLY_95 0 0 0 0.91259 0.06229 0 0 0 0.97488
SER_96 0 0 0 -0.0106 0.04893 0 0 0 0.03833
ALA_97 0 0 0 0.77873 0.07508 0 0 0 0.85381
PRO_98 0 0 0 0.2123 0.04957 0 0 0 0.26186
GLY_99 0 0 0 0.91259 0.04957 0 0 0 0.96215
SER_100 0 0 0 -0.0106 0.04957 0 0 0 0.03897
PRO_101 0 0 0 0.51404 0.04957 0 0 0 0.5636
ALA_102 0 0 0 0.797 0.04957 0 0 0 0.84657
GLY_103 0 0 0 0.60923 0.04957 0 0 0 0.6588
SER_104 0 0 0 0.29023 0.04957 0 0 0 0.3398
PRO_105 0 0 0 0.51404 0.07582 0 0 0 0.58986
THR_106 0 0 0 0.33798 0.07582 0 0 0 0.4138
SER_107 0 0 0 0.42873 0.07582 0 0 0 0.50455
THR_108 0 0 0 0.48779 0.04957 0 0 0 0.53736
GLU_109 0 0 0 -1.01303 0.07582 0 0 0 -0.93721
GLU_110 0 0 0 -1.03403 0.07508 0 0 0 -0.95895
GLY_111 0 0 0 0.91259 0.07582 0 0 0 0.98841
THR_112 0 0 0 0.48779 0.07582 0 0 0 0.56361
SER_113 0 0 0 0.29023 0.07499 0 0 0 0.36522
THR_114 0 0 0 0.43096 0.07499 0 0 0 0.50594
GLU_115 0 0 0 -1.01303 0.07582 0 0 0 -0.93721
PRO_116 0 0 0 0.51404 0.07582 0 0 0 0.58986
SER_117 0 0 0 0.13063 0.07499 0 0 0 0.20562
GLU_118 0 0 0 -0.80861 0.07582 0 0 0 -0.73279
GLY_119 0 0 0 0.91259 0.04957 0 0 0 0.96215
SER_120 0 0 0 0.42873 0.04957 0 0 0 0.4783
ALA_121 0 0 0 0.89846 0.04957 0 0 0 0.94802
PRO_122 0 0 0 0.2123 0.04957 0 0 0 0.26186
GLY_123 0 0 0 0.91259 0.04957 0 0 0 0.96215
THR_124 0 0 0 0.43096 0.04957 0 0 0 0.48052
SER_125 0 0 0 0.13063 0.07582 0 0 0 0.20645
THR_126 0 0 0 0.33798 0.07499 0 0 0 0.41297
GLU_127 0 0 0 -1.01303 0.07582 0 0 0 -0.93721
PRO_128 0 0 0 0.2123 0.07582 0 0 0 0.28812
SER_129 0 0 0 0.13063 0.07582 0 0 0 0.20645
GLU_130 0 0 0 -1.01303 0.07582 0 0 0 -0.93721
GLY_131 0 0 0 0.91259 0.07582 0 0 0 0.98841
SER_132 0 0 0 0.29023 0.05813 0 0 0 0.34836
ALA_133 0 0 0 0.89846 0.05813 0 0 0 0.95658
PRO_134 0 0 0 0.51404 0.04957 0 0 0 0.5636
GLY_135 0 0 0 0.91259 0.04957 0 0 0 0.96215
THR_136 0 0 0 0.48779 0.04957 0 0 0 0.53736
SER_137 0 0 0 0.29023 0.04957 0 0 0 0.3398
GLU_138 0 0 0 -1.03403 0.07582 0 0 0 -0.95821
SER_139 0 0 0 0.29023 0.07502 0 0 0 0.36525
ALA_140 0 0 0 0.797 0.07444 0 0 0 0.87144
THR_141 0 0 0 0.48779 0.06087 0 0 0 0.54866
PRO_142 0 0 0 0.2123 0.07356 0 0 0 0.28586
GLU_143 0 0 0 -1.01303 0.07499 0 0 0 -0.93804
SER_144 0 0 0 0.29023 0.07508 0 0 0 0.36531
GLY_145 0 -0.05228 -0.05309 0.35201 0.04518 0 0 0 0.29181
PRO_146 0 0.04163 -0.18262 -0.22805 0.03681 0 0 0 -0.33222
GLY_147 0 -0.0689 -0.05201 0.91259 0.04518 0 0 0 0.83685
SER_148 0 0.02175 -0.02654 -0.18312 0.07143 0 0 0 -0.11649
GLU_149 0.00497 -0.18404 0.02155 -0.4886 0.03743 0 0 0 -0.60867
PRO_150 0 -0.03354 -0.14872 -0.05784 0.04731 0 0 0 -0.19281
ALA_151 0.03668 0.27132 0.13629 0.20553 0.04392 0 0 0 0.69373
THR_152 0.00158 0.07748 -0.16706 0.12134 0.0676 0 0 0 0.10095
SER_153 0.20141 -0.05081 -0.01745 -0.18312 0.03671 0 0 0 -0.01326
GLY_154 1.90317 0.49526 -0.16732 -0.06259 0.03028 0 0 0 2.1988
SER_155 0 -0.19381 -0.15198 -0.22078 0.03637 0 0 0 -0.53019
GLU_156 0 -0.12494 -0.19199 -0.25924 0.0353 0 0 0 -0.54086
THR_157 0.0911 0.38898 -0.13147 0.12972 0.0485 0 0 0 0.52684
PRO_158 0 0.11837 -0.03147 -0.30063 0.04277 0 0 0 -0.17096
GLY_159 0 0.27699 0.01256 0.01121 0.03013 0 0 0 0.33088
MET_160 0 0.75031 -0.27763 -0.35706 0.0321 0 0 0 0.14773
TYR_161 0 0.01881 -0.01174 0.7226 0.06902 0 0 0 0.7987
GLY_162 0 0.04934 0.13744 -0.09146 0.03764 0 0 0 0.13296
LYS_163 0 -0.19665 1.01779 1.09157 0.03677 0 0 0 1.9495
LEU_164 0 0.35353 -0.28785 -0.45811 0.04435 0 0 0 -0.34809
ASN_165 0 -0.04899 0.05084 -0.36221 0.0693 0 0 0 -0.29106
ASP_166 0 -0.15292 0.36343 -0.24167 0.05172 0 0 0 0.02056
LEU_167 0 0.54224 -0.48009 -0.52353 0.03821 0 0 0 -0.42317
LEU_168 0 -0.16914 -0.0784 0.4149 0.04337 0 0 0 0.21073
GLU_169 0 -0.11396 0.05896 -0.82678 0.06893 0 0 0 -0.81284
ASP_170 0 0.09558 0.8701 0.46164 0.04408 0 0 0 1.47141
LEU_171 0 -0.19213 -0.75583 -0.39148 0.03213 0 0 0 -1.30731
GLN_172 0 0.04366 0.25234 -0.49415 0.06891 0 0 0 -0.12923
GLU_173 0 0.03983 0.01151 -0.82678 0.06894 0 0 0 -0.7065
VAL_174 0 -0.36204 -0.45269 -0.27892 0.03338 0 0 0 -1.06027
LEU_175 0.01829 0.41891 0.13026 -0.30366 0.03624 0 0 0 0.30005
LYS_176 0 -0.0477 0.04907 -0.77863 0.06938 0 0 0 -0.70788
ASN_177 0 -0.07597 0.0245 -0.19403 0.04285 0 0 0 -0.20264
LEU_178 0 -0.25072 0.06556 -0.45811 0.03225 0 0 0 -0.61102
HIS_D_179 0 -0.2042 -0.28271 -0.06774 0.04294 0 0 0 -0.51171
LYS_180 0 -0.001 0.08573 -0.8715 0.07134 0 0 0 -0.71543
ASN_181 0 0.01767 -0.1453 -0.07783 0.03528 0 0 0 -0.17018
ASP_182 0 -0.31214 -0.00753 0.46164 0.03276 0 0 0 0.17473
ARG_183 0 -0.04366 0.02142 -0.55583 0.07134 0 0 0 -0.50673
SER_184 0 0.00048 -0.05927 -0.21543 0.04409 0 0 0 -0.23012
GLY_185 0 -0.23057 -0.17751 -0.09146 0.03028 0 0 0 -0.46925
LYS_186 0 0.05556 0.00054 -0.96458 0.07259 0 0 0 -0.83589
ASP_187 0 -0.00486 -0.02326 -0.60822 0.07025 0 0 0 -0.56609
ASN_188 0 0.0816 -0.21733 -0.07783 0.03503 0 0 0 -0.17853
ILE_189 0 -0.23626 0.79089 0.20907 0.03519 0 0 0 0.79889
HIS_190 0 -0.01666 -0.18813 0.159 0.06947 0 0 0 0.02368
ASP_191 0 0.01591 -0.14875 -0.47618 0.06889 0 0 0 -0.54014
VAL_192 0 -0.22953 0.64677 -0.10438 0.03046 0 0 0 0.34332
ASP_193 0 -0.16509 -0.6427 -0.31759 0.0692 0 0 0 -1.05618
ASN_194 0 -0.04423 -0.00322 -0.40966 0.06921 0 0 0 -0.3879
HIS_195 0 0.0641 -0.18787 -0.15264 0.06899 0 0 0 -0.20743
LEU_196 0 0.35385 -0.10784 -0.52353 0.0406 0 0 0 -0.23692
GLN_197 0 0.10077 -0.13612 -0.4142 0.06893 0 0 0 -0.38062
ASN_198 0 -0.03139 -0.07231 -0.36221 0.06893 0 0 0 -0.39697
VAL_199 0 0.12517 -0.10316 -0.27892 0.04497 0 0 0 -0.21195
ILE_200 0 0.25063 -0.40825 -0.20059 0.04458 0 0 0 -0.31363
GLU_201 0 -0.04408 -0.02434 -0.71584 0.0693 0 0 0 -0.71495
ASP_202 0 -0.02851 -0.14619 -0.42964 0.06908 0 0 0 -0.53526
ILE_203 0 0.03062 -0.36773 -0.41682 0.03789 0 0 0 -0.71605
HIS_D_204 0 -0.11788 0.0042 -0.15264 0.06958 0 0 0 -0.19673
ASP_205 0 -0.08391 -0.15386 -0.52292 0.06884 0 0 0 -0.69185
PHE_206 0 -0.19159 0.12572 0.07137 0.03623 0 0 0 0.04173
MET_207 0 0.59096 -0.13083 -0.21391 0.03683 0 0 0 0.28305
GLN_208 0 -0.11363 -0.07729 -0.55896 0.06902 0 0 0 -0.68086
ALA_209 0 -0.16462 0.09274 0.14698 0.03561 0 0 0 0.11072
ALA_210 0 0.02152 -0.13485 -0.16647 0.03797 0 0 0 -0.24182
ALA_211 0 -0.05851 -0.05736 0.07904 0.03047 0 0 0 -0.00635
ALA_212 0 -0.08645 0.04072 0.28428 0.03502 0 0 0 0.27357
ALA_213 0 0.1855 0.01144 0.07904 0.03337 0 0 0 0.30936
ALA_214 0 -0.0559 -0.04391 -0.06885 0.03464 0 0 0 -0.13401
ASN_215 0 -0.06886 -0.03142 -0.36221 0.0694 0 0 0 -0.39309
CYS_216 0 0.0135 0.05245 1.70525 0.07025 0 0 0 1.84144
ARG_217 0 0.01642 0.13912 -0.03412 0.03359 0 0 0 0.15501
LYS:CtermProteinFull_218 0 0.03234 0.1577 -0.68888 0.06965 0 0 0 -0.42919
#END_POSE_ENERGIES_TABLE ./minmover_pdb/pose_33.pdb
