# Supplementary material for: Selection of a promiscuous minimalist cAMP phosphodiesterase from a library of de novo designed proteins
Source: Nat Chem. 2024 May 3;16(7):1200–8. doi: 10.1038/s41557-024-01490-4 (PMC11230910; doi:10.1038/s41557-024-01490-4)
Supplement: Supplementary file 3 — MD input files, scripts and final structures derived from MD, AlphaFold2, EMSfold and MultiSFold. [file 41557_2024_1490_MOESM3_ESM.zip › Computational_Data/4_MultiSFold/campase/pose_35.pdb]

ATOM      1  N   MET A   1      14.999  -7.930  -0.838  1.00  0.00           N  
ATOM      2  CA  MET A   1      13.940  -6.997  -1.273  1.00  0.00           C  
ATOM      3  C   MET A   1      12.590  -7.687  -1.322  1.00  0.00           C  
ATOM      4  O   MET A   1      11.691  -7.160  -0.703  1.00  0.00           O  
ATOM      5  CB  MET A   1      14.272  -6.407  -2.642  1.00  0.00           C  
ATOM      6  CEN MET A   1      14.749  -4.920  -3.441  1.00  0.00           X  
ATOM      7  H   MET A   1      15.775  -8.121  -1.439  1.00  0.00           H  
ATOM      8  N   TYR A   2      12.465  -8.878  -1.918  1.00  0.00           N  
ATOM      9  CA  TYR A   2      11.177  -9.590  -2.000  1.00  0.00           C  
ATOM     10  C   TYR A   2      10.455  -9.870  -0.665  1.00  0.00           C  
ATOM     11  O   TYR A   2       9.263  -9.637  -0.597  1.00  0.00           O  
ATOM     12  CB  TYR A   2      11.392 -10.917  -2.730  1.00  0.00           C  
ATOM     13  CEN TYR A   2      11.228 -11.620  -4.327  1.00  0.00           X  
ATOM     14  H   TYR A   2      13.163  -9.198  -2.572  1.00  0.00           H  
ATOM     15  N   GLY A   3      11.151 -10.323   0.391  1.00  0.00           N  
ATOM     16  CA  GLY A   3      10.521 -10.651   1.685  1.00  0.00           C  
ATOM     17  C   GLY A   3       9.900  -9.436   2.382  1.00  0.00           C  
ATOM     18  O   GLY A   3       8.782  -9.535   2.859  1.00  0.00           O  
ATOM     19  CEN GLY A   3      10.521 -10.651   1.685  1.00  0.00           X  
ATOM     20  H   GLY A   3      12.137 -10.505   0.283  1.00  0.00           H  
ATOM     21  N   LYS A   4      10.558  -8.267   2.292  1.00  0.00           N  
ATOM     22  CA  LYS A   4      10.086  -6.999   2.896  1.00  0.00           C  
ATOM     23  C   LYS A   4       8.855  -6.398   2.208  1.00  0.00           C  
ATOM     24  O   LYS A   4       7.982  -5.847   2.848  1.00  0.00           O  
ATOM     25  CB  LYS A   4      11.216  -5.968   2.892  1.00  0.00           C  
ATOM     26  CEN LYS A   4      12.719  -4.927   3.955  1.00  0.00           X  
ATOM     27  H   LYS A   4      11.464  -8.262   1.847  1.00  0.00           H  
ATOM     28  N   LEU A   5       8.840  -6.452   0.881  1.00  0.00           N  
ATOM     29  CA  LEU A   5       7.728  -6.023   0.052  1.00  0.00           C  
ATOM     30  C   LEU A   5       6.449  -6.810   0.355  1.00  0.00           C  
ATOM     31  O   LEU A   5       5.379  -6.222   0.448  1.00  0.00           O  
ATOM     32  CB  LEU A   5       8.102  -6.161  -1.429  1.00  0.00           C  
ATOM     33  CEN LEU A   5       8.516  -5.137  -2.503  1.00  0.00           X  
ATOM     34  H   LEU A   5       9.625  -6.901   0.425  1.00  0.00           H  
ATOM     35  N   ASN A   6       6.563  -8.130   0.515  1.00  0.00           N  
ATOM     36  CA  ASN A   6       5.401  -8.969   0.780  1.00  0.00           C  
ATOM     37  C   ASN A   6       4.764  -8.576   2.118  1.00  0.00           C  
ATOM     38  O   ASN A   6       3.550  -8.449   2.178  1.00  0.00           O  
ATOM     39  CB  ASN A   6       5.761 -10.443   0.770  1.00  0.00           C  
ATOM     40  CEN ASN A   6       5.778 -11.240   0.087  1.00  0.00           X  
ATOM     41  H   ASN A   6       7.476  -8.536   0.654  1.00  0.00           H  
ATOM     42  N   ASP A   7       5.593  -8.294   3.130  1.00  0.00           N  
ATOM     43  CA  ASP A   7       5.129  -7.913   4.470  1.00  0.00           C  
ATOM     44  C   ASP A   7       4.489  -6.511   4.433  1.00  0.00           C  
ATOM     45  O   ASP A   7       3.388  -6.319   4.934  1.00  0.00           O  
ATOM     46  CB  ASP A   7       6.285  -7.947   5.473  1.00  0.00           C  
ATOM     47  CEN ASP A   7       6.691  -8.555   6.182  1.00  0.00           X  
ATOM     48  H   ASP A   7       6.585  -8.440   3.008  1.00  0.00           H  
ATOM     49  N   LEU A   8       5.104  -5.567   3.711  1.00  0.00           N  
ATOM     50  CA  LEU A   8       4.579  -4.211   3.539  1.00  0.00           C  
ATOM     51  C   LEU A   8       3.213  -4.163   2.830  1.00  0.00           C  
ATOM     52  O   LEU A   8       2.375  -3.312   3.128  1.00  0.00           O  
ATOM     53  CB  LEU A   8       5.599  -3.366   2.766  1.00  0.00           C  
ATOM     54  CEN LEU A   8       6.612  -2.291   3.203  1.00  0.00           X  
ATOM     55  H   LEU A   8       6.040  -5.760   3.384  1.00  0.00           H  
ATOM     56  N   LEU A   9       2.993  -5.052   1.856  1.00  0.00           N  
ATOM     57  CA  LEU A   9       1.725  -5.124   1.129  1.00  0.00           C  
ATOM     58  C   LEU A   9       0.592  -5.609   2.047  1.00  0.00           C  
ATOM     59  O   LEU A   9      -0.487  -5.018   2.053  1.00  0.00           O  
ATOM     60  CB  LEU A   9       1.865  -6.048  -0.088  1.00  0.00           C  
ATOM     61  CEN LEU A   9       2.001  -5.774  -1.597  1.00  0.00           X  
ATOM     62  H   LEU A   9       3.718  -5.725   1.653  1.00  0.00           H  
ATOM     63  N   GLU A  10       0.849  -6.657   2.829  1.00  0.00           N  
ATOM     64  CA  GLU A  10      -0.111  -7.222   3.781  1.00  0.00           C  
ATOM     65  C   GLU A  10      -0.513  -6.193   4.845  1.00  0.00           C  
ATOM     66  O   GLU A  10      -1.702  -6.057   5.146  1.00  0.00           O  
ATOM     67  CB  GLU A  10       0.471  -8.470   4.449  1.00  0.00           C  
ATOM     68  CEN GLU A  10       0.598 -10.166   4.554  1.00  0.00           X  
ATOM     69  H   GLU A  10       1.778  -7.045   2.829  1.00  0.00           H  
ATOM     70  N   ASP A  11       0.447  -5.418   5.348  1.00  0.00           N  
ATOM     71  CA  ASP A  11       0.210  -4.366   6.333  1.00  0.00           C  
ATOM     72  C   ASP A  11      -0.665  -3.252   5.753  1.00  0.00           C  
ATOM     73  O   ASP A  11      -1.604  -2.796   6.409  1.00  0.00           O  
ATOM     74  CB  ASP A  11       1.538  -3.789   6.829  1.00  0.00           C  
ATOM     75  CEN ASP A  11       2.190  -3.879   7.607  1.00  0.00           X  
ATOM     76  H   ASP A  11       1.407  -5.625   5.109  1.00  0.00           H  
ATOM     77  N   LEU A  12      -0.431  -2.865   4.496  1.00  0.00           N  
ATOM     78  CA  LEU A  12      -1.237  -1.856   3.808  1.00  0.00           C  
ATOM     79  C   LEU A  12      -2.704  -2.290   3.640  1.00  0.00           C  
ATOM     80  O   LEU A  12      -3.628  -1.531   3.951  1.00  0.00           O  
ATOM     81  CB  LEU A  12      -0.617  -1.544   2.440  1.00  0.00           C  
ATOM     82  CEN LEU A  12       0.224  -0.363   1.918  1.00  0.00           X  
ATOM     83  H   LEU A  12       0.372  -3.257   4.027  1.00  0.00           H  
ATOM     84  N   GLN A  13      -2.936  -3.537   3.220  1.00  0.00           N  
ATOM     85  CA  GLN A  13      -4.283  -4.101   3.102  1.00  0.00           C  
ATOM     86  C   GLN A  13      -5.039  -4.106   4.436  1.00  0.00           C  
ATOM     87  O   GLN A  13      -6.194  -3.661   4.493  1.00  0.00           O  
ATOM     88  CB  GLN A  13      -4.208  -5.529   2.554  1.00  0.00           C  
ATOM     89  CEN GLN A  13      -4.376  -6.510   1.120  1.00  0.00           X  
ATOM     90  H   GLN A  13      -2.140  -4.133   3.036  1.00  0.00           H  
ATOM     91  N   GLU A  14      -4.433  -4.584   5.524  1.00  0.00           N  
ATOM     92  CA  GLU A  14      -5.094  -4.596   6.829  1.00  0.00           C  
ATOM     93  C   GLU A  14      -5.429  -3.171   7.297  1.00  0.00           C  
ATOM     94  O   GLU A  14      -6.558  -2.934   7.742  1.00  0.00           O  
ATOM     95  CB  GLU A  14      -4.214  -5.299   7.865  1.00  0.00           C  
ATOM     96  CEN GLU A  14      -3.818  -6.691   8.765  1.00  0.00           X  
ATOM     97  H   GLU A  14      -3.503  -4.976   5.440  1.00  0.00           H  
ATOM     98  N   VAL A  15      -4.536  -2.191   7.099  1.00  0.00           N  
ATOM     99  CA  VAL A  15      -4.813  -0.795   7.481  1.00  0.00           C  
ATOM    100  C   VAL A  15      -5.982  -0.214   6.699  1.00  0.00           C  
ATOM    101  O   VAL A  15      -6.810   0.476   7.294  1.00  0.00           O  
ATOM    102  CB  VAL A  15      -3.582   0.106   7.268  1.00  0.00           C  
ATOM    103  CEN VAL A  15      -3.091   0.461   7.596  1.00  0.00           X  
ATOM    104  H   VAL A  15      -3.651  -2.420   6.671  1.00  0.00           H  
ATOM    105  N   LEU A  16      -6.104  -0.531   5.406  1.00  0.00           N  
ATOM    106  CA  LEU A  16      -7.217  -0.052   4.574  1.00  0.00           C  
ATOM    107  C   LEU A  16      -8.561  -0.559   5.095  1.00  0.00           C  
ATOM    108  O   LEU A  16      -9.528   0.184   5.273  1.00  0.00           O  
ATOM    109  CB  LEU A  16      -7.016  -0.486   3.117  1.00  0.00           C  
ATOM    110  CEN LEU A  16      -6.567   0.271   1.853  1.00  0.00           X  
ATOM    111  H   LEU A  16      -5.401  -1.124   4.988  1.00  0.00           H  
ATOM    112  N   LYS A  17      -8.615  -1.853   5.401  1.00  0.00           N  
ATOM    113  CA  LYS A  17      -9.817  -2.492   5.926  1.00  0.00           C  
ATOM    114  C   LYS A  17     -10.257  -1.883   7.259  1.00  0.00           C  
ATOM    115  O   LYS A  17     -11.445  -1.607   7.437  1.00  0.00           O  
ATOM    116  CB  LYS A  17      -9.586  -3.995   6.089  1.00  0.00           C  
ATOM    117  CEN LYS A  17      -9.898  -5.962   5.375  1.00  0.00           X  
ATOM    118  H   LYS A  17      -7.798  -2.411   5.204  1.00  0.00           H  
ATOM    119  N   ASN A  18      -9.339  -1.669   8.197  1.00  0.00           N  
ATOM    120  CA  ASN A  18      -9.650  -1.105   9.508  1.00  0.00           C  
ATOM    121  C   ASN A  18     -10.120   0.350   9.411  1.00  0.00           C  
ATOM    122  O   ASN A  18     -11.120   0.698  10.041  1.00  0.00           O  
ATOM    123  CB  ASN A  18      -8.459  -1.207  10.443  1.00  0.00           C  
ATOM    124  CEN ASN A  18      -8.082  -1.876  11.159  1.00  0.00           X  
ATOM    125  H   ASN A  18      -8.374  -1.885   7.979  1.00  0.00           H  
ATOM    126  N   LEU A  19      -9.496   1.166   8.565  1.00  0.00           N  
ATOM    127  CA  LEU A  19      -9.898   2.553   8.334  1.00  0.00           C  
ATOM    128  C   LEU A  19     -11.315   2.637   7.765  1.00  0.00           C  
ATOM    129  O   LEU A  19     -12.108   3.465   8.214  1.00  0.00           O  
ATOM    130  CB  LEU A  19      -8.903   3.241   7.390  1.00  0.00           C  
ATOM    131  CEN LEU A  19      -7.771   4.258   7.626  1.00  0.00           X  
ATOM    132  H   LEU A  19      -8.719   0.808   8.025  1.00  0.00           H  
ATOM    133  N   HIS A  20     -11.674   1.707   6.878  1.00  0.00           N  
ATOM    134  CA  HIS A  20     -13.036   1.588   6.358  1.00  0.00           C  
ATOM    135  C   HIS A  20     -14.068   1.249   7.447  1.00  0.00           C  
ATOM    136  O   HIS A  20     -15.082   1.935   7.576  1.00  0.00           O  
ATOM    137  CB  HIS A  20     -13.085   0.528   5.253  1.00  0.00           C  
ATOM    138  CEN HIS A  20     -13.001   0.468   3.832  1.00  0.00           X  
ATOM    139  H   HIS A  20     -10.948   1.138   6.467  1.00  0.00           H  
ATOM    140  N   LYS A  21     -13.833   0.202   8.256  1.00  0.00           N  
ATOM    141  CA  LYS A  21     -14.781  -0.225   9.312  1.00  0.00           C  
ATOM    142  C   LYS A  21     -14.957   0.828  10.410  1.00  0.00           C  
ATOM    143  O   LYS A  21     -16.047   0.935  10.971  1.00  0.00           O  
ATOM    144  CB  LYS A  21     -14.320  -1.542   9.938  1.00  0.00           C  
ATOM    145  CEN LYS A  21     -14.543  -3.639  10.112  1.00  0.00           X  
ATOM    146  H   LYS A  21     -12.967  -0.301   8.129  1.00  0.00           H  
ATOM    147  N   ASN A  22     -13.904   1.578  10.726  1.00  0.00           N  
ATOM    148  CA  ASN A  22     -13.887   2.523  11.838  1.00  0.00           C  
ATOM    149  C   ASN A  22     -14.628   3.846  11.539  1.00  0.00           C  
ATOM    150  O   ASN A  22     -15.243   4.417  12.446  1.00  0.00           O  
ATOM    151  CB  ASN A  22     -12.459   2.815  12.262  1.00  0.00           C  
ATOM    152  CEN ASN A  22     -11.753   2.438  12.941  1.00  0.00           X  
ATOM    153  H   ASN A  22     -13.055   1.453  10.195  1.00  0.00           H  
ATOM    154  N   ASP A  23     -14.678   4.291  10.272  1.00  0.00           N  
ATOM    155  CA  ASP A  23     -15.153   5.625   9.867  1.00  0.00           C  
ATOM    156  C   ASP A  23     -16.688   5.732   9.785  1.00  0.00           C  
ATOM    157  O   ASP A  23     -17.304   5.674   8.717  1.00  0.00           O  
ATOM    158  CB  ASP A  23     -14.541   6.006   8.517  1.00  0.00           C  
ATOM    159  CEN ASP A  23     -13.761   6.536   8.131  1.00  0.00           X  
ATOM    160  H   ASP A  23     -14.316   3.697   9.540  1.00  0.00           H  
ATOM    161  N   ARG A  24     -17.346   5.943  10.930  1.00  0.00           N  
ATOM    162  CA  ARG A  24     -18.801   6.176  10.945  1.00  0.00           C  
ATOM    163  C   ARG A  24     -19.231   7.630  10.793  1.00  0.00           C  
ATOM    164  O   ARG A  24     -20.434   7.870  10.788  1.00  0.00           O  
ATOM    165  CB  ARG A  24     -19.442   5.570  12.184  1.00  0.00           C  
ATOM    166  CEN ARG A  24     -20.601   3.955  13.669  1.00  0.00           X  
ATOM    167  H   ARG A  24     -16.786   6.033  11.765  1.00  0.00           H  
ATOM    168  N   SER A  25     -18.314   8.590  10.656  1.00  0.00           N  
ATOM    169  CA  SER A  25     -18.697  10.016  10.695  1.00  0.00           C  
ATOM    170  C   SER A  25     -18.626  10.794   9.366  1.00  0.00           C  
ATOM    171  O   SER A  25     -18.854  12.002   9.385  1.00  0.00           O  
ATOM    172  CB  SER A  25     -17.833  10.719  11.723  1.00  0.00           C  
ATOM    173  CEN SER A  25     -17.391  10.846  12.014  1.00  0.00           X  
ATOM    174  H   SER A  25     -17.339   8.335  10.738  1.00  0.00           H  
ATOM    175  N   GLY A  26     -18.344  10.171   8.214  1.00  0.00           N  
ATOM    176  CA  GLY A  26     -18.153  10.934   6.963  1.00  0.00           C  
ATOM    177  C   GLY A  26     -18.111  10.098   5.686  1.00  0.00           C  
ATOM    178  O   GLY A  26     -17.053   9.999   5.070  1.00  0.00           O  
ATOM    179  CEN GLY A  26     -18.153  10.934   6.962  1.00  0.00           X  
ATOM    180  H   GLY A  26     -18.141   9.183   8.206  1.00  0.00           H  
ATOM    181  N   LYS A  27     -19.254   9.498   5.319  1.00  0.00           N  
ATOM    182  CA  LYS A  27     -19.466   8.615   4.157  1.00  0.00           C  
ATOM    183  C   LYS A  27     -18.756   9.019   2.867  1.00  0.00           C  
ATOM    184  O   LYS A  27     -18.264   8.151   2.159  1.00  0.00           O  
ATOM    185  CB  LYS A  27     -20.965   8.501   3.876  1.00  0.00           C  
ATOM    186  CEN LYS A  27     -22.755   7.383   4.024  1.00  0.00           X  
ATOM    187  H   LYS A  27     -20.016   9.556   5.983  1.00  0.00           H  
ATOM    188  N   ASP A  28     -18.705  10.311   2.564  1.00  0.00           N  
ATOM    189  CA  ASP A  28     -18.045  10.759   1.337  1.00  0.00           C  
ATOM    190  C   ASP A  28     -16.534  10.478   1.354  1.00  0.00           C  
ATOM    191  O   ASP A  28     -15.965  10.093   0.338  1.00  0.00           O  
ATOM    192  CB  ASP A  28     -18.294  12.254   1.119  1.00  0.00           C  
ATOM    193  CEN ASP A  28     -18.912  12.879   0.605  1.00  0.00           X  
ATOM    194  H   ASP A  28     -19.393  10.925   2.976  1.00  0.00           H  
ATOM    195  N   ASN A  29     -15.886  10.545   2.521  1.00  0.00           N  
ATOM    196  CA  ASN A  29     -14.440  10.325   2.598  1.00  0.00           C  
ATOM    197  C   ASN A  29     -14.056   8.835   2.606  1.00  0.00           C  
ATOM    198  O   ASN A  29     -12.961   8.487   2.170  1.00  0.00           O  
ATOM    199  CB  ASN A  29     -13.854  11.016   3.815  1.00  0.00           C  
ATOM    200  CEN ASN A  29     -13.428  11.943   4.059  1.00  0.00           X  
ATOM    201  H   ASN A  29     -16.393  10.855   3.340  1.00  0.00           H  
ATOM    202  N   ILE A  30     -14.922   7.958   3.122  1.00  0.00           N  
ATOM    203  CA  ILE A  30     -14.672   6.507   3.113  1.00  0.00           C  
ATOM    204  C   ILE A  30     -14.587   5.995   1.681  1.00  0.00           C  
ATOM    205  O   ILE A  30     -13.695   5.204   1.397  1.00  0.00           O  
ATOM    206  CB  ILE A  30     -15.768   5.728   3.863  1.00  0.00           C  
ATOM    207  CEN ILE A  30     -16.095   5.361   4.836  1.00  0.00           X  
ATOM    208  H   ILE A  30     -15.814   8.297   3.451  1.00  0.00           H  
ATOM    209  N   HIS A  31     -15.442   6.468   0.764  1.00  0.00           N  
ATOM    210  CA  HIS A  31     -15.369   6.055  -0.638  1.00  0.00           C  
ATOM    211  C   HIS A  31     -14.040   6.460  -1.281  1.00  0.00           C  
ATOM    212  O   HIS A  31     -13.370   5.613  -1.868  1.00  0.00           O  
ATOM    213  CB  HIS A  31     -16.535   6.651  -1.434  1.00  0.00           C  
ATOM    214  CEN HIS A  31     -17.839   6.265  -1.861  1.00  0.00           X  
ATOM    215  H   HIS A  31     -16.118   7.171   1.027  1.00  0.00           H  
ATOM    216  N   ASP A  32     -13.620   7.718  -1.124  1.00  0.00           N  
ATOM    217  CA  ASP A  32     -12.357   8.195  -1.688  1.00  0.00           C  
ATOM    218  C   ASP A  32     -11.151   7.442  -1.107  1.00  0.00           C  
ATOM    219  O   ASP A  32     -10.231   7.092  -1.844  1.00  0.00           O  
ATOM    220  CB  ASP A  32     -12.202   9.698  -1.445  1.00  0.00           C  
ATOM    221  CEN ASP A  32     -12.347  10.589  -1.918  1.00  0.00           X  
ATOM    222  H   ASP A  32     -14.240   8.391  -0.699  1.00  0.00           H  
ATOM    223  N   VAL A  33     -11.179   7.132   0.192  1.00  0.00           N  
ATOM    224  CA  VAL A  33     -10.116   6.366   0.868  1.00  0.00           C  
ATOM    225  C   VAL A  33     -10.028   4.944   0.312  1.00  0.00           C  
ATOM    226  O   VAL A  33      -8.924   4.457   0.102  1.00  0.00           O  
ATOM    227  CB  VAL A  33     -10.343   6.296   2.389  1.00  0.00           C  
ATOM    228  CEN VAL A  33     -10.107   6.520   2.996  1.00  0.00           X  
ATOM    229  H   VAL A  33     -11.996   7.403   0.723  1.00  0.00           H  
ATOM    230  N   ASP A  34     -11.162   4.287   0.053  1.00  0.00           N  
ATOM    231  CA  ASP A  34     -11.229   2.929  -0.505  1.00  0.00           C  
ATOM    232  C   ASP A  34     -10.621   2.888  -1.912  1.00  0.00           C  
ATOM    233  O   ASP A  34      -9.772   2.043  -2.185  1.00  0.00           O  
ATOM    234  CB  ASP A  34     -12.675   2.429  -0.540  1.00  0.00           C  
ATOM    235  CEN ASP A  34     -13.318   1.850  -0.003  1.00  0.00           X  
ATOM    236  H   ASP A  34     -12.037   4.742   0.262  1.00  0.00           H  
ATOM    237  N   ASN A  35     -10.960   3.857  -2.768  1.00  0.00           N  
ATOM    238  CA  ASN A  35     -10.400   3.965  -4.119  1.00  0.00           C  
ATOM    239  C   ASN A  35      -8.883   4.184  -4.089  1.00  0.00           C  
ATOM    240  O   ASN A  35      -8.148   3.554  -4.847  1.00  0.00           O  
ATOM    241  CB  ASN A  35     -11.073   5.074  -4.907  1.00  0.00           C  
ATOM    242  CEN ASN A  35     -11.880   5.185  -5.568  1.00  0.00           X  
ATOM    243  H   ASN A  35     -11.647   4.538  -2.474  1.00  0.00           H  
ATOM    244  N   HIS A  36      -8.397   5.069  -3.215  1.00  0.00           N  
ATOM    245  CA  HIS A  36      -6.964   5.338  -3.113  1.00  0.00           C  
ATOM    246  C   HIS A  36      -6.188   4.093  -2.672  1.00  0.00           C  
ATOM    247  O   HIS A  36      -5.157   3.771  -3.256  1.00  0.00           O  
ATOM    248  CB  HIS A  36      -6.702   6.491  -2.139  1.00  0.00           C  
ATOM    249  CEN HIS A  36      -6.501   7.901  -2.189  1.00  0.00           X  
ATOM    250  H   HIS A  36      -9.034   5.580  -2.620  1.00  0.00           H  
ATOM    251  N   LEU A  37      -6.719   3.338  -1.711  1.00  0.00           N  
ATOM    252  CA  LEU A  37      -6.116   2.100  -1.228  1.00  0.00           C  
ATOM    253  C   LEU A  37      -6.024   1.025  -2.329  1.00  0.00           C  
ATOM    254  O   LEU A  37      -4.960   0.435  -2.506  1.00  0.00           O  
ATOM    255  CB  LEU A  37      -6.914   1.569  -0.031  1.00  0.00           C  
ATOM    256  CEN LEU A  37      -6.655   1.586   1.488  1.00  0.00           X  
ATOM    257  H   LEU A  37      -7.567   3.655  -1.264  1.00  0.00           H  
ATOM    258  N   GLN A  38      -7.084   0.812  -3.117  1.00  0.00           N  
ATOM    259  CA  GLN A  38      -7.063  -0.143  -4.232  1.00  0.00           C  
ATOM    260  C   GLN A  38      -5.993   0.223  -5.270  1.00  0.00           C  
ATOM    261  O   GLN A  38      -5.210  -0.647  -5.651  1.00  0.00           O  
ATOM    262  CB  GLN A  38      -8.435  -0.204  -4.908  1.00  0.00           C  
ATOM    263  CEN GLN A  38      -9.920  -1.114  -5.028  1.00  0.00           X  
ATOM    264  H   GLN A  38      -7.913   1.372  -2.980  1.00  0.00           H  
ATOM    265  N   ASN A  39      -5.893   1.499  -5.661  1.00  0.00           N  
ATOM    266  CA  ASN A  39      -4.882   1.938  -6.628  1.00  0.00           C  
ATOM    267  C   ASN A  39      -3.454   1.719  -6.094  1.00  0.00           C  
ATOM    268  O   ASN A  39      -2.598   1.232  -6.824  1.00  0.00           O  
ATOM    269  CB  ASN A  39      -5.083   3.393  -7.010  1.00  0.00           C  
ATOM    270  CEN ASN A  39      -5.583   3.946  -7.749  1.00  0.00           X  
ATOM    271  H   ASN A  39      -6.580   2.164  -5.337  1.00  0.00           H  
ATOM    272  N   VAL A  40      -3.219   1.970  -4.800  1.00  0.00           N  
ATOM    273  CA  VAL A  40      -1.907   1.751  -4.157  1.00  0.00           C  
ATOM    274  C   VAL A  40      -1.519   0.264  -4.178  1.00  0.00           C  
ATOM    275  O   VAL A  40      -0.374  -0.078  -4.473  1.00  0.00           O  
ATOM    276  CB  VAL A  40      -1.898   2.251  -2.700  1.00  0.00           C  
ATOM    277  CEN VAL A  40      -1.649   2.739  -2.283  1.00  0.00           X  
ATOM    278  H   VAL A  40      -3.967   2.374  -4.252  1.00  0.00           H  
ATOM    279  N   ILE A  41      -2.456  -0.643  -3.884  1.00  0.00           N  
ATOM    280  CA  ILE A  41      -2.194  -2.094  -3.925  1.00  0.00           C  
ATOM    281  C   ILE A  41      -1.765  -2.544  -5.325  1.00  0.00           C  
ATOM    282  O   ILE A  41      -0.760  -3.255  -5.456  1.00  0.00           O  
ATOM    283  CB  ILE A  41      -3.429  -2.905  -3.496  1.00  0.00           C  
ATOM    284  CEN ILE A  41      -3.974  -3.319  -2.647  1.00  0.00           X  
ATOM    285  H   ILE A  41      -3.394  -0.320  -3.692  1.00  0.00           H  
ATOM    286  N   GLU A  42      -2.516  -2.160  -6.356  1.00  0.00           N  
ATOM    287  CA  GLU A  42      -2.209  -2.512  -7.745  1.00  0.00           C  
ATOM    288  C   GLU A  42      -0.805  -2.035  -8.140  1.00  0.00           C  
ATOM    289  O   GLU A  42      -0.017  -2.819  -8.668  1.00  0.00           O  
ATOM    290  CB  GLU A  42      -3.253  -1.916  -8.692  1.00  0.00           C  
ATOM    291  CEN GLU A  42      -4.661  -2.091  -9.635  1.00  0.00           X  
ATOM    292  H   GLU A  42      -3.305  -1.552  -6.189  1.00  0.00           H  
ATOM    293  N   ASP A  43      -0.440  -0.808  -7.775  1.00  0.00           N  
ATOM    294  CA  ASP A  43       0.870  -0.234  -8.079  1.00  0.00           C  
ATOM    295  C   ASP A  43       2.014  -0.975  -7.373  1.00  0.00           C  
ATOM    296  O   ASP A  43       3.046  -1.265  -7.992  1.00  0.00           O  
ATOM    297  CB  ASP A  43       0.895   1.248  -7.695  1.00  0.00           C  
ATOM    298  CEN ASP A  43       0.776   2.169  -8.113  1.00  0.00           X  
ATOM    299  H   ASP A  43      -1.139  -0.195  -7.380  1.00  0.00           H  
ATOM    300  N   ILE A  44       1.827  -1.377  -6.104  1.00  0.00           N  
ATOM    301  CA  ILE A  44       2.843  -2.147  -5.367  1.00  0.00           C  
ATOM    302  C   ILE A  44       3.081  -3.476  -6.074  1.00  0.00           C  
ATOM    303  O   ILE A  44       4.232  -3.862  -6.277  1.00  0.00           O  
ATOM    304  CB  ILE A  44       2.428  -2.411  -3.908  1.00  0.00           C  
ATOM    305  CEN ILE A  44       2.436  -2.015  -2.892  1.00  0.00           X  
ATOM    306  H   ILE A  44       0.934  -1.182  -5.676  1.00  0.00           H  
ATOM    307  N   HIS A  45       2.024  -4.178  -6.482  1.00  0.00           N  
ATOM    308  CA  HIS A  45       2.149  -5.446  -7.190  1.00  0.00           C  
ATOM    309  C   HIS A  45       2.978  -5.338  -8.477  1.00  0.00           C  
ATOM    310  O   HIS A  45       3.965  -6.067  -8.641  1.00  0.00           O  
ATOM    311  CB  HIS A  45       0.759  -6.003  -7.516  1.00  0.00           C  
ATOM    312  CEN HIS A  45      -0.184  -6.907  -6.949  1.00  0.00           X  
ATOM    313  H   HIS A  45       1.102  -3.795  -6.330  1.00  0.00           H  
ATOM    314  N   ASP A  46       2.658  -4.387  -9.343  1.00  0.00           N  
ATOM    315  CA  ASP A  46       3.377  -4.166 -10.598  1.00  0.00           C  
ATOM    316  C   ASP A  46       4.852  -3.825 -10.358  1.00  0.00           C  
ATOM    317  O   ASP A  46       5.743  -4.372 -11.025  1.00  0.00           O  
ATOM    318  CB  ASP A  46       2.707  -3.050 -11.403  1.00  0.00           C  
ATOM    319  CEN ASP A  46       2.044  -2.923 -12.166  1.00  0.00           X  
ATOM    320  H   ASP A  46       1.836  -3.829  -9.166  1.00  0.00           H  
ATOM    321  N   PHE A  47       5.140  -2.989  -9.359  1.00  0.00           N  
ATOM    322  CA  PHE A  47       6.506  -2.591  -9.032  1.00  0.00           C  
ATOM    323  C   PHE A  47       7.338  -3.795  -8.573  1.00  0.00           C  
ATOM    324  O   PHE A  47       8.494  -3.940  -8.983  1.00  0.00           O  
ATOM    325  CB  PHE A  47       6.500  -1.508  -7.952  1.00  0.00           C  
ATOM    326  CEN PHE A  47       6.609   0.075  -7.854  1.00  0.00           X  
ATOM    327  H   PHE A  47       4.383  -2.640  -8.788  1.00  0.00           H  
ATOM    328  N   MET A  48       6.756  -4.699  -7.781  1.00  0.00           N  
ATOM    329  CA  MET A  48       7.411  -5.921  -7.315  1.00  0.00           C  
ATOM    330  C   MET A  48       7.792  -6.834  -8.475  1.00  0.00           C  
ATOM    331  O   MET A  48       8.926  -7.323  -8.527  1.00  0.00           O  
ATOM    332  CB  MET A  48       6.500  -6.666  -6.340  1.00  0.00           C  
ATOM    333  CEN MET A  48       6.319  -7.085  -4.646  1.00  0.00           X  
ATOM    334  H   MET A  48       5.801  -4.520  -7.499  1.00  0.00           H  
ATOM    335  N   GLN A  49       6.876  -7.064  -9.413  1.00  0.00           N  
ATOM    336  CA  GLN A  49       7.123  -7.896 -10.582  1.00  0.00           C  
ATOM    337  C   GLN A  49       8.304  -7.351 -11.403  1.00  0.00           C  
ATOM    338  O   GLN A  49       9.263  -8.087 -11.672  1.00  0.00           O  
ATOM    339  CB  GLN A  49       5.869  -7.974 -11.457  1.00  0.00           C  
ATOM    340  CEN GLN A  49       4.489  -8.957 -11.875  1.00  0.00           X  
ATOM    341  H   GLN A  49       5.951  -6.669  -9.290  1.00  0.00           H  
ATOM    342  N   ALA A  50       8.296  -6.053 -11.705  1.00  0.00           N  
ATOM    343  CA  ALA A  50       9.347  -5.401 -12.479  1.00  0.00           C  
ATOM    344  C   ALA A  50      10.722  -5.476 -11.785  1.00  0.00           C  
ATOM    345  O   ALA A  50      11.731  -5.750 -12.441  1.00  0.00           O  
ATOM    346  CB  ALA A  50       8.965  -3.953 -12.748  1.00  0.00           C  
ATOM    347  CEN ALA A  50       8.965  -3.954 -12.747  1.00  0.00           X  
ATOM    348  H   ALA A  50       7.512  -5.495 -11.403  1.00  0.00           H  
ATOM    349  N   ALA A  51      10.778  -5.312 -10.461  1.00  0.00           N  
ATOM    350  CA  ALA A  51      12.020  -5.378  -9.693  1.00  0.00           C  
ATOM    351  C   ALA A  51      12.608  -6.800  -9.677  1.00  0.00           C  
ATOM    352  O   ALA A  51      13.823  -6.978  -9.823  1.00  0.00           O  
ATOM    353  CB  ALA A  51      11.782  -4.883  -8.274  1.00  0.00           C  
ATOM    354  CEN ALA A  51      11.783  -4.883  -8.274  1.00  0.00           X  
ATOM    355  H   ALA A  51       9.928  -5.068  -9.972  1.00  0.00           H  
ATOM    356  N   ALA A  52      11.763  -7.827  -9.572  1.00  0.00           N  
ATOM    357  CA  ALA A  52      12.182  -9.227  -9.595  1.00  0.00           C  
ATOM    358  C   ALA A  52      12.775  -9.616 -10.961  1.00  0.00           C  
ATOM    359  O   ALA A  52      13.836 -10.246 -11.016  1.00  0.00           O  
ATOM    360  CB  ALA A  52      11.009 -10.130  -9.244  1.00  0.00           C  
ATOM    361  CEN ALA A  52      11.010 -10.130  -9.245  1.00  0.00           X  
ATOM    362  H   ALA A  52      10.780  -7.624  -9.471  1.00  0.00           H  
ATOM    363  N   ALA A  53      12.143  -9.200 -12.062  1.00  0.00           N  
ATOM    364  CA  ALA A  53      12.636  -9.474 -13.410  1.00  0.00           C  
ATOM    365  C   ALA A  53      13.977  -8.774 -13.670  1.00  0.00           C  
ATOM    366  O   ALA A  53      14.930  -9.412 -14.125  1.00  0.00           O  
ATOM    367  CB  ALA A  53      11.601  -9.050 -14.442  1.00  0.00           C  
ATOM    368  CEN ALA A  53      11.602  -9.050 -14.442  1.00  0.00           X  
ATOM    369  H   ALA A  53      11.293  -8.666 -11.964  1.00  0.00           H  
ATOM    370  N   ALA A  54      14.109  -7.496 -13.299  1.00  0.00           N  
ATOM    371  CA  ALA A  54      15.323  -6.709 -13.520  1.00  0.00           C  
ATOM    372  C   ALA A  54      16.525  -7.252 -12.728  1.00  0.00           C  
ATOM    373  O   ALA A  54      17.630  -7.368 -13.271  1.00  0.00           O  
ATOM    374  CB  ALA A  54      15.067  -5.252 -13.164  1.00  0.00           C  
ATOM    375  CEN ALA A  54      15.068  -5.253 -13.164  1.00  0.00           X  
ATOM    376  H   ALA A  54      13.307  -7.031 -12.892  1.00  0.00           H  
ATOM    377  N   ALA A  55      16.320  -7.649 -11.468  1.00  0.00           N  
ATOM    378  CA  ALA A  55      17.361  -8.258 -10.645  1.00  0.00           C  
ATOM    379  C   ALA A  55      17.796  -9.632 -11.194  1.00  0.00           C  
ATOM    380  O   ALA A  55      18.995  -9.891 -11.344  1.00  0.00           O  
ATOM    381  CB  ALA A  55      16.878  -8.384  -9.208  1.00  0.00           C  
ATOM    382  CEN ALA A  55      16.878  -8.385  -9.209  1.00  0.00           X  
ATOM    383  H   ALA A  55      15.409  -7.492 -11.063  1.00  0.00           H  
ATOM    384  N   ASN A  56      16.838 -10.496 -11.542  1.00  0.00           N  
ATOM    385  CA  ASN A  56      17.116 -11.829 -12.083  1.00  0.00           C  
ATOM    386  C   ASN A  56      17.810 -11.799 -13.449  1.00  0.00           C  
ATOM    387  O   ASN A  56      18.617 -12.691 -13.723  1.00  0.00           O  
ATOM    388  CB  ASN A  56      15.842 -12.649 -12.175  1.00  0.00           C  
ATOM    389  CEN ASN A  56      15.302 -13.325 -11.581  1.00  0.00           X  
ATOM    390  H   ASN A  56      15.875 -10.226 -11.400  1.00  0.00           H  
ATOM    391  N   CYS A  57      17.614 -10.757 -14.263  1.00  0.00           N  
ATOM    392  CA  CYS A  57      18.253 -10.635 -15.579  1.00  0.00           C  
ATOM    393  C   CYS A  57      19.756 -10.966 -15.557  1.00  0.00           C  
ATOM    394  O   CYS A  57      20.248 -11.616 -16.478  1.00  0.00           O  
ATOM    395  CB  CYS A  57      18.040  -9.157 -15.906  1.00  0.00           C  
ATOM    396  CEN CYS A  57      17.413  -8.718 -16.589  1.00  0.00           X  
ATOM    397  H   CYS A  57      16.901 -10.084 -14.021  1.00  0.00           H  
ATOM    398  N   ARG A  58      20.505 -10.624 -14.495  1.00  0.00           N  
ATOM    399  CA  ARG A  58      21.961 -10.875 -14.460  1.00  0.00           C  
ATOM    400  C   ARG A  58      22.392 -12.340 -14.546  1.00  0.00           C  
ATOM    401  O   ARG A  58      23.537 -12.578 -14.925  1.00  0.00           O  
ATOM    402  CB  ARG A  58      22.595 -10.220 -13.241  1.00  0.00           C  
ATOM    403  CEN ARG A  58      23.751  -8.551 -11.817  1.00  0.00           X  
ATOM    404  H   ARG A  58      20.048 -10.177 -13.716  1.00  0.00           H  
ATOM    405  N   LYS A  59      21.517 -13.328 -14.302  1.00  0.00           N  
ATOM    406  CA  LYS A  59      21.964 -14.741 -14.285  1.00  0.00           C  
ATOM    407  C   LYS A  59      22.711 -15.137 -15.566  1.00  0.00           C  
ATOM    408  O   LYS A  59      23.577 -16.000 -15.508  1.00  0.00           O  
ATOM    409  CB  LYS A  59      20.769 -15.673 -14.079  1.00  0.00           C  
ATOM    410  CEN LYS A  59      19.650 -16.924 -12.791  1.00  0.00           X  
ATOM    411  H   LYS A  59      20.530 -13.124 -14.358  1.00  0.00           H  
ATOM    412  N   GLY A  60      22.433 -14.476 -16.691  1.00  0.00           N  
ATOM    413  CA  GLY A  60      23.001 -14.772 -18.007  1.00  0.00           C  
ATOM    414  C   GLY A  60      24.277 -14.020 -18.388  1.00  0.00           C  
ATOM    415  O   GLY A  60      24.776 -14.263 -19.480  1.00  0.00           O  
ATOM    416  CEN GLY A  60      23.001 -14.773 -18.007  1.00  0.00           X  
ATOM    417  H   GLY A  60      21.695 -13.782 -16.668  1.00  0.00           H  
ATOM    418  N   SER A  61      24.835 -13.144 -17.543  1.00  0.00           N  
ATOM    419  CA  SER A  61      26.002 -12.337 -17.943  1.00  0.00           C  
ATOM    420  C   SER A  61      27.343 -13.035 -17.673  1.00  0.00           C  
ATOM    421  O   SER A  61      28.400 -12.474 -17.953  1.00  0.00           O  
ATOM    422  CB  SER A  61      25.965 -11.001 -17.228  1.00  0.00           C  
ATOM    423  CEN SER A  61      25.879 -10.639 -16.830  1.00  0.00           X  
ATOM    424  H   SER A  61      24.533 -13.133 -16.579  1.00  0.00           H  
ATOM    425  N   PRO A  62      27.355 -14.277 -17.146  1.00  0.00           N  
ATOM    426  CA  PRO A  62      28.581 -14.964 -16.768  1.00  0.00           C  
ATOM    427  C   PRO A  62      29.197 -15.576 -18.039  1.00  0.00           C  
ATOM    428  O   PRO A  62      28.922 -16.711 -18.408  1.00  0.00           O  
ATOM    429  CB  PRO A  62      28.137 -16.024 -15.747  1.00  0.00           C  
ATOM    430  CEN PRO A  62      26.506 -15.374 -16.067  1.00  0.00           X  
ATOM    431  N   GLY A  63      29.977 -14.775 -18.763  1.00  0.00           N  
ATOM    432  CA  GLY A  63      30.607 -15.173 -20.025  1.00  0.00           C  
ATOM    433  C   GLY A  63      32.121 -15.297 -19.918  1.00  0.00           C  
ATOM    434  O   GLY A  63      32.853 -14.563 -20.569  1.00  0.00           O  
ATOM    435  CEN GLY A  63      30.607 -15.174 -20.025  1.00  0.00           X  
ATOM    436  H   GLY A  63      30.035 -13.804 -18.494  1.00  0.00           H  
ATOM    437  N   SER A  64      32.621 -16.190 -19.076  1.00  0.00           N  
ATOM    438  CA  SER A  64      34.067 -16.330 -18.914  1.00  0.00           C  
ATOM    439  C   SER A  64      34.419 -17.780 -19.211  1.00  0.00           C  
ATOM    440  O   SER A  64      33.896 -18.675 -18.549  1.00  0.00           O  
ATOM    441  CB  SER A  64      34.505 -15.932 -17.518  1.00  0.00           C  
ATOM    442  CEN SER A  64      34.484 -15.866 -16.978  1.00  0.00           X  
ATOM    443  H   SER A  64      32.040 -16.959 -18.786  1.00  0.00           H  
ATOM    444  N   PRO A  65      35.248 -18.032 -20.238  1.00  0.00           N  
ATOM    445  CA  PRO A  65      35.637 -19.382 -20.585  1.00  0.00           C  
ATOM    446  C   PRO A  65      36.635 -19.852 -19.527  1.00  0.00           C  
ATOM    447  O   PRO A  65      37.357 -19.056 -18.933  1.00  0.00           O  
ATOM    448  CB  PRO A  65      36.255 -19.269 -21.989  1.00  0.00           C  
ATOM    449  CEN PRO A  65      35.897 -17.531 -21.798  1.00  0.00           X  
ATOM    450  N   ALA A  66      36.690 -21.164 -19.288  1.00  0.00           N  
ATOM    451  CA  ALA A  66      37.610 -21.694 -18.303  1.00  0.00           C  
ATOM    452  C   ALA A  66      38.980 -21.727 -18.989  1.00  0.00           C  
ATOM    453  O   ALA A  66      39.455 -22.762 -19.456  1.00  0.00           O  
ATOM    454  CB  ALA A  66      37.181 -23.070 -17.815  1.00  0.00           C  
ATOM    455  CEN ALA A  66      37.181 -23.069 -17.815  1.00  0.00           X  
ATOM    456  H   ALA A  66      36.277 -21.797 -19.959  1.00  0.00           H  
ATOM    457  N   GLY A  67      39.556 -20.540 -19.145  1.00  0.00           N  
ATOM    458  CA  GLY A  67      40.827 -20.353 -19.813  1.00  0.00           C  
ATOM    459  C   GLY A  67      41.933 -20.915 -18.933  1.00  0.00           C  
ATOM    460  O   GLY A  67      41.725 -21.161 -17.751  1.00  0.00           O  
ATOM    461  CEN GLY A  67      40.827 -20.353 -19.813  1.00  0.00           X  
ATOM    462  H   GLY A  67      39.108 -19.741 -18.722  1.00  0.00           H  
ATOM    463  N   SER A  68      43.091 -21.154 -19.537  1.00  0.00           N  
ATOM    464  CA  SER A  68      44.312 -21.624 -18.875  1.00  0.00           C  
ATOM    465  C   SER A  68      45.501 -21.216 -19.749  1.00  0.00           C  
ATOM    466  O   SER A  68      46.257 -22.079 -20.192  1.00  0.00           O  
ATOM    467  CB  SER A  68      44.276 -23.124 -18.661  1.00  0.00           C  
ATOM    468  CEN SER A  68      44.163 -23.648 -18.754  1.00  0.00           X  
ATOM    469  H   SER A  68      43.237 -20.632 -20.388  1.00  0.00           H  
ATOM    470  N   PRO A  69      45.679 -19.920 -20.052  1.00  0.00           N  
ATOM    471  CA  PRO A  69      46.794 -19.506 -20.884  1.00  0.00           C  
ATOM    472  C   PRO A  69      48.088 -19.922 -20.181  1.00  0.00           C  
ATOM    473  O   PRO A  69      48.186 -19.937 -18.954  1.00  0.00           O  
ATOM    474  CB  PRO A  69      46.645 -17.980 -21.011  1.00  0.00           C  
ATOM    475  CEN PRO A  69      45.227 -18.223 -19.954  1.00  0.00           X  
ATOM    476  N   THR A  70      49.082 -20.294 -20.975  1.00  0.00           N  
ATOM    477  CA  THR A  70      50.417 -20.631 -20.486  1.00  0.00           C  
ATOM    478  C   THR A  70      51.403 -19.620 -21.074  1.00  0.00           C  
ATOM    479  O   THR A  70      51.368 -19.335 -22.269  1.00  0.00           O  
ATOM    480  CB  THR A  70      50.840 -22.061 -20.871  1.00  0.00           C  
ATOM    481  CEN THR A  70      50.766 -22.641 -20.855  1.00  0.00           X  
ATOM    482  H   THR A  70      49.008 -20.125 -21.969  1.00  0.00           H  
ATOM    483  N   SER A  71      52.251 -19.049 -20.218  1.00  0.00           N  
ATOM    484  CA  SER A  71      53.279 -18.080 -20.587  1.00  0.00           C  
ATOM    485  C   SER A  71      54.316 -18.702 -21.519  1.00  0.00           C  
ATOM    486  O   SER A  71      54.707 -19.842 -21.285  1.00  0.00           O  
ATOM    487  CB  SER A  71      53.949 -17.532 -19.342  1.00  0.00           C  
ATOM    488  CEN SER A  71      54.155 -17.521 -18.839  1.00  0.00           X  
ATOM    489  H   SER A  71      52.183 -19.286 -19.240  1.00  0.00           H  
ATOM    490  N   THR A  72      54.823 -17.936 -22.490  1.00  0.00           N  
ATOM    491  CA  THR A  72      55.855 -18.418 -23.419  1.00  0.00           C  
ATOM    492  C   THR A  72      56.861 -17.298 -23.711  1.00  0.00           C  
ATOM    493  O   THR A  72      56.654 -16.483 -24.598  1.00  0.00           O  
ATOM    494  CB  THR A  72      55.247 -18.915 -24.744  1.00  0.00           C  
ATOM    495  CEN THR A  72      54.898 -19.272 -25.047  1.00  0.00           X  
ATOM    496  H   THR A  72      54.605 -16.954 -22.505  1.00  0.00           H  
ATOM    497  N   GLU A  73      57.900 -17.300 -22.877  1.00  0.00           N  
ATOM    498  CA  GLU A  73      59.094 -16.438 -22.802  1.00  0.00           C  
ATOM    499  C   GLU A  73      59.050 -14.908 -23.023  1.00  0.00           C  
ATOM    500  O   GLU A  73      58.634 -14.369 -24.043  1.00  0.00           O  
ATOM    501  CB  GLU A  73      60.113 -17.008 -23.790  1.00  0.00           C  
ATOM    502  CEN GLU A  73      61.445 -18.019 -24.120  1.00  0.00           X  
ATOM    503  H   GLU A  73      58.095 -18.217 -22.502  1.00  0.00           H  
ATOM    504  N   GLU A  74      59.582 -14.245 -21.990  1.00  0.00           N  
ATOM    505  CA  GLU A  74      59.783 -12.817 -21.759  1.00  0.00           C  
ATOM    506  C   GLU A  74      60.791 -12.143 -22.702  1.00  0.00           C  
ATOM    507  O   GLU A  74      61.875 -12.660 -22.973  1.00  0.00           O  
ATOM    508  CB  GLU A  74      60.222 -12.597 -20.309  1.00  0.00           C  
ATOM    509  CEN GLU A  74      59.842 -12.208 -18.694  1.00  0.00           X  
ATOM    510  H   GLU A  74      60.045 -14.821 -21.301  1.00  0.00           H  
ATOM    511  N   GLY A  75      60.479 -10.902 -23.080  1.00  0.00           N  
ATOM    512  CA  GLY A  75      61.321 -10.047 -23.912  1.00  0.00           C  
ATOM    513  C   GLY A  75      60.765  -8.625 -23.913  1.00  0.00           C  
ATOM    514  O   GLY A  75      59.605  -8.399 -23.581  1.00  0.00           O  
ATOM    515  CEN GLY A  75      61.322 -10.046 -23.913  1.00  0.00           X  
ATOM    516  H   GLY A  75      59.684 -10.461 -22.640  1.00  0.00           H  
ATOM    517  N   THR A  76      61.634  -7.676 -24.232  1.00  0.00           N  
ATOM    518  CA  THR A  76      61.427  -6.226 -24.266  1.00  0.00           C  
ATOM    519  C   THR A  76      60.744  -5.746 -25.558  1.00  0.00           C  
ATOM    520  O   THR A  76      61.072  -6.222 -26.637  1.00  0.00           O  
ATOM    521  CB  THR A  76      62.762  -5.476 -24.104  1.00  0.00           C  
ATOM    522  CEN THR A  76      63.249  -5.352 -23.806  1.00  0.00           X  
ATOM    523  H   THR A  76      62.572  -7.987 -24.441  1.00  0.00           H  
ATOM    524  N   SER A  77      59.835  -4.775 -25.390  1.00  0.00           N  
ATOM    525  CA  SER A  77      59.091  -3.948 -26.367  1.00  0.00           C  
ATOM    526  C   SER A  77      58.748  -4.476 -27.769  1.00  0.00           C  
ATOM    527  O   SER A  77      59.584  -5.100 -28.406  1.00  0.00           O  
ATOM    528  CB  SER A  77      59.861  -2.654 -26.540  1.00  0.00           C  
ATOM    529  CEN SER A  77      60.287  -2.319 -26.592  1.00  0.00           X  
ATOM    530  H   SER A  77      59.895  -4.324 -24.487  1.00  0.00           H  
ATOM    531  N   GLU A  78      57.640  -3.988 -28.347  1.00  0.00           N  
ATOM    532  CA  GLU A  78      57.241  -4.348 -29.723  1.00  0.00           C  
ATOM    533  C   GLU A  78      56.560  -3.159 -30.431  1.00  0.00           C  
ATOM    534  O   GLU A  78      55.829  -2.373 -29.834  1.00  0.00           O  
ATOM    535  CB  GLU A  78      56.307  -5.559 -29.713  1.00  0.00           C  
ATOM    536  CEN GLU A  78      56.060  -7.235 -29.897  1.00  0.00           X  
ATOM    537  H   GLU A  78      57.345  -3.069 -28.057  1.00  0.00           H  
ATOM    538  N   SER A  79      56.833  -3.010 -31.726  1.00  0.00           N  
ATOM    539  CA  SER A  79      56.262  -1.982 -32.596  1.00  0.00           C  
ATOM    540  C   SER A  79      55.359  -2.633 -33.646  1.00  0.00           C  
ATOM    541  O   SER A  79      55.791  -3.589 -34.291  1.00  0.00           O  
ATOM    542  CB  SER A  79      57.362  -1.176 -33.260  1.00  0.00           C  
ATOM    543  CEN SER A  79      57.842  -1.065 -33.490  1.00  0.00           X  
ATOM    544  H   SER A  79      57.362  -3.735 -32.191  1.00  0.00           H  
ATOM    545  N   ALA A  80      54.163  -2.094 -33.878  1.00  0.00           N  
ATOM    546  CA  ALA A  80      53.242  -2.606 -34.891  1.00  0.00           C  
ATOM    547  C   ALA A  80      52.376  -1.454 -35.434  1.00  0.00           C  
ATOM    548  O   ALA A  80      51.964  -0.557 -34.704  1.00  0.00           O  
ATOM    549  CB  ALA A  80      52.376  -3.718 -34.316  1.00  0.00           C  
ATOM    550  CEN ALA A  80      52.376  -3.717 -34.317  1.00  0.00           X  
ATOM    551  H   ALA A  80      53.920  -1.222 -33.427  1.00  0.00           H  
ATOM    552  N   THR A  81      52.165  -1.480 -36.745  1.00  0.00           N  
ATOM    553  CA  THR A  81      51.360  -0.558 -37.557  1.00  0.00           C  
ATOM    554  C   THR A  81      49.848  -0.777 -37.393  1.00  0.00           C  
ATOM    555  O   THR A  81      49.421  -1.932 -37.341  1.00  0.00           O  
ATOM    556  CB  THR A  81      51.717  -0.684 -39.050  1.00  0.00           C  
ATOM    557  CEN THR A  81      52.100  -0.660 -39.490  1.00  0.00           X  
ATOM    558  H   THR A  81      52.521  -2.277 -37.253  1.00  0.00           H  
ATOM    559  N   PRO A  82      49.017   0.286 -37.387  1.00  0.00           N  
ATOM    560  CA  PRO A  82      47.564   0.171 -37.271  1.00  0.00           C  
ATOM    561  C   PRO A  82      46.935  -0.272 -38.602  1.00  0.00           C  
ATOM    562  O   PRO A  82      47.452   0.018 -39.681  1.00  0.00           O  
ATOM    563  CB  PRO A  82      47.110   1.580 -36.854  1.00  0.00           C  
ATOM    564  CEN PRO A  82      48.844   1.975 -37.003  1.00  0.00           X  
ATOM    565  N   GLU A  83      45.816  -0.994 -38.515  1.00  0.00           N  
ATOM    566  CA  GLU A  83      45.006  -1.436 -39.657  1.00  0.00           C  
ATOM    567  C   GLU A  83      43.956  -0.386 -40.057  1.00  0.00           C  
ATOM    568  O   GLU A  83      43.190   0.132 -39.241  1.00  0.00           O  
ATOM    569  CB  GLU A  83      44.319  -2.765 -39.336  1.00  0.00           C  
ATOM    570  CEN GLU A  83      44.265  -4.464 -39.450  1.00  0.00           X  
ATOM    571  H   GLU A  83      45.459  -1.208 -37.597  1.00  0.00           H  
ATOM    572  N   SER A  84      43.973  -0.085 -41.352  1.00  0.00           N  
ATOM    573  CA  SER A  84      43.102   0.830 -42.086  1.00  0.00           C  
ATOM    574  C   SER A  84      41.707   0.254 -42.342  1.00  0.00           C  
ATOM    575  O   SER A  84      41.562  -0.934 -42.614  1.00  0.00           O  
ATOM    576  CB  SER A  84      43.756   1.207 -43.401  1.00  0.00           C  
ATOM    577  CEN SER A  84      44.049   1.154 -43.857  1.00  0.00           X  
ATOM    578  H   SER A  84      44.635  -0.610 -41.904  1.00  0.00           H  
ATOM    579  N   GLY A  85      40.683   1.118 -42.397  1.00  0.00           N  
ATOM    580  CA  GLY A  85      39.331   0.687 -42.786  1.00  0.00           C  
ATOM    581  C   GLY A  85      38.197   1.068 -41.823  1.00  0.00           C  
ATOM    582  O   GLY A  85      38.154   0.533 -40.720  1.00  0.00           O  
ATOM    583  CEN GLY A  85      39.330   0.687 -42.787  1.00  0.00           X  
ATOM    584  H   GLY A  85      40.874   2.107 -42.327  1.00  0.00           H  
ATOM    585  N   PRO A  86      37.248   1.939 -42.216  1.00  0.00           N  
ATOM    586  CA  PRO A  86      36.121   2.344 -41.372  1.00  0.00           C  
ATOM    587  C   PRO A  86      34.980   1.310 -41.415  1.00  0.00           C  
ATOM    588  O   PRO A  86      34.623   0.800 -42.477  1.00  0.00           O  
ATOM    589  CB  PRO A  86      35.695   3.702 -41.952  1.00  0.00           C  
ATOM    590  CEN PRO A  86      36.977   3.378 -43.150  1.00  0.00           X  
ATOM    591  N   GLY A  87      34.405   1.010 -40.247  1.00  0.00           N  
ATOM    592  CA  GLY A  87      33.253   0.123 -40.073  1.00  0.00           C  
ATOM    593  C   GLY A  87      31.925   0.814 -40.392  1.00  0.00           C  
ATOM    594  O   GLY A  87      31.849   2.030 -40.537  1.00  0.00           O  
ATOM    595  CEN GLY A  87      33.253   0.123 -40.072  1.00  0.00           X  
ATOM    596  H   GLY A  87      34.744   1.487 -39.425  1.00  0.00           H  
ATOM    597  N   THR A  88      30.890  -0.003 -40.517  1.00  0.00           N  
ATOM    598  CA  THR A  88      29.472   0.289 -40.750  1.00  0.00           C  
ATOM    599  C   THR A  88      28.567   0.266 -39.512  1.00  0.00           C  
ATOM    600  O   THR A  88      28.576  -0.694 -38.745  1.00  0.00           O  
ATOM    601  CB  THR A  88      28.889  -0.699 -41.778  1.00  0.00           C  
ATOM    602  CEN THR A  88      28.888  -0.951 -42.305  1.00  0.00           X  
ATOM    603  H   THR A  88      31.103  -0.990 -40.522  1.00  0.00           H  
ATOM    604  N   SER A  89      27.697   1.274 -39.413  1.00  0.00           N  
ATOM    605  CA  SER A  89      26.698   1.476 -38.358  1.00  0.00           C  
ATOM    606  C   SER A  89      25.500   0.525 -38.477  1.00  0.00           C  
ATOM    607  O   SER A  89      25.165   0.062 -39.565  1.00  0.00           O  
ATOM    608  CB  SER A  89      26.220   2.915 -38.380  1.00  0.00           C  
ATOM    609  CEN SER A  89      26.074   3.399 -38.581  1.00  0.00           X  
ATOM    610  H   SER A  89      27.676   1.955 -40.160  1.00  0.00           H  
ATOM    611  N   THR A  90      24.794   0.286 -37.372  1.00  0.00           N  
ATOM    612  CA  THR A  90      23.555  -0.508 -37.347  1.00  0.00           C  
ATOM    613  C   THR A  90      22.596   0.133 -36.349  1.00  0.00           C  
ATOM    614  O   THR A  90      23.014   0.721 -35.355  1.00  0.00           O  
ATOM    615  CB  THR A  90      23.804  -1.976 -36.956  1.00  0.00           C  
ATOM    616  CEN THR A  90      24.049  -2.498 -37.049  1.00  0.00           X  
ATOM    617  H   THR A  90      24.971   0.846 -36.551  1.00  0.00           H  
ATOM    618  N   GLU A  91      21.321   0.082 -36.713  1.00  0.00           N  
ATOM    619  CA  GLU A  91      20.133   0.528 -35.988  1.00  0.00           C  
ATOM    620  C   GLU A  91      19.623  -0.524 -34.975  1.00  0.00           C  
ATOM    621  O   GLU A  91      19.455  -1.695 -35.340  1.00  0.00           O  
ATOM    622  CB  GLU A  91      19.023   0.881 -36.981  1.00  0.00           C  
ATOM    623  CEN GLU A  91      18.161   2.044 -37.880  1.00  0.00           X  
ATOM    624  H   GLU A  91      21.128  -0.268 -37.641  1.00  0.00           H  
ATOM    625  N   PRO A  92      19.363  -0.141 -33.708  1.00  0.00           N  
ATOM    626  CA  PRO A  92      18.809  -1.026 -32.685  1.00  0.00           C  
ATOM    627  C   PRO A  92      17.361  -1.433 -32.994  1.00  0.00           C  
ATOM    628  O   PRO A  92      16.546  -0.620 -33.412  1.00  0.00           O  
ATOM    629  CB  PRO A  92      18.913  -0.200 -31.392  1.00  0.00           C  
ATOM    630  CEN PRO A  92      19.537   1.070 -32.479  1.00  0.00           X  
ATOM    631  N   SER A  93      17.018  -2.700 -32.744  1.00  0.00           N  
ATOM    632  CA  SER A  93      15.649  -3.201 -32.920  1.00  0.00           C  
ATOM    633  C   SER A  93      14.804  -2.960 -31.667  1.00  0.00           C  
ATOM    634  O   SER A  93      15.285  -3.076 -30.542  1.00  0.00           O  
ATOM    635  CB  SER A  93      15.674  -4.678 -33.263  1.00  0.00           C  
ATOM    636  CEN SER A  93      15.837  -5.197 -33.262  1.00  0.00           X  
ATOM    637  H   SER A  93      17.704  -3.309 -32.324  1.00  0.00           H  
ATOM    638  N   GLU A  94      13.527  -2.660 -31.885  1.00  0.00           N  
ATOM    639  CA  GLU A  94      12.493  -2.484 -30.867  1.00  0.00           C  
ATOM    640  C   GLU A  94      11.753  -3.803 -30.587  1.00  0.00           C  
ATOM    641  O   GLU A  94      11.305  -4.497 -31.500  1.00  0.00           O  
ATOM    642  CB  GLU A  94      11.501  -1.402 -31.300  1.00  0.00           C  
ATOM    643  CEN GLU A  94      10.950   0.209 -31.231  1.00  0.00           X  
ATOM    644  H   GLU A  94      13.229  -2.546 -32.843  1.00  0.00           H  
ATOM    645  N   GLY A  95      11.589  -4.148 -29.310  1.00  0.00           N  
ATOM    646  CA  GLY A  95      10.880  -5.345 -28.857  1.00  0.00           C  
ATOM    647  C   GLY A  95      10.119  -5.058 -27.564  1.00  0.00           C  
ATOM    648  O   GLY A  95      10.162  -5.851 -26.632  1.00  0.00           O  
ATOM    649  CEN GLY A  95      10.879  -5.346 -28.856  1.00  0.00           X  
ATOM    650  H   GLY A  95      11.941  -3.518 -28.605  1.00  0.00           H  
ATOM    651  N   SER A  96       9.431  -3.916 -27.512  1.00  0.00           N  
ATOM    652  CA  SER A  96       8.599  -3.497 -26.382  1.00  0.00           C  
ATOM    653  C   SER A  96       7.218  -4.164 -26.429  1.00  0.00           C  
ATOM    654  O   SER A  96       6.788  -4.545 -27.513  1.00  0.00           O  
ATOM    655  CB  SER A  96       8.457  -1.987 -26.373  1.00  0.00           C  
ATOM    656  CEN SER A  96       8.409  -1.480 -26.564  1.00  0.00           X  
ATOM    657  H   SER A  96       9.410  -3.354 -28.352  1.00  0.00           H  
ATOM    658  N   ALA A  97       6.498  -4.230 -25.302  1.00  0.00           N  
ATOM    659  CA  ALA A  97       5.126  -4.766 -25.217  1.00  0.00           C  
ATOM    660  C   ALA A  97       4.415  -4.342 -23.905  1.00  0.00           C  
ATOM    661  O   ALA A  97       4.510  -5.047 -22.898  1.00  0.00           O  
ATOM    662  CB  ALA A  97       5.150  -6.282 -25.342  1.00  0.00           C  
ATOM    663  CEN ALA A  97       5.150  -6.281 -25.341  1.00  0.00           X  
ATOM    664  H   ALA A  97       6.812  -3.664 -24.527  1.00  0.00           H  
ATOM    665  N   PRO A  98       3.656  -3.233 -23.895  1.00  0.00           N  
ATOM    666  CA  PRO A  98       2.945  -2.746 -22.714  1.00  0.00           C  
ATOM    667  C   PRO A  98       2.068  -3.857 -22.104  1.00  0.00           C  
ATOM    668  O   PRO A  98       1.450  -4.645 -22.814  1.00  0.00           O  
ATOM    669  CB  PRO A  98       2.110  -1.566 -23.240  1.00  0.00           C  
ATOM    670  CEN PRO A  98       2.805  -2.028 -24.818  1.00  0.00           X  
ATOM    671  N   GLY A  99       1.999  -3.907 -20.772  1.00  0.00           N  
ATOM    672  CA  GLY A  99       1.198  -4.892 -20.043  1.00  0.00           C  
ATOM    673  C   GLY A  99      -0.039  -4.234 -19.430  1.00  0.00           C  
ATOM    674  O   GLY A  99       0.090  -3.239 -18.720  1.00  0.00           O  
ATOM    675  CEN GLY A  99       1.198  -4.892 -20.043  1.00  0.00           X  
ATOM    676  H   GLY A  99       2.422  -3.160 -20.242  1.00  0.00           H  
ATOM    677  N   SER A 100      -1.225  -4.783 -19.681  1.00  0.00           N  
ATOM    678  CA  SER A 100      -2.494  -4.256 -19.165  1.00  0.00           C  
ATOM    679  C   SER A 100      -2.955  -5.059 -17.943  1.00  0.00           C  
ATOM    680  O   SER A 100      -2.892  -6.290 -17.981  1.00  0.00           O  
ATOM    681  CB  SER A 100      -3.554  -4.281 -20.250  1.00  0.00           C  
ATOM    682  CEN SER A 100      -3.832  -4.454 -20.684  1.00  0.00           X  
ATOM    683  H   SER A 100      -1.255  -5.641 -20.214  1.00  0.00           H  
ATOM    684  N   PRO A 101      -3.506  -4.430 -16.892  1.00  0.00           N  
ATOM    685  CA  PRO A 101      -4.014  -5.154 -15.740  1.00  0.00           C  
ATOM    686  C   PRO A 101      -5.208  -6.028 -16.156  1.00  0.00           C  
ATOM    687  O   PRO A 101      -6.030  -5.652 -16.990  1.00  0.00           O  
ATOM    688  CB  PRO A 101      -4.408  -4.051 -14.743  1.00  0.00           C  
ATOM    689  CEN PRO A 101      -3.895  -2.951 -16.052  1.00  0.00           X  
ATOM    690  N   ALA A 102      -5.296  -7.202 -15.541  1.00  0.00           N  
ATOM    691  CA  ALA A 102      -6.401  -8.131 -15.725  1.00  0.00           C  
ATOM    692  C   ALA A 102      -7.614  -7.635 -14.916  1.00  0.00           C  
ATOM    693  O   ALA A 102      -7.452  -7.052 -13.845  1.00  0.00           O  
ATOM    694  CB  ALA A 102      -5.996  -9.538 -15.309  1.00  0.00           C  
ATOM    695  CEN ALA A 102      -5.997  -9.537 -15.309  1.00  0.00           X  
ATOM    696  H   ALA A 102      -4.691  -7.365 -14.751  1.00  0.00           H  
ATOM    697  N   GLY A 103      -8.824  -7.858 -15.428  1.00  0.00           N  
ATOM    698  CA  GLY A 103     -10.084  -7.534 -14.761  1.00  0.00           C  
ATOM    699  C   GLY A 103     -11.184  -8.448 -15.285  1.00  0.00           C  
ATOM    700  O   GLY A 103     -11.228  -8.749 -16.474  1.00  0.00           O  
ATOM    701  CEN GLY A 103     -10.084  -7.534 -14.761  1.00  0.00           X  
ATOM    702  H   GLY A 103      -8.890  -8.346 -16.309  1.00  0.00           H  
ATOM    703  N   SER A 104     -12.017  -8.940 -14.374  1.00  0.00           N  
ATOM    704  CA  SER A 104     -13.154  -9.829 -14.620  1.00  0.00           C  
ATOM    705  C   SER A 104     -14.401  -9.110 -15.175  1.00  0.00           C  
ATOM    706  O   SER A 104     -14.704  -8.003 -14.733  1.00  0.00           O  
ATOM    707  CB  SER A 104     -13.505 -10.553 -13.335  1.00  0.00           C  
ATOM    708  CEN SER A 104     -13.580 -10.636 -12.803  1.00  0.00           X  
ATOM    709  H   SER A 104     -11.804  -8.762 -13.404  1.00  0.00           H  
ATOM    710  N   PRO A 105     -15.174  -9.754 -16.072  1.00  0.00           N  
ATOM    711  CA  PRO A 105     -16.429  -9.220 -16.588  1.00  0.00           C  
ATOM    712  C   PRO A 105     -17.509  -9.218 -15.497  1.00  0.00           C  
ATOM    713  O   PRO A 105     -17.555 -10.109 -14.652  1.00  0.00           O  
ATOM    714  CB  PRO A 105     -16.782 -10.155 -17.757  1.00  0.00           C  
ATOM    715  CEN PRO A 105     -15.304 -11.023 -17.258  1.00  0.00           X  
ATOM    716  N   THR A 106     -18.406  -8.234 -15.518  1.00  0.00           N  
ATOM    717  CA  THR A 106     -19.535  -8.175 -14.584  1.00  0.00           C  
ATOM    718  C   THR A 106     -20.812  -7.898 -15.372  1.00  0.00           C  
ATOM    719  O   THR A 106     -20.866  -6.958 -16.159  1.00  0.00           O  
ATOM    720  CB  THR A 106     -19.347  -7.089 -13.509  1.00  0.00           C  
ATOM    721  CEN THR A 106     -19.054  -6.855 -13.061  1.00  0.00           X  
ATOM    722  H   THR A 106     -18.386  -7.559 -16.268  1.00  0.00           H  
ATOM    723  N   SER A 107     -21.829  -8.737 -15.157  1.00  0.00           N  
ATOM    724  CA  SER A 107     -23.138  -8.632 -15.808  1.00  0.00           C  
ATOM    725  C   SER A 107     -23.926  -7.465 -15.218  1.00  0.00           C  
ATOM    726  O   SER A 107     -23.899  -7.272 -14.006  1.00  0.00           O  
ATOM    727  CB  SER A 107     -23.912  -9.927 -15.658  1.00  0.00           C  
ATOM    728  CEN SER A 107     -24.092 -10.388 -15.433  1.00  0.00           X  
ATOM    729  H   SER A 107     -21.763  -9.379 -14.380  1.00  0.00           H  
ATOM    730  N   THR A 108     -24.667  -6.751 -16.063  1.00  0.00           N  
ATOM    731  CA  THR A 108     -25.551  -5.656 -15.646  1.00  0.00           C  
ATOM    732  C   THR A 108     -26.803  -5.686 -16.521  1.00  0.00           C  
ATOM    733  O   THR A 108     -26.816  -6.288 -17.591  1.00  0.00           O  
ATOM    734  CB  THR A 108     -24.871  -4.279 -15.760  1.00  0.00           C  
ATOM    735  CEN THR A 108     -24.451  -3.899 -15.615  1.00  0.00           X  
ATOM    736  H   THR A 108     -24.817  -7.103 -16.999  1.00  0.00           H  
ATOM    737  N   GLU A 109     -27.850  -5.105 -15.957  1.00  0.00           N  
ATOM    738  CA  GLU A 109     -29.181  -4.854 -16.490  1.00  0.00           C  
ATOM    739  C   GLU A 109     -29.362  -3.647 -17.424  1.00  0.00           C  
ATOM    740  O   GLU A 109     -28.830  -2.554 -17.234  1.00  0.00           O  
ATOM    741  CB  GLU A 109     -30.150  -4.714 -15.314  1.00  0.00           C  
ATOM    742  CEN GLU A 109     -31.295  -5.399 -14.254  1.00  0.00           X  
ATOM    743  H   GLU A 109     -27.808  -5.011 -14.952  1.00  0.00           H  
ATOM    744  N   GLU A 110     -30.168  -3.930 -18.445  1.00  0.00           N  
ATOM    745  CA  GLU A 110     -30.670  -3.109 -19.538  1.00  0.00           C  
ATOM    746  C   GLU A 110     -31.745  -2.082 -19.134  1.00  0.00           C  
ATOM    747  O   GLU A 110     -32.689  -2.375 -18.400  1.00  0.00           O  
ATOM    748  CB  GLU A 110     -31.222  -4.020 -20.636  1.00  0.00           C  
ATOM    749  CEN GLU A 110     -31.017  -4.839 -22.117  1.00  0.00           X  
ATOM    750  H   GLU A 110     -30.590  -4.845 -18.411  1.00  0.00           H  
ATOM    751  N   GLY A 111     -31.650  -0.884 -19.718  1.00  0.00           N  
ATOM    752  CA  GLY A 111     -32.603   0.210 -19.548  1.00  0.00           C  
ATOM    753  C   GLY A 111     -32.214   1.417 -20.403  1.00  0.00           C  
ATOM    754  O   GLY A 111     -31.528   2.313 -19.937  1.00  0.00           O  
ATOM    755  CEN GLY A 111     -32.603   0.210 -19.548  1.00  0.00           X  
ATOM    756  H   GLY A 111     -30.897  -0.737 -20.375  1.00  0.00           H  
ATOM    757  N   THR A 112     -32.640   1.377 -21.666  1.00  0.00           N  
ATOM    758  CA  THR A 112     -32.626   2.407 -22.720  1.00  0.00           C  
ATOM    759  C   THR A 112     -31.944   3.767 -22.468  1.00  0.00           C  
ATOM    760  O   THR A 112     -32.586   4.813 -22.382  1.00  0.00           O  
ATOM    761  CB  THR A 112     -34.076   2.710 -23.140  1.00  0.00           C  
ATOM    762  CEN THR A 112     -34.601   2.541 -23.335  1.00  0.00           X  
ATOM    763  H   THR A 112     -33.355   0.679 -21.826  1.00  0.00           H  
ATOM    764  N   SER A 113     -30.606   3.753 -22.559  1.00  0.00           N  
ATOM    765  CA  SER A 113     -29.710   4.907 -22.376  1.00  0.00           C  
ATOM    766  C   SER A 113     -29.778   5.891 -23.543  1.00  0.00           C  
ATOM    767  O   SER A 113     -29.880   5.484 -24.699  1.00  0.00           O  
ATOM    768  CB  SER A 113     -28.284   4.429 -22.187  1.00  0.00           C  
ATOM    769  CEN SER A 113     -27.838   4.123 -22.248  1.00  0.00           X  
ATOM    770  H   SER A 113     -30.172   2.902 -22.882  1.00  0.00           H  
ATOM    771  N   THR A 114     -29.594   7.179 -23.255  1.00  0.00           N  
ATOM    772  CA  THR A 114     -29.519   8.223 -24.283  1.00  0.00           C  
ATOM    773  C   THR A 114     -28.292   9.079 -23.982  1.00  0.00           C  
ATOM    774  O   THR A 114     -28.004   9.370 -22.825  1.00  0.00           O  
ATOM    775  CB  THR A 114     -30.778   9.109 -24.321  1.00  0.00           C  
ATOM    776  CEN THR A 114     -31.353   9.182 -24.397  1.00  0.00           X  
ATOM    777  H   THR A 114     -29.232   7.417 -22.342  1.00  0.00           H  
ATOM    778  N   GLU A 115     -27.544   9.412 -25.026  1.00  0.00           N  
ATOM    779  CA  GLU A 115     -26.322  10.214 -24.996  1.00  0.00           C  
ATOM    780  C   GLU A 115     -26.682  11.715 -25.033  1.00  0.00           C  
ATOM    781  O   GLU A 115     -27.583  12.096 -25.784  1.00  0.00           O  
ATOM    782  CB  GLU A 115     -25.407   9.848 -26.167  1.00  0.00           C  
ATOM    783  CEN GLU A 115     -24.059   9.004 -26.780  1.00  0.00           X  
ATOM    784  H   GLU A 115     -27.886   9.184 -25.950  1.00  0.00           H  
ATOM    785  N   PRO A 116     -26.036  12.585 -24.238  1.00  0.00           N  
ATOM    786  CA  PRO A 116     -26.259  14.022 -24.322  1.00  0.00           C  
ATOM    787  C   PRO A 116     -25.564  14.597 -25.567  1.00  0.00           C  
ATOM    788  O   PRO A 116     -24.579  14.057 -26.061  1.00  0.00           O  
ATOM    789  CB  PRO A 116     -25.669  14.573 -23.013  1.00  0.00           C  
ATOM    790  CEN PRO A 116     -25.230  12.868 -22.718  1.00  0.00           X  
ATOM    791  N   SER A 117     -26.115  15.708 -26.053  1.00  0.00           N  
ATOM    792  CA  SER A 117     -25.596  16.538 -27.138  1.00  0.00           C  
ATOM    793  C   SER A 117     -24.307  17.305 -26.816  1.00  0.00           C  
ATOM    794  O   SER A 117     -24.129  17.871 -25.737  1.00  0.00           O  
ATOM    795  CB  SER A 117     -26.674  17.515 -27.565  1.00  0.00           C  
ATOM    796  CEN SER A 117     -27.092  17.861 -27.523  1.00  0.00           X  
ATOM    797  H   SER A 117     -27.028  15.960 -25.709  1.00  0.00           H  
ATOM    798  N   GLU A 118     -23.451  17.367 -27.832  1.00  0.00           N  
ATOM    799  CA  GLU A 118     -22.154  18.032 -27.896  1.00  0.00           C  
ATOM    800  C   GLU A 118     -22.264  19.567 -27.994  1.00  0.00           C  
ATOM    801  O   GLU A 118     -23.045  20.110 -28.779  1.00  0.00           O  
ATOM    802  CB  GLU A 118     -21.355  17.491 -29.083  1.00  0.00           C  
ATOM    803  CEN GLU A 118     -20.168  16.441 -29.709  1.00  0.00           X  
ATOM    804  H   GLU A 118     -23.723  16.884 -28.678  1.00  0.00           H  
ATOM    805  N   GLY A 119     -21.416  20.279 -27.248  1.00  0.00           N  
ATOM    806  CA  GLY A 119     -21.307  21.740 -27.270  1.00  0.00           C  
ATOM    807  C   GLY A 119     -19.867  22.163 -26.999  1.00  0.00           C  
ATOM    808  O   GLY A 119     -19.495  22.430 -25.862  1.00  0.00           O  
ATOM    809  CEN GLY A 119     -21.307  21.740 -27.270  1.00  0.00           X  
ATOM    810  H   GLY A 119     -20.756  19.775 -26.675  1.00  0.00           H  
ATOM    811  N   SER A 120     -19.046  22.197 -28.049  1.00  0.00           N  
ATOM    812  CA  SER A 120     -17.615  22.524 -27.996  1.00  0.00           C  
ATOM    813  C   SER A 120     -17.389  24.011 -27.720  1.00  0.00           C  
ATOM    814  O   SER A 120     -18.076  24.834 -28.319  1.00  0.00           O  
ATOM    815  CB  SER A 120     -16.940  22.123 -29.293  1.00  0.00           C  
ATOM    816  CEN SER A 120     -16.875  22.037 -29.826  1.00  0.00           X  
ATOM    817  H   SER A 120     -19.464  22.091 -28.964  1.00  0.00           H  
ATOM    818  N   ALA A 121     -16.371  24.359 -26.923  1.00  0.00           N  
ATOM    819  CA  ALA A 121     -15.985  25.754 -26.656  1.00  0.00           C  
ATOM    820  C   ALA A 121     -14.511  25.854 -26.203  1.00  0.00           C  
ATOM    821  O   ALA A 121     -14.234  26.360 -25.114  1.00  0.00           O  
ATOM    822  CB  ALA A 121     -16.908  26.364 -25.612  1.00  0.00           C  
ATOM    823  CEN ALA A 121     -16.907  26.364 -25.612  1.00  0.00           X  
ATOM    824  H   ALA A 121     -15.712  23.641 -26.666  1.00  0.00           H  
ATOM    825  N   PRO A 122     -13.544  25.406 -27.021  1.00  0.00           N  
ATOM    826  CA  PRO A 122     -12.131  25.384 -26.656  1.00  0.00           C  
ATOM    827  C   PRO A 122     -11.577  26.803 -26.452  1.00  0.00           C  
ATOM    828  O   PRO A 122     -11.877  27.712 -27.225  1.00  0.00           O  
ATOM    829  CB  PRO A 122     -11.458  24.662 -27.835  1.00  0.00           C  
ATOM    830  CEN PRO A 122     -13.106  24.649 -28.520  1.00  0.00           X  
ATOM    831  N   GLY A 123     -10.681  26.959 -25.476  1.00  0.00           N  
ATOM    832  CA  GLY A 123      -9.983  28.225 -25.258  1.00  0.00           C  
ATOM    833  C   GLY A 123     -10.142  28.838 -23.872  1.00  0.00           C  
ATOM    834  O   GLY A 123     -11.206  29.339 -23.539  1.00  0.00           O  
ATOM    835  CEN GLY A 123      -9.983  28.225 -25.258  1.00  0.00           X  
ATOM    836  H   GLY A 123     -10.305  26.130 -25.041  1.00  0.00           H  
ATOM    837  N   THR A 124      -9.033  28.952 -23.144  1.00  0.00           N  
ATOM    838  CA  THR A 124      -9.016  29.570 -21.813  1.00  0.00           C  
ATOM    839  C   THR A 124      -7.749  30.422 -21.705  1.00  0.00           C  
ATOM    840  O   THR A 124      -6.638  29.961 -21.930  1.00  0.00           O  
ATOM    841  CB  THR A 124      -9.043  28.527 -20.680  1.00  0.00           C  
ATOM    842  CEN THR A 124      -9.298  28.087 -20.393  1.00  0.00           X  
ATOM    843  H   THR A 124      -8.137  28.907 -23.611  1.00  0.00           H  
ATOM    844  N   SER A 125      -7.937  31.713 -21.429  1.00  0.00           N  
ATOM    845  CA  SER A 125      -6.871  32.699 -21.292  1.00  0.00           C  
ATOM    846  C   SER A 125      -7.400  33.763 -20.337  1.00  0.00           C  
ATOM    847  O   SER A 125      -8.591  34.055 -20.366  1.00  0.00           O  
ATOM    848  CB  SER A 125      -6.485  33.293 -22.633  1.00  0.00           C  
ATOM    849  CEN SER A 125      -6.539  33.474 -23.143  1.00  0.00           X  
ATOM    850  H   SER A 125      -8.854  32.001 -21.115  1.00  0.00           H  
ATOM    851  N   THR A 126      -6.546  34.297 -19.464  1.00  0.00           N  
ATOM    852  CA  THR A 126      -6.907  35.401 -18.566  1.00  0.00           C  
ATOM    853  C   THR A 126      -5.830  36.468 -18.673  1.00  0.00           C  
ATOM    854  O   THR A 126      -4.637  36.187 -18.569  1.00  0.00           O  
ATOM    855  CB  THR A 126      -7.046  34.950 -17.101  1.00  0.00           C  
ATOM    856  CEN THR A 126      -7.299  34.627 -16.684  1.00  0.00           X  
ATOM    857  H   THR A 126      -5.577  34.004 -19.478  1.00  0.00           H  
ATOM    858  N   GLU A 127      -6.282  37.685 -18.949  1.00  0.00           N  
ATOM    859  CA  GLU A 127      -5.497  38.899 -19.148  1.00  0.00           C  
ATOM    860  C   GLU A 127      -4.999  39.462 -17.794  1.00  0.00           C  
ATOM    861  O   GLU A 127      -5.799  39.579 -16.859  1.00  0.00           O  
ATOM    862  CB  GLU A 127      -6.325  39.949 -19.893  1.00  0.00           C  
ATOM    863  CEN GLU A 127      -6.746  40.741 -21.341  1.00  0.00           X  
ATOM    864  H   GLU A 127      -7.284  37.809 -18.989  1.00  0.00           H  
ATOM    865  N   PRO A 128      -3.705  39.803 -17.646  1.00  0.00           N  
ATOM    866  CA  PRO A 128      -3.164  40.399 -16.425  1.00  0.00           C  
ATOM    867  C   PRO A 128      -3.695  41.826 -16.213  1.00  0.00           C  
ATOM    868  O   PRO A 128      -3.848  42.593 -17.162  1.00  0.00           O  
ATOM    869  CB  PRO A 128      -1.642  40.373 -16.643  1.00  0.00           C  
ATOM    870  CEN PRO A 128      -2.074  39.697 -18.237  1.00  0.00           X  
ATOM    871  N   SER A 129      -3.950  42.204 -14.957  1.00  0.00           N  
ATOM    872  CA  SER A 129      -4.386  43.554 -14.588  1.00  0.00           C  
ATOM    873  C   SER A 129      -3.214  44.459 -14.175  1.00  0.00           C  
ATOM    874  O   SER A 129      -2.226  44.009 -13.601  1.00  0.00           O  
ATOM    875  CB  SER A 129      -5.402  43.472 -13.465  1.00  0.00           C  
ATOM    876  CEN SER A 129      -5.647  43.293 -13.014  1.00  0.00           X  
ATOM    877  H   SER A 129      -3.876  41.516 -14.223  1.00  0.00           H  
ATOM    878  N   GLU A 130      -3.397  45.749 -14.453  1.00  0.00           N  
ATOM    879  CA  GLU A 130      -2.583  46.891 -14.010  1.00  0.00           C  
ATOM    880  C   GLU A 130      -1.045  46.748 -13.931  1.00  0.00           C  
ATOM    881  O   GLU A 130      -0.450  46.361 -12.931  1.00  0.00           O  
ATOM    882  CB  GLU A 130      -3.091  47.324 -12.633  1.00  0.00           C  
ATOM    883  CEN GLU A 130      -4.080  48.325 -11.672  1.00  0.00           X  
ATOM    884  H   GLU A 130      -4.369  45.985 -14.603  1.00  0.00           H  
ATOM    885  N   GLY A 131      -0.391  47.253 -14.984  1.00  0.00           N  
ATOM    886  CA  GLY A 131       1.027  47.615 -14.871  1.00  0.00           C  
ATOM    887  C   GLY A 131       2.024  46.479 -14.628  1.00  0.00           C  
ATOM    888  O   GLY A 131       3.086  46.666 -14.044  1.00  0.00           O  
ATOM    889  CEN GLY A 131       1.028  47.615 -14.871  1.00  0.00           X  
ATOM    890  H   GLY A 131      -0.929  47.938 -15.495  1.00  0.00           H  
ATOM    891  N   SER A 132       1.714  45.318 -15.199  1.00  0.00           N  
ATOM    892  CA  SER A 132       2.488  44.079 -15.108  1.00  0.00           C  
ATOM    893  C   SER A 132       3.802  44.137 -15.897  1.00  0.00           C  
ATOM    894  O   SER A 132       3.835  44.687 -16.996  1.00  0.00           O  
ATOM    895  CB  SER A 132       1.643  42.916 -15.591  1.00  0.00           C  
ATOM    896  CEN SER A 132       1.279  42.641 -15.887  1.00  0.00           X  
ATOM    897  H   SER A 132       0.898  45.295 -15.793  1.00  0.00           H  
ATOM    898  N   ALA A 133       4.852  43.474 -15.404  1.00  0.00           N  
ATOM    899  CA  ALA A 133       6.134  43.372 -16.111  1.00  0.00           C  
ATOM    900  C   ALA A 133       6.887  42.076 -15.748  1.00  0.00           C  
ATOM    901  O   ALA A 133       7.347  41.926 -14.616  1.00  0.00           O  
ATOM    902  CB  ALA A 133       6.995  44.590 -15.811  1.00  0.00           C  
ATOM    903  CEN ALA A 133       6.995  44.589 -15.811  1.00  0.00           X  
ATOM    904  H   ALA A 133       4.717  42.893 -14.590  1.00  0.00           H  
ATOM    905  N   PRO A 134       7.099  41.157 -16.705  1.00  0.00           N  
ATOM    906  CA  PRO A 134       7.686  39.858 -16.419  1.00  0.00           C  
ATOM    907  C   PRO A 134       9.210  39.997 -16.423  1.00  0.00           C  
ATOM    908  O   PRO A 134       9.910  39.456 -17.275  1.00  0.00           O  
ATOM    909  CB  PRO A 134       7.170  38.941 -17.541  1.00  0.00           C  
ATOM    910  CEN PRO A 134       6.370  40.426 -18.125  1.00  0.00           X  
ATOM    911  N   GLY A 135       9.732  40.757 -15.462  1.00  0.00           N  
ATOM    912  CA  GLY A 135      11.165  40.953 -15.311  1.00  0.00           C  
ATOM    913  C   GLY A 135      11.767  39.736 -14.624  1.00  0.00           C  
ATOM    914  O   GLY A 135      11.065  39.070 -13.872  1.00  0.00           O  
ATOM    915  CEN GLY A 135      11.166  40.953 -15.311  1.00  0.00           X  
ATOM    916  H   GLY A 135       9.146  40.989 -14.672  1.00  0.00           H  
ATOM    917  N   THR A 136      13.051  39.465 -14.841  1.00  0.00           N  
ATOM    918  CA  THR A 136      13.745  38.356 -14.171  1.00  0.00           C  
ATOM    919  C   THR A 136      15.076  38.856 -13.641  1.00  0.00           C  
ATOM    920  O   THR A 136      15.890  39.416 -14.375  1.00  0.00           O  
ATOM    921  CB  THR A 136      13.986  37.160 -15.111  1.00  0.00           C  
ATOM    922  CEN THR A 136      13.791  36.733 -15.460  1.00  0.00           X  
ATOM    923  H   THR A 136      13.620  40.142 -15.329  1.00  0.00           H  
ATOM    924  N   SER A 137      15.238  38.685 -12.336  1.00  0.00           N  
ATOM    925  CA  SER A 137      16.392  39.056 -11.528  1.00  0.00           C  
ATOM    926  C   SER A 137      17.156  37.825 -11.027  1.00  0.00           C  
ATOM    927  O   SER A 137      16.585  36.749 -10.891  1.00  0.00           O  
ATOM    928  CB  SER A 137      15.946  39.913 -10.360  1.00  0.00           C  
ATOM    929  CEN SER A 137      15.633  40.097  -9.955  1.00  0.00           X  
ATOM    930  H   SER A 137      14.518  38.174 -11.842  1.00  0.00           H  
ATOM    931  N   GLU A 138      18.416  38.074 -10.651  1.00  0.00           N  
ATOM    932  CA  GLU A 138      19.358  37.170  -9.955  1.00  0.00           C  
ATOM    933  C   GLU A 138      19.870  35.927 -10.705  1.00  0.00           C  
ATOM    934  O   GLU A 138      20.023  34.827 -10.186  1.00  0.00           O  
ATOM    935  CB  GLU A 138      18.710  36.705  -8.649  1.00  0.00           C  
ATOM    936  CEN GLU A 138      18.492  36.873  -6.968  1.00  0.00           X  
ATOM    937  H   GLU A 138      18.695  39.042 -10.685  1.00  0.00           H  
ATOM    938  N   SER A 139      20.206  36.169 -11.973  1.00  0.00           N  
ATOM    939  CA  SER A 139      20.769  35.181 -12.907  1.00  0.00           C  
ATOM    940  C   SER A 139      22.202  34.670 -12.665  1.00  0.00           C  
ATOM    941  O   SER A 139      23.140  35.457 -12.555  1.00  0.00           O  
ATOM    942  CB  SER A 139      20.695  35.766 -14.304  1.00  0.00           C  
ATOM    943  CEN SER A 139      20.716  36.137 -14.702  1.00  0.00           X  
ATOM    944  H   SER A 139      20.694  37.044 -12.086  1.00  0.00           H  
ATOM    945  N   ALA A 140      22.404  33.357 -12.803  1.00  0.00           N  
ATOM    946  CA  ALA A 140      23.712  32.729 -12.629  1.00  0.00           C  
ATOM    947  C   ALA A 140      23.814  31.490 -13.534  1.00  0.00           C  
ATOM    948  O   ALA A 140      22.823  30.861 -13.896  1.00  0.00           O  
ATOM    949  CB  ALA A 140      23.942  32.361 -11.170  1.00  0.00           C  
ATOM    950  CEN ALA A 140      23.942  32.360 -11.171  1.00  0.00           X  
ATOM    951  H   ALA A 140      21.704  32.812 -13.282  1.00  0.00           H  
ATOM    952  N   THR A 141      25.046  31.238 -13.954  1.00  0.00           N  
ATOM    953  CA  THR A 141      25.600  30.147 -14.769  1.00  0.00           C  
ATOM    954  C   THR A 141      26.526  29.159 -14.038  1.00  0.00           C  
ATOM    955  O   THR A 141      27.246  29.557 -13.126  1.00  0.00           O  
ATOM    956  CB  THR A 141      26.375  30.723 -15.968  1.00  0.00           C  
ATOM    957  CEN THR A 141      26.406  31.052 -16.450  1.00  0.00           X  
ATOM    958  H   THR A 141      25.731  31.946 -13.733  1.00  0.00           H  
ATOM    959  N   PRO A 142      26.534  27.872 -14.457  1.00  0.00           N  
ATOM    960  CA  PRO A 142      27.389  26.820 -13.909  1.00  0.00           C  
ATOM    961  C   PRO A 142      28.875  27.009 -14.254  1.00  0.00           C  
ATOM    962  O   PRO A 142      29.221  27.454 -15.347  1.00  0.00           O  
ATOM    963  CB  PRO A 142      26.816  25.534 -14.528  1.00  0.00           C  
ATOM    964  CEN PRO A 142      25.730  26.660 -15.388  1.00  0.00           X  
ATOM    965  N   GLU A 143      29.751  26.587 -13.344  1.00  0.00           N  
ATOM    966  CA  GLU A 143      31.205  26.588 -13.543  1.00  0.00           C  
ATOM    967  C   GLU A 143      31.633  25.323 -14.291  1.00  0.00           C  
ATOM    968  O   GLU A 143      31.113  24.224 -14.088  1.00  0.00           O  
ATOM    969  CB  GLU A 143      31.938  26.689 -12.204  1.00  0.00           C  
ATOM    970  CEN GLU A 143      32.762  27.620 -11.038  1.00  0.00           X  
ATOM    971  H   GLU A 143      29.408  26.085 -12.539  1.00  0.00           H  
ATOM    972  N   SER A 144      32.564  25.533 -15.214  1.00  0.00           N  
ATOM    973  CA  SER A 144      33.203  24.534 -16.058  1.00  0.00           C  
ATOM    974  C   SER A 144      34.205  23.689 -15.275  1.00  0.00           C  
ATOM    975  O   SER A 144      34.885  24.191 -14.386  1.00  0.00           O  
ATOM    976  CB  SER A 144      33.886  25.211 -17.230  1.00  0.00           C  
ATOM    977  CEN SER A 144      34.162  25.589 -17.509  1.00  0.00           X  
ATOM    978  H   SER A 144      32.882  26.490 -15.313  1.00  0.00           H  
ATOM    979  N   GLY A 145      34.377  22.429 -15.672  1.00  0.00           N  
ATOM    980  CA  GLY A 145      35.361  21.528 -15.077  1.00  0.00           C  
ATOM    981  C   GLY A 145      35.638  20.361 -16.027  1.00  0.00           C  
ATOM    982  O   GLY A 145      34.764  20.052 -16.839  1.00  0.00           O  
ATOM    983  CEN GLY A 145      35.361  21.527 -15.077  1.00  0.00           X  
ATOM    984  H   GLY A 145      33.868  22.098 -16.478  1.00  0.00           H  
ATOM    985  N   PRO A 146      36.810  19.702 -15.966  1.00  0.00           N  
ATOM    986  CA  PRO A 146      37.138  18.598 -16.860  1.00  0.00           C  
ATOM    987  C   PRO A 146      36.480  17.323 -16.316  1.00  0.00           C  
ATOM    988  O   PRO A 146      37.143  16.432 -15.782  1.00  0.00           O  
ATOM    989  CB  PRO A 146      38.674  18.528 -16.848  1.00  0.00           C  
ATOM    990  CEN PRO A 146      38.537  19.881 -15.692  1.00  0.00           X  
ATOM    991  N   GLY A 147      35.151  17.272 -16.383  1.00  0.00           N  
ATOM    992  CA  GLY A 147      34.351  16.160 -15.881  1.00  0.00           C  
ATOM    993  C   GLY A 147      34.575  14.924 -16.749  1.00  0.00           C  
ATOM    994  O   GLY A 147      34.893  15.040 -17.928  1.00  0.00           O  
ATOM    995  CEN GLY A 147      34.351  16.160 -15.881  1.00  0.00           X  
ATOM    996  H   GLY A 147      34.682  17.982 -16.928  1.00  0.00           H  
ATOM    997  N   SER A 148      34.438  13.757 -16.129  1.00  0.00           N  
ATOM    998  CA  SER A 148      34.564  12.414 -16.694  1.00  0.00           C  
ATOM    999  C   SER A 148      33.271  11.796 -17.251  1.00  0.00           C  
ATOM   1000  O   SER A 148      32.178  12.033 -16.742  1.00  0.00           O  
ATOM   1001  CB  SER A 148      35.144  11.497 -15.635  1.00  0.00           C  
ATOM   1002  CEN SER A 148      35.235  11.282 -15.144  1.00  0.00           X  
ATOM   1003  H   SER A 148      34.321  13.775 -15.128  1.00  0.00           H  
ATOM   1004  N   GLU A 149      33.429  10.905 -18.230  1.00  0.00           N  
ATOM   1005  CA  GLU A 149      32.354  10.100 -18.825  1.00  0.00           C  
ATOM   1006  C   GLU A 149      32.288   8.707 -18.141  1.00  0.00           C  
ATOM   1007  O   GLU A 149      33.109   8.451 -17.253  1.00  0.00           O  
ATOM   1008  CB  GLU A 149      32.566   9.950 -20.333  1.00  0.00           C  
ATOM   1009  CEN GLU A 149      32.209  10.428 -21.929  1.00  0.00           X  
ATOM   1010  H   GLU A 149      34.372  10.585 -18.419  1.00  0.00           H  
ATOM   1011  N   PRO A 150      31.383   7.779 -18.515  1.00  0.00           N  
ATOM   1012  CA  PRO A 150      30.319   7.908 -19.504  1.00  0.00           C  
ATOM   1013  C   PRO A 150      28.913   7.915 -18.892  1.00  0.00           C  
ATOM   1014  O   PRO A 150      28.688   7.558 -17.735  1.00  0.00           O  
ATOM   1015  CB  PRO A 150      30.537   6.692 -20.420  1.00  0.00           C  
ATOM   1016  CEN PRO A 150      31.829   6.288 -19.257  1.00  0.00           X  
ATOM   1017  N   ALA A 151      27.933   8.211 -19.741  1.00  0.00           N  
ATOM   1018  CA  ALA A 151      26.538   8.218 -19.348  1.00  0.00           C  
ATOM   1019  C   ALA A 151      26.069   6.761 -19.212  1.00  0.00           C  
ATOM   1020  O   ALA A 151      25.175   6.311 -19.931  1.00  0.00           O  
ATOM   1021  CB  ALA A 151      25.694   8.986 -20.355  1.00  0.00           C  
ATOM   1022  CEN ALA A 151      25.694   8.985 -20.354  1.00  0.00           X  
ATOM   1023  H   ALA A 151      28.134   8.193 -20.731  1.00  0.00           H  
ATOM   1024  N   THR A 152      26.624   6.003 -18.267  1.00  0.00           N  
ATOM   1025  CA  THR A 152      26.215   4.603 -18.139  1.00  0.00           C  
ATOM   1026  C   THR A 152      24.866   4.626 -17.437  1.00  0.00           C  
ATOM   1027  O   THR A 152      24.771   4.485 -16.220  1.00  0.00           O  
ATOM   1028  CB  THR A 152      27.218   3.750 -17.340  1.00  0.00           C  
ATOM   1029  CEN THR A 152      27.747   3.515 -17.265  1.00  0.00           X  
ATOM   1030  H   THR A 152      27.111   6.441 -17.498  1.00  0.00           H  
ATOM   1031  N   SER A 153      23.840   4.928 -18.239  1.00  0.00           N  
ATOM   1032  CA  SER A 153      22.439   4.962 -17.865  1.00  0.00           C  
ATOM   1033  C   SER A 153      22.065   3.571 -17.390  1.00  0.00           C  
ATOM   1034  O   SER A 153      22.570   2.575 -17.916  1.00  0.00           O  
ATOM   1035  CB  SER A 153      21.571   5.401 -19.028  1.00  0.00           C  
ATOM   1036  CEN SER A 153      21.402   5.461 -19.542  1.00  0.00           X  
ATOM   1037  H   SER A 153      24.052   5.000 -19.224  1.00  0.00           H  
ATOM   1038  N   GLY A 154      21.220   3.512 -16.364  1.00  0.00           N  
ATOM   1039  CA  GLY A 154      20.754   2.262 -15.813  1.00  0.00           C  
ATOM   1040  C   GLY A 154      19.709   1.693 -16.761  1.00  0.00           C  
ATOM   1041  O   GLY A 154      19.118   2.410 -17.556  1.00  0.00           O  
ATOM   1042  CEN GLY A 154      20.754   2.261 -15.813  1.00  0.00           X  
ATOM   1043  H   GLY A 154      20.756   4.361 -16.067  1.00  0.00           H  
ATOM   1044  N   SER A 155      19.474   0.386 -16.677  1.00  0.00           N  
ATOM   1045  CA  SER A 155      18.565  -0.247 -17.621  1.00  0.00           C  
ATOM   1046  C   SER A 155      17.186  -0.134 -16.984  1.00  0.00           C  
ATOM   1047  O   SER A 155      16.553  -1.142 -16.662  1.00  0.00           O  
ATOM   1048  CB  SER A 155      18.948  -1.689 -17.891  1.00  0.00           C  
ATOM   1049  CEN SER A 155      19.144  -2.188 -17.800  1.00  0.00           X  
ATOM   1050  H   SER A 155      19.670  -0.079 -15.803  1.00  0.00           H  
ATOM   1051  N   GLU A 156      16.772   1.100 -16.704  1.00  0.00           N  
ATOM   1052  CA  GLU A 156      15.515   1.380 -16.033  1.00  0.00           C  
ATOM   1053  C   GLU A 156      14.447   0.952 -17.027  1.00  0.00           C  
ATOM   1054  O   GLU A 156      14.625   1.143 -18.226  1.00  0.00           O  
ATOM   1055  CB  GLU A 156      15.377   2.855 -15.650  1.00  0.00           C  
ATOM   1056  CEN GLU A 156      15.440   4.087 -14.475  1.00  0.00           X  
ATOM   1057  H   GLU A 156      17.152   1.857 -17.254  1.00  0.00           H  
ATOM   1058  N   THR A 157      13.425   0.237 -16.567  1.00  0.00           N  
ATOM   1059  CA  THR A 157      12.299  -0.167 -17.409  1.00  0.00           C  
ATOM   1060  C   THR A 157      11.462   1.088 -17.678  1.00  0.00           C  
ATOM   1061  O   THR A 157      11.313   1.898 -16.759  1.00  0.00           O  
ATOM   1062  CB  THR A 157      11.429  -1.254 -16.751  1.00  0.00           C  
ATOM   1063  CEN THR A 157      11.357  -1.789 -16.528  1.00  0.00           X  
ATOM   1064  H   THR A 157      13.332   0.092 -15.574  1.00  0.00           H  
ATOM   1065  N   PRO A 158      10.997   1.309 -18.920  1.00  0.00           N  
ATOM   1066  CA  PRO A 158      10.166   2.460 -19.224  1.00  0.00           C  
ATOM   1067  C   PRO A 158       8.977   2.485 -18.270  1.00  0.00           C  
ATOM   1068  O   PRO A 158       8.299   1.475 -18.083  1.00  0.00           O  
ATOM   1069  CB  PRO A 158       9.745   2.258 -20.689  1.00  0.00           C  
ATOM   1070  CEN PRO A 158      10.682   0.746 -20.550  1.00  0.00           X  
ATOM   1071  N   GLY A 159       8.709   3.641 -17.673  1.00  0.00           N  
ATOM   1072  CA  GLY A 159       7.657   3.802 -16.671  1.00  0.00           C  
ATOM   1073  C   GLY A 159       7.972   3.420 -15.226  1.00  0.00           C  
ATOM   1074  O   GLY A 159       7.100   3.613 -14.389  1.00  0.00           O  
ATOM   1075  CEN GLY A 159       7.657   3.802 -16.671  1.00  0.00           X  
ATOM   1076  H   GLY A 159       9.071   4.483 -18.103  1.00  0.00           H  
ATOM   1077  N   MET A 160       9.180   2.948 -14.882  1.00  0.00           N  
ATOM   1078  CA  MET A 160       9.453   2.560 -13.486  1.00  0.00           C  
ATOM   1079  C   MET A 160       9.571   3.784 -12.570  1.00  0.00           C  
ATOM   1080  O   MET A 160       8.939   3.807 -11.529  1.00  0.00           O  
ATOM   1081  CB  MET A 160      10.731   1.726 -13.411  1.00  0.00           C  
ATOM   1082  CEN MET A 160      11.319   0.099 -13.121  1.00  0.00           X  
ATOM   1083  H   MET A 160       9.863   2.781 -15.605  1.00  0.00           H  
ATOM   1084  N   TYR A 161      10.297   4.825 -12.990  1.00  0.00           N  
ATOM   1085  CA  TYR A 161      10.504   6.031 -12.174  1.00  0.00           C  
ATOM   1086  C   TYR A 161       9.216   6.811 -11.880  1.00  0.00           C  
ATOM   1087  O   TYR A 161       8.945   7.104 -10.725  1.00  0.00           O  
ATOM   1088  CB  TYR A 161      11.510   6.955 -12.865  1.00  0.00           C  
ATOM   1089  CEN TYR A 161      13.209   7.379 -12.812  1.00  0.00           X  
ATOM   1090  H   TYR A 161      10.761   4.769 -13.883  1.00  0.00           H  
ATOM   1091  N   GLY A 162       8.427   7.151 -12.907  1.00  0.00           N  
ATOM   1092  CA  GLY A 162       7.166   7.882 -12.732  1.00  0.00           C  
ATOM   1093  C   GLY A 162       6.275   7.198 -11.700  1.00  0.00           C  
ATOM   1094  O   GLY A 162       5.942   7.807 -10.694  1.00  0.00           O  
ATOM   1095  CEN GLY A 162       7.166   7.882 -12.732  1.00  0.00           X  
ATOM   1096  H   GLY A 162       8.649   6.792 -13.824  1.00  0.00           H  
ATOM   1097  N   LYS A 163       6.054   5.885 -11.882  1.00  0.00           N  
ATOM   1098  CA  LYS A 163       5.164   5.078 -11.029  1.00  0.00           C  
ATOM   1099  C   LYS A 163       5.420   5.270  -9.530  1.00  0.00           C  
ATOM   1100  O   LYS A 163       4.500   5.333  -8.734  1.00  0.00           O  
ATOM   1101  CB  LYS A 163       5.302   3.597 -11.383  1.00  0.00           C  
ATOM   1102  CEN LYS A 163       4.517   1.886 -12.349  1.00  0.00           X  
ATOM   1103  H   LYS A 163       6.512   5.427 -12.654  1.00  0.00           H  
ATOM   1104  N   LEU A 164       6.693   5.309  -9.153  1.00  0.00           N  
ATOM   1105  CA  LEU A 164       7.140   5.552  -7.791  1.00  0.00           C  
ATOM   1106  C   LEU A 164       6.701   6.912  -7.253  1.00  0.00           C  
ATOM   1107  O   LEU A 164       6.226   6.984  -6.129  1.00  0.00           O  
ATOM   1108  CB  LEU A 164       8.668   5.428  -7.721  1.00  0.00           C  
ATOM   1109  CEN LEU A 164       9.604   4.322  -7.200  1.00  0.00           X  
ATOM   1110  H   LEU A 164       7.392   5.175  -9.867  1.00  0.00           H  
ATOM   1111  N   ASN A 165       6.875   7.975  -8.042  1.00  0.00           N  
ATOM   1112  CA  ASN A 165       6.476   9.313  -7.617  1.00  0.00           C  
ATOM   1113  C   ASN A 165       4.962   9.379  -7.457  1.00  0.00           C  
ATOM   1114  O   ASN A 165       4.509   9.989  -6.497  1.00  0.00           O  
ATOM   1115  CB  ASN A 165       6.956  10.379  -8.585  1.00  0.00           C  
ATOM   1116  CEN ASN A 165       7.781  11.017  -8.700  1.00  0.00           X  
ATOM   1117  H   ASN A 165       7.111   7.835  -9.017  1.00  0.00           H  
ATOM   1118  N   ASP A 166       4.219   8.681  -8.320  1.00  0.00           N  
ATOM   1119  CA  ASP A 166       2.757   8.608  -8.241  1.00  0.00           C  
ATOM   1120  C   ASP A 166       2.327   7.824  -6.982  1.00  0.00           C  
ATOM   1121  O   ASP A 166       1.460   8.264  -6.236  1.00  0.00           O  
ATOM   1122  CB  ASP A 166       2.181   7.958  -9.501  1.00  0.00           C  
ATOM   1123  CEN ASP A 166       1.761   8.212 -10.393  1.00  0.00           X  
ATOM   1124  H   ASP A 166       4.659   8.273  -9.134  1.00  0.00           H  
ATOM   1125  N   LEU A 167       3.044   6.741  -6.652  1.00  0.00           N  
ATOM   1126  CA  LEU A 167       2.775   5.926  -5.466  1.00  0.00           C  
ATOM   1127  C   LEU A 167       3.047   6.665  -4.140  1.00  0.00           C  
ATOM   1128  O   LEU A 167       2.291   6.529  -3.175  1.00  0.00           O  
ATOM   1129  CB  LEU A 167       3.609   4.641  -5.532  1.00  0.00           C  
ATOM   1130  CEN LEU A 167       3.260   3.185  -5.895  1.00  0.00           X  
ATOM   1131  H   LEU A 167       3.719   6.404  -7.323  1.00  0.00           H  
ATOM   1132  N   LEU A 168       4.156   7.405  -4.063  1.00  0.00           N  
ATOM   1133  CA  LEU A 168       4.483   8.217  -2.890  1.00  0.00           C  
ATOM   1134  C   LEU A 168       3.362   9.224  -2.591  1.00  0.00           C  
ATOM   1135  O   LEU A 168       2.908   9.310  -1.452  1.00  0.00           O  
ATOM   1136  CB  LEU A 168       5.816   8.945  -3.104  1.00  0.00           C  
ATOM   1137  CEN LEU A 168       7.237   8.705  -2.561  1.00  0.00           X  
ATOM   1138  H   LEU A 168       4.757   7.440  -4.874  1.00  0.00           H  
ATOM   1139  N   GLU A 169       2.928   9.971  -3.606  1.00  0.00           N  
ATOM   1140  CA  GLU A 169       1.867  10.973  -3.510  1.00  0.00           C  
ATOM   1141  C   GLU A 169       0.558  10.348  -3.010  1.00  0.00           C  
ATOM   1142  O   GLU A 169      -0.069  10.907  -2.104  1.00  0.00           O  
ATOM   1143  CB  GLU A 169       1.645  11.649  -4.865  1.00  0.00           C  
ATOM   1144  CEN GLU A 169       1.907  12.960  -5.921  1.00  0.00           X  
ATOM   1145  H   GLU A 169       3.299   9.791  -4.530  1.00  0.00           H  
ATOM   1146  N   ASP A 170       0.197   9.166  -3.513  1.00  0.00           N  
ATOM   1147  CA  ASP A 170      -1.017   8.457  -3.114  1.00  0.00           C  
ATOM   1148  C   ASP A 170      -0.947   8.047  -1.634  1.00  0.00           C  
ATOM   1149  O   ASP A 170      -1.893   8.249  -0.866  1.00  0.00           O  
ATOM   1150  CB  ASP A 170      -1.235   7.226  -3.997  1.00  0.00           C  
ATOM   1151  CEN ASP A 170      -1.761   6.932  -4.818  1.00  0.00           X  
ATOM   1152  H   ASP A 170       0.731   8.786  -4.283  1.00  0.00           H  
ATOM   1153  N   LEU A 171       0.212   7.580  -1.166  1.00  0.00           N  
ATOM   1154  CA  LEU A 171       0.393   7.249   0.250  1.00  0.00           C  
ATOM   1155  C   LEU A 171       0.267   8.480   1.174  1.00  0.00           C  
ATOM   1156  O   LEU A 171      -0.443   8.438   2.185  1.00  0.00           O  
ATOM   1157  CB  LEU A 171       1.758   6.577   0.449  1.00  0.00           C  
ATOM   1158  CEN LEU A 171       2.179   5.111   0.663  1.00  0.00           X  
ATOM   1159  H   LEU A 171       0.956   7.406  -1.825  1.00  0.00           H  
ATOM   1160  N   GLN A 172       0.891   9.606   0.818  1.00  0.00           N  
ATOM   1161  CA  GLN A 172       0.790  10.844   1.597  1.00  0.00           C  
ATOM   1162  C   GLN A 172      -0.644  11.381   1.676  1.00  0.00           C  
ATOM   1163  O   GLN A 172      -1.067  11.857   2.737  1.00  0.00           O  
ATOM   1164  CB  GLN A 172       1.701  11.918   0.997  1.00  0.00           C  
ATOM   1165  CEN GLN A 172       3.247  12.714   1.147  1.00  0.00           X  
ATOM   1166  H   GLN A 172       1.365   9.628  -0.073  1.00  0.00           H  
ATOM   1167  N   GLU A 173      -1.418  11.317   0.593  1.00  0.00           N  
ATOM   1168  CA  GLU A 173      -2.835  11.676   0.640  1.00  0.00           C  
ATOM   1169  C   GLU A 173      -3.610  10.769   1.618  1.00  0.00           C  
ATOM   1170  O   GLU A 173      -4.310  11.301   2.486  1.00  0.00           O  
ATOM   1171  CB  GLU A 173      -3.449  11.595  -0.759  1.00  0.00           C  
ATOM   1172  CEN GLU A 173      -3.955  12.358  -2.196  1.00  0.00           X  
ATOM   1173  H   GLU A 173      -1.022  11.012  -0.283  1.00  0.00           H  
ATOM   1174  N   VAL A 174      -3.395   9.441   1.601  1.00  0.00           N  
ATOM   1175  CA  VAL A 174      -4.129   8.483   2.467  1.00  0.00           C  
ATOM   1176  C   VAL A 174      -3.863   8.779   3.949  1.00  0.00           C  
ATOM   1177  O   VAL A 174      -4.795   8.750   4.758  1.00  0.00           O  
ATOM   1178  CB  VAL A 174      -3.739   7.024   2.168  1.00  0.00           C  
ATOM   1179  CEN VAL A 174      -3.967   6.433   1.897  1.00  0.00           X  
ATOM   1180  H   VAL A 174      -2.696   9.087   0.965  1.00  0.00           H  
ATOM   1181  N   LEU A 175      -2.620   9.122   4.305  1.00  0.00           N  
ATOM   1182  CA  LEU A 175      -2.237   9.499   5.677  1.00  0.00           C  
ATOM   1183  C   LEU A 175      -2.977  10.749   6.152  1.00  0.00           C  
ATOM   1184  O   LEU A 175      -3.545  10.808   7.244  1.00  0.00           O  
ATOM   1185  CB  LEU A 175      -0.722   9.722   5.762  1.00  0.00           C  
ATOM   1186  CEN LEU A 175       0.429   8.876   6.339  1.00  0.00           X  
ATOM   1187  H   LEU A 175      -1.903   9.102   3.594  1.00  0.00           H  
ATOM   1188  N   LYS A 176      -3.018  11.768   5.301  1.00  0.00           N  
ATOM   1189  CA  LYS A 176      -3.663  13.038   5.624  1.00  0.00           C  
ATOM   1190  C   LYS A 176      -5.168  12.871   5.850  1.00  0.00           C  
ATOM   1191  O   LYS A 176      -5.707  13.460   6.786  1.00  0.00           O  
ATOM   1192  CB  LYS A 176      -3.409  14.058   4.512  1.00  0.00           C  
ATOM   1193  CEN LYS A 176      -2.359  15.761   3.824  1.00  0.00           X  
ATOM   1194  H   LYS A 176      -2.532  11.662   4.420  1.00  0.00           H  
ATOM   1195  N   ASN A 177      -5.852  12.083   5.021  1.00  0.00           N  
ATOM   1196  CA  ASN A 177      -7.292  11.861   5.139  1.00  0.00           C  
ATOM   1197  C   ASN A 177      -7.649  11.015   6.363  1.00  0.00           C  
ATOM   1198  O   ASN A 177      -8.522  11.416   7.135  1.00  0.00           O  
ATOM   1199  CB  ASN A 177      -7.851  11.219   3.883  1.00  0.00           C  
ATOM   1200  CEN ASN A 177      -8.280  11.522   2.974  1.00  0.00           X  
ATOM   1201  H   ASN A 177      -5.346  11.601   4.293  1.00  0.00           H  
ATOM   1202  N   LEU A 178      -6.922   9.925   6.616  1.00  0.00           N  
ATOM   1203  CA  LEU A 178      -7.146   9.071   7.786  1.00  0.00           C  
ATOM   1204  C   LEU A 178      -6.981   9.843   9.095  1.00  0.00           C  
ATOM   1205  O   LEU A 178      -7.823   9.726   9.986  1.00  0.00           O  
ATOM   1206  CB  LEU A 178      -6.187   7.874   7.755  1.00  0.00           C  
ATOM   1207  CEN LEU A 178      -6.381   6.388   7.401  1.00  0.00           X  
ATOM   1208  H   LEU A 178      -6.162   9.694   5.998  1.00  0.00           H  
ATOM   1209  N   HIS A 179      -5.970  10.706   9.169  1.00  0.00           N  
ATOM   1210  CA  HIS A 179      -5.823  11.669  10.258  1.00  0.00           C  
ATOM   1211  C   HIS A 179      -7.067  12.570  10.396  1.00  0.00           C  
ATOM   1212  O   HIS A 179      -7.883  12.379  11.300  1.00  0.00           O  
ATOM   1213  CB  HIS A 179      -4.573  12.528  10.041  1.00  0.00           C  
ATOM   1214  CEN HIS A 179      -3.206  12.537  10.444  1.00  0.00           X  
ATOM   1215  H   HIS A 179      -5.205  10.593   8.520  1.00  0.00           H  
ATOM   1216  N   LYS A 180      -7.270  13.531   9.478  1.00  0.00           N  
ATOM   1217  CA  LYS A 180      -8.326  14.557   9.599  1.00  0.00           C  
ATOM   1218  C   LYS A 180      -9.707  13.958   9.908  1.00  0.00           C  
ATOM   1219  O   LYS A 180     -10.510  14.611  10.577  1.00  0.00           O  
ATOM   1220  CB  LYS A 180      -8.403  15.387   8.316  1.00  0.00           C  
ATOM   1221  CEN LYS A 180      -7.970  17.191   7.300  1.00  0.00           X  
ATOM   1222  H   LYS A 180      -6.674  13.526   8.662  1.00  0.00           H  
ATOM   1223  N   ASN A 181      -9.989  12.744   9.433  1.00  0.00           N  
ATOM   1224  CA  ASN A 181     -11.289  12.090   9.585  1.00  0.00           C  
ATOM   1225  C   ASN A 181     -11.542  11.527  10.997  1.00  0.00           C  
ATOM   1226  O   ASN A 181     -12.699  11.457  11.424  1.00  0.00           O  
ATOM   1227  CB  ASN A 181     -11.451  10.985   8.557  1.00  0.00           C  
ATOM   1228  CEN ASN A 181     -11.829  10.871   7.584  1.00  0.00           X  
ATOM   1229  H   ASN A 181      -9.273  12.265   8.903  1.00  0.00           H  
ATOM   1230  N   ASP A 182     -10.493  11.190  11.759  1.00  0.00           N  
ATOM   1231  CA  ASP A 182     -10.582  10.404  12.997  1.00  0.00           C  
ATOM   1232  C   ASP A 182     -11.222  11.164  14.178  1.00  0.00           C  
ATOM   1233  O   ASP A 182     -10.607  11.416  15.220  1.00  0.00           O  
ATOM   1234  CB  ASP A 182      -9.186   9.919  13.398  1.00  0.00           C  
ATOM   1235  CEN ASP A 182      -8.585   9.101  13.311  1.00  0.00           X  
ATOM   1236  H   ASP A 182      -9.567  11.389  11.415  1.00  0.00           H  
ATOM   1237  N   ARG A 183     -12.509  11.509  14.059  1.00  0.00           N  
ATOM   1238  CA  ARG A 183     -13.219  12.244  15.121  1.00  0.00           C  
ATOM   1239  C   ARG A 183     -13.604  11.426  16.347  1.00  0.00           C  
ATOM   1240  O   ARG A 183     -13.938  12.051  17.350  1.00  0.00           O  
ATOM   1241  CB  ARG A 183     -14.444  12.956  14.567  1.00  0.00           C  
ATOM   1242  CEN ARG A 183     -15.886  14.736  13.616  1.00  0.00           X  
ATOM   1243  H   ARG A 183     -12.989  11.174  13.234  1.00  0.00           H  
ATOM   1244  N   SER A 184     -13.550  10.088  16.342  1.00  0.00           N  
ATOM   1245  CA  SER A 184     -14.065   9.328  17.507  1.00  0.00           C  
ATOM   1246  C   SER A 184     -13.287   8.094  17.998  1.00  0.00           C  
ATOM   1247  O   SER A 184     -13.743   7.460  18.945  1.00  0.00           O  
ATOM   1248  CB  SER A 184     -15.486   8.899  17.195  1.00  0.00           C  
ATOM   1249  CEN SER A 184     -15.911   8.721  16.906  1.00  0.00           X  
ATOM   1250  H   SER A 184     -13.240   9.605  15.510  1.00  0.00           H  
ATOM   1251  N   GLY A 185     -12.103   7.759  17.460  1.00  0.00           N  
ATOM   1252  CA  GLY A 185     -11.392   6.527  17.853  1.00  0.00           C  
ATOM   1253  C   GLY A 185      -9.876   6.664  18.009  1.00  0.00           C  
ATOM   1254  O   GLY A 185      -9.140   5.849  17.459  1.00  0.00           O  
ATOM   1255  CEN GLY A 185     -11.391   6.526  17.853  1.00  0.00           X  
ATOM   1256  H   GLY A 185     -11.725   8.302  16.697  1.00  0.00           H  
ATOM   1257  N   LYS A 186      -9.441   7.710  18.729  1.00  0.00           N  
ATOM   1258  CA  LYS A 186      -8.066   8.252  18.784  1.00  0.00           C  
ATOM   1259  C   LYS A 186      -6.930   7.229  18.821  1.00  0.00           C  
ATOM   1260  O   LYS A 186      -5.957   7.405  18.101  1.00  0.00           O  
ATOM   1261  CB  LYS A 186      -7.934   9.167  20.002  1.00  0.00           C  
ATOM   1262  CEN LYS A 186      -7.871  11.128  20.793  1.00  0.00           X  
ATOM   1263  H   LYS A 186     -10.157   8.275  19.164  1.00  0.00           H  
ATOM   1264  N   ASP A 187      -7.043   6.182  19.631  1.00  0.00           N  
ATOM   1265  CA  ASP A 187      -5.971   5.183  19.721  1.00  0.00           C  
ATOM   1266  C   ASP A 187      -5.707   4.505  18.368  1.00  0.00           C  
ATOM   1267  O   ASP A 187      -4.567   4.279  17.978  1.00  0.00           O  
ATOM   1268  CB  ASP A 187      -6.315   4.129  20.776  1.00  0.00           C  
ATOM   1269  CEN ASP A 187      -6.127   3.906  21.752  1.00  0.00           X  
ATOM   1270  H   ASP A 187      -7.711   6.230  20.386  1.00  0.00           H  
ATOM   1271  N   ASN A 188      -6.760   4.283  17.582  1.00  0.00           N  
ATOM   1272  CA  ASN A 188      -6.645   3.655  16.270  1.00  0.00           C  
ATOM   1273  C   ASN A 188      -6.095   4.592  15.188  1.00  0.00           C  
ATOM   1274  O   ASN A 188      -5.420   4.147  14.264  1.00  0.00           O  
ATOM   1275  CB  ASN A 188      -7.982   3.090  15.828  1.00  0.00           C  
ATOM   1276  CEN ASN A 188      -8.509   2.185  15.893  1.00  0.00           X  
ATOM   1277  H   ASN A 188      -7.676   4.504  17.949  1.00  0.00           H  
ATOM   1278  N   ILE A 189      -6.419   5.890  15.274  1.00  0.00           N  
ATOM   1279  CA  ILE A 189      -5.812   6.899  14.400  1.00  0.00           C  
ATOM   1280  C   ILE A 189      -4.316   6.996  14.685  1.00  0.00           C  
ATOM   1281  O   ILE A 189      -3.546   7.118  13.741  1.00  0.00           O  
ATOM   1282  CB  ILE A 189      -6.458   8.284  14.583  1.00  0.00           C  
ATOM   1283  CEN ILE A 189      -7.273   8.938  14.269  1.00  0.00           X  
ATOM   1284  H   ILE A 189      -7.041   6.183  16.014  1.00  0.00           H  
ATOM   1285  N   HIS A 190      -3.897   6.882  15.947  1.00  0.00           N  
ATOM   1286  CA  HIS A 190      -2.475   6.870  16.285  1.00  0.00           C  
ATOM   1287  C   HIS A 190      -1.755   5.663  15.663  1.00  0.00           C  
ATOM   1288  O   HIS A 190      -0.764   5.839  14.954  1.00  0.00           O  
ATOM   1289  CB  HIS A 190      -2.289   6.866  17.806  1.00  0.00           C  
ATOM   1290  CEN HIS A 190      -2.068   7.807  18.852  1.00  0.00           X  
ATOM   1291  H   HIS A 190      -4.564   6.777  16.695  1.00  0.00           H  
ATOM   1292  N   ASP A 191      -2.262   4.447  15.885  1.00  0.00           N  
ATOM   1293  CA  ASP A 191      -1.652   3.231  15.343  1.00  0.00           C  
ATOM   1294  C   ASP A 191      -1.619   3.245  13.812  1.00  0.00           C  
ATOM   1295  O   ASP A 191      -0.616   2.872  13.209  1.00  0.00           O  
ATOM   1296  CB  ASP A 191      -2.404   1.993  15.839  1.00  0.00           C  
ATOM   1297  CEN ASP A 191      -2.347   1.278  16.562  1.00  0.00           X  
ATOM   1298  H   ASP A 191      -3.044   4.348  16.515  1.00  0.00           H  
ATOM   1299  N   VAL A 192      -2.685   3.741  13.176  1.00  0.00           N  
ATOM   1300  CA  VAL A 192      -2.787   3.836  11.713  1.00  0.00           C  
ATOM   1301  C   VAL A 192      -1.770   4.825  11.138  1.00  0.00           C  
ATOM   1302  O   VAL A 192      -1.176   4.538  10.106  1.00  0.00           O  
ATOM   1303  CB  VAL A 192      -4.201   4.262  11.274  1.00  0.00           C  
ATOM   1304  CEN VAL A 192      -4.779   4.039  10.972  1.00  0.00           X  
ATOM   1305  H   VAL A 192      -3.446   4.100  13.739  1.00  0.00           H  
ATOM   1306  N   ASP A 193      -1.550   5.960  11.801  1.00  0.00           N  
ATOM   1307  CA  ASP A 193      -0.578   6.989  11.411  1.00  0.00           C  
ATOM   1308  C   ASP A 193       0.848   6.426  11.443  1.00  0.00           C  
ATOM   1309  O   ASP A 193       1.583   6.556  10.465  1.00  0.00           O  
ATOM   1310  CB  ASP A 193      -0.684   8.210  12.329  1.00  0.00           C  
ATOM   1311  CEN ASP A 193      -1.108   9.136  12.357  1.00  0.00           X  
ATOM   1312  H   ASP A 193      -2.103   6.142  12.625  1.00  0.00           H  
ATOM   1313  N   ASN A 194       1.199   5.692  12.506  1.00  0.00           N  
ATOM   1314  CA  ASN A 194       2.502   5.035  12.628  1.00  0.00           C  
ATOM   1315  C   ASN A 194       2.730   4.010  11.507  1.00  0.00           C  
ATOM   1316  O   ASN A 194       3.794   3.990  10.891  1.00  0.00           O  
ATOM   1317  CB  ASN A 194       2.655   4.371  13.984  1.00  0.00           C  
ATOM   1318  CEN ASN A 194       3.031   4.611  14.934  1.00  0.00           X  
ATOM   1319  H   ASN A 194       0.536   5.603  13.260  1.00  0.00           H  
ATOM   1320  N   HIS A 195       1.743   3.150  11.236  1.00  0.00           N  
ATOM   1321  CA  HIS A 195       1.877   2.133  10.191  1.00  0.00           C  
ATOM   1322  C   HIS A 195       2.021   2.766   8.803  1.00  0.00           C  
ATOM   1323  O   HIS A 195       2.860   2.319   8.026  1.00  0.00           O  
ATOM   1324  CB  HIS A 195       0.675   1.183  10.208  1.00  0.00           C  
ATOM   1325  CEN HIS A 195       0.329  -0.084  10.760  1.00  0.00           X  
ATOM   1326  H   HIS A 195       0.893   3.183  11.779  1.00  0.00           H  
ATOM   1327  N   LEU A 196       1.287   3.843   8.499  1.00  0.00           N  
ATOM   1328  CA  LEU A 196       1.422   4.552   7.221  1.00  0.00           C  
ATOM   1329  C   LEU A 196       2.818   5.157   7.046  1.00  0.00           C  
ATOM   1330  O   LEU A 196       3.381   5.046   5.961  1.00  0.00           O  
ATOM   1331  CB  LEU A 196       0.354   5.648   7.114  1.00  0.00           C  
ATOM   1332  CEN LEU A 196      -0.967   5.748   6.327  1.00  0.00           X  
ATOM   1333  H   LEU A 196       0.646   4.208   9.190  1.00  0.00           H  
ATOM   1334  N   GLN A 197       3.382   5.778   8.084  1.00  0.00           N  
ATOM   1335  CA  GLN A 197       4.738   6.335   8.009  1.00  0.00           C  
ATOM   1336  C   GLN A 197       5.764   5.249   7.675  1.00  0.00           C  
ATOM   1337  O   GLN A 197       6.521   5.412   6.721  1.00  0.00           O  
ATOM   1338  CB  GLN A 197       5.115   7.013   9.329  1.00  0.00           C  
ATOM   1339  CEN GLN A 197       5.257   8.549  10.146  1.00  0.00           X  
ATOM   1340  H   GLN A 197       2.869   5.854   8.951  1.00  0.00           H  
ATOM   1341  N   ASN A 198       5.724   4.113   8.374  1.00  0.00           N  
ATOM   1342  CA  ASN A 198       6.656   3.010   8.126  1.00  0.00           C  
ATOM   1343  C   ASN A 198       6.529   2.462   6.692  1.00  0.00           C  
ATOM   1344  O   ASN A 198       7.540   2.228   6.038  1.00  0.00           O  
ATOM   1345  CB  ASN A 198       6.460   1.892   9.133  1.00  0.00           C  
ATOM   1346  CEN ASN A 198       6.845   1.603  10.066  1.00  0.00           X  
ATOM   1347  H   ASN A 198       5.068   4.038   9.139  1.00  0.00           H  
ATOM   1348  N   VAL A 199       5.303   2.331   6.167  1.00  0.00           N  
ATOM   1349  CA  VAL A 199       5.065   1.851   4.789  1.00  0.00           C  
ATOM   1350  C   VAL A 199       5.655   2.827   3.758  1.00  0.00           C  
ATOM   1351  O   VAL A 199       6.295   2.396   2.800  1.00  0.00           O  
ATOM   1352  CB  VAL A 199       3.564   1.663   4.503  1.00  0.00           C  
ATOM   1353  CEN VAL A 199       3.075   1.189   4.397  1.00  0.00           X  
ATOM   1354  H   VAL A 199       4.510   2.556   6.750  1.00  0.00           H  
ATOM   1355  N   ILE A 200       5.489   4.140   3.941  1.00  0.00           N  
ATOM   1356  CA  ILE A 200       6.041   5.147   3.018  1.00  0.00           C  
ATOM   1357  C   ILE A 200       7.569   5.067   2.973  1.00  0.00           C  
ATOM   1358  O   ILE A 200       8.151   5.086   1.885  1.00  0.00           O  
ATOM   1359  CB  ILE A 200       5.623   6.574   3.415  1.00  0.00           C  
ATOM   1360  CEN ILE A 200       4.849   7.336   3.320  1.00  0.00           X  
ATOM   1361  H   ILE A 200       4.998   4.448   4.769  1.00  0.00           H  
ATOM   1362  N   GLU A 201       8.222   4.988   4.132  1.00  0.00           N  
ATOM   1363  CA  GLU A 201       9.680   4.873   4.220  1.00  0.00           C  
ATOM   1364  C   GLU A 201      10.185   3.620   3.496  1.00  0.00           C  
ATOM   1365  O   GLU A 201      11.134   3.704   2.712  1.00  0.00           O  
ATOM   1366  CB  GLU A 201      10.127   4.851   5.684  1.00  0.00           C  
ATOM   1367  CEN GLU A 201      10.750   5.656   7.050  1.00  0.00           X  
ATOM   1368  H   GLU A 201       7.692   4.978   4.995  1.00  0.00           H  
ATOM   1369  N   ASP A 202       9.508   2.484   3.662  1.00  0.00           N  
ATOM   1370  CA  ASP A 202       9.873   1.228   3.005  1.00  0.00           C  
ATOM   1371  C   ASP A 202       9.752   1.310   1.476  1.00  0.00           C  
ATOM   1372  O   ASP A 202      10.668   0.882   0.756  1.00  0.00           O  
ATOM   1373  CB  ASP A 202       9.002   0.086   3.536  1.00  0.00           C  
ATOM   1374  CEN ASP A 202       9.028  -0.665   4.223  1.00  0.00           X  
ATOM   1375  H   ASP A 202       8.767   2.466   4.349  1.00  0.00           H  
ATOM   1376  N   ILE A 203       8.672   1.912   0.955  1.00  0.00           N  
ATOM   1377  CA  ILE A 203       8.472   2.078  -0.493  1.00  0.00           C  
ATOM   1378  C   ILE A 203       9.596   2.940  -1.052  1.00  0.00           C  
ATOM   1379  O   ILE A 203      10.167   2.603  -2.088  1.00  0.00           O  
ATOM   1380  CB  ILE A 203       7.115   2.725  -0.825  1.00  0.00           C  
ATOM   1381  CEN ILE A 203       6.058   2.534  -1.017  1.00  0.00           X  
ATOM   1382  H   ILE A 203       8.012   2.326   1.596  1.00  0.00           H  
ATOM   1383  N   HIS A 204       9.957   4.024  -0.370  1.00  0.00           N  
ATOM   1384  CA  HIS A 204      11.026   4.913  -0.805  1.00  0.00           C  
ATOM   1385  C   HIS A 204      12.392   4.232  -0.889  1.00  0.00           C  
ATOM   1386  O   HIS A 204      13.118   4.405  -1.876  1.00  0.00           O  
ATOM   1387  CB  HIS A 204      11.113   6.121   0.134  1.00  0.00           C  
ATOM   1388  CEN HIS A 204      10.613   7.453   0.201  1.00  0.00           X  
ATOM   1389  H   HIS A 204       9.472   4.235   0.490  1.00  0.00           H  
ATOM   1390  N   ASP A 205      12.717   3.380   0.073  1.00  0.00           N  
ATOM   1391  CA  ASP A 205      13.963   2.617   0.076  1.00  0.00           C  
ATOM   1392  C   ASP A 205      13.987   1.553  -1.027  1.00  0.00           C  
ATOM   1393  O   ASP A 205      15.019   1.342  -1.681  1.00  0.00           O  
ATOM   1394  CB  ASP A 205      14.177   1.960   1.441  1.00  0.00           C  
ATOM   1395  CEN ASP A 205      14.675   2.114   2.316  1.00  0.00           X  
ATOM   1396  H   ASP A 205      12.108   3.303   0.876  1.00  0.00           H  
ATOM   1397  N   PHE A 206      12.848   0.907  -1.295  1.00  0.00           N  
ATOM   1398  CA  PHE A 206      12.763  -0.119  -2.330  1.00  0.00           C  
ATOM   1399  C   PHE A 206      13.061   0.460  -3.719  1.00  0.00           C  
ATOM   1400  O   PHE A 206      13.913  -0.077  -4.438  1.00  0.00           O  
ATOM   1401  CB  PHE A 206      11.379  -0.772  -2.317  1.00  0.00           C  
ATOM   1402  CEN PHE A 206      10.689  -2.082  -1.740  1.00  0.00           X  
ATOM   1403  H   PHE A 206      12.014   1.171  -0.794  1.00  0.00           H  
ATOM   1404  N   MET A 207      12.429   1.579  -4.081  1.00  0.00           N  
ATOM   1405  CA  MET A 207      12.556   2.214  -5.395  1.00  0.00           C  
ATOM   1406  C   MET A 207      13.973   2.736  -5.623  1.00  0.00           C  
ATOM   1407  O   MET A 207      14.505   2.625  -6.733  1.00  0.00           O  
ATOM   1408  CB  MET A 207      11.546   3.352  -5.531  1.00  0.00           C  
ATOM   1409  CEN MET A 207      10.070   3.815  -6.359  1.00  0.00           X  
ATOM   1410  H   MET A 207      11.829   2.013  -3.397  1.00  0.00           H  
ATOM   1411  N   GLN A 208      14.616   3.266  -4.581  1.00  0.00           N  
ATOM   1412  CA  GLN A 208      15.995   3.729  -4.653  1.00  0.00           C  
ATOM   1413  C   GLN A 208      16.955   2.561  -4.914  1.00  0.00           C  
ATOM   1414  O   GLN A 208      17.856   2.667  -5.755  1.00  0.00           O  
ATOM   1415  CB  GLN A 208      16.386   4.446  -3.358  1.00  0.00           C  
ATOM   1416  CEN GLN A 208      16.601   6.008  -2.609  1.00  0.00           X  
ATOM   1417  H   GLN A 208      14.107   3.393  -3.716  1.00  0.00           H  
ATOM   1418  N   ALA A 209      16.716   1.404  -4.287  1.00  0.00           N  
ATOM   1419  CA  ALA A 209      17.486   0.189  -4.524  1.00  0.00           C  
ATOM   1420  C   ALA A 209      17.382  -0.305  -5.980  1.00  0.00           C  
ATOM   1421  O   ALA A 209      18.403  -0.641  -6.587  1.00  0.00           O  
ATOM   1422  CB  ALA A 209      17.037  -0.900  -3.560  1.00  0.00           C  
ATOM   1423  CEN ALA A 209      17.037  -0.899  -3.561  1.00  0.00           X  
ATOM   1424  H   ALA A 209      15.981   1.382  -3.595  1.00  0.00           H  
ATOM   1425  N   ALA A 210      16.183  -0.323  -6.563  1.00  0.00           N  
ATOM   1426  CA  ALA A 210      15.967  -0.720  -7.955  1.00  0.00           C  
ATOM   1427  C   ALA A 210      16.713   0.205  -8.931  1.00  0.00           C  
ATOM   1428  O   ALA A 210      17.401  -0.272  -9.836  1.00  0.00           O  
ATOM   1429  CB  ALA A 210      14.478  -0.739  -8.270  1.00  0.00           C  
ATOM   1430  CEN ALA A 210      14.479  -0.739  -8.270  1.00  0.00           X  
ATOM   1431  H   ALA A 210      15.377  -0.071  -6.011  1.00  0.00           H  
ATOM   1432  N   ALA A 211      16.655   1.524  -8.709  1.00  0.00           N  
ATOM   1433  CA  ALA A 211      17.363   2.516  -9.512  1.00  0.00           C  
ATOM   1434  C   ALA A 211      18.876   2.246  -9.556  1.00  0.00           C  
ATOM   1435  O   ALA A 211      19.481   2.259 -10.631  1.00  0.00           O  
ATOM   1436  CB  ALA A 211      17.085   3.912  -8.976  1.00  0.00           C  
ATOM   1437  CEN ALA A 211      17.086   3.912  -8.976  1.00  0.00           X  
ATOM   1438  H   ALA A 211      16.074   1.852  -7.952  1.00  0.00           H  
ATOM   1439  N   ALA A 212      19.500   1.952  -8.412  1.00  0.00           N  
ATOM   1440  CA  ALA A 212      20.934   1.686  -8.342  1.00  0.00           C  
ATOM   1441  C   ALA A 212      21.310   0.429  -9.142  1.00  0.00           C  
ATOM   1442  O   ALA A 212      22.302   0.430  -9.878  1.00  0.00           O  
ATOM   1443  CB  ALA A 212      21.372   1.550  -6.892  1.00  0.00           C  
ATOM   1444  CEN ALA A 212      21.372   1.550  -6.893  1.00  0.00           X  
ATOM   1445  H   ALA A 212      18.965   1.922  -7.556  1.00  0.00           H  
ATOM   1446  N   ALA A 213      20.483  -0.621  -9.087  1.00  0.00           N  
ATOM   1447  CA  ALA A 213      20.703  -1.850  -9.844  1.00  0.00           C  
ATOM   1448  C   ALA A 213      20.638  -1.626 -11.365  1.00  0.00           C  
ATOM   1449  O   ALA A 213      21.526  -2.087 -12.088  1.00  0.00           O  
ATOM   1450  CB  ALA A 213      19.691  -2.905  -9.420  1.00  0.00           C  
ATOM   1451  CEN ALA A 213      19.691  -2.904  -9.421  1.00  0.00           X  
ATOM   1452  H   ALA A 213      19.683  -0.573  -8.470  1.00  0.00           H  
ATOM   1453  N   ALA A 214      19.630  -0.895 -11.850  1.00  0.00           N  
ATOM   1454  CA  ALA A 214      19.469  -0.579 -13.268  1.00  0.00           C  
ATOM   1455  C   ALA A 214      20.653   0.235 -13.816  1.00  0.00           C  
ATOM   1456  O   ALA A 214      21.112  -0.021 -14.931  1.00  0.00           O  
ATOM   1457  CB  ALA A 214      18.162   0.170 -13.488  1.00  0.00           C  
ATOM   1458  CEN ALA A 214      18.163   0.170 -13.488  1.00  0.00           X  
ATOM   1459  H   ALA A 214      18.927  -0.560 -11.206  1.00  0.00           H  
ATOM   1460  N   ASN A 215      21.191   1.174 -13.029  1.00  0.00           N  
ATOM   1461  CA  ASN A 215      22.342   1.988 -13.427  1.00  0.00           C  
ATOM   1462  C   ASN A 215      23.646   1.183 -13.557  1.00  0.00           C  
ATOM   1463  O   ASN A 215      24.430   1.457 -14.461  1.00  0.00           O  
ATOM   1464  CB  ASN A 215      22.545   3.140 -12.459  1.00  0.00           C  
ATOM   1465  CEN ASN A 215      22.243   4.140 -12.359  1.00  0.00           X  
ATOM   1466  H   ASN A 215      20.752   1.359 -12.139  1.00  0.00           H  
ATOM   1467  N   CYS A 216      23.863   0.153 -12.733  1.00  0.00           N  
ATOM   1468  CA  CYS A 216      25.059  -0.700 -12.791  1.00  0.00           C  
ATOM   1469  C   CYS A 216      25.084  -1.736 -13.937  1.00  0.00           C  
ATOM   1470  O   CYS A 216      26.172  -2.126 -14.359  1.00  0.00           O  
ATOM   1471  CB  CYS A 216      24.988  -1.416 -11.442  1.00  0.00           C  
ATOM   1472  CEN CYS A 216      25.555  -1.286 -10.597  1.00  0.00           X  
ATOM   1473  H   CYS A 216      23.249   0.047 -11.940  1.00  0.00           H  
ATOM   1474  N   ARG A 217      23.938  -2.217 -14.444  1.00  0.00           N  
ATOM   1475  CA  ARG A 217      23.885  -3.356 -15.394  1.00  0.00           C  
ATOM   1476  C   ARG A 217      24.464  -3.073 -16.788  1.00  0.00           C  
ATOM   1477  O   ARG A 217      25.104  -3.962 -17.355  1.00  0.00           O  
ATOM   1478  CB  ARG A 217      22.470  -3.903 -15.516  1.00  0.00           C  
ATOM   1479  CEN ARG A 217      20.463  -5.308 -15.130  1.00  0.00           X  
ATOM   1480  H   ARG A 217      23.086  -1.723 -14.227  1.00  0.00           H  
ATOM   1481  N   LYS A 218      24.256  -1.870 -17.334  1.00  0.00           N  
ATOM   1482  CA  LYS A 218      24.851  -1.488 -18.625  1.00  0.00           C  
ATOM   1483  C   LYS A 218      26.369  -1.537 -18.510  1.00  0.00           C  
ATOM   1484  O   LYS A 218      26.991  -2.012 -19.481  1.00  0.00           O  
ATOM   1485  CB  LYS A 218      24.392  -0.094 -19.057  1.00  0.00           C  
ATOM   1486  CEN LYS A 218      23.184   1.106 -20.313  1.00  0.00           X  
ATOM   1487  H   LYS A 218      24.084  -1.108 -16.694  1.00  0.00           H  
TER                                                                             
# All scores below are weighted scores, not raw scores.
#BEGIN_POSE_ENERGIES_TABLE ./minmover_pdb/pose_35.pdb
label vdw cenpack pair env cbeta hs_pair ss_pair sheet total
weights 1 0.5 1 1 0.25 1 1 1 NA
pose 8.66246 -5.86813 -18.2319 -9.90915 12.3655 0 0 0 -12.9813
MET:NtermProteinFull_1 0 -0.26929 -0.28146 0.13971 0.03561 0 0 0 -0.37543
TYR_2 0 -0.0339 -0.00957 0.81073 0.06922 0 0 0 0.83648
GLY_3 0 -0.02779 0.04789 0.0322 0.0697 0 0 0 0.12201
LYS_4 0 0.00249 -0.59576 -0.68888 0.0693 0 0 0 -1.21286
LEU_5 0 0.17378 -0.49141 -0.39148 0.04426 0 0 0 -0.66485
ASN_6 0 -0.06016 0.08251 -0.40966 0.0693 0 0 0 -0.31801
ASP_7 0 -0.08513 -0.04452 -0.52292 0.06893 0 0 0 -0.58364
LEU_8 0 0.30214 -0.23864 -0.30366 0.04398 0 0 0 -0.19617
LEU_9 0 -0.28285 -0.43635 -0.06582 0.03614 0 0 0 -0.74887
GLU_10 0 -0.08646 0.07318 -1.00041 0.06893 0 0 0 -0.94476
ASP_11 0 -0.13033 -0.15067 -0.37876 0.06933 0 0 0 -0.59044
LEU_12 0 -0.03519 -1.10325 -0.30366 0.0321 0 0 0 -1.40999
GLN_13 0 -0.15965 0.15818 -0.24561 0.06887 0 0 0 -0.1782
GLU_14 0 -0.02515 0.00274 -0.92601 0.06893 0 0 0 -0.8795
VAL_15 0 -0.21817 -0.66515 -0.10438 0.03555 0 0 0 -0.95215
LEU_16 1.45729 0.92111 -0.32336 -0.06582 0.07138 0 0 0 2.06061
LYS_17 0 -0.05578 0.0326 -0.77863 0.06947 0 0 0 -0.73234
ASN_18 0 0.03299 -0.01453 -0.19403 0.06908 0 0 0 -0.10648
LEU_19 0.00715 0.6101 -0.26255 -0.52948 0.03555 0 0 0 -0.13923
HIS_D_20 0 -0.04519 0.15032 -0.11266 0.04302 0 0 0 0.03548
LYS_21 0 -0.06075 -0.05199 -1.10762 0.07072 0 0 0 -1.14965
ASN_22 0 0.04705 -0.3355 -0.13901 0.04262 0 0 0 -0.38484
ASP_23 0 -0.13101 0.26158 0.2122 0.04389 0 0 0 0.38665
ARG_24 0 0.03103 -0.12766 -0.64658 0.07134 0 0 0 -0.67188
SER_25 0 -0.13474 -0.22095 -0.22078 0.03681 0 0 0 -0.53966
GLY_26 0 0.0257 -0.1275 0.0322 0.04331 0 0 0 -0.02628
LYS_27 0 -0.01209 -0.00713 -1.04927 0.07114 0 0 0 -0.99736
ASP_28 0 -0.04992 -0.0158 -0.61428 0.07072 0 0 0 -0.60928
ASN_29 0 -0.26749 -0.5974 -0.24178 0.03493 0 0 0 -1.07173
ILE_30 0 -0.05345 0.40544 0.47679 0.04268 0 0 0 0.87146
HIS_D_31 0 -0.01034 -0.19494 0.11054 0.06947 0 0 0 -0.02527
ASP_32 0 -0.00078 -0.32156 -0.42964 0.06878 0 0 0 -0.6832
VAL_33 0 -0.07247 0.29085 -0.19594 0.03683 0 0 0 0.05928
ASP_34 0 -0.096 0.03618 -0.37876 0.06919 0 0 0 -0.3694
ASN_35 0 -0.12442 -0.00868 -0.40966 0.06881 0 0 0 -0.47394
HIS_36 0 -0.41448 -0.25231 -0.11266 0.03614 0 0 0 -0.74331
LEU_37 1.45729 0.86123 -0.53765 -0.39148 0.04516 0 0 0 1.43455
GLN_38 0 0.01043 -0.0203 -0.49415 0.06878 0 0 0 -0.43524
ASN_39 0 -0.15557 -0.22827 -0.28327 0.06919 0 0 0 -0.59791
VAL_40 0 -0.32348 -0.65175 -0.27892 0.03754 0 0 0 -1.21661
ILE_41 0 -0.17157 -0.45992 0.72502 0.07019 0 0 0 0.16372
GLU_42 0 -0.06846 -0.05203 -0.4886 0.0691 0 0 0 -0.53999
ASP_43 0 0.09131 -0.2145 0.08318 0.04405 0 0 0 0.00405
ILE_44 0 -0.0738 -1.01872 -0.20059 0.04568 0 0 0 -1.24744
HIS_D_45 0 -0.17292 0.23266 0.0215 0.06903 0 0 0 0.15027
ASP_46 0 -0.08894 -0.36479 -0.24167 0.07016 0 0 0 -0.62525
PHE_47 0 -0.34171 -0.19325 -0.38422 0.0331 0 0 0 -0.88608
MET_48 0 0.06192 -0.12721 0.10186 0.04397 0 0 0 0.08055
GLN_49 0 -0.15398 -0.03269 -0.59803 0.06899 0 0 0 -0.71571
ALA_50 0 -0.42178 0.03739 0.11438 0.03374 0 0 0 -0.23628
ALA_51 0 0.04206 -0.35789 -0.14527 0.03578 0 0 0 -0.42531
ALA_52 0 -0.24263 -0.0725 0.15304 0.02976 0 0 0 -0.13233
ALA_53 0 -0.02308 0.03604 0.16717 0.03761 0 0 0 0.21774
ALA_54 0 0.12983 0.04544 -0.01847 0.03475 0 0 0 0.19156
ALA_55 0 0.13228 -0.125 0.07904 0.04297 0 0 0 0.12929
ASN_56 0 -0.02143 -0.01496 -0.36221 0.03634 0 0 0 -0.36225
CYS_57 0 -0.11416 0.26494 0.57653 0.04267 0 0 0 0.76998
ARG_58 0 0.06262 0.09995 -0.30477 0.04345 0 0 0 -0.09876
LYS_59 0 -0.00936 -0.01939 -0.8715 0.07212 0 0 0 -0.82813
GLY_60 0 -0.02582 0.00471 0.60923 0.04731 0 0 0 0.63543
SER_61 0 0.01582 -0.06169 -0.11629 0.03919 0 0 0 -0.12298
PRO_62 0 -0.01222 -0.00677 0.043 0.04109 0 0 0 0.0651
GLY_63 0 0 0 0.91259 0.04957 0 0 0 0.96215
SER_64 0 0 0 0.13063 0.04883 0 0 0 0.17946
PRO_65 0 0 0 0.2123 0.0668 0 0 0 0.2791
ALA_66 0 0 0 0.89846 0.07582 0 0 0 0.97427
GLY_67 0 0 0 0.91259 0.04017 0 0 0 0.95275
SER_68 0 0 0 0.29023 0.04957 0 0 0 0.3398
PRO_69 0 0 0 0.043 0.04883 0 0 0 0.09183
THR_70 0 0 0 0.48779 0.07573 0 0 0 0.56352
SER_71 0 0 0 0.13063 0.07347 0 0 0 0.2041
THR_72 0 0 0 0.48779 0.07499 0 0 0 0.56278
GLU_73 0 0 0 -1.01303 0.07573 0 0 0 -0.9373
GLU_74 0 0 0 -1.01303 0.07582 0 0 0 -0.93721
GLY_75 0 0 0 0.91259 0.04957 0 0 0 0.96215
THR_76 0 0 0 0.48779 0.04957 0 0 0 0.53736
SER_77 0 0 0 0.29023 0.07582 0 0 0 0.36605
GLU_78 0 0 0 -1.03403 0.07573 0 0 0 -0.9583
SER_79 0 0 0 0.29023 0.07499 0 0 0 0.36522
ALA_80 0 0 0 0.89846 0.07528 0 0 0 0.97373
THR_81 0 0 0 0.43096 0.06678 0 0 0 0.49773
PRO_82 0 0 0 0.51404 0.07582 0 0 0 0.58986
GLU_83 0 0 0 -1.03403 0.07347 0 0 0 -0.96056
SER_84 0 0 0 0.13063 0.07582 0 0 0 0.20645
GLY_85 0 0 0 0.91259 0.04957 0 0 0 0.96215
PRO_86 0 0 0 0.51404 0.04957 0 0 0 0.5636
GLY_87 0 0 0 0.91259 0.04957 0 0 0 0.96215
THR_88 0 0 0 0.48779 0.07582 0 0 0 0.56361
SER_89 0 0 0 0.13063 0.07499 0 0 0 0.20562
THR_90 0 0 0 0.43096 0.07499 0 0 0 0.50594
GLU_91 0 0 0 -1.01303 0.07582 0 0 0 -0.93721
PRO_92 0 0 0 0.2123 0.07582 0 0 0 0.28812
SER_93 0 0 0 0.13063 0.07499 0 0 0 0.20562
GLU_94 0 -0.02266 -0.0269 -1.01303 0.07139 0 0 0 -0.9912
GLY_95 0 -0.0238 -0.00761 0.91259 0.07284 0 0 0 0.95402
SER_96 0 0.04936 -0.06613 0.13063 0.03671 0 0 0 0.15057
ALA_97 0 -0.04049 0.01465 0.797 0.04883 0 0 0 0.81999
PRO_98 0 -0.02959 -0.06926 0.043 0.03956 0 0 0 -0.01627
GLY_99 0 -0.05857 0.0022 0.35201 0.04456 0 0 0 0.3402
SER_100 0 -0.03295 0.03229 0.13063 0.04883 0 0 0 0.1788
PRO_101 0 0.02581 -0.23461 0.043 0.07081 0 0 0 -0.09498
ALA_102 0 -0.06558 0.08648 0.59025 0.07212 0 0 0 0.68327
GLY_103 0 -0.01841 0.00966 0.35201 0.04883 0 0 0 0.39208
SER_104 0 0 0 0.29023 0.04957 0 0 0 0.3398
PRO_105 0 0 0 0.2123 0.07582 0 0 0 0.28812
THR_106 0 0 0 0.43096 0.07573 0 0 0 0.50669
SER_107 0 0 0 0.29023 0.07499 0 0 0 0.36522
THR_108 0 0 0 0.43096 0.07347 0 0 0 0.50442
GLU_109 0 0 0 -1.01303 0.07573 0 0 0 -0.9373
GLU_110 0 0 0 -1.03403 0.07582 0 0 0 -0.95821
GLY_111 0 0 0 0.91259 0.04957 0 0 0 0.96215
THR_112 0 0 0 0.48779 0.07582 0 0 0 0.56361
SER_113 0 0 0 -0.0106 0.07347 0 0 0 0.06287
THR_114 0 0 0 0.48779 0.07499 0 0 0 0.56278
GLU_115 0 0 0 -1.03403 0.07582 0 0 0 -0.95821
PRO_116 0 0 0 0.2123 0.07582 0 0 0 0.28812
SER_117 0 0 0 0.29023 0.07499 0 0 0 0.36522
GLU_118 0 0 0 -1.03403 0.07508 0 0 0 -0.95895
GLY_119 0 0 0 0.91259 0.04957 0 0 0 0.96215
SER_120 0 0 0 0.29023 0.04879 0 0 0 0.33902
ALA_121 0 0 0 0.89846 0.07319 0 0 0 0.97165
PRO_122 0 0 0 0.2123 0.04183 0 0 0 0.25412
GLY_123 0 0 0 0.91259 0.04957 0 0 0 0.96215
THR_124 0 0 0 0.43096 0.07582 0 0 0 0.50678
SER_125 0 0 0 0.13063 0.07573 0 0 0 0.20636
THR_126 0 0 0 0.43096 0.07347 0 0 0 0.50442
GLU_127 0 0 0 -1.03403 0.07582 0 0 0 -0.95821
PRO_128 0 0 0 -0.05784 0.04731 0 0 0 -0.01054
SER_129 0 0 0 -0.0106 0.07582 0 0 0 0.06522
GLU_130 0 0 0 -0.93278 0.07582 0 0 0 -0.85696
GLY_131 0 0 0 0.60923 0.07582 0 0 0 0.68505
SER_132 0 0 0 -0.11629 0.04264 0 0 0 -0.07365
ALA_133 0 0 0 0.797 0.04872 0 0 0 0.84572
PRO_134 0 0 0 0.043 0.04461 0 0 0 0.08762
GLY_135 0 0 0 0.91259 0.04183 0 0 0 0.95441
THR_136 0 0 0 0.43096 0.07508 0 0 0 0.50603
SER_137 0 0 0 0.29023 0.07582 0 0 0 0.36605
GLU_138 0 0 0 -1.01303 0.07582 0 0 0 -0.93721
SER_139 0 0 0 0.13063 0.07347 0 0 0 0.2041
ALA_140 0 0 0 0.797 0.07475 0 0 0 0.87175
THR_141 0 0 0 0.43096 0.05487 0 0 0 0.48582
PRO_142 0 0 0 0.51404 0.07582 0 0 0 0.58986
GLU_143 0 0 0 -1.01303 0.07499 0 0 0 -0.93804
SER_144 0 0 0 -0.0106 0.07582 0 0 0 0.06522
GLY_145 0 0 0 0.91259 0.04183 0 0 0 0.95441
PRO_146 0 0 0 0.51404 0.04957 0 0 0 0.5636
GLY_147 0 0 0 0.91259 0.04183 0 0 0 0.95441
SER_148 0 0 0 0.29023 0.07508 0 0 0 0.36531
GLU_149 0 0 0 -1.03403 0.07582 0 0 0 -0.95821
PRO_150 0 -0.04095 -0.05005 0.51404 0.04922 0 0 0 0.47226
ALA_151 0 0.00018 0.07369 0.77873 0.07356 0 0 0 0.92615
THR_152 0 0.04759 -0.14278 0.12134 0.05623 0 0 0 0.08238
SER_153 0 -0.0862 -0.08628 -0.18312 0.03681 0 0 0 -0.31879
GLY_154 0.02329 -0.10752 -0.25863 -0.06259 0.03807 0 0 0 -0.36737
SER_155 0 -0.22761 -0.14739 -0.06451 0.02976 0 0 0 -0.40974
GLU_156 0 -0.19708 0.2527 0.30406 0.03449 0 0 0 0.39417
THR_157 0 -0.23295 0.063 -0.20624 0.03614 0 0 0 -0.34005
PRO_158 0 -0.06332 -0.09879 -0.12679 0.04277 0 0 0 -0.24614
GLY_159 0 -0.10279 0.03231 -0.09146 0.03502 0 0 0 -0.12691
MET_160 0 0.06409 -0.22524 -0.13184 0.03149 0 0 0 -0.2615
TYR_161 0 0.06242 -0.00616 0.59369 0.06893 0 0 0 0.71888
GLY_162 0 -0.00085 0.03741 -0.09146 0.03519 0 0 0 -0.01971
LYS_163 0 -0.30063 -0.52059 -0.42611 0.03048 0 0 0 -1.21684
LEU_164 1.01636 0.7847 -0.34462 -0.45811 0.04496 0 0 0 1.04329
ASN_165 0 -0.04498 0.03876 -0.40966 0.06902 0 0 0 -0.34686
ASP_166 0 -0.02208 -0.07629 -0.37876 0.06887 0 0 0 -0.40826
LEU_167 0 -0.17069 -0.47628 -0.19483 0.03757 0 0 0 -0.80423
LEU_168 0 -0.09284 -0.32844 0.58995 0.06961 0 0 0 0.23829
GLU_169 0 -0.08118 0.0409 -0.92601 0.06893 0 0 0 -0.89737
ASP_170 0 -0.43915 -0.11543 -0.24167 0.03679 0 0 0 -0.75946
LEU_171 0 -0.54384 -0.65073 -0.45811 0.03708 0 0 0 -1.6156
GLN_172 0 -0.09248 0.17561 -0.4142 0.06893 0 0 0 -0.26214
GLU_173 0 -0.23298 -0.18828 -0.4886 0.06908 0 0 0 -0.84078
VAL_174 0 -0.29039 -0.81736 -0.27892 0.03577 0 0 0 -1.35091
LEU_175 0 -0.03665 0.14607 0.08126 0.04481 0 0 0 0.2355
LYS_176 0 -0.09003 -0.02389 -0.8715 0.06925 0 0 0 -0.91617
ASN_177 0 -0.25331 -0.23063 -0.07783 0.03562 0 0 0 -0.52615
LEU_178 0.00715 0.44418 -0.01203 -0.52948 0.03402 0 0 0 -0.05617
HIS_D_179 0 -0.06142 -0.01268 -0.11266 0.06887 0 0 0 -0.11789
LYS_180 0 -0.03466 -0.07856 -1.04927 0.06948 0 0 0 -1.09302
ASN_181 0 -0.05408 -0.46291 -0.07783 0.03535 0 0 0 -0.55947
ASP_182 1.82713 0.2006 0.06581 -0.03907 0.04365 0 0 0 2.09812
ARG_183 0 -0.14762 -0.12413 -0.64658 0.07081 0 0 0 -0.84753
SER_184 0 -0.00961 -0.2414 -0.22078 0.04456 0 0 0 -0.42723
GLY_185 0 -0.01788 -0.08935 -0.0429 0.03121 0 0 0 -0.11893
LYS_186 0 0 0 -0.96458 0.07134 0 0 0 -0.89324
ASP_187 0 -0.02703 -0.0079 -0.61428 0.07025 0 0 0 -0.57896
ASN_188 0 -0.17488 -0.40786 -0.24178 0.04278 0 0 0 -0.78174
ILE_189 1.82713 0.11066 0.18759 0.20907 0.04803 0 0 0 2.38248
HIS_D_190 0 -0.00349 -0.18174 0.0215 0.06961 0 0 0 -0.09412
ASP_191 0 -0.08953 -0.02011 -0.47618 0.06878 0 0 0 -0.51704
VAL_192 0 -0.29268 0.44568 -0.27892 0.0366 0 0 0 -0.08933
ASP_193 0 -0.0874 0.1355 -0.31759 0.06935 0 0 0 -0.20014
ASN_194 0 -0.07605 0.06878 -0.36221 0.06894 0 0 0 -0.30054
HIS_D_195 0 -0.30478 -0.01611 -0.15264 0.04336 0 0 0 -0.43017
LEU_196 0 0.1055 -0.91315 -0.50394 0.03172 0 0 0 -1.27987
GLN_197 0 -0.05532 0.0991 -0.55896 0.06894 0 0 0 -0.44624
ASN_198 0 -0.0138 0.01698 -0.32173 0.06899 0 0 0 -0.24956
VAL_199 0 -0.35214 -0.4119 -0.10438 0.0385 0 0 0 -0.82993
ILE_200 0 -0.27485 -0.47297 0.20907 0.04138 0 0 0 -0.49737
GLU_201 0 -0.08923 -0.0282 -0.71584 0.06893 0 0 0 -0.76434
ASP_202 0 0.28451 -0.07819 -0.03907 0.04318 0 0 0 0.21042
ILE_203 0 0.09132 -1.25825 -0.41682 0.04665 0 0 0 -1.53711
HIS_D_204 0 -0.17372 0.12194 -0.02241 0.06899 0 0 0 -0.0052
ASP_205 0 0.00651 -0.19893 -0.47618 0.06884 0 0 0 -0.59976
PHE_206 0 0.13292 -0.45675 -0.30123 0.04516 0 0 0 -0.5799
MET_207 1.01636 0.7917 -0.15734 -0.13184 0.0453 0 0 0 1.56418
GLN_208 0 -0.0391 0.10746 -0.55896 0.06894 0 0 0 -0.42166
ALA_209 0 -0.16192 -0.12614 0.13638 0.03814 0 0 0 -0.11354
ALA_210 0 0.06767 -0.12001 -0.11236 0.03591 0 0 0 -0.12878
ALA_211 0 0.00202 0.01304 0.14698 0.03085 0 0 0 0.1929
ALA_212 0 -0.11991 0.03545 0.20553 0.0381 0 0 0 0.15918
ALA_213 0 0.18956 0.07629 -0.01847 0.03519 0 0 0 0.28257
ALA_214 0.02329 -0.30723 0.12749 -0.06885 0.03767 0 0 0 -0.18763
ASN_215 0 0.08708 -0.53047 -0.19403 0.04277 0 0 0 -0.59464
CYS_216 0 0.08506 -0.01111 1.81599 0.06894 0 0 0 1.95887
ARG_217 0 -0.34454 0.25665 -0.26954 0.03017 0 0 0 -0.32726
LYS:CtermProteinFull_218 0 -0.33623 -0.20957 -0.77863 0.03574 0 0 0 -1.28869
#END_POSE_ENERGIES_TABLE ./minmover_pdb/pose_35.pdb
