# Supplementary material for: Selection of a promiscuous minimalist cAMP phosphodiesterase from a library of de novo designed proteins
Source: Nat Chem. 2024 May 3;16(7):1200–8. doi: 10.1038/s41557-024-01490-4 (PMC11230910; doi:10.1038/s41557-024-01490-4)
Supplement: Supplementary file 3 — MD input files, scripts and final structures derived from MD, AlphaFold2, EMSfold and MultiSFold. [file 41557_2024_1490_MOESM3_ESM.zip › Computational_Data/4_MultiSFold/campase/pose_36.pdb]

ATOM      1  N   MET A   1      -5.685  -3.190  15.727  1.00  0.00           N  
ATOM      2  CA  MET A   1      -6.194  -2.453  14.552  1.00  0.00           C  
ATOM      3  C   MET A   1      -5.242  -1.342  14.148  1.00  0.00           C  
ATOM      4  O   MET A   1      -4.835  -1.362  13.006  1.00  0.00           O  
ATOM      5  CB  MET A   1      -7.577  -1.873  14.839  1.00  0.00           C  
ATOM      6  CEN MET A   1      -9.273  -2.040  14.422  1.00  0.00           X  
ATOM      7  H   MET A   1      -6.223  -3.221  16.569  1.00  0.00           H  
ATOM      8  N   TYR A   2      -4.798  -0.474  15.065  1.00  0.00           N  
ATOM      9  CA  TYR A   2      -3.876   0.623  14.724  1.00  0.00           C  
ATOM     10  C   TYR A   2      -2.547   0.203  14.058  1.00  0.00           C  
ATOM     11  O   TYR A   2      -2.232   0.749  13.017  1.00  0.00           O  
ATOM     12  CB  TYR A   2      -3.566   1.426  15.989  1.00  0.00           C  
ATOM     13  CEN TYR A   2      -4.070   2.886  16.816  1.00  0.00           X  
ATOM     14  H   TYR A   2      -5.259  -0.384  15.959  1.00  0.00           H  
ATOM     15  N   GLY A   3      -1.800  -0.766  14.612  1.00  0.00           N  
ATOM     16  CA  GLY A   3      -0.571  -1.289  13.980  1.00  0.00           C  
ATOM     17  C   GLY A   3      -0.819  -1.883  12.590  1.00  0.00           C  
ATOM     18  O   GLY A   3      -0.154  -1.485  11.652  1.00  0.00           O  
ATOM     19  CEN GLY A   3      -0.571  -1.289  13.980  1.00  0.00           X  
ATOM     20  H   GLY A   3      -2.050  -1.119  15.525  1.00  0.00           H  
ATOM     21  N   LYS A   4      -1.879  -2.695  12.445  1.00  0.00           N  
ATOM     22  CA  LYS A   4      -2.267  -3.329  11.165  1.00  0.00           C  
ATOM     23  C   LYS A   4      -2.643  -2.331  10.068  1.00  0.00           C  
ATOM     24  O   LYS A   4      -2.321  -2.512   8.908  1.00  0.00           O  
ATOM     25  CB  LYS A   4      -3.435  -4.290  11.391  1.00  0.00           C  
ATOM     26  CEN LYS A   4      -4.128  -6.278  11.602  1.00  0.00           X  
ATOM     27  H   LYS A   4      -2.373  -2.986  13.277  1.00  0.00           H  
ATOM     28  N   LEU A   5      -3.385  -1.300  10.449  1.00  0.00           N  
ATOM     29  CA  LEU A   5      -3.847  -0.260   9.545  1.00  0.00           C  
ATOM     30  C   LEU A   5      -2.687   0.579   8.989  1.00  0.00           C  
ATOM     31  O   LEU A   5      -2.654   0.882   7.805  1.00  0.00           O  
ATOM     32  CB  LEU A   5      -4.860   0.639  10.266  1.00  0.00           C  
ATOM     33  CEN LEU A   5      -6.396   0.739  10.207  1.00  0.00           X  
ATOM     34  H   LEU A   5      -3.590  -1.208  11.435  1.00  0.00           H  
ATOM     35  N   ASN A   6      -1.746   0.952   9.858  1.00  0.00           N  
ATOM     36  CA  ASN A   6      -0.591   1.743   9.463  1.00  0.00           C  
ATOM     37  C   ASN A   6       0.253   0.983   8.435  1.00  0.00           C  
ATOM     38  O   ASN A   6       0.613   1.574   7.429  1.00  0.00           O  
ATOM     39  CB  ASN A   6       0.252   2.133  10.663  1.00  0.00           C  
ATOM     40  CEN ASN A   6       0.332   2.934  11.336  1.00  0.00           X  
ATOM     41  H   ASN A   6      -1.721   0.520  10.769  1.00  0.00           H  
ATOM     42  N   ASP A   7       0.479  -0.316   8.655  1.00  0.00           N  
ATOM     43  CA  ASP A   7       1.230  -1.172   7.731  1.00  0.00           C  
ATOM     44  C   ASP A   7       0.525  -1.230   6.361  1.00  0.00           C  
ATOM     45  O   ASP A   7       1.150  -1.029   5.327  1.00  0.00           O  
ATOM     46  CB  ASP A   7       1.390  -2.580   8.310  1.00  0.00           C  
ATOM     47  CEN ASP A   7       2.068  -3.147   8.816  1.00  0.00           X  
ATOM     48  H   ASP A   7       0.194  -0.725   9.534  1.00  0.00           H  
ATOM     49  N   LEU A   8      -0.810  -1.343   6.360  1.00  0.00           N  
ATOM     50  CA  LEU A   8      -1.613  -1.362   5.139  1.00  0.00           C  
ATOM     51  C   LEU A   8      -1.490  -0.071   4.309  1.00  0.00           C  
ATOM     52  O   LEU A   8      -1.360  -0.112   3.086  1.00  0.00           O  
ATOM     53  CB  LEU A   8      -3.082  -1.617   5.499  1.00  0.00           C  
ATOM     54  CEN LEU A   8      -3.979  -2.867   5.410  1.00  0.00           X  
ATOM     55  H   LEU A   8      -1.267  -1.566   7.234  1.00  0.00           H  
ATOM     56  N   LEU A   9      -1.577   1.092   4.963  1.00  0.00           N  
ATOM     57  CA  LEU A   9      -1.440   2.380   4.283  1.00  0.00           C  
ATOM     58  C   LEU A   9      -0.070   2.506   3.602  1.00  0.00           C  
ATOM     59  O   LEU A   9      -0.001   2.924   2.449  1.00  0.00           O  
ATOM     60  CB  LEU A   9      -1.651   3.527   5.279  1.00  0.00           C  
ATOM     61  CEN LEU A   9      -2.829   4.486   5.535  1.00  0.00           X  
ATOM     62  H   LEU A   9      -1.682   1.068   5.968  1.00  0.00           H  
ATOM     63  N   GLU A  10       1.008   2.153   4.307  1.00  0.00           N  
ATOM     64  CA  GLU A  10       2.375   2.225   3.793  1.00  0.00           C  
ATOM     65  C   GLU A  10       2.548   1.344   2.554  1.00  0.00           C  
ATOM     66  O   GLU A  10       3.091   1.821   1.553  1.00  0.00           O  
ATOM     67  CB  GLU A  10       3.376   1.814   4.875  1.00  0.00           C  
ATOM     68  CEN GLU A  10       4.494   2.236   6.089  1.00  0.00           X  
ATOM     69  H   GLU A  10       0.876   1.722   5.211  1.00  0.00           H  
ATOM     70  N   ASP A  11       2.011   0.126   2.584  1.00  0.00           N  
ATOM     71  CA  ASP A  11       2.083  -0.814   1.469  1.00  0.00           C  
ATOM     72  C   ASP A  11       1.353  -0.257   0.239  1.00  0.00           C  
ATOM     73  O   ASP A  11       1.895  -0.193  -0.861  1.00  0.00           O  
ATOM     74  CB  ASP A  11       1.492  -2.168   1.870  1.00  0.00           C  
ATOM     75  CEN ASP A  11       1.787  -3.086   2.198  1.00  0.00           X  
ATOM     76  H   ASP A  11       1.623  -0.213   3.452  1.00  0.00           H  
ATOM     77  N   LEU A  12       0.157   0.299   0.416  1.00  0.00           N  
ATOM     78  CA  LEU A  12      -0.596   0.901  -0.686  1.00  0.00           C  
ATOM     79  C   LEU A  12       0.152   2.078  -1.348  1.00  0.00           C  
ATOM     80  O   LEU A  12       0.267   2.157  -2.576  1.00  0.00           O  
ATOM     81  CB  LEU A  12      -1.967   1.364  -0.178  1.00  0.00           C  
ATOM     82  CEN LEU A  12      -3.385   0.777  -0.313  1.00  0.00           X  
ATOM     83  H   LEU A  12      -0.267   0.231   1.330  1.00  0.00           H  
ATOM     84  N   GLN A  13       0.729   2.971  -0.546  1.00  0.00           N  
ATOM     85  CA  GLN A  13       1.517   4.096  -1.049  1.00  0.00           C  
ATOM     86  C   GLN A  13       2.747   3.647  -1.843  1.00  0.00           C  
ATOM     87  O   GLN A  13       3.047   4.224  -2.893  1.00  0.00           O  
ATOM     88  CB  GLN A  13       1.960   4.987   0.114  1.00  0.00           C  
ATOM     89  CEN GLN A  13       1.615   6.459   0.987  1.00  0.00           X  
ATOM     90  H   GLN A  13       0.688   2.807   0.451  1.00  0.00           H  
ATOM     91  N   GLU A  14       3.492   2.661  -1.360  1.00  0.00           N  
ATOM     92  CA  GLU A  14       4.673   2.159  -2.048  1.00  0.00           C  
ATOM     93  C   GLU A  14       4.289   1.416  -3.344  1.00  0.00           C  
ATOM     94  O   GLU A  14       4.973   1.604  -4.356  1.00  0.00           O  
ATOM     95  CB  GLU A  14       5.472   1.239  -1.122  1.00  0.00           C  
ATOM     96  CEN GLU A  14       6.770   0.994  -0.045  1.00  0.00           X  
ATOM     97  H   GLU A  14       3.208   2.193  -0.512  1.00  0.00           H  
ATOM     98  N   VAL A  15       3.140   0.720  -3.387  1.00  0.00           N  
ATOM     99  CA  VAL A  15       2.654  -0.006  -4.583  1.00  0.00           C  
ATOM    100  C   VAL A  15       2.382   0.983  -5.719  1.00  0.00           C  
ATOM    101  O   VAL A  15       2.871   0.777  -6.832  1.00  0.00           O  
ATOM    102  CB  VAL A  15       1.372  -0.808  -4.293  1.00  0.00           C  
ATOM    103  CEN VAL A  15       1.120  -1.446  -4.224  1.00  0.00           X  
ATOM    104  H   VAL A  15       2.585   0.693  -2.544  1.00  0.00           H  
ATOM    105  N   LEU A  16       1.688   2.098  -5.448  1.00  0.00           N  
ATOM    106  CA  LEU A  16       1.359   3.115  -6.459  1.00  0.00           C  
ATOM    107  C   LEU A  16       2.608   3.796  -7.034  1.00  0.00           C  
ATOM    108  O   LEU A  16       2.733   3.982  -8.245  1.00  0.00           O  
ATOM    109  CB  LEU A  16       0.419   4.166  -5.855  1.00  0.00           C  
ATOM    110  CEN LEU A  16      -1.094   4.417  -5.991  1.00  0.00           X  
ATOM    111  H   LEU A  16       1.333   2.210  -4.507  1.00  0.00           H  
ATOM    112  N   LYS A  17       3.565   4.174  -6.177  1.00  0.00           N  
ATOM    113  CA  LYS A  17       4.795   4.844  -6.626  1.00  0.00           C  
ATOM    114  C   LYS A  17       5.653   3.918  -7.479  1.00  0.00           C  
ATOM    115  O   LYS A  17       6.170   4.358  -8.506  1.00  0.00           O  
ATOM    116  CB  LYS A  17       5.604   5.345  -5.428  1.00  0.00           C  
ATOM    117  CEN LYS A  17       6.228   6.962  -4.215  1.00  0.00           X  
ATOM    118  H   LYS A  17       3.428   3.966  -5.198  1.00  0.00           H  
ATOM    119  N   ASN A  18       5.817   2.662  -7.079  1.00  0.00           N  
ATOM    120  CA  ASN A  18       6.614   1.688  -7.814  1.00  0.00           C  
ATOM    121  C   ASN A  18       6.052   1.421  -9.216  1.00  0.00           C  
ATOM    122  O   ASN A  18       6.812   1.436 -10.184  1.00  0.00           O  
ATOM    123  CB  ASN A  18       6.731   0.387  -7.041  1.00  0.00           C  
ATOM    124  CEN ASN A  18       7.383  -0.054  -6.347  1.00  0.00           X  
ATOM    125  H   ASN A  18       5.378   2.373  -6.214  1.00  0.00           H  
ATOM    126  N   LEU A  19       4.729   1.317  -9.362  1.00  0.00           N  
ATOM    127  CA  LEU A  19       4.069   1.080 -10.647  1.00  0.00           C  
ATOM    128  C   LEU A  19       4.350   2.220 -11.643  1.00  0.00           C  
ATOM    129  O   LEU A  19       4.794   1.978 -12.765  1.00  0.00           O  
ATOM    130  CB  LEU A  19       2.559   0.911 -10.438  1.00  0.00           C  
ATOM    131  CEN LEU A  19       1.636  -0.322 -10.431  1.00  0.00           X  
ATOM    132  H   LEU A  19       4.145   1.385  -8.540  1.00  0.00           H  
ATOM    133  N   HIS A  20       4.217   3.476 -11.209  1.00  0.00           N  
ATOM    134  CA  HIS A  20       4.444   4.638 -12.071  1.00  0.00           C  
ATOM    135  C   HIS A  20       5.837   4.664 -12.716  1.00  0.00           C  
ATOM    136  O   HIS A  20       5.953   4.662 -13.943  1.00  0.00           O  
ATOM    137  CB  HIS A  20       4.227   5.929 -11.274  1.00  0.00           C  
ATOM    138  CEN HIS A  20       3.178   6.859 -11.022  1.00  0.00           X  
ATOM    139  H   HIS A  20       3.840   3.620 -10.281  1.00  0.00           H  
ATOM    140  N   LYS A  21       6.916   4.673 -11.918  1.00  0.00           N  
ATOM    141  CA  LYS A  21       8.250   5.083 -12.401  1.00  0.00           C  
ATOM    142  C   LYS A  21       8.734   4.160 -13.534  1.00  0.00           C  
ATOM    143  O   LYS A  21       9.568   4.580 -14.341  1.00  0.00           O  
ATOM    144  CB  LYS A  21       9.262   5.082 -11.254  1.00  0.00           C  
ATOM    145  CEN LYS A  21      10.414   6.176  -9.856  1.00  0.00           X  
ATOM    146  H   LYS A  21       6.815   4.313 -10.981  1.00  0.00           H  
ATOM    147  N   ASN A  22       8.175   2.953 -13.635  1.00  0.00           N  
ATOM    148  CA  ASN A  22       8.633   1.893 -14.543  1.00  0.00           C  
ATOM    149  C   ASN A  22       7.815   1.755 -15.820  1.00  0.00           C  
ATOM    150  O   ASN A  22       8.132   0.883 -16.633  1.00  0.00           O  
ATOM    151  CB  ASN A  22       8.669   0.555 -13.828  1.00  0.00           C  
ATOM    152  CEN ASN A  22       9.354  -0.021 -13.279  1.00  0.00           X  
ATOM    153  H   ASN A  22       7.415   2.733 -13.008  1.00  0.00           H  
ATOM    154  N   ASP A  23       6.822   2.624 -16.034  1.00  0.00           N  
ATOM    155  CA  ASP A  23       5.841   2.464 -17.114  1.00  0.00           C  
ATOM    156  C   ASP A  23       6.503   2.035 -18.442  1.00  0.00           C  
ATOM    157  O   ASP A  23       6.171   0.999 -19.025  1.00  0.00           O  
ATOM    158  CB  ASP A  23       5.062   3.766 -17.314  1.00  0.00           C  
ATOM    159  CEN ASP A  23       4.181   4.203 -17.045  1.00  0.00           X  
ATOM    160  H   ASP A  23       6.683   3.372 -15.370  1.00  0.00           H  
ATOM    161  N   ARG A  24       7.533   2.775 -18.893  1.00  0.00           N  
ATOM    162  CA  ARG A  24       8.180   2.556 -20.195  1.00  0.00           C  
ATOM    163  C   ARG A  24       8.859   1.202 -20.390  1.00  0.00           C  
ATOM    164  O   ARG A  24       9.074   0.861 -21.553  1.00  0.00           O  
ATOM    165  CB  ARG A  24       9.160   3.678 -20.506  1.00  0.00           C  
ATOM    166  CEN ARG A  24      10.082   5.800 -21.400  1.00  0.00           X  
ATOM    167  H   ARG A  24       7.870   3.509 -18.285  1.00  0.00           H  
ATOM    168  N   SER A  25       9.233   0.455 -19.345  1.00  0.00           N  
ATOM    169  CA  SER A  25      10.000  -0.796 -19.530  1.00  0.00           C  
ATOM    170  C   SER A  25       9.215  -2.049 -19.921  1.00  0.00           C  
ATOM    171  O   SER A  25       9.843  -2.959 -20.444  1.00  0.00           O  
ATOM    172  CB  SER A  25      10.768  -1.085 -18.255  1.00  0.00           C  
ATOM    173  CEN SER A  25      10.876  -1.117 -17.723  1.00  0.00           X  
ATOM    174  H   SER A  25       9.134   0.835 -18.415  1.00  0.00           H  
ATOM    175  N   GLY A  26       7.886  -2.094 -19.777  1.00  0.00           N  
ATOM    176  CA  GLY A  26       7.107  -3.328 -19.951  1.00  0.00           C  
ATOM    177  C   GLY A  26       7.561  -4.514 -19.083  1.00  0.00           C  
ATOM    178  O   GLY A  26       7.906  -4.352 -17.926  1.00  0.00           O  
ATOM    179  CEN GLY A  26       7.107  -3.328 -19.951  1.00  0.00           X  
ATOM    180  H   GLY A  26       7.400  -1.240 -19.541  1.00  0.00           H  
ATOM    181  N   LYS A  27       7.600  -5.701 -19.706  1.00  0.00           N  
ATOM    182  CA  LYS A  27       8.022  -7.036 -19.225  1.00  0.00           C  
ATOM    183  C   LYS A  27       7.955  -7.360 -17.726  1.00  0.00           C  
ATOM    184  O   LYS A  27       6.845  -7.495 -17.227  1.00  0.00           O  
ATOM    185  CB  LYS A  27       9.458  -7.280 -19.691  1.00  0.00           C  
ATOM    186  CEN LYS A  27      10.785  -8.187 -21.066  1.00  0.00           X  
ATOM    187  H   LYS A  27       7.344  -5.672 -20.683  1.00  0.00           H  
ATOM    188  N   ASP A  28       9.064  -7.424 -17.000  1.00  0.00           N  
ATOM    189  CA  ASP A  28       9.017  -7.734 -15.565  1.00  0.00           C  
ATOM    190  C   ASP A  28       8.012  -6.872 -14.792  1.00  0.00           C  
ATOM    191  O   ASP A  28       7.467  -7.335 -13.795  1.00  0.00           O  
ATOM    192  CB  ASP A  28      10.409  -7.573 -14.950  1.00  0.00           C  
ATOM    193  CEN ASP A  28      11.224  -8.129 -14.697  1.00  0.00           X  
ATOM    194  H   ASP A  28       9.946  -7.512 -17.479  1.00  0.00           H  
ATOM    195  N   ASN A  29       7.661  -5.674 -15.279  1.00  0.00           N  
ATOM    196  CA  ASN A  29       6.714  -4.818 -14.555  1.00  0.00           C  
ATOM    197  C   ASN A  29       5.350  -5.493 -14.291  1.00  0.00           C  
ATOM    198  O   ASN A  29       4.620  -5.031 -13.415  1.00  0.00           O  
ATOM    199  CB  ASN A  29       6.505  -3.509 -15.294  1.00  0.00           C  
ATOM    200  CEN ASN A  29       6.919  -2.545 -15.309  1.00  0.00           X  
ATOM    201  H   ASN A  29       8.089  -5.341 -16.133  1.00  0.00           H  
ATOM    202  N   ILE A  30       4.958  -6.562 -15.008  1.00  0.00           N  
ATOM    203  CA  ILE A  30       3.685  -7.259 -14.723  1.00  0.00           C  
ATOM    204  C   ILE A  30       3.778  -7.985 -13.379  1.00  0.00           C  
ATOM    205  O   ILE A  30       2.826  -7.942 -12.609  1.00  0.00           O  
ATOM    206  CB  ILE A  30       3.321  -8.273 -15.823  1.00  0.00           C  
ATOM    207  CEN ILE A  30       2.827  -8.406 -16.786  1.00  0.00           X  
ATOM    208  H   ILE A  30       5.620  -6.990 -15.639  1.00  0.00           H  
ATOM    209  N   HIS A  31       4.937  -8.567 -13.059  1.00  0.00           N  
ATOM    210  CA  HIS A  31       5.108  -9.384 -11.855  1.00  0.00           C  
ATOM    211  C   HIS A  31       5.093  -8.550 -10.568  1.00  0.00           C  
ATOM    212  O   HIS A  31       4.430  -8.929  -9.611  1.00  0.00           O  
ATOM    213  CB  HIS A  31       6.414 -10.181 -11.937  1.00  0.00           C  
ATOM    214  CEN HIS A  31       6.844 -11.478 -12.341  1.00  0.00           X  
ATOM    215  H   HIS A  31       5.744  -8.417 -13.651  1.00  0.00           H  
ATOM    216  N   ASP A  32       5.769  -7.398 -10.564  1.00  0.00           N  
ATOM    217  CA  ASP A  32       5.820  -6.528  -9.384  1.00  0.00           C  
ATOM    218  C   ASP A  32       4.432  -5.989  -9.020  1.00  0.00           C  
ATOM    219  O   ASP A  32       4.005  -6.103  -7.874  1.00  0.00           O  
ATOM    220  CB  ASP A  32       6.787  -5.365  -9.620  1.00  0.00           C  
ATOM    221  CEN ASP A  32       7.749  -5.093  -9.424  1.00  0.00           X  
ATOM    222  H   ASP A  32       6.327  -7.153 -11.366  1.00  0.00           H  
ATOM    223  N   VAL A  33       3.711  -5.432  -9.999  1.00  0.00           N  
ATOM    224  CA  VAL A  33       2.362  -4.877  -9.793  1.00  0.00           C  
ATOM    225  C   VAL A  33       1.387  -5.978  -9.386  1.00  0.00           C  
ATOM    226  O   VAL A  33       0.600  -5.755  -8.473  1.00  0.00           O  
ATOM    227  CB  VAL A  33       1.830  -4.176 -11.057  1.00  0.00           C  
ATOM    228  CEN VAL A  33       1.676  -3.561 -11.327  1.00  0.00           X  
ATOM    229  H   VAL A  33       4.090  -5.455 -10.936  1.00  0.00           H  
ATOM    230  N   ASP A  34       1.455  -7.152 -10.013  1.00  0.00           N  
ATOM    231  CA  ASP A  34       0.610  -8.301  -9.683  1.00  0.00           C  
ATOM    232  C   ASP A  34       0.808  -8.748  -8.231  1.00  0.00           C  
ATOM    233  O   ASP A  34      -0.164  -8.974  -7.512  1.00  0.00           O  
ATOM    234  CB  ASP A  34       0.899  -9.465 -10.634  1.00  0.00           C  
ATOM    235  CEN ASP A  34       0.536  -9.891 -11.485  1.00  0.00           X  
ATOM    236  H   ASP A  34       2.105  -7.260 -10.779  1.00  0.00           H  
ATOM    237  N   ASN A  35       2.053  -8.760  -7.743  1.00  0.00           N  
ATOM    238  CA  ASN A  35       2.367  -9.119  -6.360  1.00  0.00           C  
ATOM    239  C   ASN A  35       1.846  -8.075  -5.361  1.00  0.00           C  
ATOM    240  O   ASN A  35       1.283  -8.415  -4.324  1.00  0.00           O  
ATOM    241  CB  ASN A  35       3.860  -9.321  -6.174  1.00  0.00           C  
ATOM    242  CEN ASN A  35       4.554 -10.107  -6.214  1.00  0.00           X  
ATOM    243  H   ASN A  35       2.815  -8.549  -8.372  1.00  0.00           H  
ATOM    244  N   HIS A  36       2.012  -6.791  -5.675  1.00  0.00           N  
ATOM    245  CA  HIS A  36       1.560  -5.732  -4.785  1.00  0.00           C  
ATOM    246  C   HIS A  36       0.035  -5.712  -4.635  1.00  0.00           C  
ATOM    247  O   HIS A  36      -0.467  -5.609  -3.519  1.00  0.00           O  
ATOM    248  CB  HIS A  36       2.052  -4.371  -5.289  1.00  0.00           C  
ATOM    249  CEN HIS A  36       3.147  -3.487  -5.064  1.00  0.00           X  
ATOM    250  H   HIS A  36       2.446  -6.543  -6.553  1.00  0.00           H  
ATOM    251  N   LEU A  37      -0.702  -5.888  -5.733  1.00  0.00           N  
ATOM    252  CA  LEU A  37      -2.154  -5.789  -5.743  1.00  0.00           C  
ATOM    253  C   LEU A  37      -2.788  -6.852  -4.836  1.00  0.00           C  
ATOM    254  O   LEU A  37      -3.656  -6.503  -4.044  1.00  0.00           O  
ATOM    255  CB  LEU A  37      -2.679  -5.922  -7.178  1.00  0.00           C  
ATOM    256  CEN LEU A  37      -3.215  -4.896  -8.194  1.00  0.00           X  
ATOM    257  H   LEU A  37      -0.239  -6.124  -6.599  1.00  0.00           H  
ATOM    258  N   GLN A  38      -2.317  -8.103  -4.879  1.00  0.00           N  
ATOM    259  CA  GLN A  38      -2.816  -9.183  -4.011  1.00  0.00           C  
ATOM    260  C   GLN A  38      -2.686  -8.830  -2.525  1.00  0.00           C  
ATOM    261  O   GLN A  38      -3.664  -8.955  -1.792  1.00  0.00           O  
ATOM    262  CB  GLN A  38      -2.062 -10.485  -4.293  1.00  0.00           C  
ATOM    263  CEN GLN A  38      -2.139 -12.019  -5.122  1.00  0.00           X  
ATOM    264  H   GLN A  38      -1.575  -8.314  -5.532  1.00  0.00           H  
ATOM    265  N   ASN A  39      -1.534  -8.301  -2.097  1.00  0.00           N  
ATOM    266  CA  ASN A  39      -1.280  -8.028  -0.676  1.00  0.00           C  
ATOM    267  C   ASN A  39      -2.178  -6.894  -0.143  1.00  0.00           C  
ATOM    268  O   ASN A  39      -2.728  -7.009   0.947  1.00  0.00           O  
ATOM    269  CB  ASN A  39       0.181  -7.697  -0.434  1.00  0.00           C  
ATOM    270  CEN ASN A  39       1.065  -8.201  -0.178  1.00  0.00           X  
ATOM    271  H   ASN A  39      -0.790  -8.148  -2.765  1.00  0.00           H  
ATOM    272  N   VAL A  40      -2.399  -5.839  -0.939  1.00  0.00           N  
ATOM    273  CA  VAL A  40      -3.266  -4.705  -0.566  1.00  0.00           C  
ATOM    274  C   VAL A  40      -4.713  -5.171  -0.340  1.00  0.00           C  
ATOM    275  O   VAL A  40      -5.333  -4.782   0.651  1.00  0.00           O  
ATOM    276  CB  VAL A  40      -3.254  -3.602  -1.641  1.00  0.00           C  
ATOM    277  CEN VAL A  40      -3.038  -2.962  -1.777  1.00  0.00           X  
ATOM    278  H   VAL A  40      -1.937  -5.821  -1.839  1.00  0.00           H  
ATOM    279  N   ILE A  41      -5.267  -6.005  -1.233  1.00  0.00           N  
ATOM    280  CA  ILE A  41      -6.637  -6.533  -1.080  1.00  0.00           C  
ATOM    281  C   ILE A  41      -6.741  -7.383   0.188  1.00  0.00           C  
ATOM    282  O   ILE A  41      -7.718  -7.253   0.930  1.00  0.00           O  
ATOM    283  CB  ILE A  41      -7.066  -7.380  -2.292  1.00  0.00           C  
ATOM    284  CEN ILE A  41      -7.509  -7.352  -3.288  1.00  0.00           X  
ATOM    285  H   ILE A  41      -4.704  -6.319  -2.008  1.00  0.00           H  
ATOM    286  N   GLU A  42      -5.757  -8.251   0.430  1.00  0.00           N  
ATOM    287  CA  GLU A  42      -5.725  -9.133   1.598  1.00  0.00           C  
ATOM    288  C   GLU A  42      -5.740  -8.326   2.901  1.00  0.00           C  
ATOM    289  O   GLU A  42      -6.466  -8.677   3.833  1.00  0.00           O  
ATOM    290  CB  GLU A  42      -4.491 -10.037   1.552  1.00  0.00           C  
ATOM    291  CEN GLU A  42      -3.776 -11.543   1.198  1.00  0.00           X  
ATOM    292  H   GLU A  42      -4.976  -8.291  -0.209  1.00  0.00           H  
ATOM    293  N   ASP A  43      -5.046  -7.190   2.942  1.00  0.00           N  
ATOM    294  CA  ASP A  43      -5.033  -6.296   4.098  1.00  0.00           C  
ATOM    295  C   ASP A  43      -6.361  -5.559   4.287  1.00  0.00           C  
ATOM    296  O   ASP A  43      -6.895  -5.512   5.403  1.00  0.00           O  
ATOM    297  CB  ASP A  43      -3.893  -5.283   3.966  1.00  0.00           C  
ATOM    298  CEN ASP A  43      -2.933  -5.138   4.275  1.00  0.00           X  
ATOM    299  H   ASP A  43      -4.409  -6.993   2.182  1.00  0.00           H  
ATOM    300  N   ILE A  44      -6.945  -5.019   3.207  1.00  0.00           N  
ATOM    301  CA  ILE A  44      -8.190  -4.239   3.292  1.00  0.00           C  
ATOM    302  C   ILE A  44      -9.276  -5.122   3.881  1.00  0.00           C  
ATOM    303  O   ILE A  44      -9.946  -4.692   4.814  1.00  0.00           O  
ATOM    304  CB  ILE A  44      -8.647  -3.707   1.921  1.00  0.00           C  
ATOM    305  CEN ILE A  44      -8.557  -2.889   1.206  1.00  0.00           X  
ATOM    306  H   ILE A  44      -6.546  -5.222   2.304  1.00  0.00           H  
ATOM    307  N   HIS A  45      -9.444  -6.350   3.406  1.00  0.00           N  
ATOM    308  CA  HIS A  45     -10.486  -7.254   3.883  1.00  0.00           C  
ATOM    309  C   HIS A  45     -10.434  -7.489   5.396  1.00  0.00           C  
ATOM    310  O   HIS A  45     -11.434  -7.284   6.088  1.00  0.00           O  
ATOM    311  CB  HIS A  45     -10.391  -8.597   3.151  1.00  0.00           C  
ATOM    312  CEN HIS A  45     -10.967  -9.230   2.013  1.00  0.00           X  
ATOM    313  H   HIS A  45      -8.815  -6.678   2.686  1.00  0.00           H  
ATOM    314  N   ASP A  46      -9.266  -7.806   5.940  1.00  0.00           N  
ATOM    315  CA  ASP A  46      -9.077  -8.059   7.364  1.00  0.00           C  
ATOM    316  C   ASP A  46      -9.341  -6.807   8.202  1.00  0.00           C  
ATOM    317  O   ASP A  46      -9.941  -6.877   9.285  1.00  0.00           O  
ATOM    318  CB  ASP A  46      -7.661  -8.577   7.627  1.00  0.00           C  
ATOM    319  CEN ASP A  46      -7.159  -9.453   7.762  1.00  0.00           X  
ATOM    320  H   ASP A  46      -8.473  -7.932   5.326  1.00  0.00           H  
ATOM    321  N   PHE A  47      -8.933  -5.636   7.712  1.00  0.00           N  
ATOM    322  CA  PHE A  47      -9.180  -4.367   8.384  1.00  0.00           C  
ATOM    323  C   PHE A  47     -10.684  -4.095   8.532  1.00  0.00           C  
ATOM    324  O   PHE A  47     -11.135  -3.750   9.625  1.00  0.00           O  
ATOM    325  CB  PHE A  47      -8.508  -3.225   7.620  1.00  0.00           C  
ATOM    326  CEN PHE A  47      -7.168  -2.373   7.692  1.00  0.00           X  
ATOM    327  H   PHE A  47      -8.457  -5.631   6.821  1.00  0.00           H  
ATOM    328  N   MET A  48     -11.466  -4.311   7.473  1.00  0.00           N  
ATOM    329  CA  MET A  48     -12.913  -4.126   7.422  1.00  0.00           C  
ATOM    330  C   MET A  48     -13.608  -5.043   8.420  1.00  0.00           C  
ATOM    331  O   MET A  48     -14.462  -4.595   9.185  1.00  0.00           O  
ATOM    332  CB  MET A  48     -13.433  -4.387   6.010  1.00  0.00           C  
ATOM    333  CEN MET A  48     -14.111  -3.585   4.604  1.00  0.00           X  
ATOM    334  H   MET A  48     -11.014  -4.659   6.638  1.00  0.00           H  
ATOM    335  N   GLN A  49     -13.219  -6.315   8.460  1.00  0.00           N  
ATOM    336  CA  GLN A  49     -13.792  -7.297   9.368  1.00  0.00           C  
ATOM    337  C   GLN A  49     -13.543  -6.910  10.831  1.00  0.00           C  
ATOM    338  O   GLN A  49     -14.473  -6.925  11.640  1.00  0.00           O  
ATOM    339  CB  GLN A  49     -13.207  -8.684   9.088  1.00  0.00           C  
ATOM    340  CEN GLN A  49     -13.499 -10.216   8.305  1.00  0.00           X  
ATOM    341  H   GLN A  49     -12.540  -6.632   7.784  1.00  0.00           H  
ATOM    342  N   ALA A  50     -12.329  -6.468  11.165  1.00  0.00           N  
ATOM    343  CA  ALA A  50     -11.970  -6.045  12.516  1.00  0.00           C  
ATOM    344  C   ALA A  50     -12.760  -4.806  12.973  1.00  0.00           C  
ATOM    345  O   ALA A  50     -13.219  -4.751  14.115  1.00  0.00           O  
ATOM    346  CB  ALA A  50     -10.474  -5.778  12.592  1.00  0.00           C  
ATOM    347  CEN ALA A  50     -10.475  -5.778  12.593  1.00  0.00           X  
ATOM    348  H   ALA A  50     -11.616  -6.454  10.451  1.00  0.00           H  
ATOM    349  N   ALA A  51     -12.953  -3.818  12.096  1.00  0.00           N  
ATOM    350  CA  ALA A  51     -13.732  -2.616  12.377  1.00  0.00           C  
ATOM    351  C   ALA A  51     -15.209  -2.950  12.641  1.00  0.00           C  
ATOM    352  O   ALA A  51     -15.788  -2.444  13.605  1.00  0.00           O  
ATOM    353  CB  ALA A  51     -13.603  -1.629  11.226  1.00  0.00           C  
ATOM    354  CEN ALA A  51     -13.604  -1.629  11.227  1.00  0.00           X  
ATOM    355  H   ALA A  51     -12.531  -3.900  11.184  1.00  0.00           H  
ATOM    356  N   ALA A  52     -15.798  -3.847  11.848  1.00  0.00           N  
ATOM    357  CA  ALA A  52     -17.194  -4.260  11.961  1.00  0.00           C  
ATOM    358  C   ALA A  52     -17.448  -5.011  13.275  1.00  0.00           C  
ATOM    359  O   ALA A  52     -18.426  -4.725  13.965  1.00  0.00           O  
ATOM    360  CB  ALA A  52     -17.586  -5.119  10.768  1.00  0.00           C  
ATOM    361  CEN ALA A  52     -17.586  -5.119  10.769  1.00  0.00           X  
ATOM    362  H   ALA A  52     -15.252  -4.262  11.111  1.00  0.00           H  
ATOM    363  N   ALA A  53     -16.541  -5.902  13.683  1.00  0.00           N  
ATOM    364  CA  ALA A  53     -16.660  -6.646  14.932  1.00  0.00           C  
ATOM    365  C   ALA A  53     -16.491  -5.720  16.147  1.00  0.00           C  
ATOM    366  O   ALA A  53     -17.293  -5.768  17.075  1.00  0.00           O  
ATOM    367  CB  ALA A  53     -15.641  -7.776  14.970  1.00  0.00           C  
ATOM    368  CEN ALA A  53     -15.641  -7.775  14.970  1.00  0.00           X  
ATOM    369  H   ALA A  53     -15.742  -6.088  13.095  1.00  0.00           H  
ATOM    370  N   ALA A  54     -15.518  -4.804  16.125  1.00  0.00           N  
ATOM    371  CA  ALA A  54     -15.267  -3.879  17.231  1.00  0.00           C  
ATOM    372  C   ALA A  54     -16.422  -2.884  17.464  1.00  0.00           C  
ATOM    373  O   ALA A  54     -16.759  -2.584  18.615  1.00  0.00           O  
ATOM    374  CB  ALA A  54     -13.967  -3.127  16.983  1.00  0.00           C  
ATOM    375  CEN ALA A  54     -13.968  -3.127  16.983  1.00  0.00           X  
ATOM    376  H   ALA A  54     -14.903  -4.777  15.325  1.00  0.00           H  
ATOM    377  N   ALA A  55     -17.045  -2.380  16.397  1.00  0.00           N  
ATOM    378  CA  ALA A  55     -18.226  -1.524  16.462  1.00  0.00           C  
ATOM    379  C   ALA A  55     -19.453  -2.294  16.976  1.00  0.00           C  
ATOM    380  O   ALA A  55     -20.016  -1.923  18.010  1.00  0.00           O  
ATOM    381  CB  ALA A  55     -18.508  -0.917  15.095  1.00  0.00           C  
ATOM    382  CEN ALA A  55     -18.509  -0.918  15.096  1.00  0.00           X  
ATOM    383  H   ALA A  55     -16.675  -2.601  15.482  1.00  0.00           H  
ATOM    384  N   ASN A  56     -19.825  -3.403  16.330  1.00  0.00           N  
ATOM    385  CA  ASN A  56     -20.966  -4.241  16.711  1.00  0.00           C  
ATOM    386  C   ASN A  56     -20.895  -4.723  18.163  1.00  0.00           C  
ATOM    387  O   ASN A  56     -21.920  -4.736  18.839  1.00  0.00           O  
ATOM    388  CB  ASN A  56     -21.098  -5.433  15.781  1.00  0.00           C  
ATOM    389  CEN ASN A  56     -21.598  -5.679  14.891  1.00  0.00           X  
ATOM    390  H   ASN A  56     -19.315  -3.658  15.497  1.00  0.00           H  
ATOM    391  N   CYS A  57     -19.702  -4.975  18.711  1.00  0.00           N  
ATOM    392  CA  CYS A  57     -19.535  -5.397  20.104  1.00  0.00           C  
ATOM    393  C   CYS A  57     -20.265  -4.467  21.092  1.00  0.00           C  
ATOM    394  O   CYS A  57     -20.653  -4.911  22.168  1.00  0.00           O  
ATOM    395  CB  CYS A  57     -18.021  -5.299  20.295  1.00  0.00           C  
ATOM    396  CEN CYS A  57     -17.319  -6.042  20.385  1.00  0.00           X  
ATOM    397  H   CYS A  57     -18.882  -4.943  18.119  1.00  0.00           H  
ATOM    398  N   ARG A  58     -20.524  -3.191  20.746  1.00  0.00           N  
ATOM    399  CA  ARG A  58     -21.201  -2.249  21.658  1.00  0.00           C  
ATOM    400  C   ARG A  58     -22.623  -2.664  22.040  1.00  0.00           C  
ATOM    401  O   ARG A  58     -23.148  -2.111  23.001  1.00  0.00           O  
ATOM    402  CB  ARG A  58     -21.191  -0.832  21.103  1.00  0.00           C  
ATOM    403  CEN ARG A  58     -20.500   1.513  20.686  1.00  0.00           X  
ATOM    404  H   ARG A  58     -20.341  -2.906  19.793  1.00  0.00           H  
ATOM    405  N   LYS A  59     -23.249  -3.607  21.326  1.00  0.00           N  
ATOM    406  CA  LYS A  59     -24.654  -4.009  21.539  1.00  0.00           C  
ATOM    407  C   LYS A  59     -24.933  -4.526  22.959  1.00  0.00           C  
ATOM    408  O   LYS A  59     -26.069  -4.438  23.411  1.00  0.00           O  
ATOM    409  CB  LYS A  59     -25.051  -5.079  20.520  1.00  0.00           C  
ATOM    410  CEN LYS A  59     -26.067  -5.591  18.737  1.00  0.00           X  
ATOM    411  H   LYS A  59     -22.708  -4.132  20.655  1.00  0.00           H  
ATOM    412  N   GLY A  60     -23.914  -5.010  23.680  1.00  0.00           N  
ATOM    413  CA  GLY A  60     -24.037  -5.671  24.986  1.00  0.00           C  
ATOM    414  C   GLY A  60     -24.367  -4.764  26.172  1.00  0.00           C  
ATOM    415  O   GLY A  60     -24.583  -5.276  27.263  1.00  0.00           O  
ATOM    416  CEN GLY A  60     -24.037  -5.671  24.986  1.00  0.00           X  
ATOM    417  H   GLY A  60     -23.001  -5.015  23.248  1.00  0.00           H  
ATOM    418  N   SER A  61     -24.399  -3.439  25.999  1.00  0.00           N  
ATOM    419  CA  SER A  61     -24.656  -2.510  27.106  1.00  0.00           C  
ATOM    420  C   SER A  61     -25.994  -1.768  26.918  1.00  0.00           C  
ATOM    421  O   SER A  61     -26.035  -0.560  27.151  1.00  0.00           O  
ATOM    422  CB  SER A  61     -23.514  -1.520  27.227  1.00  0.00           C  
ATOM    423  CEN SER A  61     -23.111  -1.189  27.074  1.00  0.00           X  
ATOM    424  H   SER A  61     -24.350  -3.073  25.059  1.00  0.00           H  
ATOM    425  N   PRO A  62     -27.106  -2.428  26.528  1.00  0.00           N  
ATOM    426  CA  PRO A  62     -28.369  -1.730  26.367  1.00  0.00           C  
ATOM    427  C   PRO A  62     -28.817  -1.226  27.745  1.00  0.00           C  
ATOM    428  O   PRO A  62     -28.470  -1.807  28.763  1.00  0.00           O  
ATOM    429  CB  PRO A  62     -29.323  -2.780  25.774  1.00  0.00           C  
ATOM    430  CEN PRO A  62     -27.910  -3.861  25.907  1.00  0.00           X  
ATOM    431  N   GLY A  63     -29.553  -0.116  27.752  1.00  0.00           N  
ATOM    432  CA  GLY A  63     -30.148   0.493  28.949  1.00  0.00           C  
ATOM    433  C   GLY A  63     -29.353   1.571  29.694  1.00  0.00           C  
ATOM    434  O   GLY A  63     -28.138   1.677  29.593  1.00  0.00           O  
ATOM    435  CEN GLY A  63     -30.148   0.494  28.949  1.00  0.00           X  
ATOM    436  H   GLY A  63     -29.995   0.116  26.876  1.00  0.00           H  
ATOM    437  N   SER A  64     -30.040   2.276  30.591  1.00  0.00           N  
ATOM    438  CA  SER A  64     -29.461   3.365  31.378  1.00  0.00           C  
ATOM    439  C   SER A  64     -29.400   3.035  32.883  1.00  0.00           C  
ATOM    440  O   SER A  64     -30.367   2.480  33.408  1.00  0.00           O  
ATOM    441  CB  SER A  64     -30.257   4.635  31.150  1.00  0.00           C  
ATOM    442  CEN SER A  64     -30.687   4.957  31.063  1.00  0.00           X  
ATOM    443  H   SER A  64     -30.915   1.894  30.927  1.00  0.00           H  
ATOM    444  N   PRO A  65     -28.347   3.447  33.616  1.00  0.00           N  
ATOM    445  CA  PRO A  65     -28.249   3.169  35.042  1.00  0.00           C  
ATOM    446  C   PRO A  65     -29.086   4.212  35.791  1.00  0.00           C  
ATOM    447  O   PRO A  65     -28.565   5.125  36.430  1.00  0.00           O  
ATOM    448  CB  PRO A  65     -26.748   3.268  35.360  1.00  0.00           C  
ATOM    449  CEN PRO A  65     -26.602   3.670  33.627  1.00  0.00           X  
ATOM    450  N   ALA A  66     -30.404   4.108  35.671  1.00  0.00           N  
ATOM    451  CA  ALA A  66     -31.339   5.031  36.291  1.00  0.00           C  
ATOM    452  C   ALA A  66     -31.223   4.888  37.813  1.00  0.00           C  
ATOM    453  O   ALA A  66     -31.014   3.790  38.315  1.00  0.00           O  
ATOM    454  CB  ALA A  66     -32.760   4.769  35.814  1.00  0.00           C  
ATOM    455  CEN ALA A  66     -32.759   4.769  35.815  1.00  0.00           X  
ATOM    456  H   ALA A  66     -30.780   3.273  35.244  1.00  0.00           H  
ATOM    457  N   GLY A  67     -31.410   5.993  38.536  1.00  0.00           N  
ATOM    458  CA  GLY A  67     -31.404   5.995  40.001  1.00  0.00           C  
ATOM    459  C   GLY A  67     -30.418   6.957  40.668  1.00  0.00           C  
ATOM    460  O   GLY A  67     -29.475   7.418  40.051  1.00  0.00           O  
ATOM    461  CEN GLY A  67     -31.404   5.995  40.001  1.00  0.00           X  
ATOM    462  H   GLY A  67     -31.754   6.813  38.058  1.00  0.00           H  
ATOM    463  N   SER A  68     -30.658   7.182  41.960  1.00  0.00           N  
ATOM    464  CA  SER A  68     -29.922   8.040  42.904  1.00  0.00           C  
ATOM    465  C   SER A  68     -29.683   9.534  42.586  1.00  0.00           C  
ATOM    466  O   SER A  68     -28.581  10.038  42.792  1.00  0.00           O  
ATOM    467  CB  SER A  68     -28.575   7.387  43.148  1.00  0.00           C  
ATOM    468  CEN SER A  68     -28.113   7.121  43.041  1.00  0.00           X  
ATOM    469  H   SER A  68     -31.072   6.393  42.435  1.00  0.00           H  
ATOM    470  N   PRO A  69     -30.738  10.313  42.262  1.00  0.00           N  
ATOM    471  CA  PRO A  69     -30.596  11.734  41.975  1.00  0.00           C  
ATOM    472  C   PRO A  69     -30.125  12.483  43.229  1.00  0.00           C  
ATOM    473  O   PRO A  69     -30.521  12.151  44.346  1.00  0.00           O  
ATOM    474  CB  PRO A  69     -31.999  12.171  41.522  1.00  0.00           C  
ATOM    475  CEN PRO A  69     -32.430  10.473  41.868  1.00  0.00           X  
ATOM    476  N   THR A  70     -29.316  13.523  43.048  1.00  0.00           N  
ATOM    477  CA  THR A  70     -28.837  14.365  44.157  1.00  0.00           C  
ATOM    478  C   THR A  70     -28.973  15.831  43.753  1.00  0.00           C  
ATOM    479  O   THR A  70     -29.212  16.153  42.593  1.00  0.00           O  
ATOM    480  CB  THR A  70     -27.373  14.067  44.529  1.00  0.00           C  
ATOM    481  CEN THR A  70     -26.954  13.706  44.717  1.00  0.00           X  
ATOM    482  H   THR A  70     -29.225  13.912  42.121  1.00  0.00           H  
ATOM    483  N   SER A  71     -28.950  16.687  44.773  1.00  0.00           N  
ATOM    484  CA  SER A  71     -29.004  18.148  44.723  1.00  0.00           C  
ATOM    485  C   SER A  71     -28.342  18.859  45.908  1.00  0.00           C  
ATOM    486  O   SER A  71     -28.313  18.326  47.009  1.00  0.00           O  
ATOM    487  CB  SER A  71     -30.452  18.585  44.615  1.00  0.00           C  
ATOM    488  CEN SER A  71     -30.990  18.586  44.696  1.00  0.00           X  
ATOM    489  H   SER A  71     -28.969  16.298  45.704  1.00  0.00           H  
ATOM    490  N   THR A  72     -27.916  20.095  45.622  1.00  0.00           N  
ATOM    491  CA  THR A  72     -27.326  21.097  46.537  1.00  0.00           C  
ATOM    492  C   THR A  72     -26.296  20.652  47.583  1.00  0.00           C  
ATOM    493  O   THR A  72     -26.663  20.011  48.555  1.00  0.00           O  
ATOM    494  CB  THR A  72     -28.453  21.814  47.303  1.00  0.00           C  
ATOM    495  CEN THR A  72     -28.948  22.125  47.317  1.00  0.00           X  
ATOM    496  H   THR A  72     -28.477  20.551  44.918  1.00  0.00           H  
ATOM    497  N   GLU A  73     -25.055  21.131  47.430  1.00  0.00           N  
ATOM    498  CA  GLU A  73     -23.872  20.866  48.295  1.00  0.00           C  
ATOM    499  C   GLU A  73     -23.140  22.210  48.540  1.00  0.00           C  
ATOM    500  O   GLU A  73     -23.437  23.211  47.894  1.00  0.00           O  
ATOM    501  CB  GLU A  73     -22.930  19.844  47.655  1.00  0.00           C  
ATOM    502  CEN GLU A  73     -22.340  18.249  47.540  1.00  0.00           X  
ATOM    503  H   GLU A  73     -24.980  22.011  46.936  1.00  0.00           H  
ATOM    504  N   GLU A  74     -22.515  22.385  49.711  1.00  0.00           N  
ATOM    505  CA  GLU A  74     -21.666  23.521  50.152  1.00  0.00           C  
ATOM    506  C   GLU A  74     -22.229  24.939  49.895  1.00  0.00           C  
ATOM    507  O   GLU A  74     -23.266  25.121  49.266  1.00  0.00           O  
ATOM    508  CB  GLU A  74     -20.294  23.409  49.483  1.00  0.00           C  
ATOM    509  CEN GLU A  74     -18.662  22.922  49.535  1.00  0.00           X  
ATOM    510  H   GLU A  74     -23.190  22.188  50.438  1.00  0.00           H  
ATOM    511  N   GLY A  75     -21.489  25.967  50.350  1.00  0.00           N  
ATOM    512  CA  GLY A  75     -21.860  27.383  50.187  1.00  0.00           C  
ATOM    513  C   GLY A  75     -20.690  28.385  50.231  1.00  0.00           C  
ATOM    514  O   GLY A  75     -20.848  29.497  50.722  1.00  0.00           O  
ATOM    515  CEN GLY A  75     -21.860  27.383  50.187  1.00  0.00           X  
ATOM    516  H   GLY A  75     -20.613  25.763  50.807  1.00  0.00           H  
ATOM    517  N   THR A  76     -19.523  27.954  49.752  1.00  0.00           N  
ATOM    518  CA  THR A  76     -18.188  28.589  49.636  1.00  0.00           C  
ATOM    519  C   THR A  76     -17.963  29.789  48.678  1.00  0.00           C  
ATOM    520  O   THR A  76     -18.305  29.735  47.502  1.00  0.00           O  
ATOM    521  CB  THR A  76     -17.160  27.511  49.243  1.00  0.00           C  
ATOM    522  CEN THR A  76     -16.894  26.999  49.332  1.00  0.00           X  
ATOM    523  H   THR A  76     -19.587  27.129  49.172  1.00  0.00           H  
ATOM    524  N   SER A  77     -17.274  30.799  49.239  1.00  0.00           N  
ATOM    525  CA  SER A  77     -16.785  32.117  48.748  1.00  0.00           C  
ATOM    526  C   SER A  77     -15.690  32.263  47.673  1.00  0.00           C  
ATOM    527  O   SER A  77     -14.687  31.572  47.753  1.00  0.00           O  
ATOM    528  CB  SER A  77     -16.321  32.894  49.965  1.00  0.00           C  
ATOM    529  CEN SER A  77     -16.088  32.993  50.446  1.00  0.00           X  
ATOM    530  H   SER A  77     -16.653  30.454  49.959  1.00  0.00           H  
ATOM    531  N   GLU A  78     -15.770  33.322  46.840  1.00  0.00           N  
ATOM    532  CA  GLU A  78     -14.766  33.649  45.791  1.00  0.00           C  
ATOM    533  C   GLU A  78     -14.176  35.080  45.952  1.00  0.00           C  
ATOM    534  O   GLU A  78     -14.848  36.010  46.385  1.00  0.00           O  
ATOM    535  CB  GLU A  78     -15.391  33.501  44.402  1.00  0.00           C  
ATOM    536  CEN GLU A  78     -15.647  32.584  42.988  1.00  0.00           X  
ATOM    537  H   GLU A  78     -16.276  34.128  47.175  1.00  0.00           H  
ATOM    538  N   SER A  79     -12.882  35.219  45.650  1.00  0.00           N  
ATOM    539  CA  SER A  79     -12.028  36.422  45.649  1.00  0.00           C  
ATOM    540  C   SER A  79     -10.817  36.380  44.703  1.00  0.00           C  
ATOM    541  O   SER A  79     -10.269  35.301  44.502  1.00  0.00           O  
ATOM    542  CB  SER A  79     -11.547  36.683  47.063  1.00  0.00           C  
ATOM    543  CEN SER A  79     -11.370  36.579  47.567  1.00  0.00           X  
ATOM    544  H   SER A  79     -12.392  34.367  45.425  1.00  0.00           H  
ATOM    545  N   ALA A  80     -10.262  37.544  44.313  1.00  0.00           N  
ATOM    546  CA  ALA A  80      -9.048  37.625  43.480  1.00  0.00           C  
ATOM    547  C   ALA A  80      -8.157  38.854  43.808  1.00  0.00           C  
ATOM    548  O   ALA A  80      -8.649  39.893  44.231  1.00  0.00           O  
ATOM    549  CB  ALA A  80      -9.439  37.638  42.010  1.00  0.00           C  
ATOM    550  CEN ALA A  80      -9.439  37.639  42.010  1.00  0.00           X  
ATOM    551  H   ALA A  80     -10.566  38.397  44.761  1.00  0.00           H  
ATOM    552  N   THR A  81      -6.844  38.666  43.605  1.00  0.00           N  
ATOM    553  CA  THR A  81      -5.671  39.577  43.746  1.00  0.00           C  
ATOM    554  C   THR A  81      -5.371  40.747  42.773  1.00  0.00           C  
ATOM    555  O   THR A  81      -5.256  40.533  41.571  1.00  0.00           O  
ATOM    556  CB  THR A  81      -4.396  38.713  43.765  1.00  0.00           C  
ATOM    557  CEN THR A  81      -4.077  38.273  43.979  1.00  0.00           X  
ATOM    558  H   THR A  81      -6.679  37.991  42.870  1.00  0.00           H  
ATOM    559  N   PRO A  82      -5.069  41.965  43.300  1.00  0.00           N  
ATOM    560  CA  PRO A  82      -4.733  43.159  42.522  1.00  0.00           C  
ATOM    561  C   PRO A  82      -3.410  43.009  41.743  1.00  0.00           C  
ATOM    562  O   PRO A  82      -2.473  42.368  42.221  1.00  0.00           O  
ATOM    563  CB  PRO A  82      -4.653  44.269  43.583  1.00  0.00           C  
ATOM    564  CEN PRO A  82      -4.959  42.934  44.727  1.00  0.00           X  
ATOM    565  N   GLU A  83      -3.294  43.662  40.583  1.00  0.00           N  
ATOM    566  CA  GLU A  83      -2.070  43.661  39.770  1.00  0.00           C  
ATOM    567  C   GLU A  83      -1.509  45.082  39.611  1.00  0.00           C  
ATOM    568  O   GLU A  83      -2.239  46.062  39.486  1.00  0.00           O  
ATOM    569  CB  GLU A  83      -2.340  43.045  38.395  1.00  0.00           C  
ATOM    570  CEN GLU A  83      -2.274  41.712  37.336  1.00  0.00           X  
ATOM    571  H   GLU A  83      -4.037  44.281  40.291  1.00  0.00           H  
ATOM    572  N   SER A  84      -0.176  45.165  39.617  1.00  0.00           N  
ATOM    573  CA  SER A  84       0.613  46.387  39.448  1.00  0.00           C  
ATOM    574  C   SER A  84       0.652  46.773  37.968  1.00  0.00           C  
ATOM    575  O   SER A  84       0.615  45.894  37.111  1.00  0.00           O  
ATOM    576  CB  SER A  84       2.016  46.195  39.991  1.00  0.00           C  
ATOM    577  CEN SER A  84       2.482  45.945  40.117  1.00  0.00           X  
ATOM    578  H   SER A  84       0.327  44.298  39.496  1.00  0.00           H  
ATOM    579  N   GLY A  85       0.796  48.065  37.669  1.00  0.00           N  
ATOM    580  CA  GLY A  85       0.938  48.600  36.313  1.00  0.00           C  
ATOM    581  C   GLY A  85       2.246  49.403  36.162  1.00  0.00           C  
ATOM    582  O   GLY A  85       2.937  49.573  37.164  1.00  0.00           O  
ATOM    583  CEN GLY A  85       0.938  48.600  36.313  1.00  0.00           X  
ATOM    584  H   GLY A  85       0.899  48.722  38.429  1.00  0.00           H  
ATOM    585  N   PRO A  86       2.609  49.883  34.953  1.00  0.00           N  
ATOM    586  CA  PRO A  86       3.818  50.670  34.691  1.00  0.00           C  
ATOM    587  C   PRO A  86       3.769  52.093  35.292  1.00  0.00           C  
ATOM    588  O   PRO A  86       2.696  52.678  35.414  1.00  0.00           O  
ATOM    589  CB  PRO A  86       3.895  50.701  33.155  1.00  0.00           C  
ATOM    590  CEN PRO A  86       2.343  49.824  33.251  1.00  0.00           X  
ATOM    591  N   GLY A  87       4.941  52.691  35.551  1.00  0.00           N  
ATOM    592  CA  GLY A  87       5.050  54.095  35.998  1.00  0.00           C  
ATOM    593  C   GLY A  87       5.894  54.294  37.263  1.00  0.00           C  
ATOM    594  O   GLY A  87       6.257  53.321  37.906  1.00  0.00           O  
ATOM    595  CEN GLY A  87       5.050  54.095  35.998  1.00  0.00           X  
ATOM    596  H   GLY A  87       5.788  52.220  35.271  1.00  0.00           H  
ATOM    597  N   THR A  88       6.361  55.518  37.551  1.00  0.00           N  
ATOM    598  CA  THR A  88       7.199  55.901  38.724  1.00  0.00           C  
ATOM    599  C   THR A  88       8.538  55.145  38.795  1.00  0.00           C  
ATOM    600  O   THR A  88       8.580  53.942  38.576  1.00  0.00           O  
ATOM    601  CB  THR A  88       6.445  55.667  40.046  1.00  0.00           C  
ATOM    602  CEN THR A  88       5.992  55.763  40.404  1.00  0.00           X  
ATOM    603  H   THR A  88       6.754  55.923  36.712  1.00  0.00           H  
ATOM    604  N   SER A  89       9.660  55.853  38.946  1.00  0.00           N  
ATOM    605  CA  SER A  89       9.795  57.323  39.094  1.00  0.00           C  
ATOM    606  C   SER A  89       9.556  57.814  40.521  1.00  0.00           C  
ATOM    607  O   SER A  89       9.040  58.905  40.731  1.00  0.00           O  
ATOM    608  CB  SER A  89       8.838  58.025  38.150  1.00  0.00           C  
ATOM    609  CEN SER A  89       8.387  58.119  37.862  1.00  0.00           X  
ATOM    610  H   SER A  89      10.257  55.381  39.611  1.00  0.00           H  
ATOM    611  N   THR A  90      10.055  57.073  41.511  1.00  0.00           N  
ATOM    612  CA  THR A  90      10.019  57.501  42.919  1.00  0.00           C  
ATOM    613  C   THR A  90      11.412  57.291  43.511  1.00  0.00           C  
ATOM    614  O   THR A  90      12.246  56.594  42.939  1.00  0.00           O  
ATOM    615  CB  THR A  90       8.979  56.723  43.747  1.00  0.00           C  
ATOM    616  CEN THR A  90       8.429  56.561  43.860  1.00  0.00           X  
ATOM    617  H   THR A  90      10.791  56.415  41.297  1.00  0.00           H  
ATOM    618  N   GLU A  91      11.651  58.018  44.595  1.00  0.00           N  
ATOM    619  CA  GLU A  91      12.827  58.045  45.468  1.00  0.00           C  
ATOM    620  C   GLU A  91      12.459  58.002  46.978  1.00  0.00           C  
ATOM    621  O   GLU A  91      11.391  58.494  47.353  1.00  0.00           O  
ATOM    622  CB  GLU A  91      13.663  59.291  45.167  1.00  0.00           C  
ATOM    623  CEN GLU A  91      14.981  60.030  44.380  1.00  0.00           X  
ATOM    624  H   GLU A  91      10.920  58.649  44.883  1.00  0.00           H  
ATOM    625  N   PRO A  92      13.293  57.377  47.838  1.00  0.00           N  
ATOM    626  CA  PRO A  92      13.127  57.320  49.290  1.00  0.00           C  
ATOM    627  C   PRO A  92      13.282  58.687  49.973  1.00  0.00           C  
ATOM    628  O   PRO A  92      14.039  59.551  49.541  1.00  0.00           O  
ATOM    629  CB  PRO A  92      14.218  56.332  49.736  1.00  0.00           C  
ATOM    630  CEN PRO A  92      14.659  56.335  48.007  1.00  0.00           X  
ATOM    631  N   SER A  93      12.593  58.875  51.098  1.00  0.00           N  
ATOM    632  CA  SER A  93      12.706  60.099  51.899  1.00  0.00           C  
ATOM    633  C   SER A  93      12.500  59.794  53.376  1.00  0.00           C  
ATOM    634  O   SER A  93      11.799  58.861  53.755  1.00  0.00           O  
ATOM    635  CB  SER A  93      11.703  61.135  51.429  1.00  0.00           C  
ATOM    636  CEN SER A  93      11.240  61.340  51.230  1.00  0.00           X  
ATOM    637  H   SER A  93      12.112  58.091  51.514  1.00  0.00           H  
ATOM    638  N   GLU A  94      13.158  60.622  54.187  1.00  0.00           N  
ATOM    639  CA  GLU A  94      13.119  60.620  55.644  1.00  0.00           C  
ATOM    640  C   GLU A  94      11.761  61.147  56.136  1.00  0.00           C  
ATOM    641  O   GLU A  94      11.207  62.090  55.572  1.00  0.00           O  
ATOM    642  CB  GLU A  94      14.262  61.462  56.215  1.00  0.00           C  
ATOM    643  CEN GLU A  94      15.817  61.568  56.904  1.00  0.00           X  
ATOM    644  H   GLU A  94      13.517  61.469  53.775  1.00  0.00           H  
ATOM    645  N   GLY A  95      11.215  60.556  57.203  1.00  0.00           N  
ATOM    646  CA  GLY A  95       9.946  60.997  57.784  1.00  0.00           C  
ATOM    647  C   GLY A  95      10.087  62.011  58.918  1.00  0.00           C  
ATOM    648  O   GLY A  95       9.101  62.478  59.462  1.00  0.00           O  
ATOM    649  CEN GLY A  95       9.946  60.998  57.784  1.00  0.00           X  
ATOM    650  H   GLY A  95      11.638  59.706  57.550  1.00  0.00           H  
ATOM    651  N   SER A  96      11.343  62.304  59.265  1.00  0.00           N  
ATOM    652  CA  SER A  96      11.813  63.227  60.315  1.00  0.00           C  
ATOM    653  C   SER A  96      11.345  63.112  61.787  1.00  0.00           C  
ATOM    654  O   SER A  96      11.427  64.056  62.561  1.00  0.00           O  
ATOM    655  CB  SER A  96      11.493  64.630  59.837  1.00  0.00           C  
ATOM    656  CEN SER A  96      11.214  65.038  59.609  1.00  0.00           X  
ATOM    657  H   SER A  96      11.974  62.266  58.478  1.00  0.00           H  
ATOM    658  N   ALA A  97      11.163  61.841  62.175  1.00  0.00           N  
ATOM    659  CA  ALA A  97      10.763  61.351  63.509  1.00  0.00           C  
ATOM    660  C   ALA A  97       9.920  62.231  64.480  1.00  0.00           C  
ATOM    661  O   ALA A  97       9.463  63.316  64.133  1.00  0.00           O  
ATOM    662  CB  ALA A  97      12.037  60.935  64.230  1.00  0.00           C  
ATOM    663  CEN ALA A  97      12.036  60.935  64.230  1.00  0.00           X  
ATOM    664  H   ALA A  97      11.708  61.175  61.645  1.00  0.00           H  
ATOM    665  N   PRO A  98       9.714  61.751  65.732  1.00  0.00           N  
ATOM    666  CA  PRO A  98       8.953  62.441  66.774  1.00  0.00           C  
ATOM    667  C   PRO A  98       9.696  63.642  67.378  1.00  0.00           C  
ATOM    668  O   PRO A  98      10.923  63.658  67.468  1.00  0.00           O  
ATOM    669  CB  PRO A  98       8.702  61.342  67.820  1.00  0.00           C  
ATOM    670  CEN PRO A  98       9.703  60.343  66.731  1.00  0.00           X  
ATOM    671  N   GLY A  99       8.931  64.624  67.867  1.00  0.00           N  
ATOM    672  CA  GLY A  99       9.434  65.793  68.585  1.00  0.00           C  
ATOM    673  C   GLY A  99       9.762  65.491  70.052  1.00  0.00           C  
ATOM    674  O   GLY A  99       9.240  64.558  70.651  1.00  0.00           O  
ATOM    675  CEN GLY A  99       9.434  65.793  68.585  1.00  0.00           X  
ATOM    676  H   GLY A  99       7.928  64.532  67.776  1.00  0.00           H  
ATOM    677  N   SER A 100      10.617  66.314  70.642  1.00  0.00           N  
ATOM    678  CA  SER A 100      11.084  66.311  72.041  1.00  0.00           C  
ATOM    679  C   SER A 100      11.671  67.717  72.285  1.00  0.00           C  
ATOM    680  O   SER A 100      11.782  68.449  71.298  1.00  0.00           O  
ATOM    681  CB  SER A 100      12.110  65.222  72.287  1.00  0.00           C  
ATOM    682  CEN SER A 100      12.518  64.876  72.188  1.00  0.00           X  
ATOM    683  H   SER A 100      10.819  67.172  70.152  1.00  0.00           H  
ATOM    684  N   PRO A 101      12.101  68.151  73.493  1.00  0.00           N  
ATOM    685  CA  PRO A 101      12.082  67.501  74.813  1.00  0.00           C  
ATOM    686  C   PRO A 101      11.151  68.223  75.841  1.00  0.00           C  
ATOM    687  O   PRO A 101      10.290  69.014  75.471  1.00  0.00           O  
ATOM    688  CB  PRO A 101      13.557  67.539  75.245  1.00  0.00           C  
ATOM    689  CEN PRO A 101      13.779  68.454  73.729  1.00  0.00           X  
ATOM    690  N   ALA A 102      11.439  68.015  77.135  1.00  0.00           N  
ATOM    691  CA  ALA A 102      10.825  68.639  78.322  1.00  0.00           C  
ATOM    692  C   ALA A 102       9.395  68.215  78.720  1.00  0.00           C  
ATOM    693  O   ALA A 102       8.474  69.018  78.824  1.00  0.00           O  
ATOM    694  CB  ALA A 102      10.851  70.149  78.131  1.00  0.00           C  
ATOM    695  CEN ALA A 102      10.851  70.148  78.132  1.00  0.00           X  
ATOM    696  H   ALA A 102      12.325  67.556  77.305  1.00  0.00           H  
ATOM    697  N   GLY A 103       9.277  66.938  79.098  1.00  0.00           N  
ATOM    698  CA  GLY A 103       8.061  66.294  79.595  1.00  0.00           C  
ATOM    699  C   GLY A 103       8.451  65.182  80.578  1.00  0.00           C  
ATOM    700  O   GLY A 103       9.514  64.585  80.439  1.00  0.00           O  
ATOM    701  CEN GLY A 103       8.061  66.294  79.596  1.00  0.00           X  
ATOM    702  H   GLY A 103      10.125  66.400  79.223  1.00  0.00           H  
ATOM    703  N   SER A 104       7.643  65.009  81.620  1.00  0.00           N  
ATOM    704  CA  SER A 104       7.743  64.026  82.717  1.00  0.00           C  
ATOM    705  C   SER A 104       6.924  62.728  82.494  1.00  0.00           C  
ATOM    706  O   SER A 104       5.874  62.778  81.860  1.00  0.00           O  
ATOM    707  CB  SER A 104       7.313  64.685  84.013  1.00  0.00           C  
ATOM    708  CEN SER A 104       7.032  65.006  84.351  1.00  0.00           X  
ATOM    709  H   SER A 104       6.894  65.679  81.713  1.00  0.00           H  
ATOM    710  N   PRO A 105       7.402  61.564  83.001  1.00  0.00           N  
ATOM    711  CA  PRO A 105       6.705  60.272  82.981  1.00  0.00           C  
ATOM    712  C   PRO A 105       5.462  60.210  83.886  1.00  0.00           C  
ATOM    713  O   PRO A 105       5.457  60.791  84.971  1.00  0.00           O  
ATOM    714  CB  PRO A 105       7.788  59.281  83.440  1.00  0.00           C  
ATOM    715  CEN PRO A 105       8.777  60.753  83.646  1.00  0.00           X  
ATOM    716  N   THR A 106       4.463  59.400  83.517  1.00  0.00           N  
ATOM    717  CA  THR A 106       3.257  59.177  84.336  1.00  0.00           C  
ATOM    718  C   THR A 106       2.890  57.691  84.428  1.00  0.00           C  
ATOM    719  O   THR A 106       3.194  56.919  83.523  1.00  0.00           O  
ATOM    720  CB  THR A 106       2.048  59.951  83.779  1.00  0.00           C  
ATOM    721  CEN THR A 106       1.784  60.449  83.624  1.00  0.00           X  
ATOM    722  H   THR A 106       4.573  58.827  82.691  1.00  0.00           H  
ATOM    723  N   SER A 107       2.240  57.341  85.545  1.00  0.00           N  
ATOM    724  CA  SER A 107       1.653  56.052  85.952  1.00  0.00           C  
ATOM    725  C   SER A 107       0.338  55.686  85.266  1.00  0.00           C  
ATOM    726  O   SER A 107      -0.508  56.563  85.113  1.00  0.00           O  
ATOM    727  CB  SER A 107       1.447  56.053  87.454  1.00  0.00           C  
ATOM    728  CEN SER A 107       1.330  56.241  87.951  1.00  0.00           X  
ATOM    729  H   SER A 107       2.101  58.074  86.228  1.00  0.00           H  
ATOM    730  N   THR A 108       0.115  54.383  85.019  1.00  0.00           N  
ATOM    731  CA  THR A 108      -1.132  53.812  84.434  1.00  0.00           C  
ATOM    732  C   THR A 108      -1.520  52.492  85.150  1.00  0.00           C  
ATOM    733  O   THR A 108      -0.684  51.893  85.814  1.00  0.00           O  
ATOM    734  CB  THR A 108      -0.983  53.542  82.925  1.00  0.00           C  
ATOM    735  CEN THR A 108      -0.882  53.721  82.379  1.00  0.00           X  
ATOM    736  H   THR A 108       0.630  53.722  85.580  1.00  0.00           H  
ATOM    737  N   GLU A 109      -2.809  52.135  84.995  1.00  0.00           N  
ATOM    738  CA  GLU A 109      -3.579  50.919  85.385  1.00  0.00           C  
ATOM    739  C   GLU A 109      -3.424  50.278  86.786  1.00  0.00           C  
ATOM    740  O   GLU A 109      -2.550  49.465  87.040  1.00  0.00           O  
ATOM    741  CB  GLU A 109      -3.281  49.831  84.351  1.00  0.00           C  
ATOM    742  CEN GLU A 109      -3.688  49.005  82.918  1.00  0.00           X  
ATOM    743  H   GLU A 109      -3.231  52.556  84.180  1.00  0.00           H  
ATOM    744  N   GLU A 110      -4.124  50.813  87.798  1.00  0.00           N  
ATOM    745  CA  GLU A 110      -5.198  51.848  87.816  1.00  0.00           C  
ATOM    746  C   GLU A 110      -6.566  51.335  87.323  1.00  0.00           C  
ATOM    747  O   GLU A 110      -7.258  51.980  86.541  1.00  0.00           O  
ATOM    748  CB  GLU A 110      -4.778  53.052  86.970  1.00  0.00           C  
ATOM    749  CEN GLU A 110      -4.126  54.622  86.857  1.00  0.00           X  
ATOM    750  H   GLU A 110      -4.444  50.025  88.344  1.00  0.00           H  
ATOM    751  N   GLY A 111      -6.972  50.160  87.820  1.00  0.00           N  
ATOM    752  CA  GLY A 111      -8.288  49.573  87.555  1.00  0.00           C  
ATOM    753  C   GLY A 111      -8.506  48.169  88.139  1.00  0.00           C  
ATOM    754  O   GLY A 111      -7.549  47.454  88.390  1.00  0.00           O  
ATOM    755  CEN GLY A 111      -8.288  49.573  87.555  1.00  0.00           X  
ATOM    756  H   GLY A 111      -6.336  49.646  88.415  1.00  0.00           H  
ATOM    757  N   THR A 112      -9.774  47.807  88.339  1.00  0.00           N  
ATOM    758  CA  THR A 112     -10.285  46.499  88.819  1.00  0.00           C  
ATOM    759  C   THR A 112      -9.548  45.686  89.915  1.00  0.00           C  
ATOM    760  O   THR A 112      -8.888  44.691  89.652  1.00  0.00           O  
ATOM    761  CB  THR A 112     -10.431  45.560  87.608  1.00  0.00           C  
ATOM    762  CEN THR A 112     -10.639  45.436  87.076  1.00  0.00           X  
ATOM    763  H   THR A 112     -10.409  48.235  87.682  1.00  0.00           H  
ATOM    764  N   SER A 113      -9.844  46.072  91.167  1.00  0.00           N  
ATOM    765  CA  SER A 113      -9.404  45.544  92.484  1.00  0.00           C  
ATOM    766  C   SER A 113     -10.332  44.651  93.326  1.00  0.00           C  
ATOM    767  O   SER A 113     -11.460  45.041  93.603  1.00  0.00           O  
ATOM    768  CB  SER A 113      -9.003  46.730  93.340  1.00  0.00           C  
ATOM    769  CEN SER A 113      -9.018  47.229  93.556  1.00  0.00           X  
ATOM    770  H   SER A 113     -10.696  46.612  91.237  1.00  0.00           H  
ATOM    771  N   THR A 114      -9.763  43.601  93.949  1.00  0.00           N  
ATOM    772  CA  THR A 114     -10.469  42.664  94.862  1.00  0.00           C  
ATOM    773  C   THR A 114      -9.554  42.312  96.059  1.00  0.00           C  
ATOM    774  O   THR A 114      -8.347  42.513  96.000  1.00  0.00           O  
ATOM    775  CB  THR A 114     -10.893  41.369  94.145  1.00  0.00           C  
ATOM    776  CEN THR A 114     -11.190  41.085  93.730  1.00  0.00           X  
ATOM    777  H   THR A 114      -8.783  43.694  94.171  1.00  0.00           H  
ATOM    778  N   GLU A 115     -10.181  41.872  97.151  1.00  0.00           N  
ATOM    779  CA  GLU A 115      -9.672  41.370  98.444  1.00  0.00           C  
ATOM    780  C   GLU A 115      -9.063  39.941  98.511  1.00  0.00           C  
ATOM    781  O   GLU A 115      -9.622  39.003  97.941  1.00  0.00           O  
ATOM    782  CB  GLU A 115     -10.808  41.457  99.465  1.00  0.00           C  
ATOM    783  CEN GLU A 115     -11.614  42.296 100.710  1.00  0.00           X  
ATOM    784  H   GLU A 115     -11.186  41.957  97.134  1.00  0.00           H  
ATOM    785  N   PRO A 116      -7.911  39.768  99.216  1.00  0.00           N  
ATOM    786  CA  PRO A 116      -7.236  38.490  99.431  1.00  0.00           C  
ATOM    787  C   PRO A 116      -8.011  37.517 100.338  1.00  0.00           C  
ATOM    788  O   PRO A 116      -8.655  37.924 101.303  1.00  0.00           O  
ATOM    789  CB  PRO A 116      -5.894  38.904 100.057  1.00  0.00           C  
ATOM    790  CEN PRO A 116      -6.587  40.547  99.992  1.00  0.00           X  
ATOM    791  N   SER A 117      -7.885  36.213 100.075  1.00  0.00           N  
ATOM    792  CA  SER A 117      -8.479  35.153 100.904  1.00  0.00           C  
ATOM    793  C   SER A 117      -7.681  33.860 100.805  1.00  0.00           C  
ATOM    794  O   SER A 117      -7.063  33.542  99.791  1.00  0.00           O  
ATOM    795  CB  SER A 117      -9.919  34.910 100.496  1.00  0.00           C  
ATOM    796  CEN SER A 117     -10.355  34.867 100.174  1.00  0.00           X  
ATOM    797  H   SER A 117      -7.197  35.925  99.394  1.00  0.00           H  
ATOM    798  N   GLU A 118      -7.705  33.161 101.931  1.00  0.00           N  
ATOM    799  CA  GLU A 118      -7.150  31.855 102.255  1.00  0.00           C  
ATOM    800  C   GLU A 118      -7.990  30.709 101.662  1.00  0.00           C  
ATOM    801  O   GLU A 118      -9.218  30.765 101.686  1.00  0.00           O  
ATOM    802  CB  GLU A 118      -7.037  31.696 103.773  1.00  0.00           C  
ATOM    803  CEN GLU A 118      -6.106  31.756 105.199  1.00  0.00           X  
ATOM    804  H   GLU A 118      -8.213  33.586 102.693  1.00  0.00           H  
ATOM    805  N   GLY A 119      -7.352  29.622 101.212  1.00  0.00           N  
ATOM    806  CA  GLY A 119      -8.099  28.448 100.750  1.00  0.00           C  
ATOM    807  C   GLY A 119      -7.609  27.794  99.459  1.00  0.00           C  
ATOM    808  O   GLY A 119      -7.453  28.473  98.458  1.00  0.00           O  
ATOM    809  CEN GLY A 119      -8.099  28.448 100.750  1.00  0.00           X  
ATOM    810  H   GLY A 119      -6.345  29.571 101.289  1.00  0.00           H  
ATOM    811  N   SER A 120      -7.383  26.474  99.523  1.00  0.00           N  
ATOM    812  CA  SER A 120      -6.943  25.537  98.459  1.00  0.00           C  
ATOM    813  C   SER A 120      -7.975  25.020  97.433  1.00  0.00           C  
ATOM    814  O   SER A 120      -9.113  24.773  97.789  1.00  0.00           O  
ATOM    815  CB  SER A 120      -6.301  24.339  99.131  1.00  0.00           C  
ATOM    816  CEN SER A 120      -6.220  23.944  99.496  1.00  0.00           X  
ATOM    817  H   SER A 120      -7.993  26.005 100.177  1.00  0.00           H  
ATOM    818  N   ALA A 121      -7.672  24.612  96.198  1.00  0.00           N  
ATOM    819  CA  ALA A 121      -6.480  24.491  95.352  1.00  0.00           C  
ATOM    820  C   ALA A 121      -6.988  24.516  93.880  1.00  0.00           C  
ATOM    821  O   ALA A 121      -8.131  24.114  93.646  1.00  0.00           O  
ATOM    822  CB  ALA A 121      -5.699  23.223  95.667  1.00  0.00           C  
ATOM    823  CEN ALA A 121      -5.700  23.224  95.666  1.00  0.00           X  
ATOM    824  H   ALA A 121      -8.498  24.263  95.735  1.00  0.00           H  
ATOM    825  N   PRO A 122      -6.197  24.928  92.872  1.00  0.00           N  
ATOM    826  CA  PRO A 122      -6.632  24.896  91.475  1.00  0.00           C  
ATOM    827  C   PRO A 122      -6.839  23.448  91.001  1.00  0.00           C  
ATOM    828  O   PRO A 122      -6.116  22.536  91.408  1.00  0.00           O  
ATOM    829  CB  PRO A 122      -5.499  25.603  90.713  1.00  0.00           C  
ATOM    830  CEN PRO A 122      -4.734  25.699  92.322  1.00  0.00           X  
ATOM    831  N   GLY A 123      -7.830  23.235  90.134  1.00  0.00           N  
ATOM    832  CA  GLY A 123      -8.129  21.939  89.525  1.00  0.00           C  
ATOM    833  C   GLY A 123      -7.330  21.744  88.234  1.00  0.00           C  
ATOM    834  O   GLY A 123      -6.651  22.653  87.768  1.00  0.00           O  
ATOM    835  CEN GLY A 123      -8.129  21.939  89.525  1.00  0.00           X  
ATOM    836  H   GLY A 123      -8.339  24.036  89.791  1.00  0.00           H  
ATOM    837  N   THR A 124      -7.408  20.537  87.688  1.00  0.00           N  
ATOM    838  CA  THR A 124      -6.803  20.058  86.443  1.00  0.00           C  
ATOM    839  C   THR A 124      -7.782  19.307  85.533  1.00  0.00           C  
ATOM    840  O   THR A 124      -8.623  18.566  86.029  1.00  0.00           O  
ATOM    841  CB  THR A 124      -5.605  19.137  86.737  1.00  0.00           C  
ATOM    842  CEN THR A 124      -5.082  19.034  86.976  1.00  0.00           X  
ATOM    843  H   THR A 124      -7.954  19.848  88.186  1.00  0.00           H  
ATOM    844  N   SER A 125      -7.547  19.435  84.220  1.00  0.00           N  
ATOM    845  CA  SER A 125      -8.240  18.797  83.083  1.00  0.00           C  
ATOM    846  C   SER A 125      -8.049  17.299  82.815  1.00  0.00           C  
ATOM    847  O   SER A 125      -6.921  16.823  82.825  1.00  0.00           O  
ATOM    848  CB  SER A 125      -7.855  19.552  81.825  1.00  0.00           C  
ATOM    849  CEN SER A 125      -7.545  19.823  81.471  1.00  0.00           X  
ATOM    850  H   SER A 125      -6.600  19.695  83.992  1.00  0.00           H  
ATOM    851  N   THR A 126      -9.098  16.613  82.340  1.00  0.00           N  
ATOM    852  CA  THR A 126      -9.034  15.185  81.953  1.00  0.00           C  
ATOM    853  C   THR A 126      -9.777  14.964  80.621  1.00  0.00           C  
ATOM    854  O   THR A 126     -10.605  15.770  80.215  1.00  0.00           O  
ATOM    855  CB  THR A 126      -9.641  14.269  83.032  1.00  0.00           C  
ATOM    856  CEN THR A 126      -9.656  14.055  83.575  1.00  0.00           X  
ATOM    857  H   THR A 126      -9.847  17.126  81.903  1.00  0.00           H  
ATOM    858  N   GLU A 127      -9.362  13.890  79.960  1.00  0.00           N  
ATOM    859  CA  GLU A 127      -9.766  13.217  78.720  1.00  0.00           C  
ATOM    860  C   GLU A 127     -11.000  12.283  78.707  1.00  0.00           C  
ATOM    861  O   GLU A 127     -11.186  11.464  79.609  1.00  0.00           O  
ATOM    862  CB  GLU A 127      -8.562  12.419  78.214  1.00  0.00           C  
ATOM    863  CEN GLU A 127      -7.178  12.302  77.227  1.00  0.00           X  
ATOM    864  H   GLU A 127      -8.547  13.452  80.364  1.00  0.00           H  
ATOM    865  N   PRO A 128     -11.819  12.369  77.629  1.00  0.00           N  
ATOM    866  CA  PRO A 128     -12.992  11.533  77.382  1.00  0.00           C  
ATOM    867  C   PRO A 128     -12.598  10.067  77.117  1.00  0.00           C  
ATOM    868  O   PRO A 128     -11.564   9.825  76.507  1.00  0.00           O  
ATOM    869  CB  PRO A 128     -13.658  12.186  76.159  1.00  0.00           C  
ATOM    870  CEN PRO A 128     -12.252  13.284  76.219  1.00  0.00           X  
ATOM    871  N   SER A 129     -13.434   9.091  77.490  1.00  0.00           N  
ATOM    872  CA  SER A 129     -13.157   7.668  77.209  1.00  0.00           C  
ATOM    873  C   SER A 129     -14.424   6.808  77.177  1.00  0.00           C  
ATOM    874  O   SER A 129     -15.457   7.158  77.739  1.00  0.00           O  
ATOM    875  CB  SER A 129     -12.190   7.119  78.240  1.00  0.00           C  
ATOM    876  CEN SER A 129     -11.949   7.047  78.722  1.00  0.00           X  
ATOM    877  H   SER A 129     -14.379   9.334  77.753  1.00  0.00           H  
ATOM    878  N   GLU A 130     -14.278   5.657  76.523  1.00  0.00           N  
ATOM    879  CA  GLU A 130     -15.262   4.569  76.443  1.00  0.00           C  
ATOM    880  C   GLU A 130     -16.674   4.872  75.912  1.00  0.00           C  
ATOM    881  O   GLU A 130     -17.691   4.476  76.470  1.00  0.00           O  
ATOM    882  CB  GLU A 130     -15.400   3.950  77.836  1.00  0.00           C  
ATOM    883  CEN GLU A 130     -14.964   2.756  78.971  1.00  0.00           X  
ATOM    884  H   GLU A 130     -13.333   5.303  76.565  1.00  0.00           H  
ATOM    885  N   GLY A 131     -16.708   5.442  74.701  1.00  0.00           N  
ATOM    886  CA  GLY A 131     -17.928   5.861  74.016  1.00  0.00           C  
ATOM    887  C   GLY A 131     -18.377   4.800  73.007  1.00  0.00           C  
ATOM    888  O   GLY A 131     -19.331   5.014  72.274  1.00  0.00           O  
ATOM    889  CEN GLY A 131     -17.928   5.861  74.016  1.00  0.00           X  
ATOM    890  H   GLY A 131     -15.850   5.466  74.171  1.00  0.00           H  
ATOM    891  N   SER A 132     -17.679   3.662  72.965  1.00  0.00           N  
ATOM    892  CA  SER A 132     -17.929   2.584  71.995  1.00  0.00           C  
ATOM    893  C   SER A 132     -17.685   1.234  72.665  1.00  0.00           C  
ATOM    894  O   SER A 132     -16.880   1.160  73.590  1.00  0.00           O  
ATOM    895  CB  SER A 132     -17.046   2.743  70.773  1.00  0.00           C  
ATOM    896  CEN SER A 132     -16.608   2.869  70.475  1.00  0.00           X  
ATOM    897  H   SER A 132     -17.135   3.424  73.783  1.00  0.00           H  
ATOM    898  N   ALA A 133     -18.302   0.160  72.170  1.00  0.00           N  
ATOM    899  CA  ALA A 133     -18.071  -1.191  72.682  1.00  0.00           C  
ATOM    900  C   ALA A 133     -18.318  -2.263  71.599  1.00  0.00           C  
ATOM    901  O   ALA A 133     -19.075  -2.015  70.664  1.00  0.00           O  
ATOM    902  CB  ALA A 133     -18.951  -1.444  73.897  1.00  0.00           C  
ATOM    903  CEN ALA A 133     -18.951  -1.445  73.896  1.00  0.00           X  
ATOM    904  H   ALA A 133     -18.781   0.233  71.282  1.00  0.00           H  
ATOM    905  N   PRO A 134     -17.654  -3.433  71.697  1.00  0.00           N  
ATOM    906  CA  PRO A 134     -17.836  -4.558  70.779  1.00  0.00           C  
ATOM    907  C   PRO A 134     -19.235  -5.200  70.855  1.00  0.00           C  
ATOM    908  O   PRO A 134     -19.864  -5.236  71.909  1.00  0.00           O  
ATOM    909  CB  PRO A 134     -16.734  -5.542  71.204  1.00  0.00           C  
ATOM    910  CEN PRO A 134     -16.418  -4.339  72.484  1.00  0.00           X  
ATOM    911  N   GLY A 135     -19.687  -5.796  69.747  1.00  0.00           N  
ATOM    912  CA  GLY A 135     -20.967  -6.517  69.656  1.00  0.00           C  
ATOM    913  C   GLY A 135     -20.801  -7.801  68.837  1.00  0.00           C  
ATOM    914  O   GLY A 135     -21.715  -8.178  68.122  1.00  0.00           O  
ATOM    915  CEN GLY A 135     -20.967  -6.518  69.656  1.00  0.00           X  
ATOM    916  H   GLY A 135     -19.112  -5.763  68.917  1.00  0.00           H  
ATOM    917  N   THR A 136     -19.574  -8.291  68.623  1.00  0.00           N  
ATOM    918  CA  THR A 136     -19.193  -9.518  67.881  1.00  0.00           C  
ATOM    919  C   THR A 136     -19.864  -9.688  66.514  1.00  0.00           C  
ATOM    920  O   THR A 136     -20.983  -9.225  66.332  1.00  0.00           O  
ATOM    921  CB  THR A 136     -19.501 -10.775  68.715  1.00  0.00           C  
ATOM    922  CEN THR A 136     -19.440 -11.100  69.197  1.00  0.00           X  
ATOM    923  H   THR A 136     -18.992  -7.526  68.318  1.00  0.00           H  
ATOM    924  N   SER A 137     -19.192 -10.503  65.685  1.00  0.00           N  
ATOM    925  CA  SER A 137     -19.567 -10.922  64.317  1.00  0.00           C  
ATOM    926  C   SER A 137     -19.951  -9.795  63.340  1.00  0.00           C  
ATOM    927  O   SER A 137     -19.924  -8.628  63.680  1.00  0.00           O  
ATOM    928  CB  SER A 137     -20.714 -11.910  64.407  1.00  0.00           C  
ATOM    929  CEN SER A 137     -21.173 -12.140  64.586  1.00  0.00           X  
ATOM    930  H   SER A 137     -18.561 -11.150  66.136  1.00  0.00           H  
ATOM    931  N   GLU A 138     -20.331 -10.012  62.087  1.00  0.00           N  
ATOM    932  CA  GLU A 138     -20.460 -11.230  61.296  1.00  0.00           C  
ATOM    933  C   GLU A 138     -19.952 -10.927  59.868  1.00  0.00           C  
ATOM    934  O   GLU A 138     -20.039  -9.798  59.397  1.00  0.00           O  
ATOM    935  CB  GLU A 138     -21.909 -11.723  61.275  1.00  0.00           C  
ATOM    936  CEN GLU A 138     -23.119 -12.773  61.854  1.00  0.00           X  
ATOM    937  H   GLU A 138     -20.823  -9.226  61.685  1.00  0.00           H  
ATOM    938  N   SER A 139     -19.384 -11.947  59.228  1.00  0.00           N  
ATOM    939  CA  SER A 139     -18.866 -12.034  57.855  1.00  0.00           C  
ATOM    940  C   SER A 139     -19.816 -11.969  56.638  1.00  0.00           C  
ATOM    941  O   SER A 139     -20.837 -12.645  56.618  1.00  0.00           O  
ATOM    942  CB  SER A 139     -18.070 -13.321  57.762  1.00  0.00           C  
ATOM    943  CEN SER A 139     -17.937 -13.843  57.838  1.00  0.00           X  
ATOM    944  H   SER A 139     -19.697 -12.853  59.547  1.00  0.00           H  
ATOM    945  N   ALA A 140     -19.363 -11.334  55.544  1.00  0.00           N  
ATOM    946  CA  ALA A 140     -20.113 -11.218  54.272  1.00  0.00           C  
ATOM    947  C   ALA A 140     -19.176 -10.994  53.059  1.00  0.00           C  
ATOM    948  O   ALA A 140     -18.125 -10.366  53.169  1.00  0.00           O  
ATOM    949  CB  ALA A 140     -21.131 -10.091  54.367  1.00  0.00           C  
ATOM    950  CEN ALA A 140     -21.131 -10.092  54.367  1.00  0.00           X  
ATOM    951  H   ALA A 140     -18.363 -11.384  55.411  1.00  0.00           H  
ATOM    952  N   THR A 141     -19.595 -11.464  51.885  1.00  0.00           N  
ATOM    953  CA  THR A 141     -18.923 -11.298  50.578  1.00  0.00           C  
ATOM    954  C   THR A 141     -19.982 -11.033  49.491  1.00  0.00           C  
ATOM    955  O   THR A 141     -21.170 -11.182  49.797  1.00  0.00           O  
ATOM    956  CB  THR A 141     -18.090 -12.534  50.193  1.00  0.00           C  
ATOM    957  CEN THR A 141     -17.656 -12.913  50.292  1.00  0.00           X  
ATOM    958  H   THR A 141     -20.560 -11.758  51.810  1.00  0.00           H  
ATOM    959  N   PRO A 142     -19.630 -10.627  48.249  1.00  0.00           N  
ATOM    960  CA  PRO A 142     -18.221 -10.356  47.881  1.00  0.00           C  
ATOM    961  C   PRO A 142     -18.034  -9.153  46.923  1.00  0.00           C  
ATOM    962  O   PRO A 142     -18.451  -9.170  45.774  1.00  0.00           O  
ATOM    963  CB  PRO A 142     -17.767 -11.672  47.228  1.00  0.00           C  
ATOM    964  CEN PRO A 142     -19.465 -12.160  47.480  1.00  0.00           X  
ATOM    965  N   GLU A 143     -17.634  -7.979  47.421  1.00  0.00           N  
ATOM    966  CA  GLU A 143     -17.282  -6.750  46.676  1.00  0.00           C  
ATOM    967  C   GLU A 143     -18.193  -6.350  45.488  1.00  0.00           C  
ATOM    968  O   GLU A 143     -17.738  -6.028  44.398  1.00  0.00           O  
ATOM    969  CB  GLU A 143     -15.845  -6.883  46.166  1.00  0.00           C  
ATOM    970  CEN GLU A 143     -14.179  -6.580  46.350  1.00  0.00           X  
ATOM    971  H   GLU A 143     -18.251  -7.742  48.184  1.00  0.00           H  
ATOM    972  N   SER A 144     -19.501  -6.340  45.798  1.00  0.00           N  
ATOM    973  CA  SER A 144     -20.653  -5.913  44.977  1.00  0.00           C  
ATOM    974  C   SER A 144     -20.557  -5.752  43.448  1.00  0.00           C  
ATOM    975  O   SER A 144     -19.733  -6.366  42.784  1.00  0.00           O  
ATOM    976  CB  SER A 144     -21.135  -4.593  45.546  1.00  0.00           C  
ATOM    977  CEN SER A 144     -21.112  -4.095  45.763  1.00  0.00           X  
ATOM    978  H   SER A 144     -19.657  -6.060  46.756  1.00  0.00           H  
ATOM    979  N   GLY A 145     -21.255  -4.733  42.915  1.00  0.00           N  
ATOM    980  CA  GLY A 145     -21.259  -4.422  41.476  1.00  0.00           C  
ATOM    981  C   GLY A 145     -22.657  -4.382  40.819  1.00  0.00           C  
ATOM    982  O   GLY A 145     -23.582  -4.940  41.400  1.00  0.00           O  
ATOM    983  CEN GLY A 145     -21.259  -4.422  41.476  1.00  0.00           X  
ATOM    984  H   GLY A 145     -21.684  -4.063  43.535  1.00  0.00           H  
ATOM    985  N   PRO A 146     -22.850  -3.734  39.647  1.00  0.00           N  
ATOM    986  CA  PRO A 146     -24.137  -3.622  38.948  1.00  0.00           C  
ATOM    987  C   PRO A 146     -24.663  -4.960  38.402  1.00  0.00           C  
ATOM    988  O   PRO A 146     -23.893  -5.803  37.948  1.00  0.00           O  
ATOM    989  CB  PRO A 146     -23.842  -2.624  37.816  1.00  0.00           C  
ATOM    990  CEN PRO A 146     -22.173  -2.696  38.446  1.00  0.00           X  
ATOM    991  N   GLY A 147     -25.987  -5.133  38.388  1.00  0.00           N  
ATOM    992  CA  GLY A 147     -26.658  -6.314  37.845  1.00  0.00           C  
ATOM    993  C   GLY A 147     -26.643  -6.297  36.321  1.00  0.00           C  
ATOM    994  O   GLY A 147     -26.428  -5.257  35.709  1.00  0.00           O  
ATOM    995  CEN GLY A 147     -26.658  -6.314  37.845  1.00  0.00           X  
ATOM    996  H   GLY A 147     -26.575  -4.416  38.788  1.00  0.00           H  
ATOM    997  N   SER A 148     -26.816  -7.479  35.749  1.00  0.00           N  
ATOM    998  CA  SER A 148     -26.906  -7.795  34.328  1.00  0.00           C  
ATOM    999  C   SER A 148     -28.198  -7.345  33.633  1.00  0.00           C  
ATOM   1000  O   SER A 148     -29.281  -7.316  34.212  1.00  0.00           O  
ATOM   1001  CB  SER A 148     -26.730  -9.290  34.150  1.00  0.00           C  
ATOM   1002  CEN SER A 148     -26.771  -9.823  34.254  1.00  0.00           X  
ATOM   1003  H   SER A 148     -26.817  -8.286  36.356  1.00  0.00           H  
ATOM   1004  N   GLU A 149     -28.011  -7.033  32.350  1.00  0.00           N  
ATOM   1005  CA  GLU A 149     -28.952  -6.628  31.303  1.00  0.00           C  
ATOM   1006  C   GLU A 149     -28.839  -7.395  29.966  1.00  0.00           C  
ATOM   1007  O   GLU A 149     -27.747  -7.678  29.469  1.00  0.00           O  
ATOM   1008  CB  GLU A 149     -28.786  -5.130  31.039  1.00  0.00           C  
ATOM   1009  CEN GLU A 149     -29.277  -3.520  31.306  1.00  0.00           X  
ATOM   1010  H   GLU A 149     -27.058  -7.109  32.027  1.00  0.00           H  
ATOM   1011  N   PRO A 150     -29.987  -7.638  29.310  1.00  0.00           N  
ATOM   1012  CA  PRO A 150     -29.874  -8.312  28.019  1.00  0.00           C  
ATOM   1013  C   PRO A 150     -29.215  -7.440  26.950  1.00  0.00           C  
ATOM   1014  O   PRO A 150     -29.338  -6.217  26.934  1.00  0.00           O  
ATOM   1015  CB  PRO A 150     -31.330  -8.654  27.660  1.00  0.00           C  
ATOM   1016  CEN PRO A 150     -31.707  -7.781  29.170  1.00  0.00           X  
ATOM   1017  N   ALA A 151     -28.548  -8.108  26.011  1.00  0.00           N  
ATOM   1018  CA  ALA A 151     -27.924  -7.507  24.847  1.00  0.00           C  
ATOM   1019  C   ALA A 151     -28.981  -6.924  23.892  1.00  0.00           C  
ATOM   1020  O   ALA A 151     -30.064  -7.483  23.724  1.00  0.00           O  
ATOM   1021  CB  ALA A 151     -27.054  -8.531  24.133  1.00  0.00           C  
ATOM   1022  CEN ALA A 151     -27.055  -8.531  24.133  1.00  0.00           X  
ATOM   1023  H   ALA A 151     -28.545  -9.115  26.059  1.00  0.00           H  
ATOM   1024  N   THR A 152     -28.654  -5.824  23.219  1.00  0.00           N  
ATOM   1025  CA  THR A 152     -29.554  -5.207  22.244  1.00  0.00           C  
ATOM   1026  C   THR A 152     -28.734  -4.829  21.029  1.00  0.00           C  
ATOM   1027  O   THR A 152     -27.504  -4.777  21.063  1.00  0.00           O  
ATOM   1028  CB  THR A 152     -30.265  -3.959  22.799  1.00  0.00           C  
ATOM   1029  CEN THR A 152     -30.623  -3.699  23.181  1.00  0.00           X  
ATOM   1030  H   THR A 152     -27.723  -5.449  23.323  1.00  0.00           H  
ATOM   1031  N   SER A 153     -29.467  -4.594  19.946  1.00  0.00           N  
ATOM   1032  CA  SER A 153     -28.961  -4.188  18.643  1.00  0.00           C  
ATOM   1033  C   SER A 153     -28.300  -2.811  18.755  1.00  0.00           C  
ATOM   1034  O   SER A 153     -28.795  -1.924  19.445  1.00  0.00           O  
ATOM   1035  CB  SER A 153     -30.082  -4.170  17.622  1.00  0.00           C  
ATOM   1036  CEN SER A 153     -30.582  -4.106  17.417  1.00  0.00           X  
ATOM   1037  H   SER A 153     -30.463  -4.510  20.090  1.00  0.00           H  
ATOM   1038  N   GLY A 154     -27.141  -2.668  18.122  1.00  0.00           N  
ATOM   1039  CA  GLY A 154     -26.347  -1.444  18.080  1.00  0.00           C  
ATOM   1040  C   GLY A 154     -26.495  -0.745  16.733  1.00  0.00           C  
ATOM   1041  O   GLY A 154     -25.791   0.218  16.447  1.00  0.00           O  
ATOM   1042  CEN GLY A 154     -26.347  -1.444  18.080  1.00  0.00           X  
ATOM   1043  H   GLY A 154     -26.721  -3.508  17.748  1.00  0.00           H  
ATOM   1044  N   SER A 155     -27.380  -1.274  15.885  1.00  0.00           N  
ATOM   1045  CA  SER A 155     -27.575  -0.774  14.531  1.00  0.00           C  
ATOM   1046  C   SER A 155     -28.123   0.646  14.739  1.00  0.00           C  
ATOM   1047  O   SER A 155     -28.695   0.951  15.774  1.00  0.00           O  
ATOM   1048  CB  SER A 155     -28.523  -1.648  13.733  1.00  0.00           C  
ATOM   1049  CEN SER A 155     -28.937  -1.984  13.628  1.00  0.00           X  
ATOM   1050  H   SER A 155     -28.212  -1.683  16.287  1.00  0.00           H  
ATOM   1051  N   GLU A 156     -27.846   1.627  13.901  1.00  0.00           N  
ATOM   1052  CA  GLU A 156     -26.983   1.463  12.759  1.00  0.00           C  
ATOM   1053  C   GLU A 156     -26.256   2.827  12.625  1.00  0.00           C  
ATOM   1054  O   GLU A 156     -26.877   3.873  12.762  1.00  0.00           O  
ATOM   1055  CB  GLU A 156     -27.770   1.096  11.499  1.00  0.00           C  
ATOM   1056  CEN GLU A 156     -28.302  -0.071  10.378  1.00  0.00           X  
ATOM   1057  H   GLU A 156     -28.682   2.130  13.642  1.00  0.00           H  
ATOM   1058  N   THR A 157     -24.970   2.849  12.265  1.00  0.00           N  
ATOM   1059  CA  THR A 157     -24.277   4.137  12.048  1.00  0.00           C  
ATOM   1060  C   THR A 157     -24.220   4.409  10.538  1.00  0.00           C  
ATOM   1061  O   THR A 157     -23.769   3.544   9.786  1.00  0.00           O  
ATOM   1062  CB  THR A 157     -22.851   4.142  12.629  1.00  0.00           C  
ATOM   1063  CEN THR A 157     -22.479   4.100  13.077  1.00  0.00           X  
ATOM   1064  H   THR A 157     -24.594   2.041  11.787  1.00  0.00           H  
ATOM   1065  N   PRO A 158     -24.734   5.548  10.041  1.00  0.00           N  
ATOM   1066  CA  PRO A 158     -24.871   5.897   8.633  1.00  0.00           C  
ATOM   1067  C   PRO A 158     -23.457   6.171   8.131  1.00  0.00           C  
ATOM   1068  O   PRO A 158     -22.966   7.294   8.124  1.00  0.00           O  
ATOM   1069  CB  PRO A 158     -25.776   7.140   8.603  1.00  0.00           C  
ATOM   1070  CEN PRO A 158     -25.786   6.940  10.376  1.00  0.00           X  
ATOM   1071  N   GLY A 159     -22.721   5.110   7.865  1.00  0.00           N  
ATOM   1072  CA  GLY A 159     -21.385   5.271   7.300  1.00  0.00           C  
ATOM   1073  C   GLY A 159     -20.708   3.959   6.981  1.00  0.00           C  
ATOM   1074  O   GLY A 159     -20.077   3.859   5.943  1.00  0.00           O  
ATOM   1075  CEN GLY A 159     -21.385   5.271   7.300  1.00  0.00           X  
ATOM   1076  H   GLY A 159     -23.124   4.190   7.971  1.00  0.00           H  
ATOM   1077  N   MET A 160     -20.911   2.924   7.804  1.00  0.00           N  
ATOM   1078  CA  MET A 160     -20.272   1.624   7.584  1.00  0.00           C  
ATOM   1079  C   MET A 160     -20.816   0.954   6.320  1.00  0.00           C  
ATOM   1080  O   MET A 160     -20.030   0.496   5.510  1.00  0.00           O  
ATOM   1081  CB  MET A 160     -20.482   0.719   8.796  1.00  0.00           C  
ATOM   1082  CEN MET A 160     -19.641  -0.018  10.148  1.00  0.00           X  
ATOM   1083  H   MET A 160     -21.501   3.055   8.615  1.00  0.00           H  
ATOM   1084  N   TYR A 161     -22.137   0.977   6.102  1.00  0.00           N  
ATOM   1085  CA  TYR A 161     -22.756   0.354   4.926  1.00  0.00           C  
ATOM   1086  C   TYR A 161     -22.290   0.958   3.592  1.00  0.00           C  
ATOM   1087  O   TYR A 161     -21.801   0.218   2.752  1.00  0.00           O  
ATOM   1088  CB  TYR A 161     -24.279   0.457   5.029  1.00  0.00           C  
ATOM   1089  CEN TYR A 161     -25.667  -0.503   5.499  1.00  0.00           X  
ATOM   1090  H   TYR A 161     -22.741   1.398   6.793  1.00  0.00           H  
ATOM   1091  N   GLY A 162     -22.433   2.276   3.403  1.00  0.00           N  
ATOM   1092  CA  GLY A 162     -21.926   2.966   2.211  1.00  0.00           C  
ATOM   1093  C   GLY A 162     -20.426   2.739   2.061  1.00  0.00           C  
ATOM   1094  O   GLY A 162     -20.009   2.081   1.124  1.00  0.00           O  
ATOM   1095  CEN GLY A 162     -21.926   2.966   2.211  1.00  0.00           X  
ATOM   1096  H   GLY A 162     -22.755   2.845   4.172  1.00  0.00           H  
ATOM   1097  N   LYS A 163     -19.659   3.123   3.093  1.00  0.00           N  
ATOM   1098  CA  LYS A 163     -18.187   3.072   3.084  1.00  0.00           C  
ATOM   1099  C   LYS A 163     -17.632   1.730   2.613  1.00  0.00           C  
ATOM   1100  O   LYS A 163     -16.651   1.676   1.888  1.00  0.00           O  
ATOM   1101  CB  LYS A 163     -17.642   3.386   4.478  1.00  0.00           C  
ATOM   1102  CEN LYS A 163     -16.729   4.766   5.796  1.00  0.00           X  
ATOM   1103  H   LYS A 163     -20.112   3.512   3.907  1.00  0.00           H  
ATOM   1104  N   LEU A 164     -18.240   0.644   3.074  1.00  0.00           N  
ATOM   1105  CA  LEU A 164     -17.862  -0.703   2.691  1.00  0.00           C  
ATOM   1106  C   LEU A 164     -17.999  -0.951   1.188  1.00  0.00           C  
ATOM   1107  O   LEU A 164     -17.089  -1.497   0.574  1.00  0.00           O  
ATOM   1108  CB  LEU A 164     -18.707  -1.716   3.474  1.00  0.00           C  
ATOM   1109  CEN LEU A 164     -18.405  -2.612   4.690  1.00  0.00           X  
ATOM   1110  H   LEU A 164     -18.999   0.769   3.730  1.00  0.00           H  
ATOM   1111  N   ASN A 165     -19.134  -0.556   0.613  1.00  0.00           N  
ATOM   1112  CA  ASN A 165     -19.397  -0.793  -0.798  1.00  0.00           C  
ATOM   1113  C   ASN A 165     -18.486   0.071  -1.664  1.00  0.00           C  
ATOM   1114  O   ASN A 165     -17.965  -0.447  -2.643  1.00  0.00           O  
ATOM   1115  CB  ASN A 165     -20.853  -0.542  -1.144  1.00  0.00           C  
ATOM   1116  CEN ASN A 165     -21.746  -1.089  -1.214  1.00  0.00           X  
ATOM   1117  H   ASN A 165     -19.755   0.058   1.117  1.00  0.00           H  
ATOM   1118  N   ASP A 166     -18.240   1.323  -1.267  1.00  0.00           N  
ATOM   1119  CA  ASP A 166     -17.392   2.255  -2.018  1.00  0.00           C  
ATOM   1120  C   ASP A 166     -15.936   1.747  -2.043  1.00  0.00           C  
ATOM   1121  O   ASP A 166     -15.316   1.667  -3.101  1.00  0.00           O  
ATOM   1122  CB  ASP A 166     -17.460   3.658  -1.409  1.00  0.00           C  
ATOM   1123  CEN ASP A 166     -17.934   4.549  -1.543  1.00  0.00           X  
ATOM   1124  H   ASP A 166     -18.734   1.691  -0.468  1.00  0.00           H  
ATOM   1125  N   LEU A 167     -15.435   1.263  -0.901  1.00  0.00           N  
ATOM   1126  CA  LEU A 167     -14.080   0.718  -0.795  1.00  0.00           C  
ATOM   1127  C   LEU A 167     -13.883  -0.564  -1.615  1.00  0.00           C  
ATOM   1128  O   LEU A 167     -12.891  -0.714  -2.329  1.00  0.00           O  
ATOM   1129  CB  LEU A 167     -13.745   0.454   0.678  1.00  0.00           C  
ATOM   1130  CEN LEU A 167     -12.880   1.210   1.705  1.00  0.00           X  
ATOM   1131  H   LEU A 167     -15.973   1.386  -0.054  1.00  0.00           H  
ATOM   1132  N   LEU A 168     -14.803  -1.526  -1.485  1.00  0.00           N  
ATOM   1133  CA  LEU A 168     -14.726  -2.780  -2.228  1.00  0.00           C  
ATOM   1134  C   LEU A 168     -14.750  -2.531  -3.743  1.00  0.00           C  
ATOM   1135  O   LEU A 168     -13.931  -3.100  -4.465  1.00  0.00           O  
ATOM   1136  CB  LEU A 168     -15.878  -3.706  -1.817  1.00  0.00           C  
ATOM   1137  CEN LEU A 168     -15.945  -4.956  -0.919  1.00  0.00           X  
ATOM   1138  H   LEU A 168     -15.609  -1.337  -0.909  1.00  0.00           H  
ATOM   1139  N   GLU A 169     -15.680  -1.703  -4.221  1.00  0.00           N  
ATOM   1140  CA  GLU A 169     -15.845  -1.379  -5.639  1.00  0.00           C  
ATOM   1141  C   GLU A 169     -14.578  -0.738  -6.213  1.00  0.00           C  
ATOM   1142  O   GLU A 169     -14.101  -1.183  -7.259  1.00  0.00           O  
ATOM   1143  CB  GLU A 169     -17.043  -0.448  -5.839  1.00  0.00           C  
ATOM   1144  CEN GLU A 169     -18.678  -0.214  -6.256  1.00  0.00           X  
ATOM   1145  H   GLU A 169     -16.253  -1.195  -3.565  1.00  0.00           H  
ATOM   1146  N   ASP A 170     -13.983   0.210  -5.487  1.00  0.00           N  
ATOM   1147  CA  ASP A 170     -12.750   0.876  -5.900  1.00  0.00           C  
ATOM   1148  C   ASP A 170     -11.593  -0.126  -6.014  1.00  0.00           C  
ATOM   1149  O   ASP A 170     -10.894  -0.192  -7.024  1.00  0.00           O  
ATOM   1150  CB  ASP A 170     -12.390   1.991  -4.916  1.00  0.00           C  
ATOM   1151  CEN ASP A 170     -12.479   3.000  -4.806  1.00  0.00           X  
ATOM   1152  H   ASP A 170     -14.455   0.565  -4.670  1.00  0.00           H  
ATOM   1153  N   LEU A 171     -11.432  -1.026  -5.045  1.00  0.00           N  
ATOM   1154  CA  LEU A 171     -10.391  -2.057  -5.104  1.00  0.00           C  
ATOM   1155  C   LEU A 171     -10.545  -2.981  -6.328  1.00  0.00           C  
ATOM   1156  O   LEU A 171      -9.579  -3.261  -7.050  1.00  0.00           O  
ATOM   1157  CB  LEU A 171     -10.408  -2.883  -3.812  1.00  0.00           C  
ATOM   1158  CEN LEU A 171      -9.504  -2.891  -2.564  1.00  0.00           X  
ATOM   1159  H   LEU A 171     -12.014  -0.947  -4.222  1.00  0.00           H  
ATOM   1160  N   GLN A 172     -11.770  -3.427  -6.617  1.00  0.00           N  
ATOM   1161  CA  GLN A 172     -12.054  -4.273  -7.775  1.00  0.00           C  
ATOM   1162  C   GLN A 172     -11.730  -3.586  -9.100  1.00  0.00           C  
ATOM   1163  O   GLN A 172     -11.188  -4.218 -10.012  1.00  0.00           O  
ATOM   1164  CB  GLN A 172     -13.526  -4.695  -7.769  1.00  0.00           C  
ATOM   1165  CEN GLN A 172     -14.631  -5.987  -7.373  1.00  0.00           X  
ATOM   1166  H   GLN A 172     -12.537  -3.095  -6.050  1.00  0.00           H  
ATOM   1167  N   GLU A 173     -12.072  -2.315  -9.250  1.00  0.00           N  
ATOM   1168  CA  GLU A 173     -11.790  -1.561 -10.460  1.00  0.00           C  
ATOM   1169  C   GLU A 173     -10.272  -1.376 -10.662  1.00  0.00           C  
ATOM   1170  O   GLU A 173      -9.789  -1.600 -11.777  1.00  0.00           O  
ATOM   1171  CB  GLU A 173     -12.492  -0.202 -10.409  1.00  0.00           C  
ATOM   1172  CEN GLU A 173     -13.800   0.801 -10.840  1.00  0.00           X  
ATOM   1173  H   GLU A 173     -12.522  -1.827  -8.487  1.00  0.00           H  
ATOM   1174  N   VAL A 174      -9.486  -1.155  -9.593  1.00  0.00           N  
ATOM   1175  CA  VAL A 174      -8.016  -0.994  -9.668  1.00  0.00           C  
ATOM   1176  C   VAL A 174      -7.366  -2.308 -10.113  1.00  0.00           C  
ATOM   1177  O   VAL A 174      -6.493  -2.284 -10.983  1.00  0.00           O  
ATOM   1178  CB  VAL A 174      -7.412  -0.563  -8.319  1.00  0.00           C  
ATOM   1179  CEN VAL A 174      -7.112  -0.038  -7.988  1.00  0.00           X  
ATOM   1180  H   VAL A 174      -9.939  -1.085  -8.692  1.00  0.00           H  
ATOM   1181  N   LEU A 175      -7.816  -3.457  -9.586  1.00  0.00           N  
ATOM   1182  CA  LEU A 175      -7.283  -4.777  -9.958  1.00  0.00           C  
ATOM   1183  C   LEU A 175      -7.589  -5.140 -11.414  1.00  0.00           C  
ATOM   1184  O   LEU A 175      -6.702  -5.560 -12.162  1.00  0.00           O  
ATOM   1185  CB  LEU A 175      -7.846  -5.852  -9.020  1.00  0.00           C  
ATOM   1186  CEN LEU A 175      -7.242  -6.622  -7.830  1.00  0.00           X  
ATOM   1187  H   LEU A 175      -8.524  -3.398  -8.868  1.00  0.00           H  
ATOM   1188  N   LYS A 176      -8.844  -4.969 -11.853  1.00  0.00           N  
ATOM   1189  CA  LYS A 176      -9.240  -5.281 -13.235  1.00  0.00           C  
ATOM   1190  C   LYS A 176      -8.449  -4.451 -14.235  1.00  0.00           C  
ATOM   1191  O   LYS A 176      -7.969  -5.003 -15.226  1.00  0.00           O  
ATOM   1192  CB  LYS A 176     -10.738  -5.047 -13.435  1.00  0.00           C  
ATOM   1193  CEN LYS A 176     -12.683  -5.852 -13.647  1.00  0.00           X  
ATOM   1194  H   LYS A 176      -9.523  -4.601 -11.203  1.00  0.00           H  
ATOM   1195  N   ASN A 177      -8.320  -3.149 -14.006  1.00  0.00           N  
ATOM   1196  CA  ASN A 177      -7.521  -2.282 -14.856  1.00  0.00           C  
ATOM   1197  C   ASN A 177      -6.067  -2.754 -14.898  1.00  0.00           C  
ATOM   1198  O   ASN A 177      -5.670  -3.330 -15.904  1.00  0.00           O  
ATOM   1199  CB  ASN A 177      -7.598  -0.836 -14.401  1.00  0.00           C  
ATOM   1200  CEN ASN A 177      -8.171   0.019 -14.605  1.00  0.00           X  
ATOM   1201  H   ASN A 177      -8.786  -2.749 -13.203  1.00  0.00           H  
ATOM   1202  N   LEU A 178      -5.317  -2.691 -13.798  1.00  0.00           N  
ATOM   1203  CA  LEU A 178      -3.889  -3.013 -13.784  1.00  0.00           C  
ATOM   1204  C   LEU A 178      -3.593  -4.377 -14.443  1.00  0.00           C  
ATOM   1205  O   LEU A 178      -2.647  -4.499 -15.221  1.00  0.00           O  
ATOM   1206  CB  LEU A 178      -3.368  -2.994 -12.341  1.00  0.00           C  
ATOM   1207  CEN LEU A 178      -2.533  -1.974 -11.545  1.00  0.00           X  
ATOM   1208  H   LEU A 178      -5.742  -2.383 -12.936  1.00  0.00           H  
ATOM   1209  N   HIS A 179      -4.459  -5.371 -14.241  1.00  0.00           N  
ATOM   1210  CA  HIS A 179      -4.291  -6.714 -14.800  1.00  0.00           C  
ATOM   1211  C   HIS A 179      -4.255  -6.745 -16.338  1.00  0.00           C  
ATOM   1212  O   HIS A 179      -3.450  -7.471 -16.926  1.00  0.00           O  
ATOM   1213  CB  HIS A 179      -5.411  -7.630 -14.297  1.00  0.00           C  
ATOM   1214  CEN HIS A 179      -5.631  -8.560 -13.240  1.00  0.00           X  
ATOM   1215  H   HIS A 179      -5.226  -5.208 -13.602  1.00  0.00           H  
ATOM   1216  N   LYS A 180      -5.101  -5.965 -17.025  1.00  0.00           N  
ATOM   1217  CA  LYS A 180      -5.120  -5.930 -18.500  1.00  0.00           C  
ATOM   1218  C   LYS A 180      -4.128  -4.885 -19.037  1.00  0.00           C  
ATOM   1219  O   LYS A 180      -3.335  -5.205 -19.927  1.00  0.00           O  
ATOM   1220  CB  LYS A 180      -6.529  -5.631 -19.014  1.00  0.00           C  
ATOM   1221  CEN LYS A 180      -8.320  -6.331 -19.897  1.00  0.00           X  
ATOM   1222  H   LYS A 180      -5.651  -5.292 -16.509  1.00  0.00           H  
ATOM   1223  N   ASN A 181      -4.128  -3.671 -18.483  1.00  0.00           N  
ATOM   1224  CA  ASN A 181      -3.364  -2.519 -18.988  1.00  0.00           C  
ATOM   1225  C   ASN A 181      -1.924  -2.858 -19.329  1.00  0.00           C  
ATOM   1226  O   ASN A 181      -1.474  -2.523 -20.428  1.00  0.00           O  
ATOM   1227  CB  ASN A 181      -3.390  -1.369 -17.998  1.00  0.00           C  
ATOM   1228  CEN ASN A 181      -3.967  -0.513 -17.809  1.00  0.00           X  
ATOM   1229  H   ASN A 181      -4.822  -3.491 -17.770  1.00  0.00           H  
ATOM   1230  N   ASP A 182      -1.237  -3.574 -18.441  1.00  0.00           N  
ATOM   1231  CA  ASP A 182       0.196  -3.847 -18.558  1.00  0.00           C  
ATOM   1232  C   ASP A 182       0.557  -4.429 -19.945  1.00  0.00           C  
ATOM   1233  O   ASP A 182       1.642  -4.194 -20.489  1.00  0.00           O  
ATOM   1234  CB  ASP A 182       0.641  -4.805 -17.450  1.00  0.00           C  
ATOM   1235  CEN ASP A 182       1.070  -4.791 -16.527  1.00  0.00           X  
ATOM   1236  H   ASP A 182      -1.716  -3.906 -17.614  1.00  0.00           H  
ATOM   1237  N   ARG A 183      -0.401  -5.111 -20.600  1.00  0.00           N  
ATOM   1238  CA  ARG A 183      -0.209  -5.722 -21.920  1.00  0.00           C  
ATOM   1239  C   ARG A 183      -0.034  -4.752 -23.089  1.00  0.00           C  
ATOM   1240  O   ARG A 183       0.586  -5.169 -24.067  1.00  0.00           O  
ATOM   1241  CB  ARG A 183      -1.326  -6.710 -22.223  1.00  0.00           C  
ATOM   1242  CEN ARG A 183      -2.583  -8.841 -22.397  1.00  0.00           X  
ATOM   1243  H   ARG A 183      -1.292  -5.208 -20.133  1.00  0.00           H  
ATOM   1244  N   SER A 184      -0.540  -3.512 -23.045  1.00  0.00           N  
ATOM   1245  CA  SER A 184      -0.391  -2.566 -24.173  1.00  0.00           C  
ATOM   1246  C   SER A 184       0.455  -1.312 -23.939  1.00  0.00           C  
ATOM   1247  O   SER A 184       0.991  -0.804 -24.912  1.00  0.00           O  
ATOM   1248  CB  SER A 184      -1.772  -2.137 -24.628  1.00  0.00           C  
ATOM   1249  CEN SER A 184      -2.296  -1.992 -24.595  1.00  0.00           X  
ATOM   1250  H   SER A 184      -1.197  -3.289 -22.312  1.00  0.00           H  
ATOM   1251  N   GLY A 185       0.654  -0.850 -22.698  1.00  0.00           N  
ATOM   1252  CA  GLY A 185       1.398   0.383 -22.391  1.00  0.00           C  
ATOM   1253  C   GLY A 185       0.680   1.717 -22.681  1.00  0.00           C  
ATOM   1254  O   GLY A 185      -0.539   1.758 -22.785  1.00  0.00           O  
ATOM   1255  CEN GLY A 185       1.398   0.383 -22.391  1.00  0.00           X  
ATOM   1256  H   GLY A 185       0.383  -1.449 -21.930  1.00  0.00           H  
ATOM   1257  N   LYS A 186       1.475   2.750 -22.996  1.00  0.00           N  
ATOM   1258  CA  LYS A 186       1.127   4.156 -23.324  1.00  0.00           C  
ATOM   1259  C   LYS A 186       0.021   4.831 -22.516  1.00  0.00           C  
ATOM   1260  O   LYS A 186       0.279   5.109 -21.350  1.00  0.00           O  
ATOM   1261  CB  LYS A 186       0.747   4.240 -24.803  1.00  0.00           C  
ATOM   1262  CEN LYS A 186       1.290   4.745 -26.785  1.00  0.00           X  
ATOM   1263  H   LYS A 186       2.460   2.534 -23.042  1.00  0.00           H  
ATOM   1264  N   ASP A 187      -1.183   5.039 -23.044  1.00  0.00           N  
ATOM   1265  CA  ASP A 187      -2.181   5.830 -22.294  1.00  0.00           C  
ATOM   1266  C   ASP A 187      -2.502   5.255 -20.908  1.00  0.00           C  
ATOM   1267  O   ASP A 187      -2.843   5.971 -19.974  1.00  0.00           O  
ATOM   1268  CB  ASP A 187      -3.473   5.947 -23.106  1.00  0.00           C  
ATOM   1269  CEN ASP A 187      -3.945   6.589 -23.741  1.00  0.00           X  
ATOM   1270  H   ASP A 187      -1.302   4.933 -24.040  1.00  0.00           H  
ATOM   1271  N   ASN A 188      -2.270   3.963 -20.730  1.00  0.00           N  
ATOM   1272  CA  ASN A 188      -2.484   3.313 -19.450  1.00  0.00           C  
ATOM   1273  C   ASN A 188      -1.778   4.013 -18.264  1.00  0.00           C  
ATOM   1274  O   ASN A 188      -2.135   3.769 -17.111  1.00  0.00           O  
ATOM   1275  CB  ASN A 188      -2.056   1.859 -19.524  1.00  0.00           C  
ATOM   1276  CEN ASN A 188      -2.482   0.929 -19.757  1.00  0.00           X  
ATOM   1277  H   ASN A 188      -2.144   3.395 -21.555  1.00  0.00           H  
ATOM   1278  N   ILE A 189      -0.718   4.805 -18.490  1.00  0.00           N  
ATOM   1279  CA  ILE A 189      -0.027   5.500 -17.382  1.00  0.00           C  
ATOM   1280  C   ILE A 189      -1.000   6.463 -16.699  1.00  0.00           C  
ATOM   1281  O   ILE A 189      -1.042   6.506 -15.476  1.00  0.00           O  
ATOM   1282  CB  ILE A 189       1.209   6.281 -17.865  1.00  0.00           C  
ATOM   1283  CEN ILE A 189       2.276   6.219 -18.081  1.00  0.00           X  
ATOM   1284  H   ILE A 189      -0.492   5.047 -19.444  1.00  0.00           H  
ATOM   1285  N   HIS A 190      -1.822   7.169 -17.481  1.00  0.00           N  
ATOM   1286  CA  HIS A 190      -2.788   8.136 -16.953  1.00  0.00           C  
ATOM   1287  C   HIS A 190      -3.942   7.445 -16.217  1.00  0.00           C  
ATOM   1288  O   HIS A 190      -4.335   7.895 -15.145  1.00  0.00           O  
ATOM   1289  CB  HIS A 190      -3.341   9.012 -18.082  1.00  0.00           C  
ATOM   1290  CEN HIS A 190      -3.075  10.283 -18.669  1.00  0.00           X  
ATOM   1291  H   HIS A 190      -1.864   6.956 -18.468  1.00  0.00           H  
ATOM   1292  N   ASP A 191      -4.458   6.336 -16.754  1.00  0.00           N  
ATOM   1293  CA  ASP A 191      -5.532   5.580 -16.103  1.00  0.00           C  
ATOM   1294  C   ASP A 191      -5.073   4.996 -14.762  1.00  0.00           C  
ATOM   1295  O   ASP A 191      -5.781   5.108 -13.766  1.00  0.00           O  
ATOM   1296  CB  ASP A 191      -6.029   4.460 -17.020  1.00  0.00           C  
ATOM   1297  CEN ASP A 191      -6.775   4.264 -17.685  1.00  0.00           X  
ATOM   1298  H   ASP A 191      -4.157   6.044 -17.672  1.00  0.00           H  
ATOM   1299  N   VAL A 192      -3.868   4.415 -14.718  1.00  0.00           N  
ATOM   1300  CA  VAL A 192      -3.306   3.819 -13.496  1.00  0.00           C  
ATOM   1301  C   VAL A 192      -3.049   4.888 -12.436  1.00  0.00           C  
ATOM   1302  O   VAL A 192      -3.427   4.681 -11.290  1.00  0.00           O  
ATOM   1303  CB  VAL A 192      -1.992   3.068 -13.780  1.00  0.00           C  
ATOM   1304  CEN VAL A 192      -1.708   2.441 -13.816  1.00  0.00           X  
ATOM   1305  H   VAL A 192      -3.308   4.433 -15.557  1.00  0.00           H  
ATOM   1306  N   ASP A 193      -2.453   6.024 -12.809  1.00  0.00           N  
ATOM   1307  CA  ASP A 193      -2.165   7.125 -11.882  1.00  0.00           C  
ATOM   1308  C   ASP A 193      -3.454   7.683 -11.263  1.00  0.00           C  
ATOM   1309  O   ASP A 193      -3.545   7.795 -10.041  1.00  0.00           O  
ATOM   1310  CB  ASP A 193      -1.399   8.241 -12.597  1.00  0.00           C  
ATOM   1311  CEN ASP A 193      -0.447   8.578 -12.731  1.00  0.00           X  
ATOM   1312  H   ASP A 193      -2.164   6.136 -13.770  1.00  0.00           H  
ATOM   1313  N   ASN A 194      -4.489   7.923 -12.073  1.00  0.00           N  
ATOM   1314  CA  ASN A 194      -5.783   8.421 -11.598  1.00  0.00           C  
ATOM   1315  C   ASN A 194      -6.460   7.438 -10.640  1.00  0.00           C  
ATOM   1316  O   ASN A 194      -7.019   7.833  -9.622  1.00  0.00           O  
ATOM   1317  CB  ASN A 194      -6.709   8.737 -12.758  1.00  0.00           C  
ATOM   1318  CEN ASN A 194      -6.960   9.561 -13.357  1.00  0.00           X  
ATOM   1319  H   ASN A 194      -4.361   7.777 -13.066  1.00  0.00           H  
ATOM   1320  N   HIS A 195      -6.415   6.147 -10.963  1.00  0.00           N  
ATOM   1321  CA  HIS A 195      -6.986   5.135 -10.092  1.00  0.00           C  
ATOM   1322  C   HIS A 195      -6.288   5.082  -8.730  1.00  0.00           C  
ATOM   1323  O   HIS A 195      -6.956   5.032  -7.699  1.00  0.00           O  
ATOM   1324  CB  HIS A 195      -6.922   3.760 -10.766  1.00  0.00           C  
ATOM   1325  CEN HIS A 195      -7.761   2.923 -11.556  1.00  0.00           X  
ATOM   1326  H   HIS A 195      -6.007   5.865 -11.841  1.00  0.00           H  
ATOM   1327  N   LEU A 196      -4.957   5.184  -8.710  1.00  0.00           N  
ATOM   1328  CA  LEU A 196      -4.180   5.196  -7.478  1.00  0.00           C  
ATOM   1329  C   LEU A 196      -4.530   6.399  -6.590  1.00  0.00           C  
ATOM   1330  O   LEU A 196      -4.747   6.228  -5.397  1.00  0.00           O  
ATOM   1331  CB  LEU A 196      -2.682   5.194  -7.809  1.00  0.00           C  
ATOM   1332  CEN LEU A 196      -1.604   4.095  -7.768  1.00  0.00           X  
ATOM   1333  H   LEU A 196      -4.464   5.283  -9.585  1.00  0.00           H  
ATOM   1334  N   GLN A 197      -4.646   7.601  -7.168  1.00  0.00           N  
ATOM   1335  CA  GLN A 197      -5.019   8.807  -6.419  1.00  0.00           C  
ATOM   1336  C   GLN A 197      -6.412   8.672  -5.795  1.00  0.00           C  
ATOM   1337  O   GLN A 197      -6.560   8.949  -4.608  1.00  0.00           O  
ATOM   1338  CB  GLN A 197      -4.981  10.036  -7.332  1.00  0.00           C  
ATOM   1339  CEN GLN A 197      -4.038  11.428  -7.799  1.00  0.00           X  
ATOM   1340  H   GLN A 197      -4.503   7.673  -8.166  1.00  0.00           H  
ATOM   1341  N   ASN A 198      -7.400   8.173  -6.545  1.00  0.00           N  
ATOM   1342  CA  ASN A 198      -8.761   7.999  -6.024  1.00  0.00           C  
ATOM   1343  C   ASN A 198      -8.795   7.000  -4.851  1.00  0.00           C  
ATOM   1344  O   ASN A 198      -9.418   7.273  -3.833  1.00  0.00           O  
ATOM   1345  CB  ASN A 198      -9.716   7.557  -7.118  1.00  0.00           C  
ATOM   1346  CEN ASN A 198     -10.369   7.998  -7.811  1.00  0.00           X  
ATOM   1347  H   ASN A 198      -7.217   7.963  -7.515  1.00  0.00           H  
ATOM   1348  N   VAL A 199      -8.033   5.901  -4.940  1.00  0.00           N  
ATOM   1349  CA  VAL A 199      -7.925   4.889  -3.868  1.00  0.00           C  
ATOM   1350  C   VAL A 199      -7.303   5.477  -2.594  1.00  0.00           C  
ATOM   1351  O   VAL A 199      -7.781   5.219  -1.487  1.00  0.00           O  
ATOM   1352  CB  VAL A 199      -7.087   3.677  -4.317  1.00  0.00           C  
ATOM   1353  CEN VAL A 199      -7.123   3.011  -4.489  1.00  0.00           X  
ATOM   1354  H   VAL A 199      -7.546   5.735  -5.807  1.00  0.00           H  
ATOM   1355  N   ILE A 200      -6.234   6.271  -2.716  1.00  0.00           N  
ATOM   1356  CA  ILE A 200      -5.587   6.932  -1.569  1.00  0.00           C  
ATOM   1357  C   ILE A 200      -6.568   7.853  -0.847  1.00  0.00           C  
ATOM   1358  O   ILE A 200      -6.644   7.808   0.386  1.00  0.00           O  
ATOM   1359  CB  ILE A 200      -4.356   7.750  -2.000  1.00  0.00           C  
ATOM   1360  CEN ILE A 200      -3.286   7.711  -2.205  1.00  0.00           X  
ATOM   1361  H   ILE A 200      -5.889   6.461  -3.646  1.00  0.00           H  
ATOM   1362  N   GLU A 201      -7.292   8.691  -1.589  1.00  0.00           N  
ATOM   1363  CA  GLU A 201      -8.285   9.612  -1.035  1.00  0.00           C  
ATOM   1364  C   GLU A 201      -9.361   8.850  -0.255  1.00  0.00           C  
ATOM   1365  O   GLU A 201      -9.657   9.206   0.886  1.00  0.00           O  
ATOM   1366  CB  GLU A 201      -8.927  10.442  -2.148  1.00  0.00           C  
ATOM   1367  CEN GLU A 201      -9.029  11.892  -3.038  1.00  0.00           X  
ATOM   1368  H   GLU A 201      -7.203   8.653  -2.595  1.00  0.00           H  
ATOM   1369  N   ASP A 202      -9.855   7.735  -0.794  1.00  0.00           N  
ATOM   1370  CA  ASP A 202     -10.878   6.911  -0.152  1.00  0.00           C  
ATOM   1371  C   ASP A 202     -10.394   6.276   1.155  1.00  0.00           C  
ATOM   1372  O   ASP A 202     -11.107   6.318   2.165  1.00  0.00           O  
ATOM   1373  CB  ASP A 202     -11.350   5.818  -1.114  1.00  0.00           C  
ATOM   1374  CEN ASP A 202     -12.099   5.627  -1.778  1.00  0.00           X  
ATOM   1375  H   ASP A 202      -9.612   7.517  -1.750  1.00  0.00           H  
ATOM   1376  N   ILE A 203      -9.164   5.747   1.191  1.00  0.00           N  
ATOM   1377  CA  ILE A 203      -8.599   5.144   2.408  1.00  0.00           C  
ATOM   1378  C   ILE A 203      -8.483   6.206   3.486  1.00  0.00           C  
ATOM   1379  O   ILE A 203      -8.887   5.964   4.620  1.00  0.00           O  
ATOM   1380  CB  ILE A 203      -7.216   4.515   2.161  1.00  0.00           C  
ATOM   1381  CEN ILE A 203      -6.688   3.615   1.845  1.00  0.00           X  
ATOM   1382  H   ILE A 203      -8.600   5.812   0.355  1.00  0.00           H  
ATOM   1383  N   HIS A 204      -7.963   7.389   3.164  1.00  0.00           N  
ATOM   1384  CA  HIS A 204      -7.814   8.471   4.127  1.00  0.00           C  
ATOM   1385  C   HIS A 204      -9.150   8.882   4.761  1.00  0.00           C  
ATOM   1386  O   HIS A 204      -9.249   8.960   5.992  1.00  0.00           O  
ATOM   1387  CB  HIS A 204      -7.160   9.685   3.458  1.00  0.00           C  
ATOM   1388  CEN HIS A 204      -5.856  10.236   3.297  1.00  0.00           X  
ATOM   1389  H   HIS A 204      -7.694   7.551   2.204  1.00  0.00           H  
ATOM   1390  N   ASP A 205     -10.194   9.055   3.961  1.00  0.00           N  
ATOM   1391  CA  ASP A 205     -11.522   9.435   4.433  1.00  0.00           C  
ATOM   1392  C   ASP A 205     -12.130   8.369   5.349  1.00  0.00           C  
ATOM   1393  O   ASP A 205     -12.668   8.687   6.419  1.00  0.00           O  
ATOM   1394  CB  ASP A 205     -12.451   9.696   3.245  1.00  0.00           C  
ATOM   1395  CEN ASP A 205     -12.811  10.467   2.685  1.00  0.00           X  
ATOM   1396  H   ASP A 205     -10.054   8.971   2.965  1.00  0.00           H  
ATOM   1397  N   PHE A 206     -12.003   7.090   4.992  1.00  0.00           N  
ATOM   1398  CA  PHE A 206     -12.519   5.978   5.782  1.00  0.00           C  
ATOM   1399  C   PHE A 206     -11.856   5.920   7.162  1.00  0.00           C  
ATOM   1400  O   PHE A 206     -12.549   5.791   8.172  1.00  0.00           O  
ATOM   1401  CB  PHE A 206     -12.309   4.657   5.039  1.00  0.00           C  
ATOM   1402  CEN PHE A 206     -13.144   3.666   4.119  1.00  0.00           X  
ATOM   1403  H   PHE A 206     -11.503   6.882   4.139  1.00  0.00           H  
ATOM   1404  N   MET A 207     -10.528   6.082   7.232  1.00  0.00           N  
ATOM   1405  CA  MET A 207      -9.760   6.059   8.478  1.00  0.00           C  
ATOM   1406  C   MET A 207     -10.187   7.190   9.402  1.00  0.00           C  
ATOM   1407  O   MET A 207     -10.406   6.965  10.594  1.00  0.00           O  
ATOM   1408  CB  MET A 207      -8.264   6.156   8.183  1.00  0.00           C  
ATOM   1409  CEN MET A 207      -6.775   5.229   8.214  1.00  0.00           X  
ATOM   1410  H   MET A 207     -10.038   6.250   6.366  1.00  0.00           H  
ATOM   1411  N   GLN A 208     -10.332   8.404   8.870  1.00  0.00           N  
ATOM   1412  CA  GLN A 208     -10.713   9.571   9.649  1.00  0.00           C  
ATOM   1413  C   GLN A 208     -12.084   9.376  10.303  1.00  0.00           C  
ATOM   1414  O   GLN A 208     -12.219   9.548  11.516  1.00  0.00           O  
ATOM   1415  CB  GLN A 208     -10.731  10.819   8.763  1.00  0.00           C  
ATOM   1416  CEN GLN A 208      -9.836  12.244   8.299  1.00  0.00           X  
ATOM   1417  H   GLN A 208     -10.109   8.530   7.894  1.00  0.00           H  
ATOM   1418  N   ALA A 209     -13.081   8.931   9.536  1.00  0.00           N  
ATOM   1419  CA  ALA A 209     -14.439   8.724  10.020  1.00  0.00           C  
ATOM   1420  C   ALA A 209     -14.498   7.650  11.121  1.00  0.00           C  
ATOM   1421  O   ALA A 209     -15.203   7.822  12.117  1.00  0.00           O  
ATOM   1422  CB  ALA A 209     -15.352   8.353   8.860  1.00  0.00           C  
ATOM   1423  CEN ALA A 209     -15.351   8.353   8.861  1.00  0.00           X  
ATOM   1424  H   ALA A 209     -12.889   8.753   8.558  1.00  0.00           H  
ATOM   1425  N   ALA A 210     -13.733   6.562  10.996  1.00  0.00           N  
ATOM   1426  CA  ALA A 210     -13.721   5.456  11.945  1.00  0.00           C  
ATOM   1427  C   ALA A 210     -13.149   5.890  13.305  1.00  0.00           C  
ATOM   1428  O   ALA A 210     -13.762   5.641  14.345  1.00  0.00           O  
ATOM   1429  CB  ALA A 210     -12.929   4.288  11.376  1.00  0.00           C  
ATOM   1430  CEN ALA A 210     -12.929   4.289  11.377  1.00  0.00           X  
ATOM   1431  H   ALA A 210     -13.148   6.486  10.173  1.00  0.00           H  
ATOM   1432  N   ALA A 211     -12.014   6.596  13.314  1.00  0.00           N  
ATOM   1433  CA  ALA A 211     -11.393   7.141  14.518  1.00  0.00           C  
ATOM   1434  C   ALA A 211     -12.328   8.120  15.244  1.00  0.00           C  
ATOM   1435  O   ALA A 211     -12.585   7.940  16.436  1.00  0.00           O  
ATOM   1436  CB  ALA A 211     -10.077   7.820  14.166  1.00  0.00           C  
ATOM   1437  CEN ALA A 211     -10.078   7.820  14.167  1.00  0.00           X  
ATOM   1438  H   ALA A 211     -11.548   6.751  12.432  1.00  0.00           H  
ATOM   1439  N   ALA A 212     -12.888   9.109  14.540  1.00  0.00           N  
ATOM   1440  CA  ALA A 212     -13.827  10.070  15.113  1.00  0.00           C  
ATOM   1441  C   ALA A 212     -15.033   9.354  15.749  1.00  0.00           C  
ATOM   1442  O   ALA A 212     -15.377   9.637  16.896  1.00  0.00           O  
ATOM   1443  CB  ALA A 212     -14.285  11.056  14.048  1.00  0.00           C  
ATOM   1444  CEN ALA A 212     -14.285  11.055  14.049  1.00  0.00           X  
ATOM   1445  H   ALA A 212     -12.651   9.205  13.564  1.00  0.00           H  
ATOM   1446  N   ALA A 213     -15.596   8.349  15.075  1.00  0.00           N  
ATOM   1447  CA  ALA A 213     -16.785   7.631  15.544  1.00  0.00           C  
ATOM   1448  C   ALA A 213     -16.533   6.849  16.849  1.00  0.00           C  
ATOM   1449  O   ALA A 213     -17.366   6.860  17.761  1.00  0.00           O  
ATOM   1450  CB  ALA A 213     -17.283   6.693  14.454  1.00  0.00           C  
ATOM   1451  CEN ALA A 213     -17.282   6.693  14.455  1.00  0.00           X  
ATOM   1452  H   ALA A 213     -15.219   8.106  14.170  1.00  0.00           H  
ATOM   1453  N   ALA A 214     -15.382   6.182  16.973  1.00  0.00           N  
ATOM   1454  CA  ALA A 214     -14.975   5.488  18.191  1.00  0.00           C  
ATOM   1455  C   ALA A 214     -14.800   6.448  19.382  1.00  0.00           C  
ATOM   1456  O   ALA A 214     -15.202   6.103  20.494  1.00  0.00           O  
ATOM   1457  CB  ALA A 214     -13.689   4.714  17.939  1.00  0.00           C  
ATOM   1458  CEN ALA A 214     -13.690   4.715  17.939  1.00  0.00           X  
ATOM   1459  H   ALA A 214     -14.775   6.133  16.166  1.00  0.00           H  
ATOM   1460  N   ASN A 215     -14.245   7.644  19.163  1.00  0.00           N  
ATOM   1461  CA  ASN A 215     -14.063   8.661  20.199  1.00  0.00           C  
ATOM   1462  C   ASN A 215     -15.381   9.152  20.810  1.00  0.00           C  
ATOM   1463  O   ASN A 215     -15.518   9.095  22.025  1.00  0.00           O  
ATOM   1464  CB  ASN A 215     -13.277   9.842  19.659  1.00  0.00           C  
ATOM   1465  CEN ASN A 215     -12.277  10.151  19.593  1.00  0.00           X  
ATOM   1466  H   ASN A 215     -13.908   7.848  18.234  1.00  0.00           H  
ATOM   1467  N   CYS A 216     -16.390   9.501  20.009  1.00  0.00           N  
ATOM   1468  CA  CYS A 216     -17.675  10.002  20.512  1.00  0.00           C  
ATOM   1469  C   CYS A 216     -18.499   8.936  21.272  1.00  0.00           C  
ATOM   1470  O   CYS A 216     -19.183   9.265  22.237  1.00  0.00           O  
ATOM   1471  CB  CYS A 216     -18.387  10.402  19.220  1.00  0.00           C  
ATOM   1472  CEN CYS A 216     -18.593  11.334  18.843  1.00  0.00           X  
ATOM   1473  H   CYS A 216     -16.252   9.467  19.008  1.00  0.00           H  
ATOM   1474  N   ARG A 217     -18.475   7.668  20.833  1.00  0.00           N  
ATOM   1475  CA  ARG A 217     -19.186   6.532  21.440  1.00  0.00           C  
ATOM   1476  C   ARG A 217     -18.879   6.319  22.936  1.00  0.00           C  
ATOM   1477  O   ARG A 217     -19.787   5.904  23.658  1.00  0.00           O  
ATOM   1478  CB  ARG A 217     -18.946   5.252  20.654  1.00  0.00           C  
ATOM   1479  CEN ARG A 217     -19.268   3.412  19.021  1.00  0.00           X  
ATOM   1480  H   ARG A 217     -17.908   7.482  20.018  1.00  0.00           H  
ATOM   1481  N   LYS A 218     -17.632   6.531  23.378  1.00  0.00           N  
ATOM   1482  CA  LYS A 218     -17.184   6.391  24.779  1.00  0.00           C  
ATOM   1483  C   LYS A 218     -18.088   7.203  25.694  1.00  0.00           C  
ATOM   1484  O   LYS A 218     -18.329   6.708  26.814  1.00  0.00           O  
ATOM   1485  CB  LYS A 218     -15.731   6.839  24.943  1.00  0.00           C  
ATOM   1486  CEN LYS A 218     -13.697   6.322  25.212  1.00  0.00           X  
ATOM   1487  H   LYS A 218     -17.023   7.085  22.794  1.00  0.00           H  
TER                                                                             
# All scores below are weighted scores, not raw scores.
#BEGIN_POSE_ENERGIES_TABLE ./minmover_pdb/pose_36.pdb
label vdw cenpack pair env cbeta hs_pair ss_pair sheet total
weights 1 0.5 1 1 0.25 1 1 1 NA
pose 1.33859 -2.60665 -11.0563 -4.75878 12.2007 0 0 0 -4.8825
MET:NtermProteinFull_1 0 -0.23795 -0.29565 0.13971 0.02976 0 0 0 -0.36413
TYR_2 0 -0.05135 0.05275 0.83566 0.06921 0 0 0 0.90628
GLY_3 0 -0.05147 0.04203 0.16011 0.07034 0 0 0 0.221
LYS_4 0 0.07741 -0.45589 -0.68888 0.0693 0 0 0 -0.99807
LEU_5 0 -0.17352 -0.47096 -0.19483 0.03561 0 0 0 -0.80369
ASN_6 0 0.01133 0.13118 -0.36221 0.06939 0 0 0 -0.1503
ASP_7 0 0.03699 -0.03218 -0.47618 0.06921 0 0 0 -0.40217
LEU_8 0 0.48029 -0.1309 -0.30366 0.04399 0 0 0 0.08973
LEU_9 0 -0.25588 -0.16323 0.4149 0.04356 0 0 0 0.03936
GLU_10 0 -0.0441 -0.00412 -0.92601 0.06945 0 0 0 -0.90478
ASP_11 0 -0.14476 -0.28377 -0.37876 0.04283 0 0 0 -0.76446
LEU_12 0 -0.08817 -0.6928 -0.39148 0.04362 0 0 0 -1.12885
GLN_13 0 -0.07568 0.24645 -0.3291 0.06886 0 0 0 -0.08946
GLU_14 0 0.00262 -0.04565 -0.92601 0.06894 0 0 0 -0.90011
VAL_15 0 0.37822 -0.50599 -0.19594 0.04458 0 0 0 -0.27915
LEU_16 0.65349 0.59176 -0.37214 -0.39148 0.0445 0 0 0 0.52612
LYS_17 0 -0.05233 0.15581 -0.68888 0.0693 0 0 0 -0.51611
ASN_18 0 -0.13427 -0.26324 -0.24178 0.04265 0 0 0 -0.59663
LEU_19 0 0.10628 -0.03054 -0.30366 0.03763 0 0 0 -0.19028
HIS_D_20 0 -0.08081 0.14037 -0.02241 0.06903 0 0 0 0.10619
LYS_21 0 -0.01867 -0.05667 -1.04927 0.06961 0 0 0 -1.055
ASN_22 0 -0.03005 -0.12754 -0.28327 0.04277 0 0 0 -0.39809
ASP_23 0 0.51763 0.06251 -0.03907 0.06928 0 0 0 0.61035
ARG_24 0 -0.0251 0.08178 -0.7542 0.07203 0 0 0 -0.62549
SER_25 0 -0.06193 -0.00157 -0.18312 0.0357 0 0 0 -0.21092
GLY_26 0 0.07372 -0.15208 -0.0429 0.04278 0 0 0 -0.07848
LYS_27 0 -0.01336 -0.02835 -1.04927 0.07259 0 0 0 -1.01839
ASP_28 0 -0.02356 -0.00751 -0.56986 0.07055 0 0 0 -0.53039
ASN_29 0 -0.01556 -0.18502 -0.13901 0.03508 0 0 0 -0.3045
ILE_30 0 -0.12656 0.38783 0.72502 0.04582 0 0 0 1.03211
HIS_31 0 -0.01571 -0.07496 0.159 0.07 0 0 0 0.13833
ASP_32 0 0.06154 -0.33655 -0.24167 0.06887 0 0 0 -0.44782
VAL_33 0 -0.0018 0.10023 -0.19594 0.03201 0 0 0 -0.0655
ASP_34 0 0.13098 -0.14609 -0.31759 0.06899 0 0 0 -0.26372
ASN_35 0 -0.06277 0.04028 -0.36221 0.06916 0 0 0 -0.31554
HIS_D_36 0 0.46177 0.06099 -0.18191 0.04389 0 0 0 0.38474
LEU_37 0 -0.06014 -0.48283 -0.52948 0.03737 0 0 0 -1.03508
GLN_38 0 0.00365 0.03145 -0.55896 0.06909 0 0 0 -0.45477
ASN_39 0 -0.09801 -0.04756 -0.28327 0.06686 0 0 0 -0.36199
VAL_40 0 -0.03328 -0.46835 -0.27892 0.04496 0 0 0 -0.7356
ILE_41 0 -0.39592 -0.23317 0.47679 0.04336 0 0 0 -0.10895
GLU_42 0 -0.08448 -0.0039 -0.71584 0.06922 0 0 0 -0.73499
ASP_43 0 0.52185 0.25858 0.08318 0.04318 0 0 0 0.90679
ILE_44 0 0.03371 -0.96801 -0.41682 0.05249 0 0 0 -1.29863
HIS_D_45 0 -0.00699 0.21999 0.06501 0.06878 0 0 0 0.34679
ASP_46 0 -0.01946 -0.33889 -0.47618 0.06903 0 0 0 -0.76551
PHE_47 0 0.07903 -0.2856 -0.44993 0.04399 0 0 0 -0.61252
MET_48 0 -0.28828 -0.15267 0.10186 0.03849 0 0 0 -0.3006
GLN_49 0 -0.07853 0.074 -0.59803 0.0693 0 0 0 -0.53327
ALA_50 0 -0.12543 0.03603 0.15304 0.04109 0 0 0 0.10472
ALA_51 0 -0.16963 -0.24156 -0.01847 0.0347 0 0 0 -0.39496
ALA_52 0 -0.15443 -0.02429 0.15304 0.03004 0 0 0 0.00436
ALA_53 0 -0.01832 -0.04302 0.28428 0.03532 0 0 0 0.25827
ALA_54 0 -0.09014 -0.10434 0.14698 0.03443 0 0 0 -0.01307
ALA_55 0 -0.08556 -0.05943 0.03291 0.03005 0 0 0 -0.08203
ASN_56 0 0.06619 -0.18293 -0.19403 0.03502 0 0 0 -0.27575
CYS_57 0 -0.07252 0.05557 1.81599 0.04331 0 0 0 1.84234
ARG_58 0 0.48581 0.09254 -0.26954 0.06889 0 0 0 0.3777
LYS_59 0.0021 -0.10906 -0.09606 -0.42611 0.03556 0 0 0 -0.59358
GLY_60 0 -0.02391 -0.11373 -0.07965 0.03634 0 0 0 -0.18094
SER_61 0 0.00462 0.02012 -0.22078 0.04331 0 0 0 -0.15273
PRO_62 0 -0.14184 -0.1239 -0.22805 0.04137 0 0 0 -0.45242
GLY_63 0 -0.0992 0.00461 0.0322 0.03812 0 0 0 -0.02425
SER_64 0 0.00407 0.00693 0.13063 0.04183 0 0 0 0.18345
PRO_65 0 0.03133 -0.13017 -0.05784 0.07212 0 0 0 -0.08457
ALA_66 0 -0.02852 0.01462 0.77873 0.04957 0 0 0 0.8144
GLY_67 0 0 0 0.91259 0.04183 0 0 0 0.95441
SER_68 0 0 0 0.29023 0.04957 0 0 0 0.3398
PRO_69 0 0 0 0.2123 0.04957 0 0 0 0.26186
THR_70 0 0 0 0.43096 0.07499 0 0 0 0.50594
SER_71 0 0 0 0.29023 0.07582 0 0 0 0.36605
THR_72 0 0 0 0.48779 0.07582 0 0 0 0.56361
GLU_73 0 0 0 -1.03403 0.07499 0 0 0 -0.95904
GLU_74 0 0 0 -0.93278 0.04957 0 0 0 -0.88321
GLY_75 0 0 0 0.91259 0.04957 0 0 0 0.96215
THR_76 0 0 0 0.48779 0.04957 0 0 0 0.53736
SER_77 0 0 0 0.29023 0.07499 0 0 0 0.36522
GLU_78 0 0 0 -1.01303 0.07573 0 0 0 -0.9373
SER_79 0 0 0 0.13063 0.0756 0 0 0 0.20623
ALA_80 0 0 0 0.89846 0.05664 0 0 0 0.9551
THR_81 0 0 0 0.48779 0.04957 0 0 0 0.53736
PRO_82 0 0 0 0.2123 0.07582 0 0 0 0.28812
GLU_83 0 0 0 -1.03403 0.07499 0 0 0 -0.95904
SER_84 0 0 0 0.13063 0.07508 0 0 0 0.20571
GLY_85 0 0 0 0.91259 0.04957 0 0 0 0.96215
PRO_86 0 0 0 0.51404 0.04957 0 0 0 0.5636
GLY_87 0 0 0 0.60923 0.04183 0 0 0 0.65106
THR_88 0 0 0 0.48779 0.04183 0 0 0 0.52962
SER_89 0 0 0 0.29023 0.04957 0 0 0 0.3398
THR_90 0 0 0 0.33798 0.07582 0 0 0 0.4138
GLU_91 0 0 0 -1.01303 0.07582 0 0 0 -0.93721
PRO_92 0 0 0 0.51404 0.07582 0 0 0 0.58986
SER_93 0 0 0 -0.0106 0.07499 0 0 0 0.06439
GLU_94 0 0 0 -1.01303 0.0757 0 0 0 -0.93733
GLY_95 0 0 0 0.91259 0.05311 0 0 0 0.9657
SER_96 0 0 0 -0.0106 0.07582 0 0 0 0.06522
ALA_97 0 0 0 0.77873 0.07582 0 0 0 0.85455
PRO_98 0 0 0 0.2123 0.04957 0 0 0 0.26186
GLY_99 0 0 0 0.91259 0.04883 0 0 0 0.96141
SER_100 0 0 0 -0.0106 0.04957 0 0 0 0.03897
PRO_101 0 0 0 0.51404 0.04957 0 0 0 0.5636
ALA_102 0 0 0 0.797 0.04957 0 0 0 0.84657
GLY_103 0 0 0 0.60923 0.04957 0 0 0 0.6588
SER_104 0 0 0 0.29023 0.04957 0 0 0 0.3398
PRO_105 0 0 0 0.51404 0.07582 0 0 0 0.58986
THR_106 0 0 0 0.33798 0.07499 0 0 0 0.41297
SER_107 0 0 0 0.29023 0.07508 0 0 0 0.36531
THR_108 0 0 0 0.43096 0.04957 0 0 0 0.48052
GLU_109 0.01347 0 0 -1.01303 0.07582 0 0 0 -0.92375
GLU_110 0.01347 0 0 -1.03403 0.04957 0 0 0 -0.971
GLY_111 0 0 0 0.91259 0.07508 0 0 0 0.98767
THR_112 0 0 0 0.48779 0.07582 0 0 0 0.56361
SER_113 0 0 0 0.13063 0.07469 0 0 0 0.20532
THR_114 0 0 0 0.43096 0.07499 0 0 0 0.50594
GLU_115 0 0 0 -1.01303 0.07582 0 0 0 -0.93721
PRO_116 0 0 0 0.51404 0.07582 0 0 0 0.58986
SER_117 0 0 0 0.13063 0.07499 0 0 0 0.20562
GLU_118 0 0 0 -0.93278 0.07582 0 0 0 -0.85696
GLY_119 0 0 0 0.91259 0.04957 0 0 0 0.96215
SER_120 0 0 0 0.29023 0.04957 0 0 0 0.3398
ALA_121 0 0 0 0.89846 0.04957 0 0 0 0.94802
PRO_122 0 0 0 0.2123 0.04957 0 0 0 0.26186
GLY_123 0 0 0 0.91259 0.04957 0 0 0 0.96215
THR_124 0 0 0 0.43096 0.07582 0 0 0 0.50678
SER_125 0 0 0 0.13063 0.07573 0 0 0 0.20636
THR_126 0 0 0 0.43096 0.07499 0 0 0 0.50594
GLU_127 0 0 0 -1.01303 0.07582 0 0 0 -0.93721
PRO_128 0 0 0 0.2123 0.07582 0 0 0 0.28812
SER_129 0 0 0 0.13063 0.07559 0 0 0 0.20621
GLU_130 0 0 0 -1.03403 0.07582 0 0 0 -0.95821
GLY_131 0 0 0 0.91259 0.07582 0 0 0 0.98841
SER_132 0 0 0 0.29023 0.05837 0 0 0 0.34861
ALA_133 0 0 0 0.89846 0.05837 0 0 0 0.95683
PRO_134 0 0 0 0.2123 0.04957 0 0 0 0.26186
GLY_135 0.00023 0 0 0.91259 0.04957 0 0 0 0.96238
THR_136 0.00023 0 0 0.48779 0.04957 0 0 0 0.53759
SER_137 0 0 0 0.29023 0.04957 0 0 0 0.3398
GLU_138 0 0 0 -1.01303 0.07582 0 0 0 -0.93721
SER_139 0 0 0 0.29023 0.07518 0 0 0 0.36541
ALA_140 0 0 0 0.797 0.07384 0 0 0 0.87084
THR_141 1e-05 0 0 0.48779 0.07582 0 0 0 0.56362
PRO_142 1e-05 0 0 0.51404 0.07582 0 0 0 0.58987
GLU_143 0 0 0 -1.01303 0.07499 0 0 0 -0.93804
SER_144 0 0 0 0.13063 0.07508 0 0 0 0.20571
GLY_145 0 0 0 0.91259 0.04957 0 0 0 0.96215
PRO_146 0 0.00418 -0.06652 0.2123 0.04883 0 0 0 0.19878
GLY_147 0 -0.03578 -0.01782 0.91259 0.04883 0 0 0 0.90781
SER_148 0 -0.06018 -0.0179 0.29023 0.07268 0 0 0 0.28483
GLU_149 0 -0.10662 0.02346 -0.4886 0.03743 0 0 0 -0.53432
PRO_150 0 0.05772 -0.14872 -0.05784 0.07268 0 0 0 -0.07617
ALA_151 0 -0.24341 0.17756 0.28428 0.04456 0 0 0 0.26298
THR_152 0.0021 0.19805 -0.12431 -0.13245 0.04456 0 0 0 -0.01205
SER_153 0 -0.18242 -0.0472 -0.18312 0.03631 0 0 0 -0.37643
GLY_154 0 0.11584 -0.24453 -0.07814 0.03534 0 0 0 -0.17149
SER_155 0 0.07715 -0.10303 -0.18312 0.03812 0 0 0 -0.17088
GLU_156 0 -0.05867 -0.06446 -0.71584 0.04409 0 0 0 -0.79488
THR_157 0 -0.01316 0.01116 -0.20624 0.03321 0 0 0 -0.17504
PRO_158 0 -0.05746 0.02802 -0.05784 0.04409 0 0 0 -0.0432
GLY_159 0 0.0262 0.09079 -0.08884 0.03227 0 0 0 0.06042
MET_160 0 -0.10788 -0.19514 -0.05461 0.03562 0 0 0 -0.32201
TYR_161 0 -0.05577 -0.00402 0.85474 0.06966 0 0 0 0.86462
GLY_162 0 -0.06242 0.03143 -0.07965 0.0353 0 0 0 -0.07534
LYS_163 0 -0.21497 0.2142 -0.09974 0.03561 0 0 0 -0.06489
LEU_164 0 -0.14428 -0.14942 0.4149 0.06961 0 0 0 0.19082
ASN_165 0 -0.05645 0.05346 -0.40966 0.04769 0 0 0 -0.36496
ASP_166 0 -0.03218 0.00027 -0.37876 0.04262 0 0 0 -0.36806
LEU_167 0 -0.02526 -0.3444 -0.30366 0.0334 0 0 0 -0.63992
LEU_168 0 0.04209 -0.01525 0.75945 0.06886 0 0 0 0.85514
GLU_169 0 -0.01467 -0.08195 -0.82678 0.06966 0 0 0 -0.85373
ASP_170 0 -0.22335 0.25201 -0.03907 0.04389 0 0 0 0.03348
LEU_171 0 -0.01463 -0.47895 -0.19483 0.04445 0 0 0 -0.64396
GLN_172 0 -0.04349 0.08667 -0.55896 0.06908 0 0 0 -0.4467
GLU_173 0 0.02407 -0.19762 -0.71584 0.06894 0 0 0 -0.82044
VAL_174 0 -0.15664 -0.62694 -0.41511 0.04516 0 0 0 -1.15353
LEU_175 0 -0.40378 -0.13247 0.58995 0.03665 0 0 0 0.09036
LYS_176 0 -0.05849 0.02812 -0.8715 0.06947 0 0 0 -0.8324
ASN_177 0 -0.15895 -0.04504 -0.13901 0.03519 0 0 0 -0.30781
LEU_178 0 -0.48421 -0.29595 -0.45811 0.03234 0 0 0 -1.20593
HIS_D_179 0 0.06524 -0.04978 -0.06774 0.06886 0 0 0 0.01658
LYS_180 0 -0.03327 -0.02833 -0.8715 0.07072 0 0 0 -0.86238
ASN_181 0 -0.22004 0.00625 0.05572 0.03032 0 0 0 -0.12774
ASP_182 0 0.02155 0.07964 0.2122 0.0432 0 0 0 0.35659
ARG_183 0 0.02715 0.07791 -0.55583 0.07134 0 0 0 -0.37942
SER_184 0 -0.05149 -0.00157 -0.18312 0.04345 0 0 0 -0.19274
GLY_185 0 0.05616 -0.14723 -0.07965 0.04277 0 0 0 -0.12794
LYS_186 0 -0.05267 -0.04774 -1.04927 0.07203 0 0 0 -1.07765
ASP_187 0 -0.02889 -0.00688 -0.56986 0.07006 0 0 0 -0.53557
ASN_188 0 -0.02262 -0.09231 -0.13901 0.02993 0 0 0 -0.224
ILE_189 0 0.3578 0.57989 0.72502 0.06928 0 0 0 1.73198
HIS_190 0 -0.04795 -0.13401 0.159 0.06947 0 0 0 0.04651
ASP_191 0 -0.24449 -0.31878 -0.42964 0.03518 0 0 0 -0.95774
VAL_192 0 0.0664 0.41736 -0.27892 0.03617 0 0 0 0.24101
ASP_193 0 -0.11021 -0.22744 -0.37876 0.06916 0 0 0 -0.64726
ASN_194 0 -0.07954 -0.09147 -0.36221 0.06884 0 0 0 -0.46439
HIS_D_195 0 -0.16529 0.02125 -0.18191 0.04349 0 0 0 -0.28246
LEU_196 0.65349 0.7384 -0.49359 -0.45811 0.07121 0 0 0 0.51139
GLN_197 0 0.03095 0.01091 -0.55896 0.06894 0 0 0 -0.44815
ASN_198 0 -0.03904 -0.18818 -0.28327 0.06898 0 0 0 -0.4415
VAL_199 0 -0.18744 -0.52596 -0.27892 0.04379 0 0 0 -0.94854
ILE_200 0 -0.09921 -0.1884 0.60227 0.05099 0 0 0 0.36566
GLU_201 0 -0.02847 -0.09083 -0.71584 0.0693 0 0 0 -0.76584
ASP_202 0 -0.25306 0.29155 -0.03907 0.03561 0 0 0 0.03504
ILE_203 0 -0.07906 -0.71419 -0.41682 0.04461 0 0 0 -1.16545
HIS_D_204 0 0.04827 0.11829 0.06501 0.06893 0 0 0 0.3005
ASP_205 0 0.01571 -0.1817 -0.42964 0.06882 0 0 0 -0.52681
PHE_206 0 0.17472 -0.13264 -0.38422 0.04458 0 0 0 -0.29756
MET_207 0 -0.36714 -0.09968 0.10186 0.04371 0 0 0 -0.32125
GLN_208 0 -0.04426 0.00399 -0.60368 0.06947 0 0 0 -0.57449
ALA_209 0 -0.17086 0.18265 0.14698 0.03519 0 0 0 0.19396
ALA_210 0 0.0947 -0.07107 -0.01847 0.03123 0 0 0 0.03638
ALA_211 0 -0.05445 -0.03962 0.16717 0.04262 0 0 0 0.11573
ALA_212 0 -0.05171 0.03147 0.4142 0.03302 0 0 0 0.42697
ALA_213 0 0.07753 0.01218 0.07904 0.03333 0 0 0 0.20208
ALA_214 0 0.05913 -0.06893 0.11438 0.03503 0 0 0 0.13961
ASN_215 0 -0.02434 -0.02917 -0.46336 0.04932 0 0 0 -0.46755
CYS_216 0 -0.06947 -0.0313 1.70525 0.07025 0 0 0 1.67473
ARG_217 0 0.36085 0.17961 -0.30477 0.03046 0 0 0 0.26616
LYS:CtermProteinFull_218 0 0.00175 -0.0169 -1.04927 0.07347 0 0 0 -0.99095
#END_POSE_ENERGIES_TABLE ./minmover_pdb/pose_36.pdb
