# Supplementary material for: Selection of a promiscuous minimalist cAMP phosphodiesterase from a library of de novo designed proteins
Source: Nat Chem. 2024 May 3;16(7):1200–8. doi: 10.1038/s41557-024-01490-4 (PMC11230910; doi:10.1038/s41557-024-01490-4)
Supplement: Supplementary file 3 — MD input files, scripts and final structures derived from MD, AlphaFold2, EMSfold and MultiSFold. [file 41557_2024_1490_MOESM3_ESM.zip › Computational_Data/4_MultiSFold/campase/pose_37.pdb]

ATOM      1  N   MET A   1      14.999  -7.930  -0.838  1.00  0.00           N  
ATOM      2  CA  MET A   1      13.940  -6.997  -1.273  1.00  0.00           C  
ATOM      3  C   MET A   1      12.590  -7.687  -1.322  1.00  0.00           C  
ATOM      4  O   MET A   1      11.725  -7.234  -0.603  1.00  0.00           O  
ATOM      5  CB  MET A   1      14.272  -6.407  -2.642  1.00  0.00           C  
ATOM      6  CEN MET A   1      14.749  -4.920  -3.441  1.00  0.00           X  
ATOM      7  H   MET A   1      15.775  -8.121  -1.439  1.00  0.00           H  
ATOM      8  N   TYR A   2      12.434  -8.810  -2.033  1.00  0.00           N  
ATOM      9  CA  TYR A   2      11.121  -9.452  -2.219  1.00  0.00           C  
ATOM     10  C   TYR A   2      10.240  -9.600  -0.960  1.00  0.00           C  
ATOM     11  O   TYR A   2       9.048  -9.373  -1.063  1.00  0.00           O  
ATOM     12  CB  TYR A   2      11.331 -10.836  -2.838  1.00  0.00           C  
ATOM     13  CEN TYR A   2      11.301 -11.633  -4.398  1.00  0.00           X  
ATOM     14  H   TYR A   2      13.139  -9.098  -2.695  1.00  0.00           H  
ATOM     15  N   GLY A   3      10.799  -9.936   0.214  1.00  0.00           N  
ATOM     16  CA  GLY A   3      10.021 -10.080   1.461  1.00  0.00           C  
ATOM     17  C   GLY A   3       9.318  -8.787   1.888  1.00  0.00           C  
ATOM     18  O   GLY A   3       8.156  -8.837   2.248  1.00  0.00           O  
ATOM     19  CEN GLY A   3      10.020 -10.080   1.461  1.00  0.00           X  
ATOM     20  H   GLY A   3      11.783 -10.159   0.240  1.00  0.00           H  
ATOM     21  N   LYS A   4       9.977  -7.631   1.693  1.00  0.00           N  
ATOM     22  CA  LYS A   4       9.447  -6.300   2.068  1.00  0.00           C  
ATOM     23  C   LYS A   4       8.338  -5.785   1.145  1.00  0.00           C  
ATOM     24  O   LYS A   4       7.467  -5.043   1.558  1.00  0.00           O  
ATOM     25  CB  LYS A   4      10.584  -5.278   2.103  1.00  0.00           C  
ATOM     26  CEN LYS A   4      11.940  -4.117   3.240  1.00  0.00           X  
ATOM     27  H   LYS A   4      10.920  -7.674   1.335  1.00  0.00           H  
ATOM     28  N   LEU A   5       8.430  -6.135  -0.134  1.00  0.00           N  
ATOM     29  CA  LEU A   5       7.408  -5.876  -1.133  1.00  0.00           C  
ATOM     30  C   LEU A   5       6.125  -6.668  -0.861  1.00  0.00           C  
ATOM     31  O   LEU A   5       5.035  -6.122  -0.972  1.00  0.00           O  
ATOM     32  CB  LEU A   5       7.952  -6.204  -2.529  1.00  0.00           C  
ATOM     33  CEN LEU A   5       8.457  -5.324  -3.688  1.00  0.00           X  
ATOM     34  H   LEU A   5       9.229  -6.691  -0.406  1.00  0.00           H  
ATOM     35  N   ASN A   6       6.257  -7.947  -0.499  1.00  0.00           N  
ATOM     36  CA  ASN A   6       5.098  -8.774  -0.190  1.00  0.00           C  
ATOM     37  C   ASN A   6       4.325  -8.177   0.990  1.00  0.00           C  
ATOM     38  O   ASN A   6       3.107  -8.094   0.916  1.00  0.00           O  
ATOM     39  CB  ASN A   6       5.496 -10.209   0.102  1.00  0.00           C  
ATOM     40  CEN ASN A   6       5.600 -11.114  -0.420  1.00  0.00           X  
ATOM     41  H   ASN A   6       7.167  -8.298  -0.241  1.00  0.00           H  
ATOM     42  N   ASP A   7       5.045  -7.682   2.004  1.00  0.00           N  
ATOM     43  CA  ASP A   7       4.445  -7.125   3.222  1.00  0.00           C  
ATOM     44  C   ASP A   7       3.672  -5.832   2.893  1.00  0.00           C  
ATOM     45  O   ASP A   7       2.541  -5.656   3.328  1.00  0.00           O  
ATOM     46  CB  ASP A   7       5.520  -6.852   4.277  1.00  0.00           C  
ATOM     47  CEN ASP A   7       5.929  -7.276   5.108  1.00  0.00           X  
ATOM     48  H   ASP A   7       6.049  -7.779   1.987  1.00  0.00           H  
ATOM     49  N   LEU A   8       4.218  -4.992   2.004  1.00  0.00           N  
ATOM     50  CA  LEU A   8       3.569  -3.760   1.553  1.00  0.00           C  
ATOM     51  C   LEU A   8       2.289  -4.002   0.732  1.00  0.00           C  
ATOM     52  O   LEU A   8       1.305  -3.274   0.867  1.00  0.00           O  
ATOM     53  CB  LEU A   8       4.566  -2.931   0.734  1.00  0.00           C  
ATOM     54  CEN LEU A   8       5.403  -1.680   1.062  1.00  0.00           X  
ATOM     55  H   LEU A   8       5.179  -5.150   1.737  1.00  0.00           H  
ATOM     56  N   LEU A   9       2.306  -5.000  -0.156  1.00  0.00           N  
ATOM     57  CA  LEU A   9       1.134  -5.363  -0.955  1.00  0.00           C  
ATOM     58  C   LEU A   9      -0.026  -5.815  -0.053  1.00  0.00           C  
ATOM     59  O   LEU A   9      -1.181  -5.495  -0.332  1.00  0.00           O  
ATOM     60  CB  LEU A   9       1.498  -6.465  -1.958  1.00  0.00           C  
ATOM     61  CEN LEU A   9       1.756  -6.454  -3.476  1.00  0.00           X  
ATOM     62  H   LEU A   9       3.149  -5.547  -0.242  1.00  0.00           H  
ATOM     63  N   GLU A  10       0.286  -6.529   1.028  1.00  0.00           N  
ATOM     64  CA  GLU A  10      -0.695  -7.005   2.007  1.00  0.00           C  
ATOM     65  C   GLU A  10      -1.367  -5.836   2.738  1.00  0.00           C  
ATOM     66  O   GLU A  10      -2.594  -5.824   2.875  1.00  0.00           O  
ATOM     67  CB  GLU A  10      -0.030  -7.943   3.016  1.00  0.00           C  
ATOM     68  CEN GLU A  10       0.322  -9.521   3.557  1.00  0.00           X  
ATOM     69  H   GLU A  10       1.260  -6.690   1.238  1.00  0.00           H  
ATOM     70  N   ASP A  11      -0.591  -4.826   3.130  1.00  0.00           N  
ATOM     71  CA  ASP A  11      -1.090  -3.644   3.829  1.00  0.00           C  
ATOM     72  C   ASP A  11      -2.004  -2.812   2.926  1.00  0.00           C  
ATOM     73  O   ASP A  11      -3.076  -2.384   3.356  1.00  0.00           O  
ATOM     74  CB  ASP A  11       0.075  -2.788   4.332  1.00  0.00           C  
ATOM     75  CEN ASP A  11       0.618  -2.621   5.178  1.00  0.00           X  
ATOM     76  H   ASP A  11       0.409  -4.918   3.026  1.00  0.00           H  
ATOM     77  N   LEU A  12      -1.643  -2.651   1.650  1.00  0.00           N  
ATOM     78  CA  LEU A  12      -2.448  -1.907   0.680  1.00  0.00           C  
ATOM     79  C   LEU A  12      -3.844  -2.521   0.482  1.00  0.00           C  
ATOM     80  O   LEU A  12      -4.859  -1.820   0.550  1.00  0.00           O  
ATOM     81  CB  LEU A  12      -1.707  -1.835  -0.661  1.00  0.00           C  
ATOM     82  CEN LEU A  12      -0.916  -0.712  -1.359  1.00  0.00           X  
ATOM     83  H   LEU A  12      -0.748  -3.020   1.365  1.00  0.00           H  
ATOM     84  N   GLN A  13      -3.920  -3.843   0.308  1.00  0.00           N  
ATOM     85  CA  GLN A  13      -5.192  -4.564   0.203  1.00  0.00           C  
ATOM     86  C   GLN A  13      -6.064  -4.405   1.453  1.00  0.00           C  
ATOM     87  O   GLN A  13      -7.277  -4.184   1.336  1.00  0.00           O  
ATOM     88  CB  GLN A  13      -4.934  -6.052  -0.050  1.00  0.00           C  
ATOM     89  CEN GLN A  13      -4.876  -7.294  -1.275  1.00  0.00           X  
ATOM     90  H   GLN A  13      -3.060  -4.373   0.313  1.00  0.00           H  
ATOM     91  N   GLU A  14      -5.495  -4.499   2.656  1.00  0.00           N  
ATOM     92  CA  GLU A  14      -6.273  -4.341   3.888  1.00  0.00           C  
ATOM     93  C   GLU A  14      -6.816  -2.910   4.024  1.00  0.00           C  
ATOM     94  O   GLU A  14      -8.002  -2.745   4.339  1.00  0.00           O  
ATOM     95  CB  GLU A  14      -5.420  -4.700   5.107  1.00  0.00           C  
ATOM     96  CEN GLU A  14      -4.953  -5.818   6.305  1.00  0.00           X  
ATOM     97  H   GLU A  14      -4.511  -4.714   2.722  1.00  0.00           H  
ATOM     98  N   VAL A  15      -6.036  -1.878   3.678  1.00  0.00           N  
ATOM     99  CA  VAL A  15      -6.518  -0.484   3.726  1.00  0.00           C  
ATOM    100  C   VAL A  15      -7.656  -0.246   2.747  1.00  0.00           C  
ATOM    101  O   VAL A  15      -8.641   0.393   3.124  1.00  0.00           O  
ATOM    102  CB  VAL A  15      -5.390   0.519   3.421  1.00  0.00           C  
ATOM    103  CEN VAL A  15      -4.984   1.000   3.702  1.00  0.00           X  
ATOM    104  H   VAL A  15      -5.091  -2.065   3.374  1.00  0.00           H  
ATOM    105  N   LEU A  16      -7.577  -0.793   1.530  1.00  0.00           N  
ATOM    106  CA  LEU A  16      -8.626  -0.619   0.513  1.00  0.00           C  
ATOM    107  C   LEU A  16      -9.934  -1.281   0.943  1.00  0.00           C  
ATOM    108  O   LEU A  16     -11.026  -0.716   0.848  1.00  0.00           O  
ATOM    109  CB  LEU A  16      -8.162  -1.189  -0.833  1.00  0.00           C  
ATOM    110  CEN LEU A  16      -7.667  -0.529  -2.134  1.00  0.00           X  
ATOM    111  H   LEU A  16      -6.764  -1.350   1.305  1.00  0.00           H  
ATOM    112  N   LYS A  17      -9.825  -2.493   1.482  1.00  0.00           N  
ATOM    113  CA  LYS A  17     -10.979  -3.264   1.932  1.00  0.00           C  
ATOM    114  C   LYS A  17     -11.702  -2.590   3.100  1.00  0.00           C  
ATOM    115  O   LYS A  17     -12.933  -2.551   3.107  1.00  0.00           O  
ATOM    116  CB  LYS A  17     -10.546  -4.676   2.330  1.00  0.00           C  
ATOM    117  CEN LYS A  17     -10.441  -6.736   1.861  1.00  0.00           X  
ATOM    118  H   LYS A  17      -8.904  -2.900   1.523  1.00  0.00           H  
ATOM    119  N   ASN A  18     -10.975  -2.067   4.084  1.00  0.00           N  
ATOM    120  CA  ASN A  18     -11.563  -1.407   5.247  1.00  0.00           C  
ATOM    121  C   ASN A  18     -12.203  -0.064   4.885  1.00  0.00           C  
ATOM    122  O   ASN A  18     -13.343   0.181   5.282  1.00  0.00           O  
ATOM    123  CB  ASN A  18     -10.533  -1.214   6.345  1.00  0.00           C  
ATOM    124  CEN ASN A  18     -10.188  -1.727   7.192  1.00  0.00           X  
ATOM    125  H   ASN A  18      -9.967  -2.107   4.005  1.00  0.00           H  
ATOM    126  N   LEU A  19     -11.549   0.752   4.060  1.00  0.00           N  
ATOM    127  CA  LEU A  19     -12.071   2.047   3.622  1.00  0.00           C  
ATOM    128  C   LEU A  19     -13.355   1.886   2.808  1.00  0.00           C  
ATOM    129  O   LEU A  19     -14.342   2.573   3.076  1.00  0.00           O  
ATOM    130  CB  LEU A  19     -11.011   2.794   2.802  1.00  0.00           C  
ATOM    131  CEN LEU A  19     -10.079   3.976   3.128  1.00  0.00           X  
ATOM    132  H   LEU A  19     -10.658   0.454   3.689  1.00  0.00           H  
ATOM    133  N   HIS A  20     -13.392   0.898   1.912  1.00  0.00           N  
ATOM    134  CA  HIS A  20     -14.586   0.578   1.128  1.00  0.00           C  
ATOM    135  C   HIS A  20     -15.744   0.045   1.988  1.00  0.00           C  
ATOM    136  O   HIS A  20     -16.866   0.546   1.896  1.00  0.00           O  
ATOM    137  CB  HIS A  20     -14.241  -0.443   0.039  1.00  0.00           C  
ATOM    138  CEN HIS A  20     -13.869  -0.445  -1.337  1.00  0.00           X  
ATOM    139  H   HIS A  20     -12.526   0.432   1.685  1.00  0.00           H  
ATOM    140  N   LYS A  21     -15.504  -0.960   2.845  1.00  0.00           N  
ATOM    141  CA  LYS A  21     -16.565  -1.586   3.668  1.00  0.00           C  
ATOM    142  C   LYS A  21     -17.176  -0.617   4.681  1.00  0.00           C  
ATOM    143  O   LYS A  21     -18.369  -0.717   4.967  1.00  0.00           O  
ATOM    144  CB  LYS A  21     -16.016  -2.810   4.402  1.00  0.00           C  
ATOM    145  CEN LYS A  21     -15.872  -4.916   4.554  1.00  0.00           X  
ATOM    146  H   LYS A  21     -14.551  -1.287   2.924  1.00  0.00           H  
ATOM    147  N   ASN A  22     -16.375   0.291   5.234  1.00  0.00           N  
ATOM    148  CA  ASN A  22     -16.807   1.244   6.252  1.00  0.00           C  
ATOM    149  C   ASN A  22     -17.733   2.355   5.705  1.00  0.00           C  
ATOM    150  O   ASN A  22     -18.610   2.831   6.432  1.00  0.00           O  
ATOM    151  CB  ASN A  22     -15.605   1.864   6.941  1.00  0.00           C  
ATOM    152  CEN ASN A  22     -15.001   1.677   7.778  1.00  0.00           X  
ATOM    153  H   ASN A  22     -15.400   0.291   4.969  1.00  0.00           H  
ATOM    154  N   ASP A  23     -17.629   2.711   4.413  1.00  0.00           N  
ATOM    155  CA  ASP A  23     -18.338   3.839   3.791  1.00  0.00           C  
ATOM    156  C   ASP A  23     -19.816   3.535   3.475  1.00  0.00           C  
ATOM    157  O   ASP A  23     -20.235   3.392   2.323  1.00  0.00           O  
ATOM    158  CB  ASP A  23     -17.616   4.263   2.510  1.00  0.00           C  
ATOM    159  CEN ASP A  23     -16.935   4.947   2.182  1.00  0.00           X  
ATOM    160  H   ASP A  23     -16.978   2.206   3.829  1.00  0.00           H  
ATOM    161  N   ARG A  24     -20.661   3.482   4.507  1.00  0.00           N  
ATOM    162  CA  ARG A  24     -22.108   3.289   4.303  1.00  0.00           C  
ATOM    163  C   ARG A  24     -22.894   4.550   3.962  1.00  0.00           C  
ATOM    164  O   ARG A  24     -24.086   4.425   3.701  1.00  0.00           O  
ATOM    165  CB  ARG A  24     -22.741   2.586   5.495  1.00  0.00           C  
ATOM    166  CEN ARG A  24     -23.625   0.783   6.951  1.00  0.00           X  
ATOM    167  H   ARG A  24     -20.277   3.678   5.420  1.00  0.00           H  
ATOM    168  N   SER A  25     -22.282   5.737   3.937  1.00  0.00           N  
ATOM    169  CA  SER A  25     -23.038   6.974   3.663  1.00  0.00           C  
ATOM    170  C   SER A  25     -22.594   7.809   2.445  1.00  0.00           C  
ATOM    171  O   SER A  25     -23.179   8.867   2.219  1.00  0.00           O  
ATOM    172  CB  SER A  25     -22.993   7.848   4.901  1.00  0.00           C  
ATOM    173  CEN SER A  25     -22.794   8.086   5.348  1.00  0.00           X  
ATOM    174  H   SER A  25     -21.347   5.800   4.312  1.00  0.00           H  
ATOM    175  N   GLY A  26     -21.612   7.389   1.639  1.00  0.00           N  
ATOM    176  CA  GLY A  26     -21.120   8.231   0.530  1.00  0.00           C  
ATOM    177  C   GLY A  26     -20.626   7.475  -0.702  1.00  0.00           C  
ATOM    178  O   GLY A  26     -19.430   7.500  -0.980  1.00  0.00           O  
ATOM    179  CEN GLY A  26     -21.120   8.232   0.530  1.00  0.00           X  
ATOM    180  H   GLY A  26     -21.109   6.535   1.849  1.00  0.00           H  
ATOM    181  N   LYS A  27     -21.548   6.805  -1.405  1.00  0.00           N  
ATOM    182  CA  LYS A  27     -21.320   5.950  -2.589  1.00  0.00           C  
ATOM    183  C   LYS A  27     -20.353   6.498  -3.634  1.00  0.00           C  
ATOM    184  O   LYS A  27     -19.609   5.723  -4.221  1.00  0.00           O  
ATOM    185  CB  LYS A  27     -22.659   5.657  -3.269  1.00  0.00           C  
ATOM    186  CEN LYS A  27     -24.253   4.312  -3.624  1.00  0.00           X  
ATOM    187  H   LYS A  27     -22.477   6.777  -1.008  1.00  0.00           H  
ATOM    188  N   ASP A  28     -20.361   7.806  -3.868  1.00  0.00           N  
ATOM    189  CA  ASP A  28     -19.447   8.390  -4.853  1.00  0.00           C  
ATOM    190  C   ASP A  28     -17.974   8.226  -4.446  1.00  0.00           C  
ATOM    191  O   ASP A  28     -17.125   7.972  -5.292  1.00  0.00           O  
ATOM    192  CB  ASP A  28     -19.770   9.872  -5.058  1.00  0.00           C  
ATOM    193  CEN ASP A  28     -20.286  10.482  -5.689  1.00  0.00           X  
ATOM    194  H   ASP A  28     -21.196   8.325  -3.640  1.00  0.00           H  
ATOM    195  N   ASN A  29     -17.666   8.248  -3.145  1.00  0.00           N  
ATOM    196  CA  ASN A  29     -16.273   8.155  -2.697  1.00  0.00           C  
ATOM    197  C   ASN A  29     -15.763   6.707  -2.616  1.00  0.00           C  
ATOM    198  O   ASN A  29     -14.566   6.475  -2.770  1.00  0.00           O  
ATOM    199  CB  ASN A  29     -16.091   8.841  -1.356  1.00  0.00           C  
ATOM    200  CEN ASN A  29     -15.834   9.791  -0.992  1.00  0.00           X  
ATOM    201  H   ASN A  29     -18.400   8.439  -2.475  1.00  0.00           H  
ATOM    202  N   ILE A  30     -16.640   5.735  -2.347  1.00  0.00           N  
ATOM    203  CA  ILE A  30     -16.259   4.313  -2.327  1.00  0.00           C  
ATOM    204  C   ILE A  30     -15.741   3.885  -3.696  1.00  0.00           C  
ATOM    205  O   ILE A  30     -14.765   3.149  -3.745  1.00  0.00           O  
ATOM    206  CB  ILE A  30     -17.437   3.407  -1.926  1.00  0.00           C  
ATOM    207  CEN ILE A  30     -17.978   2.965  -1.089  1.00  0.00           X  
ATOM    208  H   ILE A  30     -17.613   5.982  -2.239  1.00  0.00           H  
ATOM    209  N   HIS A  31     -16.326   4.374  -4.796  1.00  0.00           N  
ATOM    210  CA  HIS A  31     -15.863   4.012  -6.136  1.00  0.00           C  
ATOM    211  C   HIS A  31     -14.443   4.518  -6.404  1.00  0.00           C  
ATOM    212  O   HIS A  31     -13.625   3.772  -6.937  1.00  0.00           O  
ATOM    213  CB  HIS A  31     -16.819   4.561  -7.200  1.00  0.00           C  
ATOM    214  CEN HIS A  31     -17.938   4.109  -7.959  1.00  0.00           X  
ATOM    215  H   HIS A  31     -17.068   5.055  -4.712  1.00  0.00           H  
ATOM    216  N   ASP A  32     -14.124   5.745  -5.985  1.00  0.00           N  
ATOM    217  CA  ASP A  32     -12.800   6.328  -6.214  1.00  0.00           C  
ATOM    218  C   ASP A  32     -11.694   5.526  -5.514  1.00  0.00           C  
ATOM    219  O   ASP A  32     -10.642   5.281  -6.102  1.00  0.00           O  
ATOM    220  CB  ASP A  32     -12.772   7.783  -5.739  1.00  0.00           C  
ATOM    221  CEN ASP A  32     -12.866   8.729  -6.105  1.00  0.00           X  
ATOM    222  H   ASP A  32     -14.845   6.333  -5.594  1.00  0.00           H  
ATOM    223  N   VAL A  33     -11.946   5.058  -4.287  1.00  0.00           N  
ATOM    224  CA  VAL A  33     -10.965   4.304  -3.486  1.00  0.00           C  
ATOM    225  C   VAL A  33     -10.640   2.960  -4.143  1.00  0.00           C  
ATOM    226  O   VAL A  33      -9.485   2.559  -4.128  1.00  0.00           O  
ATOM    227  CB  VAL A  33     -11.471   4.052  -2.053  1.00  0.00           C  
ATOM    228  CEN VAL A  33     -11.377   4.226  -1.393  1.00  0.00           X  
ATOM    229  H   VAL A  33     -12.875   5.196  -3.913  1.00  0.00           H  
ATOM    230  N   ASP A  34     -11.626   2.279  -4.731  1.00  0.00           N  
ATOM    231  CA  ASP A  34     -11.452   1.010  -5.448  1.00  0.00           C  
ATOM    232  C   ASP A  34     -10.516   1.186  -6.650  1.00  0.00           C  
ATOM    233  O   ASP A  34      -9.586   0.399  -6.817  1.00  0.00           O  
ATOM    234  CB  ASP A  34     -12.804   0.460  -5.908  1.00  0.00           C  
ATOM    235  CEN ASP A  34     -13.514  -0.213  -5.626  1.00  0.00           X  
ATOM    236  H   ASP A  34     -12.565   2.653  -4.675  1.00  0.00           H  
ATOM    237  N   ASN A  35     -10.677   2.269  -7.413  1.00  0.00           N  
ATOM    238  CA  ASN A  35      -9.809   2.583  -8.551  1.00  0.00           C  
ATOM    239  C   ASN A  35      -8.363   2.839  -8.110  1.00  0.00           C  
ATOM    240  O   ASN A  35      -7.424   2.357  -8.741  1.00  0.00           O  
ATOM    241  CB  ASN A  35     -10.335   3.774  -9.331  1.00  0.00           C  
ATOM    242  CEN ASN A  35     -10.960   3.955 -10.155  1.00  0.00           X  
ATOM    243  H   ASN A  35     -11.445   2.893  -7.205  1.00  0.00           H  
ATOM    244  N   HIS A  36      -8.164   3.591  -7.025  1.00  0.00           N  
ATOM    245  CA  HIS A  36      -6.823   3.863  -6.517  1.00  0.00           C  
ATOM    246  C   HIS A  36      -6.120   2.575  -6.073  1.00  0.00           C  
ATOM    247  O   HIS A  36      -4.954   2.367  -6.399  1.00  0.00           O  
ATOM    248  CB  HIS A  36      -6.882   4.856  -5.352  1.00  0.00           C  
ATOM    249  CEN HIS A  36      -6.752   6.260  -5.144  1.00  0.00           X  
ATOM    250  H   HIS A  36      -8.960   4.001  -6.553  1.00  0.00           H  
ATOM    251  N   LEU A  37      -6.840   1.669  -5.412  1.00  0.00           N  
ATOM    252  CA  LEU A  37      -6.314   0.379  -4.980  1.00  0.00           C  
ATOM    253  C   LEU A  37      -5.885  -0.510  -6.160  1.00  0.00           C  
ATOM    254  O   LEU A  37      -4.780  -1.049  -6.140  1.00  0.00           O  
ATOM    255  CB  LEU A  37      -7.363  -0.343  -4.125  1.00  0.00           C  
ATOM    256  CEN LEU A  37      -7.504  -0.560  -2.606  1.00  0.00           X  
ATOM    257  H   LEU A  37      -7.791   1.897  -5.170  1.00  0.00           H  
ATOM    258  N   GLN A  38      -6.695  -0.612  -7.221  1.00  0.00           N  
ATOM    259  CA  GLN A  38      -6.340  -1.385  -8.418  1.00  0.00           C  
ATOM    260  C   GLN A  38      -5.072  -0.842  -9.089  1.00  0.00           C  
ATOM    261  O   GLN A  38      -4.178  -1.628  -9.399  1.00  0.00           O  
ATOM    262  CB  GLN A  38      -7.496  -1.374  -9.422  1.00  0.00           C  
ATOM    263  CEN GLN A  38      -8.846  -2.290 -10.043  1.00  0.00           X  
ATOM    264  H   GLN A  38      -7.558  -0.087  -7.226  1.00  0.00           H  
ATOM    265  N   ASN A  39      -4.945   0.482  -9.231  1.00  0.00           N  
ATOM    266  CA  ASN A  39      -3.751   1.089  -9.834  1.00  0.00           C  
ATOM    267  C   ASN A  39      -2.487   0.798  -9.003  1.00  0.00           C  
ATOM    268  O   ASN A  39      -1.462   0.423  -9.561  1.00  0.00           O  
ATOM    269  CB  ASN A  39      -3.926   2.585 -10.016  1.00  0.00           C  
ATOM    270  CEN ASN A  39      -4.258   3.249 -10.758  1.00  0.00           X  
ATOM    271  H   ASN A  39      -5.721   1.078  -8.987  1.00  0.00           H  
ATOM    272  N   VAL A  40      -2.583   0.860  -7.669  1.00  0.00           N  
ATOM    273  CA  VAL A  40      -1.459   0.550  -6.762  1.00  0.00           C  
ATOM    274  C   VAL A  40      -1.012  -0.913  -6.907  1.00  0.00           C  
ATOM    275  O   VAL A  40       0.184  -1.198  -6.966  1.00  0.00           O  
ATOM    276  CB  VAL A  40      -1.827   0.818  -5.290  1.00  0.00           C  
ATOM    277  CEN VAL A  40      -1.709   1.237  -4.756  1.00  0.00           X  
ATOM    278  H   VAL A  40      -3.456   1.179  -7.271  1.00  0.00           H  
ATOM    279  N   ILE A  41      -1.952  -1.862  -6.985  1.00  0.00           N  
ATOM    280  CA  ILE A  41      -1.623  -3.288  -7.165  1.00  0.00           C  
ATOM    281  C   ILE A  41      -0.871  -3.526  -8.477  1.00  0.00           C  
ATOM    282  O   ILE A  41       0.139  -4.241  -8.479  1.00  0.00           O  
ATOM    283  CB  ILE A  41      -2.885  -4.169  -7.146  1.00  0.00           C  
ATOM    284  CEN ILE A  41      -3.588  -4.708  -6.510  1.00  0.00           X  
ATOM    285  H   ILE A  41      -2.921  -1.578  -6.985  1.00  0.00           H  
ATOM    286  N   GLU A  42      -1.354  -2.958  -9.581  1.00  0.00           N  
ATOM    287  CA  GLU A  42      -0.719  -3.095 -10.894  1.00  0.00           C  
ATOM    288  C   GLU A  42       0.719  -2.563 -10.871  1.00  0.00           C  
ATOM    289  O   GLU A  42       1.634  -3.248 -11.331  1.00  0.00           O  
ATOM    290  CB  GLU A  42      -1.536  -2.363 -11.961  1.00  0.00           C  
ATOM    291  CEN GLU A  42      -2.679  -2.393 -13.225  1.00  0.00           X  
ATOM    292  H   GLU A  42      -2.165  -2.359  -9.511  1.00  0.00           H  
ATOM    293  N   ASP A  43       0.951  -1.420 -10.229  1.00  0.00           N  
ATOM    294  CA  ASP A  43       2.277  -0.809 -10.125  1.00  0.00           C  
ATOM    295  C   ASP A  43       3.252  -1.661  -9.303  1.00  0.00           C  
ATOM    296  O   ASP A  43       4.392  -1.888  -9.731  1.00  0.00           O  
ATOM    297  CB  ASP A  43       2.164   0.589  -9.512  1.00  0.00           C  
ATOM    298  CEN ASP A  43       2.113   1.567  -9.793  1.00  0.00           X  
ATOM    299  H   ASP A  43       0.161  -0.882  -9.903  1.00  0.00           H  
ATOM    300  N   ILE A  44       2.812  -2.218  -8.165  1.00  0.00           N  
ATOM    301  CA  ILE A  44       3.668  -3.073  -7.327  1.00  0.00           C  
ATOM    302  C   ILE A  44       4.070  -4.312  -8.117  1.00  0.00           C  
ATOM    303  O   ILE A  44       5.243  -4.687  -8.111  1.00  0.00           O  
ATOM    304  CB  ILE A  44       2.966  -3.503  -6.025  1.00  0.00           C  
ATOM    305  CEN ILE A  44       2.758  -3.228  -4.991  1.00  0.00           X  
ATOM    306  H   ILE A  44       1.843  -2.081  -7.920  1.00  0.00           H  
ATOM    307  N   HIS A  45       3.136  -4.950  -8.822  1.00  0.00           N  
ATOM    308  CA  HIS A  45       3.424  -6.134  -9.621  1.00  0.00           C  
ATOM    309  C   HIS A  45       4.479  -5.883 -10.707  1.00  0.00           C  
ATOM    310  O   HIS A  45       5.447  -6.645 -10.820  1.00  0.00           O  
ATOM    311  CB  HIS A  45       2.136  -6.659 -10.263  1.00  0.00           C  
ATOM    312  CEN HIS A  45       1.125  -7.623  -9.983  1.00  0.00           X  
ATOM    313  H   HIS A  45       2.197  -4.573  -8.831  1.00  0.00           H  
ATOM    314  N   ASP A  46       4.363  -4.787 -11.443  1.00  0.00           N  
ATOM    315  CA  ASP A  46       5.308  -4.419 -12.496  1.00  0.00           C  
ATOM    316  C   ASP A  46       6.708  -4.152 -11.938  1.00  0.00           C  
ATOM    317  O   ASP A  46       7.711  -4.635 -12.487  1.00  0.00           O  
ATOM    318  CB  ASP A  46       4.805  -3.189 -13.255  1.00  0.00           C  
ATOM    319  CEN ASP A  46       4.301  -2.944 -14.106  1.00  0.00           X  
ATOM    320  H   ASP A  46       3.544  -4.207 -11.320  1.00  0.00           H  
ATOM    321  N   PHE A  47       6.801  -3.453 -10.804  1.00  0.00           N  
ATOM    322  CA  PHE A  47       8.078  -3.145 -10.170  1.00  0.00           C  
ATOM    323  C   PHE A  47       8.795  -4.426  -9.721  1.00  0.00           C  
ATOM    324  O   PHE A  47       9.999  -4.575  -9.949  1.00  0.00           O  
ATOM    325  CB  PHE A  47       7.866  -2.209  -8.978  1.00  0.00           C  
ATOM    326  CEN PHE A  47       7.964  -0.655  -8.655  1.00  0.00           X  
ATOM    327  H   PHE A  47       5.948  -3.148 -10.354  1.00  0.00           H  
ATOM    328  N   MET A  48       8.066  -5.386  -9.142  1.00  0.00           N  
ATOM    329  CA  MET A  48       8.612  -6.664  -8.686  1.00  0.00           C  
ATOM    330  C   MET A  48       9.160  -7.491  -9.847  1.00  0.00           C  
ATOM    331  O   MET A  48      10.255  -8.051  -9.743  1.00  0.00           O  
ATOM    332  CB  MET A  48       7.540  -7.454  -7.938  1.00  0.00           C  
ATOM    333  CEN MET A  48       7.076  -8.005  -6.338  1.00  0.00           X  
ATOM    334  H   MET A  48       7.079  -5.209  -9.023  1.00  0.00           H  
ATOM    335  N   GLN A  49       8.425  -7.566 -10.954  1.00  0.00           N  
ATOM    336  CA  GLN A  49       8.836  -8.317 -12.134  1.00  0.00           C  
ATOM    337  C   GLN A  49      10.134  -7.742 -12.722  1.00  0.00           C  
ATOM    338  O   GLN A  49      11.082  -8.491 -12.987  1.00  0.00           O  
ATOM    339  CB  GLN A  49       7.729  -8.299 -13.191  1.00  0.00           C  
ATOM    340  CEN GLN A  49       6.417  -9.216 -13.888  1.00  0.00           X  
ATOM    341  H   GLN A  49       7.521  -7.110 -10.966  1.00  0.00           H  
ATOM    342  N   ALA A  50      10.227  -6.416 -12.829  1.00  0.00           N  
ATOM    343  CA  ALA A  50      11.405  -5.730 -13.350  1.00  0.00           C  
ATOM    344  C   ALA A  50      12.648  -5.943 -12.467  1.00  0.00           C  
ATOM    345  O   ALA A  50      13.736  -6.213 -12.986  1.00  0.00           O  
ATOM    346  CB  ALA A  50      11.111  -4.244 -13.503  1.00  0.00           C  
ATOM    347  CEN ALA A  50      11.111  -4.245 -13.502  1.00  0.00           X  
ATOM    348  H   ALA A  50       9.433  -5.855 -12.553  1.00  0.00           H  
ATOM    349  N   ALA A  51      12.505  -5.899 -11.141  1.00  0.00           N  
ATOM    350  CA  ALA A  51      13.606  -6.122 -10.204  1.00  0.00           C  
ATOM    351  C   ALA A  51      14.113  -7.573 -10.250  1.00  0.00           C  
ATOM    352  O   ALA A  51      15.326  -7.814 -10.258  1.00  0.00           O  
ATOM    353  CB  ALA A  51      13.171  -5.754  -8.792  1.00  0.00           C  
ATOM    354  CEN ALA A  51      13.171  -5.755  -8.793  1.00  0.00           X  
ATOM    355  H   ALA A  51      11.603  -5.639 -10.765  1.00  0.00           H  
ATOM    356  N   ALA A  52      13.209  -8.551 -10.350  1.00  0.00           N  
ATOM    357  CA  ALA A  52      13.555  -9.968 -10.411  1.00  0.00           C  
ATOM    358  C   ALA A  52      14.316 -10.310 -11.706  1.00  0.00           C  
ATOM    359  O   ALA A  52      15.325 -11.021 -11.660  1.00  0.00           O  
ATOM    360  CB  ALA A  52      12.298 -10.817 -10.288  1.00  0.00           C  
ATOM    361  CEN ALA A  52      12.299 -10.817 -10.288  1.00  0.00           X  
ATOM    362  H   ALA A  52      12.234  -8.295 -10.387  1.00  0.00           H  
ATOM    363  N   ALA A  53      13.884  -9.769 -12.849  1.00  0.00           N  
ATOM    364  CA  ALA A  53      14.545  -9.994 -14.131  1.00  0.00           C  
ATOM    365  C   ALA A  53      15.930  -9.326 -14.173  1.00  0.00           C  
ATOM    366  O   ALA A  53      16.911  -9.967 -14.558  1.00  0.00           O  
ATOM    367  CB  ALA A  53      13.670  -9.487 -15.268  1.00  0.00           C  
ATOM    368  CEN ALA A  53      13.671  -9.487 -15.268  1.00  0.00           X  
ATOM    369  H   ALA A  53      13.071  -9.171 -12.831  1.00  0.00           H  
ATOM    370  N   ALA A  54      16.051  -8.087 -13.689  1.00  0.00           N  
ATOM    371  CA  ALA A  54      17.307  -7.338 -13.694  1.00  0.00           C  
ATOM    372  C   ALA A  54      18.375  -7.978 -12.789  1.00  0.00           C  
ATOM    373  O   ALA A  54      19.545  -8.073 -13.174  1.00  0.00           O  
ATOM    374  CB  ALA A  54      17.052  -5.898 -13.276  1.00  0.00           C  
ATOM    375  CEN ALA A  54      17.052  -5.899 -13.276  1.00  0.00           X  
ATOM    376  H   ALA A  54      15.220  -7.621 -13.353  1.00  0.00           H  
ATOM    377  N   ALA A  55      17.984  -8.478 -11.612  1.00  0.00           N  
ATOM    378  CA  ALA A  55      18.886  -9.173 -10.699  1.00  0.00           C  
ATOM    379  C   ALA A  55      19.306 -10.552 -11.248  1.00  0.00           C  
ATOM    380  O   ALA A  55      20.502 -10.850 -11.336  1.00  0.00           O  
ATOM    381  CB  ALA A  55      18.233  -9.316  -9.332  1.00  0.00           C  
ATOM    382  CEN ALA A  55      18.233  -9.317  -9.333  1.00  0.00           X  
ATOM    383  H   ALA A  55      17.023  -8.341 -11.333  1.00  0.00           H  
ATOM    384  N   ASN A  56      18.340 -11.377 -11.666  1.00  0.00           N  
ATOM    385  CA  ASN A  56      18.597 -12.735 -12.152  1.00  0.00           C  
ATOM    386  C   ASN A  56      19.394 -12.772 -13.462  1.00  0.00           C  
ATOM    387  O   ASN A  56      20.156 -13.720 -13.666  1.00  0.00           O  
ATOM    388  CB  ASN A  56      17.298 -13.501 -12.322  1.00  0.00           C  
ATOM    389  CEN ASN A  56      16.685 -14.136 -11.755  1.00  0.00           X  
ATOM    390  H   ASN A  56      17.383 -11.057 -11.618  1.00  0.00           H  
ATOM    391  N   CYS A  57      19.331 -11.729 -14.299  1.00  0.00           N  
ATOM    392  CA  CYS A  57      20.058 -11.679 -15.572  1.00  0.00           C  
ATOM    393  C   CYS A  57      21.538 -12.084 -15.443  1.00  0.00           C  
ATOM    394  O   CYS A  57      22.060 -12.763 -16.325  1.00  0.00           O  
ATOM    395  CB  CYS A  57      19.944 -10.202 -15.950  1.00  0.00           C  
ATOM    396  CEN CYS A  57      19.385  -9.751 -16.683  1.00  0.00           X  
ATOM    397  H   CYS A  57      18.659 -11.000 -14.111  1.00  0.00           H  
ATOM    398  N   ARG A  58      22.227 -11.771 -14.333  1.00  0.00           N  
ATOM    399  CA  ARG A  58      23.658 -12.105 -14.188  1.00  0.00           C  
ATOM    400  C   ARG A  58      24.004 -13.594 -14.200  1.00  0.00           C  
ATOM    401  O   ARG A  58      25.156 -13.913 -14.488  1.00  0.00           O  
ATOM    402  CB  ARG A  58      24.246 -11.448 -12.948  1.00  0.00           C  
ATOM    403  CEN ARG A  58      25.401  -9.802 -11.495  1.00  0.00           X  
ATOM    404  H   ARG A  58      21.740 -11.288 -13.593  1.00  0.00           H  
ATOM    405  N   LYS A  59      23.058 -14.520 -13.994  1.00  0.00           N  
ATOM    406  CA  LYS A  59      23.415 -15.956 -13.896  1.00  0.00           C  
ATOM    407  C   LYS A  59      24.154 -16.463 -15.143  1.00  0.00           C  
ATOM    408  O   LYS A  59      24.890 -17.437 -15.045  1.00  0.00           O  
ATOM    409  CB  LYS A  59      22.162 -16.802 -13.663  1.00  0.00           C  
ATOM    410  CEN LYS A  59      20.950 -17.913 -12.332  1.00  0.00           X  
ATOM    411  H   LYS A  59      22.089 -14.264 -14.133  1.00  0.00           H  
ATOM    412  N   GLY A  60      24.015 -15.781 -16.281  1.00  0.00           N  
ATOM    413  CA  GLY A  60      24.630 -16.142 -17.561  1.00  0.00           C  
ATOM    414  C   GLY A  60      26.030 -15.589 -17.831  1.00  0.00           C  
ATOM    415  O   GLY A  60      26.533 -15.820 -18.923  1.00  0.00           O  
ATOM    416  CEN GLY A  60      24.630 -16.142 -17.561  1.00  0.00           X  
ATOM    417  H   GLY A  60      23.355 -15.015 -16.303  1.00  0.00           H  
ATOM    418  N   SER A  61      26.686 -14.899 -16.887  1.00  0.00           N  
ATOM    419  CA  SER A  61      27.990 -14.272 -17.174  1.00  0.00           C  
ATOM    420  C   SER A  61      29.182 -15.116 -16.697  1.00  0.00           C  
ATOM    421  O   SER A  61      30.317 -14.642 -16.703  1.00  0.00           O  
ATOM    422  CB  SER A  61      28.046 -12.897 -16.538  1.00  0.00           C  
ATOM    423  CEN SER A  61      27.962 -12.502 -16.174  1.00  0.00           X  
ATOM    424  H   SER A  61      26.344 -14.919 -15.936  1.00  0.00           H  
ATOM    425  N   PRO A  62      28.983 -16.385 -16.290  1.00  0.00           N  
ATOM    426  CA  PRO A  62      30.055 -17.235 -15.794  1.00  0.00           C  
ATOM    427  C   PRO A  62      30.889 -17.707 -16.999  1.00  0.00           C  
ATOM    428  O   PRO A  62      30.709 -18.801 -17.520  1.00  0.00           O  
ATOM    429  CB  PRO A  62      29.338 -18.389 -15.074  1.00  0.00           C  
ATOM    430  CEN PRO A  62      27.857 -17.545 -15.602  1.00  0.00           X  
ATOM    431  N   GLY A  63      31.757 -16.827 -17.498  1.00  0.00           N  
ATOM    432  CA  GLY A  63      32.582 -17.077 -18.681  1.00  0.00           C  
ATOM    433  C   GLY A  63      34.066 -17.174 -18.362  1.00  0.00           C  
ATOM    434  O   GLY A  63      34.842 -16.302 -18.729  1.00  0.00           O  
ATOM    435  CEN GLY A  63      32.582 -17.077 -18.682  1.00  0.00           X  
ATOM    436  H   GLY A  63      31.755 -15.894 -17.113  1.00  0.00           H  
ATOM    437  N   SER A  64      34.490 -18.207 -17.645  1.00  0.00           N  
ATOM    438  CA  SER A  64      35.900 -18.339 -17.290  1.00  0.00           C  
ATOM    439  C   SER A  64      36.392 -19.658 -17.862  1.00  0.00           C  
ATOM    440  O   SER A  64      35.910 -20.710 -17.446  1.00  0.00           O  
ATOM    441  CB  SER A  64      36.097 -18.283 -15.787  1.00  0.00           C  
ATOM    442  CEN SER A  64      35.991 -18.352 -15.258  1.00  0.00           X  
ATOM    443  H   SER A  64      33.916 -19.034 -17.604  1.00  0.00           H  
ATOM    444  N   PRO A  65      37.296 -19.622 -18.855  1.00  0.00           N  
ATOM    445  CA  PRO A  65      37.789 -20.831 -19.477  1.00  0.00           C  
ATOM    446  C   PRO A  65      38.621 -21.574 -18.429  1.00  0.00           C  
ATOM    447  O   PRO A  65      39.384 -20.971 -17.678  1.00  0.00           O  
ATOM    448  CB  PRO A  65      38.621 -20.350 -20.678  1.00  0.00           C  
ATOM    449  CEN PRO A  65      38.170 -18.725 -20.095  1.00  0.00           X  
ATOM    450  N   ALA A  66      38.485 -22.898 -18.379  1.00  0.00           N  
ATOM    451  CA  ALA A  66      39.236 -23.677 -17.414  1.00  0.00           C  
ATOM    452  C   ALA A  66      40.682 -23.680 -17.919  1.00  0.00           C  
ATOM    453  O   ALA A  66      41.211 -24.684 -18.398  1.00  0.00           O  
ATOM    454  CB  ALA A  66      38.677 -25.086 -17.270  1.00  0.00           C  
ATOM    455  CEN ALA A  66      38.678 -25.085 -17.271  1.00  0.00           X  
ATOM    456  H   ALA A  66      38.056 -23.375 -19.160  1.00  0.00           H  
ATOM    457  N   GLY A  67      41.279 -22.492 -17.915  1.00  0.00           N  
ATOM    458  CA  GLY A  67      42.625 -22.274 -18.403  1.00  0.00           C  
ATOM    459  C   GLY A  67      43.604 -22.971 -17.473  1.00  0.00           C  
ATOM    460  O   GLY A  67      43.539 -22.808 -16.260  1.00  0.00           O  
ATOM    461  CEN GLY A  67      42.626 -22.274 -18.403  1.00  0.00           X  
ATOM    462  H   GLY A  67      40.784 -21.720 -17.492  1.00  0.00           H  
ATOM    463  N   SER A  68      44.479 -23.783 -18.054  1.00  0.00           N  
ATOM    464  CA  SER A  68      45.518 -24.551 -17.359  1.00  0.00           C  
ATOM    465  C   SER A  68      46.547 -24.995 -18.402  1.00  0.00           C  
ATOM    466  O   SER A  68      46.733 -26.193 -18.604  1.00  0.00           O  
ATOM    467  CB  SER A  68      44.925 -25.741 -16.632  1.00  0.00           C  
ATOM    468  CEN SER A  68      44.592 -26.158 -16.528  1.00  0.00           X  
ATOM    469  H   SER A  68      44.681 -23.564 -19.019  1.00  0.00           H  
ATOM    470  N   PRO A  69      47.205 -24.064 -19.113  1.00  0.00           N  
ATOM    471  CA  PRO A  69      48.161 -24.457 -20.132  1.00  0.00           C  
ATOM    472  C   PRO A  69      49.384 -25.052 -19.430  1.00  0.00           C  
ATOM    473  O   PRO A  69      49.636 -24.808 -18.249  1.00  0.00           O  
ATOM    474  CB  PRO A  69      48.479 -23.159 -20.893  1.00  0.00           C  
ATOM    475  CEN PRO A  69      47.354 -22.421 -19.721  1.00  0.00           X  
ATOM    476  N   THR A  70      50.132 -25.865 -20.161  1.00  0.00           N  
ATOM    477  CA  THR A  70      51.383 -26.446 -19.686  1.00  0.00           C  
ATOM    478  C   THR A  70      52.533 -25.603 -20.236  1.00  0.00           C  
ATOM    479  O   THR A  70      52.464 -25.107 -21.359  1.00  0.00           O  
ATOM    480  CB  THR A  70      51.552 -27.913 -20.123  1.00  0.00           C  
ATOM    481  CEN THR A  70      51.378 -28.471 -20.128  1.00  0.00           X  
ATOM    482  H   THR A  70      49.972 -25.916 -21.159  1.00  0.00           H  
ATOM    483  N   SER A  71      53.571 -25.404 -19.420  1.00  0.00           N  
ATOM    484  CA  SER A  71      54.768 -24.644 -19.766  1.00  0.00           C  
ATOM    485  C   SER A  71      55.632 -25.396 -20.775  1.00  0.00           C  
ATOM    486  O   SER A  71      55.854 -26.588 -20.580  1.00  0.00           O  
ATOM    487  CB  SER A  71      55.568 -24.334 -18.515  1.00  0.00           C  
ATOM    488  CEN SER A  71      55.784 -24.401 -18.020  1.00  0.00           X  
ATOM    489  H   SER A  71      53.535 -25.796 -18.490  1.00  0.00           H  
ATOM    490  N   THR A  72      56.186 -24.696 -21.767  1.00  0.00           N  
ATOM    491  CA  THR A  72      57.061 -25.309 -22.776  1.00  0.00           C  
ATOM    492  C   THR A  72      58.123 -24.304 -23.230  1.00  0.00           C  
ATOM    493  O   THR A  72      57.889 -23.506 -24.128  1.00  0.00           O  
ATOM    494  CB  THR A  72      56.267 -25.801 -24.001  1.00  0.00           C  
ATOM    495  CEN THR A  72      55.856 -26.135 -24.246  1.00  0.00           X  
ATOM    496  H   THR A  72      56.125 -23.689 -21.753  1.00  0.00           H  
ATOM    497  N   GLU A  73      59.247 -24.372 -22.520  1.00  0.00           N  
ATOM    498  CA  GLU A  73      60.504 -23.605 -22.600  1.00  0.00           C  
ATOM    499  C   GLU A  73      60.573 -22.145 -23.104  1.00  0.00           C  
ATOM    500  O   GLU A  73      60.117 -21.760 -24.174  1.00  0.00           O  
ATOM    501  CB  GLU A  73      61.469 -24.425 -23.458  1.00  0.00           C  
ATOM    502  CEN GLU A  73      62.718 -25.577 -23.584  1.00  0.00           X  
ATOM    503  H   GLU A  73      59.415 -25.294 -22.144  1.00  0.00           H  
ATOM    504  N   GLU A  74      61.252 -21.362 -22.255  1.00  0.00           N  
ATOM    505  CA  GLU A  74      61.580 -19.940 -22.307  1.00  0.00           C  
ATOM    506  C   GLU A  74      62.587 -19.542 -23.396  1.00  0.00           C  
ATOM    507  O   GLU A  74      63.584 -20.222 -23.636  1.00  0.00           O  
ATOM    508  CB  GLU A  74      62.110 -19.496 -20.942  1.00  0.00           C  
ATOM    509  CEN GLU A  74      61.849 -18.783 -19.417  1.00  0.00           X  
ATOM    510  H   GLU A  74      61.738 -21.848 -21.515  1.00  0.00           H  
ATOM    511  N   GLY A  75      62.389 -18.345 -23.950  1.00  0.00           N  
ATOM    512  CA  GLY A  75      63.240 -17.750 -24.975  1.00  0.00           C  
ATOM    513  C   GLY A  75      63.116 -16.230 -24.924  1.00  0.00           C  
ATOM    514  O   GLY A  75      62.017 -15.685 -24.943  1.00  0.00           O  
ATOM    515  CEN GLY A  75      63.241 -17.750 -24.976  1.00  0.00           X  
ATOM    516  H   GLY A  75      61.699 -17.740 -23.530  1.00  0.00           H  
ATOM    517  N   THR A  76      64.260 -15.570 -24.800  1.00  0.00           N  
ATOM    518  CA  THR A  76      64.469 -14.124 -24.689  1.00  0.00           C  
ATOM    519  C   THR A  76      64.217 -13.375 -26.009  1.00  0.00           C  
ATOM    520  O   THR A  76      64.679 -13.807 -27.056  1.00  0.00           O  
ATOM    521  CB  THR A  76      65.898 -13.810 -24.209  1.00  0.00           C  
ATOM    522  CEN THR A  76      66.330 -13.855 -23.818  1.00  0.00           X  
ATOM    523  H   THR A  76      65.093 -16.136 -24.733  1.00  0.00           H  
ATOM    524  N   SER A  77      63.511 -12.241 -25.891  1.00  0.00           N  
ATOM    525  CA  SER A  77      63.155 -11.201 -26.882  1.00  0.00           C  
ATOM    526  C   SER A  77      62.987 -11.536 -28.373  1.00  0.00           C  
ATOM    527  O   SER A  77      63.938 -11.948 -29.015  1.00  0.00           O  
ATOM    528  CB  SER A  77      64.193 -10.101 -26.773  1.00  0.00           C  
ATOM    529  CEN SER A  77      64.680  -9.867 -26.713  1.00  0.00           X  
ATOM    530  H   SER A  77      63.486 -11.883 -24.948  1.00  0.00           H  
ATOM    531  N   GLU A  78      61.870 -11.094 -28.970  1.00  0.00           N  
ATOM    532  CA  GLU A  78      61.621 -11.274 -30.416  1.00  0.00           C  
ATOM    533  C   GLU A  78      60.717 -10.156 -30.966  1.00  0.00           C  
ATOM    534  O   GLU A  78      59.691  -9.802 -30.392  1.00  0.00           O  
ATOM    535  CB  GLU A  78      60.990 -12.641 -30.688  1.00  0.00           C  
ATOM    536  CEN GLU A  78      61.142 -14.268 -31.173  1.00  0.00           X  
ATOM    537  H   GLU A  78      61.440 -10.272 -28.576  1.00  0.00           H  
ATOM    538  N   SER A  79      61.120  -9.567 -32.093  1.00  0.00           N  
ATOM    539  CA  SER A  79      60.403  -8.505 -32.796  1.00  0.00           C  
ATOM    540  C   SER A  79      59.705  -9.079 -34.030  1.00  0.00           C  
ATOM    541  O   SER A  79      60.358  -9.760 -34.821  1.00  0.00           O  
ATOM    542  CB  SER A  79      61.354  -7.390 -33.187  1.00  0.00           C  
ATOM    543  CEN SER A  79      61.814  -7.148 -33.346  1.00  0.00           X  
ATOM    544  H   SER A  79      61.907  -9.966 -32.584  1.00  0.00           H  
ATOM    545  N   ALA A  80      58.428  -8.761 -34.246  1.00  0.00           N  
ATOM    546  CA  ALA A  80      57.680  -9.219 -35.415  1.00  0.00           C  
ATOM    547  C   ALA A  80      56.928  -8.030 -36.044  1.00  0.00           C  
ATOM    548  O   ALA A  80      56.313  -7.217 -35.358  1.00  0.00           O  
ATOM    549  CB  ALA A  80      56.719 -10.336 -35.034  1.00  0.00           C  
ATOM    550  CEN ALA A  80      56.719 -10.335 -35.034  1.00  0.00           X  
ATOM    551  H   ALA A  80      57.984  -8.080 -33.645  1.00  0.00           H  
ATOM    552  N   THR A  81      57.046  -7.926 -37.364  1.00  0.00           N  
ATOM    553  CA  THR A  81      56.439  -6.933 -38.258  1.00  0.00           C  
ATOM    554  C   THR A  81      54.959  -7.222 -38.562  1.00  0.00           C  
ATOM    555  O   THR A  81      54.662  -8.311 -39.054  1.00  0.00           O  
ATOM    556  CB  THR A  81      57.209  -6.848 -39.589  1.00  0.00           C  
ATOM    557  CEN THR A  81      57.698  -6.754 -39.895  1.00  0.00           X  
ATOM    558  H   THR A  81      57.538  -8.667 -37.842  1.00  0.00           H  
ATOM    559  N   PRO A  82      54.036  -6.259 -38.355  1.00  0.00           N  
ATOM    560  CA  PRO A  82      52.611  -6.441 -38.633  1.00  0.00           C  
ATOM    561  C   PRO A  82      52.347  -6.522 -40.147  1.00  0.00           C  
ATOM    562  O   PRO A  82      53.036  -5.890 -40.948  1.00  0.00           O  
ATOM    563  CB  PRO A  82      51.946  -5.212 -37.991  1.00  0.00           C  
ATOM    564  CEN PRO A  82      53.625  -4.745 -37.604  1.00  0.00           X  
ATOM    565  N   GLU A  83      51.346  -7.316 -40.529  1.00  0.00           N  
ATOM    566  CA  GLU A  83      50.870  -7.468 -41.909  1.00  0.00           C  
ATOM    567  C   GLU A  83      49.839  -6.391 -42.281  1.00  0.00           C  
ATOM    568  O   GLU A  83      48.947  -6.029 -41.512  1.00  0.00           O  
ATOM    569  CB  GLU A  83      50.268  -8.860 -42.111  1.00  0.00           C  
ATOM    570  CEN GLU A  83      50.416 -10.468 -42.656  1.00  0.00           X  
ATOM    571  H   GLU A  83      50.832  -7.811 -39.816  1.00  0.00           H  
ATOM    572  N   SER A  84      50.021  -5.881 -43.496  1.00  0.00           N  
ATOM    573  CA  SER A  84      49.209  -4.894 -44.202  1.00  0.00           C  
ATOM    574  C   SER A  84      47.936  -5.487 -44.815  1.00  0.00           C  
ATOM    575  O   SER A  84      47.943  -6.620 -45.287  1.00  0.00           O  
ATOM    576  CB  SER A  84      50.043  -4.231 -45.282  1.00  0.00           C  
ATOM    577  CEN SER A  84      50.413  -4.178 -45.677  1.00  0.00           X  
ATOM    578  H   SER A  84      50.785  -6.285 -44.019  1.00  0.00           H  
ATOM    579  N   GLY A  85      46.875  -4.679 -44.943  1.00  0.00           N  
ATOM    580  CA  GLY A  85      45.654  -5.116 -45.638  1.00  0.00           C  
ATOM    581  C   GLY A  85      44.328  -4.822 -44.918  1.00  0.00           C  
ATOM    582  O   GLY A  85      43.907  -5.634 -44.100  1.00  0.00           O  
ATOM    583  CEN GLY A  85      45.654  -5.116 -45.638  1.00  0.00           X  
ATOM    584  H   GLY A  85      46.975  -3.703 -44.703  1.00  0.00           H  
ATOM    585  N   PRO A  86      43.628  -3.716 -45.231  1.00  0.00           N  
ATOM    586  CA  PRO A  86      42.341  -3.374 -44.619  1.00  0.00           C  
ATOM    587  C   PRO A  86      41.227  -4.340 -45.061  1.00  0.00           C  
ATOM    588  O   PRO A  86      41.203  -4.811 -46.199  1.00  0.00           O  
ATOM    589  CB  PRO A  86      42.079  -1.934 -45.090  1.00  0.00           C  
ATOM    590  CEN PRO A  86      43.600  -2.157 -45.997  1.00  0.00           X  
ATOM    591  N   GLY A  87      40.296  -4.633 -44.145  1.00  0.00           N  
ATOM    592  CA  GLY A  87      39.122  -5.478 -44.374  1.00  0.00           C  
ATOM    593  C   GLY A  87      37.894  -4.675 -44.812  1.00  0.00           C  
ATOM    594  O   GLY A  87      37.785  -3.478 -44.565  1.00  0.00           O  
ATOM    595  CEN GLY A  87      39.122  -5.479 -44.374  1.00  0.00           X  
ATOM    596  H   GLY A  87      40.366  -4.178 -43.249  1.00  0.00           H  
ATOM    597  N   THR A  88      36.993  -5.369 -45.490  1.00  0.00           N  
ATOM    598  CA  THR A  88      35.682  -4.966 -46.009  1.00  0.00           C  
ATOM    599  C   THR A  88      34.510  -5.063 -45.026  1.00  0.00           C  
ATOM    600  O   THR A  88      34.179  -6.145 -44.546  1.00  0.00           O  
ATOM    601  CB  THR A  88      35.324  -5.802 -47.253  1.00  0.00           C  
ATOM    602  CEN THR A  88      35.438  -5.995 -47.792  1.00  0.00           X  
ATOM    603  H   THR A  88      37.260  -6.304 -45.758  1.00  0.00           H  
ATOM    604  N   SER A  89      33.810  -3.939 -44.847  1.00  0.00           N  
ATOM    605  CA  SER A  89      32.633  -3.758 -43.990  1.00  0.00           C  
ATOM    606  C   SER A  89      31.371  -4.423 -44.552  1.00  0.00           C  
ATOM    607  O   SER A  89      31.154  -4.446 -45.763  1.00  0.00           O  
ATOM    608  CB  SER A  89      32.383  -2.279 -43.773  1.00  0.00           C  
ATOM    609  CEN SER A  89      32.358  -1.746 -43.883  1.00  0.00           X  
ATOM    610  H   SER A  89      34.071  -3.130 -45.392  1.00  0.00           H  
ATOM    611  N   THR A  90      30.486  -4.899 -43.680  1.00  0.00           N  
ATOM    612  CA  THR A  90      29.194  -5.493 -44.062  1.00  0.00           C  
ATOM    613  C   THR A  90      28.183  -5.191 -42.958  1.00  0.00           C  
ATOM    614  O   THR A  90      28.484  -5.304 -41.774  1.00  0.00           O  
ATOM    615  CB  THR A  90      29.286  -7.015 -44.278  1.00  0.00           C  
ATOM    616  CEN THR A  90      29.500  -7.482 -44.555  1.00  0.00           X  
ATOM    617  H   THR A  90      30.582  -4.652 -42.703  1.00  0.00           H  
ATOM    618  N   GLU A  91      27.029  -4.707 -43.399  1.00  0.00           N  
ATOM    619  CA  GLU A  91      25.822  -4.367 -42.648  1.00  0.00           C  
ATOM    620  C   GLU A  91      24.887  -5.583 -42.439  1.00  0.00           C  
ATOM    621  O   GLU A  91      24.690  -6.372 -43.372  1.00  0.00           O  
ATOM    622  CB  GLU A  91      25.069  -3.243 -43.363  1.00  0.00           C  
ATOM    623  CEN GLU A  91      24.696  -1.589 -43.530  1.00  0.00           X  
ATOM    624  H   GLU A  91      26.972  -4.491 -44.385  1.00  0.00           H  
ATOM    625  N   PRO A  92      24.298  -5.756 -41.237  1.00  0.00           N  
ATOM    626  CA  PRO A  92      23.370  -6.845 -40.932  1.00  0.00           C  
ATOM    627  C   PRO A  92      21.961  -6.573 -41.482  1.00  0.00           C  
ATOM    628  O   PRO A  92      21.473  -5.452 -41.458  1.00  0.00           O  
ATOM    629  CB  PRO A  92      23.386  -6.919 -39.396  1.00  0.00           C  
ATOM    630  CEN PRO A  92      24.478  -5.514 -39.529  1.00  0.00           X  
ATOM    631  N   SER A  93      21.279  -7.623 -41.946  1.00  0.00           N  
ATOM    632  CA  SER A  93      19.890  -7.523 -42.414  1.00  0.00           C  
ATOM    633  C   SER A  93      18.907  -7.523 -41.241  1.00  0.00           C  
ATOM    634  O   SER A  93      19.104  -8.218 -40.245  1.00  0.00           O  
ATOM    635  CB  SER A  93      19.576  -8.662 -43.365  1.00  0.00           C  
ATOM    636  CEN SER A  93      19.586  -9.161 -43.580  1.00  0.00           X  
ATOM    637  H   SER A  93      21.700  -8.539 -41.881  1.00  0.00           H  
ATOM    638  N   GLU A  94      17.827  -6.762 -41.396  1.00  0.00           N  
ATOM    639  CA  GLU A  94      16.710  -6.647 -40.463  1.00  0.00           C  
ATOM    640  C   GLU A  94      15.964  -7.986 -40.318  1.00  0.00           C  
ATOM    641  O   GLU A  94      15.661  -8.665 -41.300  1.00  0.00           O  
ATOM    642  CB  GLU A  94      15.746  -5.550 -40.921  1.00  0.00           C  
ATOM    643  CEN GLU A  94      15.173  -3.949 -40.815  1.00  0.00           X  
ATOM    644  H   GLU A  94      17.761  -6.209 -42.239  1.00  0.00           H  
ATOM    645  N   GLY A  95      15.629  -8.364 -39.084  1.00  0.00           N  
ATOM    646  CA  GLY A  95      14.897  -9.590 -38.759  1.00  0.00           C  
ATOM    647  C   GLY A  95      13.808  -9.304 -37.731  1.00  0.00           C  
ATOM    648  O   GLY A  95      13.804  -9.885 -36.651  1.00  0.00           O  
ATOM    649  CEN GLY A  95      14.897  -9.591 -38.759  1.00  0.00           X  
ATOM    650  H   GLY A  95      15.858  -7.739 -38.323  1.00  0.00           H  
ATOM    651  N   SER A  96      12.886  -8.400 -38.067  1.00  0.00           N  
ATOM    652  CA  SER A  96      11.754  -8.013 -37.222  1.00  0.00           C  
ATOM    653  C   SER A  96      10.609  -9.029 -37.326  1.00  0.00           C  
ATOM    654  O   SER A  96      10.301  -9.453 -38.434  1.00  0.00           O  
ATOM    655  CB  SER A  96      11.268  -6.628 -37.603  1.00  0.00           C  
ATOM    656  CEN SER A  96      11.148  -6.201 -37.917  1.00  0.00           X  
ATOM    657  H   SER A  96      12.923  -8.034 -39.008  1.00  0.00           H  
ATOM    658  N   ALA A  97       9.931  -9.347 -36.214  1.00  0.00           N  
ATOM    659  CA  ALA A  97       8.761 -10.245 -36.179  1.00  0.00           C  
ATOM    660  C   ALA A  97       7.993 -10.151 -34.834  1.00  0.00           C  
ATOM    661  O   ALA A  97       8.256 -10.933 -33.919  1.00  0.00           O  
ATOM    662  CB  ALA A  97       9.198 -11.679 -36.441  1.00  0.00           C  
ATOM    663  CEN ALA A  97       9.198 -11.678 -36.441  1.00  0.00           X  
ATOM    664  H   ALA A  97      10.072  -8.754 -35.410  1.00  0.00           H  
ATOM    665  N   PRO A  98       7.009  -9.243 -34.698  1.00  0.00           N  
ATOM    666  CA  PRO A  98       6.240  -9.058 -33.468  1.00  0.00           C  
ATOM    667  C   PRO A  98       5.487 -10.347 -33.091  1.00  0.00           C  
ATOM    668  O   PRO A  98       4.972 -11.060 -33.948  1.00  0.00           O  
ATOM    669  CB  PRO A  98       5.285  -7.898 -33.797  1.00  0.00           C  
ATOM    670  CEN PRO A  98       6.037  -7.988 -35.413  1.00  0.00           X  
ATOM    671  N   GLY A  99       5.403 -10.642 -31.793  1.00  0.00           N  
ATOM    672  CA  GLY A  99       4.671 -11.797 -31.272  1.00  0.00           C  
ATOM    673  C   GLY A  99       3.494 -11.344 -30.406  1.00  0.00           C  
ATOM    674  O   GLY A  99       3.693 -10.614 -29.441  1.00  0.00           O  
ATOM    675  CEN GLY A  99       4.671 -11.798 -31.272  1.00  0.00           X  
ATOM    676  H   GLY A  99       5.759  -9.972 -31.126  1.00  0.00           H  
ATOM    677  N   SER A 100       2.280 -11.783 -30.730  1.00  0.00           N  
ATOM    678  CA  SER A 100       1.059 -11.418 -30.003  1.00  0.00           C  
ATOM    679  C   SER A 100       0.693 -12.499 -28.979  1.00  0.00           C  
ATOM    680  O   SER A 100       0.759 -13.683 -29.316  1.00  0.00           O  
ATOM    681  CB  SER A 100      -0.085 -11.197 -30.974  1.00  0.00           C  
ATOM    682  CEN SER A 100      -0.398 -11.264 -31.414  1.00  0.00           X  
ATOM    683  H   SER A 100       2.194 -12.449 -31.486  1.00  0.00           H  
ATOM    684  N   PRO A 101       0.221 -12.149 -27.771  1.00  0.00           N  
ATOM    685  CA  PRO A 101      -0.198 -13.142 -26.794  1.00  0.00           C  
ATOM    686  C   PRO A 101      -1.460 -13.861 -27.287  1.00  0.00           C  
ATOM    687  O   PRO A 101      -2.321 -13.287 -27.952  1.00  0.00           O  
ATOM    688  CB  PRO A 101      -0.445 -12.331 -25.510  1.00  0.00           C  
ATOM    689  CEN PRO A 101      -0.020 -10.935 -26.538  1.00  0.00           X  
ATOM    690  N   ALA A 102      -1.563 -15.138 -26.932  1.00  0.00           N  
ATOM    691  CA  ALA A 102      -2.716 -15.973 -27.230  1.00  0.00           C  
ATOM    692  C   ALA A 102      -3.910 -15.505 -26.375  1.00  0.00           C  
ATOM    693  O   ALA A 102      -3.726 -15.059 -25.242  1.00  0.00           O  
ATOM    694  CB  ALA A 102      -2.397 -17.440 -26.980  1.00  0.00           C  
ATOM    695  CEN ALA A 102      -2.398 -17.439 -26.979  1.00  0.00           X  
ATOM    696  H   ALA A 102      -0.917 -15.486 -26.237  1.00  0.00           H  
ATOM    697  N   GLY A 103      -5.124 -15.601 -26.916  1.00  0.00           N  
ATOM    698  CA  GLY A 103      -6.370 -15.262 -26.228  1.00  0.00           C  
ATOM    699  C   GLY A 103      -7.444 -16.275 -26.600  1.00  0.00           C  
ATOM    700  O   GLY A 103      -7.604 -16.610 -27.769  1.00  0.00           O  
ATOM    701  CEN GLY A 103      -6.370 -15.261 -26.228  1.00  0.00           X  
ATOM    702  H   GLY A 103      -5.208 -16.001 -27.838  1.00  0.00           H  
ATOM    703  N   SER A 104      -8.121 -16.805 -25.584  1.00  0.00           N  
ATOM    704  CA  SER A 104      -9.196 -17.793 -25.676  1.00  0.00           C  
ATOM    705  C   SER A 104     -10.561 -17.198 -26.079  1.00  0.00           C  
ATOM    706  O   SER A 104     -10.854 -16.060 -25.712  1.00  0.00           O  
ATOM    707  CB  SER A 104      -9.320 -18.518 -24.349  1.00  0.00           C  
ATOM    708  CEN SER A 104      -9.321 -18.595 -23.811  1.00  0.00           X  
ATOM    709  H   SER A 104      -7.812 -16.579 -24.651  1.00  0.00           H  
ATOM    710  N   PRO A 105     -11.434 -17.974 -26.750  1.00  0.00           N  
ATOM    711  CA  PRO A 105     -12.775 -17.542 -27.132  1.00  0.00           C  
ATOM    712  C   PRO A 105     -13.703 -17.505 -25.910  1.00  0.00           C  
ATOM    713  O   PRO A 105     -13.634 -18.371 -25.040  1.00  0.00           O  
ATOM    714  CB  PRO A 105     -13.222 -18.580 -28.174  1.00  0.00           C  
ATOM    715  CEN PRO A 105     -11.644 -19.335 -27.818  1.00  0.00           X  
ATOM    716  N   THR A 106     -14.598 -16.523 -25.844  1.00  0.00           N  
ATOM    717  CA  THR A 106     -15.594 -16.433 -24.769  1.00  0.00           C  
ATOM    718  C   THR A 106     -16.982 -16.317 -25.392  1.00  0.00           C  
ATOM    719  O   THR A 106     -17.278 -15.340 -26.071  1.00  0.00           O  
ATOM    720  CB  THR A 106     -15.344 -15.230 -23.840  1.00  0.00           C  
ATOM    721  CEN THR A 106     -15.012 -14.933 -23.462  1.00  0.00           X  
ATOM    722  H   THR A 106     -14.681 -15.873 -26.609  1.00  0.00           H  
ATOM    723  N   SER A 107     -17.816 -17.335 -25.161  1.00  0.00           N  
ATOM    724  CA  SER A 107     -19.176 -17.424 -25.698  1.00  0.00           C  
ATOM    725  C   SER A 107     -20.088 -16.425 -24.989  1.00  0.00           C  
ATOM    726  O   SER A 107     -20.030 -16.320 -23.768  1.00  0.00           O  
ATOM    727  CB  SER A 107     -19.712 -18.835 -25.552  1.00  0.00           C  
ATOM    728  CEN SER A 107     -19.795 -19.327 -25.336  1.00  0.00           X  
ATOM    729  H   SER A 107     -17.571 -17.998 -24.441  1.00  0.00           H  
ATOM    730  N   THR A 108     -20.963 -15.766 -25.745  1.00  0.00           N  
ATOM    731  CA  THR A 108     -21.959 -14.828 -25.212  1.00  0.00           C  
ATOM    732  C   THR A 108     -23.260 -15.010 -25.989  1.00  0.00           C  
ATOM    733  O   THR A 108     -23.263 -15.507 -27.114  1.00  0.00           O  
ATOM    734  CB  THR A 108     -21.497 -13.363 -25.310  1.00  0.00           C  
ATOM    735  CEN THR A 108     -21.126 -12.931 -25.179  1.00  0.00           X  
ATOM    736  H   THR A 108     -21.118 -16.072 -26.696  1.00  0.00           H  
ATOM    737  N   GLU A 109     -24.339 -14.684 -25.295  1.00  0.00           N  
ATOM    738  CA  GLU A 109     -25.733 -14.634 -25.701  1.00  0.00           C  
ATOM    739  C   GLU A 109     -26.251 -13.330 -26.327  1.00  0.00           C  
ATOM    740  O   GLU A 109     -26.019 -12.213 -25.862  1.00  0.00           O  
ATOM    741  CB  GLU A 109     -26.598 -14.971 -24.484  1.00  0.00           C  
ATOM    742  CEN GLU A 109     -27.469 -16.109 -23.561  1.00  0.00           X  
ATOM    743  H   GLU A 109     -24.225 -14.677 -24.291  1.00  0.00           H  
ATOM    744  N   GLU A 110     -26.981 -13.558 -27.416  1.00  0.00           N  
ATOM    745  CA  GLU A 110     -27.695 -12.660 -28.311  1.00  0.00           C  
ATOM    746  C   GLU A 110     -28.896 -11.934 -27.678  1.00  0.00           C  
ATOM    747  O   GLU A 110     -29.670 -12.500 -26.905  1.00  0.00           O  
ATOM    748  CB  GLU A 110     -28.162 -13.443 -29.539  1.00  0.00           C  
ATOM    749  CEN GLU A 110     -27.930 -13.932 -31.155  1.00  0.00           X  
ATOM    750  H   GLU A 110     -27.164 -14.534 -27.606  1.00  0.00           H  
ATOM    751  N   GLY A 111     -29.107 -10.686 -28.104  1.00  0.00           N  
ATOM    752  CA  GLY A 111     -30.225  -9.838 -27.691  1.00  0.00           C  
ATOM    753  C   GLY A 111     -30.221  -8.515 -28.458  1.00  0.00           C  
ATOM    754  O   GLY A 111     -29.526  -7.580 -28.085  1.00  0.00           O  
ATOM    755  CEN GLY A 111     -30.225  -9.838 -27.691  1.00  0.00           X  
ATOM    756  H   GLY A 111     -28.486 -10.313 -28.806  1.00  0.00           H  
ATOM    757  N   THR A 112     -30.985  -8.491 -29.550  1.00  0.00           N  
ATOM    758  CA  THR A 112     -31.320  -7.382 -30.467  1.00  0.00           C  
ATOM    759  C   THR A 112     -30.722  -5.980 -30.242  1.00  0.00           C  
ATOM    760  O   THR A 112     -31.409  -5.028 -29.879  1.00  0.00           O  
ATOM    761  CB  THR A 112     -32.850  -7.210 -30.503  1.00  0.00           C  
ATOM    762  CEN THR A 112     -33.389  -7.420 -30.586  1.00  0.00           X  
ATOM    763  H   THR A 112     -31.677  -9.226 -29.572  1.00  0.00           H  
ATOM    764  N   SER A 113     -29.461  -5.832 -30.669  1.00  0.00           N  
ATOM    765  CA  SER A 113     -28.658  -4.599 -30.598  1.00  0.00           C  
ATOM    766  C   SER A 113     -29.020  -3.599 -31.695  1.00  0.00           C  
ATOM    767  O   SER A 113     -29.353  -3.991 -32.812  1.00  0.00           O  
ATOM    768  CB  SER A 113     -27.182  -4.938 -30.677  1.00  0.00           C  
ATOM    769  CEN SER A 113     -26.728  -5.197 -30.826  1.00  0.00           X  
ATOM    770  H   SER A 113     -29.049  -6.597 -31.181  1.00  0.00           H  
ATOM    771  N   THR A 114     -28.836  -2.308 -31.418  1.00  0.00           N  
ATOM    772  CA  THR A 114     -29.049  -1.243 -32.404  1.00  0.00           C  
ATOM    773  C   THR A 114     -27.899  -0.249 -32.263  1.00  0.00           C  
ATOM    774  O   THR A 114     -27.562   0.161 -31.156  1.00  0.00           O  
ATOM    775  CB  THR A 114     -30.394  -0.519 -32.214  1.00  0.00           C  
ATOM    776  CEN THR A 114     -30.978  -0.516 -32.197  1.00  0.00           X  
ATOM    777  H   THR A 114     -28.288  -2.068 -30.605  1.00  0.00           H  
ATOM    778  N   GLU A 115     -27.267   0.072 -33.385  1.00  0.00           N  
ATOM    779  CA  GLU A 115     -26.133   0.987 -33.508  1.00  0.00           C  
ATOM    780  C   GLU A 115     -26.641   2.446 -33.503  1.00  0.00           C  
ATOM    781  O   GLU A 115     -27.528   2.774 -34.297  1.00  0.00           O  
ATOM    782  CB  GLU A 115     -25.338   0.695 -34.783  1.00  0.00           C  
ATOM    783  CEN GLU A 115     -24.001  -0.024 -35.556  1.00  0.00           X  
ATOM    784  H   GLU A 115     -27.648  -0.261 -34.260  1.00  0.00           H  
ATOM    785  N   PRO A 116     -26.138   3.336 -32.631  1.00  0.00           N  
ATOM    786  CA  PRO A 116     -26.546   4.735 -32.630  1.00  0.00           C  
ATOM    787  C   PRO A 116     -26.072   5.432 -33.914  1.00  0.00           C  
ATOM    788  O   PRO A 116     -25.066   5.060 -34.514  1.00  0.00           O  
ATOM    789  CB  PRO A 116     -25.886   5.318 -31.369  1.00  0.00           C  
ATOM    790  CEN PRO A 116     -25.208   3.676 -31.196  1.00  0.00           X  
ATOM    791  N   SER A 117     -26.832   6.448 -34.313  1.00  0.00           N  
ATOM    792  CA  SER A 117     -26.564   7.357 -35.428  1.00  0.00           C  
ATOM    793  C   SER A 117     -25.369   8.299 -35.227  1.00  0.00           C  
ATOM    794  O   SER A 117     -25.085   8.777 -34.130  1.00  0.00           O  
ATOM    795  CB  SER A 117     -27.811   8.173 -35.707  1.00  0.00           C  
ATOM    796  CEN SER A 117     -28.266   8.454 -35.610  1.00  0.00           X  
ATOM    797  H   SER A 117     -27.733   6.553 -33.871  1.00  0.00           H  
ATOM    798  N   GLU A 118     -24.734   8.605 -36.354  1.00  0.00           N  
ATOM    799  CA  GLU A 118     -23.592   9.494 -36.545  1.00  0.00           C  
ATOM    800  C   GLU A 118     -23.986  10.984 -36.602  1.00  0.00           C  
ATOM    801  O   GLU A 118     -24.918  11.381 -37.301  1.00  0.00           O  
ATOM    802  CB  GLU A 118     -22.845   9.105 -37.823  1.00  0.00           C  
ATOM    803  CEN GLU A 118     -21.565   8.286 -38.593  1.00  0.00           X  
ATOM    804  H   GLU A 118     -25.075   8.165 -37.198  1.00  0.00           H  
ATOM    805  N   GLY A 119     -23.215  11.833 -35.917  1.00  0.00           N  
ATOM    806  CA  GLY A 119     -23.384  13.288 -35.899  1.00  0.00           C  
ATOM    807  C   GLY A 119     -22.023  13.976 -35.952  1.00  0.00           C  
ATOM    808  O   GLY A 119     -21.493  14.389 -34.926  1.00  0.00           O  
ATOM    809  CEN GLY A 119     -23.384  13.289 -35.899  1.00  0.00           X  
ATOM    810  H   GLY A 119     -22.417  11.456 -35.426  1.00  0.00           H  
ATOM    811  N   SER A 120     -21.448  14.076 -37.150  1.00  0.00           N  
ATOM    812  CA  SER A 120     -20.125  14.659 -37.409  1.00  0.00           C  
ATOM    813  C   SER A 120     -20.157  16.186 -37.316  1.00  0.00           C  
ATOM    814  O   SER A 120     -21.100  16.787 -37.823  1.00  0.00           O  
ATOM    815  CB  SER A 120     -19.622  14.227 -38.773  1.00  0.00           C  
ATOM    816  CEN SER A 120     -19.636  14.088 -39.298  1.00  0.00           X  
ATOM    817  H   SER A 120     -22.009  13.823 -37.951  1.00  0.00           H  
ATOM    818  N   ALA A 121     -19.099  16.811 -36.786  1.00  0.00           N  
ATOM    819  CA  ALA A 121     -18.963  18.273 -36.726  1.00  0.00           C  
ATOM    820  C   ALA A 121     -17.514  18.691 -36.386  1.00  0.00           C  
ATOM    821  O   ALA A 121     -17.272  19.275 -35.329  1.00  0.00           O  
ATOM    822  CB  ALA A 121     -19.939  18.849 -35.711  1.00  0.00           C  
ATOM    823  CEN ALA A 121     -19.938  18.849 -35.712  1.00  0.00           X  
ATOM    824  H   ALA A 121     -18.271  16.262 -36.616  1.00  0.00           H  
ATOM    825  N   PRO A 122     -16.532  18.429 -37.268  1.00  0.00           N  
ATOM    826  CA  PRO A 122     -15.127  18.721 -37.014  1.00  0.00           C  
ATOM    827  C   PRO A 122     -14.846  20.230 -37.057  1.00  0.00           C  
ATOM    828  O   PRO A 122     -15.440  20.959 -37.851  1.00  0.00           O  
ATOM    829  CB  PRO A 122     -14.386  17.960 -38.127  1.00  0.00           C  
ATOM    830  CEN PRO A 122     -16.033  17.543 -38.675  1.00  0.00           X  
ATOM    831  N   GLY A 123     -13.856  20.674 -36.278  1.00  0.00           N  
ATOM    832  CA  GLY A 123     -13.385  22.058 -36.334  1.00  0.00           C  
ATOM    833  C   GLY A 123     -13.355  22.802 -35.005  1.00  0.00           C  
ATOM    834  O   GLY A 123     -14.388  23.249 -34.527  1.00  0.00           O  
ATOM    835  CEN GLY A 123     -13.385  22.058 -36.334  1.00  0.00           X  
ATOM    836  H   GLY A 123     -13.267  19.992 -35.824  1.00  0.00           H  
ATOM    837  N   THR A 124     -12.152  23.077 -34.508  1.00  0.00           N  
ATOM    838  CA  THR A 124     -11.959  23.819 -33.255  1.00  0.00           C  
ATOM    839  C   THR A 124     -10.839  24.836 -33.476  1.00  0.00           C  
ATOM    840  O   THR A 124      -9.686  24.490 -33.707  1.00  0.00           O  
ATOM    841  CB  THR A 124     -11.601  22.898 -32.073  1.00  0.00           C  
ATOM    842  CEN THR A 124     -11.725  22.459 -31.709  1.00  0.00           X  
ATOM    843  H   THR A 124     -11.352  23.064 -35.128  1.00  0.00           H  
ATOM    844  N   SER A 125     -11.205  26.116 -33.481  1.00  0.00           N  
ATOM    845  CA  SER A 125     -10.306  27.243 -33.716  1.00  0.00           C  
ATOM    846  C   SER A 125     -10.761  28.352 -32.776  1.00  0.00           C  
ATOM    847  O   SER A 125     -11.962  28.573 -32.649  1.00  0.00           O  
ATOM    848  CB  SER A 125     -10.338  27.690 -35.164  1.00  0.00           C  
ATOM    849  CEN SER A 125     -10.537  27.789 -35.661  1.00  0.00           X  
ATOM    850  H   SER A 125     -12.122  26.347 -33.123  1.00  0.00           H  
ATOM    851  N   THR A 126      -9.828  29.006 -32.085  1.00  0.00           N  
ATOM    852  CA  THR A 126     -10.135  30.130 -31.194  1.00  0.00           C  
ATOM    853  C   THR A 126      -9.213  31.284 -31.555  1.00  0.00           C  
ATOM    854  O   THR A 126      -7.990  31.161 -31.528  1.00  0.00           O  
ATOM    855  CB  THR A 126      -9.958  29.770 -29.707  1.00  0.00           C  
ATOM    856  CEN THR A 126     -10.096  29.455 -29.235  1.00  0.00           X  
ATOM    857  H   THR A 126      -8.851  28.789 -32.246  1.00  0.00           H  
ATOM    858  N   GLU A 127      -9.837  32.383 -31.961  1.00  0.00           N  
ATOM    859  CA  GLU A 127      -9.230  33.629 -32.415  1.00  0.00           C  
ATOM    860  C   GLU A 127      -8.967  34.583 -31.225  1.00  0.00           C  
ATOM    861  O   GLU A 127      -9.851  34.751 -30.380  1.00  0.00           O  
ATOM    862  CB  GLU A 127     -10.127  34.304 -33.456  1.00  0.00           C  
ATOM    863  CEN GLU A 127     -10.511  34.633 -35.083  1.00  0.00           X  
ATOM    864  H   GLU A 127     -10.847  32.388 -31.915  1.00  0.00           H  
ATOM    865  N   PRO A 128      -7.777  35.203 -31.114  1.00  0.00           N  
ATOM    866  CA  PRO A 128      -7.463  36.166 -30.060  1.00  0.00           C  
ATOM    867  C   PRO A 128      -8.279  37.460 -30.224  1.00  0.00           C  
ATOM    868  O   PRO A 128      -8.506  37.930 -31.338  1.00  0.00           O  
ATOM    869  CB  PRO A 128      -5.952  36.408 -30.216  1.00  0.00           C  
ATOM    870  CEN PRO A 128      -6.113  35.304 -31.609  1.00  0.00           X  
ATOM    871  N   SER A 129      -8.698  38.065 -29.109  1.00  0.00           N  
ATOM    872  CA  SER A 129      -9.460  39.318 -29.101  1.00  0.00           C  
ATOM    873  C   SER A 129      -8.557  40.556 -28.977  1.00  0.00           C  
ATOM    874  O   SER A 129      -7.510  40.525 -28.339  1.00  0.00           O  
ATOM    875  CB  SER A 129     -10.470  39.293 -27.971  1.00  0.00           C  
ATOM    876  CEN SER A 129     -10.683  39.187 -27.482  1.00  0.00           X  
ATOM    877  H   SER A 129      -8.515  37.619 -28.221  1.00  0.00           H  
ATOM    878  N   GLU A 130      -9.041  41.643 -29.578  1.00  0.00           N  
ATOM    879  CA  GLU A 130      -8.537  43.022 -29.483  1.00  0.00           C  
ATOM    880  C   GLU A 130      -7.012  43.277 -29.429  1.00  0.00           C  
ATOM    881  O   GLU A 130      -6.373  43.345 -28.385  1.00  0.00           O  
ATOM    882  CB  GLU A 130      -9.171  43.669 -28.250  1.00  0.00           C  
ATOM    883  CEN GLU A 130     -10.397  44.623 -27.548  1.00  0.00           X  
ATOM    884  H   GLU A 130     -10.035  41.592 -29.745  1.00  0.00           H  
ATOM    885  N   GLY A 131      -6.465  43.600 -30.605  1.00  0.00           N  
ATOM    886  CA  GLY A 131      -5.151  44.254 -30.658  1.00  0.00           C  
ATOM    887  C   GLY A 131      -3.971  43.505 -30.038  1.00  0.00           C  
ATOM    888  O   GLY A 131      -3.195  44.052 -29.263  1.00  0.00           O  
ATOM    889  CEN GLY A 131      -5.150  44.254 -30.658  1.00  0.00           X  
ATOM    890  H   GLY A 131      -7.126  44.003 -31.253  1.00  0.00           H  
ATOM    891  N   SER A 132      -3.776  42.269 -30.495  1.00  0.00           N  
ATOM    892  CA  SER A 132      -2.723  41.347 -30.068  1.00  0.00           C  
ATOM    893  C   SER A 132      -1.344  41.713 -30.636  1.00  0.00           C  
ATOM    894  O   SER A 132      -1.242  42.086 -31.802  1.00  0.00           O  
ATOM    895  CB  SER A 132      -3.093  39.932 -30.470  1.00  0.00           C  
ATOM    896  CEN SER A 132      -3.298  39.526 -30.768  1.00  0.00           X  
ATOM    897  H   SER A 132      -4.378  41.949 -31.240  1.00  0.00           H  
ATOM    898  N   ALA A 133      -0.277  41.492 -29.865  1.00  0.00           N  
ATOM    899  CA  ALA A 133       1.098  41.735 -30.317  1.00  0.00           C  
ATOM    900  C   ALA A 133       2.121  40.906 -29.518  1.00  0.00           C  
ATOM    901  O   ALA A 133       2.388  41.207 -28.356  1.00  0.00           O  
ATOM    902  CB  ALA A 133       1.423  43.219 -30.221  1.00  0.00           C  
ATOM    903  CEN ALA A 133       1.424  43.218 -30.220  1.00  0.00           X  
ATOM    904  H   ALA A 133      -0.404  41.000 -28.992  1.00  0.00           H  
ATOM    905  N   PRO A 134       2.766  39.901 -30.134  1.00  0.00           N  
ATOM    906  CA  PRO A 134       3.651  38.993 -29.423  1.00  0.00           C  
ATOM    907  C   PRO A 134       5.036  39.638 -29.316  1.00  0.00           C  
ATOM    908  O   PRO A 134       6.013  39.179 -29.901  1.00  0.00           O  
ATOM    909  CB  PRO A 134       3.656  37.711 -30.272  1.00  0.00           C  
ATOM    910  CEN PRO A 134       2.575  38.644 -31.343  1.00  0.00           X  
ATOM    911  N   GLY A 135       5.112  40.740 -28.573  1.00  0.00           N  
ATOM    912  CA  GLY A 135       6.360  41.459 -28.366  1.00  0.00           C  
ATOM    913  C   GLY A 135       7.031  40.937 -27.104  1.00  0.00           C  
ATOM    914  O   GLY A 135       6.335  40.601 -26.153  1.00  0.00           O  
ATOM    915  CEN GLY A 135       6.360  41.460 -28.366  1.00  0.00           X  
ATOM    916  H   GLY A 135       4.354  40.936 -27.935  1.00  0.00           H  
ATOM    917  N   THR A 136       8.362  40.904 -27.070  1.00  0.00           N  
ATOM    918  CA  THR A 136       9.107  40.479 -25.879  1.00  0.00           C  
ATOM    919  C   THR A 136      10.185  41.506 -25.577  1.00  0.00           C  
ATOM    920  O   THR A 136      11.112  41.711 -26.361  1.00  0.00           O  
ATOM    921  CB  THR A 136       9.757  39.094 -26.058  1.00  0.00           C  
ATOM    922  CEN THR A 136       9.722  38.519 -26.155  1.00  0.00           X  
ATOM    923  H   THR A 136       8.883  41.358 -27.806  1.00  0.00           H  
ATOM    924  N   SER A 137       9.994  42.175 -24.449  1.00  0.00           N  
ATOM    925  CA  SER A 137      10.806  43.257 -23.911  1.00  0.00           C  
ATOM    926  C   SER A 137      11.743  42.767 -22.799  1.00  0.00           C  
ATOM    927  O   SER A 137      11.472  41.765 -22.150  1.00  0.00           O  
ATOM    928  CB  SER A 137       9.909  44.366 -23.395  1.00  0.00           C  
ATOM    929  CEN SER A 137       9.478  44.605 -23.164  1.00  0.00           X  
ATOM    930  H   SER A 137       9.246  41.862 -23.846  1.00  0.00           H  
ATOM    931  N   GLU A 138      12.772  43.587 -22.545  1.00  0.00           N  
ATOM    932  CA  GLU A 138      13.737  43.521 -21.428  1.00  0.00           C  
ATOM    933  C   GLU A 138      14.783  42.391 -21.430  1.00  0.00           C  
ATOM    934  O   GLU A 138      15.122  41.767 -20.431  1.00  0.00           O  
ATOM    935  CB  GLU A 138      12.954  43.445 -20.115  1.00  0.00           C  
ATOM    936  CEN GLU A 138      12.272  44.215 -18.756  1.00  0.00           X  
ATOM    937  H   GLU A 138      12.780  44.448 -23.070  1.00  0.00           H  
ATOM    938  N   SER A 139      15.349  42.189 -22.621  1.00  0.00           N  
ATOM    939  CA  SER A 139      16.480  41.286 -22.883  1.00  0.00           C  
ATOM    940  C   SER A 139      17.278  40.736 -21.682  1.00  0.00           C  
ATOM    941  O   SER A 139      18.082  41.447 -21.085  1.00  0.00           O  
ATOM    942  CB  SER A 139      17.439  42.001 -23.815  1.00  0.00           C  
ATOM    943  CEN SER A 139      17.727  42.407 -24.034  1.00  0.00           X  
ATOM    944  H   SER A 139      15.485  43.044 -23.137  1.00  0.00           H  
ATOM    945  N   ALA A 140      17.224  39.418 -21.477  1.00  0.00           N  
ATOM    946  CA  ALA A 140      17.893  38.757 -20.358  1.00  0.00           C  
ATOM    947  C   ALA A 140      18.524  37.440 -20.841  1.00  0.00           C  
ATOM    948  O   ALA A 140      17.949  36.690 -21.624  1.00  0.00           O  
ATOM    949  CB  ALA A 140      16.916  38.511 -19.218  1.00  0.00           C  
ATOM    950  CEN ALA A 140      16.917  38.510 -19.218  1.00  0.00           X  
ATOM    951  H   ALA A 140      16.928  38.825 -22.237  1.00  0.00           H  
ATOM    952  N   THR A 141      19.764  37.255 -20.407  1.00  0.00           N  
ATOM    953  CA  THR A 141      20.703  36.136 -20.579  1.00  0.00           C  
ATOM    954  C   THR A 141      20.847  35.181 -19.381  1.00  0.00           C  
ATOM    955  O   THR A 141      20.685  35.607 -18.238  1.00  0.00           O  
ATOM    956  CB  THR A 141      22.104  36.672 -20.927  1.00  0.00           C  
ATOM    957  CEN THR A 141      22.467  36.983 -21.264  1.00  0.00           X  
ATOM    958  H   THR A 141      20.172  38.037 -19.920  1.00  0.00           H  
ATOM    959  N   PRO A 142      21.184  33.897 -19.634  1.00  0.00           N  
ATOM    960  CA  PRO A 142      21.442  32.883 -18.612  1.00  0.00           C  
ATOM    961  C   PRO A 142      22.677  33.193 -17.749  1.00  0.00           C  
ATOM    962  O   PRO A 142      23.727  33.579 -18.260  1.00  0.00           O  
ATOM    963  CB  PRO A 142      21.624  31.592 -19.426  1.00  0.00           C  
ATOM    964  CEN PRO A 142      21.434  32.677 -20.830  1.00  0.00           X  
ATOM    965  N   GLU A 143      22.566  32.939 -16.447  1.00  0.00           N  
ATOM    966  CA  GLU A 143      23.656  33.120 -15.481  1.00  0.00           C  
ATOM    967  C   GLU A 143      24.629  31.937 -15.560  1.00  0.00           C  
ATOM    968  O   GLU A 143      24.254  30.787 -15.795  1.00  0.00           O  
ATOM    969  CB  GLU A 143      23.106  33.264 -14.060  1.00  0.00           C  
ATOM    970  CEN GLU A 143      22.660  34.248 -12.743  1.00  0.00           X  
ATOM    971  H   GLU A 143      21.753  32.440 -16.120  1.00  0.00           H  
ATOM    972  N   SER A 144      25.901  32.280 -15.416  1.00  0.00           N  
ATOM    973  CA  SER A 144      27.051  31.388 -15.387  1.00  0.00           C  
ATOM    974  C   SER A 144      27.234  30.748 -14.009  1.00  0.00           C  
ATOM    975  O   SER A 144      26.929  31.362 -12.993  1.00  0.00           O  
ATOM    976  CB  SER A 144      28.302  32.146 -15.788  1.00  0.00           C  
ATOM    977  CEN SER A 144      28.653  32.559 -15.833  1.00  0.00           X  
ATOM    978  H   SER A 144      26.084  33.266 -15.283  1.00  0.00           H  
ATOM    979  N   GLY A 145      27.830  29.557 -13.966  1.00  0.00           N  
ATOM    980  CA  GLY A 145      28.154  28.866 -12.722  1.00  0.00           C  
ATOM    981  C   GLY A 145      29.376  27.968 -12.927  1.00  0.00           C  
ATOM    982  O   GLY A 145      29.403  27.240 -13.921  1.00  0.00           O  
ATOM    983  CEN GLY A 145      28.154  28.865 -12.721  1.00  0.00           X  
ATOM    984  H   GLY A 145      28.156  29.144 -14.829  1.00  0.00           H  
ATOM    985  N   PRO A 146      30.387  27.990 -12.040  1.00  0.00           N  
ATOM    986  CA  PRO A 146      31.609  27.213 -12.220  1.00  0.00           C  
ATOM    987  C   PRO A 146      31.293  25.740 -11.934  1.00  0.00           C  
ATOM    988  O   PRO A 146      31.833  25.130 -11.013  1.00  0.00           O  
ATOM    989  CB  PRO A 146      32.607  27.814 -11.216  1.00  0.00           C  
ATOM    990  CEN PRO A 146      31.238  28.875 -10.782  1.00  0.00           X  
ATOM    991  N   GLY A 147      30.342  25.187 -12.688  1.00  0.00           N  
ATOM    992  CA  GLY A 147      29.894  23.806 -12.546  1.00  0.00           C  
ATOM    993  C   GLY A 147      31.058  22.850 -12.795  1.00  0.00           C  
ATOM    994  O   GLY A 147      31.823  23.034 -13.737  1.00  0.00           O  
ATOM    995  CEN GLY A 147      29.894  23.805 -12.546  1.00  0.00           X  
ATOM    996  H   GLY A 147      30.011  25.712 -13.483  1.00  0.00           H  
ATOM    997  N   SER A 148      31.189  21.865 -11.915  1.00  0.00           N  
ATOM    998  CA  SER A 148      32.186  20.797 -11.896  1.00  0.00           C  
ATOM    999  C   SER A 148      31.828  19.527 -12.684  1.00  0.00           C  
ATOM   1000  O   SER A 148      30.688  19.065 -12.670  1.00  0.00           O  
ATOM   1001  CB  SER A 148      32.472  20.429 -10.453  1.00  0.00           C  
ATOM   1002  CEN SER A 148      32.381  20.331  -9.926  1.00  0.00           X  
ATOM   1003  H   SER A 148      30.592  21.887 -11.104  1.00  0.00           H  
ATOM   1004  N   GLU A 149      32.848  18.902 -13.274  1.00  0.00           N  
ATOM   1005  CA  GLU A 149      32.761  17.606 -13.961  1.00  0.00           C  
ATOM   1006  C   GLU A 149      32.933  16.448 -12.939  1.00  0.00           C  
ATOM   1007  O   GLU A 149      33.273  16.731 -11.786  1.00  0.00           O  
ATOM   1008  CB  GLU A 149      33.817  17.512 -15.065  1.00  0.00           C  
ATOM   1009  CEN GLU A 149      34.248  17.624 -16.710  1.00  0.00           X  
ATOM   1010  H   GLU A 149      33.780  19.211 -13.040  1.00  0.00           H  
ATOM   1011  N   PRO A 150      32.746  15.159 -13.296  1.00  0.00           N  
ATOM   1012  CA  PRO A 150      32.332  14.636 -14.592  1.00  0.00           C  
ATOM   1013  C   PRO A 150      30.839  14.295 -14.666  1.00  0.00           C  
ATOM   1014  O   PRO A 150      30.129  14.190 -13.665  1.00  0.00           O  
ATOM   1015  CB  PRO A 150      33.212  13.388 -14.768  1.00  0.00           C  
ATOM   1016  CEN PRO A 150      33.781  13.791 -13.125  1.00  0.00           X  
ATOM   1017  N   ALA A 151      30.394  13.993 -15.882  1.00  0.00           N  
ATOM   1018  CA  ALA A 151      29.018  13.613 -16.134  1.00  0.00           C  
ATOM   1019  C   ALA A 151      28.831  12.152 -15.698  1.00  0.00           C  
ATOM   1020  O   ALA A 151      28.467  11.292 -16.502  1.00  0.00           O  
ATOM   1021  CB  ALA A 151      28.661  13.808 -17.600  1.00  0.00           C  
ATOM   1022  CEN ALA A 151      28.661  13.808 -17.599  1.00  0.00           X  
ATOM   1023  H   ALA A 151      31.068  13.784 -16.603  1.00  0.00           H  
ATOM   1024  N   THR A 152      29.035  11.842 -14.418  1.00  0.00           N  
ATOM   1025  CA  THR A 152      28.942  10.445 -13.995  1.00  0.00           C  
ATOM   1026  C   THR A 152      27.479  10.215 -13.640  1.00  0.00           C  
ATOM   1027  O   THR A 152      27.068  10.351 -12.492  1.00  0.00           O  
ATOM   1028  CB  THR A 152      29.843  10.117 -12.790  1.00  0.00           C  
ATOM   1029  CEN THR A 152      30.369  10.072 -12.538  1.00  0.00           X  
ATOM   1030  H   THR A 152      28.994  12.568 -13.719  1.00  0.00           H  
ATOM   1031  N   SER A 153      26.695   9.974 -14.696  1.00  0.00           N  
ATOM   1032  CA  SER A 153      25.273   9.687 -14.659  1.00  0.00           C  
ATOM   1033  C   SER A 153      25.101   8.353 -13.960  1.00  0.00           C  
ATOM   1034  O   SER A 153      25.966   7.480 -14.064  1.00  0.00           O  
ATOM   1035  CB  SER A 153      24.683   9.661 -16.055  1.00  0.00           C  
ATOM   1036  CEN SER A 153      24.652   9.582 -16.593  1.00  0.00           X  
ATOM   1037  H   SER A 153      27.164   9.845 -15.580  1.00  0.00           H  
ATOM   1038  N   GLY A 154      24.007   8.221 -13.214  1.00  0.00           N  
ATOM   1039  CA  GLY A 154      23.698   7.005 -12.498  1.00  0.00           C  
ATOM   1040  C   GLY A 154      23.299   5.949 -13.515  1.00  0.00           C  
ATOM   1041  O   GLY A 154      22.722   6.254 -14.549  1.00  0.00           O  
ATOM   1042  CEN GLY A 154      23.698   7.005 -12.498  1.00  0.00           X  
ATOM   1043  H   GLY A 154      23.284   8.926 -13.281  1.00  0.00           H  
ATOM   1044  N   SER A 155      23.602   4.690 -13.222  1.00  0.00           N  
ATOM   1045  CA  SER A 155      23.253   3.625 -14.149  1.00  0.00           C  
ATOM   1046  C   SER A 155      21.792   3.310 -13.864  1.00  0.00           C  
ATOM   1047  O   SER A 155      21.469   2.276 -13.275  1.00  0.00           O  
ATOM   1048  CB  SER A 155      24.140   2.408 -13.969  1.00  0.00           C  
ATOM   1049  CEN SER A 155      24.452   2.039 -13.719  1.00  0.00           X  
ATOM   1050  H   SER A 155      23.782   4.454 -12.255  1.00  0.00           H  
ATOM   1051  N   GLU A 156      20.915   4.261 -14.188  1.00  0.00           N  
ATOM   1052  CA  GLU A 156      19.486   4.123 -13.983  1.00  0.00           C  
ATOM   1053  C   GLU A 156      19.087   2.945 -14.857  1.00  0.00           C  
ATOM   1054  O   GLU A 156      19.668   2.756 -15.921  1.00  0.00           O  
ATOM   1055  CB  GLU A 156      18.721   5.394 -14.357  1.00  0.00           C  
ATOM   1056  CEN GLU A 156      17.912   6.821 -13.895  1.00  0.00           X  
ATOM   1057  H   GLU A 156      21.195   4.933 -14.887  1.00  0.00           H  
ATOM   1058  N   THR A 157      18.226   2.065 -14.355  1.00  0.00           N  
ATOM   1059  CA  THR A 157      17.742   0.909 -15.111  1.00  0.00           C  
ATOM   1060  C   THR A 157      16.736   1.427 -16.141  1.00  0.00           C  
ATOM   1061  O   THR A 157      16.032   2.396 -15.833  1.00  0.00           O  
ATOM   1062  CB  THR A 157      17.078  -0.151 -14.212  1.00  0.00           C  
ATOM   1063  CEN THR A 157      17.096  -0.539 -13.775  1.00  0.00           X  
ATOM   1064  H   THR A 157      17.761   2.272 -13.484  1.00  0.00           H  
ATOM   1065  N   PRO A 158      16.712   0.878 -17.369  1.00  0.00           N  
ATOM   1066  CA  PRO A 158      15.757   1.307 -18.373  1.00  0.00           C  
ATOM   1067  C   PRO A 158      14.351   1.251 -17.782  1.00  0.00           C  
ATOM   1068  O   PRO A 158      13.978   0.276 -17.135  1.00  0.00           O  
ATOM   1069  CB  PRO A 158      15.951   0.322 -19.537  1.00  0.00           C  
ATOM   1070  CEN PRO A 158      17.158  -0.423 -18.454  1.00  0.00           X  
ATOM   1071  N   GLY A 159      13.561   2.294 -18.016  1.00  0.00           N  
ATOM   1072  CA  GLY A 159      12.222   2.429 -17.444  1.00  0.00           C  
ATOM   1073  C   GLY A 159      12.097   2.951 -16.014  1.00  0.00           C  
ATOM   1074  O   GLY A 159      10.966   3.131 -15.578  1.00  0.00           O  
ATOM   1075  CEN GLY A 159      12.222   2.429 -17.444  1.00  0.00           X  
ATOM   1076  H   GLY A 159      13.788   2.886 -18.803  1.00  0.00           H  
ATOM   1077  N   MET A 160      13.183   3.253 -15.290  1.00  0.00           N  
ATOM   1078  CA  MET A 160      13.041   3.691 -13.888  1.00  0.00           C  
ATOM   1079  C   MET A 160      12.162   4.944 -13.776  1.00  0.00           C  
ATOM   1080  O   MET A 160      11.452   5.083 -12.795  1.00  0.00           O  
ATOM   1081  CB  MET A 160      14.416   3.960 -13.278  1.00  0.00           C  
ATOM   1082  CEN MET A 160      15.568   3.337 -12.110  1.00  0.00           X  
ATOM   1083  H   MET A 160      14.096   3.090 -15.687  1.00  0.00           H  
ATOM   1084  N   TYR A 161      12.141   5.803 -14.799  1.00  0.00           N  
ATOM   1085  CA  TYR A 161      11.330   7.028 -14.795  1.00  0.00           C  
ATOM   1086  C   TYR A 161       9.822   6.774 -14.653  1.00  0.00           C  
ATOM   1087  O   TYR A 161       9.194   7.365 -13.789  1.00  0.00           O  
ATOM   1088  CB  TYR A 161      11.594   7.825 -16.075  1.00  0.00           C  
ATOM   1089  CEN TYR A 161      12.535   9.188 -16.644  1.00  0.00           X  
ATOM   1090  H   TYR A 161      12.741   5.631 -15.593  1.00  0.00           H  
ATOM   1091  N   GLY A 162       9.240   5.909 -15.496  1.00  0.00           N  
ATOM   1092  CA  GLY A 162       7.804   5.605 -15.455  1.00  0.00           C  
ATOM   1093  C   GLY A 162       7.384   5.128 -14.069  1.00  0.00           C  
ATOM   1094  O   GLY A 162       6.568   5.779 -13.430  1.00  0.00           O  
ATOM   1095  CEN GLY A 162       7.804   5.605 -15.455  1.00  0.00           X  
ATOM   1096  H   GLY A 162       9.829   5.359 -16.104  1.00  0.00           H  
ATOM   1097  N   LYS A 163       8.084   4.103 -13.556  1.00  0.00           N  
ATOM   1098  CA  LYS A 163       7.769   3.460 -12.266  1.00  0.00           C  
ATOM   1099  C   LYS A 163       7.519   4.464 -11.135  1.00  0.00           C  
ATOM   1100  O   LYS A 163       6.636   4.286 -10.315  1.00  0.00           O  
ATOM   1101  CB  LYS A 163       8.898   2.510 -11.864  1.00  0.00           C  
ATOM   1102  CEN LYS A 163       9.624   0.530 -11.696  1.00  0.00           X  
ATOM   1103  H   LYS A 163       8.860   3.739 -14.088  1.00  0.00           H  
ATOM   1104  N   LEU A 164       8.350   5.497 -11.071  1.00  0.00           N  
ATOM   1105  CA  LEU A 164       8.258   6.570 -10.095  1.00  0.00           C  
ATOM   1106  C   LEU A 164       6.969   7.379 -10.216  1.00  0.00           C  
ATOM   1107  O   LEU A 164       6.337   7.654  -9.206  1.00  0.00           O  
ATOM   1108  CB  LEU A 164       9.473   7.495 -10.231  1.00  0.00           C  
ATOM   1109  CEN LEU A 164      10.764   7.654  -9.405  1.00  0.00           X  
ATOM   1110  H   LEU A 164       9.083   5.546 -11.763  1.00  0.00           H  
ATOM   1111  N   ASN A 165       6.596   7.767 -11.440  1.00  0.00           N  
ATOM   1112  CA  ASN A 165       5.384   8.551 -11.652  1.00  0.00           C  
ATOM   1113  C   ASN A 165       4.154   7.720 -11.294  1.00  0.00           C  
ATOM   1114  O   ASN A 165       3.295   8.234 -10.592  1.00  0.00           O  
ATOM   1115  CB  ASN A 165       5.286   9.062 -13.078  1.00  0.00           C  
ATOM   1116  CEN ASN A 165       5.547   9.922 -13.620  1.00  0.00           X  
ATOM   1117  H   ASN A 165       7.047   7.359 -12.246  1.00  0.00           H  
ATOM   1118  N   ASP A 166       4.138   6.444 -11.688  1.00  0.00           N  
ATOM   1119  CA  ASP A 166       2.999   5.551 -11.456  1.00  0.00           C  
ATOM   1120  C   ASP A 166       2.795   5.329  -9.943  1.00  0.00           C  
ATOM   1121  O   ASP A 166       1.701   5.530  -9.420  1.00  0.00           O  
ATOM   1122  CB  ASP A 166       3.207   4.214 -12.171  1.00  0.00           C  
ATOM   1123  CEN ASP A 166       2.944   3.736 -13.031  1.00  0.00           X  
ATOM   1124  H   ASP A 166       4.888   6.097 -12.272  1.00  0.00           H  
ATOM   1125  N   LEU A 167       3.880   5.068  -9.203  1.00  0.00           N  
ATOM   1126  CA  LEU A 167       3.841   4.891  -7.749  1.00  0.00           C  
ATOM   1127  C   LEU A 167       3.394   6.153  -6.988  1.00  0.00           C  
ATOM   1128  O   LEU A 167       2.597   6.077  -6.051  1.00  0.00           O  
ATOM   1129  CB  LEU A 167       5.221   4.443  -7.253  1.00  0.00           C  
ATOM   1130  CEN LEU A 167       5.782   3.076  -6.817  1.00  0.00           X  
ATOM   1131  H   LEU A 167       4.742   4.863  -9.687  1.00  0.00           H  
ATOM   1132  N   LEU A 168       3.947   7.317  -7.345  1.00  0.00           N  
ATOM   1133  CA  LEU A 168       3.585   8.588  -6.718  1.00  0.00           C  
ATOM   1134  C   LEU A 168       2.093   8.891  -6.914  1.00  0.00           C  
ATOM   1135  O   LEU A 168       1.420   9.289  -5.964  1.00  0.00           O  
ATOM   1136  CB  LEU A 168       4.443   9.724  -7.289  1.00  0.00           C  
ATOM   1137  CEN LEU A 168       5.648  10.506  -6.732  1.00  0.00           X  
ATOM   1138  H   LEU A 168       4.598   7.313  -8.117  1.00  0.00           H  
ATOM   1139  N   GLU A 169       1.588   8.699  -8.133  1.00  0.00           N  
ATOM   1140  CA  GLU A 169       0.192   8.936  -8.504  1.00  0.00           C  
ATOM   1141  C   GLU A 169      -0.755   8.034  -7.704  1.00  0.00           C  
ATOM   1142  O   GLU A 169      -1.745   8.533  -7.159  1.00  0.00           O  
ATOM   1143  CB  GLU A 169      -0.008   8.711 -10.005  1.00  0.00           C  
ATOM   1144  CEN GLU A 169      -0.153   9.333 -11.585  1.00  0.00           X  
ATOM   1145  H   GLU A 169       2.183   8.292  -8.843  1.00  0.00           H  
ATOM   1146  N   ASP A 170      -0.416   6.753  -7.550  1.00  0.00           N  
ATOM   1147  CA  ASP A 170      -1.220   5.793  -6.793  1.00  0.00           C  
ATOM   1148  C   ASP A 170      -1.276   6.179  -5.306  1.00  0.00           C  
ATOM   1149  O   ASP A 170      -2.350   6.250  -4.704  1.00  0.00           O  
ATOM   1150  CB  ASP A 170      -0.657   4.379  -6.954  1.00  0.00           C  
ATOM   1151  CEN ASP A 170      -0.807   3.533  -7.500  1.00  0.00           X  
ATOM   1152  H   ASP A 170       0.378   6.398  -8.062  1.00  0.00           H  
ATOM   1153  N   LEU A 171      -0.143   6.566  -4.714  1.00  0.00           N  
ATOM   1154  CA  LEU A 171      -0.118   7.017  -3.322  1.00  0.00           C  
ATOM   1155  C   LEU A 171      -0.972   8.281  -3.086  1.00  0.00           C  
ATOM   1156  O   LEU A 171      -1.770   8.336  -2.143  1.00  0.00           O  
ATOM   1157  CB  LEU A 171       1.332   7.271  -2.891  1.00  0.00           C  
ATOM   1158  CEN LEU A 171       2.322   6.466  -2.028  1.00  0.00           X  
ATOM   1159  H   LEU A 171       0.716   6.490  -5.237  1.00  0.00           H  
ATOM   1160  N   GLN A 172      -0.875   9.284  -3.963  1.00  0.00           N  
ATOM   1161  CA  GLN A 172      -1.697  10.496  -3.868  1.00  0.00           C  
ATOM   1162  C   GLN A 172      -3.200  10.204  -3.965  1.00  0.00           C  
ATOM   1163  O   GLN A 172      -3.987  10.775  -3.200  1.00  0.00           O  
ATOM   1164  CB  GLN A 172      -1.301  11.485  -4.967  1.00  0.00           C  
ATOM   1165  CEN GLN A 172      -0.375  12.923  -5.317  1.00  0.00           X  
ATOM   1166  H   GLN A 172      -0.284   9.157  -4.771  1.00  0.00           H  
ATOM   1167  N   GLU A 173      -3.630   9.324  -4.867  1.00  0.00           N  
ATOM   1168  CA  GLU A 173      -5.043   8.965  -4.977  1.00  0.00           C  
ATOM   1169  C   GLU A 173      -5.539   8.257  -3.701  1.00  0.00           C  
ATOM   1170  O   GLU A 173      -6.597   8.635  -3.188  1.00  0.00           O  
ATOM   1171  CB  GLU A 173      -5.271   8.076  -6.201  1.00  0.00           C  
ATOM   1172  CEN GLU A 173      -5.753   7.894  -7.826  1.00  0.00           X  
ATOM   1173  H   GLU A 173      -2.968   8.892  -5.496  1.00  0.00           H  
ATOM   1174  N   VAL A 174      -4.748   7.351  -3.095  1.00  0.00           N  
ATOM   1175  CA  VAL A 174      -5.122   6.645  -1.844  1.00  0.00           C  
ATOM   1176  C   VAL A 174      -5.281   7.641  -0.687  1.00  0.00           C  
ATOM   1177  O   VAL A 174      -6.240   7.540   0.085  1.00  0.00           O  
ATOM   1178  CB  VAL A 174      -4.078   5.582  -1.451  1.00  0.00           C  
ATOM   1179  CEN VAL A 174      -3.969   4.904  -1.404  1.00  0.00           X  
ATOM   1180  H   VAL A 174      -3.855   7.151  -3.522  1.00  0.00           H  
ATOM   1181  N   LEU A 175      -4.389   8.637  -0.592  1.00  0.00           N  
ATOM   1182  CA  LEU A 175      -4.438   9.678   0.448  1.00  0.00           C  
ATOM   1183  C   LEU A 175      -5.674  10.568   0.307  1.00  0.00           C  
ATOM   1184  O   LEU A 175      -6.367  10.898   1.270  1.00  0.00           O  
ATOM   1185  CB  LEU A 175      -3.166  10.534   0.399  1.00  0.00           C  
ATOM   1186  CEN LEU A 175      -1.905  10.583   1.283  1.00  0.00           X  
ATOM   1187  H   LEU A 175      -3.633   8.657  -1.258  1.00  0.00           H  
ATOM   1188  N   LYS A 176      -5.994  10.937  -0.929  1.00  0.00           N  
ATOM   1189  CA  LYS A 176      -7.137  11.798  -1.221  1.00  0.00           C  
ATOM   1190  C   LYS A 176      -8.464  11.120  -0.874  1.00  0.00           C  
ATOM   1191  O   LYS A 176      -9.338  11.764  -0.293  1.00  0.00           O  
ATOM   1192  CB  LYS A 176      -7.128  12.209  -2.694  1.00  0.00           C  
ATOM   1193  CEN LYS A 176      -6.748  13.689  -4.158  1.00  0.00           X  
ATOM   1194  H   LYS A 176      -5.381  10.646  -1.678  1.00  0.00           H  
ATOM   1195  N   ASN A 177      -8.633   9.842  -1.210  1.00  0.00           N  
ATOM   1196  CA  ASN A 177      -9.849   9.090  -0.902  1.00  0.00           C  
ATOM   1197  C   ASN A 177     -10.001   8.826   0.599  1.00  0.00           C  
ATOM   1198  O   ASN A 177     -11.063   9.113   1.151  1.00  0.00           O  
ATOM   1199  CB  ASN A 177      -9.890   7.780  -1.667  1.00  0.00           C  
ATOM   1200  CEN ASN A 177     -10.263   7.418  -2.579  1.00  0.00           X  
ATOM   1201  H   ASN A 177      -7.876   9.367  -1.680  1.00  0.00           H  
ATOM   1202  N   LEU A 178      -8.938   8.397   1.278  1.00  0.00           N  
ATOM   1203  CA  LEU A 178      -8.962   8.146   2.722  1.00  0.00           C  
ATOM   1204  C   LEU A 178      -9.334   9.400   3.513  1.00  0.00           C  
ATOM   1205  O   LEU A 178     -10.267   9.367   4.318  1.00  0.00           O  
ATOM   1206  CB  LEU A 178      -7.601   7.613   3.186  1.00  0.00           C  
ATOM   1207  CEN LEU A 178      -7.106   6.206   3.573  1.00  0.00           X  
ATOM   1208  H   LEU A 178      -8.065   8.270   0.790  1.00  0.00           H  
ATOM   1209  N   HIS A 179      -8.691  10.525   3.206  1.00  0.00           N  
ATOM   1210  CA  HIS A 179      -9.037  11.822   3.781  1.00  0.00           C  
ATOM   1211  C   HIS A 179     -10.511  12.190   3.525  1.00  0.00           C  
ATOM   1212  O   HIS A 179     -11.300  12.317   4.462  1.00  0.00           O  
ATOM   1213  CB  HIS A 179      -8.119  12.913   3.221  1.00  0.00           C  
ATOM   1214  CEN HIS A 179      -6.910  13.574   3.583  1.00  0.00           X  
ATOM   1215  H   HIS A 179      -7.845  10.451   2.658  1.00  0.00           H  
ATOM   1216  N   LYS A 180     -10.930  12.311   2.251  1.00  0.00           N  
ATOM   1217  CA  LYS A 180     -12.297  12.741   1.887  1.00  0.00           C  
ATOM   1218  C   LYS A 180     -13.389  11.890   2.550  1.00  0.00           C  
ATOM   1219  O   LYS A 180     -14.461  12.414   2.852  1.00  0.00           O  
ATOM   1220  CB  LYS A 180     -12.474  12.706   0.368  1.00  0.00           C  
ATOM   1221  CEN LYS A 180     -12.587  13.756  -1.465  1.00  0.00           X  
ATOM   1222  H   LYS A 180     -10.273  12.076   1.522  1.00  0.00           H  
ATOM   1223  N   ASN A 181     -13.133  10.599   2.775  1.00  0.00           N  
ATOM   1224  CA  ASN A 181     -14.082   9.677   3.402  1.00  0.00           C  
ATOM   1225  C   ASN A 181     -14.231   9.875   4.922  1.00  0.00           C  
ATOM   1226  O   ASN A 181     -15.235   9.442   5.495  1.00  0.00           O  
ATOM   1227  CB  ASN A 181     -13.697   8.239   3.108  1.00  0.00           C  
ATOM   1228  CEN ASN A 181     -13.902   7.506   2.385  1.00  0.00           X  
ATOM   1229  H   ASN A 181     -12.246  10.232   2.461  1.00  0.00           H  
ATOM   1230  N   ASP A 182     -13.297  10.572   5.583  1.00  0.00           N  
ATOM   1231  CA  ASP A 182     -13.267  10.752   7.039  1.00  0.00           C  
ATOM   1232  C   ASP A 182     -14.408  11.634   7.588  1.00  0.00           C  
ATOM   1233  O   ASP A 182     -14.213  12.759   8.062  1.00  0.00           O  
ATOM   1234  CB  ASP A 182     -11.918  11.345   7.453  1.00  0.00           C  
ATOM   1235  CEN ASP A 182     -11.005  11.053   7.800  1.00  0.00           X  
ATOM   1236  H   ASP A 182     -12.500  10.912   5.067  1.00  0.00           H  
ATOM   1237  N   ARG A 183     -15.641  11.116   7.579  1.00  0.00           N  
ATOM   1238  CA  ARG A 183     -16.804  11.864   8.089  1.00  0.00           C  
ATOM   1239  C   ARG A 183     -17.330  11.422   9.449  1.00  0.00           C  
ATOM   1240  O   ARG A 183     -18.128  12.168  10.006  1.00  0.00           O  
ATOM   1241  CB  ARG A 183     -17.936  11.873   7.072  1.00  0.00           C  
ATOM   1242  CEN ARG A 183     -19.413  12.607   5.219  1.00  0.00           X  
ATOM   1243  H   ARG A 183     -15.723  10.158   7.271  1.00  0.00           H  
ATOM   1244  N   SER A 184     -16.918  10.285  10.024  1.00  0.00           N  
ATOM   1245  CA  SER A 184     -17.538   9.836  11.292  1.00  0.00           C  
ATOM   1246  C   SER A 184     -16.697   9.018  12.289  1.00  0.00           C  
ATOM   1247  O   SER A 184     -17.216   8.684  13.350  1.00  0.00           O  
ATOM   1248  CB  SER A 184     -18.778   9.035  10.948  1.00  0.00           C  
ATOM   1249  CEN SER A 184     -19.101   8.688  10.681  1.00  0.00           X  
ATOM   1250  H   SER A 184     -16.247   9.701   9.544  1.00  0.00           H  
ATOM   1251  N   GLY A 185     -15.406   8.743  12.046  1.00  0.00           N  
ATOM   1252  CA  GLY A 185     -14.607   7.896  12.958  1.00  0.00           C  
ATOM   1253  C   GLY A 185     -13.104   8.180  12.963  1.00  0.00           C  
ATOM   1254  O   GLY A 185     -12.340   7.376  12.431  1.00  0.00           O  
ATOM   1255  CEN GLY A 185     -14.607   7.896  12.958  1.00  0.00           X  
ATOM   1256  H   GLY A 185     -14.984   9.033  11.176  1.00  0.00           H  
ATOM   1257  N   LYS A 186     -12.710   9.327  13.538  1.00  0.00           N  
ATOM   1258  CA  LYS A 186     -11.339   9.873  13.605  1.00  0.00           C  
ATOM   1259  C   LYS A 186     -10.221   8.878  13.921  1.00  0.00           C  
ATOM   1260  O   LYS A 186      -9.130   9.031  13.389  1.00  0.00           O  
ATOM   1261  CB  LYS A 186     -11.297  10.996  14.643  1.00  0.00           C  
ATOM   1262  CEN LYS A 186     -11.277  13.069  15.065  1.00  0.00           X  
ATOM   1263  H   LYS A 186     -13.450   9.951  13.827  1.00  0.00           H  
ATOM   1264  N   ASP A 187     -10.477   7.878  14.757  1.00  0.00           N  
ATOM   1265  CA  ASP A 187      -9.469   6.845  15.022  1.00  0.00           C  
ATOM   1266  C   ASP A 187      -9.043   6.120  13.735  1.00  0.00           C  
ATOM   1267  O   ASP A 187      -7.860   5.920  13.476  1.00  0.00           O  
ATOM   1268  CB  ASP A 187     -10.001   5.834  16.040  1.00  0.00           C  
ATOM   1269  CEN ASP A 187      -9.963   5.631  17.038  1.00  0.00           X  
ATOM   1270  H   ASP A 187     -11.226   7.990  15.425  1.00  0.00           H  
ATOM   1271  N   ASN A 188     -10.000   5.831  12.855  1.00  0.00           N  
ATOM   1272  CA  ASN A 188      -9.728   5.143  11.595  1.00  0.00           C  
ATOM   1273  C   ASN A 188      -8.945   5.997  10.590  1.00  0.00           C  
ATOM   1274  O   ASN A 188      -8.049   5.498   9.917  1.00  0.00           O  
ATOM   1275  CB  ASN A 188     -11.019   4.658  10.960  1.00  0.00           C  
ATOM   1276  CEN ASN A 188     -11.616   3.795  10.966  1.00  0.00           X  
ATOM   1277  H   ASN A 188     -10.955   6.039  13.112  1.00  0.00           H  
ATOM   1278  N   ILE A 189      -9.308   7.279  10.453  1.00  0.00           N  
ATOM   1279  CA  ILE A 189      -8.628   8.185   9.523  1.00  0.00           C  
ATOM   1280  C   ILE A 189      -7.154   8.305   9.905  1.00  0.00           C  
ATOM   1281  O   ILE A 189      -6.308   8.171   9.032  1.00  0.00           O  
ATOM   1282  CB  ILE A 189      -9.269   9.584   9.509  1.00  0.00           C  
ATOM   1283  CEN ILE A 189     -10.051  10.203   9.069  1.00  0.00           X  
ATOM   1284  H   ILE A 189     -10.021   7.647  11.068  1.00  0.00           H  
ATOM   1285  N   HIS A 190      -6.841   8.492  11.190  1.00  0.00           N  
ATOM   1286  CA  HIS A 190      -5.452   8.608  11.632  1.00  0.00           C  
ATOM   1287  C   HIS A 190      -4.658   7.322  11.357  1.00  0.00           C  
ATOM   1288  O   HIS A 190      -3.530   7.393  10.867  1.00  0.00           O  
ATOM   1289  CB  HIS A 190      -5.394   8.951  13.124  1.00  0.00           C  
ATOM   1290  CEN HIS A 190      -5.279  10.110  13.945  1.00  0.00           X  
ATOM   1291  H   HIS A 190      -7.569   8.528  11.888  1.00  0.00           H  
ATOM   1292  N   ASP A 191      -5.246   6.154  11.624  1.00  0.00           N  
ATOM   1293  CA  ASP A 191      -4.583   4.868  11.388  1.00  0.00           C  
ATOM   1294  C   ASP A 191      -4.283   4.653   9.900  1.00  0.00           C  
ATOM   1295  O   ASP A 191      -3.193   4.207   9.546  1.00  0.00           O  
ATOM   1296  CB  ASP A 191      -5.443   3.719  11.920  1.00  0.00           C  
ATOM   1297  CEN ASP A 191      -5.532   3.121  12.739  1.00  0.00           X  
ATOM   1298  H   ASP A 191      -6.144   6.148  12.082  1.00  0.00           H  
ATOM   1299  N   VAL A 192      -5.216   5.025   9.021  1.00  0.00           N  
ATOM   1300  CA  VAL A 192      -5.051   4.915   7.564  1.00  0.00           C  
ATOM   1301  C   VAL A 192      -3.944   5.841   7.050  1.00  0.00           C  
ATOM   1302  O   VAL A 192      -3.151   5.416   6.215  1.00  0.00           O  
ATOM   1303  CB  VAL A 192      -6.360   5.243   6.822  1.00  0.00           C  
ATOM   1304  CEN VAL A 192      -6.873   4.967   6.455  1.00  0.00           X  
ATOM   1305  H   VAL A 192      -6.068   5.432   9.381  1.00  0.00           H  
ATOM   1306  N   ASP A 193      -3.871   7.074   7.551  1.00  0.00           N  
ATOM   1307  CA  ASP A 193      -2.857   8.070   7.187  1.00  0.00           C  
ATOM   1308  C   ASP A 193      -1.453   7.571   7.548  1.00  0.00           C  
ATOM   1309  O   ASP A 193      -0.560   7.576   6.701  1.00  0.00           O  
ATOM   1310  CB  ASP A 193      -3.138   9.405   7.881  1.00  0.00           C  
ATOM   1311  CEN ASP A 193      -3.571  10.309   7.698  1.00  0.00           X  
ATOM   1312  H   ASP A 193      -4.573   7.356   8.219  1.00  0.00           H  
ATOM   1313  N   ASN A 194      -1.284   7.022   8.756  1.00  0.00           N  
ATOM   1314  CA  ASN A 194      -0.009   6.462   9.210  1.00  0.00           C  
ATOM   1315  C   ASN A 194       0.423   5.262   8.356  1.00  0.00           C  
ATOM   1316  O   ASN A 194       1.584   5.160   7.966  1.00  0.00           O  
ATOM   1317  CB  ASN A 194      -0.074   6.067  10.674  1.00  0.00           C  
ATOM   1318  CEN ASN A 194       0.132   6.495  11.610  1.00  0.00           X  
ATOM   1319  H   ASN A 194      -2.071   7.007   9.386  1.00  0.00           H  
ATOM   1320  N   HIS A 195      -0.499   4.339   8.059  1.00  0.00           N  
ATOM   1321  CA  HIS A 195      -0.189   3.184   7.220  1.00  0.00           C  
ATOM   1322  C   HIS A 195       0.244   3.607   5.813  1.00  0.00           C  
ATOM   1323  O   HIS A 195       1.231   3.081   5.307  1.00  0.00           O  
ATOM   1324  CB  HIS A 195      -1.395   2.243   7.134  1.00  0.00           C  
ATOM   1325  CEN HIS A 195      -1.877   1.070   7.783  1.00  0.00           X  
ATOM   1326  H   HIS A 195      -1.428   4.431   8.445  1.00  0.00           H  
ATOM   1327  N   LEU A 196      -0.416   4.598   5.199  1.00  0.00           N  
ATOM   1328  CA  LEU A 196      -0.027   5.099   3.875  1.00  0.00           C  
ATOM   1329  C   LEU A 196       1.373   5.716   3.881  1.00  0.00           C  
ATOM   1330  O   LEU A 196       2.143   5.444   2.967  1.00  0.00           O  
ATOM   1331  CB  LEU A 196      -1.053   6.125   3.379  1.00  0.00           C  
ATOM   1332  CEN LEU A 196      -2.188   6.052   2.341  1.00  0.00           X  
ATOM   1333  H   LEU A 196      -1.179   5.050   5.684  1.00  0.00           H  
ATOM   1334  N   GLN A 197       1.713   6.522   4.889  1.00  0.00           N  
ATOM   1335  CA  GLN A 197       3.046   7.131   4.977  1.00  0.00           C  
ATOM   1336  C   GLN A 197       4.136   6.059   5.069  1.00  0.00           C  
ATOM   1337  O   GLN A 197       5.111   6.129   4.323  1.00  0.00           O  
ATOM   1338  CB  GLN A 197       3.134   8.061   6.190  1.00  0.00           C  
ATOM   1339  CEN GLN A 197       3.081   9.727   6.708  1.00  0.00           X  
ATOM   1340  H   GLN A 197       1.043   6.708   5.620  1.00  0.00           H  
ATOM   1341  N   ASN A 198       3.933   5.023   5.888  1.00  0.00           N  
ATOM   1342  CA  ASN A 198       4.902   3.933   6.025  1.00  0.00           C  
ATOM   1343  C   ASN A 198       5.090   3.164   4.702  1.00  0.00           C  
ATOM   1344  O   ASN A 198       6.220   2.877   4.321  1.00  0.00           O  
ATOM   1345  CB  ASN A 198       4.497   2.979   7.134  1.00  0.00           C  
ATOM   1346  CEN ASN A 198       4.672   2.855   8.161  1.00  0.00           X  
ATOM   1347  H   ASN A 198       3.112   5.028   6.477  1.00  0.00           H  
ATOM   1348  N   VAL A 199       4.004   2.900   3.960  1.00  0.00           N  
ATOM   1349  CA  VAL A 199       4.074   2.219   2.650  1.00  0.00           C  
ATOM   1350  C   VAL A 199       4.873   3.055   1.639  1.00  0.00           C  
ATOM   1351  O   VAL A 199       5.712   2.514   0.918  1.00  0.00           O  
ATOM   1352  CB  VAL A 199       2.672   1.943   2.076  1.00  0.00           C  
ATOM   1353  CEN VAL A 199       2.218   1.443   1.937  1.00  0.00           X  
ATOM   1354  H   VAL A 199       3.100   3.163   4.325  1.00  0.00           H  
ATOM   1355  N   ILE A 200       4.671   4.375   1.585  1.00  0.00           N  
ATOM   1356  CA  ILE A 200       5.414   5.256   0.666  1.00  0.00           C  
ATOM   1357  C   ILE A 200       6.915   5.218   0.964  1.00  0.00           C  
ATOM   1358  O   ILE A 200       7.720   5.100   0.033  1.00  0.00           O  
ATOM   1359  CB  ILE A 200       4.921   6.713   0.751  1.00  0.00           C  
ATOM   1360  CEN ILE A 200       4.188   7.430   0.380  1.00  0.00           X  
ATOM   1361  H   ILE A 200       4.010   4.782   2.230  1.00  0.00           H  
ATOM   1362  N   GLU A 201       7.298   5.322   2.236  1.00  0.00           N  
ATOM   1363  CA  GLU A 201       8.701   5.272   2.650  1.00  0.00           C  
ATOM   1364  C   GLU A 201       9.357   3.945   2.247  1.00  0.00           C  
ATOM   1365  O   GLU A 201      10.466   3.944   1.705  1.00  0.00           O  
ATOM   1366  CB  GLU A 201       8.818   5.480   4.161  1.00  0.00           C  
ATOM   1367  CEN GLU A 201       9.124   6.498   5.493  1.00  0.00           X  
ATOM   1368  H   GLU A 201       6.595   5.410   2.955  1.00  0.00           H  
ATOM   1369  N   ASP A 202       8.652   2.824   2.403  1.00  0.00           N  
ATOM   1370  CA  ASP A 202       9.153   1.502   2.029  1.00  0.00           C  
ATOM   1371  C   ASP A 202       9.376   1.365   0.517  1.00  0.00           C  
ATOM   1372  O   ASP A 202      10.428   0.867   0.084  1.00  0.00           O  
ATOM   1373  CB  ASP A 202       8.185   0.418   2.512  1.00  0.00           C  
ATOM   1374  CEN ASP A 202       8.056  -0.228   3.288  1.00  0.00           X  
ATOM   1375  H   ASP A 202       7.770   2.879   2.894  1.00  0.00           H  
ATOM   1376  N   ILE A 203       8.441   1.856  -0.310  1.00  0.00           N  
ATOM   1377  CA  ILE A 203       8.568   1.812  -1.776  1.00  0.00           C  
ATOM   1378  C   ILE A 203       9.796   2.611  -2.191  1.00  0.00           C  
ATOM   1379  O   ILE A 203      10.602   2.123  -2.985  1.00  0.00           O  
ATOM   1380  CB  ILE A 203       7.325   2.376  -2.489  1.00  0.00           C  
ATOM   1381  CEN ILE A 203       6.335   2.137  -2.879  1.00  0.00           X  
ATOM   1382  H   ILE A 203       7.657   2.339   0.104  1.00  0.00           H  
ATOM   1383  N   HIS A 204       9.985   3.806  -1.641  1.00  0.00           N  
ATOM   1384  CA  HIS A 204      11.133   4.646  -1.952  1.00  0.00           C  
ATOM   1385  C   HIS A 204      12.478   3.982  -1.650  1.00  0.00           C  
ATOM   1386  O   HIS A 204      13.361   3.940  -2.515  1.00  0.00           O  
ATOM   1387  CB  HIS A 204      11.033   5.969  -1.186  1.00  0.00           C  
ATOM   1388  CEN HIS A 204      10.548   7.291  -1.405  1.00  0.00           X  
ATOM   1389  H   HIS A 204       9.306   4.144  -0.975  1.00  0.00           H  
ATOM   1390  N   ASP A 205      12.617   3.373  -0.480  1.00  0.00           N  
ATOM   1391  CA  ASP A 205      13.837   2.673  -0.088  1.00  0.00           C  
ATOM   1392  C   ASP A 205      14.130   1.475  -0.994  1.00  0.00           C  
ATOM   1393  O   ASP A 205      15.279   1.261  -1.413  1.00  0.00           O  
ATOM   1394  CB  ASP A 205      13.738   2.214   1.368  1.00  0.00           C  
ATOM   1395  CEN ASP A 205      14.019   2.505   2.303  1.00  0.00           X  
ATOM   1396  H   ASP A 205      11.870   3.449   0.193  1.00  0.00           H  
ATOM   1397  N   PHE A 206      13.102   0.705  -1.366  1.00  0.00           N  
ATOM   1398  CA  PHE A 206      13.272  -0.451  -2.242  1.00  0.00           C  
ATOM   1399  C   PHE A 206      13.785  -0.031  -3.626  1.00  0.00           C  
ATOM   1400  O   PHE A 206      14.718  -0.657  -4.150  1.00  0.00           O  
ATOM   1401  CB  PHE A 206      11.952  -1.213  -2.377  1.00  0.00           C  
ATOM   1402  CEN PHE A 206      11.249  -2.493  -1.749  1.00  0.00           X  
ATOM   1403  H   PHE A 206      12.174   0.960  -1.063  1.00  0.00           H  
ATOM   1404  N   MET A 207      13.247   1.046  -4.195  1.00  0.00           N  
ATOM   1405  CA  MET A 207      13.647   1.586  -5.498  1.00  0.00           C  
ATOM   1406  C   MET A 207      15.103   2.050  -5.484  1.00  0.00           C  
ATOM   1407  O   MET A 207      15.870   1.721  -6.394  1.00  0.00           O  
ATOM   1408  CB  MET A 207      12.730   2.742  -5.895  1.00  0.00           C  
ATOM   1409  CEN MET A 207      11.457   3.189  -7.017  1.00  0.00           X  
ATOM   1410  H   MET A 207      12.517   1.525  -3.688  1.00  0.00           H  
ATOM   1411  N   GLN A 208      15.513   2.771  -4.436  1.00  0.00           N  
ATOM   1412  CA  GLN A 208      16.870   3.284  -4.314  1.00  0.00           C  
ATOM   1413  C   GLN A 208      17.890   2.137  -4.252  1.00  0.00           C  
ATOM   1414  O   GLN A 208      18.886   2.144  -4.985  1.00  0.00           O  
ATOM   1415  CB  GLN A 208      16.996   4.165  -3.068  1.00  0.00           C  
ATOM   1416  CEN GLN A 208      17.030   5.812  -2.490  1.00  0.00           X  
ATOM   1417  H   GLN A 208      14.838   3.008  -3.724  1.00  0.00           H  
ATOM   1418  N   ALA A 209      17.604   1.092  -3.468  1.00  0.00           N  
ATOM   1419  CA  ALA A 209      18.472  -0.074  -3.338  1.00  0.00           C  
ATOM   1420  C   ALA A 209      18.597  -0.867  -4.652  1.00  0.00           C  
ATOM   1421  O   ALA A 209      19.704  -1.275  -5.017  1.00  0.00           O  
ATOM   1422  CB  ALA A 209      17.962  -0.974  -2.222  1.00  0.00           C  
ATOM   1423  CEN ALA A 209      17.962  -0.974  -2.223  1.00  0.00           X  
ATOM   1424  H   ALA A 209      16.759   1.128  -2.916  1.00  0.00           H  
ATOM   1425  N   ALA A 210      17.501  -1.062  -5.389  1.00  0.00           N  
ATOM   1426  CA  ALA A 210      17.502  -1.776  -6.665  1.00  0.00           C  
ATOM   1427  C   ALA A 210      18.330  -1.036  -7.728  1.00  0.00           C  
ATOM   1428  O   ALA A 210      19.118  -1.657  -8.447  1.00  0.00           O  
ATOM   1429  CB  ALA A 210      16.074  -1.984  -7.148  1.00  0.00           C  
ATOM   1430  CEN ALA A 210      16.075  -1.984  -7.148  1.00  0.00           X  
ATOM   1431  H   ALA A 210      16.621  -0.718  -5.036  1.00  0.00           H  
ATOM   1432  N   ALA A 211      18.225   0.297  -7.783  1.00  0.00           N  
ATOM   1433  CA  ALA A 211      18.976   1.131  -8.717  1.00  0.00           C  
ATOM   1434  C   ALA A 211      20.482   1.132  -8.410  1.00  0.00           C  
ATOM   1435  O   ALA A 211      21.303   0.985  -9.318  1.00  0.00           O  
ATOM   1436  CB  ALA A 211      18.428   2.550  -8.700  1.00  0.00           C  
ATOM   1437  CEN ALA A 211      18.429   2.550  -8.700  1.00  0.00           X  
ATOM   1438  H   ALA A 211      17.578   0.748  -7.155  1.00  0.00           H  
ATOM   1439  N   ALA A 212      20.866   1.240  -7.136  1.00  0.00           N  
ATOM   1440  CA  ALA A 212      22.273   1.276  -6.738  1.00  0.00           C  
ATOM   1441  C   ALA A 212      22.987  -0.036  -7.090  1.00  0.00           C  
ATOM   1442  O   ALA A 212      24.078  -0.020  -7.664  1.00  0.00           O  
ATOM   1443  CB  ALA A 212      22.391   1.567  -5.249  1.00  0.00           C  
ATOM   1444  CEN ALA A 212      22.391   1.567  -5.250  1.00  0.00           X  
ATOM   1445  H   ALA A 212      20.163   1.315  -6.415  1.00  0.00           H  
ATOM   1446  N   ALA A 213      22.349  -1.186  -6.839  1.00  0.00           N  
ATOM   1447  CA  ALA A 213      22.861  -2.490  -7.252  1.00  0.00           C  
ATOM   1448  C   ALA A 213      23.126  -2.567  -8.763  1.00  0.00           C  
ATOM   1449  O   ALA A 213      24.223  -2.959  -9.174  1.00  0.00           O  
ATOM   1450  CB  ALA A 213      21.891  -3.583  -6.829  1.00  0.00           C  
ATOM   1451  CEN ALA A 213      21.892  -3.582  -6.829  1.00  0.00           X  
ATOM   1452  H   ALA A 213      21.485  -1.154  -6.314  1.00  0.00           H  
ATOM   1453  N   ALA A 214      22.160  -2.164  -9.594  1.00  0.00           N  
ATOM   1454  CA  ALA A 214      22.272  -2.202 -11.050  1.00  0.00           C  
ATOM   1455  C   ALA A 214      23.403  -1.296 -11.566  1.00  0.00           C  
ATOM   1456  O   ALA A 214      24.143  -1.688 -12.470  1.00  0.00           O  
ATOM   1457  CB  ALA A 214      20.945  -1.810 -11.684  1.00  0.00           C  
ATOM   1458  CEN ALA A 214      20.947  -1.810 -11.684  1.00  0.00           X  
ATOM   1459  H   ALA A 214      21.292  -1.831  -9.193  1.00  0.00           H  
ATOM   1460  N   ASN A 215      23.580  -0.113 -10.970  1.00  0.00           N  
ATOM   1461  CA  ASN A 215      24.652   0.819 -11.344  1.00  0.00           C  
ATOM   1462  C   ASN A 215      26.061   0.248 -11.126  1.00  0.00           C  
ATOM   1463  O   ASN A 215      26.869   0.281 -12.051  1.00  0.00           O  
ATOM   1464  CB  ASN A 215      24.510   2.130 -10.594  1.00  0.00           C  
ATOM   1465  CEN ASN A 215      24.052   3.064 -10.732  1.00  0.00           X  
ATOM   1466  H   ASN A 215      22.919   0.172 -10.262  1.00  0.00           H  
ATOM   1467  N   CYS A 216      26.356  -0.344  -9.962  1.00  0.00           N  
ATOM   1468  CA  CYS A 216      27.679  -0.901  -9.642  1.00  0.00           C  
ATOM   1469  C   CYS A 216      28.089  -2.147 -10.457  1.00  0.00           C  
ATOM   1470  O   CYS A 216      29.270  -2.283 -10.779  1.00  0.00           O  
ATOM   1471  CB  CYS A 216      27.506  -1.276  -8.170  1.00  0.00           C  
ATOM   1472  CEN CYS A 216      27.885  -0.828  -7.327  1.00  0.00           X  
ATOM   1473  H   CYS A 216      25.683  -0.266  -9.213  1.00  0.00           H  
ATOM   1474  N   ARG A 217      27.177  -3.075 -10.791  1.00  0.00           N  
ATOM   1475  CA  ARG A 217      27.502  -4.286 -11.581  1.00  0.00           C  
ATOM   1476  C   ARG A 217      28.184  -4.022 -12.933  1.00  0.00           C  
ATOM   1477  O   ARG A 217      29.066  -4.798 -13.313  1.00  0.00           O  
ATOM   1478  CB  ARG A 217      26.271  -5.159 -11.776  1.00  0.00           C  
ATOM   1479  CEN ARG A 217      24.587  -6.945 -11.419  1.00  0.00           X  
ATOM   1480  H   ARG A 217      26.215  -2.888 -10.555  1.00  0.00           H  
ATOM   1481  N   LYS A 218      27.797  -2.960 -13.645  1.00  0.00           N  
ATOM   1482  CA  LYS A 218      28.414  -2.625 -14.942  1.00  0.00           C  
ATOM   1483  C   LYS A 218      29.623  -1.728 -14.702  1.00  0.00           C  
ATOM   1484  O   LYS A 218      30.637  -1.956 -15.392  1.00  0.00           O  
ATOM   1485  CB  LYS A 218      27.414  -1.935 -15.871  1.00  0.00           C  
ATOM   1486  CEN LYS A 218      26.142  -2.039 -17.559  1.00  0.00           X  
ATOM   1487  H   LYS A 218      27.431  -2.175 -13.126  1.00  0.00           H  
TER                                                                             
# All scores below are weighted scores, not raw scores.
#BEGIN_POSE_ENERGIES_TABLE ./minmover_pdb/pose_37.pdb
label vdw cenpack pair env cbeta hs_pair ss_pair sheet total
weights 1 0.5 1 1 0.25 1 1 1 NA
pose 8.08221 -2.79468 -12.6686 -3.78199 12.5157 0 0 0 1.3526
MET:NtermProteinFull_1 0 -0.52492 -0.27792 0.10186 0.03025 0 0 0 -0.67072
TYR_2 0 -0.03125 0.00804 0.81073 0.06388 0 0 0 0.85139
GLY_3 0 -0.01021 0.0411 -0.0429 0.06962 0 0 0 0.05761
LYS_4 0 -0.15293 -0.68859 -0.68888 0.04305 0 0 0 -1.48735
LEU_5 0 -0.12204 -0.43854 -0.39148 0.04426 0 0 0 -0.90781
ASN_6 0 0.01534 0.15538 -0.36221 0.0693 0 0 0 -0.1222
ASP_7 0 -0.03142 0.0527 -0.47618 0.06893 0 0 0 -0.38597
LEU_8 0 -0.20683 -0.26173 -0.45811 0.03683 0 0 0 -0.88984
LEU_9 0 0.01785 -0.34571 0.08126 0.07024 0 0 0 -0.17635
GLU_10 0 -0.0579 0.06272 -0.82678 0.06921 0 0 0 -0.75275
ASP_11 0 -0.26832 -0.1441 -0.31759 0.04365 0 0 0 -0.68637
LEU_12 0 0.03759 -0.54275 -0.45811 0.0389 0 0 0 -0.92437
GLN_13 0 -0.01015 0.42442 -0.3291 0.06886 0 0 0 0.15403
GLU_14 0 -0.01373 -0.0125 -0.92601 0.06894 0 0 0 -0.8833
VAL_15 0 -0.33134 -0.59716 -0.10438 0.03616 0 0 0 -0.99673
LEU_16 2.86536 0.94216 -0.01353 -0.39148 0.07162 0 0 0 3.47413
LYS_17 0 -0.01694 0.03583 -0.77863 0.0693 0 0 0 -0.69043
ASN_18 0 0.10014 -0.12724 -0.19403 0.06902 0 0 0 -0.15211
LEU_19 0 -0.22489 0.45523 -0.45811 0.03616 0 0 0 -0.19161
HIS_20 0 -0.39101 0.0339 -0.11266 0.03528 0 0 0 -0.43449
LYS_21 0 -0.06739 0.03415 -0.96458 0.06947 0 0 0 -0.92835
ASN_22 0 -0.17427 -0.19784 -0.19403 0.04279 0 0 0 -0.52335
ASP_23 0 -0.13853 -0.32786 -0.03907 0.0305 0 0 0 -0.47495
ARG_24 0 -0.00245 -0.04633 -0.64658 0.07259 0 0 0 -0.62277
SER_25 0 -0.00135 -0.24144 -0.21543 0.04518 0 0 0 -0.41304
GLY_26 0 0.07129 -0.11444 0.16011 0.03556 0 0 0 0.15252
LYS_27 0 0 0 -0.96458 0.07134 0 0 0 -0.89324
ASP_28 0 -0.05536 -0.18104 -0.60822 0.06961 0 0 0 -0.77502
ASN_29 0 -0.311 -0.72548 -0.19403 0.0318 0 0 0 -1.19871
ILE_30 0 -0.05333 0.66049 0.20907 0.04262 0 0 0 0.85885
HIS_D_31 0 -0.03138 -0.23087 0.06501 0.0693 0 0 0 -0.12794
ASP_32 0 -0.02753 -0.90909 -0.31759 0.05765 0 0 0 -1.19655
VAL_33 0 -0.13505 0.50629 -0.27892 0.0321 0 0 0 0.12442
ASP_34 0 -0.17078 -0.09905 -0.42964 0.06924 0 0 0 -0.63022
ASN_35 0 0.04138 -0.16854 -0.28327 0.06878 0 0 0 -0.34165
HIS_D_36 0 0.08783 0.16606 -0.04512 0.0366 0 0 0 0.24537
LEU_37 2.86536 0.98738 -0.16668 -0.39148 0.07221 0 0 0 3.36678
GLN_38 0 -0.07556 0.01317 -0.59803 0.06893 0 0 0 -0.5915
ASN_39 0 -0.1526 -0.4883 -0.19403 0.04294 0 0 0 -0.79199
VAL_40 0 0.1566 -0.35033 -0.46599 0.03829 0 0 0 -0.62143
ILE_41 0 0.13844 -0.34335 0.60227 0.06918 0 0 0 0.46655
GLU_42 0 0.01702 -0.18481 -0.60186 0.06912 0 0 0 -0.70054
ASP_43 0 -0.33374 0.29852 0.34071 0.0366 0 0 0 0.34209
ILE_44 0 0.08181 -0.85018 -0.20059 0.04573 0 0 0 -0.92323
HIS_D_45 0 -0.04646 0.25692 0.06501 0.06884 0 0 0 0.34431
ASP_46 0 0.06562 -0.46232 -0.37876 0.06919 0 0 0 -0.70628
PHE_47 0 -0.06994 -0.3622 -0.44993 0.03821 0 0 0 -0.84387
MET_48 0 -0.04923 -0.09526 0.10186 0.04338 0 0 0 0.00074
GLN_49 0 -0.07296 -0.01543 -0.60368 0.06921 0 0 0 -0.62286
ALA_50 0 -0.07769 0.0341 0.07904 0.04397 0 0 0 0.07942
ALA_51 0 0.02681 -0.10664 -0.14527 0.03532 0 0 0 -0.18978
ALA_52 0 -0.09032 -0.06084 0.15304 0.03397 0 0 0 0.03585
ALA_53 0 -0.09459 0.03988 0.28428 0.03539 0 0 0 0.26496
ALA_54 0 -0.0244 0.03475 0.07904 0.03768 0 0 0 0.12708
ALA_55 0 0.20943 -0.02821 0.07904 0.04277 0 0 0 0.30302
ASN_56 0 -0.0209 -0.03368 -0.36221 0.03743 0 0 0 -0.37936
CYS_57 0 -0.01986 0.1162 0.77853 0.04305 0 0 0 0.91792
ARG_58 0 0.39581 0.15165 -0.30477 0.05176 0 0 0 0.29445
LYS_59 0 -0.00486 -0.01939 -0.8715 0.07212 0 0 0 -0.82363
GLY_60 0 -0.01674 0.00471 0.60923 0.04731 0 0 0 0.64451
SER_61 0 0.02905 -0.019 -0.11629 0.04282 0 0 0 -0.06343
PRO_62 0 -0.00936 -0.00677 0.043 0.04109 0 0 0 0.06796
GLY_63 0 0 0 0.91259 0.04531 0 0 0 0.9579
SER_64 0 0 0 0.13063 0.04883 0 0 0 0.17946
PRO_65 0 0 0 0.2123 0.04531 0 0 0 0.25761
ALA_66 0 0 0 0.89846 0.07582 0 0 0 0.97427
GLY_67 0 0 0 0.91259 0.03671 0 0 0 0.9493
SER_68 0 0 0 0.29023 0.04957 0 0 0 0.3398
PRO_69 0 0 0 0.043 0.04957 0 0 0 0.09257
THR_70 0 0 0 0.48779 0.07573 0 0 0 0.56352
SER_71 0 0 0 0.13063 0.07499 0 0 0 0.20562
THR_72 0 0 0 0.48779 0.07499 0 0 0 0.56278
GLU_73 0 0 0 -1.01303 0.07573 0 0 0 -0.9373
GLU_74 0 0 0 -1.01303 0.07582 0 0 0 -0.93721
GLY_75 0 0 0 0.91259 0.04957 0 0 0 0.96215
THR_76 0 0 0 0.48779 0.04957 0 0 0 0.53736
SER_77 0 0 0 0.29023 0.07582 0 0 0 0.36605
GLU_78 0 0 0 -1.03403 0.07548 0 0 0 -0.95855
SER_79 0 0 0 0.13063 0.07573 0 0 0 0.20636
ALA_80 0 0 0 0.89846 0.07499 0 0 0 0.97344
THR_81 0 0 0 0.43096 0.07582 0 0 0 0.50678
PRO_82 0 0 0 0.2123 0.07582 0 0 0 0.28812
GLU_83 0 0 0 -1.03403 0.07499 0 0 0 -0.95904
SER_84 0 0 0 0.13063 0.07582 0 0 0 0.20645
GLY_85 0 0 0 0.91259 0.04957 0 0 0 0.96215
PRO_86 0 0 0 0.51404 0.04957 0 0 0 0.5636
GLY_87 0 0 0 0.91259 0.04957 0 0 0 0.96215
THR_88 0 0 0 0.48779 0.07582 0 0 0 0.56361
SER_89 0 0 0 0.13063 0.07499 0 0 0 0.20562
THR_90 0 0 0 0.43096 0.07499 0 0 0 0.50594
GLU_91 0 0 0 -1.01303 0.07582 0 0 0 -0.93721
PRO_92 0 0 0 0.2123 0.07582 0 0 0 0.28812
SER_93 0 0 0 0.29023 0.07499 0 0 0 0.36522
GLU_94 0 0 0 -1.01303 0.06503 0 0 0 -0.948
GLY_95 0 0 0 0.91259 0.06548 0 0 0 0.97807
SER_96 0 0 0 0.29023 0.03999 0 0 0 0.33023
ALA_97 0 0 0 0.797 0.06234 0 0 0 0.85934
PRO_98 0 0 0 0.2123 0.04302 0 0 0 0.25532
GLY_99 0 0 0 0.91259 0.04957 0 0 0 0.96215
SER_100 0 0 0 0.13063 0.04957 0 0 0 0.1802
PRO_101 0 0 0 0.51404 0.07582 0 0 0 0.58986
ALA_102 0 0 0 0.89846 0.07582 0 0 0 0.97427
GLY_103 0 0 0 0.60923 0.04957 0 0 0 0.6588
SER_104 0 0 0 0.29023 0.04957 0 0 0 0.3398
PRO_105 0 0 0 0.2123 0.07582 0 0 0 0.28812
THR_106 0 0 0 0.43096 0.07573 0 0 0 0.50669
SER_107 0 0 0 0.29023 0.07499 0 0 0 0.36522
THR_108 0 0 0 0.43096 0.07347 0 0 0 0.50442
GLU_109 0 0 0 -1.01303 0.07573 0 0 0 -0.9373
GLU_110 0 0 0 -1.03403 0.07582 0 0 0 -0.95821
GLY_111 0 0 0 0.91259 0.04957 0 0 0 0.96215
THR_112 0 0 0 0.48779 0.07582 0 0 0 0.56361
SER_113 0 0 0 -0.0106 0.07347 0 0 0 0.06287
THR_114 0 0 0 0.48779 0.07499 0 0 0 0.56278
GLU_115 0 0 0 -1.03403 0.07582 0 0 0 -0.95821
PRO_116 0 0 0 0.2123 0.07582 0 0 0 0.28812
SER_117 0 0 0 0.29023 0.07499 0 0 0 0.36522
GLU_118 0 0 0 -1.03403 0.07481 0 0 0 -0.95922
GLY_119 0 0 0 0.91259 0.05395 0 0 0 0.96654
SER_120 0 0 0 0.29023 0.04328 0 0 0 0.33351
ALA_121 0 0 0 0.89846 0.05451 0 0 0 0.95296
PRO_122 0 0 0 0.2123 0.04183 0 0 0 0.25412
GLY_123 0 0 0 0.91259 0.04957 0 0 0 0.96215
THR_124 0 0 0 0.43096 0.07582 0 0 0 0.50678
SER_125 0 0 0 0.13063 0.07545 0 0 0 0.20608
THR_126 0 0 0 0.43096 0.07499 0 0 0 0.50594
GLU_127 0 0 0 -1.03403 0.07582 0 0 0 -0.95821
PRO_128 0 0 0 -0.05784 0.04731 0 0 0 -0.01054
SER_129 0 0 0 -0.0106 0.07582 0 0 0 0.06522
GLU_130 0 0 0 -0.93278 0.07582 0 0 0 -0.85696
GLY_131 0 0 0 0.60923 0.07508 0 0 0 0.68431
SER_132 0 0 0 -0.11629 0.04108 0 0 0 -0.07522
ALA_133 0 0 0 0.797 0.04712 0 0 0 0.84412
PRO_134 0 0 0 0.043 0.04314 0 0 0 0.08614
GLY_135 0 0 0 0.91259 0.04183 0 0 0 0.95441
THR_136 0 0 0 0.43096 0.07508 0 0 0 0.50603
SER_137 0 0 0 0.29023 0.07582 0 0 0 0.36605
GLU_138 0 0 0 -1.01303 0.07582 0 0 0 -0.93721
SER_139 0 0 0 0.13063 0.07499 0 0 0 0.20562
ALA_140 0 0 0 0.89846 0.07347 0 0 0 0.97192
THR_141 0 0 0 0.43096 0.07582 0 0 0 0.50678
PRO_142 0 0 0 0.51404 0.07582 0 0 0 0.58986
GLU_143 0 0 0 -1.03403 0.07499 0 0 0 -0.95904
SER_144 0 0 0 -0.0106 0.07582 0 0 0 0.06522
GLY_145 0 0 0 0.91259 0.04183 0 0 0 0.95441
PRO_146 0 0 0 0.51404 0.04957 0 0 0 0.5636
GLY_147 0 0 0 0.91259 0.04183 0 0 0 0.95441
SER_148 0 0 0 0.13063 0.07508 0 0 0 0.20571
GLU_149 0 0 0 -1.03403 0.07582 0 0 0 -0.95821
PRO_150 0 0 0 0.51404 0.04957 0 0 0 0.5636
ALA_151 0 0 0 0.89846 0.07508 0 0 0 0.97353
THR_152 0 -0.00368 -0.01337 0.33798 0.07356 0 0 0 0.39448
SER_153 0 -0.0012 -0.01058 -0.0106 0.04731 0 0 0 0.02492
GLY_154 0 -0.12499 -0.12925 -0.0429 0.03257 0 0 0 -0.26458
SER_155 0.06723 0.3014 -0.17653 -0.10731 0.03059 0 0 0 0.11539
GLU_156 0 0.04991 0.10111 -0.37543 0.04446 0 0 0 -0.17996
THR_157 0 -0.19345 0.07015 0.01807 0.0305 0 0 0 -0.07472
PRO_158 0 0.04213 0.02447 -0.22805 0.04278 0 0 0 -0.11867
GLY_159 0 -0.09933 0.0892 0.0322 0.04278 0 0 0 0.06485
MET_160 0 -0.02175 -0.22138 -0.05461 0.03524 0 0 0 -0.2625
TYR_161 0 -0.02434 -0.00037 0.80588 0.07025 0 0 0 0.85142
GLY_162 0 -0.0311 0.02332 -0.08884 0.0353 0 0 0 -0.06131
LYS_163 0 -0.06722 0.06139 0.20967 0.03683 0 0 0 0.24068
LEU_164 0 -0.14394 -0.10833 0.08126 0.06908 0 0 0 -0.10194
ASN_165 0 -0.03351 -0.07295 -0.40966 0.0697 0 0 0 -0.44642
ASP_166 0 0.11023 -0.02917 -0.24167 0.04283 0 0 0 -0.11778
LEU_167 0 -0.36242 -0.38943 -0.52948 0.03172 0 0 0 -1.24961
LEU_168 0 0.04262 -0.0151 0.75945 0.06885 0 0 0 0.85582
GLU_169 0 0.08352 -0.23819 -0.4886 0.06921 0 0 0 -0.57406
ASP_170 0 -0.1192 0.53117 0.46164 0.03721 0 0 0 0.91083
LEU_171 0 0.33638 -0.49697 -0.06582 0.04881 0 0 0 -0.1776
GLN_172 0 -0.04289 0.02563 -0.49415 0.06894 0 0 0 -0.44247
GLU_173 0 0.24361 -0.34271 -0.37543 0.04308 0 0 0 -0.43145
VAL_174 0 -0.13291 -0.87729 -0.35242 0.03705 0 0 0 -1.32558
LEU_175 0 -0.05715 0.2246 0.58995 0.0699 0 0 0 0.8273
LYS_176 0 0.0324 -0.11007 -0.68888 0.06921 0 0 0 -0.69735
ASN_177 0 -0.11016 0.10776 0.40834 0.0365 0 0 0 0.44244
LEU_178 0 0.22438 -0.13038 -0.39148 0.03363 0 0 0 -0.26385
HIS_179 0 -0.00072 -0.02538 0.0215 0.06878 0 0 0 0.06418
LYS_180 0 -0.15193 -0.61862 -0.60186 0.06903 0 0 0 -1.30339
ASN_181 0 -0.21377 -0.08143 0.26721 0.03149 0 0 0 0.00351
ASP_182 1.10851 0.02023 0.16735 -0.24167 0.06919 0 0 0 1.1236
ARG_183 0 0.06139 -0.38117 -0.43267 0.07081 0 0 0 -0.68164
SER_184 0 0.04629 -0.19271 -0.22078 0.07034 0 0 0 -0.29686
GLY_185 0 -0.00023 -0.0189 0.16011 0.04345 0 0 0 0.18441
LYS_186 0 0 0 -1.04927 0.07203 0 0 0 -0.97725
ASP_187 0 -0.01336 -0.0079 -0.61428 0.07072 0 0 0 -0.56482
ASN_188 0 -0.06463 -0.31834 -0.19403 0.04278 0 0 0 -0.53422
ILE_189 1.10851 0.05198 0.11877 0.34575 0.06925 0 0 0 1.69426
HIS_D_190 0 -0.0301 -0.05997 0.06501 0.06947 0 0 0 0.04441
ASP_191 0 -0.09128 0.05123 -0.42964 0.06884 0 0 0 -0.40086
VAL_192 0 0.07312 0.20575 -0.19594 0.03683 0 0 0 0.11977
ASP_193 0 0.1293 0.34466 -0.37876 0.06891 0 0 0 0.16411
ASN_194 0 -0.07696 0.04026 -0.40966 0.06901 0 0 0 -0.37735
HIS_D_195 0 -0.28032 0.04022 -0.11266 0.04334 0 0 0 -0.30942
LEU_196 0 -0.43713 -0.57498 -0.50394 0.03172 0 0 0 -1.48433
GLN_197 0 0.02087 0.23362 -0.55896 0.06894 0 0 0 -0.23553
ASN_198 0 0.00728 -0.10435 -0.32173 0.06884 0 0 0 -0.34996
VAL_199 0 -0.34131 -0.33319 -0.10438 0.03762 0 0 0 -0.74126
ILE_200 0 0.35526 -0.48945 0.20907 0.07014 0 0 0 0.14503
GLU_201 0 -0.07075 -0.04678 -0.82678 0.0693 0 0 0 -0.87501
ASP_202 0 -0.08912 -0.30401 -0.31759 0.04317 0 0 0 -0.66754
ILE_203 0 0.01467 -0.7603 -0.49284 0.03786 0 0 0 -1.20061
HIS_D_204 0 0.10256 0.24628 -0.02241 0.06893 0 0 0 0.39535
ASP_205 0 0.07071 -0.31051 -0.42964 0.06893 0 0 0 -0.60052
PHE_206 0 -0.26314 -0.2528 -0.30123 0.03584 0 0 0 -0.78132
MET_207 0 -0.425 -0.11022 -0.21391 0.03176 0 0 0 -0.71737
GLN_208 0 -0.0552 0.06511 -0.59803 0.06921 0 0 0 -0.51891
ALA_209 0 -0.16103 -0.07402 0.16717 0.03502 0 0 0 -0.03285
ALA_210 0 -0.0684 -0.10175 -0.01847 0.03212 0 0 0 -0.1565
ALA_211 0 -0.09729 0.04763 -0.01847 0.03273 0 0 0 -0.03539
ALA_212 0 -0.05381 0.04413 0.16717 0.03059 0 0 0 0.18808
ALA_213 0 0.14677 -0.0039 0.11438 0.04208 0 0 0 0.29933
ALA_214 0 -0.14497 0.01495 -0.06885 0.03761 0 0 0 -0.16125
ASN_215 0.06723 0.25805 -0.40478 -0.19403 0.03268 0 0 0 -0.24084
CYS_216 0 -0.00328 -0.02736 1.70525 0.07025 0 0 0 1.74485
ARG_217 0 0.51204 0.13019 -0.36281 0.06893 0 0 0 0.34833
LYS:CtermProteinFull_218 0 -0.12887 -0.0137 -0.8715 0.0697 0 0 0 -0.94438
#END_POSE_ENERGIES_TABLE ./minmover_pdb/pose_37.pdb
