# Supplementary material for: Selection of a promiscuous minimalist cAMP phosphodiesterase from a library of de novo designed proteins
Source: Nat Chem. 2024 May 3;16(7):1200–8. doi: 10.1038/s41557-024-01490-4 (PMC11230910; doi:10.1038/s41557-024-01490-4)
Supplement: Supplementary file 3 — MD input files, scripts and final structures derived from MD, AlphaFold2, EMSfold and MultiSFold. [file 41557_2024_1490_MOESM3_ESM.zip › Computational_Data/4_MultiSFold/campase/pose_38.pdb]

ATOM      1  N   MET A   1      -5.685  -3.190  15.727  1.00  0.00           N  
ATOM      2  CA  MET A   1      -6.194  -2.453  14.552  1.00  0.00           C  
ATOM      3  C   MET A   1      -5.242  -1.342  14.148  1.00  0.00           C  
ATOM      4  O   MET A   1      -4.840  -1.358  13.005  1.00  0.00           O  
ATOM      5  CB  MET A   1      -7.577  -1.873  14.839  1.00  0.00           C  
ATOM      6  CEN MET A   1      -9.273  -2.040  14.422  1.00  0.00           X  
ATOM      7  H   MET A   1      -6.223  -3.221  16.569  1.00  0.00           H  
ATOM      8  N   TYR A   2      -4.793  -0.478  15.066  1.00  0.00           N  
ATOM      9  CA  TYR A   2      -3.884   0.628  14.722  1.00  0.00           C  
ATOM     10  C   TYR A   2      -2.530   0.219  14.099  1.00  0.00           C  
ATOM     11  O   TYR A   2      -2.278   0.608  12.975  1.00  0.00           O  
ATOM     12  CB  TYR A   2      -3.623   1.466  15.975  1.00  0.00           C  
ATOM     13  CEN TYR A   2      -4.175   2.935  16.755  1.00  0.00           X  
ATOM     14  H   TYR A   2      -5.243  -0.398  15.967  1.00  0.00           H  
ATOM     15  N   GLY A   3      -1.693  -0.576  14.786  1.00  0.00           N  
ATOM     16  CA  GLY A   3      -0.433  -1.094  14.215  1.00  0.00           C  
ATOM     17  C   GLY A   3      -0.604  -1.660  12.802  1.00  0.00           C  
ATOM     18  O   GLY A   3      -0.138  -1.044  11.861  1.00  0.00           O  
ATOM     19  CEN GLY A   3      -0.433  -1.094  14.215  1.00  0.00           X  
ATOM     20  H   GLY A   3      -1.898  -0.788  15.753  1.00  0.00           H  
ATOM     21  N   LYS A   4      -1.410  -2.724  12.655  1.00  0.00           N  
ATOM     22  CA  LYS A   4      -1.658  -3.402  11.364  1.00  0.00           C  
ATOM     23  C   LYS A   4      -2.111  -2.461  10.246  1.00  0.00           C  
ATOM     24  O   LYS A   4      -1.684  -2.571   9.111  1.00  0.00           O  
ATOM     25  CB  LYS A   4      -2.702  -4.505  11.546  1.00  0.00           C  
ATOM     26  CEN LYS A   4      -3.143  -6.565  11.739  1.00  0.00           X  
ATOM     27  H   LYS A   4      -1.778  -3.160  13.488  1.00  0.00           H  
ATOM     28  N   LEU A   5      -3.032  -1.566  10.575  1.00  0.00           N  
ATOM     29  CA  LEU A   5      -3.482  -0.506   9.689  1.00  0.00           C  
ATOM     30  C   LEU A   5      -2.323   0.384   9.219  1.00  0.00           C  
ATOM     31  O   LEU A   5      -2.236   0.716   8.045  1.00  0.00           O  
ATOM     32  CB  LEU A   5      -4.552   0.337  10.394  1.00  0.00           C  
ATOM     33  CEN LEU A   5      -6.086   0.399  10.267  1.00  0.00           X  
ATOM     34  H   LEU A   5      -3.397  -1.593  11.518  1.00  0.00           H  
ATOM     35  N   ASN A   6      -1.445   0.768  10.146  1.00  0.00           N  
ATOM     36  CA  ASN A   6      -0.276   1.570   9.827  1.00  0.00           C  
ATOM     37  C   ASN A   6       0.684   0.785   8.928  1.00  0.00           C  
ATOM     38  O   ASN A   6       1.239   1.374   8.014  1.00  0.00           O  
ATOM     39  CB  ASN A   6       0.433   2.041  11.083  1.00  0.00           C  
ATOM     40  CEN ASN A   6       0.426   2.876  11.719  1.00  0.00           X  
ATOM     41  H   ASN A   6      -1.474   0.336  11.057  1.00  0.00           H  
ATOM     42  N   ASP A   7       0.801  -0.530   9.142  1.00  0.00           N  
ATOM     43  CA  ASP A   7       1.636  -1.411   8.318  1.00  0.00           C  
ATOM     44  C   ASP A   7       1.047  -1.532   6.898  1.00  0.00           C  
ATOM     45  O   ASP A   7       1.763  -1.403   5.912  1.00  0.00           O  
ATOM     46  CB  ASP A   7       1.763  -2.793   8.964  1.00  0.00           C  
ATOM     47  CEN ASP A   7       2.403  -3.331   9.546  1.00  0.00           X  
ATOM     48  H   ASP A   7       0.362  -0.937   9.955  1.00  0.00           H  
ATOM     49  N   LEU A   8      -0.286  -1.618   6.789  1.00  0.00           N  
ATOM     50  CA  LEU A   8      -0.982  -1.698   5.506  1.00  0.00           C  
ATOM     51  C   LEU A   8      -0.867  -0.412   4.668  1.00  0.00           C  
ATOM     52  O   LEU A   8      -0.691  -0.461   3.452  1.00  0.00           O  
ATOM     53  CB  LEU A   8      -2.458  -2.037   5.748  1.00  0.00           C  
ATOM     54  CEN LEU A   8      -3.270  -3.338   5.604  1.00  0.00           X  
ATOM     55  H   LEU A   8      -0.820  -1.775   7.632  1.00  0.00           H  
ATOM     56  N   LEU A   9      -1.011   0.755   5.307  1.00  0.00           N  
ATOM     57  CA  LEU A   9      -0.840   2.039   4.629  1.00  0.00           C  
ATOM     58  C   LEU A   9       0.575   2.179   4.050  1.00  0.00           C  
ATOM     59  O   LEU A   9       0.725   2.615   2.912  1.00  0.00           O  
ATOM     60  CB  LEU A   9      -1.139   3.190   5.598  1.00  0.00           C  
ATOM     61  CEN LEU A   9      -2.345   4.135   5.758  1.00  0.00           X  
ATOM     62  H   LEU A   9      -1.185   0.736   6.301  1.00  0.00           H  
ATOM     63  N   GLU A  10       1.601   1.818   4.825  1.00  0.00           N  
ATOM     64  CA  GLU A  10       3.001   1.899   4.411  1.00  0.00           C  
ATOM     65  C   GLU A  10       3.250   1.093   3.135  1.00  0.00           C  
ATOM     66  O   GLU A  10       3.840   1.631   2.195  1.00  0.00           O  
ATOM     67  CB  GLU A  10       3.919   1.407   5.532  1.00  0.00           C  
ATOM     68  CEN GLU A  10       4.956   1.736   6.843  1.00  0.00           X  
ATOM     69  H   GLU A  10       1.405   1.373   5.710  1.00  0.00           H  
ATOM     70  N   ASP A  11       2.724  -0.129   3.065  1.00  0.00           N  
ATOM     71  CA  ASP A  11       2.910  -1.021   1.925  1.00  0.00           C  
ATOM     72  C   ASP A  11       2.206  -0.466   0.679  1.00  0.00           C  
ATOM     73  O   ASP A  11       2.792  -0.337  -0.393  1.00  0.00           O  
ATOM     74  CB  ASP A  11       2.389  -2.423   2.251  1.00  0.00           C  
ATOM     75  CEN ASP A  11       2.725  -3.332   2.562  1.00  0.00           X  
ATOM     76  H   ASP A  11       2.261  -0.506   3.878  1.00  0.00           H  
ATOM     77  N   LEU A  12       0.973   0.016   0.815  1.00  0.00           N  
ATOM     78  CA  LEU A  12       0.266   0.677  -0.284  1.00  0.00           C  
ATOM     79  C   LEU A  12       1.067   1.847  -0.893  1.00  0.00           C  
ATOM     80  O   LEU A  12       1.252   1.934  -2.112  1.00  0.00           O  
ATOM     81  CB  LEU A  12      -1.100   1.171   0.208  1.00  0.00           C  
ATOM     82  CEN LEU A  12      -2.533   0.638   0.024  1.00  0.00           X  
ATOM     83  H   LEU A  12       0.494  -0.148   1.689  1.00  0.00           H  
ATOM     84  N   GLN A  13       1.608   2.726  -0.052  1.00  0.00           N  
ATOM     85  CA  GLN A  13       2.409   3.864  -0.503  1.00  0.00           C  
ATOM     86  C   GLN A  13       3.684   3.437  -1.236  1.00  0.00           C  
ATOM     87  O   GLN A  13       4.007   3.998  -2.287  1.00  0.00           O  
ATOM     88  CB  GLN A  13       2.781   4.748   0.690  1.00  0.00           C  
ATOM     89  CEN GLN A  13       2.374   6.208   1.557  1.00  0.00           X  
ATOM     90  H   GLN A  13       1.531   2.541   0.939  1.00  0.00           H  
ATOM     91  N   GLU A  14       4.439   2.487  -0.699  1.00  0.00           N  
ATOM     92  CA  GLU A  14       5.668   2.015  -1.321  1.00  0.00           C  
ATOM     93  C   GLU A  14       5.390   1.388  -2.700  1.00  0.00           C  
ATOM     94  O   GLU A  14       6.140   1.672  -3.642  1.00  0.00           O  
ATOM     95  CB  GLU A  14       6.368   1.006  -0.409  1.00  0.00           C  
ATOM     96  CEN GLU A  14       7.562   0.645   0.752  1.00  0.00           X  
ATOM     97  H   GLU A  14       4.131   2.025   0.143  1.00  0.00           H  
ATOM     98  N   VAL A  15       4.258   0.687  -2.888  1.00  0.00           N  
ATOM     99  CA  VAL A  15       3.871   0.063  -4.175  1.00  0.00           C  
ATOM    100  C   VAL A  15       3.582   1.148  -5.216  1.00  0.00           C  
ATOM    101  O   VAL A  15       4.099   1.069  -6.333  1.00  0.00           O  
ATOM    102  CB  VAL A  15       2.633  -0.842  -4.031  1.00  0.00           C  
ATOM    103  CEN VAL A  15       2.422  -1.498  -4.040  1.00  0.00           X  
ATOM    104  H   VAL A  15       3.643   0.582  -2.095  1.00  0.00           H  
ATOM    105  N   LEU A  16       2.840   2.204  -4.852  1.00  0.00           N  
ATOM    106  CA  LEU A  16       2.578   3.353  -5.733  1.00  0.00           C  
ATOM    107  C   LEU A  16       3.864   4.074  -6.155  1.00  0.00           C  
ATOM    108  O   LEU A  16       4.045   4.431  -7.321  1.00  0.00           O  
ATOM    109  CB  LEU A  16       1.629   4.338  -5.038  1.00  0.00           C  
ATOM    110  CEN LEU A  16       0.128   4.640  -5.209  1.00  0.00           X  
ATOM    111  H   LEU A  16       2.401   2.176  -3.941  1.00  0.00           H  
ATOM    112  N   LYS A  17       4.795   4.294  -5.218  1.00  0.00           N  
ATOM    113  CA  LYS A  17       6.063   4.978  -5.519  1.00  0.00           C  
ATOM    114  C   LYS A  17       6.897   4.186  -6.518  1.00  0.00           C  
ATOM    115  O   LYS A  17       7.427   4.778  -7.457  1.00  0.00           O  
ATOM    116  CB  LYS A  17       6.868   5.211  -4.239  1.00  0.00           C  
ATOM    117  CEN LYS A  17       7.537   6.545  -2.740  1.00  0.00           X  
ATOM    118  H   LYS A  17       4.610   3.955  -4.283  1.00  0.00           H  
ATOM    119  N   ASN A  18       7.027   2.877  -6.335  1.00  0.00           N  
ATOM    120  CA  ASN A  18       7.791   2.017  -7.231  1.00  0.00           C  
ATOM    121  C   ASN A  18       7.184   1.967  -8.639  1.00  0.00           C  
ATOM    122  O   ASN A  18       7.900   2.199  -9.614  1.00  0.00           O  
ATOM    123  CB  ASN A  18       7.915   0.614  -6.665  1.00  0.00           C  
ATOM    124  CEN ASN A  18       8.582   0.070  -6.065  1.00  0.00           X  
ATOM    125  H   ASN A  18       6.586   2.459  -5.526  1.00  0.00           H  
ATOM    126  N   LEU A  19       5.863   1.810  -8.759  1.00  0.00           N  
ATOM    127  CA  LEU A  19       5.161   1.781 -10.042  1.00  0.00           C  
ATOM    128  C   LEU A  19       5.391   3.080 -10.838  1.00  0.00           C  
ATOM    129  O   LEU A  19       5.853   3.043 -11.979  1.00  0.00           O  
ATOM    130  CB  LEU A  19       3.662   1.549  -9.814  1.00  0.00           C  
ATOM    131  CEN LEU A  19       2.757   0.314  -9.985  1.00  0.00           X  
ATOM    132  H   LEU A  19       5.315   1.683  -7.920  1.00  0.00           H  
ATOM    133  N   HIS A  20       5.193   4.241 -10.211  1.00  0.00           N  
ATOM    134  CA  HIS A  20       5.251   5.531 -10.901  1.00  0.00           C  
ATOM    135  C   HIS A  20       6.623   5.841 -11.516  1.00  0.00           C  
ATOM    136  O   HIS A  20       6.701   6.442 -12.590  1.00  0.00           O  
ATOM    137  CB  HIS A  20       4.859   6.655  -9.937  1.00  0.00           C  
ATOM    138  CEN HIS A  20       3.690   7.386  -9.574  1.00  0.00           X  
ATOM    139  H   HIS A  20       4.885   4.214  -9.248  1.00  0.00           H  
ATOM    140  N   LYS A  21       7.726   5.429 -10.872  1.00  0.00           N  
ATOM    141  CA  LYS A  21       9.084   5.790 -11.326  1.00  0.00           C  
ATOM    142  C   LYS A  21       9.129   5.954 -12.856  1.00  0.00           C  
ATOM    143  O   LYS A  21       9.760   6.897 -13.343  1.00  0.00           O  
ATOM    144  CB  LYS A  21      10.099   4.736 -10.880  1.00  0.00           C  
ATOM    145  CEN LYS A  21      11.654   4.163  -9.566  1.00  0.00           X  
ATOM    146  H   LYS A  21       7.611   4.790 -10.100  1.00  0.00           H  
ATOM    147  N   ASN A  22       8.423   5.097 -13.594  1.00  0.00           N  
ATOM    148  CA  ASN A  22       8.590   4.905 -15.041  1.00  0.00           C  
ATOM    149  C   ASN A  22       7.285   4.833 -15.825  1.00  0.00           C  
ATOM    150  O   ASN A  22       7.244   4.134 -16.840  1.00  0.00           O  
ATOM    151  CB  ASN A  22       9.411   3.660 -15.324  1.00  0.00           C  
ATOM    152  CEN ASN A  22      10.418   3.404 -15.468  1.00  0.00           X  
ATOM    153  H   ASN A  22       7.761   4.502 -13.119  1.00  0.00           H  
ATOM    154  N   ASP A  23       6.257   5.580 -15.414  1.00  0.00           N  
ATOM    155  CA  ASP A  23       4.926   5.515 -16.031  1.00  0.00           C  
ATOM    156  C   ASP A  23       4.994   5.624 -17.570  1.00  0.00           C  
ATOM    157  O   ASP A  23       4.168   5.060 -18.295  1.00  0.00           O  
ATOM    158  CB  ASP A  23       4.030   6.620 -15.467  1.00  0.00           C  
ATOM    159  CEN ASP A  23       3.314   6.763 -14.756  1.00  0.00           X  
ATOM    160  H   ASP A  23       6.369   6.145 -14.583  1.00  0.00           H  
ATOM    161  N   ARG A  24       6.047   6.267 -18.104  1.00  0.00           N  
ATOM    162  CA  ARG A  24       6.231   6.460 -19.550  1.00  0.00           C  
ATOM    163  C   ARG A  24       6.262   5.193 -20.401  1.00  0.00           C  
ATOM    164  O   ARG A  24       6.115   5.345 -21.614  1.00  0.00           O  
ATOM    165  CB  ARG A  24       7.467   7.302 -19.828  1.00  0.00           C  
ATOM    166  CEN ARG A  24       8.905   9.273 -20.278  1.00  0.00           X  
ATOM    167  H   ARG A  24       6.743   6.619 -17.462  1.00  0.00           H  
ATOM    168  N   SER A  25       6.478   3.992 -19.852  1.00  0.00           N  
ATOM    169  CA  SER A  25       6.570   2.772 -20.685  1.00  0.00           C  
ATOM    170  C   SER A  25       5.294   2.302 -21.385  1.00  0.00           C  
ATOM    171  O   SER A  25       5.427   1.738 -22.462  1.00  0.00           O  
ATOM    172  CB  SER A  25       7.095   1.638 -19.826  1.00  0.00           C  
ATOM    173  CEN SER A  25       7.168   1.325 -19.388  1.00  0.00           X  
ATOM    174  H   SER A  25       6.744   3.942 -18.881  1.00  0.00           H  
ATOM    175  N   GLY A  26       4.092   2.591 -20.877  1.00  0.00           N  
ATOM    176  CA  GLY A  26       2.839   2.104 -21.470  1.00  0.00           C  
ATOM    177  C   GLY A  26       2.496   0.637 -21.161  1.00  0.00           C  
ATOM    178  O   GLY A  26       3.118   0.008 -20.321  1.00  0.00           O  
ATOM    179  CEN GLY A  26       2.839   2.104 -21.470  1.00  0.00           X  
ATOM    180  H   GLY A  26       4.046   3.169 -20.051  1.00  0.00           H  
ATOM    181  N   LYS A  27       1.523   0.102 -21.912  1.00  0.00           N  
ATOM    182  CA  LYS A  27       0.931  -1.255 -21.912  1.00  0.00           C  
ATOM    183  C   LYS A  27       0.962  -2.098 -20.630  1.00  0.00           C  
ATOM    184  O   LYS A  27       0.132  -1.839 -19.765  1.00  0.00           O  
ATOM    185  CB  LYS A  27       1.601  -2.068 -23.021  1.00  0.00           C  
ATOM    186  CEN LYS A  27       1.529  -2.855 -24.983  1.00  0.00           X  
ATOM    187  H   LYS A  27       1.163   0.714 -22.631  1.00  0.00           H  
ATOM    188  N   ASP A  28       1.894  -3.025 -20.451  1.00  0.00           N  
ATOM    189  CA  ASP A  28       1.990  -3.778 -19.196  1.00  0.00           C  
ATOM    190  C   ASP A  28       1.859  -2.894 -17.949  1.00  0.00           C  
ATOM    191  O   ASP A  28       1.171  -3.279 -17.009  1.00  0.00           O  
ATOM    192  CB  ASP A  28       3.315  -4.542 -19.147  1.00  0.00           C  
ATOM    193  CEN ASP A  28       3.694  -5.469 -19.337  1.00  0.00           X  
ATOM    194  H   ASP A  28       2.370  -3.387 -21.264  1.00  0.00           H  
ATOM    195  N   ASN A  29       2.404  -1.669 -17.950  1.00  0.00           N  
ATOM    196  CA  ASN A  29       2.387  -0.840 -16.739  1.00  0.00           C  
ATOM    197  C   ASN A  29       0.969  -0.595 -16.179  1.00  0.00           C  
ATOM    198  O   ASN A  29       0.833  -0.408 -14.971  1.00  0.00           O  
ATOM    199  CB  ASN A  29       3.076   0.488 -16.992  1.00  0.00           C  
ATOM    200  CEN ASN A  29       4.039   0.898 -16.910  1.00  0.00           X  
ATOM    201  H   ASN A  29       2.871  -1.335 -18.783  1.00  0.00           H  
ATOM    202  N   ILE A  30      -0.102  -0.580 -16.994  1.00  0.00           N  
ATOM    203  CA  ILE A  30      -1.469  -0.370 -16.469  1.00  0.00           C  
ATOM    204  C   ILE A  30      -1.909  -1.589 -15.657  1.00  0.00           C  
ATOM    205  O   ILE A  30      -2.583  -1.424 -14.647  1.00  0.00           O  
ATOM    206  CB  ILE A  30      -2.489  -0.116 -17.594  1.00  0.00           C  
ATOM    207  CEN ILE A  30      -2.945   0.643 -18.231  1.00  0.00           X  
ATOM    208  H   ILE A  30       0.014  -0.880 -17.952  1.00  0.00           H  
ATOM    209  N   HIS A  31      -1.462  -2.790 -16.035  1.00  0.00           N  
ATOM    210  CA  HIS A  31      -1.843  -4.029 -15.351  1.00  0.00           C  
ATOM    211  C   HIS A  31      -1.323  -4.092 -13.911  1.00  0.00           C  
ATOM    212  O   HIS A  31      -2.065  -4.480 -13.017  1.00  0.00           O  
ATOM    213  CB  HIS A  31      -1.337  -5.245 -16.135  1.00  0.00           C  
ATOM    214  CEN HIS A  31      -1.826  -6.158 -17.113  1.00  0.00           X  
ATOM    215  H   HIS A  31      -0.809  -2.852 -16.804  1.00  0.00           H  
ATOM    216  N   ASP A  32      -0.080  -3.663 -13.676  1.00  0.00           N  
ATOM    217  CA  ASP A  32       0.505  -3.665 -12.331  1.00  0.00           C  
ATOM    218  C   ASP A  32      -0.245  -2.719 -11.388  1.00  0.00           C  
ATOM    219  O   ASP A  32      -0.605  -3.107 -10.280  1.00  0.00           O  
ATOM    220  CB  ASP A  32       1.985  -3.278 -12.392  1.00  0.00           C  
ATOM    221  CEN ASP A  32       2.908  -3.708 -12.410  1.00  0.00           X  
ATOM    222  H   ASP A  32       0.505  -3.404 -14.455  1.00  0.00           H  
ATOM    223  N   VAL A  33      -0.515  -1.486 -11.836  1.00  0.00           N  
ATOM    224  CA  VAL A  33      -1.312  -0.509 -11.078  1.00  0.00           C  
ATOM    225  C   VAL A  33      -2.714  -1.049 -10.816  1.00  0.00           C  
ATOM    226  O   VAL A  33      -3.227  -0.840  -9.722  1.00  0.00           O  
ATOM    227  CB  VAL A  33      -1.422   0.838 -11.816  1.00  0.00           C  
ATOM    228  CEN VAL A  33      -1.219   1.497 -11.802  1.00  0.00           X  
ATOM    229  H   VAL A  33      -0.207  -1.247 -12.769  1.00  0.00           H  
ATOM    230  N   ASP A  34      -3.311  -1.760 -11.771  1.00  0.00           N  
ATOM    231  CA  ASP A  34      -4.652  -2.334 -11.642  1.00  0.00           C  
ATOM    232  C   ASP A  34      -4.708  -3.390 -10.532  1.00  0.00           C  
ATOM    233  O   ASP A  34      -5.618  -3.375  -9.706  1.00  0.00           O  
ATOM    234  CB  ASP A  34      -5.100  -2.946 -12.972  1.00  0.00           C  
ATOM    235  CEN ASP A  34      -5.660  -2.718 -13.791  1.00  0.00           X  
ATOM    236  H   ASP A  34      -2.833  -1.895 -12.651  1.00  0.00           H  
ATOM    237  N   ASN A  35      -3.679  -4.236 -10.419  1.00  0.00           N  
ATOM    238  CA  ASN A  35      -3.557  -5.207  -9.333  1.00  0.00           C  
ATOM    239  C   ASN A  35      -3.285  -4.528  -7.981  1.00  0.00           C  
ATOM    240  O   ASN A  35      -3.838  -4.914  -6.955  1.00  0.00           O  
ATOM    241  CB  ASN A  35      -2.475  -6.228  -9.633  1.00  0.00           C  
ATOM    242  CEN ASN A  35      -2.394  -7.174 -10.080  1.00  0.00           X  
ATOM    243  H   ASN A  35      -2.973  -4.230 -11.142  1.00  0.00           H  
ATOM    244  N   HIS A  36      -2.444  -3.494  -7.973  1.00  0.00           N  
ATOM    245  CA  HIS A  36      -2.057  -2.848  -6.729  1.00  0.00           C  
ATOM    246  C   HIS A  36      -3.245  -2.185  -6.025  1.00  0.00           C  
ATOM    247  O   HIS A  36      -3.472  -2.435  -4.844  1.00  0.00           O  
ATOM    248  CB  HIS A  36      -0.961  -1.810  -6.991  1.00  0.00           C  
ATOM    249  CEN HIS A  36       0.462  -1.735  -6.958  1.00  0.00           X  
ATOM    250  H   HIS A  36      -2.077  -3.142  -8.846  1.00  0.00           H  
ATOM    251  N   LEU A  37      -4.047  -1.408  -6.754  1.00  0.00           N  
ATOM    252  CA  LEU A  37      -5.225  -0.748  -6.211  1.00  0.00           C  
ATOM    253  C   LEU A  37      -6.237  -1.769  -5.679  1.00  0.00           C  
ATOM    254  O   LEU A  37      -6.801  -1.534  -4.616  1.00  0.00           O  
ATOM    255  CB  LEU A  37      -5.870   0.141  -7.282  1.00  0.00           C  
ATOM    256  CEN LEU A  37      -5.877   1.664  -7.510  1.00  0.00           X  
ATOM    257  H   LEU A  37      -3.847  -1.284  -7.736  1.00  0.00           H  
ATOM    258  N   GLN A  38      -6.410  -2.917  -6.343  1.00  0.00           N  
ATOM    259  CA  GLN A  38      -7.315  -3.985  -5.889  1.00  0.00           C  
ATOM    260  C   GLN A  38      -6.873  -4.577  -4.545  1.00  0.00           C  
ATOM    261  O   GLN A  38      -7.710  -4.755  -3.665  1.00  0.00           O  
ATOM    262  CB  GLN A  38      -7.392  -5.099  -6.937  1.00  0.00           C  
ATOM    263  CEN GLN A  38      -8.347  -5.757  -8.242  1.00  0.00           X  
ATOM    264  H   GLN A  38      -5.883  -3.061  -7.194  1.00  0.00           H  
ATOM    265  N   ASN A  39      -5.567  -4.790  -4.345  1.00  0.00           N  
ATOM    266  CA  ASN A  39      -5.045  -5.283  -3.065  1.00  0.00           C  
ATOM    267  C   ASN A  39      -5.230  -4.250  -1.935  1.00  0.00           C  
ATOM    268  O   ASN A  39      -5.691  -4.600  -0.854  1.00  0.00           O  
ATOM    269  CB  ASN A  39      -3.583  -5.674  -3.184  1.00  0.00           C  
ATOM    270  CEN ASN A  39      -3.018  -6.532  -3.395  1.00  0.00           X  
ATOM    271  H   ASN A  39      -4.929  -4.671  -5.121  1.00  0.00           H  
ATOM    272  N   VAL A  40      -4.956  -2.966  -2.205  1.00  0.00           N  
ATOM    273  CA  VAL A  40      -5.154  -1.872  -1.237  1.00  0.00           C  
ATOM    274  C   VAL A  40      -6.617  -1.806  -0.769  1.00  0.00           C  
ATOM    275  O   VAL A  40      -6.871  -1.688   0.429  1.00  0.00           O  
ATOM    276  CB  VAL A  40      -4.754  -0.509  -1.832  1.00  0.00           C  
ATOM    277  CEN VAL A  40      -4.283  -0.007  -1.801  1.00  0.00           X  
ATOM    278  H   VAL A  40      -4.586  -2.744  -3.120  1.00  0.00           H  
ATOM    279  N   ILE A  41      -7.589  -1.890  -1.689  1.00  0.00           N  
ATOM    280  CA  ILE A  41      -9.021  -1.827  -1.336  1.00  0.00           C  
ATOM    281  C   ILE A  41      -9.415  -3.046  -0.500  1.00  0.00           C  
ATOM    282  O   ILE A  41     -10.066  -2.888   0.536  1.00  0.00           O  
ATOM    283  CB  ILE A  41      -9.919  -1.758  -2.584  1.00  0.00           C  
ATOM    284  CEN ILE A  41     -10.379  -1.095  -3.318  1.00  0.00           X  
ATOM    285  H   ILE A  41      -7.327  -2.054  -2.650  1.00  0.00           H  
ATOM    286  N   GLU A  42      -9.044  -4.247  -0.946  1.00  0.00           N  
ATOM    287  CA  GLU A  42      -9.386  -5.502  -0.273  1.00  0.00           C  
ATOM    288  C   GLU A  42      -8.857  -5.519   1.166  1.00  0.00           C  
ATOM    289  O   GLU A  42      -9.536  -6.023   2.063  1.00  0.00           O  
ATOM    290  CB  GLU A  42      -8.831  -6.696  -1.053  1.00  0.00           C  
ATOM    291  CEN GLU A  42      -9.060  -7.974  -2.157  1.00  0.00           X  
ATOM    292  H   GLU A  42      -8.474  -4.301  -1.779  1.00  0.00           H  
ATOM    293  N   ASP A  43      -7.719  -4.877   1.423  1.00  0.00           N  
ATOM    294  CA  ASP A  43      -7.151  -4.752   2.764  1.00  0.00           C  
ATOM    295  C   ASP A  43      -7.907  -3.745   3.635  1.00  0.00           C  
ATOM    296  O   ASP A  43      -8.317  -4.075   4.754  1.00  0.00           O  
ATOM    297  CB  ASP A  43      -5.676  -4.353   2.673  1.00  0.00           C  
ATOM    298  CEN ASP A  43      -4.748  -4.772   2.691  1.00  0.00           X  
ATOM    299  H   ASP A  43      -7.165  -4.556   0.641  1.00  0.00           H  
ATOM    300  N   ILE A  44      -8.153  -2.529   3.126  1.00  0.00           N  
ATOM    301  CA  ILE A  44      -8.880  -1.494   3.877  1.00  0.00           C  
ATOM    302  C   ILE A  44     -10.218  -2.061   4.314  1.00  0.00           C  
ATOM    303  O   ILE A  44     -10.632  -1.801   5.438  1.00  0.00           O  
ATOM    304  CB  ILE A  44      -9.109  -0.216   3.049  1.00  0.00           C  
ATOM    305  CEN ILE A  44      -8.686   0.744   2.754  1.00  0.00           X  
ATOM    306  H   ILE A  44      -7.887  -2.354   2.169  1.00  0.00           H  
ATOM    307  N   HIS A  45     -10.884  -2.861   3.489  1.00  0.00           N  
ATOM    308  CA  HIS A  45     -12.179  -3.449   3.822  1.00  0.00           C  
ATOM    309  C   HIS A  45     -12.098  -4.497   4.937  1.00  0.00           C  
ATOM    310  O   HIS A  45     -12.943  -4.511   5.836  1.00  0.00           O  
ATOM    311  CB  HIS A  45     -12.807  -4.076   2.573  1.00  0.00           C  
ATOM    312  CEN HIS A  45     -13.724  -3.711   1.546  1.00  0.00           X  
ATOM    313  H   HIS A  45     -10.473  -3.082   2.594  1.00  0.00           H  
ATOM    314  N   ASP A  46     -11.042  -5.301   4.964  1.00  0.00           N  
ATOM    315  CA  ASP A  46     -10.765  -6.238   6.046  1.00  0.00           C  
ATOM    316  C   ASP A  46     -10.507  -5.515   7.370  1.00  0.00           C  
ATOM    317  O   ASP A  46     -10.950  -5.960   8.439  1.00  0.00           O  
ATOM    318  CB  ASP A  46      -9.567  -7.121   5.688  1.00  0.00           C  
ATOM    319  CEN ASP A  46      -9.358  -8.042   5.306  1.00  0.00           X  
ATOM    320  H   ASP A  46     -10.425  -5.305   4.164  1.00  0.00           H  
ATOM    321  N   PHE A  47      -9.822  -4.371   7.328  1.00  0.00           N  
ATOM    322  CA  PHE A  47      -9.507  -3.594   8.520  1.00  0.00           C  
ATOM    323  C   PHE A  47     -10.776  -3.028   9.171  1.00  0.00           C  
ATOM    324  O   PHE A  47     -10.926  -3.117  10.391  1.00  0.00           O  
ATOM    325  CB  PHE A  47      -8.540  -2.461   8.172  1.00  0.00           C  
ATOM    326  CEN PHE A  47      -6.979  -2.167   8.240  1.00  0.00           X  
ATOM    327  H   PHE A  47      -9.535  -4.020   6.427  1.00  0.00           H  
ATOM    328  N   MET A  48     -11.713  -2.514   8.373  1.00  0.00           N  
ATOM    329  CA  MET A  48     -12.991  -1.951   8.801  1.00  0.00           C  
ATOM    330  C   MET A  48     -13.819  -2.995   9.535  1.00  0.00           C  
ATOM    331  O   MET A  48     -14.367  -2.716  10.602  1.00  0.00           O  
ATOM    332  CB  MET A  48     -13.764  -1.410   7.600  1.00  0.00           C  
ATOM    333  CEN MET A  48     -14.303   0.079   6.845  1.00  0.00           X  
ATOM    334  H   MET A  48     -11.528  -2.540   7.380  1.00  0.00           H  
ATOM    335  N   GLN A  49     -13.878  -4.217   9.008  1.00  0.00           N  
ATOM    336  CA  GLN A  49     -14.617  -5.313   9.615  1.00  0.00           C  
ATOM    337  C   GLN A  49     -14.080  -5.635  11.015  1.00  0.00           C  
ATOM    338  O   GLN A  49     -14.855  -5.722  11.969  1.00  0.00           O  
ATOM    339  CB  GLN A  49     -14.543  -6.559   8.728  1.00  0.00           C  
ATOM    340  CEN GLN A  49     -15.401  -7.512   7.544  1.00  0.00           X  
ATOM    341  H   GLN A  49     -13.445  -4.374   8.111  1.00  0.00           H  
ATOM    342  N   ALA A  50     -12.757  -5.715  11.176  1.00  0.00           N  
ATOM    343  CA  ALA A  50     -12.117  -5.963  12.465  1.00  0.00           C  
ATOM    344  C   ALA A  50     -12.418  -4.856  13.493  1.00  0.00           C  
ATOM    345  O   ALA A  50     -12.714  -5.153  14.652  1.00  0.00           O  
ATOM    346  CB  ALA A  50     -10.615  -6.116  12.274  1.00  0.00           C  
ATOM    347  CEN ALA A  50     -10.616  -6.116  12.274  1.00  0.00           X  
ATOM    348  H   ALA A  50     -12.172  -5.630  10.358  1.00  0.00           H  
ATOM    349  N   ALA A  51     -12.376  -3.586  13.087  1.00  0.00           N  
ATOM    350  CA  ALA A  51     -12.699  -2.444  13.937  1.00  0.00           C  
ATOM    351  C   ALA A  51     -14.158  -2.497  14.420  1.00  0.00           C  
ATOM    352  O   ALA A  51     -14.422  -2.251  15.599  1.00  0.00           O  
ATOM    353  CB  ALA A  51     -12.427  -1.145  13.193  1.00  0.00           C  
ATOM    354  CEN ALA A  51     -12.428  -1.145  13.194  1.00  0.00           X  
ATOM    355  H   ALA A  51     -12.096  -3.397  12.136  1.00  0.00           H  
ATOM    356  N   ALA A  52     -15.091  -2.887  13.549  1.00  0.00           N  
ATOM    357  CA  ALA A  52     -16.516  -2.991  13.854  1.00  0.00           C  
ATOM    358  C   ALA A  52     -16.787  -4.111  14.865  1.00  0.00           C  
ATOM    359  O   ALA A  52     -17.571  -3.920  15.794  1.00  0.00           O  
ATOM    360  CB  ALA A  52     -17.313  -3.217  12.578  1.00  0.00           C  
ATOM    361  CEN ALA A  52     -17.313  -3.217  12.579  1.00  0.00           X  
ATOM    362  H   ALA A  52     -14.801  -3.112  12.611  1.00  0.00           H  
ATOM    363  N   ALA A  53     -16.088  -5.244  14.764  1.00  0.00           N  
ATOM    364  CA  ALA A  53     -16.186  -6.333  15.732  1.00  0.00           C  
ATOM    365  C   ALA A  53     -15.638  -5.906  17.101  1.00  0.00           C  
ATOM    366  O   ALA A  53     -16.292  -6.117  18.120  1.00  0.00           O  
ATOM    367  CB  ALA A  53     -15.451  -7.563  15.218  1.00  0.00           C  
ATOM    368  CEN ALA A  53     -15.451  -7.562  15.219  1.00  0.00           X  
ATOM    369  H   ALA A  53     -15.474  -5.368  13.971  1.00  0.00           H  
ATOM    370  N   ALA A  54     -14.493  -5.217  17.150  1.00  0.00           N  
ATOM    371  CA  ALA A  54     -13.887  -4.763  18.403  1.00  0.00           C  
ATOM    372  C   ALA A  54     -14.756  -3.742  19.163  1.00  0.00           C  
ATOM    373  O   ALA A  54     -14.859  -3.810  20.394  1.00  0.00           O  
ATOM    374  CB  ALA A  54     -12.512  -4.176  18.122  1.00  0.00           C  
ATOM    375  CEN ALA A  54     -12.513  -4.176  18.122  1.00  0.00           X  
ATOM    376  H   ALA A  54     -14.005  -5.038  16.286  1.00  0.00           H  
ATOM    377  N   ALA A  55     -15.400  -2.810  18.456  1.00  0.00           N  
ATOM    378  CA  ALA A  55     -16.354  -1.861  19.022  1.00  0.00           C  
ATOM    379  C   ALA A  55     -17.612  -2.572  19.544  1.00  0.00           C  
ATOM    380  O   ALA A  55     -17.935  -2.447  20.729  1.00  0.00           O  
ATOM    381  CB  ALA A  55     -16.724  -0.809  17.986  1.00  0.00           C  
ATOM    382  CEN ALA A  55     -16.724  -0.810  17.987  1.00  0.00           X  
ATOM    383  H   ALA A  55     -15.213  -2.753  17.465  1.00  0.00           H  
ATOM    384  N   ASN A  56     -18.279  -3.380  18.714  1.00  0.00           N  
ATOM    385  CA  ASN A  56     -19.491  -4.123  19.075  1.00  0.00           C  
ATOM    386  C   ASN A  56     -19.289  -5.046  20.280  1.00  0.00           C  
ATOM    387  O   ASN A  56     -20.202  -5.178  21.092  1.00  0.00           O  
ATOM    388  CB  ASN A  56     -20.007  -4.926  17.895  1.00  0.00           C  
ATOM    389  CEN ASN A  56     -20.681  -4.803  17.100  1.00  0.00           X  
ATOM    390  H   ASN A  56     -17.953  -3.450  17.760  1.00  0.00           H  
ATOM    391  N   CYS A  57     -18.079  -5.569  20.508  1.00  0.00           N  
ATOM    392  CA  CYS A  57     -17.769  -6.380  21.688  1.00  0.00           C  
ATOM    393  C   CYS A  57     -18.251  -5.722  22.996  1.00  0.00           C  
ATOM    394  O   CYS A  57     -18.612  -6.429  23.932  1.00  0.00           O  
ATOM    395  CB  CYS A  57     -16.242  -6.441  21.650  1.00  0.00           C  
ATOM    396  CEN CYS A  57     -15.620  -7.223  21.420  1.00  0.00           X  
ATOM    397  H   CYS A  57     -17.366  -5.463  19.799  1.00  0.00           H  
ATOM    398  N   ARG A  58     -18.328  -4.380  23.083  1.00  0.00           N  
ATOM    399  CA  ARG A  58     -18.758  -3.695  24.319  1.00  0.00           C  
ATOM    400  C   ARG A  58     -20.173  -4.056  24.772  1.00  0.00           C  
ATOM    401  O   ARG A  58     -20.530  -3.702  25.890  1.00  0.00           O  
ATOM    402  CB  ARG A  58     -18.606  -2.186  24.202  1.00  0.00           C  
ATOM    403  CEN ARG A  58     -17.638   0.091  24.382  1.00  0.00           X  
ATOM    404  H   ARG A  58     -18.187  -3.837  22.243  1.00  0.00           H  
ATOM    405  N   LYS A  59     -20.974  -4.743  23.949  1.00  0.00           N  
ATOM    406  CA  LYS A  59     -22.382  -5.071  24.249  1.00  0.00           C  
ATOM    407  C   LYS A  59     -22.567  -5.819  25.578  1.00  0.00           C  
ATOM    408  O   LYS A  59     -23.612  -5.675  26.201  1.00  0.00           O  
ATOM    409  CB  LYS A  59     -22.978  -5.901  23.111  1.00  0.00           C  
ATOM    410  CEN LYS A  59     -24.211  -5.997  21.394  1.00  0.00           X  
ATOM    411  H   LYS A  59     -20.572  -5.130  23.108  1.00  0.00           H  
ATOM    412  N   GLY A  60     -21.557  -6.566  26.040  1.00  0.00           N  
ATOM    413  CA  GLY A  60     -21.641  -7.500  27.173  1.00  0.00           C  
ATOM    414  C   GLY A  60     -21.688  -6.869  28.565  1.00  0.00           C  
ATOM    415  O   GLY A  60     -21.849  -7.595  29.537  1.00  0.00           O  
ATOM    416  CEN GLY A  60     -21.641  -7.500  27.173  1.00  0.00           X  
ATOM    417  H   GLY A  60     -20.699  -6.566  25.510  1.00  0.00           H  
ATOM    418  N   SER A  61     -21.536  -5.546  28.694  1.00  0.00           N  
ATOM    419  CA  SER A  61     -21.437  -4.894  30.006  1.00  0.00           C  
ATOM    420  C   SER A  61     -22.792  -4.308  30.447  1.00  0.00           C  
ATOM    421  O   SER A  61     -22.966  -3.094  30.355  1.00  0.00           O  
ATOM    422  CB  SER A  61     -20.379  -3.809  29.967  1.00  0.00           C  
ATOM    423  CEN SER A  61     -20.073  -3.404  29.770  1.00  0.00           X  
ATOM    424  H   SER A  61     -21.600  -4.971  27.868  1.00  0.00           H  
ATOM    425  N   PRO A  62     -23.763  -5.103  30.946  1.00  0.00           N  
ATOM    426  CA  PRO A  62     -25.010  -4.540  31.434  1.00  0.00           C  
ATOM    427  C   PRO A  62     -24.734  -3.864  32.783  1.00  0.00           C  
ATOM    428  O   PRO A  62     -23.806  -4.233  33.486  1.00  0.00           O  
ATOM    429  CB  PRO A  62     -25.963  -5.741  31.550  1.00  0.00           C  
ATOM    430  CEN PRO A  62     -24.548  -6.674  30.990  1.00  0.00           X  
ATOM    431  N   GLY A  63     -25.530  -2.843  33.100  1.00  0.00           N  
ATOM    432  CA  GLY A  63     -25.505  -2.121  34.379  1.00  0.00           C  
ATOM    433  C   GLY A  63     -24.438  -1.041  34.589  1.00  0.00           C  
ATOM    434  O   GLY A  63     -23.591  -0.784  33.745  1.00  0.00           O  
ATOM    435  CEN GLY A  63     -25.505  -2.120  34.379  1.00  0.00           X  
ATOM    436  H   GLY A  63     -26.395  -2.792  32.584  1.00  0.00           H  
ATOM    437  N   SER A  64     -24.381  -0.521  35.814  1.00  0.00           N  
ATOM    438  CA  SER A  64     -23.460   0.551  36.194  1.00  0.00           C  
ATOM    439  C   SER A  64     -23.117   0.526  37.696  1.00  0.00           C  
ATOM    440  O   SER A  64     -23.974   0.139  38.494  1.00  0.00           O  
ATOM    441  CB  SER A  64     -24.056   1.892  35.814  1.00  0.00           C  
ATOM    442  CEN SER A  64     -24.433   2.276  35.731  1.00  0.00           X  
ATOM    443  H   SER A  64     -24.804  -1.042  36.572  1.00  0.00           H  
ATOM    444  N   PRO A  65     -21.939   1.022  38.122  1.00  0.00           N  
ATOM    445  CA  PRO A  65     -21.536   0.950  39.521  1.00  0.00           C  
ATOM    446  C   PRO A  65     -22.172   2.132  40.260  1.00  0.00           C  
ATOM    447  O   PRO A  65     -21.516   3.119  40.592  1.00  0.00           O  
ATOM    448  CB  PRO A  65     -20.000   1.020  39.494  1.00  0.00           C  
ATOM    449  CEN PRO A  65     -20.228   1.154  37.728  1.00  0.00           X  
ATOM    450  N   ALA A  66     -23.479   2.057  40.482  1.00  0.00           N  
ATOM    451  CA  ALA A  66     -24.226   3.063  41.219  1.00  0.00           C  
ATOM    452  C   ALA A  66     -23.753   3.041  42.677  1.00  0.00           C  
ATOM    453  O   ALA A  66     -23.506   1.976  43.230  1.00  0.00           O  
ATOM    454  CB  ALA A  66     -25.724   2.815  41.116  1.00  0.00           C  
ATOM    455  CEN ALA A  66     -25.723   2.815  41.117  1.00  0.00           X  
ATOM    456  H   ALA A  66     -23.954   1.198  40.244  1.00  0.00           H  
ATOM    457  N   GLY A  67     -23.681   4.217  43.302  1.00  0.00           N  
ATOM    458  CA  GLY A  67     -23.300   4.348  44.711  1.00  0.00           C  
ATOM    459  C   GLY A  67     -22.046   5.174  44.995  1.00  0.00           C  
ATOM    460  O   GLY A  67     -21.472   5.773  44.103  1.00  0.00           O  
ATOM    461  CEN GLY A  67     -23.300   4.348  44.711  1.00  0.00           X  
ATOM    462  H   GLY A  67     -24.084   5.019  42.840  1.00  0.00           H  
ATOM    463  N   SER A  68     -21.628   5.123  46.260  1.00  0.00           N  
ATOM    464  CA  SER A  68     -20.487   5.812  46.888  1.00  0.00           C  
ATOM    465  C   SER A  68     -20.522   7.341  47.119  1.00  0.00           C  
ATOM    466  O   SER A  68     -19.499   8.007  46.975  1.00  0.00           O  
ATOM    467  CB  SER A  68     -19.257   5.487  46.063  1.00  0.00           C  
ATOM    468  CEN SER A  68     -18.950   5.394  45.624  1.00  0.00           X  
ATOM    469  H   SER A  68     -21.805   4.234  46.706  1.00  0.00           H  
ATOM    470  N   PRO A  69     -21.627   7.897  47.658  1.00  0.00           N  
ATOM    471  CA  PRO A  69     -21.699   9.312  47.997  1.00  0.00           C  
ATOM    472  C   PRO A  69     -20.674   9.647  49.088  1.00  0.00           C  
ATOM    473  O   PRO A  69     -20.418   8.838  49.982  1.00  0.00           O  
ATOM    474  CB  PRO A  69     -23.148   9.515  48.470  1.00  0.00           C  
ATOM    475  CEN PRO A  69     -23.285   7.759  48.184  1.00  0.00           X  
ATOM    476  N   THR A  70     -20.117  10.854  49.050  1.00  0.00           N  
ATOM    477  CA  THR A  70     -19.154  11.321  50.061  1.00  0.00           C  
ATOM    478  C   THR A  70     -19.569  12.717  50.523  1.00  0.00           C  
ATOM    479  O   THR A  70     -20.438  13.351  49.932  1.00  0.00           O  
ATOM    480  CB  THR A  70     -17.712  11.363  49.522  1.00  0.00           C  
ATOM    481  CEN THR A  70     -17.240  11.103  49.296  1.00  0.00           X  
ATOM    482  H   THR A  70     -20.541  11.565  48.474  1.00  0.00           H  
ATOM    483  N   SER A  71     -19.018  13.103  51.673  1.00  0.00           N  
ATOM    484  CA  SER A  71     -19.175  14.383  52.360  1.00  0.00           C  
ATOM    485  C   SER A  71     -18.042  14.739  53.329  1.00  0.00           C  
ATOM    486  O   SER A  71     -17.334  13.860  53.800  1.00  0.00           O  
ATOM    487  CB  SER A  71     -20.497  14.384  53.103  1.00  0.00           C  
ATOM    488  CEN SER A  71     -20.916  14.197  53.394  1.00  0.00           X  
ATOM    489  H   SER A  71     -18.477  12.417  52.179  1.00  0.00           H  
ATOM    490  N   THR A  72     -17.994  16.040  53.644  1.00  0.00           N  
ATOM    491  CA  THR A  72     -17.114  16.715  54.621  1.00  0.00           C  
ATOM    492  C   THR A  72     -15.598  16.491  54.555  1.00  0.00           C  
ATOM    493  O   THR A  72     -15.142  15.383  54.795  1.00  0.00           O  
ATOM    494  CB  THR A  72     -17.556  16.339  56.048  1.00  0.00           C  
ATOM    495  CEN THR A  72     -17.960  16.306  56.468  1.00  0.00           X  
ATOM    496  H   THR A  72     -18.901  16.482  53.624  1.00  0.00           H  
ATOM    497  N   GLU A  73     -14.846  17.584  54.375  1.00  0.00           N  
ATOM    498  CA  GLU A  73     -13.362  17.653  54.276  1.00  0.00           C  
ATOM    499  C   GLU A  73     -12.881  18.899  55.063  1.00  0.00           C  
ATOM    500  O   GLU A  73     -13.687  19.730  55.471  1.00  0.00           O  
ATOM    501  CB  GLU A  73     -12.902  17.721  52.818  1.00  0.00           C  
ATOM    502  CEN GLU A  73     -12.272  16.957  51.431  1.00  0.00           X  
ATOM    503  H   GLU A  73     -15.250  18.454  54.693  1.00  0.00           H  
ATOM    504  N   GLU A  74     -11.682  18.847  55.658  1.00  0.00           N  
ATOM    505  CA  GLU A  74     -10.953  19.924  56.373  1.00  0.00           C  
ATOM    506  C   GLU A  74     -11.767  20.730  57.413  1.00  0.00           C  
ATOM    507  O   GLU A  74     -12.948  20.489  57.643  1.00  0.00           O  
ATOM    508  CB  GLU A  74     -10.366  20.896  55.347  1.00  0.00           C  
ATOM    509  CEN GLU A  74      -9.054  21.430  54.400  1.00  0.00           X  
ATOM    510  H   GLU A  74     -11.672  18.016  56.233  1.00  0.00           H  
ATOM    511  N   GLY A  75     -11.127  21.752  58.012  1.00  0.00           N  
ATOM    512  CA  GLY A  75     -11.739  22.626  59.027  1.00  0.00           C  
ATOM    513  C   GLY A  75     -11.072  24.001  59.210  1.00  0.00           C  
ATOM    514  O   GLY A  75     -11.009  24.514  60.322  1.00  0.00           O  
ATOM    515  CEN GLY A  75     -11.739  22.627  59.027  1.00  0.00           X  
ATOM    516  H   GLY A  75     -10.179  21.954  57.733  1.00  0.00           H  
ATOM    517  N   THR A  76     -10.546  24.554  58.117  1.00  0.00           N  
ATOM    518  CA  THR A  76      -9.824  25.828  57.882  1.00  0.00           C  
ATOM    519  C   THR A  76     -10.533  27.192  58.100  1.00  0.00           C  
ATOM    520  O   THR A  76     -11.620  27.430  57.585  1.00  0.00           O  
ATOM    521  CB  THR A  76      -9.289  25.834  56.438  1.00  0.00           C  
ATOM    522  CEN THR A  76      -8.981  25.594  56.003  1.00  0.00           X  
ATOM    523  H   THR A  76     -10.867  24.151  57.249  1.00  0.00           H  
ATOM    524  N   SER A  77      -9.790  28.076  58.789  1.00  0.00           N  
ATOM    525  CA  SER A  77      -9.997  29.486  59.221  1.00  0.00           C  
ATOM    526  C   SER A  77     -10.016  30.675  58.239  1.00  0.00           C  
ATOM    527  O   SER A  77      -9.140  30.759  57.395  1.00  0.00           O  
ATOM    528  CB  SER A  77      -8.937  29.786  60.263  1.00  0.00           C  
ATOM    529  CEN SER A  77      -8.452  29.787  60.508  1.00  0.00           X  
ATOM    530  H   SER A  77      -8.803  27.907  58.646  1.00  0.00           H  
ATOM    531  N   GLU A  78     -10.849  31.701  58.517  1.00  0.00           N  
ATOM    532  CA  GLU A  78     -10.941  32.955  57.720  1.00  0.00           C  
ATOM    533  C   GLU A  78     -10.453  34.204  58.509  1.00  0.00           C  
ATOM    534  O   GLU A  78     -10.791  34.406  59.671  1.00  0.00           O  
ATOM    535  CB  GLU A  78     -12.380  33.172  57.247  1.00  0.00           C  
ATOM    536  CEN GLU A  78     -13.570  33.052  56.033  1.00  0.00           X  
ATOM    537  H   GLU A  78     -11.118  31.820  59.483  1.00  0.00           H  
ATOM    538  N   SER A  79      -9.599  35.006  57.869  1.00  0.00           N  
ATOM    539  CA  SER A  79      -8.958  36.260  58.309  1.00  0.00           C  
ATOM    540  C   SER A  79      -8.470  37.190  57.186  1.00  0.00           C  
ATOM    541  O   SER A  79      -8.107  36.688  56.126  1.00  0.00           O  
ATOM    542  CB  SER A  79      -7.792  35.922  59.218  1.00  0.00           C  
ATOM    543  CEN SER A  79      -7.361  35.654  59.413  1.00  0.00           X  
ATOM    544  H   SER A  79      -9.308  34.694  56.955  1.00  0.00           H  
ATOM    545  N   ALA A  80      -8.243  38.486  57.475  1.00  0.00           N  
ATOM    546  CA  ALA A  80      -7.693  39.450  56.504  1.00  0.00           C  
ATOM    547  C   ALA A  80      -6.788  40.533  57.154  1.00  0.00           C  
ATOM    548  O   ALA A  80      -7.007  40.934  58.290  1.00  0.00           O  
ATOM    549  CB  ALA A  80      -8.832  40.108  55.740  1.00  0.00           C  
ATOM    550  CEN ALA A  80      -8.832  40.108  55.741  1.00  0.00           X  
ATOM    551  H   ALA A  80      -8.263  38.775  58.443  1.00  0.00           H  
ATOM    552  N   THR A  81      -5.774  40.952  56.383  1.00  0.00           N  
ATOM    553  CA  THR A  81      -4.725  41.993  56.593  1.00  0.00           C  
ATOM    554  C   THR A  81      -5.033  43.508  56.715  1.00  0.00           C  
ATOM    555  O   THR A  81      -5.707  44.069  55.858  1.00  0.00           O  
ATOM    556  CB  THR A  81      -3.694  41.867  55.456  1.00  0.00           C  
ATOM    557  CEN THR A  81      -3.316  41.556  55.137  1.00  0.00           X  
ATOM    558  H   THR A  81      -6.002  40.876  55.402  1.00  0.00           H  
ATOM    559  N   PRO A  82      -4.396  44.220  57.685  1.00  0.00           N  
ATOM    560  CA  PRO A  82      -4.549  45.660  57.909  1.00  0.00           C  
ATOM    561  C   PRO A  82      -4.092  46.503  56.701  1.00  0.00           C  
ATOM    562  O   PRO A  82      -3.104  46.170  56.044  1.00  0.00           O  
ATOM    563  CB  PRO A  82      -3.686  45.925  59.154  1.00  0.00           C  
ATOM    564  CEN PRO A  82      -3.282  44.192  59.007  1.00  0.00           X  
ATOM    565  N   GLU A  83      -4.752  47.636  56.447  1.00  0.00           N  
ATOM    566  CA  GLU A  83      -4.411  48.546  55.344  1.00  0.00           C  
ATOM    567  C   GLU A  83      -3.771  49.839  55.870  1.00  0.00           C  
ATOM    568  O   GLU A  83      -4.205  50.428  56.857  1.00  0.00           O  
ATOM    569  CB  GLU A  83      -5.655  48.874  54.516  1.00  0.00           C  
ATOM    570  CEN GLU A  83      -6.625  48.609  53.140  1.00  0.00           X  
ATOM    571  H   GLU A  83      -5.453  47.954  57.101  1.00  0.00           H  
ATOM    572  N   SER A  84      -2.716  50.269  55.173  1.00  0.00           N  
ATOM    573  CA  SER A  84      -1.941  51.482  55.442  1.00  0.00           C  
ATOM    574  C   SER A  84      -2.784  52.715  55.114  1.00  0.00           C  
ATOM    575  O   SER A  84      -3.599  52.667  54.197  1.00  0.00           O  
ATOM    576  CB  SER A  84      -0.655  51.482  54.639  1.00  0.00           C  
ATOM    577  CEN SER A  84      -0.314  51.390  54.225  1.00  0.00           X  
ATOM    578  H   SER A  84      -2.587  49.858  54.258  1.00  0.00           H  
ATOM    579  N   GLY A  85      -2.545  53.830  55.806  1.00  0.00           N  
ATOM    580  CA  GLY A  85      -3.204  55.117  55.576  1.00  0.00           C  
ATOM    581  C   GLY A  85      -2.176  56.263  55.480  1.00  0.00           C  
ATOM    582  O   GLY A  85      -0.985  55.980  55.592  1.00  0.00           O  
ATOM    583  CEN GLY A  85      -3.204  55.117  55.576  1.00  0.00           X  
ATOM    584  H   GLY A  85      -1.799  53.817  56.488  1.00  0.00           H  
ATOM    585  N   PRO A  86      -2.594  57.529  55.264  1.00  0.00           N  
ATOM    586  CA  PRO A  86      -1.712  58.694  55.147  1.00  0.00           C  
ATOM    587  C   PRO A  86      -1.076  59.124  56.487  1.00  0.00           C  
ATOM    588  O   PRO A  86      -1.677  58.947  57.543  1.00  0.00           O  
ATOM    589  CB  PRO A  86      -2.638  59.783  54.579  1.00  0.00           C  
ATOM    590  CEN PRO A  86      -3.898  58.530  54.747  1.00  0.00           X  
ATOM    591  N   GLY A  87       0.084  59.795  56.430  1.00  0.00           N  
ATOM    592  CA  GLY A  87       0.725  60.402  57.614  1.00  0.00           C  
ATOM    593  C   GLY A  87       2.175  59.959  57.848  1.00  0.00           C  
ATOM    594  O   GLY A  87       2.637  59.038  57.193  1.00  0.00           O  
ATOM    595  CEN GLY A  87       0.725  60.402  57.614  1.00  0.00           X  
ATOM    596  H   GLY A  87       0.447  60.040  55.521  1.00  0.00           H  
ATOM    597  N   THR A  88       2.962  60.696  58.646  1.00  0.00           N  
ATOM    598  CA  THR A  88       4.386  60.423  58.992  1.00  0.00           C  
ATOM    599  C   THR A  88       5.334  60.481  57.780  1.00  0.00           C  
ATOM    600  O   THR A  88       5.004  59.984  56.712  1.00  0.00           O  
ATOM    601  CB  THR A  88       4.541  59.043  59.658  1.00  0.00           C  
ATOM    602  CEN THR A  88       4.418  58.661  60.083  1.00  0.00           X  
ATOM    603  H   THR A  88       2.858  61.671  58.398  1.00  0.00           H  
ATOM    604  N   SER A  89       6.447  61.215  57.877  1.00  0.00           N  
ATOM    605  CA  SER A  89       6.954  61.945  59.066  1.00  0.00           C  
ATOM    606  C   SER A  89       8.016  61.171  59.846  1.00  0.00           C  
ATOM    607  O   SER A  89       8.004  61.150  61.070  1.00  0.00           O  
ATOM    608  CB  SER A  89       5.801  62.291  59.988  1.00  0.00           C  
ATOM    609  CEN SER A  89       5.328  62.239  60.251  1.00  0.00           X  
ATOM    610  H   SER A  89       7.204  60.722  57.423  1.00  0.00           H  
ATOM    611  N   THR A  90       9.023  60.647  59.146  1.00  0.00           N  
ATOM    612  CA  THR A  90      10.143  59.933  59.780  1.00  0.00           C  
ATOM    613  C   THR A  90      11.440  60.443  59.153  1.00  0.00           C  
ATOM    614  O   THR A  90      11.428  61.096  58.113  1.00  0.00           O  
ATOM    615  CB  THR A  90      10.045  58.406  59.606  1.00  0.00           C  
ATOM    616  CEN THR A  90       9.772  57.896  59.687  1.00  0.00           X  
ATOM    617  H   THR A  90       9.241  61.043  58.243  1.00  0.00           H  
ATOM    618  N   GLU A  91      12.519  60.223  59.894  1.00  0.00           N  
ATOM    619  CA  GLU A  91      13.927  60.505  59.610  1.00  0.00           C  
ATOM    620  C   GLU A  91      14.881  59.383  60.111  1.00  0.00           C  
ATOM    621  O   GLU A  91      14.549  58.701  61.087  1.00  0.00           O  
ATOM    622  CB  GLU A  91      14.319  61.846  60.235  1.00  0.00           C  
ATOM    623  CEN GLU A  91      14.579  63.523  60.090  1.00  0.00           X  
ATOM    624  H   GLU A  91      12.366  59.787  60.791  1.00  0.00           H  
ATOM    625  N   PRO A  92      16.025  59.144  59.434  1.00  0.00           N  
ATOM    626  CA  PRO A  92      17.052  58.176  59.818  1.00  0.00           C  
ATOM    627  C   PRO A  92      17.790  58.556  61.111  1.00  0.00           C  
ATOM    628  O   PRO A  92      18.024  59.723  61.410  1.00  0.00           O  
ATOM    629  CB  PRO A  92      17.998  58.157  58.605  1.00  0.00           C  
ATOM    630  CEN PRO A  92      16.920  59.439  57.987  1.00  0.00           X  
ATOM    631  N   SER A  93      18.218  57.550  61.873  1.00  0.00           N  
ATOM    632  CA  SER A  93      19.005  57.762  63.094  1.00  0.00           C  
ATOM    633  C   SER A  93      19.896  56.559  63.372  1.00  0.00           C  
ATOM    634  O   SER A  93      19.575  55.422  63.041  1.00  0.00           O  
ATOM    635  CB  SER A  93      18.091  58.026  64.275  1.00  0.00           C  
ATOM    636  CEN SER A  93      17.653  57.993  64.596  1.00  0.00           X  
ATOM    637  H   SER A  93      18.158  56.606  61.517  1.00  0.00           H  
ATOM    638  N   GLU A  94      21.036  56.873  63.985  1.00  0.00           N  
ATOM    639  CA  GLU A  94      22.062  55.942  64.436  1.00  0.00           C  
ATOM    640  C   GLU A  94      21.647  55.309  65.776  1.00  0.00           C  
ATOM    641  O   GLU A  94      21.133  55.990  66.664  1.00  0.00           O  
ATOM    642  CB  GLU A  94      23.411  56.652  64.570  1.00  0.00           C  
ATOM    643  CEN GLU A  94      24.949  57.030  63.941  1.00  0.00           X  
ATOM    644  H   GLU A  94      21.094  57.795  64.391  1.00  0.00           H  
ATOM    645  N   GLY A  95      21.879  54.004  65.945  1.00  0.00           N  
ATOM    646  CA  GLY A  95      21.551  53.301  67.186  1.00  0.00           C  
ATOM    647  C   GLY A  95      22.681  53.276  68.216  1.00  0.00           C  
ATOM    648  O   GLY A  95      22.440  53.100  69.398  1.00  0.00           O  
ATOM    649  CEN GLY A  95      21.551  53.301  67.186  1.00  0.00           X  
ATOM    650  H   GLY A  95      22.185  53.464  65.148  1.00  0.00           H  
ATOM    651  N   SER A  96      23.908  53.431  67.716  1.00  0.00           N  
ATOM    652  CA  SER A  96      25.198  53.422  68.432  1.00  0.00           C  
ATOM    653  C   SER A  96      25.622  52.251  69.352  1.00  0.00           C  
ATOM    654  O   SER A  96      26.472  52.396  70.223  1.00  0.00           O  
ATOM    655  CB  SER A  96      25.251  54.696  69.252  1.00  0.00           C  
ATOM    656  CEN SER A  96      25.081  55.102  69.572  1.00  0.00           X  
ATOM    657  H   SER A  96      23.919  54.047  66.916  1.00  0.00           H  
ATOM    658  N   ALA A  97      25.221  51.057  68.893  1.00  0.00           N  
ATOM    659  CA  ALA A  97      25.483  49.727  69.477  1.00  0.00           C  
ATOM    660  C   ALA A  97      25.807  49.553  70.992  1.00  0.00           C  
ATOM    661  O   ALA A  97      25.622  50.460  71.798  1.00  0.00           O  
ATOM    662  CB  ALA A  97      26.616  49.104  68.674  1.00  0.00           C  
ATOM    663  CEN ALA A  97      26.615  49.105  68.675  1.00  0.00           X  
ATOM    664  H   ALA A  97      25.073  51.038  67.893  1.00  0.00           H  
ATOM    665  N   PRO A  98      26.309  48.356  71.385  1.00  0.00           N  
ATOM    666  CA  PRO A  98      26.720  48.034  72.752  1.00  0.00           C  
ATOM    667  C   PRO A  98      27.978  48.790  73.206  1.00  0.00           C  
ATOM    668  O   PRO A  98      28.798  49.215  72.392  1.00  0.00           O  
ATOM    669  CB  PRO A  98      26.954  46.515  72.706  1.00  0.00           C  
ATOM    670  CEN PRO A  98      26.582  46.703  70.970  1.00  0.00           X  
ATOM    671  N   GLY A  99      28.165  48.888  74.526  1.00  0.00           N  
ATOM    672  CA  GLY A  99      29.319  49.520  75.161  1.00  0.00           C  
ATOM    673  C   GLY A  99      30.643  48.843  74.787  1.00  0.00           C  
ATOM    674  O   GLY A  99      30.738  47.627  74.679  1.00  0.00           O  
ATOM    675  CEN GLY A  99      29.319  49.520  75.161  1.00  0.00           X  
ATOM    676  H   GLY A  99      27.482  48.453  75.133  1.00  0.00           H  
ATOM    677  N   SER A 100      31.683  49.647  74.621  1.00  0.00           N  
ATOM    678  CA  SER A 100      33.068  49.299  74.246  1.00  0.00           C  
ATOM    679  C   SER A 100      33.941  50.467  74.752  1.00  0.00           C  
ATOM    680  O   SER A 100      33.343  51.451  75.196  1.00  0.00           O  
ATOM    681  CB  SER A 100      33.210  49.097  72.750  1.00  0.00           C  
ATOM    682  CEN SER A 100      33.120  49.163  72.218  1.00  0.00           X  
ATOM    683  H   SER A 100      31.590  50.580  74.993  1.00  0.00           H  
ATOM    684  N   PRO A 101      35.292  50.477  74.685  1.00  0.00           N  
ATOM    685  CA  PRO A 101      36.241  49.459  74.205  1.00  0.00           C  
ATOM    686  C   PRO A 101      37.375  49.141  75.233  1.00  0.00           C  
ATOM    687  O   PRO A 101      37.198  49.283  76.437  1.00  0.00           O  
ATOM    688  CB  PRO A 101      36.794  50.076  72.910  1.00  0.00           C  
ATOM    689  CEN PRO A 101      35.790  51.477  73.374  1.00  0.00           X  
ATOM    690  N   ALA A 102      38.570  48.833  74.705  1.00  0.00           N  
ATOM    691  CA  ALA A 102      39.849  48.607  75.403  1.00  0.00           C  
ATOM    692  C   ALA A 102      40.053  47.272  76.153  1.00  0.00           C  
ATOM    693  O   ALA A 102      40.275  47.219  77.357  1.00  0.00           O  
ATOM    694  CB  ALA A 102      40.065  49.754  76.379  1.00  0.00           C  
ATOM    695  CEN ALA A 102      40.065  49.753  76.379  1.00  0.00           X  
ATOM    696  H   ALA A 102      38.651  48.999  73.710  1.00  0.00           H  
ATOM    697  N   GLY A 103      40.131  46.196  75.362  1.00  0.00           N  
ATOM    698  CA  GLY A 103      40.401  44.825  75.797  1.00  0.00           C  
ATOM    699  C   GLY A 103      41.132  44.081  74.671  1.00  0.00           C  
ATOM    700  O   GLY A 103      41.066  44.494  73.518  1.00  0.00           O  
ATOM    701  CEN GLY A 103      40.401  44.825  75.797  1.00  0.00           X  
ATOM    702  H   GLY A 103      40.182  46.344  74.362  1.00  0.00           H  
ATOM    703  N   SER A 104      41.912  43.069  75.046  1.00  0.00           N  
ATOM    704  CA  SER A 104      42.713  42.159  74.206  1.00  0.00           C  
ATOM    705  C   SER A 104      42.113  40.738  74.042  1.00  0.00           C  
ATOM    706  O   SER A 104      41.416  40.270  74.938  1.00  0.00           O  
ATOM    707  CB  SER A 104      44.112  42.060  74.781  1.00  0.00           C  
ATOM    708  CEN SER A 104      44.508  42.035  75.154  1.00  0.00           X  
ATOM    709  H   SER A 104      42.024  42.945  76.040  1.00  0.00           H  
ATOM    710  N   PRO A 105      42.368  40.052  72.900  1.00  0.00           N  
ATOM    711  CA  PRO A 105      41.965  38.668  72.624  1.00  0.00           C  
ATOM    712  C   PRO A 105      42.682  37.616  73.487  1.00  0.00           C  
ATOM    713  O   PRO A 105      43.893  37.704  73.690  1.00  0.00           O  
ATOM    714  CB  PRO A 105      42.297  38.496  71.132  1.00  0.00           C  
ATOM    715  CEN PRO A 105      42.955  40.148  71.285  1.00  0.00           X  
ATOM    716  N   THR A 106      41.978  36.549  73.883  1.00  0.00           N  
ATOM    717  CA  THR A 106      42.564  35.430  74.646  1.00  0.00           C  
ATOM    718  C   THR A 106      42.051  34.071  74.157  1.00  0.00           C  
ATOM    719  O   THR A 106      41.001  33.992  73.523  1.00  0.00           O  
ATOM    720  CB  THR A 106      42.266  35.558  76.151  1.00  0.00           C  
ATOM    721  CEN THR A 106      42.297  35.847  76.659  1.00  0.00           X  
ATOM    722  H   THR A 106      41.027  36.441  73.561  1.00  0.00           H  
ATOM    723  N   SER A 107      42.830  33.030  74.475  1.00  0.00           N  
ATOM    724  CA  SER A 107      42.647  31.586  74.246  1.00  0.00           C  
ATOM    725  C   SER A 107      41.586  30.914  75.117  1.00  0.00           C  
ATOM    726  O   SER A 107      41.577  31.155  76.321  1.00  0.00           O  
ATOM    727  CB  SER A 107      43.974  30.880  74.445  1.00  0.00           C  
ATOM    728  CEN SER A 107      44.462  30.766  74.657  1.00  0.00           X  
ATOM    729  H   SER A 107      43.682  33.247  74.973  1.00  0.00           H  
ATOM    730  N   THR A 108      40.826  29.966  74.540  1.00  0.00           N  
ATOM    731  CA  THR A 108      39.779  29.157  75.227  1.00  0.00           C  
ATOM    732  C   THR A 108      39.819  27.683  74.745  1.00  0.00           C  
ATOM    733  O   THR A 108      40.466  27.388  73.748  1.00  0.00           O  
ATOM    734  CB  THR A 108      38.369  29.727  74.987  1.00  0.00           C  
ATOM    735  CEN THR A 108      37.975  30.157  75.026  1.00  0.00           X  
ATOM    736  H   THR A 108      41.211  29.511  73.727  1.00  0.00           H  
ATOM    737  N   GLU A 109      39.137  26.824  75.526  1.00  0.00           N  
ATOM    738  CA  GLU A 109      38.798  25.379  75.391  1.00  0.00           C  
ATOM    739  C   GLU A 109      39.876  24.325  75.043  1.00  0.00           C  
ATOM    740  O   GLU A 109      40.312  24.183  73.910  1.00  0.00           O  
ATOM    741  CB  GLU A 109      37.689  25.259  74.343  1.00  0.00           C  
ATOM    742  CEN GLU A 109      36.035  25.159  73.948  1.00  0.00           X  
ATOM    743  H   GLU A 109      38.434  27.286  76.086  1.00  0.00           H  
ATOM    744  N   GLU A 110      40.509  23.717  76.058  1.00  0.00           N  
ATOM    745  CA  GLU A 110      40.233  23.707  77.525  1.00  0.00           C  
ATOM    746  C   GLU A 110      39.186  22.659  77.955  1.00  0.00           C  
ATOM    747  O   GLU A 110      38.291  22.924  78.750  1.00  0.00           O  
ATOM    748  CB  GLU A 110      39.772  25.094  77.980  1.00  0.00           C  
ATOM    749  CEN GLU A 110      40.116  26.606  78.685  1.00  0.00           X  
ATOM    750  H   GLU A 110      40.632  22.761  75.760  1.00  0.00           H  
ATOM    751  N   GLY A 111      39.329  21.432  77.436  1.00  0.00           N  
ATOM    752  CA  GLY A 111      38.500  20.286  77.814  1.00  0.00           C  
ATOM    753  C   GLY A 111      38.739  19.008  76.995  1.00  0.00           C  
ATOM    754  O   GLY A 111      39.633  18.972  76.163  1.00  0.00           O  
ATOM    755  CEN GLY A 111      38.500  20.286  77.814  1.00  0.00           X  
ATOM    756  H   GLY A 111      40.050  21.287  76.742  1.00  0.00           H  
ATOM    757  N   THR A 112      37.925  17.984  77.252  1.00  0.00           N  
ATOM    758  CA  THR A 112      37.928  16.636  76.632  1.00  0.00           C  
ATOM    759  C   THR A 112      39.245  15.859  76.374  1.00  0.00           C  
ATOM    760  O   THR A 112      39.757  15.795  75.265  1.00  0.00           O  
ATOM    761  CB  THR A 112      37.203  16.722  75.276  1.00  0.00           C  
ATOM    762  CEN THR A 112      36.739  16.862  74.950  1.00  0.00           X  
ATOM    763  H   THR A 112      36.990  18.281  77.491  1.00  0.00           H  
ATOM    764  N   SER A 113      39.662  15.137  77.427  1.00  0.00           N  
ATOM    765  CA  SER A 113      40.829  14.230  77.592  1.00  0.00           C  
ATOM    766  C   SER A 113      40.630  12.730  77.864  1.00  0.00           C  
ATOM    767  O   SER A 113      39.958  12.372  78.824  1.00  0.00           O  
ATOM    768  CB  SER A 113      41.689  14.789  78.708  1.00  0.00           C  
ATOM    769  CEN SER A 113      41.817  15.025  79.182  1.00  0.00           X  
ATOM    770  H   SER A 113      38.941  14.958  78.112  1.00  0.00           H  
ATOM    771  N   THR A 114      41.431  11.881  77.193  1.00  0.00           N  
ATOM    772  CA  THR A 114      41.421  10.401  77.339  1.00  0.00           C  
ATOM    773  C   THR A 114      42.870   9.862  77.293  1.00  0.00           C  
ATOM    774  O   THR A 114      43.777  10.550  76.839  1.00  0.00           O  
ATOM    775  CB  THR A 114      40.587   9.717  76.239  1.00  0.00           C  
ATOM    776  CEN THR A 114      40.083   9.627  75.958  1.00  0.00           X  
ATOM    777  H   THR A 114      42.336  12.238  76.929  1.00  0.00           H  
ATOM    778  N   GLU A 115      43.057   8.664  77.852  1.00  0.00           N  
ATOM    779  CA  GLU A 115      44.250   7.800  77.954  1.00  0.00           C  
ATOM    780  C   GLU A 115      44.534   6.772  76.825  1.00  0.00           C  
ATOM    781  O   GLU A 115      43.602   6.249  76.212  1.00  0.00           O  
ATOM    782  CB  GLU A 115      44.176   7.046  79.283  1.00  0.00           C  
ATOM    783  CEN GLU A 115      44.592   6.912  80.930  1.00  0.00           X  
ATOM    784  H   GLU A 115      42.266   8.301  78.362  1.00  0.00           H  
ATOM    785  N   PRO A 116      45.833   6.470  76.546  1.00  0.00           N  
ATOM    786  CA  PRO A 116      46.279   5.482  75.563  1.00  0.00           C  
ATOM    787  C   PRO A 116      45.915   4.031  75.928  1.00  0.00           C  
ATOM    788  O   PRO A 116      45.990   3.629  77.088  1.00  0.00           O  
ATOM    789  CB  PRO A 116      47.802   5.693  75.520  1.00  0.00           C  
ATOM    790  CEN PRO A 116      47.484   6.871  76.822  1.00  0.00           X  
ATOM    791  N   SER A 117      45.594   3.215  74.919  1.00  0.00           N  
ATOM    792  CA  SER A 117      45.290   1.787  75.090  1.00  0.00           C  
ATOM    793  C   SER A 117      45.459   1.025  73.784  1.00  0.00           C  
ATOM    794  O   SER A 117      45.246   1.538  72.688  1.00  0.00           O  
ATOM    795  CB  SER A 117      43.880   1.609  75.620  1.00  0.00           C  
ATOM    796  CEN SER A 117      43.349   1.704  75.694  1.00  0.00           X  
ATOM    797  H   SER A 117      45.753   3.537  73.974  1.00  0.00           H  
ATOM    798  N   GLU A 118      45.889  -0.217  73.972  1.00  0.00           N  
ATOM    799  CA  GLU A 118      46.124  -1.296  73.026  1.00  0.00           C  
ATOM    800  C   GLU A 118      44.829  -2.058  72.686  1.00  0.00           C  
ATOM    801  O   GLU A 118      43.987  -2.265  73.558  1.00  0.00           O  
ATOM    802  CB  GLU A 118      47.174  -2.260  73.583  1.00  0.00           C  
ATOM    803  CEN GLU A 118      48.786  -2.806  73.657  1.00  0.00           X  
ATOM    804  H   GLU A 118      46.060  -0.473  74.932  1.00  0.00           H  
ATOM    805  N   GLY A 119      44.695  -2.563  71.455  1.00  0.00           N  
ATOM    806  CA  GLY A 119      43.550  -3.411  71.108  1.00  0.00           C  
ATOM    807  C   GLY A 119      42.771  -3.023  69.853  1.00  0.00           C  
ATOM    808  O   GLY A 119      42.377  -1.876  69.714  1.00  0.00           O  
ATOM    809  CEN GLY A 119      43.550  -3.411  71.108  1.00  0.00           X  
ATOM    810  H   GLY A 119      45.445  -2.443  70.785  1.00  0.00           H  
ATOM    811  N   SER A 120      42.563  -4.006  68.967  1.00  0.00           N  
ATOM    812  CA  SER A 120      41.849  -3.974  67.665  1.00  0.00           C  
ATOM    813  C   SER A 120      40.309  -4.082  67.647  1.00  0.00           C  
ATOM    814  O   SER A 120      39.730  -4.663  68.549  1.00  0.00           O  
ATOM    815  CB  SER A 120      42.413  -5.082  66.797  1.00  0.00           C  
ATOM    816  CEN SER A 120      42.614  -5.569  66.662  1.00  0.00           X  
ATOM    817  H   SER A 120      42.459  -4.910  69.406  1.00  0.00           H  
ATOM    818  N   ALA A 121      39.543  -3.771  66.600  1.00  0.00           N  
ATOM    819  CA  ALA A 121      39.718  -3.259  65.236  1.00  0.00           C  
ATOM    820  C   ALA A 121      38.378  -2.560  64.860  1.00  0.00           C  
ATOM    821  O   ALA A 121      37.322  -3.054  65.266  1.00  0.00           O  
ATOM    822  CB  ALA A 121      40.075  -4.374  64.264  1.00  0.00           C  
ATOM    823  CEN ALA A 121      40.074  -4.373  64.264  1.00  0.00           X  
ATOM    824  H   ALA A 121      38.575  -3.973  66.803  1.00  0.00           H  
ATOM    825  N   PRO A 122      38.353  -1.463  64.079  1.00  0.00           N  
ATOM    826  CA  PRO A 122      37.103  -0.844  63.641  1.00  0.00           C  
ATOM    827  C   PRO A 122      36.246  -1.844  62.846  1.00  0.00           C  
ATOM    828  O   PRO A 122      36.768  -2.688  62.116  1.00  0.00           O  
ATOM    829  CB  PRO A 122      37.556   0.348  62.782  1.00  0.00           C  
ATOM    830  CEN PRO A 122      39.194  -0.271  63.127  1.00  0.00           X  
ATOM    831  N   GLY A 123      34.923  -1.746  62.988  1.00  0.00           N  
ATOM    832  CA  GLY A 123      33.954  -2.579  62.275  1.00  0.00           C  
ATOM    833  C   GLY A 123      33.549  -1.932  60.949  1.00  0.00           C  
ATOM    834  O   GLY A 123      33.985  -0.832  60.624  1.00  0.00           O  
ATOM    835  CEN GLY A 123      33.954  -2.579  62.275  1.00  0.00           X  
ATOM    836  H   GLY A 123      34.561  -0.981  63.538  1.00  0.00           H  
ATOM    837  N   THR A 124      32.732  -2.650  60.188  1.00  0.00           N  
ATOM    838  CA  THR A 124      32.134  -2.289  58.900  1.00  0.00           C  
ATOM    839  C   THR A 124      30.632  -2.579  58.817  1.00  0.00           C  
ATOM    840  O   THR A 124      30.142  -3.447  59.533  1.00  0.00           O  
ATOM    841  CB  THR A 124      32.838  -3.025  57.745  1.00  0.00           C  
ATOM    842  CEN THR A 124      33.315  -3.157  57.435  1.00  0.00           X  
ATOM    843  H   THR A 124      32.480  -3.566  60.529  1.00  0.00           H  
ATOM    844  N   SER A 125      29.979  -1.921  57.849  1.00  0.00           N  
ATOM    845  CA  SER A 125      28.561  -2.019  57.448  1.00  0.00           C  
ATOM    846  C   SER A 125      28.033  -3.314  56.817  1.00  0.00           C  
ATOM    847  O   SER A 125      28.660  -3.843  55.909  1.00  0.00           O  
ATOM    848  CB  SER A 125      28.271  -0.879  56.492  1.00  0.00           C  
ATOM    849  CEN SER A 125      28.349  -0.521  56.090  1.00  0.00           X  
ATOM    850  H   SER A 125      30.568  -1.606  57.093  1.00  0.00           H  
ATOM    851  N   THR A 126      26.782  -3.687  57.117  1.00  0.00           N  
ATOM    852  CA  THR A 126      26.122  -4.881  56.542  1.00  0.00           C  
ATOM    853  C   THR A 126      24.681  -4.538  56.117  1.00  0.00           C  
ATOM    854  O   THR A 126      24.125  -3.522  56.519  1.00  0.00           O  
ATOM    855  CB  THR A 126      26.092  -6.057  57.537  1.00  0.00           C  
ATOM    856  CEN THR A 126      26.360  -6.448  57.878  1.00  0.00           X  
ATOM    857  H   THR A 126      26.141  -2.986  57.458  1.00  0.00           H  
ATOM    858  N   GLU A 127      24.176  -5.390  55.233  1.00  0.00           N  
ATOM    859  CA  GLU A 127      22.876  -5.547  54.570  1.00  0.00           C  
ATOM    860  C   GLU A 127      21.639  -6.000  55.380  1.00  0.00           C  
ATOM    861  O   GLU A 127      21.692  -6.977  56.129  1.00  0.00           O  
ATOM    862  CB  GLU A 127      23.064  -6.522  53.406  1.00  0.00           C  
ATOM    863  CEN GLU A 127      23.367  -6.809  51.754  1.00  0.00           X  
ATOM    864  H   GLU A 127      24.845  -6.065  54.889  1.00  0.00           H  
ATOM    865  N   PRO A 128      20.488  -5.313  55.173  1.00  0.00           N  
ATOM    866  CA  PRO A 128      19.198  -5.605  55.797  1.00  0.00           C  
ATOM    867  C   PRO A 128      18.568  -6.889  55.225  1.00  0.00           C  
ATOM    868  O   PRO A 128      18.711  -7.150  54.038  1.00  0.00           O  
ATOM    869  CB  PRO A 128      18.352  -4.358  55.493  1.00  0.00           C  
ATOM    870  CEN PRO A 128      19.799  -3.830  54.591  1.00  0.00           X  
ATOM    871  N   SER A 129      17.812  -7.655  56.022  1.00  0.00           N  
ATOM    872  CA  SER A 129      17.116  -8.860  55.526  1.00  0.00           C  
ATOM    873  C   SER A 129      15.959  -9.294  56.430  1.00  0.00           C  
ATOM    874  O   SER A 129      15.917  -8.987  57.616  1.00  0.00           O  
ATOM    875  CB  SER A 129      18.105  -9.999  55.375  1.00  0.00           C  
ATOM    876  CEN SER A 129      18.532 -10.319  55.481  1.00  0.00           X  
ATOM    877  H   SER A 129      17.512  -7.282  56.910  1.00  0.00           H  
ATOM    878  N   GLU A 130      15.049 -10.048  55.814  1.00  0.00           N  
ATOM    879  CA  GLU A 130      13.920 -10.742  56.448  1.00  0.00           C  
ATOM    880  C   GLU A 130      12.812  -9.913  57.120  1.00  0.00           C  
ATOM    881  O   GLU A 130      12.320 -10.215  58.200  1.00  0.00           O  
ATOM    882  CB  GLU A 130      14.483 -11.715  57.487  1.00  0.00           C  
ATOM    883  CEN GLU A 130      14.997 -13.282  57.916  1.00  0.00           X  
ATOM    884  H   GLU A 130      15.441 -10.586  55.055  1.00  0.00           H  
ATOM    885  N   GLY A 131      12.296  -8.943  56.356  1.00  0.00           N  
ATOM    886  CA  GLY A 131      11.286  -7.984  56.801  1.00  0.00           C  
ATOM    887  C   GLY A 131       9.879  -8.471  56.441  1.00  0.00           C  
ATOM    888  O   GLY A 131       8.938  -7.690  56.451  1.00  0.00           O  
ATOM    889  CEN GLY A 131      11.285  -7.984  56.801  1.00  0.00           X  
ATOM    890  H   GLY A 131      12.518  -8.952  55.372  1.00  0.00           H  
ATOM    891  N   SER A 132       9.742  -9.756  56.111  1.00  0.00           N  
ATOM    892  CA  SER A 132       8.478 -10.352  55.649  1.00  0.00           C  
ATOM    893  C   SER A 132       8.355 -11.771  56.204  1.00  0.00           C  
ATOM    894  O   SER A 132       9.368 -12.359  56.575  1.00  0.00           O  
ATOM    895  CB  SER A 132       8.408 -10.360  54.134  1.00  0.00           C  
ATOM    896  CEN SER A 132       8.577 -10.391  53.618  1.00  0.00           X  
ATOM    897  H   SER A 132      10.458 -10.393  56.433  1.00  0.00           H  
ATOM    898  N   ALA A 133       7.154 -12.352  56.195  1.00  0.00           N  
ATOM    899  CA  ALA A 133       6.948 -13.742  56.598  1.00  0.00           C  
ATOM    900  C   ALA A 133       5.791 -14.399  55.814  1.00  0.00           C  
ATOM    901  O   ALA A 133       4.824 -13.719  55.479  1.00  0.00           O  
ATOM    902  CB  ALA A 133       6.691 -13.817  58.096  1.00  0.00           C  
ATOM    903  CEN ALA A 133       6.691 -13.817  58.095  1.00  0.00           X  
ATOM    904  H   ALA A 133       6.394 -11.904  55.701  1.00  0.00           H  
ATOM    905  N   PRO A 134       5.902 -15.703  55.486  1.00  0.00           N  
ATOM    906  CA  PRO A 134       4.853 -16.471  54.816  1.00  0.00           C  
ATOM    907  C   PRO A 134       3.741 -16.962  55.764  1.00  0.00           C  
ATOM    908  O   PRO A 134       4.007 -17.458  56.856  1.00  0.00           O  
ATOM    909  CB  PRO A 134       5.623 -17.644  54.186  1.00  0.00           C  
ATOM    910  CEN PRO A 134       7.024 -16.924  55.025  1.00  0.00           X  
ATOM    911  N   GLY A 135       2.486 -16.907  55.305  1.00  0.00           N  
ATOM    912  CA  GLY A 135       1.307 -17.367  56.056  1.00  0.00           C  
ATOM    913  C   GLY A 135       0.506 -18.377  55.229  1.00  0.00           C  
ATOM    914  O   GLY A 135      -0.674 -18.555  55.480  1.00  0.00           O  
ATOM    915  CEN GLY A 135       1.306 -17.367  56.056  1.00  0.00           X  
ATOM    916  H   GLY A 135       2.332 -16.538  54.377  1.00  0.00           H  
ATOM    917  N   THR A 136       0.976 -18.776  54.042  1.00  0.00           N  
ATOM    918  CA  THR A 136       0.341 -19.693  53.064  1.00  0.00           C  
ATOM    919  C   THR A 136      -1.103 -19.346  52.687  1.00  0.00           C  
ATOM    920  O   THR A 136      -1.781 -18.678  53.459  1.00  0.00           O  
ATOM    921  CB  THR A 136       0.354 -21.141  53.588  1.00  0.00           C  
ATOM    922  CEN THR A 136       0.635 -21.614  53.782  1.00  0.00           X  
ATOM    923  H   THR A 136       1.311 -17.957  53.558  1.00  0.00           H  
ATOM    924  N   SER A 137      -1.536 -19.976  51.584  1.00  0.00           N  
ATOM    925  CA  SER A 137      -2.870 -19.895  50.952  1.00  0.00           C  
ATOM    926  C   SER A 137      -3.448 -18.481  50.760  1.00  0.00           C  
ATOM    927  O   SER A 137      -2.727 -17.503  50.724  1.00  0.00           O  
ATOM    928  CB  SER A 137      -3.846 -20.722  51.767  1.00  0.00           C  
ATOM    929  CEN SER A 137      -4.084 -20.942  52.204  1.00  0.00           X  
ATOM    930  H   SER A 137      -1.044 -20.827  51.355  1.00  0.00           H  
ATOM    931  N   GLU A 138      -4.745 -18.232  50.623  1.00  0.00           N  
ATOM    932  CA  GLU A 138      -5.911 -19.108  50.556  1.00  0.00           C  
ATOM    933  C   GLU A 138      -6.911 -18.489  49.550  1.00  0.00           C  
ATOM    934  O   GLU A 138      -6.926 -17.282  49.342  1.00  0.00           O  
ATOM    935  CB  GLU A 138      -6.549 -19.285  51.935  1.00  0.00           C  
ATOM    936  CEN GLU A 138      -6.778 -20.209  53.349  1.00  0.00           X  
ATOM    937  H   GLU A 138      -4.985 -17.271  50.821  1.00  0.00           H  
ATOM    938  N   SER A 139      -7.698 -19.354  48.915  1.00  0.00           N  
ATOM    939  CA  SER A 139      -8.795 -19.116  47.964  1.00  0.00           C  
ATOM    940  C   SER A 139     -10.051 -18.320  48.380  1.00  0.00           C  
ATOM    941  O   SER A 139     -10.692 -18.654  49.367  1.00  0.00           O  
ATOM    942  CB  SER A 139      -9.245 -20.471  47.455  1.00  0.00           C  
ATOM    943  CEN SER A 139      -9.376 -20.999  47.463  1.00  0.00           X  
ATOM    944  H   SER A 139      -7.847 -20.216  49.418  1.00  0.00           H  
ATOM    945  N   ALA A 140     -10.520 -17.418  47.501  1.00  0.00           N  
ATOM    946  CA  ALA A 140     -11.726 -16.585  47.718  1.00  0.00           C  
ATOM    947  C   ALA A 140     -12.374 -16.135  46.385  1.00  0.00           C  
ATOM    948  O   ALA A 140     -11.725 -16.085  45.343  1.00  0.00           O  
ATOM    949  CB  ALA A 140     -11.378 -15.373  48.570  1.00  0.00           C  
ATOM    950  CEN ALA A 140     -11.379 -15.374  48.569  1.00  0.00           X  
ATOM    951  H   ALA A 140     -10.375 -17.658  46.531  1.00  0.00           H  
ATOM    952  N   THR A 141     -13.650 -15.754  46.440  1.00  0.00           N  
ATOM    953  CA  THR A 141     -14.453 -15.204  45.327  1.00  0.00           C  
ATOM    954  C   THR A 141     -15.357 -14.075  45.860  1.00  0.00           C  
ATOM    955  O   THR A 141     -15.520 -13.999  47.083  1.00  0.00           O  
ATOM    956  CB  THR A 141     -15.322 -16.282  44.651  1.00  0.00           C  
ATOM    957  CEN THR A 141     -15.382 -16.784  44.358  1.00  0.00           X  
ATOM    958  H   THR A 141     -14.057 -15.594  47.351  1.00  0.00           H  
ATOM    959  N   PRO A 142     -15.932 -13.180  45.024  1.00  0.00           N  
ATOM    960  CA  PRO A 142     -15.665 -13.181  43.567  1.00  0.00           C  
ATOM    961  C   PRO A 142     -15.584 -11.768  42.935  1.00  0.00           C  
ATOM    962  O   PRO A 142     -16.489 -11.311  42.253  1.00  0.00           O  
ATOM    963  CB  PRO A 142     -16.840 -13.990  42.994  1.00  0.00           C  
ATOM    964  CEN PRO A 142     -17.404 -14.010  44.687  1.00  0.00           X  
ATOM    965  N   GLU A 143     -14.626 -10.929  43.339  1.00  0.00           N  
ATOM    966  CA  GLU A 143     -14.323  -9.580  42.810  1.00  0.00           C  
ATOM    967  C   GLU A 143     -15.473  -8.542  42.791  1.00  0.00           C  
ATOM    968  O   GLU A 143     -15.562  -7.685  41.924  1.00  0.00           O  
ATOM    969  CB  GLU A 143     -13.776  -9.726  41.388  1.00  0.00           C  
ATOM    970  CEN GLU A 143     -12.455  -9.835  40.318  1.00  0.00           X  
ATOM    971  H   GLU A 143     -14.651 -10.895  44.347  1.00  0.00           H  
ATOM    972  N   SER A 144     -16.307  -8.653  43.840  1.00  0.00           N  
ATOM    973  CA  SER A 144     -17.461  -7.806  44.209  1.00  0.00           C  
ATOM    974  C   SER A 144     -18.237  -6.977  43.167  1.00  0.00           C  
ATOM    975  O   SER A 144     -18.219  -7.256  41.976  1.00  0.00           O  
ATOM    976  CB  SER A 144     -16.983  -6.853  45.286  1.00  0.00           C  
ATOM    977  CEN SER A 144     -16.654  -6.511  45.553  1.00  0.00           X  
ATOM    978  H   SER A 144     -15.819  -8.929  44.681  1.00  0.00           H  
ATOM    979  N   GLY A 145     -18.735  -5.804  43.596  1.00  0.00           N  
ATOM    980  CA  GLY A 145     -19.471  -4.871  42.725  1.00  0.00           C  
ATOM    981  C   GLY A 145     -20.995  -5.110  42.652  1.00  0.00           C  
ATOM    982  O   GLY A 145     -21.449  -6.106  43.204  1.00  0.00           O  
ATOM    983  CEN GLY A 145     -19.471  -4.870  42.725  1.00  0.00           X  
ATOM    984  H   GLY A 145     -18.475  -5.473  44.513  1.00  0.00           H  
ATOM    985  N   PRO A 146     -21.801  -4.230  42.014  1.00  0.00           N  
ATOM    986  CA  PRO A 146     -23.259  -4.360  41.888  1.00  0.00           C  
ATOM    987  C   PRO A 146     -23.707  -5.644  41.170  1.00  0.00           C  
ATOM    988  O   PRO A 146     -22.986  -6.183  40.334  1.00  0.00           O  
ATOM    989  CB  PRO A 146     -23.662  -3.101  41.101  1.00  0.00           C  
ATOM    990  CEN PRO A 146     -21.902  -2.806  41.044  1.00  0.00           X  
ATOM    991  N   GLY A 147     -24.928  -6.104  41.452  1.00  0.00           N  
ATOM    992  CA  GLY A 147     -25.504  -7.319  40.879  1.00  0.00           C  
ATOM    993  C   GLY A 147     -25.488  -7.264  39.355  1.00  0.00           C  
ATOM    994  O   GLY A 147     -25.667  -6.203  38.766  1.00  0.00           O  
ATOM    995  CEN GLY A 147     -25.504  -7.320  40.878  1.00  0.00           X  
ATOM    996  H   GLY A 147     -25.497  -5.597  42.116  1.00  0.00           H  
ATOM    997  N   SER A 148     -25.212  -8.414  38.758  1.00  0.00           N  
ATOM    998  CA  SER A 148     -25.105  -8.692  37.331  1.00  0.00           C  
ATOM    999  C   SER A 148     -26.419  -8.606  36.543  1.00  0.00           C  
ATOM   1000  O   SER A 148     -27.508  -8.861  37.050  1.00  0.00           O  
ATOM   1001  CB  SER A 148     -24.492 -10.067  37.148  1.00  0.00           C  
ATOM   1002  CEN SER A 148     -24.385 -10.592  37.242  1.00  0.00           X  
ATOM   1003  H   SER A 148     -24.970  -9.194  39.354  1.00  0.00           H  
ATOM   1004  N   GLU A 149     -26.233  -8.264  35.268  1.00  0.00           N  
ATOM   1005  CA  GLU A 149     -27.177  -8.097  34.159  1.00  0.00           C  
ATOM   1006  C   GLU A 149     -26.782  -8.785  32.833  1.00  0.00           C  
ATOM   1007  O   GLU A 149     -25.609  -8.862  32.466  1.00  0.00           O  
ATOM   1008  CB  GLU A 149     -27.387  -6.602  33.907  1.00  0.00           C  
ATOM   1009  CEN GLU A 149     -28.294  -5.179  34.139  1.00  0.00           X  
ATOM   1010  H   GLU A 149     -25.271  -8.112  35.002  1.00  0.00           H  
ATOM   1011  N   PRO A 150     -27.788  -9.194  32.041  1.00  0.00           N  
ATOM   1012  CA  PRO A 150     -27.414  -9.838  30.784  1.00  0.00           C  
ATOM   1013  C   PRO A 150     -26.786  -8.868  29.783  1.00  0.00           C  
ATOM   1014  O   PRO A 150     -27.101  -7.680  29.736  1.00  0.00           O  
ATOM   1015  CB  PRO A 150     -28.740 -10.416  30.264  1.00  0.00           C  
ATOM   1016  CEN PRO A 150     -29.432  -9.620  31.704  1.00  0.00           X  
ATOM   1017  N   ALA A 151     -25.919  -9.417  28.936  1.00  0.00           N  
ATOM   1018  CA  ALA A 151     -25.295  -8.730  27.820  1.00  0.00           C  
ATOM   1019  C   ALA A 151     -26.321  -8.433  26.712  1.00  0.00           C  
ATOM   1020  O   ALA A 151     -27.287  -9.170  26.525  1.00  0.00           O  
ATOM   1021  CB  ALA A 151     -24.136  -9.554  27.279  1.00  0.00           C  
ATOM   1022  CEN ALA A 151     -24.137  -9.554  27.279  1.00  0.00           X  
ATOM   1023  H   ALA A 151     -25.742 -10.407  29.015  1.00  0.00           H  
ATOM   1024  N   THR A 152     -26.087  -7.381  25.933  1.00  0.00           N  
ATOM   1025  CA  THR A 152     -26.969  -7.018  24.822  1.00  0.00           C  
ATOM   1026  C   THR A 152     -26.107  -6.477  23.702  1.00  0.00           C  
ATOM   1027  O   THR A 152     -24.993  -5.994  23.913  1.00  0.00           O  
ATOM   1028  CB  THR A 152     -28.024  -5.969  25.219  1.00  0.00           C  
ATOM   1029  CEN THR A 152     -28.481  -5.795  25.539  1.00  0.00           X  
ATOM   1030  H   THR A 152     -25.231  -6.862  26.060  1.00  0.00           H  
ATOM   1031  N   SER A 153     -26.658  -6.602  22.499  1.00  0.00           N  
ATOM   1032  CA  SER A 153     -26.070  -6.170  21.240  1.00  0.00           C  
ATOM   1033  C   SER A 153     -26.024  -4.638  21.192  1.00  0.00           C  
ATOM   1034  O   SER A 153     -27.032  -3.968  21.395  1.00  0.00           O  
ATOM   1035  CB  SER A 153     -26.858  -6.727  20.070  1.00  0.00           C  
ATOM   1036  CEN SER A 153     -27.286  -6.896  19.781  1.00  0.00           X  
ATOM   1037  H   SER A 153     -27.638  -6.844  22.478  1.00  0.00           H  
ATOM   1038  N   GLY A 154     -24.827  -4.099  20.992  1.00  0.00           N  
ATOM   1039  CA  GLY A 154     -24.552  -2.667  20.902  1.00  0.00           C  
ATOM   1040  C   GLY A 154     -24.222  -2.265  19.469  1.00  0.00           C  
ATOM   1041  O   GLY A 154     -23.711  -1.175  19.226  1.00  0.00           O  
ATOM   1042  CEN GLY A 154     -24.551  -2.667  20.902  1.00  0.00           X  
ATOM   1043  H   GLY A 154     -24.034  -4.723  21.027  1.00  0.00           H  
ATOM   1044  N   SER A 155     -24.469  -3.177  18.527  1.00  0.00           N  
ATOM   1045  CA  SER A 155     -24.121  -2.980  17.125  1.00  0.00           C  
ATOM   1046  C   SER A 155     -24.866  -1.694  16.738  1.00  0.00           C  
ATOM   1047  O   SER A 155     -25.745  -1.241  17.456  1.00  0.00           O  
ATOM   1048  CB  SER A 155     -24.526  -4.163  16.267  1.00  0.00           C  
ATOM   1049  CEN SER A 155     -24.814  -4.592  16.097  1.00  0.00           X  
ATOM   1050  H   SER A 155     -25.276  -3.769  18.661  1.00  0.00           H  
ATOM   1051  N   GLU A 156     -24.476  -0.942  15.726  1.00  0.00           N  
ATOM   1052  CA  GLU A 156     -23.311  -1.240  14.933  1.00  0.00           C  
ATOM   1053  C   GLU A 156     -22.451   0.048  15.014  1.00  0.00           C  
ATOM   1054  O   GLU A 156     -22.986   1.151  15.005  1.00  0.00           O  
ATOM   1055  CB  GLU A 156     -23.679  -1.604  13.493  1.00  0.00           C  
ATOM   1056  CEN GLU A 156     -23.930  -2.779  12.285  1.00  0.00           X  
ATOM   1057  H   GLU A 156     -25.255  -0.700  15.131  1.00  0.00           H  
ATOM   1058  N   THR A 157     -21.118  -0.053  14.995  1.00  0.00           N  
ATOM   1059  CA  THR A 157     -20.276   1.158  15.083  1.00  0.00           C  
ATOM   1060  C   THR A 157     -20.476   1.982  13.803  1.00  0.00           C  
ATOM   1061  O   THR A 157     -20.276   1.454  12.708  1.00  0.00           O  
ATOM   1062  CB  THR A 157     -18.782   0.824  15.256  1.00  0.00           C  
ATOM   1063  CEN THR A 157     -18.341   0.583  15.554  1.00  0.00           X  
ATOM   1064  H   THR A 157     -20.708  -0.865  14.555  1.00  0.00           H  
ATOM   1065  N   PRO A 158     -20.938   3.243  13.881  1.00  0.00           N  
ATOM   1066  CA  PRO A 158     -21.279   4.112  12.763  1.00  0.00           C  
ATOM   1067  C   PRO A 158     -19.984   4.818  12.372  1.00  0.00           C  
ATOM   1068  O   PRO A 158     -19.714   5.954  12.745  1.00  0.00           O  
ATOM   1069  CB  PRO A 158     -22.355   5.071  13.301  1.00  0.00           C  
ATOM   1070  CEN PRO A 158     -22.137   4.158  14.819  1.00  0.00           X  
ATOM   1071  N   GLY A 159     -19.084   4.077  11.754  1.00  0.00           N  
ATOM   1072  CA  GLY A 159     -17.825   4.673  11.319  1.00  0.00           C  
ATOM   1073  C   GLY A 159     -16.997   3.752  10.454  1.00  0.00           C  
ATOM   1074  O   GLY A 159     -16.400   4.217   9.499  1.00  0.00           O  
ATOM   1075  CEN GLY A 159     -17.825   4.673  11.319  1.00  0.00           X  
ATOM   1076  H   GLY A 159     -19.313   3.124  11.510  1.00  0.00           H  
ATOM   1077  N   MET A 160     -17.030   2.439  10.712  1.00  0.00           N  
ATOM   1078  CA  MET A 160     -16.323   1.467   9.873  1.00  0.00           C  
ATOM   1079  C   MET A 160     -16.925   1.421   8.466  1.00  0.00           C  
ATOM   1080  O   MET A 160     -16.177   1.421   7.506  1.00  0.00           O  
ATOM   1081  CB  MET A 160     -16.366   0.082  10.515  1.00  0.00           C  
ATOM   1082  CEN MET A 160     -15.365  -1.116  11.315  1.00  0.00           X  
ATOM   1083  H   MET A 160     -17.536   2.115  11.526  1.00  0.00           H  
ATOM   1084  N   TYR A 161     -18.257   1.477   8.338  1.00  0.00           N  
ATOM   1085  CA  TYR A 161     -18.928   1.437   7.034  1.00  0.00           C  
ATOM   1086  C   TYR A 161     -18.599   2.639   6.133  1.00  0.00           C  
ATOM   1087  O   TYR A 161     -18.213   2.429   4.993  1.00  0.00           O  
ATOM   1088  CB  TYR A 161     -20.442   1.349   7.235  1.00  0.00           C  
ATOM   1089  CEN TYR A 161     -21.735   0.167   7.245  1.00  0.00           X  
ATOM   1090  H   TYR A 161     -18.830   1.503   9.168  1.00  0.00           H  
ATOM   1091  N   GLY A 162     -18.744   3.871   6.636  1.00  0.00           N  
ATOM   1092  CA  GLY A 162     -18.352   5.080   5.898  1.00  0.00           C  
ATOM   1093  C   GLY A 162     -16.868   5.034   5.552  1.00  0.00           C  
ATOM   1094  O   GLY A 162     -16.527   5.009   4.382  1.00  0.00           O  
ATOM   1095  CEN GLY A 162     -18.352   5.080   5.898  1.00  0.00           X  
ATOM   1096  H   GLY A 162     -18.979   3.973   7.612  1.00  0.00           H  
ATOM   1097  N   LYS A 163     -16.023   4.826   6.572  1.00  0.00           N  
ATOM   1098  CA  LYS A 163     -14.555   4.845   6.440  1.00  0.00           C  
ATOM   1099  C   LYS A 163     -14.041   3.967   5.302  1.00  0.00           C  
ATOM   1100  O   LYS A 163     -13.199   4.382   4.521  1.00  0.00           O  
ATOM   1101  CB  LYS A 163     -13.903   4.408   7.752  1.00  0.00           C  
ATOM   1102  CEN LYS A 163     -12.887   4.935   9.532  1.00  0.00           X  
ATOM   1103  H   LYS A 163     -16.411   4.693   7.495  1.00  0.00           H  
ATOM   1104  N   LEU A 164     -14.519   2.730   5.246  1.00  0.00           N  
ATOM   1105  CA  LEU A 164     -14.181   1.793   4.194  1.00  0.00           C  
ATOM   1106  C   LEU A 164     -14.528   2.319   2.799  1.00  0.00           C  
ATOM   1107  O   LEU A 164     -13.734   2.173   1.878  1.00  0.00           O  
ATOM   1108  CB  LEU A 164     -14.893   0.458   4.448  1.00  0.00           C  
ATOM   1109  CEN LEU A 164     -14.408  -0.896   4.999  1.00  0.00           X  
ATOM   1110  H   LEU A 164     -15.143   2.431   5.982  1.00  0.00           H  
ATOM   1111  N   ASN A 165     -15.712   2.916   2.658  1.00  0.00           N  
ATOM   1112  CA  ASN A 165     -16.164   3.417   1.370  1.00  0.00           C  
ATOM   1113  C   ASN A 165     -15.268   4.557   0.894  1.00  0.00           C  
ATOM   1114  O   ASN A 165     -14.869   4.526  -0.262  1.00  0.00           O  
ATOM   1115  CB  ASN A 165     -17.612   3.867   1.424  1.00  0.00           C  
ATOM   1116  CEN ASN A 165     -18.564   3.463   1.241  1.00  0.00           X  
ATOM   1117  H   ASN A 165     -16.236   3.172   3.480  1.00  0.00           H  
ATOM   1118  N   ASP A 166     -14.899   5.482   1.784  1.00  0.00           N  
ATOM   1119  CA  ASP A 166     -14.056   6.634   1.447  1.00  0.00           C  
ATOM   1120  C   ASP A 166     -12.664   6.156   0.984  1.00  0.00           C  
ATOM   1121  O   ASP A 166     -12.215   6.490  -0.108  1.00  0.00           O  
ATOM   1122  CB  ASP A 166     -13.928   7.579   2.644  1.00  0.00           C  
ATOM   1123  CEN ASP A 166     -14.330   8.440   3.010  1.00  0.00           X  
ATOM   1124  H   ASP A 166     -15.296   5.458   2.711  1.00  0.00           H  
ATOM   1125  N   LEU A 167     -12.039   5.254   1.751  1.00  0.00           N  
ATOM   1126  CA  LEU A 167     -10.743   4.672   1.396  1.00  0.00           C  
ATOM   1127  C   LEU A 167     -10.754   3.969   0.032  1.00  0.00           C  
ATOM   1128  O   LEU A 167      -9.817   4.097  -0.754  1.00  0.00           O  
ATOM   1129  CB  LEU A 167     -10.303   3.689   2.488  1.00  0.00           C  
ATOM   1130  CEN LEU A 167      -9.275   3.788   3.631  1.00  0.00           X  
ATOM   1131  H   LEU A 167     -12.424   5.056   2.664  1.00  0.00           H  
ATOM   1132  N   LEU A 168     -11.796   3.179  -0.246  1.00  0.00           N  
ATOM   1133  CA  LEU A 168     -11.930   2.489  -1.526  1.00  0.00           C  
ATOM   1134  C   LEU A 168     -11.997   3.487  -2.691  1.00  0.00           C  
ATOM   1135  O   LEU A 168     -11.286   3.313  -3.680  1.00  0.00           O  
ATOM   1136  CB  LEU A 168     -13.174   1.593  -1.515  1.00  0.00           C  
ATOM   1137  CEN LEU A 168     -13.366   0.071  -1.374  1.00  0.00           X  
ATOM   1138  H   LEU A 168     -12.545   3.123   0.429  1.00  0.00           H  
ATOM   1139  N   GLU A 169     -12.842   4.513  -2.581  1.00  0.00           N  
ATOM   1140  CA  GLU A 169     -13.009   5.556  -3.596  1.00  0.00           C  
ATOM   1141  C   GLU A 169     -11.674   6.227  -3.925  1.00  0.00           C  
ATOM   1142  O   GLU A 169     -11.355   6.384  -5.106  1.00  0.00           O  
ATOM   1143  CB  GLU A 169     -14.022   6.603  -3.126  1.00  0.00           C  
ATOM   1144  CEN GLU A 169     -15.602   7.239  -3.140  1.00  0.00           X  
ATOM   1145  H   GLU A 169     -13.338   4.636  -1.712  1.00  0.00           H  
ATOM   1146  N   ASP A 170     -10.861   6.515  -2.908  1.00  0.00           N  
ATOM   1147  CA  ASP A 170      -9.565   7.168  -3.082  1.00  0.00           C  
ATOM   1148  C   ASP A 170      -8.596   6.271  -3.865  1.00  0.00           C  
ATOM   1149  O   ASP A 170      -8.067   6.650  -4.909  1.00  0.00           O  
ATOM   1150  CB  ASP A 170      -8.966   7.536  -1.722  1.00  0.00           C  
ATOM   1151  CEN ASP A 170      -8.884   8.331  -1.091  1.00  0.00           X  
ATOM   1152  H   ASP A 170     -11.192   6.380  -1.965  1.00  0.00           H  
ATOM   1153  N   LEU A 171      -8.431   5.011  -3.467  1.00  0.00           N  
ATOM   1154  CA  LEU A 171      -7.598   4.060  -4.209  1.00  0.00           C  
ATOM   1155  C   LEU A 171      -8.033   3.920  -5.682  1.00  0.00           C  
ATOM   1156  O   LEU A 171      -7.204   3.902  -6.599  1.00  0.00           O  
ATOM   1157  CB  LEU A 171      -7.631   2.693  -3.514  1.00  0.00           C  
ATOM   1158  CEN LEU A 171      -6.624   1.954  -2.613  1.00  0.00           X  
ATOM   1159  H   LEU A 171      -8.852   4.731  -2.591  1.00  0.00           H  
ATOM   1160  N   GLN A 172      -9.343   3.877  -5.938  1.00  0.00           N  
ATOM   1161  CA  GLN A 172      -9.884   3.779  -7.293  1.00  0.00           C  
ATOM   1162  C   GLN A 172      -9.494   4.968  -8.170  1.00  0.00           C  
ATOM   1163  O   GLN A 172      -9.088   4.785  -9.322  1.00  0.00           O  
ATOM   1164  CB  GLN A 172     -11.410   3.666  -7.244  1.00  0.00           C  
ATOM   1165  CEN GLN A 172     -12.754   2.555  -7.328  1.00  0.00           X  
ATOM   1166  H   GLN A 172      -9.979   3.995  -5.162  1.00  0.00           H  
ATOM   1167  N   GLU A 173      -9.635   6.188  -7.673  1.00  0.00           N  
ATOM   1168  CA  GLU A 173      -9.263   7.385  -8.411  1.00  0.00           C  
ATOM   1169  C   GLU A 173      -7.750   7.411  -8.707  1.00  0.00           C  
ATOM   1170  O   GLU A 173      -7.375   7.680  -9.855  1.00  0.00           O  
ATOM   1171  CB  GLU A 173      -9.675   8.635  -7.629  1.00  0.00           C  
ATOM   1172  CEN GLU A 173     -10.773   9.908  -7.353  1.00  0.00           X  
ATOM   1173  H   GLU A 173      -9.984   6.306  -6.734  1.00  0.00           H  
ATOM   1174  N   VAL A 174      -6.886   6.968  -7.777  1.00  0.00           N  
ATOM   1175  CA  VAL A 174      -5.422   6.890  -7.982  1.00  0.00           C  
ATOM   1176  C   VAL A 174      -5.105   5.946  -9.146  1.00  0.00           C  
ATOM   1177  O   VAL A 174      -4.307   6.309 -10.013  1.00  0.00           O  
ATOM   1178  CB  VAL A 174      -4.687   6.401  -6.719  1.00  0.00           C  
ATOM   1179  CEN VAL A 174      -4.264   6.599  -6.213  1.00  0.00           X  
ATOM   1180  H   VAL A 174      -7.271   6.687  -6.885  1.00  0.00           H  
ATOM   1181  N   LEU A 175      -5.756   4.778  -9.220  1.00  0.00           N  
ATOM   1182  CA  LEU A 175      -5.555   3.811 -10.312  1.00  0.00           C  
ATOM   1183  C   LEU A 175      -5.998   4.364 -11.670  1.00  0.00           C  
ATOM   1184  O   LEU A 175      -5.258   4.297 -12.654  1.00  0.00           O  
ATOM   1185  CB  LEU A 175      -6.308   2.510 -10.005  1.00  0.00           C  
ATOM   1186  CEN LEU A 175      -5.846   1.125  -9.514  1.00  0.00           X  
ATOM   1187  H   LEU A 175      -6.381   4.539  -8.465  1.00  0.00           H  
ATOM   1188  N   LYS A 176      -7.205   4.940 -11.749  1.00  0.00           N  
ATOM   1189  CA  LYS A 176      -7.752   5.444 -13.020  1.00  0.00           C  
ATOM   1190  C   LYS A 176      -6.849   6.510 -13.622  1.00  0.00           C  
ATOM   1191  O   LYS A 176      -6.583   6.460 -14.823  1.00  0.00           O  
ATOM   1192  CB  LYS A 176      -9.159   6.009 -12.818  1.00  0.00           C  
ATOM   1193  CEN LYS A 176     -11.250   5.781 -13.046  1.00  0.00           X  
ATOM   1194  H   LYS A 176      -7.738   5.034 -10.896  1.00  0.00           H  
ATOM   1195  N   ASN A 177      -6.392   7.469 -12.824  1.00  0.00           N  
ATOM   1196  CA  ASN A 177      -5.477   8.500 -13.288  1.00  0.00           C  
ATOM   1197  C   ASN A 177      -4.150   7.887 -13.735  1.00  0.00           C  
ATOM   1198  O   ASN A 177      -3.881   7.886 -14.929  1.00  0.00           O  
ATOM   1199  CB  ASN A 177      -5.243   9.554 -12.222  1.00  0.00           C  
ATOM   1200  CEN ASN A 177      -5.644  10.481 -11.938  1.00  0.00           X  
ATOM   1201  H   ASN A 177      -6.682   7.475 -11.857  1.00  0.00           H  
ATOM   1202  N   LEU A 178      -3.400   7.216 -12.858  1.00  0.00           N  
ATOM   1203  CA  LEU A 178      -2.084   6.664 -13.189  1.00  0.00           C  
ATOM   1204  C   LEU A 178      -2.105   5.858 -14.504  1.00  0.00           C  
ATOM   1205  O   LEU A 178      -1.189   5.976 -15.319  1.00  0.00           O  
ATOM   1206  CB  LEU A 178      -1.586   5.786 -12.034  1.00  0.00           C  
ATOM   1207  CEN LEU A 178      -0.544   6.013 -10.923  1.00  0.00           X  
ATOM   1208  H   LEU A 178      -3.739   7.103 -11.915  1.00  0.00           H  
ATOM   1209  N   HIS A 179      -3.193   5.137 -14.780  1.00  0.00           N  
ATOM   1210  CA  HIS A 179      -3.340   4.330 -15.994  1.00  0.00           C  
ATOM   1211  C   HIS A 179      -3.350   5.157 -17.291  1.00  0.00           C  
ATOM   1212  O   HIS A 179      -2.711   4.775 -18.275  1.00  0.00           O  
ATOM   1213  CB  HIS A 179      -4.622   3.496 -15.912  1.00  0.00           C  
ATOM   1214  CEN HIS A 179      -5.015   2.187 -15.507  1.00  0.00           X  
ATOM   1215  H   HIS A 179      -3.916   5.084 -14.076  1.00  0.00           H  
ATOM   1216  N   LYS A 180      -4.051   6.298 -17.329  1.00  0.00           N  
ATOM   1217  CA  LYS A 180      -4.085   7.163 -18.525  1.00  0.00           C  
ATOM   1218  C   LYS A 180      -2.804   8.006 -18.630  1.00  0.00           C  
ATOM   1219  O   LYS A 180      -2.161   8.004 -19.683  1.00  0.00           O  
ATOM   1220  CB  LYS A 180      -5.313   8.074 -18.497  1.00  0.00           C  
ATOM   1221  CEN LYS A 180      -7.252   8.521 -19.217  1.00  0.00           X  
ATOM   1222  H   LYS A 180      -4.462   6.632 -16.468  1.00  0.00           H  
ATOM   1223  N   ASN A 181      -2.402   8.682 -17.550  1.00  0.00           N  
ATOM   1224  CA  ASN A 181      -1.359   9.719 -17.550  1.00  0.00           C  
ATOM   1225  C   ASN A 181      -0.017   9.220 -18.056  1.00  0.00           C  
ATOM   1226  O   ASN A 181       0.732  10.006 -18.641  1.00  0.00           O  
ATOM   1227  CB  ASN A 181      -1.183  10.319 -16.168  1.00  0.00           C  
ATOM   1228  CEN ASN A 181      -1.557  11.129 -15.613  1.00  0.00           X  
ATOM   1229  H   ASN A 181      -2.964   8.587 -16.715  1.00  0.00           H  
ATOM   1230  N   ASP A 182       0.250   7.923 -17.905  1.00  0.00           N  
ATOM   1231  CA  ASP A 182       1.502   7.302 -18.335  1.00  0.00           C  
ATOM   1232  C   ASP A 182       1.816   7.612 -19.819  1.00  0.00           C  
ATOM   1233  O   ASP A 182       2.968   7.573 -20.265  1.00  0.00           O  
ATOM   1234  CB  ASP A 182       1.442   5.788 -18.112  1.00  0.00           C  
ATOM   1235  CEN ASP A 182       1.726   5.084 -17.433  1.00  0.00           X  
ATOM   1236  H   ASP A 182      -0.425   7.344 -17.421  1.00  0.00           H  
ATOM   1237  N   ARG A 183       0.801   8.043 -20.590  1.00  0.00           N  
ATOM   1238  CA  ARG A 183       0.961   8.469 -21.984  1.00  0.00           C  
ATOM   1239  C   ARG A 183       1.914   9.642 -22.224  1.00  0.00           C  
ATOM   1240  O   ARG A 183       2.424   9.722 -23.340  1.00  0.00           O  
ATOM   1241  CB  ARG A 183      -0.392   8.758 -22.617  1.00  0.00           C  
ATOM   1242  CEN ARG A 183      -2.503   8.437 -23.880  1.00  0.00           X  
ATOM   1243  H   ARG A 183      -0.120   8.054 -20.171  1.00  0.00           H  
ATOM   1244  N   SER A 184       2.171  10.535 -21.259  1.00  0.00           N  
ATOM   1245  CA  SER A 184       3.158  11.623 -21.442  1.00  0.00           C  
ATOM   1246  C   SER A 184       4.252  11.772 -20.381  1.00  0.00           C  
ATOM   1247  O   SER A 184       5.299  12.297 -20.722  1.00  0.00           O  
ATOM   1248  CB  SER A 184       2.412  12.938 -21.553  1.00  0.00           C  
ATOM   1249  CEN SER A 184       2.035  13.318 -21.456  1.00  0.00           X  
ATOM   1250  H   SER A 184       1.540  10.583 -20.472  1.00  0.00           H  
ATOM   1251  N   GLY A 185       4.077  11.268 -19.153  1.00  0.00           N  
ATOM   1252  CA  GLY A 185       5.080  11.361 -18.078  1.00  0.00           C  
ATOM   1253  C   GLY A 185       5.411  12.775 -17.558  1.00  0.00           C  
ATOM   1254  O   GLY A 185       4.566  13.662 -17.586  1.00  0.00           O  
ATOM   1255  CEN GLY A 185       5.080  11.362 -18.078  1.00  0.00           X  
ATOM   1256  H   GLY A 185       3.264  10.687 -18.998  1.00  0.00           H  
ATOM   1257  N   LYS A 186       6.701  13.003 -17.272  1.00  0.00           N  
ATOM   1258  CA  LYS A 186       7.357  14.222 -16.733  1.00  0.00           C  
ATOM   1259  C   LYS A 186       6.670  14.960 -15.585  1.00  0.00           C  
ATOM   1260  O   LYS A 186       6.497  14.331 -14.548  1.00  0.00           O  
ATOM   1261  CB  LYS A 186       7.567  15.218 -17.874  1.00  0.00           C  
ATOM   1262  CEN LYS A 186       8.870  16.104 -19.286  1.00  0.00           X  
ATOM   1263  H   LYS A 186       7.327  12.240 -17.479  1.00  0.00           H  
ATOM   1264  N   ASP A 187       6.226  16.205 -15.741  1.00  0.00           N  
ATOM   1265  CA  ASP A 187       5.577  16.894 -14.605  1.00  0.00           C  
ATOM   1266  C   ASP A 187       4.491  16.053 -13.919  1.00  0.00           C  
ATOM   1267  O   ASP A 187       4.357  16.044 -12.701  1.00  0.00           O  
ATOM   1268  CB  ASP A 187       4.972  18.220 -15.073  1.00  0.00           C  
ATOM   1269  CEN ASP A 187       5.192  19.214 -15.107  1.00  0.00           X  
ATOM   1270  H   ASP A 187       6.595  16.763 -16.495  1.00  0.00           H  
ATOM   1271  N   ASN A 188       3.791  15.238 -14.692  1.00  0.00           N  
ATOM   1272  CA  ASN A 188       2.685  14.450 -14.175  1.00  0.00           C  
ATOM   1273  C   ASN A 188       3.073  13.521 -13.000  1.00  0.00           C  
ATOM   1274  O   ASN A 188       2.227  13.217 -12.158  1.00  0.00           O  
ATOM   1275  CB  ASN A 188       2.054  13.638 -15.291  1.00  0.00           C  
ATOM   1276  CEN ASN A 188       1.285  13.746 -15.998  1.00  0.00           X  
ATOM   1277  H   ASN A 188       3.901  15.334 -15.690  1.00  0.00           H  
ATOM   1278  N   ILE A 189       4.298  12.976 -12.953  1.00  0.00           N  
ATOM   1279  CA  ILE A 189       4.699  12.078 -11.848  1.00  0.00           C  
ATOM   1280  C   ILE A 189       4.634  12.840 -10.523  1.00  0.00           C  
ATOM   1281  O   ILE A 189       4.257  12.258  -9.515  1.00  0.00           O  
ATOM   1282  CB  ILE A 189       6.119  11.514 -12.043  1.00  0.00           C  
ATOM   1283  CEN ILE A 189       6.707  10.715 -12.495  1.00  0.00           X  
ATOM   1284  H   ILE A 189       4.999  13.307 -13.601  1.00  0.00           H  
ATOM   1285  N   HIS A 190       4.930  14.143 -10.547  1.00  0.00           N  
ATOM   1286  CA  HIS A 190       4.880  14.992  -9.352  1.00  0.00           C  
ATOM   1287  C   HIS A 190       3.450  15.143  -8.819  1.00  0.00           C  
ATOM   1288  O   HIS A 190       3.219  14.937  -7.632  1.00  0.00           O  
ATOM   1289  CB  HIS A 190       5.474  16.372  -9.650  1.00  0.00           C  
ATOM   1290  CEN HIS A 190       6.724  17.043  -9.519  1.00  0.00           X  
ATOM   1291  H   HIS A 190       5.088  14.594 -11.435  1.00  0.00           H  
ATOM   1292  N   ASP A 191       2.485  15.457  -9.688  1.00  0.00           N  
ATOM   1293  CA  ASP A 191       1.079  15.562  -9.287  1.00  0.00           C  
ATOM   1294  C   ASP A 191       0.538  14.220  -8.778  1.00  0.00           C  
ATOM   1295  O   ASP A 191      -0.200  14.186  -7.798  1.00  0.00           O  
ATOM   1296  CB  ASP A 191       0.227  16.063 -10.455  1.00  0.00           C  
ATOM   1297  CEN ASP A 191      -0.180  16.923 -10.817  1.00  0.00           X  
ATOM   1298  H   ASP A 191       2.731  15.702 -10.636  1.00  0.00           H  
ATOM   1299  N   VAL A 192       0.942  13.111  -9.407  1.00  0.00           N  
ATOM   1300  CA  VAL A 192       0.547  11.758  -8.984  1.00  0.00           C  
ATOM   1301  C   VAL A 192       1.064  11.452  -7.579  1.00  0.00           C  
ATOM   1302  O   VAL A 192       0.311  10.908  -6.782  1.00  0.00           O  
ATOM   1303  CB  VAL A 192       1.068  10.682  -9.955  1.00  0.00           C  
ATOM   1304  CEN VAL A 192       0.873  10.228 -10.436  1.00  0.00           X  
ATOM   1305  H   VAL A 192       1.583  13.215 -10.179  1.00  0.00           H  
ATOM   1306  N   ASP A 193       2.309  11.825  -7.264  1.00  0.00           N  
ATOM   1307  CA  ASP A 193       2.899  11.616  -5.937  1.00  0.00           C  
ATOM   1308  C   ASP A 193       2.159  12.428  -4.864  1.00  0.00           C  
ATOM   1309  O   ASP A 193       1.816  11.884  -3.816  1.00  0.00           O  
ATOM   1310  CB  ASP A 193       4.383  11.989  -5.947  1.00  0.00           C  
ATOM   1311  CEN ASP A 193       5.300  11.554  -6.032  1.00  0.00           X  
ATOM   1312  H   ASP A 193       2.887  12.254  -7.970  1.00  0.00           H  
ATOM   1313  N   ASN A 194       1.805  13.683  -5.157  1.00  0.00           N  
ATOM   1314  CA  ASN A 194       1.025  14.531  -4.251  1.00  0.00           C  
ATOM   1315  C   ASN A 194      -0.351  13.932  -3.946  1.00  0.00           C  
ATOM   1316  O   ASN A 194      -0.799  13.930  -2.805  1.00  0.00           O  
ATOM   1317  CB  ASN A 194       0.868  15.934  -4.809  1.00  0.00           C  
ATOM   1318  CEN ASN A 194       1.361  16.858  -4.751  1.00  0.00           X  
ATOM   1319  H   ASN A 194       2.114  14.073  -6.039  1.00  0.00           H  
ATOM   1320  N   HIS A 195      -1.032  13.421  -4.971  1.00  0.00           N  
ATOM   1321  CA  HIS A 195      -2.355  12.852  -4.784  1.00  0.00           C  
ATOM   1322  C   HIS A 195      -2.326  11.595  -3.910  1.00  0.00           C  
ATOM   1323  O   HIS A 195      -3.072  11.507  -2.937  1.00  0.00           O  
ATOM   1324  CB  HIS A 195      -2.988  12.530  -6.141  1.00  0.00           C  
ATOM   1325  CEN HIS A 195      -3.869  13.146  -7.077  1.00  0.00           X  
ATOM   1326  H   HIS A 195      -0.638  13.456  -5.899  1.00  0.00           H  
ATOM   1327  N   LEU A 196      -1.412  10.663  -4.191  1.00  0.00           N  
ATOM   1328  CA  LEU A 196      -1.232   9.461  -3.389  1.00  0.00           C  
ATOM   1329  C   LEU A 196      -0.897   9.790  -1.928  1.00  0.00           C  
ATOM   1330  O   LEU A 196      -1.443   9.165  -1.026  1.00  0.00           O  
ATOM   1331  CB  LEU A 196      -0.133   8.586  -4.004  1.00  0.00           C  
ATOM   1332  CEN LEU A 196      -0.172   7.293  -4.842  1.00  0.00           X  
ATOM   1333  H   LEU A 196      -0.799  10.806  -4.981  1.00  0.00           H  
ATOM   1334  N   GLN A 197      -0.054  10.801  -1.683  1.00  0.00           N  
ATOM   1335  CA  GLN A 197       0.293  11.229  -0.322  1.00  0.00           C  
ATOM   1336  C   GLN A 197      -0.937  11.739   0.438  1.00  0.00           C  
ATOM   1337  O   GLN A 197      -1.162  11.303   1.563  1.00  0.00           O  
ATOM   1338  CB  GLN A 197       1.363  12.323  -0.363  1.00  0.00           C  
ATOM   1339  CEN GLN A 197       3.069  12.649  -0.183  1.00  0.00           X  
ATOM   1340  H   GLN A 197       0.332  11.310  -2.466  1.00  0.00           H  
ATOM   1341  N   ASN A 198      -1.770  12.576  -0.190  1.00  0.00           N  
ATOM   1342  CA  ASN A 198      -2.971  13.112   0.464  1.00  0.00           C  
ATOM   1343  C   ASN A 198      -3.970  11.993   0.816  1.00  0.00           C  
ATOM   1344  O   ASN A 198      -4.486  11.962   1.927  1.00  0.00           O  
ATOM   1345  CB  ASN A 198      -3.644  14.164  -0.397  1.00  0.00           C  
ATOM   1346  CEN ASN A 198      -3.623  15.207  -0.518  1.00  0.00           X  
ATOM   1347  H   ASN A 198      -1.536  12.892  -1.118  1.00  0.00           H  
ATOM   1348  N   VAL A 199      -4.153  11.010  -0.076  1.00  0.00           N  
ATOM   1349  CA  VAL A 199      -5.042   9.852   0.152  1.00  0.00           C  
ATOM   1350  C   VAL A 199      -4.576   9.006   1.345  1.00  0.00           C  
ATOM   1351  O   VAL A 199      -5.383   8.630   2.198  1.00  0.00           O  
ATOM   1352  CB  VAL A 199      -5.126   8.949  -1.093  1.00  0.00           C  
ATOM   1353  CEN VAL A 199      -5.541   8.748  -1.605  1.00  0.00           X  
ATOM   1354  H   VAL A 199      -3.694  11.092  -0.971  1.00  0.00           H  
ATOM   1355  N   ILE A 200      -3.281   8.689   1.434  1.00  0.00           N  
ATOM   1356  CA  ILE A 200      -2.713   7.931   2.564  1.00  0.00           C  
ATOM   1357  C   ILE A 200      -2.922   8.677   3.880  1.00  0.00           C  
ATOM   1358  O   ILE A 200      -3.317   8.054   4.872  1.00  0.00           O  
ATOM   1359  CB  ILE A 200      -1.209   7.663   2.374  1.00  0.00           C  
ATOM   1360  CEN ILE A 200      -0.471   6.991   1.934  1.00  0.00           X  
ATOM   1361  H   ILE A 200      -2.660   9.027   0.714  1.00  0.00           H  
ATOM   1362  N   GLU A 201      -2.649   9.982   3.903  1.00  0.00           N  
ATOM   1363  CA  GLU A 201      -2.820  10.824   5.089  1.00  0.00           C  
ATOM   1364  C   GLU A 201      -4.267  10.772   5.591  1.00  0.00           C  
ATOM   1365  O   GLU A 201      -4.492  10.586   6.787  1.00  0.00           O  
ATOM   1366  CB  GLU A 201      -2.418  12.269   4.785  1.00  0.00           C  
ATOM   1367  CEN GLU A 201      -1.272  13.529   4.852  1.00  0.00           X  
ATOM   1368  H   GLU A 201      -2.366  10.436   3.046  1.00  0.00           H  
ATOM   1369  N   ASP A 202      -5.247  10.798   4.687  1.00  0.00           N  
ATOM   1370  CA  ASP A 202      -6.665  10.715   5.029  1.00  0.00           C  
ATOM   1371  C   ASP A 202      -7.053   9.354   5.615  1.00  0.00           C  
ATOM   1372  O   ASP A 202      -7.769   9.294   6.623  1.00  0.00           O  
ATOM   1373  CB  ASP A 202      -7.519  11.009   3.793  1.00  0.00           C  
ATOM   1374  CEN ASP A 202      -8.021  11.778   3.352  1.00  0.00           X  
ATOM   1375  H   ASP A 202      -5.009  11.023   3.731  1.00  0.00           H  
ATOM   1376  N   ILE A 203      -6.543   8.249   5.055  1.00  0.00           N  
ATOM   1377  CA  ILE A 203      -6.744   6.910   5.629  1.00  0.00           C  
ATOM   1378  C   ILE A 203      -6.210   6.887   7.051  1.00  0.00           C  
ATOM   1379  O   ILE A 203      -6.861   6.335   7.933  1.00  0.00           O  
ATOM   1380  CB  ILE A 203      -6.049   5.810   4.805  1.00  0.00           C  
ATOM   1381  CEN ILE A 203      -6.153   5.126   3.963  1.00  0.00           X  
ATOM   1382  H   ILE A 203      -5.965   8.361   4.235  1.00  0.00           H  
ATOM   1383  N   HIS A 204      -5.051   7.492   7.306  1.00  0.00           N  
ATOM   1384  CA  HIS A 204      -4.482   7.567   8.644  1.00  0.00           C  
ATOM   1385  C   HIS A 204      -5.419   8.261   9.642  1.00  0.00           C  
ATOM   1386  O   HIS A 204      -5.778   7.667  10.668  1.00  0.00           O  
ATOM   1387  CB  HIS A 204      -3.134   8.293   8.604  1.00  0.00           C  
ATOM   1388  CEN HIS A 204      -1.751   7.963   8.510  1.00  0.00           X  
ATOM   1389  H   HIS A 204      -4.566   7.944   6.544  1.00  0.00           H  
ATOM   1390  N   ASP A 205      -5.892   9.459   9.326  1.00  0.00           N  
ATOM   1391  CA  ASP A 205      -6.782  10.235  10.185  1.00  0.00           C  
ATOM   1392  C   ASP A 205      -8.070   9.472  10.510  1.00  0.00           C  
ATOM   1393  O   ASP A 205      -8.507   9.434  11.669  1.00  0.00           O  
ATOM   1394  CB  ASP A 205      -7.119  11.575   9.526  1.00  0.00           C  
ATOM   1395  CEN ASP A 205      -6.827  12.551   9.539  1.00  0.00           X  
ATOM   1396  H   ASP A 205      -5.581   9.887   8.465  1.00  0.00           H  
ATOM   1397  N   PHE A 206      -8.666   8.803   9.522  1.00  0.00           N  
ATOM   1398  CA  PHE A 206      -9.882   8.018   9.700  1.00  0.00           C  
ATOM   1399  C   PHE A 206      -9.656   6.856  10.673  1.00  0.00           C  
ATOM   1400  O   PHE A 206     -10.450   6.660  11.594  1.00  0.00           O  
ATOM   1401  CB  PHE A 206     -10.375   7.491   8.352  1.00  0.00           C  
ATOM   1402  CEN PHE A 206     -11.450   7.877   7.246  1.00  0.00           X  
ATOM   1403  H   PHE A 206      -8.238   8.825   8.606  1.00  0.00           H  
ATOM   1404  N   MET A 207      -8.548   6.118  10.530  1.00  0.00           N  
ATOM   1405  CA  MET A 207      -8.175   5.010  11.409  1.00  0.00           C  
ATOM   1406  C   MET A 207      -8.046   5.476  12.851  1.00  0.00           C  
ATOM   1407  O   MET A 207      -8.511   4.796  13.768  1.00  0.00           O  
ATOM   1408  CB  MET A 207      -6.867   4.376  10.941  1.00  0.00           C  
ATOM   1409  CEN MET A 207      -6.203   2.929  10.204  1.00  0.00           X  
ATOM   1410  H   MET A 207      -7.926   6.365   9.775  1.00  0.00           H  
ATOM   1411  N   GLN A 208      -7.438   6.642  13.072  1.00  0.00           N  
ATOM   1412  CA  GLN A 208      -7.264   7.208  14.399  1.00  0.00           C  
ATOM   1413  C   GLN A 208      -8.615   7.567  15.028  1.00  0.00           C  
ATOM   1414  O   GLN A 208      -8.869   7.223  16.184  1.00  0.00           O  
ATOM   1415  CB  GLN A 208      -6.372   8.451  14.335  1.00  0.00           C  
ATOM   1416  CEN GLN A 208      -4.752   9.050  14.591  1.00  0.00           X  
ATOM   1417  H   GLN A 208      -7.026   7.124  12.287  1.00  0.00           H  
ATOM   1418  N   ALA A 209      -9.517   8.174  14.256  1.00  0.00           N  
ATOM   1419  CA  ALA A 209     -10.862   8.514  14.703  1.00  0.00           C  
ATOM   1420  C   ALA A 209     -11.645   7.269  15.160  1.00  0.00           C  
ATOM   1421  O   ALA A 209     -12.250   7.278  16.234  1.00  0.00           O  
ATOM   1422  CB  ALA A 209     -11.609   9.239  13.593  1.00  0.00           C  
ATOM   1423  CEN ALA A 209     -11.609   9.238  13.594  1.00  0.00           X  
ATOM   1424  H   ALA A 209      -9.244   8.439  13.318  1.00  0.00           H  
ATOM   1425  N   ALA A 210     -11.610   6.175  14.396  1.00  0.00           N  
ATOM   1426  CA  ALA A 210     -12.327   4.942  14.698  1.00  0.00           C  
ATOM   1427  C   ALA A 210     -11.824   4.303  16.001  1.00  0.00           C  
ATOM   1428  O   ALA A 210     -12.624   3.845  16.820  1.00  0.00           O  
ATOM   1429  CB  ALA A 210     -12.200   3.966  13.537  1.00  0.00           C  
ATOM   1430  CEN ALA A 210     -12.200   3.967  13.538  1.00  0.00           X  
ATOM   1431  H   ALA A 210     -11.075   6.212  13.538  1.00  0.00           H  
ATOM   1432  N   ALA A 211     -10.509   4.320  16.243  1.00  0.00           N  
ATOM   1433  CA  ALA A 211      -9.891   3.811  17.463  1.00  0.00           C  
ATOM   1434  C   ALA A 211     -10.229   4.686  18.680  1.00  0.00           C  
ATOM   1435  O   ALA A 211     -10.546   4.150  19.741  1.00  0.00           O  
ATOM   1436  CB  ALA A 211      -8.383   3.709  17.281  1.00  0.00           C  
ATOM   1437  CEN ALA A 211      -8.384   3.709  17.282  1.00  0.00           X  
ATOM   1438  H   ALA A 211      -9.903   4.698  15.530  1.00  0.00           H  
ATOM   1439  N   ALA A 212     -10.229   6.015  18.529  1.00  0.00           N  
ATOM   1440  CA  ALA A 212     -10.642   6.940  19.578  1.00  0.00           C  
ATOM   1441  C   ALA A 212     -12.099   6.684  20.001  1.00  0.00           C  
ATOM   1442  O   ALA A 212     -12.370   6.496  21.186  1.00  0.00           O  
ATOM   1443  CB  ALA A 212     -10.460   8.377  19.112  1.00  0.00           C  
ATOM   1444  CEN ALA A 212     -10.460   8.377  19.113  1.00  0.00           X  
ATOM   1445  H   ALA A 212      -9.925   6.404  17.648  1.00  0.00           H  
ATOM   1446  N   ALA A 213     -13.019   6.550  19.042  1.00  0.00           N  
ATOM   1447  CA  ALA A 213     -14.426   6.243  19.313  1.00  0.00           C  
ATOM   1448  C   ALA A 213     -14.611   4.902  20.053  1.00  0.00           C  
ATOM   1449  O   ALA A 213     -15.392   4.811  21.005  1.00  0.00           O  
ATOM   1450  CB  ALA A 213     -15.212   6.240  18.010  1.00  0.00           C  
ATOM   1451  CEN ALA A 213     -15.212   6.239  18.011  1.00  0.00           X  
ATOM   1452  H   ALA A 213     -12.743   6.723  18.086  1.00  0.00           H  
ATOM   1453  N   ALA A 214     -13.891   3.853  19.649  1.00  0.00           N  
ATOM   1454  CA  ALA A 214     -13.937   2.542  20.289  1.00  0.00           C  
ATOM   1455  C   ALA A 214     -13.506   2.594  21.767  1.00  0.00           C  
ATOM   1456  O   ALA A 214     -14.170   1.987  22.607  1.00  0.00           O  
ATOM   1457  CB  ALA A 214     -13.067   1.561  19.516  1.00  0.00           C  
ATOM   1458  CEN ALA A 214     -13.067   1.562  19.517  1.00  0.00           X  
ATOM   1459  H   ALA A 214     -13.299   3.970  18.836  1.00  0.00           H  
ATOM   1460  N   ASN A 215     -12.438   3.329  22.094  1.00  0.00           N  
ATOM   1461  CA  ASN A 215     -11.902   3.430  23.452  1.00  0.00           C  
ATOM   1462  C   ASN A 215     -12.862   4.111  24.436  1.00  0.00           C  
ATOM   1463  O   ASN A 215     -13.025   3.600  25.538  1.00  0.00           O  
ATOM   1464  CB  ASN A 215     -10.569   4.156  23.450  1.00  0.00           C  
ATOM   1465  CEN ASN A 215      -9.549   3.918  23.381  1.00  0.00           X  
ATOM   1466  H   ASN A 215     -11.955   3.822  21.358  1.00  0.00           H  
ATOM   1467  N   CYS A 216     -13.594   5.152  24.032  1.00  0.00           N  
ATOM   1468  CA  CYS A 216     -14.586   5.811  24.889  1.00  0.00           C  
ATOM   1469  C   CYS A 216     -15.769   4.895  25.282  1.00  0.00           C  
ATOM   1470  O   CYS A 216     -16.230   4.944  26.417  1.00  0.00           O  
ATOM   1471  CB  CYS A 216     -15.072   6.952  23.994  1.00  0.00           C  
ATOM   1472  CEN CYS A 216     -14.893   7.960  24.056  1.00  0.00           X  
ATOM   1473  H   CYS A 216     -13.424   5.538  23.114  1.00  0.00           H  
ATOM   1474  N   ARG A 217     -16.295   4.084  24.350  1.00  0.00           N  
ATOM   1475  CA  ARG A 217     -17.359   3.090  24.571  1.00  0.00           C  
ATOM   1476  C   ARG A 217     -16.981   1.966  25.554  1.00  0.00           C  
ATOM   1477  O   ARG A 217     -17.847   1.562  26.333  1.00  0.00           O  
ATOM   1478  CB  ARG A 217     -17.850   2.509  23.253  1.00  0.00           C  
ATOM   1479  CEN ARG A 217     -19.209   2.169  21.207  1.00  0.00           X  
ATOM   1480  H   ARG A 217     -15.913   4.158  23.417  1.00  0.00           H  
ATOM   1481  N   LYS A 218     -15.755   1.429  25.484  1.00  0.00           N  
ATOM   1482  CA  LYS A 218     -15.223   0.388  26.387  1.00  0.00           C  
ATOM   1483  C   LYS A 218     -15.276   0.875  27.827  1.00  0.00           C  
ATOM   1484  O   LYS A 218     -15.547   0.018  28.691  1.00  0.00           O  
ATOM   1485  CB  LYS A 218     -13.790   0.010  26.011  1.00  0.00           C  
ATOM   1486  CEN LYS A 218     -12.454  -1.375  25.132  1.00  0.00           X  
ATOM   1487  H   LYS A 218     -15.053   1.944  24.974  1.00  0.00           H  
TER                                                                             
# All scores below are weighted scores, not raw scores.
#BEGIN_POSE_ENERGIES_TABLE ./minmover_pdb/pose_38.pdb
label vdw cenpack pair env cbeta hs_pair ss_pair sheet total
weights 1 0.5 1 1 0.25 1 1 1 NA
pose 1.72342 6.68477 -4.25787 -12.1684 12.0025 0 0 0 3.98441
MET:NtermProteinFull_1 0 0.16965 -0.29959 -0.05461 0.03122 0 0 0 -0.15333
TYR_2 0 -0.06107 0.12569 0.59369 0.06904 0 0 0 0.72735
GLY_3 0 -0.0059 -0.00042 -0.07965 0.04343 0 0 0 -0.04254
LYS_4 0 0.10451 -0.03646 -0.68888 0.0693 0 0 0 -0.55154
LEU_5 0 0.94188 -0.2803 -0.52353 0.03647 0 0 0 0.17452
ASN_6 0 0.07968 -0.00918 -0.28327 0.06903 0 0 0 -0.14374
ASP_7 0 -0.05217 0.04694 -0.52292 0.0697 0 0 0 -0.45845
LEU_8 0 0.0324 -0.1102 -0.19483 0.04399 0 0 0 -0.22865
LEU_9 0 -0.40384 -0.48839 -0.45811 0.03432 0 0 0 -1.31603
GLU_10 0 -0.01733 0.04554 -0.60186 0.06922 0 0 0 -0.50443
ASP_11 0 0.00316 -0.13041 -0.37876 0.06878 0 0 0 -0.43724
LEU_12 0.07205 0.70622 -0.58438 -0.45811 0.04525 0 0 0 -0.21897
GLN_13 0 0.4963 0.1629 0.06319 0.0699 0 0 0 0.7923
GLU_14 0 -0.05223 0.00897 -1.00041 0.0693 0 0 0 -0.97437
VAL_15 0 0.1502 0.07988 -0.00525 0.06943 0 0 0 0.29426
LEU_16 0 0.79159 -0.59807 -0.50394 0.03683 0 0 0 -0.27359
LYS_17 0 0.06912 -0.32637 -0.51535 0.06893 0 0 0 -0.70366
ASN_18 0 -0.02718 -0.08667 -0.36221 0.06894 0 0 0 -0.40712
LEU_19 0 -0.41354 0.44304 -0.30366 0.03662 0 0 0 -0.23754
HIS_D_20 0 -0.42633 -0.2119 -0.10893 0.03571 0 0 0 -0.71145
LYS_21 0 -0.01279 0.05739 -0.96458 0.07072 0 0 0 -0.84926
ASN_22 0 -0.02555 -0.01221 -0.28327 0.0697 0 0 0 -0.25133
ASP_23 0 -0.01577 0.4439 0.2122 0.03547 0 0 0 0.6758
ARG_24 0 -0.01964 -0.26829 -0.36281 0.06997 0 0 0 -0.58078
SER_25 0 0.048 -0.09817 -0.21543 0.0357 0 0 0 -0.2299
GLY_26 0 -0.18788 -0.10434 -0.07965 0.0353 0 0 0 -0.33656
LYS_27 0 -0.03314 -0.02822 -0.96458 0.07339 0 0 0 -0.95255
ASP_28 0 -0.0378 -0.00375 -0.60822 0.07004 0 0 0 -0.57973
ASN_29 0 -0.14866 0.03867 -0.07783 0.03508 0 0 0 -0.15273
ILE_30 0 0.03953 0.47703 0.34575 0.06908 0 0 0 0.93139
HIS_D_31 0 -0.04275 -0.17677 0.11054 0.06931 0 0 0 -0.03966
ASP_32 0 -0.2751 0.19363 -0.37876 0.06919 0 0 0 -0.39105
VAL_33 0 -0.31771 0.04485 -0.27892 0.03149 0 0 0 -0.5203
ASP_34 0 -0.2219 0.12171 -0.42964 0.04278 0 0 0 -0.48706
ASN_35 0 -0.00899 0.17072 -0.28327 0.06921 0 0 0 -0.05234
HIS_D_36 0 0.07417 0.54093 -0.15819 0.04392 0 0 0 0.50083
LEU_37 0.38212 0.63185 -0.28334 -0.52353 0.03714 0 0 0 0.24425
GLN_38 0 0.01297 0.173 -0.4142 0.06893 0 0 0 -0.1593
ASN_39 0 0.05257 0.35564 -0.19403 0.06899 0 0 0 0.28317
VAL_40 0.07205 1.16087 -0.61771 -0.52999 0.04496 0 0 0 0.13017
ILE_41 0 -0.17679 -0.02176 0.06915 0.03561 0 0 0 -0.09378
GLU_42 0 -0.06257 0.01763 -0.82678 0.06921 0 0 0 -0.80251
ASP_43 0 0.07789 0.60563 -0.03907 0.06969 0 0 0 0.71414
ILE_44 0 0.34876 -1.10984 -0.49284 0.03858 0 0 0 -1.21534
HIS_D_45 0 -0.42826 0.21229 -0.02241 0.04298 0 0 0 -0.1954
ASP_46 0 -0.00915 0.0447 -0.42964 0.0691 0 0 0 -0.32499
PHE_47 0 0.17927 -0.27961 -0.53231 0.03721 0 0 0 -0.59543
MET_48 0.00467 0.78626 0.13432 -0.40511 0.03683 0 0 0 0.55697
GLN_49 0 0.05028 0.20764 -0.49415 0.06879 0 0 0 -0.16743
ALA_50 0 -0.12289 -0.0648 0.13638 0.03556 0 0 0 -0.01575
ALA_51 0 0.40188 0.06116 -0.16647 0.04002 0 0 0 0.33659
ALA_52 0 0.34115 0.08138 -0.14527 0.03801 0 0 0 0.31528
ALA_53 0 0.03199 0.03985 0.15304 0.03537 0 0 0 0.26025
ALA_54 0 -0.02769 -0.0375 0.07904 0.03771 0 0 0 0.05158
ALA_55 0 0.22504 0.02357 -0.17838 0.03796 0 0 0 0.1082
ASN_56 0 -0.08221 -0.64547 -0.01232 0.03447 0 0 0 -0.70553
CYS_57 0 -0.10518 0.03947 1.55685 0.06893 0 0 0 1.56007
ARG_58 0 -0.02028 0.14235 -0.17363 0.04287 0 0 0 -0.00869
LYS_59 0.3219 0.31412 -0.20929 -0.2228 0.03568 0 0 0 0.23962
GLY_60 0.00468 0.27349 -0.0787 -0.09146 0.03556 0 0 0 0.14357
SER_61 0 -0.02558 0.00396 -0.20705 0.04314 0 0 0 -0.18553
PRO_62 0.07359 -0.24359 -0.32257 -0.18151 0.04012 0 0 0 -0.63396
GLY_63 0 -0.04201 -0.00895 -0.07965 0.03681 0 0 0 -0.09379
SER_64 0 0.029 -0.03309 -0.11629 0.03868 0 0 0 -0.0817
PRO_65 0 -0.06978 -0.15952 -0.12679 0.04518 0 0 0 -0.31091
ALA_66 0 -0.01072 0.08852 0.59025 0.04643 0 0 0 0.71448
GLY_67 0 0.00369 -0.03392 0.60923 0.04183 0 0 0 0.62082
SER_68 0 -0.0251 -0.02364 -0.0106 0.04731 0 0 0 -0.01204
PRO_69 0 0 0 0.2123 0.04957 0 0 0 0.26186
THR_70 0 0 0 0.43096 0.07499 0 0 0 0.50594
SER_71 0 0 0 0.29023 0.07582 0 0 0 0.36605
THR_72 0 0 0 0.48779 0.07582 0 0 0 0.56361
GLU_73 0 0 0 -1.03403 0.07499 0 0 0 -0.95904
GLU_74 0 0 0 -0.93278 0.04957 0 0 0 -0.88321
GLY_75 0 0 0 0.91259 0.04957 0 0 0 0.96215
THR_76 0 0 0 0.48779 0.04957 0 0 0 0.53736
SER_77 0 0 0 0.29023 0.07499 0 0 0 0.36522
GLU_78 0 0 0 -1.01303 0.07573 0 0 0 -0.9373
SER_79 0 0 0 0.13063 0.07576 0 0 0 0.20639
ALA_80 0 0 0 0.89846 0.05153 0 0 0 0.94998
THR_81 0 0 0 0.48779 0.04957 0 0 0 0.53736
PRO_82 0 0 0 0.2123 0.07582 0 0 0 0.28812
GLU_83 0 0 0 -1.03403 0.07499 0 0 0 -0.95904
SER_84 0 0 0 0.13063 0.07508 0 0 0 0.20571
GLY_85 0 0 0 0.91259 0.04957 0 0 0 0.96215
PRO_86 0 0 0 0.51404 0.04957 0 0 0 0.5636
GLY_87 0 0 0 0.60923 0.04183 0 0 0 0.65106
THR_88 0 0 0 0.43096 0.04183 0 0 0 0.47278
SER_89 0 0 0 0.29023 0.04957 0 0 0 0.3398
THR_90 0 0 0 0.33798 0.07582 0 0 0 0.4138
GLU_91 0 0 0 -1.01303 0.07582 0 0 0 -0.93721
PRO_92 0 0 0 0.51404 0.07582 0 0 0 0.58986
SER_93 0 0 0 -0.0106 0.07499 0 0 0 0.06439
GLU_94 0 0 0 -1.01303 0.06316 0 0 0 -0.94987
GLY_95 0 0 0 0.91259 0.06224 0 0 0 0.97483
SER_96 0 0 0 -0.0106 0.04963 0 0 0 0.03903
ALA_97 0 0 0 0.77873 0.07508 0 0 0 0.85381
PRO_98 0 0 0 0.2123 0.04957 0 0 0 0.26186
GLY_99 0 0 0 0.91259 0.04957 0 0 0 0.96215
SER_100 0 0 0 -0.0106 0.04957 0 0 0 0.03897
PRO_101 0 0 0 0.51404 0.04957 0 0 0 0.5636
ALA_102 0 0 0 0.797 0.04957 0 0 0 0.84657
GLY_103 0 0 0 0.60923 0.04957 0 0 0 0.6588
SER_104 0 0 0 0.29023 0.04957 0 0 0 0.3398
PRO_105 0 0 0 0.51404 0.07582 0 0 0 0.58986
THR_106 0 0 0 0.33798 0.07582 0 0 0 0.4138
SER_107 0 0 0 0.42873 0.07582 0 0 0 0.50455
THR_108 0 0 0 0.48779 0.04957 0 0 0 0.53736
GLU_109 0 0 0 -1.01303 0.07582 0 0 0 -0.93721
GLU_110 0 0 0 -1.03403 0.07508 0 0 0 -0.95895
GLY_111 0 0 0 0.91259 0.07582 0 0 0 0.98841
THR_112 0 0 0 0.48779 0.07582 0 0 0 0.56361
SER_113 0 0 0 0.29023 0.07499 0 0 0 0.36522
THR_114 0 0 0 0.43096 0.07499 0 0 0 0.50594
GLU_115 0 0 0 -1.01303 0.07582 0 0 0 -0.93721
PRO_116 0 0 0 0.51404 0.07582 0 0 0 0.58986
SER_117 0 0 0 0.13063 0.07499 0 0 0 0.20562
GLU_118 0 0 0 -0.93278 0.07582 0 0 0 -0.85696
GLY_119 0 0 0 0.91259 0.04957 0 0 0 0.96215
SER_120 0 0 0 0.29023 0.04957 0 0 0 0.3398
ALA_121 0 0 0 0.89846 0.04957 0 0 0 0.94802
PRO_122 0 0 0 0.2123 0.04957 0 0 0 0.26186
GLY_123 0 0 0 0.91259 0.04957 0 0 0 0.96215
THR_124 0 0 0 0.43096 0.04957 0 0 0 0.48052
SER_125 0 0 0 0.13063 0.07582 0 0 0 0.20645
THR_126 0 0 0 0.33798 0.07499 0 0 0 0.41297
GLU_127 0 0 0 -1.01303 0.07582 0 0 0 -0.93721
PRO_128 0 0 0 0.2123 0.07582 0 0 0 0.28812
SER_129 0 0 0 0.13063 0.07582 0 0 0 0.20645
GLU_130 0 0 0 -1.03403 0.07582 0 0 0 -0.95821
GLY_131 0 0 0 0.91259 0.07582 0 0 0 0.98841
SER_132 0 0 0 0.29023 0.04957 0 0 0 0.3398
ALA_133 0 0 0 0.89846 0.04957 0 0 0 0.94802
PRO_134 0 0 0 0.2123 0.04957 0 0 0 0.26186
GLY_135 0 0 0 0.91259 0.04957 0 0 0 0.96215
THR_136 0 0 0 0.48779 0.04957 0 0 0 0.53736
SER_137 0.0027 0 0 0.13063 0.04957 0 0 0 0.1829
GLU_138 0.0027 0 0 -1.03403 0.07582 0 0 0 -0.95551
SER_139 0 0 0 0.29023 0.07499 0 0 0 0.36522
ALA_140 0 0 0 0.89846 0.07461 0 0 0 0.97307
THR_141 0 0 0 0.48779 0.05714 0 0 0 0.54493
PRO_142 0 0 0 0.2123 0.07356 0 0 0 0.28586
GLU_143 0 0 0 -1.01303 0.07499 0 0 0 -0.93804
SER_144 0 -0.00486 0.00237 0.29023 0.07356 0 0 0 0.3613
GLY_145 0 -0.07333 -0.05361 0.35201 0.04518 0 0 0 0.27025
PRO_146 0 0.12158 -0.17164 -0.2658 0.03681 0 0 0 -0.27904
GLY_147 0 -0.07025 -0.06732 0.60923 0.04518 0 0 0 0.51684
SER_148 0 0.04695 -0.07242 -0.11629 0.07143 0 0 0 -0.07033
GLU_149 0.07359 -0.25814 0.05023 -0.4886 0.03743 0 0 0 -0.58548
PRO_150 0 -0.04512 -0.14872 -0.05784 0.04731 0 0 0 -0.20438
ALA_151 0.00468 0.16703 0.15587 0.28428 0.0408 0 0 0 0.65266
THR_152 0.21334 0.09964 -0.18804 0.0209 0.04441 0 0 0 0.19026
SER_153 0.05096 0.15185 -0.10758 -0.18312 0.03714 0 0 0 -0.05077
GLY_154 0.05761 0.25789 -0.1987 -0.08884 0.03045 0 0 0 0.05841
SER_155 0 -0.18496 -0.15236 -0.22078 0.0359 0 0 0 -0.52219
GLU_156 0 -0.0102 -0.18865 -0.37543 0.06903 0 0 0 -0.50525
THR_157 0 0.28443 -0.09609 0.12972 0.03858 0 0 0 0.35665
PRO_158 0 0.06791 0.01674 -0.30063 0.04277 0 0 0 -0.17322
GLY_159 0 0.20338 0.15815 -0.01837 0.03008 0 0 0 0.37325
MET_160 0 0.65404 -0.24225 -0.35706 0.0321 0 0 0 0.08684
TYR_161 0 0.00725 -0.01617 0.81073 0.06886 0 0 0 0.87067
GLY_162 0 0.04022 0.13357 -0.08884 0.03758 0 0 0 0.12254
LYS_163 0 -0.09731 1.11858 1.33103 0.03251 0 0 0 2.38481
LEU_164 0.00467 0.50561 -0.30069 -0.45811 0.04435 0 0 0 -0.20417
ASN_165 0 -0.00523 0.05084 -0.36221 0.0693 0 0 0 -0.2473
ASP_166 0 -0.11888 0.36742 -0.1485 0.05152 0 0 0 0.15156
LEU_167 0 0.80445 -0.59272 -0.44489 0.03821 0 0 0 -0.19493
LEU_168 0 -0.19627 -0.18577 0.24309 0.04373 0 0 0 -0.09522
GLU_169 0 -0.10583 0.10835 -0.71584 0.06893 0 0 0 -0.64438
ASP_170 0 0.11438 0.87375 0.46164 0.04429 0 0 0 1.49407
LEU_171 0 -0.03799 -0.78785 -0.50394 0.03646 0 0 0 -1.29332
GLN_172 0 -0.02099 0.30863 -0.4142 0.0689 0 0 0 -0.05765
GLU_173 0 0.06076 0.08082 -0.71584 0.06893 0 0 0 -0.50533
VAL_174 0 -0.43341 -0.3818 -0.27892 0.03326 0 0 0 -1.06087
LEU_175 0.38212 0.56376 0.26794 -0.30366 0.03655 0 0 0 0.94671
LYS_176 0 -0.07981 0.04797 -0.77863 0.06926 0 0 0 -0.74122
ASN_177 0 -0.07221 0.09515 -0.13901 0.04289 0 0 0 -0.07317
LEU_178 0 -0.43782 -0.0331 -0.45811 0.03697 0 0 0 -0.89205
HIS_D_179 0 -0.22311 -0.30924 -0.18191 0.03528 0 0 0 -0.67897
LYS_180 0 -0.01549 0.06721 -0.8715 0.07025 0 0 0 -0.74953
ASN_181 0 -0.00533 -0.1453 -0.07783 0.03528 0 0 0 -0.19319
ASP_182 0 0.00014 0.0524 0.46164 0.03543 0 0 0 0.54961
ARG_183 0 -0.03419 0.02701 -0.55583 0.07092 0 0 0 -0.49209
SER_184 0 0.03424 -0.05927 -0.21543 0.04409 0 0 0 -0.19637
GLY_185 0 -0.26696 -0.15383 -0.09146 0.03512 0 0 0 -0.47714
LYS_186 0 0.07323 0.00054 -0.96458 0.07259 0 0 0 -0.81822
ASP_187 0 -0.00936 -0.02326 -0.60822 0.07025 0 0 0 -0.57059
ASN_188 0 0.09389 -0.32717 -0.07783 0.03503 0 0 0 -0.27608
ILE_189 0 -0.14028 0.81225 0.20907 0.03508 0 0 0 0.91613
HIS_D_190 0 -0.05031 -0.06816 0.20362 0.06958 0 0 0 0.15473
ASP_191 0 0.01611 -0.14797 -0.47618 0.06888 0 0 0 -0.53916
VAL_192 0 -0.12273 0.64677 -0.10438 0.03584 0 0 0 0.4555
ASP_193 0 -0.06753 -0.62648 -0.31759 0.06909 0 0 0 -0.94252
ASN_194 0 -0.04514 -0.00322 -0.40966 0.06921 0 0 0 -0.38881
HIS_195 0 0.11537 -0.12612 -0.18191 0.06898 0 0 0 -0.12368
LEU_196 0 0.51962 -0.02487 -0.52353 0.04537 0 0 0 0.01658
GLN_197 0 0.04514 -0.13872 -0.4142 0.06878 0 0 0 -0.439
ASN_198 0 -0.03918 -0.07231 -0.36221 0.06893 0 0 0 -0.40477
VAL_199 0 0.1525 -0.11837 -0.35242 0.04497 0 0 0 -0.27331
ILE_200 0 0.30903 -0.28749 -0.20059 0.04392 0 0 0 -0.13513
GLU_201 0 -0.01094 0.01812 -0.60186 0.0693 0 0 0 -0.52538
ASP_202 0 -0.01939 -0.07705 -0.37876 0.06922 0 0 0 -0.40598
ILE_203 0 0.09635 -0.326 -0.41682 0.03814 0 0 0 -0.60833
HIS_D_204 0 -0.16858 0.0039 -0.11266 0.06985 0 0 0 -0.20749
ASP_205 0 -0.0813 -0.14948 -0.52292 0.06878 0 0 0 -0.68491
PHE_206 0 -0.1753 0.01005 -0.19907 0.03614 0 0 0 -0.32817
MET_207 0 0.77571 -0.12912 -0.21391 0.04184 0 0 0 0.47452
GLN_208 0 -0.00171 -0.01174 -0.49415 0.06878 0 0 0 -0.43882
ALA_209 0 -0.13227 0.11301 0.16717 0.04336 0 0 0 0.19127
ALA_210 0 -0.00125 -0.06683 -0.16647 0.03584 0 0 0 -0.19871
ALA_211 0 -0.0691 -0.05363 0.07904 0.03032 0 0 0 -0.01336
ALA_212 0 -0.07002 0.03911 0.28428 0.03503 0 0 0 0.28839
ALA_213 0 0.21074 -0.00801 0.07904 0.03493 0 0 0 0.3167
ALA_214 0 0.00321 -0.06197 -0.06885 0.03475 0 0 0 -0.09285
ASN_215 0 -0.06463 -0.03037 -0.40966 0.06939 0 0 0 -0.43527
CYS_216 0 -0.01016 0.05245 1.70525 0.07025 0 0 0 1.81778
ARG_217 0 -0.24022 -0.04058 -0.30477 0.03521 0 0 0 -0.55035
LYS:CtermProteinFull_218 0 0.03697 0.18584 -0.68888 0.06934 0 0 0 -0.39672
#END_POSE_ENERGIES_TABLE ./minmover_pdb/pose_38.pdb
