# Supplementary material for: Selection of a promiscuous minimalist cAMP phosphodiesterase from a library of de novo designed proteins
Source: Nat Chem. 2024 May 3;16(7):1200–8. doi: 10.1038/s41557-024-01490-4 (PMC11230910; doi:10.1038/s41557-024-01490-4)
Supplement: Supplementary file 3 — MD input files, scripts and final structures derived from MD, AlphaFold2, EMSfold and MultiSFold. [file 41557_2024_1490_MOESM3_ESM.zip › Computational_Data/4_MultiSFold/campase/pose_39.pdb]

ATOM      1  N   MET A   1      -5.685  -3.190  15.727  1.00  0.00           N  
ATOM      2  CA  MET A   1      -6.194  -2.453  14.552  1.00  0.00           C  
ATOM      3  C   MET A   1      -5.242  -1.342  14.148  1.00  0.00           C  
ATOM      4  O   MET A   1      -4.794  -1.391  13.023  1.00  0.00           O  
ATOM      5  CB  MET A   1      -7.577  -1.873  14.839  1.00  0.00           C  
ATOM      6  CEN MET A   1      -9.273  -2.040  14.422  1.00  0.00           X  
ATOM      7  H   MET A   1      -6.223  -3.221  16.569  1.00  0.00           H  
ATOM      8  N   TYR A   2      -4.842  -0.441  15.053  1.00  0.00           N  
ATOM      9  CA  TYR A   2      -3.918   0.654  14.712  1.00  0.00           C  
ATOM     10  C   TYR A   2      -2.485   0.230  14.321  1.00  0.00           C  
ATOM     11  O   TYR A   2      -1.945   0.820  13.405  1.00  0.00           O  
ATOM     12  CB  TYR A   2      -3.845   1.629  15.889  1.00  0.00           C  
ATOM     13  CEN TYR A   2      -4.527   3.152  16.423  1.00  0.00           X  
ATOM     14  H   TYR A   2      -5.338  -0.327  15.925  1.00  0.00           H  
ATOM     15  N   GLY A   3      -1.893  -0.791  14.963  1.00  0.00           N  
ATOM     16  CA  GLY A   3      -0.552  -1.294  14.600  1.00  0.00           C  
ATOM     17  C   GLY A   3      -0.459  -1.748  13.139  1.00  0.00           C  
ATOM     18  O   GLY A   3       0.355  -1.214  12.408  1.00  0.00           O  
ATOM     19  CEN GLY A   3      -0.552  -1.294  14.600  1.00  0.00           X  
ATOM     20  H   GLY A   3      -2.351  -1.200  15.765  1.00  0.00           H  
ATOM     21  N   LYS A   4      -1.401  -2.595  12.693  1.00  0.00           N  
ATOM     22  CA  LYS A   4      -1.457  -3.115  11.309  1.00  0.00           C  
ATOM     23  C   LYS A   4      -1.787  -2.050  10.261  1.00  0.00           C  
ATOM     24  O   LYS A   4      -1.390  -2.144   9.114  1.00  0.00           O  
ATOM     25  CB  LYS A   4      -2.483  -4.246  11.217  1.00  0.00           C  
ATOM     26  CEN LYS A   4      -2.884  -6.320  11.103  1.00  0.00           X  
ATOM     27  H   LYS A   4      -2.038  -2.995  13.367  1.00  0.00           H  
ATOM     28  N   LEU A   5      -2.576  -1.063  10.662  1.00  0.00           N  
ATOM     29  CA  LEU A   5      -2.828   0.137   9.883  1.00  0.00           C  
ATOM     30  C   LEU A   5      -1.540   0.925   9.601  1.00  0.00           C  
ATOM     31  O   LEU A   5      -1.294   1.325   8.473  1.00  0.00           O  
ATOM     32  CB  LEU A   5      -3.847   1.021  10.612  1.00  0.00           C  
ATOM     33  CEN LEU A   5      -5.349   1.285  10.393  1.00  0.00           X  
ATOM     34  H   LEU A   5      -2.976  -1.128  11.589  1.00  0.00           H  
ATOM     35  N   ASN A   6      -0.732   1.144  10.639  1.00  0.00           N  
ATOM     36  CA  ASN A   6       0.506   1.897  10.517  1.00  0.00           C  
ATOM     37  C   ASN A   6       1.499   1.155   9.618  1.00  0.00           C  
ATOM     38  O   ASN A   6       2.080   1.786   8.748  1.00  0.00           O  
ATOM     39  CB  ASN A   6       1.122   2.177  11.875  1.00  0.00           C  
ATOM     40  CEN ASN A   6       1.103   2.934  12.601  1.00  0.00           X  
ATOM     41  H   ASN A   6      -0.870   0.617  11.489  1.00  0.00           H  
ATOM     42  N   ASP A   7       1.614  -0.167   9.777  1.00  0.00           N  
ATOM     43  CA  ASP A   7       2.565  -0.992   9.023  1.00  0.00           C  
ATOM     44  C   ASP A   7       2.205  -0.991   7.525  1.00  0.00           C  
ATOM     45  O   ASP A   7       3.041  -0.697   6.681  1.00  0.00           O  
ATOM     46  CB  ASP A   7       2.587  -2.423   9.566  1.00  0.00           C  
ATOM     47  CEN ASP A   7       3.127  -3.015  10.194  1.00  0.00           X  
ATOM     48  H   ASP A   7       1.084  -0.624  10.506  1.00  0.00           H  
ATOM     49  N   LEU A   8       0.915  -1.163   7.202  1.00  0.00           N  
ATOM     50  CA  LEU A   8       0.422  -1.130   5.827  1.00  0.00           C  
ATOM     51  C   LEU A   8       0.612   0.235   5.142  1.00  0.00           C  
ATOM     52  O   LEU A   8       1.031   0.313   3.988  1.00  0.00           O  
ATOM     53  CB  LEU A   8      -1.060  -1.525   5.808  1.00  0.00           C  
ATOM     54  CEN LEU A   8      -1.791  -2.824   5.420  1.00  0.00           X  
ATOM     55  H   LEU A   8       0.282  -1.467   7.929  1.00  0.00           H  
ATOM     56  N   LEU A   9       0.261   1.324   5.834  1.00  0.00           N  
ATOM     57  CA  LEU A   9       0.412   2.673   5.291  1.00  0.00           C  
ATOM     58  C   LEU A   9       1.883   2.987   4.982  1.00  0.00           C  
ATOM     59  O   LEU A   9       2.183   3.489   3.901  1.00  0.00           O  
ATOM     60  CB  LEU A   9      -0.162   3.703   6.272  1.00  0.00           C  
ATOM     61  CEN LEU A   9      -1.468   4.520   6.285  1.00  0.00           X  
ATOM     62  H   LEU A   9      -0.061   1.203   6.784  1.00  0.00           H  
ATOM     63  N   GLU A  10       2.787   2.704   5.921  1.00  0.00           N  
ATOM     64  CA  GLU A  10       4.224   2.940   5.767  1.00  0.00           C  
ATOM     65  C   GLU A  10       4.787   2.170   4.573  1.00  0.00           C  
ATOM     66  O   GLU A  10       5.502   2.765   3.762  1.00  0.00           O  
ATOM     67  CB  GLU A  10       4.971   2.548   7.044  1.00  0.00           C  
ATOM     68  CEN GLU A  10       5.712   2.986   8.514  1.00  0.00           X  
ATOM     69  H   GLU A  10       2.488   2.208   6.749  1.00  0.00           H  
ATOM     70  N   ASP A  11       4.393   0.908   4.411  1.00  0.00           N  
ATOM     71  CA  ASP A  11       4.817   0.068   3.295  1.00  0.00           C  
ATOM     72  C   ASP A  11       4.351   0.662   1.959  1.00  0.00           C  
ATOM     73  O   ASP A  11       5.125   0.827   1.019  1.00  0.00           O  
ATOM     74  CB  ASP A  11       4.279  -1.355   3.461  1.00  0.00           C  
ATOM     75  CEN ASP A  11       4.573  -2.271   3.796  1.00  0.00           X  
ATOM     76  H   ASP A  11       3.859   0.467   5.146  1.00  0.00           H  
ATOM     77  N   LEU A  12       3.110   1.136   1.879  1.00  0.00           N  
ATOM     78  CA  LEU A  12       2.586   1.754   0.661  1.00  0.00           C  
ATOM     79  C   LEU A  12       3.347   3.038   0.267  1.00  0.00           C  
ATOM     80  O   LEU A  12       3.727   3.230  -0.893  1.00  0.00           O  
ATOM     81  CB  LEU A  12       1.093   2.057   0.842  1.00  0.00           C  
ATOM     82  CEN LEU A  12      -0.184   1.363   0.332  1.00  0.00           X  
ATOM     83  H   LEU A  12       2.497   0.994   2.670  1.00  0.00           H  
ATOM     84  N   GLN A  13       3.638   3.905   1.236  1.00  0.00           N  
ATOM     85  CA  GLN A  13       4.410   5.124   1.002  1.00  0.00           C  
ATOM     86  C   GLN A  13       5.829   4.842   0.505  1.00  0.00           C  
ATOM     87  O   GLN A  13       6.311   5.523  -0.404  1.00  0.00           O  
ATOM     88  CB  GLN A  13       4.478   5.955   2.286  1.00  0.00           C  
ATOM     89  CEN GLN A  13       3.795   7.322   3.131  1.00  0.00           X  
ATOM     90  H   GLN A  13       3.388   3.654   2.183  1.00  0.00           H  
ATOM     91  N   GLU A  14       6.530   3.881   1.095  1.00  0.00           N  
ATOM     92  CA  GLU A  14       7.880   3.525   0.677  1.00  0.00           C  
ATOM     93  C   GLU A  14       7.887   2.939  -0.748  1.00  0.00           C  
ATOM     94  O   GLU A  14       8.731   3.350  -1.551  1.00  0.00           O  
ATOM     95  CB  GLU A  14       8.494   2.530   1.665  1.00  0.00           C  
ATOM     96  CEN GLU A  14       9.502   2.207   3.000  1.00  0.00           X  
ATOM     97  H   GLU A  14       6.103   3.330   1.823  1.00  0.00           H  
ATOM     98  N   VAL A  15       6.884   2.129  -1.131  1.00  0.00           N  
ATOM     99  CA  VAL A  15       6.775   1.522  -2.478  1.00  0.00           C  
ATOM    100  C   VAL A  15       6.525   2.613  -3.522  1.00  0.00           C  
ATOM    101  O   VAL A  15       7.160   2.596  -4.580  1.00  0.00           O  
ATOM    102  CB  VAL A  15       5.644   0.479  -2.555  1.00  0.00           C  
ATOM    103  CEN VAL A  15       5.514  -0.195  -2.614  1.00  0.00           X  
ATOM    104  H   VAL A  15       6.171   1.921  -0.447  1.00  0.00           H  
ATOM    105  N   LEU A  16       5.682   3.611  -3.219  1.00  0.00           N  
ATOM    106  CA  LEU A  16       5.375   4.720  -4.135  1.00  0.00           C  
ATOM    107  C   LEU A  16       6.575   5.650  -4.354  1.00  0.00           C  
ATOM    108  O   LEU A  16       6.912   6.006  -5.484  1.00  0.00           O  
ATOM    109  CB  LEU A  16       4.181   5.521  -3.602  1.00  0.00           C  
ATOM    110  CEN LEU A  16       2.695   5.578  -4.006  1.00  0.00           X  
ATOM    111  H   LEU A  16       5.201   3.561  -2.331  1.00  0.00           H  
ATOM    112  N   LYS A  17       7.257   6.056  -3.276  1.00  0.00           N  
ATOM    113  CA  LYS A  17       8.427   6.942  -3.377  1.00  0.00           C  
ATOM    114  C   LYS A  17       9.557   6.284  -4.156  1.00  0.00           C  
ATOM    115  O   LYS A  17      10.158   6.937  -5.009  1.00  0.00           O  
ATOM    116  CB  LYS A  17       8.921   7.344  -1.986  1.00  0.00           C  
ATOM    117  CEN LYS A  17       9.059   8.812  -0.469  1.00  0.00           X  
ATOM    118  H   LYS A  17       6.953   5.717  -2.372  1.00  0.00           H  
ATOM    119  N   ASN A  18       9.860   5.019  -3.882  1.00  0.00           N  
ATOM    120  CA  ASN A  18      10.899   4.276  -4.587  1.00  0.00           C  
ATOM    121  C   ASN A  18      10.579   4.109  -6.076  1.00  0.00           C  
ATOM    122  O   ASN A  18      11.354   4.566  -6.916  1.00  0.00           O  
ATOM    123  CB  ASN A  18      11.129   2.919  -3.947  1.00  0.00           C  
ATOM    124  CEN ASN A  18      11.748   2.495  -3.214  1.00  0.00           X  
ATOM    125  H   ASN A  18       9.354   4.555  -3.140  1.00  0.00           H  
ATOM    126  N   LEU A  19       9.397   3.591  -6.420  1.00  0.00           N  
ATOM    127  CA  LEU A  19       8.985   3.353  -7.804  1.00  0.00           C  
ATOM    128  C   LEU A  19       8.995   4.656  -8.626  1.00  0.00           C  
ATOM    129  O   LEU A  19       9.510   4.689  -9.743  1.00  0.00           O  
ATOM    130  CB  LEU A  19       7.592   2.711  -7.833  1.00  0.00           C  
ATOM    131  CEN LEU A  19       7.111   1.270  -8.086  1.00  0.00           X  
ATOM    132  H   LEU A  19       8.753   3.328  -5.688  1.00  0.00           H  
ATOM    133  N   HIS A  20       8.543   5.767  -8.040  1.00  0.00           N  
ATOM    134  CA  HIS A  20       8.434   7.044  -8.748  1.00  0.00           C  
ATOM    135  C   HIS A  20       9.778   7.585  -9.256  1.00  0.00           C  
ATOM    136  O   HIS A  20       9.887   7.986 -10.417  1.00  0.00           O  
ATOM    137  CB  HIS A  20       7.775   8.088  -7.841  1.00  0.00           C  
ATOM    138  CEN HIS A  20       6.471   8.606  -7.588  1.00  0.00           X  
ATOM    139  H   HIS A  20       8.163   5.691  -7.106  1.00  0.00           H  
ATOM    140  N   LYS A  21      10.825   7.596  -8.418  1.00  0.00           N  
ATOM    141  CA  LYS A  21      12.080   8.309  -8.735  1.00  0.00           C  
ATOM    142  C   LYS A  21      12.700   7.777 -10.040  1.00  0.00           C  
ATOM    143  O   LYS A  21      13.440   8.512 -10.700  1.00  0.00           O  
ATOM    144  CB  LYS A  21      13.080   8.177  -7.585  1.00  0.00           C  
ATOM    145  CEN LYS A  21      14.050   9.052  -5.921  1.00  0.00           X  
ATOM    146  H   LYS A  21      10.769   7.034  -7.582  1.00  0.00           H  
ATOM    147  N   ASN A  22      12.353   6.552 -10.441  1.00  0.00           N  
ATOM    148  CA  ASN A  22      12.915   5.866 -11.611  1.00  0.00           C  
ATOM    149  C   ASN A  22      12.058   5.954 -12.868  1.00  0.00           C  
ATOM    150  O   ASN A  22      12.335   5.224 -13.824  1.00  0.00           O  
ATOM    151  CB  ASN A  22      13.189   4.407 -11.295  1.00  0.00           C  
ATOM    152  CEN ASN A  22      13.980   3.820 -10.934  1.00  0.00           X  
ATOM    153  H   ASN A  22      11.696   6.041  -9.870  1.00  0.00           H  
ATOM    154  N   ASP A  23      11.079   6.862 -12.905  1.00  0.00           N  
ATOM    155  CA  ASP A  23      10.123   6.961 -14.016  1.00  0.00           C  
ATOM    156  C   ASP A  23      10.831   7.010 -15.388  1.00  0.00           C  
ATOM    157  O   ASP A  23      10.342   6.473 -16.386  1.00  0.00           O  
ATOM    158  CB  ASP A  23       9.237   8.196 -13.839  1.00  0.00           C  
ATOM    159  CEN ASP A  23       8.320   8.459 -13.482  1.00  0.00           X  
ATOM    160  H   ASP A  23      10.928   7.444 -12.093  1.00  0.00           H  
ATOM    161  N   ARG A  24      12.054   7.568 -15.440  1.00  0.00           N  
ATOM    162  CA  ARG A  24      12.844   7.676 -16.676  1.00  0.00           C  
ATOM    163  C   ARG A  24      13.135   6.366 -17.405  1.00  0.00           C  
ATOM    164  O   ARG A  24      13.393   6.455 -18.605  1.00  0.00           O  
ATOM    165  CB  ARG A  24      14.142   8.429 -16.423  1.00  0.00           C  
ATOM    166  CEN ARG A  24      15.778  10.286 -16.265  1.00  0.00           X  
ATOM    167  H   ARG A  24      12.436   7.916 -14.572  1.00  0.00           H  
ATOM    168  N   SER A  25      13.147   5.196 -16.755  1.00  0.00           N  
ATOM    169  CA  SER A  25      13.491   3.936 -17.450  1.00  0.00           C  
ATOM    170  C   SER A  25      12.569   3.487 -18.585  1.00  0.00           C  
ATOM    171  O   SER A  25      13.085   2.882 -19.515  1.00  0.00           O  
ATOM    172  CB  SER A  25      13.571   2.823 -16.423  1.00  0.00           C  
ATOM    173  CEN SER A  25      13.448   2.528 -15.983  1.00  0.00           X  
ATOM    174  H   SER A  25      13.084   5.197 -15.749  1.00  0.00           H  
ATOM    175  N   GLY A  26      11.277   3.833 -18.592  1.00  0.00           N  
ATOM    176  CA  GLY A  26      10.352   3.438 -19.665  1.00  0.00           C  
ATOM    177  C   GLY A  26       9.964   1.950 -19.678  1.00  0.00           C  
ATOM    178  O   GLY A  26      10.258   1.214 -18.753  1.00  0.00           O  
ATOM    179  CEN GLY A  26      10.352   3.438 -19.665  1.00  0.00           X  
ATOM    180  H   GLY A  26      10.924   4.389 -17.826  1.00  0.00           H  
ATOM    181  N   LYS A  27       9.345   1.528 -20.790  1.00  0.00           N  
ATOM    182  CA  LYS A  27       8.803   0.199 -21.154  1.00  0.00           C  
ATOM    183  C   LYS A  27       8.349  -0.766 -20.049  1.00  0.00           C  
ATOM    184  O   LYS A  27       7.339  -0.468 -19.423  1.00  0.00           O  
ATOM    185  CB  LYS A  27       9.847  -0.525 -22.006  1.00  0.00           C  
ATOM    186  CEN LYS A  27      10.528  -1.113 -23.920  1.00  0.00           X  
ATOM    187  H   LYS A  27       9.276   2.220 -21.522  1.00  0.00           H  
ATOM    188  N   ASP A  28       9.066  -1.842 -19.754  1.00  0.00           N  
ATOM    189  CA  ASP A  28       8.675  -2.744 -18.665  1.00  0.00           C  
ATOM    190  C   ASP A  28       8.291  -2.004 -17.377  1.00  0.00           C  
ATOM    191  O   ASP A  28       7.375  -2.440 -16.684  1.00  0.00           O  
ATOM    192  CB  ASP A  28       9.808  -3.730 -18.372  1.00  0.00           C  
ATOM    193  CEN ASP A  28      10.099  -4.680 -18.598  1.00  0.00           X  
ATOM    194  H   ASP A  28       9.730  -2.175 -20.436  1.00  0.00           H  
ATOM    195  N   ASN A  29       8.883  -0.837 -17.086  1.00  0.00           N  
ATOM    196  CA  ASN A  29       8.601  -0.148 -15.821  1.00  0.00           C  
ATOM    197  C   ASN A  29       7.099   0.127 -15.590  1.00  0.00           C  
ATOM    198  O   ASN A  29       6.692   0.270 -14.438  1.00  0.00           O  
ATOM    199  CB  ASN A  29       9.380   1.152 -15.736  1.00  0.00           C  
ATOM    200  CEN ASN A  29      10.308   1.485 -15.376  1.00  0.00           X  
ATOM    201  H   ASN A  29       9.564  -0.455 -17.727  1.00  0.00           H  
ATOM    202  N   ILE A  30       6.246   0.218 -16.628  1.00  0.00           N  
ATOM    203  CA  ILE A  30       4.806   0.483 -16.423  1.00  0.00           C  
ATOM    204  C   ILE A  30       4.138  -0.734 -15.779  1.00  0.00           C  
ATOM    205  O   ILE A  30       3.304  -0.563 -14.899  1.00  0.00           O  
ATOM    206  CB  ILE A  30       4.086   0.818 -17.742  1.00  0.00           C  
ATOM    207  CEN ILE A  30       3.823   1.616 -18.437  1.00  0.00           X  
ATOM    208  H   ILE A  30       6.568  -0.063 -17.543  1.00  0.00           H  
ATOM    209  N   HIS A  31       4.558  -1.949 -16.146  1.00  0.00           N  
ATOM    210  CA  HIS A  31       3.917  -3.183 -15.686  1.00  0.00           C  
ATOM    211  C   HIS A  31       4.185  -3.469 -14.204  1.00  0.00           C  
ATOM    212  O   HIS A  31       3.261  -3.816 -13.479  1.00  0.00           O  
ATOM    213  CB  HIS A  31       4.385  -4.371 -16.533  1.00  0.00           C  
ATOM    214  CEN HIS A  31       3.949  -5.097 -17.679  1.00  0.00           X  
ATOM    215  H   HIS A  31       5.372  -2.027 -16.742  1.00  0.00           H  
ATOM    216  N   ASP A  32       5.424  -3.274 -13.745  1.00  0.00           N  
ATOM    217  CA  ASP A  32       5.787  -3.531 -12.347  1.00  0.00           C  
ATOM    218  C   ASP A  32       5.021  -2.617 -11.386  1.00  0.00           C  
ATOM    219  O   ASP A  32       4.428  -3.090 -10.421  1.00  0.00           O  
ATOM    220  CB  ASP A  32       7.294  -3.354 -12.146  1.00  0.00           C  
ATOM    221  CEN ASP A  32       8.149  -3.905 -12.100  1.00  0.00           X  
ATOM    222  H   ASP A  32       6.152  -3.017 -14.392  1.00  0.00           H  
ATOM    223  N   VAL A  33       4.999  -1.307 -11.666  1.00  0.00           N  
ATOM    224  CA  VAL A  33       4.282  -0.318 -10.844  1.00  0.00           C  
ATOM    225  C   VAL A  33       2.776  -0.557 -10.913  1.00  0.00           C  
ATOM    226  O   VAL A  33       2.128  -0.513  -9.874  1.00  0.00           O  
ATOM    227  CB  VAL A  33       4.584   1.125 -11.289  1.00  0.00           C  
ATOM    228  CEN VAL A  33       4.907   1.706 -11.106  1.00  0.00           X  
ATOM    229  H   VAL A  33       5.446  -1.001 -12.519  1.00  0.00           H  
ATOM    230  N   ASP A  34       2.231  -0.842 -12.095  1.00  0.00           N  
ATOM    231  CA  ASP A  34       0.799  -1.083 -12.294  1.00  0.00           C  
ATOM    232  C   ASP A  34       0.307  -2.272 -11.462  1.00  0.00           C  
ATOM    233  O   ASP A  34      -0.723  -2.181 -10.797  1.00  0.00           O  
ATOM    234  CB  ASP A  34       0.499  -1.321 -13.776  1.00  0.00           C  
ATOM    235  CEN ASP A  34       0.168  -0.821 -14.599  1.00  0.00           X  
ATOM    236  H   ASP A  34       2.822  -0.871 -12.913  1.00  0.00           H  
ATOM    237  N   ASN A  35       1.091  -3.352 -11.387  1.00  0.00           N  
ATOM    238  CA  ASN A  35       0.758  -4.528 -10.584  1.00  0.00           C  
ATOM    239  C   ASN A  35       0.894  -4.256  -9.078  1.00  0.00           C  
ATOM    240  O   ASN A  35       0.021  -4.607  -8.289  1.00  0.00           O  
ATOM    241  CB  ASN A  35       1.613  -5.718 -10.979  1.00  0.00           C  
ATOM    242  CEN ASN A  35       1.563  -6.532 -11.640  1.00  0.00           X  
ATOM    243  H   ASN A  35       1.935  -3.370 -11.942  1.00  0.00           H  
ATOM    244  N   HIS A  36       1.984  -3.608  -8.669  1.00  0.00           N  
ATOM    245  CA  HIS A  36       2.223  -3.352  -7.257  1.00  0.00           C  
ATOM    246  C   HIS A  36       1.121  -2.494  -6.628  1.00  0.00           C  
ATOM    247  O   HIS A  36       0.654  -2.804  -5.536  1.00  0.00           O  
ATOM    248  CB  HIS A  36       3.584  -2.675  -7.065  1.00  0.00           C  
ATOM    249  CEN HIS A  36       4.926  -3.051  -6.770  1.00  0.00           X  
ATOM    250  H   HIS A  36       2.653  -3.275  -9.348  1.00  0.00           H  
ATOM    251  N   LEU A  37       0.649  -1.467  -7.338  1.00  0.00           N  
ATOM    252  CA  LEU A  37      -0.403  -0.584  -6.858  1.00  0.00           C  
ATOM    253  C   LEU A  37      -1.702  -1.357  -6.599  1.00  0.00           C  
ATOM    254  O   LEU A  37      -2.277  -1.194  -5.529  1.00  0.00           O  
ATOM    255  CB  LEU A  37      -0.641   0.546  -7.868  1.00  0.00           C  
ATOM    256  CEN LEU A  37      -0.244   2.034  -7.884  1.00  0.00           X  
ATOM    257  H   LEU A  37       1.016  -1.303  -8.264  1.00  0.00           H  
ATOM    258  N   GLN A  38      -2.121  -2.243  -7.509  1.00  0.00           N  
ATOM    259  CA  GLN A  38      -3.333  -3.060  -7.343  1.00  0.00           C  
ATOM    260  C   GLN A  38      -3.224  -4.012  -6.146  1.00  0.00           C  
ATOM    261  O   GLN A  38      -4.181  -4.133  -5.386  1.00  0.00           O  
ATOM    262  CB  GLN A  38      -3.608  -3.868  -8.614  1.00  0.00           C  
ATOM    263  CEN GLN A  38      -4.563  -3.937 -10.074  1.00  0.00           X  
ATOM    264  H   GLN A  38      -1.570  -2.364  -8.348  1.00  0.00           H  
ATOM    265  N   ASN A  39      -2.047  -4.608  -5.916  1.00  0.00           N  
ATOM    266  CA  ASN A  39      -1.821  -5.459  -4.741  1.00  0.00           C  
ATOM    267  C   ASN A  39      -1.950  -4.666  -3.426  1.00  0.00           C  
ATOM    268  O   ASN A  39      -2.586  -5.132  -2.488  1.00  0.00           O  
ATOM    269  CB  ASN A  39      -0.467  -6.140  -4.810  1.00  0.00           C  
ATOM    270  CEN ASN A  39      -0.063  -7.044  -5.160  1.00  0.00           X  
ATOM    271  H   ASN A  39      -1.314  -4.522  -6.608  1.00  0.00           H  
ATOM    272  N   VAL A  40      -1.424  -3.433  -3.380  1.00  0.00           N  
ATOM    273  CA  VAL A  40      -1.522  -2.549  -2.203  1.00  0.00           C  
ATOM    274  C   VAL A  40      -2.987  -2.196  -1.900  1.00  0.00           C  
ATOM    275  O   VAL A  40      -3.401  -2.247  -0.742  1.00  0.00           O  
ATOM    276  CB  VAL A  40      -0.721  -1.248  -2.401  1.00  0.00           C  
ATOM    277  CEN VAL A  40      -0.159  -0.907  -2.197  1.00  0.00           X  
ATOM    278  H   VAL A  40      -0.928  -3.100  -4.196  1.00  0.00           H  
ATOM    279  N   ILE A  41      -3.787  -1.848  -2.918  1.00  0.00           N  
ATOM    280  CA  ILE A  41      -5.220  -1.543  -2.730  1.00  0.00           C  
ATOM    281  C   ILE A  41      -5.956  -2.764  -2.177  1.00  0.00           C  
ATOM    282  O   ILE A  41      -6.759  -2.623  -1.251  1.00  0.00           O  
ATOM    283  CB  ILE A  41      -5.892  -1.101  -4.043  1.00  0.00           C  
ATOM    284  CEN ILE A  41      -6.104  -0.254  -4.696  1.00  0.00           X  
ATOM    285  H   ILE A  41      -3.404  -1.846  -3.850  1.00  0.00           H  
ATOM    286  N   GLU A  42      -5.699  -3.945  -2.741  1.00  0.00           N  
ATOM    287  CA  GLU A  42      -6.337  -5.197  -2.324  1.00  0.00           C  
ATOM    288  C   GLU A  42      -6.050  -5.499  -0.850  1.00  0.00           C  
ATOM    289  O   GLU A  42      -6.961  -5.880  -0.112  1.00  0.00           O  
ATOM    290  CB  GLU A  42      -5.863  -6.358  -3.201  1.00  0.00           C  
ATOM    291  CEN GLU A  42      -6.116  -7.418  -4.511  1.00  0.00           X  
ATOM    292  H   GLU A  42      -5.011  -3.993  -3.479  1.00  0.00           H  
ATOM    293  N   ASP A  43      -4.834  -5.227  -0.380  1.00  0.00           N  
ATOM    294  CA  ASP A  43      -4.459  -5.389   1.023  1.00  0.00           C  
ATOM    295  C   ASP A  43      -5.141  -4.367   1.938  1.00  0.00           C  
ATOM    296  O   ASP A  43      -5.691  -4.737   2.982  1.00  0.00           O  
ATOM    297  CB  ASP A  43      -2.939  -5.287   1.174  1.00  0.00           C  
ATOM    298  CEN ASP A  43      -2.116  -5.883   1.241  1.00  0.00           X  
ATOM    299  H   ASP A  43      -4.105  -5.005  -1.043  1.00  0.00           H  
ATOM    300  N   ILE A  44      -5.168  -3.086   1.545  1.00  0.00           N  
ATOM    301  CA  ILE A  44      -5.731  -2.016   2.384  1.00  0.00           C  
ATOM    302  C   ILE A  44      -7.198  -2.317   2.636  1.00  0.00           C  
ATOM    303  O   ILE A  44      -7.638  -2.201   3.773  1.00  0.00           O  
ATOM    304  CB  ILE A  44      -5.596  -0.626   1.736  1.00  0.00           C  
ATOM    305  CEN ILE A  44      -4.949   0.243   1.615  1.00  0.00           X  
ATOM    306  H   ILE A  44      -4.852  -2.871   0.612  1.00  0.00           H  
ATOM    307  N   HIS A  45      -7.953  -2.743   1.631  1.00  0.00           N  
ATOM    308  CA  HIS A  45      -9.373  -3.051   1.777  1.00  0.00           C  
ATOM    309  C   HIS A  45      -9.655  -4.108   2.850  1.00  0.00           C  
ATOM    310  O   HIS A  45     -10.451  -3.866   3.761  1.00  0.00           O  
ATOM    311  CB  HIS A  45      -9.949  -3.515   0.435  1.00  0.00           C  
ATOM    312  CEN HIS A  45     -10.630  -2.951  -0.682  1.00  0.00           X  
ATOM    313  H   HIS A  45      -7.525  -2.870   0.725  1.00  0.00           H  
ATOM    314  N   ASP A  46      -8.941  -5.226   2.829  1.00  0.00           N  
ATOM    315  CA  ASP A  46      -9.100  -6.307   3.795  1.00  0.00           C  
ATOM    316  C   ASP A  46      -8.704  -5.869   5.207  1.00  0.00           C  
ATOM    317  O   ASP A  46      -9.354  -6.237   6.198  1.00  0.00           O  
ATOM    318  CB  ASP A  46      -8.272  -7.523   3.371  1.00  0.00           C  
ATOM    319  CEN ASP A  46      -8.376  -8.411   2.885  1.00  0.00           X  
ATOM    320  H   ASP A  46      -8.288  -5.361   2.071  1.00  0.00           H  
ATOM    321  N   PHE A  47      -7.660  -5.049   5.333  1.00  0.00           N  
ATOM    322  CA  PHE A  47      -7.223  -4.514   6.615  1.00  0.00           C  
ATOM    323  C   PHE A  47      -8.306  -3.633   7.254  1.00  0.00           C  
ATOM    324  O   PHE A  47      -8.593  -3.788   8.442  1.00  0.00           O  
ATOM    325  CB  PHE A  47      -5.928  -3.719   6.441  1.00  0.00           C  
ATOM    326  CEN PHE A  47      -4.364  -3.939   6.622  1.00  0.00           X  
ATOM    327  H   PHE A  47      -7.172  -4.768   4.495  1.00  0.00           H  
ATOM    328  N   MET A  48      -8.954  -2.771   6.470  1.00  0.00           N  
ATOM    329  CA  MET A  48     -10.025  -1.869   6.887  1.00  0.00           C  
ATOM    330  C   MET A  48     -11.236  -2.658   7.363  1.00  0.00           C  
ATOM    331  O   MET A  48     -11.798  -2.356   8.417  1.00  0.00           O  
ATOM    332  CB  MET A  48     -10.416  -0.939   5.740  1.00  0.00           C  
ATOM    333  CEN MET A  48     -10.338   0.733   5.213  1.00  0.00           X  
ATOM    334  H   MET A  48      -8.693  -2.760   5.493  1.00  0.00           H  
ATOM    335  N   GLN A  49     -11.619  -3.702   6.632  1.00  0.00           N  
ATOM    336  CA  GLN A  49     -12.747  -4.552   6.982  1.00  0.00           C  
ATOM    337  C   GLN A  49     -12.498  -5.286   8.305  1.00  0.00           C  
ATOM    338  O   GLN A  49     -13.384  -5.334   9.161  1.00  0.00           O  
ATOM    339  CB  GLN A  49     -13.015  -5.565   5.866  1.00  0.00           C  
ATOM    340  CEN GLN A  49     -14.024  -5.925   4.487  1.00  0.00           X  
ATOM    341  H   GLN A  49     -11.146  -3.875   5.757  1.00  0.00           H  
ATOM    342  N   ALA A  50     -11.276  -5.773   8.532  1.00  0.00           N  
ATOM    343  CA  ALA A  50     -10.902  -6.472   9.758  1.00  0.00           C  
ATOM    344  C   ALA A  50     -10.879  -5.537  10.981  1.00  0.00           C  
ATOM    345  O   ALA A  50     -11.312  -5.928  12.067  1.00  0.00           O  
ATOM    346  CB  ALA A  50      -9.549  -7.144   9.577  1.00  0.00           C  
ATOM    347  CEN ALA A  50      -9.549  -7.143   9.577  1.00  0.00           X  
ATOM    348  H   ALA A  50     -10.584  -5.679   7.802  1.00  0.00           H  
ATOM    349  N   ALA A  51     -10.406  -4.299  10.825  1.00  0.00           N  
ATOM    350  CA  ALA A  51     -10.458  -3.268  11.856  1.00  0.00           C  
ATOM    351  C   ALA A  51     -11.906  -2.968  12.281  1.00  0.00           C  
ATOM    352  O   ALA A  51     -12.197  -2.928  13.477  1.00  0.00           O  
ATOM    353  CB  ALA A  51      -9.770  -2.003  11.365  1.00  0.00           C  
ATOM    354  CEN ALA A  51      -9.771  -2.003  11.365  1.00  0.00           X  
ATOM    355  H   ALA A  51      -9.978  -4.060   9.944  1.00  0.00           H  
ATOM    356  N   ALA A  52     -12.824  -2.835  11.320  1.00  0.00           N  
ATOM    357  CA  ALA A  52     -14.229  -2.518  11.559  1.00  0.00           C  
ATOM    358  C   ALA A  52     -14.930  -3.644  12.328  1.00  0.00           C  
ATOM    359  O   ALA A  52     -15.713  -3.369  13.237  1.00  0.00           O  
ATOM    360  CB  ALA A  52     -14.939  -2.247  10.241  1.00  0.00           C  
ATOM    361  CEN ALA A  52     -14.939  -2.247  10.242  1.00  0.00           X  
ATOM    362  H   ALA A  52     -12.530  -2.945  10.362  1.00  0.00           H  
ATOM    363  N   ALA A  53     -14.599  -4.908  12.051  1.00  0.00           N  
ATOM    364  CA  ALA A  53     -15.176  -6.056  12.744  1.00  0.00           C  
ATOM    365  C   ALA A  53     -14.695  -6.121  14.201  1.00  0.00           C  
ATOM    366  O   ALA A  53     -15.492  -6.361  15.103  1.00  0.00           O  
ATOM    367  CB  ALA A  53     -14.834  -7.343  12.007  1.00  0.00           C  
ATOM    368  CEN ALA A  53     -14.834  -7.342  12.008  1.00  0.00           X  
ATOM    369  H   ALA A  53     -13.931  -5.085  11.314  1.00  0.00           H  
ATOM    370  N   ALA A  54     -13.422  -5.816  14.472  1.00  0.00           N  
ATOM    371  CA  ALA A  54     -12.894  -5.724  15.834  1.00  0.00           C  
ATOM    372  C   ALA A  54     -13.518  -4.573  16.649  1.00  0.00           C  
ATOM    373  O   ALA A  54     -13.786  -4.734  17.846  1.00  0.00           O  
ATOM    374  CB  ALA A  54     -11.380  -5.574  15.786  1.00  0.00           C  
ATOM    375  CEN ALA A  54     -11.381  -5.574  15.786  1.00  0.00           X  
ATOM    376  H   ALA A  54     -12.786  -5.685  13.699  1.00  0.00           H  
ATOM    377  N   ALA A  55     -13.773  -3.422  16.022  1.00  0.00           N  
ATOM    378  CA  ALA A  55     -14.462  -2.289  16.632  1.00  0.00           C  
ATOM    379  C   ALA A  55     -15.945  -2.602  16.889  1.00  0.00           C  
ATOM    380  O   ALA A  55     -16.396  -2.519  18.034  1.00  0.00           O  
ATOM    381  CB  ALA A  55     -14.319  -1.055  15.752  1.00  0.00           C  
ATOM    382  CEN ALA A  55     -14.320  -1.056  15.753  1.00  0.00           X  
ATOM    383  H   ALA A  55     -13.466  -3.325  15.066  1.00  0.00           H  
ATOM    384  N   ASN A  56     -16.688  -3.041  15.868  1.00  0.00           N  
ATOM    385  CA  ASN A  56     -18.104  -3.405  15.970  1.00  0.00           C  
ATOM    386  C   ASN A  56     -18.372  -4.476  17.033  1.00  0.00           C  
ATOM    387  O   ASN A  56     -19.373  -4.383  17.738  1.00  0.00           O  
ATOM    388  CB  ASN A  56     -18.642  -3.867  14.628  1.00  0.00           C  
ATOM    389  CEN ASN A  56     -19.118  -3.450  13.791  1.00  0.00           X  
ATOM    390  H   ASN A  56     -16.260  -3.084  14.955  1.00  0.00           H  
ATOM    391  N   CYS A  57     -17.439  -5.403  17.276  1.00  0.00           N  
ATOM    392  CA  CYS A  57     -17.578  -6.425  18.317  1.00  0.00           C  
ATOM    393  C   CYS A  57     -17.947  -5.821  19.686  1.00  0.00           C  
ATOM    394  O   CYS A  57     -18.566  -6.499  20.500  1.00  0.00           O  
ATOM    395  CB  CYS A  57     -16.178  -7.038  18.362  1.00  0.00           C  
ATOM    396  CEN CYS A  57     -15.851  -7.956  18.040  1.00  0.00           X  
ATOM    397  H   CYS A  57     -16.632  -5.448  16.667  1.00  0.00           H  
ATOM    398  N   ARG A  58     -17.639  -4.539  19.959  1.00  0.00           N  
ATOM    399  CA  ARG A  58     -17.955  -3.912  21.258  1.00  0.00           C  
ATOM    400  C   ARG A  58     -19.450  -3.852  21.574  1.00  0.00           C  
ATOM    401  O   ARG A  58     -19.787  -3.610  22.728  1.00  0.00           O  
ATOM    402  CB  ARG A  58     -17.331  -2.530  21.376  1.00  0.00           C  
ATOM    403  CEN ARG A  58     -15.724  -0.728  21.947  1.00  0.00           X  
ATOM    404  H   ARG A  58     -17.274  -3.964  19.212  1.00  0.00           H  
ATOM    405  N   LYS A  59     -20.339  -4.062  20.597  1.00  0.00           N  
ATOM    406  CA  LYS A  59     -21.800  -3.929  20.766  1.00  0.00           C  
ATOM    407  C   LYS A  59     -22.379  -4.855  21.846  1.00  0.00           C  
ATOM    408  O   LYS A  59     -23.464  -4.582  22.344  1.00  0.00           O  
ATOM    409  CB  LYS A  59     -22.505  -4.197  19.435  1.00  0.00           C  
ATOM    410  CEN LYS A  59     -23.492  -3.436  17.725  1.00  0.00           X  
ATOM    411  H   LYS A  59     -20.000  -4.410  19.713  1.00  0.00           H  
ATOM    412  N   GLY A  60     -21.653  -5.906  22.248  1.00  0.00           N  
ATOM    413  CA  GLY A  60     -22.106  -6.943  23.186  1.00  0.00           C  
ATOM    414  C   GLY A  60     -22.355  -6.488  24.624  1.00  0.00           C  
ATOM    415  O   GLY A  60     -22.988  -7.220  25.373  1.00  0.00           O  
ATOM    416  CEN GLY A  60     -22.106  -6.943  23.186  1.00  0.00           X  
ATOM    417  H   GLY A  60     -20.762  -6.056  21.796  1.00  0.00           H  
ATOM    418  N   SER A  61     -21.866  -5.313  25.038  1.00  0.00           N  
ATOM    419  CA  SER A  61     -22.019  -4.845  26.422  1.00  0.00           C  
ATOM    420  C   SER A  61     -23.032  -3.687  26.513  1.00  0.00           C  
ATOM    421  O   SER A  61     -22.631  -2.582  26.875  1.00  0.00           O  
ATOM    422  CB  SER A  61     -20.674  -4.417  26.977  1.00  0.00           C  
ATOM    423  CEN SER A  61     -20.172  -4.208  26.987  1.00  0.00           X  
ATOM    424  H   SER A  61     -21.474  -4.685  24.351  1.00  0.00           H  
ATOM    425  N   PRO A  62     -24.338  -3.883  26.229  1.00  0.00           N  
ATOM    426  CA  PRO A  62     -25.295  -2.797  26.343  1.00  0.00           C  
ATOM    427  C   PRO A  62     -25.483  -2.479  27.833  1.00  0.00           C  
ATOM    428  O   PRO A  62     -25.217  -3.312  28.686  1.00  0.00           O  
ATOM    429  CB  PRO A  62     -26.575  -3.332  25.679  1.00  0.00           C  
ATOM    430  CEN PRO A  62     -25.607  -4.814  25.450  1.00  0.00           X  
ATOM    431  N   GLY A  63     -25.901  -1.247  28.120  1.00  0.00           N  
ATOM    432  CA  GLY A  63     -26.229  -0.761  29.466  1.00  0.00           C  
ATOM    433  C   GLY A  63     -25.197   0.095  30.208  1.00  0.00           C  
ATOM    434  O   GLY A  63     -24.011   0.102  29.904  1.00  0.00           O  
ATOM    435  CEN GLY A  63     -26.229  -0.760  29.466  1.00  0.00           X  
ATOM    436  H   GLY A  63     -26.328  -0.746  27.355  1.00  0.00           H  
ATOM    437  N   SER A  64     -25.635   0.697  31.311  1.00  0.00           N  
ATOM    438  CA  SER A  64     -24.814   1.598  32.120  1.00  0.00           C  
ATOM    439  C   SER A  64     -24.597   1.069  33.552  1.00  0.00           C  
ATOM    440  O   SER A  64     -25.510   0.447  34.099  1.00  0.00           O  
ATOM    441  CB  SER A  64     -25.454   2.972  32.159  1.00  0.00           C  
ATOM    442  CEN SER A  64     -25.845   3.350  32.173  1.00  0.00           X  
ATOM    443  H   SER A  64     -26.472   0.335  31.750  1.00  0.00           H  
ATOM    444  N   PRO A  65     -23.468   1.382  34.218  1.00  0.00           N  
ATOM    445  CA  PRO A  65     -23.209   0.891  35.563  1.00  0.00           C  
ATOM    446  C   PRO A  65     -23.969   1.781  36.551  1.00  0.00           C  
ATOM    447  O   PRO A  65     -23.395   2.620  37.243  1.00  0.00           O  
ATOM    448  CB  PRO A  65     -21.683   0.983  35.728  1.00  0.00           C  
ATOM    449  CEN PRO A  65     -21.736   1.651  34.074  1.00  0.00           X  
ATOM    450  N   ALA A  66     -25.289   1.632  36.585  1.00  0.00           N  
ATOM    451  CA  ALA A  66     -26.156   2.389  37.473  1.00  0.00           C  
ATOM    452  C   ALA A  66     -25.766   2.067  38.920  1.00  0.00           C  
ATOM    453  O   ALA A  66     -25.426   0.932  39.229  1.00  0.00           O  
ATOM    454  CB  ALA A  66     -27.620   2.070  37.208  1.00  0.00           C  
ATOM    455  CEN ALA A  66     -27.619   2.070  37.209  1.00  0.00           X  
ATOM    456  H   ALA A  66     -25.696   0.866  36.070  1.00  0.00           H  
ATOM    457  N   GLY A  67     -25.868   3.060  39.804  1.00  0.00           N  
ATOM    458  CA  GLY A  67     -25.566   2.891  41.228  1.00  0.00           C  
ATOM    459  C   GLY A  67     -24.622   3.925  41.843  1.00  0.00           C  
ATOM    460  O   GLY A  67     -24.037   4.734  41.146  1.00  0.00           O  
ATOM    461  CEN GLY A  67     -25.566   2.891  41.228  1.00  0.00           X  
ATOM    462  H   GLY A  67     -26.347   3.900  39.514  1.00  0.00           H  
ATOM    463  N   SER A  68     -24.466   3.813  43.162  1.00  0.00           N  
ATOM    464  CA  SER A  68     -23.662   4.641  44.076  1.00  0.00           C  
ATOM    465  C   SER A  68     -23.965   6.148  44.244  1.00  0.00           C  
ATOM    466  O   SER A  68     -23.046   6.946  44.418  1.00  0.00           O  
ATOM    467  CB  SER A  68     -22.212   4.494  43.656  1.00  0.00           C  
ATOM    468  CEN SER A  68     -21.780   4.449  43.329  1.00  0.00           X  
ATOM    469  H   SER A  68     -24.525   2.860  43.493  1.00  0.00           H  
ATOM    470  N   PRO A  69     -25.248   6.547  44.387  1.00  0.00           N  
ATOM    471  CA  PRO A  69     -25.610   7.942  44.596  1.00  0.00           C  
ATOM    472  C   PRO A  69     -25.052   8.437  45.937  1.00  0.00           C  
ATOM    473  O   PRO A  69     -24.980   7.681  46.907  1.00  0.00           O  
ATOM    474  CB  PRO A  69     -27.147   7.944  44.562  1.00  0.00           C  
ATOM    475  CEN PRO A  69     -26.954   6.181  44.358  1.00  0.00           X  
ATOM    476  N   THR A  70     -24.700   9.717  46.013  1.00  0.00           N  
ATOM    477  CA  THR A  70     -24.208  10.337  47.255  1.00  0.00           C  
ATOM    478  C   THR A  70     -24.970  11.641  47.486  1.00  0.00           C  
ATOM    479  O   THR A  70     -25.689  12.122  46.615  1.00  0.00           O  
ATOM    480  CB  THR A  70     -22.696  10.625  47.208  1.00  0.00           C  
ATOM    481  CEN THR A  70     -22.141  10.449  47.160  1.00  0.00           X  
ATOM    482  H   THR A  70     -25.010  10.350  45.289  1.00  0.00           H  
ATOM    483  N   SER A  71     -24.893  12.109  48.731  1.00  0.00           N  
ATOM    484  CA  SER A  71     -25.464  13.345  49.262  1.00  0.00           C  
ATOM    485  C   SER A  71     -24.756  13.903  50.502  1.00  0.00           C  
ATOM    486  O   SER A  71     -24.140  13.154  51.249  1.00  0.00           O  
ATOM    487  CB  SER A  71     -26.930  13.116  49.575  1.00  0.00           C  
ATOM    488  CEN SER A  71     -27.380  12.858  49.739  1.00  0.00           X  
ATOM    489  H   SER A  71     -24.448  11.519  49.420  1.00  0.00           H  
ATOM    490  N   THR A  72     -24.966  15.210  50.699  1.00  0.00           N  
ATOM    491  CA  THR A  72     -24.521  16.050  51.831  1.00  0.00           C  
ATOM    492  C   THR A  72     -23.076  15.940  52.332  1.00  0.00           C  
ATOM    493  O   THR A  72     -22.718  14.932  52.921  1.00  0.00           O  
ATOM    494  CB  THR A  72     -25.432  15.791  53.046  1.00  0.00           C  
ATOM    495  CEN THR A  72     -25.959  15.770  53.298  1.00  0.00           X  
ATOM    496  H   THR A  72     -25.869  15.516  50.369  1.00  0.00           H  
ATOM    497  N   GLU A  73     -22.322  17.042  52.215  1.00  0.00           N  
ATOM    498  CA  GLU A  73     -20.901  17.212  52.623  1.00  0.00           C  
ATOM    499  C   GLU A  73     -20.786  18.523  53.442  1.00  0.00           C  
ATOM    500  O   GLU A  73     -21.722  19.314  53.490  1.00  0.00           O  
ATOM    501  CB  GLU A  73     -19.971  17.247  51.408  1.00  0.00           C  
ATOM    502  CEN GLU A  73     -18.864  16.469  50.373  1.00  0.00           X  
ATOM    503  H   GLU A  73     -22.826  17.918  52.200  1.00  0.00           H  
ATOM    504  N   GLU A  74     -19.869  18.581  54.416  1.00  0.00           N  
ATOM    505  CA  GLU A  74     -19.498  19.733  55.276  1.00  0.00           C  
ATOM    506  C   GLU A  74     -20.665  20.482  55.961  1.00  0.00           C  
ATOM    507  O   GLU A  74     -21.837  20.167  55.776  1.00  0.00           O  
ATOM    508  CB  GLU A  74     -18.690  20.735  54.448  1.00  0.00           C  
ATOM    509  CEN GLU A  74     -17.188  21.367  53.949  1.00  0.00           X  
ATOM    510  H   GLU A  74     -20.013  17.773  55.007  1.00  0.00           H  
ATOM    511  N   GLY A  75     -20.330  21.536  56.729  1.00  0.00           N  
ATOM    512  CA  GLY A  75     -21.306  22.367  57.454  1.00  0.00           C  
ATOM    513  C   GLY A  75     -20.873  23.823  57.715  1.00  0.00           C  
ATOM    514  O   GLY A  75     -21.212  24.392  58.746  1.00  0.00           O  
ATOM    515  CEN GLY A  75     -21.306  22.367  57.454  1.00  0.00           X  
ATOM    516  H   GLY A  75     -19.357  21.794  56.793  1.00  0.00           H  
ATOM    517  N   THR A  76     -20.093  24.384  56.791  1.00  0.00           N  
ATOM    518  CA  THR A  76     -19.472  25.726  56.677  1.00  0.00           C  
ATOM    519  C   THR A  76     -20.355  26.999  56.576  1.00  0.00           C  
ATOM    520  O   THR A  76     -21.240  27.090  55.732  1.00  0.00           O  
ATOM    521  CB  THR A  76     -18.538  25.737  55.452  1.00  0.00           C  
ATOM    522  CEN THR A  76     -18.092  25.519  55.145  1.00  0.00           X  
ATOM    523  H   THR A  76     -20.081  23.900  55.904  1.00  0.00           H  
ATOM    524  N   SER A  77     -19.969  27.985  57.404  1.00  0.00           N  
ATOM    525  CA  SER A  77     -20.459  29.366  57.670  1.00  0.00           C  
ATOM    526  C   SER A  77     -20.396  30.498  56.626  1.00  0.00           C  
ATOM    527  O   SER A  77     -19.368  30.658  55.989  1.00  0.00           O  
ATOM    528  CB  SER A  77     -19.733  29.859  58.906  1.00  0.00           C  
ATOM    529  CEN SER A  77     -19.326  29.942  59.258  1.00  0.00           X  
ATOM    530  H   SER A  77     -18.974  27.940  57.579  1.00  0.00           H  
ATOM    531  N   GLU A  78     -21.383  31.419  56.643  1.00  0.00           N  
ATOM    532  CA  GLU A  78     -21.446  32.606  55.747  1.00  0.00           C  
ATOM    533  C   GLU A  78     -21.583  33.942  56.533  1.00  0.00           C  
ATOM    534  O   GLU A  78     -22.171  34.001  57.608  1.00  0.00           O  
ATOM    535  CB  GLU A  78     -22.611  32.462  54.765  1.00  0.00           C  
ATOM    536  CEN GLU A  78     -23.197  32.046  53.220  1.00  0.00           X  
ATOM    537  H   GLU A  78     -21.868  31.552  57.519  1.00  0.00           H  
ATOM    538  N   SER A  79     -20.972  35.003  56.000  1.00  0.00           N  
ATOM    539  CA  SER A  79     -20.941  36.409  56.445  1.00  0.00           C  
ATOM    540  C   SER A  79     -20.689  37.452  55.344  1.00  0.00           C  
ATOM    541  O   SER A  79     -19.968  37.144  54.398  1.00  0.00           O  
ATOM    542  CB  SER A  79     -19.886  36.559  57.524  1.00  0.00           C  
ATOM    543  CEN SER A  79     -19.419  36.482  57.792  1.00  0.00           X  
ATOM    544  H   SER A  79     -20.403  34.817  55.186  1.00  0.00           H  
ATOM    545  N   ALA A  80     -21.072  38.726  55.560  1.00  0.00           N  
ATOM    546  CA  ALA A  80     -20.805  39.826  54.615  1.00  0.00           C  
ATOM    547  C   ALA A  80     -20.601  41.199  55.312  1.00  0.00           C  
ATOM    548  O   ALA A  80     -21.142  41.447  56.382  1.00  0.00           O  
ATOM    549  CB  ALA A  80     -21.938  39.914  53.603  1.00  0.00           C  
ATOM    550  CEN ALA A  80     -21.937  39.915  53.603  1.00  0.00           X  
ATOM    551  H   ALA A  80     -21.383  38.984  56.487  1.00  0.00           H  
ATOM    552  N   THR A  81     -19.791  42.045  54.658  1.00  0.00           N  
ATOM    553  CA  THR A  81     -19.375  43.450  54.940  1.00  0.00           C  
ATOM    554  C   THR A  81     -20.334  44.666  54.831  1.00  0.00           C  
ATOM    555  O   THR A  81     -20.941  44.878  53.787  1.00  0.00           O  
ATOM    556  CB  THR A  81     -18.174  43.782  54.035  1.00  0.00           C  
ATOM    557  CEN THR A  81     -17.639  43.668  53.829  1.00  0.00           X  
ATOM    558  H   THR A  81     -19.815  41.879  53.660  1.00  0.00           H  
ATOM    559  N   PRO A  82     -20.343  45.573  55.845  1.00  0.00           N  
ATOM    560  CA  PRO A  82     -21.160  46.789  55.879  1.00  0.00           C  
ATOM    561  C   PRO A  82     -20.761  47.804  54.788  1.00  0.00           C  
ATOM    562  O   PRO A  82     -19.583  47.926  54.449  1.00  0.00           O  
ATOM    563  CB  PRO A  82     -20.924  47.343  57.294  1.00  0.00           C  
ATOM    564  CEN PRO A  82     -19.792  45.970  57.436  1.00  0.00           X  
ATOM    565  N   GLU A  83     -21.720  48.591  54.292  1.00  0.00           N  
ATOM    566  CA  GLU A  83     -21.471  49.642  53.295  1.00  0.00           C  
ATOM    567  C   GLU A  83     -21.821  51.029  53.852  1.00  0.00           C  
ATOM    568  O   GLU A  83     -22.787  51.211  54.592  1.00  0.00           O  
ATOM    569  CB  GLU A  83     -22.271  49.371  52.019  1.00  0.00           C  
ATOM    570  CEN GLU A  83     -22.350  48.776  50.424  1.00  0.00           X  
ATOM    571  H   GLU A  83     -22.646  48.549  54.689  1.00  0.00           H  
ATOM    572  N   SER A  84     -21.005  52.014  53.470  1.00  0.00           N  
ATOM    573  CA  SER A  84     -21.139  53.430  53.815  1.00  0.00           C  
ATOM    574  C   SER A  84     -22.275  54.052  53.000  1.00  0.00           C  
ATOM    575  O   SER A  84     -22.527  53.616  51.880  1.00  0.00           O  
ATOM    576  CB  SER A  84     -19.835  54.164  53.569  1.00  0.00           C  
ATOM    577  CEN SER A  84     -19.363  54.295  53.334  1.00  0.00           X  
ATOM    578  H   SER A  84     -20.385  51.805  52.700  1.00  0.00           H  
ATOM    579  N   GLY A  85     -22.909  55.103  53.524  1.00  0.00           N  
ATOM    580  CA  GLY A  85     -23.962  55.868  52.850  1.00  0.00           C  
ATOM    581  C   GLY A  85     -23.558  57.348  52.686  1.00  0.00           C  
ATOM    582  O   GLY A  85     -22.492  57.712  53.175  1.00  0.00           O  
ATOM    583  CEN GLY A  85     -23.962  55.868  52.850  1.00  0.00           X  
ATOM    584  H   GLY A  85     -22.592  55.454  54.416  1.00  0.00           H  
ATOM    585  N   PRO A  86     -24.363  58.194  52.009  1.00  0.00           N  
ATOM    586  CA  PRO A  86     -24.090  59.620  51.796  1.00  0.00           C  
ATOM    587  C   PRO A  86     -24.215  60.470  53.078  1.00  0.00           C  
ATOM    588  O   PRO A  86     -24.999  60.142  53.966  1.00  0.00           O  
ATOM    589  CB  PRO A  86     -25.130  60.027  50.739  1.00  0.00           C  
ATOM    590  CEN PRO A  86     -25.697  58.345  50.927  1.00  0.00           X  
ATOM    591  N   GLY A  87     -23.533  61.624  53.120  1.00  0.00           N  
ATOM    592  CA  GLY A  87     -23.663  62.600  54.222  1.00  0.00           C  
ATOM    593  C   GLY A  87     -22.336  62.989  54.885  1.00  0.00           C  
ATOM    594  O   GLY A  87     -21.315  62.387  54.589  1.00  0.00           O  
ATOM    595  CEN GLY A  87     -23.663  62.600  54.222  1.00  0.00           X  
ATOM    596  H   GLY A  87     -23.042  61.916  52.289  1.00  0.00           H  
ATOM    597  N   THR A  88     -22.287  64.090  55.650  1.00  0.00           N  
ATOM    598  CA  THR A  88     -21.091  64.630  56.358  1.00  0.00           C  
ATOM    599  C   THR A  88     -19.939  65.014  55.412  1.00  0.00           C  
ATOM    600  O   THR A  88     -19.622  64.274  54.491  1.00  0.00           O  
ATOM    601  CB  THR A  88     -20.551  63.620  57.387  1.00  0.00           C  
ATOM    602  CEN THR A  88     -20.617  63.285  57.861  1.00  0.00           X  
ATOM    603  H   THR A  88     -22.762  64.843  55.172  1.00  0.00           H  
ATOM    604  N   SER A  89     -19.405  66.234  55.523  1.00  0.00           N  
ATOM    605  CA  SER A  89     -19.751  67.294  56.503  1.00  0.00           C  
ATOM    606  C   SER A  89     -19.146  67.062  57.887  1.00  0.00           C  
ATOM    607  O   SER A  89     -19.716  67.458  58.895  1.00  0.00           O  
ATOM    608  CB  SER A  89     -21.258  67.412  56.623  1.00  0.00           C  
ATOM    609  CEN SER A  89     -21.780  67.259  56.639  1.00  0.00           X  
ATOM    610  H   SER A  89     -18.400  66.160  55.432  1.00  0.00           H  
ATOM    611  N   THR A  90     -17.919  66.543  57.933  1.00  0.00           N  
ATOM    612  CA  THR A  90     -17.158  66.415  59.188  1.00  0.00           C  
ATOM    613  C   THR A  90     -15.750  66.957  58.942  1.00  0.00           C  
ATOM    614  O   THR A  90     -15.324  67.121  57.801  1.00  0.00           O  
ATOM    615  CB  THR A  90     -17.076  64.960  59.684  1.00  0.00           C  
ATOM    616  CEN THR A  90     -17.326  64.466  59.873  1.00  0.00           X  
ATOM    617  H   THR A  90     -17.345  66.584  57.104  1.00  0.00           H  
ATOM    618  N   GLU A  91     -15.119  67.335  60.046  1.00  0.00           N  
ATOM    619  CA  GLU A  91     -13.753  67.831  60.224  1.00  0.00           C  
ATOM    620  C   GLU A  91     -13.027  67.182  61.436  1.00  0.00           C  
ATOM    621  O   GLU A  91     -13.688  66.847  62.426  1.00  0.00           O  
ATOM    622  CB  GLU A  91     -13.775  69.353  60.379  1.00  0.00           C  
ATOM    623  CEN GLU A  91     -13.607  70.909  59.705  1.00  0.00           X  
ATOM    624  H   GLU A  91     -15.641  67.270  60.906  1.00  0.00           H  
ATOM    625  N   PRO A  92     -11.699  66.948  61.358  1.00  0.00           N  
ATOM    626  CA  PRO A  92     -10.868  66.414  62.435  1.00  0.00           C  
ATOM    627  C   PRO A  92     -10.710  67.380  63.619  1.00  0.00           C  
ATOM    628  O   PRO A  92     -10.688  68.598  63.468  1.00  0.00           O  
ATOM    629  CB  PRO A  92      -9.523  66.135  61.743  1.00  0.00           C  
ATOM    630  CEN PRO A  92     -10.323  66.860  60.321  1.00  0.00           X  
ATOM    631  N   SER A  93     -10.540  66.832  64.822  1.00  0.00           N  
ATOM    632  CA  SER A  93     -10.285  67.632  66.025  1.00  0.00           C  
ATOM    633  C   SER A  93      -9.414  66.860  67.006  1.00  0.00           C  
ATOM    634  O   SER A  93      -9.427  65.634  67.062  1.00  0.00           O  
ATOM    635  CB  SER A  93     -11.591  68.034  66.681  1.00  0.00           C  
ATOM    636  CEN SER A  93     -12.108  67.999  66.847  1.00  0.00           X  
ATOM    637  H   SER A  93     -10.404  65.834  64.889  1.00  0.00           H  
ATOM    638  N   GLU A  94      -8.647  67.642  67.765  1.00  0.00           N  
ATOM    639  CA  GLU A  94      -7.754  67.206  68.830  1.00  0.00           C  
ATOM    640  C   GLU A  94      -8.571  66.749  70.052  1.00  0.00           C  
ATOM    641  O   GLU A  94      -9.577  67.365  70.404  1.00  0.00           O  
ATOM    642  CB  GLU A  94      -6.790  68.330  69.216  1.00  0.00           C  
ATOM    643  CEN GLU A  94      -5.253  69.059  69.109  1.00  0.00           X  
ATOM    644  H   GLU A  94      -8.875  68.624  67.780  1.00  0.00           H  
ATOM    645  N   GLY A  95      -8.141  65.674  70.720  1.00  0.00           N  
ATOM    646  CA  GLY A  95      -8.823  65.165  71.911  1.00  0.00           C  
ATOM    647  C   GLY A  95      -8.359  65.800  73.222  1.00  0.00           C  
ATOM    648  O   GLY A  95      -8.916  65.531  74.274  1.00  0.00           O  
ATOM    649  CEN GLY A  95      -8.823  65.165  71.911  1.00  0.00           X  
ATOM    650  H   GLY A  95      -7.389  65.129  70.321  1.00  0.00           H  
ATOM    651  N   SER A  96      -7.312  66.620  73.117  1.00  0.00           N  
ATOM    652  CA  SER A  96      -6.629  67.379  74.183  1.00  0.00           C  
ATOM    653  C   SER A  96      -6.048  66.692  75.443  1.00  0.00           C  
ATOM    654  O   SER A  96      -5.847  67.316  76.478  1.00  0.00           O  
ATOM    655  CB  SER A  96      -7.598  68.449  74.646  1.00  0.00           C  
ATOM    656  CEN SER A  96      -8.069  68.680  74.790  1.00  0.00           X  
ATOM    657  H   SER A  96      -7.294  67.104  72.232  1.00  0.00           H  
ATOM    658  N   ALA A  97      -5.514  65.491  75.180  1.00  0.00           N  
ATOM    659  CA  ALA A  97      -4.835  64.576  76.120  1.00  0.00           C  
ATOM    660  C   ALA A  97      -5.217  64.529  77.629  1.00  0.00           C  
ATOM    661  O   ALA A  97      -6.226  65.083  78.056  1.00  0.00           O  
ATOM    662  CB  ALA A  97      -3.343  64.859  76.017  1.00  0.00           C  
ATOM    663  CEN ALA A  97      -3.344  64.858  76.018  1.00  0.00           X  
ATOM    664  H   ALA A  97      -5.211  65.384  74.221  1.00  0.00           H  
ATOM    665  N   PRO A  98      -4.385  63.853  78.459  1.00  0.00           N  
ATOM    666  CA  PRO A  98      -4.593  63.693  79.898  1.00  0.00           C  
ATOM    667  C   PRO A  98      -4.355  64.984  80.696  1.00  0.00           C  
ATOM    668  O   PRO A  98      -3.509  65.807  80.346  1.00  0.00           O  
ATOM    669  CB  PRO A  98      -3.591  62.592  80.283  1.00  0.00           C  
ATOM    670  CEN PRO A  98      -3.105  62.700  78.569  1.00  0.00           X  
ATOM    671  N   GLY A  99      -5.058  65.119  81.826  1.00  0.00           N  
ATOM    672  CA  GLY A  99      -4.895  66.211  82.784  1.00  0.00           C  
ATOM    673  C   GLY A  99      -3.719  65.986  83.742  1.00  0.00           C  
ATOM    674  O   GLY A  99      -3.270  64.868  83.962  1.00  0.00           O  
ATOM    675  CEN GLY A  99      -4.895  66.211  82.784  1.00  0.00           X  
ATOM    676  H   GLY A  99      -5.718  64.391  82.061  1.00  0.00           H  
ATOM    677  N   SER A 100      -3.238  67.066  84.341  1.00  0.00           N  
ATOM    678  CA  SER A 100      -2.154  67.164  85.335  1.00  0.00           C  
ATOM    679  C   SER A 100      -2.309  68.556  85.985  1.00  0.00           C  
ATOM    680  O   SER A 100      -3.127  69.319  85.463  1.00  0.00           O  
ATOM    681  CB  SER A 100      -0.791  66.990  84.695  1.00  0.00           C  
ATOM    682  CEN SER A 100      -0.399  67.015  84.318  1.00  0.00           X  
ATOM    683  H   SER A 100      -3.804  67.898  84.279  1.00  0.00           H  
ATOM    684  N   PRO A 101      -1.574  68.979  87.039  1.00  0.00           N  
ATOM    685  CA  PRO A 101      -0.575  68.276  87.859  1.00  0.00           C  
ATOM    686  C   PRO A 101      -1.104  67.895  89.280  1.00  0.00           C  
ATOM    687  O   PRO A 101      -2.267  68.107  89.604  1.00  0.00           O  
ATOM    688  CB  PRO A 101       0.591  69.276  87.927  1.00  0.00           C  
ATOM    689  CEN PRO A 101      -0.520  70.340  87.021  1.00  0.00           X  
ATOM    690  N   ALA A 102      -0.179  67.446  90.145  1.00  0.00           N  
ATOM    691  CA  ALA A 102      -0.325  67.191  91.590  1.00  0.00           C  
ATOM    692  C   ALA A 102      -1.305  66.086  92.047  1.00  0.00           C  
ATOM    693  O   ALA A 102      -2.161  66.278  92.902  1.00  0.00           O  
ATOM    694  CB  ALA A 102      -0.712  68.499  92.265  1.00  0.00           C  
ATOM    695  CEN ALA A 102      -0.713  68.498  92.265  1.00  0.00           X  
ATOM    696  H   ALA A 102       0.776  67.511  89.818  1.00  0.00           H  
ATOM    697  N   GLY A 103      -1.038  64.870  91.559  1.00  0.00           N  
ATOM    698  CA  GLY A 103      -1.761  63.637  91.875  1.00  0.00           C  
ATOM    699  C   GLY A 103      -0.789  62.453  91.782  1.00  0.00           C  
ATOM    700  O   GLY A 103       0.197  62.522  91.055  1.00  0.00           O  
ATOM    701  CEN GLY A 103      -1.761  63.637  91.875  1.00  0.00           X  
ATOM    702  H   GLY A 103      -0.166  64.736  91.064  1.00  0.00           H  
ATOM    703  N   SER A 104      -1.020  61.438  92.612  1.00  0.00           N  
ATOM    704  CA  SER A 104      -0.287  60.163  92.741  1.00  0.00           C  
ATOM    705  C   SER A 104      -0.863  59.001  91.890  1.00  0.00           C  
ATOM    706  O   SER A 104      -2.065  58.975  91.639  1.00  0.00           O  
ATOM    707  CB  SER A 104      -0.252  59.758  94.202  1.00  0.00           C  
ATOM    708  CEN SER A 104      -0.421  59.692  94.715  1.00  0.00           X  
ATOM    709  H   SER A 104      -1.752  61.581  93.292  1.00  0.00           H  
ATOM    710  N   PRO A 105      -0.015  58.047  91.436  1.00  0.00           N  
ATOM    711  CA  PRO A 105      -0.406  56.820  90.727  1.00  0.00           C  
ATOM    712  C   PRO A 105      -1.210  55.826  91.582  1.00  0.00           C  
ATOM    713  O   PRO A 105      -0.939  55.673  92.773  1.00  0.00           O  
ATOM    714  CB  PRO A 105       0.941  56.223  90.285  1.00  0.00           C  
ATOM    715  CEN PRO A 105       1.630  57.594  91.197  1.00  0.00           X  
ATOM    716  N   THR A 106      -2.103  55.049  90.958  1.00  0.00           N  
ATOM    717  CA  THR A 106      -2.899  54.016  91.648  1.00  0.00           C  
ATOM    718  C   THR A 106      -2.874  52.678  90.903  1.00  0.00           C  
ATOM    719  O   THR A 106      -2.607  52.637  89.704  1.00  0.00           O  
ATOM    720  CB  THR A 106      -4.364  54.457  91.822  1.00  0.00           C  
ATOM    721  CEN THR A 106      -4.769  54.826  92.026  1.00  0.00           X  
ATOM    722  H   THR A 106      -2.169  55.087  89.951  1.00  0.00           H  
ATOM    723  N   SER A 107      -3.155  51.609  91.658  1.00  0.00           N  
ATOM    724  CA  SER A 107      -3.314  50.190  91.296  1.00  0.00           C  
ATOM    725  C   SER A 107      -4.632  49.832  90.611  1.00  0.00           C  
ATOM    726  O   SER A 107      -5.653  50.418  90.962  1.00  0.00           O  
ATOM    727  CB  SER A 107      -3.154  49.340  92.541  1.00  0.00           C  
ATOM    728  CEN SER A 107      -3.190  49.191  93.063  1.00  0.00           X  
ATOM    729  H   SER A 107      -3.305  51.786  92.643  1.00  0.00           H  
ATOM    730  N   THR A 108      -4.627  48.777  89.778  1.00  0.00           N  
ATOM    731  CA  THR A 108      -5.819  48.219  89.076  1.00  0.00           C  
ATOM    732  C   THR A 108      -5.888  46.680  89.248  1.00  0.00           C  
ATOM    733  O   THR A 108      -4.899  46.066  89.624  1.00  0.00           O  
ATOM    734  CB  THR A 108      -5.807  48.557  87.574  1.00  0.00           C  
ATOM    735  CEN THR A 108      -5.804  48.941  87.133  1.00  0.00           X  
ATOM    736  H   THR A 108      -3.891  48.100  89.910  1.00  0.00           H  
ATOM    737  N   GLU A 109      -7.097  46.147  88.991  1.00  0.00           N  
ATOM    738  CA  GLU A 109      -7.595  44.742  88.926  1.00  0.00           C  
ATOM    739  C   GLU A 109      -7.258  43.713  90.031  1.00  0.00           C  
ATOM    740  O   GLU A 109      -6.248  43.026  90.001  1.00  0.00           O  
ATOM    741  CB  GLU A 109      -7.132  44.147  87.595  1.00  0.00           C  
ATOM    742  CEN GLU A 109      -7.428  43.785  85.956  1.00  0.00           X  
ATOM    743  H   GLU A 109      -7.658  46.732  88.389  1.00  0.00           H  
ATOM    744  N   GLU A 110      -7.980  43.751  91.162  1.00  0.00           N  
ATOM    745  CA  GLU A 110      -9.219  44.504  91.515  1.00  0.00           C  
ATOM    746  C   GLU A 110     -10.492  43.961  90.836  1.00  0.00           C  
ATOM    747  O   GLU A 110     -11.310  44.703  90.303  1.00  0.00           O  
ATOM    748  CB  GLU A 110      -9.052  45.983  91.159  1.00  0.00           C  
ATOM    749  CEN GLU A 110      -8.693  47.582  91.625  1.00  0.00           X  
ATOM    750  H   GLU A 110      -8.120  42.785  91.420  1.00  0.00           H  
ATOM    751  N   GLY A 111     -10.671  42.634  90.888  1.00  0.00           N  
ATOM    752  CA  GLY A 111     -11.875  41.954  90.400  1.00  0.00           C  
ATOM    753  C   GLY A 111     -11.847  40.422  90.510  1.00  0.00           C  
ATOM    754  O   GLY A 111     -10.801  39.844  90.759  1.00  0.00           O  
ATOM    755  CEN GLY A 111     -11.875  41.954  90.400  1.00  0.00           X  
ATOM    756  H   GLY A 111      -9.935  42.067  91.286  1.00  0.00           H  
ATOM    757  N   THR A 112     -13.010  39.799  90.318  1.00  0.00           N  
ATOM    758  CA  THR A 112     -13.273  38.340  90.306  1.00  0.00           C  
ATOM    759  C   THR A 112     -12.645  37.389  91.358  1.00  0.00           C  
ATOM    760  O   THR A 112     -11.797  36.558  91.061  1.00  0.00           O  
ATOM    761  CB  THR A 112     -12.874  37.785  88.926  1.00  0.00           C  
ATOM    762  CEN THR A 112     -12.906  37.787  88.343  1.00  0.00           X  
ATOM    763  H   THR A 112     -13.612  40.290  89.672  1.00  0.00           H  
ATOM    764  N   SER A 113     -13.236  37.447  92.562  1.00  0.00           N  
ATOM    765  CA  SER A 113     -12.969  36.705  93.822  1.00  0.00           C  
ATOM    766  C   SER A 113     -13.906  35.578  94.288  1.00  0.00           C  
ATOM    767  O   SER A 113     -15.112  35.781  94.353  1.00  0.00           O  
ATOM    768  CB  SER A 113     -12.881  37.723  94.942  1.00  0.00           C  
ATOM    769  CEN SER A 113     -12.998  38.165  95.238  1.00  0.00           X  
ATOM    770  H   SER A 113     -14.168  37.839  92.542  1.00  0.00           H  
ATOM    771  N   THR A 114     -13.326  34.507  94.864  1.00  0.00           N  
ATOM    772  CA  THR A 114     -14.057  33.353  95.453  1.00  0.00           C  
ATOM    773  C   THR A 114     -13.384  32.928  96.779  1.00  0.00           C  
ATOM    774  O   THR A 114     -12.235  33.271  97.032  1.00  0.00           O  
ATOM    775  CB  THR A 114     -14.102  32.148  94.495  1.00  0.00           C  
ATOM    776  CEN THR A 114     -14.252  31.900  93.988  1.00  0.00           X  
ATOM    777  H   THR A 114     -12.437  34.669  95.312  1.00  0.00           H  
ATOM    778  N   GLU A 115     -14.164  32.259  97.631  1.00  0.00           N  
ATOM    779  CA  GLU A 115     -13.884  31.633  98.938  1.00  0.00           C  
ATOM    780  C   GLU A 115     -13.096  30.294  98.980  1.00  0.00           C  
ATOM    781  O   GLU A 115     -13.394  29.376  98.214  1.00  0.00           O  
ATOM    782  CB  GLU A 115     -15.218  31.429  99.659  1.00  0.00           C  
ATOM    783  CEN GLU A 115     -16.397  31.969 100.764  1.00  0.00           X  
ATOM    784  H   GLU A 115     -15.142  32.228  97.384  1.00  0.00           H  
ATOM    785  N   PRO A 116     -12.084  30.174  99.882  1.00  0.00           N  
ATOM    786  CA  PRO A 116     -11.274  28.974 100.090  1.00  0.00           C  
ATOM    787  C   PRO A 116     -12.037  27.810 100.748  1.00  0.00           C  
ATOM    788  O   PRO A 116     -12.887  28.014 101.611  1.00  0.00           O  
ATOM    789  CB  PRO A 116     -10.125  29.476 100.981  1.00  0.00           C  
ATOM    790  CEN PRO A 116     -11.029  31.015 100.950  1.00  0.00           X  
ATOM    791  N   SER A 117     -11.675  26.572 100.396  1.00  0.00           N  
ATOM    792  CA  SER A 117     -12.222  25.357 101.014  1.00  0.00           C  
ATOM    793  C   SER A 117     -11.232  24.202 100.934  1.00  0.00           C  
ATOM    794  O   SER A 117     -10.448  24.069  99.999  1.00  0.00           O  
ATOM    795  CB  SER A 117     -13.530  24.973 100.350  1.00  0.00           C  
ATOM    796  CEN SER A 117     -13.900  24.908  99.957  1.00  0.00           X  
ATOM    797  H   SER A 117     -10.854  26.459  99.818  1.00  0.00           H  
ATOM    798  N   GLU A 118     -11.300  23.401 101.990  1.00  0.00           N  
ATOM    799  CA  GLU A 118     -10.601  22.162 102.292  1.00  0.00           C  
ATOM    800  C   GLU A 118     -11.218  20.959 101.556  1.00  0.00           C  
ATOM    801  O   GLU A 118     -12.439  20.863 101.441  1.00  0.00           O  
ATOM    802  CB  GLU A 118     -10.603  21.915 103.802  1.00  0.00           C  
ATOM    803  CEN GLU A 118      -9.820  22.000 105.313  1.00  0.00           X  
ATOM    804  H   GLU A 118     -11.963  23.678 102.699  1.00  0.00           H  
ATOM    805  N   GLY A 119     -10.402  19.986 101.134  1.00  0.00           N  
ATOM    806  CA  GLY A 119     -10.939  18.752 100.549  1.00  0.00           C  
ATOM    807  C   GLY A 119     -10.306  18.288  99.239  1.00  0.00           C  
ATOM    808  O   GLY A 119     -10.124  19.089  98.337  1.00  0.00           O  
ATOM    809  CEN GLY A 119     -10.939  18.752 100.549  1.00  0.00           X  
ATOM    810  H   GLY A 119      -9.410  20.059 101.314  1.00  0.00           H  
ATOM    811  N   SER A 120      -9.989  16.988  99.173  1.00  0.00           N  
ATOM    812  CA  SER A 120      -9.397  16.213  98.053  1.00  0.00           C  
ATOM    813  C   SER A 120     -10.300  15.772  96.880  1.00  0.00           C  
ATOM    814  O   SER A 120     -11.447  15.419  97.095  1.00  0.00           O  
ATOM    815  CB  SER A 120      -8.741  14.977  98.638  1.00  0.00           C  
ATOM    816  CEN SER A 120      -8.668  14.545  98.960  1.00  0.00           X  
ATOM    817  H   SER A 120     -10.615  16.405  99.713  1.00  0.00           H  
ATOM    818  N   ALA A 121      -9.864  15.536  95.640  1.00  0.00           N  
ATOM    819  CA  ALA A 121      -8.598  15.589  94.901  1.00  0.00           C  
ATOM    820  C   ALA A 121      -8.979  15.745  93.399  1.00  0.00           C  
ATOM    821  O   ALA A 121     -10.049  15.269  93.010  1.00  0.00           O  
ATOM    822  CB  ALA A 121      -7.754  14.348  95.152  1.00  0.00           C  
ATOM    823  CEN ALA A 121      -7.754  14.349  95.151  1.00  0.00           X  
ATOM    824  H   ALA A 121     -10.622  15.200  95.063  1.00  0.00           H  
ATOM    825  N   PRO A 122      -8.153  16.351  92.525  1.00  0.00           N  
ATOM    826  CA  PRO A 122      -8.461  16.451  91.099  1.00  0.00           C  
ATOM    827  C   PRO A 122      -8.445  15.061  90.438  1.00  0.00           C  
ATOM    828  O   PRO A 122      -7.661  14.188  90.813  1.00  0.00           O  
ATOM    829  CB  PRO A 122      -7.365  17.375  90.543  1.00  0.00           C  
ATOM    830  CEN PRO A 122      -6.756  17.345  92.220  1.00  0.00           X  
ATOM    831  N   GLY A 123      -9.317  14.858  89.449  1.00  0.00           N  
ATOM    832  CA  GLY A 123      -9.389  13.631  88.654  1.00  0.00           C  
ATOM    833  C   GLY A 123      -8.490  13.724  87.421  1.00  0.00           C  
ATOM    834  O   GLY A 123      -7.902  14.764  87.144  1.00  0.00           O  
ATOM    835  CEN GLY A 123      -9.389  13.631  88.654  1.00  0.00           X  
ATOM    836  H   GLY A 123      -9.889  15.635  89.153  1.00  0.00           H  
ATOM    837  N   THR A 124      -8.378  12.609  86.708  1.00  0.00           N  
ATOM    838  CA  THR A 124      -7.631  12.391  85.467  1.00  0.00           C  
ATOM    839  C   THR A 124      -8.406  11.587  84.417  1.00  0.00           C  
ATOM    840  O   THR A 124      -9.226  10.750  84.778  1.00  0.00           O  
ATOM    841  CB  THR A 124      -6.300  11.670  85.749  1.00  0.00           C  
ATOM    842  CEN THR A 124      -5.780  11.636  86.014  1.00  0.00           X  
ATOM    843  H   THR A 124      -8.868  11.796  87.055  1.00  0.00           H  
ATOM    844  N   SER A 125      -8.019  11.788  83.149  1.00  0.00           N  
ATOM    845  CA  SER A 125      -8.487  11.124  81.916  1.00  0.00           C  
ATOM    846  C   SER A 125      -8.146   9.651  81.663  1.00  0.00           C  
ATOM    847  O   SER A 125      -7.000   9.258  81.840  1.00  0.00           O  
ATOM    848  CB  SER A 125      -7.981  11.931  80.737  1.00  0.00           C  
ATOM    849  CEN SER A 125      -7.643  12.232  80.434  1.00  0.00           X  
ATOM    850  H   SER A 125      -7.084  12.152  83.055  1.00  0.00           H  
ATOM    851  N   THR A 126      -9.055   8.902  81.025  1.00  0.00           N  
ATOM    852  CA  THR A 126      -8.827   7.491  80.638  1.00  0.00           C  
ATOM    853  C   THR A 126      -9.338   7.246  79.203  1.00  0.00           C  
ATOM    854  O   THR A 126     -10.130   8.015  78.673  1.00  0.00           O  
ATOM    855  CB  THR A 126      -9.524   6.511  81.600  1.00  0.00           C  
ATOM    856  CEN THR A 126      -9.607   6.286  82.133  1.00  0.00           X  
ATOM    857  H   THR A 126      -9.766   9.369  80.483  1.00  0.00           H  
ATOM    858  N   GLU A 127      -8.770   6.200  78.616  1.00  0.00           N  
ATOM    859  CA  GLU A 127      -8.937   5.522  77.325  1.00  0.00           C  
ATOM    860  C   GLU A 127     -10.180   4.637  77.065  1.00  0.00           C  
ATOM    861  O   GLU A 127     -10.568   3.824  77.906  1.00  0.00           O  
ATOM    862  CB  GLU A 127      -7.689   4.669  77.086  1.00  0.00           C  
ATOM    863  CEN GLU A 127      -6.137   4.480  76.408  1.00  0.00           X  
ATOM    864  H   GLU A 127      -8.011   5.797  79.145  1.00  0.00           H  
ATOM    865  N   PRO A 128     -10.771   4.755  75.851  1.00  0.00           N  
ATOM    866  CA  PRO A 128     -11.912   3.973  75.380  1.00  0.00           C  
ATOM    867  C   PRO A 128     -11.540   2.491  75.176  1.00  0.00           C  
ATOM    868  O   PRO A 128     -10.419   2.204  74.779  1.00  0.00           O  
ATOM    869  CB  PRO A 128     -12.309   4.659  74.062  1.00  0.00           C  
ATOM    870  CEN PRO A 128     -10.892   5.692  74.396  1.00  0.00           X  
ATOM    871  N   SER A 129     -12.476   1.553  75.365  1.00  0.00           N  
ATOM    872  CA  SER A 129     -12.214   0.120  75.118  1.00  0.00           C  
ATOM    873  C   SER A 129     -13.487  -0.673  74.811  1.00  0.00           C  
ATOM    874  O   SER A 129     -14.594  -0.284  75.170  1.00  0.00           O  
ATOM    875  CB  SER A 129     -11.507  -0.488  76.314  1.00  0.00           C  
ATOM    876  CEN SER A 129     -11.373  -0.577  76.833  1.00  0.00           X  
ATOM    877  H   SER A 129     -13.441   1.840  75.445  1.00  0.00           H  
ATOM    878  N   GLU A 130     -13.267  -1.817  74.163  1.00  0.00           N  
ATOM    879  CA  GLU A 130     -14.263  -2.850  73.855  1.00  0.00           C  
ATOM    880  C   GLU A 130     -15.533  -2.461  73.079  1.00  0.00           C  
ATOM    881  O   GLU A 130     -16.651  -2.846  73.402  1.00  0.00           O  
ATOM    882  CB  GLU A 130     -14.690  -3.504  75.171  1.00  0.00           C  
ATOM    883  CEN GLU A 130     -14.530  -4.752  76.320  1.00  0.00           X  
ATOM    884  H   GLU A 130     -12.367  -2.218  74.380  1.00  0.00           H  
ATOM    885  N   GLY A 131     -15.312  -1.824  71.923  1.00  0.00           N  
ATOM    886  CA  GLY A 131     -16.361  -1.318  71.039  1.00  0.00           C  
ATOM    887  C   GLY A 131     -16.708  -2.350  69.963  1.00  0.00           C  
ATOM    888  O   GLY A 131     -17.537  -2.086  69.104  1.00  0.00           O  
ATOM    889  CEN GLY A 131     -16.361  -1.318  71.039  1.00  0.00           X  
ATOM    890  H   GLY A 131     -14.365  -1.803  71.573  1.00  0.00           H  
ATOM    891  N   SER A 132     -16.063  -3.518  70.005  1.00  0.00           N  
ATOM    892  CA  SER A 132     -16.233  -4.582  69.002  1.00  0.00           C  
ATOM    893  C   SER A 132     -16.114  -5.944  69.686  1.00  0.00           C  
ATOM    894  O   SER A 132     -15.435  -6.046  70.703  1.00  0.00           O  
ATOM    895  CB  SER A 132     -15.207  -4.446  67.893  1.00  0.00           C  
ATOM    896  CEN SER A 132     -14.734  -4.334  67.650  1.00  0.00           X  
ATOM    897  H   SER A 132     -15.644  -3.782  70.887  1.00  0.00           H  
ATOM    898  N   ALA A 133     -16.693  -6.996  69.104  1.00  0.00           N  
ATOM    899  CA  ALA A 133     -16.562  -8.356  69.625  1.00  0.00           C  
ATOM    900  C   ALA A 133     -16.700  -9.412  68.507  1.00  0.00           C  
ATOM    901  O   ALA A 133     -17.338  -9.139  67.494  1.00  0.00           O  
ATOM    902  CB  ALA A 133     -17.593  -8.595  70.719  1.00  0.00           C  
ATOM    903  CEN ALA A 133     -17.592  -8.596  70.718  1.00  0.00           X  
ATOM    904  H   ALA A 133     -17.056  -6.901  68.165  1.00  0.00           H  
ATOM    905  N   PRO A 134     -16.075 -10.596  68.669  1.00  0.00           N  
ATOM    906  CA  PRO A 134     -16.169 -11.708  67.721  1.00  0.00           C  
ATOM    907  C   PRO A 134     -17.574 -12.337  67.639  1.00  0.00           C  
ATOM    908  O   PRO A 134     -18.302 -12.402  68.626  1.00  0.00           O  
ATOM    909  CB  PRO A 134     -15.127 -12.709  68.247  1.00  0.00           C  
ATOM    910  CEN PRO A 134     -14.938 -11.525  69.569  1.00  0.00           X  
ATOM    911  N   GLY A 135     -17.922 -12.889  66.474  1.00  0.00           N  
ATOM    912  CA  GLY A 135     -19.194 -13.591  66.233  1.00  0.00           C  
ATOM    913  C   GLY A 135     -18.952 -14.893  65.466  1.00  0.00           C  
ATOM    914  O   GLY A 135     -19.802 -15.298  64.690  1.00  0.00           O  
ATOM    915  CEN GLY A 135     -19.194 -13.592  66.233  1.00  0.00           X  
ATOM    916  H   GLY A 135     -17.267 -12.839  65.705  1.00  0.00           H  
ATOM    917  N   THR A 136     -17.709 -15.377  65.366  1.00  0.00           N  
ATOM    918  CA  THR A 136     -17.253 -16.598  64.657  1.00  0.00           C  
ATOM    919  C   THR A 136     -17.784 -16.760  63.230  1.00  0.00           C  
ATOM    920  O   THR A 136     -18.885 -16.306  62.942  1.00  0.00           O  
ATOM    921  CB  THR A 136     -17.639 -17.862  65.447  1.00  0.00           C  
ATOM    922  CEN THR A 136     -17.625 -18.191  65.930  1.00  0.00           X  
ATOM    923  H   THR A 136     -17.104 -14.607  65.120  1.00  0.00           H  
ATOM    924  N   SER A 137     -17.023 -17.556  62.462  1.00  0.00           N  
ATOM    925  CA  SER A 137     -17.245 -17.947  61.053  1.00  0.00           C  
ATOM    926  C   SER A 137     -17.564 -16.804  60.071  1.00  0.00           C  
ATOM    927  O   SER A 137     -17.504 -15.639  60.417  1.00  0.00           O  
ATOM    928  CB  SER A 137     -18.363 -18.970  61.002  1.00  0.00           C  
ATOM    929  CEN SER A 137     -18.831 -19.218  61.127  1.00  0.00           X  
ATOM    930  H   SER A 137     -16.444 -18.213  62.965  1.00  0.00           H  
ATOM    931  N   GLU A 138     -17.918 -17.002  58.807  1.00  0.00           N  
ATOM    932  CA  GLU A 138     -18.062 -18.213  58.007  1.00  0.00           C  
ATOM    933  C   GLU A 138     -17.542 -17.906  56.584  1.00  0.00           C  
ATOM    934  O   GLU A 138     -17.568 -16.766  56.136  1.00  0.00           O  
ATOM    935  CB  GLU A 138     -19.518 -18.684  57.975  1.00  0.00           C  
ATOM    936  CEN GLU A 138     -20.747 -19.720  58.540  1.00  0.00           X  
ATOM    937  H   GLU A 138     -18.375 -16.200  58.397  1.00  0.00           H  
ATOM    938  N   SER A 139     -17.032 -18.943  55.921  1.00  0.00           N  
ATOM    939  CA  SER A 139     -16.516 -19.028  54.546  1.00  0.00           C  
ATOM    940  C   SER A 139     -17.446 -18.815  53.332  1.00  0.00           C  
ATOM    941  O   SER A 139     -18.518 -19.401  53.266  1.00  0.00           O  
ATOM    942  CB  SER A 139     -15.858 -20.386  54.400  1.00  0.00           C  
ATOM    943  CEN SER A 139     -15.781 -20.922  54.456  1.00  0.00           X  
ATOM    944  H   SER A 139     -17.397 -19.837  56.219  1.00  0.00           H  
ATOM    945  N   ALA A 140     -16.931 -18.156  52.278  1.00  0.00           N  
ATOM    946  CA  ALA A 140     -17.661 -17.894  51.016  1.00  0.00           C  
ATOM    947  C   ALA A 140     -16.701 -17.696  49.816  1.00  0.00           C  
ATOM    948  O   ALA A 140     -15.559 -17.273  49.972  1.00  0.00           O  
ATOM    949  CB  ALA A 140     -18.563 -16.679  51.177  1.00  0.00           C  
ATOM    950  CEN ALA A 140     -18.562 -16.679  51.176  1.00  0.00           X  
ATOM    951  H   ALA A 140     -15.939 -18.289  52.142  1.00  0.00           H  
ATOM    952  N   THR A 141     -17.198 -17.953  48.606  1.00  0.00           N  
ATOM    953  CA  THR A 141     -16.509 -17.758  47.312  1.00  0.00           C  
ATOM    954  C   THR A 141     -17.503 -17.177  46.289  1.00  0.00           C  
ATOM    955  O   THR A 141     -18.693 -17.110  46.616  1.00  0.00           O  
ATOM    956  CB  THR A 141     -15.918 -19.071  46.766  1.00  0.00           C  
ATOM    957  CEN THR A 141     -15.561 -19.531  46.810  1.00  0.00           X  
ATOM    958  H   THR A 141     -18.199 -18.067  48.520  1.00  0.00           H  
ATOM    959  N   PRO A 142     -17.088 -16.731  45.080  1.00  0.00           N  
ATOM    960  CA  PRO A 142     -15.658 -16.710  44.697  1.00  0.00           C  
ATOM    961  C   PRO A 142     -15.237 -15.466  43.876  1.00  0.00           C  
ATOM    962  O   PRO A 142     -15.640 -15.275  42.739  1.00  0.00           O  
ATOM    963  CB  PRO A 142     -15.491 -18.005  43.884  1.00  0.00           C  
ATOM    964  CEN PRO A 142     -17.251 -18.164  44.137  1.00  0.00           X  
ATOM    965  N   GLU A 143     -14.623 -14.455  44.496  1.00  0.00           N  
ATOM    966  CA  GLU A 143     -14.047 -13.235  43.887  1.00  0.00           C  
ATOM    967  C   GLU A 143     -14.908 -12.483  42.841  1.00  0.00           C  
ATOM    968  O   GLU A 143     -14.430 -12.024  41.812  1.00  0.00           O  
ATOM    969  CB  GLU A 143     -12.706 -13.597  43.244  1.00  0.00           C  
ATOM    970  CEN GLU A 143     -11.006 -13.686  43.325  1.00  0.00           X  
ATOM    971  H   GLU A 143     -15.183 -14.197  45.296  1.00  0.00           H  
ATOM    972  N   SER A 144     -16.194 -12.343  43.209  1.00  0.00           N  
ATOM    973  CA  SER A 144     -17.288 -11.618  42.530  1.00  0.00           C  
ATOM    974  C   SER A 144     -17.214 -11.227  41.041  1.00  0.00           C  
ATOM    975  O   SER A 144     -16.555 -11.873  40.237  1.00  0.00           O  
ATOM    976  CB  SER A 144     -17.536 -10.350  43.324  1.00  0.00           C  
ATOM    977  CEN SER A 144     -17.428  -9.904  43.615  1.00  0.00           X  
ATOM    978  H   SER A 144     -16.286 -12.219  44.208  1.00  0.00           H  
ATOM    979  N   GLY A 145     -17.706 -10.018  40.721  1.00  0.00           N  
ATOM    980  CA  GLY A 145     -17.692  -9.476  39.351  1.00  0.00           C  
ATOM    981  C   GLY A 145     -19.077  -9.085  38.790  1.00  0.00           C  
ATOM    982  O   GLY A 145     -20.070  -9.599  39.296  1.00  0.00           O  
ATOM    983  CEN GLY A 145     -17.692  -9.476  39.351  1.00  0.00           X  
ATOM    984  H   GLY A 145     -17.969  -9.389  41.465  1.00  0.00           H  
ATOM    985  N   PRO A 146     -19.185  -8.186  37.783  1.00  0.00           N  
ATOM    986  CA  PRO A 146     -20.448  -7.731  37.191  1.00  0.00           C  
ATOM    987  C   PRO A 146     -21.204  -8.829  36.425  1.00  0.00           C  
ATOM    988  O   PRO A 146     -20.598  -9.668  35.763  1.00  0.00           O  
ATOM    989  CB  PRO A 146     -20.013  -6.587  36.260  1.00  0.00           C  
ATOM    990  CEN PRO A 146     -18.367  -7.053  36.771  1.00  0.00           X  
ATOM    991  N   GLY A 147     -22.538  -8.791  36.464  1.00  0.00           N  
ATOM    992  CA  GLY A 147     -23.411  -9.726  35.756  1.00  0.00           C  
ATOM    993  C   GLY A 147     -23.540  -9.348  34.285  1.00  0.00           C  
ATOM    994  O   GLY A 147     -23.171  -8.247  33.889  1.00  0.00           O  
ATOM    995  CEN GLY A 147     -23.411  -9.726  35.756  1.00  0.00           X  
ATOM    996  H   GLY A 147     -22.987  -8.082  37.026  1.00  0.00           H  
ATOM    997  N   SER A 148     -24.010 -10.307  33.502  1.00  0.00           N  
ATOM    998  CA  SER A 148     -24.288 -10.255  32.072  1.00  0.00           C  
ATOM    999  C   SER A 148     -25.529  -9.444  31.671  1.00  0.00           C  
ATOM   1000  O   SER A 148     -26.528  -9.376  32.381  1.00  0.00           O  
ATOM   1001  CB  SER A 148     -24.418 -11.673  31.550  1.00  0.00           C  
ATOM   1002  CEN SER A 148     -24.551 -12.200  31.540  1.00  0.00           X  
ATOM   1003  H   SER A 148     -24.129 -11.221  33.917  1.00  0.00           H  
ATOM   1004  N   GLU A 149     -25.403  -8.868  30.475  1.00  0.00           N  
ATOM   1005  CA  GLU A 149     -26.342  -8.079  29.674  1.00  0.00           C  
ATOM   1006  C   GLU A 149     -26.447  -8.472  28.183  1.00  0.00           C  
ATOM   1007  O   GLU A 149     -25.453  -8.753  27.514  1.00  0.00           O  
ATOM   1008  CB  GLU A 149     -25.963  -6.600  29.779  1.00  0.00           C  
ATOM   1009  CEN GLU A 149     -26.176  -5.068  30.495  1.00  0.00           X  
ATOM   1010  H   GLU A 149     -24.512  -9.014  30.022  1.00  0.00           H  
ATOM   1011  N   PRO A 150     -27.663  -8.378  27.619  1.00  0.00           N  
ATOM   1012  CA  PRO A 150     -27.751  -8.694  26.195  1.00  0.00           C  
ATOM   1013  C   PRO A 150     -27.005  -7.689  25.317  1.00  0.00           C  
ATOM   1014  O   PRO A 150     -26.978  -6.486  25.575  1.00  0.00           O  
ATOM   1015  CB  PRO A 150     -29.263  -8.686  25.914  1.00  0.00           C  
ATOM   1016  CEN PRO A 150     -29.385  -8.197  27.626  1.00  0.00           X  
ATOM   1017  N   ALA A 151     -26.439  -8.202  24.228  1.00  0.00           N  
ATOM   1018  CA  ALA A 151     -25.748  -7.437  23.207  1.00  0.00           C  
ATOM   1019  C   ALA A 151     -26.727  -6.531  22.438  1.00  0.00           C  
ATOM   1020  O   ALA A 151     -27.877  -6.895  22.199  1.00  0.00           O  
ATOM   1021  CB  ALA A 151     -25.016  -8.375  22.258  1.00  0.00           C  
ATOM   1022  CEN ALA A 151     -25.017  -8.374  22.258  1.00  0.00           X  
ATOM   1023  H   ALA A 151     -26.571  -9.186  24.045  1.00  0.00           H  
ATOM   1024  N   THR A 152     -26.261  -5.365  21.999  1.00  0.00           N  
ATOM   1025  CA  THR A 152     -27.076  -4.447  21.202  1.00  0.00           C  
ATOM   1026  C   THR A 152     -26.246  -3.996  20.018  1.00  0.00           C  
ATOM   1027  O   THR A 152     -25.015  -4.046  20.029  1.00  0.00           O  
ATOM   1028  CB  THR A 152     -27.544  -3.220  22.005  1.00  0.00           C  
ATOM   1029  CEN THR A 152     -27.839  -2.977  22.448  1.00  0.00           X  
ATOM   1030  H   THR A 152     -25.287  -5.143  22.150  1.00  0.00           H  
ATOM   1031  N   SER A 153     -26.972  -3.580  18.987  1.00  0.00           N  
ATOM   1032  CA  SER A 153     -26.455  -3.053  17.733  1.00  0.00           C  
ATOM   1033  C   SER A 153     -25.827  -1.676  17.974  1.00  0.00           C  
ATOM   1034  O   SER A 153     -26.337  -0.876  18.754  1.00  0.00           O  
ATOM   1035  CB  SER A 153     -27.560  -2.972  16.698  1.00  0.00           C  
ATOM   1036  CEN SER A 153     -28.058  -2.901  16.491  1.00  0.00           X  
ATOM   1037  H   SER A 153     -27.957  -3.444  19.160  1.00  0.00           H  
ATOM   1038  N   GLY A 154     -24.679  -1.442  17.348  1.00  0.00           N  
ATOM   1039  CA  GLY A 154     -23.941  -0.183  17.382  1.00  0.00           C  
ATOM   1040  C   GLY A 154     -24.108   0.582  16.074  1.00  0.00           C  
ATOM   1041  O   GLY A 154     -23.473   1.611  15.866  1.00  0.00           O  
ATOM   1042  CEN GLY A 154     -23.941  -0.183  17.382  1.00  0.00           X  
ATOM   1043  H   GLY A 154     -24.227  -2.236  16.917  1.00  0.00           H  
ATOM   1044  N   SER A 155     -24.929   0.040  15.172  1.00  0.00           N  
ATOM   1045  CA  SER A 155     -25.132   0.608  13.846  1.00  0.00           C  
ATOM   1046  C   SER A 155     -25.875   1.925  14.119  1.00  0.00           C  
ATOM   1047  O   SER A 155     -26.449   2.111  15.182  1.00  0.00           O  
ATOM   1048  CB  SER A 155     -25.919  -0.322  12.943  1.00  0.00           C  
ATOM   1049  CEN SER A 155     -26.279  -0.702  12.795  1.00  0.00           X  
ATOM   1050  H   SER A 155     -25.736  -0.455  15.525  1.00  0.00           H  
ATOM   1051  N   GLU A 156     -25.775   2.961  13.308  1.00  0.00           N  
ATOM   1052  CA  GLU A 156     -24.954   2.954  12.124  1.00  0.00           C  
ATOM   1053  C   GLU A 156     -24.585   4.442  11.901  1.00  0.00           C  
ATOM   1054  O   GLU A 156     -25.427   5.319  12.058  1.00  0.00           O  
ATOM   1055  CB  GLU A 156     -25.689   2.351  10.925  1.00  0.00           C  
ATOM   1056  CEN GLU A 156     -25.976   1.039   9.876  1.00  0.00           X  
ATOM   1057  H   GLU A 156     -26.684   3.352  13.104  1.00  0.00           H  
ATOM   1058  N   THR A 157     -23.368   4.753  11.444  1.00  0.00           N  
ATOM   1059  CA  THR A 157     -23.017   6.159  11.150  1.00  0.00           C  
ATOM   1060  C   THR A 157     -23.020   6.352   9.626  1.00  0.00           C  
ATOM   1061  O   THR A 157     -22.276   5.660   8.929  1.00  0.00           O  
ATOM   1062  CB  THR A 157     -21.641   6.552  11.719  1.00  0.00           C  
ATOM   1063  CEN THR A 157     -21.273   6.629  12.166  1.00  0.00           X  
ATOM   1064  H   THR A 157     -22.846   4.039  10.955  1.00  0.00           H  
ATOM   1065  N   PRO A 158     -23.887   7.210   9.059  1.00  0.00           N  
ATOM   1066  CA  PRO A 158     -24.106   7.407   7.632  1.00  0.00           C  
ATOM   1067  C   PRO A 158     -22.868   8.135   7.115  1.00  0.00           C  
ATOM   1068  O   PRO A 158     -22.812   9.356   7.023  1.00  0.00           O  
ATOM   1069  CB  PRO A 158     -25.391   8.245   7.525  1.00  0.00           C  
ATOM   1070  CEN PRO A 158     -25.369   8.157   9.307  1.00  0.00           X  
ATOM   1071  N   GLY A 159     -21.792   7.393   6.937  1.00  0.00           N  
ATOM   1072  CA  GLY A 159     -20.579   7.989   6.388  1.00  0.00           C  
ATOM   1073  C   GLY A 159     -19.494   6.979   6.101  1.00  0.00           C  
ATOM   1074  O   GLY A 159     -18.828   7.100   5.088  1.00  0.00           O  
ATOM   1075  CEN GLY A 159     -20.579   7.989   6.388  1.00  0.00           X  
ATOM   1076  H   GLY A 159     -21.846   6.397   7.099  1.00  0.00           H  
ATOM   1077  N   MET A 160     -19.372   5.930   6.921  1.00  0.00           N  
ATOM   1078  CA  MET A 160     -18.312   4.931   6.749  1.00  0.00           C  
ATOM   1079  C   MET A 160     -18.509   4.146   5.449  1.00  0.00           C  
ATOM   1080  O   MET A 160     -17.555   3.979   4.712  1.00  0.00           O  
ATOM   1081  CB  MET A 160     -18.281   3.980   7.943  1.00  0.00           C  
ATOM   1082  CEN MET A 160     -17.331   3.542   9.352  1.00  0.00           X  
ATOM   1083  H   MET A 160     -20.012   5.842   7.699  1.00  0.00           H  
ATOM   1084  N   TYR A 161     -19.745   3.748   5.124  1.00  0.00           N  
ATOM   1085  CA  TYR A 161     -20.032   2.968   3.913  1.00  0.00           C  
ATOM   1086  C   TYR A 161     -19.675   3.699   2.610  1.00  0.00           C  
ATOM   1087  O   TYR A 161     -18.878   3.177   1.845  1.00  0.00           O  
ATOM   1088  CB  TYR A 161     -21.511   2.576   3.889  1.00  0.00           C  
ATOM   1089  CEN TYR A 161     -22.552   1.218   4.262  1.00  0.00           X  
ATOM   1090  H   TYR A 161     -20.508   3.951   5.753  1.00  0.00           H  
ATOM   1091  N   GLY A 162     -20.248   4.885   2.365  1.00  0.00           N  
ATOM   1092  CA  GLY A 162     -19.886   5.718   1.210  1.00  0.00           C  
ATOM   1093  C   GLY A 162     -18.387   5.993   1.200  1.00  0.00           C  
ATOM   1094  O   GLY A 162     -17.705   5.565   0.286  1.00  0.00           O  
ATOM   1095  CEN GLY A 162     -19.886   5.718   1.210  1.00  0.00           X  
ATOM   1096  H   GLY A 162     -20.829   5.300   3.078  1.00  0.00           H  
ATOM   1097  N   LYS A 163     -17.873   6.535   2.315  1.00  0.00           N  
ATOM   1098  CA  LYS A 163     -16.464   6.939   2.456  1.00  0.00           C  
ATOM   1099  C   LYS A 163     -15.478   5.863   2.006  1.00  0.00           C  
ATOM   1100  O   LYS A 163     -14.468   6.156   1.387  1.00  0.00           O  
ATOM   1101  CB  LYS A 163     -16.171   7.321   3.908  1.00  0.00           C  
ATOM   1102  CEN LYS A 163     -15.856   8.835   5.352  1.00  0.00           X  
ATOM   1103  H   LYS A 163     -18.495   6.720   3.088  1.00  0.00           H  
ATOM   1104  N   LEU A 164     -15.759   4.618   2.369  1.00  0.00           N  
ATOM   1105  CA  LEU A 164     -14.948   3.477   1.989  1.00  0.00           C  
ATOM   1106  C   LEU A 164     -14.885   3.275   0.474  1.00  0.00           C  
ATOM   1107  O   LEU A 164     -13.807   3.053  -0.068  1.00  0.00           O  
ATOM   1108  CB  LEU A 164     -15.489   2.213   2.670  1.00  0.00           C  
ATOM   1109  CEN LEU A 164     -15.014   1.396   3.886  1.00  0.00           X  
ATOM   1110  H   LEU A 164     -16.575   4.464   2.945  1.00  0.00           H  
ATOM   1111  N   ASN A 165     -16.037   3.344  -0.192  1.00  0.00           N  
ATOM   1112  CA  ASN A 165     -16.100   3.131  -1.630  1.00  0.00           C  
ATOM   1113  C   ASN A 165     -15.409   4.271  -2.371  1.00  0.00           C  
ATOM   1114  O   ASN A 165     -14.672   3.983  -3.305  1.00  0.00           O  
ATOM   1115  CB  ASN A 165     -17.532   2.978  -2.109  1.00  0.00           C  
ATOM   1116  CEN ASN A 165     -18.219   2.204  -2.286  1.00  0.00           X  
ATOM   1117  H   ASN A 165     -16.854   3.708   0.272  1.00  0.00           H  
ATOM   1118  N   ASP A 166     -15.578   5.515  -1.913  1.00  0.00           N  
ATOM   1119  CA  ASP A 166     -14.984   6.695  -2.549  1.00  0.00           C  
ATOM   1120  C   ASP A 166     -13.447   6.644  -2.434  1.00  0.00           C  
ATOM   1121  O   ASP A 166     -12.735   6.815  -3.420  1.00  0.00           O  
ATOM   1122  CB  ASP A 166     -15.526   7.980  -1.918  1.00  0.00           C  
ATOM   1123  CEN ASP A 166     -16.232   8.696  -2.079  1.00  0.00           X  
ATOM   1124  H   ASP A 166     -16.225   5.677  -1.157  1.00  0.00           H  
ATOM   1125  N   LEU A 167     -12.931   6.263  -1.259  1.00  0.00           N  
ATOM   1126  CA  LEU A 167     -11.493   6.120  -1.031  1.00  0.00           C  
ATOM   1127  C   LEU A 167     -10.858   5.006  -1.874  1.00  0.00           C  
ATOM   1128  O   LEU A 167      -9.796   5.188  -2.469  1.00  0.00           O  
ATOM   1129  CB  LEU A 167     -11.232   5.864   0.459  1.00  0.00           C  
ATOM   1130  CEN LEU A 167     -10.722   6.763   1.601  1.00  0.00           X  
ATOM   1131  H   LEU A 167     -13.556   6.183  -0.469  1.00  0.00           H  
ATOM   1132  N   LEU A 168     -11.478   3.822  -1.898  1.00  0.00           N  
ATOM   1133  CA  LEU A 168     -10.973   2.694  -2.675  1.00  0.00           C  
ATOM   1134  C   LEU A 168     -10.920   3.032  -4.172  1.00  0.00           C  
ATOM   1135  O   LEU A 168      -9.902   2.777  -4.814  1.00  0.00           O  
ATOM   1136  CB  LEU A 168     -11.845   1.456  -2.434  1.00  0.00           C  
ATOM   1137  CEN LEU A 168     -11.639   0.178  -1.598  1.00  0.00           X  
ATOM   1138  H   LEU A 168     -12.361   3.739  -1.417  1.00  0.00           H  
ATOM   1139  N   GLU A 169     -11.999   3.586  -4.721  1.00  0.00           N  
ATOM   1140  CA  GLU A 169     -12.116   3.939  -6.138  1.00  0.00           C  
ATOM   1141  C   GLU A 169     -11.054   4.966  -6.542  1.00  0.00           C  
ATOM   1142  O   GLU A 169     -10.365   4.756  -7.543  1.00  0.00           O  
ATOM   1143  CB  GLU A 169     -13.515   4.481  -6.441  1.00  0.00           C  
ATOM   1144  CEN GLU A 169     -15.094   4.243  -7.033  1.00  0.00           X  
ATOM   1145  H   GLU A 169     -12.757   3.865  -4.117  1.00  0.00           H  
ATOM   1146  N   ASP A 170     -10.849   5.998  -5.720  1.00  0.00           N  
ATOM   1147  CA  ASP A 170      -9.832   7.018  -5.959  1.00  0.00           C  
ATOM   1148  C   ASP A 170      -8.424   6.405  -5.957  1.00  0.00           C  
ATOM   1149  O   ASP A 170      -7.618   6.640  -6.856  1.00  0.00           O  
ATOM   1150  CB  ASP A 170      -9.930   8.126  -4.907  1.00  0.00           C  
ATOM   1151  CEN ASP A 170     -10.326   9.055  -4.781  1.00  0.00           X  
ATOM   1152  H   ASP A 170     -11.491   6.146  -4.957  1.00  0.00           H  
ATOM   1153  N   LEU A 171      -8.124   5.503  -5.027  1.00  0.00           N  
ATOM   1154  CA  LEU A 171      -6.821   4.832  -4.982  1.00  0.00           C  
ATOM   1155  C   LEU A 171      -6.546   3.991  -6.245  1.00  0.00           C  
ATOM   1156  O   LEU A 171      -5.464   4.060  -6.842  1.00  0.00           O  
ATOM   1157  CB  LEU A 171      -6.737   3.950  -3.730  1.00  0.00           C  
ATOM   1158  CEN LEU A 171      -6.025   4.122  -2.375  1.00  0.00           X  
ATOM   1159  H   LEU A 171      -8.804   5.325  -4.299  1.00  0.00           H  
ATOM   1160  N   GLN A 172      -7.538   3.225  -6.707  1.00  0.00           N  
ATOM   1161  CA  GLN A 172      -7.420   2.421  -7.921  1.00  0.00           C  
ATOM   1162  C   GLN A 172      -7.182   3.268  -9.169  1.00  0.00           C  
ATOM   1163  O   GLN A 172      -6.365   2.906 -10.022  1.00  0.00           O  
ATOM   1164  CB  GLN A 172      -8.681   1.575  -8.115  1.00  0.00           C  
ATOM   1165  CEN GLN A 172      -9.370  -0.015  -7.907  1.00  0.00           X  
ATOM   1166  H   GLN A 172      -8.429   3.273  -6.233  1.00  0.00           H  
ATOM   1167  N   GLU A 173      -7.896   4.375  -9.323  1.00  0.00           N  
ATOM   1168  CA  GLU A 173      -7.729   5.268 -10.459  1.00  0.00           C  
ATOM   1169  C   GLU A 173      -6.329   5.914 -10.460  1.00  0.00           C  
ATOM   1170  O   GLU A 173      -5.674   5.911 -11.508  1.00  0.00           O  
ATOM   1171  CB  GLU A 173      -8.815   6.347 -10.446  1.00  0.00           C  
ATOM   1172  CEN GLU A 173     -10.312   6.941 -11.001  1.00  0.00           X  
ATOM   1173  H   GLU A 173      -8.566   4.638  -8.613  1.00  0.00           H  
ATOM   1174  N   VAL A 174      -5.779   6.300  -9.295  1.00  0.00           N  
ATOM   1175  CA  VAL A 174      -4.429   6.898  -9.177  1.00  0.00           C  
ATOM   1176  C   VAL A 174      -3.362   5.862  -9.548  1.00  0.00           C  
ATOM   1177  O   VAL A 174      -2.403   6.208 -10.240  1.00  0.00           O  
ATOM   1178  CB  VAL A 174      -4.151   7.424  -7.756  1.00  0.00           C  
ATOM   1179  CEN VAL A 174      -4.067   7.997  -7.384  1.00  0.00           X  
ATOM   1180  H   VAL A 174      -6.334   6.180  -8.458  1.00  0.00           H  
ATOM   1181  N   LEU A 175      -3.540   4.592  -9.160  1.00  0.00           N  
ATOM   1182  CA  LEU A 175      -2.615   3.503  -9.516  1.00  0.00           C  
ATOM   1183  C   LEU A 175      -2.594   3.225 -11.022  1.00  0.00           C  
ATOM   1184  O   LEU A 175      -1.526   3.126 -11.633  1.00  0.00           O  
ATOM   1185  CB  LEU A 175      -2.990   2.226  -8.753  1.00  0.00           C  
ATOM   1186  CEN LEU A 175      -2.377   1.523  -7.527  1.00  0.00           X  
ATOM   1187  H   LEU A 175      -4.327   4.389  -8.561  1.00  0.00           H  
ATOM   1188  N   LYS A 176      -3.769   3.111 -11.656  1.00  0.00           N  
ATOM   1189  CA  LYS A 176      -3.858   2.848 -13.101  1.00  0.00           C  
ATOM   1190  C   LYS A 176      -3.197   3.958 -13.903  1.00  0.00           C  
ATOM   1191  O   LYS A 176      -2.441   3.660 -14.828  1.00  0.00           O  
ATOM   1192  CB  LYS A 176      -5.316   2.691 -13.535  1.00  0.00           C  
ATOM   1193  CEN LYS A 176      -6.905   1.421 -14.117  1.00  0.00           X  
ATOM   1194  H   LYS A 176      -4.610   3.225 -11.109  1.00  0.00           H  
ATOM   1195  N   ASN A 177      -3.477   5.216 -13.581  1.00  0.00           N  
ATOM   1196  CA  ASN A 177      -2.850   6.349 -14.243  1.00  0.00           C  
ATOM   1197  C   ASN A 177      -1.331   6.305 -14.071  1.00  0.00           C  
ATOM   1198  O   ASN A 177      -0.640   6.047 -15.048  1.00  0.00           O  
ATOM   1199  CB  ASN A 177      -3.405   7.666 -13.732  1.00  0.00           C  
ATOM   1200  CEN ASN A 177      -4.165   8.344 -13.983  1.00  0.00           X  
ATOM   1201  H   ASN A 177      -4.143   5.392 -12.842  1.00  0.00           H  
ATOM   1202  N   LEU A 178      -0.799   6.372 -12.849  1.00  0.00           N  
ATOM   1203  CA  LEU A 178       0.644   6.421 -12.607  1.00  0.00           C  
ATOM   1204  C   LEU A 178       1.390   5.259 -13.295  1.00  0.00           C  
ATOM   1205  O   LEU A 178       2.480   5.454 -13.836  1.00  0.00           O  
ATOM   1206  CB  LEU A 178       0.917   6.409 -11.098  1.00  0.00           C  
ATOM   1207  CEN LEU A 178       1.318   7.511 -10.099  1.00  0.00           X  
ATOM   1208  H   LEU A 178      -1.416   6.418 -12.052  1.00  0.00           H  
ATOM   1209  N   HIS A 179       0.766   4.085 -13.392  1.00  0.00           N  
ATOM   1210  CA  HIS A 179       1.341   2.919 -14.068  1.00  0.00           C  
ATOM   1211  C   HIS A 179       1.636   3.150 -15.560  1.00  0.00           C  
ATOM   1212  O   HIS A 179       2.676   2.717 -16.061  1.00  0.00           O  
ATOM   1213  CB  HIS A 179       0.406   1.715 -13.914  1.00  0.00           C  
ATOM   1214  CEN HIS A 179       0.245   0.598 -13.044  1.00  0.00           X  
ATOM   1215  H   HIS A 179      -0.112   3.973 -12.903  1.00  0.00           H  
ATOM   1216  N   LYS A 180       0.753   3.836 -16.299  1.00  0.00           N  
ATOM   1217  CA  LYS A 180       0.996   4.160 -17.717  1.00  0.00           C  
ATOM   1218  C   LYS A 180       1.907   5.392 -17.851  1.00  0.00           C  
ATOM   1219  O   LYS A 180       2.818   5.384 -18.684  1.00  0.00           O  
ATOM   1220  CB  LYS A 180      -0.326   4.400 -18.449  1.00  0.00           C  
ATOM   1221  CEN LYS A 180      -1.808   3.699 -19.786  1.00  0.00           X  
ATOM   1222  H   LYS A 180      -0.042   4.247 -15.828  1.00  0.00           H  
ATOM   1223  N   ASN A 181       1.709   6.417 -17.019  1.00  0.00           N  
ATOM   1224  CA  ASN A 181       2.388   7.719 -17.116  1.00  0.00           C  
ATOM   1225  C   ASN A 181       3.901   7.605 -17.155  1.00  0.00           C  
ATOM   1226  O   ASN A 181       4.546   8.416 -17.825  1.00  0.00           O  
ATOM   1227  CB  ASN A 181       1.982   8.635 -15.976  1.00  0.00           C  
ATOM   1228  CEN ASN A 181       1.259   9.371 -15.784  1.00  0.00           X  
ATOM   1229  H   ASN A 181       0.925   6.348 -16.383  1.00  0.00           H  
ATOM   1230  N   ASP A 182       4.454   6.575 -16.515  1.00  0.00           N  
ATOM   1231  CA  ASP A 182       5.896   6.344 -16.453  1.00  0.00           C  
ATOM   1232  C   ASP A 182       6.548   6.406 -17.855  1.00  0.00           C  
ATOM   1233  O   ASP A 182       7.696   6.834 -18.022  1.00  0.00           O  
ATOM   1234  CB  ASP A 182       6.183   4.992 -15.795  1.00  0.00           C  
ATOM   1235  CEN ASP A 182       6.428   4.598 -14.888  1.00  0.00           X  
ATOM   1236  H   ASP A 182       3.850   5.947 -16.001  1.00  0.00           H  
ATOM   1237  N   ARG A 183       5.778   6.085 -18.911  1.00  0.00           N  
ATOM   1238  CA  ARG A 183       6.239   6.143 -20.303  1.00  0.00           C  
ATOM   1239  C   ARG A 183       6.710   7.512 -20.797  1.00  0.00           C  
ATOM   1240  O   ARG A 183       7.569   7.517 -21.680  1.00  0.00           O  
ATOM   1241  CB  ARG A 183       5.182   5.583 -21.244  1.00  0.00           C  
ATOM   1242  CEN ARG A 183       3.916   3.985 -22.656  1.00  0.00           X  
ATOM   1243  H   ARG A 183       4.836   5.777 -18.713  1.00  0.00           H  
ATOM   1244  N   SER A 184       6.205   8.645 -20.293  1.00  0.00           N  
ATOM   1245  CA  SER A 184       6.670   9.977 -20.740  1.00  0.00           C  
ATOM   1246  C   SER A 184       7.306  10.893 -19.690  1.00  0.00           C  
ATOM   1247  O   SER A 184       8.046  11.778 -20.090  1.00  0.00           O  
ATOM   1248  CB  SER A 184       5.502  10.708 -21.374  1.00  0.00           C  
ATOM   1249  CEN SER A 184       4.991  10.877 -21.453  1.00  0.00           X  
ATOM   1250  H   SER A 184       5.359   8.589 -19.745  1.00  0.00           H  
ATOM   1251  N   GLY A 185       7.109  10.668 -18.385  1.00  0.00           N  
ATOM   1252  CA  GLY A 185       7.684  11.497 -17.313  1.00  0.00           C  
ATOM   1253  C   GLY A 185       7.233  12.971 -17.259  1.00  0.00           C  
ATOM   1254  O   GLY A 185       6.341  13.376 -17.991  1.00  0.00           O  
ATOM   1255  CEN GLY A 185       7.684  11.497 -17.313  1.00  0.00           X  
ATOM   1256  H   GLY A 185       6.642   9.809 -18.127  1.00  0.00           H  
ATOM   1257  N   LYS A 186       8.000  13.787 -16.520  1.00  0.00           N  
ATOM   1258  CA  LYS A 186       7.847  15.236 -16.231  1.00  0.00           C  
ATOM   1259  C   LYS A 186       6.536  15.709 -15.605  1.00  0.00           C  
ATOM   1260  O   LYS A 186       6.180  15.149 -14.575  1.00  0.00           O  
ATOM   1261  CB  LYS A 186       8.063  16.025 -17.523  1.00  0.00           C  
ATOM   1262  CEN LYS A 186       9.336  17.211 -18.728  1.00  0.00           X  
ATOM   1263  H   LYS A 186       8.822  13.358 -16.122  1.00  0.00           H  
ATOM   1264  N   ASP A 187       5.792  16.639 -16.198  1.00  0.00           N  
ATOM   1265  CA  ASP A 187       4.589  17.158 -15.511  1.00  0.00           C  
ATOM   1266  C   ASP A 187       3.817  16.082 -14.735  1.00  0.00           C  
ATOM   1267  O   ASP A 187       3.817  16.044 -13.510  1.00  0.00           O  
ATOM   1268  CB  ASP A 187       3.654  17.822 -16.524  1.00  0.00           C  
ATOM   1269  CEN ASP A 187       3.423  18.744 -16.891  1.00  0.00           X  
ATOM   1270  H   ASP A 187       6.199  17.192 -16.935  1.00  0.00           H  
ATOM   1271  N   ASN A 188       3.255  15.120 -15.449  1.00  0.00           N  
ATOM   1272  CA  ASN A 188       2.360  14.142 -14.853  1.00  0.00           C  
ATOM   1273  C   ASN A 188       2.967  13.391 -13.645  1.00  0.00           C  
ATOM   1274  O   ASN A 188       2.225  12.940 -12.771  1.00  0.00           O  
ATOM   1275  CB  ASN A 188       1.896  13.148 -15.901  1.00  0.00           C  
ATOM   1276  CEN ASN A 188       1.106  13.044 -16.585  1.00  0.00           X  
ATOM   1277  H   ASN A 188       3.291  15.203 -16.454  1.00  0.00           H  
ATOM   1278  N   ILE A 189       4.286  13.147 -13.601  1.00  0.00           N  
ATOM   1279  CA  ILE A 189       4.892  12.388 -12.486  1.00  0.00           C  
ATOM   1280  C   ILE A 189       4.725  13.174 -11.184  1.00  0.00           C  
ATOM   1281  O   ILE A 189       4.444  12.575 -10.154  1.00  0.00           O  
ATOM   1282  CB  ILE A 189       6.387  12.101 -12.721  1.00  0.00           C  
ATOM   1283  CEN ILE A 189       7.103  11.415 -13.171  1.00  0.00           X  
ATOM   1284  H   ILE A 189       4.886  13.623 -14.259  1.00  0.00           H  
ATOM   1285  N   HIS A 190       4.823  14.505 -11.249  1.00  0.00           N  
ATOM   1286  CA  HIS A 190       4.660  15.375 -10.080  1.00  0.00           C  
ATOM   1287  C   HIS A 190       3.228  15.331  -9.532  1.00  0.00           C  
ATOM   1288  O   HIS A 190       3.040  15.121  -8.338  1.00  0.00           O  
ATOM   1289  CB  HIS A 190       5.040  16.818 -10.428  1.00  0.00           C  
ATOM   1290  CEN HIS A 190       6.178  17.669 -10.335  1.00  0.00           X  
ATOM   1291  H   HIS A 190       4.904  14.948 -12.153  1.00  0.00           H  
ATOM   1292  N   ASP A 191       2.220  15.481 -10.395  1.00  0.00           N  
ATOM   1293  CA  ASP A 191       0.817  15.436  -9.972  1.00  0.00           C  
ATOM   1294  C   ASP A 191       0.444  14.057  -9.410  1.00  0.00           C  
ATOM   1295  O   ASP A 191      -0.255  13.970  -8.406  1.00  0.00           O  
ATOM   1296  CB  ASP A 191      -0.104  15.795 -11.140  1.00  0.00           C  
ATOM   1297  CEN ASP A 191      -0.613  16.590 -11.523  1.00  0.00           X  
ATOM   1298  H   ASP A 191       2.420  15.707 -11.358  1.00  0.00           H  
ATOM   1299  N   VAL A 192       0.951  12.981 -10.022  1.00  0.00           N  
ATOM   1300  CA  VAL A 192       0.711  11.606  -9.560  1.00  0.00           C  
ATOM   1301  C   VAL A 192       1.308  11.385  -8.171  1.00  0.00           C  
ATOM   1302  O   VAL A 192       0.633  10.815  -7.325  1.00  0.00           O  
ATOM   1303  CB  VAL A 192       1.301  10.566 -10.531  1.00  0.00           C  
ATOM   1304  CEN VAL A 192       1.136  10.085 -10.995  1.00  0.00           X  
ATOM   1305  H   VAL A 192       1.562  13.133 -10.812  1.00  0.00           H  
ATOM   1306  N   ASP A 193       2.535  11.856  -7.923  1.00  0.00           N  
ATOM   1307  CA  ASP A 193       3.200  11.723  -6.622  1.00  0.00           C  
ATOM   1308  C   ASP A 193       2.430  12.467  -5.522  1.00  0.00           C  
ATOM   1309  O   ASP A 193       2.162  11.892  -4.470  1.00  0.00           O  
ATOM   1310  CB  ASP A 193       4.637  12.244  -6.700  1.00  0.00           C  
ATOM   1311  CEN ASP A 193       5.589  11.903  -6.822  1.00  0.00           X  
ATOM   1312  H   ASP A 193       3.045  12.313  -8.665  1.00  0.00           H  
ATOM   1313  N   ASN A 194       1.972  13.692  -5.795  1.00  0.00           N  
ATOM   1314  CA  ASN A 194       1.175  14.482  -4.849  1.00  0.00           C  
ATOM   1315  C   ASN A 194      -0.148  13.798  -4.501  1.00  0.00           C  
ATOM   1316  O   ASN A 194      -0.557  13.766  -3.346  1.00  0.00           O  
ATOM   1317  CB  ASN A 194       0.913  15.878  -5.383  1.00  0.00           C  
ATOM   1318  CEN ASN A 194       1.351  16.830  -5.332  1.00  0.00           X  
ATOM   1319  H   ASN A 194       2.207  14.102  -6.689  1.00  0.00           H  
ATOM   1320  N   HIS A 195      -0.829  13.245  -5.505  1.00  0.00           N  
ATOM   1321  CA  HIS A 195      -2.082  12.550  -5.269  1.00  0.00           C  
ATOM   1322  C   HIS A 195      -1.898  11.299  -4.408  1.00  0.00           C  
ATOM   1323  O   HIS A 195      -2.660  11.082  -3.468  1.00  0.00           O  
ATOM   1324  CB  HIS A 195      -2.737  12.175  -6.602  1.00  0.00           C  
ATOM   1325  CEN HIS A 195      -3.711  12.708  -7.495  1.00  0.00           X  
ATOM   1326  H   HIS A 195      -0.487  13.336  -6.449  1.00  0.00           H  
ATOM   1327  N   LEU A 196      -0.842  10.522  -4.660  1.00  0.00           N  
ATOM   1328  CA  LEU A 196      -0.517   9.343  -3.868  1.00  0.00           C  
ATOM   1329  C   LEU A 196      -0.236   9.698  -2.402  1.00  0.00           C  
ATOM   1330  O   LEU A 196      -0.751   9.036  -1.509  1.00  0.00           O  
ATOM   1331  CB  LEU A 196       0.688   8.620  -4.482  1.00  0.00           C  
ATOM   1332  CEN LEU A 196       0.818   7.341  -5.330  1.00  0.00           X  
ATOM   1333  H   LEU A 196      -0.224  10.772  -5.418  1.00  0.00           H  
ATOM   1334  N   GLN A 197       0.526  10.769  -2.141  1.00  0.00           N  
ATOM   1335  CA  GLN A 197       0.826  11.215  -0.776  1.00  0.00           C  
ATOM   1336  C   GLN A 197      -0.443  11.637  -0.030  1.00  0.00           C  
ATOM   1337  O   GLN A 197      -0.640  11.205   1.102  1.00  0.00           O  
ATOM   1338  CB  GLN A 197       1.819  12.380  -0.800  1.00  0.00           C  
ATOM   1339  CEN GLN A 197       3.495  12.822  -0.597  1.00  0.00           X  
ATOM   1340  H   GLN A 197       0.878  11.312  -2.918  1.00  0.00           H  
ATOM   1341  N   ASN A 198      -1.338  12.394  -0.674  1.00  0.00           N  
ATOM   1342  CA  ASN A 198      -2.591  12.827  -0.041  1.00  0.00           C  
ATOM   1343  C   ASN A 198      -3.484  11.625   0.325  1.00  0.00           C  
ATOM   1344  O   ASN A 198      -3.989  11.556   1.438  1.00  0.00           O  
ATOM   1345  CB  ASN A 198      -3.351  13.794  -0.930  1.00  0.00           C  
ATOM   1346  CEN ASN A 198      -3.426  14.831  -1.072  1.00  0.00           X  
ATOM   1347  H   ASN A 198      -1.118  12.726  -1.601  1.00  0.00           H  
ATOM   1348  N   VAL A 199      -3.580  10.620  -0.557  1.00  0.00           N  
ATOM   1349  CA  VAL A 199      -4.364   9.390  -0.317  1.00  0.00           C  
ATOM   1350  C   VAL A 199      -3.800   8.581   0.859  1.00  0.00           C  
ATOM   1351  O   VAL A 199      -4.555   8.093   1.702  1.00  0.00           O  
ATOM   1352  CB  VAL A 199      -4.402   8.491  -1.567  1.00  0.00           C  
ATOM   1353  CEN VAL A 199      -4.810   8.258  -2.071  1.00  0.00           X  
ATOM   1354  H   VAL A 199      -3.131  10.736  -1.453  1.00  0.00           H  
ATOM   1355  N   ILE A 200      -2.476   8.419   0.943  1.00  0.00           N  
ATOM   1356  CA  ILE A 200      -1.821   7.694   2.049  1.00  0.00           C  
ATOM   1357  C   ILE A 200      -2.108   8.373   3.387  1.00  0.00           C  
ATOM   1358  O   ILE A 200      -2.438   7.681   4.358  1.00  0.00           O  
ATOM   1359  CB  ILE A 200      -0.297   7.601   1.850  1.00  0.00           C  
ATOM   1360  CEN ILE A 200       0.510   7.029   1.391  1.00  0.00           X  
ATOM   1361  H   ILE A 200      -1.899   8.854   0.239  1.00  0.00           H  
ATOM   1362  N   GLU A 201      -1.967   9.697   3.454  1.00  0.00           N  
ATOM   1363  CA  GLU A 201      -2.242  10.480   4.659  1.00  0.00           C  
ATOM   1364  C   GLU A 201      -3.693  10.289   5.115  1.00  0.00           C  
ATOM   1365  O   GLU A 201      -3.934  10.026   6.294  1.00  0.00           O  
ATOM   1366  CB  GLU A 201      -1.954  11.962   4.412  1.00  0.00           C  
ATOM   1367  CEN GLU A 201      -0.920  13.309   4.553  1.00  0.00           X  
ATOM   1368  H   GLU A 201      -1.715  10.203   2.617  1.00  0.00           H  
ATOM   1369  N   ASP A 202      -4.647  10.285   4.183  1.00  0.00           N  
ATOM   1370  CA  ASP A 202      -6.063  10.077   4.478  1.00  0.00           C  
ATOM   1371  C   ASP A 202      -6.350   8.687   5.055  1.00  0.00           C  
ATOM   1372  O   ASP A 202      -7.057   8.568   6.062  1.00  0.00           O  
ATOM   1373  CB  ASP A 202      -6.899  10.295   3.214  1.00  0.00           C  
ATOM   1374  CEN ASP A 202      -7.452  11.016   2.754  1.00  0.00           X  
ATOM   1375  H   ASP A 202      -4.403  10.573   3.246  1.00  0.00           H  
ATOM   1376  N   ILE A 203      -5.761   7.625   4.485  1.00  0.00           N  
ATOM   1377  CA  ILE A 203      -5.942   6.258   4.994  1.00  0.00           C  
ATOM   1378  C   ILE A 203      -5.393   6.168   6.405  1.00  0.00           C  
ATOM   1379  O   ILE A 203      -6.045   5.598   7.274  1.00  0.00           O  
ATOM   1380  CB  ILE A 203      -5.243   5.209   4.108  1.00  0.00           C  
ATOM   1381  CEN ILE A 203      -5.349   4.567   3.234  1.00  0.00           X  
ATOM   1382  H   ILE A 203      -5.138   7.794   3.707  1.00  0.00           H  
ATOM   1383  N   HIS A 204      -4.217   6.739   6.670  1.00  0.00           N  
ATOM   1384  CA  HIS A 204      -3.614   6.717   7.995  1.00  0.00           C  
ATOM   1385  C   HIS A 204      -4.506   7.371   9.058  1.00  0.00           C  
ATOM   1386  O   HIS A 204      -4.753   6.770  10.112  1.00  0.00           O  
ATOM   1387  CB  HIS A 204      -2.248   7.410   7.963  1.00  0.00           C  
ATOM   1388  CEN HIS A 204      -0.877   7.052   7.811  1.00  0.00           X  
ATOM   1389  H   HIS A 204      -3.745   7.235   5.928  1.00  0.00           H  
ATOM   1390  N   ASP A 205      -5.064   8.540   8.773  1.00  0.00           N  
ATOM   1391  CA  ASP A 205      -5.933   9.272   9.690  1.00  0.00           C  
ATOM   1392  C   ASP A 205      -7.221   8.502   9.995  1.00  0.00           C  
ATOM   1393  O   ASP A 205      -7.620   8.375  11.160  1.00  0.00           O  
ATOM   1394  CB  ASP A 205      -6.271  10.649   9.113  1.00  0.00           C  
ATOM   1395  CEN ASP A 205      -5.970  11.621   9.174  1.00  0.00           X  
ATOM   1396  H   ASP A 205      -4.838   8.978   7.890  1.00  0.00           H  
ATOM   1397  N   PHE A 206      -7.857   7.919   8.978  1.00  0.00           N  
ATOM   1398  CA  PHE A 206      -9.084   7.146   9.133  1.00  0.00           C  
ATOM   1399  C   PHE A 206      -8.859   5.917  10.020  1.00  0.00           C  
ATOM   1400  O   PHE A 206      -9.643   5.669  10.938  1.00  0.00           O  
ATOM   1401  CB  PHE A 206      -9.618   6.721   7.764  1.00  0.00           C  
ATOM   1402  CEN PHE A 206     -10.709   7.201   6.713  1.00  0.00           X  
ATOM   1403  H   PHE A 206      -7.455   8.003   8.055  1.00  0.00           H  
ATOM   1404  N   MET A 207      -7.763   5.177   9.809  1.00  0.00           N  
ATOM   1405  CA  MET A 207      -7.418   3.978  10.573  1.00  0.00           C  
ATOM   1406  C   MET A 207      -7.176   4.317  12.037  1.00  0.00           C  
ATOM   1407  O   MET A 207      -7.669   3.617  12.924  1.00  0.00           O  
ATOM   1408  CB  MET A 207      -6.183   3.305   9.977  1.00  0.00           C  
ATOM   1409  CEN MET A 207      -5.662   1.885   9.088  1.00  0.00           X  
ATOM   1410  H   MET A 207      -7.132   5.487   9.085  1.00  0.00           H  
ATOM   1411  N   GLN A 208      -6.441   5.394  12.310  1.00  0.00           N  
ATOM   1412  CA  GLN A 208      -6.113   5.809  13.665  1.00  0.00           C  
ATOM   1413  C   GLN A 208      -7.375   6.188  14.447  1.00  0.00           C  
ATOM   1414  O   GLN A 208      -7.565   5.724  15.574  1.00  0.00           O  
ATOM   1415  CB  GLN A 208      -5.141   6.992  13.639  1.00  0.00           C  
ATOM   1416  CEN GLN A 208      -3.467   7.458  13.801  1.00  0.00           X  
ATOM   1417  H   GLN A 208      -6.044   5.912  11.541  1.00  0.00           H  
ATOM   1418  N   ALA A 209      -8.281   6.949  13.833  1.00  0.00           N  
ATOM   1419  CA  ALA A 209      -9.537   7.359  14.447  1.00  0.00           C  
ATOM   1420  C   ALA A 209     -10.446   6.156  14.755  1.00  0.00           C  
ATOM   1421  O   ALA A 209     -11.020   6.073  15.843  1.00  0.00           O  
ATOM   1422  CB  ALA A 209     -10.254   8.354  13.545  1.00  0.00           C  
ATOM   1423  CEN ALA A 209     -10.254   8.353  13.546  1.00  0.00           X  
ATOM   1424  H   ALA A 209      -8.074   7.282  12.901  1.00  0.00           H  
ATOM   1425  N   ALA A 210     -10.555   5.187  13.842  1.00  0.00           N  
ATOM   1426  CA  ALA A 210     -11.361   3.984  14.016  1.00  0.00           C  
ATOM   1427  C   ALA A 210     -10.821   3.105  15.156  1.00  0.00           C  
ATOM   1428  O   ALA A 210     -11.594   2.594  15.967  1.00  0.00           O  
ATOM   1429  CB  ALA A 210     -11.418   3.199  12.713  1.00  0.00           C  
ATOM   1430  CEN ALA A 210     -11.418   3.199  12.714  1.00  0.00           X  
ATOM   1431  H   ALA A 210     -10.072   5.307  12.960  1.00  0.00           H  
ATOM   1432  N   ALA A 211      -9.495   2.973  15.273  1.00  0.00           N  
ATOM   1433  CA  ALA A 211      -8.837   2.180  16.308  1.00  0.00           C  
ATOM   1434  C   ALA A 211      -9.014   2.806  17.700  1.00  0.00           C  
ATOM   1435  O   ALA A 211      -9.326   2.087  18.651  1.00  0.00           O  
ATOM   1436  CB  ALA A 211      -7.360   2.016  15.979  1.00  0.00           C  
ATOM   1437  CEN ALA A 211      -7.361   2.016  15.980  1.00  0.00           X  
ATOM   1438  H   ALA A 211      -8.914   3.439  14.595  1.00  0.00           H  
ATOM   1439  N   ALA A 212      -8.887   4.132  17.825  1.00  0.00           N  
ATOM   1440  CA  ALA A 212      -9.052   4.836  19.094  1.00  0.00           C  
ATOM   1441  C   ALA A 212     -10.487   4.684  19.630  1.00  0.00           C  
ATOM   1442  O   ALA A 212     -10.671   4.343  20.797  1.00  0.00           O  
ATOM   1443  CB  ALA A 212      -8.691   6.305  18.930  1.00  0.00           C  
ATOM   1444  CEN ALA A 212      -8.692   6.305  18.930  1.00  0.00           X  
ATOM   1445  H   ALA A 212      -8.661   4.677  17.007  1.00  0.00           H  
ATOM   1446  N   ALA A 213     -11.498   4.807  18.768  1.00  0.00           N  
ATOM   1447  CA  ALA A 213     -12.895   4.545  19.121  1.00  0.00           C  
ATOM   1448  C   ALA A 213     -13.120   3.110  19.640  1.00  0.00           C  
ATOM   1449  O   ALA A 213     -13.705   2.910  20.709  1.00  0.00           O  
ATOM   1450  CB  ALA A 213     -13.789   4.817  17.921  1.00  0.00           C  
ATOM   1451  CEN ALA A 213     -13.789   4.817  17.921  1.00  0.00           X  
ATOM   1452  H   ALA A 213     -11.298   5.153  17.840  1.00  0.00           H  
ATOM   1453  N   ALA A 214     -12.642   2.095  18.914  1.00  0.00           N  
ATOM   1454  CA  ALA A 214     -12.796   0.692  19.285  1.00  0.00           C  
ATOM   1455  C   ALA A 214     -12.135   0.366  20.637  1.00  0.00           C  
ATOM   1456  O   ALA A 214     -12.704  -0.402  21.412  1.00  0.00           O  
ATOM   1457  CB  ALA A 214     -12.228  -0.195  18.187  1.00  0.00           C  
ATOM   1458  CEN ALA A 214     -12.228  -0.195  18.188  1.00  0.00           X  
ATOM   1459  H   ALA A 214     -12.175   2.313  18.045  1.00  0.00           H  
ATOM   1460  N   ASN A 215     -10.974   0.956  20.940  1.00  0.00           N  
ATOM   1461  CA  ASN A 215     -10.295   0.808  22.227  1.00  0.00           C  
ATOM   1462  C   ASN A 215     -11.133   1.284  23.418  1.00  0.00           C  
ATOM   1463  O   ASN A 215     -11.282   0.525  24.367  1.00  0.00           O  
ATOM   1464  CB  ASN A 215      -8.962   1.535  22.216  1.00  0.00           C  
ATOM   1465  CEN ASN A 215      -7.958   1.324  21.993  1.00  0.00           X  
ATOM   1466  H   ASN A 215     -10.529   1.518  20.229  1.00  0.00           H  
ATOM   1467  N   CYS A 216     -11.788   2.446  23.342  1.00  0.00           N  
ATOM   1468  CA  CYS A 216     -12.584   2.989  24.450  1.00  0.00           C  
ATOM   1469  C   CYS A 216     -13.838   2.144  24.781  1.00  0.00           C  
ATOM   1470  O   CYS A 216     -14.195   2.012  25.948  1.00  0.00           O  
ATOM   1471  CB  CYS A 216     -12.993   4.358  23.906  1.00  0.00           C  
ATOM   1472  CEN CYS A 216     -12.669   5.295  24.168  1.00  0.00           X  
ATOM   1473  H   CYS A 216     -11.694   3.004  22.505  1.00  0.00           H  
ATOM   1474  N   ARG A 217     -14.536   1.603  23.771  1.00  0.00           N  
ATOM   1475  CA  ARG A 217     -15.748   0.778  23.907  1.00  0.00           C  
ATOM   1476  C   ARG A 217     -15.510  -0.591  24.576  1.00  0.00           C  
ATOM   1477  O   ARG A 217     -16.441  -1.092  25.211  1.00  0.00           O  
ATOM   1478  CB  ARG A 217     -16.447   0.607  22.566  1.00  0.00           C  
ATOM   1479  CEN ARG A 217     -18.010   0.982  20.677  1.00  0.00           X  
ATOM   1480  H   ARG A 217     -14.186   1.770  22.839  1.00  0.00           H  
ATOM   1481  N   LYS A 218     -14.337  -1.208  24.389  1.00  0.00           N  
ATOM   1482  CA  LYS A 218     -13.948  -2.506  24.979  1.00  0.00           C  
ATOM   1483  C   LYS A 218     -14.186  -2.482  26.481  1.00  0.00           C  
ATOM   1484  O   LYS A 218     -14.584  -3.549  26.994  1.00  0.00           O  
ATOM   1485  CB  LYS A 218     -12.482  -2.831  24.684  1.00  0.00           C  
ATOM   1486  CEN LYS A 218     -11.062  -3.952  23.588  1.00  0.00           X  
ATOM   1487  H   LYS A 218     -13.563  -0.645  24.066  1.00  0.00           H  
TER                                                                             
# All scores below are weighted scores, not raw scores.
#BEGIN_POSE_ENERGIES_TABLE ./minmover_pdb/pose_39.pdb
label vdw cenpack pair env cbeta hs_pair ss_pair sheet total
weights 1 0.5 1 1 0.25 1 1 1 NA
pose 3.18659 5.85586 -11.6313 -10.076 12.3485 0 0 0 -0.31642
MET:NtermProteinFull_1 0 -0.01647 -0.12837 -0.29185 0.03811 0 0 0 -0.39858
TYR_2 0 0.2832 0.1685 0.25389 0.03489 0 0 0 0.74048
GLY_3 0 0.00183 0.06268 -0.08884 0.05366 0 0 0 0.02934
LYS_4 0 -0.08434 0.22954 -0.51535 0.06899 0 0 0 -0.30117
LEU_5 0.53871 0.87747 -0.27013 -0.45811 0.03951 0 0 0 0.72745
ASN_6 0 0.13275 -0.12495 -0.28327 0.06895 0 0 0 -0.20652
ASP_7 0 -0.03679 0.08543 -0.52292 0.06945 0 0 0 -0.40483
LEU_8 0 0.18144 -0.12467 -0.19483 0.0359 0 0 0 -0.10215
LEU_9 0 0.11276 -0.37757 -0.50394 0.03182 0 0 0 -0.73693
GLU_10 0 0.03136 0.02053 -0.71584 0.06921 0 0 0 -0.59473
ASP_11 0 0.00188 0.07576 -0.42964 0.06892 0 0 0 -0.28308
LEU_12 0 0.30929 -0.81062 -0.39148 0.03721 0 0 0 -0.8556
GLN_13 0 0.11506 0.0091 -0.16687 0.06943 0 0 0 0.02672
GLU_14 0 -0.04483 0.0442 -1.00041 0.06954 0 0 0 -0.9315
VAL_15 0 -0.22595 -0.10675 0.10145 0.03528 0 0 0 -0.19596
LEU_16 0 0.69456 -0.81399 -0.45811 0.04456 0 0 0 -0.53299
LYS_17 0 0.11822 -0.10615 -0.51535 0.06946 0 0 0 -0.43382
ASN_18 0 -0.03317 -0.02654 -0.36221 0.06947 0 0 0 -0.35245
LEU_19 0 0.08436 0.38946 -0.19483 0.03614 0 0 0 0.31513
HIS_20 0 0.16558 0.05371 -0.15819 0.042 0 0 0 0.1031
LYS_21 0 -0.02157 -0.14197 -0.96458 0.07158 0 0 0 -1.05653
ASN_22 0 -0.01578 -0.08703 -0.24178 0.0697 0 0 0 -0.27489
ASP_23 0 0.12559 -0.04352 0.34071 0.03528 0 0 0 0.45806
ARG_24 0 -0.01368 0.03133 -0.48527 0.07093 0 0 0 -0.39668
SER_25 0 0.02157 -0.09855 -0.22078 0.03607 0 0 0 -0.26169
GLY_26 0 0.08233 -0.16467 -0.09146 0.04314 0 0 0 -0.13067
LYS_27 0 0.01557 -0.04525 -0.8715 0.07259 0 0 0 -0.82859
ASP_28 0 -0.03491 -0.03077 -0.60822 0.07025 0 0 0 -0.60365
ASN_29 0 -0.23993 -0.207 -0.24178 0.03503 0 0 0 -0.65367
ILE_30 0 -0.26875 1.02515 0.34575 0.03528 0 0 0 1.13744
HIS_31 0 -0.05106 -0.12679 0.11054 0.06921 0 0 0 0.0019
ASP_32 0 0.04989 0.12362 -0.31759 0.06893 0 0 0 -0.07515
VAL_33 0 -0.09929 0.26728 -0.41511 0.03741 0 0 0 -0.2097
ASP_34 0.64781 0.69672 -0.97055 -0.1485 0.04294 0 0 0 0.26843
ASN_35 0 0.02855 -0.03382 -0.32173 0.06894 0 0 0 -0.25806
HIS_36 0 -0.31611 0.22375 -0.11266 0.04298 0 0 0 -0.16205
LEU_37 0.37432 0.63212 -0.70883 -0.53584 0.03753 0 0 0 -0.20071
GLN_38 0 0.24713 -0.14578 -0.4142 0.06893 0 0 0 -0.24392
ASN_39 0 -0.07967 0.12912 -0.32173 0.06894 0 0 0 -0.20334
VAL_40 0 0.28948 -0.69282 -0.19594 0.04458 0 0 0 -0.55471
ILE_41 0 -0.52507 -0.42227 0.06915 0.03641 0 0 0 -0.84177
GLU_42 0 -0.05636 -0.03603 -0.60186 0.06894 0 0 0 -0.62531
ASP_43 0 -0.14656 0.22671 -0.37876 0.06928 0 0 0 -0.22934
ILE_44 0 -0.31648 -1.31733 -0.31819 0.03251 0 0 0 -1.91949
HIS_45 0 0.1826 0.2348 -0.11266 0.06925 0 0 0 0.37399
ASP_46 0 -0.05854 0.05429 -0.52292 0.06894 0 0 0 -0.45824
PHE_47 0 0.29761 -0.14338 -0.19907 0.0437 0 0 0 -0.00115
MET_48 0 0.16769 -0.35092 -0.29185 0.07221 0 0 0 -0.40286
GLN_49 0 0.00435 0.21133 -0.55896 0.06894 0 0 0 -0.27434
ALA_50 0 0.09863 -0.09542 0.13638 0.04294 0 0 0 0.18253
ALA_51 0 0.18744 -0.12002 -0.11236 0.03869 0 0 0 -0.00625
ALA_52 0 0.11356 -0.11702 0.13638 0.03079 0 0 0 0.16373
ALA_53 0 -0.00869 -0.06833 0.20553 0.03556 0 0 0 0.16408
ALA_54 0 -0.19971 0.0533 0.11438 0.03766 0 0 0 0.00563
ALA_55 0 0.17288 -0.08241 -0.11236 0.03685 0 0 0 0.01497
ASN_56 0 0.06952 -0.09193 -0.07783 0.03519 0 0 0 -0.06504
CYS_57 0 -0.00196 0.07037 1.00839 0.0693 0 0 0 1.1461
ARG_58 0 0.26519 0.27698 -0.22643 0.03503 0 0 0 0.35076
LYS_59 0 0.2889 -0.19807 -0.2228 0.03539 0 0 0 -0.09657
GLY_60 0 0.30752 -0.09579 -0.08884 0.0357 0 0 0 0.1586
SER_61 0 0.0317 -0.18056 -0.20705 0.04305 0 0 0 -0.31286
PRO_62 0.00033 -0.45145 -0.17343 -0.2658 0.05116 0 0 0 -0.83919
GLY_63 0 -0.08112 0.03718 0.0322 0.03812 0 0 0 0.0264
SER_64 0 0.00407 0.00693 0.13063 0.04109 0 0 0 0.18271
PRO_65 0 -0.00674 -0.13017 -0.12679 0.07212 0 0 0 -0.19158
ALA_66 0 -0.02525 0.05103 0.59025 0.04957 0 0 0 0.6656
GLY_67 0 0 0 0.91259 0.04183 0 0 0 0.95441
SER_68 0 0 0 0.13063 0.04957 0 0 0 0.1802
PRO_69 0 0 0 0.2123 0.04957 0 0 0 0.26186
THR_70 0 0 0 0.43096 0.07499 0 0 0 0.50594
SER_71 0 0 0 0.29023 0.07582 0 0 0 0.36605
THR_72 0 0 0 0.48779 0.07582 0 0 0 0.56361
GLU_73 0 0 0 -1.03403 0.07499 0 0 0 -0.95904
GLU_74 0 0 0 -0.93278 0.04957 0 0 0 -0.88321
GLY_75 0 0 0 0.91259 0.04957 0 0 0 0.96215
THR_76 0 0 0 0.48779 0.04957 0 0 0 0.53736
SER_77 0 0 0 0.29023 0.07499 0 0 0 0.36522
GLU_78 0 0 0 -1.01303 0.07573 0 0 0 -0.9373
SER_79 0 0 0 0.13063 0.07563 0 0 0 0.20626
ALA_80 0 0 0 0.89846 0.05547 0 0 0 0.95393
THR_81 0 0 0 0.48779 0.04957 0 0 0 0.53736
PRO_82 0 0 0 0.2123 0.07582 0 0 0 0.28812
GLU_83 0 0 0 -1.03403 0.07499 0 0 0 -0.95904
SER_84 0 0 0 0.13063 0.07508 0 0 0 0.20571
GLY_85 0 0 0 0.91259 0.04957 0 0 0 0.96215
PRO_86 0 0 0 0.51404 0.04957 0 0 0 0.5636
GLY_87 0 0 0 0.60923 0.04183 0 0 0 0.65106
THR_88 0 0 0 0.43096 0.04183 0 0 0 0.47278
SER_89 0 0 0 0.29023 0.04957 0 0 0 0.3398
THR_90 0 0 0 0.33798 0.07582 0 0 0 0.4138
GLU_91 0 0 0 -1.01303 0.07582 0 0 0 -0.93721
PRO_92 0 0 0 0.51404 0.07575 0 0 0 0.58979
SER_93 0 0 0 -0.0106 0.07499 0 0 0 0.06439
GLU_94 0 0 0 -1.01303 0.07557 0 0 0 -0.93746
GLY_95 0 0 0 0.91259 0.05721 0 0 0 0.9698
SER_96 0 0 0 -0.0106 0.07582 0 0 0 0.06522
ALA_97 0 0 0 0.77873 0.07582 0 0 0 0.85455
PRO_98 0 0 0 0.2123 0.04957 0 0 0 0.26186
GLY_99 0 0 0 0.91259 0.04883 0 0 0 0.96141
SER_100 0 0 0 -0.0106 0.04957 0 0 0 0.03897
PRO_101 0 0 0 0.51404 0.04957 0 0 0 0.5636
ALA_102 0 0 0 0.797 0.04957 0 0 0 0.84657
GLY_103 0 0 0 0.60923 0.04957 0 0 0 0.6588
SER_104 0 0 0 0.29023 0.04957 0 0 0 0.3398
PRO_105 0 0 0 0.51404 0.07582 0 0 0 0.58986
THR_106 0 0 0 0.33798 0.07582 0 0 0 0.4138
SER_107 0 0 0 0.13063 0.04957 0 0 0 0.1802
THR_108 0 0 0 0.43096 0.04957 0 0 0 0.48052
GLU_109 0.01698 0 0 -1.03403 0.07582 0 0 0 -0.94123
GLU_110 0.01698 0 0 -1.03403 0.04957 0 0 0 -0.96748
GLY_111 0 0 0 0.91259 0.07508 0 0 0 0.98767
THR_112 0 0 0 0.48779 0.07582 0 0 0 0.56361
SER_113 0 0 0 0.13063 0.07499 0 0 0 0.20562
THR_114 0 0 0 0.43096 0.07499 0 0 0 0.50594
GLU_115 0 0 0 -1.01303 0.07582 0 0 0 -0.93721
PRO_116 0 0 0 0.51404 0.07582 0 0 0 0.58986
SER_117 0 0 0 0.13063 0.07499 0 0 0 0.20562
GLU_118 0 0 0 -0.93278 0.07582 0 0 0 -0.85696
GLY_119 0 0 0 0.91259 0.04957 0 0 0 0.96215
SER_120 0 0 0 0.29023 0.04957 0 0 0 0.3398
ALA_121 0 0 0 0.89846 0.04957 0 0 0 0.94802
PRO_122 0 0 0 0.2123 0.04957 0 0 0 0.26186
GLY_123 0 0 0 0.91259 0.04957 0 0 0 0.96215
THR_124 0 0 0 0.43096 0.04957 0 0 0 0.48052
SER_125 0 0 0 0.13063 0.07582 0 0 0 0.20645
THR_126 0 0 0 0.33798 0.07499 0 0 0 0.41297
GLU_127 0 0 0 -1.01303 0.07582 0 0 0 -0.93721
PRO_128 0 0 0 0.2123 0.07582 0 0 0 0.28812
SER_129 0 0 0 0.13063 0.07508 0 0 0 0.20571
GLU_130 0 0 0 -1.03403 0.07582 0 0 0 -0.95821
GLY_131 0 0 0 0.91259 0.07582 0 0 0 0.98841
SER_132 0 0 0 0.29023 0.05705 0 0 0 0.34728
ALA_133 0 0 0 0.89846 0.05684 0 0 0 0.9553
PRO_134 0 0 0 0.2123 0.04957 0 0 0 0.26186
GLY_135 0 0 0 0.91259 0.04957 0 0 0 0.96215
THR_136 0 0 0 0.48779 0.04957 0 0 0 0.53736
SER_137 0 0 0 0.29023 0.04957 0 0 0 0.3398
GLU_138 0 0 0 -1.01303 0.07582 0 0 0 -0.93721
SER_139 0 0 0 0.29023 0.07507 0 0 0 0.3653
ALA_140 0 0 0 0.797 0.07414 0 0 0 0.87114
THR_141 4e-05 0 0 0.48779 0.06724 0 0 0 0.55507
PRO_142 4e-05 0 0 0.2123 0.07582 0 0 0 0.28816
GLU_143 0 0 0 -1.01303 0.07499 0 0 0 -0.93804
SER_144 0 0 0 0.13063 0.07508 0 0 0 0.20571
GLY_145 0 0 0 0.91259 0.04957 0 0 0 0.96215
PRO_146 0 -0.02729 -0.06652 0.2123 0.04883 0 0 0 0.16731
GLY_147 0 -0.05906 -0.03841 0.91259 0.04643 0 0 0 0.86155
SER_148 0 -0.07363 -0.04391 0.13063 0.07212 0 0 0 0.08521
GLU_149 0 -0.15605 -0.05039 -0.37543 0.03743 0 0 0 -0.54444
PRO_150 0.00033 -0.05073 -0.14872 -0.05784 0.04731 0 0 0 -0.20967
ALA_151 0 0.12097 0.15576 0.28428 0.04401 0 0 0 0.605
THR_152 0 0.11662 -0.08896 -0.06501 0.04758 0 0 0 0.01023
SER_153 0 -0.15482 -0.03086 -0.21543 0.0364 0 0 0 -0.3647
GLY_154 0 0.33932 -0.21101 -0.08884 0.03503 0 0 0 0.0745
SER_155 0 0.05629 -0.10303 -0.18312 0.03812 0 0 0 -0.19174
GLU_156 0 0.00211 -0.19481 -0.60186 0.07081 0 0 0 -0.72375
THR_157 0 -0.13735 0.07449 0.0209 0.03731 0 0 0 -0.00465
PRO_158 0 0 0 0.043 0.04731 0 0 0 0.09031
GLY_159 0 -0.02525 0.03545 -0.0429 0.0348 0 0 0 0.00209
MET_160 0 0.14972 -0.20989 0.06168 0.0699 0 0 0 0.07141
TYR_161 0 -0.06377 -0.02213 0.85474 0.06947 0 0 0 0.83831
GLY_162 0 -0.03251 0.00158 0.0322 0.0357 0 0 0 0.03698
LYS_163 0 -0.1363 0.10512 -0.51535 0.04278 0 0 0 -0.50375
LEU_164 0 -0.01802 -0.00434 0.08126 0.0699 0 0 0 0.12881
ASN_165 0 -0.03183 -0.0493 -0.40966 0.06632 0 0 0 -0.42446
ASP_166 0 -0.05546 0.02096 -0.52292 0.06956 0 0 0 -0.48786
LEU_167 0 -0.23747 -0.14167 0.24309 0.04241 0 0 0 -0.09363
LEU_168 0 0.26188 -0.29071 0.24309 0.0699 0 0 0 0.28416
GLU_169 0 -0.05083 0.02339 -0.92601 0.0695 0 0 0 -0.88396
ASP_170 0 0.00766 0.04985 -0.37876 0.06899 0 0 0 -0.25227
LEU_171 0 -0.24294 -0.72991 -0.39148 0.0321 0 0 0 -1.33223
GLN_172 0 -0.11375 -0.02012 -0.24561 0.06903 0 0 0 -0.31045
GLU_173 0 -0.06695 0.00625 -0.92601 0.06921 0 0 0 -0.9175
VAL_174 0 -0.38725 -0.57539 -0.00525 0.03683 0 0 0 -0.93105
LEU_175 0.37432 0.73641 -0.57591 -0.53584 0.04591 0 0 0 0.04488
LYS_176 0 0.12862 -0.41568 -0.51535 0.06921 0 0 0 -0.7332
ASN_177 0 0.05936 0.12699 -0.19403 0.06908 0 0 0 0.0614
LEU_178 0.01511 0.57584 0.09779 -0.39148 0.03359 0 0 0 0.33085
HIS_179 0.64781 0.47886 -0.18684 -0.18746 0.03614 0 0 0 0.78852
LYS_180 0 0.03555 -0.1764 -0.77863 0.06947 0 0 0 -0.85
ASN_181 0 -0.21786 0.08984 0.05572 0.03206 0 0 0 -0.04024
ASP_182 0 -0.42493 0.06756 0.46164 0.03113 0 0 0 0.13541
ARG_183 0 -0.18783 0.0048 -0.43267 0.0693 0 0 0 -0.5464
SER_184 0 -0.01082 0.02608 -0.20705 0.06992 0 0 0 -0.12187
GLY_185 0 -0.22539 -0.23839 -0.09146 0.03487 0 0 0 -0.52036
LYS_186 0 -0.02931 -0.04525 -0.8715 0.07203 0 0 0 -0.87402
ASP_187 0 -0.00936 -0.00751 -0.56986 0.07072 0 0 0 -0.51601
ASN_188 0 0.05962 -0.10235 -0.24178 0.06893 0 0 0 -0.21558
ILE_189 0 0.16855 0.53161 0.34575 0.04336 0 0 0 1.08927
HIS_D_190 0 -0.0536 -0.24698 0.06501 0.0693 0 0 0 -0.16627
ASP_191 0 -0.02186 -0.05246 -0.42964 0.06921 0 0 0 -0.43476
VAL_192 0.01511 0.54247 0.48559 -0.35242 0.04435 0 0 0 0.7351
ASP_193 0 0.29701 -0.05851 -0.24167 0.06975 0 0 0 0.06658
ASN_194 0 -0.08192 0.01223 -0.36221 0.06893 0 0 0 -0.36297
HIS_195 0 -0.11431 -0.07477 -0.02241 0.06919 0 0 0 -0.1423
LEU_196 0 0.16746 -0.59697 -0.50394 0.03392 0 0 0 -0.89954
GLN_197 0 0.16948 -0.20502 -0.4142 0.06878 0 0 0 -0.38096
ASN_198 0 -0.05441 0.00055 -0.32173 0.06878 0 0 0 -0.30682
VAL_199 0 -0.26798 -0.32091 -0.19594 0.04506 0 0 0 -0.73978
ILE_200 0 -0.12996 -0.57257 -0.20059 0.03453 0 0 0 -0.86858
GLU_201 0 0.04289 0.02665 -0.60186 0.06946 0 0 0 -0.46287
ASP_202 0 -0.12205 0.28456 -0.31759 0.06908 0 0 0 -0.08601
ILE_203 0 -0.30724 -1.0551 -0.41682 0.03639 0 0 0 -1.74278
HIS_204 0 0.40621 -0.03053 -0.11266 0.07014 0 0 0 0.33317
ASP_205 0 -0.08783 0.04201 -0.52292 0.06884 0 0 0 -0.49991
PHE_206 0 -0.22893 -0.17909 0.24077 0.04389 0 0 0 -0.12337
MET_207 0.53871 0.92714 -0.26112 -0.21391 0.04606 0 0 0 1.03688
GLN_208 0 -0.0153 0.06216 -0.3291 0.06887 0 0 0 -0.21337
ALA_209 0 -0.099 -0.019 0.14698 0.04769 0 0 0 0.07667
ALA_210 0 0.07183 -0.18955 -0.01847 0.03791 0 0 0 -0.0983
ALA_211 0 0.26727 0.04759 0.07904 0.03699 0 0 0 0.43089
ALA_212 0 -0.10888 -0.0799 0.16717 0.03422 0 0 0 0.01261
ALA_213 0 -0.02116 0.04842 0.13638 0.03493 0 0 0 0.19857
ALA_214 0 -0.01436 -0.05855 -0.06885 0.04789 0 0 0 -0.09387
ASN_215 0 0.09044 0.12923 -0.28327 0.04305 0 0 0 -0.02055
CYS_216 0 0.04192 0.13128 1.70525 0.07025 0 0 0 1.9487
ARG_217 0 0.42425 0.06839 -0.30477 0.06961 0 0 0 0.25748
LYS:CtermProteinFull_218 0 0.03549 0.23009 -0.60186 0.06966 0 0 0 -0.26662
#END_POSE_ENERGIES_TABLE ./minmover_pdb/pose_39.pdb
