# Supplementary material for: Selection of a promiscuous minimalist cAMP phosphodiesterase from a library of de novo designed proteins
Source: Nat Chem. 2024 May 3;16(7):1200–8. doi: 10.1038/s41557-024-01490-4 (PMC11230910; doi:10.1038/s41557-024-01490-4)
Supplement: Supplementary file 3 — MD input files, scripts and final structures derived from MD, AlphaFold2, EMSfold and MultiSFold. [file 41557_2024_1490_MOESM3_ESM.zip › Computational_Data/4_MultiSFold/campase/pose_4.pdb]

ATOM      1  N   MET A   1      -5.685  -3.190  15.727  1.00  0.00           N  
ATOM      2  CA  MET A   1      -6.194  -2.453  14.552  1.00  0.00           C  
ATOM      3  C   MET A   1      -5.242  -1.342  14.148  1.00  0.00           C  
ATOM      4  O   MET A   1      -4.824  -1.369  13.010  1.00  0.00           O  
ATOM      5  CB  MET A   1      -7.577  -1.873  14.839  1.00  0.00           C  
ATOM      6  CEN MET A   1      -9.273  -2.040  14.422  1.00  0.00           X  
ATOM      7  H   MET A   1      -6.223  -3.221  16.569  1.00  0.00           H  
ATOM      8  N   TYR A   2      -4.809  -0.465  15.062  1.00  0.00           N  
ATOM      9  CA  TYR A   2      -3.874   0.620  14.725  1.00  0.00           C  
ATOM     10  C   TYR A   2      -2.536   0.184  14.086  1.00  0.00           C  
ATOM     11  O   TYR A   2      -2.201   0.712  13.043  1.00  0.00           O  
ATOM     12  CB  TYR A   2      -3.581   1.435  15.987  1.00  0.00           C  
ATOM     13  CEN TYR A   2      -4.090   2.906  16.790  1.00  0.00           X  
ATOM     14  H   TYR A   2      -5.286  -0.361  15.946  1.00  0.00           H  
ATOM     15  N   GLY A   3      -1.804  -0.782  14.667  1.00  0.00           N  
ATOM     16  CA  GLY A   3      -0.573  -1.327  14.058  1.00  0.00           C  
ATOM     17  C   GLY A   3      -0.771  -1.777  12.607  1.00  0.00           C  
ATOM     18  O   GLY A   3      -0.442  -1.026  11.708  1.00  0.00           O  
ATOM     19  CEN GLY A   3      -0.573  -1.327  14.058  1.00  0.00           X  
ATOM     20  H   GLY A   3      -2.067  -1.115  15.583  1.00  0.00           H  
ATOM     21  N   LYS A   4      -1.458  -2.912  12.400  1.00  0.00           N  
ATOM     22  CA  LYS A   4      -1.778  -3.453  11.061  1.00  0.00           C  
ATOM     23  C   LYS A   4      -2.288  -2.402  10.073  1.00  0.00           C  
ATOM     24  O   LYS A   4      -1.973  -2.430   8.897  1.00  0.00           O  
ATOM     25  CB  LYS A   4      -2.814  -4.572  11.184  1.00  0.00           C  
ATOM     26  CEN LYS A   4      -3.250  -6.642  11.186  1.00  0.00           X  
ATOM     27  H   LYS A   4      -1.669  -3.493  13.199  1.00  0.00           H  
ATOM     28  N   LEU A   5      -3.132  -1.505  10.562  1.00  0.00           N  
ATOM     29  CA  LEU A   5      -3.673  -0.399   9.790  1.00  0.00           C  
ATOM     30  C   LEU A   5      -2.572   0.536   9.270  1.00  0.00           C  
ATOM     31  O   LEU A   5      -2.539   0.857   8.091  1.00  0.00           O  
ATOM     32  CB  LEU A   5      -4.679   0.383  10.643  1.00  0.00           C  
ATOM     33  CEN LEU A   5      -6.219   0.429  10.665  1.00  0.00           X  
ATOM     34  H   LEU A   5      -3.365  -1.565  11.545  1.00  0.00           H  
ATOM     35  N   ASN A   6      -1.681   0.969  10.163  1.00  0.00           N  
ATOM     36  CA  ASN A   6      -0.605   1.881   9.810  1.00  0.00           C  
ATOM     37  C   ASN A   6       0.359   1.218   8.823  1.00  0.00           C  
ATOM     38  O   ASN A   6       0.738   1.862   7.857  1.00  0.00           O  
ATOM     39  CB  ASN A   6       0.140   2.364  11.041  1.00  0.00           C  
ATOM     40  CEN ASN A   6       0.103   3.170  11.711  1.00  0.00           X  
ATOM     41  H   ASN A   6      -1.622   0.509  11.059  1.00  0.00           H  
ATOM     42  N   ASP A   7       0.671  -0.067   9.027  1.00  0.00           N  
ATOM     43  CA  ASP A   7       1.625  -0.808   8.194  1.00  0.00           C  
ATOM     44  C   ASP A   7       1.073  -0.974   6.765  1.00  0.00           C  
ATOM     45  O   ASP A   7       1.733  -0.621   5.795  1.00  0.00           O  
ATOM     46  CB  ASP A   7       1.931  -2.175   8.810  1.00  0.00           C  
ATOM     47  CEN ASP A   7       2.632  -2.636   9.388  1.00  0.00           X  
ATOM     48  H   ASP A   7       0.300  -0.541   9.837  1.00  0.00           H  
ATOM     49  N   LEU A   8      -0.204  -1.361   6.639  1.00  0.00           N  
ATOM     50  CA  LEU A   8      -0.880  -1.489   5.349  1.00  0.00           C  
ATOM     51  C   LEU A   8      -0.988  -0.158   4.583  1.00  0.00           C  
ATOM     52  O   LEU A   8      -0.791  -0.107   3.370  1.00  0.00           O  
ATOM     53  CB  LEU A   8      -2.276  -2.087   5.562  1.00  0.00           C  
ATOM     54  CEN LEU A   8      -2.854  -3.498   5.343  1.00  0.00           X  
ATOM     55  H   LEU A   8      -0.675  -1.713   7.461  1.00  0.00           H  
ATOM     56  N   LEU A   9      -1.349   0.925   5.279  1.00  0.00           N  
ATOM     57  CA  LEU A   9      -1.455   2.247   4.662  1.00  0.00           C  
ATOM     58  C   LEU A   9      -0.101   2.710   4.103  1.00  0.00           C  
ATOM     59  O   LEU A   9      -0.038   3.164   2.963  1.00  0.00           O  
ATOM     60  CB  LEU A   9      -1.991   3.262   5.680  1.00  0.00           C  
ATOM     61  CEN LEU A   9      -3.370   3.921   5.872  1.00  0.00           X  
ATOM     62  H   LEU A   9      -1.493   0.827   6.274  1.00  0.00           H  
ATOM     63  N   GLU A  10       0.966   2.602   4.898  1.00  0.00           N  
ATOM     64  CA  GLU A  10       2.316   3.012   4.507  1.00  0.00           C  
ATOM     65  C   GLU A  10       2.797   2.237   3.281  1.00  0.00           C  
ATOM     66  O   GLU A  10       3.303   2.858   2.342  1.00  0.00           O  
ATOM     67  CB  GLU A  10       3.293   2.816   5.668  1.00  0.00           C  
ATOM     68  CEN GLU A  10       4.176   3.454   6.979  1.00  0.00           X  
ATOM     69  H   GLU A  10       0.866   2.125   5.782  1.00  0.00           H  
ATOM     70  N   ASP A  11       2.554   0.928   3.243  1.00  0.00           N  
ATOM     71  CA  ASP A  11       2.930   0.070   2.124  1.00  0.00           C  
ATOM     72  C   ASP A  11       2.180   0.476   0.849  1.00  0.00           C  
ATOM     73  O   ASP A  11       2.763   0.657  -0.216  1.00  0.00           O  
ATOM     74  CB  ASP A  11       2.654  -1.398   2.458  1.00  0.00           C  
ATOM     75  CEN ASP A  11       3.136  -2.230   2.795  1.00  0.00           X  
ATOM     76  H   ASP A  11       2.184   0.479   4.068  1.00  0.00           H  
ATOM     77  N   LEU A  12       0.886   0.773   0.949  1.00  0.00           N  
ATOM     78  CA  LEU A  12       0.100   1.239  -0.195  1.00  0.00           C  
ATOM     79  C   LEU A  12       0.628   2.565  -0.783  1.00  0.00           C  
ATOM     80  O   LEU A  12       0.819   2.700  -1.996  1.00  0.00           O  
ATOM     81  CB  LEU A  12      -1.369   1.392   0.220  1.00  0.00           C  
ATOM     82  CEN LEU A  12      -2.620   0.528  -0.027  1.00  0.00           X  
ATOM     83  H   LEU A  12       0.426   0.599   1.831  1.00  0.00           H  
ATOM     84  N   GLN A  13       0.935   3.539   0.072  1.00  0.00           N  
ATOM     85  CA  GLN A  13       1.476   4.829  -0.358  1.00  0.00           C  
ATOM     86  C   GLN A  13       2.842   4.701  -1.036  1.00  0.00           C  
ATOM     87  O   GLN A  13       3.097   5.375  -2.039  1.00  0.00           O  
ATOM     88  CB  GLN A  13       1.591   5.775   0.840  1.00  0.00           C  
ATOM     89  CEN GLN A  13       0.831   7.106   1.676  1.00  0.00           X  
ATOM     90  H   GLN A  13       0.871   3.337   1.060  1.00  0.00           H  
ATOM     91  N   GLU A  14       3.744   3.886  -0.504  1.00  0.00           N  
ATOM     92  CA  GLU A  14       5.062   3.684  -1.088  1.00  0.00           C  
ATOM     93  C   GLU A  14       4.964   3.001  -2.466  1.00  0.00           C  
ATOM     94  O   GLU A  14       5.612   3.473  -3.407  1.00  0.00           O  
ATOM     95  CB  GLU A  14       5.936   2.856  -0.144  1.00  0.00           C  
ATOM     96  CEN GLU A  14       7.146   2.769   1.053  1.00  0.00           X  
ATOM     97  H   GLU A  14       3.499   3.334   0.305  1.00  0.00           H  
ATOM     98  N   VAL A  15       4.059   2.024  -2.653  1.00  0.00           N  
ATOM     99  CA  VAL A  15       3.860   1.310  -3.936  1.00  0.00           C  
ATOM    100  C   VAL A  15       3.307   2.275  -4.988  1.00  0.00           C  
ATOM    101  O   VAL A  15       3.800   2.286  -6.118  1.00  0.00           O  
ATOM    102  CB  VAL A  15       2.900   0.114  -3.792  1.00  0.00           C  
ATOM    103  CEN VAL A  15       2.867  -0.574  -3.796  1.00  0.00           X  
ATOM    104  H   VAL A  15       3.489   1.764  -1.860  1.00  0.00           H  
ATOM    105  N   LEU A  16       2.354   3.146  -4.624  1.00  0.00           N  
ATOM    106  CA  LEU A  16       1.753   4.123  -5.545  1.00  0.00           C  
ATOM    107  C   LEU A  16       2.753   5.195  -5.997  1.00  0.00           C  
ATOM    108  O   LEU A  16       2.879   5.492  -7.186  1.00  0.00           O  
ATOM    109  CB  LEU A  16       0.538   4.785  -4.883  1.00  0.00           C  
ATOM    110  CEN LEU A  16      -0.981   4.596  -5.060  1.00  0.00           X  
ATOM    111  H   LEU A  16       2.002   3.084  -3.678  1.00  0.00           H  
ATOM    112  N   LYS A  17       3.496   5.793  -5.057  1.00  0.00           N  
ATOM    113  CA  LYS A  17       4.479   6.837  -5.384  1.00  0.00           C  
ATOM    114  C   LYS A  17       5.598   6.291  -6.262  1.00  0.00           C  
ATOM    115  O   LYS A  17       5.984   6.956  -7.223  1.00  0.00           O  
ATOM    116  CB  LYS A  17       5.067   7.442  -4.108  1.00  0.00           C  
ATOM    117  CEN LYS A  17       5.144   9.051  -2.737  1.00  0.00           X  
ATOM    118  H   LYS A  17       3.376   5.491  -4.100  1.00  0.00           H  
ATOM    119  N   ASN A  18       6.124   5.111  -5.953  1.00  0.00           N  
ATOM    120  CA  ASN A  18       7.164   4.468  -6.748  1.00  0.00           C  
ATOM    121  C   ASN A  18       6.694   4.163  -8.175  1.00  0.00           C  
ATOM    122  O   ASN A  18       7.270   4.692  -9.127  1.00  0.00           O  
ATOM    123  CB  ASN A  18       7.656   3.198  -6.077  1.00  0.00           C  
ATOM    124  CEN ASN A  18       8.411   2.909  -5.409  1.00  0.00           X  
ATOM    125  H   ASN A  18       5.796   4.643  -5.118  1.00  0.00           H  
ATOM    126  N   LEU A  19       5.583   3.442  -8.341  1.00  0.00           N  
ATOM    127  CA  LEU A  19       5.057   3.046  -9.648  1.00  0.00           C  
ATOM    128  C   LEU A  19       4.748   4.273 -10.525  1.00  0.00           C  
ATOM    129  O   LEU A  19       5.139   4.325 -11.692  1.00  0.00           O  
ATOM    130  CB  LEU A  19       3.800   2.185  -9.469  1.00  0.00           C  
ATOM    131  CEN LEU A  19       3.544   0.671  -9.590  1.00  0.00           X  
ATOM    132  H   LEU A  19       5.082   3.132  -7.520  1.00  0.00           H  
ATOM    133  N   HIS A  20       4.158   5.322  -9.948  1.00  0.00           N  
ATOM    134  CA  HIS A  20       3.751   6.512 -10.699  1.00  0.00           C  
ATOM    135  C   HIS A  20       4.911   7.215 -11.418  1.00  0.00           C  
ATOM    136  O   HIS A  20       4.817   7.503 -12.613  1.00  0.00           O  
ATOM    137  CB  HIS A  20       3.055   7.506  -9.764  1.00  0.00           C  
ATOM    138  CEN HIS A  20       1.729   7.834  -9.358  1.00  0.00           X  
ATOM    139  H   HIS A  20       3.889   5.240  -8.977  1.00  0.00           H  
ATOM    140  N   LYS A  21       6.026   7.490 -10.725  1.00  0.00           N  
ATOM    141  CA  LYS A  21       7.064   8.408 -11.236  1.00  0.00           C  
ATOM    142  C   LYS A  21       7.566   7.956 -12.620  1.00  0.00           C  
ATOM    143  O   LYS A  21       8.002   8.799 -13.408  1.00  0.00           O  
ATOM    144  CB  LYS A  21       8.234   8.497 -10.255  1.00  0.00           C  
ATOM    145  CEN LYS A  21       9.267   9.587  -8.764  1.00  0.00           X  
ATOM    146  H   LYS A  21       6.183   6.991  -9.863  1.00  0.00           H  
ATOM    147  N   ASN A  22       7.446   6.665 -12.934  1.00  0.00           N  
ATOM    148  CA  ASN A  22       8.023   6.039 -14.131  1.00  0.00           C  
ATOM    149  C   ASN A  22       7.005   5.652 -15.196  1.00  0.00           C  
ATOM    150  O   ASN A  22       7.351   4.874 -16.089  1.00  0.00           O  
ATOM    151  CB  ASN A  22       8.839   4.816 -13.754  1.00  0.00           C  
ATOM    152  CEN ASN A  22       9.833   4.584 -13.510  1.00  0.00           X  
ATOM    153  H   ASN A  22       6.967   6.065 -12.279  1.00  0.00           H  
ATOM    154  N   ASP A  23       5.795   6.219 -15.154  1.00  0.00           N  
ATOM    155  CA  ASP A  23       4.709   5.852 -16.071  1.00  0.00           C  
ATOM    156  C   ASP A  23       5.176   5.828 -17.544  1.00  0.00           C  
ATOM    157  O   ASP A  23       4.753   4.988 -18.342  1.00  0.00           O  
ATOM    158  CB  ASP A  23       3.534   6.820 -15.909  1.00  0.00           C  
ATOM    159  CEN ASP A  23       2.639   6.893 -15.428  1.00  0.00           X  
ATOM    160  H   ASP A  23       5.587   6.858 -14.400  1.00  0.00           H  
ATOM    161  N   ARG A  24       6.143   6.691 -17.906  1.00  0.00           N  
ATOM    162  CA  ARG A  24       6.660   6.800 -19.278  1.00  0.00           C  
ATOM    163  C   ARG A  24       7.304   5.543 -19.857  1.00  0.00           C  
ATOM    164  O   ARG A  24       7.361   5.474 -21.085  1.00  0.00           O  
ATOM    165  CB  ARG A  24       7.616   7.977 -19.402  1.00  0.00           C  
ATOM    166  CEN ARG A  24       8.469  10.264 -19.844  1.00  0.00           X  
ATOM    167  H   ARG A  24       6.529   7.278 -17.179  1.00  0.00           H  
ATOM    168  N   SER A  25       7.812   4.593 -19.063  1.00  0.00           N  
ATOM    169  CA  SER A  25       8.473   3.395 -19.625  1.00  0.00           C  
ATOM    170  C   SER A  25       7.625   2.472 -20.502  1.00  0.00           C  
ATOM    171  O   SER A  25       8.205   1.856 -21.386  1.00  0.00           O  
ATOM    172  CB  SER A  25       9.050   2.581 -18.484  1.00  0.00           C  
ATOM    173  CEN SER A  25       9.090   2.352 -17.992  1.00  0.00           X  
ATOM    174  H   SER A  25       7.893   4.777 -18.074  1.00  0.00           H  
ATOM    175  N   GLY A  26       6.296   2.427 -20.359  1.00  0.00           N  
ATOM    176  CA  GLY A  26       5.440   1.531 -21.148  1.00  0.00           C  
ATOM    177  C   GLY A  26       5.633   0.030 -20.870  1.00  0.00           C  
ATOM    178  O   GLY A  26       6.208  -0.356 -19.868  1.00  0.00           O  
ATOM    179  CEN GLY A  26       5.440   1.531 -21.148  1.00  0.00           X  
ATOM    180  H   GLY A  26       5.866   3.037 -19.678  1.00  0.00           H  
ATOM    181  N   LYS A  27       5.179  -0.795 -21.826  1.00  0.00           N  
ATOM    182  CA  LYS A  27       5.177  -2.273 -21.911  1.00  0.00           C  
ATOM    183  C   LYS A  27       5.185  -3.108 -20.623  1.00  0.00           C  
ATOM    184  O   LYS A  27       4.175  -3.082 -19.929  1.00  0.00           O  
ATOM    185  CB  LYS A  27       6.378  -2.705 -22.754  1.00  0.00           C  
ATOM    186  CEN LYS A  27       7.142  -3.350 -24.619  1.00  0.00           X  
ATOM    187  H   LYS A  27       4.821  -0.330 -22.647  1.00  0.00           H  
ATOM    188  N   ASP A  28       6.270  -3.777 -20.256  1.00  0.00           N  
ATOM    189  CA  ASP A  28       6.305  -4.549 -19.009  1.00  0.00           C  
ATOM    190  C   ASP A  28       5.736  -3.783 -17.808  1.00  0.00           C  
ATOM    191  O   ASP A  28       5.122  -4.398 -16.940  1.00  0.00           O  
ATOM    192  CB  ASP A  28       7.740  -4.986 -18.706  1.00  0.00           C  
ATOM    193  CEN ASP A  28       8.357  -5.788 -18.822  1.00  0.00           X  
ATOM    194  H   ASP A  28       6.977  -3.960 -20.952  1.00  0.00           H  
ATOM    195  N   ASN A  29       5.820  -2.446 -17.779  1.00  0.00           N  
ATOM    196  CA  ASN A  29       5.367  -1.691 -16.605  1.00  0.00           C  
ATOM    197  C   ASN A  29       3.887  -1.941 -16.245  1.00  0.00           C  
ATOM    198  O   ASN A  29       3.524  -1.779 -15.081  1.00  0.00           O  
ATOM    199  CB  ASN A  29       5.604  -0.205 -16.802  1.00  0.00           C  
ATOM    200  CEN ASN A  29       6.356   0.500 -16.605  1.00  0.00           X  
ATOM    201  H   ASN A  29       6.243  -1.960 -18.559  1.00  0.00           H  
ATOM    202  N   ILE A  30       3.002  -2.320 -17.186  1.00  0.00           N  
ATOM    203  CA  ILE A  30       1.583  -2.575 -16.854  1.00  0.00           C  
ATOM    204  C   ILE A  30       1.469  -3.829 -15.983  1.00  0.00           C  
ATOM    205  O   ILE A  30       0.658  -3.848 -15.065  1.00  0.00           O  
ATOM    206  CB  ILE A  30       0.716  -2.752 -18.114  1.00  0.00           C  
ATOM    207  CEN ILE A  30       0.130  -2.234 -18.874  1.00  0.00           X  
ATOM    208  H   ILE A  30       3.349  -2.592 -18.095  1.00  0.00           H  
ATOM    209  N   HIS A  31       2.327  -4.829 -16.206  1.00  0.00           N  
ATOM    210  CA  HIS A  31       2.227  -6.125 -15.531  1.00  0.00           C  
ATOM    211  C   HIS A  31       2.624  -6.053 -14.052  1.00  0.00           C  
ATOM    212  O   HIS A  31       1.907  -6.577 -13.209  1.00  0.00           O  
ATOM    213  CB  HIS A  31       3.096  -7.164 -16.248  1.00  0.00           C  
ATOM    214  CEN HIS A  31       2.945  -8.170 -17.245  1.00  0.00           X  
ATOM    215  H   HIS A  31       3.099  -4.681 -16.843  1.00  0.00           H  
ATOM    216  N   ASP A  32       3.722  -5.363 -13.734  1.00  0.00           N  
ATOM    217  CA  ASP A  32       4.184  -5.228 -12.348  1.00  0.00           C  
ATOM    218  C   ASP A  32       3.162  -4.484 -11.482  1.00  0.00           C  
ATOM    219  O   ASP A  32       2.810  -4.950 -10.402  1.00  0.00           O  
ATOM    220  CB  ASP A  32       5.532  -4.505 -12.303  1.00  0.00           C  
ATOM    221  CEN ASP A  32       6.529  -4.707 -12.242  1.00  0.00           X  
ATOM    222  H   ASP A  32       4.298  -4.989 -14.471  1.00  0.00           H  
ATOM    223  N   VAL A  33       2.656  -3.344 -11.968  1.00  0.00           N  
ATOM    224  CA  VAL A  33       1.669  -2.526 -11.245  1.00  0.00           C  
ATOM    225  C   VAL A  33       0.355  -3.286 -11.090  1.00  0.00           C  
ATOM    226  O   VAL A  33      -0.198  -3.283  -9.995  1.00  0.00           O  
ATOM    227  CB  VAL A  33       1.396  -1.190 -11.960  1.00  0.00           C  
ATOM    228  CEN VAL A  33       1.492  -0.509 -11.919  1.00  0.00           X  
ATOM    229  H   VAL A  33       2.922  -3.072 -12.905  1.00  0.00           H  
ATOM    230  N   ASP A  34      -0.120  -3.956 -12.138  1.00  0.00           N  
ATOM    231  CA  ASP A  34      -1.356  -4.742 -12.111  1.00  0.00           C  
ATOM    232  C   ASP A  34      -1.281  -5.873 -11.078  1.00  0.00           C  
ATOM    233  O   ASP A  34      -2.216  -6.070 -10.305  1.00  0.00           O  
ATOM    234  CB  ASP A  34      -1.652  -5.317 -13.498  1.00  0.00           C  
ATOM    235  CEN ASP A  34      -2.213  -5.120 -14.326  1.00  0.00           X  
ATOM    236  H   ASP A  34       0.376  -3.904 -13.016  1.00  0.00           H  
ATOM    237  N   ASN A  35      -0.130  -6.543 -10.966  1.00  0.00           N  
ATOM    238  CA  ASN A  35       0.076  -7.622 -10.001  1.00  0.00           C  
ATOM    239  C   ASN A  35       0.127  -7.102  -8.556  1.00  0.00           C  
ATOM    240  O   ASN A  35      -0.462  -7.684  -7.651  1.00  0.00           O  
ATOM    241  CB  ASN A  35       1.337  -8.405 -10.319  1.00  0.00           C  
ATOM    242  CEN ASN A  35       1.611  -9.255 -10.870  1.00  0.00           X  
ATOM    243  H   ASN A  35       0.619  -6.320 -11.607  1.00  0.00           H  
ATOM    244  N   HIS A  36       0.818  -5.984  -8.333  1.00  0.00           N  
ATOM    245  CA  HIS A  36       0.914  -5.411  -6.999  1.00  0.00           C  
ATOM    246  C   HIS A  36      -0.444  -4.932  -6.474  1.00  0.00           C  
ATOM    247  O   HIS A  36      -0.789  -5.211  -5.329  1.00  0.00           O  
ATOM    248  CB  HIS A  36       1.915  -4.251  -6.992  1.00  0.00           C  
ATOM    249  CEN HIS A  36       3.293  -4.037  -6.703  1.00  0.00           X  
ATOM    250  H   HIS A  36       1.274  -5.516  -9.103  1.00  0.00           H  
ATOM    251  N   LEU A  37      -1.246  -4.285  -7.321  1.00  0.00           N  
ATOM    252  CA  LEU A  37      -2.521  -3.705  -6.926  1.00  0.00           C  
ATOM    253  C   LEU A  37      -3.461  -4.772  -6.352  1.00  0.00           C  
ATOM    254  O   LEU A  37      -4.036  -4.538  -5.295  1.00  0.00           O  
ATOM    255  CB  LEU A  37      -3.172  -3.002  -8.124  1.00  0.00           C  
ATOM    256  CEN LEU A  37      -3.316  -1.519  -8.514  1.00  0.00           X  
ATOM    257  H   LEU A  37      -0.974  -4.210  -8.291  1.00  0.00           H  
ATOM    258  N   GLN A  38      -3.559  -5.952  -6.973  1.00  0.00           N  
ATOM    259  CA  GLN A  38      -4.422  -7.046  -6.499  1.00  0.00           C  
ATOM    260  C   GLN A  38      -3.963  -7.591  -5.142  1.00  0.00           C  
ATOM    261  O   GLN A  38      -4.790  -7.748  -4.248  1.00  0.00           O  
ATOM    262  CB  GLN A  38      -4.450  -8.184  -7.523  1.00  0.00           C  
ATOM    263  CEN GLN A  38      -5.372  -8.908  -8.816  1.00  0.00           X  
ATOM    264  H   GLN A  38      -3.003  -6.102  -7.805  1.00  0.00           H  
ATOM    265  N   ASN A  39      -2.653  -7.785  -4.947  1.00  0.00           N  
ATOM    266  CA  ASN A  39      -2.110  -8.188  -3.644  1.00  0.00           C  
ATOM    267  C   ASN A  39      -2.501  -7.199  -2.529  1.00  0.00           C  
ATOM    268  O   ASN A  39      -2.952  -7.618  -1.469  1.00  0.00           O  
ATOM    269  CB  ASN A  39      -0.601  -8.340  -3.703  1.00  0.00           C  
ATOM    270  CEN ASN A  39       0.102  -9.097  -3.886  1.00  0.00           X  
ATOM    271  H   ASN A  39      -2.028  -7.716  -5.738  1.00  0.00           H  
ATOM    272  N   VAL A  40      -2.415  -5.888  -2.792  1.00  0.00           N  
ATOM    273  CA  VAL A  40      -2.802  -4.838  -1.831  1.00  0.00           C  
ATOM    274  C   VAL A  40      -4.286  -4.957  -1.450  1.00  0.00           C  
ATOM    275  O   VAL A  40      -4.621  -4.895  -0.267  1.00  0.00           O  
ATOM    276  CB  VAL A  40      -2.539  -3.429  -2.394  1.00  0.00           C  
ATOM    277  CEN VAL A  40      -2.136  -2.873  -2.332  1.00  0.00           X  
ATOM    278  H   VAL A  40      -2.058  -5.609  -3.696  1.00  0.00           H  
ATOM    279  N   ILE A  41      -5.187  -5.139  -2.427  1.00  0.00           N  
ATOM    280  CA  ILE A  41      -6.635  -5.238  -2.161  1.00  0.00           C  
ATOM    281  C   ILE A  41      -6.935  -6.466  -1.299  1.00  0.00           C  
ATOM    282  O   ILE A  41      -7.727  -6.371  -0.358  1.00  0.00           O  
ATOM    283  CB  ILE A  41      -7.454  -5.321  -3.462  1.00  0.00           C  
ATOM    284  CEN ILE A  41      -7.941  -4.744  -4.248  1.00  0.00           X  
ATOM    285  H   ILE A  41      -4.852  -5.265  -3.370  1.00  0.00           H  
ATOM    286  N   GLU A  42      -6.324  -7.608  -1.619  1.00  0.00           N  
ATOM    287  CA  GLU A  42      -6.502  -8.857  -0.877  1.00  0.00           C  
ATOM    288  C   GLU A  42      -6.118  -8.684   0.597  1.00  0.00           C  
ATOM    289  O   GLU A  42      -6.844  -9.145   1.479  1.00  0.00           O  
ATOM    290  CB  GLU A  42      -5.674  -9.978  -1.510  1.00  0.00           C  
ATOM    291  CEN GLU A  42      -5.568 -11.344  -2.522  1.00  0.00           X  
ATOM    292  H   GLU A  42      -5.683  -7.614  -2.401  1.00  0.00           H  
ATOM    293  N   ASP A  43      -5.057  -7.930   0.883  1.00  0.00           N  
ATOM    294  CA  ASP A  43      -4.625  -7.635   2.247  1.00  0.00           C  
ATOM    295  C   ASP A  43      -5.579  -6.685   2.976  1.00  0.00           C  
ATOM    296  O   ASP A  43      -5.972  -6.953   4.118  1.00  0.00           O  
ATOM    297  CB  ASP A  43      -3.214  -7.042   2.233  1.00  0.00           C  
ATOM    298  CEN ASP A  43      -2.243  -7.326   2.352  1.00  0.00           X  
ATOM    299  H   ASP A  43      -4.458  -7.642   0.122  1.00  0.00           H  
ATOM    300  N   ILE A  44      -6.010  -5.597   2.322  1.00  0.00           N  
ATOM    301  CA  ILE A  44      -6.882  -4.592   2.952  1.00  0.00           C  
ATOM    302  C   ILE A  44      -8.165  -5.273   3.395  1.00  0.00           C  
ATOM    303  O   ILE A  44      -8.591  -5.053   4.523  1.00  0.00           O  
ATOM    304  CB  ILE A  44      -7.220  -3.427   2.004  1.00  0.00           C  
ATOM    305  CEN ILE A  44      -6.896  -2.452   1.637  1.00  0.00           X  
ATOM    306  H   ILE A  44      -5.780  -5.512   1.343  1.00  0.00           H  
ATOM    307  N   HIS A  45      -8.767  -6.121   2.570  1.00  0.00           N  
ATOM    308  CA  HIS A  45     -10.010  -6.810   2.905  1.00  0.00           C  
ATOM    309  C   HIS A  45      -9.921  -7.620   4.202  1.00  0.00           C  
ATOM    310  O   HIS A  45     -10.756  -7.452   5.095  1.00  0.00           O  
ATOM    311  CB  HIS A  45     -10.426  -7.730   1.753  1.00  0.00           C  
ATOM    312  CEN HIS A  45     -11.269  -7.683   0.605  1.00  0.00           X  
ATOM    313  H   HIS A  45      -8.342  -6.308   1.674  1.00  0.00           H  
ATOM    314  N   ASP A  46      -8.870  -8.412   4.374  1.00  0.00           N  
ATOM    315  CA  ASP A  46      -8.659  -9.231   5.561  1.00  0.00           C  
ATOM    316  C   ASP A  46      -8.418  -8.375   6.807  1.00  0.00           C  
ATOM    317  O   ASP A  46      -8.916  -8.681   7.900  1.00  0.00           O  
ATOM    318  CB  ASP A  46      -7.482 -10.184   5.344  1.00  0.00           C  
ATOM    319  CEN ASP A  46      -7.292 -11.148   5.072  1.00  0.00           X  
ATOM    320  H   ASP A  46      -8.207  -8.494   3.617  1.00  0.00           H  
ATOM    321  N   PHE A  47      -7.685  -7.269   6.666  1.00  0.00           N  
ATOM    322  CA  PHE A  47      -7.447  -6.334   7.757  1.00  0.00           C  
ATOM    323  C   PHE A  47      -8.759  -5.727   8.272  1.00  0.00           C  
ATOM    324  O   PHE A  47      -8.975  -5.683   9.484  1.00  0.00           O  
ATOM    325  CB  PHE A  47      -6.493  -5.227   7.305  1.00  0.00           C  
ATOM    326  CEN PHE A  47      -4.945  -4.879   7.401  1.00  0.00           X  
ATOM    327  H   PHE A  47      -7.305  -7.062   5.754  1.00  0.00           H  
ATOM    328  N   MET A  48      -9.659  -5.327   7.372  1.00  0.00           N  
ATOM    329  CA  MET A  48     -10.961  -4.733   7.665  1.00  0.00           C  
ATOM    330  C   MET A  48     -11.848  -5.723   8.406  1.00  0.00           C  
ATOM    331  O   MET A  48     -12.453  -5.376   9.420  1.00  0.00           O  
ATOM    332  CB  MET A  48     -11.640  -4.274   6.376  1.00  0.00           C  
ATOM    333  CEN MET A  48     -12.111  -2.839   5.483  1.00  0.00           X  
ATOM    334  H   MET A  48      -9.424  -5.472   6.399  1.00  0.00           H  
ATOM    335  N   GLN A  49     -11.898  -6.971   7.944  1.00  0.00           N  
ATOM    336  CA  GLN A  49     -12.683  -8.023   8.570  1.00  0.00           C  
ATOM    337  C   GLN A  49     -12.198  -8.302   9.997  1.00  0.00           C  
ATOM    338  O   GLN A  49     -13.009  -8.387  10.921  1.00  0.00           O  
ATOM    339  CB  GLN A  49     -12.614  -9.305   7.736  1.00  0.00           C  
ATOM    340  CEN GLN A  49     -13.460 -10.283   6.563  1.00  0.00           X  
ATOM    341  H   GLN A  49     -11.421  -7.182   7.081  1.00  0.00           H  
ATOM    342  N   ALA A  50     -10.882  -8.349  10.214  1.00  0.00           N  
ATOM    343  CA  ALA A  50     -10.290  -8.577  11.529  1.00  0.00           C  
ATOM    344  C   ALA A  50     -10.593  -7.434  12.515  1.00  0.00           C  
ATOM    345  O   ALA A  50     -10.900  -7.688  13.681  1.00  0.00           O  
ATOM    346  CB  ALA A  50      -8.788  -8.775  11.391  1.00  0.00           C  
ATOM    347  CEN ALA A  50      -8.788  -8.774  11.391  1.00  0.00           X  
ATOM    348  H   ALA A  50     -10.265  -8.253   9.420  1.00  0.00           H  
ATOM    349  N   ALA A  51     -10.540  -6.178  12.065  1.00  0.00           N  
ATOM    350  CA  ALA A  51     -10.882  -5.007  12.867  1.00  0.00           C  
ATOM    351  C   ALA A  51     -12.366  -5.012  13.269  1.00  0.00           C  
ATOM    352  O   ALA A  51     -12.688  -4.733  14.425  1.00  0.00           O  
ATOM    353  CB  ALA A  51     -10.537  -3.734  12.107  1.00  0.00           C  
ATOM    354  CEN ALA A  51     -10.538  -3.735  12.108  1.00  0.00           X  
ATOM    355  H   ALA A  51     -10.239  -6.023  11.115  1.00  0.00           H  
ATOM    356  N   ALA A  52     -13.259  -5.399  12.355  1.00  0.00           N  
ATOM    357  CA  ALA A  52     -14.700  -5.468  12.584  1.00  0.00           C  
ATOM    358  C   ALA A  52     -15.046  -6.540  13.625  1.00  0.00           C  
ATOM    359  O   ALA A  52     -15.833  -6.280  14.533  1.00  0.00           O  
ATOM    360  CB  ALA A  52     -15.429  -5.736  11.276  1.00  0.00           C  
ATOM    361  CEN ALA A  52     -15.429  -5.737  11.277  1.00  0.00           X  
ATOM    362  H   ALA A  52     -12.924  -5.646  11.437  1.00  0.00           H  
ATOM    363  N   ALA A  53     -14.405  -7.711  13.569  1.00  0.00           N  
ATOM    364  CA  ALA A  53     -14.619  -8.785  14.535  1.00  0.00           C  
ATOM    365  C   ALA A  53     -14.057  -8.409  15.913  1.00  0.00           C  
ATOM    366  O   ALA A  53     -14.728  -8.596  16.925  1.00  0.00           O  
ATOM    367  CB  ALA A  53     -13.992 -10.078  14.033  1.00  0.00           C  
ATOM    368  CEN ALA A  53     -13.992 -10.077  14.034  1.00  0.00           X  
ATOM    369  H   ALA A  53     -13.754  -7.874  12.813  1.00  0.00           H  
ATOM    370  N   ALA A  54     -12.875  -7.787  15.978  1.00  0.00           N  
ATOM    371  CA  ALA A  54     -12.255  -7.378  17.239  1.00  0.00           C  
ATOM    372  C   ALA A  54     -13.052  -6.287  17.982  1.00  0.00           C  
ATOM    373  O   ALA A  54     -13.157  -6.325  19.213  1.00  0.00           O  
ATOM    374  CB  ALA A  54     -10.833  -6.904  16.978  1.00  0.00           C  
ATOM    375  CEN ALA A  54     -10.834  -6.904  16.979  1.00  0.00           X  
ATOM    376  H   ALA A  54     -12.369  -7.630  15.119  1.00  0.00           H  
ATOM    377  N   ALA A  55     -13.632  -5.327  17.258  1.00  0.00           N  
ATOM    378  CA  ALA A  55     -14.520  -4.306  17.806  1.00  0.00           C  
ATOM    379  C   ALA A  55     -15.848  -4.912  18.286  1.00  0.00           C  
ATOM    380  O   ALA A  55     -16.185  -4.785  19.466  1.00  0.00           O  
ATOM    381  CB  ALA A  55     -14.771  -3.220  16.770  1.00  0.00           C  
ATOM    382  CEN ALA A  55     -14.771  -3.221  16.771  1.00  0.00           X  
ATOM    383  H   ALA A  55     -13.443  -5.300  16.266  1.00  0.00           H  
ATOM    384  N   ASN A  56     -16.564  -5.639  17.424  1.00  0.00           N  
ATOM    385  CA  ASN A  56     -17.838  -6.291  17.745  1.00  0.00           C  
ATOM    386  C   ASN A  56     -17.741  -7.231  18.951  1.00  0.00           C  
ATOM    387  O   ASN A  56     -18.661  -7.255  19.765  1.00  0.00           O  
ATOM    388  CB  ASN A  56     -18.377  -7.049  16.546  1.00  0.00           C  
ATOM    389  CEN ASN A  56     -19.016  -6.873  15.732  1.00  0.00           X  
ATOM    390  H   ASN A  56     -16.229  -5.710  16.473  1.00  0.00           H  
ATOM    391  N   CYS A  57     -16.599  -7.888  19.177  1.00  0.00           N  
ATOM    392  CA  CYS A  57     -16.398  -8.766  20.334  1.00  0.00           C  
ATOM    393  C   CYS A  57     -16.762  -8.076  21.664  1.00  0.00           C  
ATOM    394  O   CYS A  57     -17.117  -8.757  22.621  1.00  0.00           O  
ATOM    395  CB  CYS A  57     -14.897  -9.051  20.271  1.00  0.00           C  
ATOM    396  CEN CYS A  57     -14.400  -9.911  20.014  1.00  0.00           X  
ATOM    397  H   CYS A  57     -15.866  -7.838  18.482  1.00  0.00           H  
ATOM    398  N   ARG A  58     -16.744  -6.733  21.751  1.00  0.00           N  
ATOM    399  CA  ARG A  58     -17.071  -6.019  23.001  1.00  0.00           C  
ATOM    400  C   ARG A  58     -18.504  -6.242  23.489  1.00  0.00           C  
ATOM    401  O   ARG A  58     -18.779  -5.920  24.640  1.00  0.00           O  
ATOM    402  CB  ARG A  58     -16.772  -4.531  22.887  1.00  0.00           C  
ATOM    403  CEN ARG A  58     -15.576  -2.365  23.053  1.00  0.00           X  
ATOM    404  H   ARG A  58     -16.603  -6.200  20.903  1.00  0.00           H  
ATOM    405  N   LYS A  59     -19.408  -6.776  22.658  1.00  0.00           N  
ATOM    406  CA  LYS A  59     -20.838  -6.939  22.987  1.00  0.00           C  
ATOM    407  C   LYS A  59     -21.086  -7.814  24.226  1.00  0.00           C  
ATOM    408  O   LYS A  59     -22.143  -7.698  24.833  1.00  0.00           O  
ATOM    409  CB  LYS A  59     -21.584  -7.529  21.789  1.00  0.00           C  
ATOM    410  CEN LYS A  59     -22.873  -7.237  20.137  1.00  0.00           X  
ATOM    411  H   LYS A  59     -19.082  -7.164  21.786  1.00  0.00           H  
ATOM    412  N   GLY A  60     -20.115  -8.640  24.633  1.00  0.00           N  
ATOM    413  CA  GLY A  60     -20.241  -9.634  25.709  1.00  0.00           C  
ATOM    414  C   GLY A  60     -20.279  -9.082  27.135  1.00  0.00           C  
ATOM    415  O   GLY A  60     -20.516  -9.851  28.058  1.00  0.00           O  
ATOM    416  CEN GLY A  60     -20.241  -9.634  25.709  1.00  0.00           X  
ATOM    417  H   GLY A  60     -19.261  -8.655  24.095  1.00  0.00           H  
ATOM    418  N   SER A  61     -20.039  -7.784  27.347  1.00  0.00           N  
ATOM    419  CA  SER A  61     -20.031  -7.198  28.692  1.00  0.00           C  
ATOM    420  C   SER A  61     -21.146  -6.147  28.854  1.00  0.00           C  
ATOM    421  O   SER A  61     -20.843  -5.025  29.260  1.00  0.00           O  
ATOM    422  CB  SER A  61     -18.676  -6.582  28.980  1.00  0.00           C  
ATOM    423  CEN SER A  61     -18.207  -6.322  28.890  1.00  0.00           X  
ATOM    424  H   SER A  61     -19.969  -7.170  26.547  1.00  0.00           H  
ATOM    425  N   PRO A  62     -22.433  -6.452  28.582  1.00  0.00           N  
ATOM    426  CA  PRO A  62     -23.481  -5.456  28.720  1.00  0.00           C  
ATOM    427  C   PRO A  62     -23.648  -5.140  30.212  1.00  0.00           C  
ATOM    428  O   PRO A  62     -23.288  -5.940  31.062  1.00  0.00           O  
ATOM    429  CB  PRO A  62     -24.729  -6.111  28.104  1.00  0.00           C  
ATOM    430  CEN PRO A  62     -23.639  -7.502  27.853  1.00  0.00           X  
ATOM    431  N   GLY A  63     -24.160  -3.944  30.505  1.00  0.00           N  
ATOM    432  CA  GLY A  63     -24.511  -3.486  31.855  1.00  0.00           C  
ATOM    433  C   GLY A  63     -23.531  -2.570  32.595  1.00  0.00           C  
ATOM    434  O   GLY A  63     -22.321  -2.630  32.424  1.00  0.00           O  
ATOM    435  CEN GLY A  63     -24.511  -3.486  31.856  1.00  0.00           X  
ATOM    436  H   GLY A  63     -24.633  -3.479  29.745  1.00  0.00           H  
ATOM    437  N   SER A  64     -24.060  -1.823  33.562  1.00  0.00           N  
ATOM    438  CA  SER A  64     -23.286  -0.882  34.371  1.00  0.00           C  
ATOM    439  C   SER A  64     -23.337  -1.221  35.875  1.00  0.00           C  
ATOM    440  O   SER A  64     -24.412  -1.561  36.370  1.00  0.00           O  
ATOM    441  CB  SER A  64     -23.788   0.528  34.132  1.00  0.00           C  
ATOM    442  CEN SER A  64     -24.139   0.933  34.035  1.00  0.00           X  
ATOM    443  H   SER A  64     -24.968  -2.087  33.924  1.00  0.00           H  
ATOM    444  N   PRO A  65     -22.242  -1.039  36.640  1.00  0.00           N  
ATOM    445  CA  PRO A  65     -22.247  -1.325  38.068  1.00  0.00           C  
ATOM    446  C   PRO A  65     -23.046  -0.224  38.772  1.00  0.00           C  
ATOM    447  O   PRO A  65     -22.497   0.755  39.278  1.00  0.00           O  
ATOM    448  CB  PRO A  65     -20.763  -1.338  38.473  1.00  0.00           C  
ATOM    449  CEN PRO A  65     -20.489  -0.947  36.753  1.00  0.00           X  
ATOM    450  N   ALA A  66     -24.368  -0.356  38.766  1.00  0.00           N  
ATOM    451  CA  ALA A  66     -25.272   0.613  39.361  1.00  0.00           C  
ATOM    452  C   ALA A  66     -25.025   0.637  40.875  1.00  0.00           C  
ATOM    453  O   ALA A  66     -24.629  -0.369  41.451  1.00  0.00           O  
ATOM    454  CB  ALA A  66     -26.721   0.276  39.039  1.00  0.00           C  
ATOM    455  CEN ALA A  66     -26.720   0.277  39.040  1.00  0.00           X  
ATOM    456  H   ALA A  66     -24.758  -1.233  38.450  1.00  0.00           H  
ATOM    457  N   GLY A  67     -25.310   1.774  41.511  1.00  0.00           N  
ATOM    458  CA  GLY A  67     -25.215   1.916  42.966  1.00  0.00           C  
ATOM    459  C   GLY A  67     -24.536   3.186  43.476  1.00  0.00           C  
ATOM    460  O   GLY A  67     -23.860   3.878  42.736  1.00  0.00           O  
ATOM    461  CEN GLY A  67     -25.215   1.916  42.966  1.00  0.00           X  
ATOM    462  H   GLY A  67     -25.783   2.497  40.989  1.00  0.00           H  
ATOM    463  N   SER A  68     -24.705   3.416  44.780  1.00  0.00           N  
ATOM    464  CA  SER A  68     -24.191   4.526  45.599  1.00  0.00           C  
ATOM    465  C   SER A  68     -24.495   5.993  45.215  1.00  0.00           C  
ATOM    466  O   SER A  68     -23.594   6.828  45.221  1.00  0.00           O  
ATOM    467  CB  SER A  68     -22.686   4.362  45.685  1.00  0.00           C  
ATOM    468  CEN SER A  68     -22.178   4.253  45.527  1.00  0.00           X  
ATOM    469  H   SER A  68     -24.795   2.572  45.327  1.00  0.00           H  
ATOM    470  N   PRO A  69     -25.779   6.378  45.061  1.00  0.00           N  
ATOM    471  CA  PRO A  69     -26.146   7.743  44.704  1.00  0.00           C  
ATOM    472  C   PRO A  69     -25.742   8.707  45.827  1.00  0.00           C  
ATOM    473  O   PRO A  69     -26.046   8.474  46.998  1.00  0.00           O  
ATOM    474  CB  PRO A  69     -27.668   7.686  44.498  1.00  0.00           C  
ATOM    475  CEN PRO A  69     -27.476   5.976  44.970  1.00  0.00           X  
ATOM    476  N   THR A  70     -25.098   9.816  45.473  1.00  0.00           N  
ATOM    477  CA  THR A  70     -24.712  10.857  46.439  1.00  0.00           C  
ATOM    478  C   THR A  70     -24.908  12.225  45.788  1.00  0.00           C  
ATOM    479  O   THR A  70     -25.191  12.331  44.598  1.00  0.00           O  
ATOM    480  CB  THR A  70     -23.251  10.712  46.904  1.00  0.00           C  
ATOM    481  CEN THR A  70     -22.822  10.412  47.164  1.00  0.00           X  
ATOM    482  H   THR A  70     -25.094  10.086  44.500  1.00  0.00           H  
ATOM    483  N   SER A  71     -24.880  13.249  46.640  1.00  0.00           N  
ATOM    484  CA  SER A  71     -24.968  14.676  46.334  1.00  0.00           C  
ATOM    485  C   SER A  71     -24.416  15.604  47.423  1.00  0.00           C  
ATOM    486  O   SER A  71     -24.363  15.228  48.585  1.00  0.00           O  
ATOM    487  CB  SER A  71     -26.414  15.031  46.049  1.00  0.00           C  
ATOM    488  CEN SER A  71     -26.956  15.026  46.091  1.00  0.00           X  
ATOM    489  H   SER A  71     -24.870  13.030  47.626  1.00  0.00           H  
ATOM    490  N   THR A  72     -24.110  16.830  46.979  1.00  0.00           N  
ATOM    491  CA  THR A  72     -23.650  17.999  47.758  1.00  0.00           C  
ATOM    492  C   THR A  72     -22.705  17.790  48.948  1.00  0.00           C  
ATOM    493  O   THR A  72     -23.042  17.054  49.863  1.00  0.00           O  
ATOM    494  CB  THR A  72     -24.873  18.766  48.294  1.00  0.00           C  
ATOM    495  CEN THR A  72     -25.379  19.047  48.213  1.00  0.00           X  
ATOM    496  H   THR A  72     -24.696  17.127  46.213  1.00  0.00           H  
ATOM    497  N   GLU A  73     -21.609  18.558  48.974  1.00  0.00           N  
ATOM    498  CA  GLU A  73     -20.530  18.557  50.000  1.00  0.00           C  
ATOM    499  C   GLU A  73     -20.176  20.029  50.335  1.00  0.00           C  
ATOM    500  O   GLU A  73     -20.684  20.952  49.705  1.00  0.00           O  
ATOM    501  CB  GLU A  73     -19.293  17.801  49.510  1.00  0.00           C  
ATOM    502  CEN GLU A  73     -18.334  16.393  49.494  1.00  0.00           X  
ATOM    503  H   GLU A  73     -21.682  19.446  48.495  1.00  0.00           H  
ATOM    504  N   GLU A  74     -19.680  20.301  51.548  1.00  0.00           N  
ATOM    505  CA  GLU A  74     -19.182  21.594  52.081  1.00  0.00           C  
ATOM    506  C   GLU A  74     -20.110  22.817  51.892  1.00  0.00           C  
ATOM    507  O   GLU A  74     -21.156  22.747  51.253  1.00  0.00           O  
ATOM    508  CB  GLU A  74     -17.824  21.906  51.447  1.00  0.00           C  
ATOM    509  CEN GLU A  74     -16.122  21.882  51.517  1.00  0.00           X  
ATOM    510  H   GLU A  74     -20.315  19.898  52.224  1.00  0.00           H  
ATOM    511  N   GLY A  75     -19.680  23.981  52.416  1.00  0.00           N  
ATOM    512  CA  GLY A  75     -20.421  25.248  52.321  1.00  0.00           C  
ATOM    513  C   GLY A  75     -19.557  26.523  52.299  1.00  0.00           C  
ATOM    514  O   GLY A  75     -20.003  27.579  52.730  1.00  0.00           O  
ATOM    515  CEN GLY A  75     -20.421  25.249  52.321  1.00  0.00           X  
ATOM    516  H   GLY A  75     -18.785  23.996  52.880  1.00  0.00           H  
ATOM    517  N   THR A  76     -18.315  26.388  51.833  1.00  0.00           N  
ATOM    518  CA  THR A  76     -17.196  27.346  51.659  1.00  0.00           C  
ATOM    519  C   THR A  76     -17.195  28.355  50.478  1.00  0.00           C  
ATOM    520  O   THR A  76     -17.302  27.972  49.319  1.00  0.00           O  
ATOM    521  CB  THR A  76     -15.878  26.555  51.565  1.00  0.00           C  
ATOM    522  CEN THR A  76     -15.495  26.168  51.777  1.00  0.00           X  
ATOM    523  H   THR A  76     -18.155  25.540  51.310  1.00  0.00           H  
ATOM    524  N   SER A  77     -16.958  29.622  50.860  1.00  0.00           N  
ATOM    525  CA  SER A  77     -16.822  30.913  50.131  1.00  0.00           C  
ATOM    526  C   SER A  77     -15.832  31.125  48.967  1.00  0.00           C  
ATOM    527  O   SER A  77     -14.726  30.611  49.030  1.00  0.00           O  
ATOM    528  CB  SER A  77     -16.521  31.975  51.171  1.00  0.00           C  
ATOM    529  CEN SER A  77     -16.303  32.206  51.612  1.00  0.00           X  
ATOM    530  H   SER A  77     -16.394  29.646  51.698  1.00  0.00           H  
ATOM    531  N   GLU A  78     -16.132  32.072  48.055  1.00  0.00           N  
ATOM    532  CA  GLU A  78     -15.261  32.449  46.908  1.00  0.00           C  
ATOM    533  C   GLU A  78     -14.813  33.940  46.961  1.00  0.00           C  
ATOM    534  O   GLU A  78     -15.590  34.836  47.274  1.00  0.00           O  
ATOM    535  CB  GLU A  78     -15.982  32.171  45.587  1.00  0.00           C  
ATOM    536  CEN GLU A  78     -16.258  31.167  44.239  1.00  0.00           X  
ATOM    537  H   GLU A  78     -16.742  32.820  48.358  1.00  0.00           H  
ATOM    538  N   SER A  79     -13.525  34.174  46.705  1.00  0.00           N  
ATOM    539  CA  SER A  79     -12.789  35.451  46.605  1.00  0.00           C  
ATOM    540  C   SER A  79     -11.577  35.450  45.662  1.00  0.00           C  
ATOM    541  O   SER A  79     -11.025  34.381  45.415  1.00  0.00           O  
ATOM    542  CB  SER A  79     -12.340  35.868  47.992  1.00  0.00           C  
ATOM    543  CEN SER A  79     -12.156  35.822  48.502  1.00  0.00           X  
ATOM    544  H   SER A  79     -12.943  33.356  46.601  1.00  0.00           H  
ATOM    545  N   ALA A  80     -11.025  36.631  45.321  1.00  0.00           N  
ATOM    546  CA  ALA A  80      -9.817  36.750  44.484  1.00  0.00           C  
ATOM    547  C   ALA A  80      -9.018  38.059  44.738  1.00  0.00           C  
ATOM    548  O   ALA A  80      -9.547  39.024  45.276  1.00  0.00           O  
ATOM    549  CB  ALA A  80     -10.203  36.649  43.015  1.00  0.00           C  
ATOM    550  CEN ALA A  80     -10.203  36.649  43.016  1.00  0.00           X  
ATOM    551  H   ALA A  80     -11.326  37.462  45.808  1.00  0.00           H  
ATOM    552  N   THR A  81      -7.737  38.021  44.341  1.00  0.00           N  
ATOM    553  CA  THR A  81      -6.662  39.056  44.337  1.00  0.00           C  
ATOM    554  C   THR A  81      -6.600  40.225  43.320  1.00  0.00           C  
ATOM    555  O   THR A  81      -6.525  39.990  42.119  1.00  0.00           O  
ATOM    556  CB  THR A  81      -5.306  38.334  44.225  1.00  0.00           C  
ATOM    557  CEN THR A  81      -4.919  37.936  44.409  1.00  0.00           X  
ATOM    558  H   THR A  81      -7.611  37.379  43.569  1.00  0.00           H  
ATOM    559  N   PRO A  82      -6.450  41.491  43.799  1.00  0.00           N  
ATOM    560  CA  PRO A  82      -6.337  42.694  42.973  1.00  0.00           C  
ATOM    561  C   PRO A  82      -5.050  42.715  42.123  1.00  0.00           C  
ATOM    562  O   PRO A  82      -3.974  42.366  42.611  1.00  0.00           O  
ATOM    563  CB  PRO A  82      -6.367  43.839  43.998  1.00  0.00           C  
ATOM    564  CEN PRO A  82      -6.411  42.513  45.192  1.00  0.00           X  
ATOM    565  N   GLU A  83      -5.132  43.199  40.881  1.00  0.00           N  
ATOM    566  CA  GLU A  83      -3.977  43.327  39.980  1.00  0.00           C  
ATOM    567  C   GLU A  83      -3.744  44.792  39.582  1.00  0.00           C  
ATOM    568  O   GLU A  83      -4.673  45.576  39.404  1.00  0.00           O  
ATOM    569  CB  GLU A  83      -4.176  42.468  38.729  1.00  0.00           C  
ATOM    570  CEN GLU A  83      -3.877  41.032  37.861  1.00  0.00           X  
ATOM    571  H   GLU A  83      -6.003  43.604  40.567  1.00  0.00           H  
ATOM    572  N   SER A  84      -2.462  45.141  39.445  1.00  0.00           N  
ATOM    573  CA  SER A  84      -1.966  46.452  39.025  1.00  0.00           C  
ATOM    574  C   SER A  84      -2.017  46.558  37.499  1.00  0.00           C  
ATOM    575  O   SER A  84      -1.884  45.546  36.816  1.00  0.00           O  
ATOM    576  CB  SER A  84      -0.554  46.675  39.532  1.00  0.00           C  
ATOM    577  CEN SER A  84      -0.043  46.560  39.680  1.00  0.00           X  
ATOM    578  H   SER A  84      -1.795  44.383  39.400  1.00  0.00           H  
ATOM    579  N   GLY A  85      -2.141  47.775  36.967  1.00  0.00           N  
ATOM    580  CA  GLY A  85      -2.139  48.065  35.531  1.00  0.00           C  
ATOM    581  C   GLY A  85      -1.097  49.145  35.180  1.00  0.00           C  
ATOM    582  O   GLY A  85      -0.598  49.787  36.102  1.00  0.00           O  
ATOM    583  CEN GLY A  85      -2.139  48.065  35.530  1.00  0.00           X  
ATOM    584  H   GLY A  85      -2.152  48.569  37.591  1.00  0.00           H  
ATOM    585  N   PRO A  86      -0.747  49.352  33.891  1.00  0.00           N  
ATOM    586  CA  PRO A  86       0.206  50.369  33.434  1.00  0.00           C  
ATOM    587  C   PRO A  86      -0.246  51.816  33.733  1.00  0.00           C  
ATOM    588  O   PRO A  86      -1.440  52.100  33.760  1.00  0.00           O  
ATOM    589  CB  PRO A  86       0.310  50.104  31.923  1.00  0.00           C  
ATOM    590  CEN PRO A  86      -0.944  48.875  32.247  1.00  0.00           X  
ATOM    591  N   GLY A  87       0.711  52.750  33.835  1.00  0.00           N  
ATOM    592  CA  GLY A  87       0.420  54.190  33.994  1.00  0.00           C  
ATOM    593  C   GLY A  87       1.014  54.820  35.260  1.00  0.00           C  
ATOM    594  O   GLY A  87       1.531  54.106  36.105  1.00  0.00           O  
ATOM    595  CEN GLY A  87       0.420  54.191  33.994  1.00  0.00           X  
ATOM    596  H   GLY A  87       1.662  52.482  33.627  1.00  0.00           H  
ATOM    597  N   THR A  88       1.106  56.156  35.343  1.00  0.00           N  
ATOM    598  CA  THR A  88       1.648  56.944  36.487  1.00  0.00           C  
ATOM    599  C   THR A  88       3.117  56.622  36.813  1.00  0.00           C  
ATOM    600  O   THR A  88       3.473  55.463  36.986  1.00  0.00           O  
ATOM    601  CB  THR A  88       0.813  56.720  37.762  1.00  0.00           C  
ATOM    602  CEN THR A  88       0.308  56.739  38.055  1.00  0.00           X  
ATOM    603  H   THR A  88       1.493  56.512  34.478  1.00  0.00           H  
ATOM    604  N   SER A  89       4.014  57.609  36.749  1.00  0.00           N  
ATOM    605  CA  SER A  89       3.776  59.034  36.412  1.00  0.00           C  
ATOM    606  C   SER A  89       3.354  59.882  37.612  1.00  0.00           C  
ATOM    607  O   SER A  89       2.621  60.851  37.469  1.00  0.00           O  
ATOM    608  CB  SER A  89       2.724  59.137  35.325  1.00  0.00           C  
ATOM    609  CEN SER A  89       2.278  59.019  35.037  1.00  0.00           X  
ATOM    610  H   SER A  89       4.634  57.541  37.546  1.00  0.00           H  
ATOM    611  N   THR A  90       3.927  59.602  38.783  1.00  0.00           N  
ATOM    612  CA  THR A  90       3.685  60.403  39.994  1.00  0.00           C  
ATOM    613  C   THR A  90       5.037  60.675  40.655  1.00  0.00           C  
ATOM    614  O   THR A  90       6.044  60.060  40.315  1.00  0.00           O  
ATOM    615  CB  THR A  90       2.750  59.696  40.992  1.00  0.00           C  
ATOM    616  CEN THR A  90       2.234  59.460  41.135  1.00  0.00           X  
ATOM    617  H   THR A  90       4.803  59.101  38.785  1.00  0.00           H  
ATOM    618  N   GLU A  91       5.026  61.695  41.503  1.00  0.00           N  
ATOM    619  CA  GLU A  91       6.091  62.219  42.358  1.00  0.00           C  
ATOM    620  C   GLU A  91       5.658  62.366  43.846  1.00  0.00           C  
ATOM    621  O   GLU A  91       4.485  62.656  44.104  1.00  0.00           O  
ATOM    622  CB  GLU A  91       6.569  63.567  41.815  1.00  0.00           C  
ATOM    623  CEN GLU A  91       7.678  64.481  40.899  1.00  0.00           X  
ATOM    624  H   GLU A  91       4.153  62.193  41.594  1.00  0.00           H  
ATOM    625  N   PRO A  92       6.561  62.121  44.818  1.00  0.00           N  
ATOM    626  CA  PRO A  92       6.333  62.303  46.252  1.00  0.00           C  
ATOM    627  C   PRO A  92       6.240  63.778  46.670  1.00  0.00           C  
ATOM    628  O   PRO A  92       6.793  64.673  46.035  1.00  0.00           O  
ATOM    629  CB  PRO A  92       7.538  61.602  46.899  1.00  0.00           C  
ATOM    630  CEN PRO A  92       8.061  61.360  45.210  1.00  0.00           X  
ATOM    631  N   SER A  93       5.574  64.041  47.793  1.00  0.00           N  
ATOM    632  CA  SER A  93       5.470  65.394  48.352  1.00  0.00           C  
ATOM    633  C   SER A  93       5.214  65.336  49.851  1.00  0.00           C  
ATOM    634  O   SER A  93       4.801  64.319  50.402  1.00  0.00           O  
ATOM    635  CB  SER A  93       4.369  66.172  47.658  1.00  0.00           C  
ATOM    636  CEN SER A  93       3.896  66.269  47.407  1.00  0.00           X  
ATOM    637  H   SER A  93       5.278  63.273  48.378  1.00  0.00           H  
ATOM    638  N   GLU A  94       5.494  66.473  50.485  1.00  0.00           N  
ATOM    639  CA  GLU A  94       5.309  66.744  51.904  1.00  0.00           C  
ATOM    640  C   GLU A  94       3.856  67.171  52.175  1.00  0.00           C  
ATOM    641  O   GLU A  94       3.278  67.956  51.423  1.00  0.00           O  
ATOM    642  CB  GLU A  94       6.285  67.823  52.378  1.00  0.00           C  
ATOM    643  CEN GLU A  94       7.741  68.262  53.147  1.00  0.00           X  
ATOM    644  H   GLU A  94       5.613  67.295  49.911  1.00  0.00           H  
ATOM    645  N   GLY A  95       3.255  66.675  53.261  1.00  0.00           N  
ATOM    646  CA  GLY A  95       1.894  67.052  53.647  1.00  0.00           C  
ATOM    647  C   GLY A  95       1.814  68.270  54.568  1.00  0.00           C  
ATOM    648  O   GLY A  95       0.763  68.575  55.104  1.00  0.00           O  
ATOM    649  CEN GLY A  95       1.894  67.052  53.647  1.00  0.00           X  
ATOM    650  H   GLY A  95       3.713  65.928  53.765  1.00  0.00           H  
ATOM    651  N   SER A  96       2.963  68.927  54.742  1.00  0.00           N  
ATOM    652  CA  SER A  96       3.226  70.108  55.586  1.00  0.00           C  
ATOM    653  C   SER A  96       3.050  70.081  57.123  1.00  0.00           C  
ATOM    654  O   SER A  96       2.952  71.112  57.776  1.00  0.00           O  
ATOM    655  CB  SER A  96       2.365  71.233  55.043  1.00  0.00           C  
ATOM    656  CEN SER A  96       1.930  71.484  54.834  1.00  0.00           X  
ATOM    657  H   SER A  96       3.540  68.913  53.914  1.00  0.00           H  
ATOM    658  N   ALA A  97       3.334  68.884  57.656  1.00  0.00           N  
ATOM    659  CA  ALA A  97       3.334  68.505  59.084  1.00  0.00           C  
ATOM    660  C   ALA A  97       2.675  69.413  60.166  1.00  0.00           C  
ATOM    661  O   ALA A  97       2.021  70.406  59.863  1.00  0.00           O  
ATOM    662  CB  ALA A  97       4.784  68.269  59.482  1.00  0.00           C  
ATOM    663  CEN ALA A  97       4.783  68.269  59.482  1.00  0.00           X  
ATOM    664  H   ALA A  97       3.961  68.328  57.091  1.00  0.00           H  
ATOM    665  N   PRO A  98       2.858  69.064  61.463  1.00  0.00           N  
ATOM    666  CA  PRO A  98       2.332  69.807  62.607  1.00  0.00           C  
ATOM    667  C   PRO A  98       3.007  71.170  62.813  1.00  0.00           C  
ATOM    668  O   PRO A  98       4.209  71.330  62.599  1.00  0.00           O  
ATOM    669  CB  PRO A  98       2.584  68.861  63.793  1.00  0.00           C  
ATOM    670  CEN PRO A  98       3.376  67.839  62.563  1.00  0.00           X  
ATOM    671  N   GLY A  99       2.237  72.143  63.313  1.00  0.00           N  
ATOM    672  CA  GLY A  99       2.710  73.476  63.683  1.00  0.00           C  
ATOM    673  C   GLY A  99       3.171  73.555  65.144  1.00  0.00           C  
ATOM    674  O   GLY A  99       2.748  72.784  65.995  1.00  0.00           O  
ATOM    675  CEN GLY A  99       2.711  73.476  63.683  1.00  0.00           X  
ATOM    676  H   GLY A  99       1.266  71.931  63.491  1.00  0.00           H  
ATOM    677  N   SER A 100       4.026  74.525  65.435  1.00  0.00           N  
ATOM    678  CA  SER A 100       4.605  74.882  66.744  1.00  0.00           C  
ATOM    679  C   SER A 100       4.820  76.410  66.699  1.00  0.00           C  
ATOM    680  O   SER A 100       4.694  76.953  65.598  1.00  0.00           O  
ATOM    681  CB  SER A 100       5.900  74.139  67.006  1.00  0.00           C  
ATOM    682  CEN SER A 100       6.374  73.892  66.903  1.00  0.00           X  
ATOM    683  H   SER A 100       4.142  75.240  64.733  1.00  0.00           H  
ATOM    684  N   PRO A 101       5.178  77.150  67.774  1.00  0.00           N  
ATOM    685  CA  PRO A 101       5.403  76.763  69.176  1.00  0.00           C  
ATOM    686  C   PRO A 101       4.297  77.292  70.146  1.00  0.00           C  
ATOM    687  O   PRO A 101       3.262  77.792  69.717  1.00  0.00           O  
ATOM    688  CB  PRO A 101       6.782  77.367  69.491  1.00  0.00           C  
ATOM    689  CEN PRO A 101       6.654  78.034  67.840  1.00  0.00           X  
ATOM    690  N   ALA A 102       4.610  77.277  71.451  1.00  0.00           N  
ATOM    691  CA  ALA A 102       3.830  77.808  72.585  1.00  0.00           C  
ATOM    692  C   ALA A 102       2.593  77.017  73.063  1.00  0.00           C  
ATOM    693  O   ALA A 102       1.492  77.537  73.206  1.00  0.00           O  
ATOM    694  CB  ALA A 102       3.400  79.226  72.241  1.00  0.00           C  
ATOM    695  CEN ALA A 102       3.400  79.225  72.242  1.00  0.00           X  
ATOM    696  H   ALA A 102       5.583  77.090  71.653  1.00  0.00           H  
ATOM    697  N   GLY A 103       2.851  75.767  73.462  1.00  0.00           N  
ATOM    698  CA  GLY A 103       1.887  74.829  74.036  1.00  0.00           C  
ATOM    699  C   GLY A 103       2.635  73.827  74.926  1.00  0.00           C  
ATOM    700  O   GLY A 103       3.789  73.507  74.656  1.00  0.00           O  
ATOM    701  CEN GLY A 103       1.886  74.829  74.037  1.00  0.00           X  
ATOM    702  H   GLY A 103       3.820  75.485  73.544  1.00  0.00           H  
ATOM    703  N   SER A 104       2.006  73.444  76.035  1.00  0.00           N  
ATOM    704  CA  SER A 104       2.456  72.492  77.070  1.00  0.00           C  
ATOM    705  C   SER A 104       1.978  71.033  76.855  1.00  0.00           C  
ATOM    706  O   SER A 104       0.924  70.824  76.262  1.00  0.00           O  
ATOM    707  CB  SER A 104       1.995  72.985  78.428  1.00  0.00           C  
ATOM    708  CEN SER A 104       1.675  73.214  78.804  1.00  0.00           X  
ATOM    709  H   SER A 104       1.135  73.911  76.233  1.00  0.00           H  
ATOM    710  N   PRO A 105       2.750  70.020  77.322  1.00  0.00           N  
ATOM    711  CA  PRO A 105       2.397  68.596  77.306  1.00  0.00           C  
ATOM    712  C   PRO A 105       1.357  68.191  78.363  1.00  0.00           C  
ATOM    713  O   PRO A 105       1.285  68.804  79.428  1.00  0.00           O  
ATOM    714  CB  PRO A 105       3.746  67.896  77.544  1.00  0.00           C  
ATOM    715  CEN PRO A 105       4.362  69.562  77.716  1.00  0.00           X  
ATOM    716  N   THR A 106       0.644  67.079  78.144  1.00  0.00           N  
ATOM    717  CA  THR A 106      -0.324  66.532  79.113  1.00  0.00           C  
ATOM    718  C   THR A 106      -0.080  65.044  79.392  1.00  0.00           C  
ATOM    719  O   THR A 106       0.481  64.339  78.556  1.00  0.00           O  
ATOM    720  CB  THR A 106      -1.772  66.713  78.623  1.00  0.00           C  
ATOM    721  CEN THR A 106      -2.219  67.049  78.452  1.00  0.00           X  
ATOM    722  H   THR A 106       0.844  66.521  77.325  1.00  0.00           H  
ATOM    723  N   SER A 107      -0.517  64.618  80.582  1.00  0.00           N  
ATOM    724  CA  SER A 107      -0.542  63.266  81.169  1.00  0.00           C  
ATOM    725  C   SER A 107      -1.558  62.305  80.556  1.00  0.00           C  
ATOM    726  O   SER A 107      -2.700  62.709  80.352  1.00  0.00           O  
ATOM    727  CB  SER A 107      -0.799  63.376  82.660  1.00  0.00           C  
ATOM    728  CEN SER A 107      -1.006  63.563  83.127  1.00  0.00           X  
ATOM    729  H   SER A 107      -0.919  65.321  81.188  1.00  0.00           H  
ATOM    730  N   THR A 108      -1.189  61.017  80.429  1.00  0.00           N  
ATOM    731  CA  THR A 108      -2.060  59.909  79.945  1.00  0.00           C  
ATOM    732  C   THR A 108      -1.961  58.680  80.886  1.00  0.00           C  
ATOM    733  O   THR A 108      -0.913  58.448  81.472  1.00  0.00           O  
ATOM    734  CB  THR A 108      -1.691  59.477  78.514  1.00  0.00           C  
ATOM    735  CEN THR A 108      -1.622  59.590  77.944  1.00  0.00           X  
ATOM    736  H   THR A 108      -0.438  60.702  81.024  1.00  0.00           H  
ATOM    737  N   GLU A 109      -3.103  57.976  81.001  1.00  0.00           N  
ATOM    738  CA  GLU A 109      -3.440  56.694  81.684  1.00  0.00           C  
ATOM    739  C   GLU A 109      -3.161  56.484  83.191  1.00  0.00           C  
ATOM    740  O   GLU A 109      -2.069  56.137  83.613  1.00  0.00           O  
ATOM    741  CB  GLU A 109      -2.732  55.566  80.930  1.00  0.00           C  
ATOM    742  CEN GLU A 109      -2.752  54.345  79.742  1.00  0.00           X  
ATOM    743  H   GLU A 109      -3.724  58.114  80.217  1.00  0.00           H  
ATOM    744  N   GLU A 110      -4.083  56.920  84.065  1.00  0.00           N  
ATOM    745  CA  GLU A 110      -5.441  57.499  83.857  1.00  0.00           C  
ATOM    746  C   GLU A 110      -6.440  56.525  83.199  1.00  0.00           C  
ATOM    747  O   GLU A 110      -7.247  56.893  82.353  1.00  0.00           O  
ATOM    748  CB  GLU A 110      -5.343  58.769  83.007  1.00  0.00           C  
ATOM    749  CEN GLU A 110      -5.280  60.468  82.893  1.00  0.00           X  
ATOM    750  H   GLU A 110      -4.159  56.188  84.757  1.00  0.00           H  
ATOM    751  N   GLY A 111      -6.397  55.255  83.626  1.00  0.00           N  
ATOM    752  CA  GLY A 111      -7.339  54.219  83.197  1.00  0.00           C  
ATOM    753  C   GLY A 111      -7.179  52.861  83.900  1.00  0.00           C  
ATOM    754  O   GLY A 111      -6.071  52.370  84.040  1.00  0.00           O  
ATOM    755  CEN GLY A 111      -7.340  54.218  83.196  1.00  0.00           X  
ATOM    756  H   GLY A 111      -5.675  54.996  84.284  1.00  0.00           H  
ATOM    757  N   THR A 112      -8.304  52.285  84.325  1.00  0.00           N  
ATOM    758  CA  THR A 112      -8.461  50.966  84.986  1.00  0.00           C  
ATOM    759  C   THR A 112      -7.337  50.355  85.863  1.00  0.00           C  
ATOM    760  O   THR A 112      -6.593  49.478  85.448  1.00  0.00           O  
ATOM    761  CB  THR A 112      -8.790  49.917  83.908  1.00  0.00           C  
ATOM    762  CEN THR A 112      -9.114  49.722  83.463  1.00  0.00           X  
ATOM    763  H   THR A 112      -9.099  52.504  83.740  1.00  0.00           H  
ATOM    764  N   SER A 113      -7.378  50.749  87.146  1.00  0.00           N  
ATOM    765  CA  SER A 113      -6.538  50.369  88.314  1.00  0.00           C  
ATOM    766  C   SER A 113      -7.031  49.334  89.336  1.00  0.00           C  
ATOM    767  O   SER A 113      -8.114  49.494  89.888  1.00  0.00           O  
ATOM    768  CB  SER A 113      -6.206  51.641  89.070  1.00  0.00           C  
ATOM    769  CEN SER A 113      -6.274  52.133  89.291  1.00  0.00           X  
ATOM    770  H   SER A 113      -8.266  51.140  87.428  1.00  0.00           H  
ATOM    771  N   THR A 114      -6.126  48.441  89.782  1.00  0.00           N  
ATOM    772  CA  THR A 114      -6.381  47.414  90.826  1.00  0.00           C  
ATOM    773  C   THR A 114      -5.087  47.152  91.631  1.00  0.00           C  
ATOM    774  O   THR A 114      -4.011  47.588  91.238  1.00  0.00           O  
ATOM    775  CB  THR A 114      -6.882  46.089  90.221  1.00  0.00           C  
ATOM    776  CEN THR A 114      -7.270  45.779  89.913  1.00  0.00           X  
ATOM    777  H   THR A 114      -5.162  48.737  89.758  1.00  0.00           H  
ATOM    778  N   GLU A 115      -5.250  46.515  92.792  1.00  0.00           N  
ATOM    779  CA  GLU A 115      -4.279  46.021  93.790  1.00  0.00           C  
ATOM    780  C   GLU A 115      -3.595  44.646  93.559  1.00  0.00           C  
ATOM    781  O   GLU A 115      -4.236  43.706  93.085  1.00  0.00           O  
ATOM    782  CB  GLU A 115      -4.976  45.989  95.152  1.00  0.00           C  
ATOM    783  CEN GLU A 115      -5.334  46.726  96.646  1.00  0.00           X  
ATOM    784  H   GLU A 115      -6.208  46.405  93.090  1.00  0.00           H  
ATOM    785  N   PRO A 116      -2.283  44.518  93.899  1.00  0.00           N  
ATOM    786  CA  PRO A 116      -1.501  43.287  93.805  1.00  0.00           C  
ATOM    787  C   PRO A 116      -1.965  42.176  94.764  1.00  0.00           C  
ATOM    788  O   PRO A 116      -2.399  42.442  95.884  1.00  0.00           O  
ATOM    789  CB  PRO A 116      -0.071  43.753  94.126  1.00  0.00           C  
ATOM    790  CEN PRO A 116      -0.854  45.332  94.407  1.00  0.00           X  
ATOM    791  N   SER A 117      -1.802  40.913  94.355  1.00  0.00           N  
ATOM    792  CA  SER A 117      -2.101  39.741  95.189  1.00  0.00           C  
ATOM    793  C   SER A 117      -1.157  38.586  94.880  1.00  0.00           C  
ATOM    794  O   SER A 117      -0.596  38.467  93.795  1.00  0.00           O  
ATOM    795  CB  SER A 117      -3.540  39.308  94.990  1.00  0.00           C  
ATOM    796  CEN SER A 117      -4.012  39.215  94.736  1.00  0.00           X  
ATOM    797  H   SER A 117      -1.268  40.748  93.513  1.00  0.00           H  
ATOM    798  N   GLU A 118      -0.997  37.771  95.914  1.00  0.00           N  
ATOM    799  CA  GLU A 118      -0.257  36.525  96.038  1.00  0.00           C  
ATOM    800  C   GLU A 118      -0.976  35.356  95.340  1.00  0.00           C  
ATOM    801  O   GLU A 118      -2.203  35.280  95.368  1.00  0.00           O  
ATOM    802  CB  GLU A 118      -0.028  36.198  97.515  1.00  0.00           C  
ATOM    803  CEN GLU A 118       0.976  36.210  98.892  1.00  0.00           X  
ATOM    804  H   GLU A 118      -1.484  38.041  96.757  1.00  0.00           H  
ATOM    805  N   GLY A 119      -0.230  34.392  94.789  1.00  0.00           N  
ATOM    806  CA  GLY A 119      -0.852  33.195  94.212  1.00  0.00           C  
ATOM    807  C   GLY A 119      -0.181  32.609  92.972  1.00  0.00           C  
ATOM    808  O   GLY A 119      -0.098  33.277  91.954  1.00  0.00           O  
ATOM    809  CEN GLY A 119      -0.853  33.194  94.212  1.00  0.00           X  
ATOM    810  H   GLY A 119       0.777  34.440  94.863  1.00  0.00           H  
ATOM    811  N   SER A 120       0.279  31.356  93.094  1.00  0.00           N  
ATOM    812  CA  SER A 120       0.935  30.485  92.087  1.00  0.00           C  
ATOM    813  C   SER A 120       0.059  29.670  91.109  1.00  0.00           C  
ATOM    814  O   SER A 120      -0.984  29.172  91.497  1.00  0.00           O  
ATOM    815  CB  SER A 120       1.843  29.521  92.827  1.00  0.00           C  
ATOM    816  CEN SER A 120       2.014  29.182  93.215  1.00  0.00           X  
ATOM    817  H   SER A 120      -0.268  30.801  93.738  1.00  0.00           H  
ATOM    818  N   ALA A 121       0.451  29.275  89.896  1.00  0.00           N  
ATOM    819  CA  ALA A 121       1.637  29.396  89.040  1.00  0.00           C  
ATOM    820  C   ALA A 121       1.130  29.246  87.574  1.00  0.00           C  
ATOM    821  O   ALA A 121       0.090  28.613  87.373  1.00  0.00           O  
ATOM    822  CB  ALA A 121       2.688  28.355  89.392  1.00  0.00           C  
ATOM    823  CEN ALA A 121       2.688  28.355  89.391  1.00  0.00           X  
ATOM    824  H   ALA A 121      -0.266  28.709  89.465  1.00  0.00           H  
ATOM    825  N   PRO A 122       1.822  29.755  86.537  1.00  0.00           N  
ATOM    826  CA  PRO A 122       1.406  29.556  85.149  1.00  0.00           C  
ATOM    827  C   PRO A 122       1.694  28.115  84.693  1.00  0.00           C  
ATOM    828  O   PRO A 122       2.744  27.548  85.005  1.00  0.00           O  
ATOM    829  CB  PRO A 122       2.226  30.592  84.361  1.00  0.00           C  
ATOM    830  CEN PRO A 122       2.934  30.963  85.956  1.00  0.00           X  
ATOM    831  N   GLY A 123       0.758  27.523  83.951  1.00  0.00           N  
ATOM    832  CA  GLY A 123       0.889  26.183  83.376  1.00  0.00           C  
ATOM    833  C   GLY A 123       1.466  26.249  81.961  1.00  0.00           C  
ATOM    834  O   GLY A 123       1.574  27.319  81.372  1.00  0.00           O  
ATOM    835  CEN GLY A 123       0.889  26.182  83.375  1.00  0.00           X  
ATOM    836  H   GLY A 123      -0.044  28.069  83.674  1.00  0.00           H  
ATOM    837  N   THR A 124       1.857  25.088  81.448  1.00  0.00           N  
ATOM    838  CA  THR A 124       2.399  24.819  80.114  1.00  0.00           C  
ATOM    839  C   THR A 124       1.619  23.752  79.338  1.00  0.00           C  
ATOM    840  O   THR A 124       1.288  22.713  79.901  1.00  0.00           O  
ATOM    841  CB  THR A 124       3.873  24.380  80.201  1.00  0.00           C  
ATOM    842  CEN THR A 124       4.428  24.472  80.358  1.00  0.00           X  
ATOM    843  H   THR A 124       1.775  24.276  82.043  1.00  0.00           H  
ATOM    844  N   SER A 125       1.465  24.001  78.030  1.00  0.00           N  
ATOM    845  CA  SER A 125       0.844  23.159  76.988  1.00  0.00           C  
ATOM    846  C   SER A 125       1.533  21.865  76.539  1.00  0.00           C  
ATOM    847  O   SER A 125       2.711  21.893  76.206  1.00  0.00           O  
ATOM    848  CB  SER A 125       0.628  24.025  75.762  1.00  0.00           C  
ATOM    849  CEN SER A 125       0.726  24.403  75.384  1.00  0.00           X  
ATOM    850  H   SER A 125       2.144  24.641  77.648  1.00  0.00           H  
ATOM    851  N   THR A 126       0.760  20.798  76.294  1.00  0.00           N  
ATOM    852  CA  THR A 126       1.278  19.510  75.783  1.00  0.00           C  
ATOM    853  C   THR A 126       0.429  19.035  74.586  1.00  0.00           C  
ATOM    854  O   THR A 126      -0.596  19.623  74.261  1.00  0.00           O  
ATOM    855  CB  THR A 126       1.280  18.419  76.870  1.00  0.00           C  
ATOM    856  CEN THR A 126       1.451  18.210  77.387  1.00  0.00           X  
ATOM    857  H   THR A 126      -0.222  20.951  76.114  1.00  0.00           H  
ATOM    858  N   GLU A 127       0.972  18.016  73.930  1.00  0.00           N  
ATOM    859  CA  GLU A 127       0.558  17.175  72.799  1.00  0.00           C  
ATOM    860  C   GLU A 127      -0.494  16.059  73.003  1.00  0.00           C  
ATOM    861  O   GLU A 127      -0.511  15.382  74.033  1.00  0.00           O  
ATOM    862  CB  GLU A 127       1.819  16.537  72.212  1.00  0.00           C  
ATOM    863  CEN GLU A 127       3.089  16.551  71.077  1.00  0.00           X  
ATOM    864  H   GLU A 127       1.905  17.784  74.235  1.00  0.00           H  
ATOM    865  N   PRO A 128      -1.343  15.825  71.971  1.00  0.00           N  
ATOM    866  CA  PRO A 128      -2.359  14.775  71.927  1.00  0.00           C  
ATOM    867  C   PRO A 128      -1.725  13.373  71.873  1.00  0.00           C  
ATOM    868  O   PRO A 128      -0.624  13.230  71.356  1.00  0.00           O  
ATOM    869  CB  PRO A 128      -3.165  15.097  70.657  1.00  0.00           C  
ATOM    870  CEN PRO A 128      -1.971  16.410  70.463  1.00  0.00           X  
ATOM    871  N   SER A 129      -2.425  12.324  72.323  1.00  0.00           N  
ATOM    872  CA  SER A 129      -1.906  10.942  72.252  1.00  0.00           C  
ATOM    873  C   SER A 129      -3.009   9.886  72.359  1.00  0.00           C  
ATOM    874  O   SER A 129      -4.049  10.096  72.976  1.00  0.00           O  
ATOM    875  CB  SER A 129      -0.878  10.722  73.345  1.00  0.00           C  
ATOM    876  CEN SER A 129      -0.635  10.764  73.830  1.00  0.00           X  
ATOM    877  H   SER A 129      -3.413  12.438  72.496  1.00  0.00           H  
ATOM    878  N   GLU A 130      -2.714   8.736  71.753  1.00  0.00           N  
ATOM    879  CA  GLU A 130      -3.507   7.501  71.796  1.00  0.00           C  
ATOM    880  C   GLU A 130      -4.937   7.506  71.230  1.00  0.00           C  
ATOM    881  O   GLU A 130      -5.882   6.982  71.808  1.00  0.00           O  
ATOM    882  CB  GLU A 130      -3.572   7.030  73.251  1.00  0.00           C  
ATOM    883  CEN GLU A 130      -2.973   6.060  74.517  1.00  0.00           X  
ATOM    884  H   GLU A 130      -1.723   8.543  71.748  1.00  0.00           H  
ATOM    885  N   GLY A 131      -5.042   7.965  69.976  1.00  0.00           N  
ATOM    886  CA  GLY A 131      -6.303   8.118  69.251  1.00  0.00           C  
ATOM    887  C   GLY A 131      -6.637   6.844  68.472  1.00  0.00           C  
ATOM    888  O   GLY A 131      -7.636   6.799  67.766  1.00  0.00           O  
ATOM    889  CEN GLY A 131      -6.303   8.118  69.251  1.00  0.00           X  
ATOM    890  H   GLY A 131      -4.190   8.091  69.451  1.00  0.00           H  
ATOM    891  N   SER A 132      -5.796   5.813  68.590  1.00  0.00           N  
ATOM    892  CA  SER A 132      -5.937   4.552  67.846  1.00  0.00           C  
ATOM    893  C   SER A 132      -5.290   3.420  68.643  1.00  0.00           C  
ATOM    894  O   SER A 132      -4.358   3.676  69.398  1.00  0.00           O  
ATOM    895  CB  SER A 132      -5.311   4.665  66.469  1.00  0.00           C  
ATOM    896  CEN SER A 132      -4.965   4.822  66.080  1.00  0.00           X  
ATOM    897  H   SER A 132      -5.196   5.800  69.405  1.00  0.00           H  
ATOM    898  N   ALA A 133      -5.713   2.172  68.428  1.00  0.00           N  
ATOM    899  CA  ALA A 133      -5.100   1.009  69.069  1.00  0.00           C  
ATOM    900  C   ALA A 133      -5.384  -0.290  68.287  1.00  0.00           C  
ATOM    901  O   ALA A 133      -6.339  -0.336  67.517  1.00  0.00           O  
ATOM    902  CB  ALA A 133      -5.589   0.888  70.505  1.00  0.00           C  
ATOM    903  CEN ALA A 133      -5.589   0.888  70.504  1.00  0.00           X  
ATOM    904  H   ALA A 133      -6.327   1.988  67.648  1.00  0.00           H  
ATOM    905  N   PRO A 134      -4.540  -1.330  68.451  1.00  0.00           N  
ATOM    906  CA  PRO A 134      -4.733  -2.645  67.840  1.00  0.00           C  
ATOM    907  C   PRO A 134      -5.953  -3.413  68.390  1.00  0.00           C  
ATOM    908  O   PRO A 134      -6.298  -3.303  69.563  1.00  0.00           O  
ATOM    909  CB  PRO A 134      -3.415  -3.374  68.148  1.00  0.00           C  
ATOM    910  CEN PRO A 134      -3.026  -1.886  69.055  1.00  0.00           X  
ATOM    911  N   GLY A 135      -6.554  -4.267  67.556  1.00  0.00           N  
ATOM    912  CA  GLY A 135      -7.680  -5.138  67.932  1.00  0.00           C  
ATOM    913  C   GLY A 135      -7.545  -6.507  67.258  1.00  0.00           C  
ATOM    914  O   GLY A 135      -8.531  -7.036  66.773  1.00  0.00           O  
ATOM    915  CEN GLY A 135      -7.680  -5.139  67.932  1.00  0.00           X  
ATOM    916  H   GLY A 135      -6.210  -4.335  66.608  1.00  0.00           H  
ATOM    917  N   THR A 136      -6.335  -6.942  66.887  1.00  0.00           N  
ATOM    918  CA  THR A 136      -5.976  -8.249  66.282  1.00  0.00           C  
ATOM    919  C   THR A 136      -6.881  -8.708  65.137  1.00  0.00           C  
ATOM    920  O   THR A 136      -8.047  -8.331  65.102  1.00  0.00           O  
ATOM    921  CB  THR A 136      -5.970  -9.360  67.349  1.00  0.00           C  
ATOM    922  CEN THR A 136      -5.778  -9.589  67.851  1.00  0.00           X  
ATOM    923  H   THR A 136      -5.897  -6.203  66.360  1.00  0.00           H  
ATOM    924  N   SER A 137      -6.322  -9.643  64.353  1.00  0.00           N  
ATOM    925  CA  SER A 137      -6.918 -10.337  63.190  1.00  0.00           C  
ATOM    926  C   SER A 137      -7.460  -9.435  62.064  1.00  0.00           C  
ATOM    927  O   SER A 137      -7.300  -8.230  62.088  1.00  0.00           O  
ATOM    928  CB  SER A 137      -8.033 -11.240  63.679  1.00  0.00           C  
ATOM    929  CEN SER A 137      -8.457 -11.409  63.976  1.00  0.00           X  
ATOM    930  H   SER A 137      -5.569 -10.167  64.778  1.00  0.00           H  
ATOM    931  N   GLU A 138      -8.122  -9.898  61.011  1.00  0.00           N  
ATOM    932  CA  GLU A 138      -8.483 -11.248  60.595  1.00  0.00           C  
ATOM    933  C   GLU A 138      -8.268 -11.346  59.066  1.00  0.00           C  
ATOM    934  O   GLU A 138      -8.533 -10.401  58.332  1.00  0.00           O  
ATOM    935  CB  GLU A 138      -9.930 -11.573  60.973  1.00  0.00           C  
ATOM    936  CEN GLU A 138     -11.050 -12.320  62.017  1.00  0.00           X  
ATOM    937  H   GLU A 138      -8.656  -9.183  60.537  1.00  0.00           H  
ATOM    938  N   SER A 139      -7.744 -12.490  58.630  1.00  0.00           N  
ATOM    939  CA  SER A 139      -7.476 -12.947  57.258  1.00  0.00           C  
ATOM    940  C   SER A 139      -8.610 -13.041  56.213  1.00  0.00           C  
ATOM    941  O   SER A 139      -9.568 -13.778  56.410  1.00  0.00           O  
ATOM    942  CB  SER A 139      -6.820 -14.309  57.363  1.00  0.00           C  
ATOM    943  CEN SER A 139      -6.721 -14.813  57.543  1.00  0.00           X  
ATOM    944  H   SER A 139      -7.919 -13.277  59.238  1.00  0.00           H  
ATOM    945  N   ALA A 140      -8.386 -12.473  55.015  1.00  0.00           N  
ATOM    946  CA  ALA A 140      -9.333 -12.517  53.877  1.00  0.00           C  
ATOM    947  C   ALA A 140      -8.635 -12.228  52.525  1.00  0.00           C  
ATOM    948  O   ALA A 140      -7.669 -11.470  52.451  1.00  0.00           O  
ATOM    949  CB  ALA A 140     -10.470 -11.532  54.106  1.00  0.00           C  
ATOM    950  CEN ALA A 140     -10.469 -11.533  54.106  1.00  0.00           X  
ATOM    951  H   ALA A 140      -7.419 -12.467  54.725  1.00  0.00           H  
ATOM    952  N   THR A 141      -9.169 -12.795  51.444  1.00  0.00           N  
ATOM    953  CA  THR A 141      -8.726 -12.611  50.044  1.00  0.00           C  
ATOM    954  C   THR A 141      -9.959 -12.599  49.119  1.00  0.00           C  
ATOM    955  O   THR A 141     -11.027 -13.021  49.576  1.00  0.00           O  
ATOM    956  CB  THR A 141      -7.756 -13.718  49.593  1.00  0.00           C  
ATOM    957  CEN THR A 141      -7.253 -14.013  49.642  1.00  0.00           X  
ATOM    958  H   THR A 141     -10.092 -13.198  51.528  1.00  0.00           H  
ATOM    959  N   PRO A 142      -9.886 -12.119  47.856  1.00  0.00           N  
ATOM    960  CA  PRO A 142      -8.648 -11.509  47.317  1.00  0.00           C  
ATOM    961  C   PRO A 142      -8.891 -10.319  46.356  1.00  0.00           C  
ATOM    962  O   PRO A 142      -9.518 -10.445  45.313  1.00  0.00           O  
ATOM    963  CB  PRO A 142      -7.961 -12.682  46.598  1.00  0.00           C  
ATOM    964  CEN PRO A 142      -9.436 -13.577  47.056  1.00  0.00           X  
ATOM    965  N   GLU A 143      -8.636  -9.077  46.779  1.00  0.00           N  
ATOM    966  CA  GLU A 143      -8.672  -7.825  45.990  1.00  0.00           C  
ATOM    967  C   GLU A 143      -9.971  -7.510  45.207  1.00  0.00           C  
ATOM    968  O   GLU A 143      -9.957  -7.164  44.034  1.00  0.00           O  
ATOM    969  CB  GLU A 143      -7.501  -7.836  45.005  1.00  0.00           C  
ATOM    970  CEN GLU A 143      -5.907  -7.388  44.601  1.00  0.00           X  
ATOM    971  H   GLU A 143      -9.131  -8.939  47.649  1.00  0.00           H  
ATOM    972  N   SER A 144     -11.083  -7.600  45.961  1.00  0.00           N  
ATOM    973  CA  SER A 144     -12.479  -7.279  45.604  1.00  0.00           C  
ATOM    974  C   SER A 144     -12.951  -7.170  44.141  1.00  0.00           C  
ATOM    975  O   SER A 144     -12.326  -7.685  43.223  1.00  0.00           O  
ATOM    976  CB  SER A 144     -12.819  -5.972  46.293  1.00  0.00           C  
ATOM    977  CEN SER A 144     -12.756  -5.466  46.481  1.00  0.00           X  
ATOM    978  H   SER A 144     -10.911  -7.318  46.915  1.00  0.00           H  
ATOM    979  N   GLY A 145     -13.938  -6.289  43.902  1.00  0.00           N  
ATOM    980  CA  GLY A 145     -14.473  -6.023  42.555  1.00  0.00           C  
ATOM    981  C   GLY A 145     -16.003  -6.180  42.417  1.00  0.00           C  
ATOM    982  O   GLY A 145     -16.588  -6.868  43.249  1.00  0.00           O  
ATOM    983  CEN GLY A 145     -14.474  -6.023  42.554  1.00  0.00           X  
ATOM    984  H   GLY A 145     -14.232  -5.677  44.646  1.00  0.00           H  
ATOM    985  N   PRO A 146     -16.673  -5.561  41.419  1.00  0.00           N  
ATOM    986  CA  PRO A 146     -18.123  -5.644  41.198  1.00  0.00           C  
ATOM    987  C   PRO A 146     -18.603  -7.040  40.766  1.00  0.00           C  
ATOM    988  O   PRO A 146     -17.869  -7.790  40.127  1.00  0.00           O  
ATOM    989  CB  PRO A 146     -18.378  -4.592  40.105  1.00  0.00           C  
ATOM    990  CEN PRO A 146     -16.603  -4.408  40.137  1.00  0.00           X  
ATOM    991  N   GLY A 147     -19.863  -7.368  41.061  1.00  0.00           N  
ATOM    992  CA  GLY A 147     -20.512  -8.612  40.643  1.00  0.00           C  
ATOM    993  C   GLY A 147     -20.743  -8.627  39.137  1.00  0.00           C  
ATOM    994  O   GLY A 147     -20.771  -7.581  38.498  1.00  0.00           O  
ATOM    995  CEN GLY A 147     -20.512  -8.612  40.643  1.00  0.00           X  
ATOM    996  H   GLY A 147     -20.413  -6.732  41.621  1.00  0.00           H  
ATOM    997  N   SER A 148     -20.845  -9.834  38.602  1.00  0.00           N  
ATOM    998  CA  SER A 148     -21.129 -10.189  37.217  1.00  0.00           C  
ATOM    999  C   SER A 148     -22.521  -9.791  36.705  1.00  0.00           C  
ATOM   1000  O   SER A 148     -23.488  -9.675  37.453  1.00  0.00           O  
ATOM   1001  CB  SER A 148     -20.936 -11.684  37.050  1.00  0.00           C  
ATOM   1002  CEN SER A 148     -20.947 -12.214  37.171  1.00  0.00           X  
ATOM   1003  H   SER A 148     -20.629 -10.620  39.198  1.00  0.00           H  
ATOM   1004  N   GLU A 149     -22.555  -9.626  35.383  1.00  0.00           N  
ATOM   1005  CA  GLU A 149     -23.659  -9.308  34.473  1.00  0.00           C  
ATOM   1006  C   GLU A 149     -23.708 -10.130  33.167  1.00  0.00           C  
ATOM   1007  O   GLU A 149     -22.692 -10.380  32.517  1.00  0.00           O  
ATOM   1008  CB  GLU A 149     -23.606  -7.818  34.127  1.00  0.00           C  
ATOM   1009  CEN GLU A 149     -24.129  -6.219  34.400  1.00  0.00           X  
ATOM   1010  H   GLU A 149     -21.674  -9.763  34.913  1.00  0.00           H  
ATOM   1011  N   PRO A 150     -24.928 -10.462  32.706  1.00  0.00           N  
ATOM   1012  CA  PRO A 150     -24.975 -11.185  31.437  1.00  0.00           C  
ATOM   1013  C   PRO A 150     -24.501 -10.339  30.253  1.00  0.00           C  
ATOM   1014  O   PRO A 150     -24.671  -9.122  30.210  1.00  0.00           O  
ATOM   1015  CB  PRO A 150     -26.455 -11.580  31.301  1.00  0.00           C  
ATOM   1016  CEN PRO A 150     -26.644 -10.656  32.816  1.00  0.00           X  
ATOM   1017  N   ALA A 151     -23.948 -11.025  29.258  1.00  0.00           N  
ATOM   1018  CA  ALA A 151     -23.464 -10.448  28.017  1.00  0.00           C  
ATOM   1019  C   ALA A 151     -24.633 -10.045  27.102  1.00  0.00           C  
ATOM   1020  O   ALA A 151     -25.746 -10.553  27.231  1.00  0.00           O  
ATOM   1021  CB  ALA A 151     -22.536 -11.428  27.313  1.00  0.00           C  
ATOM   1022  CEN ALA A 151     -22.536 -11.427  27.313  1.00  0.00           X  
ATOM   1023  H   ALA A 151     -23.937 -12.032  29.325  1.00  0.00           H  
ATOM   1024  N   THR A 152     -24.377  -9.167  26.136  1.00  0.00           N  
ATOM   1025  CA  THR A 152     -25.389  -8.759  25.163  1.00  0.00           C  
ATOM   1026  C   THR A 152     -24.679  -8.419  23.869  1.00  0.00           C  
ATOM   1027  O   THR A 152     -23.480  -8.141  23.837  1.00  0.00           O  
ATOM   1028  CB  THR A 152     -26.213  -7.547  25.637  1.00  0.00           C  
ATOM   1029  CEN THR A 152     -26.580  -7.290  26.013  1.00  0.00           X  
ATOM   1030  H   THR A 152     -23.431  -8.834  26.022  1.00  0.00           H  
ATOM   1031  N   SER A 153     -25.465  -8.482  22.800  1.00  0.00           N  
ATOM   1032  CA  SER A 153     -25.079  -8.156  21.434  1.00  0.00           C  
ATOM   1033  C   SER A 153     -24.795  -6.653  21.325  1.00  0.00           C  
ATOM   1034  O   SER A 153     -25.574  -5.826  21.793  1.00  0.00           O  
ATOM   1035  CB  SER A 153     -26.164  -8.574  20.461  1.00  0.00           C  
ATOM   1036  CEN SER A 153     -26.663  -8.670  20.268  1.00  0.00           X  
ATOM   1037  H   SER A 153     -26.453  -8.583  22.976  1.00  0.00           H  
ATOM   1038  N   GLY A 154     -23.639  -6.320  20.765  1.00  0.00           N  
ATOM   1039  CA  GLY A 154     -23.175  -4.953  20.537  1.00  0.00           C  
ATOM   1040  C   GLY A 154     -23.448  -4.519  19.100  1.00  0.00           C  
ATOM   1041  O   GLY A 154     -23.166  -3.384  18.726  1.00  0.00           O  
ATOM   1042  CEN GLY A 154     -23.174  -4.952  20.537  1.00  0.00           X  
ATOM   1043  H   GLY A 154     -22.981  -7.067  20.598  1.00  0.00           H  
ATOM   1044  N   SER A 155     -23.948  -5.450  18.285  1.00  0.00           N  
ATOM   1045  CA  SER A 155     -24.187  -5.213  16.867  1.00  0.00           C  
ATOM   1046  C   SER A 155     -25.369  -4.231  16.853  1.00  0.00           C  
ATOM   1047  O   SER A 155     -26.070  -4.079  17.842  1.00  0.00           O  
ATOM   1048  CB  SER A 155     -24.494  -6.496  16.120  1.00  0.00           C  
ATOM   1049  CEN SER A 155     -24.681  -6.998  16.029  1.00  0.00           X  
ATOM   1050  H   SER A 155     -24.581  -6.124  18.692  1.00  0.00           H  
ATOM   1051  N   GLU A 156     -25.563  -3.392  15.853  1.00  0.00           N  
ATOM   1052  CA  GLU A 156     -24.664  -3.288  14.730  1.00  0.00           C  
ATOM   1053  C   GLU A 156     -24.619  -1.772  14.412  1.00  0.00           C  
ATOM   1054  O   GLU A 156     -25.623  -1.082  14.541  1.00  0.00           O  
ATOM   1055  CB  GLU A 156     -25.145  -4.119  13.538  1.00  0.00           C  
ATOM   1056  CEN GLU A 156     -25.045  -5.526  12.582  1.00  0.00           X  
ATOM   1057  H   GLU A 156     -26.521  -3.419  15.536  1.00  0.00           H  
ATOM   1058  N   THR A 157     -23.501  -1.244  13.902  1.00  0.00           N  
ATOM   1059  CA  THR A 157     -23.474   0.168  13.466  1.00  0.00           C  
ATOM   1060  C   THR A 157     -23.828   0.219  11.971  1.00  0.00           C  
ATOM   1061  O   THR A 157     -23.125  -0.390  11.164  1.00  0.00           O  
ATOM   1062  CB  THR A 157     -22.102   0.828  13.697  1.00  0.00           C  
ATOM   1063  CEN THR A 157     -21.669   1.004  14.047  1.00  0.00           X  
ATOM   1064  H   THR A 157     -22.830  -1.869  13.476  1.00  0.00           H  
ATOM   1065  N   PRO A 158     -24.940   0.857  11.567  1.00  0.00           N  
ATOM   1066  CA  PRO A 158     -25.487   0.880  10.216  1.00  0.00           C  
ATOM   1067  C   PRO A 158     -24.532   1.742   9.394  1.00  0.00           C  
ATOM   1068  O   PRO A 158     -24.757   2.920   9.145  1.00  0.00           O  
ATOM   1069  CB  PRO A 158     -26.892   1.491  10.350  1.00  0.00           C  
ATOM   1070  CEN PRO A 158     -26.480   1.578  12.085  1.00  0.00           X  
ATOM   1071  N   GLY A 159     -23.361   1.202   9.112  1.00  0.00           N  
ATOM   1072  CA  GLY A 159     -22.399   1.935   8.295  1.00  0.00           C  
ATOM   1073  C   GLY A 159     -21.141   1.152   8.006  1.00  0.00           C  
ATOM   1074  O   GLY A 159     -20.621   1.253   6.909  1.00  0.00           O  
ATOM   1075  CEN GLY A 159     -22.399   1.935   8.295  1.00  0.00           X  
ATOM   1076  H   GLY A 159     -23.174   0.250   9.392  1.00  0.00           H  
ATOM   1077  N   MET A 160     -20.701   0.296   8.936  1.00  0.00           N  
ATOM   1078  CA  MET A 160     -19.470  -0.478   8.753  1.00  0.00           C  
ATOM   1079  C   MET A 160     -19.636  -1.512   7.637  1.00  0.00           C  
ATOM   1080  O   MET A 160     -18.780  -1.592   6.774  1.00  0.00           O  
ATOM   1081  CB  MET A 160     -19.078  -1.167  10.059  1.00  0.00           C  
ATOM   1082  CEN MET A 160     -17.891  -1.133  11.351  1.00  0.00           X  
ATOM   1083  H   MET A 160     -21.218   0.205   9.799  1.00  0.00           H  
ATOM   1084  N   TYR A 161     -20.763  -2.233   7.596  1.00  0.00           N  
ATOM   1085  CA  TYR A 161     -21.024  -3.238   6.558  1.00  0.00           C  
ATOM   1086  C   TYR A 161     -21.032  -2.665   5.132  1.00  0.00           C  
ATOM   1087  O   TYR A 161     -20.259  -3.130   4.308  1.00  0.00           O  
ATOM   1088  CB  TYR A 161     -22.358  -3.934   6.835  1.00  0.00           C  
ATOM   1089  CEN TYR A 161     -22.990  -5.405   7.547  1.00  0.00           X  
ATOM   1090  H   TYR A 161     -21.448  -2.116   8.329  1.00  0.00           H  
ATOM   1091  N   GLY A 162     -21.885  -1.672   4.849  1.00  0.00           N  
ATOM   1092  CA  GLY A 162     -21.901  -0.986   3.550  1.00  0.00           C  
ATOM   1093  C   GLY A 162     -20.518  -0.437   3.220  1.00  0.00           C  
ATOM   1094  O   GLY A 162     -19.897  -0.901   2.278  1.00  0.00           O  
ATOM   1095  CEN GLY A 162     -21.901  -0.986   3.549  1.00  0.00           X  
ATOM   1096  H   GLY A 162     -22.425  -1.268   5.598  1.00  0.00           H  
ATOM   1097  N   LYS A 163     -19.980   0.405   4.115  1.00  0.00           N  
ATOM   1098  CA  LYS A 163     -18.701   1.107   3.916  1.00  0.00           C  
ATOM   1099  C   LYS A 163     -17.567   0.185   3.478  1.00  0.00           C  
ATOM   1100  O   LYS A 163     -16.760   0.541   2.634  1.00  0.00           O  
ATOM   1101  CB  LYS A 163     -18.295   1.834   5.199  1.00  0.00           C  
ATOM   1102  CEN LYS A 163     -18.135   3.647   6.279  1.00  0.00           X  
ATOM   1103  H   LYS A 163     -20.502   0.604   4.956  1.00  0.00           H  
ATOM   1104  N   LEU A 164     -17.485  -0.985   4.096  1.00  0.00           N  
ATOM   1105  CA  LEU A 164     -16.495  -1.993   3.765  1.00  0.00           C  
ATOM   1106  C   LEU A 164     -16.591  -2.462   2.311  1.00  0.00           C  
ATOM   1107  O   LEU A 164     -15.578  -2.546   1.630  1.00  0.00           O  
ATOM   1108  CB  LEU A 164     -16.639  -3.187   4.717  1.00  0.00           C  
ATOM   1109  CEN LEU A 164     -15.832  -3.648   5.946  1.00  0.00           X  
ATOM   1110  H   LEU A 164     -18.143  -1.177   4.839  1.00  0.00           H  
ATOM   1111  N   ASN A 165     -17.806  -2.769   1.859  1.00  0.00           N  
ATOM   1112  CA  ASN A 165     -18.007  -3.301   0.518  1.00  0.00           C  
ATOM   1113  C   ASN A 165     -17.753  -2.220  -0.529  1.00  0.00           C  
ATOM   1114  O   ASN A 165     -17.115  -2.529  -1.525  1.00  0.00           O  
ATOM   1115  CB  ASN A 165     -19.398  -3.885   0.352  1.00  0.00           C  
ATOM   1116  CEN ASN A 165     -19.872  -4.816   0.446  1.00  0.00           X  
ATOM   1117  H   ASN A 165     -18.617  -2.481   2.383  1.00  0.00           H  
ATOM   1118  N   ASP A 166     -18.170  -0.978  -0.267  1.00  0.00           N  
ATOM   1119  CA  ASP A 166     -17.981   0.146  -1.190  1.00  0.00           C  
ATOM   1120  C   ASP A 166     -16.478   0.453  -1.351  1.00  0.00           C  
ATOM   1121  O   ASP A 166     -15.977   0.577  -2.466  1.00  0.00           O  
ATOM   1122  CB  ASP A 166     -18.730   1.385  -0.693  1.00  0.00           C  
ATOM   1123  CEN ASP A 166     -19.607   1.883  -0.841  1.00  0.00           X  
ATOM   1124  H   ASP A 166     -18.734  -0.812   0.552  1.00  0.00           H  
ATOM   1125  N   LEU A 167     -15.723   0.429  -0.247  1.00  0.00           N  
ATOM   1126  CA  LEU A 167     -14.278   0.658  -0.266  1.00  0.00           C  
ATOM   1127  C   LEU A 167     -13.506  -0.443  -1.007  1.00  0.00           C  
ATOM   1128  O   LEU A 167     -12.604  -0.163  -1.797  1.00  0.00           O  
ATOM   1129  CB  LEU A 167     -13.759   0.788   1.171  1.00  0.00           C  
ATOM   1130  CEN LEU A 167     -13.341   2.000   2.026  1.00  0.00           X  
ATOM   1131  H   LEU A 167     -16.190   0.364   0.648  1.00  0.00           H  
ATOM   1132  N   LEU A 168     -13.818  -1.712  -0.726  1.00  0.00           N  
ATOM   1133  CA  LEU A 168     -13.173  -2.838  -1.393  1.00  0.00           C  
ATOM   1134  C   LEU A 168     -13.415  -2.797  -2.910  1.00  0.00           C  
ATOM   1135  O   LEU A 168     -12.467  -2.950  -3.679  1.00  0.00           O  
ATOM   1136  CB  LEU A 168     -13.681  -4.160  -0.803  1.00  0.00           C  
ATOM   1137  CEN LEU A 168     -13.059  -5.176   0.173  1.00  0.00           X  
ATOM   1138  H   LEU A 168     -14.576  -1.882  -0.082  1.00  0.00           H  
ATOM   1139  N   GLU A 169     -14.663  -2.602  -3.334  1.00  0.00           N  
ATOM   1140  CA  GLU A 169     -15.056  -2.540  -4.743  1.00  0.00           C  
ATOM   1141  C   GLU A 169     -14.314  -1.421  -5.476  1.00  0.00           C  
ATOM   1142  O   GLU A 169     -13.758  -1.669  -6.548  1.00  0.00           O  
ATOM   1143  CB  GLU A 169     -16.567  -2.340  -4.870  1.00  0.00           C  
ATOM   1144  CEN GLU A 169     -18.125  -2.979  -5.131  1.00  0.00           X  
ATOM   1145  H   GLU A 169     -15.376  -2.397  -2.650  1.00  0.00           H  
ATOM   1146  N   ASP A 170     -14.211  -0.242  -4.860  1.00  0.00           N  
ATOM   1147  CA  ASP A 170     -13.508   0.901  -5.435  1.00  0.00           C  
ATOM   1148  C   ASP A 170     -12.011   0.602  -5.602  1.00  0.00           C  
ATOM   1149  O   ASP A 170     -11.423   0.825  -6.658  1.00  0.00           O  
ATOM   1150  CB  ASP A 170     -13.705   2.144  -4.564  1.00  0.00           C  
ATOM   1151  CEN ASP A 170     -14.286   2.980  -4.510  1.00  0.00           X  
ATOM   1152  H   ASP A 170     -14.732  -0.091  -4.009  1.00  0.00           H  
ATOM   1153  N   LEU A 171     -11.376  -0.032  -4.618  1.00  0.00           N  
ATOM   1154  CA  LEU A 171      -9.964  -0.417  -4.724  1.00  0.00           C  
ATOM   1155  C   LEU A 171      -9.709  -1.411  -5.875  1.00  0.00           C  
ATOM   1156  O   LEU A 171      -8.780  -1.245  -6.674  1.00  0.00           O  
ATOM   1157  CB  LEU A 171      -9.490  -1.015  -3.393  1.00  0.00           C  
ATOM   1158  CEN LEU A 171      -8.632  -0.457  -2.243  1.00  0.00           X  
ATOM   1159  H   LEU A 171     -11.876  -0.193  -3.756  1.00  0.00           H  
ATOM   1160  N   GLN A 172     -10.561  -2.429  -6.014  1.00  0.00           N  
ATOM   1161  CA  GLN A 172     -10.454  -3.413  -7.091  1.00  0.00           C  
ATOM   1162  C   GLN A 172     -10.603  -2.788  -8.476  1.00  0.00           C  
ATOM   1163  O   GLN A 172      -9.869  -3.145  -9.403  1.00  0.00           O  
ATOM   1164  CB  GLN A 172     -11.511  -4.506  -6.912  1.00  0.00           C  
ATOM   1165  CEN GLN A 172     -11.789  -6.131  -6.337  1.00  0.00           X  
ATOM   1166  H   GLN A 172     -11.355  -2.468  -5.391  1.00  0.00           H  
ATOM   1167  N   GLU A 173     -11.552  -1.881  -8.659  1.00  0.00           N  
ATOM   1168  CA  GLU A 173     -11.771  -1.216  -9.934  1.00  0.00           C  
ATOM   1169  C   GLU A 173     -10.580  -0.311 -10.303  1.00  0.00           C  
ATOM   1170  O   GLU A 173     -10.117  -0.375 -11.448  1.00  0.00           O  
ATOM   1171  CB  GLU A 173     -13.066  -0.401  -9.889  1.00  0.00           C  
ATOM   1172  CEN GLU A 173     -14.726  -0.247 -10.239  1.00  0.00           X  
ATOM   1173  H   GLU A 173     -12.138  -1.610  -7.882  1.00  0.00           H  
ATOM   1174  N   VAL A 174      -9.958   0.388  -9.337  1.00  0.00           N  
ATOM   1175  CA  VAL A 174      -8.771   1.243  -9.571  1.00  0.00           C  
ATOM   1176  C   VAL A 174      -7.572   0.378  -9.973  1.00  0.00           C  
ATOM   1177  O   VAL A 174      -6.827   0.767 -10.873  1.00  0.00           O  
ATOM   1178  CB  VAL A 174      -8.401   2.072  -8.327  1.00  0.00           C  
ATOM   1179  CEN VAL A 174      -8.389   2.712  -8.070  1.00  0.00           X  
ATOM   1180  H   VAL A 174     -10.339   0.328  -8.403  1.00  0.00           H  
ATOM   1181  N   LEU A 175      -7.408  -0.810  -9.373  1.00  0.00           N  
ATOM   1182  CA  LEU A 175      -6.332  -1.749  -9.727  1.00  0.00           C  
ATOM   1183  C   LEU A 175      -6.478  -2.294 -11.151  1.00  0.00           C  
ATOM   1184  O   LEU A 175      -5.523  -2.284 -11.933  1.00  0.00           O  
ATOM   1185  CB  LEU A 175      -6.298  -2.908  -8.723  1.00  0.00           C  
ATOM   1186  CEN LEU A 175      -5.368  -3.240  -7.540  1.00  0.00           X  
ATOM   1187  H   LEU A 175      -8.033  -1.043  -8.615  1.00  0.00           H  
ATOM   1188  N   LYS A 176      -7.676  -2.761 -11.524  1.00  0.00           N  
ATOM   1189  CA  LYS A 176      -7.924  -3.298 -12.871  1.00  0.00           C  
ATOM   1190  C   LYS A 176      -7.663  -2.246 -13.939  1.00  0.00           C  
ATOM   1191  O   LYS A 176      -7.021  -2.557 -14.943  1.00  0.00           O  
ATOM   1192  CB  LYS A 176      -9.357  -3.818 -12.992  1.00  0.00           C  
ATOM   1193  CEN LYS A 176     -10.685  -5.463 -13.067  1.00  0.00           X  
ATOM   1194  H   LYS A 176      -8.426  -2.723 -10.849  1.00  0.00           H  
ATOM   1195  N   ASN A 177      -8.157  -1.028 -13.751  1.00  0.00           N  
ATOM   1196  CA  ASN A 177      -7.908   0.066 -14.675  1.00  0.00           C  
ATOM   1197  C   ASN A 177      -6.409   0.338 -14.802  1.00  0.00           C  
ATOM   1198  O   ASN A 177      -5.844   0.020 -15.841  1.00  0.00           O  
ATOM   1199  CB  ASN A 177      -8.642   1.325 -14.254  1.00  0.00           C  
ATOM   1200  CEN ASN A 177      -9.563   1.793 -14.441  1.00  0.00           X  
ATOM   1201  H   ASN A 177      -8.717  -0.853 -12.930  1.00  0.00           H  
ATOM   1202  N   LEU A 178      -5.715   0.748 -13.738  1.00  0.00           N  
ATOM   1203  CA  LEU A 178      -4.293   1.089 -13.794  1.00  0.00           C  
ATOM   1204  C   LEU A 178      -3.449  -0.032 -14.434  1.00  0.00           C  
ATOM   1205  O   LEU A 178      -2.512   0.246 -15.186  1.00  0.00           O  
ATOM   1206  CB  LEU A 178      -3.780   1.403 -12.383  1.00  0.00           C  
ATOM   1207  CEN LEU A 178      -3.454   2.723 -11.659  1.00  0.00           X  
ATOM   1208  H   LEU A 178      -6.195   0.853 -12.858  1.00  0.00           H  
ATOM   1209  N   HIS A 179      -3.840  -1.294 -14.250  1.00  0.00           N  
ATOM   1210  CA  HIS A 179      -3.155  -2.446 -14.840  1.00  0.00           C  
ATOM   1211  C   HIS A 179      -3.132  -2.433 -16.378  1.00  0.00           C  
ATOM   1212  O   HIS A 179      -2.101  -2.730 -16.987  1.00  0.00           O  
ATOM   1213  CB  HIS A 179      -3.805  -3.744 -14.350  1.00  0.00           C  
ATOM   1214  CEN HIS A 179      -3.615  -4.702 -13.312  1.00  0.00           X  
ATOM   1215  H   HIS A 179      -4.599  -1.463 -13.604  1.00  0.00           H  
ATOM   1216  N   LYS A 180      -4.243  -2.083 -17.043  1.00  0.00           N  
ATOM   1217  CA  LYS A 180      -4.290  -2.010 -18.515  1.00  0.00           C  
ATOM   1218  C   LYS A 180      -3.750  -0.660 -19.016  1.00  0.00           C  
ATOM   1219  O   LYS A 180      -3.019  -0.631 -20.010  1.00  0.00           O  
ATOM   1220  CB  LYS A 180      -5.718  -2.225 -19.018  1.00  0.00           C  
ATOM   1221  CEN LYS A 180      -7.145  -3.498 -19.923  1.00  0.00           X  
ATOM   1222  H   LYS A 180      -5.029  -1.742 -16.506  1.00  0.00           H  
ATOM   1223  N   ASN A 181      -4.055   0.438 -18.321  1.00  0.00           N  
ATOM   1224  CA  ASN A 181      -3.724   1.811 -18.736  1.00  0.00           C  
ATOM   1225  C   ASN A 181      -2.253   2.002 -19.059  1.00  0.00           C  
ATOM   1226  O   ASN A 181      -1.937   2.751 -19.987  1.00  0.00           O  
ATOM   1227  CB  ASN A 181      -4.141   2.818 -17.680  1.00  0.00           C  
ATOM   1228  CEN ASN A 181      -4.975   3.414 -17.454  1.00  0.00           X  
ATOM   1229  H   ASN A 181      -4.693   0.329 -17.545  1.00  0.00           H  
ATOM   1230  N   ASP A 182      -1.374   1.279 -18.365  1.00  0.00           N  
ATOM   1231  CA  ASP A 182       0.073   1.380 -18.543  1.00  0.00           C  
ATOM   1232  C   ASP A 182       0.477   1.263 -20.033  1.00  0.00           C  
ATOM   1233  O   ASP A 182       1.486   1.818 -20.481  1.00  0.00           O  
ATOM   1234  CB  ASP A 182       0.781   0.304 -17.716  1.00  0.00           C  
ATOM   1235  CEN ASP A 182       1.245   0.184 -16.817  1.00  0.00           X  
ATOM   1236  H   ASP A 182      -1.721   0.667 -17.638  1.00  0.00           H  
ATOM   1237  N   ARG A 183      -0.376   0.629 -20.858  1.00  0.00           N  
ATOM   1238  CA  ARG A 183      -0.149   0.469 -22.299  1.00  0.00           C  
ATOM   1239  C   ARG A 183      -0.131   1.757 -23.122  1.00  0.00           C  
ATOM   1240  O   ARG A 183       0.646   1.796 -24.074  1.00  0.00           O  
ATOM   1241  CB  ARG A 183      -1.144  -0.517 -22.894  1.00  0.00           C  
ATOM   1242  CEN ARG A 183      -2.132  -2.641 -23.710  1.00  0.00           X  
ATOM   1243  H   ARG A 183      -1.208   0.234 -20.440  1.00  0.00           H  
ATOM   1244  N   SER A 184      -0.932   2.788 -22.816  1.00  0.00           N  
ATOM   1245  CA  SER A 184      -0.883   4.065 -23.564  1.00  0.00           C  
ATOM   1246  C   SER A 184      -0.765   5.357 -22.752  1.00  0.00           C  
ATOM   1247  O   SER A 184      -0.274   6.328 -23.308  1.00  0.00           O  
ATOM   1248  CB  SER A 184      -2.116   4.158 -24.440  1.00  0.00           C  
ATOM   1249  CEN SER A 184      -2.635   4.106 -24.594  1.00  0.00           X  
ATOM   1250  H   SER A 184      -1.709   2.621 -22.195  1.00  0.00           H  
ATOM   1251  N   GLY A 185      -1.115   5.380 -21.460  1.00  0.00           N  
ATOM   1252  CA  GLY A 185      -1.017   6.575 -20.606  1.00  0.00           C  
ATOM   1253  C   GLY A 185      -2.068   7.682 -20.835  1.00  0.00           C  
ATOM   1254  O   GLY A 185      -3.118   7.432 -21.409  1.00  0.00           O  
ATOM   1255  CEN GLY A 185      -1.017   6.576 -20.606  1.00  0.00           X  
ATOM   1256  H   GLY A 185      -1.343   4.498 -21.023  1.00  0.00           H  
ATOM   1257  N   LYS A 186      -1.670   8.929 -20.544  1.00  0.00           N  
ATOM   1258  CA  LYS A 186      -2.420  10.209 -20.617  1.00  0.00           C  
ATOM   1259  C   LYS A 186      -3.773  10.291 -19.911  1.00  0.00           C  
ATOM   1260  O   LYS A 186      -3.790  10.013 -18.717  1.00  0.00           O  
ATOM   1261  CB  LYS A 186      -2.633  10.575 -22.087  1.00  0.00           C  
ATOM   1262  CEN LYS A 186      -2.062  11.729 -23.766  1.00  0.00           X  
ATOM   1263  H   LYS A 186      -0.707   9.017 -20.258  1.00  0.00           H  
ATOM   1264  N   ASP A 187      -4.881  10.587 -20.585  1.00  0.00           N  
ATOM   1265  CA  ASP A 187      -6.152  10.774 -19.854  1.00  0.00           C  
ATOM   1266  C   ASP A 187      -6.321   9.813 -18.669  1.00  0.00           C  
ATOM   1267  O   ASP A 187      -6.171  10.183 -17.511  1.00  0.00           O  
ATOM   1268  CB  ASP A 187      -7.335  10.612 -20.812  1.00  0.00           C  
ATOM   1269  CEN ASP A 187      -7.972  11.175 -21.373  1.00  0.00           X  
ATOM   1270  H   ASP A 187      -4.799  10.976 -21.511  1.00  0.00           H  
ATOM   1271  N   ASN A 188      -6.513   8.534 -18.960  1.00  0.00           N  
ATOM   1272  CA  ASN A 188      -6.851   7.556 -17.940  1.00  0.00           C  
ATOM   1273  C   ASN A 188      -5.868   7.530 -16.746  1.00  0.00           C  
ATOM   1274  O   ASN A 188      -6.256   7.133 -15.645  1.00  0.00           O  
ATOM   1275  CB  ASN A 188      -6.956   6.173 -18.556  1.00  0.00           C  
ATOM   1276  CEN ASN A 188      -7.692   5.564 -18.991  1.00  0.00           X  
ATOM   1277  H   ASN A 188      -6.627   8.290 -19.932  1.00  0.00           H  
ATOM   1278  N   ILE A 189      -4.578   7.843 -16.933  1.00  0.00           N  
ATOM   1279  CA  ILE A 189      -3.600   7.776 -15.824  1.00  0.00           C  
ATOM   1280  C   ILE A 189      -3.967   8.810 -14.758  1.00  0.00           C  
ATOM   1281  O   ILE A 189      -3.878   8.506 -13.575  1.00  0.00           O  
ATOM   1282  CB  ILE A 189      -2.159   8.027 -16.303  1.00  0.00           C  
ATOM   1283  CEN ILE A 189      -1.261   7.564 -16.713  1.00  0.00           X  
ATOM   1284  H   ILE A 189      -4.309   8.280 -17.805  1.00  0.00           H  
ATOM   1285  N   HIS A 190      -4.444   9.986 -15.175  1.00  0.00           N  
ATOM   1286  CA  HIS A 190      -4.861  11.046 -14.255  1.00  0.00           C  
ATOM   1287  C   HIS A 190      -6.093  10.639 -13.436  1.00  0.00           C  
ATOM   1288  O   HIS A 190      -6.091  10.790 -12.219  1.00  0.00           O  
ATOM   1289  CB  HIS A 190      -5.152  12.339 -15.025  1.00  0.00           C  
ATOM   1290  CEN HIS A 190      -4.472  13.539 -15.382  1.00  0.00           X  
ATOM   1291  H   HIS A 190      -4.630  10.119 -16.158  1.00  0.00           H  
ATOM   1292  N   ASP A 191      -7.124  10.087 -14.082  1.00  0.00           N  
ATOM   1293  CA  ASP A 191      -8.334   9.641 -13.384  1.00  0.00           C  
ATOM   1294  C   ASP A 191      -8.028   8.506 -12.400  1.00  0.00           C  
ATOM   1295  O   ASP A 191      -8.542   8.502 -11.284  1.00  0.00           O  
ATOM   1296  CB  ASP A 191      -9.395   9.191 -14.391  1.00  0.00           C  
ATOM   1297  CEN ASP A 191     -10.225   9.542 -14.866  1.00  0.00           X  
ATOM   1298  H   ASP A 191      -7.108  10.038 -15.090  1.00  0.00           H  
ATOM   1299  N   VAL A 192      -7.153   7.569 -12.785  1.00  0.00           N  
ATOM   1300  CA  VAL A 192      -6.721   6.466 -11.914  1.00  0.00           C  
ATOM   1301  C   VAL A 192      -5.980   6.996 -10.687  1.00  0.00           C  
ATOM   1302  O   VAL A 192      -6.268   6.545  -9.588  1.00  0.00           O  
ATOM   1303  CB  VAL A 192      -5.810   5.473 -12.659  1.00  0.00           C  
ATOM   1304  CEN VAL A 192      -5.781   4.836 -12.921  1.00  0.00           X  
ATOM   1305  H   VAL A 192      -6.742   7.659 -13.703  1.00  0.00           H  
ATOM   1306  N   ASP A 193      -5.072   7.960 -10.860  1.00  0.00           N  
ATOM   1307  CA  ASP A 193      -4.309   8.555  -9.757  1.00  0.00           C  
ATOM   1308  C   ASP A 193      -5.235   9.256  -8.754  1.00  0.00           C  
ATOM   1309  O   ASP A 193      -5.113   9.031  -7.551  1.00  0.00           O  
ATOM   1310  CB  ASP A 193      -3.273   9.545 -10.295  1.00  0.00           C  
ATOM   1311  CEN ASP A 193      -2.284   9.593 -10.533  1.00  0.00           X  
ATOM   1312  H   ASP A 193      -4.877   8.291 -11.793  1.00  0.00           H  
ATOM   1313  N   ASN A 194      -6.230  10.007  -9.234  1.00  0.00           N  
ATOM   1314  CA  ASN A 194      -7.201  10.699  -8.381  1.00  0.00           C  
ATOM   1315  C   ASN A 194      -8.054   9.719  -7.573  1.00  0.00           C  
ATOM   1316  O   ASN A 194      -8.285   9.912  -6.383  1.00  0.00           O  
ATOM   1317  CB  ASN A 194      -8.096  11.615  -9.196  1.00  0.00           C  
ATOM   1318  CEN ASN A 194      -8.116  12.619  -9.501  1.00  0.00           X  
ATOM   1319  H   ASN A 194      -6.298  10.124 -10.238  1.00  0.00           H  
ATOM   1320  N   HIS A 195      -8.533   8.656  -8.217  1.00  0.00           N  
ATOM   1321  CA  HIS A 195      -9.323   7.652  -7.527  1.00  0.00           C  
ATOM   1322  C   HIS A 195      -8.523   6.935  -6.436  1.00  0.00           C  
ATOM   1323  O   HIS A 195      -9.028   6.740  -5.331  1.00  0.00           O  
ATOM   1324  CB  HIS A 195      -9.873   6.631  -8.528  1.00  0.00           C  
ATOM   1325  CEN HIS A 195     -11.063   6.414  -9.281  1.00  0.00           X  
ATOM   1326  H   HIS A 195      -8.375   8.559  -9.208  1.00  0.00           H  
ATOM   1327  N   LEU A 196      -7.253   6.623  -6.701  1.00  0.00           N  
ATOM   1328  CA  LEU A 196      -6.370   5.998  -5.725  1.00  0.00           C  
ATOM   1329  C   LEU A 196      -6.129   6.901  -4.508  1.00  0.00           C  
ATOM   1330  O   LEU A 196      -6.198   6.426  -3.380  1.00  0.00           O  
ATOM   1331  CB  LEU A 196      -5.037   5.632  -6.391  1.00  0.00           C  
ATOM   1332  CEN LEU A 196      -4.446   4.297  -6.883  1.00  0.00           X  
ATOM   1333  H   LEU A 196      -6.877   6.848  -7.610  1.00  0.00           H  
ATOM   1334  N   GLN A 197      -5.910   8.204  -4.717  1.00  0.00           N  
ATOM   1335  CA  GLN A 197      -5.729   9.163  -3.621  1.00  0.00           C  
ATOM   1336  C   GLN A 197      -7.005   9.307  -2.784  1.00  0.00           C  
ATOM   1337  O   GLN A 197      -6.920   9.258  -1.560  1.00  0.00           O  
ATOM   1338  CB  GLN A 197      -5.318  10.531  -4.171  1.00  0.00           C  
ATOM   1339  CEN GLN A 197      -3.968  11.605  -4.443  1.00  0.00           X  
ATOM   1340  H   GLN A 197      -5.903   8.547  -5.668  1.00  0.00           H  
ATOM   1341  N   ASN A 198      -8.178   9.391  -3.421  1.00  0.00           N  
ATOM   1342  CA  ASN A 198      -9.456   9.409  -2.698  1.00  0.00           C  
ATOM   1343  C   ASN A 198      -9.613   8.172  -1.792  1.00  0.00           C  
ATOM   1344  O   ASN A 198      -9.940   8.310  -0.620  1.00  0.00           O  
ATOM   1345  CB  ASN A 198     -10.628   9.509  -3.656  1.00  0.00           C  
ATOM   1346  CEN ASN A 198     -11.219  10.259  -4.093  1.00  0.00           X  
ATOM   1347  H   ASN A 198      -8.181   9.502  -4.423  1.00  0.00           H  
ATOM   1348  N   VAL A 199      -9.263   6.978  -2.293  1.00  0.00           N  
ATOM   1349  CA  VAL A 199      -9.319   5.718  -1.524  1.00  0.00           C  
ATOM   1350  C   VAL A 199      -8.414   5.770  -0.285  1.00  0.00           C  
ATOM   1351  O   VAL A 199      -8.827   5.383   0.809  1.00  0.00           O  
ATOM   1352  CB  VAL A 199      -8.912   4.510  -2.388  1.00  0.00           C  
ATOM   1353  CEN VAL A 199      -9.153   3.945  -2.700  1.00  0.00           X  
ATOM   1354  H   VAL A 199      -8.994   6.936  -3.264  1.00  0.00           H  
ATOM   1355  N   ILE A 200      -7.170   6.241  -0.426  1.00  0.00           N  
ATOM   1356  CA  ILE A 200      -6.205   6.313   0.688  1.00  0.00           C  
ATOM   1357  C   ILE A 200      -6.724   7.222   1.799  1.00  0.00           C  
ATOM   1358  O   ILE A 200      -6.619   6.858   2.977  1.00  0.00           O  
ATOM   1359  CB  ILE A 200      -4.831   6.827   0.221  1.00  0.00           C  
ATOM   1360  CEN ILE A 200      -3.869   6.540  -0.205  1.00  0.00           X  
ATOM   1361  H   ILE A 200      -6.902   6.611  -1.326  1.00  0.00           H  
ATOM   1362  N   GLU A 201      -7.254   8.393   1.447  1.00  0.00           N  
ATOM   1363  CA  GLU A 201      -7.829   9.342   2.401  1.00  0.00           C  
ATOM   1364  C   GLU A 201      -8.969   8.694   3.195  1.00  0.00           C  
ATOM   1365  O   GLU A 201      -8.977   8.768   4.425  1.00  0.00           O  
ATOM   1366  CB  GLU A 201      -8.333  10.593   1.678  1.00  0.00           C  
ATOM   1367  CEN GLU A 201      -8.105  12.211   1.194  1.00  0.00           X  
ATOM   1368  H   GLU A 201      -7.322   8.621   0.465  1.00  0.00           H  
ATOM   1369  N   ASP A 202      -9.855   7.952   2.530  1.00  0.00           N  
ATOM   1370  CA  ASP A 202     -10.972   7.260   3.169  1.00  0.00           C  
ATOM   1371  C   ASP A 202     -10.515   6.180   4.155  1.00  0.00           C  
ATOM   1372  O   ASP A 202     -11.015   6.120   5.285  1.00  0.00           O  
ATOM   1373  CB  ASP A 202     -11.880   6.638   2.104  1.00  0.00           C  
ATOM   1374  CEN ASP A 202     -12.739   6.835   1.593  1.00  0.00           X  
ATOM   1375  H   ASP A 202      -9.835   7.974   1.520  1.00  0.00           H  
ATOM   1376  N   ILE A 203      -9.522   5.359   3.787  1.00  0.00           N  
ATOM   1377  CA  ILE A 203      -8.998   4.309   4.673  1.00  0.00           C  
ATOM   1378  C   ILE A 203      -8.383   4.950   5.904  1.00  0.00           C  
ATOM   1379  O   ILE A 203      -8.613   4.478   7.013  1.00  0.00           O  
ATOM   1380  CB  ILE A 203      -7.945   3.428   3.977  1.00  0.00           C  
ATOM   1381  CEN ILE A 203      -7.790   2.547   3.354  1.00  0.00           X  
ATOM   1382  H   ILE A 203      -9.098   5.510   2.882  1.00  0.00           H  
ATOM   1383  N   HIS A 204      -7.621   6.032   5.745  1.00  0.00           N  
ATOM   1384  CA  HIS A 204      -6.992   6.719   6.864  1.00  0.00           C  
ATOM   1385  C   HIS A 204      -8.014   7.261   7.872  1.00  0.00           C  
ATOM   1386  O   HIS A 204      -7.869   7.034   9.080  1.00  0.00           O  
ATOM   1387  CB  HIS A 204      -6.110   7.863   6.352  1.00  0.00           C  
ATOM   1388  CEN HIS A 204      -4.743   8.083   6.015  1.00  0.00           X  
ATOM   1389  H   HIS A 204      -7.504   6.408   4.816  1.00  0.00           H  
ATOM   1390  N   ASP A 205      -9.083   7.888   7.400  1.00  0.00           N  
ATOM   1391  CA  ASP A 205     -10.147   8.425   8.245  1.00  0.00           C  
ATOM   1392  C   ASP A 205     -10.875   7.322   9.018  1.00  0.00           C  
ATOM   1393  O   ASP A 205     -11.098   7.442  10.230  1.00  0.00           O  
ATOM   1394  CB  ASP A 205     -11.147   9.217   7.399  1.00  0.00           C  
ATOM   1395  CEN ASP A 205     -11.358  10.176   7.126  1.00  0.00           X  
ATOM   1396  H   ASP A 205      -9.146   8.050   6.406  1.00  0.00           H  
ATOM   1397  N   PHE A 206     -11.199   6.206   8.362  1.00  0.00           N  
ATOM   1398  CA  PHE A 206     -11.882   5.076   8.982  1.00  0.00           C  
ATOM   1399  C   PHE A 206     -11.034   4.460  10.100  1.00  0.00           C  
ATOM   1400  O   PHE A 206     -11.545   4.213  11.194  1.00  0.00           O  
ATOM   1401  CB  PHE A 206     -12.220   4.018   7.930  1.00  0.00           C  
ATOM   1402  CEN PHE A 206     -13.466   3.574   7.049  1.00  0.00           X  
ATOM   1403  H   PHE A 206     -10.938   6.135   7.388  1.00  0.00           H  
ATOM   1404  N   MET A 207      -9.729   4.269   9.872  1.00  0.00           N  
ATOM   1405  CA  MET A 207      -8.793   3.714  10.851  1.00  0.00           C  
ATOM   1406  C   MET A 207      -8.690   4.613  12.075  1.00  0.00           C  
ATOM   1407  O   MET A 207      -8.727   4.125  13.206  1.00  0.00           O  
ATOM   1408  CB  MET A 207      -7.415   3.522  10.220  1.00  0.00           C  
ATOM   1409  CEN MET A 207      -6.291   2.290   9.676  1.00  0.00           X  
ATOM   1410  H   MET A 207      -9.374   4.548   8.969  1.00  0.00           H  
ATOM   1411  N   GLN A 208      -8.579   5.926  11.872  1.00  0.00           N  
ATOM   1412  CA  GLN A 208      -8.435   6.887  12.954  1.00  0.00           C  
ATOM   1413  C   GLN A 208      -9.670   6.890  13.859  1.00  0.00           C  
ATOM   1414  O   GLN A 208      -9.540   6.834  15.083  1.00  0.00           O  
ATOM   1415  CB  GLN A 208      -8.197   8.291  12.390  1.00  0.00           C  
ATOM   1416  CEN GLN A 208      -6.982   9.496  12.046  1.00  0.00           X  
ATOM   1417  H   GLN A 208      -8.533   6.262  10.922  1.00  0.00           H  
ATOM   1418  N   ALA A 209     -10.867   6.867  13.273  1.00  0.00           N  
ATOM   1419  CA  ALA A 209     -12.124   6.836  14.009  1.00  0.00           C  
ATOM   1420  C   ALA A 209     -12.246   5.573  14.882  1.00  0.00           C  
ATOM   1421  O   ALA A 209     -12.620   5.661  16.052  1.00  0.00           O  
ATOM   1422  CB  ALA A 209     -13.295   6.933  13.042  1.00  0.00           C  
ATOM   1423  CEN ALA A 209     -13.294   6.933  13.043  1.00  0.00           X  
ATOM   1424  H   ALA A 209     -10.908   6.901  12.262  1.00  0.00           H  
ATOM   1425  N   ALA A 210     -11.889   4.397  14.359  1.00  0.00           N  
ATOM   1426  CA  ALA A 210     -11.935   3.131  15.080  1.00  0.00           C  
ATOM   1427  C   ALA A 210     -11.020   3.155  16.315  1.00  0.00           C  
ATOM   1428  O   ALA A 210     -11.420   2.718  17.395  1.00  0.00           O  
ATOM   1429  CB  ALA A 210     -11.554   1.987  14.152  1.00  0.00           C  
ATOM   1430  CEN ALA A 210     -11.554   1.987  14.153  1.00  0.00           X  
ATOM   1431  H   ALA A 210     -11.597   4.378  13.390  1.00  0.00           H  
ATOM   1432  N   ALA A 211      -9.815   3.721  16.193  1.00  0.00           N  
ATOM   1433  CA  ALA A 211      -8.837   3.813  17.273  1.00  0.00           C  
ATOM   1434  C   ALA A 211      -9.307   4.763  18.384  1.00  0.00           C  
ATOM   1435  O   ALA A 211      -9.153   4.441  19.564  1.00  0.00           O  
ATOM   1436  CB  ALA A 211      -7.491   4.261  16.722  1.00  0.00           C  
ATOM   1437  CEN ALA A 211      -7.491   4.261  16.723  1.00  0.00           X  
ATOM   1438  H   ALA A 211      -9.559   4.097  15.293  1.00  0.00           H  
ATOM   1439  N   ALA A 212      -9.929   5.895  18.036  1.00  0.00           N  
ATOM   1440  CA  ALA A 212     -10.492   6.832  19.003  1.00  0.00           C  
ATOM   1441  C   ALA A 212     -11.651   6.189  19.786  1.00  0.00           C  
ATOM   1442  O   ALA A 212     -11.697   6.300  21.010  1.00  0.00           O  
ATOM   1443  CB  ALA A 212     -10.954   8.099  18.299  1.00  0.00           C  
ATOM   1444  CEN ALA A 212     -10.954   8.098  18.299  1.00  0.00           X  
ATOM   1445  H   ALA A 212     -10.013   6.120  17.055  1.00  0.00           H  
ATOM   1446  N   ALA A 213     -12.513   5.419  19.119  1.00  0.00           N  
ATOM   1447  CA  ALA A 213     -13.627   4.715  19.758  1.00  0.00           C  
ATOM   1448  C   ALA A 213     -13.157   3.618  20.735  1.00  0.00           C  
ATOM   1449  O   ALA A 213     -13.785   3.387  21.773  1.00  0.00           O  
ATOM   1450  CB  ALA A 213     -14.538   4.120  18.693  1.00  0.00           C  
ATOM   1451  CEN ALA A 213     -14.537   4.120  18.694  1.00  0.00           X  
ATOM   1452  H   ALA A 213     -12.427   5.362  18.114  1.00  0.00           H  
ATOM   1453  N   ALA A 214     -12.045   2.941  20.437  1.00  0.00           N  
ATOM   1454  CA  ALA A 214     -11.483   1.893  21.282  1.00  0.00           C  
ATOM   1455  C   ALA A 214     -10.901   2.446  22.596  1.00  0.00           C  
ATOM   1456  O   ALA A 214     -11.137   1.858  23.651  1.00  0.00           O  
ATOM   1457  CB  ALA A 214     -10.419   1.125  20.512  1.00  0.00           C  
ATOM   1458  CEN ALA A 214     -10.420   1.126  20.513  1.00  0.00           X  
ATOM   1459  H   ALA A 214     -11.584   3.152  19.562  1.00  0.00           H  
ATOM   1460  N   ASN A 215     -10.181   3.572  22.551  1.00  0.00           N  
ATOM   1461  CA  ASN A 215      -9.631   4.238  23.732  1.00  0.00           C  
ATOM   1462  C   ASN A 215     -10.703   4.659  24.747  1.00  0.00           C  
ATOM   1463  O   ASN A 215     -10.544   4.350  25.922  1.00  0.00           O  
ATOM   1464  CB  ASN A 215      -8.802   5.444  23.331  1.00  0.00           C  
ATOM   1465  CEN ASN A 215      -7.801   5.664  23.103  1.00  0.00           X  
ATOM   1466  H   ASN A 215      -9.983   3.974  21.646  1.00  0.00           H  
ATOM   1467  N   CYS A 216     -11.831   5.228  24.317  1.00  0.00           N  
ATOM   1468  CA  CYS A 216     -12.926   5.611  25.219  1.00  0.00           C  
ATOM   1469  C   CYS A 216     -13.554   4.416  25.973  1.00  0.00           C  
ATOM   1470  O   CYS A 216     -13.710   4.474  27.189  1.00  0.00           O  
ATOM   1471  CB  CYS A 216     -13.940   6.217  24.248  1.00  0.00           C  
ATOM   1472  CEN CYS A 216     -14.210   7.196  24.105  1.00  0.00           X  
ATOM   1473  H   CYS A 216     -11.922   5.449  23.335  1.00  0.00           H  
ATOM   1474  N   ARG A 217     -13.953   3.346  25.268  1.00  0.00           N  
ATOM   1475  CA  ARG A 217     -14.604   2.145  25.817  1.00  0.00           C  
ATOM   1476  C   ARG A 217     -13.713   1.323  26.771  1.00  0.00           C  
ATOM   1477  O   ARG A 217     -14.262   0.708  27.688  1.00  0.00           O  
ATOM   1478  CB  ARG A 217     -15.158   1.265  24.707  1.00  0.00           C  
ATOM   1479  CEN ARG A 217     -16.744   0.272  23.078  1.00  0.00           X  
ATOM   1480  H   ARG A 217     -13.779   3.368  24.274  1.00  0.00           H  
ATOM   1481  N   LYS A 218     -12.397   1.258  26.535  1.00  0.00           N  
ATOM   1482  CA  LYS A 218     -11.403   0.588  27.397  1.00  0.00           C  
ATOM   1483  C   LYS A 218     -11.538   1.091  28.827  1.00  0.00           C  
ATOM   1484  O   LYS A 218     -11.350   0.250  29.730  1.00  0.00           O  
ATOM   1485  CB  LYS A 218      -9.980   0.824  26.887  1.00  0.00           C  
ATOM   1486  CEN LYS A 218      -8.263   0.077  25.903  1.00  0.00           X  
ATOM   1487  H   LYS A 218     -12.010   1.931  25.888  1.00  0.00           H  
TER                                                                             
# All scores below are weighted scores, not raw scores.
#BEGIN_POSE_ENERGIES_TABLE ./minmover_pdb/pose_4.pdb
label vdw cenpack pair env cbeta hs_pair ss_pair sheet total
weights 1 0.5 1 1 0.25 1 1 1 NA
pose 5.91165 4.28968 -12.5306 -7.54208 12.2366 0 0 0 2.36524
MET:NtermProteinFull_1 0 0.32699 -0.31909 -0.05461 0.03106 0 0 0 -0.01565
TYR_2 0 0.2267 0.10627 0.7226 0.0689 0 0 0 1.12448
GLY_3 0 -0.01268 0.09371 -0.07965 0.04325 0 0 0 0.04462
LYS_4 0 -0.13936 -0.01144 -0.42611 0.04277 0 0 0 -0.53414
LEU_5 0.0021 0.72074 -0.28412 -0.45811 0.0446 0 0 0 0.02521
ASN_6 0 0.04035 0.05087 -0.28327 0.06908 0 0 0 -0.12297
ASP_7 0 0.0002 -0.00074 -0.47618 0.0697 0 0 0 -0.40703
LEU_8 0 0.01099 -0.17878 -0.06582 0.03614 0 0 0 -0.19746
LEU_9 0 -0.47776 -0.45957 0.24309 0.03677 0 0 0 -0.65748
GLU_10 0 -0.06545 0.02766 -0.92601 0.0693 0 0 0 -0.8945
ASP_11 0 0.05387 0.15999 -0.37876 0.06899 0 0 0 -0.09592
LEU_12 0 -0.06074 -0.85897 -0.30366 0.0453 0 0 0 -1.17807
GLN_13 0 -0.14516 0.12095 -0.3291 0.06893 0 0 0 -0.28438
GLU_14 0 -0.04121 0.04749 -1.00041 0.06947 0 0 0 -0.92467
VAL_15 0 -0.23492 -0.16419 0.21583 0.03645 0 0 0 -0.14682
LEU_16 0 0.23173 -0.60978 -0.45811 0.0445 0 0 0 -0.79167
LYS_17 0 -0.03312 -0.03355 -0.68888 0.06947 0 0 0 -0.68608
ASN_18 0 -0.04983 -0.03384 -0.36221 0.06947 0 0 0 -0.37641
LEU_19 0 0.36876 0.43398 -0.19483 0.03778 0 0 0 0.6457
HIS_D_20 0 -0.0666 -0.0823 -0.11266 0.06284 0 0 0 -0.19872
LYS_21 0 -0.01162 -0.02835 -1.04927 0.07158 0 0 0 -1.01766
ASN_22 0 -0.0884 -0.01647 -0.28327 0.0697 0 0 0 -0.31844
ASP_23 0 0.12562 0.00677 0.08318 0.06919 0 0 0 0.28476
ARG_24 0 -0.06509 0.01625 -0.7542 0.07203 0 0 0 -0.73101
SER_25 0 0.00045 -0.00997 -0.21543 0.03634 0 0 0 -0.18861
GLY_26 0 0.00925 -0.1318 -0.09146 0.04305 0 0 0 -0.17096
LYS_27 0 -0.02232 -0.04525 -0.8715 0.07259 0 0 0 -0.86648
ASP_28 0 -0.01308 -0.09682 -0.56986 0.06988 0 0 0 -0.60988
ASN_29 0 -0.17716 -0.18151 -0.24178 0.03493 0 0 0 -0.56551
ILE_30 0.01466 0.23888 0.90739 0.20907 0.03519 0 0 0 1.40519
HIS_31 0 -0.00451 -0.2182 0.0215 0.06921 0 0 0 -0.13199
ASP_32 0 -0.01681 0.19219 -0.37876 0.06893 0 0 0 -0.13446
VAL_33 0 0.12858 0.1807 -0.41511 0.03298 0 0 0 -0.07284
ASP_34 1.15006 0.88327 -0.61092 0.08318 0.04294 0 0 0 1.54853
ASN_35 0 0.01369 -0.01805 -0.32173 0.06894 0 0 0 -0.25715
HIS_36 0 -0.27863 0.11397 -0.11266 0.04294 0 0 0 -0.23438
LEU_37 0.00891 0.50965 -0.7313 -0.53584 0.03325 0 0 0 -0.71533
GLN_38 0 0.14236 -0.11729 -0.4142 0.06924 0 0 0 -0.31989
ASN_39 0 -0.0798 0.13258 -0.32173 0.06884 0 0 0 -0.20011
VAL_40 0 0.01371 -0.5375 -0.27892 0.04458 0 0 0 -0.75814
ILE_41 0 -0.53973 -0.25432 0.20907 0.03632 0 0 0 -0.54866
GLU_42 0 -0.04848 -0.02161 -0.60186 0.06921 0 0 0 -0.60275
ASP_43 0 -0.17119 -0.03735 -0.31759 0.06919 0 0 0 -0.45693
ILE_44 0 -0.39437 -1.13727 -0.31819 0.03251 0 0 0 -1.81732
HIS_45 0 0.32183 0.14492 -0.06774 0.06919 0 0 0 0.4682
ASP_46 0 0.00715 0.01198 -0.42964 0.06894 0 0 0 -0.34157
PHE_47 0 0.19562 -0.25466 -0.19907 0.0438 0 0 0 -0.21431
MET_48 0 0.00552 -0.13847 -0.29185 0.04596 0 0 0 -0.37884
GLN_49 0 0.05436 0.21144 -0.55896 0.06894 0 0 0 -0.22423
ALA_50 0 -0.03619 -0.05023 0.15304 0.03731 0 0 0 0.10392
ALA_51 0 0.38535 -0.12783 -0.06885 0.0305 0 0 0 0.21917
ALA_52 0 -0.19124 0.03602 0.07904 0.03484 0 0 0 -0.04133
ALA_53 0 -0.09613 -0.0159 0.28428 0.03439 0 0 0 0.20663
ALA_54 0 -0.13517 -0.0862 0.15304 0.03483 0 0 0 -0.0335
ALA_55 0 0.19046 -0.08856 0.03291 0.04319 0 0 0 0.17799
ASN_56 0 0.11995 -0.39581 -0.07783 0.02979 0 0 0 -0.3239
CYS_57 0 -0.11105 -0.01562 1.93683 0.05523 0 0 0 1.86539
ARG_58 0 0.48294 0.234 -0.26954 0.06896 0 0 0 0.51637
LYS_59 1.3864 0.46606 -0.15678 -0.42611 0.03045 0 0 0 1.30003
GLY_60 0 0.30708 -0.11536 -0.07965 0.0357 0 0 0 0.14778
SER_61 0 0.07358 -0.0462 -0.22078 0.04331 0 0 0 -0.15009
PRO_62 0.39091 0.29114 -0.15044 -0.22805 0.03637 0 0 0 0.33995
GLY_63 0 0.13916 -0.01992 -0.0429 0.03681 0 0 0 0.11314
SER_64 0 0.03248 -0.0986 0.13063 0.03956 0 0 0 0.10407
PRO_65 0 0.10348 -0.19169 -0.18151 0.07081 0 0 0 -0.19891
ALA_66 0 -0.0088 0.07947 0.59025 0.04731 0 0 0 0.70823
GLY_67 0 -0.03832 -0.00076 0.60923 0.04109 0 0 0 0.61125
SER_68 0 -0.01162 0.00237 0.29023 0.04957 0 0 0 0.33054
PRO_69 0 0 0 0.2123 0.04957 0 0 0 0.26186
THR_70 0 0 0 0.33798 0.07499 0 0 0 0.41297
SER_71 0 0 0 0.29023 0.07582 0 0 0 0.36605
THR_72 0 0 0 0.48779 0.07582 0 0 0 0.56361
GLU_73 0 0 0 -1.03403 0.07499 0 0 0 -0.95904
GLU_74 0 0 0 -0.93278 0.04957 0 0 0 -0.88321
GLY_75 0 0 0 0.91259 0.04957 0 0 0 0.96215
THR_76 0 0 0 0.48779 0.04957 0 0 0 0.53736
SER_77 0 0 0 0.29023 0.07499 0 0 0 0.36522
GLU_78 0 0 0 -1.01303 0.07499 0 0 0 -0.93804
SER_79 0 0 0 0.13063 0.07582 0 0 0 0.20645
ALA_80 0 0 0 0.89846 0.04957 0 0 0 0.94802
THR_81 0 0 0 0.48779 0.04957 0 0 0 0.53736
PRO_82 0 0 0 0.2123 0.07582 0 0 0 0.28812
GLU_83 0 0 0 -1.03403 0.07499 0 0 0 -0.95904
SER_84 0 0 0 0.13063 0.07508 0 0 0 0.20571
GLY_85 0 0 0 0.91259 0.04957 0 0 0 0.96215
PRO_86 0 0 0 0.51404 0.04957 0 0 0 0.5636
GLY_87 0 0 0 0.60923 0.04183 0 0 0 0.65106
THR_88 0 0 0 0.43096 0.04183 0 0 0 0.47278
SER_89 0 0 0 0.29023 0.04957 0 0 0 0.3398
THR_90 0 0 0 0.33798 0.07582 0 0 0 0.4138
GLU_91 0 0 0 -1.01303 0.07582 0 0 0 -0.93721
PRO_92 0 0 0 0.51404 0.07508 0 0 0 0.58912
SER_93 0 0 0 -0.0106 0.07499 0 0 0 0.06439
GLU_94 0 0 0 -1.01303 0.07547 0 0 0 -0.93756
GLY_95 0 0 0 0.91259 0.06022 0 0 0 0.97281
SER_96 0 0 0 -0.0106 0.07582 0 0 0 0.06522
ALA_97 0 0 0 0.77873 0.07582 0 0 0 0.85455
PRO_98 0 0 0 0.2123 0.04957 0 0 0 0.26186
GLY_99 0 0 0 0.91259 0.04883 0 0 0 0.96141
SER_100 0 0 0 -0.0106 0.04957 0 0 0 0.03897
PRO_101 0 0 0 0.51404 0.04957 0 0 0 0.5636
ALA_102 0 0 0 0.797 0.04957 0 0 0 0.84657
GLY_103 0 0 0 0.60923 0.04957 0 0 0 0.6588
SER_104 0 0 0 0.29023 0.04957 0 0 0 0.3398
PRO_105 0 0 0 0.51404 0.07508 0 0 0 0.58912
THR_106 0 0 0 0.33798 0.07576 0 0 0 0.41374
SER_107 0 0 0 0.29023 0.0514 0 0 0 0.34163
THR_108 0 0 0 0.43096 0.07582 0 0 0 0.50678
GLU_109 0 0 0 -1.01303 0.04957 0 0 0 -0.96347
GLU_110 0 0 0 -1.03403 0.07508 0 0 0 -0.95895
GLY_111 0 0 0 0.91259 0.04957 0 0 0 0.96215
THR_112 0 0 0 0.48779 0.07582 0 0 0 0.56361
SER_113 0 0 0 0.29023 0.07347 0 0 0 0.3637
THR_114 0 0 0 0.43096 0.07499 0 0 0 0.50594
GLU_115 0 0 0 -1.01303 0.07582 0 0 0 -0.93721
PRO_116 0 0 0 0.51404 0.07582 0 0 0 0.58986
SER_117 0 0 0 0.13063 0.07499 0 0 0 0.20562
GLU_118 0 0 0 -0.93278 0.07582 0 0 0 -0.85696
GLY_119 0 0 0 0.91259 0.04957 0 0 0 0.96215
SER_120 0 0 0 0.29023 0.04957 0 0 0 0.3398
ALA_121 0 0 0 0.797 0.04957 0 0 0 0.84657
PRO_122 0 0 0 0.2123 0.04957 0 0 0 0.26186
GLY_123 0 0 0 0.91259 0.04957 0 0 0 0.96215
THR_124 0 0 0 0.48779 0.07582 0 0 0 0.56361
SER_125 0 0 0 0.13063 0.07573 0 0 0 0.20636
THR_126 0 0 0 0.43096 0.07499 0 0 0 0.50594
GLU_127 0 0 0 -1.01303 0.07582 0 0 0 -0.93721
PRO_128 0 0 0 0.2123 0.07582 0 0 0 0.28812
SER_129 0 0 0 0.13063 0.07508 0 0 0 0.20571
GLU_130 0 0 0 -1.03403 0.07582 0 0 0 -0.95821
GLY_131 0 0 0 0.91259 0.07582 0 0 0 0.98841
SER_132 0 0 0 0.29023 0.05042 0 0 0 0.34065
ALA_133 0 0 0 0.89846 0.05039 0 0 0 0.94885
PRO_134 0 0 0 0.2123 0.04957 0 0 0 0.26186
GLY_135 0.00279 0 0 0.91259 0.04957 0 0 0 0.96494
THR_136 0.00279 0 0 0.48779 0.04957 0 0 0 0.54014
SER_137 0 0 0 0.29023 0.04957 0 0 0 0.3398
GLU_138 0 0 0 -1.03403 0.07582 0 0 0 -0.95821
SER_139 0 0 0 0.29023 0.07499 0 0 0 0.36522
ALA_140 0 0 0 0.797 0.07372 0 0 0 0.87072
THR_141 0 0 0 0.48779 0.07176 0 0 0 0.55955
PRO_142 0 0 0 0.51404 0.07582 0 0 0 0.58986
GLU_143 0 0 0 -1.01303 0.07512 0 0 0 -0.93791
SER_144 0 0 0 0.29023 0.07508 0 0 0 0.36531
GLY_145 0 -0.00349 -0.02371 0.91259 0.04957 0 0 0 0.93495
PRO_146 0 -0.05164 -0.10035 0.043 0.04467 0 0 0 -0.06432
GLY_147 0 -0.03804 -0.02712 0.91259 0.04643 0 0 0 0.89385
SER_148 0 -0.09298 -0.02852 0.29023 0.07143 0 0 0 0.24017
GLU_149 0 0.3058 -0.02863 -0.37543 0.04409 0 0 0 -0.05418
PRO_150 0 0.09667 -0.14643 -0.05784 0.07212 0 0 0 -0.03549
ALA_151 0 0.25473 0.06386 0.20553 0.03812 0 0 0 0.56225
THR_152 0.7129 0.4098 -0.14205 -0.06501 0.03812 0 0 0 0.95376
SER_153 0 -0.01109 -0.03048 -0.21543 0.03671 0 0 0 -0.22028
GLY_154 1.06441 0.75559 -0.22226 -0.07814 0.03539 0 0 0 1.55501
SER_155 0 -0.26373 -0.12078 -0.18312 0.0363 0 0 0 -0.53134
GLU_156 0 0.10347 -0.24416 -0.4886 0.04403 0 0 0 -0.58525
THR_157 0 -0.08396 0.11737 -0.17898 0.03503 0 0 0 -0.11054
PRO_158 0 -0.00936 -0.03792 0.043 0.04643 0 0 0 0.04216
GLY_159 0 -0.04041 0.06979 -0.0429 0.03146 0 0 0 0.01793
MET_160 0 0.12273 -0.07737 0.0106 0.04396 0 0 0 0.09991
TYR_161 0 -0.02342 -0.01159 0.7226 0.06953 0 0 0 0.75713
GLY_162 0 -0.07366 0.01859 0.0322 0.03556 0 0 0 0.0127
LYS_163 0 -0.15846 -0.1302 -0.42611 0.04277 0 0 0 -0.672
LEU_164 0 -0.05895 -0.00032 0.24309 0.04458 0 0 0 0.2284
ASN_165 0 -0.02568 0.02866 -0.36221 0.06939 0 0 0 -0.28984
ASP_166 0 -0.06762 -0.0458 -0.47618 0.06939 0 0 0 -0.52022
LEU_167 0 -0.3671 -0.24555 0.08126 0.03624 0 0 0 -0.49513
LEU_168 0 0.33937 -0.32796 0.24309 0.04365 0 0 0 0.29814
GLU_169 0 -0.05753 0.04749 -0.82678 0.0693 0 0 0 -0.76752
ASP_170 0 0.00198 -0.10399 -0.37876 0.06928 0 0 0 -0.4115
LEU_171 0 -0.29295 -0.71206 -0.30366 0.03721 0 0 0 -1.27145
GLN_172 0 -0.06589 -0.03973 -0.24561 0.06887 0 0 0 -0.28236
GLU_173 0 -0.04769 -0.01168 -0.92601 0.06893 0 0 0 -0.91646
VAL_174 0 -0.44998 -0.34741 -0.19594 0.03181 0 0 0 -0.96153
LEU_175 0.00891 0.36163 -0.09987 -0.52353 0.03683 0 0 0 -0.21603
LYS_176 0 0.06527 -0.07363 -0.51535 0.0693 0 0 0 -0.45442
ASN_177 0 -0.10483 -0.03139 -0.13901 0.04312 0 0 0 -0.2321
LEU_178 0 0.25865 -0.3265 -0.39148 0.03314 0 0 0 -0.4262
HIS_179 1.15006 0.85455 -0.0699 -0.19493 0.04318 0 0 0 1.78295
LYS_180 0 0.09966 0.09266 -0.68888 0.06947 0 0 0 -0.4271
ASN_181 0 -0.20262 0.0534 0.12528 0.03524 0 0 0 0.0113
ASP_182 0.01466 0.1317 -0.0639 0.56875 0.03614 0 0 0 0.68735
ARG_183 0 -0.12998 -0.06947 -0.36281 0.06997 0 0 0 -0.4923
SER_184 0 -0.00979 0.0341 -0.22078 0.07081 0 0 0 -0.12566
GLY_185 0 -0.00491 -0.1472 -0.08884 0.03622 0 0 0 -0.20472
LYS_186 0 -0.02906 -0.04774 -0.96458 0.07203 0 0 0 -0.96934
ASP_187 0 -0.01222 -0.0079 -0.56986 0.07078 0 0 0 -0.5192
ASN_188 0 -0.03233 -0.12599 -0.24178 0.06887 0 0 0 -0.33122
ILE_189 0 -0.13682 0.119 0.34575 0.03521 0 0 0 0.36315
HIS_190 0 -0.06004 -0.13493 0.06501 0.0693 0 0 0 -0.06065
ASP_191 0 0.03372 -0.07675 -0.42964 0.06921 0 0 0 -0.40346
VAL_192 0 -0.14295 0.35862 -0.35242 0.03103 0 0 0 -0.10571
ASP_193 0 -0.03011 0.07382 -0.24167 0.06961 0 0 0 -0.12835
ASN_194 0 -0.09226 0.03772 -0.40966 0.06885 0 0 0 -0.39535
HIS_195 0 -0.0209 -0.2874 -0.02241 0.06908 0 0 0 -0.26163
LEU_196 0 -0.19198 -0.63121 -0.45811 0.03741 0 0 0 -1.24388
GLN_197 0 0.04071 -0.09894 -0.4142 0.06885 0 0 0 -0.40357
ASN_198 0 -0.00462 0.01319 -0.32173 0.06893 0 0 0 -0.24423
VAL_199 0 -0.25744 -0.28718 -0.19594 0.03741 0 0 0 -0.70314
ILE_200 0 -0.18264 -0.50813 0.06915 0.05081 0 0 0 -0.57081
GLU_201 0 -0.05131 -0.04223 -0.82678 0.0693 0 0 0 -0.85103
ASP_202 0 -0.11868 -0.03119 -0.31759 0.0691 0 0 0 -0.39836
ILE_203 0 -0.11812 -1.18341 -0.31819 0.03757 0 0 0 -1.58215
HIS_D_204 0 -0.14893 0.11107 -0.06774 0.06905 0 0 0 -0.03656
ASP_205 0 -0.03137 -0.05935 -0.47618 0.06893 0 0 0 -0.49798
PHE_206 0 -0.27277 -0.22718 0.24077 0.04444 0 0 0 -0.21475
MET_207 0.0021 0.76233 -0.11708 -0.13184 0.04435 0 0 0 0.55985
GLN_208 0 0.00034 0.0495 -0.4142 0.06907 0 0 0 -0.29529
ALA_209 0 -0.13387 -0.0348 0.14698 0.04279 0 0 0 0.0211
ALA_210 0 -0.06534 -0.05553 0.03291 0.03112 0 0 0 -0.05684
ALA_211 0 0.20165 0.02787 0.13638 0.02976 0 0 0 0.39566
ALA_212 0 -0.03148 0.00876 0.28428 0.0363 0 0 0 0.29785
ALA_213 0 0.07864 -0.0197 0.14698 0.0353 0 0 0 0.24124
ALA_214 0 0.25209 -0.05757 0.11438 0.03039 0 0 0 0.33929
ASN_215 0 0.01775 -0.03441 -0.46336 0.07034 0 0 0 -0.40968
CYS_216 0 -0.00349 0.0522 1.70525 0.07134 0 0 0 1.82529
ARG_217 0 0.32055 0.09599 -0.43267 0.06893 0 0 0 0.0528
LYS:CtermProteinFull_218 0 -0.03073 0.02467 -1.04927 0.07081 0 0 0 -0.98452
#END_POSE_ENERGIES_TABLE ./minmover_pdb/pose_4.pdb
