# Supplementary material for: Selection of a promiscuous minimalist cAMP phosphodiesterase from a library of de novo designed proteins
Source: Nat Chem. 2024 May 3;16(7):1200–8. doi: 10.1038/s41557-024-01490-4 (PMC11230910; doi:10.1038/s41557-024-01490-4)
Supplement: Supplementary file 3 — MD input files, scripts and final structures derived from MD, AlphaFold2, EMSfold and MultiSFold. [file 41557_2024_1490_MOESM3_ESM.zip › Computational_Data/4_MultiSFold/campase/pose_40.pdb]

ATOM      1  N   MET A   1      14.999  -7.930  -0.838  1.00  0.00           N  
ATOM      2  CA  MET A   1      13.940  -6.997  -1.273  1.00  0.00           C  
ATOM      3  C   MET A   1      12.590  -7.687  -1.322  1.00  0.00           C  
ATOM      4  O   MET A   1      11.639  -7.042  -0.937  1.00  0.00           O  
ATOM      5  CB  MET A   1      14.272  -6.407  -2.642  1.00  0.00           C  
ATOM      6  CEN MET A   1      14.749  -4.920  -3.441  1.00  0.00           X  
ATOM      7  H   MET A   1      15.775  -8.121  -1.439  1.00  0.00           H  
ATOM      8  N   TYR A   2      12.507  -8.980  -1.656  1.00  0.00           N  
ATOM      9  CA  TYR A   2      11.223  -9.700  -1.719  1.00  0.00           C  
ATOM     10  C   TYR A   2      10.442  -9.840  -0.395  1.00  0.00           C  
ATOM     11  O   TYR A   2       9.228  -9.797  -0.437  1.00  0.00           O  
ATOM     12  CB  TYR A   2      11.468 -11.096  -2.296  1.00  0.00           C  
ATOM     13  CEN TYR A   2      11.374 -11.963  -3.815  1.00  0.00           X  
ATOM     14  H   TYR A   2      13.265  -9.431  -2.146  1.00  0.00           H  
ATOM     15  N   GLY A   3      11.109  -9.970   0.764  1.00  0.00           N  
ATOM     16  CA  GLY A   3      10.431 -10.070   2.071  1.00  0.00           C  
ATOM     17  C   GLY A   3       9.798  -8.752   2.529  1.00  0.00           C  
ATOM     18  O   GLY A   3       8.671  -8.768   2.996  1.00  0.00           O  
ATOM     19  CEN GLY A   3      10.431 -10.070   2.071  1.00  0.00           X  
ATOM     20  H   GLY A   3      12.113 -10.062   0.742  1.00  0.00           H  
ATOM     21  N   LYS A   4      10.457  -7.616   2.242  1.00  0.00           N  
ATOM     22  CA  LYS A   4       9.925  -6.258   2.503  1.00  0.00           C  
ATOM     23  C   LYS A   4       8.766  -5.854   1.585  1.00  0.00           C  
ATOM     24  O   LYS A   4       7.821  -5.219   2.007  1.00  0.00           O  
ATOM     25  CB  LYS A   4      11.047  -5.226   2.378  1.00  0.00           C  
ATOM     26  CEN LYS A   4      12.436  -3.939   3.322  1.00  0.00           X  
ATOM     27  H   LYS A   4      11.402  -7.688   1.894  1.00  0.00           H  
ATOM     28  N   LEU A   5       8.895  -6.173   0.302  1.00  0.00           N  
ATOM     29  CA  LEU A   5       7.874  -5.954  -0.707  1.00  0.00           C  
ATOM     30  C   LEU A   5       6.543  -6.611  -0.329  1.00  0.00           C  
ATOM     31  O   LEU A   5       5.492  -6.013  -0.521  1.00  0.00           O  
ATOM     32  CB  LEU A   5       8.363  -6.480  -2.062  1.00  0.00           C  
ATOM     33  CEN LEU A   5       8.906  -5.778  -3.322  1.00  0.00           X  
ATOM     34  H   LEU A   5       9.729  -6.679   0.030  1.00  0.00           H  
ATOM     35  N   ASN A   6       6.591  -7.830   0.211  1.00  0.00           N  
ATOM     36  CA  ASN A   6       5.379  -8.544   0.591  1.00  0.00           C  
ATOM     37  C   ASN A   6       4.714  -7.852   1.786  1.00  0.00           C  
ATOM     38  O   ASN A   6       3.494  -7.789   1.829  1.00  0.00           O  
ATOM     39  CB  ASN A   6       5.663 -10.001   0.906  1.00  0.00           C  
ATOM     40  CEN ASN A   6       5.665 -10.924   0.405  1.00  0.00           X  
ATOM     41  H   ASN A   6       7.471  -8.189   0.549  1.00  0.00           H  
ATOM     42  N   ASP A   7       5.521  -7.261   2.677  1.00  0.00           N  
ATOM     43  CA  ASP A   7       5.029  -6.455   3.801  1.00  0.00           C  
ATOM     44  C   ASP A   7       4.377  -5.158   3.282  1.00  0.00           C  
ATOM     45  O   ASP A   7       3.279  -4.807   3.695  1.00  0.00           O  
ATOM     46  CB  ASP A   7       6.167  -6.130   4.772  1.00  0.00           C  
ATOM     47  CEN ASP A   7       6.565  -6.456   5.651  1.00  0.00           X  
ATOM     48  H   ASP A   7       6.513  -7.448   2.642  1.00  0.00           H  
ATOM     49  N   LEU A   8       4.979  -4.524   2.268  1.00  0.00           N  
ATOM     50  CA  LEU A   8       4.461  -3.295   1.662  1.00  0.00           C  
ATOM     51  C   LEU A   8       3.163  -3.502   0.861  1.00  0.00           C  
ATOM     52  O   LEU A   8       2.248  -2.681   0.916  1.00  0.00           O  
ATOM     53  CB  LEU A   8       5.538  -2.679   0.760  1.00  0.00           C  
ATOM     54  CEN LEU A   8       6.500  -1.490   0.943  1.00  0.00           X  
ATOM     55  H   LEU A   8       5.903  -4.833   2.002  1.00  0.00           H  
ATOM     56  N   LEU A   9       3.090  -4.582   0.075  1.00  0.00           N  
ATOM     57  CA  LEU A   9       1.885  -4.921  -0.683  1.00  0.00           C  
ATOM     58  C   LEU A   9       0.699  -5.183   0.258  1.00  0.00           C  
ATOM     59  O   LEU A   9      -0.387  -4.647   0.040  1.00  0.00           O  
ATOM     60  CB  LEU A   9       2.146  -6.143  -1.573  1.00  0.00           C  
ATOM     61  CEN LEU A   9       2.392  -6.302  -3.085  1.00  0.00           X  
ATOM     62  H   LEU A   9       3.883  -5.205   0.046  1.00  0.00           H  
ATOM     63  N   GLU A  10       0.916  -5.977   1.306  1.00  0.00           N  
ATOM     64  CA  GLU A  10      -0.103  -6.315   2.302  1.00  0.00           C  
ATOM     65  C   GLU A  10      -0.613  -5.062   3.026  1.00  0.00           C  
ATOM     66  O   GLU A  10      -1.826  -4.904   3.195  1.00  0.00           O  
ATOM     67  CB  GLU A  10       0.453  -7.318   3.315  1.00  0.00           C  
ATOM     68  CEN GLU A  10       0.612  -8.921   3.870  1.00  0.00           X  
ATOM     69  H   GLU A  10       1.852  -6.310   1.474  1.00  0.00           H  
ATOM     70  N   ASP A  11       0.284  -4.141   3.373  1.00  0.00           N  
ATOM     71  CA  ASP A  11      -0.056  -2.879   4.025  1.00  0.00           C  
ATOM     72  C   ASP A  11      -0.907  -1.996   3.110  1.00  0.00           C  
ATOM     73  O   ASP A  11      -1.907  -1.425   3.554  1.00  0.00           O  
ATOM     74  CB  ASP A  11       1.214  -2.134   4.445  1.00  0.00           C  
ATOM     75  CEN ASP A  11       1.803  -1.988   5.262  1.00  0.00           X  
ATOM     76  H   ASP A  11       1.266  -4.360   3.265  1.00  0.00           H  
ATOM     77  N   LEU A  12      -0.582  -1.941   1.816  1.00  0.00           N  
ATOM     78  CA  LEU A  12      -1.354  -1.184   0.830  1.00  0.00           C  
ATOM     79  C   LEU A  12      -2.792  -1.711   0.679  1.00  0.00           C  
ATOM     80  O   LEU A  12      -3.756  -0.938   0.711  1.00  0.00           O  
ATOM     81  CB  LEU A  12      -0.634  -1.214  -0.524  1.00  0.00           C  
ATOM     82  CEN LEU A  12       0.217  -0.175  -1.279  1.00  0.00           X  
ATOM     83  H   LEU A  12       0.265  -2.406   1.525  1.00  0.00           H  
ATOM     84  N   GLN A  13      -2.960  -3.033   0.589  1.00  0.00           N  
ATOM     85  CA  GLN A  13      -4.280  -3.667   0.528  1.00  0.00           C  
ATOM     86  C   GLN A  13      -5.128  -3.383   1.774  1.00  0.00           C  
ATOM     87  O   GLN A  13      -6.333  -3.123   1.654  1.00  0.00           O  
ATOM     88  CB  GLN A  13      -4.128  -5.180   0.350  1.00  0.00           C  
ATOM     89  CEN GLN A  13      -4.167  -6.484  -0.810  1.00  0.00           X  
ATOM     90  H   GLN A  13      -2.139  -3.621   0.625  1.00  0.00           H  
ATOM     91  N   GLU A  14      -4.547  -3.411   2.974  1.00  0.00           N  
ATOM     92  CA  GLU A  14      -5.282  -3.063   4.191  1.00  0.00           C  
ATOM     93  C   GLU A  14      -5.777  -1.609   4.145  1.00  0.00           C  
ATOM     94  O   GLU A  14      -6.953  -1.365   4.437  1.00  0.00           O  
ATOM     95  CB  GLU A  14      -4.404  -3.284   5.425  1.00  0.00           C  
ATOM     96  CEN GLU A  14      -3.935  -4.247   6.750  1.00  0.00           X  
ATOM     97  H   GLU A  14      -3.583  -3.710   3.051  1.00  0.00           H  
ATOM     98  N   VAL A  15      -4.962  -0.655   3.673  1.00  0.00           N  
ATOM     99  CA  VAL A  15      -5.383   0.754   3.580  1.00  0.00           C  
ATOM    100  C   VAL A  15      -6.498   0.946   2.562  1.00  0.00           C  
ATOM    101  O   VAL A  15      -7.419   1.718   2.830  1.00  0.00           O  
ATOM    102  CB  VAL A  15      -4.207   1.673   3.201  1.00  0.00           C  
ATOM    103  CEN VAL A  15      -3.783   2.160   3.443  1.00  0.00           X  
ATOM    104  H   VAL A  15      -4.035  -0.915   3.370  1.00  0.00           H  
ATOM    105  N   LEU A  16      -6.472   0.217   1.443  1.00  0.00           N  
ATOM    106  CA  LEU A  16      -7.546   0.267   0.439  1.00  0.00           C  
ATOM    107  C   LEU A  16      -8.864  -0.258   1.007  1.00  0.00           C  
ATOM    108  O   LEU A  16      -9.943   0.304   0.807  1.00  0.00           O  
ATOM    109  CB  LEU A  16      -7.149  -0.536  -0.806  1.00  0.00           C  
ATOM    110  CEN LEU A  16      -6.671  -0.121  -2.210  1.00  0.00           X  
ATOM    111  H   LEU A  16      -5.681  -0.392   1.284  1.00  0.00           H  
ATOM    112  N   LYS A  17      -8.776  -1.334   1.783  1.00  0.00           N  
ATOM    113  CA  LYS A  17      -9.913  -1.872   2.522  1.00  0.00           C  
ATOM    114  C   LYS A  17     -10.472  -0.865   3.531  1.00  0.00           C  
ATOM    115  O   LYS A  17     -11.693  -0.730   3.638  1.00  0.00           O  
ATOM    116  CB  LYS A  17      -9.513  -3.163   3.238  1.00  0.00           C  
ATOM    117  CEN LYS A  17      -9.562  -5.276   3.322  1.00  0.00           X  
ATOM    118  H   LYS A  17      -7.891  -1.817   1.808  1.00  0.00           H  
ATOM    119  N   ASN A  18      -9.619  -0.163   4.271  1.00  0.00           N  
ATOM    120  CA  ASN A  18     -10.040   0.874   5.209  1.00  0.00           C  
ATOM    121  C   ASN A  18     -10.661   2.079   4.495  1.00  0.00           C  
ATOM    122  O   ASN A  18     -11.717   2.548   4.924  1.00  0.00           O  
ATOM    123  CB  ASN A  18      -8.882   1.324   6.081  1.00  0.00           C  
ATOM    124  CEN ASN A  18      -8.463   1.080   7.012  1.00  0.00           X  
ATOM    125  H   ASN A  18      -8.629  -0.339   4.156  1.00  0.00           H  
ATOM    126  N   LEU A  19     -10.098   2.513   3.370  1.00  0.00           N  
ATOM    127  CA  LEU A  19     -10.639   3.606   2.564  1.00  0.00           C  
ATOM    128  C   LEU A  19     -12.034   3.272   2.034  1.00  0.00           C  
ATOM    129  O   LEU A  19     -12.929   4.116   2.088  1.00  0.00           O  
ATOM    130  CB  LEU A  19      -9.690   3.925   1.402  1.00  0.00           C  
ATOM    131  CEN LEU A  19      -8.684   5.065   1.157  1.00  0.00           X  
ATOM    132  H   LEU A  19      -9.267   2.048   3.031  1.00  0.00           H  
ATOM    133  N   HIS A  20     -12.255   2.015   1.644  1.00  0.00           N  
ATOM    134  CA  HIS A  20     -13.576   1.527   1.245  1.00  0.00           C  
ATOM    135  C   HIS A  20     -14.606   1.578   2.386  1.00  0.00           C  
ATOM    136  O   HIS A  20     -15.692   2.131   2.217  1.00  0.00           O  
ATOM    137  CB  HIS A  20     -13.467   0.094   0.713  1.00  0.00           C  
ATOM    138  CEN HIS A  20     -13.324  -0.566  -0.542  1.00  0.00           X  
ATOM    139  H   HIS A  20     -11.456   1.412   1.513  1.00  0.00           H  
ATOM    140  N   LYS A  21     -14.290   1.019   3.567  1.00  0.00           N  
ATOM    141  CA  LYS A  21     -15.225   0.987   4.716  1.00  0.00           C  
ATOM    142  C   LYS A  21     -15.557   2.384   5.248  1.00  0.00           C  
ATOM    143  O   LYS A  21     -16.673   2.598   5.721  1.00  0.00           O  
ATOM    144  CB  LYS A  21     -14.647   0.135   5.847  1.00  0.00           C  
ATOM    145  CEN LYS A  21     -14.645  -1.689   6.919  1.00  0.00           X  
ATOM    146  H   LYS A  21     -13.369   0.614   3.660  1.00  0.00           H  
ATOM    147  N   ASN A  22     -14.605   3.312   5.193  1.00  0.00           N  
ATOM    148  CA  ASN A  22     -14.733   4.641   5.783  1.00  0.00           C  
ATOM    149  C   ASN A  22     -15.602   5.608   4.948  1.00  0.00           C  
ATOM    150  O   ASN A  22     -16.284   6.463   5.521  1.00  0.00           O  
ATOM    151  CB  ASN A  22     -13.363   5.250   6.019  1.00  0.00           C  
ATOM    152  CEN ASN A  22     -12.646   5.290   6.784  1.00  0.00           X  
ATOM    153  H   ASN A  22     -13.727   3.067   4.758  1.00  0.00           H  
ATOM    154  N   ASP A  23     -15.680   5.430   3.618  1.00  0.00           N  
ATOM    155  CA  ASP A  23     -16.282   6.386   2.675  1.00  0.00           C  
ATOM    156  C   ASP A  23     -17.823   6.367   2.682  1.00  0.00           C  
ATOM    157  O   ASP A  23     -18.489   5.838   1.787  1.00  0.00           O  
ATOM    158  CB  ASP A  23     -15.773   6.107   1.259  1.00  0.00           C  
ATOM    159  CEN ASP A  23     -15.060   6.425   0.604  1.00  0.00           X  
ATOM    160  H   ASP A  23     -15.249   4.608   3.218  1.00  0.00           H  
ATOM    161  N   ARG A  24     -18.435   7.000   3.689  1.00  0.00           N  
ATOM    162  CA  ARG A  24     -19.903   7.141   3.726  1.00  0.00           C  
ATOM    163  C   ARG A  24     -20.460   8.362   3.006  1.00  0.00           C  
ATOM    164  O   ARG A  24     -21.678   8.468   2.923  1.00  0.00           O  
ATOM    165  CB  ARG A  24     -20.423   7.098   5.155  1.00  0.00           C  
ATOM    166  CEN ARG A  24     -21.362   6.226   7.279  1.00  0.00           X  
ATOM    167  H   ARG A  24     -17.841   7.459   4.364  1.00  0.00           H  
ATOM    168  N   SER A  25     -19.631   9.266   2.476  1.00  0.00           N  
ATOM    169  CA  SER A  25     -20.143  10.542   1.940  1.00  0.00           C  
ATOM    170  C   SER A  25     -19.903  10.816   0.443  1.00  0.00           C  
ATOM    171  O   SER A  25     -20.434  11.806  -0.061  1.00  0.00           O  
ATOM    172  CB  SER A  25     -19.547  11.678   2.748  1.00  0.00           C  
ATOM    173  CEN SER A  25     -19.178  11.962   3.031  1.00  0.00           X  
ATOM    174  H   SER A  25     -18.639   9.157   2.639  1.00  0.00           H  
ATOM    175  N   GLY A  26     -19.155   9.991  -0.302  1.00  0.00           N  
ATOM    176  CA  GLY A  26     -18.823  10.318  -1.704  1.00  0.00           C  
ATOM    177  C   GLY A  26     -18.638   9.118  -2.630  1.00  0.00           C  
ATOM    178  O   GLY A  26     -17.524   8.885  -3.093  1.00  0.00           O  
ATOM    179  CEN GLY A  26     -18.823  10.318  -1.704  1.00  0.00           X  
ATOM    180  H   GLY A  26     -18.709   9.188   0.120  1.00  0.00           H  
ATOM    181  N   LYS A  27     -19.724   8.369  -2.873  1.00  0.00           N  
ATOM    182  CA  LYS A  27     -19.801   7.147  -3.695  1.00  0.00           C  
ATOM    183  C   LYS A  27     -18.984   7.153  -4.984  1.00  0.00           C  
ATOM    184  O   LYS A  27     -18.403   6.132  -5.329  1.00  0.00           O  
ATOM    185  CB  LYS A  27     -21.263   6.863  -4.043  1.00  0.00           C  
ATOM    186  CEN LYS A  27     -23.026   5.752  -3.683  1.00  0.00           X  
ATOM    187  H   LYS A  27     -20.547   8.594  -2.328  1.00  0.00           H  
ATOM    188  N   ASP A  28     -18.939   8.279  -5.687  1.00  0.00           N  
ATOM    189  CA  ASP A  28     -18.177   8.344  -6.937  1.00  0.00           C  
ATOM    190  C   ASP A  28     -16.669   8.170  -6.706  1.00  0.00           C  
ATOM    191  O   ASP A  28     -15.996   7.511  -7.492  1.00  0.00           O  
ATOM    192  CB  ASP A  28     -18.444   9.672  -7.650  1.00  0.00           C  
ATOM    193  CEN ASP A  28     -19.026  10.062  -8.389  1.00  0.00           X  
ATOM    194  H   ASP A  28     -19.680   8.954  -5.555  1.00  0.00           H  
ATOM    195  N   ASN A  29     -16.136   8.646  -5.576  1.00  0.00           N  
ATOM    196  CA  ASN A  29     -14.698   8.546  -5.316  1.00  0.00           C  
ATOM    197  C   ASN A  29     -14.276   7.162  -4.791  1.00  0.00           C  
ATOM    198  O   ASN A  29     -13.137   6.754  -4.999  1.00  0.00           O  
ATOM    199  CB  ASN A  29     -14.249   9.624  -4.347  1.00  0.00           C  
ATOM    200  CEN ASN A  29     -13.874  10.603  -4.386  1.00  0.00           X  
ATOM    201  H   ASN A  29     -16.726   9.176  -4.947  1.00  0.00           H  
ATOM    202  N   ILE A  30     -15.162   6.450  -4.088  1.00  0.00           N  
ATOM    203  CA  ILE A  30     -14.874   5.091  -3.604  1.00  0.00           C  
ATOM    204  C   ILE A  30     -14.639   4.149  -4.779  1.00  0.00           C  
ATOM    205  O   ILE A  30     -13.704   3.362  -4.716  1.00  0.00           O  
ATOM    206  CB  ILE A  30     -16.015   4.535  -2.732  1.00  0.00           C  
ATOM    207  CEN ILE A  30     -16.424   4.485  -1.723  1.00  0.00           X  
ATOM    208  H   ILE A  30     -16.092   6.826  -3.962  1.00  0.00           H  
ATOM    209  N   HIS A  31     -15.416   4.252  -5.865  1.00  0.00           N  
ATOM    210  CA  HIS A  31     -15.200   3.415  -7.046  1.00  0.00           C  
ATOM    211  C   HIS A  31     -13.828   3.665  -7.676  1.00  0.00           C  
ATOM    212  O   HIS A  31     -13.082   2.713  -7.898  1.00  0.00           O  
ATOM    213  CB  HIS A  31     -16.300   3.657  -8.085  1.00  0.00           C  
ATOM    214  CEN HIS A  31     -17.546   3.081  -8.467  1.00  0.00           X  
ATOM    215  H   HIS A  31     -16.134   4.963  -5.902  1.00  0.00           H  
ATOM    216  N   ASP A  32     -13.459   4.927  -7.905  1.00  0.00           N  
ATOM    217  CA  ASP A  32     -12.161   5.268  -8.490  1.00  0.00           C  
ATOM    218  C   ASP A  32     -10.996   4.812  -7.599  1.00  0.00           C  
ATOM    219  O   ASP A  32     -10.000   4.296  -8.104  1.00  0.00           O  
ATOM    220  CB  ASP A  32     -12.072   6.776  -8.738  1.00  0.00           C  
ATOM    221  CEN ASP A  32     -12.195   7.456  -9.486  1.00  0.00           X  
ATOM    222  H   ASP A  32     -14.134   5.665  -7.774  1.00  0.00           H  
ATOM    223  N   VAL A  33     -11.137   4.938  -6.276  1.00  0.00           N  
ATOM    224  CA  VAL A  33     -10.124   4.491  -5.305  1.00  0.00           C  
ATOM    225  C   VAL A  33      -9.945   2.973  -5.356  1.00  0.00           C  
ATOM    226  O   VAL A  33      -8.813   2.508  -5.306  1.00  0.00           O  
ATOM    227  CB  VAL A  33     -10.492   4.904  -3.867  1.00  0.00           C  
ATOM    228  CEN VAL A  33     -10.320   5.326  -3.350  1.00  0.00           X  
ATOM    229  H   VAL A  33     -12.008   5.317  -5.931  1.00  0.00           H  
ATOM    230  N   ASP A  34     -11.030   2.204  -5.477  1.00  0.00           N  
ATOM    231  CA  ASP A  34     -11.007   0.737  -5.566  1.00  0.00           C  
ATOM    232  C   ASP A  34     -10.267   0.279  -6.828  1.00  0.00           C  
ATOM    233  O   ASP A  34      -9.373  -0.558  -6.741  1.00  0.00           O  
ATOM    234  CB  ASP A  34     -12.430   0.173  -5.554  1.00  0.00           C  
ATOM    235  CEN ASP A  34     -13.106  -0.236  -4.911  1.00  0.00           X  
ATOM    236  H   ASP A  34     -11.934   2.653  -5.500  1.00  0.00           H  
ATOM    237  N   ASN A  35     -10.550   0.899  -7.979  1.00  0.00           N  
ATOM    238  CA  ASN A  35      -9.868   0.597  -9.240  1.00  0.00           C  
ATOM    239  C   ASN A  35      -8.367   0.900  -9.161  1.00  0.00           C  
ATOM    240  O   ASN A  35      -7.547   0.103  -9.610  1.00  0.00           O  
ATOM    241  CB  ASN A  35     -10.493   1.353 -10.398  1.00  0.00           C  
ATOM    242  CEN ASN A  35     -11.237   1.200 -11.122  1.00  0.00           X  
ATOM    243  H   ASN A  35     -11.281   1.599  -7.978  1.00  0.00           H  
ATOM    244  N   HIS A  36      -7.990   2.045  -8.587  1.00  0.00           N  
ATOM    245  CA  HIS A  36      -6.581   2.414  -8.464  1.00  0.00           C  
ATOM    246  C   HIS A  36      -5.818   1.423  -7.579  1.00  0.00           C  
ATOM    247  O   HIS A  36      -4.727   0.990  -7.941  1.00  0.00           O  
ATOM    248  CB  HIS A  36      -6.445   3.833  -7.901  1.00  0.00           C  
ATOM    249  CEN HIS A  36      -6.278   5.160  -8.392  1.00  0.00           X  
ATOM    250  H   HIS A  36      -8.694   2.685  -8.245  1.00  0.00           H  
ATOM    251  N   LEU A  37      -6.417   0.990  -6.469  1.00  0.00           N  
ATOM    252  CA  LEU A  37      -5.828   0.011  -5.563  1.00  0.00           C  
ATOM    253  C   LEU A  37      -5.603  -1.355  -6.241  1.00  0.00           C  
ATOM    254  O   LEU A  37      -4.511  -1.909  -6.131  1.00  0.00           O  
ATOM    255  CB  LEU A  37      -6.721  -0.150  -4.327  1.00  0.00           C  
ATOM    256  CEN LEU A  37      -6.609   0.371  -2.881  1.00  0.00           X  
ATOM    257  H   LEU A  37      -7.311   1.386  -6.222  1.00  0.00           H  
ATOM    258  N   GLN A  38      -6.577  -1.871  -6.999  1.00  0.00           N  
ATOM    259  CA  GLN A  38      -6.425  -3.132  -7.738  1.00  0.00           C  
ATOM    260  C   GLN A  38      -5.316  -3.038  -8.795  1.00  0.00           C  
ATOM    261  O   GLN A  38      -4.500  -3.954  -8.885  1.00  0.00           O  
ATOM    262  CB  GLN A  38      -7.745  -3.518  -8.411  1.00  0.00           C  
ATOM    263  CEN GLN A  38      -9.158  -4.535  -8.285  1.00  0.00           X  
ATOM    264  H   GLN A  38      -7.431  -1.344  -7.121  1.00  0.00           H  
ATOM    265  N   ASN A  39      -5.223  -1.919  -9.524  1.00  0.00           N  
ATOM    266  CA  ASN A  39      -4.177  -1.737 -10.535  1.00  0.00           C  
ATOM    267  C   ASN A  39      -2.775  -1.693  -9.899  1.00  0.00           C  
ATOM    268  O   ASN A  39      -1.852  -2.312 -10.415  1.00  0.00           O  
ATOM    269  CB  ASN A  39      -4.420  -0.485 -11.358  1.00  0.00           C  
ATOM    270  CEN ASN A  39      -4.899  -0.218 -12.253  1.00  0.00           X  
ATOM    271  H   ASN A  39      -5.938  -1.213  -9.428  1.00  0.00           H  
ATOM    272  N   VAL A  40      -2.634  -1.059  -8.727  1.00  0.00           N  
ATOM    273  CA  VAL A  40      -1.356  -0.997  -7.989  1.00  0.00           C  
ATOM    274  C   VAL A  40      -0.946  -2.383  -7.467  1.00  0.00           C  
ATOM    275  O   VAL A  40       0.231  -2.741  -7.502  1.00  0.00           O  
ATOM    276  CB  VAL A  40      -1.432  -0.017  -6.803  1.00  0.00           C  
ATOM    277  CEN VAL A  40      -1.213   0.594  -6.574  1.00  0.00           X  
ATOM    278  H   VAL A  40      -3.434  -0.562  -8.359  1.00  0.00           H  
ATOM    279  N   ILE A  41      -1.898  -3.192  -6.991  1.00  0.00           N  
ATOM    280  CA  ILE A  41      -1.628  -4.586  -6.597  1.00  0.00           C  
ATOM    281  C   ILE A  41      -1.097  -5.407  -7.775  1.00  0.00           C  
ATOM    282  O   ILE A  41      -0.083  -6.099  -7.629  1.00  0.00           O  
ATOM    283  CB  ILE A  41      -2.888  -5.272  -6.038  1.00  0.00           C  
ATOM    284  CEN ILE A  41      -3.491  -5.440  -5.146  1.00  0.00           X  
ATOM    285  H   ILE A  41      -2.848  -2.849  -6.964  1.00  0.00           H  
ATOM    286  N   GLU A  42      -1.772  -5.352  -8.923  1.00  0.00           N  
ATOM    287  CA  GLU A  42      -1.362  -6.078 -10.129  1.00  0.00           C  
ATOM    288  C   GLU A  42       0.065  -5.698 -10.546  1.00  0.00           C  
ATOM    289  O   GLU A  42       0.893  -6.582 -10.772  1.00  0.00           O  
ATOM    290  CB  GLU A  42      -2.338  -5.803 -11.276  1.00  0.00           C  
ATOM    291  CEN GLU A  42      -3.673  -6.274 -12.224  1.00  0.00           X  
ATOM    292  H   GLU A  42      -2.574  -4.741  -8.992  1.00  0.00           H  
ATOM    293  N   ASP A  43       0.398  -4.410 -10.523  1.00  0.00           N  
ATOM    294  CA  ASP A  43       1.724  -3.914 -10.887  1.00  0.00           C  
ATOM    295  C   ASP A  43       2.817  -4.395  -9.922  1.00  0.00           C  
ATOM    296  O   ASP A  43       3.892  -4.823 -10.358  1.00  0.00           O  
ATOM    297  CB  ASP A  43       1.715  -2.384 -10.943  1.00  0.00           C  
ATOM    298  CEN ASP A  43       1.622  -1.624 -11.614  1.00  0.00           X  
ATOM    299  H   ASP A  43      -0.331  -3.728 -10.369  1.00  0.00           H  
ATOM    300  N   ILE A  44       2.539  -4.421  -8.607  1.00  0.00           N  
ATOM    301  CA  ILE A  44       3.501  -4.923  -7.612  1.00  0.00           C  
ATOM    302  C   ILE A  44       3.795  -6.393  -7.891  1.00  0.00           C  
ATOM    303  O   ILE A  44       4.959  -6.792  -7.895  1.00  0.00           O  
ATOM    304  CB  ILE A  44       2.982  -4.770  -6.171  1.00  0.00           C  
ATOM    305  CEN ILE A  44       2.914  -4.100  -5.314  1.00  0.00           X  
ATOM    306  H   ILE A  44       1.616  -4.135  -8.316  1.00  0.00           H  
ATOM    307  N   HIS A  45       2.774  -7.209  -8.152  1.00  0.00           N  
ATOM    308  CA  HIS A  45       2.955  -8.622  -8.456  1.00  0.00           C  
ATOM    309  C   HIS A  45       3.876  -8.866  -9.661  1.00  0.00           C  
ATOM    310  O   HIS A  45       4.875  -9.587  -9.540  1.00  0.00           O  
ATOM    311  CB  HIS A  45       1.595  -9.282  -8.704  1.00  0.00           C  
ATOM    312  CEN HIS A  45       0.615 -10.009  -7.967  1.00  0.00           X  
ATOM    313  H   HIS A  45       1.841  -6.820  -8.181  1.00  0.00           H  
ATOM    314  N   ASP A  46       3.617  -8.209 -10.784  1.00  0.00           N  
ATOM    315  CA  ASP A  46       4.424  -8.337 -11.996  1.00  0.00           C  
ATOM    316  C   ASP A  46       5.876  -7.907 -11.762  1.00  0.00           C  
ATOM    317  O   ASP A  46       6.817  -8.598 -12.183  1.00  0.00           O  
ATOM    318  CB  ASP A  46       3.811  -7.514 -13.131  1.00  0.00           C  
ATOM    319  CEN ASP A  46       3.206  -7.626 -13.943  1.00  0.00           X  
ATOM    320  H   ASP A  46       2.781  -7.645 -10.830  1.00  0.00           H  
ATOM    321  N   PHE A  47       6.086  -6.813 -11.028  1.00  0.00           N  
ATOM    322  CA  PHE A  47       7.423  -6.304 -10.736  1.00  0.00           C  
ATOM    323  C   PHE A  47       8.224  -7.307  -9.895  1.00  0.00           C  
ATOM    324  O   PHE A  47       9.408  -7.534 -10.165  1.00  0.00           O  
ATOM    325  CB  PHE A  47       7.335  -4.958 -10.014  1.00  0.00           C  
ATOM    326  CEN PHE A  47       7.430  -3.411 -10.367  1.00  0.00           X  
ATOM    327  H   PHE A  47       5.290  -6.334 -10.634  1.00  0.00           H  
ATOM    328  N   MET A  48       7.590  -7.961  -8.918  1.00  0.00           N  
ATOM    329  CA  MET A  48       8.213  -8.982  -8.078  1.00  0.00           C  
ATOM    330  C   MET A  48       8.683 -10.179  -8.898  1.00  0.00           C  
ATOM    331  O   MET A  48       9.821 -10.635  -8.730  1.00  0.00           O  
ATOM    332  CB  MET A  48       7.236  -9.439  -6.996  1.00  0.00           C  
ATOM    333  CEN MET A  48       6.930  -9.361  -5.270  1.00  0.00           X  
ATOM    334  H   MET A  48       6.616  -7.733  -8.766  1.00  0.00           H  
ATOM    335  N   GLN A  49       7.839 -10.690  -9.792  1.00  0.00           N  
ATOM    336  CA  GLN A  49       8.174 -11.814 -10.654  1.00  0.00           C  
ATOM    337  C   GLN A  49       9.409 -11.497 -11.512  1.00  0.00           C  
ATOM    338  O   GLN A  49      10.388 -12.255 -11.493  1.00  0.00           O  
ATOM    339  CB  GLN A  49       6.987 -12.169 -11.553  1.00  0.00           C  
ATOM    340  CEN GLN A  49       5.645 -13.265 -11.766  1.00  0.00           X  
ATOM    341  H   GLN A  49       6.906 -10.298  -9.852  1.00  0.00           H  
ATOM    342  N   ALA A  50       9.418 -10.340 -12.174  1.00  0.00           N  
ATOM    343  CA  ALA A  50      10.521  -9.910 -13.029  1.00  0.00           C  
ATOM    344  C   ALA A  50      11.842  -9.749 -12.248  1.00  0.00           C  
ATOM    345  O   ALA A  50      12.897 -10.174 -12.727  1.00  0.00           O  
ATOM    346  CB  ALA A  50      10.154  -8.609 -13.727  1.00  0.00           C  
ATOM    347  CEN ALA A  50      10.154  -8.610 -13.726  1.00  0.00           X  
ATOM    348  H   ALA A  50       8.613  -9.738 -12.099  1.00  0.00           H  
ATOM    349  N   ALA A  51      11.799  -9.213 -11.027  1.00  0.00           N  
ATOM    350  CA  ALA A  51      12.982  -9.026 -10.188  1.00  0.00           C  
ATOM    351  C   ALA A  51      13.574 -10.369  -9.725  1.00  0.00           C  
ATOM    352  O   ALA A  51      14.796 -10.552  -9.729  1.00  0.00           O  
ATOM    353  CB  ALA A  51      12.639  -8.153  -8.990  1.00  0.00           C  
ATOM    354  CEN ALA A  51      12.639  -8.154  -8.990  1.00  0.00           X  
ATOM    355  H   ALA A  51      10.915  -8.860 -10.688  1.00  0.00           H  
ATOM    356  N   ALA A  52      12.727 -11.345  -9.388  1.00  0.00           N  
ATOM    357  CA  ALA A  52      13.152 -12.682  -8.981  1.00  0.00           C  
ATOM    358  C   ALA A  52      13.846 -13.429 -10.135  1.00  0.00           C  
ATOM    359  O   ALA A  52      14.910 -14.024  -9.933  1.00  0.00           O  
ATOM    360  CB  ALA A  52      11.959 -13.475  -8.467  1.00  0.00           C  
ATOM    361  CEN ALA A  52      11.960 -13.475  -8.468  1.00  0.00           X  
ATOM    362  H   ALA A  52      11.739 -11.145  -9.417  1.00  0.00           H  
ATOM    363  N   ALA A  53      13.294 -13.361 -11.349  1.00  0.00           N  
ATOM    364  CA  ALA A  53      13.885 -13.996 -12.525  1.00  0.00           C  
ATOM    365  C   ALA A  53      15.240 -13.365 -12.881  1.00  0.00           C  
ATOM    366  O   ALA A  53      16.224 -14.084 -13.067  1.00  0.00           O  
ATOM    367  CB  ALA A  53      12.928 -13.910 -13.704  1.00  0.00           C  
ATOM    368  CEN ALA A  53      12.929 -13.910 -13.704  1.00  0.00           X  
ATOM    369  H   ALA A  53      12.437 -12.843 -11.467  1.00  0.00           H  
ATOM    370  N   ALA A  54      15.339 -12.032 -12.883  1.00  0.00           N  
ATOM    371  CA  ALA A  54      16.562 -11.313 -13.237  1.00  0.00           C  
ATOM    372  C   ALA A  54      17.705 -11.576 -12.242  1.00  0.00           C  
ATOM    373  O   ALA A  54      18.847 -11.814 -12.651  1.00  0.00           O  
ATOM    374  CB  ALA A  54      16.275  -9.821 -13.333  1.00  0.00           C  
ATOM    375  CEN ALA A  54      16.276  -9.822 -13.332  1.00  0.00           X  
ATOM    376  H   ALA A  54      14.508 -11.490 -12.683  1.00  0.00           H  
ATOM    377  N   ALA A  55      17.410 -11.602 -10.938  1.00  0.00           N  
ATOM    378  CA  ALA A  55      18.390 -11.924  -9.905  1.00  0.00           C  
ATOM    379  C   ALA A  55      18.871 -13.386 -10.006  1.00  0.00           C  
ATOM    380  O   ALA A  55      20.077 -13.648  -9.992  1.00  0.00           O  
ATOM    381  CB  ALA A  55      17.804 -11.647  -8.528  1.00  0.00           C  
ATOM    382  CEN ALA A  55      17.804 -11.647  -8.529  1.00  0.00           X  
ATOM    383  H   ALA A  55      16.471 -11.358 -10.658  1.00  0.00           H  
ATOM    384  N   ASN A  56      17.943 -14.338 -10.157  1.00  0.00           N  
ATOM    385  CA  ASN A  56      18.266 -15.762 -10.273  1.00  0.00           C  
ATOM    386  C   ASN A  56      19.058 -16.106 -11.538  1.00  0.00           C  
ATOM    387  O   ASN A  56      19.886 -17.019 -11.489  1.00  0.00           O  
ATOM    388  CB  ASN A  56      17.005 -16.605 -10.213  1.00  0.00           C  
ATOM    389  CEN ASN A  56      16.427 -17.096  -9.489  1.00  0.00           X  
ATOM    390  H   ASN A  56      16.972 -14.063 -10.164  1.00  0.00           H  
ATOM    391  N   CYS A  57      18.918 -15.346 -12.629  1.00  0.00           N  
ATOM    392  CA  CYS A  57      19.652 -15.589 -13.877  1.00  0.00           C  
ATOM    393  C   CYS A  57      21.150 -15.862 -13.658  1.00  0.00           C  
ATOM    394  O   CYS A  57      21.710 -16.735 -14.318  1.00  0.00           O  
ATOM    395  CB  CYS A  57      19.458 -14.271 -14.627  1.00  0.00           C  
ATOM    396  CEN CYS A  57      18.880 -14.060 -15.449  1.00  0.00           X  
ATOM    397  H   CYS A  57      18.186 -14.648 -12.639  1.00  0.00           H  
ATOM    398  N   ARG A  58      21.818 -15.212 -12.690  1.00  0.00           N  
ATOM    399  CA  ARG A  58      23.268 -15.406 -12.484  1.00  0.00           C  
ATOM    400  C   ARG A  58      23.710 -16.823 -12.115  1.00  0.00           C  
ATOM    401  O   ARG A  58      24.880 -17.131 -12.331  1.00  0.00           O  
ATOM    402  CB  ARG A  58      23.809 -14.414 -11.465  1.00  0.00           C  
ATOM    403  CEN ARG A  58      24.851 -12.378 -10.505  1.00  0.00           X  
ATOM    404  H   ARG A  58      21.302 -14.573 -12.104  1.00  0.00           H  
ATOM    405  N   LYS A  59      22.823 -17.723 -11.661  1.00  0.00           N  
ATOM    406  CA  LYS A  59      23.274 -19.060 -11.208  1.00  0.00           C  
ATOM    407  C   LYS A  59      24.114 -19.787 -12.268  1.00  0.00           C  
ATOM    408  O   LYS A  59      24.978 -20.576 -11.907  1.00  0.00           O  
ATOM    409  CB  LYS A  59      22.071 -19.925 -10.826  1.00  0.00           C  
ATOM    410  CEN LYS A  59      20.867 -20.784  -9.313  1.00  0.00           X  
ATOM    411  H   LYS A  59      21.843 -17.567 -11.841  1.00  0.00           H  
ATOM    412  N   GLY A  60      23.917 -19.482 -13.552  1.00  0.00           N  
ATOM    413  CA  GLY A  60      24.580 -20.128 -14.685  1.00  0.00           C  
ATOM    414  C   GLY A  60      25.878 -19.484 -15.178  1.00  0.00           C  
ATOM    415  O   GLY A  60      26.400 -19.950 -16.182  1.00  0.00           O  
ATOM    416  CEN GLY A  60      24.580 -20.128 -14.685  1.00  0.00           X  
ATOM    417  H   GLY A  60      23.177 -18.828 -13.779  1.00  0.00           H  
ATOM    418  N   SER A  61      26.429 -18.459 -14.513  1.00  0.00           N  
ATOM    419  CA  SER A  61      27.619 -17.765 -15.037  1.00  0.00           C  
ATOM    420  C   SER A  61      28.937 -18.289 -14.448  1.00  0.00           C  
ATOM    421  O   SER A  61      30.007 -17.782 -14.777  1.00  0.00           O  
ATOM    422  CB  SER A  61      27.496 -16.276 -14.776  1.00  0.00           C  
ATOM    423  CEN SER A  61      27.367 -15.815 -14.518  1.00  0.00           X  
ATOM    424  H   SER A  61      26.105 -18.248 -13.580  1.00  0.00           H  
ATOM    425  N   PRO A  62      28.915 -19.326 -13.585  1.00  0.00           N  
ATOM    426  CA  PRO A  62      30.107 -19.815 -12.908  1.00  0.00           C  
ATOM    427  C   PRO A  62      30.931 -20.631 -13.920  1.00  0.00           C  
ATOM    428  O   PRO A  62      30.939 -21.856 -13.907  1.00  0.00           O  
ATOM    429  CB  PRO A  62      29.574 -20.666 -11.743  1.00  0.00           C  
ATOM    430  CEN PRO A  62      27.976 -20.234 -12.410  1.00  0.00           X  
ATOM    431  N   GLY A  63      31.566 -19.937 -14.862  1.00  0.00           N  
ATOM    432  CA  GLY A  63      32.357 -20.550 -15.933  1.00  0.00           C  
ATOM    433  C   GLY A  63      33.855 -20.355 -15.749  1.00  0.00           C  
ATOM    434  O   GLY A  63      34.480 -19.600 -16.483  1.00  0.00           O  
ATOM    435  CEN GLY A  63      32.357 -20.550 -15.933  1.00  0.00           X  
ATOM    436  H   GLY A  63      31.392 -18.945 -14.915  1.00  0.00           H  
ATOM    437  N   SER A  64      34.457 -20.994 -14.754  1.00  0.00           N  
ATOM    438  CA  SER A  64      35.887 -20.820 -14.516  1.00  0.00           C  
ATOM    439  C   SER A  64      36.487 -22.203 -14.320  1.00  0.00           C  
ATOM    440  O   SER A  64      36.055 -22.925 -13.421  1.00  0.00           O  
ATOM    441  CB  SER A  64      36.141 -19.935 -13.310  1.00  0.00           C  
ATOM    442  CEN SER A  64      36.065 -19.708 -12.822  1.00  0.00           X  
ATOM    443  H   SER A  64      34.012 -21.808 -14.365  1.00  0.00           H  
ATOM    444  N   PRO A  65      37.430 -22.614 -15.183  1.00  0.00           N  
ATOM    445  CA  PRO A  65      38.054 -23.914 -15.066  1.00  0.00           C  
ATOM    446  C   PRO A  65      38.932 -23.883 -13.814  1.00  0.00           C  
ATOM    447  O   PRO A  65      39.639 -22.911 -13.556  1.00  0.00           O  
ATOM    448  CB  PRO A  65      38.859 -24.088 -16.364  1.00  0.00           C  
ATOM    449  CEN PRO A  65      38.236 -22.459 -16.743  1.00  0.00           X  
ATOM    450  N   ALA A  66      38.901 -24.959 -13.026  1.00  0.00           N  
ATOM    451  CA  ALA A  66      39.705 -25.012 -11.823  1.00  0.00           C  
ATOM    452  C   ALA A  66      41.121 -25.371 -12.285  1.00  0.00           C  
ATOM    453  O   ALA A  66      41.566 -26.518 -12.211  1.00  0.00           O  
ATOM    454  CB  ALA A  66      39.155 -26.019 -10.823  1.00  0.00           C  
ATOM    455  CEN ALA A  66      39.156 -26.018 -10.824  1.00  0.00           X  
ATOM    456  H   ALA A  66      38.517 -25.819 -13.395  1.00  0.00           H  
ATOM    457  N   GLY A  67      41.785 -24.382 -12.876  1.00  0.00           N  
ATOM    458  CA  GLY A  67      43.115 -24.535 -13.427  1.00  0.00           C  
ATOM    459  C   GLY A  67      44.056 -24.990 -12.322  1.00  0.00           C  
ATOM    460  O   GLY A  67      43.768 -24.809 -11.145  1.00  0.00           O  
ATOM    461  CEN GLY A  67      43.116 -24.535 -13.427  1.00  0.00           X  
ATOM    462  H   GLY A  67      41.356 -23.470 -12.886  1.00  0.00           H  
ATOM    463  N   SER A  68      45.154 -25.621 -12.718  1.00  0.00           N  
ATOM    464  CA  SER A  68      46.232 -26.083 -11.838  1.00  0.00           C  
ATOM    465  C   SER A  68      47.495 -26.235 -12.690  1.00  0.00           C  
ATOM    466  O   SER A  68      48.068 -27.323 -12.744  1.00  0.00           O  
ATOM    467  CB  SER A  68      45.864 -27.389 -11.161  1.00  0.00           C  
ATOM    468  CEN SER A  68      45.641 -27.880 -11.092  1.00  0.00           X  
ATOM    469  H   SER A  68      45.429 -25.431 -13.671  1.00  0.00           H  
ATOM    470  N   PRO A  69      47.939 -25.185 -13.399  1.00  0.00           N  
ATOM    471  CA  PRO A  69      49.129 -25.304 -14.221  1.00  0.00           C  
ATOM    472  C   PRO A  69      50.339 -25.400 -13.287  1.00  0.00           C  
ATOM    473  O   PRO A  69      50.320 -24.934 -12.148  1.00  0.00           O  
ATOM    474  CB  PRO A  69      49.139 -24.033 -15.086  1.00  0.00           C  
ATOM    475  CEN PRO A  69      47.653 -23.636 -14.181  1.00  0.00           X  
ATOM    476  N   THR A  70      51.393 -26.041 -13.773  1.00  0.00           N  
ATOM    477  CA  THR A  70      52.665 -26.148 -13.064  1.00  0.00           C  
ATOM    478  C   THR A  70      53.674 -25.241 -13.767  1.00  0.00           C  
ATOM    479  O   THR A  70      53.688 -25.152 -14.994  1.00  0.00           O  
ATOM    480  CB  THR A  70      53.196 -27.593 -13.025  1.00  0.00           C  
ATOM    481  CEN THR A  70      53.146 -28.154 -12.873  1.00  0.00           X  
ATOM    482  H   THR A  70      51.417 -26.275 -14.756  1.00  0.00           H  
ATOM    483  N   SER A  71      54.488 -24.533 -12.983  1.00  0.00           N  
ATOM    484  CA  SER A  71      55.531 -23.632 -13.463  1.00  0.00           C  
ATOM    485  C   SER A  71      56.688 -24.406 -14.090  1.00  0.00           C  
ATOM    486  O   SER A  71      57.170 -25.348 -13.465  1.00  0.00           O  
ATOM    487  CB  SER A  71      56.032 -22.763 -12.325  1.00  0.00           C  
ATOM    488  CEN SER A  71      56.175 -22.620 -11.820  1.00  0.00           X  
ATOM    489  H   SER A  71      54.382 -24.609 -11.983  1.00  0.00           H  
ATOM    490  N   THR A  72      57.186 -23.959 -15.246  1.00  0.00           N  
ATOM    491  CA  THR A  72      58.323 -24.603 -15.919  1.00  0.00           C  
ATOM    492  C   THR A  72      59.242 -23.538 -16.529  1.00  0.00           C  
ATOM    493  O   THR A  72      59.022 -23.081 -17.641  1.00  0.00           O  
ATOM    494  CB  THR A  72      57.863 -25.572 -17.024  1.00  0.00           C  
ATOM    495  CEN THR A  72      57.571 -26.045 -17.203  1.00  0.00           X  
ATOM    496  H   THR A  72      56.874 -23.071 -15.604  1.00  0.00           H  
ATOM    497  N   GLU A  73      60.221 -23.160 -15.707  1.00  0.00           N  
ATOM    498  CA  GLU A  73      61.324 -22.198 -15.880  1.00  0.00           C  
ATOM    499  C   GLU A  73      61.204 -20.913 -16.731  1.00  0.00           C  
ATOM    500  O   GLU A  73      60.889 -20.895 -17.916  1.00  0.00           O  
ATOM    501  CB  GLU A  73      62.517 -22.988 -16.423  1.00  0.00           C  
ATOM    502  CEN GLU A  73      63.953 -23.866 -16.154  1.00  0.00           X  
ATOM    503  H   GLU A  73      60.473 -23.880 -15.045  1.00  0.00           H  
ATOM    504  N   GLU A  74      61.548 -19.826 -16.030  1.00  0.00           N  
ATOM    505  CA  GLU A  74      61.618 -18.416 -16.408  1.00  0.00           C  
ATOM    506  C   GLU A  74      62.724 -18.067 -17.415  1.00  0.00           C  
ATOM    507  O   GLU A  74      63.867 -18.508 -17.304  1.00  0.00           O  
ATOM    508  CB  GLU A  74      61.795 -17.565 -15.149  1.00  0.00           C  
ATOM    509  CEN GLU A  74      61.128 -16.596 -13.916  1.00  0.00           X  
ATOM    510  H   GLU A  74      61.956 -20.009 -15.124  1.00  0.00           H  
ATOM    511  N   GLY A  75      62.402 -17.141 -18.321  1.00  0.00           N  
ATOM    512  CA  GLY A  75      63.315 -16.605 -19.326  1.00  0.00           C  
ATOM    513  C   GLY A  75      62.845 -15.218 -19.756  1.00  0.00           C  
ATOM    514  O   GLY A  75      61.656 -14.916 -19.729  1.00  0.00           O  
ATOM    515  CEN GLY A  75      63.315 -16.605 -19.327  1.00  0.00           X  
ATOM    516  H   GLY A  75      61.519 -16.664 -18.212  1.00  0.00           H  
ATOM    517  N   THR A  76      63.808 -14.371 -20.092  1.00  0.00           N  
ATOM    518  CA  THR A  76      63.688 -12.966 -20.487  1.00  0.00           C  
ATOM    519  C   THR A  76      63.236 -12.788 -21.946  1.00  0.00           C  
ATOM    520  O   THR A  76      63.659 -13.541 -22.815  1.00  0.00           O  
ATOM    521  CB  THR A  76      65.022 -12.223 -20.288  1.00  0.00           C  
ATOM    522  CEN THR A  76      65.463 -12.041 -19.951  1.00  0.00           X  
ATOM    523  H   THR A  76      64.751 -14.727 -20.028  1.00  0.00           H  
ATOM    524  N   SER A  77      62.412 -11.752 -22.162  1.00  0.00           N  
ATOM    525  CA  SER A  77      61.892 -11.156 -23.414  1.00  0.00           C  
ATOM    526  C   SER A  77      61.664 -12.008 -24.673  1.00  0.00           C  
ATOM    527  O   SER A  77      62.567 -12.705 -25.108  1.00  0.00           O  
ATOM    528  CB  SER A  77      62.820 -10.018 -23.792  1.00  0.00           C  
ATOM    529  CEN SER A  77      63.285  -9.744 -23.863  1.00  0.00           X  
ATOM    530  H   SER A  77      62.394 -11.092 -21.397  1.00  0.00           H  
ATOM    531  N   GLU A  78      60.570 -11.733 -25.400  1.00  0.00           N  
ATOM    532  CA  GLU A  78      60.275 -12.416 -26.677  1.00  0.00           C  
ATOM    533  C   GLU A  78      59.555 -11.472 -27.658  1.00  0.00           C  
ATOM    534  O   GLU A  78      58.719 -10.654 -27.285  1.00  0.00           O  
ATOM    535  CB  GLU A  78      59.427 -13.667 -26.434  1.00  0.00           C  
ATOM    536  CEN GLU A  78      59.307 -15.357 -26.250  1.00  0.00           X  
ATOM    537  H   GLU A  78      60.213 -10.792 -25.343  1.00  0.00           H  
ATOM    538  N   SER A  79      59.911 -11.569 -28.938  1.00  0.00           N  
ATOM    539  CA  SER A  79      59.325 -10.804 -30.039  1.00  0.00           C  
ATOM    540  C   SER A  79      58.448 -11.717 -30.897  1.00  0.00           C  
ATOM    541  O   SER A  79      58.888 -12.816 -31.237  1.00  0.00           O  
ATOM    542  CB  SER A  79      60.413 -10.161 -30.878  1.00  0.00           C  
ATOM    543  CEN SER A  79      60.892 -10.099 -31.127  1.00  0.00           X  
ATOM    544  H   SER A  79      60.532 -12.320 -29.208  1.00  0.00           H  
ATOM    545  N   ALA A  80      57.267 -11.260 -31.312  1.00  0.00           N  
ATOM    546  CA  ALA A  80      56.372 -12.030 -32.173  1.00  0.00           C  
ATOM    547  C   ALA A  80      55.616 -11.077 -33.118  1.00  0.00           C  
ATOM    548  O   ALA A  80      55.225  -9.974 -32.745  1.00  0.00           O  
ATOM    549  CB  ALA A  80      55.404 -12.856 -31.339  1.00  0.00           C  
ATOM    550  CEN ALA A  80      55.404 -12.855 -31.340  1.00  0.00           X  
ATOM    551  H   ALA A  80      57.020 -10.297 -31.127  1.00  0.00           H  
ATOM    552  N   THR A  81      55.476 -11.516 -34.364  1.00  0.00           N  
ATOM    553  CA  THR A  81      54.781 -10.871 -35.485  1.00  0.00           C  
ATOM    554  C   THR A  81      53.260 -11.096 -35.459  1.00  0.00           C  
ATOM    555  O   THR A  81      52.837 -12.252 -35.402  1.00  0.00           O  
ATOM    556  CB  THR A  81      55.330 -11.371 -36.834  1.00  0.00           C  
ATOM    557  CEN THR A  81      55.768 -11.449 -37.213  1.00  0.00           X  
ATOM    558  H   THR A  81      55.805 -12.450 -34.562  1.00  0.00           H  
ATOM    559  N   PRO A  82      52.428 -10.040 -35.574  1.00  0.00           N  
ATOM    560  CA  PRO A  82      50.971 -10.163 -35.594  1.00  0.00           C  
ATOM    561  C   PRO A  82      50.488 -10.815 -36.901  1.00  0.00           C  
ATOM    562  O   PRO A  82      51.081 -10.631 -37.963  1.00  0.00           O  
ATOM    563  CB  PRO A  82      50.473  -8.716 -35.446  1.00  0.00           C  
ATOM    564  CEN PRO A  82      52.212  -8.317 -35.474  1.00  0.00           X  
ATOM    565  N   GLU A  83      49.408 -11.593 -36.808  1.00  0.00           N  
ATOM    566  CA  GLU A  83      48.727 -12.230 -37.943  1.00  0.00           C  
ATOM    567  C   GLU A  83      47.693 -11.296 -38.591  1.00  0.00           C  
ATOM    568  O   GLU A  83      46.924 -10.594 -37.929  1.00  0.00           O  
ATOM    569  CB  GLU A  83      48.051 -13.527 -37.493  1.00  0.00           C  
ATOM    570  CEN GLU A  83      48.057 -15.226 -37.357  1.00  0.00           X  
ATOM    571  H   GLU A  83      48.982 -11.711 -35.902  1.00  0.00           H  
ATOM    572  N   SER A  84      47.728 -11.306 -39.920  1.00  0.00           N  
ATOM    573  CA  SER A  84      46.874 -10.584 -40.861  1.00  0.00           C  
ATOM    574  C   SER A  84      45.518 -11.259 -41.082  1.00  0.00           C  
ATOM    575  O   SER A  84      45.420 -12.482 -41.066  1.00  0.00           O  
ATOM    576  CB  SER A  84      47.597 -10.428 -42.184  1.00  0.00           C  
ATOM    577  CEN SER A  84      47.919 -10.551 -42.605  1.00  0.00           X  
ATOM    578  H   SER A  84      48.390 -11.953 -40.325  1.00  0.00           H  
ATOM    579  N   GLY A  85      44.487 -10.475 -41.431  1.00  0.00           N  
ATOM    580  CA  GLY A  85      43.186 -11.040 -41.815  1.00  0.00           C  
ATOM    581  C   GLY A  85      41.956 -10.435 -41.118  1.00  0.00           C  
ATOM    582  O   GLY A  85      41.747 -10.714 -39.942  1.00  0.00           O  
ATOM    583  CEN GLY A  85      43.185 -11.040 -41.815  1.00  0.00           X  
ATOM    584  H   GLY A  85      44.655  -9.491 -41.590  1.00  0.00           H  
ATOM    585  N   PRO A  86      41.108  -9.656 -41.815  1.00  0.00           N  
ATOM    586  CA  PRO A  86      39.903  -9.055 -41.239  1.00  0.00           C  
ATOM    587  C   PRO A  86      38.837 -10.119 -40.915  1.00  0.00           C  
ATOM    588  O   PRO A  86      38.668 -11.095 -41.647  1.00  0.00           O  
ATOM    589  CB  PRO A  86      39.429  -8.070 -42.321  1.00  0.00           C  
ATOM    590  CEN PRO A  86      40.808  -8.723 -43.248  1.00  0.00           X  
ATOM    591  N   GLY A  87      38.114  -9.919 -39.810  1.00  0.00           N  
ATOM    592  CA  GLY A  87      36.998 -10.756 -39.364  1.00  0.00           C  
ATOM    593  C   GLY A  87      35.665 -10.344 -39.996  1.00  0.00           C  
ATOM    594  O   GLY A  87      35.522  -9.259 -40.549  1.00  0.00           O  
ATOM    595  CEN GLY A  87      36.998 -10.756 -39.364  1.00  0.00           X  
ATOM    596  H   GLY A  87      38.301  -9.085 -39.275  1.00  0.00           H  
ATOM    597  N   THR A  88      34.706 -11.256 -39.912  1.00  0.00           N  
ATOM    598  CA  THR A  88      33.303 -11.198 -40.335  1.00  0.00           C  
ATOM    599  C   THR A  88      32.295 -10.768 -39.263  1.00  0.00           C  
ATOM    600  O   THR A  88      32.216 -11.375 -38.196  1.00  0.00           O  
ATOM    601  CB  THR A  88      32.858 -12.567 -40.881  1.00  0.00           C  
ATOM    602  CEN THR A  88      32.914 -13.016 -41.251  1.00  0.00           X  
ATOM    603  H   THR A  88      34.986 -12.163 -39.567  1.00  0.00           H  
ATOM    604  N   SER A  89      31.443  -9.806 -39.622  1.00  0.00           N  
ATOM    605  CA  SER A  89      30.361  -9.237 -38.811  1.00  0.00           C  
ATOM    606  C   SER A  89      29.188 -10.205 -38.612  1.00  0.00           C  
ATOM    607  O   SER A  89      28.830 -10.961 -39.513  1.00  0.00           O  
ATOM    608  CB  SER A  89      29.868  -7.953 -39.450  1.00  0.00           C  
ATOM    609  CEN SER A  89      29.732  -7.599 -39.840  1.00  0.00           X  
ATOM    610  H   SER A  89      31.502  -9.452 -40.567  1.00  0.00           H  
ATOM    611  N   THR A  90      28.526 -10.138 -37.456  1.00  0.00           N  
ATOM    612  CA  THR A  90      27.312 -10.916 -37.161  1.00  0.00           C  
ATOM    613  C   THR A  90      26.336 -10.015 -36.414  1.00  0.00           C  
ATOM    614  O   THR A  90      26.735  -9.085 -35.719  1.00  0.00           O  
ATOM    615  CB  THR A  90      27.607 -12.171 -36.319  1.00  0.00           C  
ATOM    616  CEN THR A  90      27.868 -12.687 -36.240  1.00  0.00           X  
ATOM    617  H   THR A  90      28.713  -9.367 -36.833  1.00  0.00           H  
ATOM    618  N   GLU A  91      25.059 -10.267 -36.674  1.00  0.00           N  
ATOM    619  CA  GLU A  91      23.860  -9.658 -36.101  1.00  0.00           C  
ATOM    620  C   GLU A  91      23.212 -10.534 -35.002  1.00  0.00           C  
ATOM    621  O   GLU A  91      23.213 -11.766 -35.123  1.00  0.00           O  
ATOM    622  CB  GLU A  91      22.845  -9.370 -37.209  1.00  0.00           C  
ATOM    623  CEN GLU A  91      22.129  -8.285 -38.310  1.00  0.00           X  
ATOM    624  H   GLU A  91      24.867 -10.938 -37.405  1.00  0.00           H  
ATOM    625  N   PRO A  92      22.652  -9.935 -33.932  1.00  0.00           N  
ATOM    626  CA  PRO A  92      21.948 -10.652 -32.870  1.00  0.00           C  
ATOM    627  C   PRO A  92      20.588 -11.190 -33.338  1.00  0.00           C  
ATOM    628  O   PRO A  92      19.932 -10.606 -34.192  1.00  0.00           O  
ATOM    629  CB  PRO A  92      21.801  -9.602 -31.756  1.00  0.00           C  
ATOM    630  CEN PRO A  92      22.576  -8.515 -32.941  1.00  0.00           X  
ATOM    631  N   SER A  93      20.132 -12.295 -32.742  1.00  0.00           N  
ATOM    632  CA  SER A  93      18.814 -12.872 -33.038  1.00  0.00           C  
ATOM    633  C   SER A  93      17.726 -12.255 -32.155  1.00  0.00           C  
ATOM    634  O   SER A  93      17.987 -11.820 -31.036  1.00  0.00           O  
ATOM    635  CB  SER A  93      18.849 -14.376 -32.856  1.00  0.00           C  
ATOM    636  CEN SER A  93      18.986 -14.860 -32.647  1.00  0.00           X  
ATOM    637  H   SER A  93      20.673 -12.692 -31.988  1.00  0.00           H  
ATOM    638  N   GLU A  94      16.499 -12.259 -32.668  1.00  0.00           N  
ATOM    639  CA  GLU A  94      15.280 -11.825 -31.992  1.00  0.00           C  
ATOM    640  C   GLU A  94      14.823 -12.856 -30.944  1.00  0.00           C  
ATOM    641  O   GLU A  94      14.757 -14.057 -31.207  1.00  0.00           O  
ATOM    642  CB  GLU A  94      14.167 -11.579 -33.013  1.00  0.00           C  
ATOM    643  CEN GLU A  94      13.258 -10.508 -33.977  1.00  0.00           X  
ATOM    644  H   GLU A  94      16.388 -12.599 -33.611  1.00  0.00           H  
ATOM    645  N   GLY A  95      14.471 -12.388 -29.746  1.00  0.00           N  
ATOM    646  CA  GLY A  95      13.979 -13.215 -28.642  1.00  0.00           C  
ATOM    647  C   GLY A  95      12.825 -12.518 -27.927  1.00  0.00           C  
ATOM    648  O   GLY A  95      12.698 -12.620 -26.713  1.00  0.00           O  
ATOM    649  CEN GLY A  95      13.979 -13.216 -28.642  1.00  0.00           X  
ATOM    650  H   GLY A  95      14.506 -11.391 -29.603  1.00  0.00           H  
ATOM    651  N   SER A  96      11.992 -11.802 -28.683  1.00  0.00           N  
ATOM    652  CA  SER A  96      10.801 -11.110 -28.184  1.00  0.00           C  
ATOM    653  C   SER A  96       9.720 -12.106 -27.747  1.00  0.00           C  
ATOM    654  O   SER A  96       9.548 -13.117 -28.420  1.00  0.00           O  
ATOM    655  CB  SER A  96      10.259 -10.174 -29.247  1.00  0.00           C  
ATOM    656  CEN SER A  96      10.130  -9.987 -29.741  1.00  0.00           X  
ATOM    657  H   SER A  96      12.146 -11.823 -29.681  1.00  0.00           H  
ATOM    658  N   ALA A  97       8.949 -11.798 -26.696  1.00  0.00           N  
ATOM    659  CA  ALA A  97       7.821 -12.620 -26.217  1.00  0.00           C  
ATOM    660  C   ALA A  97       7.002 -11.898 -25.114  1.00  0.00           C  
ATOM    661  O   ALA A  97       7.252 -12.111 -23.926  1.00  0.00           O  
ATOM    662  CB  ALA A  97       8.332 -13.960 -25.710  1.00  0.00           C  
ATOM    663  CEN ALA A  97       8.331 -13.960 -25.710  1.00  0.00           X  
ATOM    664  H   ALA A  97       8.985 -10.843 -26.371  1.00  0.00           H  
ATOM    665  N   PRO A  98       5.990 -11.087 -25.467  1.00  0.00           N  
ATOM    666  CA  PRO A  98       5.158 -10.363 -24.508  1.00  0.00           C  
ATOM    667  C   PRO A  98       4.249 -11.331 -23.725  1.00  0.00           C  
ATOM    668  O   PRO A  98       3.710 -12.286 -24.276  1.00  0.00           O  
ATOM    669  CB  PRO A  98       4.354  -9.382 -25.377  1.00  0.00           C  
ATOM    670  CEN PRO A  98       5.206 -10.179 -26.728  1.00  0.00           X  
ATOM    671  N   GLY A  99       4.065 -11.070 -22.430  1.00  0.00           N  
ATOM    672  CA  GLY A  99       3.220 -11.885 -21.556  1.00  0.00           C  
ATOM    673  C   GLY A  99       2.004 -11.086 -21.083  1.00  0.00           C  
ATOM    674  O   GLY A  99       2.164  -9.983 -20.566  1.00  0.00           O  
ATOM    675  CEN GLY A  99       3.219 -11.885 -21.556  1.00  0.00           X  
ATOM    676  H   GLY A  99       4.427 -10.204 -22.059  1.00  0.00           H  
ATOM    677  N   SER A 100       0.801 -11.635 -21.239  1.00  0.00           N  
ATOM    678  CA  SER A 100      -0.451 -10.981 -20.838  1.00  0.00           C  
ATOM    679  C   SER A 100      -0.921 -11.506 -19.476  1.00  0.00           C  
ATOM    680  O   SER A 100      -0.735 -12.691 -19.197  1.00  0.00           O  
ATOM    681  CB  SER A 100      -1.521 -11.200 -21.890  1.00  0.00           C  
ATOM    682  CEN SER A 100      -1.807 -11.450 -22.279  1.00  0.00           X  
ATOM    683  H   SER A 100       0.744 -12.573 -21.605  1.00  0.00           H  
ATOM    684  N   PRO A 101      -1.609 -10.704 -18.645  1.00  0.00           N  
ATOM    685  CA  PRO A 101      -2.129 -11.175 -17.374  1.00  0.00           C  
ATOM    686  C   PRO A 101      -3.307 -12.132 -17.612  1.00  0.00           C  
ATOM    687  O   PRO A 101      -4.122 -11.950 -18.514  1.00  0.00           O  
ATOM    688  CB  PRO A 101      -2.550  -9.891 -16.639  1.00  0.00           C  
ATOM    689  CEN PRO A 101      -2.027  -9.086 -18.144  1.00  0.00           X  
ATOM    690  N   ALA A 102      -3.388 -13.156 -16.770  1.00  0.00           N  
ATOM    691  CA  ALA A 102      -4.480 -14.119 -16.767  1.00  0.00           C  
ATOM    692  C   ALA A 102      -5.765 -13.420 -16.290  1.00  0.00           C  
ATOM    693  O   ALA A 102      -5.704 -12.452 -15.533  1.00  0.00           O  
ATOM    694  CB  ALA A 102      -4.141 -15.314 -15.888  1.00  0.00           C  
ATOM    695  CEN ALA A 102      -4.141 -15.313 -15.889  1.00  0.00           X  
ATOM    696  H   ALA A 102      -2.791 -13.143 -15.956  1.00  0.00           H  
ATOM    697  N   GLY A 103      -6.925 -13.904 -16.734  1.00  0.00           N  
ATOM    698  CA  GLY A 103      -8.241 -13.421 -16.318  1.00  0.00           C  
ATOM    699  C   GLY A 103      -9.288 -14.488 -16.612  1.00  0.00           C  
ATOM    700  O   GLY A 103      -9.258 -15.114 -17.667  1.00  0.00           O  
ATOM    701  CEN GLY A 103      -8.242 -13.421 -16.317  1.00  0.00           X  
ATOM    702  H   GLY A 103      -6.909 -14.703 -17.348  1.00  0.00           H  
ATOM    703  N   SER A 104     -10.159 -14.736 -15.638  1.00  0.00           N  
ATOM    704  CA  SER A 104     -11.257 -15.702 -15.675  1.00  0.00           C  
ATOM    705  C   SER A 104     -12.491 -15.216 -16.463  1.00  0.00           C  
ATOM    706  O   SER A 104     -12.854 -14.046 -16.350  1.00  0.00           O  
ATOM    707  CB  SER A 104     -11.657 -16.054 -14.255  1.00  0.00           C  
ATOM    708  CEN SER A 104     -11.758 -15.989 -13.725  1.00  0.00           X  
ATOM    709  H   SER A 104     -10.005 -14.284 -14.750  1.00  0.00           H  
ATOM    710  N   PRO A 105     -13.191 -16.112 -17.187  1.00  0.00           N  
ATOM    711  CA  PRO A 105     -14.430 -15.793 -17.888  1.00  0.00           C  
ATOM    712  C   PRO A 105     -15.568 -15.536 -16.891  1.00  0.00           C  
ATOM    713  O   PRO A 105     -15.607 -16.123 -15.812  1.00  0.00           O  
ATOM    714  CB  PRO A 105     -14.691 -17.028 -18.768  1.00  0.00           C  
ATOM    715  CEN PRO A 105     -13.220 -17.662 -17.982  1.00  0.00           X  
ATOM    716  N   THR A 106     -16.523 -14.680 -17.251  1.00  0.00           N  
ATOM    717  CA  THR A 106     -17.704 -14.421 -16.422  1.00  0.00           C  
ATOM    718  C   THR A 106     -18.940 -14.413 -17.315  1.00  0.00           C  
ATOM    719  O   THR A 106     -18.929 -13.812 -18.386  1.00  0.00           O  
ATOM    720  CB  THR A 106     -17.606 -13.083 -15.665  1.00  0.00           C  
ATOM    721  CEN THR A 106     -17.346 -12.728 -15.281  1.00  0.00           X  
ATOM    722  H   THR A 106     -16.501 -14.270 -18.172  1.00  0.00           H  
ATOM    723  N   SER A 107     -19.996 -15.097 -16.866  1.00  0.00           N  
ATOM    724  CA  SER A 107     -21.276 -15.199 -17.573  1.00  0.00           C  
ATOM    725  C   SER A 107     -22.038 -13.880 -17.474  1.00  0.00           C  
ATOM    726  O   SER A 107     -22.062 -13.278 -16.402  1.00  0.00           O  
ATOM    727  CB  SER A 107     -22.104 -16.338 -17.010  1.00  0.00           C  
ATOM    728  CEN SER A 107     -22.310 -16.684 -16.644  1.00  0.00           X  
ATOM    729  H   SER A 107     -19.982 -15.423 -15.910  1.00  0.00           H  
ATOM    730  N   THR A 108     -22.704 -13.487 -18.556  1.00  0.00           N  
ATOM    731  CA  THR A 108     -23.557 -12.294 -18.600  1.00  0.00           C  
ATOM    732  C   THR A 108     -24.768 -12.596 -19.480  1.00  0.00           C  
ATOM    733  O   THR A 108     -24.744 -13.508 -20.302  1.00  0.00           O  
ATOM    734  CB  THR A 108     -22.813 -11.061 -19.146  1.00  0.00           C  
ATOM    735  CEN THR A 108     -22.383 -10.666 -19.118  1.00  0.00           X  
ATOM    736  H   THR A 108     -22.825 -14.139 -19.320  1.00  0.00           H  
ATOM    737  N   GLU A 109     -25.828 -11.861 -19.185  1.00  0.00           N  
ATOM    738  CA  GLU A 109     -27.128 -11.788 -19.836  1.00  0.00           C  
ATOM    739  C   GLU A 109     -27.223 -11.014 -21.160  1.00  0.00           C  
ATOM    740  O   GLU A 109     -26.718  -9.907 -21.338  1.00  0.00           O  
ATOM    741  CB  GLU A 109     -28.129 -11.190 -18.845  1.00  0.00           C  
ATOM    742  CEN GLU A 109     -29.338 -11.396 -17.662  1.00  0.00           X  
ATOM    743  H   GLU A 109     -25.831 -11.452 -18.261  1.00  0.00           H  
ATOM    744  N   GLU A 110     -27.923 -11.684 -22.073  1.00  0.00           N  
ATOM    745  CA  GLU A 110     -28.320 -11.339 -23.431  1.00  0.00           C  
ATOM    746  C   GLU A 110     -29.394 -10.240 -23.532  1.00  0.00           C  
ATOM    747  O   GLU A 110     -30.403 -10.241 -22.826  1.00  0.00           O  
ATOM    748  CB  GLU A 110     -28.812 -12.600 -24.145  1.00  0.00           C  
ATOM    749  CEN GLU A 110     -28.519 -13.917 -25.186  1.00  0.00           X  
ATOM    750  H   GLU A 110     -28.342 -12.538 -21.743  1.00  0.00           H  
ATOM    751  N   GLY A 111     -29.217  -9.346 -24.510  1.00  0.00           N  
ATOM    752  CA  GLY A 111     -30.150  -8.271 -24.841  1.00  0.00           C  
ATOM    753  C   GLY A 111     -29.642  -7.447 -26.026  1.00  0.00           C  
ATOM    754  O   GLY A 111     -29.046  -6.396 -25.841  1.00  0.00           O  
ATOM    755  CEN GLY A 111     -30.150  -8.270 -24.841  1.00  0.00           X  
ATOM    756  H   GLY A 111     -28.409  -9.451 -25.107  1.00  0.00           H  
ATOM    757  N   THR A 112     -29.862  -7.984 -27.224  1.00  0.00           N  
ATOM    758  CA  THR A 112     -29.691  -7.424 -28.578  1.00  0.00           C  
ATOM    759  C   THR A 112     -29.185  -5.978 -28.760  1.00  0.00           C  
ATOM    760  O   THR A 112     -29.892  -5.097 -29.247  1.00  0.00           O  
ATOM    761  CB  THR A 112     -31.030  -7.525 -29.332  1.00  0.00           C  
ATOM    762  CEN THR A 112     -31.484  -7.832 -29.534  1.00  0.00           X  
ATOM    763  H   THR A 112     -30.536  -8.739 -27.208  1.00  0.00           H  
ATOM    764  N   SER A 113     -27.871  -5.810 -28.552  1.00  0.00           N  
ATOM    765  CA  SER A 113     -27.129  -4.544 -28.668  1.00  0.00           C  
ATOM    766  C   SER A 113     -26.995  -4.073 -30.116  1.00  0.00           C  
ATOM    767  O   SER A 113     -26.874  -4.890 -31.028  1.00  0.00           O  
ATOM    768  CB  SER A 113     -25.755  -4.692 -28.044  1.00  0.00           C  
ATOM    769  CEN SER A 113     -25.286  -4.925 -27.897  1.00  0.00           X  
ATOM    770  H   SER A 113     -27.315  -6.637 -28.401  1.00  0.00           H  
ATOM    771  N   THR A 114     -26.890  -2.761 -30.315  1.00  0.00           N  
ATOM    772  CA  THR A 114     -26.642  -2.172 -31.636  1.00  0.00           C  
ATOM    773  C   THR A 114     -25.459  -1.217 -31.501  1.00  0.00           C  
ATOM    774  O   THR A 114     -25.282  -0.587 -30.461  1.00  0.00           O  
ATOM    775  CB  THR A 114     -27.865  -1.415 -32.187  1.00  0.00           C  
ATOM    776  CEN THR A 114     -28.421  -1.399 -32.367  1.00  0.00           X  
ATOM    777  H   THR A 114     -26.708  -2.170 -29.515  1.00  0.00           H  
ATOM    778  N   GLU A 115     -24.623  -1.175 -32.531  1.00  0.00           N  
ATOM    779  CA  GLU A 115     -23.421  -0.352 -32.637  1.00  0.00           C  
ATOM    780  C   GLU A 115     -23.796   1.057 -33.147  1.00  0.00           C  
ATOM    781  O   GLU A 115     -24.630   1.164 -34.049  1.00  0.00           O  
ATOM    782  CB  GLU A 115     -22.397  -1.008 -33.566  1.00  0.00           C  
ATOM    783  CEN GLU A 115     -20.988  -1.940 -33.787  1.00  0.00           X  
ATOM    784  H   GLU A 115     -24.876  -1.679 -33.371  1.00  0.00           H  
ATOM    785  N   PRO A 116     -23.239   2.147 -32.594  1.00  0.00           N  
ATOM    786  CA  PRO A 116     -23.473   3.486 -33.118  1.00  0.00           C  
ATOM    787  C   PRO A 116     -22.676   3.698 -34.415  1.00  0.00           C  
ATOM    788  O   PRO A 116     -21.641   3.076 -34.644  1.00  0.00           O  
ATOM    789  CB  PRO A 116     -23.012   4.418 -31.985  1.00  0.00           C  
ATOM    790  CEN PRO A 116     -22.578   2.894 -31.165  1.00  0.00           X  
ATOM    791  N   SER A 117     -23.194   4.594 -35.253  1.00  0.00           N  
ATOM    792  CA  SER A 117     -22.590   5.088 -36.488  1.00  0.00           C  
ATOM    793  C   SER A 117     -21.347   5.968 -36.301  1.00  0.00           C  
ATOM    794  O   SER A 117     -21.277   6.832 -35.428  1.00  0.00           O  
ATOM    795  CB  SER A 117     -23.638   5.851 -37.274  1.00  0.00           C  
ATOM    796  CEN SER A 117     -24.062   6.177 -37.372  1.00  0.00           X  
ATOM    797  H   SER A 117     -24.139   4.899 -35.076  1.00  0.00           H  
ATOM    798  N   GLU A 118     -20.402   5.762 -37.215  1.00  0.00           N  
ATOM    799  CA  GLU A 118     -19.114   6.432 -37.364  1.00  0.00           C  
ATOM    800  C   GLU A 118     -19.236   7.864 -37.922  1.00  0.00           C  
ATOM    801  O   GLU A 118     -19.948   8.120 -38.895  1.00  0.00           O  
ATOM    802  CB  GLU A 118     -18.201   5.598 -38.266  1.00  0.00           C  
ATOM    803  CEN GLU A 118     -16.946   4.460 -38.449  1.00  0.00           X  
ATOM    804  H   GLU A 118     -20.588   5.042 -37.900  1.00  0.00           H  
ATOM    805  N   GLY A 119     -18.471   8.797 -37.353  1.00  0.00           N  
ATOM    806  CA  GLY A 119     -18.379  10.190 -37.796  1.00  0.00           C  
ATOM    807  C   GLY A 119     -16.975  10.733 -37.544  1.00  0.00           C  
ATOM    808  O   GLY A 119     -16.714  11.336 -36.509  1.00  0.00           O  
ATOM    809  CEN GLY A 119     -18.379  10.191 -37.796  1.00  0.00           X  
ATOM    810  H   GLY A 119     -17.858   8.510 -36.603  1.00  0.00           H  
ATOM    811  N   SER A 120     -16.064  10.490 -38.485  1.00  0.00           N  
ATOM    812  CA  SER A 120     -14.648  10.875 -38.412  1.00  0.00           C  
ATOM    813  C   SER A 120     -14.469  12.385 -38.570  1.00  0.00           C  
ATOM    814  O   SER A 120     -15.129  12.971 -39.424  1.00  0.00           O  
ATOM    815  CB  SER A 120     -13.851  10.140 -39.471  1.00  0.00           C  
ATOM    816  CEN SER A 120     -13.735   9.903 -39.947  1.00  0.00           X  
ATOM    817  H   SER A 120     -16.395  10.103 -39.358  1.00  0.00           H  
ATOM    818  N   ALA A 121     -13.513  12.989 -37.853  1.00  0.00           N  
ATOM    819  CA  ALA A 121     -13.172  14.413 -37.984  1.00  0.00           C  
ATOM    820  C   ALA A 121     -11.752  14.705 -37.447  1.00  0.00           C  
ATOM    821  O   ALA A 121     -11.598  15.475 -36.497  1.00  0.00           O  
ATOM    822  CB  ALA A 121     -14.204  15.268 -37.263  1.00  0.00           C  
ATOM    823  CEN ALA A 121     -14.203  15.268 -37.264  1.00  0.00           X  
ATOM    824  H   ALA A 121     -12.859  12.401 -37.358  1.00  0.00           H  
ATOM    825  N   PRO A 122     -10.696  14.129 -38.045  1.00  0.00           N  
ATOM    826  CA  PRO A 122      -9.325  14.279 -37.569  1.00  0.00           C  
ATOM    827  C   PRO A 122      -8.817  15.718 -37.746  1.00  0.00           C  
ATOM    828  O   PRO A 122      -9.128  16.376 -38.738  1.00  0.00           O  
ATOM    829  CB  PRO A 122      -8.529  13.275 -38.419  1.00  0.00           C  
ATOM    830  CEN PRO A 122     -10.103  12.987 -39.210  1.00  0.00           X  
ATOM    831  N   GLY A 123      -7.945  16.160 -36.837  1.00  0.00           N  
ATOM    832  CA  GLY A 123      -7.290  17.461 -36.958  1.00  0.00           C  
ATOM    833  C   GLY A 123      -7.538  18.436 -35.815  1.00  0.00           C  
ATOM    834  O   GLY A 123      -8.635  18.961 -35.682  1.00  0.00           O  
ATOM    835  CEN GLY A 123      -7.290  17.461 -36.958  1.00  0.00           X  
ATOM    836  H   GLY A 123      -7.554  15.490 -36.192  1.00  0.00           H  
ATOM    837  N   THR A 124      -6.472  18.804 -35.108  1.00  0.00           N  
ATOM    838  CA  THR A 124      -6.542  19.777 -34.011  1.00  0.00           C  
ATOM    839  C   THR A 124      -5.313  20.683 -34.104  1.00  0.00           C  
ATOM    840  O   THR A 124      -4.180  20.229 -34.199  1.00  0.00           O  
ATOM    841  CB  THR A 124      -6.590  19.102 -32.628  1.00  0.00           C  
ATOM    842  CEN THR A 124      -6.844  18.751 -32.236  1.00  0.00           X  
ATOM    843  H   THR A 124      -5.552  18.669 -35.506  1.00  0.00           H  
ATOM    844  N   SER A 125      -5.557  21.993 -34.157  1.00  0.00           N  
ATOM    845  CA  SER A 125      -4.534  23.028 -34.257  1.00  0.00           C  
ATOM    846  C   SER A 125      -5.085  24.240 -33.517  1.00  0.00           C  
ATOM    847  O   SER A 125      -6.292  24.458 -33.540  1.00  0.00           O  
ATOM    848  CB  SER A 125      -4.211  23.354 -35.702  1.00  0.00           C  
ATOM    849  CEN SER A 125      -4.287  23.426 -36.236  1.00  0.00           X  
ATOM    850  H   SER A 125      -6.491  22.309 -33.932  1.00  0.00           H  
ATOM    851  N   THR A 126      -4.228  24.990 -32.823  1.00  0.00           N  
ATOM    852  CA  THR A 126      -4.617  26.239 -32.157  1.00  0.00           C  
ATOM    853  C   THR A 126      -3.599  27.307 -32.523  1.00  0.00           C  
ATOM    854  O   THR A 126      -2.391  27.103 -32.420  1.00  0.00           O  
ATOM    855  CB  THR A 126      -4.689  26.095 -30.626  1.00  0.00           C  
ATOM    856  CEN THR A 126      -4.912  25.855 -30.142  1.00  0.00           X  
ATOM    857  H   THR A 126      -3.244  24.751 -32.830  1.00  0.00           H  
ATOM    858  N   GLU A 127      -4.121  28.423 -33.015  1.00  0.00           N  
ATOM    859  CA  GLU A 127      -3.406  29.604 -33.487  1.00  0.00           C  
ATOM    860  C   GLU A 127      -3.041  30.536 -32.306  1.00  0.00           C  
ATOM    861  O   GLU A 127      -3.907  30.819 -31.470  1.00  0.00           O  
ATOM    862  CB  GLU A 127      -4.247  30.354 -34.522  1.00  0.00           C  
ATOM    863  CEN GLU A 127      -4.618  30.709 -36.147  1.00  0.00           X  
ATOM    864  H   GLU A 127      -5.130  28.495 -33.033  1.00  0.00           H  
ATOM    865  N   PRO A 128      -1.787  31.015 -32.193  1.00  0.00           N  
ATOM    866  CA  PRO A 128      -1.372  31.949 -31.147  1.00  0.00           C  
ATOM    867  C   PRO A 128      -1.931  33.359 -31.398  1.00  0.00           C  
ATOM    868  O   PRO A 128      -2.085  33.785 -32.541  1.00  0.00           O  
ATOM    869  CB  PRO A 128       0.164  31.915 -31.209  1.00  0.00           C  
ATOM    870  CEN PRO A 128      -0.106  30.803 -32.579  1.00  0.00           X  
ATOM    871  N   SER A 129      -2.211  34.106 -30.327  1.00  0.00           N  
ATOM    872  CA  SER A 129      -2.676  35.494 -30.404  1.00  0.00           C  
ATOM    873  C   SER A 129      -1.542  36.508 -30.185  1.00  0.00           C  
ATOM    874  O   SER A 129      -0.605  36.271 -29.427  1.00  0.00           O  
ATOM    875  CB  SER A 129      -3.781  35.719 -29.390  1.00  0.00           C  
ATOM    876  CEN SER A 129      -4.061  35.675 -28.926  1.00  0.00           X  
ATOM    877  H   SER A 129      -2.136  33.684 -29.413  1.00  0.00           H  
ATOM    878  N   GLU A 130      -1.701  37.654 -30.846  1.00  0.00           N  
ATOM    879  CA  GLU A 130      -0.925  38.895 -30.697  1.00  0.00           C  
ATOM    880  C   GLU A 130       0.601  38.818 -30.457  1.00  0.00           C  
ATOM    881  O   GLU A 130       1.111  38.757 -29.344  1.00  0.00           O  
ATOM    882  CB  GLU A 130      -1.545  39.702 -29.555  1.00  0.00           C  
ATOM    883  CEN GLU A 130      -2.608  40.919 -29.014  1.00  0.00           X  
ATOM    884  H   GLU A 130      -2.656  37.812 -31.135  1.00  0.00           H  
ATOM    885  N   GLY A 131       1.341  39.007 -31.557  1.00  0.00           N  
ATOM    886  CA  GLY A 131       2.745  39.419 -31.444  1.00  0.00           C  
ATOM    887  C   GLY A 131       3.717  38.428 -30.798  1.00  0.00           C  
ATOM    888  O   GLY A 131       4.729  38.804 -30.214  1.00  0.00           O  
ATOM    889  CEN GLY A 131       2.745  39.420 -31.444  1.00  0.00           X  
ATOM    890  H   GLY A 131       0.847  39.497 -32.290  1.00  0.00           H  
ATOM    891  N   SER A 132       3.455  37.144 -31.023  1.00  0.00           N  
ATOM    892  CA  SER A 132       4.218  36.005 -30.508  1.00  0.00           C  
ATOM    893  C   SER A 132       5.593  35.859 -31.172  1.00  0.00           C  
ATOM    894  O   SER A 132       5.717  36.061 -32.379  1.00  0.00           O  
ATOM    895  CB  SER A 132       3.415  34.731 -30.690  1.00  0.00           C  
ATOM    896  CEN SER A 132       3.076  34.373 -30.920  1.00  0.00           X  
ATOM    897  H   SER A 132       2.690  36.927 -31.646  1.00  0.00           H  
ATOM    898  N   ALA A 133       6.598  35.397 -30.424  1.00  0.00           N  
ATOM    899  CA  ALA A 133       7.934  35.120 -30.964  1.00  0.00           C  
ATOM    900  C   ALA A 133       8.654  34.007 -30.176  1.00  0.00           C  
ATOM    901  O   ALA A 133       9.017  34.210 -29.018  1.00  0.00           O  
ATOM    902  CB  ALA A 133       8.768  36.394 -30.970  1.00  0.00           C  
ATOM    903  CEN ALA A 133       8.768  36.392 -30.970  1.00  0.00           X  
ATOM    904  H   ALA A 133       6.395  35.079 -29.487  1.00  0.00           H  
ATOM    905  N   PRO A 134       8.942  32.852 -30.798  1.00  0.00           N  
ATOM    906  CA  PRO A 134       9.503  31.709 -30.095  1.00  0.00           C  
ATOM    907  C   PRO A 134      11.023  31.879 -30.019  1.00  0.00           C  
ATOM    908  O   PRO A 134      11.790  31.127 -30.615  1.00  0.00           O  
ATOM    909  CB  PRO A 134       9.081  30.491 -30.934  1.00  0.00           C  
ATOM    910  CEN PRO A 134       8.334  31.718 -31.992  1.00  0.00           X  
ATOM    911  N   GLY A 135      11.463  32.900 -29.288  1.00  0.00           N  
ATOM    912  CA  GLY A 135      12.879  33.166 -29.088  1.00  0.00           C  
ATOM    913  C   GLY A 135      13.421  32.219 -28.027  1.00  0.00           C  
ATOM    914  O   GLY A 135      12.659  31.788 -27.169  1.00  0.00           O  
ATOM    915  CEN GLY A 135      12.880  33.166 -29.088  1.00  0.00           X  
ATOM    916  H   GLY A 135      10.814  33.342 -28.651  1.00  0.00           H  
ATOM    917  N   THR A 136      14.718  31.928 -28.051  1.00  0.00           N  
ATOM    918  CA  THR A 136      15.354  31.082 -27.031  1.00  0.00           C  
ATOM    919  C   THR A 136      16.637  31.749 -26.568  1.00  0.00           C  
ATOM    920  O   THR A 136      17.509  32.086 -27.369  1.00  0.00           O  
ATOM    921  CB  THR A 136      15.671  29.669 -27.555  1.00  0.00           C  
ATOM    922  CEN THR A 136      15.506  29.154 -27.776  1.00  0.00           X  
ATOM    923  H   THR A 136      15.326  32.444 -28.671  1.00  0.00           H  
ATOM    924  N   SER A 137      16.690  31.974 -25.261  1.00  0.00           N  
ATOM    925  CA  SER A 137      17.774  32.593 -24.511  1.00  0.00           C  
ATOM    926  C   SER A 137      18.492  31.583 -23.609  1.00  0.00           C  
ATOM    927  O   SER A 137      17.911  30.582 -23.207  1.00  0.00           O  
ATOM    928  CB  SER A 137      17.235  33.747 -23.688  1.00  0.00           C  
ATOM    929  CEN SER A 137      16.889  34.035 -23.382  1.00  0.00           X  
ATOM    930  H   SER A 137      15.931  31.614 -24.699  1.00  0.00           H  
ATOM    931  N   GLU A 138      19.717  31.961 -23.225  1.00  0.00           N  
ATOM    932  CA  GLU A 138      20.598  31.325 -22.220  1.00  0.00           C  
ATOM    933  C   GLU A 138      21.169  29.930 -22.526  1.00  0.00           C  
ATOM    934  O   GLU A 138      21.277  29.036 -21.695  1.00  0.00           O  
ATOM    935  CB  GLU A 138      19.844  31.250 -20.891  1.00  0.00           C  
ATOM    936  CEN GLU A 138      19.488  31.899 -19.356  1.00  0.00           X  
ATOM    937  H   GLU A 138      19.999  32.883 -23.521  1.00  0.00           H  
ATOM    938  N   SER A 139      21.608  29.795 -23.779  1.00  0.00           N  
ATOM    939  CA  SER A 139      22.246  28.589 -24.331  1.00  0.00           C  
ATOM    940  C   SER A 139      23.654  28.206 -23.835  1.00  0.00           C  
ATOM    941  O   SER A 139      24.581  29.013 -23.889  1.00  0.00           O  
ATOM    942  CB  SER A 139      22.288  28.733 -25.839  1.00  0.00           C  
ATOM    943  CEN SER A 139      22.342  28.971 -26.326  1.00  0.00           X  
ATOM    944  H   SER A 139      22.107  30.609 -24.107  1.00  0.00           H  
ATOM    945  N   ALA A 140      23.866  26.916 -23.563  1.00  0.00           N  
ATOM    946  CA  ALA A 140      25.155  26.398 -23.106  1.00  0.00           C  
ATOM    947  C   ALA A 140      25.331  24.950 -23.593  1.00  0.00           C  
ATOM    948  O   ALA A 140      24.373  24.220 -23.831  1.00  0.00           O  
ATOM    949  CB  ALA A 140      25.262  26.482 -21.591  1.00  0.00           C  
ATOM    950  CEN ALA A 140      25.263  26.482 -21.591  1.00  0.00           X  
ATOM    951  H   ALA A 140      23.207  26.238 -23.913  1.00  0.00           H  
ATOM    952  N   THR A 141      26.594  24.616 -23.822  1.00  0.00           N  
ATOM    953  CA  THR A 141      27.211  23.346 -24.231  1.00  0.00           C  
ATOM    954  C   THR A 141      28.073  22.640 -23.168  1.00  0.00           C  
ATOM    955  O   THR A 141      28.716  23.307 -22.360  1.00  0.00           O  
ATOM    956  CB  THR A 141      28.083  23.561 -25.481  1.00  0.00           C  
ATOM    957  CEN THR A 141      28.154  23.734 -26.035  1.00  0.00           X  
ATOM    958  H   THR A 141      27.258  25.373 -23.766  1.00  0.00           H  
ATOM    959  N   PRO A 142      28.113  21.287 -23.186  1.00  0.00           N  
ATOM    960  CA  PRO A 142      28.920  20.463 -22.285  1.00  0.00           C  
ATOM    961  C   PRO A 142      30.430  20.578 -22.552  1.00  0.00           C  
ATOM    962  O   PRO A 142      30.866  20.689 -23.697  1.00  0.00           O  
ATOM    963  CB  PRO A 142      28.401  19.039 -22.540  1.00  0.00           C  
ATOM    964  CEN PRO A 142      27.389  19.834 -23.776  1.00  0.00           X  
ATOM    965  N   GLU A 143      31.228  20.464 -21.491  1.00  0.00           N  
ATOM    966  CA  GLU A 143      32.692  20.442 -21.566  1.00  0.00           C  
ATOM    967  C   GLU A 143      33.181  19.022 -21.870  1.00  0.00           C  
ATOM    968  O   GLU A 143      32.645  18.020 -21.392  1.00  0.00           O  
ATOM    969  CB  GLU A 143      33.312  20.951 -20.262  1.00  0.00           C  
ATOM    970  CEN GLU A 143      34.036  22.203 -19.362  1.00  0.00           X  
ATOM    971  H   GLU A 143      30.818  20.214 -20.603  1.00  0.00           H  
ATOM    972  N   SER A 144      34.185  18.972 -22.736  1.00  0.00           N  
ATOM    973  CA  SER A 144      34.889  17.784 -23.194  1.00  0.00           C  
ATOM    974  C   SER A 144      35.823  17.232 -22.119  1.00  0.00           C  
ATOM    975  O   SER A 144      36.471  17.991 -21.405  1.00  0.00           O  
ATOM    976  CB  SER A 144      35.668  18.101 -24.456  1.00  0.00           C  
ATOM    977  CEN SER A 144      35.965  18.386 -24.811  1.00  0.00           X  
ATOM    978  H   SER A 144      34.511  19.865 -23.088  1.00  0.00           H  
ATOM    979  N   GLY A 145      35.977  15.910 -22.069  1.00  0.00           N  
ATOM    980  CA  GLY A 145      36.901  15.243 -21.154  1.00  0.00           C  
ATOM    981  C   GLY A 145      37.236  13.847 -21.684  1.00  0.00           C  
ATOM    982  O   GLY A 145      36.376  13.246 -22.329  1.00  0.00           O  
ATOM    983  CEN GLY A 145      36.901  15.243 -21.154  1.00  0.00           X  
ATOM    984  H   GLY A 145      35.501  15.338 -22.753  1.00  0.00           H  
ATOM    985  N   PRO A 146      38.444  13.304 -21.441  1.00  0.00           N  
ATOM    986  CA  PRO A 146      38.829  11.989 -21.938  1.00  0.00           C  
ATOM    987  C   PRO A 146      38.181  10.924 -21.040  1.00  0.00           C  
ATOM    988  O   PRO A 146      38.840  10.284 -20.222  1.00  0.00           O  
ATOM    989  CB  PRO A 146      40.365  11.976 -21.864  1.00  0.00           C  
ATOM    990  CEN PRO A 146      40.156  13.615 -21.191  1.00  0.00           X  
ATOM    991  N   GLY A 147      36.860  10.794 -21.144  1.00  0.00           N  
ATOM    992  CA  GLY A 147      36.069   9.864 -20.346  1.00  0.00           C  
ATOM    993  C   GLY A 147      36.339   8.430 -20.793  1.00  0.00           C  
ATOM    994  O   GLY A 147      36.667   8.191 -21.951  1.00  0.00           O  
ATOM    995  CEN GLY A 147      36.068   9.864 -20.346  1.00  0.00           X  
ATOM    996  H   GLY A 147      36.401  11.269 -21.908  1.00  0.00           H  
ATOM    997  N   SER A 148      36.232   7.505 -19.846  1.00  0.00           N  
ATOM    998  CA  SER A 148      36.405   6.059 -19.972  1.00  0.00           C  
ATOM    999  C   SER A 148      35.163   5.269 -20.416  1.00  0.00           C  
ATOM   1000  O   SER A 148      34.035   5.590 -20.046  1.00  0.00           O  
ATOM   1001  CB  SER A 148      36.901   5.515 -18.647  1.00  0.00           C  
ATOM   1002  CEN SER A 148      36.953   5.458 -18.108  1.00  0.00           X  
ATOM   1003  H   SER A 148      36.103   7.826 -18.898  1.00  0.00           H  
ATOM   1004  N   GLU A 149      35.401   4.161 -21.118  1.00  0.00           N  
ATOM   1005  CA  GLU A 149      34.381   3.189 -21.538  1.00  0.00           C  
ATOM   1006  C   GLU A 149      34.258   2.055 -20.484  1.00  0.00           C  
ATOM   1007  O   GLU A 149      34.968   2.114 -19.475  1.00  0.00           O  
ATOM   1008  CB  GLU A 149      34.723   2.610 -22.913  1.00  0.00           C  
ATOM   1009  CEN GLU A 149      34.504   2.592 -24.603  1.00  0.00           X  
ATOM   1010  H   GLU A 149      36.359   3.838 -21.166  1.00  0.00           H  
ATOM   1011  N   PRO A 150      33.421   1.012 -20.664  1.00  0.00           N  
ATOM   1012  CA  PRO A 150      32.482   0.791 -21.758  1.00  0.00           C  
ATOM   1013  C   PRO A 150      31.014   0.952 -21.346  1.00  0.00           C  
ATOM   1014  O   PRO A 150      30.650   0.969 -20.170  1.00  0.00           O  
ATOM   1015  CB  PRO A 150      32.794  -0.646 -22.208  1.00  0.00           C  
ATOM   1016  CEN PRO A 150      33.936  -0.624 -20.837  1.00  0.00           X  
ATOM   1017  N   ALA A 151      30.145   0.943 -22.354  1.00  0.00           N  
ATOM   1018  CA  ALA A 151      28.714   1.035 -22.146  1.00  0.00           C  
ATOM   1019  C   ALA A 151      28.203  -0.339 -21.684  1.00  0.00           C  
ATOM   1020  O   ALA A 151      27.424  -0.993 -22.377  1.00  0.00           O  
ATOM   1021  CB  ALA A 151      28.010   1.495 -23.415  1.00  0.00           C  
ATOM   1022  CEN ALA A 151      28.010   1.495 -23.414  1.00  0.00           X  
ATOM   1023  H   ALA A 151      30.461   0.621 -23.258  1.00  0.00           H  
ATOM   1024  N   THR A 152      28.592  -0.789 -20.492  1.00  0.00           N  
ATOM   1025  CA  THR A 152      28.145  -2.109 -20.043  1.00  0.00           C  
ATOM   1026  C   THR A 152      26.737  -1.909 -19.502  1.00  0.00           C  
ATOM   1027  O   THR A 152      26.534  -1.648 -18.317  1.00  0.00           O  
ATOM   1028  CB  THR A 152      29.052  -2.719 -18.959  1.00  0.00           C  
ATOM   1029  CEN THR A 152      29.568  -2.924 -18.777  1.00  0.00           X  
ATOM   1030  H   THR A 152      28.963  -0.142 -19.811  1.00  0.00           H  
ATOM   1031  N   SER A 153      25.785  -1.925 -20.440  1.00  0.00           N  
ATOM   1032  CA  SER A 153      24.357  -1.823 -20.215  1.00  0.00           C  
ATOM   1033  C   SER A 153      23.947  -3.014 -19.371  1.00  0.00           C  
ATOM   1034  O   SER A 153      24.494  -4.109 -19.531  1.00  0.00           O  
ATOM   1035  CB  SER A 153      23.596  -1.786 -21.525  1.00  0.00           C  
ATOM   1036  CEN SER A 153      23.474  -1.890 -22.045  1.00  0.00           X  
ATOM   1037  H   SER A 153      26.085  -2.169 -21.372  1.00  0.00           H  
ATOM   1038  N   GLY A 154      23.021  -2.784 -18.444  1.00  0.00           N  
ATOM   1039  CA  GLY A 154      22.514  -3.821 -17.579  1.00  0.00           C  
ATOM   1040  C   GLY A 154      21.549  -4.676 -18.386  1.00  0.00           C  
ATOM   1041  O   GLY A 154      21.025  -4.246 -19.404  1.00  0.00           O  
ATOM   1042  CEN GLY A 154      22.514  -3.821 -17.578  1.00  0.00           X  
ATOM   1043  H   GLY A 154      22.534  -1.896 -18.454  1.00  0.00           H  
ATOM   1044  N   SER A 155      21.310  -5.901 -17.929  1.00  0.00           N  
ATOM   1045  CA  SER A 155      20.481  -6.813 -18.705  1.00  0.00           C  
ATOM   1046  C   SER A 155      19.056  -6.549 -18.240  1.00  0.00           C  
ATOM   1047  O   SER A 155      18.400  -7.429 -17.677  1.00  0.00           O  
ATOM   1048  CB  SER A 155      20.886  -8.259 -18.497  1.00  0.00           C  
ATOM   1049  CEN SER A 155      21.074  -8.703 -18.244  1.00  0.00           X  
ATOM   1050  H   SER A 155      21.436  -6.076 -16.944  1.00  0.00           H  
ATOM   1051  N   GLU A 156      18.618  -5.299 -18.379  1.00  0.00           N  
ATOM   1052  CA  GLU A 156      17.311  -4.862 -17.923  1.00  0.00           C  
ATOM   1053  C   GLU A 156      16.328  -5.597 -18.820  1.00  0.00           C  
ATOM   1054  O   GLU A 156      16.603  -5.772 -20.003  1.00  0.00           O  
ATOM   1055  CB  GLU A 156      17.142  -3.344 -18.016  1.00  0.00           C  
ATOM   1056  CEN GLU A 156      17.108  -1.813 -17.268  1.00  0.00           X  
ATOM   1057  H   GLU A 156      19.041  -4.734 -19.101  1.00  0.00           H  
ATOM   1058  N   THR A 157      15.273  -6.166 -18.246  1.00  0.00           N  
ATOM   1059  CA  THR A 157      14.219  -6.834 -19.009  1.00  0.00           C  
ATOM   1060  C   THR A 157      13.406  -5.741 -19.709  1.00  0.00           C  
ATOM   1061  O   THR A 157      13.181  -4.695 -19.093  1.00  0.00           O  
ATOM   1062  CB  THR A 157      13.300  -7.693 -18.121  1.00  0.00           C  
ATOM   1063  CEN THR A 157      13.210  -8.137 -17.752  1.00  0.00           X  
ATOM   1064  H   THR A 157      15.100  -6.008 -17.266  1.00  0.00           H  
ATOM   1065  N   PRO A 158      13.041  -5.916 -20.992  1.00  0.00           N  
ATOM   1066  CA  PRO A 158      12.238  -4.932 -21.693  1.00  0.00           C  
ATOM   1067  C   PRO A 158      10.974  -4.652 -20.886  1.00  0.00           C  
ATOM   1068  O   PRO A 158      10.285  -5.574 -20.455  1.00  0.00           O  
ATOM   1069  CB  PRO A 158      11.939  -5.576 -23.057  1.00  0.00           C  
ATOM   1070  CEN PRO A 158      12.862  -6.953 -22.395  1.00  0.00           X  
ATOM   1071  N   GLY A 159      10.658  -3.377 -20.689  1.00  0.00           N  
ATOM   1072  CA  GLY A 159       9.527  -2.948 -19.867  1.00  0.00           C  
ATOM   1073  C   GLY A 159       9.725  -2.869 -18.355  1.00  0.00           C  
ATOM   1074  O   GLY A 159       8.787  -2.455 -17.686  1.00  0.00           O  
ATOM   1075  CEN GLY A 159       9.527  -2.948 -19.866  1.00  0.00           X  
ATOM   1076  H   GLY A 159      11.052  -2.695 -21.325  1.00  0.00           H  
ATOM   1077  N   MET A 160      10.901  -3.184 -17.792  1.00  0.00           N  
ATOM   1078  CA  MET A 160      11.060  -3.126 -16.327  1.00  0.00           C  
ATOM   1079  C   MET A 160      11.102  -1.679 -15.819  1.00  0.00           C  
ATOM   1080  O   MET A 160      10.387  -1.360 -14.885  1.00  0.00           O  
ATOM   1081  CB  MET A 160      12.328  -3.866 -15.906  1.00  0.00           C  
ATOM   1082  CEN MET A 160      12.891  -5.315 -15.093  1.00  0.00           X  
ATOM   1083  H   MET A 160      11.642  -3.543 -18.376  1.00  0.00           H  
ATOM   1084  N   TYR A 161      11.859  -0.795 -16.477  1.00  0.00           N  
ATOM   1085  CA  TYR A 161      11.997   0.605 -16.051  1.00  0.00           C  
ATOM   1086  C   TYR A 161      10.688   1.404 -16.106  1.00  0.00           C  
ATOM   1087  O   TYR A 161      10.324   2.025 -15.118  1.00  0.00           O  
ATOM   1088  CB  TYR A 161      13.055   1.303 -16.908  1.00  0.00           C  
ATOM   1089  CEN TYR A 161      14.744   1.766 -16.855  1.00  0.00           X  
ATOM   1090  H   TYR A 161      12.394  -1.106 -17.272  1.00  0.00           H  
ATOM   1091  N   GLY A 162       9.986   1.399 -17.246  1.00  0.00           N  
ATOM   1092  CA  GLY A 162       8.713   2.115 -17.398  1.00  0.00           C  
ATOM   1093  C   GLY A 162       7.743   1.751 -16.279  1.00  0.00           C  
ATOM   1094  O   GLY A 162       7.329   2.628 -15.533  1.00  0.00           O  
ATOM   1095  CEN GLY A 162       8.713   2.115 -17.398  1.00  0.00           X  
ATOM   1096  H   GLY A 162      10.282   0.786 -17.991  1.00  0.00           H  
ATOM   1097  N   LYS A 163       7.539   0.440 -16.072  1.00  0.00           N  
ATOM   1098  CA  LYS A 163       6.583  -0.095 -15.085  1.00  0.00           C  
ATOM   1099  C   LYS A 163       6.717   0.547 -13.700  1.00  0.00           C  
ATOM   1100  O   LYS A 163       5.735   0.823 -13.034  1.00  0.00           O  
ATOM   1101  CB  LYS A 163       6.752  -1.610 -14.961  1.00  0.00           C  
ATOM   1102  CEN LYS A 163       6.050  -3.553 -15.421  1.00  0.00           X  
ATOM   1103  H   LYS A 163       8.059  -0.218 -16.632  1.00  0.00           H  
ATOM   1104  N   LEU A 164       7.954   0.730 -13.255  1.00  0.00           N  
ATOM   1105  CA  LEU A 164       8.290   1.384 -12.000  1.00  0.00           C  
ATOM   1106  C   LEU A 164       7.807   2.830 -11.935  1.00  0.00           C  
ATOM   1107  O   LEU A 164       7.241   3.225 -10.926  1.00  0.00           O  
ATOM   1108  CB  LEU A 164       9.807   1.327 -11.780  1.00  0.00           C  
ATOM   1109  CEN LEU A 164      10.701   0.454 -10.879  1.00  0.00           X  
ATOM   1110  H   LEU A 164       8.710   0.405 -13.839  1.00  0.00           H  
ATOM   1111  N   ASN A 165       8.043   3.611 -12.993  1.00  0.00           N  
ATOM   1112  CA  ASN A 165       7.609   5.004 -13.024  1.00  0.00           C  
ATOM   1113  C   ASN A 165       6.088   5.078 -12.980  1.00  0.00           C  
ATOM   1114  O   ASN A 165       5.569   5.837 -12.172  1.00  0.00           O  
ATOM   1115  CB  ASN A 165       8.141   5.732 -14.244  1.00  0.00           C  
ATOM   1116  CEN ASN A 165       8.968   6.325 -14.502  1.00  0.00           X  
ATOM   1117  H   ASN A 165       8.357   3.189 -13.858  1.00  0.00           H  
ATOM   1118  N   ASP A 166       5.405   4.231 -13.758  1.00  0.00           N  
ATOM   1119  CA  ASP A 166       3.942   4.202 -13.815  1.00  0.00           C  
ATOM   1120  C   ASP A 166       3.356   3.860 -12.428  1.00  0.00           C  
ATOM   1121  O   ASP A 166       2.438   4.521 -11.955  1.00  0.00           O  
ATOM   1122  CB  ASP A 166       3.465   3.192 -14.862  1.00  0.00           C  
ATOM   1123  CEN ASP A 166       3.147   3.155 -15.828  1.00  0.00           X  
ATOM   1124  H   ASP A 166       5.907   3.659 -14.424  1.00  0.00           H  
ATOM   1125  N   LEU A 167       3.992   2.933 -11.700  1.00  0.00           N  
ATOM   1126  CA  LEU A 167       3.593   2.560 -10.341  1.00  0.00           C  
ATOM   1127  C   LEU A 167       3.748   3.705  -9.320  1.00  0.00           C  
ATOM   1128  O   LEU A 167       2.885   3.910  -8.465  1.00  0.00           O  
ATOM   1129  CB  LEU A 167       4.405   1.340  -9.888  1.00  0.00           C  
ATOM   1130  CEN LEU A 167       4.065  -0.158  -9.770  1.00  0.00           X  
ATOM   1131  H   LEU A 167       4.702   2.380 -12.159  1.00  0.00           H  
ATOM   1132  N   LEU A 168       4.875   4.423  -9.365  1.00  0.00           N  
ATOM   1133  CA  LEU A 168       5.105   5.584  -8.506  1.00  0.00           C  
ATOM   1134  C   LEU A 168       4.005   6.637  -8.702  1.00  0.00           C  
ATOM   1135  O   LEU A 168       3.430   7.109  -7.723  1.00  0.00           O  
ATOM   1136  CB  LEU A 168       6.486   6.188  -8.789  1.00  0.00           C  
ATOM   1137  CEN LEU A 168       7.824   6.141  -8.028  1.00  0.00           X  
ATOM   1138  H   LEU A 168       5.563   4.175 -10.060  1.00  0.00           H  
ATOM   1139  N   GLU A 169       3.722   6.995  -9.955  1.00  0.00           N  
ATOM   1140  CA  GLU A 169       2.702   7.976 -10.332  1.00  0.00           C  
ATOM   1141  C   GLU A 169       1.320   7.564  -9.811  1.00  0.00           C  
ATOM   1142  O   GLU A 169       0.621   8.402  -9.230  1.00  0.00           O  
ATOM   1143  CB  GLU A 169       2.663   8.151 -11.852  1.00  0.00           C  
ATOM   1144  CEN GLU A 169       3.099   9.022 -13.250  1.00  0.00           X  
ATOM   1145  H   GLU A 169       4.186   6.509 -10.712  1.00  0.00           H  
ATOM   1146  N   ASP A 170       0.965   6.283  -9.924  1.00  0.00           N  
ATOM   1147  CA  ASP A 170      -0.319   5.759  -9.458  1.00  0.00           C  
ATOM   1148  C   ASP A 170      -0.433   5.878  -7.930  1.00  0.00           C  
ATOM   1149  O   ASP A 170      -1.449   6.336  -7.396  1.00  0.00           O  
ATOM   1150  CB  ASP A 170      -0.494   4.302  -9.893  1.00  0.00           C  
ATOM   1151  CEN ASP A 170      -0.940   3.750 -10.624  1.00  0.00           X  
ATOM   1152  H   ASP A 170       1.562   5.662 -10.450  1.00  0.00           H  
ATOM   1153  N   LEU A 171       0.644   5.594  -7.196  1.00  0.00           N  
ATOM   1154  CA  LEU A 171       0.651   5.765  -5.741  1.00  0.00           C  
ATOM   1155  C   LEU A 171       0.421   7.229  -5.309  1.00  0.00           C  
ATOM   1156  O   LEU A 171      -0.422   7.508  -4.447  1.00  0.00           O  
ATOM   1157  CB  LEU A 171       1.977   5.247  -5.171  1.00  0.00           C  
ATOM   1158  CEN LEU A 171       2.361   3.954  -4.427  1.00  0.00           X  
ATOM   1159  H   LEU A 171       1.448   5.202  -7.663  1.00  0.00           H  
ATOM   1160  N   GLN A 172       1.107   8.189  -5.935  1.00  0.00           N  
ATOM   1161  CA  GLN A 172       0.889   9.616  -5.670  1.00  0.00           C  
ATOM   1162  C   GLN A 172      -0.566  10.046  -5.899  1.00  0.00           C  
ATOM   1163  O   GLN A 172      -1.149  10.724  -5.043  1.00  0.00           O  
ATOM   1164  CB  GLN A 172       1.812  10.461  -6.553  1.00  0.00           C  
ATOM   1165  CEN GLN A 172       3.307  11.361  -6.590  1.00  0.00           X  
ATOM   1166  H   GLN A 172       1.727   7.922  -6.685  1.00  0.00           H  
ATOM   1167  N   GLU A 173      -1.181   9.668  -7.018  1.00  0.00           N  
ATOM   1168  CA  GLU A 173      -2.576  10.024  -7.284  1.00  0.00           C  
ATOM   1169  C   GLU A 173      -3.519   9.422  -6.221  1.00  0.00           C  
ATOM   1170  O   GLU A 173      -4.374  10.152  -5.710  1.00  0.00           O  
ATOM   1171  CB  GLU A 173      -2.985   9.556  -8.682  1.00  0.00           C  
ATOM   1172  CEN GLU A 173      -3.248   9.889 -10.333  1.00  0.00           X  
ATOM   1173  H   GLU A 173      -0.680   9.124  -7.703  1.00  0.00           H  
ATOM   1174  N   VAL A 174      -3.298   8.173  -5.771  1.00  0.00           N  
ATOM   1175  CA  VAL A 174      -4.130   7.522  -4.728  1.00  0.00           C  
ATOM   1176  C   VAL A 174      -4.050   8.300  -3.408  1.00  0.00           C  
ATOM   1177  O   VAL A 174      -5.077   8.496  -2.748  1.00  0.00           O  
ATOM   1178  CB  VAL A 174      -3.700   6.064  -4.476  1.00  0.00           C  
ATOM   1179  CEN VAL A 174      -3.890   5.408  -4.561  1.00  0.00           X  
ATOM   1180  H   VAL A 174      -2.523   7.663  -6.168  1.00  0.00           H  
ATOM   1181  N   LEU A 175      -2.863   8.797  -3.045  1.00  0.00           N  
ATOM   1182  CA  LEU A 175      -2.656   9.622  -1.841  1.00  0.00           C  
ATOM   1183  C   LEU A 175      -3.455  10.924  -1.897  1.00  0.00           C  
ATOM   1184  O   LEU A 175      -4.154  11.313  -0.960  1.00  0.00           O  
ATOM   1185  CB  LEU A 175      -1.164   9.929  -1.660  1.00  0.00           C  
ATOM   1186  CEN LEU A 175      -0.091   9.371  -0.706  1.00  0.00           X  
ATOM   1187  H   LEU A 175      -2.064   8.577  -3.621  1.00  0.00           H  
ATOM   1188  N   LYS A 176      -3.395  11.603  -3.037  1.00  0.00           N  
ATOM   1189  CA  LYS A 176      -4.080  12.878  -3.232  1.00  0.00           C  
ATOM   1190  C   LYS A 176      -5.601  12.726  -3.139  1.00  0.00           C  
ATOM   1191  O   LYS A 176      -6.255  13.565  -2.521  1.00  0.00           O  
ATOM   1192  CB  LYS A 176      -3.695  13.485  -4.582  1.00  0.00           C  
ATOM   1193  CEN LYS A 176      -2.575  14.911  -5.672  1.00  0.00           X  
ATOM   1194  H   LYS A 176      -2.801  11.235  -3.769  1.00  0.00           H  
ATOM   1195  N   ASN A 177      -6.172  11.679  -3.732  1.00  0.00           N  
ATOM   1196  CA  ASN A 177      -7.615  11.444  -3.715  1.00  0.00           C  
ATOM   1197  C   ASN A 177      -8.119  11.032  -2.330  1.00  0.00           C  
ATOM   1198  O   ASN A 177      -9.082  11.625  -1.843  1.00  0.00           O  
ATOM   1199  CB  ASN A 177      -8.010  10.399  -4.743  1.00  0.00           C  
ATOM   1200  CEN ASN A 177      -8.324  10.366  -5.743  1.00  0.00           X  
ATOM   1201  H   ASN A 177      -5.577  11.008  -4.195  1.00  0.00           H  
ATOM   1202  N   LEU A 178      -7.424  10.121  -1.646  1.00  0.00           N  
ATOM   1203  CA  LEU A 178      -7.788   9.691  -0.293  1.00  0.00           C  
ATOM   1204  C   LEU A 178      -7.790  10.856   0.694  1.00  0.00           C  
ATOM   1205  O   LEU A 178      -8.736  11.002   1.469  1.00  0.00           O  
ATOM   1206  CB  LEU A 178      -6.828   8.595   0.187  1.00  0.00           C  
ATOM   1207  CEN LEU A 178      -6.972   7.067   0.328  1.00  0.00           X  
ATOM   1208  H   LEU A 178      -6.590   9.734  -2.060  1.00  0.00           H  
ATOM   1209  N   HIS A 179      -6.800  11.741   0.595  1.00  0.00           N  
ATOM   1210  CA  HIS A 179      -6.794  13.014   1.310  1.00  0.00           C  
ATOM   1211  C   HIS A 179      -8.049  13.852   0.996  1.00  0.00           C  
ATOM   1212  O   HIS A 179      -8.971  13.932   1.811  1.00  0.00           O  
ATOM   1213  CB  HIS A 179      -5.531  13.810   0.967  1.00  0.00           C  
ATOM   1214  CEN HIS A 179      -4.225  14.014   1.500  1.00  0.00           X  
ATOM   1215  H   HIS A 179      -5.959  11.455   0.112  1.00  0.00           H  
ATOM   1216  N   LYS A 180      -8.141  14.448  -0.206  1.00  0.00           N  
ATOM   1217  CA  LYS A 180      -9.208  15.407  -0.557  1.00  0.00           C  
ATOM   1218  C   LYS A 180     -10.614  14.881  -0.229  1.00  0.00           C  
ATOM   1219  O   LYS A 180     -11.497  15.680   0.088  1.00  0.00           O  
ATOM   1220  CB  LYS A 180      -9.127  15.764  -2.042  1.00  0.00           C  
ATOM   1221  CEN LYS A 180      -8.577  17.151  -3.542  1.00  0.00           X  
ATOM   1222  H   LYS A 180      -7.448  14.202  -0.899  1.00  0.00           H  
ATOM   1223  N   ASN A 181     -10.829  13.567  -0.303  1.00  0.00           N  
ATOM   1224  CA  ASN A 181     -12.136  12.941  -0.093  1.00  0.00           C  
ATOM   1225  C   ASN A 181     -12.560  12.864   1.386  1.00  0.00           C  
ATOM   1226  O   ASN A 181     -13.756  12.946   1.679  1.00  0.00           O  
ATOM   1227  CB  ASN A 181     -12.165  11.553  -0.706  1.00  0.00           C  
ATOM   1228  CEN ASN A 181     -12.418  11.108  -1.623  1.00  0.00           X  
ATOM   1229  H   ASN A 181     -10.051  12.974  -0.555  1.00  0.00           H  
ATOM   1230  N   ASP A 182     -11.613  12.776   2.329  1.00  0.00           N  
ATOM   1231  CA  ASP A 182     -11.866  12.430   3.734  1.00  0.00           C  
ATOM   1232  C   ASP A 182     -12.467  13.582   4.567  1.00  0.00           C  
ATOM   1233  O   ASP A 182     -11.825  14.183   5.433  1.00  0.00           O  
ATOM   1234  CB  ASP A 182     -10.566  11.953   4.386  1.00  0.00           C  
ATOM   1235  CEN ASP A 182     -10.069  11.091   4.605  1.00  0.00           X  
ATOM   1236  H   ASP A 182     -10.647  12.845   2.047  1.00  0.00           H  
ATOM   1237  N   ARG A 183     -13.752  13.889   4.349  1.00  0.00           N  
ATOM   1238  CA  ARG A 183     -14.427  14.976   5.081  1.00  0.00           C  
ATOM   1239  C   ARG A 183     -14.958  14.614   6.462  1.00  0.00           C  
ATOM   1240  O   ARG A 183     -15.262  15.544   7.201  1.00  0.00           O  
ATOM   1241  CB  ARG A 183     -15.538  15.589   4.242  1.00  0.00           C  
ATOM   1242  CEN ARG A 183     -16.729  17.112   2.688  1.00  0.00           X  
ATOM   1243  H   ARG A 183     -14.257  13.286   3.712  1.00  0.00           H  
ATOM   1244  N   SER A 184     -15.058  13.340   6.863  1.00  0.00           N  
ATOM   1245  CA  SER A 184     -15.707  13.026   8.158  1.00  0.00           C  
ATOM   1246  C   SER A 184     -14.959  12.148   9.178  1.00  0.00           C  
ATOM   1247  O   SER A 184     -15.482  11.959  10.272  1.00  0.00           O  
ATOM   1248  CB  SER A 184     -17.046  12.377   7.865  1.00  0.00           C  
ATOM   1249  CEN SER A 184     -17.415  12.063   7.617  1.00  0.00           X  
ATOM   1250  H   SER A 184     -14.767  12.599   6.241  1.00  0.00           H  
ATOM   1251  N   GLY A 185     -13.736  11.664   8.913  1.00  0.00           N  
ATOM   1252  CA  GLY A 185     -13.047  10.745   9.839  1.00  0.00           C  
ATOM   1253  C   GLY A 185     -11.558  11.021  10.054  1.00  0.00           C  
ATOM   1254  O   GLY A 185     -10.750  10.109   9.900  1.00  0.00           O  
ATOM   1255  CEN GLY A 185     -13.047  10.744   9.840  1.00  0.00           X  
ATOM   1256  H   GLY A 185     -13.305  11.849   8.019  1.00  0.00           H  
ATOM   1257  N   LYS A 186     -11.224  12.282  10.374  1.00  0.00           N  
ATOM   1258  CA  LYS A 186      -9.876  12.890  10.337  1.00  0.00           C  
ATOM   1259  C   LYS A 186      -8.721  12.021  10.835  1.00  0.00           C  
ATOM   1260  O   LYS A 186      -7.688  11.984  10.181  1.00  0.00           O  
ATOM   1261  CB  LYS A 186      -9.888  14.189  11.143  1.00  0.00           C  
ATOM   1262  CEN LYS A 186      -9.955  16.304  11.167  1.00  0.00           X  
ATOM   1263  H   LYS A 186     -11.994  12.920  10.514  1.00  0.00           H  
ATOM   1264  N   ASP A 187      -8.882  11.332  11.959  1.00  0.00           N  
ATOM   1265  CA  ASP A 187      -7.796  10.501  12.495  1.00  0.00           C  
ATOM   1266  C   ASP A 187      -7.384   9.398  11.508  1.00  0.00           C  
ATOM   1267  O   ASP A 187      -6.206   9.115  11.319  1.00  0.00           O  
ATOM   1268  CB  ASP A 187      -8.211   9.880  13.831  1.00  0.00           C  
ATOM   1269  CEN ASP A 187      -8.112  10.036  14.832  1.00  0.00           X  
ATOM   1270  H   ASP A 187      -9.620  11.609  12.590  1.00  0.00           H  
ATOM   1271  N   ASN A 188      -8.351   8.843  10.776  1.00  0.00           N  
ATOM   1272  CA  ASN A 188      -8.091   7.791   9.799  1.00  0.00           C  
ATOM   1273  C   ASN A 188      -7.466   8.306   8.497  1.00  0.00           C  
ATOM   1274  O   ASN A 188      -6.693   7.598   7.856  1.00  0.00           O  
ATOM   1275  CB  ASN A 188      -9.364   7.024   9.489  1.00  0.00           C  
ATOM   1276  CEN ASN A 188      -9.870   6.174   9.838  1.00  0.00           X  
ATOM   1277  H   ASN A 188      -9.302   9.125  10.964  1.00  0.00           H  
ATOM   1278  N   ILE A 189      -7.834   9.524   8.075  1.00  0.00           N  
ATOM   1279  CA  ILE A 189      -7.173  10.184   6.944  1.00  0.00           C  
ATOM   1280  C   ILE A 189      -5.714  10.470   7.293  1.00  0.00           C  
ATOM   1281  O   ILE A 189      -4.860  10.288   6.433  1.00  0.00           O  
ATOM   1282  CB  ILE A 189      -7.872  11.499   6.555  1.00  0.00           C  
ATOM   1283  CEN ILE A 189      -8.670  11.943   5.960  1.00  0.00           X  
ATOM   1284  H   ILE A 189      -8.531  10.025   8.605  1.00  0.00           H  
ATOM   1285  N   HIS A 190      -5.416  10.845   8.538  1.00  0.00           N  
ATOM   1286  CA  HIS A 190      -4.034  11.042   8.970  1.00  0.00           C  
ATOM   1287  C   HIS A 190      -3.223   9.739   8.892  1.00  0.00           C  
ATOM   1288  O   HIS A 190      -2.174   9.708   8.249  1.00  0.00           O  
ATOM   1289  CB  HIS A 190      -3.994  11.599  10.397  1.00  0.00           C  
ATOM   1290  CEN HIS A 190      -3.902  12.866  11.042  1.00  0.00           X  
ATOM   1291  H   HIS A 190      -6.149  10.977   9.217  1.00  0.00           H  
ATOM   1292  N   ASP A 191      -3.715   8.657   9.501  1.00  0.00           N  
ATOM   1293  CA  ASP A 191      -3.022   7.367   9.491  1.00  0.00           C  
ATOM   1294  C   ASP A 191      -2.842   6.829   8.069  1.00  0.00           C  
ATOM   1295  O   ASP A 191      -1.775   6.325   7.726  1.00  0.00           O  
ATOM   1296  CB  ASP A 191      -3.782   6.348  10.343  1.00  0.00           C  
ATOM   1297  CEN ASP A 191      -3.775   5.946  11.279  1.00  0.00           X  
ATOM   1298  H   ASP A 191      -4.551   8.745  10.059  1.00  0.00           H  
ATOM   1299  N   VAL A 192      -3.854   6.996   7.214  1.00  0.00           N  
ATOM   1300  CA  VAL A 192      -3.818   6.548   5.814  1.00  0.00           C  
ATOM   1301  C   VAL A 192      -2.778   7.322   5.000  1.00  0.00           C  
ATOM   1302  O   VAL A 192      -2.080   6.718   4.195  1.00  0.00           O  
ATOM   1303  CB  VAL A 192      -5.194   6.700   5.138  1.00  0.00           C  
ATOM   1304  CEN VAL A 192      -5.734   6.348   4.894  1.00  0.00           X  
ATOM   1305  H   VAL A 192      -4.677   7.486   7.544  1.00  0.00           H  
ATOM   1306  N   ASP A 193      -2.655   8.632   5.218  1.00  0.00           N  
ATOM   1307  CA  ASP A 193      -1.679   9.508   4.557  1.00  0.00           C  
ATOM   1308  C   ASP A 193      -0.247   9.083   4.906  1.00  0.00           C  
ATOM   1309  O   ASP A 193       0.574   8.895   4.010  1.00  0.00           O  
ATOM   1310  CB  ASP A 193      -1.908  10.969   4.952  1.00  0.00           C  
ATOM   1311  CEN ASP A 193      -2.358  11.814   4.605  1.00  0.00           X  
ATOM   1312  H   ASP A 193      -3.290   9.065   5.872  1.00  0.00           H  
ATOM   1313  N   ASN A 194       0.020   8.806   6.188  1.00  0.00           N  
ATOM   1314  CA  ASN A 194       1.321   8.319   6.646  1.00  0.00           C  
ATOM   1315  C   ASN A 194       1.687   6.973   5.999  1.00  0.00           C  
ATOM   1316  O   ASN A 194       2.804   6.797   5.520  1.00  0.00           O  
ATOM   1317  CB  ASN A 194       1.361   8.201   8.158  1.00  0.00           C  
ATOM   1318  CEN ASN A 194       1.636   8.791   8.981  1.00  0.00           X  
ATOM   1319  H   ASN A 194      -0.711   8.955   6.867  1.00  0.00           H  
ATOM   1320  N   HIS A 195       0.754   6.014   5.982  1.00  0.00           N  
ATOM   1321  CA  HIS A 195       1.017   4.699   5.396  1.00  0.00           C  
ATOM   1322  C   HIS A 195       1.277   4.794   3.889  1.00  0.00           C  
ATOM   1323  O   HIS A 195       2.198   4.149   3.399  1.00  0.00           O  
ATOM   1324  CB  HIS A 195      -0.154   3.748   5.666  1.00  0.00           C  
ATOM   1325  CEN HIS A 195      -0.515   2.748   6.615  1.00  0.00           X  
ATOM   1326  H   HIS A 195      -0.144   6.190   6.408  1.00  0.00           H  
ATOM   1327  N   LEU A 196       0.544   5.642   3.155  1.00  0.00           N  
ATOM   1328  CA  LEU A 196       0.783   5.848   1.722  1.00  0.00           C  
ATOM   1329  C   LEU A 196       2.172   6.433   1.450  1.00  0.00           C  
ATOM   1330  O   LEU A 196       2.839   5.973   0.529  1.00  0.00           O  
ATOM   1331  CB  LEU A 196      -0.299   6.765   1.136  1.00  0.00           C  
ATOM   1332  CEN LEU A 196      -1.540   6.493   0.265  1.00  0.00           X  
ATOM   1333  H   LEU A 196      -0.169   6.191   3.611  1.00  0.00           H  
ATOM   1334  N   GLN A 197       2.616   7.420   2.229  1.00  0.00           N  
ATOM   1335  CA  GLN A 197       3.957   7.994   2.064  1.00  0.00           C  
ATOM   1336  C   GLN A 197       5.039   6.926   2.234  1.00  0.00           C  
ATOM   1337  O   GLN A 197       5.881   6.779   1.349  1.00  0.00           O  
ATOM   1338  CB  GLN A 197       4.185   9.125   3.071  1.00  0.00           C  
ATOM   1339  CEN GLN A 197       4.205  10.858   3.280  1.00  0.00           X  
ATOM   1340  H   GLN A 197       2.020   7.773   2.965  1.00  0.00           H  
ATOM   1341  N   ASN A 198       4.965   6.119   3.294  1.00  0.00           N  
ATOM   1342  CA  ASN A 198       5.947   5.060   3.541  1.00  0.00           C  
ATOM   1343  C   ASN A 198       5.973   4.024   2.402  1.00  0.00           C  
ATOM   1344  O   ASN A 198       7.050   3.631   1.961  1.00  0.00           O  
ATOM   1345  CB  ASN A 198       5.686   4.372   4.868  1.00  0.00           C  
ATOM   1346  CEN ASN A 198       5.987   4.464   5.869  1.00  0.00           X  
ATOM   1347  H   ASN A 198       4.239   6.286   3.979  1.00  0.00           H  
ATOM   1348  N   VAL A 199       4.808   3.638   1.864  1.00  0.00           N  
ATOM   1349  CA  VAL A 199       4.718   2.679   0.744  1.00  0.00           C  
ATOM   1350  C   VAL A 199       5.377   3.249  -0.522  1.00  0.00           C  
ATOM   1351  O   VAL A 199       6.118   2.542  -1.202  1.00  0.00           O  
ATOM   1352  CB  VAL A 199       3.257   2.309   0.428  1.00  0.00           C  
ATOM   1353  CEN VAL A 199       2.793   1.801   0.464  1.00  0.00           X  
ATOM   1354  H   VAL A 199       3.957   4.009   2.260  1.00  0.00           H  
ATOM   1355  N   ILE A 200       5.157   4.528  -0.845  1.00  0.00           N  
ATOM   1356  CA  ILE A 200       5.768   5.164  -2.026  1.00  0.00           C  
ATOM   1357  C   ILE A 200       7.295   5.168  -1.916  1.00  0.00           C  
ATOM   1358  O   ILE A 200       7.978   4.828  -2.886  1.00  0.00           O  
ATOM   1359  CB  ILE A 200       5.274   6.610  -2.214  1.00  0.00           C  
ATOM   1360  CEN ILE A 200       4.492   7.237  -2.644  1.00  0.00           X  
ATOM   1361  H   ILE A 200       4.580   5.082  -0.230  1.00  0.00           H  
ATOM   1362  N   GLU A 201       7.835   5.554  -0.761  1.00  0.00           N  
ATOM   1363  CA  GLU A 201       9.279   5.567  -0.521  1.00  0.00           C  
ATOM   1364  C   GLU A 201       9.887   4.170  -0.694  1.00  0.00           C  
ATOM   1365  O   GLU A 201      10.905   4.023  -1.376  1.00  0.00           O  
ATOM   1366  CB  GLU A 201       9.581   6.103   0.880  1.00  0.00           C  
ATOM   1367  CEN GLU A 201      10.045   7.385   1.903  1.00  0.00           X  
ATOM   1368  H   GLU A 201       7.224   5.823   0.000  1.00  0.00           H  
ATOM   1369  N   ASP A 202       9.228   3.132  -0.179  1.00  0.00           N  
ATOM   1370  CA  ASP A 202       9.691   1.749  -0.300  1.00  0.00           C  
ATOM   1371  C   ASP A 202       9.716   1.265  -1.757  1.00  0.00           C  
ATOM   1372  O   ASP A 202      10.708   0.662  -2.196  1.00  0.00           O  
ATOM   1373  CB  ASP A 202       8.807   0.823   0.540  1.00  0.00           C  
ATOM   1374  CEN ASP A 202       8.788   0.374   1.454  1.00  0.00           X  
ATOM   1375  H   ASP A 202       8.426   3.319   0.406  1.00  0.00           H  
ATOM   1376  N   ILE A 203       8.675   1.570  -2.547  1.00  0.00           N  
ATOM   1377  CA  ILE A 203       8.610   1.189  -3.966  1.00  0.00           C  
ATOM   1378  C   ILE A 203       9.758   1.857  -4.710  1.00  0.00           C  
ATOM   1379  O   ILE A 203      10.436   1.204  -5.502  1.00  0.00           O  
ATOM   1380  CB  ILE A 203       7.274   1.588  -4.618  1.00  0.00           C  
ATOM   1381  CEN ILE A 203       6.247   1.277  -4.810  1.00  0.00           X  
ATOM   1382  H   ILE A 203       7.944   2.147  -2.156  1.00  0.00           H  
ATOM   1383  N   HIS A 204      10.022   3.135  -4.445  1.00  0.00           N  
ATOM   1384  CA  HIS A 204      11.103   3.870  -5.088  1.00  0.00           C  
ATOM   1385  C   HIS A 204      12.489   3.289  -4.808  1.00  0.00           C  
ATOM   1386  O   HIS A 204      13.301   3.138  -5.729  1.00  0.00           O  
ATOM   1387  CB  HIS A 204      11.066   5.338  -4.652  1.00  0.00           C  
ATOM   1388  CEN HIS A 204      10.526   6.572  -5.117  1.00  0.00           X  
ATOM   1389  H   HIS A 204       9.451   3.613  -3.763  1.00  0.00           H  
ATOM   1390  N   ASP A 205      12.744   2.864  -3.579  1.00  0.00           N  
ATOM   1391  CA  ASP A 205      14.004   2.232  -3.200  1.00  0.00           C  
ATOM   1392  C   ASP A 205      14.121   0.808  -3.752  1.00  0.00           C  
ATOM   1393  O   ASP A 205      15.226   0.340  -4.067  1.00  0.00           O  
ATOM   1394  CB  ASP A 205      14.149   2.216  -1.676  1.00  0.00           C  
ATOM   1395  CEN ASP A 205      14.588   2.744  -0.924  1.00  0.00           X  
ATOM   1396  H   ASP A 205      12.062   3.046  -2.855  1.00  0.00           H  
ATOM   1397  N   PHE A 206      12.995   0.115  -3.935  1.00  0.00           N  
ATOM   1398  CA  PHE A 206      12.983  -1.190  -4.589  1.00  0.00           C  
ATOM   1399  C   PHE A 206      13.398  -1.083  -6.063  1.00  0.00           C  
ATOM   1400  O   PHE A 206      14.277  -1.830  -6.509  1.00  0.00           O  
ATOM   1401  CB  PHE A 206      11.597  -1.827  -4.476  1.00  0.00           C  
ATOM   1402  CEN PHE A 206      10.849  -2.894  -3.565  1.00  0.00           X  
ATOM   1403  H   PHE A 206      12.120   0.530  -3.651  1.00  0.00           H  
ATOM   1404  N   MET A 207      12.834  -0.128  -6.804  1.00  0.00           N  
ATOM   1405  CA  MET A 207      13.135   0.111  -8.218  1.00  0.00           C  
ATOM   1406  C   MET A 207      14.601   0.497  -8.414  1.00  0.00           C  
ATOM   1407  O   MET A 207      15.243   0.035  -9.364  1.00  0.00           O  
ATOM   1408  CB  MET A 207      12.224   1.202  -8.776  1.00  0.00           C  
ATOM   1409  CEN MET A 207      10.873   1.469  -9.864  1.00  0.00           X  
ATOM   1410  H   MET A 207      12.158   0.471  -6.353  1.00  0.00           H  
ATOM   1411  N   GLN A 208      15.158   1.301  -7.508  1.00  0.00           N  
ATOM   1412  CA  GLN A 208      16.575   1.641  -7.516  1.00  0.00           C  
ATOM   1413  C   GLN A 208      17.445   0.384  -7.373  1.00  0.00           C  
ATOM   1414  O   GLN A 208      18.367   0.169  -8.168  1.00  0.00           O  
ATOM   1415  CB  GLN A 208      16.893   2.626  -6.388  1.00  0.00           C  
ATOM   1416  CEN GLN A 208      17.173   4.307  -6.009  1.00  0.00           X  
ATOM   1417  H   GLN A 208      14.561   1.728  -6.813  1.00  0.00           H  
ATOM   1418  N   ALA A 209      17.100  -0.510  -6.440  1.00  0.00           N  
ATOM   1419  CA  ALA A 209      17.845  -1.741  -6.196  1.00  0.00           C  
ATOM   1420  C   ALA A 209      17.806  -2.705  -7.396  1.00  0.00           C  
ATOM   1421  O   ALA A 209      18.852  -3.224  -7.796  1.00  0.00           O  
ATOM   1422  CB  ALA A 209      17.309  -2.426  -4.947  1.00  0.00           C  
ATOM   1423  CEN ALA A 209      17.309  -2.426  -4.948  1.00  0.00           X  
ATOM   1424  H   ALA A 209      16.301  -0.305  -5.858  1.00  0.00           H  
ATOM   1425  N   ALA A 210      16.639  -2.926  -8.002  1.00  0.00           N  
ATOM   1426  CA  ALA A 210      16.481  -3.810  -9.158  1.00  0.00           C  
ATOM   1427  C   ALA A 210      17.219  -3.262 -10.392  1.00  0.00           C  
ATOM   1428  O   ALA A 210      17.946  -4.002 -11.058  1.00  0.00           O  
ATOM   1429  CB  ALA A 210      15.005  -4.013  -9.465  1.00  0.00           C  
ATOM   1430  CEN ALA A 210      15.006  -4.013  -9.465  1.00  0.00           X  
ATOM   1431  H   ALA A 210      15.814  -2.480  -7.629  1.00  0.00           H  
ATOM   1432  N   ALA A 211      17.109  -1.955 -10.657  1.00  0.00           N  
ATOM   1433  CA  ALA A 211      17.802  -1.287 -11.753  1.00  0.00           C  
ATOM   1434  C   ALA A 211      19.329  -1.417 -11.632  1.00  0.00           C  
ATOM   1435  O   ALA A 211      20.005  -1.782 -12.597  1.00  0.00           O  
ATOM   1436  CB  ALA A 211      17.395   0.178 -11.809  1.00  0.00           C  
ATOM   1437  CEN ALA A 211      17.396   0.178 -11.809  1.00  0.00           X  
ATOM   1438  H   ALA A 211      16.494  -1.403 -10.075  1.00  0.00           H  
ATOM   1439  N   ALA A 212      19.893  -1.172 -10.445  1.00  0.00           N  
ATOM   1440  CA  ALA A 212      21.335  -1.241 -10.228  1.00  0.00           C  
ATOM   1441  C   ALA A 212      21.864  -2.671 -10.421  1.00  0.00           C  
ATOM   1442  O   ALA A 212      22.879  -2.875 -11.093  1.00  0.00           O  
ATOM   1443  CB  ALA A 212      21.681  -0.724  -8.840  1.00  0.00           C  
ATOM   1444  CEN ALA A 212      21.681  -0.725  -8.840  1.00  0.00           X  
ATOM   1445  H   ALA A 212      19.303  -0.919  -9.666  1.00  0.00           H  
ATOM   1446  N   ALA A 213      21.143  -3.680  -9.922  1.00  0.00           N  
ATOM   1447  CA  ALA A 213      21.503  -5.084 -10.100  1.00  0.00           C  
ATOM   1448  C   ALA A 213      21.555  -5.497 -11.581  1.00  0.00           C  
ATOM   1449  O   ALA A 213      22.523  -6.137 -12.003  1.00  0.00           O  
ATOM   1450  CB  ALA A 213      20.525  -5.967  -9.338  1.00  0.00           C  
ATOM   1451  CEN ALA A 213      20.526  -5.967  -9.339  1.00  0.00           X  
ATOM   1452  H   ALA A 213      20.323  -3.461  -9.370  1.00  0.00           H  
ATOM   1453  N   ALA A 214      20.557  -5.106 -12.379  1.00  0.00           N  
ATOM   1454  CA  ALA A 214      20.489  -5.419 -13.805  1.00  0.00           C  
ATOM   1455  C   ALA A 214      21.682  -4.837 -14.580  1.00  0.00           C  
ATOM   1456  O   ALA A 214      22.334  -5.556 -15.341  1.00  0.00           O  
ATOM   1457  CB  ALA A 214      19.178  -4.912 -14.387  1.00  0.00           C  
ATOM   1458  CEN ALA A 214      19.179  -4.912 -14.387  1.00  0.00           X  
ATOM   1459  H   ALA A 214      19.794  -4.584 -11.971  1.00  0.00           H  
ATOM   1460  N   ASN A 215      22.016  -3.560 -14.359  1.00  0.00           N  
ATOM   1461  CA  ASN A 215      23.176  -2.916 -14.983  1.00  0.00           C  
ATOM   1462  C   ASN A 215      24.512  -3.588 -14.627  1.00  0.00           C  
ATOM   1463  O   ASN A 215      25.273  -3.922 -15.532  1.00  0.00           O  
ATOM   1464  CB  ASN A 215      23.232  -1.443 -14.621  1.00  0.00           C  
ATOM   1465  CEN ASN A 215      22.887  -0.530 -15.007  1.00  0.00           X  
ATOM   1466  H   ASN A 215      21.412  -3.003 -13.774  1.00  0.00           H  
ATOM   1467  N   CYS A 216      24.785  -3.865 -13.347  1.00  0.00           N  
ATOM   1468  CA  CYS A 216      25.992  -4.582 -12.907  1.00  0.00           C  
ATOM   1469  C   CYS A 216      26.238  -5.949 -13.584  1.00  0.00           C  
ATOM   1470  O   CYS A 216      27.352  -6.187 -14.049  1.00  0.00           O  
ATOM   1471  CB  CYS A 216      25.703  -4.782 -11.419  1.00  0.00           C  
ATOM   1472  CEN CYS A 216      26.110  -4.316 -10.601  1.00  0.00           X  
ATOM   1473  H   CYS A 216      24.210  -3.434 -12.640  1.00  0.00           H  
ATOM   1474  N   ARG A 217      25.261  -6.867 -13.640  1.00  0.00           N  
ATOM   1475  CA  ARG A 217      25.395  -8.154 -14.366  1.00  0.00           C  
ATOM   1476  C   ARG A 217      25.720  -8.029 -15.862  1.00  0.00           C  
ATOM   1477  O   ARG A 217      26.492  -8.847 -16.369  1.00  0.00           O  
ATOM   1478  CB  ARG A 217      24.165  -9.027 -14.167  1.00  0.00           C  
ATOM   1479  CEN ARG A 217      22.643 -10.751 -13.238  1.00  0.00           X  
ATOM   1480  H   ARG A 217      24.369  -6.626 -13.233  1.00  0.00           H  
ATOM   1481  N   LYS A 218      25.157  -7.035 -16.558  1.00  0.00           N  
ATOM   1482  CA  LYS A 218      25.492  -6.788 -17.970  1.00  0.00           C  
ATOM   1483  C   LYS A 218      26.977  -6.468 -18.084  1.00  0.00           C  
ATOM   1484  O   LYS A 218      27.588  -6.969 -19.049  1.00  0.00           O  
ATOM   1485  CB  LYS A 218      24.653  -5.646 -18.547  1.00  0.00           C  
ATOM   1486  CEN LYS A 218      23.053  -5.021 -19.781  1.00  0.00           X  
ATOM   1487  H   LYS A 218      24.872  -6.221 -16.031  1.00  0.00           H  
TER                                                                             
# All scores below are weighted scores, not raw scores.
#BEGIN_POSE_ENERGIES_TABLE ./minmover_pdb/pose_40.pdb
label vdw cenpack pair env cbeta hs_pair ss_pair sheet total
weights 1 0.5 1 1 0.25 1 1 1 NA
pose 8.95267 -1.60626 -18.3477 -11.1762 12.3674 0 0 0 -9.80999
MET:NtermProteinFull_1 0 -0.18297 -0.21714 0.06168 0.03551 0 0 0 -0.30292
TYR_2 0 -0.26397 0.06861 0.7226 0.04267 0 0 0 0.56991
GLY_3 0 -0.01336 0.04789 0.0322 0.0697 0 0 0 0.13643
LYS_4 0 0.02972 -0.41895 -0.68888 0.0693 0 0 0 -1.00881
LEU_5 0 0.19392 -0.60167 -0.39148 0.0366 0 0 0 -0.76263
ASN_6 0 -0.08699 0.13329 -0.32173 0.06179 0 0 0 -0.21363
ASP_7 0 -0.06903 -0.0425 -0.52292 0.06893 0 0 0 -0.56552
LEU_8 0 0.33427 0.0011 -0.39148 0.04407 0 0 0 -0.01204
LEU_9 0 0.29339 -0.37679 -0.30366 0.04396 0 0 0 -0.34309
GLU_10 0 -0.09904 0.06936 -0.92601 0.06894 0 0 0 -0.88676
ASP_11 0 -0.09155 -0.14816 -0.37876 0.06954 0 0 0 -0.54894
LEU_12 0 0.23868 -1.19751 -0.45811 0.03738 0 0 0 -1.37956
GLN_13 0 -0.08936 0.20496 -0.16687 0.06893 0 0 0 0.01766
GLU_14 0 -0.03286 -0.00037 -0.82678 0.06893 0 0 0 -0.79108
VAL_15 0 -0.25581 -0.58789 -0.27892 0.03337 0 0 0 -1.08925
LEU_16 2.29442 1.00898 -0.3289 -0.19483 0.07141 0 0 0 2.85107
LYS_17 0 -0.04977 0.0326 -0.77863 0.06924 0 0 0 -0.72655
ASN_18 0 -0.03354 -0.02243 -0.19403 0.04094 0 0 0 -0.20905
LEU_19 0 0.47273 0.03477 -0.52948 0.03741 0 0 0 0.01542
HIS_D_20 0 -0.10733 0.16784 -0.06774 0.06725 0 0 0 0.06003
LYS_21 0 -0.03257 -0.09191 -1.04927 0.07106 0 0 0 -1.1027
ASN_22 0 0.0763 -0.34754 -0.07783 0.04268 0 0 0 -0.3064
ASP_23 0 -0.10307 -0.02329 -0.03907 0.03561 0 0 0 -0.12981
ARG_24 0 0.07022 -0.14567 -0.64658 0.07134 0 0 0 -0.65069
SER_25 0 -0.1891 -0.2313 -0.20705 0.03681 0 0 0 -0.59064
GLY_26 0 0.04738 -0.13885 -0.0429 0.03556 0 0 0 -0.0988
LYS_27 0 0 0 -0.96458 0.07165 0 0 0 -0.89292
ASP_28 0 -0.01774 -0.0837 -0.60822 0.07072 0 0 0 -0.63894
ASN_29 0 0.2427 -0.59241 -0.13901 0.03493 0 0 0 -0.45378
ILE_30 0 -0.0266 0.29289 0.47679 0.06714 0 0 0 0.81021
HIS_D_31 0 -0.0159 -0.19494 0.06501 0.06947 0 0 0 -0.07637
ASP_32 0 -0.06355 -0.29181 -0.37876 0.06899 0 0 0 -0.66513
VAL_33 0 -0.12763 0.37265 -0.27892 0.03677 0 0 0 0.00287
ASP_34 0 -0.14189 0.05919 -0.37876 0.06913 0 0 0 -0.39234
ASN_35 0 -0.11547 -0.00868 -0.40966 0.06878 0 0 0 -0.46503
HIS_36 0 -0.25728 -0.17363 -0.15264 0.03619 0 0 0 -0.54736
LEU_37 2.29442 0.94751 -0.75258 -0.39148 0.04904 0 0 0 2.14692
GLN_38 0 0.00526 -0.0111 -0.49415 0.06887 0 0 0 -0.43112
ASN_39 0 -0.09829 -0.18988 -0.24178 0.0691 0 0 0 -0.46083
VAL_40 0 -0.25898 -0.62176 -0.27892 0.03213 0 0 0 -1.12753
ILE_41 0 -0.16814 -0.38235 0.72502 0.07014 0 0 0 0.24467
GLU_42 0 -0.05588 -0.03761 -0.4886 0.06899 0 0 0 -0.5131
ASP_43 0 0.13932 -0.14767 0.2122 0.06687 0 0 0 0.27072
ILE_44 0 0.33631 -0.83082 -0.20059 0.07291 0 0 0 -0.62219
HIS_D_45 0 -0.09435 0.14108 0.0215 0.06922 0 0 0 0.13746
ASP_46 0 -0.17868 -0.39403 -0.31759 0.0699 0 0 0 -0.8204
PHE_47 0 -0.25639 -0.25683 -0.44993 0.03535 0 0 0 -0.9278
MET_48 0 -0.32987 -0.08215 0.13971 0.03429 0 0 0 -0.23802
GLN_49 0 -0.15374 -0.04273 -0.59803 0.06899 0 0 0 -0.72551
ALA_50 0 -0.32872 0.0297 0.03291 0.03376 0 0 0 -0.23235
ALA_51 0 0.10654 -0.30437 -0.14527 0.03115 0 0 0 -0.31195
ALA_52 0 -0.31303 0.02117 0.16717 0.02979 0 0 0 -0.0949
ALA_53 0 -0.05188 -0.01468 0.20553 0.03753 0 0 0 0.17651
ALA_54 0 0.06303 0.0779 0.03291 0.04832 0 0 0 0.22216
ALA_55 0 0.0936 -0.069 0.07904 0.04285 0 0 0 0.14649
ASN_56 0 -0.004 -0.06855 -0.32173 0.03681 0 0 0 -0.35746
CYS_57 0 -0.10021 0.10806 0.77853 0.04262 0 0 0 0.82899
ARG_58 0 0.02847 0.1466 -0.30477 0.04361 0 0 0 -0.08609
LYS_59 0 -0.02106 -0.01939 -0.8715 0.07212 0 0 0 -0.83983
GLY_60 0 -0.00368 -0.02536 0.35201 0.04731 0 0 0 0.37027
SER_61 0 0.05907 -0.10229 -0.18312 0.04076 0 0 0 -0.18558
PRO_62 0 -0.02106 -0.00677 0.043 0.04109 0 0 0 0.05626
GLY_63 0 0 0 0.91259 0.04957 0 0 0 0.96215
SER_64 0 0 0 -0.0106 0.04957 0 0 0 0.03897
PRO_65 0 0 0 0.2123 0.07508 0 0 0 0.28738
ALA_66 0 0 0 0.89846 0.07582 0 0 0 0.97427
GLY_67 0 0 0 0.91259 0.04183 0 0 0 0.95441
SER_68 0 0 0 0.29023 0.04957 0 0 0 0.3398
PRO_69 0 0 0 0.043 0.04957 0 0 0 0.09257
THR_70 0 0 0 0.48779 0.07573 0 0 0 0.56352
SER_71 0 0 0 0.13063 0.07392 0 0 0 0.20455
THR_72 0 0 0 0.48779 0.07499 0 0 0 0.56278
GLU_73 0 0 0 -1.01303 0.07573 0 0 0 -0.9373
GLU_74 0 0 0 -1.01303 0.07582 0 0 0 -0.93721
GLY_75 0 0 0 0.91259 0.04957 0 0 0 0.96215
THR_76 0 0 0 0.48779 0.04957 0 0 0 0.53736
SER_77 0 0 0 0.29023 0.07582 0 0 0 0.36605
GLU_78 0 0 0 -1.03403 0.07573 0 0 0 -0.9583
SER_79 0 0 0 0.13063 0.07573 0 0 0 0.20636
ALA_80 0 0 0 0.89846 0.07499 0 0 0 0.97344
THR_81 0 0 0 0.43096 0.07582 0 0 0 0.50678
PRO_82 0 0 0 0.2123 0.07582 0 0 0 0.28812
GLU_83 0 0 0 -1.03403 0.07499 0 0 0 -0.95904
SER_84 0 0 0 0.13063 0.07582 0 0 0 0.20645
GLY_85 0 0 0 0.91259 0.04957 0 0 0 0.96215
PRO_86 0 0 0 0.51404 0.04957 0 0 0 0.5636
GLY_87 0 0 0 0.91259 0.04957 0 0 0 0.96215
THR_88 0 0 0 0.48779 0.07582 0 0 0 0.56361
SER_89 0 0 0 0.29023 0.07499 0 0 0 0.36522
THR_90 0 0 0 0.33798 0.07499 0 0 0 0.41297
GLU_91 0 0 0 -1.01303 0.07582 0 0 0 -0.93721
PRO_92 0 0 0 0.51404 0.07582 0 0 0 0.58986
SER_93 0 0 0 0.13063 0.07499 0 0 0 0.20562
GLU_94 0 0 0 -1.01303 0.0689 0 0 0 -0.94413
GLY_95 0 -0.00985 -0.0235 0.60923 0.06883 0 0 0 0.6447
SER_96 0 0.02451 -0.01066 0.13063 0.03671 0 0 0 0.1812
ALA_97 0 -0.01451 0.02628 0.89846 0.04883 0 0 0 0.95905
PRO_98 0 -0.02209 -0.07649 0.043 0.04109 0 0 0 -0.01449
GLY_99 0 -0.10827 -0.00086 0.60923 0.04456 0 0 0 0.54466
SER_100 0 -0.02964 0.03229 0.13063 0.04883 0 0 0 0.1821
PRO_101 0 0.02791 -0.23461 0.043 0.07081 0 0 0 -0.09288
ALA_102 0 -0.07328 0.08648 0.59025 0.07212 0 0 0 0.67558
GLY_103 0 -0.01034 0.01885 0.35201 0.04929 0 0 0 0.40982
SER_104 0 0 0 0.29023 0.04957 0 0 0 0.3398
PRO_105 0 0 0 0.2123 0.07582 0 0 0 0.28812
THR_106 0 0 0 0.43096 0.07573 0 0 0 0.50669
SER_107 0 0 0 0.29023 0.07499 0 0 0 0.36522
THR_108 0 0 0 0.43096 0.07347 0 0 0 0.50442
GLU_109 0 0 0 -1.01303 0.07573 0 0 0 -0.9373
GLU_110 0 0 0 -1.03403 0.07582 0 0 0 -0.95821
GLY_111 0 0 0 0.91259 0.04957 0 0 0 0.96215
THR_112 0 0 0 0.48779 0.07582 0 0 0 0.56361
SER_113 0 0 0 -0.0106 0.07347 0 0 0 0.06287
THR_114 0 0 0 0.48779 0.07499 0 0 0 0.56278
GLU_115 0 0 0 -1.03403 0.07582 0 0 0 -0.95821
PRO_116 0 0 0 0.2123 0.07582 0 0 0 0.28812
SER_117 0 0 0 0.29023 0.07499 0 0 0 0.36522
GLU_118 0 0 0 -1.03403 0.07508 0 0 0 -0.95895
GLY_119 0 0 0 0.91259 0.04957 0 0 0 0.96215
SER_120 0 0 0 0.29023 0.04698 0 0 0 0.33721
ALA_121 0 0 0 0.89846 0.06705 0 0 0 0.96551
PRO_122 0 0 0 0.2123 0.04183 0 0 0 0.25412
GLY_123 0 0 0 0.91259 0.04957 0 0 0 0.96215
THR_124 0 0 0 0.43096 0.07582 0 0 0 0.50678
SER_125 0 0 0 0.13063 0.07573 0 0 0 0.20636
THR_126 0 0 0 0.43096 0.07347 0 0 0 0.50442
GLU_127 0 0 0 -1.01303 0.07582 0 0 0 -0.93721
PRO_128 0 0 0 -0.05784 0.04731 0 0 0 -0.01054
SER_129 0 0 0 -0.0106 0.07582 0 0 0 0.06522
GLU_130 0 0 0 -0.93278 0.07582 0 0 0 -0.85696
GLY_131 0 0 0 0.60923 0.07582 0 0 0 0.68505
SER_132 0 0 0 -0.0106 0.04269 0 0 0 0.03209
ALA_133 0 0 0 0.797 0.04873 0 0 0 0.84573
PRO_134 0 0 0 0.043 0.04466 0 0 0 0.08767
GLY_135 0 0 0 0.91259 0.04183 0 0 0 0.95441
THR_136 0 0 0 0.43096 0.07508 0 0 0 0.50603
SER_137 0 0 0 0.29023 0.07582 0 0 0 0.36605
GLU_138 0 0 0 -1.01303 0.07582 0 0 0 -0.93721
SER_139 0 0 0 0.13063 0.07347 0 0 0 0.2041
ALA_140 0 0 0 0.797 0.07474 0 0 0 0.87174
THR_141 0 0 0 0.43096 0.05505 0 0 0 0.486
PRO_142 0 0 0 0.51404 0.07582 0 0 0 0.58986
GLU_143 0 0 0 -1.01303 0.07499 0 0 0 -0.93804
SER_144 0 0 0 -0.0106 0.07582 0 0 0 0.06522
GLY_145 0 0 0 0.91259 0.04183 0 0 0 0.95441
PRO_146 0 0 0 0.51404 0.04957 0 0 0 0.5636
GLY_147 0 0 0 0.91259 0.04183 0 0 0 0.95441
SER_148 0 0 0 0.29023 0.07508 0 0 0 0.36531
GLU_149 0 0 0 -1.03403 0.07582 0 0 0 -0.95821
PRO_150 0 -0.01222 -0.03422 0.51404 0.04957 0 0 0 0.51717
ALA_151 0 -0.02629 0.05058 0.77873 0.07327 0 0 0 0.87629
THR_152 0 0.11523 -0.0802 0.12134 0.07081 0 0 0 0.22718
SER_153 0.74872 0.05393 -0.08412 -0.18312 0.03836 0 0 0 0.57377
GLY_154 0.0368 0.31488 -0.18993 -0.06259 0.03807 0 0 0 0.13724
SER_155 0 -0.17873 -0.1747 -0.10731 0.02991 0 0 0 -0.43083
GLU_156 0 -0.1207 -0.14658 0.46982 0.03458 0 0 0 0.23713
THR_157 0 -0.20732 0.10232 -0.20352 0.03034 0 0 0 -0.27818
PRO_158 0 -0.10272 -0.07581 -0.22805 0.04262 0 0 0 -0.36396
GLY_159 0 -0.08818 0.07933 -0.09146 0.03487 0 0 0 -0.06543
MET_160 0 -0.08665 -0.23462 -0.05461 0.03147 0 0 0 -0.34441
TYR_161 0 -0.00547 0.00092 0.59369 0.04269 0 0 0 0.63183
GLY_162 0 -0.00615 0.05583 -0.08884 0.03502 0 0 0 -0.00413
LYS_163 0 -0.36042 -0.52785 -0.42611 0.03561 0 0 0 -1.27877
LEU_164 0.54813 0.66389 -0.21529 -0.52948 0.04537 0 0 0 0.51261
ASN_165 0 -0.00317 0.04305 -0.36221 0.06902 0 0 0 -0.2533
ASP_166 0 -0.01862 -0.06224 -0.31759 0.06902 0 0 0 -0.32943
LEU_167 0 -0.09389 -0.57891 -0.45811 0.03807 0 0 0 -1.09283
LEU_168 0 -0.19221 -0.41113 0.4149 0.04294 0 0 0 -0.1455
GLU_169 0 -0.10032 0.07163 -0.82678 0.06878 0 0 0 -0.78669
ASP_170 0 -0.44607 -0.16737 -0.31759 0.03605 0 0 0 -0.89498
LEU_171 0 -0.64188 -0.62686 -0.30366 0.03718 0 0 0 -1.53522
GLN_172 0 -0.08699 0.16351 -0.3291 0.06891 0 0 0 -0.18366
GLU_173 0 -0.11406 -0.23669 -0.82678 0.06887 0 0 0 -1.10866
VAL_174 0 -0.11732 -0.80678 -0.41511 0.03348 0 0 0 -1.30573
LEU_175 0 0.05732 0.14802 -0.19483 0.04462 0 0 0 0.05514
LYS_176 0 -0.09306 0.00637 -0.8715 0.0693 0 0 0 -0.88889
ASN_177 0 -0.19828 -0.15154 -0.13901 0.03547 0 0 0 -0.45335
LEU_178 0 0.29293 -0.36967 -0.50394 0.03397 0 0 0 -0.54671
HIS_D_179 0 -0.04613 -0.05956 -0.06774 0.06897 0 0 0 -0.10446
LYS_180 0 -0.02808 -0.13637 -1.04927 0.06948 0 0 0 -1.14425
ASN_181 0 0.44764 -0.47345 -0.01232 0.03559 0 0 0 -0.00254
ASP_182 0.84826 0.16338 0.22802 0.2122 0.06533 0 0 0 1.51718
ARG_183 0 -0.05409 -0.18147 -0.64658 0.07143 0 0 0 -0.81072
SER_184 0 -0.03446 -0.23426 -0.20705 0.04456 0 0 0 -0.43121
GLY_185 0 -0.04251 -0.12007 -0.07965 0.03549 0 0 0 -0.20674
LYS_186 0 0 0 -0.96458 0.07134 0 0 0 -0.89324
ASP_187 0 -0.03316 -0.0158 -0.61428 0.06961 0 0 0 -0.59363
ASN_188 0 -0.15884 -0.48575 -0.19403 0.03835 0 0 0 -0.80026
ILE_189 0.84826 0.06215 0.2975 0.34575 0.04882 0 0 0 1.60249
HIS_D_190 0 -0.00368 -0.18174 0.0215 0.06961 0 0 0 -0.09431
ASP_191 0 -0.04644 -0.07666 -0.47618 0.06878 0 0 0 -0.5305
VAL_192 0 -0.38353 0.33793 -0.35242 0.0366 0 0 0 -0.36142
ASP_193 0 -0.02309 0.19204 -0.24167 0.06938 0 0 0 -0.00334
ASN_194 0 -0.06382 0.06878 -0.36221 0.06894 0 0 0 -0.28831
HIS_195 0 -0.24607 -0.03582 -0.15264 0.04315 0 0 0 -0.39137
LEU_196 0 0.21813 -1.00102 -0.50394 0.03204 0 0 0 -1.25478
GLN_197 0 -0.07153 0.09009 -0.49415 0.06893 0 0 0 -0.40666
ASN_198 0 -0.03562 0.01698 -0.32173 0.06899 0 0 0 -0.27138
VAL_199 0 -0.2128 -0.34476 -0.10438 0.03863 0 0 0 -0.62331
ILE_200 0 -0.28616 -0.47313 0.20907 0.03603 0 0 0 -0.51419
GLU_201 0 -0.09566 -0.0282 -0.71584 0.06893 0 0 0 -0.77077
ASP_202 0 0.37672 -0.11552 -0.03907 0.04346 0 0 0 0.2656
ILE_203 0 0.10209 -1.08332 -0.41682 0.04595 0 0 0 -1.35211
HIS_204 0 -0.05387 0.11401 -0.06774 0.06908 0 0 0 0.06148
ASP_205 0 0.00088 -0.02212 -0.42964 0.06887 0 0 0 -0.38202
PHE_206 0 0.31908 -0.44516 -0.44993 0.04505 0 0 0 -0.53095
MET_207 0.54813 0.74613 -0.08684 -0.21391 0.04015 0 0 0 1.03366
GLN_208 0 -0.02474 0.11585 -0.4142 0.06911 0 0 0 -0.25397
ALA_209 0 -0.04234 -0.12003 0.11438 0.04294 0 0 0 -0.00506
ALA_210 0 -0.00282 -0.13565 -0.11236 0.0321 0 0 0 -0.21872
ALA_211 0 -0.09392 0.0556 0.13638 0.03374 0 0 0 0.1318
ALA_212 0 -0.08087 0.02039 0.16717 0.03639 0 0 0 0.14309
ALA_213 0 0.17025 0.02711 0.03291 0.03065 0 0 0 0.26091
ALA_214 0 -0.33848 0.08107 -0.14527 0.04535 0 0 0 -0.35732
ASN_215 0 0.06169 -0.47516 -0.24178 0.04278 0 0 0 -0.61247
CYS_216 0 0.01501 0.01259 1.55685 0.05023 0 0 0 1.63468
ARG_217 0 -0.00997 0.00679 -0.26954 0.03513 0 0 0 -0.23758
LYS:CtermProteinFull_218 0.78552 0.35815 -0.42906 -0.60186 0.03503 0 0 0 0.14777
#END_POSE_ENERGIES_TABLE ./minmover_pdb/pose_40.pdb
