# Supplementary material for: Selection of a promiscuous minimalist cAMP phosphodiesterase from a library of de novo designed proteins
Source: Nat Chem. 2024 May 3;16(7):1200–8. doi: 10.1038/s41557-024-01490-4 (PMC11230910; doi:10.1038/s41557-024-01490-4)
Supplement: Supplementary file 3 — MD input files, scripts and final structures derived from MD, AlphaFold2, EMSfold and MultiSFold. [file 41557_2024_1490_MOESM3_ESM.zip › Computational_Data/4_MultiSFold/campase/pose_41.pdb]

ATOM      1  N   MET A   1      -5.685  -3.190  15.727  1.00  0.00           N  
ATOM      2  CA  MET A   1      -6.194  -2.453  14.552  1.00  0.00           C  
ATOM      3  C   MET A   1      -5.242  -1.342  14.148  1.00  0.00           C  
ATOM      4  O   MET A   1      -4.835  -1.362  13.006  1.00  0.00           O  
ATOM      5  CB  MET A   1      -7.577  -1.873  14.839  1.00  0.00           C  
ATOM      6  CEN MET A   1      -9.273  -2.040  14.422  1.00  0.00           X  
ATOM      7  H   MET A   1      -6.223  -3.221  16.569  1.00  0.00           H  
ATOM      8  N   TYR A   2      -4.798  -0.474  15.065  1.00  0.00           N  
ATOM      9  CA  TYR A   2      -3.876   0.623  14.724  1.00  0.00           C  
ATOM     10  C   TYR A   2      -2.547   0.203  14.058  1.00  0.00           C  
ATOM     11  O   TYR A   2      -2.232   0.749  13.017  1.00  0.00           O  
ATOM     12  CB  TYR A   2      -3.566   1.426  15.989  1.00  0.00           C  
ATOM     13  CEN TYR A   2      -4.070   2.886  16.816  1.00  0.00           X  
ATOM     14  H   TYR A   2      -5.259  -0.384  15.959  1.00  0.00           H  
ATOM     15  N   GLY A   3      -1.800  -0.766  14.612  1.00  0.00           N  
ATOM     16  CA  GLY A   3      -0.571  -1.289  13.980  1.00  0.00           C  
ATOM     17  C   GLY A   3      -0.819  -1.883  12.590  1.00  0.00           C  
ATOM     18  O   GLY A   3      -0.154  -1.485  11.652  1.00  0.00           O  
ATOM     19  CEN GLY A   3      -0.571  -1.289  13.980  1.00  0.00           X  
ATOM     20  H   GLY A   3      -2.050  -1.119  15.525  1.00  0.00           H  
ATOM     21  N   LYS A   4      -1.879  -2.695  12.445  1.00  0.00           N  
ATOM     22  CA  LYS A   4      -2.267  -3.329  11.165  1.00  0.00           C  
ATOM     23  C   LYS A   4      -2.766  -2.340  10.110  1.00  0.00           C  
ATOM     24  O   LYS A   4      -2.461  -2.456   8.937  1.00  0.00           O  
ATOM     25  CB  LYS A   4      -3.344  -4.387  11.411  1.00  0.00           C  
ATOM     26  CEN LYS A   4      -3.867  -6.428  11.597  1.00  0.00           X  
ATOM     27  H   LYS A   4      -2.373  -2.986  13.277  1.00  0.00           H  
ATOM     28  N   LEU A   5      -3.590  -1.396  10.541  1.00  0.00           N  
ATOM     29  CA  LEU A   5      -4.181  -0.383   9.681  1.00  0.00           C  
ATOM     30  C   LEU A   5      -3.115   0.482   8.992  1.00  0.00           C  
ATOM     31  O   LEU A   5      -3.208   0.747   7.803  1.00  0.00           O  
ATOM     32  CB  LEU A   5      -5.136   0.496  10.498  1.00  0.00           C  
ATOM     33  CEN LEU A   5      -6.672   0.550  10.606  1.00  0.00           X  
ATOM     34  H   LEU A   5      -3.770  -1.347  11.535  1.00  0.00           H  
ATOM     35  N   ASN A   6      -2.113   0.919   9.756  1.00  0.00           N  
ATOM     36  CA  ASN A   6      -1.022   1.721   9.224  1.00  0.00           C  
ATOM     37  C   ASN A   6      -0.227   0.924   8.185  1.00  0.00           C  
ATOM     38  O   ASN A   6       0.133   1.494   7.167  1.00  0.00           O  
ATOM     39  CB  ASN A   6      -0.108   2.218  10.329  1.00  0.00           C  
ATOM     40  CEN ASN A   6      -0.010   3.065  10.942  1.00  0.00           X  
ATOM     41  H   ASN A   6      -1.993   0.531  10.679  1.00  0.00           H  
ATOM     42  N   ASP A   7      -0.043  -0.380   8.411  1.00  0.00           N  
ATOM     43  CA  ASP A   7       0.642  -1.274   7.470  1.00  0.00           C  
ATOM     44  C   ASP A   7      -0.139  -1.355   6.144  1.00  0.00           C  
ATOM     45  O   ASP A   7       0.411  -1.107   5.078  1.00  0.00           O  
ATOM     46  CB  ASP A   7       0.811  -2.669   8.076  1.00  0.00           C  
ATOM     47  CEN ASP A   7       1.507  -3.236   8.559  1.00  0.00           X  
ATOM     48  H   ASP A   7      -0.310  -0.770   9.304  1.00  0.00           H  
ATOM     49  N   LEU A   8      -1.464  -1.544   6.220  1.00  0.00           N  
ATOM     50  CA  LEU A   8      -2.337  -1.582   5.049  1.00  0.00           C  
ATOM     51  C   LEU A   8      -2.337  -0.270   4.245  1.00  0.00           C  
ATOM     52  O   LEU A   8      -2.279  -0.278   3.015  1.00  0.00           O  
ATOM     53  CB  LEU A   8      -3.765  -1.928   5.489  1.00  0.00           C  
ATOM     54  CEN LEU A   8      -4.595  -3.224   5.423  1.00  0.00           X  
ATOM     55  H   LEU A   8      -1.853  -1.810   7.114  1.00  0.00           H  
ATOM     56  N   LEU A   9      -2.447   0.873   4.930  1.00  0.00           N  
ATOM     57  CA  LEU A   9      -2.423   2.181   4.274  1.00  0.00           C  
ATOM     58  C   LEU A   9      -1.106   2.397   3.516  1.00  0.00           C  
ATOM     59  O   LEU A   9      -1.131   2.842   2.371  1.00  0.00           O  
ATOM     60  CB  LEU A   9      -2.635   3.294   5.308  1.00  0.00           C  
ATOM     61  CEN LEU A   9      -3.846   4.181   5.656  1.00  0.00           X  
ATOM     62  H   LEU A   9      -2.489   0.822   5.938  1.00  0.00           H  
ATOM     63  N   GLU A  10       0.031   2.091   4.147  1.00  0.00           N  
ATOM     64  CA  GLU A  10       1.358   2.251   3.554  1.00  0.00           C  
ATOM     65  C   GLU A  10       1.503   1.407   2.286  1.00  0.00           C  
ATOM     66  O   GLU A  10       1.957   1.934   1.266  1.00  0.00           O  
ATOM     67  CB  GLU A  10       2.444   1.875   4.564  1.00  0.00           C  
ATOM     68  CEN GLU A  10       3.610   2.334   5.718  1.00  0.00           X  
ATOM     69  H   GLU A  10      -0.022   1.635   5.046  1.00  0.00           H  
ATOM     70  N   ASP A  11       1.037   0.160   2.319  1.00  0.00           N  
ATOM     71  CA  ASP A  11       1.092  -0.751   1.179  1.00  0.00           C  
ATOM     72  C   ASP A  11       0.260  -0.211   0.009  1.00  0.00           C  
ATOM     73  O   ASP A  11       0.729  -0.094  -1.120  1.00  0.00           O  
ATOM     74  CB  ASP A  11       0.601  -2.144   1.581  1.00  0.00           C  
ATOM     75  CEN ASP A  11       0.965  -3.051   1.868  1.00  0.00           X  
ATOM     76  H   ASP A  11       0.722  -0.218   3.200  1.00  0.00           H  
ATOM     77  N   LEU A  12      -0.952   0.272   0.270  1.00  0.00           N  
ATOM     78  CA  LEU A  12      -1.803   0.854  -0.770  1.00  0.00           C  
ATOM     79  C   LEU A  12      -1.234   2.170  -1.342  1.00  0.00           C  
ATOM     80  O   LEU A  12      -1.189   2.376  -2.559  1.00  0.00           O  
ATOM     81  CB  LEU A  12      -3.212   1.087  -0.209  1.00  0.00           C  
ATOM     82  CEN LEU A  12      -4.542   0.327  -0.376  1.00  0.00           X  
ATOM     83  H   LEU A  12      -1.315   0.163   1.205  1.00  0.00           H  
ATOM     84  N   GLN A  13      -0.729   3.049  -0.478  1.00  0.00           N  
ATOM     85  CA  GLN A  13      -0.071   4.286  -0.901  1.00  0.00           C  
ATOM     86  C   GLN A  13       1.143   4.035  -1.799  1.00  0.00           C  
ATOM     87  O   GLN A  13       1.349   4.764  -2.773  1.00  0.00           O  
ATOM     88  CB  GLN A  13       0.363   5.094   0.325  1.00  0.00           C  
ATOM     89  CEN GLN A  13      -0.054   6.434   1.362  1.00  0.00           X  
ATOM     90  H   GLN A  13      -0.725   2.801   0.501  1.00  0.00           H  
ATOM     91  N   GLU A  14       1.974   3.051  -1.484  1.00  0.00           N  
ATOM     92  CA  GLU A  14       3.113   2.688  -2.315  1.00  0.00           C  
ATOM     93  C   GLU A  14       2.656   2.198  -3.704  1.00  0.00           C  
ATOM     94  O   GLU A  14       3.214   2.661  -4.706  1.00  0.00           O  
ATOM     95  CB  GLU A  14       3.953   1.614  -1.620  1.00  0.00           C  
ATOM     96  CEN GLU A  14       5.303   1.176  -0.678  1.00  0.00           X  
ATOM     97  H   GLU A  14       1.789   2.484  -0.669  1.00  0.00           H  
ATOM     98  N   VAL A  15       1.566   1.417  -3.800  1.00  0.00           N  
ATOM     99  CA  VAL A  15       1.070   0.838  -5.070  1.00  0.00           C  
ATOM    100  C   VAL A  15       0.488   1.942  -5.955  1.00  0.00           C  
ATOM    101  O   VAL A  15       0.696   1.917  -7.170  1.00  0.00           O  
ATOM    102  CB  VAL A  15      -0.004  -0.240  -4.835  1.00  0.00           C  
ATOM    103  CEN VAL A  15      -0.129  -0.917  -4.874  1.00  0.00           X  
ATOM    104  H   VAL A  15       1.067   1.215  -2.946  1.00  0.00           H  
ATOM    105  N   LEU A  16      -0.161   2.959  -5.370  1.00  0.00           N  
ATOM    106  CA  LEU A  16      -0.608   4.159  -6.094  1.00  0.00           C  
ATOM    107  C   LEU A  16       0.562   4.980  -6.650  1.00  0.00           C  
ATOM    108  O   LEU A  16       0.548   5.413  -7.804  1.00  0.00           O  
ATOM    109  CB  LEU A  16      -1.470   5.032  -5.174  1.00  0.00           C  
ATOM    110  CEN LEU A  16      -2.990   5.266  -5.077  1.00  0.00           X  
ATOM    111  H   LEU A  16      -0.396   2.862  -4.391  1.00  0.00           H  
ATOM    112  N   LYS A  17       1.609   5.202  -5.845  1.00  0.00           N  
ATOM    113  CA  LYS A  17       2.793   5.952  -6.291  1.00  0.00           C  
ATOM    114  C   LYS A  17       3.524   5.223  -7.411  1.00  0.00           C  
ATOM    115  O   LYS A  17       3.978   5.873  -8.354  1.00  0.00           O  
ATOM    116  CB  LYS A  17       3.748   6.198  -5.121  1.00  0.00           C  
ATOM    117  CEN LYS A  17       4.546   7.532  -3.687  1.00  0.00           X  
ATOM    118  H   LYS A  17       1.573   4.818  -4.911  1.00  0.00           H  
ATOM    119  N   ASN A  18       3.650   3.903  -7.328  1.00  0.00           N  
ATOM    120  CA  ASN A  18       4.367   3.106  -8.316  1.00  0.00           C  
ATOM    121  C   ASN A  18       3.614   3.027  -9.650  1.00  0.00           C  
ATOM    122  O   ASN A  18       4.238   3.156 -10.704  1.00  0.00           O  
ATOM    123  CB  ASN A  18       4.647   1.710  -7.790  1.00  0.00           C  
ATOM    124  CEN ASN A  18       5.411   1.207  -7.275  1.00  0.00           X  
ATOM    125  H   ASN A  18       3.241   3.431  -6.532  1.00  0.00           H  
ATOM    126  N   LEU A  19       2.282   2.959  -9.627  1.00  0.00           N  
ATOM    127  CA  LEU A  19       1.447   2.927 -10.829  1.00  0.00           C  
ATOM    128  C   LEU A  19       1.429   4.294 -11.538  1.00  0.00           C  
ATOM    129  O   LEU A  19       1.887   4.419 -12.674  1.00  0.00           O  
ATOM    130  CB  LEU A  19       0.021   2.493 -10.466  1.00  0.00           C  
ATOM    131  CEN LEU A  19      -0.744   1.167 -10.642  1.00  0.00           X  
ATOM    132  H   LEU A  19       1.816   2.907  -8.732  1.00  0.00           H  
ATOM    133  N   HIS A  20       1.020   5.356 -10.838  1.00  0.00           N  
ATOM    134  CA  HIS A  20       0.783   6.663 -11.453  1.00  0.00           C  
ATOM    135  C   HIS A  20       1.998   7.221 -12.206  1.00  0.00           C  
ATOM    136  O   HIS A  20       1.922   7.468 -13.411  1.00  0.00           O  
ATOM    137  CB  HIS A  20       0.340   7.668 -10.385  1.00  0.00           C  
ATOM    138  CEN HIS A  20      -0.876   8.180  -9.845  1.00  0.00           X  
ATOM    139  H   HIS A  20       0.764   5.215  -9.870  1.00  0.00           H  
ATOM    140  N   LYS A  21       3.141   7.417 -11.530  1.00  0.00           N  
ATOM    141  CA  LYS A  21       4.219   8.289 -12.039  1.00  0.00           C  
ATOM    142  C   LYS A  21       4.761   7.767 -13.382  1.00  0.00           C  
ATOM    143  O   LYS A  21       5.313   8.553 -14.156  1.00  0.00           O  
ATOM    144  CB  LYS A  21       5.354   8.394 -11.019  1.00  0.00           C  
ATOM    145  CEN LYS A  21       6.356   9.524  -9.537  1.00  0.00           X  
ATOM    146  H   LYS A  21       3.287   6.886 -10.685  1.00  0.00           H  
ATOM    147  N   ASN A  22       4.551   6.484 -13.682  1.00  0.00           N  
ATOM    148  CA  ASN A  22       5.142   5.787 -14.832  1.00  0.00           C  
ATOM    149  C   ASN A  22       4.209   5.633 -16.026  1.00  0.00           C  
ATOM    150  O   ASN A  22       4.629   5.053 -17.032  1.00  0.00           O  
ATOM    151  CB  ASN A  22       5.656   4.419 -14.422  1.00  0.00           C  
ATOM    152  CEN ASN A  22       6.549   3.992 -14.074  1.00  0.00           X  
ATOM    153  H   ASN A  22       3.986   5.940 -13.047  1.00  0.00           H  
ATOM    154  N   ASP A  23       2.994   6.185 -15.958  1.00  0.00           N  
ATOM    155  CA  ASP A  23       1.943   5.927 -16.950  1.00  0.00           C  
ATOM    156  C   ASP A  23       2.489   5.956 -18.395  1.00  0.00           C  
ATOM    157  O   ASP A  23       2.372   4.986 -19.150  1.00  0.00           O  
ATOM    158  CB  ASP A  23       0.812   6.947 -16.796  1.00  0.00           C  
ATOM    159  CEN ASP A  23      -0.103   7.044 -16.360  1.00  0.00           X  
ATOM    160  H   ASP A  23       2.755   6.728 -15.141  1.00  0.00           H  
ATOM    161  N   ARG A  24       3.191   7.039 -18.775  1.00  0.00           N  
ATOM    162  CA  ARG A  24       3.668   7.256 -20.149  1.00  0.00           C  
ATOM    163  C   ARG A  24       4.658   6.226 -20.688  1.00  0.00           C  
ATOM    164  O   ARG A  24       4.779   6.174 -21.912  1.00  0.00           O  
ATOM    165  CB  ARG A  24       4.239   8.657 -20.307  1.00  0.00           C  
ATOM    166  CEN ARG A  24       4.390  11.080 -20.816  1.00  0.00           X  
ATOM    167  H   ARG A  24       3.400   7.723 -18.060  1.00  0.00           H  
ATOM    168  N   SER A  25       5.379   5.457 -19.865  1.00  0.00           N  
ATOM    169  CA  SER A  25       6.425   4.549 -20.381  1.00  0.00           C  
ATOM    170  C   SER A  25       5.969   3.204 -20.952  1.00  0.00           C  
ATOM    171  O   SER A  25       6.738   2.633 -21.713  1.00  0.00           O  
ATOM    172  CB  SER A  25       7.428   4.290 -19.274  1.00  0.00           C  
ATOM    173  CEN SER A  25       7.620   4.201 -18.773  1.00  0.00           X  
ATOM    174  H   SER A  25       5.322   5.621 -18.870  1.00  0.00           H  
ATOM    175  N   GLY A  26       4.743   2.736 -20.696  1.00  0.00           N  
ATOM    176  CA  GLY A  26       4.320   1.375 -21.052  1.00  0.00           C  
ATOM    177  C   GLY A  26       5.212   0.249 -20.501  1.00  0.00           C  
ATOM    178  O   GLY A  26       5.671   0.304 -19.374  1.00  0.00           O  
ATOM    179  CEN GLY A  26       4.320   1.375 -21.052  1.00  0.00           X  
ATOM    180  H   GLY A  26       4.081   3.348 -20.240  1.00  0.00           H  
ATOM    181  N   LYS A  27       5.484  -0.743 -21.362  1.00  0.00           N  
ATOM    182  CA  LYS A  27       6.328  -1.951 -21.216  1.00  0.00           C  
ATOM    183  C   LYS A  27       6.583  -2.535 -19.819  1.00  0.00           C  
ATOM    184  O   LYS A  27       5.643  -3.084 -19.258  1.00  0.00           O  
ATOM    185  CB  LYS A  27       7.687  -1.665 -21.857  1.00  0.00           C  
ATOM    186  CEN LYS A  27       8.987  -1.876 -23.513  1.00  0.00           X  
ATOM    187  H   LYS A  27       5.084  -0.623 -22.282  1.00  0.00           H  
ATOM    188  N   ASP A  28       7.762  -2.387 -19.230  1.00  0.00           N  
ATOM    189  CA  ASP A  28       8.023  -2.941 -17.896  1.00  0.00           C  
ATOM    190  C   ASP A  28       6.948  -2.572 -16.867  1.00  0.00           C  
ATOM    191  O   ASP A  28       6.710  -3.344 -15.943  1.00  0.00           O  
ATOM    192  CB  ASP A  28       9.393  -2.475 -17.396  1.00  0.00           C  
ATOM    193  CEN ASP A  28      10.359  -2.793 -17.345  1.00  0.00           X  
ATOM    194  H   ASP A  28       8.551  -2.119 -19.799  1.00  0.00           H  
ATOM    195  N   ASN A  29       6.207  -1.470 -17.055  1.00  0.00           N  
ATOM    196  CA  ASN A  29       5.182  -1.080 -16.080  1.00  0.00           C  
ATOM    197  C   ASN A  29       4.116  -2.171 -15.837  1.00  0.00           C  
ATOM    198  O   ASN A  29       3.428  -2.111 -14.818  1.00  0.00           O  
ATOM    199  CB  ASN A  29       4.508   0.212 -16.503  1.00  0.00           C  
ATOM    200  CEN ASN A  29       4.631   1.244 -16.352  1.00  0.00           X  
ATOM    201  H   ASN A  29       6.391  -0.880 -17.856  1.00  0.00           H  
ATOM    202  N   ILE A  30       3.932  -3.166 -16.724  1.00  0.00           N  
ATOM    203  CA  ILE A  30       2.961  -4.254 -16.473  1.00  0.00           C  
ATOM    204  C   ILE A  30       3.455  -5.140 -15.328  1.00  0.00           C  
ATOM    205  O   ILE A  30       2.657  -5.522 -14.480  1.00  0.00           O  
ATOM    206  CB  ILE A  30       2.729  -5.124 -17.722  1.00  0.00           C  
ATOM    207  CEN ILE A  30       2.150  -5.231 -18.640  1.00  0.00           X  
ATOM    208  H   ILE A  30       4.583  -3.257 -17.490  1.00  0.00           H  
ATOM    209  N   HIS A  31       4.765  -5.391 -15.249  1.00  0.00           N  
ATOM    210  CA  HIS A  31       5.337  -6.315 -14.266  1.00  0.00           C  
ATOM    211  C   HIS A  31       5.287  -5.761 -12.837  1.00  0.00           C  
ATOM    212  O   HIS A  31       4.909  -6.484 -11.923  1.00  0.00           O  
ATOM    213  CB  HIS A  31       6.784  -6.654 -14.637  1.00  0.00           C  
ATOM    214  CEN HIS A  31       7.491  -7.670 -15.344  1.00  0.00           X  
ATOM    215  H   HIS A  31       5.398  -4.904 -15.869  1.00  0.00           H  
ATOM    216  N   ASP A  32       5.609  -4.479 -12.653  1.00  0.00           N  
ATOM    217  CA  ASP A  32       5.596  -3.853 -11.326  1.00  0.00           C  
ATOM    218  C   ASP A  32       4.184  -3.831 -10.727  1.00  0.00           C  
ATOM    219  O   ASP A  32       3.986  -4.267  -9.596  1.00  0.00           O  
ATOM    220  CB  ASP A  32       6.155  -2.430 -11.402  1.00  0.00           C  
ATOM    221  CEN ASP A  32       7.022  -1.918 -11.245  1.00  0.00           X  
ATOM    222  H   ASP A  32       5.949  -3.940 -13.434  1.00  0.00           H  
ATOM    223  N   VAL A  33       3.197  -3.356 -11.494  1.00  0.00           N  
ATOM    224  CA  VAL A  33       1.796  -3.280 -11.050  1.00  0.00           C  
ATOM    225  C   VAL A  33       1.238  -4.677 -10.794  1.00  0.00           C  
ATOM    226  O   VAL A  33       0.568  -4.864  -9.784  1.00  0.00           O  
ATOM    227  CB  VAL A  33       0.905  -2.564 -12.082  1.00  0.00           C  
ATOM    228  CEN VAL A  33       0.548  -1.987 -12.201  1.00  0.00           X  
ATOM    229  H   VAL A  33       3.421  -3.100 -12.446  1.00  0.00           H  
ATOM    230  N   ASP A  34       1.533  -5.647 -11.658  1.00  0.00           N  
ATOM    231  CA  ASP A  34       1.100  -7.037 -11.500  1.00  0.00           C  
ATOM    232  C   ASP A  34       1.633  -7.649 -10.200  1.00  0.00           C  
ATOM    233  O   ASP A  34       0.884  -8.280  -9.457  1.00  0.00           O  
ATOM    234  CB  ASP A  34       1.552  -7.875 -12.698  1.00  0.00           C  
ATOM    235  CEN ASP A  34       1.197  -8.236 -13.582  1.00  0.00           X  
ATOM    236  H   ASP A  34       2.062  -5.419 -12.487  1.00  0.00           H  
ATOM    237  N   ASN A  35       2.891  -7.369  -9.845  1.00  0.00           N  
ATOM    238  CA  ASN A  35       3.499  -7.851  -8.605  1.00  0.00           C  
ATOM    239  C   ASN A  35       2.868  -7.204  -7.364  1.00  0.00           C  
ATOM    240  O   ASN A  35       2.586  -7.873  -6.374  1.00  0.00           O  
ATOM    241  CB  ASN A  35       4.999  -7.622  -8.607  1.00  0.00           C  
ATOM    242  CEN ASN A  35       5.870  -8.142  -8.878  1.00  0.00           X  
ATOM    243  H   ASN A  35       3.461  -6.832 -10.484  1.00  0.00           H  
ATOM    244  N   HIS A  36       2.621  -5.896  -7.414  1.00  0.00           N  
ATOM    245  CA  HIS A  36       2.033  -5.195  -6.282  1.00  0.00           C  
ATOM    246  C   HIS A  36       0.604  -5.663  -5.988  1.00  0.00           C  
ATOM    247  O   HIS A  36       0.269  -5.913  -4.833  1.00  0.00           O  
ATOM    248  CB  HIS A  36       2.045  -3.683  -6.531  1.00  0.00           C  
ATOM    249  CEN HIS A  36       2.872  -2.563  -6.229  1.00  0.00           X  
ATOM    250  H   HIS A  36       2.830  -5.379  -8.256  1.00  0.00           H  
ATOM    251  N   LEU A  37      -0.212  -5.860  -7.023  1.00  0.00           N  
ATOM    252  CA  LEU A  37      -1.619  -6.204  -6.875  1.00  0.00           C  
ATOM    253  C   LEU A  37      -1.790  -7.503  -6.077  1.00  0.00           C  
ATOM    254  O   LEU A  37      -2.577  -7.513  -5.138  1.00  0.00           O  
ATOM    255  CB  LEU A  37      -2.278  -6.328  -8.255  1.00  0.00           C  
ATOM    256  CEN LEU A  37      -3.220  -5.406  -9.050  1.00  0.00           X  
ATOM    257  H   LEU A  37       0.160  -5.791  -7.960  1.00  0.00           H  
ATOM    258  N   GLN A  38      -1.018  -8.553  -6.377  1.00  0.00           N  
ATOM    259  CA  GLN A  38      -1.110  -9.847  -5.680  1.00  0.00           C  
ATOM    260  C   GLN A  38      -0.820  -9.712  -4.181  1.00  0.00           C  
ATOM    261  O   GLN A  38      -1.583 -10.235  -3.373  1.00  0.00           O  
ATOM    262  CB  GLN A  38      -0.138 -10.856  -6.298  1.00  0.00           C  
ATOM    263  CEN GLN A  38      -0.002 -12.209  -7.392  1.00  0.00           X  
ATOM    264  H   GLN A  38      -0.331  -8.449  -7.111  1.00  0.00           H  
ATOM    265  N   ASN A  39       0.207  -8.943  -3.800  1.00  0.00           N  
ATOM    266  CA  ASN A  39       0.540  -8.728  -2.386  1.00  0.00           C  
ATOM    267  C   ASN A  39      -0.571  -7.955  -1.648  1.00  0.00           C  
ATOM    268  O   ASN A  39      -0.922  -8.307  -0.527  1.00  0.00           O  
ATOM    269  CB  ASN A  39       1.867  -8.006  -2.239  1.00  0.00           C  
ATOM    270  CEN ASN A  39       2.881  -8.249  -2.123  1.00  0.00           X  
ATOM    271  H   ASN A  39       0.813  -8.553  -4.510  1.00  0.00           H  
ATOM    272  N   VAL A  40      -1.186  -6.960  -2.302  1.00  0.00           N  
ATOM    273  CA  VAL A  40      -2.313  -6.191  -1.741  1.00  0.00           C  
ATOM    274  C   VAL A  40      -3.518  -7.105  -1.464  1.00  0.00           C  
ATOM    275  O   VAL A  40      -4.119  -7.016  -0.392  1.00  0.00           O  
ATOM    276  CB  VAL A  40      -2.750  -5.053  -2.683  1.00  0.00           C  
ATOM    277  CEN VAL A  40      -2.754  -4.369  -2.761  1.00  0.00           X  
ATOM    278  H   VAL A  40      -0.848  -6.721  -3.225  1.00  0.00           H  
ATOM    279  N   ILE A  41      -3.881  -7.992  -2.401  1.00  0.00           N  
ATOM    280  CA  ILE A  41      -5.000  -8.935  -2.209  1.00  0.00           C  
ATOM    281  C   ILE A  41      -4.707  -9.878  -1.041  1.00  0.00           C  
ATOM    282  O   ILE A  41      -5.593 -10.124  -0.219  1.00  0.00           O  
ATOM    283  CB  ILE A  41      -5.274  -9.768  -3.474  1.00  0.00           C  
ATOM    284  CEN ILE A  41      -5.805  -9.798  -4.426  1.00  0.00           X  
ATOM    285  H   ILE A  41      -3.333  -8.048  -3.246  1.00  0.00           H  
ATOM    286  N   GLU A  42      -3.486 -10.410  -0.970  1.00  0.00           N  
ATOM    287  CA  GLU A  42      -3.064 -11.333   0.085  1.00  0.00           C  
ATOM    288  C   GLU A  42      -3.188 -10.685   1.468  1.00  0.00           C  
ATOM    289  O   GLU A  42      -3.670 -11.323   2.405  1.00  0.00           O  
ATOM    290  CB  GLU A  42      -1.625 -11.796  -0.153  1.00  0.00           C  
ATOM    291  CEN GLU A  42      -0.526 -12.965  -0.726  1.00  0.00           X  
ATOM    292  H   GLU A  42      -2.801 -10.149  -1.666  1.00  0.00           H  
ATOM    293  N   ASP A  43      -2.873  -9.395   1.586  1.00  0.00           N  
ATOM    294  CA  ASP A  43      -3.012  -8.644   2.831  1.00  0.00           C  
ATOM    295  C   ASP A  43      -4.475  -8.380   3.199  1.00  0.00           C  
ATOM    296  O   ASP A  43      -4.877  -8.597   4.349  1.00  0.00           O  
ATOM    297  CB  ASP A  43      -2.255  -7.318   2.730  1.00  0.00           C  
ATOM    298  CEN ASP A  43      -1.358  -6.905   2.982  1.00  0.00           X  
ATOM    299  H   ASP A  43      -2.410  -8.946   0.808  1.00  0.00           H  
ATOM    300  N   ILE A  44      -5.305  -7.962   2.233  1.00  0.00           N  
ATOM    301  CA  ILE A  44      -6.712  -7.623   2.496  1.00  0.00           C  
ATOM    302  C   ILE A  44      -7.410  -8.848   3.060  1.00  0.00           C  
ATOM    303  O   ILE A  44      -8.077  -8.730   4.082  1.00  0.00           O  
ATOM    304  CB  ILE A  44      -7.450  -7.148   1.231  1.00  0.00           C  
ATOM    305  CEN ILE A  44      -7.688  -6.286   0.608  1.00  0.00           X  
ATOM    306  H   ILE A  44      -4.960  -7.952   1.286  1.00  0.00           H  
ATOM    307  N   HIS A  45      -7.244 -10.022   2.462  1.00  0.00           N  
ATOM    308  CA  HIS A  45      -7.904 -11.244   2.909  1.00  0.00           C  
ATOM    309  C   HIS A  45      -7.625 -11.577   4.379  1.00  0.00           C  
ATOM    310  O   HIS A  45      -8.562 -11.756   5.161  1.00  0.00           O  
ATOM    311  CB  HIS A  45      -7.480 -12.422   2.025  1.00  0.00           C  
ATOM    312  CEN HIS A  45      -7.950 -13.106   0.868  1.00  0.00           X  
ATOM    313  H   HIS A  45      -6.624 -10.074   1.666  1.00  0.00           H  
ATOM    314  N   ASP A  46      -6.365 -11.556   4.796  1.00  0.00           N  
ATOM    315  CA  ASP A  46      -5.961 -11.857   6.165  1.00  0.00           C  
ATOM    316  C   ASP A  46      -6.504 -10.826   7.156  1.00  0.00           C  
ATOM    317  O   ASP A  46      -6.938 -11.172   8.265  1.00  0.00           O  
ATOM    318  CB  ASP A  46      -4.435 -11.927   6.265  1.00  0.00           C  
ATOM    319  CEN ASP A  46      -3.680 -12.610   6.263  1.00  0.00           X  
ATOM    320  H   ASP A  46      -5.641 -11.375   4.116  1.00  0.00           H  
ATOM    321  N   PHE A  47      -6.526  -9.549   6.773  1.00  0.00           N  
ATOM    322  CA  PHE A  47      -7.077  -8.483   7.600  1.00  0.00           C  
ATOM    323  C   PHE A  47      -8.568  -8.711   7.887  1.00  0.00           C  
ATOM    324  O   PHE A  47      -8.986  -8.619   9.042  1.00  0.00           O  
ATOM    325  CB  PHE A  47      -6.869  -7.127   6.922  1.00  0.00           C  
ATOM    326  CEN PHE A  47      -5.854  -5.906   6.992  1.00  0.00           X  
ATOM    327  H   PHE A  47      -6.171  -9.320   5.856  1.00  0.00           H  
ATOM    328  N   MET A  48      -9.353  -9.072   6.871  1.00  0.00           N  
ATOM    329  CA  MET A  48     -10.785  -9.347   6.948  1.00  0.00           C  
ATOM    330  C   MET A  48     -11.058 -10.517   7.884  1.00  0.00           C  
ATOM    331  O   MET A  48     -11.924 -10.426   8.755  1.00  0.00           O  
ATOM    332  CB  MET A  48     -11.347  -9.637   5.558  1.00  0.00           C  
ATOM    333  CEN MET A  48     -12.381  -8.973   4.306  1.00  0.00           X  
ATOM    334  H   MET A  48      -8.907  -9.189   5.971  1.00  0.00           H  
ATOM    335  N   GLN A  49     -10.298 -11.601   7.752  1.00  0.00           N  
ATOM    336  CA  GLN A  49     -10.446 -12.785   8.583  1.00  0.00           C  
ATOM    337  C   GLN A  49     -10.175 -12.465  10.058  1.00  0.00           C  
ATOM    338  O   GLN A  49     -10.966 -12.840  10.926  1.00  0.00           O  
ATOM    339  CB  GLN A  49      -9.499 -13.890   8.106  1.00  0.00           C  
ATOM    340  CEN GLN A  49      -9.391 -15.364   7.178  1.00  0.00           X  
ATOM    341  H   GLN A  49      -9.629 -11.631   6.997  1.00  0.00           H  
ATOM    342  N   ALA A  50      -9.126 -11.694  10.349  1.00  0.00           N  
ATOM    343  CA  ALA A  50      -8.773 -11.296  11.709  1.00  0.00           C  
ATOM    344  C   ALA A  50      -9.851 -10.410  12.360  1.00  0.00           C  
ATOM    345  O   ALA A  50     -10.182 -10.599  13.532  1.00  0.00           O  
ATOM    346  CB  ALA A  50      -7.430 -10.581  11.705  1.00  0.00           C  
ATOM    347  CEN ALA A  50      -7.431 -10.581  11.705  1.00  0.00           X  
ATOM    348  H   ALA A  50      -8.529 -11.397   9.591  1.00  0.00           H  
ATOM    349  N   ALA A  51     -10.427  -9.463  11.616  1.00  0.00           N  
ATOM    350  CA  ALA A  51     -11.501  -8.594  12.088  1.00  0.00           C  
ATOM    351  C   ALA A  51     -12.770  -9.396  12.420  1.00  0.00           C  
ATOM    352  O   ALA A  51     -13.371  -9.181  13.475  1.00  0.00           O  
ATOM    353  CB  ALA A  51     -11.801  -7.522  11.050  1.00  0.00           C  
ATOM    354  CEN ALA A  51     -11.801  -7.523  11.051  1.00  0.00           X  
ATOM    355  H   ALA A  51     -10.097  -9.330  10.672  1.00  0.00           H  
ATOM    356  N   ALA A  52     -13.137 -10.363  11.576  1.00  0.00           N  
ATOM    357  CA  ALA A  52     -14.321 -11.201  11.744  1.00  0.00           C  
ATOM    358  C   ALA A  52     -14.195 -12.102  12.980  1.00  0.00           C  
ATOM    359  O   ALA A  52     -15.135 -12.196  13.768  1.00  0.00           O  
ATOM    360  CB  ALA A  52     -14.556 -12.036  10.494  1.00  0.00           C  
ATOM    361  CEN ALA A  52     -14.556 -12.036  10.495  1.00  0.00           X  
ATOM    362  H   ALA A  52     -12.571 -10.521  10.759  1.00  0.00           H  
ATOM    363  N   ALA A  53     -13.022 -12.693  13.218  1.00  0.00           N  
ATOM    364  CA  ALA A  53     -12.776 -13.540  14.380  1.00  0.00           C  
ATOM    365  C   ALA A  53     -12.771 -12.714  15.675  1.00  0.00           C  
ATOM    366  O   ALA A  53     -13.419 -13.089  16.649  1.00  0.00           O  
ATOM    367  CB  ALA A  53     -11.463 -14.291  14.215  1.00  0.00           C  
ATOM    368  CEN ALA A  53     -11.463 -14.290  14.216  1.00  0.00           X  
ATOM    369  H   ALA A  53     -12.270 -12.569  12.555  1.00  0.00           H  
ATOM    370  N   ALA A  54     -12.132 -11.540  15.686  1.00  0.00           N  
ATOM    371  CA  ALA A  54     -12.060 -10.679  16.868  1.00  0.00           C  
ATOM    372  C   ALA A  54     -13.433 -10.121  17.295  1.00  0.00           C  
ATOM    373  O   ALA A  54     -13.723 -10.041  18.495  1.00  0.00           O  
ATOM    374  CB  ALA A  54     -11.086  -9.539  16.611  1.00  0.00           C  
ATOM    375  CEN ALA A  54     -11.086  -9.539  16.611  1.00  0.00           X  
ATOM    376  H   ALA A  54     -11.642 -11.255  14.852  1.00  0.00           H  
ATOM    377  N   ALA A  55     -14.288  -9.751  16.340  1.00  0.00           N  
ATOM    378  CA  ALA A  55     -15.660  -9.317  16.588  1.00  0.00           C  
ATOM    379  C   ALA A  55     -16.533 -10.474  17.100  1.00  0.00           C  
ATOM    380  O   ALA A  55     -17.071 -10.387  18.208  1.00  0.00           O  
ATOM    381  CB  ALA A  55     -16.255  -8.716  15.323  1.00  0.00           C  
ATOM    382  CEN ALA A  55     -16.255  -8.716  15.324  1.00  0.00           X  
ATOM    383  H   ALA A  55     -13.967  -9.766  15.383  1.00  0.00           H  
ATOM    384  N   ASN A  56     -16.614 -11.585  16.363  1.00  0.00           N  
ATOM    385  CA  ASN A  56     -17.399 -12.768  16.729  1.00  0.00           C  
ATOM    386  C   ASN A  56     -17.033 -13.324  18.109  1.00  0.00           C  
ATOM    387  O   ASN A  56     -17.929 -13.715  18.853  1.00  0.00           O  
ATOM    388  CB  ASN A  56     -17.257 -13.858  15.682  1.00  0.00           C  
ATOM    389  CEN ASN A  56     -17.748 -14.172  14.810  1.00  0.00           X  
ATOM    390  H   ASN A  56     -16.141 -11.596  15.471  1.00  0.00           H  
ATOM    391  N   CYS A  57     -15.769 -13.234  18.536  1.00  0.00           N  
ATOM    392  CA  CYS A  57     -15.336 -13.698  19.856  1.00  0.00           C  
ATOM    393  C   CYS A  57     -16.208 -13.131  20.994  1.00  0.00           C  
ATOM    394  O   CYS A  57     -16.327 -13.764  22.038  1.00  0.00           O  
ATOM    395  CB  CYS A  57     -13.913 -13.145  19.945  1.00  0.00           C  
ATOM    396  CEN CYS A  57     -13.013 -13.635  19.898  1.00  0.00           X  
ATOM    397  H   CYS A  57     -15.065 -12.897  17.893  1.00  0.00           H  
ATOM    398  N   ARG A  58     -16.879 -11.977  20.814  1.00  0.00           N  
ATOM    399  CA  ARG A  58     -17.711 -11.375  21.874  1.00  0.00           C  
ATOM    400  C   ARG A  58     -18.891 -12.247  22.310  1.00  0.00           C  
ATOM    401  O   ARG A  58     -19.456 -11.970  23.362  1.00  0.00           O  
ATOM    402  CB  ARG A  58     -18.191  -9.985  21.483  1.00  0.00           C  
ATOM    403  CEN ARG A  58     -18.295  -7.515  21.283  1.00  0.00           X  
ATOM    404  H   ARG A  58     -16.891 -11.570  19.889  1.00  0.00           H  
ATOM    405  N   LYS A  59     -19.270 -13.275  21.542  1.00  0.00           N  
ATOM    406  CA  LYS A  59     -20.455 -14.114  21.811  1.00  0.00           C  
ATOM    407  C   LYS A  59     -20.413 -14.811  23.180  1.00  0.00           C  
ATOM    408  O   LYS A  59     -21.467 -15.122  23.721  1.00  0.00           O  
ATOM    409  CB  LYS A  59     -20.612 -15.164  20.710  1.00  0.00           C  
ATOM    410  CEN LYS A  59     -21.605 -15.816  18.959  1.00  0.00           X  
ATOM    411  H   LYS A  59     -18.668 -13.545  20.778  1.00  0.00           H  
ATOM    412  N   GLY A  60     -19.225 -15.009  23.764  1.00  0.00           N  
ATOM    413  CA  GLY A  60     -19.003 -15.783  24.994  1.00  0.00           C  
ATOM    414  C   GLY A  60     -19.468 -15.129  26.295  1.00  0.00           C  
ATOM    415  O   GLY A  60     -19.402 -15.773  27.335  1.00  0.00           O  
ATOM    416  CEN GLY A  60     -19.003 -15.783  24.994  1.00  0.00           X  
ATOM    417  H   GLY A  60     -18.405 -14.690  23.269  1.00  0.00           H  
ATOM    418  N   SER A  61     -19.920 -13.871  26.275  1.00  0.00           N  
ATOM    419  CA  SER A  61     -20.331 -13.167  27.497  1.00  0.00           C  
ATOM    420  C   SER A  61     -21.844 -12.869  27.491  1.00  0.00           C  
ATOM    421  O   SER A  61     -22.226 -11.760  27.861  1.00  0.00           O  
ATOM    422  CB  SER A  61     -19.539 -11.883  27.647  1.00  0.00           C  
ATOM    423  CEN SER A  61     -19.274 -11.430  27.504  1.00  0.00           X  
ATOM    424  H   SER A  61     -20.084 -13.431  25.382  1.00  0.00           H  
ATOM    425  N   PRO A  62     -22.736 -13.810  27.113  1.00  0.00           N  
ATOM    426  CA  PRO A  62     -24.161 -13.532  27.124  1.00  0.00           C  
ATOM    427  C   PRO A  62     -24.594 -13.313  28.580  1.00  0.00           C  
ATOM    428  O   PRO A  62     -23.982 -13.839  29.497  1.00  0.00           O  
ATOM    429  CB  PRO A  62     -24.807 -14.774  26.487  1.00  0.00           C  
ATOM    430  CEN PRO A  62     -23.125 -15.365  26.394  1.00  0.00           X  
ATOM    431  N   GLY A  63     -25.629 -12.495  28.766  1.00  0.00           N  
ATOM    432  CA  GLY A  63     -26.252 -12.207  30.064  1.00  0.00           C  
ATOM    433  C   GLY A  63     -25.750 -11.001  30.865  1.00  0.00           C  
ATOM    434  O   GLY A  63     -24.644 -10.511  30.688  1.00  0.00           O  
ATOM    435  CEN GLY A  63     -26.252 -12.207  30.064  1.00  0.00           X  
ATOM    436  H   GLY A  63     -26.210 -12.341  27.956  1.00  0.00           H  
ATOM    437  N   SER A  64     -26.522 -10.626  31.884  1.00  0.00           N  
ATOM    438  CA  SER A  64     -26.224  -9.481  32.744  1.00  0.00           C  
ATOM    439  C   SER A  64     -25.907  -9.900  34.193  1.00  0.00           C  
ATOM    440  O   SER A  64     -26.599 -10.773  34.723  1.00  0.00           O  
ATOM    441  CB  SER A  64     -27.389  -8.511  32.721  1.00  0.00           C  
ATOM    442  CEN SER A  64     -27.904  -8.335  32.702  1.00  0.00           X  
ATOM    443  H   SER A  64     -27.199 -11.291  32.238  1.00  0.00           H  
ATOM    444  N   PRO A  65     -24.959  -9.242  34.889  1.00  0.00           N  
ATOM    445  CA  PRO A  65     -24.632  -9.594  36.264  1.00  0.00           C  
ATOM    446  C   PRO A  65     -25.664  -8.934  37.185  1.00  0.00           C  
ATOM    447  O   PRO A  65     -25.382  -7.961  37.883  1.00  0.00           O  
ATOM    448  CB  PRO A  65     -23.208  -9.055  36.480  1.00  0.00           C  
ATOM    449  CEN PRO A  65     -23.374  -8.484  34.797  1.00  0.00           X  
ATOM    450  N   ALA A  66     -26.893  -9.437  37.151  1.00  0.00           N  
ATOM    451  CA  ALA A  66     -27.995  -8.909  37.938  1.00  0.00           C  
ATOM    452  C   ALA A  66     -27.682  -9.137  39.422  1.00  0.00           C  
ATOM    453  O   ALA A  66     -27.096 -10.151  39.780  1.00  0.00           O  
ATOM    454  CB  ALA A  66     -29.311  -9.562  37.540  1.00  0.00           C  
ATOM    455  CEN ALA A  66     -29.310  -9.562  37.541  1.00  0.00           X  
ATOM    456  H   ALA A  66     -27.039 -10.308  36.662  1.00  0.00           H  
ATOM    457  N   GLY A  67     -28.120  -8.211  40.277  1.00  0.00           N  
ATOM    458  CA  GLY A  67     -27.961  -8.331  41.728  1.00  0.00           C  
ATOM    459  C   GLY A  67     -27.252  -7.168  42.425  1.00  0.00           C  
ATOM    460  O   GLY A  67     -26.565  -6.384  41.796  1.00  0.00           O  
ATOM    461  CEN GLY A  67     -27.961  -8.331  41.728  1.00  0.00           X  
ATOM    462  H   GLY A  67     -28.746  -7.503  39.921  1.00  0.00           H  
ATOM    463  N   SER A  68     -27.412  -7.140  43.749  1.00  0.00           N  
ATOM    464  CA  SER A  68     -26.879  -6.176  44.727  1.00  0.00           C  
ATOM    465  C   SER A  68     -27.141  -4.662  44.562  1.00  0.00           C  
ATOM    466  O   SER A  68     -26.230  -3.856  44.742  1.00  0.00           O  
ATOM    467  CB  SER A  68     -25.380  -6.390  44.798  1.00  0.00           C  
ATOM    468  CEN SER A  68     -24.872  -6.489  44.629  1.00  0.00           X  
ATOM    469  H   SER A  68     -27.513  -8.056  44.160  1.00  0.00           H  
ATOM    470  N   PRO A  69     -28.411  -4.229  44.407  1.00  0.00           N  
ATOM    471  CA  PRO A  69     -28.740  -2.816  44.272  1.00  0.00           C  
ATOM    472  C   PRO A  69     -28.392  -2.066  45.564  1.00  0.00           C  
ATOM    473  O   PRO A  69     -28.548  -2.599  46.663  1.00  0.00           O  
ATOM    474  CB  PRO A  69     -30.249  -2.805  43.975  1.00  0.00           C  
ATOM    475  CEN PRO A  69     -30.104  -4.575  44.157  1.00  0.00           X  
ATOM    476  N   THR A  70     -27.962  -0.814  45.443  1.00  0.00           N  
ATOM    477  CA  THR A  70     -27.649   0.039  46.602  1.00  0.00           C  
ATOM    478  C   THR A  70     -28.267   1.417  46.376  1.00  0.00           C  
ATOM    479  O   THR A  70     -28.713   1.745  45.281  1.00  0.00           O  
ATOM    480  CB  THR A  70     -26.133   0.185  46.831  1.00  0.00           C  
ATOM    481  CEN THR A  70     -25.607  -0.041  46.945  1.00  0.00           X  
ATOM    482  H   THR A  70     -28.091  -0.338  44.561  1.00  0.00           H  
ATOM    483  N   SER A  71     -28.400   2.148  47.482  1.00  0.00           N  
ATOM    484  CA  SER A  71     -28.901   3.517  47.601  1.00  0.00           C  
ATOM    485  C   SER A  71     -28.368   4.297  48.807  1.00  0.00           C  
ATOM    486  O   SER A  71     -28.062   3.709  49.836  1.00  0.00           O  
ATOM    487  CB  SER A  71     -30.416   3.486  47.648  1.00  0.00           C  
ATOM    488  CEN SER A  71     -30.917   3.311  47.768  1.00  0.00           X  
ATOM    489  H   SER A  71     -28.201   1.695  48.362  1.00  0.00           H  
ATOM    490  N   THR A  72     -28.371   5.624  48.632  1.00  0.00           N  
ATOM    491  CA  THR A  72     -28.023   6.679  49.608  1.00  0.00           C  
ATOM    492  C   THR A  72     -26.803   6.494  50.519  1.00  0.00           C  
ATOM    493  O   THR A  72     -26.852   5.690  51.437  1.00  0.00           O  
ATOM    494  CB  THR A  72     -29.229   6.937  50.530  1.00  0.00           C  
ATOM    495  CEN THR A  72     -29.791   7.075  50.615  1.00  0.00           X  
ATOM    496  H   THR A  72     -29.115   5.939  48.027  1.00  0.00           H  
ATOM    497  N   GLU A  73     -25.790   7.350  50.331  1.00  0.00           N  
ATOM    498  CA  GLU A  73     -24.498   7.398  51.070  1.00  0.00           C  
ATOM    499  C   GLU A  73     -24.189   8.877  51.411  1.00  0.00           C  
ATOM    500  O   GLU A  73     -24.844   9.785  50.906  1.00  0.00           O  
ATOM    501  CB  GLU A  73     -23.362   6.782  50.250  1.00  0.00           C  
ATOM    502  CEN GLU A  73     -22.329   5.470  49.911  1.00  0.00           X  
ATOM    503  H   GLU A  73     -26.039   8.247  49.935  1.00  0.00           H  
ATOM    504  N   GLU A  74     -23.529   9.141  52.546  1.00  0.00           N  
ATOM    505  CA  GLU A  74     -23.026  10.444  53.048  1.00  0.00           C  
ATOM    506  C   GLU A  74     -24.018  11.630  52.995  1.00  0.00           C  
ATOM    507  O   GLU A  74     -25.121  11.530  52.469  1.00  0.00           O  
ATOM    508  CB  GLU A  74     -21.763  10.824  52.271  1.00  0.00           C  
ATOM    509  CEN GLU A  74     -20.065  10.872  52.147  1.00  0.00           X  
ATOM    510  H   GLU A  74     -24.031   8.681  53.294  1.00  0.00           H  
ATOM    511  N   GLY A  75     -23.583  12.796  53.507  1.00  0.00           N  
ATOM    512  CA  GLY A  75     -24.383  14.032  53.532  1.00  0.00           C  
ATOM    513  C   GLY A  75     -23.577  15.343  53.603  1.00  0.00           C  
ATOM    514  O   GLY A  75     -24.014  16.304  54.227  1.00  0.00           O  
ATOM    515  CEN GLY A  75     -24.383  14.032  53.532  1.00  0.00           X  
ATOM    516  H   GLY A  75     -22.643  12.840  53.873  1.00  0.00           H  
ATOM    517  N   THR A  76     -22.391  15.343  52.995  1.00  0.00           N  
ATOM    518  CA  THR A  76     -21.333  16.372  52.854  1.00  0.00           C  
ATOM    519  C   THR A  76     -21.586  17.659  52.023  1.00  0.00           C  
ATOM    520  O   THR A  76     -22.016  17.599  50.877  1.00  0.00           O  
ATOM    521  CB  THR A  76     -20.073  15.708  52.268  1.00  0.00           C  
ATOM    522  CEN THR A  76     -19.656  15.299  52.279  1.00  0.00           X  
ATOM    523  H   THR A  76     -22.261  14.592  52.332  1.00  0.00           H  
ATOM    524  N   SER A  77     -21.183  18.783  52.642  1.00  0.00           N  
ATOM    525  CA  SER A  77     -21.174  20.224  52.268  1.00  0.00           C  
ATOM    526  C   SER A  77     -20.294  20.797  51.139  1.00  0.00           C  
ATOM    527  O   SER A  77     -19.127  20.452  51.068  1.00  0.00           O  
ATOM    528  CB  SER A  77     -20.846  21.002  53.527  1.00  0.00           C  
ATOM    529  CEN SER A  77     -20.605  21.128  53.999  1.00  0.00           X  
ATOM    530  H   SER A  77     -20.415  18.591  53.271  1.00  0.00           H  
ATOM    531  N   GLU A  78     -20.781  21.843  50.439  1.00  0.00           N  
ATOM    532  CA  GLU A  78     -20.040  22.556  49.363  1.00  0.00           C  
ATOM    533  C   GLU A  78     -19.901  24.081  49.641  1.00  0.00           C  
ATOM    534  O   GLU A  78     -20.775  24.714  50.224  1.00  0.00           O  
ATOM    535  CB  GLU A  78     -20.731  22.337  48.016  1.00  0.00           C  
ATOM    536  CEN GLU A  78     -20.842  21.509  46.530  1.00  0.00           X  
ATOM    537  H   GLU A  78     -21.470  22.419  50.900  1.00  0.00           H  
ATOM    538  N   SER A  79     -18.750  24.645  49.262  1.00  0.00           N  
ATOM    539  CA  SER A  79     -18.309  26.051  49.334  1.00  0.00           C  
ATOM    540  C   SER A  79     -17.249  26.471  48.304  1.00  0.00           C  
ATOM    541  O   SER A  79     -16.422  25.640  47.942  1.00  0.00           O  
ATOM    542  CB  SER A  79     -17.786  26.331  50.729  1.00  0.00           C  
ATOM    543  CEN SER A  79     -17.534  26.246  51.204  1.00  0.00           X  
ATOM    544  H   SER A  79     -18.050  24.011  48.907  1.00  0.00           H  
ATOM    545  N   ALA A  80     -17.119  27.779  48.007  1.00  0.00           N  
ATOM    546  CA  ALA A  80     -16.082  28.307  47.102  1.00  0.00           C  
ATOM    547  C   ALA A  80     -15.579  29.722  47.500  1.00  0.00           C  
ATOM    548  O   ALA A  80     -16.318  30.513  48.073  1.00  0.00           O  
ATOM    549  CB  ALA A  80     -16.611  28.320  45.675  1.00  0.00           C  
ATOM    550  CEN ALA A  80     -16.610  28.321  45.676  1.00  0.00           X  
ATOM    551  H   ALA A  80     -17.620  28.452  48.570  1.00  0.00           H  
ATOM    552  N   THR A  81     -14.300  29.973  47.182  1.00  0.00           N  
ATOM    553  CA  THR A  81     -13.452  31.191  47.338  1.00  0.00           C  
ATOM    554  C   THR A  81     -13.628  32.474  46.484  1.00  0.00           C  
ATOM    555  O   THR A  81     -13.579  32.409  45.260  1.00  0.00           O  
ATOM    556  CB  THR A  81     -11.980  30.773  47.164  1.00  0.00           C  
ATOM    557  CEN THR A  81     -11.521  30.439  47.303  1.00  0.00           X  
ATOM    558  H   THR A  81     -14.015  29.448  46.365  1.00  0.00           H  
ATOM    559  N   PRO A  82     -13.658  33.676  47.121  1.00  0.00           N  
ATOM    560  CA  PRO A  82     -13.786  34.977  46.460  1.00  0.00           C  
ATOM    561  C   PRO A  82     -12.570  35.316  45.574  1.00  0.00           C  
ATOM    562  O   PRO A  82     -11.437  34.963  45.907  1.00  0.00           O  
ATOM    563  CB  PRO A  82     -13.937  35.963  47.630  1.00  0.00           C  
ATOM    564  CEN PRO A  82     -13.701  34.508  48.637  1.00  0.00           X  
ATOM    565  N   GLU A  83     -12.781  36.068  44.490  1.00  0.00           N  
ATOM    566  CA  GLU A  83     -11.707  36.520  43.595  1.00  0.00           C  
ATOM    567  C   GLU A  83     -11.625  38.053  43.556  1.00  0.00           C  
ATOM    568  O   GLU A  83     -12.629  38.761  43.596  1.00  0.00           O  
ATOM    569  CB  GLU A  83     -11.919  35.968  42.183  1.00  0.00           C  
ATOM    570  CEN GLU A  83     -11.561  34.818  40.978  1.00  0.00           X  
ATOM    571  H   GLU A  83     -13.703  36.444  44.324  1.00  0.00           H  
ATOM    572  N   SER A  84     -10.389  38.549  43.474  1.00  0.00           N  
ATOM    573  CA  SER A  84     -10.032  39.967  43.386  1.00  0.00           C  
ATOM    574  C   SER A  84     -10.268  40.469  41.960  1.00  0.00           C  
ATOM    575  O   SER A  84     -10.124  39.699  41.014  1.00  0.00           O  
ATOM    576  CB  SER A  84      -8.589  40.180  43.799  1.00  0.00           C  
ATOM    577  CEN SER A  84      -8.058  40.079  43.861  1.00  0.00           X  
ATOM    578  H   SER A  84      -9.661  37.898  43.219  1.00  0.00           H  
ATOM    579  N   GLY A  85     -10.557  41.762  41.799  1.00  0.00           N  
ATOM    580  CA  GLY A  85     -10.728  42.427  40.505  1.00  0.00           C  
ATOM    581  C   GLY A  85      -9.750  43.609  40.351  1.00  0.00           C  
ATOM    582  O   GLY A  85      -9.043  43.902  41.312  1.00  0.00           O  
ATOM    583  CEN GLY A  85     -10.728  42.427  40.505  1.00  0.00           X  
ATOM    584  H   GLY A  85     -10.580  42.350  42.619  1.00  0.00           H  
ATOM    585  N   PRO A  86      -9.680  44.279  39.180  1.00  0.00           N  
ATOM    586  CA  PRO A  86      -8.803  45.426  38.921  1.00  0.00           C  
ATOM    587  C   PRO A  86      -9.220  46.704  39.680  1.00  0.00           C  
ATOM    588  O   PRO A  86     -10.402  46.911  39.946  1.00  0.00           O  
ATOM    589  CB  PRO A  86      -8.900  45.610  37.397  1.00  0.00           C  
ATOM    590  CEN PRO A  86     -10.091  44.285  37.505  1.00  0.00           X  
ATOM    591  N   GLY A  87      -8.266  47.616  39.918  1.00  0.00           N  
ATOM    592  CA  GLY A  87      -8.544  48.940  40.512  1.00  0.00           C  
ATOM    593  C   GLY A  87      -7.674  49.287  41.725  1.00  0.00           C  
ATOM    594  O   GLY A  87      -6.966  48.426  42.226  1.00  0.00           O  
ATOM    595  CEN GLY A  87      -8.544  48.940  40.512  1.00  0.00           X  
ATOM    596  H   GLY A  87      -7.350  47.461  39.525  1.00  0.00           H  
ATOM    597  N   THR A  88      -7.575  50.567  42.114  1.00  0.00           N  
ATOM    598  CA  THR A  88      -6.776  51.093  43.258  1.00  0.00           C  
ATOM    599  C   THR A  88      -5.270  50.793  43.145  1.00  0.00           C  
ATOM    600  O   THR A  88      -4.886  49.687  42.789  1.00  0.00           O  
ATOM    601  CB  THR A  88      -7.280  50.523  44.597  1.00  0.00           C  
ATOM    602  CEN THR A  88      -7.700  50.441  44.995  1.00  0.00           X  
ATOM    603  H   THR A  88      -7.414  51.144  41.299  1.00  0.00           H  
ATOM    604  N   SER A  89      -4.408  51.802  43.293  1.00  0.00           N  
ATOM    605  CA  SER A  89      -4.713  53.222  43.595  1.00  0.00           C  
ATOM    606  C   SER A  89      -4.939  53.491  45.082  1.00  0.00           C  
ATOM    607  O   SER A  89      -5.739  54.342  45.450  1.00  0.00           O  
ATOM    608  CB  SER A  89      -5.932  53.665  42.810  1.00  0.00           C  
ATOM    609  CEN SER A  89      -6.418  53.636  42.568  1.00  0.00           X  
ATOM    610  H   SER A  89      -3.629  51.487  43.855  1.00  0.00           H  
ATOM    611  N   THR A  90      -4.137  52.864  45.943  1.00  0.00           N  
ATOM    612  CA  THR A  90      -4.154  53.138  47.389  1.00  0.00           C  
ATOM    613  C   THR A  90      -2.710  53.327  47.849  1.00  0.00           C  
ATOM    614  O   THR A  90      -1.768  52.978  47.143  1.00  0.00           O  
ATOM    615  CB  THR A  90      -4.814  52.006  48.198  1.00  0.00           C  
ATOM    616  CEN THR A  90      -5.273  51.670  48.332  1.00  0.00           X  
ATOM    617  H   THR A  90      -3.263  52.490  45.603  1.00  0.00           H  
ATOM    618  N   GLU A  91      -2.592  53.998  48.988  1.00  0.00           N  
ATOM    619  CA  GLU A  91      -1.396  54.319  49.770  1.00  0.00           C  
ATOM    620  C   GLU A  91      -1.572  54.036  51.289  1.00  0.00           C  
ATOM    621  O   GLU A  91      -2.694  54.133  51.794  1.00  0.00           O  
ATOM    622  CB  GLU A  91      -1.017  55.785  49.550  1.00  0.00           C  
ATOM    623  CEN GLU A  91      -0.077  56.964  48.756  1.00  0.00           X  
ATOM    624  H   GLU A  91      -3.446  54.341  49.398  1.00  0.00           H  
ATOM    625  N   PRO A  92      -0.502  53.634  52.009  1.00  0.00           N  
ATOM    626  CA  PRO A  92      -0.490  53.405  53.454  1.00  0.00           C  
ATOM    627  C   PRO A  92      -0.689  54.689  54.273  1.00  0.00           C  
ATOM    628  O   PRO A  92      -0.281  55.780  53.887  1.00  0.00           O  
ATOM    629  CB  PRO A  92       0.891  52.776  53.706  1.00  0.00           C  
ATOM    630  CEN PRO A  92       1.127  53.062  51.960  1.00  0.00           X  
ATOM    631  N   SER A  93      -1.281  54.556  55.460  1.00  0.00           N  
ATOM    632  CA  SER A  93      -1.463  55.681  56.383  1.00  0.00           C  
ATOM    633  C   SER A  93      -1.410  55.204  57.828  1.00  0.00           C  
ATOM    634  O   SER A  93      -1.749  54.069  58.149  1.00  0.00           O  
ATOM    635  CB  SER A  93      -2.777  56.385  56.107  1.00  0.00           C  
ATOM    636  CEN SER A  93      -3.299  56.451  55.967  1.00  0.00           X  
ATOM    637  H   SER A  93      -1.453  53.628  55.819  1.00  0.00           H  
ATOM    638  N   GLU A  94      -0.954  56.125  58.676  1.00  0.00           N  
ATOM    639  CA  GLU A  94      -0.838  55.987  60.122  1.00  0.00           C  
ATOM    640  C   GLU A  94      -2.233  56.018  60.769  1.00  0.00           C  
ATOM    641  O   GLU A  94      -3.104  56.783  60.357  1.00  0.00           O  
ATOM    642  CB  GLU A  94       0.048  57.094  60.699  1.00  0.00           C  
ATOM    643  CEN GLU A  94       1.560  57.622  61.280  1.00  0.00           X  
ATOM    644  H   GLU A  94      -0.916  57.073  58.337  1.00  0.00           H  
ATOM    645  N   GLY A  95      -2.457  55.197  61.800  1.00  0.00           N  
ATOM    646  CA  GLY A  95      -3.733  55.167  62.518  1.00  0.00           C  
ATOM    647  C   GLY A  95      -3.789  56.075  63.746  1.00  0.00           C  
ATOM    648  O   GLY A  95      -4.808  56.161  64.410  1.00  0.00           O  
ATOM    649  CEN GLY A  95      -3.733  55.167  62.518  1.00  0.00           X  
ATOM    650  H   GLY A  95      -1.762  54.497  62.017  1.00  0.00           H  
ATOM    651  N   SER A  96      -2.654  56.717  64.031  1.00  0.00           N  
ATOM    652  CA  SER A  96      -2.380  57.649  65.140  1.00  0.00           C  
ATOM    653  C   SER A  96      -2.634  57.269  66.620  1.00  0.00           C  
ATOM    654  O   SER A  96      -2.764  58.122  67.488  1.00  0.00           O  
ATOM    655  CB  SER A  96      -3.160  58.916  64.847  1.00  0.00           C  
ATOM    656  CEN SER A  96      -3.572  59.233  64.687  1.00  0.00           X  
ATOM    657  H   SER A  96      -2.128  56.946  63.200  1.00  0.00           H  
ATOM    658  N   ALA A  97      -2.378  55.977  66.875  1.00  0.00           N  
ATOM    659  CA  ALA A  97      -2.467  55.275  68.171  1.00  0.00           C  
ATOM    660  C   ALA A  97      -3.432  55.761  69.295  1.00  0.00           C  
ATOM    661  O   ALA A  97      -4.232  56.672  69.107  1.00  0.00           O  
ATOM    662  CB  ALA A  97      -1.059  55.220  68.745  1.00  0.00           C  
ATOM    663  CEN ALA A  97      -1.060  55.220  68.745  1.00  0.00           X  
ATOM    664  H   ALA A  97      -1.714  55.563  66.235  1.00  0.00           H  
ATOM    665  N   PRO A  98      -3.349  55.136  70.496  1.00  0.00           N  
ATOM    666  CA  PRO A  98      -4.171  55.463  71.662  1.00  0.00           C  
ATOM    667  C   PRO A  98      -3.771  56.781  72.341  1.00  0.00           C  
ATOM    668  O   PRO A  98      -2.605  57.173  72.343  1.00  0.00           O  
ATOM    669  CB  PRO A  98      -3.965  54.257  72.594  1.00  0.00           C  
ATOM    670  CEN PRO A  98      -2.826  53.718  71.330  1.00  0.00           X  
ATOM    671  N   GLY A  99      -4.743  57.427  72.993  1.00  0.00           N  
ATOM    672  CA  GLY A  99      -4.548  58.631  73.799  1.00  0.00           C  
ATOM    673  C   GLY A  99      -3.992  58.324  75.195  1.00  0.00           C  
ATOM    674  O   GLY A  99      -4.139  57.228  75.721  1.00  0.00           O  
ATOM    675  CEN GLY A  99      -4.548  58.631  73.799  1.00  0.00           X  
ATOM    676  H   GLY A  99      -5.674  57.034  72.966  1.00  0.00           H  
ATOM    677  N   SER A 100      -3.372  59.321  75.810  1.00  0.00           N  
ATOM    678  CA  SER A 100      -2.783  59.346  77.161  1.00  0.00           C  
ATOM    679  C   SER A 100      -2.630  60.840  77.519  1.00  0.00           C  
ATOM    680  O   SER A 100      -2.852  61.651  76.615  1.00  0.00           O  
ATOM    681  CB  SER A 100      -1.455  58.616  77.207  1.00  0.00           C  
ATOM    682  CEN SER A 100      -0.974  58.426  77.039  1.00  0.00           X  
ATOM    683  H   SER A 100      -3.494  60.237  75.406  1.00  0.00           H  
ATOM    684  N   PRO A 101      -2.229  61.284  78.733  1.00  0.00           N  
ATOM    685  CA  PRO A 101      -1.910  60.552  79.969  1.00  0.00           C  
ATOM    686  C   PRO A 101      -2.904  60.855  81.137  1.00  0.00           C  
ATOM    687  O   PRO A 101      -3.999  61.364  80.923  1.00  0.00           O  
ATOM    688  CB  PRO A 101      -0.480  61.016  80.294  1.00  0.00           C  
ATOM    689  CEN PRO A 101      -0.708  62.079  78.878  1.00  0.00           X  
ATOM    690  N   ALA A 102      -2.432  60.640  82.375  1.00  0.00           N  
ATOM    691  CA  ALA A 102      -3.079  60.938  83.667  1.00  0.00           C  
ATOM    692  C   ALA A 102      -4.262  60.053  84.118  1.00  0.00           C  
ATOM    693  O   ALA A 102      -5.368  60.515  84.380  1.00  0.00           O  
ATOM    694  CB  ALA A 102      -3.535  62.390  83.646  1.00  0.00           C  
ATOM    695  CEN ALA A 102      -3.535  62.389  83.646  1.00  0.00           X  
ATOM    696  H   ALA A 102      -1.436  60.470  82.427  1.00  0.00           H  
ATOM    697  N   GLY A 103      -3.944  58.777  84.358  1.00  0.00           N  
ATOM    698  CA  GLY A 103      -4.848  57.744  84.867  1.00  0.00           C  
ATOM    699  C   GLY A 103      -4.036  56.733  85.686  1.00  0.00           C  
ATOM    700  O   GLY A 103      -2.863  56.513  85.404  1.00  0.00           O  
ATOM    701  CEN GLY A 103      -4.848  57.744  84.868  1.00  0.00           X  
ATOM    702  H   GLY A 103      -2.965  58.524  84.359  1.00  0.00           H  
ATOM    703  N   SER A 104      -4.639  56.227  86.759  1.00  0.00           N  
ATOM    704  CA  SER A 104      -4.129  55.237  87.728  1.00  0.00           C  
ATOM    705  C   SER A 104      -4.532  53.770  87.421  1.00  0.00           C  
ATOM    706  O   SER A 104      -5.608  53.541  86.875  1.00  0.00           O  
ATOM    707  CB  SER A 104      -4.601  55.617  89.118  1.00  0.00           C  
ATOM    708  CEN SER A 104      -4.929  55.804  89.510  1.00  0.00           X  
ATOM    709  H   SER A 104      -5.543  56.617  86.982  1.00  0.00           H  
ATOM    710  N   PRO A 105      -3.672  52.777  87.756  1.00  0.00           N  
ATOM    711  CA  PRO A 105      -3.940  51.338  87.642  1.00  0.00           C  
ATOM    712  C   PRO A 105      -5.002  50.812  88.623  1.00  0.00           C  
ATOM    713  O   PRO A 105      -5.071  51.269  89.764  1.00  0.00           O  
ATOM    714  CB  PRO A 105      -2.565  50.702  87.905  1.00  0.00           C  
ATOM    715  CEN PRO A 105      -2.056  52.387  88.202  1.00  0.00           X  
ATOM    716  N   THR A 106      -5.740  49.764  88.239  1.00  0.00           N  
ATOM    717  CA  THR A 106      -6.728  49.105  89.115  1.00  0.00           C  
ATOM    718  C   THR A 106      -6.612  47.577  89.065  1.00  0.00           C  
ATOM    719  O   THR A 106      -6.183  47.019  88.059  1.00  0.00           O  
ATOM    720  CB  THR A 106      -8.167  49.504  88.740  1.00  0.00           C  
ATOM    721  CEN THR A 106      -8.586  49.904  88.662  1.00  0.00           X  
ATOM    722  H   THR A 106      -5.548  49.327  87.349  1.00  0.00           H  
ATOM    723  N   SER A 107      -7.003  46.948  90.180  1.00  0.00           N  
ATOM    724  CA  SER A 107      -7.123  45.511  90.481  1.00  0.00           C  
ATOM    725  C   SER A 107      -8.328  44.809  89.856  1.00  0.00           C  
ATOM    726  O   SER A 107      -9.413  45.385  89.865  1.00  0.00           O  
ATOM    727  CB  SER A 107      -7.161  45.321  91.985  1.00  0.00           C  
ATOM    728  CEN SER A 107      -7.277  45.421  92.507  1.00  0.00           X  
ATOM    729  H   SER A 107      -7.287  47.540  90.949  1.00  0.00           H  
ATOM    730  N   THR A 108      -8.168  43.528  89.481  1.00  0.00           N  
ATOM    731  CA  THR A 108      -9.236  42.645  88.929  1.00  0.00           C  
ATOM    732  C   THR A 108      -9.125  41.215  89.517  1.00  0.00           C  
ATOM    733  O   THR A 108      -8.082  40.855  90.046  1.00  0.00           O  
ATOM    734  CB  THR A 108      -9.172  42.563  87.393  1.00  0.00           C  
ATOM    735  CEN THR A 108      -9.189  42.811  86.864  1.00  0.00           X  
ATOM    736  H   THR A 108      -7.420  43.017  89.924  1.00  0.00           H  
ATOM    737  N   GLU A 109     -10.252  40.485  89.418  1.00  0.00           N  
ATOM    738  CA  GLU A 109     -10.570  39.061  89.724  1.00  0.00           C  
ATOM    739  C   GLU A 109     -10.081  38.386  91.029  1.00  0.00           C  
ATOM    740  O   GLU A 109      -8.978  37.869  91.125  1.00  0.00           O  
ATOM    741  CB  GLU A 109     -10.065  38.212  88.555  1.00  0.00           C  
ATOM    742  CEN GLU A 109     -10.349  37.424  87.072  1.00  0.00           X  
ATOM    743  H   GLU A 109     -10.866  40.820  88.689  1.00  0.00           H  
ATOM    744  N   GLU A 110     -10.800  38.586  92.143  1.00  0.00           N  
ATOM    745  CA  GLU A 110     -12.131  39.226  92.357  1.00  0.00           C  
ATOM    746  C   GLU A 110     -13.321  38.353  91.910  1.00  0.00           C  
ATOM    747  O   GLU A 110     -14.254  38.811  91.259  1.00  0.00           O  
ATOM    748  CB  GLU A 110     -12.190  40.569  91.625  1.00  0.00           C  
ATOM    749  CEN GLU A 110     -12.064  42.268  91.644  1.00  0.00           X  
ATOM    750  H   GLU A 110     -10.806  37.694  92.619  1.00  0.00           H  
ATOM    751  N   GLY A 111     -13.295  37.072  92.300  1.00  0.00           N  
ATOM    752  CA  GLY A 111     -14.389  36.126  92.068  1.00  0.00           C  
ATOM    753  C   GLY A 111     -14.106  34.681  92.504  1.00  0.00           C  
ATOM    754  O   GLY A 111     -12.956  34.281  92.591  1.00  0.00           O  
ATOM    755  CEN GLY A 111     -14.389  36.126  92.068  1.00  0.00           X  
ATOM    756  H   GLY A 111     -12.474  36.736  92.785  1.00  0.00           H  
ATOM    757  N   THR A 112     -15.175  33.928  92.767  1.00  0.00           N  
ATOM    758  CA  THR A 112     -15.210  32.491  93.136  1.00  0.00           C  
ATOM    759  C   THR A 112     -14.086  31.836  93.980  1.00  0.00           C  
ATOM    760  O   THR A 112     -13.301  31.028  93.505  1.00  0.00           O  
ATOM    761  CB  THR A 112     -15.323  31.659  91.845  1.00  0.00           C  
ATOM    762  CEN THR A 112     -15.586  31.526  91.340  1.00  0.00           X  
ATOM    763  H   THR A 112     -15.980  34.189  92.219  1.00  0.00           H  
ATOM    764  N   SER A 113     -14.170  32.105  95.294  1.00  0.00           N  
ATOM    765  CA  SER A 113     -13.342  31.651  96.440  1.00  0.00           C  
ATOM    766  C   SER A 113     -13.831  30.530  97.374  1.00  0.00           C  
ATOM    767  O   SER A 113     -14.902  30.650  97.955  1.00  0.00           O  
ATOM    768  CB  SER A 113     -13.043  32.866  97.297  1.00  0.00           C  
ATOM    769  CEN SER A 113     -13.124  33.338  97.554  1.00  0.00           X  
ATOM    770  H   SER A 113     -15.082  32.431  95.588  1.00  0.00           H  
ATOM    771  N   THR A 114     -12.928  29.591  97.718  1.00  0.00           N  
ATOM    772  CA  THR A 114     -13.180  28.471  98.663  1.00  0.00           C  
ATOM    773  C   THR A 114     -11.987  28.331  99.639  1.00  0.00           C  
ATOM    774  O   THR A 114     -10.927  28.902  99.412  1.00  0.00           O  
ATOM    775  CB  THR A 114     -13.397  27.135  97.929  1.00  0.00           C  
ATOM    776  CEN THR A 114     -13.690  26.797  97.552  1.00  0.00           X  
ATOM    777  H   THR A 114     -11.961  29.879  97.709  1.00  0.00           H  
ATOM    778  N   GLU A 115     -12.234  27.637 100.751  1.00  0.00           N  
ATOM    779  CA  GLU A 115     -11.360  27.221 101.867  1.00  0.00           C  
ATOM    780  C   GLU A 115     -10.385  26.029 101.658  1.00  0.00           C  
ATOM    781  O   GLU A 115     -10.771  25.008 101.086  1.00  0.00           O  
ATOM    782  CB  GLU A 115     -12.250  26.910 103.072  1.00  0.00           C  
ATOM    783  CEN GLU A 115     -12.988  27.399 104.528  1.00  0.00           X  
ATOM    784  H   GLU A 115     -13.203  27.405 100.908  1.00  0.00           H  
ATOM    785  N   PRO A 116      -9.114  26.151 102.129  1.00  0.00           N  
ATOM    786  CA  PRO A 116      -8.088  25.111 102.071  1.00  0.00           C  
ATOM    787  C   PRO A 116      -8.371  23.901 102.980  1.00  0.00           C  
ATOM    788  O   PRO A 116      -8.949  24.036 104.057  1.00  0.00           O  
ATOM    789  CB  PRO A 116      -6.811  25.854 102.495  1.00  0.00           C  
ATOM    790  CEN PRO A 116      -7.922  27.228 102.745  1.00  0.00           X  
ATOM    791  N   SER A 117      -7.892  22.719 102.583  1.00  0.00           N  
ATOM    792  CA  SER A 117      -7.990  21.489 103.383  1.00  0.00           C  
ATOM    793  C   SER A 117      -6.827  20.548 103.097  1.00  0.00           C  
ATOM    794  O   SER A 117      -6.210  20.566 102.035  1.00  0.00           O  
ATOM    795  CB  SER A 117      -9.308  20.789 103.111  1.00  0.00           C  
ATOM    796  CEN SER A 117      -9.742  20.612 102.835  1.00  0.00           X  
ATOM    797  H   SER A 117      -7.264  22.698 101.791  1.00  0.00           H  
ATOM    798  N   GLU A 118      -6.549  19.757 104.124  1.00  0.00           N  
ATOM    799  CA  GLU A 118      -5.583  18.678 104.262  1.00  0.00           C  
ATOM    800  C   GLU A 118      -6.084  17.371 103.618  1.00  0.00           C  
ATOM    801  O   GLU A 118      -7.258  17.030 103.744  1.00  0.00           O  
ATOM    802  CB  GLU A 118      -5.263  18.450 105.741  1.00  0.00           C  
ATOM    803  CEN GLU A 118      -4.249  18.697 107.088  1.00  0.00           X  
ATOM    804  H   GLU A 118      -7.115  19.903 104.947  1.00  0.00           H  
ATOM    805  N   GLY A 119      -5.192  16.584 103.007  1.00  0.00           N  
ATOM    806  CA  GLY A 119      -5.581  15.270 102.482  1.00  0.00           C  
ATOM    807  C   GLY A 119      -5.014  14.887 101.116  1.00  0.00           C  
ATOM    808  O   GLY A 119      -5.055  15.689 100.197  1.00  0.00           O  
ATOM    809  CEN GLY A 119      -5.581  15.270 102.482  1.00  0.00           X  
ATOM    810  H   GLY A 119      -4.217  16.852 102.998  1.00  0.00           H  
ATOM    811  N   SER A 120      -4.500  13.653 101.023  1.00  0.00           N  
ATOM    812  CA  SER A 120      -3.908  12.960  99.850  1.00  0.00           C  
ATOM    813  C   SER A 120      -4.840  12.240  98.850  1.00  0.00           C  
ATOM    814  O   SER A 120      -5.806  11.620  99.259  1.00  0.00           O  
ATOM    815  CB  SER A 120      -2.897  11.955 100.366  1.00  0.00           C  
ATOM    816  CEN SER A 120      -2.676  11.576 100.687  1.00  0.00           X  
ATOM    817  H   SER A 120      -4.963  12.990 101.628  1.00  0.00           H  
ATOM    818  N   ALA A 121      -4.561  12.055  97.558  1.00  0.00           N  
ATOM    819  CA  ALA A 121      -3.485  12.385  96.617  1.00  0.00           C  
ATOM    820  C   ALA A 121      -4.130  12.379  95.200  1.00  0.00           C  
ATOM    821  O   ALA A 121      -5.117  11.664  95.006  1.00  0.00           O  
ATOM    822  CB  ALA A 121      -2.330  11.400  96.724  1.00  0.00           C  
ATOM    823  CEN ALA A 121      -2.330  11.401  96.724  1.00  0.00           X  
ATOM    824  H   ALA A 121      -5.288  11.508  97.120  1.00  0.00           H  
ATOM    825  N   PRO A 122      -3.612  13.103  94.190  1.00  0.00           N  
ATOM    826  CA  PRO A 122      -4.162  13.059  92.836  1.00  0.00           C  
ATOM    827  C   PRO A 122      -3.971  11.666  92.214  1.00  0.00           C  
ATOM    828  O   PRO A 122      -2.969  10.991  92.458  1.00  0.00           O  
ATOM    829  CB  PRO A 122      -3.382  14.147  92.079  1.00  0.00           C  
ATOM    830  CEN PRO A 122      -2.515  14.334  93.628  1.00  0.00           X  
ATOM    831  N   GLY A 123      -4.939  11.232  91.403  1.00  0.00           N  
ATOM    832  CA  GLY A 123      -4.896   9.966  90.672  1.00  0.00           C  
ATOM    833  C   GLY A 123      -4.218  10.142  89.312  1.00  0.00           C  
ATOM    834  O   GLY A 123      -3.897  11.254  88.906  1.00  0.00           O  
ATOM    835  CEN GLY A 123      -4.896   9.965  90.672  1.00  0.00           X  
ATOM    836  H   GLY A 123      -5.699  11.862  91.194  1.00  0.00           H  
ATOM    837  N   THR A 124      -3.985   9.023  88.637  1.00  0.00           N  
ATOM    838  CA  THR A 124      -3.400   8.866  87.304  1.00  0.00           C  
ATOM    839  C   THR A 124      -4.197   7.931  86.388  1.00  0.00           C  
ATOM    840  O   THR A 124      -4.719   6.925  86.856  1.00  0.00           O  
ATOM    841  CB  THR A 124      -1.956   8.341  87.399  1.00  0.00           C  
ATOM    842  CEN THR A 124      -1.404   8.386  87.586  1.00  0.00           X  
ATOM    843  H   THR A 124      -4.242   8.157  89.092  1.00  0.00           H  
ATOM    844  N   SER A 125      -4.153   8.239  85.085  1.00  0.00           N  
ATOM    845  CA  SER A 125      -4.737   7.519  83.937  1.00  0.00           C  
ATOM    846  C   SER A 125      -4.133   6.184  83.484  1.00  0.00           C  
ATOM    847  O   SER A 125      -2.920   6.083  83.354  1.00  0.00           O  
ATOM    848  CB  SER A 125      -4.734   8.463  82.750  1.00  0.00           C  
ATOM    849  CEN SER A 125      -4.559   8.847  82.407  1.00  0.00           X  
ATOM    850  H   SER A 125      -3.358   8.799  84.820  1.00  0.00           H  
ATOM    851  N   THR A 126      -4.970   5.250  83.012  1.00  0.00           N  
ATOM    852  CA  THR A 126      -4.521   3.952  82.458  1.00  0.00           C  
ATOM    853  C   THR A 126      -5.300   3.628  81.168  1.00  0.00           C  
ATOM    854  O   THR A 126      -6.370   4.168  80.921  1.00  0.00           O  
ATOM    855  CB  THR A 126      -4.708   2.802  83.466  1.00  0.00           C  
ATOM    856  CEN THR A 126      -4.600   2.548  83.980  1.00  0.00           X  
ATOM    857  H   THR A 126      -5.881   5.541  82.694  1.00  0.00           H  
ATOM    858  N   GLU A 127      -4.652   2.799  80.360  1.00  0.00           N  
ATOM    859  CA  GLU A 127      -4.963   2.144  79.083  1.00  0.00           C  
ATOM    860  C   GLU A 127      -5.854   0.878  79.053  1.00  0.00           C  
ATOM    861  O   GLU A 127      -5.686  -0.034  79.865  1.00  0.00           O  
ATOM    862  CB  GLU A 127      -3.635   1.806  78.402  1.00  0.00           C  
ATOM    863  CEN GLU A 127      -2.391   2.210  77.309  1.00  0.00           X  
ATOM    864  H   GLU A 127      -3.705   2.603  80.649  1.00  0.00           H  
ATOM    865  N   PRO A 128      -6.770   0.799  78.056  1.00  0.00           N  
ATOM    866  CA  PRO A 128      -7.655  -0.336  77.803  1.00  0.00           C  
ATOM    867  C   PRO A 128      -6.868  -1.578  77.341  1.00  0.00           C  
ATOM    868  O   PRO A 128      -5.880  -1.432  76.632  1.00  0.00           O  
ATOM    869  CB  PRO A 128      -8.614   0.180  76.717  1.00  0.00           C  
ATOM    870  CEN PRO A 128      -7.607   1.652  76.798  1.00  0.00           X  
ATOM    871  N   SER A 129      -7.326  -2.794  77.660  1.00  0.00           N  
ATOM    872  CA  SER A 129      -6.664  -4.030  77.196  1.00  0.00           C  
ATOM    873  C   SER A 129      -7.608  -5.235  77.159  1.00  0.00           C  
ATOM    874  O   SER A 129      -8.633  -5.274  77.832  1.00  0.00           O  
ATOM    875  CB  SER A 129      -5.472  -4.339  78.081  1.00  0.00           C  
ATOM    876  CEN SER A 129      -5.170  -4.374  78.532  1.00  0.00           X  
ATOM    877  H   SER A 129      -8.266  -2.881  78.017  1.00  0.00           H  
ATOM    878  N   GLU A 130      -7.193  -6.222  76.367  1.00  0.00           N  
ATOM    879  CA  GLU A 130      -7.806  -7.550  76.234  1.00  0.00           C  
ATOM    880  C   GLU A 130      -9.291  -7.657  75.849  1.00  0.00           C  
ATOM    881  O   GLU A 130     -10.076  -8.396  76.430  1.00  0.00           O  
ATOM    882  CB  GLU A 130      -7.601  -8.300  77.552  1.00  0.00           C  
ATOM    883  CEN GLU A 130      -6.707  -9.393  78.506  1.00  0.00           X  
ATOM    884  H   GLU A 130      -6.186  -6.268  76.297  1.00  0.00           H  
ATOM    885  N   GLY A 131      -9.623  -7.022  74.718  1.00  0.00           N  
ATOM    886  CA  GLY A 131     -10.979  -6.946  74.177  1.00  0.00           C  
ATOM    887  C   GLY A 131     -11.191  -8.000  73.089  1.00  0.00           C  
ATOM    888  O   GLY A 131     -12.238  -8.031  72.457  1.00  0.00           O  
ATOM    889  CEN GLY A 131     -10.979  -6.945  74.177  1.00  0.00           X  
ATOM    890  H   GLY A 131      -8.874  -6.686  74.131  1.00  0.00           H  
ATOM    891  N   SER A 132     -10.192  -8.857  72.863  1.00  0.00           N  
ATOM    892  CA  SER A 132     -10.206  -9.870  71.796  1.00  0.00           C  
ATOM    893  C   SER A 132      -9.497 -11.131  72.286  1.00  0.00           C  
ATOM    894  O   SER A 132      -8.613 -11.031  73.134  1.00  0.00           O  
ATOM    895  CB  SER A 132      -9.546  -9.338  70.539  1.00  0.00           C  
ATOM    896  CEN SER A 132      -9.202  -9.057  70.227  1.00  0.00           X  
ATOM    897  H   SER A 132      -9.518  -8.985  73.607  1.00  0.00           H  
ATOM    898  N   ALA A 133      -9.811 -12.296  71.718  1.00  0.00           N  
ATOM    899  CA  ALA A 133      -9.129 -13.547  72.051  1.00  0.00           C  
ATOM    900  C   ALA A 133      -9.155 -14.544  70.872  1.00  0.00           C  
ATOM    901  O   ALA A 133     -10.047 -14.463  70.032  1.00  0.00           O  
ATOM    902  CB  ALA A 133      -9.758 -14.166  73.291  1.00  0.00           C  
ATOM    903  CEN ALA A 133      -9.758 -14.166  73.290  1.00  0.00           X  
ATOM    904  H   ALA A 133     -10.380 -12.298  70.882  1.00  0.00           H  
ATOM    905  N   PRO A 134      -8.163 -15.453  70.786  1.00  0.00           N  
ATOM    906  CA  PRO A 134      -8.093 -16.495  69.760  1.00  0.00           C  
ATOM    907  C   PRO A 134      -9.218 -17.544  69.863  1.00  0.00           C  
ATOM    908  O   PRO A 134      -9.691 -17.866  70.950  1.00  0.00           O  
ATOM    909  CB  PRO A 134      -6.707 -17.121  69.987  1.00  0.00           C  
ATOM    910  CEN PRO A 134      -6.637 -15.995  71.371  1.00  0.00           X  
ATOM    911  N   GLY A 135      -9.584 -18.152  68.731  1.00  0.00           N  
ATOM    912  CA  GLY A 135     -10.589 -19.225  68.652  1.00  0.00           C  
ATOM    913  C   GLY A 135     -10.131 -20.316  67.681  1.00  0.00           C  
ATOM    914  O   GLY A 135     -10.960 -20.896  66.997  1.00  0.00           O  
ATOM    915  CEN GLY A 135     -10.589 -19.225  68.652  1.00  0.00           X  
ATOM    916  H   GLY A 135      -9.136 -17.869  67.870  1.00  0.00           H  
ATOM    917  N   THR A 136      -8.844 -20.381  67.321  1.00  0.00           N  
ATOM    918  CA  THR A 136      -8.192 -21.358  66.415  1.00  0.00           C  
ATOM    919  C   THR A 136      -8.921 -21.608  65.092  1.00  0.00           C  
ATOM    920  O   THR A 136     -10.141 -21.503  65.048  1.00  0.00           O  
ATOM    921  CB  THR A 136      -8.016 -22.717  67.118  1.00  0.00           C  
ATOM    922  CEN THR A 136      -7.808 -23.047  67.552  1.00  0.00           X  
ATOM    923  H   THR A 136      -8.555 -19.448  67.063  1.00  0.00           H  
ATOM    924  N   SER A 137      -8.126 -22.098  64.127  1.00  0.00           N  
ATOM    925  CA  SER A 137      -8.501 -22.492  62.751  1.00  0.00           C  
ATOM    926  C   SER A 137      -9.307 -21.460  61.942  1.00  0.00           C  
ATOM    927  O   SER A 137      -9.598 -20.377  62.412  1.00  0.00           O  
ATOM    928  CB  SER A 137      -9.281 -23.791  62.811  1.00  0.00           C  
ATOM    929  CEN SER A 137      -9.628 -24.167  62.995  1.00  0.00           X  
ATOM    930  H   SER A 137      -7.285 -22.554  64.452  1.00  0.00           H  
ATOM    931  N   GLU A 138      -9.736 -21.674  60.704  1.00  0.00           N  
ATOM    932  CA  GLU A 138      -9.574 -22.798  59.789  1.00  0.00           C  
ATOM    933  C   GLU A 138      -9.336 -22.228  58.372  1.00  0.00           C  
ATOM    934  O   GLU A 138      -9.809 -21.147  58.042  1.00  0.00           O  
ATOM    935  CB  GLU A 138     -10.799 -23.715  59.818  1.00  0.00           C  
ATOM    936  CEN GLU A 138     -11.566 -25.137  60.359  1.00  0.00           X  
ATOM    937  H   GLU A 138     -10.482 -21.049  60.434  1.00  0.00           H  
ATOM    938  N   SER A 139      -8.558 -22.962  57.579  1.00  0.00           N  
ATOM    939  CA  SER A 139      -8.186 -22.763  56.169  1.00  0.00           C  
ATOM    940  C   SER A 139      -9.236 -22.891  55.043  1.00  0.00           C  
ATOM    941  O   SER A 139     -10.001 -23.847  55.020  1.00  0.00           O  
ATOM    942  CB  SER A 139      -7.053 -23.724  55.868  1.00  0.00           C  
ATOM    943  CEN SER A 139      -6.762 -24.183  55.873  1.00  0.00           X  
ATOM    944  H   SER A 139      -8.548 -23.944  57.812  1.00  0.00           H  
ATOM    945  N   ALA A 140      -9.114 -22.053  53.999  1.00  0.00           N  
ATOM    946  CA  ALA A 140      -9.995 -22.066  52.807  1.00  0.00           C  
ATOM    947  C   ALA A 140      -9.302 -21.456  51.563  1.00  0.00           C  
ATOM    948  O   ALA A 140      -8.485 -20.545  51.666  1.00  0.00           O  
ATOM    949  CB  ALA A 140     -11.290 -21.325  53.107  1.00  0.00           C  
ATOM    950  CEN ALA A 140     -11.289 -21.326  53.106  1.00  0.00           X  
ATOM    951  H   ALA A 140      -8.166 -21.778  53.787  1.00  0.00           H  
ATOM    952  N   THR A 141      -9.682 -21.930  50.376  1.00  0.00           N  
ATOM    953  CA  THR A 141      -9.234 -21.449  49.051  1.00  0.00           C  
ATOM    954  C   THR A 141     -10.433 -21.434  48.082  1.00  0.00           C  
ATOM    955  O   THR A 141     -11.481 -21.971  48.458  1.00  0.00           O  
ATOM    956  CB  THR A 141      -8.112 -22.326  48.466  1.00  0.00           C  
ATOM    957  CEN THR A 141      -7.576 -22.557  48.489  1.00  0.00           X  
ATOM    958  H   THR A 141     -10.516 -22.501  50.340  1.00  0.00           H  
ATOM    959  N   PRO A 142     -10.354 -20.831  46.874  1.00  0.00           N  
ATOM    960  CA  PRO A 142      -9.139 -20.104  46.437  1.00  0.00           C  
ATOM    961  C   PRO A 142      -9.426 -18.824  45.612  1.00  0.00           C  
ATOM    962  O   PRO A 142      -9.938 -18.869  44.503  1.00  0.00           O  
ATOM    963  CB  PRO A 142      -8.380 -21.152  45.605  1.00  0.00           C  
ATOM    964  CEN PRO A 142      -9.816 -22.164  45.923  1.00  0.00           X  
ATOM    965  N   GLU A 143      -9.349 -17.633  46.212  1.00  0.00           N  
ATOM    966  CA  GLU A 143      -9.465 -16.295  45.590  1.00  0.00           C  
ATOM    967  C   GLU A 143     -10.574 -16.095  44.527  1.00  0.00           C  
ATOM    968  O   GLU A 143     -10.356 -15.554  43.451  1.00  0.00           O  
ATOM    969  CB  GLU A 143      -8.118 -15.929  44.962  1.00  0.00           C  
ATOM    970  CEN GLU A 143      -6.611 -15.140  45.056  1.00  0.00           X  
ATOM    971  H   GLU A 143      -9.924 -17.667  47.041  1.00  0.00           H  
ATOM    972  N   SER A 144     -11.784 -16.520  44.932  1.00  0.00           N  
ATOM    973  CA  SER A 144     -13.092 -16.403  44.253  1.00  0.00           C  
ATOM    974  C   SER A 144     -13.211 -16.086  42.751  1.00  0.00           C  
ATOM    975  O   SER A 144     -12.296 -16.309  41.969  1.00  0.00           O  
ATOM    976  CB  SER A 144     -13.887 -15.353  45.006  1.00  0.00           C  
ATOM    977  CEN SER A 144     -13.993 -14.894  45.277  1.00  0.00           X  
ATOM    978  H   SER A 144     -11.915 -16.387  45.926  1.00  0.00           H  
ATOM    979  N   GLY A 145     -14.269 -15.340  42.386  1.00  0.00           N  
ATOM    980  CA  GLY A 145     -14.525 -14.927  40.994  1.00  0.00           C  
ATOM    981  C   GLY A 145     -15.905 -15.338  40.434  1.00  0.00           C  
ATOM    982  O   GLY A 145     -16.554 -16.172  41.057  1.00  0.00           O  
ATOM    983  CEN GLY A 145     -14.525 -14.927  40.994  1.00  0.00           X  
ATOM    984  H   GLY A 145     -14.838 -14.921  43.105  1.00  0.00           H  
ATOM    985  N   PRO A 146     -16.385 -14.773  39.302  1.00  0.00           N  
ATOM    986  CA  PRO A 146     -17.686 -15.077  38.695  1.00  0.00           C  
ATOM    987  C   PRO A 146     -17.760 -16.474  38.054  1.00  0.00           C  
ATOM    988  O   PRO A 146     -16.751 -17.019  37.614  1.00  0.00           O  
ATOM    989  CB  PRO A 146     -17.858 -13.963  37.649  1.00  0.00           C  
ATOM    990  CEN PRO A 146     -16.220 -13.484  38.169  1.00  0.00           X  
ATOM    991  N   GLY A 147     -18.968 -17.032  37.948  1.00  0.00           N  
ATOM    992  CA  GLY A 147     -19.227 -18.322  37.310  1.00  0.00           C  
ATOM    993  C   GLY A 147     -19.188 -18.196  35.790  1.00  0.00           C  
ATOM    994  O   GLY A 147     -19.257 -17.097  35.252  1.00  0.00           O  
ATOM    995  CEN GLY A 147     -19.227 -18.323  37.309  1.00  0.00           X  
ATOM    996  H   GLY A 147     -19.763 -16.548  38.342  1.00  0.00           H  
ATOM    997  N   SER A 148     -19.018 -19.337  35.141  1.00  0.00           N  
ATOM    998  CA  SER A 148     -18.989 -19.566  33.700  1.00  0.00           C  
ATOM    999  C   SER A 148     -20.355 -19.531  33.001  1.00  0.00           C  
ATOM   1000  O   SER A 148     -21.382 -19.936  33.540  1.00  0.00           O  
ATOM   1001  CB  SER A 148     -18.318 -20.899  33.432  1.00  0.00           C  
ATOM   1002  CEN SER A 148     -18.177 -21.420  33.501  1.00  0.00           X  
ATOM   1003  H   SER A 148     -18.806 -20.154  35.698  1.00  0.00           H  
ATOM   1004  N   GLU A 149     -20.284 -19.051  31.759  1.00  0.00           N  
ATOM   1005  CA  GLU A 149     -21.303 -18.900  30.718  1.00  0.00           C  
ATOM   1006  C   GLU A 149     -21.118 -19.786  29.464  1.00  0.00           C  
ATOM   1007  O   GLU A 149     -20.001 -20.087  29.041  1.00  0.00           O  
ATOM   1008  CB  GLU A 149     -21.365 -17.432  30.292  1.00  0.00           C  
ATOM   1009  CEN GLU A 149     -22.077 -15.888  30.412  1.00  0.00           X  
ATOM   1010  H   GLU A 149     -19.363 -18.758  31.466  1.00  0.00           H  
ATOM   1011  N   PRO A 150     -22.231 -20.115  28.787  1.00  0.00           N  
ATOM   1012  CA  PRO A 150     -22.049 -20.902  27.569  1.00  0.00           C  
ATOM   1013  C   PRO A 150     -21.677 -20.045  26.359  1.00  0.00           C  
ATOM   1014  O   PRO A 150     -22.033 -18.874  26.250  1.00  0.00           O  
ATOM   1015  CB  PRO A 150     -23.407 -21.598  27.381  1.00  0.00           C  
ATOM   1016  CEN PRO A 150     -23.877 -20.650  28.818  1.00  0.00           X  
ATOM   1017  N   ALA A 151     -20.992 -20.679  25.409  1.00  0.00           N  
ATOM   1018  CA  ALA A 151     -20.612 -20.105  24.133  1.00  0.00           C  
ATOM   1019  C   ALA A 151     -21.843 -19.907  23.228  1.00  0.00           C  
ATOM   1020  O   ALA A 151     -22.690 -20.790  23.103  1.00  0.00           O  
ATOM   1021  CB  ALA A 151     -19.575 -20.986  23.452  1.00  0.00           C  
ATOM   1022  CEN ALA A 151     -19.576 -20.985  23.452  1.00  0.00           X  
ATOM   1023  H   ALA A 151     -20.792 -21.659  25.545  1.00  0.00           H  
ATOM   1024  N   THR A 152     -21.922 -18.766  22.550  1.00  0.00           N  
ATOM   1025  CA  THR A 152     -23.015 -18.484  21.620  1.00  0.00           C  
ATOM   1026  C   THR A 152     -22.425 -17.813  20.397  1.00  0.00           C  
ATOM   1027  O   THR A 152     -21.212 -17.626  20.278  1.00  0.00           O  
ATOM   1028  CB  THR A 152     -24.099 -17.580  22.235  1.00  0.00           C  
ATOM   1029  CEN THR A 152     -24.512 -17.471  22.635  1.00  0.00           X  
ATOM   1030  H   THR A 152     -21.161 -18.106  22.616  1.00  0.00           H  
ATOM   1031  N   SER A 153     -23.330 -17.486  19.482  1.00  0.00           N  
ATOM   1032  CA  SER A 153     -23.064 -16.810  18.220  1.00  0.00           C  
ATOM   1033  C   SER A 153     -22.696 -15.347  18.488  1.00  0.00           C  
ATOM   1034  O   SER A 153     -23.271 -14.698  19.359  1.00  0.00           O  
ATOM   1035  CB  SER A 153     -24.267 -16.906  17.303  1.00  0.00           C  
ATOM   1036  CEN SER A 153     -24.789 -16.928  17.149  1.00  0.00           X  
ATOM   1037  H   SER A 153     -24.295 -17.543  19.768  1.00  0.00           H  
ATOM   1038  N   GLY A 154     -21.686 -14.860  17.776  1.00  0.00           N  
ATOM   1039  CA  GLY A 154     -21.178 -13.494  17.856  1.00  0.00           C  
ATOM   1040  C   GLY A 154     -21.756 -12.632  16.737  1.00  0.00           C  
ATOM   1041  O   GLY A 154     -21.292 -11.522  16.500  1.00  0.00           O  
ATOM   1042  CEN GLY A 154     -21.178 -13.493  17.856  1.00  0.00           X  
ATOM   1043  H   GLY A 154     -21.153 -15.523  17.231  1.00  0.00           H  
ATOM   1044  N   SER A 155     -22.736 -13.179  16.014  1.00  0.00           N  
ATOM   1045  CA  SER A 155     -23.332 -12.519  14.861  1.00  0.00           C  
ATOM   1046  C   SER A 155     -24.052 -11.302  15.464  1.00  0.00           C  
ATOM   1047  O   SER A 155     -24.427 -11.310  16.627  1.00  0.00           O  
ATOM   1048  CB  SER A 155     -24.277 -13.434  14.107  1.00  0.00           C  
ATOM   1049  CEN SER A 155     -24.640 -13.830  14.021  1.00  0.00           X  
ATOM   1050  H   SER A 155     -23.375 -13.795  16.499  1.00  0.00           H  
ATOM   1051  N   GLU A 156     -24.132 -10.153  14.820  1.00  0.00           N  
ATOM   1052  CA  GLU A 156     -23.523  -9.931  13.534  1.00  0.00           C  
ATOM   1053  C   GLU A 156     -23.157  -8.423  13.536  1.00  0.00           C  
ATOM   1054  O   GLU A 156     -23.974  -7.590  13.907  1.00  0.00           O  
ATOM   1055  CB  GLU A 156     -24.465 -10.300  12.386  1.00  0.00           C  
ATOM   1056  CEN GLU A 156     -24.960 -11.391  11.174  1.00  0.00           X  
ATOM   1057  H   GLU A 156     -25.077  -9.797  14.831  1.00  0.00           H  
ATOM   1058  N   THR A 157     -21.978  -8.036  13.039  1.00  0.00           N  
ATOM   1059  CA  THR A 157     -21.640  -6.600  12.950  1.00  0.00           C  
ATOM   1060  C   THR A 157     -21.942  -6.117  11.525  1.00  0.00           C  
ATOM   1061  O   THR A 157     -21.425  -6.697  10.569  1.00  0.00           O  
ATOM   1062  CB  THR A 157     -20.164  -6.322  13.289  1.00  0.00           C  
ATOM   1063  CEN THR A 157     -19.711  -6.333  13.658  1.00  0.00           X  
ATOM   1064  H   THR A 157     -21.504  -8.658  12.399  1.00  0.00           H  
ATOM   1065  N   PRO A 158     -22.825  -5.123  11.325  1.00  0.00           N  
ATOM   1066  CA  PRO A 158     -23.312  -4.638  10.041  1.00  0.00           C  
ATOM   1067  C   PRO A 158     -22.177  -3.804   9.452  1.00  0.00           C  
ATOM   1068  O   PRO A 158     -22.070  -2.600   9.655  1.00  0.00           O  
ATOM   1069  CB  PRO A 158     -24.568  -3.812  10.362  1.00  0.00           C  
ATOM   1070  CEN PRO A 158     -24.202  -4.266  12.049  1.00  0.00           X  
ATOM   1071  N   GLY A 159     -21.215  -4.478   8.852  1.00  0.00           N  
ATOM   1072  CA  GLY A 159     -20.131  -3.764   8.186  1.00  0.00           C  
ATOM   1073  C   GLY A 159     -19.105  -4.680   7.562  1.00  0.00           C  
ATOM   1074  O   GLY A 159     -18.604  -4.365   6.497  1.00  0.00           O  
ATOM   1075  CEN GLY A 159     -20.131  -3.764   8.186  1.00  0.00           X  
ATOM   1076  H   GLY A 159     -21.285  -5.483   8.782  1.00  0.00           H  
ATOM   1077  N   MET A 160     -18.860  -5.854   8.154  1.00  0.00           N  
ATOM   1078  CA  MET A 160     -17.862  -6.791   7.632  1.00  0.00           C  
ATOM   1079  C   MET A 160     -18.302  -7.364   6.283  1.00  0.00           C  
ATOM   1080  O   MET A 160     -17.512  -7.365   5.357  1.00  0.00           O  
ATOM   1081  CB  MET A 160     -17.619  -7.919   8.633  1.00  0.00           C  
ATOM   1082  CEN MET A 160     -16.429  -8.555   9.755  1.00  0.00           X  
ATOM   1083  H   MET A 160     -19.360  -6.084   9.003  1.00  0.00           H  
ATOM   1084  N   TYR A 161     -19.574  -7.757   6.140  1.00  0.00           N  
ATOM   1085  CA  TYR A 161     -20.091  -8.328   4.890  1.00  0.00           C  
ATOM   1086  C   TYR A 161     -20.009  -7.367   3.694  1.00  0.00           C  
ATOM   1087  O   TYR A 161     -19.409  -7.726   2.694  1.00  0.00           O  
ATOM   1088  CB  TYR A 161     -21.542  -8.775   5.088  1.00  0.00           C  
ATOM   1089  CEN TYR A 161     -22.475 -10.222   5.411  1.00  0.00           X  
ATOM   1090  H   TYR A 161     -20.196  -7.703   6.934  1.00  0.00           H  
ATOM   1091  N   GLY A 162     -20.597  -6.168   3.797  1.00  0.00           N  
ATOM   1092  CA  GLY A 162     -20.488  -5.139   2.755  1.00  0.00           C  
ATOM   1093  C   GLY A 162     -19.026  -4.805   2.488  1.00  0.00           C  
ATOM   1094  O   GLY A 162     -18.531  -5.096   1.412  1.00  0.00           O  
ATOM   1095  CEN GLY A 162     -20.488  -5.139   2.755  1.00  0.00           X  
ATOM   1096  H   GLY A 162     -20.994  -5.895   4.685  1.00  0.00           H  
ATOM   1097  N   LYS A 163     -18.309  -4.376   3.538  1.00  0.00           N  
ATOM   1098  CA  LYS A 163     -16.913  -3.915   3.447  1.00  0.00           C  
ATOM   1099  C   LYS A 163     -16.010  -4.873   2.674  1.00  0.00           C  
ATOM   1100  O   LYS A 163     -15.159  -4.453   1.906  1.00  0.00           O  
ATOM   1101  CB  LYS A 163     -16.339  -3.695   4.848  1.00  0.00           C  
ATOM   1102  CEN LYS A 163     -15.778  -2.352   6.383  1.00  0.00           X  
ATOM   1103  H   LYS A 163     -18.765  -4.323   4.438  1.00  0.00           H  
ATOM   1104  N   LEU A 164     -16.171  -6.167   2.923  1.00  0.00           N  
ATOM   1105  CA  LEU A 164     -15.422  -7.207   2.243  1.00  0.00           C  
ATOM   1106  C   LEU A 164     -15.648  -7.207   0.731  1.00  0.00           C  
ATOM   1107  O   LEU A 164     -14.688  -7.285  -0.029  1.00  0.00           O  
ATOM   1108  CB  LEU A 164     -15.790  -8.575   2.833  1.00  0.00           C  
ATOM   1109  CEN LEU A 164     -15.069  -9.520   3.813  1.00  0.00           X  
ATOM   1110  H   LEU A 164     -16.845  -6.434   3.626  1.00  0.00           H  
ATOM   1111  N   ASN A 165     -16.908  -7.129   0.310  1.00  0.00           N  
ATOM   1112  CA  ASN A 165     -17.245  -7.179  -1.104  1.00  0.00           C  
ATOM   1113  C   ASN A 165     -16.776  -5.911  -1.811  1.00  0.00           C  
ATOM   1114  O   ASN A 165     -16.234  -6.030  -2.901  1.00  0.00           O  
ATOM   1115  CB  ASN A 165     -18.733  -7.386  -1.316  1.00  0.00           C  
ATOM   1116  CEN ASN A 165     -19.400  -8.185  -1.456  1.00  0.00           X  
ATOM   1117  H   ASN A 165     -17.632  -6.870   0.962  1.00  0.00           H  
ATOM   1118  N   ASP A 166     -16.907  -4.746  -1.169  1.00  0.00           N  
ATOM   1119  CA  ASP A 166     -16.506  -3.459  -1.746  1.00  0.00           C  
ATOM   1120  C   ASP A 166     -14.978  -3.420  -1.950  1.00  0.00           C  
ATOM   1121  O   ASP A 166     -14.495  -3.088  -3.029  1.00  0.00           O  
ATOM   1122  CB  ASP A 166     -16.957  -2.302  -0.851  1.00  0.00           C  
ATOM   1123  CEN ASP A 166     -17.709  -1.620  -0.769  1.00  0.00           X  
ATOM   1124  H   ASP A 166     -17.396  -4.724  -0.287  1.00  0.00           H  
ATOM   1125  N   LEU A 167     -14.214  -3.903  -0.963  1.00  0.00           N  
ATOM   1126  CA  LEU A 167     -12.754  -3.958  -1.043  1.00  0.00           C  
ATOM   1127  C   LEU A 167     -12.247  -4.921  -2.125  1.00  0.00           C  
ATOM   1128  O   LEU A 167     -11.352  -4.586  -2.902  1.00  0.00           O  
ATOM   1129  CB  LEU A 167     -12.178  -4.354   0.323  1.00  0.00           C  
ATOM   1130  CEN LEU A 167     -11.493  -3.547   1.442  1.00  0.00           X  
ATOM   1131  H   LEU A 167     -14.658  -4.131  -0.084  1.00  0.00           H  
ATOM   1132  N   LEU A 168     -12.780  -6.147  -2.157  1.00  0.00           N  
ATOM   1133  CA  LEU A 168     -12.385  -7.139  -3.153  1.00  0.00           C  
ATOM   1134  C   LEU A 168     -12.669  -6.641  -4.578  1.00  0.00           C  
ATOM   1135  O   LEU A 168     -11.800  -6.750  -5.443  1.00  0.00           O  
ATOM   1136  CB  LEU A 168     -13.113  -8.464  -2.891  1.00  0.00           C  
ATOM   1137  CEN LEU A 168     -12.660  -9.801  -2.276  1.00  0.00           X  
ATOM   1138  H   LEU A 168     -13.529  -6.356  -1.514  1.00  0.00           H  
ATOM   1139  N   GLU A 169     -13.867  -6.110  -4.821  1.00  0.00           N  
ATOM   1140  CA  GLU A 169     -14.297  -5.608  -6.128  1.00  0.00           C  
ATOM   1141  C   GLU A 169     -13.387  -4.478  -6.614  1.00  0.00           C  
ATOM   1142  O   GLU A 169     -12.917  -4.532  -7.753  1.00  0.00           O  
ATOM   1143  CB  GLU A 169     -15.747  -5.124  -6.066  1.00  0.00           C  
ATOM   1144  CEN GLU A 169     -17.407  -5.394  -6.344  1.00  0.00           X  
ATOM   1145  H   GLU A 169     -14.493  -5.960  -4.045  1.00  0.00           H  
ATOM   1146  N   ASP A 170     -13.052  -3.533  -5.733  1.00  0.00           N  
ATOM   1147  CA  ASP A 170     -12.163  -2.420  -6.057  1.00  0.00           C  
ATOM   1148  C   ASP A 170     -10.764  -2.923  -6.437  1.00  0.00           C  
ATOM   1149  O   ASP A 170     -10.207  -2.558  -7.472  1.00  0.00           O  
ATOM   1150  CB  ASP A 170     -12.074  -1.447  -4.878  1.00  0.00           C  
ATOM   1151  CEN ASP A 170     -12.475  -0.569  -4.553  1.00  0.00           X  
ATOM   1152  H   ASP A 170     -13.514  -3.517  -4.838  1.00  0.00           H  
ATOM   1153  N   LEU A 171     -10.204  -3.873  -5.692  1.00  0.00           N  
ATOM   1154  CA  LEU A 171      -8.898  -4.454  -6.019  1.00  0.00           C  
ATOM   1155  C   LEU A 171      -8.885  -5.133  -7.402  1.00  0.00           C  
ATOM   1156  O   LEU A 171      -7.974  -4.927  -8.214  1.00  0.00           O  
ATOM   1157  CB  LEU A 171      -8.492  -5.457  -4.932  1.00  0.00           C  
ATOM   1158  CEN LEU A 171      -7.495  -5.382  -3.759  1.00  0.00           X  
ATOM   1159  H   LEU A 171     -10.678  -4.152  -4.842  1.00  0.00           H  
ATOM   1160  N   GLN A 172      -9.923  -5.913  -7.719  1.00  0.00           N  
ATOM   1161  CA  GLN A 172     -10.050  -6.577  -9.015  1.00  0.00           C  
ATOM   1162  C   GLN A 172     -10.127  -5.591 -10.178  1.00  0.00           C  
ATOM   1163  O   GLN A 172      -9.521  -5.819 -11.229  1.00  0.00           O  
ATOM   1164  CB  GLN A 172     -11.291  -7.473  -9.027  1.00  0.00           C  
ATOM   1165  CEN GLN A 172     -11.859  -9.116  -8.861  1.00  0.00           X  
ATOM   1166  H   GLN A 172     -10.683  -5.976  -7.057  1.00  0.00           H  
ATOM   1167  N   GLU A 173     -10.882  -4.511 -10.038  1.00  0.00           N  
ATOM   1168  CA  GLU A 173     -11.006  -3.497 -11.072  1.00  0.00           C  
ATOM   1169  C   GLU A 173      -9.668  -2.767 -11.303  1.00  0.00           C  
ATOM   1170  O   GLU A 173      -9.273  -2.603 -12.463  1.00  0.00           O  
ATOM   1171  CB  GLU A 173     -12.103  -2.497 -10.701  1.00  0.00           C  
ATOM   1172  CEN GLU A 173     -13.708  -1.944 -10.845  1.00  0.00           X  
ATOM   1173  H   GLU A 173     -11.372  -4.355  -9.167  1.00  0.00           H  
ATOM   1174  N   VAL A 174      -8.876  -2.489 -10.252  1.00  0.00           N  
ATOM   1175  CA  VAL A 174      -7.559  -1.821 -10.363  1.00  0.00           C  
ATOM   1176  C   VAL A 174      -6.574  -2.727 -11.110  1.00  0.00           C  
ATOM   1177  O   VAL A 174      -5.866  -2.245 -11.996  1.00  0.00           O  
ATOM   1178  CB  VAL A 174      -6.974  -1.463  -8.985  1.00  0.00           C  
ATOM   1179  CEN VAL A 174      -6.825  -0.937  -8.565  1.00  0.00           X  
ATOM   1180  H   VAL A 174      -9.217  -2.745  -9.336  1.00  0.00           H  
ATOM   1181  N   LEU A 175      -6.557  -4.035 -10.817  1.00  0.00           N  
ATOM   1182  CA  LEU A 175      -5.670  -4.999 -11.487  1.00  0.00           C  
ATOM   1183  C   LEU A 175      -6.011  -5.172 -12.970  1.00  0.00           C  
ATOM   1184  O   LEU A 175      -5.131  -5.116 -13.833  1.00  0.00           O  
ATOM   1185  CB  LEU A 175      -5.736  -6.355 -10.773  1.00  0.00           C  
ATOM   1186  CEN LEU A 175      -4.777  -7.075  -9.806  1.00  0.00           X  
ATOM   1187  H   LEU A 175      -7.155  -4.357 -10.070  1.00  0.00           H  
ATOM   1188  N   LYS A 176      -7.295  -5.366 -13.301  1.00  0.00           N  
ATOM   1189  CA  LYS A 176      -7.729  -5.536 -14.697  1.00  0.00           C  
ATOM   1190  C   LYS A 176      -7.378  -4.316 -15.535  1.00  0.00           C  
ATOM   1191  O   LYS A 176      -6.864  -4.478 -16.642  1.00  0.00           O  
ATOM   1192  CB  LYS A 176      -9.234  -5.800 -14.768  1.00  0.00           C  
ATOM   1193  CEN LYS A 176     -10.819  -7.173 -15.051  1.00  0.00           X  
ATOM   1194  H   LYS A 176      -7.975  -5.380 -12.554  1.00  0.00           H  
ATOM   1195  N   ASN A 177      -7.654  -3.114 -15.040  1.00  0.00           N  
ATOM   1196  CA  ASN A 177      -7.289  -1.886 -15.725  1.00  0.00           C  
ATOM   1197  C   ASN A 177      -5.777  -1.812 -15.938  1.00  0.00           C  
ATOM   1198  O   ASN A 177      -5.336  -2.021 -17.062  1.00  0.00           O  
ATOM   1199  CB  ASN A 177      -7.780  -0.663 -14.971  1.00  0.00           C  
ATOM   1200  CEN ASN A 177      -8.621  -0.036 -14.961  1.00  0.00           X  
ATOM   1201  H   ASN A 177      -8.127  -3.055 -14.149  1.00  0.00           H  
ATOM   1202  N   LEU A 178      -4.963  -1.698 -14.888  1.00  0.00           N  
ATOM   1203  CA  LEU A 178      -3.518  -1.506 -15.014  1.00  0.00           C  
ATOM   1204  C   LEU A 178      -2.873  -2.539 -15.960  1.00  0.00           C  
ATOM   1205  O   LEU A 178      -2.037  -2.184 -16.793  1.00  0.00           O  
ATOM   1206  CB  LEU A 178      -2.864  -1.573 -13.628  1.00  0.00           C  
ATOM   1207  CEN LEU A 178      -2.320  -0.491 -12.676  1.00  0.00           X  
ATOM   1208  H   LEU A 178      -5.360  -1.719 -13.960  1.00  0.00           H  
ATOM   1209  N   HIS A 179      -3.337  -3.790 -15.932  1.00  0.00           N  
ATOM   1210  CA  HIS A 179      -2.805  -4.866 -16.772  1.00  0.00           C  
ATOM   1211  C   HIS A 179      -2.944  -4.600 -18.281  1.00  0.00           C  
ATOM   1212  O   HIS A 179      -2.022  -4.884 -19.048  1.00  0.00           O  
ATOM   1213  CB  HIS A 179      -3.496  -6.188 -16.421  1.00  0.00           C  
ATOM   1214  CEN HIS A 179      -3.272  -7.313 -15.577  1.00  0.00           X  
ATOM   1215  H   HIS A 179      -4.033  -4.020 -15.236  1.00  0.00           H  
ATOM   1216  N   LYS A 180      -4.073  -4.047 -18.744  1.00  0.00           N  
ATOM   1217  CA  LYS A 180      -4.278  -3.751 -20.175  1.00  0.00           C  
ATOM   1218  C   LYS A 180      -3.753  -2.348 -20.526  1.00  0.00           C  
ATOM   1219  O   LYS A 180      -3.010  -2.207 -21.501  1.00  0.00           O  
ATOM   1220  CB  LYS A 180      -5.758  -3.867 -20.543  1.00  0.00           C  
ATOM   1221  CEN LYS A 180      -7.313  -4.967 -21.464  1.00  0.00           X  
ATOM   1222  H   LYS A 180      -4.749  -3.711 -18.070  1.00  0.00           H  
ATOM   1223  N   ASN A 181      -4.084  -1.333 -19.727  1.00  0.00           N  
ATOM   1224  CA  ASN A 181      -3.804   0.083 -20.013  1.00  0.00           C  
ATOM   1225  C   ASN A 181      -2.383   0.330 -20.489  1.00  0.00           C  
ATOM   1226  O   ASN A 181      -2.202   0.995 -21.512  1.00  0.00           O  
ATOM   1227  CB  ASN A 181      -4.087   0.952 -18.801  1.00  0.00           C  
ATOM   1228  CEN ASN A 181      -4.885   1.507 -18.406  1.00  0.00           X  
ATOM   1229  H   ASN A 181      -4.708  -1.536 -18.958  1.00  0.00           H  
ATOM   1230  N   ASP A 182      -1.399  -0.256 -19.808  1.00  0.00           N  
ATOM   1231  CA  ASP A 182       0.019   0.007 -20.050  1.00  0.00           C  
ATOM   1232  C   ASP A 182       0.383  -0.151 -21.546  1.00  0.00           C  
ATOM   1233  O   ASP A 182       1.259   0.539 -22.080  1.00  0.00           O  
ATOM   1234  CB  ASP A 182       0.880  -0.926 -19.194  1.00  0.00           C  
ATOM   1235  CEN ASP A 182       1.386  -0.935 -18.311  1.00  0.00           X  
ATOM   1236  H   ASP A 182      -1.643  -0.878 -19.048  1.00  0.00           H  
ATOM   1237  N   ARG A 183      -0.369  -0.988 -22.283  1.00  0.00           N  
ATOM   1238  CA  ARG A 183      -0.146  -1.242 -23.711  1.00  0.00           C  
ATOM   1239  C   ARG A 183      -0.437  -0.074 -24.654  1.00  0.00           C  
ATOM   1240  O   ARG A 183       0.165  -0.066 -25.727  1.00  0.00           O  
ATOM   1241  CB  ARG A 183      -0.906  -2.481 -24.162  1.00  0.00           C  
ATOM   1242  CEN ARG A 183      -1.408  -4.844 -24.722  1.00  0.00           X  
ATOM   1243  H   ARG A 183      -1.119  -1.470 -21.803  1.00  0.00           H  
ATOM   1244  N   SER A 184      -1.312   0.885 -24.321  1.00  0.00           N  
ATOM   1245  CA  SER A 184      -1.616   2.014 -25.229  1.00  0.00           C  
ATOM   1246  C   SER A 184      -1.205   3.417 -24.776  1.00  0.00           C  
ATOM   1247  O   SER A 184      -0.983   4.247 -25.643  1.00  0.00           O  
ATOM   1248  CB  SER A 184      -3.105   2.017 -25.513  1.00  0.00           C  
ATOM   1249  CEN SER A 184      -3.639   1.964 -25.425  1.00  0.00           X  
ATOM   1250  H   SER A 184      -1.914   0.729 -23.526  1.00  0.00           H  
ATOM   1251  N   GLY A 185      -1.021   3.684 -23.475  1.00  0.00           N  
ATOM   1252  CA  GLY A 185      -0.691   5.018 -22.951  1.00  0.00           C  
ATOM   1253  C   GLY A 185      -1.834   6.053 -22.914  1.00  0.00           C  
ATOM   1254  O   GLY A 185      -3.003   5.690 -22.947  1.00  0.00           O  
ATOM   1255  CEN GLY A 185      -0.691   5.019 -22.951  1.00  0.00           X  
ATOM   1256  H   GLY A 185      -0.988   2.899 -22.840  1.00  0.00           H  
ATOM   1257  N   LYS A 186      -1.463   7.336 -23.041  1.00  0.00           N  
ATOM   1258  CA  LYS A 186      -2.289   8.571 -23.045  1.00  0.00           C  
ATOM   1259  C   LYS A 186      -3.450   8.663 -22.059  1.00  0.00           C  
ATOM   1260  O   LYS A 186      -3.161   8.794 -20.874  1.00  0.00           O  
ATOM   1261  CB  LYS A 186      -2.847   8.789 -24.452  1.00  0.00           C  
ATOM   1262  CEN LYS A 186      -2.740   9.804 -26.305  1.00  0.00           X  
ATOM   1263  H   LYS A 186      -0.475   7.484 -23.182  1.00  0.00           H  
ATOM   1264  N   ASP A 187      -4.710   8.538 -22.471  1.00  0.00           N  
ATOM   1265  CA  ASP A 187      -5.815   8.786 -21.521  1.00  0.00           C  
ATOM   1266  C   ASP A 187      -5.764   7.891 -20.275  1.00  0.00           C  
ATOM   1267  O   ASP A 187      -6.208   8.262 -19.195  1.00  0.00           O  
ATOM   1268  CB  ASP A 187      -7.162   8.599 -22.225  1.00  0.00           C  
ATOM   1269  CEN ASP A 187      -7.889   9.144 -22.684  1.00  0.00           X  
ATOM   1270  H   ASP A 187      -4.905   8.582 -23.459  1.00  0.00           H  
ATOM   1271  N   ASN A 188      -5.103   6.749 -20.389  1.00  0.00           N  
ATOM   1272  CA  ASN A 188      -4.940   5.841 -19.267  1.00  0.00           C  
ATOM   1273  C   ASN A 188      -4.366   6.512 -17.995  1.00  0.00           C  
ATOM   1274  O   ASN A 188      -4.484   5.953 -16.904  1.00  0.00           O  
ATOM   1275  CB  ASN A 188      -4.071   4.663 -19.670  1.00  0.00           C  
ATOM   1276  CEN ASN A 188      -4.194   3.703 -20.074  1.00  0.00           X  
ATOM   1277  H   ASN A 188      -4.896   6.420 -21.320  1.00  0.00           H  
ATOM   1278  N   ILE A 189      -3.658   7.647 -18.099  1.00  0.00           N  
ATOM   1279  CA  ILE A 189      -3.106   8.323 -16.904  1.00  0.00           C  
ATOM   1280  C   ILE A 189      -4.252   8.749 -15.985  1.00  0.00           C  
ATOM   1281  O   ILE A 189      -4.160   8.550 -14.781  1.00  0.00           O  
ATOM   1282  CB  ILE A 189      -2.261   9.557 -17.271  1.00  0.00           C  
ATOM   1283  CEN ILE A 189      -1.266   9.907 -17.548  1.00  0.00           X  
ATOM   1284  H   ILE A 189      -3.637   8.123 -18.990  1.00  0.00           H  
ATOM   1285  N   HIS A 190      -5.346   9.260 -16.557  1.00  0.00           N  
ATOM   1286  CA  HIS A 190      -6.505   9.721 -15.789  1.00  0.00           C  
ATOM   1287  C   HIS A 190      -7.274   8.552 -15.160  1.00  0.00           C  
ATOM   1288  O   HIS A 190      -7.662   8.635 -13.999  1.00  0.00           O  
ATOM   1289  CB  HIS A 190      -7.443  10.544 -16.678  1.00  0.00           C  
ATOM   1290  CEN HIS A 190      -7.679  11.913 -16.994  1.00  0.00           X  
ATOM   1291  H   HIS A 190      -5.433   9.230 -17.564  1.00  0.00           H  
ATOM   1292  N   ASP A 191      -7.459   7.453 -15.896  1.00  0.00           N  
ATOM   1293  CA  ASP A 191      -8.142   6.268 -15.368  1.00  0.00           C  
ATOM   1294  C   ASP A 191      -7.362   5.641 -14.206  1.00  0.00           C  
ATOM   1295  O   ASP A 191      -7.944   5.319 -13.175  1.00  0.00           O  
ATOM   1296  CB  ASP A 191      -8.351   5.234 -16.477  1.00  0.00           C  
ATOM   1297  CEN ASP A 191      -9.065   4.918 -17.131  1.00  0.00           X  
ATOM   1298  H   ASP A 191      -7.190   7.456 -16.868  1.00  0.00           H  
ATOM   1299  N   VAL A 192      -6.036   5.514 -14.346  1.00  0.00           N  
ATOM   1300  CA  VAL A 192      -5.170   4.933 -13.308  1.00  0.00           C  
ATOM   1301  C   VAL A 192      -5.153   5.812 -12.059  1.00  0.00           C  
ATOM   1302  O   VAL A 192      -5.304   5.281 -10.966  1.00  0.00           O  
ATOM   1303  CB  VAL A 192      -3.726   4.745 -13.808  1.00  0.00           C  
ATOM   1304  CEN VAL A 192      -3.259   4.272 -13.991  1.00  0.00           X  
ATOM   1305  H   VAL A 192      -5.616   5.876 -15.188  1.00  0.00           H  
ATOM   1306  N   ASP A 193      -5.010   7.131 -12.210  1.00  0.00           N  
ATOM   1307  CA  ASP A 193      -4.990   8.074 -11.086  1.00  0.00           C  
ATOM   1308  C   ASP A 193      -6.307   8.031 -10.300  1.00  0.00           C  
ATOM   1309  O   ASP A 193      -6.283   7.880  -9.079  1.00  0.00           O  
ATOM   1310  CB  ASP A 193      -4.721   9.496 -11.585  1.00  0.00           C  
ATOM   1311  CEN ASP A 193      -3.954  10.158 -11.691  1.00  0.00           X  
ATOM   1312  H   ASP A 193      -4.889   7.510 -13.138  1.00  0.00           H  
ATOM   1313  N   ASN A 194      -7.452   8.045 -10.987  1.00  0.00           N  
ATOM   1314  CA  ASN A 194      -8.772   7.971 -10.355  1.00  0.00           C  
ATOM   1315  C   ASN A 194      -8.972   6.657  -9.596  1.00  0.00           C  
ATOM   1316  O   ASN A 194      -9.504   6.642  -8.491  1.00  0.00           O  
ATOM   1317  CB  ASN A 194      -9.880   8.155 -11.375  1.00  0.00           C  
ATOM   1318  CEN ASN A 194     -10.455   8.938 -11.772  1.00  0.00           X  
ATOM   1319  H   ASN A 194      -7.401   8.136 -11.994  1.00  0.00           H  
ATOM   1320  N   HIS A 195      -8.545   5.542 -10.188  1.00  0.00           N  
ATOM   1321  CA  HIS A 195      -8.647   4.255  -9.524  1.00  0.00           C  
ATOM   1322  C   HIS A 195      -7.814   4.197  -8.241  1.00  0.00           C  
ATOM   1323  O   HIS A 195      -8.301   3.731  -7.214  1.00  0.00           O  
ATOM   1324  CB  HIS A 195      -8.219   3.134 -10.476  1.00  0.00           C  
ATOM   1325  CEN HIS A 195      -8.827   2.219 -11.383  1.00  0.00           X  
ATOM   1326  H   HIS A 195      -8.175   5.584 -11.124  1.00  0.00           H  
ATOM   1327  N   LEU A 196      -6.597   4.744  -8.265  1.00  0.00           N  
ATOM   1328  CA  LEU A 196      -5.727   4.797  -7.099  1.00  0.00           C  
ATOM   1329  C   LEU A 196      -6.343   5.622  -5.960  1.00  0.00           C  
ATOM   1330  O   LEU A 196      -6.349   5.171  -4.820  1.00  0.00           O  
ATOM   1331  CB  LEU A 196      -4.361   5.371  -7.495  1.00  0.00           C  
ATOM   1332  CEN LEU A 196      -2.986   4.723  -7.741  1.00  0.00           X  
ATOM   1333  H   LEU A 196      -6.270   5.166  -9.123  1.00  0.00           H  
ATOM   1334  N   GLN A 197      -6.912   6.795  -6.262  1.00  0.00           N  
ATOM   1335  CA  GLN A 197      -7.568   7.641  -5.257  1.00  0.00           C  
ATOM   1336  C   GLN A 197      -8.756   6.922  -4.607  1.00  0.00           C  
ATOM   1337  O   GLN A 197      -8.844   6.908  -3.383  1.00  0.00           O  
ATOM   1338  CB  GLN A 197      -8.043   8.952  -5.889  1.00  0.00           C  
ATOM   1339  CEN GLN A 197      -7.670  10.645  -6.097  1.00  0.00           X  
ATOM   1340  H   GLN A 197      -6.920   7.093  -7.229  1.00  0.00           H  
ATOM   1341  N   ASN A 198      -9.607   6.259  -5.398  1.00  0.00           N  
ATOM   1342  CA  ASN A 198     -10.765   5.536  -4.858  1.00  0.00           C  
ATOM   1343  C   ASN A 198     -10.332   4.389  -3.924  1.00  0.00           C  
ATOM   1344  O   ASN A 198     -10.884   4.239  -2.842  1.00  0.00           O  
ATOM   1345  CB  ASN A 198     -11.647   5.002  -5.971  1.00  0.00           C  
ATOM   1346  CEN ASN A 198     -12.487   5.311  -6.520  1.00  0.00           X  
ATOM   1347  H   ASN A 198      -9.483   6.307  -6.398  1.00  0.00           H  
ATOM   1348  N   VAL A 199      -9.269   3.655  -4.283  1.00  0.00           N  
ATOM   1349  CA  VAL A 199      -8.710   2.564  -3.457  1.00  0.00           C  
ATOM   1350  C   VAL A 199      -8.168   3.086  -2.120  1.00  0.00           C  
ATOM   1351  O   VAL A 199      -8.400   2.481  -1.070  1.00  0.00           O  
ATOM   1352  CB  VAL A 199      -7.581   1.818  -4.193  1.00  0.00           C  
ATOM   1353  CEN VAL A 199      -7.418   1.224  -4.501  1.00  0.00           X  
ATOM   1354  H   VAL A 199      -8.860   3.829  -5.188  1.00  0.00           H  
ATOM   1355  N   ILE A 200      -7.439   4.207  -2.122  1.00  0.00           N  
ATOM   1356  CA  ILE A 200      -6.913   4.828  -0.894  1.00  0.00           C  
ATOM   1357  C   ILE A 200      -8.047   5.207   0.055  1.00  0.00           C  
ATOM   1358  O   ILE A 200      -7.959   4.913   1.252  1.00  0.00           O  
ATOM   1359  CB  ILE A 200      -6.076   6.084  -1.202  1.00  0.00           C  
ATOM   1360  CEN ILE A 200      -5.084   6.453  -1.462  1.00  0.00           X  
ATOM   1361  H   ILE A 200      -7.287   4.672  -3.007  1.00  0.00           H  
ATOM   1362  N   GLU A 201      -9.088   5.865  -0.456  1.00  0.00           N  
ATOM   1363  CA  GLU A 201     -10.255   6.270   0.330  1.00  0.00           C  
ATOM   1364  C   GLU A 201     -10.922   5.055   0.981  1.00  0.00           C  
ATOM   1365  O   GLU A 201     -11.180   5.071   2.186  1.00  0.00           O  
ATOM   1366  CB  GLU A 201     -11.261   7.018  -0.548  1.00  0.00           C  
ATOM   1367  CEN GLU A 201     -11.936   8.481  -1.102  1.00  0.00           X  
ATOM   1368  H   GLU A 201      -9.111   6.045  -1.449  1.00  0.00           H  
ATOM   1369  N   ASP A 202     -11.084   3.957   0.243  1.00  0.00           N  
ATOM   1370  CA  ASP A 202     -11.699   2.729   0.745  1.00  0.00           C  
ATOM   1371  C   ASP A 202     -10.882   2.071   1.861  1.00  0.00           C  
ATOM   1372  O   ASP A 202     -11.445   1.679   2.891  1.00  0.00           O  
ATOM   1373  CB  ASP A 202     -11.899   1.737  -0.402  1.00  0.00           C  
ATOM   1374  CEN ASP A 202     -12.619   1.425  -1.053  1.00  0.00           X  
ATOM   1375  H   ASP A 202     -10.899   4.015  -0.748  1.00  0.00           H  
ATOM   1376  N   ILE A 203      -9.552   2.001   1.723  1.00  0.00           N  
ATOM   1377  CA  ILE A 203      -8.681   1.416   2.755  1.00  0.00           C  
ATOM   1378  C   ILE A 203      -8.792   2.237   4.027  1.00  0.00           C  
ATOM   1379  O   ILE A 203      -8.957   1.667   5.102  1.00  0.00           O  
ATOM   1380  CB  ILE A 203      -7.207   1.358   2.313  1.00  0.00           C  
ATOM   1381  CEN ILE A 203      -6.456   0.767   1.788  1.00  0.00           X  
ATOM   1382  H   ILE A 203      -9.143   2.408   0.894  1.00  0.00           H  
ATOM   1383  N   HIS A 204      -8.728   3.564   3.938  1.00  0.00           N  
ATOM   1384  CA  HIS A 204      -8.828   4.435   5.102  1.00  0.00           C  
ATOM   1385  C   HIS A 204     -10.139   4.237   5.873  1.00  0.00           C  
ATOM   1386  O   HIS A 204     -10.113   4.050   7.097  1.00  0.00           O  
ATOM   1387  CB  HIS A 204      -8.692   5.901   4.676  1.00  0.00           C  
ATOM   1388  CEN HIS A 204      -7.669   6.887   4.572  1.00  0.00           X  
ATOM   1389  H   HIS A 204      -8.643   3.982   3.024  1.00  0.00           H  
ATOM   1390  N   ASP A 205     -11.270   4.185   5.181  1.00  0.00           N  
ATOM   1391  CA  ASP A 205     -12.584   3.991   5.788  1.00  0.00           C  
ATOM   1392  C   ASP A 205     -12.697   2.631   6.485  1.00  0.00           C  
ATOM   1393  O   ASP A 205     -13.179   2.544   7.623  1.00  0.00           O  
ATOM   1394  CB  ASP A 205     -13.681   4.129   4.729  1.00  0.00           C  
ATOM   1395  CEN ASP A 205     -14.336   4.818   4.365  1.00  0.00           X  
ATOM   1396  H   ASP A 205     -11.230   4.338   4.184  1.00  0.00           H  
ATOM   1397  N   PHE A 206     -12.202   1.563   5.858  1.00  0.00           N  
ATOM   1398  CA  PHE A 206     -12.229   0.217   6.418  1.00  0.00           C  
ATOM   1399  C   PHE A 206     -11.380   0.126   7.691  1.00  0.00           C  
ATOM   1400  O   PHE A 206     -11.847  -0.395   8.704  1.00  0.00           O  
ATOM   1401  CB  PHE A 206     -11.740  -0.798   5.384  1.00  0.00           C  
ATOM   1402  CEN PHE A 206     -12.361  -1.821   4.337  1.00  0.00           X  
ATOM   1403  H   PHE A 206     -11.766   1.701   4.957  1.00  0.00           H  
ATOM   1404  N   MET A 207     -10.164   0.686   7.680  1.00  0.00           N  
ATOM   1405  CA  MET A 207      -9.256   0.705   8.827  1.00  0.00           C  
ATOM   1406  C   MET A 207      -9.866   1.468   9.993  1.00  0.00           C  
ATOM   1407  O   MET A 207      -9.761   1.032  11.142  1.00  0.00           O  
ATOM   1408  CB  MET A 207      -7.917   1.325   8.435  1.00  0.00           C  
ATOM   1409  CEN MET A 207      -6.229   0.936   8.154  1.00  0.00           X  
ATOM   1410  H   MET A 207      -9.873   1.139   6.827  1.00  0.00           H  
ATOM   1411  N   GLN A 208     -10.525   2.595   9.719  1.00  0.00           N  
ATOM   1412  CA  GLN A 208     -11.175   3.403  10.738  1.00  0.00           C  
ATOM   1413  C   GLN A 208     -12.337   2.644  11.387  1.00  0.00           C  
ATOM   1414  O   GLN A 208     -12.488   2.673  12.610  1.00  0.00           O  
ATOM   1415  CB  GLN A 208     -11.683   4.715  10.134  1.00  0.00           C  
ATOM   1416  CEN GLN A 208     -11.342   6.416   9.945  1.00  0.00           X  
ATOM   1417  H   GLN A 208     -10.520   2.934   8.769  1.00  0.00           H  
ATOM   1418  N   ALA A 209     -13.106   1.891  10.597  1.00  0.00           N  
ATOM   1419  CA  ALA A 209     -14.184   1.047  11.090  1.00  0.00           C  
ATOM   1420  C   ALA A 209     -13.657  -0.107  11.962  1.00  0.00           C  
ATOM   1421  O   ALA A 209     -14.246  -0.422  12.998  1.00  0.00           O  
ATOM   1422  CB  ALA A 209     -14.995   0.508   9.921  1.00  0.00           C  
ATOM   1423  CEN ALA A 209     -14.995   0.507   9.922  1.00  0.00           X  
ATOM   1424  H   ALA A 209     -12.947   1.929   9.598  1.00  0.00           H  
ATOM   1425  N   ALA A 210     -12.526  -0.719  11.599  1.00  0.00           N  
ATOM   1426  CA  ALA A 210     -11.873  -1.763  12.379  1.00  0.00           C  
ATOM   1427  C   ALA A 210     -11.378  -1.226  13.731  1.00  0.00           C  
ATOM   1428  O   ALA A 210     -11.553  -1.880  14.762  1.00  0.00           O  
ATOM   1429  CB  ALA A 210     -10.722  -2.366  11.587  1.00  0.00           C  
ATOM   1430  CEN ALA A 210     -10.722  -2.366  11.588  1.00  0.00           X  
ATOM   1431  H   ALA A 210     -12.113  -0.465  10.711  1.00  0.00           H  
ATOM   1432  N   ALA A 211     -10.821  -0.012  13.761  1.00  0.00           N  
ATOM   1433  CA  ALA A 211     -10.314   0.632  14.969  1.00  0.00           C  
ATOM   1434  C   ALA A 211     -11.449   0.986  15.941  1.00  0.00           C  
ATOM   1435  O   ALA A 211     -11.327   0.715  17.138  1.00  0.00           O  
ATOM   1436  CB  ALA A 211      -9.516   1.875  14.605  1.00  0.00           C  
ATOM   1437  CEN ALA A 211      -9.517   1.875  14.605  1.00  0.00           X  
ATOM   1438  H   ALA A 211     -10.730   0.487  12.888  1.00  0.00           H  
ATOM   1439  N   ALA A 212     -12.569   1.522  15.447  1.00  0.00           N  
ATOM   1440  CA  ALA A 212     -13.717   1.887  16.272  1.00  0.00           C  
ATOM   1441  C   ALA A 212     -14.386   0.638  16.875  1.00  0.00           C  
ATOM   1442  O   ALA A 212     -14.646   0.602  18.076  1.00  0.00           O  
ATOM   1443  CB  ALA A 212     -14.717   2.692  15.454  1.00  0.00           C  
ATOM   1444  CEN ALA A 212     -14.717   2.691  15.455  1.00  0.00           X  
ATOM   1445  H   ALA A 212     -12.630   1.689  14.454  1.00  0.00           H  
ATOM   1446  N   ALA A 213     -14.552  -0.428  16.088  1.00  0.00           N  
ATOM   1447  CA  ALA A 213     -15.174  -1.675  16.544  1.00  0.00           C  
ATOM   1448  C   ALA A 213     -14.317  -2.422  17.585  1.00  0.00           C  
ATOM   1449  O   ALA A 213     -14.847  -2.983  18.551  1.00  0.00           O  
ATOM   1450  CB  ALA A 213     -15.457  -2.576  15.350  1.00  0.00           C  
ATOM   1451  CEN ALA A 213     -15.456  -2.576  15.351  1.00  0.00           X  
ATOM   1452  H   ALA A 213     -14.288  -0.355  15.117  1.00  0.00           H  
ATOM   1453  N   ALA A 214     -12.991  -2.427  17.426  1.00  0.00           N  
ATOM   1454  CA  ALA A 214     -12.062  -3.004  18.392  1.00  0.00           C  
ATOM   1455  C   ALA A 214     -12.136  -2.311  19.765  1.00  0.00           C  
ATOM   1456  O   ALA A 214     -12.077  -2.996  20.786  1.00  0.00           O  
ATOM   1457  CB  ALA A 214     -10.644  -2.944  17.842  1.00  0.00           C  
ATOM   1458  CEN ALA A 214     -10.645  -2.944  17.843  1.00  0.00           X  
ATOM   1459  H   ALA A 214     -12.615  -2.034  16.574  1.00  0.00           H  
ATOM   1460  N   ASN A 215     -12.297  -0.984  19.802  1.00  0.00           N  
ATOM   1461  CA  ASN A 215     -12.456  -0.217  21.038  1.00  0.00           C  
ATOM   1462  C   ASN A 215     -13.761  -0.524  21.783  1.00  0.00           C  
ATOM   1463  O   ASN A 215     -13.707  -0.753  22.984  1.00  0.00           O  
ATOM   1464  CB  ASN A 215     -12.364   1.273  20.761  1.00  0.00           C  
ATOM   1465  CEN ASN A 215     -11.627   2.020  20.738  1.00  0.00           X  
ATOM   1466  H   ASN A 215     -12.282  -0.479  18.930  1.00  0.00           H  
ATOM   1467  N   CYS A 216     -14.896  -0.668  21.094  1.00  0.00           N  
ATOM   1468  CA  CYS A 216     -16.183  -0.976  21.729  1.00  0.00           C  
ATOM   1469  C   CYS A 216     -16.244  -2.395  22.343  1.00  0.00           C  
ATOM   1470  O   CYS A 216     -16.877  -2.587  23.378  1.00  0.00           O  
ATOM   1471  CB  CYS A 216     -17.153  -0.864  20.552  1.00  0.00           C  
ATOM   1472  CEN CYS A 216     -17.850  -0.143  20.339  1.00  0.00           X  
ATOM   1473  H   CYS A 216     -14.883  -0.510  20.096  1.00  0.00           H  
ATOM   1474  N   ARG A 217     -15.629  -3.401  21.704  1.00  0.00           N  
ATOM   1475  CA  ARG A 217     -15.577  -4.802  22.150  1.00  0.00           C  
ATOM   1476  C   ARG A 217     -15.025  -4.992  23.578  1.00  0.00           C  
ATOM   1477  O   ARG A 217     -15.495  -5.902  24.264  1.00  0.00           O  
ATOM   1478  CB  ARG A 217     -14.812  -5.666  21.158  1.00  0.00           C  
ATOM   1479  CEN ARG A 217     -14.341  -7.198  19.265  1.00  0.00           X  
ATOM   1480  H   ARG A 217     -15.152  -3.168  20.846  1.00  0.00           H  
ATOM   1481  N   LYS A 218     -14.019  -4.210  23.992  1.00  0.00           N  
ATOM   1482  CA  LYS A 218     -13.395  -4.254  25.330  1.00  0.00           C  
ATOM   1483  C   LYS A 218     -14.467  -4.148  26.404  1.00  0.00           C  
ATOM   1484  O   LYS A 218     -14.281  -4.820  27.440  1.00  0.00           O  
ATOM   1485  CB  LYS A 218     -12.368  -3.133  25.499  1.00  0.00           C  
ATOM   1486  CEN LYS A 218     -10.341  -2.534  25.591  1.00  0.00           X  
ATOM   1487  H   LYS A 218     -13.856  -3.356  23.478  1.00  0.00           H  
TER                                                                             
# All scores below are weighted scores, not raw scores.
#BEGIN_POSE_ENERGIES_TABLE ./minmover_pdb/pose_41.pdb
label vdw cenpack pair env cbeta hs_pair ss_pair sheet total
weights 1 0.5 1 1 0.25 1 1 1 NA
pose 2.7303 0.2436 -8.34052 -5.25899 12.0457 0 0 0 1.42004
MET:NtermProteinFull_1 0.00506 0.57164 -0.09804 -0.05461 0.03031 0 0 0 0.45436
TYR_2 0 -0.0429 -0.00822 0.85888 0.06966 0 0 0 0.87742
GLY_3 0 -0.05571 0.08865 -0.07965 0.06956 0 0 0 0.02286
LYS_4 0 -0.11717 0.18456 -0.2228 0.04268 0 0 0 -0.11272
LEU_5 0 0.28917 -0.27528 -0.39148 0.0305 0 0 0 -0.3471
ASN_6 0 -0.01428 0.08071 -0.40966 0.06924 0 0 0 -0.27398
ASP_7 0 0.07528 -0.00199 -0.42964 0.06893 0 0 0 -0.28742
LEU_8 0 0.03423 -0.3922 -0.45811 0.0323 0 0 0 -0.78378
LEU_9 0 -0.46298 -0.20576 0.58995 0.03545 0 0 0 -0.04333
GLU_10 0 -0.08252 0.01887 -0.82678 0.06926 0 0 0 -0.82117
ASP_11 0 -0.12959 0.31762 -0.1485 0.0699 0 0 0 0.10944
LEU_12 0 0.39655 -0.75037 -0.53584 0.03751 0 0 0 -0.85215
GLN_13 0 -0.05398 0.24699 -0.3291 0.06887 0 0 0 -0.06722
GLU_14 0 -0.02254 -0.20643 -0.71584 0.06889 0 0 0 -0.87592
VAL_15 0 0.22976 -0.64652 -0.41511 0.04496 0 0 0 -0.78692
LEU_16 0 0.31261 -0.06894 -0.39148 0.03671 0 0 0 -0.1111
LYS_17 0 -0.05887 0.15578 -0.68888 0.06949 0 0 0 -0.52248
ASN_18 0 -0.24263 -0.15436 -0.07783 0.04283 0 0 0 -0.432
LEU_19 0 0.3491 -0.25132 -0.52948 0.03251 0 0 0 -0.39919
HIS_D_20 0 -0.30806 -0.03587 -0.15264 0.03737 0 0 0 -0.45919
LYS_21 0 -0.08064 -0.05624 -1.04927 0.0693 0 0 0 -1.11685
ASN_22 0 -0.00539 -0.13805 -0.19403 0.04283 0 0 0 -0.29465
ASP_23 0 0.27975 -0.0394 0.34071 0.04336 0 0 0 0.62441
ARG_24 0 0.09298 0.10797 -0.55583 0.07134 0 0 0 -0.28355
SER_25 0 0.00596 0.00234 -0.22078 0.0357 0 0 0 -0.17677
GLY_26 0 -0.1303 -0.21208 -0.07814 0.03502 0 0 0 -0.38549
LYS_27 0 -0.03971 -0.13073 -0.96458 0.07134 0 0 0 -1.06368
ASP_28 0 -0.01887 -0.09477 -0.52292 0.06997 0 0 0 -0.5666
ASN_29 0 -0.10947 -0.34193 0.12528 0.03009 0 0 0 -0.29603
ILE_30 0 -0.05988 0.7739 0.47679 0.04557 0 0 0 1.23638
HIS_31 0 -0.03002 -0.13401 0.159 0.06958 0 0 0 0.06455
ASP_32 0 -0.02987 -0.26522 -0.1485 0.06887 0 0 0 -0.37471
VAL_33 0 0.58625 0.29592 -0.35242 0.03936 0 0 0 0.5691
ASP_34 0 -0.10255 0.10298 -0.37876 0.04538 0 0 0 -0.33296
ASN_35 0 -0.06734 -0.04425 -0.36221 0.06893 0 0 0 -0.40486
HIS_D_36 0 -0.00414 0.27001 -0.19493 0.04371 0 0 0 0.11465
LEU_37 0.06914 0.69582 -0.57128 -0.39148 0.03996 0 0 0 -0.15784
GLN_38 0 0.01377 0.1684 -0.59803 0.06921 0 0 0 -0.34665
ASN_39 0 0.01471 -0.15512 -0.28327 0.06895 0 0 0 -0.35473
VAL_40 0 -0.35174 -0.39666 -0.27892 0.03722 0 0 0 -0.99011
ILE_41 0 -0.14788 -0.44037 0.60227 0.06945 0 0 0 0.08347
GLU_42 0 -0.05223 -0.03235 -0.82678 0.06962 0 0 0 -0.84173
ASP_43 0 -0.2589 0.4481 -0.1485 0.04318 0 0 0 0.08388
ILE_44 0 -0.09413 -0.80179 -0.31819 0.04511 0 0 0 -1.16901
HIS_D_45 0 0.03739 0.28001 0.0215 0.06893 0 0 0 0.40783
ASP_46 0 0.00839 -0.08191 -0.47618 0.06894 0 0 0 -0.48076
PHE_47 0 0.29535 -0.18419 -0.38422 0.04496 0 0 0 -0.2281
MET_48 0 0.5912 -0.2085 0.06168 0.0706 0 0 0 0.51498
GLN_49 0 -0.04169 0.07569 -0.59803 0.0693 0 0 0 -0.49473
ALA_50 0 -0.18546 -0.0216 0.14698 0.0413 0 0 0 -0.01878
ALA_51 0 0.01328 -0.11672 -0.17838 0.03512 0 0 0 -0.2467
ALA_52 0 -0.19004 0.14596 0.14698 0.03016 0 0 0 0.13306
ALA_53 0 -0.04977 0.03301 0.20553 0.03419 0 0 0 0.22297
ALA_54 0 -0.03448 0.15197 0.07904 0.03448 0 0 0 0.231
ALA_55 0 -0.40345 0.08605 -0.11236 0.03495 0 0 0 -0.39481
ASN_56 0 0.03958 -0.39664 -0.07783 0.02991 0 0 0 -0.40498
CYS_57 0 0.03044 0.08119 1.55685 0.04314 0 0 0 1.71162
ARG_58 0 0.00377 0.19788 -0.26954 0.06893 0 0 0 0.00104
LYS_59 1.2779 0.38867 -0.29375 -0.33001 0.03028 0 0 0 1.0731
GLY_60 0 0.02844 -0.14796 -0.09146 0.03634 0 0 0 -0.17463
SER_61 0 -0.13986 -0.13579 -0.18312 0.04061 0 0 0 -0.41817
PRO_62 0 -0.18215 -0.15908 -0.22805 0.04088 0 0 0 -0.5284
GLY_63 0 -0.07014 -0.04529 0.0322 0.03956 0 0 0 -0.04366
SER_64 0 -0.00245 0.00354 0.13063 0.04183 0 0 0 0.17355
PRO_65 0 -0.00856 -0.13017 -0.05784 0.07212 0 0 0 -0.12446
ALA_66 0 -0.01209 0.01208 0.77873 0.04957 0 0 0 0.82829
GLY_67 0 0 0 0.91259 0.04183 0 0 0 0.95441
SER_68 0 0 0 0.29023 0.04957 0 0 0 0.3398
PRO_69 0 0 0 0.2123 0.04957 0 0 0 0.26186
THR_70 0 0 0 0.43096 0.07499 0 0 0 0.50594
SER_71 0 0 0 0.29023 0.07582 0 0 0 0.36605
THR_72 0 0 0 0.48779 0.07582 0 0 0 0.56361
GLU_73 0 0 0 -1.03403 0.07499 0 0 0 -0.95904
GLU_74 0 0 0 -0.93278 0.04957 0 0 0 -0.88321
GLY_75 0 0 0 0.91259 0.04957 0 0 0 0.96215
THR_76 0 0 0 0.48779 0.04957 0 0 0 0.53736
SER_77 0 0 0 0.29023 0.07499 0 0 0 0.36522
GLU_78 0 0 0 -1.01303 0.07573 0 0 0 -0.9373
SER_79 0 0 0 0.13063 0.0756 0 0 0 0.20623
ALA_80 0 0 0 0.89846 0.05651 0 0 0 0.95496
THR_81 0 0 0 0.48779 0.04957 0 0 0 0.53736
PRO_82 0 0 0 0.2123 0.07582 0 0 0 0.28812
GLU_83 0 0 0 -1.03403 0.07499 0 0 0 -0.95904
SER_84 0 0 0 0.13063 0.07508 0 0 0 0.20571
GLY_85 0 0 0 0.91259 0.04957 0 0 0 0.96215
PRO_86 0 0 0 0.51404 0.04957 0 0 0 0.5636
GLY_87 0 0 0 0.60923 0.04183 0 0 0 0.65106
THR_88 0 0 0 0.48779 0.04183 0 0 0 0.52962
SER_89 0 0 0 0.29023 0.04957 0 0 0 0.3398
THR_90 0 0 0 0.33798 0.07582 0 0 0 0.4138
GLU_91 0 0 0 -1.01303 0.07582 0 0 0 -0.93721
PRO_92 0 0 0 0.51404 0.07582 0 0 0 0.58986
SER_93 0 0 0 -0.0106 0.07499 0 0 0 0.06439
GLU_94 0 0 0 -1.01303 0.0757 0 0 0 -0.93734
GLY_95 0 0 0 0.91259 0.05335 0 0 0 0.96594
SER_96 0 0 0 -0.0106 0.07582 0 0 0 0.06522
ALA_97 0 0 0 0.77873 0.07582 0 0 0 0.85455
PRO_98 0 0 0 0.2123 0.04957 0 0 0 0.26186
GLY_99 0 0 0 0.91259 0.04883 0 0 0 0.96141
SER_100 0 0 0 -0.0106 0.04957 0 0 0 0.03897
PRO_101 0 0 0 0.51404 0.04957 0 0 0 0.5636
ALA_102 0 0 0 0.797 0.04957 0 0 0 0.84657
GLY_103 0 0 0 0.60923 0.04957 0 0 0 0.6588
SER_104 0 0 0 0.29023 0.04957 0 0 0 0.3398
PRO_105 0 0 0 0.51404 0.07582 0 0 0 0.58986
THR_106 0 0 0 0.33798 0.07499 0 0 0 0.41297
SER_107 0 0 0 0.29023 0.07494 0 0 0 0.36517
THR_108 0 0 0 0.43096 0.04957 0 0 0 0.48052
GLU_109 0.01283 0 0 -1.01303 0.07582 0 0 0 -0.92439
GLU_110 0.01283 0 0 -1.03403 0.04957 0 0 0 -0.97164
GLY_111 0 0 0 0.91259 0.07508 0 0 0 0.98767
THR_112 0 0 0 0.48779 0.07582 0 0 0 0.56361
SER_113 0 0 0 0.13063 0.07347 0 0 0 0.2041
THR_114 0 0 0 0.43096 0.07499 0 0 0 0.50594
GLU_115 0 0 0 -1.01303 0.07582 0 0 0 -0.93721
PRO_116 0 0 0 0.51404 0.07582 0 0 0 0.58986
SER_117 0 0 0 0.13063 0.07499 0 0 0 0.20562
GLU_118 0 0 0 -0.93278 0.07582 0 0 0 -0.85696
GLY_119 0 0 0 0.91259 0.04957 0 0 0 0.96215
SER_120 0 0 0 0.29023 0.04957 0 0 0 0.3398
ALA_121 0 0 0 0.89846 0.04957 0 0 0 0.94802
PRO_122 0 0 0 0.2123 0.04957 0 0 0 0.26186
GLY_123 0 0 0 0.91259 0.04957 0 0 0 0.96215
THR_124 0 0 0 0.43096 0.07582 0 0 0 0.50678
SER_125 0 0 0 0.13063 0.07573 0 0 0 0.20636
THR_126 0 0 0 0.43096 0.07499 0 0 0 0.50594
GLU_127 0 0 0 -1.01303 0.07582 0 0 0 -0.93721
PRO_128 0 0 0 0.2123 0.07582 0 0 0 0.28812
SER_129 0 0 0 0.13063 0.07557 0 0 0 0.2062
GLU_130 0 0 0 -1.03403 0.07582 0 0 0 -0.95821
GLY_131 0 0 0 0.91259 0.07582 0 0 0 0.98841
SER_132 0 0 0 0.29023 0.05841 0 0 0 0.34864
ALA_133 0 0 0 0.89846 0.05841 0 0 0 0.95687
PRO_134 0 0 0 0.2123 0.04957 0 0 0 0.26186
GLY_135 0.00021 0 0 0.91259 0.04957 0 0 0 0.96236
THR_136 0.00021 0 0 0.48779 0.04957 0 0 0 0.53757
SER_137 0 0 0 0.29023 0.04957 0 0 0 0.3398
GLU_138 0 0 0 -1.01303 0.07582 0 0 0 -0.93721
SER_139 0 0 0 0.29023 0.07518 0 0 0 0.36541
ALA_140 0 0 0 0.797 0.07384 0 0 0 0.87084
THR_141 1e-05 0 0 0.48779 0.07582 0 0 0 0.56362
PRO_142 1e-05 0 0 0.2123 0.07582 0 0 0 0.28813
GLU_143 0 0 0 -1.01303 0.07499 0 0 0 -0.93804
SER_144 0 0 0 0.29023 0.07508 0 0 0 0.36531
GLY_145 0 0 0 0.91259 0.04957 0 0 0 0.96215
PRO_146 0 -0.01188 -0.06652 0.2123 0.04883 0 0 0 0.18272
GLY_147 0 -0.05458 -0.03211 0.91259 0.04685 0 0 0 0.87275
SER_148 0 -0.06506 -0.0179 0.29023 0.07268 0 0 0 0.27995
GLU_149 0 -0.13328 -0.27796 -0.4886 0.03537 0 0 0 -0.86446
PRO_150 0 0.00364 -0.18294 -0.05784 0.04643 0 0 0 -0.19072
ALA_151 0 0.02173 0.11373 0.4142 0.07081 0 0 0 0.62047
THR_152 0 -0.29989 -0.08614 -0.13245 0.03743 0 0 0 -0.48104
SER_153 0.70636 0.02881 -0.02982 -0.21543 0.03622 0 0 0 0.52614
GLY_154 0.57154 0.48122 -0.35415 -0.07814 0.03019 0 0 0 0.65066
SER_155 0 0.04295 -0.15804 -0.22078 0.03743 0 0 0 -0.29843
GLU_156 0 -0.03393 -0.16452 -0.60186 0.07034 0 0 0 -0.72997
THR_157 0 -0.09718 0.01476 -0.04432 0.03017 0 0 0 -0.09656
PRO_158 0 -0.05126 0.03965 -0.12679 0.04409 0 0 0 -0.09432
GLY_159 0 -0.01272 0.08693 -0.07814 0.03502 0 0 0 0.0311
MET_160 0 -0.14789 -0.15987 -0.21391 0.03103 0 0 0 -0.49063
TYR_161 0 -0.05239 0.00791 0.81073 0.0693 0 0 0 0.83555
GLY_162 0 -0.05388 0.03729 -0.07965 0.03503 0 0 0 -0.0612
LYS_163 0 -0.21954 0.23066 -0.09974 0.0366 0 0 0 -0.05201
LEU_164 0 0.56297 -0.1426 0.08126 0.06935 0 0 0 0.57099
ASN_165 0 -0.03425 0.04811 -0.40966 0.04905 0 0 0 -0.34675
ASP_166 0 -0.03497 0.01815 -0.37876 0.04268 0 0 0 -0.35291
LEU_167 0 -0.00807 -0.25218 -0.45811 0.03741 0 0 0 -0.68095
LEU_168 0 0.20888 -0.27773 0.75945 0.06884 0 0 0 0.75944
GLU_169 0 -0.02675 -0.07386 -0.82678 0.06955 0 0 0 -0.85783
ASP_170 0 -0.22608 0.31452 0.08318 0.04389 0 0 0 0.2155
LEU_171 0 -0.38644 -0.60928 -0.19483 0.03762 0 0 0 -1.15293
GLN_172 0 0.01848 0.17163 -0.49415 0.06893 0 0 0 -0.2351
GLU_173 0 0.002 -0.21204 -0.71584 0.06893 0 0 0 -0.85695
VAL_174 0 -0.12374 -0.67962 -0.41511 0.03762 0 0 0 -1.18084
LEU_175 0.06914 0.67314 0.14326 0.08126 0.04823 0 0 0 1.01504
LYS_176 0 -0.04035 0.08598 -0.77863 0.06959 0 0 0 -0.6634
ASN_177 0 -0.12557 0.02373 -0.01232 0.03522 0 0 0 -0.07893
LEU_178 0 0.63397 0.03202 -0.52353 0.03762 0 0 0 0.18008
HIS_D_179 0 -0.08387 0.22553 -0.02241 0.04776 0 0 0 0.16701
LYS_180 0 -0.0235 0.05739 -0.77863 0.07072 0 0 0 -0.67402
ASN_181 0 -0.09583 -0.021 0.26721 0.0305 0 0 0 0.18089
ASP_182 0 -0.26019 -0.32585 0.56875 0.0353 0 0 0 0.01801
ARG_183 0 0.03036 0.09157 -0.48527 0.0704 0 0 0 -0.29293
SER_184 0 -0.02096 0.01579 -0.21543 0.04345 0 0 0 -0.17715
GLY_185 0 0.14921 -0.14556 -0.08884 0.04277 0 0 0 -0.04242
LYS_186 0 -0.01716 -0.04525 -0.96458 0.07203 0 0 0 -0.95496
ASP_187 0 -0.0379 -0.00711 -0.56986 0.07005 0 0 0 -0.54483
ASN_188 0 0.01995 -0.32373 -0.01232 0.03017 0 0 0 -0.28592
ILE_189 0 0.21454 0.50539 0.72502 0.06919 0 0 0 1.51415
HIS_190 0 -0.0451 -0.13401 0.159 0.06947 0 0 0 0.04936
ASP_191 0 -0.24916 -0.38467 -0.37876 0.035 0 0 0 -0.97759
VAL_192 0 -0.34207 0.5649 -0.35242 0.03183 0 0 0 -0.09775
ASP_193 0 -0.06607 -0.24152 -0.37876 0.06914 0 0 0 -0.61722
ASN_194 0 -0.07998 -0.12209 -0.32173 0.06899 0 0 0 -0.45481
HIS_D_195 0 -0.17556 0.06948 -0.19493 0.04412 0 0 0 -0.2569
LEU_196 0 0.31321 -0.43989 -0.45811 0.03729 0 0 0 -0.54749
GLN_197 0 0.09494 0.10171 -0.55896 0.06921 0 0 0 -0.2931
ASN_198 0 -0.02722 -0.12287 -0.24178 0.0691 0 0 0 -0.32277
VAL_199 0 -0.33516 -0.60564 -0.35242 0.03691 0 0 0 -1.25631
ILE_200 0 -0.21679 -0.05338 0.34575 0.04349 0 0 0 0.11907
GLU_201 0 -0.0679 -0.11966 -0.71584 0.06894 0 0 0 -0.83446
ASP_202 0 -0.21582 0.38386 0.08318 0.03614 0 0 0 0.28737
ILE_203 0 0.50698 -0.79279 -0.54513 0.03747 0 0 0 -0.79346
HIS_204 0 -0.1808 0.12915 -0.02241 0.06889 0 0 0 -0.00517
ASP_205 0 -0.02826 -0.17117 -0.42964 0.06919 0 0 0 -0.55988
PHE_206 0 0.35276 -0.2175 -0.4994 0.04458 0 0 0 -0.31956
MET_207 0 0.36094 -0.05208 -0.13184 0.03624 0 0 0 0.21326
GLN_208 0 0.0171 0.1361 -0.49415 0.06893 0 0 0 -0.27202
ALA_209 0 -0.09931 0.06462 0.07904 0.03653 0 0 0 0.08088
ALA_210 0.00506 0.0394 -0.02789 -0.14527 0.03605 0 0 0 -0.09264
ALA_211 0 -0.30622 0.00057 0.15304 0.03715 0 0 0 -0.11546
ALA_212 0 -0.01399 -0.06578 0.20553 0.03567 0 0 0 0.16143
ALA_213 0 0.12136 -0.03704 -0.01847 0.0349 0 0 0 0.10074
ALA_214 0 0.06137 -0.00952 0.03291 0.03443 0 0 0 0.11918
ASN_215 0 0.04077 0.03559 -0.36221 0.0697 0 0 0 -0.21614
CYS_216 0 -0.01174 0.0823 1.93683 0.06948 0 0 0 2.07686
ARG_217 0 -0.36049 0.60144 -0.03412 0.02982 0 0 0 0.23666
LYS:CtermProteinFull_218 0 -0.04611 0.00998 -1.10762 0.07203 0 0 0 -1.07172
#END_POSE_ENERGIES_TABLE ./minmover_pdb/pose_41.pdb
