# Supplementary material for: Selection of a promiscuous minimalist cAMP phosphodiesterase from a library of de novo designed proteins
Source: Nat Chem. 2024 May 3;16(7):1200–8. doi: 10.1038/s41557-024-01490-4 (PMC11230910; doi:10.1038/s41557-024-01490-4)
Supplement: Supplementary file 3 — MD input files, scripts and final structures derived from MD, AlphaFold2, EMSfold and MultiSFold. [file 41557_2024_1490_MOESM3_ESM.zip › Computational_Data/4_MultiSFold/campase/pose_42.pdb]

ATOM      1  N   MET A   1      14.999  -7.930  -0.838  1.00  0.00           N  
ATOM      2  CA  MET A   1      13.940  -6.997  -1.273  1.00  0.00           C  
ATOM      3  C   MET A   1      12.590  -7.687  -1.322  1.00  0.00           C  
ATOM      4  O   MET A   1      11.657  -7.084  -0.836  1.00  0.00           O  
ATOM      5  CB  MET A   1      14.272  -6.407  -2.642  1.00  0.00           C  
ATOM      6  CEN MET A   1      14.749  -4.920  -3.441  1.00  0.00           X  
ATOM      7  H   MET A   1      15.775  -8.121  -1.439  1.00  0.00           H  
ATOM      8  N   TYR A   2      12.494  -8.945  -1.767  1.00  0.00           N  
ATOM      9  CA  TYR A   2      11.197  -9.620  -1.957  1.00  0.00           C  
ATOM     10  C   TYR A   2      10.491 -10.129  -0.682  1.00  0.00           C  
ATOM     11  O   TYR A   2       9.277 -10.050  -0.627  1.00  0.00           O  
ATOM     12  CB  TYR A   2      11.387 -10.796  -2.917  1.00  0.00           C  
ATOM     13  CEN TYR A   2      11.194 -11.199  -4.611  1.00  0.00           X  
ATOM     14  H   TYR A   2      13.265  -9.376  -2.255  1.00  0.00           H  
ATOM     15  N   GLY A   3      11.217 -10.608   0.341  1.00  0.00           N  
ATOM     16  CA  GLY A   3      10.658 -10.822   1.691  1.00  0.00           C  
ATOM     17  C   GLY A   3       9.978  -9.575   2.268  1.00  0.00           C  
ATOM     18  O   GLY A   3       8.827  -9.656   2.658  1.00  0.00           O  
ATOM     19  CEN GLY A   3      10.658 -10.822   1.691  1.00  0.00           X  
ATOM     20  H   GLY A   3      12.170 -10.893   0.172  1.00  0.00           H  
ATOM     21  N   LYS A   4      10.639  -8.408   2.170  1.00  0.00           N  
ATOM     22  CA  LYS A   4      10.152  -7.129   2.734  1.00  0.00           C  
ATOM     23  C   LYS A   4       8.940  -6.543   2.000  1.00  0.00           C  
ATOM     24  O   LYS A   4       8.159  -5.800   2.565  1.00  0.00           O  
ATOM     25  CB  LYS A   4      11.283  -6.099   2.739  1.00  0.00           C  
ATOM     26  CEN LYS A   4      12.758  -5.036   3.821  1.00  0.00           X  
ATOM     27  H   LYS A   4      11.556  -8.414   1.750  1.00  0.00           H  
ATOM     28  N   LEU A   5       8.841  -6.833   0.708  1.00  0.00           N  
ATOM     29  CA  LEU A   5       7.742  -6.417  -0.146  1.00  0.00           C  
ATOM     30  C   LEU A   5       6.454  -7.188   0.159  1.00  0.00           C  
ATOM     31  O   LEU A   5       5.370  -6.623   0.075  1.00  0.00           O  
ATOM     32  CB  LEU A   5       8.134  -6.593  -1.618  1.00  0.00           C  
ATOM     33  CEN LEU A   5       8.567  -5.598  -2.711  1.00  0.00           X  
ATOM     34  H   LEU A   5       9.537  -7.453   0.317  1.00  0.00           H  
ATOM     35  N   ASN A   6       6.574  -8.467   0.519  1.00  0.00           N  
ATOM     36  CA  ASN A   6       5.416  -9.259   0.914  1.00  0.00           C  
ATOM     37  C   ASN A   6       4.757  -8.646   2.154  1.00  0.00           C  
ATOM     38  O   ASN A   6       3.537  -8.599   2.210  1.00  0.00           O  
ATOM     39  CB  ASN A   6       5.789 -10.708   1.167  1.00  0.00           C  
ATOM     40  CEN ASN A   6       5.822 -11.612   0.635  1.00  0.00           X  
ATOM     41  H   ASN A   6       7.489  -8.844   0.715  1.00  0.00           H  
ATOM     42  N   ASP A   7       5.567  -8.099   3.068  1.00  0.00           N  
ATOM     43  CA  ASP A   7       5.080  -7.449   4.290  1.00  0.00           C  
ATOM     44  C   ASP A   7       4.302  -6.165   3.937  1.00  0.00           C  
ATOM     45  O   ASP A   7       3.215  -5.935   4.450  1.00  0.00           O  
ATOM     46  CB  ASP A   7       6.243  -7.128   5.232  1.00  0.00           C  
ATOM     47  CEN ASP A   7       6.715  -7.504   6.052  1.00  0.00           X  
ATOM     48  H   ASP A   7       6.565  -8.218   2.975  1.00  0.00           H  
ATOM     49  N   LEU A   8       4.785  -5.399   2.949  1.00  0.00           N  
ATOM     50  CA  LEU A   8       4.120  -4.187   2.469  1.00  0.00           C  
ATOM     51  C   LEU A   8       2.772  -4.457   1.775  1.00  0.00           C  
ATOM     52  O   LEU A   8       1.814  -3.700   1.940  1.00  0.00           O  
ATOM     53  CB  LEU A   8       5.058  -3.437   1.515  1.00  0.00           C  
ATOM     54  CEN LEU A   8       5.939  -2.185   1.686  1.00  0.00           X  
ATOM     55  H   LEU A   8       5.718  -5.594   2.617  1.00  0.00           H  
ATOM     56  N   LEU A   9       2.699  -5.512   0.961  1.00  0.00           N  
ATOM     57  CA  LEU A   9       1.459  -5.903   0.288  1.00  0.00           C  
ATOM     58  C   LEU A   9       0.427  -6.425   1.301  1.00  0.00           C  
ATOM     59  O   LEU A   9      -0.767  -6.170   1.146  1.00  0.00           O  
ATOM     60  CB  LEU A   9       1.749  -6.964  -0.781  1.00  0.00           C  
ATOM     61  CEN LEU A   9       1.833  -6.904  -2.318  1.00  0.00           X  
ATOM     62  H   LEU A   9       3.524  -6.082   0.843  1.00  0.00           H  
ATOM     63  N   GLU A  10       0.890  -7.125   2.336  1.00  0.00           N  
ATOM     64  CA  GLU A  10       0.068  -7.546   3.474  1.00  0.00           C  
ATOM     65  C   GLU A  10      -0.570  -6.341   4.177  1.00  0.00           C  
ATOM     66  O   GLU A  10      -1.799  -6.251   4.243  1.00  0.00           O  
ATOM     67  CB  GLU A  10       0.906  -8.352   4.469  1.00  0.00           C  
ATOM     68  CEN GLU A  10       1.410  -9.853   5.100  1.00  0.00           X  
ATOM     69  H   GLU A  10       1.879  -7.315   2.388  1.00  0.00           H  
ATOM     70  N   ASP A  11       0.245  -5.387   4.625  1.00  0.00           N  
ATOM     71  CA  ASP A  11      -0.221  -4.146   5.240  1.00  0.00           C  
ATOM     72  C   ASP A  11      -1.304  -3.479   4.389  1.00  0.00           C  
ATOM     73  O   ASP A  11      -2.399  -3.206   4.884  1.00  0.00           O  
ATOM     74  CB  ASP A  11       0.949  -3.182   5.454  1.00  0.00           C  
ATOM     75  CEN ASP A  11       1.596  -2.883   6.182  1.00  0.00           X  
ATOM     76  H   ASP A  11       1.239  -5.564   4.629  1.00  0.00           H  
ATOM     77  N   LEU A  12      -1.053  -3.294   3.091  1.00  0.00           N  
ATOM     78  CA  LEU A  12      -1.975  -2.602   2.190  1.00  0.00           C  
ATOM     79  C   LEU A  12      -3.340  -3.305   2.095  1.00  0.00           C  
ATOM     80  O   LEU A  12      -4.390  -2.672   2.244  1.00  0.00           O  
ATOM     81  CB  LEU A  12      -1.344  -2.480   0.797  1.00  0.00           C  
ATOM     82  CEN LEU A  12      -0.681  -1.308   0.049  1.00  0.00           X  
ATOM     83  H   LEU A  12      -0.160  -3.605   2.736  1.00  0.00           H  
ATOM     84  N   GLN A  13      -3.345  -4.629   1.919  1.00  0.00           N  
ATOM     85  CA  GLN A  13      -4.572  -5.430   1.907  1.00  0.00           C  
ATOM     86  C   GLN A  13      -5.354  -5.329   3.221  1.00  0.00           C  
ATOM     87  O   GLN A  13      -6.584  -5.187   3.198  1.00  0.00           O  
ATOM     88  CB  GLN A  13      -4.239  -6.898   1.625  1.00  0.00           C  
ATOM     89  CEN GLN A  13      -4.195  -8.132   0.392  1.00  0.00           X  
ATOM     90  H   GLN A  13      -2.454  -5.103   1.856  1.00  0.00           H  
ATOM     91  N   GLU A  14      -4.690  -5.387   4.377  1.00  0.00           N  
ATOM     92  CA  GLU A  14      -5.380  -5.281   5.665  1.00  0.00           C  
ATOM     93  C   GLU A  14      -6.043  -3.904   5.830  1.00  0.00           C  
ATOM     94  O   GLU A  14      -7.235  -3.847   6.160  1.00  0.00           O  
ATOM     95  CB  GLU A  14      -4.404  -5.538   6.815  1.00  0.00           C  
ATOM     96  CEN GLU A  14      -3.740  -6.588   7.982  1.00  0.00           X  
ATOM     97  H   GLU A  14      -3.692  -5.538   4.366  1.00  0.00           H  
ATOM     98  N   VAL A  15      -5.359  -2.804   5.492  1.00  0.00           N  
ATOM     99  CA  VAL A  15      -5.966  -1.460   5.546  1.00  0.00           C  
ATOM    100  C   VAL A  15      -7.254  -1.389   4.742  1.00  0.00           C  
ATOM    101  O   VAL A  15      -8.252  -0.885   5.262  1.00  0.00           O  
ATOM    102  CB  VAL A  15      -5.001  -0.379   5.024  1.00  0.00           C  
ATOM    103  CEN VAL A  15      -4.609   0.154   5.217  1.00  0.00           X  
ATOM    104  H   VAL A  15      -4.400  -2.903   5.189  1.00  0.00           H  
ATOM    105  N   LEU A  16      -7.277  -1.934   3.522  1.00  0.00           N  
ATOM    106  CA  LEU A  16      -8.478  -1.927   2.673  1.00  0.00           C  
ATOM    107  C   LEU A  16      -9.612  -2.731   3.306  1.00  0.00           C  
ATOM    108  O   LEU A  16     -10.773  -2.315   3.354  1.00  0.00           O  
ATOM    109  CB  LEU A  16      -8.149  -2.481   1.281  1.00  0.00           C  
ATOM    110  CEN LEU A  16      -7.940  -1.810  -0.089  1.00  0.00           X  
ATOM    111  H   LEU A  16      -6.433  -2.371   3.175  1.00  0.00           H  
ATOM    112  N   LYS A  17      -9.268  -3.891   3.858  1.00  0.00           N  
ATOM    113  CA  LYS A  17     -10.221  -4.746   4.558  1.00  0.00           C  
ATOM    114  C   LYS A  17     -10.854  -4.040   5.758  1.00  0.00           C  
ATOM    115  O   LYS A  17     -12.068  -4.140   5.947  1.00  0.00           O  
ATOM    116  CB  LYS A  17      -9.537  -6.036   5.013  1.00  0.00           C  
ATOM    117  CEN LYS A  17      -9.207  -8.107   4.729  1.00  0.00           X  
ATOM    118  H   LYS A  17      -8.317  -4.201   3.731  1.00  0.00           H  
ATOM    119  N   ASN A  18     -10.071  -3.339   6.573  1.00  0.00           N  
ATOM    120  CA  ASN A  18     -10.580  -2.578   7.711  1.00  0.00           C  
ATOM    121  C   ASN A  18     -11.400  -1.362   7.271  1.00  0.00           C  
ATOM    122  O   ASN A  18     -12.440  -1.093   7.874  1.00  0.00           O  
ATOM    123  CB  ASN A  18      -9.450  -2.141   8.625  1.00  0.00           C  
ATOM    124  CEN ASN A  18      -8.951  -2.497   9.477  1.00  0.00           X  
ATOM    125  H   ASN A  18      -9.079  -3.312   6.374  1.00  0.00           H  
ATOM    126  N   LEU A  19     -11.022  -0.699   6.180  1.00  0.00           N  
ATOM    127  CA  LEU A  19     -11.776   0.420   5.612  1.00  0.00           C  
ATOM    128  C   LEU A  19     -13.149  -0.028   5.113  1.00  0.00           C  
ATOM    129  O   LEU A  19     -14.155   0.608   5.431  1.00  0.00           O  
ATOM    130  CB  LEU A  19     -10.981   1.068   4.471  1.00  0.00           C  
ATOM    131  CEN LEU A  19     -10.170   2.374   4.373  1.00  0.00           X  
ATOM    132  H   LEU A  19     -10.187  -0.997   5.696  1.00  0.00           H  
ATOM    133  N   HIS A  20     -13.213  -1.185   4.450  1.00  0.00           N  
ATOM    134  CA  HIS A  20     -14.462  -1.726   3.910  1.00  0.00           C  
ATOM    135  C   HIS A  20     -15.467  -2.122   5.004  1.00  0.00           C  
ATOM    136  O   HIS A  20     -16.628  -1.712   4.959  1.00  0.00           O  
ATOM    137  CB  HIS A  20     -14.168  -2.936   3.018  1.00  0.00           C  
ATOM    138  CEN HIS A  20     -13.960  -3.213   1.636  1.00  0.00           X  
ATOM    139  H   HIS A  20     -12.345  -1.643   4.213  1.00  0.00           H  
ATOM    140  N   LYS A  21     -15.051  -2.909   6.011  1.00  0.00           N  
ATOM    141  CA  LYS A  21     -15.958  -3.399   7.075  1.00  0.00           C  
ATOM    142  C   LYS A  21     -16.520  -2.269   7.939  1.00  0.00           C  
ATOM    143  O   LYS A  21     -17.661  -2.368   8.392  1.00  0.00           O  
ATOM    144  CB  LYS A  21     -15.235  -4.410   7.966  1.00  0.00           C  
ATOM    145  CEN LYS A  21     -14.913  -6.425   8.526  1.00  0.00           X  
ATOM    146  H   LYS A  21     -14.074  -3.162   6.030  1.00  0.00           H  
ATOM    147  N   ASN A  22     -15.734  -1.224   8.185  1.00  0.00           N  
ATOM    148  CA  ASN A  22     -16.118  -0.100   9.034  1.00  0.00           C  
ATOM    149  C   ASN A  22     -17.185   0.820   8.395  1.00  0.00           C  
ATOM    150  O   ASN A  22     -18.082   1.292   9.099  1.00  0.00           O  
ATOM    151  CB  ASN A  22     -14.896   0.714   9.420  1.00  0.00           C  
ATOM    152  CEN ASN A  22     -14.187   0.740  10.193  1.00  0.00           X  
ATOM    153  H   ASN A  22     -14.799  -1.230   7.801  1.00  0.00           H  
ATOM    154  N   ASP A  23     -17.171   1.005   7.064  1.00  0.00           N  
ATOM    155  CA  ASP A  23     -18.028   1.955   6.338  1.00  0.00           C  
ATOM    156  C   ASP A  23     -19.470   1.450   6.137  1.00  0.00           C  
ATOM    157  O   ASP A  23     -19.934   1.182   5.025  1.00  0.00           O  
ATOM    158  CB  ASP A  23     -17.405   2.282   4.979  1.00  0.00           C  
ATOM    159  CEN ASP A  23     -16.820   2.986   4.533  1.00  0.00           X  
ATOM    160  H   ASP A  23     -16.491   0.498   6.518  1.00  0.00           H  
ATOM    161  N   ARG A  24     -20.241   1.358   7.224  1.00  0.00           N  
ATOM    162  CA  ARG A  24     -21.661   0.973   7.127  1.00  0.00           C  
ATOM    163  C   ARG A  24     -22.656   2.124   7.218  1.00  0.00           C  
ATOM    164  O   ARG A  24     -23.836   1.875   6.992  1.00  0.00           O  
ATOM    165  CB  ARG A  24     -22.010  -0.100   8.148  1.00  0.00           C  
ATOM    166  CEN ARG A  24     -22.412  -2.331   9.154  1.00  0.00           X  
ATOM    167  H   ARG A  24     -19.832   1.658   8.098  1.00  0.00           H  
ATOM    168  N   SER A  25     -22.235   3.355   7.515  1.00  0.00           N  
ATOM    169  CA  SER A  25     -23.192   4.469   7.660  1.00  0.00           C  
ATOM    170  C   SER A  25     -22.863   5.775   6.908  1.00  0.00           C  
ATOM    171  O   SER A  25     -23.547   6.770   7.140  1.00  0.00           O  
ATOM    172  CB  SER A  25     -23.349   4.777   9.136  1.00  0.00           C  
ATOM    173  CEN SER A  25     -23.213   4.846   9.658  1.00  0.00           X  
ATOM    174  H   SER A  25     -21.287   3.469   7.844  1.00  0.00           H  
ATOM    175  N   GLY A  26     -21.872   5.825   6.010  1.00  0.00           N  
ATOM    176  CA  GLY A  26     -21.493   7.096   5.361  1.00  0.00           C  
ATOM    177  C   GLY A  26     -20.857   6.966   3.978  1.00  0.00           C  
ATOM    178  O   GLY A  26     -19.639   7.071   3.867  1.00  0.00           O  
ATOM    179  CEN GLY A  26     -21.493   7.096   5.361  1.00  0.00           X  
ATOM    180  H   GLY A  26     -21.287   5.015   5.847  1.00  0.00           H  
ATOM    181  N   LYS A  27     -21.688   6.724   2.955  1.00  0.00           N  
ATOM    182  CA  LYS A  27     -21.321   6.493   1.543  1.00  0.00           C  
ATOM    183  C   LYS A  27     -20.253   7.420   0.968  1.00  0.00           C  
ATOM    184  O   LYS A  27     -19.439   6.970   0.173  1.00  0.00           O  
ATOM    185  CB  LYS A  27     -22.574   6.591   0.671  1.00  0.00           C  
ATOM    186  CEN LYS A  27     -24.101   5.615  -0.420  1.00  0.00           X  
ATOM    187  H   LYS A  27     -22.654   6.552   3.199  1.00  0.00           H  
ATOM    188  N   ASP A  28     -20.255   8.690   1.357  1.00  0.00           N  
ATOM    189  CA  ASP A  28     -19.247   9.624   0.848  1.00  0.00           C  
ATOM    190  C   ASP A  28     -17.825   9.239   1.284  1.00  0.00           C  
ATOM    191  O   ASP A  28     -16.885   9.366   0.508  1.00  0.00           O  
ATOM    192  CB  ASP A  28     -19.566  11.048   1.311  1.00  0.00           C  
ATOM    193  CEN ASP A  28     -20.020  11.897   0.979  1.00  0.00           X  
ATOM    194  H   ASP A  28     -21.117   9.080   1.710  1.00  0.00           H  
ATOM    195  N   ASN A  29     -17.661   8.655   2.476  1.00  0.00           N  
ATOM    196  CA  ASN A  29     -16.323   8.317   2.973  1.00  0.00           C  
ATOM    197  C   ASN A  29     -15.805   6.973   2.437  1.00  0.00           C  
ATOM    198  O   ASN A  29     -14.595   6.792   2.318  1.00  0.00           O  
ATOM    199  CB  ASN A  29     -16.296   8.311   4.490  1.00  0.00           C  
ATOM    200  CEN ASN A  29     -16.092   8.981   5.272  1.00  0.00           X  
ATOM    201  H   ASN A  29     -18.466   8.548   3.079  1.00  0.00           H  
ATOM    202  N   ILE A  30     -16.692   6.018   2.141  1.00  0.00           N  
ATOM    203  CA  ILE A  30     -16.295   4.730   1.550  1.00  0.00           C  
ATOM    204  C   ILE A  30     -15.626   4.952   0.198  1.00  0.00           C  
ATOM    205  O   ILE A  30     -14.639   4.283  -0.080  1.00  0.00           O  
ATOM    206  CB  ILE A  30     -17.497   3.784   1.370  1.00  0.00           C  
ATOM    207  CEN ILE A  30     -18.119   3.030   1.852  1.00  0.00           X  
ATOM    208  H   ILE A  30     -17.674   6.225   2.249  1.00  0.00           H  
ATOM    209  N   HIS A  31     -16.094   5.909  -0.612  1.00  0.00           N  
ATOM    210  CA  HIS A  31     -15.484   6.179  -1.915  1.00  0.00           C  
ATOM    211  C   HIS A  31     -14.050   6.699  -1.774  1.00  0.00           C  
ATOM    212  O   HIS A  31     -13.168   6.247  -2.501  1.00  0.00           O  
ATOM    213  CB  HIS A  31     -16.328   7.185  -2.704  1.00  0.00           C  
ATOM    214  CEN HIS A  31     -17.351   7.169  -3.695  1.00  0.00           X  
ATOM    215  H   HIS A  31     -16.851   6.505  -0.303  1.00  0.00           H  
ATOM    216  N   ASP A  32     -13.796   7.588  -0.811  1.00  0.00           N  
ATOM    217  CA  ASP A  32     -12.463   8.161  -0.611  1.00  0.00           C  
ATOM    218  C   ASP A  32     -11.429   7.088  -0.244  1.00  0.00           C  
ATOM    219  O   ASP A  32     -10.316   7.100  -0.766  1.00  0.00           O  
ATOM    220  CB  ASP A  32     -12.507   9.239   0.475  1.00  0.00           C  
ATOM    221  CEN ASP A  32     -12.574  10.250   0.574  1.00  0.00           X  
ATOM    222  H   ASP A  32     -14.564   7.960  -0.272  1.00  0.00           H  
ATOM    223  N   VAL A  33     -11.805   6.124   0.602  1.00  0.00           N  
ATOM    224  CA  VAL A  33     -10.907   5.052   1.067  1.00  0.00           C  
ATOM    225  C   VAL A  33     -10.494   4.143  -0.093  1.00  0.00           C  
ATOM    226  O   VAL A  33      -9.341   3.737  -0.144  1.00  0.00           O  
ATOM    227  CB  VAL A  33     -11.563   4.196   2.167  1.00  0.00           C  
ATOM    228  CEN VAL A  33     -11.543   4.047   2.839  1.00  0.00           X  
ATOM    229  H   VAL A  33     -12.772   6.111   0.900  1.00  0.00           H  
ATOM    230  N   ASP A  34     -11.401   3.841  -1.025  1.00  0.00           N  
ATOM    231  CA  ASP A  34     -11.131   3.031  -2.220  1.00  0.00           C  
ATOM    232  C   ASP A  34     -10.073   3.699  -3.105  1.00  0.00           C  
ATOM    233  O   ASP A  34      -9.119   3.042  -3.516  1.00  0.00           O  
ATOM    234  CB  ASP A  34     -12.417   2.801  -3.018  1.00  0.00           C  
ATOM    235  CEN ASP A  34     -13.144   2.100  -3.149  1.00  0.00           X  
ATOM    236  H   ASP A  34     -12.345   4.182  -0.902  1.00  0.00           H  
ATOM    237  N   ASN A  35     -10.165   5.017  -3.303  1.00  0.00           N  
ATOM    238  CA  ASN A  35      -9.184   5.782  -4.076  1.00  0.00           C  
ATOM    239  C   ASN A  35      -7.797   5.755  -3.421  1.00  0.00           C  
ATOM    240  O   ASN A  35      -6.789   5.578  -4.101  1.00  0.00           O  
ATOM    241  CB  ASN A  35      -9.640   7.216  -4.276  1.00  0.00           C  
ATOM    242  CEN ASN A  35     -10.175   7.775  -4.985  1.00  0.00           X  
ATOM    243  H   ASN A  35     -10.961   5.506  -2.913  1.00  0.00           H  
ATOM    244  N   HIS A  36      -7.728   5.923  -2.098  1.00  0.00           N  
ATOM    245  CA  HIS A  36      -6.454   5.885  -1.387  1.00  0.00           C  
ATOM    246  C   HIS A  36      -5.786   4.511  -1.509  1.00  0.00           C  
ATOM    247  O   HIS A  36      -4.588   4.431  -1.772  1.00  0.00           O  
ATOM    248  CB  HIS A  36      -6.652   6.243   0.089  1.00  0.00           C  
ATOM    249  CEN HIS A  36      -6.565   7.394   0.925  1.00  0.00           X  
ATOM    250  H   HIS A  36      -8.576   6.103  -1.575  1.00  0.00           H  
ATOM    251  N   LEU A  37      -6.560   3.430  -1.412  1.00  0.00           N  
ATOM    252  CA  LEU A  37      -6.066   2.066  -1.563  1.00  0.00           C  
ATOM    253  C   LEU A  37      -5.499   1.797  -2.969  1.00  0.00           C  
ATOM    254  O   LEU A  37      -4.396   1.266  -3.083  1.00  0.00           O  
ATOM    255  CB  LEU A  37      -7.191   1.073  -1.245  1.00  0.00           C  
ATOM    256  CEN LEU A  37      -7.493   0.194  -0.016  1.00  0.00           X  
ATOM    257  H   LEU A  37      -7.535   3.558  -1.192  1.00  0.00           H  
ATOM    258  N   GLN A  38      -6.188   2.218  -4.037  1.00  0.00           N  
ATOM    259  CA  GLN A  38      -5.694   2.062  -5.411  1.00  0.00           C  
ATOM    260  C   GLN A  38      -4.368   2.803  -5.625  1.00  0.00           C  
ATOM    261  O   GLN A  38      -3.434   2.212  -6.166  1.00  0.00           O  
ATOM    262  CB  GLN A  38      -6.734   2.572  -6.412  1.00  0.00           C  
ATOM    263  CEN GLN A  38      -7.996   2.090  -7.518  1.00  0.00           X  
ATOM    264  H   GLN A  38      -7.052   2.719  -3.891  1.00  0.00           H  
ATOM    265  N   ASN A  39      -4.245   4.041  -5.134  1.00  0.00           N  
ATOM    266  CA  ASN A  39      -3.001   4.810  -5.268  1.00  0.00           C  
ATOM    267  C   ASN A  39      -1.832   4.127  -4.535  1.00  0.00           C  
ATOM    268  O   ASN A  39      -0.747   4.009  -5.094  1.00  0.00           O  
ATOM    269  CB  ASN A  39      -3.176   6.232  -4.766  1.00  0.00           C  
ATOM    270  CEN ASN A  39      -3.434   7.172  -5.154  1.00  0.00           X  
ATOM    271  H   ASN A  39      -5.052   4.489  -4.727  1.00  0.00           H  
ATOM    272  N   VAL A  40      -2.073   3.579  -3.338  1.00  0.00           N  
ATOM    273  CA  VAL A  40      -1.049   2.850  -2.561  1.00  0.00           C  
ATOM    274  C   VAL A  40      -0.568   1.596  -3.310  1.00  0.00           C  
ATOM    275  O   VAL A  40       0.631   1.325  -3.369  1.00  0.00           O  
ATOM    276  CB  VAL A  40      -1.578   2.434  -1.176  1.00  0.00           C  
ATOM    277  CEN VAL A  40      -1.525   2.561  -0.501  1.00  0.00           X  
ATOM    278  H   VAL A  40      -2.988   3.714  -2.929  1.00  0.00           H  
ATOM    279  N   ILE A  41      -1.481   0.823  -3.909  1.00  0.00           N  
ATOM    280  CA  ILE A  41      -1.114  -0.377  -4.684  1.00  0.00           C  
ATOM    281  C   ILE A  41      -0.220  -0.020  -5.875  1.00  0.00           C  
ATOM    282  O   ILE A  41       0.794  -0.692  -6.099  1.00  0.00           O  
ATOM    283  CB  ILE A  41      -2.359  -1.122  -5.200  1.00  0.00           C  
ATOM    284  CEN ILE A  41      -3.119  -1.865  -4.956  1.00  0.00           X  
ATOM    285  H   ILE A  41      -2.448   1.111  -3.879  1.00  0.00           H  
ATOM    286  N   GLU A  42      -0.589   1.005  -6.642  1.00  0.00           N  
ATOM    287  CA  GLU A  42       0.186   1.457  -7.800  1.00  0.00           C  
ATOM    288  C   GLU A  42       1.607   1.867  -7.389  1.00  0.00           C  
ATOM    289  O   GLU A  42       2.575   1.433  -8.013  1.00  0.00           O  
ATOM    290  CB  GLU A  42      -0.520   2.624  -8.493  1.00  0.00           C  
ATOM    291  CEN GLU A  42      -1.519   3.214  -9.741  1.00  0.00           X  
ATOM    292  H   GLU A  42      -1.412   1.536  -6.390  1.00  0.00           H  
ATOM    293  N   ASP A  43       1.751   2.584  -6.276  1.00  0.00           N  
ATOM    294  CA  ASP A  43       3.048   3.031  -5.768  1.00  0.00           C  
ATOM    295  C   ASP A  43       3.941   1.863  -5.329  1.00  0.00           C  
ATOM    296  O   ASP A  43       5.124   1.813  -5.694  1.00  0.00           O  
ATOM    297  CB  ASP A  43       2.849   4.000  -4.600  1.00  0.00           C  
ATOM    298  CEN ASP A  43       2.814   5.000  -4.407  1.00  0.00           X  
ATOM    299  H   ASP A  43       0.922   2.943  -5.824  1.00  0.00           H  
ATOM    300  N   ILE A  44       3.387   0.866  -4.624  1.00  0.00           N  
ATOM    301  CA  ILE A  44       4.159  -0.309  -4.184  1.00  0.00           C  
ATOM    302  C   ILE A  44       4.662  -1.066  -5.406  1.00  0.00           C  
ATOM    303  O   ILE A  44       5.833  -1.446  -5.451  1.00  0.00           O  
ATOM    304  CB  ILE A  44       3.327  -1.258  -3.302  1.00  0.00           C  
ATOM    305  CEN ILE A  44       3.004  -1.476  -2.284  1.00  0.00           X  
ATOM    306  H   ILE A  44       2.395   0.911  -4.444  1.00  0.00           H  
ATOM    307  N   HIS A  45       3.819  -1.279  -6.417  1.00  0.00           N  
ATOM    308  CA  HIS A  45       4.209  -1.980  -7.633  1.00  0.00           C  
ATOM    309  C   HIS A  45       5.372  -1.302  -8.370  1.00  0.00           C  
ATOM    310  O   HIS A  45       6.357  -1.964  -8.718  1.00  0.00           O  
ATOM    311  CB  HIS A  45       3.005  -2.107  -8.573  1.00  0.00           C  
ATOM    312  CEN HIS A  45       1.984  -3.054  -8.870  1.00  0.00           X  
ATOM    313  H   HIS A  45       2.882  -0.904  -6.350  1.00  0.00           H  
ATOM    314  N   ASP A  46       5.321   0.013  -8.532  1.00  0.00           N  
ATOM    315  CA  ASP A  46       6.370   0.784  -9.198  1.00  0.00           C  
ATOM    316  C   ASP A  46       7.697   0.716  -8.439  1.00  0.00           C  
ATOM    317  O   ASP A  46       8.761   0.499  -9.041  1.00  0.00           O  
ATOM    318  CB  ASP A  46       5.935   2.243  -9.360  1.00  0.00           C  
ATOM    319  CEN ASP A  46       5.524   2.866 -10.052  1.00  0.00           X  
ATOM    320  H   ASP A  46       4.486   0.503  -8.244  1.00  0.00           H  
ATOM    321  N   PHE A  47       7.656   0.820  -7.109  1.00  0.00           N  
ATOM    322  CA  PHE A  47       8.853   0.757  -6.275  1.00  0.00           C  
ATOM    323  C   PHE A  47       9.534  -0.614  -6.388  1.00  0.00           C  
ATOM    324  O   PHE A  47      10.758  -0.687  -6.534  1.00  0.00           O  
ATOM    325  CB  PHE A  47       8.501   1.056  -4.817  1.00  0.00           C  
ATOM    326  CEN PHE A  47       8.543   2.286  -3.811  1.00  0.00           X  
ATOM    327  H   PHE A  47       6.756   0.918  -6.659  1.00  0.00           H  
ATOM    328  N   MET A  48       8.761  -1.703  -6.389  1.00  0.00           N  
ATOM    329  CA  MET A  48       9.271  -3.069  -6.513  1.00  0.00           C  
ATOM    330  C   MET A  48       9.954  -3.296  -7.860  1.00  0.00           C  
ATOM    331  O   MET A  48      11.040  -3.882  -7.911  1.00  0.00           O  
ATOM    332  CB  MET A  48       8.135  -4.072  -6.325  1.00  0.00           C  
ATOM    333  CEN MET A  48       7.506  -5.274  -5.211  1.00  0.00           X  
ATOM    334  H   MET A  48       7.763  -1.564  -6.306  1.00  0.00           H  
ATOM    335  N   GLN A  49       9.345  -2.833  -8.949  1.00  0.00           N  
ATOM    336  CA  GLN A  49       9.893  -2.980 -10.292  1.00  0.00           C  
ATOM    337  C   GLN A  49      11.238  -2.249 -10.415  1.00  0.00           C  
ATOM    338  O   GLN A  49      12.219  -2.830 -10.894  1.00  0.00           O  
ATOM    339  CB  GLN A  49       8.908  -2.442 -11.333  1.00  0.00           C  
ATOM    340  CEN GLN A  49       7.692  -2.892 -12.503  1.00  0.00           X  
ATOM    341  H   GLN A  49       8.441  -2.389  -8.844  1.00  0.00           H  
ATOM    342  N   ALA A  50      11.324  -1.024  -9.896  1.00  0.00           N  
ATOM    343  CA  ALA A  50      12.542  -0.220  -9.922  1.00  0.00           C  
ATOM    344  C   ALA A  50      13.685  -0.858  -9.111  1.00  0.00           C  
ATOM    345  O   ALA A  50      14.826  -0.901  -9.580  1.00  0.00           O  
ATOM    346  CB  ALA A  50      12.245   1.182  -9.409  1.00  0.00           C  
ATOM    347  CEN ALA A  50      12.246   1.181  -9.409  1.00  0.00           X  
ATOM    348  H   ALA A  50      10.497  -0.621  -9.478  1.00  0.00           H  
ATOM    349  N   ALA A  51      13.397  -1.416  -7.934  1.00  0.00           N  
ATOM    350  CA  ALA A  51      14.392  -2.081  -7.093  1.00  0.00           C  
ATOM    351  C   ALA A  51      14.922  -3.371  -7.743  1.00  0.00           C  
ATOM    352  O   ALA A  51      16.132  -3.626  -7.735  1.00  0.00           O  
ATOM    353  CB  ALA A  51      13.801  -2.379  -5.723  1.00  0.00           C  
ATOM    354  CEN ALA A  51      13.801  -2.379  -5.724  1.00  0.00           X  
ATOM    355  H   ALA A  51      12.456  -1.323  -7.576  1.00  0.00           H  
ATOM    356  N   ALA A  52      14.049  -4.162  -8.371  1.00  0.00           N  
ATOM    357  CA  ALA A  52      14.418  -5.407  -9.036  1.00  0.00           C  
ATOM    358  C   ALA A  52      15.320  -5.151 -10.257  1.00  0.00           C  
ATOM    359  O   ALA A  52      16.329  -5.842 -10.437  1.00  0.00           O  
ATOM    360  CB  ALA A  52      13.167  -6.171  -9.444  1.00  0.00           C  
ATOM    361  CEN ALA A  52      13.168  -6.170  -9.444  1.00  0.00           X  
ATOM    362  H   ALA A  52      13.080  -3.881  -8.387  1.00  0.00           H  
ATOM    363  N   ALA A  53      15.008  -4.134 -11.066  1.00  0.00           N  
ATOM    364  CA  ALA A  53      15.808  -3.775 -12.234  1.00  0.00           C  
ATOM    365  C   ALA A  53      17.179  -3.214 -11.824  1.00  0.00           C  
ATOM    366  O   ALA A  53      18.205  -3.645 -12.355  1.00  0.00           O  
ATOM    367  CB  ALA A  53      15.055  -2.773 -13.097  1.00  0.00           C  
ATOM    368  CEN ALA A  53      15.056  -2.773 -13.097  1.00  0.00           X  
ATOM    369  H   ALA A  53      14.190  -3.579 -10.861  1.00  0.00           H  
ATOM    370  N   ALA A  54      17.230  -2.336 -10.818  1.00  0.00           N  
ATOM    371  CA  ALA A  54      18.468  -1.713 -10.352  1.00  0.00           C  
ATOM    372  C   ALA A  54      19.440  -2.733  -9.732  1.00  0.00           C  
ATOM    373  O   ALA A  54      20.647  -2.686  -9.996  1.00  0.00           O  
ATOM    374  CB  ALA A  54      18.148  -0.611  -9.353  1.00  0.00           C  
ATOM    375  CEN ALA A  54      18.148  -0.612  -9.353  1.00  0.00           X  
ATOM    376  H   ALA A  54      16.360  -2.044 -10.394  1.00  0.00           H  
ATOM    377  N   ALA A  55      18.931  -3.699  -8.960  1.00  0.00           N  
ATOM    378  CA  ALA A  55      19.738  -4.767  -8.378  1.00  0.00           C  
ATOM    379  C   ALA A  55      20.234  -5.759  -9.449  1.00  0.00           C  
ATOM    380  O   ALA A  55      21.438  -6.029  -9.539  1.00  0.00           O  
ATOM    381  CB  ALA A  55      18.941  -5.493  -7.304  1.00  0.00           C  
ATOM    382  CEN ALA A  55      18.942  -5.493  -7.304  1.00  0.00           X  
ATOM    383  H   ALA A  55      17.944  -3.669  -8.751  1.00  0.00           H  
ATOM    384  N   ASN A  56      19.331  -6.267 -10.294  1.00  0.00           N  
ATOM    385  CA  ASN A  56      19.659  -7.264 -11.316  1.00  0.00           C  
ATOM    386  C   ASN A  56      20.594  -6.731 -12.409  1.00  0.00           C  
ATOM    387  O   ASN A  56      21.387  -7.511 -12.943  1.00  0.00           O  
ATOM    388  CB  ASN A  56      18.397  -7.820 -11.949  1.00  0.00           C  
ATOM    389  CEN ASN A  56      17.735  -8.621 -11.800  1.00  0.00           X  
ATOM    390  H   ASN A  56      18.371  -5.970 -10.205  1.00  0.00           H  
ATOM    391  N   CYS A  57      20.607  -5.421 -12.679  1.00  0.00           N  
ATOM    392  CA  CYS A  57      21.468  -4.824 -13.708  1.00  0.00           C  
ATOM    393  C   CYS A  57      22.931  -5.298 -13.626  1.00  0.00           C  
ATOM    394  O   CYS A  57      23.555  -5.521 -14.661  1.00  0.00           O  
ATOM    395  CB  CYS A  57      21.374  -3.333 -13.381  1.00  0.00           C  
ATOM    396  CEN CYS A  57      20.892  -2.579 -13.882  1.00  0.00           X  
ATOM    397  H   CYS A  57      19.909  -4.832 -12.250  1.00  0.00           H  
ATOM    398  N   ARG A  58      23.491  -5.550 -12.430  1.00  0.00           N  
ATOM    399  CA  ARG A  58      24.902  -5.966 -12.307  1.00  0.00           C  
ATOM    400  C   ARG A  58      25.268  -7.298 -12.962  1.00  0.00           C  
ATOM    401  O   ARG A  58      26.449  -7.493 -13.242  1.00  0.00           O  
ATOM    402  CB  ARG A  58      25.342  -5.967 -10.851  1.00  0.00           C  
ATOM    403  CEN ARG A  58      26.309  -5.205  -8.697  1.00  0.00           X  
ATOM    404  H   ARG A  58      22.919  -5.438 -11.606  1.00  0.00           H  
ATOM    405  N   LYS A  59      24.318  -8.181 -13.299  1.00  0.00           N  
ATOM    406  CA  LYS A  59      24.683  -9.517 -13.830  1.00  0.00           C  
ATOM    407  C   LYS A  59      25.560  -9.427 -15.087  1.00  0.00           C  
ATOM    408  O   LYS A  59      26.295 -10.366 -15.369  1.00  0.00           O  
ATOM    409  CB  LYS A  59      23.424 -10.329 -14.140  1.00  0.00           C  
ATOM    410  CEN LYS A  59      22.091 -11.879 -13.596  1.00  0.00           X  
ATOM    411  H   LYS A  59      23.368  -7.853 -13.405  1.00  0.00           H  
ATOM    412  N   GLY A  60      25.536  -8.299 -15.797  1.00  0.00           N  
ATOM    413  CA  GLY A  60      26.291  -8.061 -17.029  1.00  0.00           C  
ATOM    414  C   GLY A  60      27.704  -7.497 -16.871  1.00  0.00           C  
ATOM    415  O   GLY A  60      28.362  -7.316 -17.887  1.00  0.00           O  
ATOM    416  CEN GLY A  60      26.291  -8.061 -17.029  1.00  0.00           X  
ATOM    417  H   GLY A  60      24.871  -7.583 -15.534  1.00  0.00           H  
ATOM    418  N   SER A  61      28.206  -7.239 -15.655  1.00  0.00           N  
ATOM    419  CA  SER A  61      29.525  -6.599 -15.498  1.00  0.00           C  
ATOM    420  C   SER A  61      30.635  -7.589 -15.118  1.00  0.00           C  
ATOM    421  O   SER A  61      31.711  -7.177 -14.690  1.00  0.00           O  
ATOM    422  CB  SER A  61      29.438  -5.500 -14.457  1.00  0.00           C  
ATOM    423  CEN SER A  61      29.282  -5.239 -14.006  1.00  0.00           X  
ATOM    424  H   SER A  61      27.732  -7.605 -14.841  1.00  0.00           H  
ATOM    425  N   PRO A  62      30.433  -8.912 -15.276  1.00  0.00           N  
ATOM    426  CA  PRO A  62      31.423  -9.914 -14.908  1.00  0.00           C  
ATOM    427  C   PRO A  62      32.510  -9.935 -15.997  1.00  0.00           C  
ATOM    428  O   PRO A  62      32.478 -10.733 -16.927  1.00  0.00           O  
ATOM    429  CB  PRO A  62      30.634 -11.231 -14.823  1.00  0.00           C  
ATOM    430  CEN PRO A  62      29.251 -10.212 -15.309  1.00  0.00           X  
ATOM    431  N   GLY A  63      33.440  -8.983 -15.924  1.00  0.00           N  
ATOM    432  CA  GLY A  63      34.507  -8.808 -16.911  1.00  0.00           C  
ATOM    433  C   GLY A  63      35.870  -9.248 -16.397  1.00  0.00           C  
ATOM    434  O   GLY A  63      36.728  -8.421 -16.117  1.00  0.00           O  
ATOM    435  CEN GLY A  63      34.507  -8.808 -16.911  1.00  0.00           X  
ATOM    436  H   GLY A  63      33.328  -8.270 -15.218  1.00  0.00           H  
ATOM    437  N   SER A  64      36.090 -10.546 -16.226  1.00  0.00           N  
ATOM    438  CA  SER A  64      37.372 -11.022 -15.714  1.00  0.00           C  
ATOM    439  C   SER A  64      37.862 -12.109 -16.658  1.00  0.00           C  
ATOM    440  O   SER A  64      37.321 -13.213 -16.636  1.00  0.00           O  
ATOM    441  CB  SER A  64      37.240 -11.545 -14.297  1.00  0.00           C  
ATOM    442  CEN SER A  64      37.016 -11.781 -13.861  1.00  0.00           X  
ATOM    443  H   SER A  64      35.508 -11.202 -16.720  1.00  0.00           H  
ATOM    444  N   PRO A  65      38.834 -11.798 -17.532  1.00  0.00           N  
ATOM    445  CA  PRO A  65      39.332 -12.764 -18.488  1.00  0.00           C  
ATOM    446  C   PRO A  65      40.118 -13.816 -17.701  1.00  0.00           C  
ATOM    447  O   PRO A  65      40.705 -13.525 -16.661  1.00  0.00           O  
ATOM    448  CB  PRO A  65      40.211 -11.952 -19.454  1.00  0.00           C  
ATOM    449  CEN PRO A  65      39.762 -10.579 -18.405  1.00  0.00           X  
ATOM    450  N   ALA A  66      40.141 -15.050 -18.200  1.00  0.00           N  
ATOM    451  CA  ALA A  66      40.861 -16.107 -17.517  1.00  0.00           C  
ATOM    452  C   ALA A  66      42.298 -16.034 -18.041  1.00  0.00           C  
ATOM    453  O   ALA A  66      42.726 -16.810 -18.897  1.00  0.00           O  
ATOM    454  CB  ALA A  66      40.229 -17.469 -17.762  1.00  0.00           C  
ATOM    455  CEN ALA A  66      40.230 -17.468 -17.762  1.00  0.00           X  
ATOM    456  H   ALA A  66      39.870 -15.191 -19.164  1.00  0.00           H  
ATOM    457  N   GLY A  67      43.007 -15.001 -17.596  1.00  0.00           N  
ATOM    458  CA  GLY A  67      44.365 -14.726 -18.014  1.00  0.00           C  
ATOM    459  C   GLY A  67      45.202 -15.980 -17.824  1.00  0.00           C  
ATOM    460  O   GLY A  67      45.154 -16.611 -16.775  1.00  0.00           O  
ATOM    461  CEN GLY A  67      44.366 -14.726 -18.014  1.00  0.00           X  
ATOM    462  H   GLY A  67      42.589 -14.419 -16.884  1.00  0.00           H  
ATOM    463  N   SER A  68      45.931 -16.356 -18.868  1.00  0.00           N  
ATOM    464  CA  SER A  68      46.816 -17.524 -18.912  1.00  0.00           C  
ATOM    465  C   SER A  68      47.855 -17.282 -20.010  1.00  0.00           C  
ATOM    466  O   SER A  68      48.002 -18.113 -20.905  1.00  0.00           O  
ATOM    467  CB  SER A  68      46.031 -18.796 -19.169  1.00  0.00           C  
ATOM    468  CEN SER A  68      45.643 -19.122 -19.366  1.00  0.00           X  
ATOM    469  H   SER A  68      46.176 -15.608 -19.503  1.00  0.00           H  
ATOM    470  N   PRO A  69      48.566 -16.143 -20.002  1.00  0.00           N  
ATOM    471  CA  PRO A  69      49.533 -15.872 -21.050  1.00  0.00           C  
ATOM    472  C   PRO A  69      50.679 -16.877 -20.906  1.00  0.00           C  
ATOM    473  O   PRO A  69      51.049 -17.286 -19.805  1.00  0.00           O  
ATOM    474  CB  PRO A  69      49.976 -14.419 -20.810  1.00  0.00           C  
ATOM    475  CEN PRO A  69      48.859 -14.509 -19.421  1.00  0.00           X  
ATOM    476  N   THR A  70      51.221 -17.300 -22.039  1.00  0.00           N  
ATOM    477  CA  THR A  70      52.381 -18.184 -22.091  1.00  0.00           C  
ATOM    478  C   THR A  70      53.636 -17.312 -22.114  1.00  0.00           C  
ATOM    479  O   THR A  70      53.709 -16.339 -22.862  1.00  0.00           O  
ATOM    480  CB  THR A  70      52.361 -19.107 -23.323  1.00  0.00           C  
ATOM    481  CEN THR A  70      52.116 -19.528 -23.646  1.00  0.00           X  
ATOM    482  H   THR A  70      50.986 -16.828 -22.903  1.00  0.00           H  
ATOM    483  N   SER A  71      54.606 -17.640 -21.256  1.00  0.00           N  
ATOM    484  CA  SER A  71      55.883 -16.943 -21.138  1.00  0.00           C  
ATOM    485  C   SER A  71      56.772 -17.203 -22.353  1.00  0.00           C  
ATOM    486  O   SER A  71      56.841 -18.348 -22.793  1.00  0.00           O  
ATOM    487  CB  SER A  71      56.591 -17.365 -19.866  1.00  0.00           C  
ATOM    488  CEN SER A  71      56.758 -17.687 -19.460  1.00  0.00           X  
ATOM    489  H   SER A  71      54.455 -18.420 -20.633  1.00  0.00           H  
ATOM    490  N   THR A  72      57.509 -16.191 -22.814  1.00  0.00           N  
ATOM    491  CA  THR A  72      58.423 -16.334 -23.955  1.00  0.00           C  
ATOM    492  C   THR A  72      59.575 -15.330 -23.836  1.00  0.00           C  
ATOM    493  O   THR A  72      59.519 -14.243 -24.395  1.00  0.00           O  
ATOM    494  CB  THR A  72      57.701 -16.123 -25.299  1.00  0.00           C  
ATOM    495  CEN THR A  72      57.292 -16.266 -25.690  1.00  0.00           X  
ATOM    496  H   THR A  72      57.556 -15.333 -22.285  1.00  0.00           H  
ATOM    497  N   GLU A  73      60.557 -15.751 -23.040  1.00  0.00           N  
ATOM    498  CA  GLU A  73      61.827 -15.121 -22.639  1.00  0.00           C  
ATOM    499  C   GLU A  73      61.994 -13.594 -22.456  1.00  0.00           C  
ATOM    500  O   GLU A  73      61.834 -12.769 -23.348  1.00  0.00           O  
ATOM    501  CB  GLU A  73      62.883 -15.574 -23.649  1.00  0.00           C  
ATOM    502  CEN GLU A  73      64.113 -16.657 -24.114  1.00  0.00           X  
ATOM    503  H   GLU A  73      60.633 -16.757 -23.016  1.00  0.00           H  
ATOM    504  N   GLU A  74      62.401 -13.288 -21.217  1.00  0.00           N  
ATOM    505  CA  GLU A  74      62.696 -12.003 -20.589  1.00  0.00           C  
ATOM    506  C   GLU A  74      63.906 -11.256 -21.170  1.00  0.00           C  
ATOM    507  O   GLU A  74      64.967 -11.830 -21.412  1.00  0.00           O  
ATOM    508  CB  GLU A  74      62.907 -12.214 -19.087  1.00  0.00           C  
ATOM    509  CEN GLU A  74      62.302 -12.192 -17.494  1.00  0.00           X  
ATOM    510  H   GLU A  74      62.681 -14.075 -20.648  1.00  0.00           H  
ATOM    511  N   GLY A  75      63.778  -9.930 -21.247  1.00  0.00           N  
ATOM    512  CA  GLY A  75      64.810  -9.020 -21.732  1.00  0.00           C  
ATOM    513  C   GLY A  75      64.723  -7.699 -20.973  1.00  0.00           C  
ATOM    514  O   GLY A  75      63.649  -7.125 -20.821  1.00  0.00           O  
ATOM    515  CEN GLY A  75      64.811  -9.020 -21.732  1.00  0.00           X  
ATOM    516  H   GLY A  75      62.977  -9.508 -20.801  1.00  0.00           H  
ATOM    517  N   THR A  76      65.864  -7.265 -20.453  1.00  0.00           N  
ATOM    518  CA  THR A  76      66.101  -6.063 -19.648  1.00  0.00           C  
ATOM    519  C   THR A  76      66.018  -4.765 -20.469  1.00  0.00           C  
ATOM    520  O   THR A  76      66.581  -4.688 -21.552  1.00  0.00           O  
ATOM    521  CB  THR A  76      67.476  -6.124 -18.959  1.00  0.00           C  
ATOM    522  CEN THR A  76      67.861  -6.381 -18.602  1.00  0.00           X  
ATOM    523  H   THR A  76      66.669  -7.860 -20.594  1.00  0.00           H  
ATOM    524  N   SER A  77      65.335  -3.769 -19.885  1.00  0.00           N  
ATOM    525  CA  SER A  77      65.120  -2.360 -20.287  1.00  0.00           C  
ATOM    526  C   SER A  77      65.110  -1.940 -21.765  1.00  0.00           C  
ATOM    527  O   SER A  77      66.114  -2.073 -22.443  1.00  0.00           O  
ATOM    528  CB  SER A  77      66.171  -1.525 -19.581  1.00  0.00           C  
ATOM    529  CEN SER A  77      66.655  -1.385 -19.376  1.00  0.00           X  
ATOM    530  H   SER A  77      65.217  -3.897 -18.891  1.00  0.00           H  
ATOM    531  N   GLU A  78      64.079  -1.183 -22.171  1.00  0.00           N  
ATOM    532  CA  GLU A  78      63.988  -0.641 -23.544  1.00  0.00           C  
ATOM    533  C   GLU A  78      63.181   0.670 -23.568  1.00  0.00           C  
ATOM    534  O   GLU A  78      62.109   0.790 -22.983  1.00  0.00           O  
ATOM    535  CB  GLU A  78      63.353  -1.666 -24.486  1.00  0.00           C  
ATOM    536  CEN GLU A  78      63.512  -2.878 -25.673  1.00  0.00           X  
ATOM    537  H   GLU A  78      63.631  -0.614 -21.471  1.00  0.00           H  
ATOM    538  N   SER A  79      63.724   1.687 -24.240  1.00  0.00           N  
ATOM    539  CA  SER A  79      63.118   3.007 -24.409  1.00  0.00           C  
ATOM    540  C   SER A  79      62.546   3.137 -25.821  1.00  0.00           C  
ATOM    541  O   SER A  79      63.264   2.862 -26.784  1.00  0.00           O  
ATOM    542  CB  SER A  79      64.137   4.098 -24.140  1.00  0.00           C  
ATOM    543  CEN SER A  79      64.618   4.351 -24.124  1.00  0.00           X  
ATOM    544  H   SER A  79      64.549   1.506 -24.793  1.00  0.00           H  
ATOM    545  N   ALA A  80      61.310   3.618 -25.966  1.00  0.00           N  
ATOM    546  CA  ALA A  80      60.684   3.824 -27.271  1.00  0.00           C  
ATOM    547  C   ALA A  80      60.041   5.222 -27.319  1.00  0.00           C  
ATOM    548  O   ALA A  80      59.376   5.662 -26.384  1.00  0.00           O  
ATOM    549  CB  ALA A  80      59.656   2.738 -27.551  1.00  0.00           C  
ATOM    550  CEN ALA A  80      59.656   2.739 -27.551  1.00  0.00           X  
ATOM    551  H   ALA A  80      60.821   3.967 -25.154  1.00  0.00           H  
ATOM    552  N   THR A  81      60.306   5.927 -28.414  1.00  0.00           N  
ATOM    553  CA  THR A  81      59.831   7.269 -28.775  1.00  0.00           C  
ATOM    554  C   THR A  81      58.387   7.272 -29.303  1.00  0.00           C  
ATOM    555  O   THR A  81      58.120   6.586 -30.292  1.00  0.00           O  
ATOM    556  CB  THR A  81      60.745   7.910 -29.835  1.00  0.00           C  
ATOM    557  CEN THR A  81      61.267   8.099 -30.017  1.00  0.00           X  
ATOM    558  H   THR A  81      60.829   5.463 -29.144  1.00  0.00           H  
ATOM    559  N   PRO A  82      57.468   8.073 -28.726  1.00  0.00           N  
ATOM    560  CA  PRO A  82      56.077   8.154 -29.174  1.00  0.00           C  
ATOM    561  C   PRO A  82      55.980   8.808 -30.564  1.00  0.00           C  
ATOM    562  O   PRO A  82      56.772   9.681 -30.913  1.00  0.00           O  
ATOM    563  CB  PRO A  82      55.382   8.992 -28.088  1.00  0.00           C  
ATOM    564  CEN PRO A  82      57.021   9.092 -27.387  1.00  0.00           X  
ATOM    565  N   GLU A  83      55.002   8.364 -31.355  1.00  0.00           N  
ATOM    566  CA  GLU A  83      54.676   8.910 -32.678  1.00  0.00           C  
ATOM    567  C   GLU A  83      53.660  10.059 -32.592  1.00  0.00           C  
ATOM    568  O   GLU A  83      52.687  10.030 -31.835  1.00  0.00           O  
ATOM    569  CB  GLU A  83      54.138   7.803 -33.588  1.00  0.00           C  
ATOM    570  CEN GLU A  83      54.388   6.654 -34.821  1.00  0.00           X  
ATOM    571  H   GLU A  83      54.396   7.638 -31.005  1.00  0.00           H  
ATOM    572  N   SER A  84      53.948  11.082 -33.391  1.00  0.00           N  
ATOM    573  CA  SER A  84      53.184  12.307 -33.614  1.00  0.00           C  
ATOM    574  C   SER A  84      52.013  12.117 -34.583  1.00  0.00           C  
ATOM    575  O   SER A  84      52.103  11.333 -35.522  1.00  0.00           O  
ATOM    576  CB  SER A  84      54.110  13.393 -34.127  1.00  0.00           C  
ATOM    577  CEN SER A  84      54.520  13.624 -34.399  1.00  0.00           X  
ATOM    578  H   SER A  84      54.769  10.960 -33.963  1.00  0.00           H  
ATOM    579  N   GLY A  85      50.960  12.936 -34.451  1.00  0.00           N  
ATOM    580  CA  GLY A  85      49.847  12.921 -35.411  1.00  0.00           C  
ATOM    581  C   GLY A  85      48.434  12.871 -34.808  1.00  0.00           C  
ATOM    582  O   GLY A  85      47.910  11.777 -34.620  1.00  0.00           O  
ATOM    583  CEN GLY A  85      49.847  12.921 -35.411  1.00  0.00           X  
ATOM    584  H   GLY A  85      51.007  13.684 -33.774  1.00  0.00           H  
ATOM    585  N   PRO A  86      47.779  14.017 -34.543  1.00  0.00           N  
ATOM    586  CA  PRO A  86      46.420  14.062 -33.996  1.00  0.00           C  
ATOM    587  C   PRO A  86      45.404  13.393 -34.940  1.00  0.00           C  
ATOM    588  O   PRO A  86      45.486  13.527 -36.162  1.00  0.00           O  
ATOM    589  CB  PRO A  86      46.143  15.564 -33.819  1.00  0.00           C  
ATOM    590  CEN PRO A  86      47.760  15.753 -34.550  1.00  0.00           X  
ATOM    591  N   GLY A  87      44.441  12.670 -34.361  1.00  0.00           N  
ATOM    592  CA  GLY A  87      43.344  12.003 -35.067  1.00  0.00           C  
ATOM    593  C   GLY A  87      42.139  12.922 -35.283  1.00  0.00           C  
ATOM    594  O   GLY A  87      41.972  13.935 -34.613  1.00  0.00           O  
ATOM    595  CEN GLY A  87      43.344  12.002 -35.067  1.00  0.00           X  
ATOM    596  H   GLY A  87      44.423  12.640 -33.354  1.00  0.00           H  
ATOM    597  N   THR A  88      41.324  12.544 -36.258  1.00  0.00           N  
ATOM    598  CA  THR A  88      40.054  13.124 -36.709  1.00  0.00           C  
ATOM    599  C   THR A  88      38.801  12.668 -35.954  1.00  0.00           C  
ATOM    600  O   THR A  88      38.531  11.475 -35.846  1.00  0.00           O  
ATOM    601  CB  THR A  88      39.836  12.827 -38.205  1.00  0.00           C  
ATOM    602  CEN THR A  88      40.005  12.853 -38.764  1.00  0.00           X  
ATOM    603  H   THR A  88      41.642  11.779 -36.833  1.00  0.00           H  
ATOM    604  N   SER A  89      37.978  13.643 -35.557  1.00  0.00           N  
ATOM    605  CA  SER A  89      36.705  13.489 -34.844  1.00  0.00           C  
ATOM    606  C   SER A  89      35.549  13.077 -35.761  1.00  0.00           C  
ATOM    607  O   SER A  89      35.429  13.559 -36.888  1.00  0.00           O  
ATOM    608  CB  SER A  89      36.362  14.782 -34.130  1.00  0.00           C  
ATOM    609  CEN SER A  89      36.323  15.317 -34.038  1.00  0.00           X  
ATOM    610  H   SER A  89      38.214  14.592 -35.811  1.00  0.00           H  
ATOM    611  N   THR A  90      34.637  12.244 -35.264  1.00  0.00           N  
ATOM    612  CA  THR A  90      33.429  11.818 -35.993  1.00  0.00           C  
ATOM    613  C   THR A  90      32.295  11.651 -34.983  1.00  0.00           C  
ATOM    614  O   THR A  90      32.507  11.204 -33.861  1.00  0.00           O  
ATOM    615  CB  THR A  90      33.639  10.499 -36.760  1.00  0.00           C  
ATOM    616  CEN THR A  90      33.908  10.178 -37.167  1.00  0.00           X  
ATOM    617  H   THR A  90      34.634  12.060 -34.270  1.00  0.00           H  
ATOM    618  N   GLU A  91      31.128  12.126 -35.399  1.00  0.00           N  
ATOM    619  CA  GLU A  91      29.827  12.086 -34.737  1.00  0.00           C  
ATOM    620  C   GLU A  91      29.091  10.739 -34.946  1.00  0.00           C  
ATOM    621  O   GLU A  91      29.085  10.213 -36.066  1.00  0.00           O  
ATOM    622  CB  GLU A  91      28.958  13.242 -35.236  1.00  0.00           C  
ATOM    623  CEN GLU A  91      28.332  14.814 -35.033  1.00  0.00           X  
ATOM    624  H   GLU A  91      31.128  12.633 -36.273  1.00  0.00           H  
ATOM    625  N   PRO A  92      28.464  10.165 -33.899  1.00  0.00           N  
ATOM    626  CA  PRO A  92      27.710   8.916 -33.982  1.00  0.00           C  
ATOM    627  C   PRO A  92      26.456   9.056 -34.859  1.00  0.00           C  
ATOM    628  O   PRO A  92      25.884  10.130 -34.985  1.00  0.00           O  
ATOM    629  CB  PRO A  92      27.359   8.602 -32.518  1.00  0.00           C  
ATOM    630  CEN PRO A  92      28.168  10.159 -32.190  1.00  0.00           X  
ATOM    631  N   SER A  93      25.994   7.946 -35.440  1.00  0.00           N  
ATOM    632  CA  SER A  93      24.756   7.919 -36.228  1.00  0.00           C  
ATOM    633  C   SER A  93      23.522   7.836 -35.322  1.00  0.00           C  
ATOM    634  O   SER A  93      23.517   7.123 -34.320  1.00  0.00           O  
ATOM    635  CB  SER A  93      24.778   6.752 -37.196  1.00  0.00           C  
ATOM    636  CEN SER A  93      24.882   6.255 -37.389  1.00  0.00           X  
ATOM    637  H   SER A  93      26.463   7.071 -35.250  1.00  0.00           H  
ATOM    638  N   GLU A  94      22.472   8.550 -35.716  1.00  0.00           N  
ATOM    639  CA  GLU A  94      21.160   8.582 -35.074  1.00  0.00           C  
ATOM    640  C   GLU A  94      20.374   7.287 -35.344  1.00  0.00           C  
ATOM    641  O   GLU A  94      20.264   6.825 -36.480  1.00  0.00           O  
ATOM    642  CB  GLU A  94      20.363   9.796 -35.555  1.00  0.00           C  
ATOM    643  CEN GLU A  94      19.815  11.392 -35.316  1.00  0.00           X  
ATOM    644  H   GLU A  94      22.577   9.124 -36.540  1.00  0.00           H  
ATOM    645  N   GLY A  95      19.786   6.704 -34.299  1.00  0.00           N  
ATOM    646  CA  GLY A  95      18.978   5.485 -34.371  1.00  0.00           C  
ATOM    647  C   GLY A  95      17.690   5.651 -33.572  1.00  0.00           C  
ATOM    648  O   GLY A  95      17.494   4.982 -32.563  1.00  0.00           O  
ATOM    649  CEN GLY A  95      18.978   5.485 -34.371  1.00  0.00           X  
ATOM    650  H   GLY A  95      19.867   7.160 -33.400  1.00  0.00           H  
ATOM    651  N   SER A  96      16.814   6.550 -34.022  1.00  0.00           N  
ATOM    652  CA  SER A  96      15.516   6.829 -33.402  1.00  0.00           C  
ATOM    653  C   SER A  96      14.414   5.940 -33.990  1.00  0.00           C  
ATOM    654  O   SER A  96      14.405   5.740 -35.201  1.00  0.00           O  
ATOM    655  CB  SER A  96      15.160   8.293 -33.575  1.00  0.00           C  
ATOM    656  CEN SER A  96      15.127   8.784 -33.807  1.00  0.00           X  
ATOM    657  H   SER A  96      17.024   6.994 -34.905  1.00  0.00           H  
ATOM    658  N   ALA A  97      13.455   5.483 -33.174  1.00  0.00           N  
ATOM    659  CA  ALA A  97      12.294   4.684 -33.612  1.00  0.00           C  
ATOM    660  C   ALA A  97      11.178   4.634 -32.537  1.00  0.00           C  
ATOM    661  O   ALA A  97      11.166   3.726 -31.704  1.00  0.00           O  
ATOM    662  CB  ALA A  97      12.742   3.276 -33.978  1.00  0.00           C  
ATOM    663  CEN ALA A  97      12.741   3.277 -33.978  1.00  0.00           X  
ATOM    664  H   ALA A  97      13.390   5.913 -32.263  1.00  0.00           H  
ATOM    665  N   PRO A  98      10.203   5.561 -32.556  1.00  0.00           N  
ATOM    666  CA  PRO A  98       9.118   5.616 -31.577  1.00  0.00           C  
ATOM    667  C   PRO A  98       8.450   4.238 -31.415  1.00  0.00           C  
ATOM    668  O   PRO A  98       8.304   3.484 -32.373  1.00  0.00           O  
ATOM    669  CB  PRO A  98       8.154   6.669 -32.149  1.00  0.00           C  
ATOM    670  CEN PRO A  98       9.314   6.717 -33.505  1.00  0.00           X  
ATOM    671  N   GLY A  99       8.025   3.910 -30.194  1.00  0.00           N  
ATOM    672  CA  GLY A  99       7.321   2.665 -29.891  1.00  0.00           C  
ATOM    673  C   GLY A  99       5.978   2.955 -29.219  1.00  0.00           C  
ATOM    674  O   GLY A  99       5.949   3.540 -28.141  1.00  0.00           O  
ATOM    675  CEN GLY A  99       7.320   2.664 -29.890  1.00  0.00           X  
ATOM    676  H   GLY A  99       8.083   4.606 -29.465  1.00  0.00           H  
ATOM    677  N   SER A 100       4.873   2.537 -29.834  1.00  0.00           N  
ATOM    678  CA  SER A 100       3.517   2.761 -29.317  1.00  0.00           C  
ATOM    679  C   SER A 100       3.017   1.527 -28.557  1.00  0.00           C  
ATOM    680  O   SER A 100       3.153   0.415 -29.071  1.00  0.00           O  
ATOM    681  CB  SER A 100       2.573   3.105 -30.453  1.00  0.00           C  
ATOM    682  CEN SER A 100       2.354   3.100 -30.951  1.00  0.00           X  
ATOM    683  H   SER A 100       4.969   1.989 -30.676  1.00  0.00           H  
ATOM    684  N   PRO A 101       2.358   1.675 -27.395  1.00  0.00           N  
ATOM    685  CA  PRO A 101       1.812   0.536 -26.672  1.00  0.00           C  
ATOM    686  C   PRO A 101       0.642  -0.068 -27.459  1.00  0.00           C  
ATOM    687  O   PRO A 101      -0.198   0.632 -28.021  1.00  0.00           O  
ATOM    688  CB  PRO A 101       1.374   1.120 -25.319  1.00  0.00           C  
ATOM    689  CEN PRO A 101       1.931   2.663 -26.020  1.00  0.00           X  
ATOM    690  N   ALA A 102       0.593  -1.396 -27.476  1.00  0.00           N  
ATOM    691  CA  ALA A 102      -0.478  -2.162 -28.097  1.00  0.00           C  
ATOM    692  C   ALA A 102      -1.821  -1.751 -27.466  1.00  0.00           C  
ATOM    693  O   ALA A 102      -1.894  -1.506 -26.261  1.00  0.00           O  
ATOM    694  CB  ALA A 102      -0.229  -3.656 -27.946  1.00  0.00           C  
ATOM    695  CEN ALA A 102      -0.229  -3.655 -27.946  1.00  0.00           X  
ATOM    696  H   ALA A 102       1.202  -1.897 -26.845  1.00  0.00           H  
ATOM    697  N   GLY A 103      -2.877  -1.668 -28.276  1.00  0.00           N  
ATOM    698  CA  GLY A 103      -4.237  -1.352 -27.837  1.00  0.00           C  
ATOM    699  C   GLY A 103      -5.232  -2.160 -28.659  1.00  0.00           C  
ATOM    700  O   GLY A 103      -5.120  -2.229 -29.879  1.00  0.00           O  
ATOM    701  CEN GLY A 103      -4.238  -1.352 -27.837  1.00  0.00           X  
ATOM    702  H   GLY A 103      -2.756  -1.907 -29.247  1.00  0.00           H  
ATOM    703  N   SER A 104      -6.155  -2.825 -27.968  1.00  0.00           N  
ATOM    704  CA  SER A 104      -7.218  -3.666 -28.518  1.00  0.00           C  
ATOM    705  C   SER A 104      -8.511  -2.899 -28.859  1.00  0.00           C  
ATOM    706  O   SER A 104      -9.006  -2.150 -28.018  1.00  0.00           O  
ATOM    707  CB  SER A 104      -7.523  -4.784 -27.540  1.00  0.00           C  
ATOM    708  CEN SER A 104      -7.596  -5.037 -27.064  1.00  0.00           X  
ATOM    709  H   SER A 104      -6.070  -2.827 -26.963  1.00  0.00           H  
ATOM    710  N   PRO A 105      -9.113  -3.137 -30.040  1.00  0.00           N  
ATOM    711  CA  PRO A 105     -10.371  -2.518 -30.447  1.00  0.00           C  
ATOM    712  C   PRO A 105     -11.486  -2.840 -29.443  1.00  0.00           C  
ATOM    713  O   PRO A 105     -11.675  -3.991 -29.057  1.00  0.00           O  
ATOM    714  CB  PRO A 105     -10.650  -3.111 -31.838  1.00  0.00           C  
ATOM    715  CEN PRO A 105      -9.156  -4.039 -31.531  1.00  0.00           X  
ATOM    716  N   THR A 106     -12.253  -1.834 -29.028  1.00  0.00           N  
ATOM    717  CA  THR A 106     -13.401  -2.031 -28.135  1.00  0.00           C  
ATOM    718  C   THR A 106     -14.651  -1.478 -28.813  1.00  0.00           C  
ATOM    719  O   THR A 106     -14.691  -0.311 -29.186  1.00  0.00           O  
ATOM    720  CB  THR A 106     -13.206  -1.342 -26.772  1.00  0.00           C  
ATOM    721  CEN THR A 106     -12.917  -1.270 -26.269  1.00  0.00           X  
ATOM    722  H   THR A 106     -12.121  -0.913 -29.420  1.00  0.00           H  
ATOM    723  N   SER A 107     -15.661  -2.339 -28.976  1.00  0.00           N  
ATOM    724  CA  SER A 107     -16.927  -2.008 -29.631  1.00  0.00           C  
ATOM    725  C   SER A 107     -17.921  -1.462 -28.609  1.00  0.00           C  
ATOM    726  O   SER A 107     -17.976  -1.968 -27.493  1.00  0.00           O  
ATOM    727  CB  SER A 107     -17.497  -3.227 -30.331  1.00  0.00           C  
ATOM    728  CEN SER A 107     -17.616  -3.750 -30.424  1.00  0.00           X  
ATOM    729  H   SER A 107     -15.628  -3.214 -28.474  1.00  0.00           H  
ATOM    730  N   THR A 108     -18.740  -0.495 -29.020  1.00  0.00           N  
ATOM    731  CA  THR A 108     -19.799   0.086 -28.189  1.00  0.00           C  
ATOM    732  C   THR A 108     -20.988   0.423 -29.084  1.00  0.00           C  
ATOM    733  O   THR A 108     -20.860   0.507 -30.305  1.00  0.00           O  
ATOM    734  CB  THR A 108     -19.334   1.354 -27.448  1.00  0.00           C  
ATOM    735  CEN THR A 108     -18.984   1.628 -27.068  1.00  0.00           X  
ATOM    736  H   THR A 108     -18.801  -0.293 -30.009  1.00  0.00           H  
ATOM    737  N   GLU A 109     -22.137   0.500 -28.429  1.00  0.00           N  
ATOM    738  CA  GLU A 109     -23.460   0.877 -28.899  1.00  0.00           C  
ATOM    739  C   GLU A 109     -23.776   2.376 -29.018  1.00  0.00           C  
ATOM    740  O   GLU A 109     -23.466   3.207 -28.163  1.00  0.00           O  
ATOM    741  CB  GLU A 109     -24.497   0.227 -27.981  1.00  0.00           C  
ATOM    742  CEN GLU A 109     -25.574  -1.049 -27.641  1.00  0.00           X  
ATOM    743  H   GLU A 109     -22.160   0.029 -27.536  1.00  0.00           H  
ATOM    744  N   GLU A 110     -24.433   2.656 -30.141  1.00  0.00           N  
ATOM    745  CA  GLU A 110     -24.967   3.903 -30.666  1.00  0.00           C  
ATOM    746  C   GLU A 110     -26.250   4.401 -29.977  1.00  0.00           C  
ATOM    747  O   GLU A 110     -27.202   3.655 -29.746  1.00  0.00           O  
ATOM    748  CB  GLU A 110     -25.222   3.746 -32.166  1.00  0.00           C  
ATOM    749  CEN GLU A 110     -24.717   3.956 -33.780  1.00  0.00           X  
ATOM    750  H   GLU A 110     -24.703   1.849 -30.686  1.00  0.00           H  
ATOM    751  N   GLY A 111     -26.308   5.716 -29.744  1.00  0.00           N  
ATOM    752  CA  GLY A 111     -27.455   6.412 -29.164  1.00  0.00           C  
ATOM    753  C   GLY A 111     -27.270   7.929 -29.241  1.00  0.00           C  
ATOM    754  O   GLY A 111     -26.704   8.534 -28.343  1.00  0.00           O  
ATOM    755  CEN GLY A 111     -27.456   6.413 -29.164  1.00  0.00           X  
ATOM    756  H   GLY A 111     -25.529   6.284 -30.039  1.00  0.00           H  
ATOM    757  N   THR A 112     -27.733   8.500 -30.353  1.00  0.00           N  
ATOM    758  CA  THR A 112     -27.836   9.923 -30.733  1.00  0.00           C  
ATOM    759  C   THR A 112     -27.199  11.013 -29.849  1.00  0.00           C  
ATOM    760  O   THR A 112     -27.878  11.793 -29.185  1.00  0.00           O  
ATOM    761  CB  THR A 112     -29.324  10.292 -30.886  1.00  0.00           C  
ATOM    762  CEN THR A 112     -29.853  10.208 -31.121  1.00  0.00           X  
ATOM    763  H   THR A 112     -28.389   7.922 -30.859  1.00  0.00           H  
ATOM    764  N   SER A 113     -25.880  11.176 -30.021  1.00  0.00           N  
ATOM    765  CA  SER A 113     -25.028  12.155 -29.325  1.00  0.00           C  
ATOM    766  C   SER A 113     -25.245  13.583 -29.825  1.00  0.00           C  
ATOM    767  O   SER A 113     -25.355  13.812 -31.027  1.00  0.00           O  
ATOM    768  CB  SER A 113     -23.569  11.771 -29.480  1.00  0.00           C  
ATOM    769  CEN SER A 113     -23.116  11.577 -29.711  1.00  0.00           X  
ATOM    770  H   SER A 113     -25.439  10.658 -30.767  1.00  0.00           H  
ATOM    771  N   THR A 114     -25.179  14.554 -28.915  1.00  0.00           N  
ATOM    772  CA  THR A 114     -25.272  15.978 -29.263  1.00  0.00           C  
ATOM    773  C   THR A 114     -24.140  16.701 -28.538  1.00  0.00           C  
ATOM    774  O   THR A 114     -23.910  16.472 -27.354  1.00  0.00           O  
ATOM    775  CB  THR A 114     -26.626  16.598 -28.873  1.00  0.00           C  
ATOM    776  CEN THR A 114     -27.208  16.628 -28.914  1.00  0.00           X  
ATOM    777  H   THR A 114     -24.796  14.335 -28.008  1.00  0.00           H  
ATOM    778  N   GLU A 115     -23.405  17.520 -29.279  1.00  0.00           N  
ATOM    779  CA  GLU A 115     -22.264  18.314 -28.821  1.00  0.00           C  
ATOM    780  C   GLU A 115     -22.768  19.626 -28.181  1.00  0.00           C  
ATOM    781  O   GLU A 115     -23.615  20.297 -28.779  1.00  0.00           O  
ATOM    782  CB  GLU A 115     -21.309  18.609 -29.981  1.00  0.00           C  
ATOM    783  CEN GLU A 115     -19.882  18.260 -30.844  1.00  0.00           X  
ATOM    784  H   GLU A 115     -23.700  17.700 -30.229  1.00  0.00           H  
ATOM    785  N   PRO A 116     -22.304  20.016 -26.982  1.00  0.00           N  
ATOM    786  CA  PRO A 116     -22.709  21.274 -26.367  1.00  0.00           C  
ATOM    787  C   PRO A 116     -22.062  22.458 -27.100  1.00  0.00           C  
ATOM    788  O   PRO A 116     -20.998  22.339 -27.704  1.00  0.00           O  
ATOM    789  CB  PRO A 116     -22.232  21.153 -24.910  1.00  0.00           C  
ATOM    790  CEN PRO A 116     -21.583  19.582 -25.454  1.00  0.00           X  
ATOM    791  N   SER A 117     -22.743  23.600 -27.029  1.00  0.00           N  
ATOM    792  CA  SER A 117     -22.316  24.906 -27.532  1.00  0.00           C  
ATOM    793  C   SER A 117     -21.157  25.552 -26.763  1.00  0.00           C  
ATOM    794  O   SER A 117     -21.063  25.493 -25.538  1.00  0.00           O  
ATOM    795  CB  SER A 117     -23.506  25.844 -27.536  1.00  0.00           C  
ATOM    796  CEN SER A 117     -23.969  26.079 -27.372  1.00  0.00           X  
ATOM    797  H   SER A 117     -23.689  23.553 -26.682  1.00  0.00           H  
ATOM    798  N   GLU A 118     -20.321  26.241 -27.535  1.00  0.00           N  
ATOM    799  CA  GLU A 118     -19.143  27.011 -27.147  1.00  0.00           C  
ATOM    800  C   GLU A 118     -19.484  28.422 -26.626  1.00  0.00           C  
ATOM    801  O   GLU A 118     -20.307  29.140 -27.194  1.00  0.00           O  
ATOM    802  CB  GLU A 118     -18.182  27.112 -28.334  1.00  0.00           C  
ATOM    803  CEN GLU A 118     -16.802  26.562 -29.168  1.00  0.00           X  
ATOM    804  H   GLU A 118     -20.515  26.234 -28.527  1.00  0.00           H  
ATOM    805  N   GLY A 119     -18.784  28.857 -25.574  1.00  0.00           N  
ATOM    806  CA  GLY A 119     -18.914  30.187 -24.977  1.00  0.00           C  
ATOM    807  C   GLY A 119     -17.550  30.687 -24.505  1.00  0.00           C  
ATOM    808  O   GLY A 119     -17.162  30.454 -23.365  1.00  0.00           O  
ATOM    809  CEN GLY A 119     -18.914  30.188 -24.977  1.00  0.00           X  
ATOM    810  H   GLY A 119     -18.067  28.251 -25.201  1.00  0.00           H  
ATOM    811  N   SER A 120     -16.813  31.352 -25.393  1.00  0.00           N  
ATOM    812  CA  SER A 120     -15.462  31.874 -25.153  1.00  0.00           C  
ATOM    813  C   SER A 120     -15.497  33.176 -24.352  1.00  0.00           C  
ATOM    814  O   SER A 120     -16.345  34.018 -24.633  1.00  0.00           O  
ATOM    815  CB  SER A 120     -14.745  32.088 -26.472  1.00  0.00           C  
ATOM    816  CEN SER A 120     -14.673  32.212 -26.996  1.00  0.00           X  
ATOM    817  H   SER A 120     -17.262  31.604 -26.263  1.00  0.00           H  
ATOM    818  N   ALA A 121     -14.529  33.393 -23.453  1.00  0.00           N  
ATOM    819  CA  ALA A 121     -14.393  34.640 -22.688  1.00  0.00           C  
ATOM    820  C   ALA A 121     -13.014  34.729 -21.995  1.00  0.00           C  
ATOM    821  O   ALA A 121     -12.940  34.726 -20.766  1.00  0.00           O  
ATOM    822  CB  ALA A 121     -15.515  34.755 -21.667  1.00  0.00           C  
ATOM    823  CEN ALA A 121     -15.514  34.755 -21.667  1.00  0.00           X  
ATOM    824  H   ALA A 121     -13.741  32.763 -23.455  1.00  0.00           H  
ATOM    825  N   PRO A 122     -11.906  34.833 -22.751  1.00  0.00           N  
ATOM    826  CA  PRO A 122     -10.557  34.854 -22.199  1.00  0.00           C  
ATOM    827  C   PRO A 122     -10.230  36.211 -21.557  1.00  0.00           C  
ATOM    828  O   PRO A 122     -10.630  37.258 -22.063  1.00  0.00           O  
ATOM    829  CB  PRO A 122      -9.659  34.552 -23.410  1.00  0.00           C  
ATOM    830  CEN PRO A 122     -11.198  34.563 -24.313  1.00  0.00           X  
ATOM    831  N   GLY A 123      -9.407  36.191 -20.506  1.00  0.00           N  
ATOM    832  CA  GLY A 123      -8.897  37.417 -19.895  1.00  0.00           C  
ATOM    833  C   GLY A 123      -9.045  37.517 -18.382  1.00  0.00           C  
ATOM    834  O   GLY A 123     -10.087  37.928 -17.893  1.00  0.00           O  
ATOM    835  CEN GLY A 123      -8.897  37.417 -19.895  1.00  0.00           X  
ATOM    836  H   GLY A 123      -8.943  35.323 -20.284  1.00  0.00           H  
ATOM    837  N   THR A 124      -7.944  37.305 -17.665  1.00  0.00           N  
ATOM    838  CA  THR A 124      -7.920  37.403 -16.200  1.00  0.00           C  
ATOM    839  C   THR A 124      -6.718  38.260 -15.802  1.00  0.00           C  
ATOM    840  O   THR A 124      -5.567  37.852 -15.913  1.00  0.00           O  
ATOM    841  CB  THR A 124      -7.827  36.024 -15.519  1.00  0.00           C  
ATOM    842  CEN THR A 124      -8.038  35.491 -15.407  1.00  0.00           X  
ATOM    843  H   THR A 124      -7.042  37.388 -18.117  1.00  0.00           H  
ATOM    844  N   SER A 125      -6.991  39.501 -15.404  1.00  0.00           N  
ATOM    845  CA  SER A 125      -5.993  40.495 -15.022  1.00  0.00           C  
ATOM    846  C   SER A 125      -6.506  41.141 -13.742  1.00  0.00           C  
ATOM    847  O   SER A 125      -7.691  41.451 -13.661  1.00  0.00           O  
ATOM    848  CB  SER A 125      -5.779  41.521 -16.118  1.00  0.00           C  
ATOM    849  CEN SER A 125      -5.894  41.848 -16.537  1.00  0.00           X  
ATOM    850  H   SER A 125      -7.950  39.722 -15.173  1.00  0.00           H  
ATOM    851  N   THR A 126      -5.648  41.296 -12.733  1.00  0.00           N  
ATOM    852  CA  THR A 126      -6.007  41.956 -11.473  1.00  0.00           C  
ATOM    853  C   THR A 126      -4.935  42.988 -11.158  1.00  0.00           C  
ATOM    854  O   THR A 126      -3.750  42.673 -11.062  1.00  0.00           O  
ATOM    855  CB  THR A 126      -6.132  40.964 -10.301  1.00  0.00           C  
ATOM    856  CEN THR A 126      -6.380  40.501 -10.044  1.00  0.00           X  
ATOM    857  H   THR A 126      -4.678  41.036 -12.867  1.00  0.00           H  
ATOM    858  N   GLU A 127      -5.378  44.236 -11.074  1.00  0.00           N  
ATOM    859  CA  GLU A 127      -4.590  45.440 -10.832  1.00  0.00           C  
ATOM    860  C   GLU A 127      -4.412  45.691  -9.315  1.00  0.00           C  
ATOM    861  O   GLU A 127      -5.385  45.557  -8.564  1.00  0.00           O  
ATOM    862  CB  GLU A 127      -5.252  46.647 -11.501  1.00  0.00           C  
ATOM    863  CEN GLU A 127      -5.357  47.739 -12.805  1.00  0.00           X  
ATOM    864  H   GLU A 127      -6.375  44.380 -11.138  1.00  0.00           H  
ATOM    865  N   PRO A 128      -3.205  46.034  -8.830  1.00  0.00           N  
ATOM    866  CA  PRO A 128      -2.960  46.350  -7.423  1.00  0.00           C  
ATOM    867  C   PRO A 128      -3.660  47.657  -7.013  1.00  0.00           C  
ATOM    868  O   PRO A 128      -3.716  48.616  -7.784  1.00  0.00           O  
ATOM    869  CB  PRO A 128      -1.429  46.456  -7.329  1.00  0.00           C  
ATOM    870  CEN PRO A 128      -1.491  46.158  -9.087  1.00  0.00           X  
ATOM    871  N   SER A 129      -4.170  47.717  -5.780  1.00  0.00           N  
ATOM    872  CA  SER A 129      -4.841  48.902  -5.235  1.00  0.00           C  
ATOM    873  C   SER A 129      -3.867  49.854  -4.522  1.00  0.00           C  
ATOM    874  O   SER A 129      -2.886  49.433  -3.918  1.00  0.00           O  
ATOM    875  CB  SER A 129      -5.942  48.473  -4.284  1.00  0.00           C  
ATOM    876  CEN SER A 129      -6.201  48.180  -3.906  1.00  0.00           X  
ATOM    877  H   SER A 129      -4.129  46.891  -5.201  1.00  0.00           H  
ATOM    878  N   GLU A 130      -4.219  51.138  -4.588  1.00  0.00           N  
ATOM    879  CA  GLU A 130      -3.628  52.270  -3.855  1.00  0.00           C  
ATOM    880  C   GLU A 130      -2.101  52.315  -3.620  1.00  0.00           C  
ATOM    881  O   GLU A 130      -1.554  51.845  -2.630  1.00  0.00           O  
ATOM    882  CB  GLU A 130      -4.322  52.362  -2.495  1.00  0.00           C  
ATOM    883  CEN GLU A 130      -5.534  53.024  -1.497  1.00  0.00           X  
ATOM    884  H   GLU A 130      -5.195  51.270  -4.806  1.00  0.00           H  
ATOM    885  N   GLY A 131      -1.430  53.071  -4.496  1.00  0.00           N  
ATOM    886  CA  GLY A 131      -0.073  53.541  -4.184  1.00  0.00           C  
ATOM    887  C   GLY A 131       0.991  52.476  -3.916  1.00  0.00           C  
ATOM    888  O   GLY A 131       1.732  52.538  -2.941  1.00  0.00           O  
ATOM    889  CEN GLY A 131      -0.073  53.541  -4.184  1.00  0.00           X  
ATOM    890  H   GLY A 131      -2.001  53.787  -4.922  1.00  0.00           H  
ATOM    891  N   SER A 132       1.138  51.562  -4.874  1.00  0.00           N  
ATOM    892  CA  SER A 132       2.081  50.444  -4.860  1.00  0.00           C  
ATOM    893  C   SER A 132       3.527  50.880  -5.135  1.00  0.00           C  
ATOM    894  O   SER A 132       3.759  51.722  -6.001  1.00  0.00           O  
ATOM    895  CB  SER A 132       1.650  49.403  -5.875  1.00  0.00           C  
ATOM    896  CEN SER A 132       1.444  49.196  -6.334  1.00  0.00           X  
ATOM    897  H   SER A 132       0.583  51.672  -5.709  1.00  0.00           H  
ATOM    898  N   ALA A 133       4.504  50.231  -4.499  1.00  0.00           N  
ATOM    899  CA  ALA A 133       5.927  50.507  -4.727  1.00  0.00           C  
ATOM    900  C   ALA A 133       6.814  49.307  -4.342  1.00  0.00           C  
ATOM    901  O   ALA A 133       6.998  49.029  -3.159  1.00  0.00           O  
ATOM    902  CB  ALA A 133       6.347  51.749  -3.954  1.00  0.00           C  
ATOM    903  CEN ALA A 133       6.347  51.748  -3.954  1.00  0.00           X  
ATOM    904  H   ALA A 133       4.266  49.416  -3.951  1.00  0.00           H  
ATOM    905  N   PRO A 134       7.439  48.623  -5.315  1.00  0.00           N  
ATOM    906  CA  PRO A 134       8.191  47.408  -5.051  1.00  0.00           C  
ATOM    907  C   PRO A 134       9.603  47.791  -4.598  1.00  0.00           C  
ATOM    908  O   PRO A 134      10.592  47.543  -5.281  1.00  0.00           O  
ATOM    909  CB  PRO A 134       8.180  46.647  -6.387  1.00  0.00           C  
ATOM    910  CEN PRO A 134       7.267  48.066  -6.969  1.00  0.00           X  
ATOM    911  N   GLY A 135       9.691  48.430  -3.435  1.00  0.00           N  
ATOM    912  CA  GLY A 135      10.963  48.849  -2.866  1.00  0.00           C  
ATOM    913  C   GLY A 135      11.482  47.753  -1.946  1.00  0.00           C  
ATOM    914  O   GLY A 135      10.682  47.101  -1.285  1.00  0.00           O  
ATOM    915  CEN GLY A 135      10.963  48.849  -2.866  1.00  0.00           X  
ATOM    916  H   GLY A 135       8.895  48.397  -2.813  1.00  0.00           H  
ATOM    917  N   THR A 136      12.799  47.571  -1.869  1.00  0.00           N  
ATOM    918  CA  THR A 136      13.404  46.584  -0.965  1.00  0.00           C  
ATOM    919  C   THR A 136      14.521  47.253  -0.181  1.00  0.00           C  
ATOM    920  O   THR A 136      15.525  47.688  -0.742  1.00  0.00           O  
ATOM    921  CB  THR A 136      13.967  45.366  -1.721  1.00  0.00           C  
ATOM    922  CEN THR A 136      13.900  44.901  -2.069  1.00  0.00           X  
ATOM    923  H   THR A 136      13.414  48.249  -2.295  1.00  0.00           H  
ATOM    924  N   SER A 137      14.277  47.363   1.118  1.00  0.00           N  
ATOM    925  CA  SER A 137      15.114  48.002   2.125  1.00  0.00           C  
ATOM    926  C   SER A 137      15.912  46.973   2.937  1.00  0.00           C  
ATOM    927  O   SER A 137      15.514  45.820   3.049  1.00  0.00           O  
ATOM    928  CB  SER A 137      14.255  48.850   3.043  1.00  0.00           C  
ATOM    929  CEN SER A 137      13.824  49.003   3.337  1.00  0.00           X  
ATOM    930  H   SER A 137      13.459  46.892   1.478  1.00  0.00           H  
ATOM    931  N   GLU A 138      16.969  47.483   3.583  1.00  0.00           N  
ATOM    932  CA  GLU A 138      17.824  46.827   4.593  1.00  0.00           C  
ATOM    933  C   GLU A 138      18.784  45.713   4.128  1.00  0.00           C  
ATOM    934  O   GLU A 138      18.988  44.679   4.753  1.00  0.00           O  
ATOM    935  CB  GLU A 138      16.925  46.256   5.691  1.00  0.00           C  
ATOM    936  CEN GLU A 138      16.181  46.405   7.217  1.00  0.00           X  
ATOM    937  H   GLU A 138      17.084  48.481   3.504  1.00  0.00           H  
ATOM    938  N   SER A 139      19.438  46.008   3.003  1.00  0.00           N  
ATOM    939  CA  SER A 139      20.521  45.206   2.416  1.00  0.00           C  
ATOM    940  C   SER A 139      21.170  44.099   3.273  1.00  0.00           C  
ATOM    941  O   SER A 139      21.965  44.382   4.164  1.00  0.00           O  
ATOM    942  CB  SER A 139      21.606  46.160   1.954  1.00  0.00           C  
ATOM    943  CEN SER A 139      21.940  46.589   1.957  1.00  0.00           X  
ATOM    944  H   SER A 139      19.679  46.985   2.937  1.00  0.00           H  
ATOM    945  N   ALA A 140      21.004  42.842   2.856  1.00  0.00           N  
ATOM    946  CA  ALA A 140      21.523  41.686   3.586  1.00  0.00           C  
ATOM    947  C   ALA A 140      22.100  40.665   2.589  1.00  0.00           C  
ATOM    948  O   ALA A 140      21.545  40.408   1.525  1.00  0.00           O  
ATOM    949  CB  ALA A 140      20.434  41.058   4.443  1.00  0.00           C  
ATOM    950  CEN ALA A 140      20.435  41.057   4.443  1.00  0.00           X  
ATOM    951  H   ALA A 140      20.735  42.684   1.897  1.00  0.00           H  
ATOM    952  N   THR A 141      23.280  40.180   2.950  1.00  0.00           N  
ATOM    953  CA  THR A 141      24.149  39.166   2.335  1.00  0.00           C  
ATOM    954  C   THR A 141      24.119  37.767   2.976  1.00  0.00           C  
ATOM    955  O   THR A 141      23.886  37.651   4.179  1.00  0.00           O  
ATOM    956  CB  THR A 141      25.610  39.654   2.333  1.00  0.00           C  
ATOM    957  CEN THR A 141      26.021  40.044   2.191  1.00  0.00           X  
ATOM    958  H   THR A 141      23.698  40.616   3.757  1.00  0.00           H  
ATOM    959  N   PRO A 142      24.386  36.703   2.185  1.00  0.00           N  
ATOM    960  CA  PRO A 142      24.481  35.319   2.650  1.00  0.00           C  
ATOM    961  C   PRO A 142      25.673  35.076   3.589  1.00  0.00           C  
ATOM    962  O   PRO A 142      26.753  35.636   3.404  1.00  0.00           O  
ATOM    963  CB  PRO A 142      24.606  34.512   1.347  1.00  0.00           C  
ATOM    964  CEN PRO A 142      24.612  36.121   0.575  1.00  0.00           X  
ATOM    965  N   GLU A 143      25.494  34.169   4.548  1.00  0.00           N  
ATOM    966  CA  GLU A 143      26.535  33.766   5.499  1.00  0.00           C  
ATOM    967  C   GLU A 143      27.354  32.604   4.923  1.00  0.00           C  
ATOM    968  O   GLU A 143      26.831  31.653   4.339  1.00  0.00           O  
ATOM    969  CB  GLU A 143      25.918  33.370   6.843  1.00  0.00           C  
ATOM    970  CEN GLU A 143      25.517  33.753   8.454  1.00  0.00           X  
ATOM    971  H   GLU A 143      24.659  33.603   4.528  1.00  0.00           H  
ATOM    972  N   SER A 144      28.664  32.754   5.055  1.00  0.00           N  
ATOM    973  CA  SER A 144      29.697  31.807   4.665  1.00  0.00           C  
ATOM    974  C   SER A 144      29.868  30.696   5.701  1.00  0.00           C  
ATOM    975  O   SER A 144      29.719  30.932   6.895  1.00  0.00           O  
ATOM    976  CB  SER A 144      31.010  32.536   4.451  1.00  0.00           C  
ATOM    977  CEN SER A 144      31.406  32.901   4.525  1.00  0.00           X  
ATOM    978  H   SER A 144      28.970  33.606   5.506  1.00  0.00           H  
ATOM    979  N   GLY A 145      30.284  29.510   5.261  1.00  0.00           N  
ATOM    980  CA  GLY A 145      30.577  28.383   6.140  1.00  0.00           C  
ATOM    981  C   GLY A 145      31.733  27.560   5.566  1.00  0.00           C  
ATOM    982  O   GLY A 145      31.688  27.243   4.376  1.00  0.00           O  
ATOM    983  CEN GLY A 145      30.577  28.382   6.141  1.00  0.00           X  
ATOM    984  H   GLY A 145      30.491  29.402   4.277  1.00  0.00           H  
ATOM    985  N   PRO A 146      32.768  27.207   6.353  1.00  0.00           N  
ATOM    986  CA  PRO A 146      33.931  26.489   5.846  1.00  0.00           C  
ATOM    987  C   PRO A 146      33.575  25.001   5.743  1.00  0.00           C  
ATOM    988  O   PRO A 146      34.011  24.176   6.542  1.00  0.00           O  
ATOM    989  CB  PRO A 146      35.041  26.766   6.873  1.00  0.00           C  
ATOM    990  CEN PRO A 146      33.767  27.690   7.716  1.00  0.00           X  
ATOM    991  N   GLY A 147      32.702  24.671   4.790  1.00  0.00           N  
ATOM    992  CA  GLY A 147      32.230  23.310   4.556  1.00  0.00           C  
ATOM    993  C   GLY A 147      33.373  22.443   4.033  1.00  0.00           C  
ATOM    994  O   GLY A 147      34.226  22.920   3.291  1.00  0.00           O  
ATOM    995  CEN GLY A 147      32.230  23.310   4.556  1.00  0.00           X  
ATOM    996  H   GLY A 147      32.460  25.378   4.113  1.00  0.00           H  
ATOM    997  N   SER A 148      33.385  21.189   4.468  1.00  0.00           N  
ATOM    998  CA  SER A 148      34.332  20.127   4.135  1.00  0.00           C  
ATOM    999  C   SER A 148      33.999  19.293   2.888  1.00  0.00           C  
ATOM   1000  O   SER A 148      32.843  18.969   2.625  1.00  0.00           O  
ATOM   1001  CB  SER A 148      34.467  19.208   5.333  1.00  0.00           C  
ATOM   1002  CEN SER A 148      34.323  18.921   5.772  1.00  0.00           X  
ATOM   1003  H   SER A 148      32.719  20.940   5.182  1.00  0.00           H  
ATOM   1004  N   GLU A 149      35.045  18.845   2.191  1.00  0.00           N  
ATOM   1005  CA  GLU A 149      34.968  17.921   1.050  1.00  0.00           C  
ATOM   1006  C   GLU A 149      35.010  16.452   1.551  1.00  0.00           C  
ATOM   1007  O   GLU A 149      35.303  16.243   2.733  1.00  0.00           O  
ATOM   1008  CB  GLU A 149      36.107  18.187   0.064  1.00  0.00           C  
ATOM   1009  CEN GLU A 149      36.676  18.892  -1.379  1.00  0.00           X  
ATOM   1010  H   GLU A 149      35.960  18.953   2.607  1.00  0.00           H  
ATOM   1011  N   PRO A 150      34.761  15.416   0.720  1.00  0.00           N  
ATOM   1012  CA  PRO A 150      34.387  15.464  -0.688  1.00  0.00           C  
ATOM   1013  C   PRO A 150      32.877  15.329  -0.924  1.00  0.00           C  
ATOM   1014  O   PRO A 150      32.116  14.821  -0.100  1.00  0.00           O  
ATOM   1015  CB  PRO A 150      35.168  14.292  -1.303  1.00  0.00           C  
ATOM   1016  CEN PRO A 150      35.665  13.987   0.384  1.00  0.00           X  
ATOM   1017  N   ALA A 151      32.467  15.683  -2.138  1.00  0.00           N  
ATOM   1018  CA  ALA A 151      31.080  15.590  -2.548  1.00  0.00           C  
ATOM   1019  C   ALA A 151      30.770  14.121  -2.874  1.00  0.00           C  
ATOM   1020  O   ALA A 151      30.267  13.803  -3.952  1.00  0.00           O  
ATOM   1021  CB  ALA A 151      30.804  16.497  -3.738  1.00  0.00           C  
ATOM   1022  CEN ALA A 151      30.804  16.496  -3.737  1.00  0.00           X  
ATOM   1023  H   ALA A 151      33.156  15.787  -2.868  1.00  0.00           H  
ATOM   1024  N   THR A 152      31.022  13.199  -1.946  1.00  0.00           N  
ATOM   1025  CA  THR A 152      30.810  11.786  -2.260  1.00  0.00           C  
ATOM   1026  C   THR A 152      29.322  11.535  -2.062  1.00  0.00           C  
ATOM   1027  O   THR A 152      28.878  11.112  -0.998  1.00  0.00           O  
ATOM   1028  CB  THR A 152      31.636  10.839  -1.371  1.00  0.00           C  
ATOM   1029  CEN THR A 152      32.147  10.633  -1.175  1.00  0.00           X  
ATOM   1030  H   THR A 152      31.101  13.477  -0.978  1.00  0.00           H  
ATOM   1031  N   SER A 153      28.563  11.923  -3.091  1.00  0.00           N  
ATOM   1032  CA  SER A 153      27.123  11.780  -3.197  1.00  0.00           C  
ATOM   1033  C   SER A 153      26.820  10.294  -3.234  1.00  0.00           C  
ATOM   1034  O   SER A 153      27.678   9.493  -3.617  1.00  0.00           O  
ATOM   1035  CB  SER A 153      26.590  12.484  -4.429  1.00  0.00           C  
ATOM   1036  CEN SER A 153      26.575  12.678  -4.937  1.00  0.00           X  
ATOM   1037  H   SER A 153      29.054  12.216  -3.923  1.00  0.00           H  
ATOM   1038  N   GLY A 154      25.620   9.930  -2.791  1.00  0.00           N  
ATOM   1039  CA  GLY A 154      25.183   8.554  -2.776  1.00  0.00           C  
ATOM   1040  C   GLY A 154      24.925   8.127  -4.211  1.00  0.00           C  
ATOM   1041  O   GLY A 154      24.556   8.933  -5.055  1.00  0.00           O  
ATOM   1042  CEN GLY A 154      25.182   8.554  -2.776  1.00  0.00           X  
ATOM   1043  H   GLY A 154      24.927  10.648  -2.618  1.00  0.00           H  
ATOM   1044  N   SER A 155      25.114   6.843  -4.498  1.00  0.00           N  
ATOM   1045  CA  SER A 155      24.890   6.363  -5.851  1.00  0.00           C  
ATOM   1046  C   SER A 155      23.416   5.989  -5.904  1.00  0.00           C  
ATOM   1047  O   SER A 155      23.063   4.815  -6.026  1.00  0.00           O  
ATOM   1048  CB  SER A 155      25.785   5.186  -6.186  1.00  0.00           C  
ATOM   1049  CEN SER A 155      26.078   4.734  -6.113  1.00  0.00           X  
ATOM   1050  H   SER A 155      25.108   6.178  -3.737  1.00  0.00           H  
ATOM   1051  N   GLU A 156      22.554   6.985  -5.701  1.00  0.00           N  
ATOM   1052  CA  GLU A 156      21.114   6.801  -5.717  1.00  0.00           C  
ATOM   1053  C   GLU A 156      20.820   6.206  -7.084  1.00  0.00           C  
ATOM   1054  O   GLU A 156      21.537   6.496  -8.038  1.00  0.00           O  
ATOM   1055  CB  GLU A 156      20.359   8.113  -5.493  1.00  0.00           C  
ATOM   1056  CEN GLU A 156      19.481   9.156  -4.471  1.00  0.00           X  
ATOM   1057  H   GLU A 156      22.878   7.924  -5.876  1.00  0.00           H  
ATOM   1058  N   THR A 157      19.888   5.262  -7.161  1.00  0.00           N  
ATOM   1059  CA  THR A 157      19.494   4.636  -8.424  1.00  0.00           C  
ATOM   1060  C   THR A 157      18.630   5.647  -9.181  1.00  0.00           C  
ATOM   1061  O   THR A 157      17.911   6.410  -8.524  1.00  0.00           O  
ATOM   1062  CB  THR A 157      18.715   3.324  -8.218  1.00  0.00           C  
ATOM   1063  CEN THR A 157      18.676   2.775  -8.021  1.00  0.00           X  
ATOM   1064  H   THR A 157      19.314   5.070  -6.355  1.00  0.00           H  
ATOM   1065  N   PRO A 158      18.743   5.734 -10.519  1.00  0.00           N  
ATOM   1066  CA  PRO A 158      17.925   6.651 -11.291  1.00  0.00           C  
ATOM   1067  C   PRO A 158      16.456   6.432 -10.933  1.00  0.00           C  
ATOM   1068  O   PRO A 158      15.987   5.298 -10.860  1.00  0.00           O  
ATOM   1069  CB  PRO A 158      18.235   6.306 -12.757  1.00  0.00           C  
ATOM   1070  CEN PRO A 158      19.288   5.055 -12.040  1.00  0.00           X  
ATOM   1071  N   GLY A 159      15.723   7.520 -10.722  1.00  0.00           N  
ATOM   1072  CA  GLY A 159      14.329   7.474 -10.284  1.00  0.00           C  
ATOM   1073  C   GLY A 159      14.045   7.382  -8.785  1.00  0.00           C  
ATOM   1074  O   GLY A 159      12.877   7.473  -8.428  1.00  0.00           O  
ATOM   1075  CEN GLY A 159      14.329   7.474 -10.284  1.00  0.00           X  
ATOM   1076  H   GLY A 159      16.056   8.391 -11.112  1.00  0.00           H  
ATOM   1077  N   MET A 160      15.043   7.267  -7.898  1.00  0.00           N  
ATOM   1078  CA  MET A 160      14.743   7.112  -6.462  1.00  0.00           C  
ATOM   1079  C   MET A 160      13.909   8.286  -5.931  1.00  0.00           C  
ATOM   1080  O   MET A 160      13.088   8.081  -5.055  1.00  0.00           O  
ATOM   1081  CB  MET A 160      16.038   6.985  -5.663  1.00  0.00           C  
ATOM   1082  CEN MET A 160      17.006   5.842  -4.748  1.00  0.00           X  
ATOM   1083  H   MET A 160      15.992   7.197  -8.235  1.00  0.00           H  
ATOM   1084  N   TYR A 161      14.056   9.483  -6.505  1.00  0.00           N  
ATOM   1085  CA  TYR A 161      13.303  10.670  -6.077  1.00  0.00           C  
ATOM   1086  C   TYR A 161      11.780  10.518  -6.202  1.00  0.00           C  
ATOM   1087  O   TYR A 161      11.073  10.764  -5.238  1.00  0.00           O  
ATOM   1088  CB  TYR A 161      13.759  11.888  -6.883  1.00  0.00           C  
ATOM   1089  CEN TYR A 161      14.822  13.274  -6.745  1.00  0.00           X  
ATOM   1090  H   TYR A 161      14.744   9.593  -7.236  1.00  0.00           H  
ATOM   1091  N   GLY A 162      11.273  10.123  -7.379  1.00  0.00           N  
ATOM   1092  CA  GLY A 162       9.832   9.961  -7.608  1.00  0.00           C  
ATOM   1093  C   GLY A 162       9.220   9.005  -6.591  1.00  0.00           C  
ATOM   1094  O   GLY A 162       8.357   9.413  -5.825  1.00  0.00           O  
ATOM   1095  CEN GLY A 162       9.832   9.961  -7.608  1.00  0.00           X  
ATOM   1096  H   GLY A 162      11.911   9.815  -8.099  1.00  0.00           H  
ATOM   1097  N   LYS A 163       9.806   7.800  -6.479  1.00  0.00           N  
ATOM   1098  CA  LYS A 163       9.303   6.723  -5.607  1.00  0.00           C  
ATOM   1099  C   LYS A 163       8.954   7.202  -4.193  1.00  0.00           C  
ATOM   1100  O   LYS A 163       7.966   6.788  -3.611  1.00  0.00           O  
ATOM   1101  CB  LYS A 163      10.330   5.593  -5.524  1.00  0.00           C  
ATOM   1102  CEN LYS A 163      10.944   3.657  -6.118  1.00  0.00           X  
ATOM   1103  H   LYS A 163      10.626   7.614  -7.035  1.00  0.00           H  
ATOM   1104  N   LEU A 164       9.813   8.042  -3.628  1.00  0.00           N  
ATOM   1105  CA  LEU A 164       9.643   8.631  -2.310  1.00  0.00           C  
ATOM   1106  C   LEU A 164       8.415   9.533  -2.214  1.00  0.00           C  
ATOM   1107  O   LEU A 164       7.672   9.433  -1.247  1.00  0.00           O  
ATOM   1108  CB  LEU A 164      10.904   9.419  -1.933  1.00  0.00           C  
ATOM   1109  CEN LEU A 164      12.085   9.115  -0.992  1.00  0.00           X  
ATOM   1110  H   LEU A 164      10.629   8.299  -4.162  1.00  0.00           H  
ATOM   1111  N   ASN A 165       8.217  10.415  -3.200  1.00  0.00           N  
ATOM   1112  CA  ASN A 165       7.075  11.324  -3.187  1.00  0.00           C  
ATOM   1113  C   ASN A 165       5.776  10.535  -3.327  1.00  0.00           C  
ATOM   1114  O   ASN A 165       4.857  10.796  -2.563  1.00  0.00           O  
ATOM   1115  CB  ASN A 165       7.180  12.374  -4.278  1.00  0.00           C  
ATOM   1116  CEN ASN A 165       7.544  13.352  -4.389  1.00  0.00           X  
ATOM   1117  H   ASN A 165       8.749  10.329  -4.054  1.00  0.00           H  
ATOM   1118  N   ASP A 166       5.756   9.533  -4.212  1.00  0.00           N  
ATOM   1119  CA  ASP A 166       4.560   8.730  -4.481  1.00  0.00           C  
ATOM   1120  C   ASP A 166       4.156   7.934  -3.222  1.00  0.00           C  
ATOM   1121  O   ASP A 166       3.016   8.006  -2.775  1.00  0.00           O  
ATOM   1122  CB  ASP A 166       4.801   7.782  -5.659  1.00  0.00           C  
ATOM   1123  CEN ASP A 166       4.630   7.718  -6.661  1.00  0.00           X  
ATOM   1124  H   ASP A 166       6.558   9.386  -4.810  1.00  0.00           H  
ATOM   1125  N   LEU A 167       5.127   7.300  -2.552  1.00  0.00           N  
ATOM   1126  CA  LEU A 167       4.897   6.555  -1.313  1.00  0.00           C  
ATOM   1127  C   LEU A 167       4.411   7.436  -0.147  1.00  0.00           C  
ATOM   1128  O   LEU A 167       3.499   7.060   0.592  1.00  0.00           O  
ATOM   1129  CB  LEU A 167       6.184   5.822  -0.914  1.00  0.00           C  
ATOM   1130  CEN LEU A 167       6.629   4.352  -1.028  1.00  0.00           X  
ATOM   1131  H   LEU A 167       6.034   7.231  -2.991  1.00  0.00           H  
ATOM   1132  N   LEU A 168       5.052   8.590   0.063  1.00  0.00           N  
ATOM   1133  CA  LEU A 168       4.668   9.527   1.120  1.00  0.00           C  
ATOM   1134  C   LEU A 168       3.227  10.017   0.920  1.00  0.00           C  
ATOM   1135  O   LEU A 168       2.457  10.056   1.878  1.00  0.00           O  
ATOM   1136  CB  LEU A 168       5.639  10.713   1.156  1.00  0.00           C  
ATOM   1137  CEN LEU A 168       6.795  11.089   2.103  1.00  0.00           X  
ATOM   1138  H   LEU A 168       5.796   8.839  -0.573  1.00  0.00           H  
ATOM   1139  N   GLU A 169       2.874  10.380  -0.313  1.00  0.00           N  
ATOM   1140  CA  GLU A 169       1.546  10.872  -0.689  1.00  0.00           C  
ATOM   1141  C   GLU A 169       0.469   9.813  -0.429  1.00  0.00           C  
ATOM   1142  O   GLU A 169      -0.560  10.136   0.173  1.00  0.00           O  
ATOM   1143  CB  GLU A 169       1.529  11.293  -2.160  1.00  0.00           C  
ATOM   1144  CEN GLU A 169       1.610  12.510  -3.349  1.00  0.00           X  
ATOM   1145  H   GLU A 169       3.536  10.243  -1.065  1.00  0.00           H  
ATOM   1146  N   ASP A 170       0.732   8.554  -0.783  1.00  0.00           N  
ATOM   1147  CA  ASP A 170      -0.202   7.447  -0.573  1.00  0.00           C  
ATOM   1148  C   ASP A 170      -0.429   7.202   0.927  1.00  0.00           C  
ATOM   1149  O   ASP A 170      -1.567   7.121   1.397  1.00  0.00           O  
ATOM   1150  CB  ASP A 170       0.315   6.173  -1.247  1.00  0.00           C  
ATOM   1151  CEN ASP A 170       0.199   5.637  -2.105  1.00  0.00           X  
ATOM   1152  H   ASP A 170       1.568   8.366  -1.317  1.00  0.00           H  
ATOM   1153  N   LEU A 171       0.633   7.213   1.734  1.00  0.00           N  
ATOM   1154  CA  LEU A 171       0.500   7.059   3.184  1.00  0.00           C  
ATOM   1155  C   LEU A 171      -0.322   8.192   3.834  1.00  0.00           C  
ATOM   1156  O   LEU A 171      -1.230   7.932   4.633  1.00  0.00           O  
ATOM   1157  CB  LEU A 171       1.893   6.984   3.822  1.00  0.00           C  
ATOM   1158  CEN LEU A 171       2.730   5.812   4.369  1.00  0.00           X  
ATOM   1159  H   LEU A 171       1.549   7.278   1.314  1.00  0.00           H  
ATOM   1160  N   GLN A 172      -0.073   9.450   3.463  1.00  0.00           N  
ATOM   1161  CA  GLN A 172      -0.848  10.589   3.967  1.00  0.00           C  
ATOM   1162  C   GLN A 172      -2.337  10.498   3.611  1.00  0.00           C  
ATOM   1163  O   GLN A 172      -3.190  10.780   4.462  1.00  0.00           O  
ATOM   1164  CB  GLN A 172      -0.274  11.897   3.418  1.00  0.00           C  
ATOM   1165  CEN GLN A 172       0.749  13.263   3.784  1.00  0.00           X  
ATOM   1166  H   GLN A 172       0.610   9.608   2.737  1.00  0.00           H  
ATOM   1167  N   GLU A 173      -2.685  10.101   2.389  1.00  0.00           N  
ATOM   1168  CA  GLU A 173      -4.088   9.946   2.002  1.00  0.00           C  
ATOM   1169  C   GLU A 173      -4.771   8.830   2.818  1.00  0.00           C  
ATOM   1170  O   GLU A 173      -5.869   9.064   3.334  1.00  0.00           O  
ATOM   1171  CB  GLU A 173      -4.197   9.650   0.504  1.00  0.00           C  
ATOM   1172  CEN GLU A 173      -4.477  10.183  -1.090  1.00  0.00           X  
ATOM   1173  H   GLU A 173      -1.969   9.902   1.707  1.00  0.00           H  
ATOM   1174  N   VAL A 174      -4.102   7.690   3.071  1.00  0.00           N  
ATOM   1175  CA  VAL A 174      -4.661   6.576   3.877  1.00  0.00           C  
ATOM   1176  C   VAL A 174      -4.924   7.028   5.320  1.00  0.00           C  
ATOM   1177  O   VAL A 174      -5.975   6.712   5.882  1.00  0.00           O  
ATOM   1178  CB  VAL A 174      -3.721   5.355   3.899  1.00  0.00           C  
ATOM   1179  CEN VAL A 174      -3.647   4.709   3.673  1.00  0.00           X  
ATOM   1180  H   VAL A 174      -3.171   7.600   2.690  1.00  0.00           H  
ATOM   1181  N   LEU A 175      -4.009   7.815   5.904  1.00  0.00           N  
ATOM   1182  CA  LEU A 175      -4.146   8.348   7.271  1.00  0.00           C  
ATOM   1183  C   LEU A 175      -5.315   9.327   7.386  1.00  0.00           C  
ATOM   1184  O   LEU A 175      -6.112   9.301   8.327  1.00  0.00           O  
ATOM   1185  CB  LEU A 175      -2.843   9.030   7.705  1.00  0.00           C  
ATOM   1186  CEN LEU A 175      -1.704   8.604   8.650  1.00  0.00           X  
ATOM   1187  H   LEU A 175      -3.175   8.035   5.383  1.00  0.00           H  
ATOM   1188  N   LYS A 176      -5.461  10.191   6.388  1.00  0.00           N  
ATOM   1189  CA  LYS A 176      -6.520  11.196   6.366  1.00  0.00           C  
ATOM   1190  C   LYS A 176      -7.908  10.559   6.270  1.00  0.00           C  
ATOM   1191  O   LYS A 176      -8.821  10.989   6.975  1.00  0.00           O  
ATOM   1192  CB  LYS A 176      -6.306  12.164   5.201  1.00  0.00           C  
ATOM   1193  CEN LYS A 176      -5.680  14.067   4.520  1.00  0.00           X  
ATOM   1194  H   LYS A 176      -4.771  10.173   5.650  1.00  0.00           H  
ATOM   1195  N   ASN A 177      -8.087   9.547   5.423  1.00  0.00           N  
ATOM   1196  CA  ASN A 177      -9.363   8.848   5.272  1.00  0.00           C  
ATOM   1197  C   ASN A 177      -9.714   8.014   6.508  1.00  0.00           C  
ATOM   1198  O   ASN A 177     -10.824   8.149   7.021  1.00  0.00           O  
ATOM   1199  CB  ASN A 177      -9.361   7.969   4.035  1.00  0.00           C  
ATOM   1200  CEN ASN A 177      -9.631   8.043   3.023  1.00  0.00           X  
ATOM   1201  H   ASN A 177      -7.296   9.236   4.875  1.00  0.00           H  
ATOM   1202  N   LEU A 178      -8.765   7.253   7.051  1.00  0.00           N  
ATOM   1203  CA  LEU A 178      -8.983   6.443   8.253  1.00  0.00           C  
ATOM   1204  C   LEU A 178      -9.399   7.299   9.450  1.00  0.00           C  
ATOM   1205  O   LEU A 178     -10.427   7.028  10.074  1.00  0.00           O  
ATOM   1206  CB  LEU A 178      -7.714   5.648   8.589  1.00  0.00           C  
ATOM   1207  CEN LEU A 178      -7.331   4.167   8.408  1.00  0.00           X  
ATOM   1208  H   LEU A 178      -7.843   7.255   6.642  1.00  0.00           H  
ATOM   1209  N   HIS A 179      -8.676   8.389   9.699  1.00  0.00           N  
ATOM   1210  CA  HIS A 179      -9.037   9.368  10.719  1.00  0.00           C  
ATOM   1211  C   HIS A 179     -10.449   9.940  10.494  1.00  0.00           C  
ATOM   1212  O   HIS A 179     -11.345   9.748  11.317  1.00  0.00           O  
ATOM   1213  CB  HIS A 179      -8.010  10.505  10.751  1.00  0.00           C  
ATOM   1214  CEN HIS A 179      -6.829  10.851  11.469  1.00  0.00           X  
ATOM   1215  H   HIS A 179      -7.770   8.466   9.254  1.00  0.00           H  
ATOM   1216  N   LYS A 180     -10.698  10.603   9.349  1.00  0.00           N  
ATOM   1217  CA  LYS A 180     -11.988  11.266   9.062  1.00  0.00           C  
ATOM   1218  C   LYS A 180     -13.190  10.322   9.205  1.00  0.00           C  
ATOM   1219  O   LYS A 180     -14.270  10.774   9.589  1.00  0.00           O  
ATOM   1220  CB  LYS A 180     -11.972  11.863   7.654  1.00  0.00           C  
ATOM   1221  CEN LYS A 180     -11.807  13.569   6.414  1.00  0.00           X  
ATOM   1222  H   LYS A 180      -9.964  10.624   8.656  1.00  0.00           H  
ATOM   1223  N   ASN A 181     -13.020   9.033   8.901  1.00  0.00           N  
ATOM   1224  CA  ASN A 181     -14.078   8.026   8.996  1.00  0.00           C  
ATOM   1225  C   ASN A 181     -14.411   7.604  10.439  1.00  0.00           C  
ATOM   1226  O   ASN A 181     -15.375   6.861  10.648  1.00  0.00           O  
ATOM   1227  CB  ASN A 181     -13.720   6.801   8.175  1.00  0.00           C  
ATOM   1228  CEN ASN A 181     -13.862   6.445   7.198  1.00  0.00           X  
ATOM   1229  H   ASN A 181     -12.117   8.744   8.552  1.00  0.00           H  
ATOM   1230  N   ASP A 182     -13.687   8.108  11.448  1.00  0.00           N  
ATOM   1231  CA  ASP A 182     -13.835   7.720  12.855  1.00  0.00           C  
ATOM   1232  C   ASP A 182     -15.121   8.248  13.522  1.00  0.00           C  
ATOM   1233  O   ASP A 182     -15.105   8.963  14.531  1.00  0.00           O  
ATOM   1234  CB  ASP A 182     -12.616   8.196  13.649  1.00  0.00           C  
ATOM   1235  CEN ASP A 182     -11.719   7.853  13.990  1.00  0.00           X  
ATOM   1236  H   ASP A 182     -12.915   8.719  11.225  1.00  0.00           H  
ATOM   1237  N   ARG A 183     -16.288   7.863  12.994  1.00  0.00           N  
ATOM   1238  CA  ARG A 183     -17.580   8.297  13.557  1.00  0.00           C  
ATOM   1239  C   ARG A 183     -18.355   7.236  14.329  1.00  0.00           C  
ATOM   1240  O   ARG A 183     -19.321   7.618  14.980  1.00  0.00           O  
ATOM   1241  CB  ARG A 183     -18.467   8.906  12.481  1.00  0.00           C  
ATOM   1242  CEN ARG A 183     -19.559  10.592  11.026  1.00  0.00           X  
ATOM   1243  H   ARG A 183     -16.239   7.200  12.233  1.00  0.00           H  
ATOM   1244  N   SER A 184     -17.980   5.951  14.322  1.00  0.00           N  
ATOM   1245  CA  SER A 184     -18.824   4.935  14.993  1.00  0.00           C  
ATOM   1246  C   SER A 184     -18.147   3.772  15.740  1.00  0.00           C  
ATOM   1247  O   SER A 184     -18.809   3.146  16.563  1.00  0.00           O  
ATOM   1248  CB  SER A 184     -19.764   4.349  13.957  1.00  0.00           C  
ATOM   1249  CEN SER A 184     -19.936   4.159  13.477  1.00  0.00           X  
ATOM   1250  H   SER A 184     -17.169   5.672  13.787  1.00  0.00           H  
ATOM   1251  N   GLY A 185     -16.847   3.493  15.558  1.00  0.00           N  
ATOM   1252  CA  GLY A 185     -16.202   2.336  16.212  1.00  0.00           C  
ATOM   1253  C   GLY A 185     -14.707   2.493  16.496  1.00  0.00           C  
ATOM   1254  O   GLY A 185     -13.894   1.966  15.738  1.00  0.00           O  
ATOM   1255  CEN GLY A 185     -16.202   2.335  16.212  1.00  0.00           X  
ATOM   1256  H   GLY A 185     -16.308   4.020  14.888  1.00  0.00           H  
ATOM   1257  N   LYS A 186     -14.372   3.236  17.562  1.00  0.00           N  
ATOM   1258  CA  LYS A 186     -13.015   3.610  18.005  1.00  0.00           C  
ATOM   1259  C   LYS A 186     -11.951   2.512  17.950  1.00  0.00           C  
ATOM   1260  O   LYS A 186     -10.804   2.820  17.656  1.00  0.00           O  
ATOM   1261  CB  LYS A 186     -13.085   4.148  19.435  1.00  0.00           C  
ATOM   1262  CEN LYS A 186     -13.097   5.809  20.746  1.00  0.00           X  
ATOM   1263  H   LYS A 186     -15.136   3.710  18.024  1.00  0.00           H  
ATOM   1264  N   ASP A 187     -12.312   1.263  18.216  1.00  0.00           N  
ATOM   1265  CA  ASP A 187     -11.353   0.160  18.087  1.00  0.00           C  
ATOM   1266  C   ASP A 187     -10.798   0.050  16.658  1.00  0.00           C  
ATOM   1267  O   ASP A 187      -9.600  -0.110  16.446  1.00  0.00           O  
ATOM   1268  CB  ASP A 187     -12.007  -1.161  18.498  1.00  0.00           C  
ATOM   1269  CEN ASP A 187     -12.081  -1.783  19.302  1.00  0.00           X  
ATOM   1270  H   ASP A 187     -13.133   1.111  18.784  1.00  0.00           H  
ATOM   1271  N   ASN A 188     -11.653   0.260  15.656  1.00  0.00           N  
ATOM   1272  CA  ASN A 188     -11.242   0.233  14.254  1.00  0.00           C  
ATOM   1273  C   ASN A 188     -10.358   1.421  13.855  1.00  0.00           C  
ATOM   1274  O   ASN A 188      -9.443   1.270  13.051  1.00  0.00           O  
ATOM   1275  CB  ASN A 188     -12.453   0.166  13.342  1.00  0.00           C  
ATOM   1276  CEN ASN A 188     -13.045  -0.568  12.880  1.00  0.00           X  
ATOM   1277  H   ASN A 188     -12.629   0.372  15.887  1.00  0.00           H  
ATOM   1278  N   ILE A 189     -10.654   2.616  14.381  1.00  0.00           N  
ATOM   1279  CA  ILE A 189      -9.830   3.802  14.131  1.00  0.00           C  
ATOM   1280  C   ILE A 189      -8.424   3.580  14.685  1.00  0.00           C  
ATOM   1281  O   ILE A 189      -7.464   3.833  13.969  1.00  0.00           O  
ATOM   1282  CB  ILE A 189     -10.435   5.069  14.764  1.00  0.00           C  
ATOM   1283  CEN ILE A 189     -11.133   5.893  14.617  1.00  0.00           X  
ATOM   1284  H   ILE A 189     -11.425   2.680  15.030  1.00  0.00           H  
ATOM   1285  N   HIS A 190      -8.295   3.057  15.907  1.00  0.00           N  
ATOM   1286  CA  HIS A 190      -6.983   2.776  16.487  1.00  0.00           C  
ATOM   1287  C   HIS A 190      -6.216   1.721  15.674  1.00  0.00           C  
ATOM   1288  O   HIS A 190      -5.027   1.899  15.409  1.00  0.00           O  
ATOM   1289  CB  HIS A 190      -7.130   2.314  17.940  1.00  0.00           C  
ATOM   1290  CEN HIS A 190      -7.087   2.882  19.246  1.00  0.00           X  
ATOM   1291  H   HIS A 190      -9.115   2.823  16.446  1.00  0.00           H  
ATOM   1292  N   ASP A 191      -6.891   0.654  15.241  1.00  0.00           N  
ATOM   1293  CA  ASP A 191      -6.259  -0.406  14.449  1.00  0.00           C  
ATOM   1294  C   ASP A 191      -5.754   0.122  13.102  1.00  0.00           C  
ATOM   1295  O   ASP A 191      -4.646  -0.207  12.683  1.00  0.00           O  
ATOM   1296  CB  ASP A 191      -7.239  -1.560  14.225  1.00  0.00           C  
ATOM   1297  CEN ASP A 191      -7.475  -2.474  14.608  1.00  0.00           X  
ATOM   1298  H   ASP A 191      -7.846   0.521  15.537  1.00  0.00           H  
ATOM   1299  N   VAL A 192      -6.531   0.989  12.448  1.00  0.00           N  
ATOM   1300  CA  VAL A 192      -6.159   1.608  11.167  1.00  0.00           C  
ATOM   1301  C   VAL A 192      -4.947   2.532  11.318  1.00  0.00           C  
ATOM   1302  O   VAL A 192      -4.059   2.496  10.470  1.00  0.00           O  
ATOM   1303  CB  VAL A 192      -7.328   2.412  10.569  1.00  0.00           C  
ATOM   1304  CEN VAL A 192      -7.794   2.418  10.061  1.00  0.00           X  
ATOM   1305  H   VAL A 192      -7.407   1.255  12.876  1.00  0.00           H  
ATOM   1306  N   ASP A 193      -4.891   3.329  12.385  1.00  0.00           N  
ATOM   1307  CA  ASP A 193      -3.789   4.250  12.690  1.00  0.00           C  
ATOM   1308  C   ASP A 193      -2.477   3.479  12.885  1.00  0.00           C  
ATOM   1309  O   ASP A 193      -1.471   3.807  12.259  1.00  0.00           O  
ATOM   1310  CB  ASP A 193      -4.107   5.078  13.937  1.00  0.00           C  
ATOM   1311  CEN ASP A 193      -4.466   5.994  14.200  1.00  0.00           X  
ATOM   1312  H   ASP A 193      -5.670   3.316  13.026  1.00  0.00           H  
ATOM   1313  N   ASN A 194      -2.513   2.382  13.652  1.00  0.00           N  
ATOM   1314  CA  ASN A 194      -1.347   1.529  13.883  1.00  0.00           C  
ATOM   1315  C   ASN A 194      -0.849   0.879  12.583  1.00  0.00           C  
ATOM   1316  O   ASN A 194       0.350   0.856  12.318  1.00  0.00           O  
ATOM   1317  CB  ASN A 194      -1.644   0.463  14.921  1.00  0.00           C  
ATOM   1318  CEN ASN A 194      -1.558   0.337  15.959  1.00  0.00           X  
ATOM   1319  H   ASN A 194      -3.386   2.145  14.099  1.00  0.00           H  
ATOM   1320  N   HIS A 195      -1.759   0.344  11.762  1.00  0.00           N  
ATOM   1321  CA  HIS A 195      -1.383  -0.261  10.486  1.00  0.00           C  
ATOM   1322  C   HIS A 195      -0.729   0.758   9.548  1.00  0.00           C  
ATOM   1323  O   HIS A 195       0.297   0.449   8.949  1.00  0.00           O  
ATOM   1324  CB  HIS A 195      -2.606  -0.885   9.807  1.00  0.00           C  
ATOM   1325  CEN HIS A 195      -3.232  -2.162   9.708  1.00  0.00           X  
ATOM   1326  H   HIS A 195      -2.730   0.334  12.042  1.00  0.00           H  
ATOM   1327  N   LEU A 196      -1.245   1.992   9.466  1.00  0.00           N  
ATOM   1328  CA  LEU A 196      -0.644   3.042   8.634  1.00  0.00           C  
ATOM   1329  C   LEU A 196       0.767   3.407   9.101  1.00  0.00           C  
ATOM   1330  O   LEU A 196       1.651   3.545   8.262  1.00  0.00           O  
ATOM   1331  CB  LEU A 196      -1.538   4.289   8.634  1.00  0.00           C  
ATOM   1332  CEN LEU A 196      -2.510   4.878   7.595  1.00  0.00           X  
ATOM   1333  H   LEU A 196      -2.050   2.223  10.033  1.00  0.00           H  
ATOM   1334  N   GLN A 197       0.993   3.552  10.408  1.00  0.00           N  
ATOM   1335  CA  GLN A 197       2.324   3.878  10.933  1.00  0.00           C  
ATOM   1336  C   GLN A 197       3.340   2.787  10.573  1.00  0.00           C  
ATOM   1337  O   GLN A 197       4.415   3.111  10.074  1.00  0.00           O  
ATOM   1338  CB  GLN A 197       2.274   4.056  12.453  1.00  0.00           C  
ATOM   1339  CEN GLN A 197       2.220   5.230  13.743  1.00  0.00           X  
ATOM   1340  H   GLN A 197       0.231   3.421  11.057  1.00  0.00           H  
ATOM   1341  N   ASN A 198       2.970   1.512  10.718  1.00  0.00           N  
ATOM   1342  CA  ASN A 198       3.857   0.398  10.375  1.00  0.00           C  
ATOM   1343  C   ASN A 198       4.202   0.380   8.873  1.00  0.00           C  
ATOM   1344  O   ASN A 198       5.361   0.197   8.517  1.00  0.00           O  
ATOM   1345  CB  ASN A 198       3.250  -0.930  10.789  1.00  0.00           C  
ATOM   1346  CEN ASN A 198       3.265  -1.572  11.619  1.00  0.00           X  
ATOM   1347  H   ASN A 198       2.073   1.314  11.138  1.00  0.00           H  
ATOM   1348  N   VAL A 199       3.227   0.651   7.993  1.00  0.00           N  
ATOM   1349  CA  VAL A 199       3.457   0.719   6.535  1.00  0.00           C  
ATOM   1350  C   VAL A 199       4.434   1.851   6.184  1.00  0.00           C  
ATOM   1351  O   VAL A 199       5.343   1.653   5.379  1.00  0.00           O  
ATOM   1352  CB  VAL A 199       2.143   0.932   5.761  1.00  0.00           C  
ATOM   1353  CEN VAL A 199       1.691   0.626   5.339  1.00  0.00           X  
ATOM   1354  H   VAL A 199       2.292   0.798   8.347  1.00  0.00           H  
ATOM   1355  N   ILE A 200       4.302   3.032   6.796  1.00  0.00           N  
ATOM   1356  CA  ILE A 200       5.212   4.165   6.540  1.00  0.00           C  
ATOM   1357  C   ILE A 200       6.650   3.810   6.930  1.00  0.00           C  
ATOM   1358  O   ILE A 200       7.576   4.083   6.159  1.00  0.00           O  
ATOM   1359  CB  ILE A 200       4.780   5.428   7.309  1.00  0.00           C  
ATOM   1360  CEN ILE A 200       4.144   6.313   7.285  1.00  0.00           X  
ATOM   1361  H   ILE A 200       3.573   3.134   7.485  1.00  0.00           H  
ATOM   1362  N   GLU A 201       6.846   3.216   8.106  1.00  0.00           N  
ATOM   1363  CA  GLU A 201       8.170   2.805   8.578  1.00  0.00           C  
ATOM   1364  C   GLU A 201       8.816   1.794   7.621  1.00  0.00           C  
ATOM   1365  O   GLU A 201       9.990   1.939   7.272  1.00  0.00           O  
ATOM   1366  CB  GLU A 201       8.072   2.209   9.984  1.00  0.00           C  
ATOM   1367  CEN GLU A 201       8.227   2.377  11.673  1.00  0.00           X  
ATOM   1368  H   GLU A 201       6.049   3.011   8.691  1.00  0.00           H  
ATOM   1369  N   ASP A 202       8.044   0.836   7.107  1.00  0.00           N  
ATOM   1370  CA  ASP A 202       8.533  -0.168   6.161  1.00  0.00           C  
ATOM   1371  C   ASP A 202       8.971   0.450   4.825  1.00  0.00           C  
ATOM   1372  O   ASP A 202      10.051   0.120   4.310  1.00  0.00           O  
ATOM   1373  CB  ASP A 202       7.456  -1.227   5.916  1.00  0.00           C  
ATOM   1374  CEN ASP A 202       7.184  -2.157   6.231  1.00  0.00           X  
ATOM   1375  H   ASP A 202       7.104   0.738   7.462  1.00  0.00           H  
ATOM   1376  N   ILE A 203       8.190   1.394   4.276  1.00  0.00           N  
ATOM   1377  CA  ILE A 203       8.529   2.077   3.017  1.00  0.00           C  
ATOM   1378  C   ILE A 203       9.841   2.828   3.200  1.00  0.00           C  
ATOM   1379  O   ILE A 203      10.732   2.716   2.357  1.00  0.00           O  
ATOM   1380  CB  ILE A 203       7.432   3.060   2.570  1.00  0.00           C  
ATOM   1381  CEN ILE A 203       6.502   3.165   2.012  1.00  0.00           X  
ATOM   1382  H   ILE A 203       7.376   1.688   4.795  1.00  0.00           H  
ATOM   1383  N   HIS A 204      10.002   3.555   4.301  1.00  0.00           N  
ATOM   1384  CA  HIS A 204      11.220   4.301   4.586  1.00  0.00           C  
ATOM   1385  C   HIS A 204      12.474   3.425   4.640  1.00  0.00           C  
ATOM   1386  O   HIS A 204      13.472   3.722   3.973  1.00  0.00           O  
ATOM   1387  CB  HIS A 204      11.069   5.061   5.907  1.00  0.00           C  
ATOM   1388  CEN HIS A 204      10.681   6.359   6.349  1.00  0.00           X  
ATOM   1389  H   HIS A 204       9.248   3.589   4.971  1.00  0.00           H  
ATOM   1390  N   ASP A 205      12.411   2.300   5.339  1.00  0.00           N  
ATOM   1391  CA  ASP A 205      13.527   1.364   5.440  1.00  0.00           C  
ATOM   1392  C   ASP A 205      13.895   0.757   4.082  1.00  0.00           C  
ATOM   1393  O   ASP A 205      15.081   0.652   3.735  1.00  0.00           O  
ATOM   1394  CB  ASP A 205      13.193   0.251   6.436  1.00  0.00           C  
ATOM   1395  CEN ASP A 205      13.346  -0.001   7.411  1.00  0.00           X  
ATOM   1396  H   ASP A 205      11.577   2.112   5.875  1.00  0.00           H  
ATOM   1397  N   PHE A 206      12.898   0.402   3.266  1.00  0.00           N  
ATOM   1398  CA  PHE A 206      13.141  -0.168   1.943  1.00  0.00           C  
ATOM   1399  C   PHE A 206      13.868   0.829   1.031  1.00  0.00           C  
ATOM   1400  O   PHE A 206      14.848   0.455   0.372  1.00  0.00           O  
ATOM   1401  CB  PHE A 206      11.821  -0.604   1.303  1.00  0.00           C  
ATOM   1402  CEN PHE A 206      10.977  -1.937   1.112  1.00  0.00           X  
ATOM   1403  H   PHE A 206      11.949   0.576   3.559  1.00  0.00           H  
ATOM   1404  N   MET A 207      13.454   2.096   1.029  1.00  0.00           N  
ATOM   1405  CA  MET A 207      14.030   3.157   0.198  1.00  0.00           C  
ATOM   1406  C   MET A 207      15.464   3.477   0.619  1.00  0.00           C  
ATOM   1407  O   MET A 207      16.327   3.700  -0.235  1.00  0.00           O  
ATOM   1408  CB  MET A 207      13.166   4.414   0.274  1.00  0.00           C  
ATOM   1409  CEN MET A 207      12.062   5.405  -0.663  1.00  0.00           X  
ATOM   1410  H   MET A 207      12.694   2.337   1.649  1.00  0.00           H  
ATOM   1411  N   GLN A 208      15.745   3.452   1.925  1.00  0.00           N  
ATOM   1412  CA  GLN A 208      17.084   3.689   2.447  1.00  0.00           C  
ATOM   1413  C   GLN A 208      18.040   2.555   2.050  1.00  0.00           C  
ATOM   1414  O   GLN A 208      19.140   2.812   1.546  1.00  0.00           O  
ATOM   1415  CB  GLN A 208      17.044   3.829   3.971  1.00  0.00           C  
ATOM   1416  CEN GLN A 208      17.046   4.969   5.293  1.00  0.00           X  
ATOM   1417  H   GLN A 208      14.988   3.310   2.576  1.00  0.00           H  
ATOM   1418  N   ALA A 209      17.597   1.300   2.165  1.00  0.00           N  
ATOM   1419  CA  ALA A 209      18.389   0.132   1.787  1.00  0.00           C  
ATOM   1420  C   ALA A 209      18.682   0.080   0.277  1.00  0.00           C  
ATOM   1421  O   ALA A 209      19.815  -0.215  -0.117  1.00  0.00           O  
ATOM   1422  CB  ALA A 209      17.677  -1.137   2.234  1.00  0.00           C  
ATOM   1423  CEN ALA A 209      17.678  -1.137   2.233  1.00  0.00           X  
ATOM   1424  H   ALA A 209      16.680   1.151   2.560  1.00  0.00           H  
ATOM   1425  N   ALA A 210      17.705   0.395  -0.576  1.00  0.00           N  
ATOM   1426  CA  ALA A 210      17.873   0.405  -2.029  1.00  0.00           C  
ATOM   1427  C   ALA A 210      18.883   1.477  -2.475  1.00  0.00           C  
ATOM   1428  O   ALA A 210      19.745   1.207  -3.314  1.00  0.00           O  
ATOM   1429  CB  ALA A 210      16.529   0.621  -2.709  1.00  0.00           C  
ATOM   1430  CEN ALA A 210      16.530   0.621  -2.709  1.00  0.00           X  
ATOM   1431  H   ALA A 210      16.795   0.616  -0.201  1.00  0.00           H  
ATOM   1432  N   ALA A 211      18.840   2.667  -1.865  1.00  0.00           N  
ATOM   1433  CA  ALA A 211      19.756   3.763  -2.160  1.00  0.00           C  
ATOM   1434  C   ALA A 211      21.197   3.446  -1.726  1.00  0.00           C  
ATOM   1435  O   ALA A 211      22.141   3.675  -2.486  1.00  0.00           O  
ATOM   1436  CB  ALA A 211      19.268   5.040  -1.491  1.00  0.00           C  
ATOM   1437  CEN ALA A 211      19.269   5.040  -1.492  1.00  0.00           X  
ATOM   1438  H   ALA A 211      18.122   2.818  -1.172  1.00  0.00           H  
ATOM   1439  N   ALA A 212      21.386   2.870  -0.536  1.00  0.00           N  
ATOM   1440  CA  ALA A 212      22.715   2.550  -0.018  1.00  0.00           C  
ATOM   1441  C   ALA A 212      23.411   1.491  -0.884  1.00  0.00           C  
ATOM   1442  O   ALA A 212      24.583   1.644  -1.238  1.00  0.00           O  
ATOM   1443  CB  ALA A 212      22.618   2.083   1.427  1.00  0.00           C  
ATOM   1444  CEN ALA A 212      22.619   2.083   1.426  1.00  0.00           X  
ATOM   1445  H   ALA A 212      20.584   2.659   0.039  1.00  0.00           H  
ATOM   1446  N   ALA A 213      22.683   0.453  -1.311  1.00  0.00           N  
ATOM   1447  CA  ALA A 213      23.201  -0.560  -2.230  1.00  0.00           C  
ATOM   1448  C   ALA A 213      23.765   0.050  -3.523  1.00  0.00           C  
ATOM   1449  O   ALA A 213      24.887  -0.282  -3.917  1.00  0.00           O  
ATOM   1450  CB  ALA A 213      22.109  -1.569  -2.554  1.00  0.00           C  
ATOM   1451  CEN ALA A 213      22.110  -1.568  -2.554  1.00  0.00           X  
ATOM   1452  H   ALA A 213      21.742   0.346  -0.962  1.00  0.00           H  
ATOM   1453  N   ALA A 214      23.027   0.961  -4.163  1.00  0.00           N  
ATOM   1454  CA  ALA A 214      23.428   1.594  -5.418  1.00  0.00           C  
ATOM   1455  C   ALA A 214      24.665   2.491  -5.242  1.00  0.00           C  
ATOM   1456  O   ALA A 214      25.538   2.515  -6.113  1.00  0.00           O  
ATOM   1457  CB  ALA A 214      22.268   2.395  -5.990  1.00  0.00           C  
ATOM   1458  CEN ALA A 214      22.269   2.395  -5.990  1.00  0.00           X  
ATOM   1459  H   ALA A 214      22.130   1.214  -3.769  1.00  0.00           H  
ATOM   1460  N   ASN A 215      24.778   3.189  -4.108  1.00  0.00           N  
ATOM   1461  CA  ASN A 215      25.934   4.043  -3.806  1.00  0.00           C  
ATOM   1462  C   ASN A 215      27.253   3.263  -3.680  1.00  0.00           C  
ATOM   1463  O   ASN A 215      28.239   3.654  -4.300  1.00  0.00           O  
ATOM   1464  CB  ASN A 215      25.693   4.847  -2.542  1.00  0.00           C  
ATOM   1465  CEN ASN A 215      25.303   5.784  -2.273  1.00  0.00           X  
ATOM   1466  H   ASN A 215      24.013   3.163  -3.450  1.00  0.00           H  
ATOM   1467  N   CYS A 216      27.280   2.135  -2.961  1.00  0.00           N  
ATOM   1468  CA  CYS A 216      28.478   1.296  -2.806  1.00  0.00           C  
ATOM   1469  C   CYS A 216      29.019   0.662  -4.106  1.00  0.00           C  
ATOM   1470  O   CYS A 216      30.234   0.657  -4.303  1.00  0.00           O  
ATOM   1471  CB  CYS A 216      27.967   0.204  -1.867  1.00  0.00           C  
ATOM   1472  CEN CYS A 216      28.161   0.046  -0.872  1.00  0.00           X  
ATOM   1473  H   CYS A 216      26.484   1.932  -2.376  1.00  0.00           H  
ATOM   1474  N   ARG A 217      28.179   0.109  -4.996  1.00  0.00           N  
ATOM   1475  CA  ARG A 217      28.631  -0.515  -6.262  1.00  0.00           C  
ATOM   1476  C   ARG A 217      29.367   0.426  -7.229  1.00  0.00           C  
ATOM   1477  O   ARG A 217      30.292  -0.027  -7.906  1.00  0.00           O  
ATOM   1478  CB  ARG A 217      27.477  -1.203  -6.977  1.00  0.00           C  
ATOM   1479  CEN ARG A 217      25.905  -2.971  -7.723  1.00  0.00           X  
ATOM   1480  H   ARG A 217      27.190   0.197  -4.820  1.00  0.00           H  
ATOM   1481  N   LYS A 218      28.974   1.702  -7.297  1.00  0.00           N  
ATOM   1482  CA  LYS A 218      29.619   2.667  -8.207  1.00  0.00           C  
ATOM   1483  C   LYS A 218      30.800   3.314  -7.493  1.00  0.00           C  
ATOM   1484  O   LYS A 218      31.837   3.484  -8.166  1.00  0.00           O  
ATOM   1485  CB  LYS A 218      28.630   3.735  -8.677  1.00  0.00           C  
ATOM   1486  CEN LYS A 218      27.408   4.518 -10.217  1.00  0.00           X  
ATOM   1487  H   LYS A 218      28.578   2.100  -6.458  1.00  0.00           H  
TER                                                                             
# All scores below are weighted scores, not raw scores.
#BEGIN_POSE_ENERGIES_TABLE ./minmover_pdb/pose_42.pdb
label vdw cenpack pair env cbeta hs_pair ss_pair sheet total
weights 1 0.5 1 1 0.25 1 1 1 NA
pose 3.83421 4.79756 -12.5052 0.86676 12.5026 0 0 0 9.49595
MET:NtermProteinFull_1 0 0.264 -0.3557 -0.05461 0.03553 0 0 0 -0.11078
TYR_2 0 0.06937 -0.02091 0.83566 0.06981 0 0 0 0.95393
GLY_3 0 -0.04379 0.04363 -0.0429 0.06985 0 0 0 0.02678
LYS_4 0 -0.13155 -0.64117 -0.60186 0.06908 0 0 0 -1.30551
LEU_5 0 0.47396 -0.33786 0.08126 0.04389 0 0 0 0.26125
ASN_6 0 -0.04784 0.06617 -0.40966 0.06956 0 0 0 -0.32176
ASP_7 0 -0.14963 -0.01804 -0.37876 0.04277 0 0 0 -0.50367
LEU_8 0 -0.55207 -0.50812 -0.45811 0.03246 0 0 0 -1.48583
LEU_9 0 0.01745 -0.25634 0.75945 0.06919 0 0 0 0.58974
GLU_10 0 -0.08307 -0.03446 -0.71584 0.0693 0 0 0 -0.76407
ASP_11 0 -0.07489 0.25259 0.34071 0.0353 0 0 0 0.5537
LEU_12 0 -0.18087 -0.29906 -0.30366 0.03751 0 0 0 -0.74607
GLN_13 0 -0.04836 0.17203 -0.49415 0.06893 0 0 0 -0.30155
GLU_14 0 -0.22629 -0.14531 -0.60186 0.06908 0 0 0 -0.90438
VAL_15 0 -0.35406 -0.73821 -0.35242 0.03598 0 0 0 -1.40871
LEU_16 0.40829 0.74457 0.00331 0.24309 0.0707 0 0 0 1.46996
LYS_17 0 -0.03342 0.03938 -0.68888 0.06921 0 0 0 -0.61371
ASN_18 0 -0.45589 0.09012 -0.07783 0.0305 0 0 0 -0.41311
LEU_19 0.04692 0.43487 0.18101 -0.50394 0.03247 0 0 0 0.19133
HIS_20 0 0.216 0.03591 0.0215 0.06893 0 0 0 0.34235
LYS_21 0 0.01402 -0.08695 -0.96458 0.0697 0 0 0 -0.96781
ASN_22 0 0.66773 -0.51144 0.26721 0.07024 0 0 0 0.49374
ASP_23 0 -0.27866 -0.29422 0.08318 0.03614 0 0 0 -0.45356
ARG_24 0 -0.01396 -0.06691 -0.64658 0.07134 0 0 0 -0.65612
SER_25 0 -0.08485 -0.22822 -0.22078 0.04463 0 0 0 -0.48922
GLY_26 0 0.1332 -0.03708 0.0322 0.04345 0 0 0 0.17176
LYS_27 0 0 0 -1.04927 0.07259 0 0 0 -0.97669
ASP_28 0 -0.09128 -0.13608 -0.61428 0.06961 0 0 0 -0.77203
ASN_29 0 0.11894 -0.78373 -0.07783 0.03949 0 0 0 -0.70313
ILE_30 0 0.09467 0.30443 0.34575 0.06895 0 0 0 0.81381
HIS_D_31 0 -0.04412 -0.02733 0.11054 0.0693 0 0 0 0.10839
ASP_32 0 -0.00757 -0.91545 -0.1485 0.05708 0 0 0 -1.01444
VAL_33 0.04692 0.4337 0.42913 -0.27892 0.03147 0 0 0 0.66229
ASP_34 0 0.16487 -0.00249 -0.31759 0.06883 0 0 0 -0.08638
ASN_35 0 0.0452 -0.19706 -0.32173 0.06878 0 0 0 -0.40481
HIS_D_36 0 -0.03299 0.36412 -0.04512 0.03683 0 0 0 0.32284
LEU_37 0.40829 0.57225 -0.3868 -0.30366 0.03922 0 0 0 0.3293
GLN_38 0 -0.03288 0.04702 -0.59803 0.06921 0 0 0 -0.51467
ASN_39 0 -0.26414 -0.39877 -0.19403 0.04294 0 0 0 -0.81401
VAL_40 0 0.03114 -0.39377 -0.41511 0.03876 0 0 0 -0.73897
ILE_41 0 0.06321 -0.32206 0.60227 0.06908 0 0 0 0.4125
GLU_42 0 0.00117 -0.25241 -0.60186 0.06893 0 0 0 -0.78418
ASP_43 0 0.01063 0.48671 0.56875 0.03624 0 0 0 1.10234
ILE_44 0 -0.16688 -0.8234 -0.31819 0.03739 0 0 0 -1.27109
HIS_D_45 0 0.00838 0.23512 0.0215 0.06884 0 0 0 0.33383
ASP_46 0 -0.01058 -0.53669 -0.31759 0.06909 0 0 0 -0.79578
PHE_47 0 0.17635 -0.30751 -0.44993 0.0389 0 0 0 -0.54219
MET_48 0 0.65172 -0.10701 0.06168 0.07014 0 0 0 0.67653
GLN_49 0 -0.05606 -0.08918 -0.59803 0.06924 0 0 0 -0.67403
ALA_50 0 -0.03252 0.09131 -0.01847 0.04428 0 0 0 0.0846
ALA_51 0 0.08828 -0.06949 -0.14527 0.0356 0 0 0 -0.09088
ALA_52 0 0.08191 -0.12022 0.15304 0.03503 0 0 0 0.14977
ALA_53 0 -0.05004 0.04455 0.16717 0.03539 0 0 0 0.19708
ALA_54 0 0.28447 0.00402 -0.06885 0.03473 0 0 0 0.25436
ALA_55 0 0.10745 -0.04412 0.11438 0.035 0 0 0 0.21271
ASN_56 0 -0.06109 0.02242 -0.36221 0.03678 0 0 0 -0.3641
CYS_57 0 0.07598 0.10811 0.77853 0.04278 0 0 0 1.00539
ARG_58 0 0.53363 0.23211 -0.26954 0.06956 0 0 0 0.56577
LYS_59 0 -0.01225 -0.01939 -0.8715 0.07212 0 0 0 -0.83102
GLY_60 0 -0.02266 0.00471 0.60923 0.04731 0 0 0 0.63859
SER_61 0 0.0413 -0.05172 -0.11629 0.04731 0 0 0 -0.07942
PRO_62 0 -0.01674 -0.00677 0.043 0.04109 0 0 0 0.06058
GLY_63 0 0 0 0.91259 0.04183 0 0 0 0.95441
SER_64 0 0 0 0.13063 0.04957 0 0 0 0.1802
PRO_65 0 0 0 0.51404 0.04957 0 0 0 0.5636
ALA_66 0 0 0 0.89846 0.04957 0 0 0 0.94802
GLY_67 0 0 0 0.91259 0.04183 0 0 0 0.95441
SER_68 0 0 0 0.29023 0.04183 0 0 0 0.33206
PRO_69 0 0 0 0.2123 0.04957 0 0 0 0.26186
THR_70 0 0 0 0.48779 0.07573 0 0 0 0.56352
SER_71 0 0 0 0.13063 0.07494 0 0 0 0.20557
THR_72 0 0 0 0.48779 0.07499 0 0 0 0.56278
GLU_73 0 0 0 -1.01303 0.07573 0 0 0 -0.9373
GLU_74 0 0 0 -1.01303 0.07582 0 0 0 -0.93721
GLY_75 0 0 0 0.91259 0.04957 0 0 0 0.96215
THR_76 0 0 0 0.48779 0.04957 0 0 0 0.53736
SER_77 0 0 0 0.29023 0.07582 0 0 0 0.36605
GLU_78 0 0 0 -1.03403 0.07549 0 0 0 -0.95854
SER_79 0 0 0 0.13063 0.07573 0 0 0 0.20636
ALA_80 0 0 0 0.89846 0.07499 0 0 0 0.97344
THR_81 0 0 0 0.43096 0.07582 0 0 0 0.50678
PRO_82 0 0 0 0.2123 0.07582 0 0 0 0.28812
GLU_83 0 0 0 -1.03403 0.07499 0 0 0 -0.95904
SER_84 0 0 0 0.13063 0.07582 0 0 0 0.20645
GLY_85 0 0 0 0.91259 0.04957 0 0 0 0.96215
PRO_86 0 0 0 0.51404 0.04957 0 0 0 0.5636
GLY_87 0 0 0 0.91259 0.04957 0 0 0 0.96215
THR_88 0 0 0 0.48779 0.07582 0 0 0 0.56361
SER_89 0 0 0 0.13063 0.07499 0 0 0 0.20562
THR_90 0 0 0 0.33798 0.07499 0 0 0 0.41297
GLU_91 0 0 0 -1.03403 0.07582 0 0 0 -0.95821
PRO_92 0 0 0 0.2123 0.07582 0 0 0 0.28812
SER_93 0 0 0 0.13063 0.07499 0 0 0 0.20562
GLU_94 0 0 0 -1.03403 0.07264 0 0 0 -0.96139
GLY_95 0 0 0 0.91259 0.07331 0 0 0 0.9859
SER_96 0 0 0 0.29023 0.04601 0 0 0 0.33624
ALA_97 0 0 0 0.797 0.06376 0 0 0 0.86076
PRO_98 0 0 0 0.2123 0.04957 0 0 0 0.26186
GLY_99 0 0 0 0.91259 0.04957 0 0 0 0.96215
SER_100 0 0 0 0.13063 0.04957 0 0 0 0.1802
PRO_101 0 0 0 0.51404 0.07582 0 0 0 0.58986
ALA_102 0 0 0 0.89846 0.07582 0 0 0 0.97427
GLY_103 0 0 0 0.60923 0.04957 0 0 0 0.6588
SER_104 0 0 0 0.29023 0.04957 0 0 0 0.3398
PRO_105 0 0 0 0.2123 0.07582 0 0 0 0.28812
THR_106 0 0 0 0.43096 0.07573 0 0 0 0.50669
SER_107 0 0 0 0.29023 0.07499 0 0 0 0.36522
THR_108 0 0 0 0.48779 0.07499 0 0 0 0.56278
GLU_109 0 0 0 -1.01303 0.07573 0 0 0 -0.9373
GLU_110 0 0 0 -1.03403 0.07582 0 0 0 -0.95821
GLY_111 0 0 0 0.91259 0.04957 0 0 0 0.96215
THR_112 0 0 0 0.48779 0.07582 0 0 0 0.56361
SER_113 0 0 0 -0.0106 0.07347 0 0 0 0.06287
THR_114 0 0 0 0.48779 0.07499 0 0 0 0.56278
GLU_115 0 0 0 -1.03403 0.07582 0 0 0 -0.95821
PRO_116 0 0 0 0.2123 0.07582 0 0 0 0.28812
SER_117 0 0 0 0.29023 0.07499 0 0 0 0.36522
GLU_118 0 0 0 -1.03403 0.07508 0 0 0 -0.95895
GLY_119 0 0 0 0.91259 0.04957 0 0 0 0.96215
SER_120 0 0 0 0.29023 0.04295 0 0 0 0.33318
ALA_121 0 0 0 0.89846 0.05337 0 0 0 0.95183
PRO_122 0 0 0 0.2123 0.04183 0 0 0 0.25412
GLY_123 0 0 0 0.91259 0.04957 0 0 0 0.96215
THR_124 0 0 0 0.43096 0.07582 0 0 0 0.50678
SER_125 0 0 0 0.13063 0.07499 0 0 0 0.20562
THR_126 0 0 0 0.43096 0.07499 0 0 0 0.50594
GLU_127 0 0 0 -1.03403 0.07582 0 0 0 -0.95821
PRO_128 0 0 0 -0.05784 0.04731 0 0 0 -0.01054
SER_129 0 0 0 -0.0106 0.07582 0 0 0 0.06522
GLU_130 0 0 0 -0.93278 0.07582 0 0 0 -0.85696
GLY_131 0 0 0 0.60923 0.07508 0 0 0 0.68431
SER_132 0 0 0 -0.11629 0.04102 0 0 0 -0.07527
ALA_133 0 0 0 0.797 0.0471 0 0 0 0.8441
PRO_134 0 0 0 0.043 0.04308 0 0 0 0.08608
GLY_135 0 0 0 0.91259 0.04183 0 0 0 0.95441
THR_136 0 0 0 0.43096 0.07508 0 0 0 0.50603
SER_137 0 0 0 0.29023 0.07582 0 0 0 0.36605
GLU_138 0 0 0 -1.01303 0.07582 0 0 0 -0.93721
SER_139 0 0 0 0.13063 0.07499 0 0 0 0.20562
ALA_140 0 0 0 0.89846 0.07347 0 0 0 0.97192
THR_141 0 0 0 0.43096 0.07582 0 0 0 0.50678
PRO_142 0 0 0 0.51404 0.07582 0 0 0 0.58986
GLU_143 0 0 0 -1.03403 0.07499 0 0 0 -0.95904
SER_144 0 0 0 -0.0106 0.07582 0 0 0 0.06522
GLY_145 0 0 0 0.91259 0.04183 0 0 0 0.95441
PRO_146 0 0 0 0.51404 0.04957 0 0 0 0.5636
GLY_147 0 0 0 0.91259 0.04183 0 0 0 0.95441
SER_148 0 0 0 0.29023 0.07508 0 0 0 0.36531
GLU_149 0 0 0 -1.03403 0.07582 0 0 0 -0.95821
PRO_150 0 0 0 0.51404 0.04957 0 0 0 0.5636
ALA_151 0 0 0 0.89846 0.07508 0 0 0 0.97353
THR_152 0 0.00291 -0.00852 0.23017 0.07212 0 0 0 0.29668
SER_153 0 0.0225 -0.09528 -0.11629 0.04518 0 0 0 -0.1439
GLY_154 0.04405 0.55101 -0.19874 -0.09146 0.0322 0 0 0 0.33705
SER_155 0.71099 -0.2159 -0.08114 -0.06451 0.03028 0 0 0 0.37973
GLU_156 0 -0.06951 0.12493 -0.00141 0.03704 0 0 0 0.09105
THR_157 0 0.21724 0.00052 0.07803 0.03081 0 0 0 0.3266
PRO_158 0 0.1187 0.08546 -0.2658 0.04268 0 0 0 -0.01896
GLY_159 0 -0.12774 0.06215 -0.07965 0.04277 0 0 0 -0.10247
MET_160 0 0.02891 -0.26253 -0.29185 0.0305 0 0 0 -0.49496
TYR_161 0 -0.04061 -0.00037 0.80588 0.06961 0 0 0 0.83451
GLY_162 0 0.04798 0.01946 -0.07814 0.0353 0 0 0 0.02461
LYS_163 0 0.01637 0.32726 1.09157 0.03741 0 0 0 1.47262
LEU_164 0 0.12491 -0.14957 -0.06582 0.06928 0 0 0 -0.0212
ASN_165 0 -0.02242 -0.01444 -0.36221 0.0697 0 0 0 -0.32937
ASP_166 0 -0.01818 0.09239 -0.24167 0.03777 0 0 0 -0.12969
LEU_167 0 0.10631 -0.30033 -0.52948 0.03224 0 0 0 -0.69127
LEU_168 0 0.1852 0.13016 0.58995 0.06893 0 0 0 0.97424
GLU_169 0 0.0646 -0.1127 -0.60186 0.06893 0 0 0 -0.58103
ASP_170 0 0.04794 0.6993 0.46164 0.03758 0 0 0 1.24647
LEU_171 0 0.04307 -0.38895 -0.45811 0.03721 0 0 0 -0.76677
GLN_172 0 -0.02008 0.11227 -0.4142 0.06878 0 0 0 -0.25322
GLU_173 0 -0.20903 -0.47959 -0.37543 0.04306 0 0 0 -1.021
VAL_174 0 -0.25322 -0.6923 -0.46599 0.03385 0 0 0 -1.37766
LEU_175 0 0.0784 0.18175 0.24309 0.0699 0 0 0 0.57313
LYS_176 0 0.02137 -0.13798 -0.68888 0.06921 0 0 0 -0.73629
ASN_177 0 -0.22177 0.13733 0.33879 0.03103 0 0 0 0.28538
LEU_178 0.20048 0.54329 0.1229 -0.39148 0.03404 0 0 0 0.50923
HIS_179 0 0.02569 -0.02632 0.0215 0.06879 0 0 0 0.08967
LYS_180 0 0.01455 -0.63579 -0.68888 0.06893 0 0 0 -1.2412
ASN_181 0 -0.01275 -0.30226 0.26721 0.0366 0 0 0 -0.01119
ASP_182 0.50637 0.05312 -0.17462 -0.1485 0.06928 0 0 0 0.30566
ARG_183 0 0.17824 -0.30682 -0.48527 0.06977 0 0 0 -0.54407
SER_184 0 -0.05917 -0.25941 -0.20705 0.04345 0 0 0 -0.48218
GLY_185 0 -0.02832 -0.07813 0.0322 0.04305 0 0 0 -0.03119
LYS_186 0 -0.01222 -0.02367 -1.04927 0.07134 0 0 0 -1.01382
ASP_187 0 -0.02749 -0.0837 -0.60822 0.07007 0 0 0 -0.64934
ASN_188 0 0.28089 -0.58841 -0.07783 0.03518 0 0 0 -0.35017
ILE_189 0.50637 0.08394 0.3778 0.47679 0.06943 0 0 0 1.51432
HIS_D_190 0 -0.0645 -0.08638 0.06501 0.06921 0 0 0 -0.01667
ASP_191 0 -0.14447 -0.30246 -0.37876 0.06893 0 0 0 -0.75676
VAL_192 0.20048 0.57969 0.26973 -0.27892 0.04537 0 0 0 0.81634
ASP_193 0 0.09975 0.33466 -0.37876 0.06912 0 0 0 0.12476
ASN_194 0 -0.12096 0.01601 -0.40966 0.06882 0 0 0 -0.44578
HIS_D_195 0 -0.40941 -0.04463 -0.15264 0.03464 0 0 0 -0.57204
LEU_196 0 -0.37148 -0.33046 -0.45811 0.0321 0 0 0 -1.12794
GLN_197 0 -0.00487 0.2272 -0.55896 0.06892 0 0 0 -0.26771
ASN_198 0 -0.1085 -0.25771 -0.28327 0.06893 0 0 0 -0.58055
VAL_199 0 0.12102 -0.46792 -0.35242 0.04622 0 0 0 -0.65309
ILE_200 0 0.29745 -0.32092 0.34575 0.07007 0 0 0 0.39235
GLU_201 0 -0.06654 0.007 -0.71584 0.06894 0 0 0 -0.70644
ASP_202 0 -0.36563 -0.17944 0.08318 0.03583 0 0 0 -0.42606
ILE_203 0 0.15031 -0.50375 -0.41682 0.03826 0 0 0 -0.732
HIS_204 0 0.09725 0.38034 -0.02241 0.06878 0 0 0 0.52396
ASP_205 0 -0.03563 -0.34668 -0.47618 0.06885 0 0 0 -0.78964
PHE_206 0 -0.0733 -0.33461 -0.30123 0.03721 0 0 0 -0.67193
MET_207 0 -0.19771 0.00012 -0.13184 0.0323 0 0 0 -0.29713
GLN_208 0 -0.07974 0.05983 -0.59803 0.06909 0 0 0 -0.54884
ALA_209 0 0.00921 -0.04724 0.15304 0.04373 0 0 0 0.15874
ALA_210 0 -0.09798 -0.05912 -0.11236 0.03795 0 0 0 -0.23151
ALA_211 0 -0.15461 0.06011 0.07904 0.03191 0 0 0 0.01646
ALA_212 0 -0.0004 0.07569 0.15304 0.03061 0 0 0 0.25894
ALA_213 0 0.19132 0.03179 0.07904 0.03872 0 0 0 0.34087
ALA_214 0.00658 -4e-05 0.1019 -0.06885 0.03158 0 0 0 0.07118
ASN_215 0.74845 0.50277 -0.54569 -0.19403 0.03028 0 0 0 0.5418
CYS_216 0 0.05566 -0.0205 1.93683 0.06961 0 0 0 2.0416
ARG_217 0 0.73233 0.04626 -0.33465 0.06902 0 0 0 0.51296
LYS:CtermProteinFull_218 0 -0.22157 -0.02687 -0.68888 0.06903 0 0 0 -0.8683
#END_POSE_ENERGIES_TABLE ./minmover_pdb/pose_42.pdb
