# Supplementary material for: Selection of a promiscuous minimalist cAMP phosphodiesterase from a library of de novo designed proteins
Source: Nat Chem. 2024 May 3;16(7):1200–8. doi: 10.1038/s41557-024-01490-4 (PMC11230910; doi:10.1038/s41557-024-01490-4)
Supplement: Supplementary file 3 — MD input files, scripts and final structures derived from MD, AlphaFold2, EMSfold and MultiSFold. [file 41557_2024_1490_MOESM3_ESM.zip › Computational_Data/4_MultiSFold/campase/pose_43.pdb]

ATOM      1  N   MET A   1      -5.685  -3.190  15.727  1.00  0.00           N  
ATOM      2  CA  MET A   1      -6.194  -2.453  14.552  1.00  0.00           C  
ATOM      3  C   MET A   1      -5.242  -1.342  14.148  1.00  0.00           C  
ATOM      4  O   MET A   1      -4.840  -1.358  13.005  1.00  0.00           O  
ATOM      5  CB  MET A   1      -7.577  -1.873  14.839  1.00  0.00           C  
ATOM      6  CEN MET A   1      -9.273  -2.040  14.422  1.00  0.00           X  
ATOM      7  H   MET A   1      -6.223  -3.221  16.569  1.00  0.00           H  
ATOM      8  N   TYR A   2      -4.793  -0.478  15.066  1.00  0.00           N  
ATOM      9  CA  TYR A   2      -3.884   0.628  14.722  1.00  0.00           C  
ATOM     10  C   TYR A   2      -2.530   0.219  14.099  1.00  0.00           C  
ATOM     11  O   TYR A   2      -2.278   0.608  12.975  1.00  0.00           O  
ATOM     12  CB  TYR A   2      -3.623   1.466  15.975  1.00  0.00           C  
ATOM     13  CEN TYR A   2      -4.175   2.935  16.755  1.00  0.00           X  
ATOM     14  H   TYR A   2      -5.243  -0.398  15.967  1.00  0.00           H  
ATOM     15  N   GLY A   3      -1.693  -0.576  14.786  1.00  0.00           N  
ATOM     16  CA  GLY A   3      -0.433  -1.094  14.215  1.00  0.00           C  
ATOM     17  C   GLY A   3      -0.604  -1.660  12.802  1.00  0.00           C  
ATOM     18  O   GLY A   3      -0.138  -1.044  11.861  1.00  0.00           O  
ATOM     19  CEN GLY A   3      -0.433  -1.094  14.215  1.00  0.00           X  
ATOM     20  H   GLY A   3      -1.898  -0.788  15.753  1.00  0.00           H  
ATOM     21  N   LYS A   4      -1.410  -2.724  12.655  1.00  0.00           N  
ATOM     22  CA  LYS A   4      -1.658  -3.402  11.364  1.00  0.00           C  
ATOM     23  C   LYS A   4      -2.111  -2.461  10.246  1.00  0.00           C  
ATOM     24  O   LYS A   4      -1.684  -2.571   9.111  1.00  0.00           O  
ATOM     25  CB  LYS A   4      -2.702  -4.505  11.546  1.00  0.00           C  
ATOM     26  CEN LYS A   4      -3.143  -6.565  11.739  1.00  0.00           X  
ATOM     27  H   LYS A   4      -1.778  -3.160  13.488  1.00  0.00           H  
ATOM     28  N   LEU A   5      -3.032  -1.566  10.575  1.00  0.00           N  
ATOM     29  CA  LEU A   5      -3.482  -0.506   9.689  1.00  0.00           C  
ATOM     30  C   LEU A   5      -2.320   0.371   9.202  1.00  0.00           C  
ATOM     31  O   LEU A   5      -2.237   0.688   8.023  1.00  0.00           O  
ATOM     32  CB  LEU A   5      -4.536   0.351  10.401  1.00  0.00           C  
ATOM     33  CEN LEU A   5      -6.071   0.425  10.291  1.00  0.00           X  
ATOM     34  H   LEU A   5      -3.397  -1.593  11.518  1.00  0.00           H  
ATOM     35  N   ASN A   6      -1.435   0.761  10.119  1.00  0.00           N  
ATOM     36  CA  ASN A   6      -0.261   1.549   9.784  1.00  0.00           C  
ATOM     37  C   ASN A   6       0.607   0.810   8.760  1.00  0.00           C  
ATOM     38  O   ASN A   6       0.990   1.419   7.774  1.00  0.00           O  
ATOM     39  CB  ASN A   6       0.548   1.893  11.021  1.00  0.00           C  
ATOM     40  CEN ASN A   6       0.614   2.673  11.721  1.00  0.00           X  
ATOM     41  H   ASN A   6      -1.463   0.342  11.036  1.00  0.00           H  
ATOM     42  N   ASP A   7       0.830  -0.493   8.961  1.00  0.00           N  
ATOM     43  CA  ASP A   7       1.596  -1.333   8.033  1.00  0.00           C  
ATOM     44  C   ASP A   7       0.891  -1.398   6.664  1.00  0.00           C  
ATOM     45  O   ASP A   7       1.505  -1.150   5.632  1.00  0.00           O  
ATOM     46  CB  ASP A   7       1.781  -2.740   8.606  1.00  0.00           C  
ATOM     47  CEN ASP A   7       2.469  -3.298   9.109  1.00  0.00           X  
ATOM     48  H   ASP A   7       0.532  -0.916   9.827  1.00  0.00           H  
ATOM     49  N   LEU A   8      -0.438  -1.571   6.662  1.00  0.00           N  
ATOM     50  CA  LEU A   8      -1.239  -1.628   5.440  1.00  0.00           C  
ATOM     51  C   LEU A   8      -1.239  -0.308   4.649  1.00  0.00           C  
ATOM     52  O   LEU A   8      -1.203  -0.305   3.420  1.00  0.00           O  
ATOM     53  CB  LEU A   8      -2.677  -2.029   5.791  1.00  0.00           C  
ATOM     54  CEN LEU A   8      -3.454  -3.353   5.663  1.00  0.00           X  
ATOM     55  H   LEU A   8      -0.884  -1.813   7.536  1.00  0.00           H  
ATOM     56  N   LEU A   9      -1.325   0.829   5.349  1.00  0.00           N  
ATOM     57  CA  LEU A   9      -1.227   2.142   4.713  1.00  0.00           C  
ATOM     58  C   LEU A   9       0.125   2.319   4.007  1.00  0.00           C  
ATOM     59  O   LEU A   9       0.162   2.804   2.879  1.00  0.00           O  
ATOM     60  CB  LEU A   9      -1.437   3.249   5.754  1.00  0.00           C  
ATOM     61  CEN LEU A   9      -2.627   4.174   6.070  1.00  0.00           X  
ATOM     62  H   LEU A   9      -1.403   0.766   6.354  1.00  0.00           H  
ATOM     63  N   GLU A  10       1.222   1.934   4.663  1.00  0.00           N  
ATOM     64  CA  GLU A  10       2.576   2.045   4.119  1.00  0.00           C  
ATOM     65  C   GLU A  10       2.704   1.296   2.792  1.00  0.00           C  
ATOM     66  O   GLU A  10       3.197   1.878   1.823  1.00  0.00           O  
ATOM     67  CB  GLU A  10       3.601   1.514   5.123  1.00  0.00           C  
ATOM     68  CEN GLU A  10       4.760   1.797   6.340  1.00  0.00           X  
ATOM     69  H   GLU A  10       1.116   1.450   5.543  1.00  0.00           H  
ATOM     70  N   ASP A  11       2.179   0.074   2.720  1.00  0.00           N  
ATOM     71  CA  ASP A  11       2.257  -0.768   1.530  1.00  0.00           C  
ATOM     72  C   ASP A  11       1.433  -0.166   0.384  1.00  0.00           C  
ATOM     73  O   ASP A  11       1.912   0.012  -0.734  1.00  0.00           O  
ATOM     74  CB  ASP A  11       1.775  -2.186   1.844  1.00  0.00           C  
ATOM     75  CEN ASP A  11       2.144  -3.106   2.082  1.00  0.00           X  
ATOM     76  H   ASP A  11       1.798  -0.341   3.558  1.00  0.00           H  
ATOM     77  N   LEU A  12       0.217   0.299   0.659  1.00  0.00           N  
ATOM     78  CA  LEU A  12      -0.596   0.999  -0.337  1.00  0.00           C  
ATOM     79  C   LEU A  12       0.137   2.201  -0.970  1.00  0.00           C  
ATOM     80  O   LEU A  12       0.203   2.341  -2.196  1.00  0.00           O  
ATOM     81  CB  LEU A  12      -1.910   1.460   0.306  1.00  0.00           C  
ATOM     82  CEN LEU A  12      -3.352   0.921   0.239  1.00  0.00           X  
ATOM     83  H   LEU A  12      -0.174   0.093   1.566  1.00  0.00           H  
ATOM     84  N   GLN A  13       0.753   3.049  -0.148  1.00  0.00           N  
ATOM     85  CA  GLN A  13       1.502   4.211  -0.626  1.00  0.00           C  
ATOM     86  C   GLN A  13       2.702   3.826  -1.496  1.00  0.00           C  
ATOM     87  O   GLN A  13       2.919   4.434  -2.548  1.00  0.00           O  
ATOM     88  CB  GLN A  13       1.984   5.048   0.562  1.00  0.00           C  
ATOM     89  CEN GLN A  13       1.656   6.467   1.525  1.00  0.00           X  
ATOM     90  H   GLN A  13       0.774   2.821   0.836  1.00  0.00           H  
ATOM     91  N   GLU A  14       3.509   2.861  -1.076  1.00  0.00           N  
ATOM     92  CA  GLU A  14       4.674   2.426  -1.833  1.00  0.00           C  
ATOM     93  C   GLU A  14       4.267   1.856  -3.205  1.00  0.00           C  
ATOM     94  O   GLU A  14       4.921   2.187  -4.201  1.00  0.00           O  
ATOM     95  CB  GLU A  14       5.463   1.385  -1.036  1.00  0.00           C  
ATOM     96  CEN GLU A  14       6.765   0.985  -0.012  1.00  0.00           X  
ATOM     97  H   GLU A  14       3.286   2.361  -0.228  1.00  0.00           H  
ATOM     98  N   VAL A  15       3.125   1.155  -3.313  1.00  0.00           N  
ATOM     99  CA  VAL A  15       2.618   0.582  -4.582  1.00  0.00           C  
ATOM    100  C   VAL A  15       2.224   1.707  -5.542  1.00  0.00           C  
ATOM    101  O   VAL A  15       2.631   1.680  -6.706  1.00  0.00           O  
ATOM    102  CB  VAL A  15       1.404  -0.340  -4.358  1.00  0.00           C  
ATOM    103  CEN VAL A  15       1.196  -0.996  -4.375  1.00  0.00           X  
ATOM    104  H   VAL A  15       2.590   1.010  -2.469  1.00  0.00           H  
ATOM    105  N   LEU A  16       1.516   2.741  -5.063  1.00  0.00           N  
ATOM    106  CA  LEU A  16       1.166   3.924  -5.865  1.00  0.00           C  
ATOM    107  C   LEU A  16       2.402   4.673  -6.378  1.00  0.00           C  
ATOM    108  O   LEU A  16       2.466   5.080  -7.539  1.00  0.00           O  
ATOM    109  CB  LEU A  16       0.284   4.871  -5.041  1.00  0.00           C  
ATOM    110  CEN LEU A  16      -1.227   5.168  -5.053  1.00  0.00           X  
ATOM    111  H   LEU A  16       1.168   2.670  -4.116  1.00  0.00           H  
ATOM    112  N   LYS A  17       3.417   4.861  -5.526  1.00  0.00           N  
ATOM    113  CA  LYS A  17       4.648   5.568  -5.919  1.00  0.00           C  
ATOM    114  C   LYS A  17       5.384   4.826  -7.027  1.00  0.00           C  
ATOM    115  O   LYS A  17       5.818   5.462  -7.987  1.00  0.00           O  
ATOM    116  CB  LYS A  17       5.573   5.753  -4.715  1.00  0.00           C  
ATOM    117  CEN LYS A  17       6.381   7.027  -3.232  1.00  0.00           X  
ATOM    118  H   LYS A  17       3.325   4.481  -4.593  1.00  0.00           H  
ATOM    119  N   ASN A  18       5.537   3.512  -6.913  1.00  0.00           N  
ATOM    120  CA  ASN A  18       6.214   2.697  -7.916  1.00  0.00           C  
ATOM    121  C   ASN A  18       5.474   2.702  -9.259  1.00  0.00           C  
ATOM    122  O   ASN A  18       6.091   2.981 -10.287  1.00  0.00           O  
ATOM    123  CB  ASN A  18       6.398   1.272  -7.427  1.00  0.00           C  
ATOM    124  CEN ASN A  18       7.122   0.707  -6.918  1.00  0.00           X  
ATOM    125  H   ASN A  18       5.179   3.056  -6.085  1.00  0.00           H  
ATOM    126  N   LEU A  19       4.149   2.538  -9.257  1.00  0.00           N  
ATOM    127  CA  LEU A  19       3.326   2.558 -10.467  1.00  0.00           C  
ATOM    128  C   LEU A  19       3.471   3.892 -11.224  1.00  0.00           C  
ATOM    129  O   LEU A  19       3.822   3.906 -12.405  1.00  0.00           O  
ATOM    130  CB  LEU A  19       1.857   2.303 -10.106  1.00  0.00           C  
ATOM    131  CEN LEU A  19       0.946   1.068 -10.244  1.00  0.00           X  
ATOM    132  H   LEU A  19       3.685   2.372  -8.376  1.00  0.00           H  
ATOM    133  N   HIS A  20       3.330   5.023 -10.532  1.00  0.00           N  
ATOM    134  CA  HIS A  20       3.316   6.342 -11.168  1.00  0.00           C  
ATOM    135  C   HIS A  20       4.620   6.689 -11.899  1.00  0.00           C  
ATOM    136  O   HIS A  20       4.591   7.336 -12.948  1.00  0.00           O  
ATOM    137  CB  HIS A  20       3.015   7.421 -10.123  1.00  0.00           C  
ATOM    138  CEN HIS A  20       1.885   8.127  -9.618  1.00  0.00           X  
ATOM    139  H   HIS A  20       3.117   4.953  -9.546  1.00  0.00           H  
ATOM    140  N   LYS A  21       5.782   6.259 -11.383  1.00  0.00           N  
ATOM    141  CA  LYS A  21       7.088   6.651 -11.949  1.00  0.00           C  
ATOM    142  C   LYS A  21       6.984   6.881 -13.468  1.00  0.00           C  
ATOM    143  O   LYS A  21       7.560   7.848 -13.973  1.00  0.00           O  
ATOM    144  CB  LYS A  21       8.146   5.588 -11.649  1.00  0.00           C  
ATOM    145  CEN LYS A  21       9.823   4.973 -10.516  1.00  0.00           X  
ATOM    146  H   LYS A  21       5.746   5.587 -10.631  1.00  0.00           H  
ATOM    147  N   ASN A  22       6.213   6.049 -14.172  1.00  0.00           N  
ATOM    148  CA  ASN A  22       6.240   5.920 -15.634  1.00  0.00           C  
ATOM    149  C   ASN A  22       4.866   5.871 -16.291  1.00  0.00           C  
ATOM    150  O   ASN A  22       4.730   5.214 -17.326  1.00  0.00           O  
ATOM    151  CB  ASN A  22       7.034   4.695 -16.048  1.00  0.00           C  
ATOM    152  CEN ASN A  22       8.024   4.453 -16.298  1.00  0.00           X  
ATOM    153  H   ASN A  22       5.604   5.429 -13.660  1.00  0.00           H  
ATOM    154  N   ASP A  23       3.879   6.591 -15.750  1.00  0.00           N  
ATOM    155  CA  ASP A  23       2.495   6.541 -16.239  1.00  0.00           C  
ATOM    156  C   ASP A  23       2.413   6.714 -17.771  1.00  0.00           C  
ATOM    157  O   ASP A  23       1.523   6.175 -18.436  1.00  0.00           O  
ATOM    158  CB  ASP A  23       1.653   7.614 -15.545  1.00  0.00           C  
ATOM    159  CEN ASP A  23       1.008   7.722 -14.764  1.00  0.00           X  
ATOM    160  H   ASP A  23       4.069   7.120 -14.912  1.00  0.00           H  
ATOM    161  N   ARG A  24       3.407   7.389 -18.376  1.00  0.00           N  
ATOM    162  CA  ARG A  24       3.449   7.645 -19.824  1.00  0.00           C  
ATOM    163  C   ARG A  24       3.403   6.415 -20.728  1.00  0.00           C  
ATOM    164  O   ARG A  24       3.138   6.617 -21.913  1.00  0.00           O  
ATOM    165  CB  ARG A  24       4.649   8.509 -20.184  1.00  0.00           C  
ATOM    166  CEN ARG A  24       6.027  10.509 -20.686  1.00  0.00           X  
ATOM    167  H   ARG A  24       4.160   7.719 -17.790  1.00  0.00           H  
ATOM    168  N   SER A  25       3.676   5.194 -20.254  1.00  0.00           N  
ATOM    169  CA  SER A  25       3.693   4.011 -21.143  1.00  0.00           C  
ATOM    170  C   SER A  25       2.357   3.560 -21.737  1.00  0.00           C  
ATOM    171  O   SER A  25       2.387   3.043 -22.844  1.00  0.00           O  
ATOM    172  CB  SER A  25       4.303   2.847 -20.387  1.00  0.00           C  
ATOM    173  CEN SER A  25       4.420   2.516 -19.972  1.00  0.00           X  
ATOM    174  H   SER A  25       4.036   5.105 -19.316  1.00  0.00           H  
ATOM    175  N   GLY A  26       1.209   3.817 -21.103  1.00  0.00           N  
ATOM    176  CA  GLY A  26      -0.094   3.345 -21.592  1.00  0.00           C  
ATOM    177  C   GLY A  26      -0.399   1.863 -21.314  1.00  0.00           C  
ATOM    178  O   GLY A  26       0.304   1.205 -20.567  1.00  0.00           O  
ATOM    179  CEN GLY A  26      -0.094   3.345 -21.592  1.00  0.00           X  
ATOM    180  H   GLY A  26       1.241   4.360 -20.252  1.00  0.00           H  
ATOM    181  N   LYS A  27      -1.438   1.352 -21.990  1.00  0.00           N  
ATOM    182  CA  LYS A  27      -2.021  -0.009 -21.992  1.00  0.00           C  
ATOM    183  C   LYS A  27      -1.862  -0.905 -20.756  1.00  0.00           C  
ATOM    184  O   LYS A  27      -2.605  -0.690 -19.805  1.00  0.00           O  
ATOM    185  CB  LYS A  27      -1.458  -0.769 -23.194  1.00  0.00           C  
ATOM    186  CEN LYS A  27      -1.715  -1.472 -25.173  1.00  0.00           X  
ATOM    187  H   LYS A  27      -1.869   1.991 -22.644  1.00  0.00           H  
ATOM    188  N   ASP A  28      -0.913  -1.831 -20.709  1.00  0.00           N  
ATOM    189  CA  ASP A  28      -0.692  -2.635 -19.502  1.00  0.00           C  
ATOM    190  C   ASP A  28      -0.706  -1.806 -18.211  1.00  0.00           C  
ATOM    191  O   ASP A  28      -1.298  -2.237 -17.226  1.00  0.00           O  
ATOM    192  CB  ASP A  28       0.636  -3.388 -19.614  1.00  0.00           C  
ATOM    193  CEN ASP A  28       0.999  -4.302 -19.879  1.00  0.00           X  
ATOM    194  H   ASP A  28      -0.516  -2.153 -21.578  1.00  0.00           H  
ATOM    195  N   ASN A  29      -0.169  -0.578 -18.212  1.00  0.00           N  
ATOM    196  CA  ASN A  29      -0.072   0.199 -16.971  1.00  0.00           C  
ATOM    197  C   ASN A  29      -1.431   0.408 -16.267  1.00  0.00           C  
ATOM    198  O   ASN A  29      -1.450   0.543 -15.044  1.00  0.00           O  
ATOM    199  CB  ASN A  29       0.584   1.543 -17.233  1.00  0.00           C  
ATOM    200  CEN ASN A  29       1.548   1.956 -17.227  1.00  0.00           X  
ATOM    201  H   ASN A  29       0.214  -0.205 -19.071  1.00  0.00           H  
ATOM    202  N   ILE A  30      -2.575   0.449 -16.973  1.00  0.00           N  
ATOM    203  CA  ILE A  30      -3.886   0.624 -16.309  1.00  0.00           C  
ATOM    204  C   ILE A  30      -4.239  -0.632 -15.511  1.00  0.00           C  
ATOM    205  O   ILE A  30      -4.814  -0.515 -14.435  1.00  0.00           O  
ATOM    206  CB  ILE A  30      -5.012   0.916 -17.318  1.00  0.00           C  
ATOM    207  CEN ILE A  30      -5.532   1.696 -17.874  1.00  0.00           X  
ATOM    208  H   ILE A  30      -2.551   0.191 -17.949  1.00  0.00           H  
ATOM    209  N   HIS A  31      -3.827  -1.812 -15.983  1.00  0.00           N  
ATOM    210  CA  HIS A  31      -4.134  -3.082 -15.319  1.00  0.00           C  
ATOM    211  C   HIS A  31      -3.476  -3.202 -13.940  1.00  0.00           C  
ATOM    212  O   HIS A  31      -4.127  -3.633 -12.996  1.00  0.00           O  
ATOM    213  CB  HIS A  31      -3.701  -4.259 -16.200  1.00  0.00           C  
ATOM    214  CEN HIS A  31      -4.279  -5.134 -17.165  1.00  0.00           X  
ATOM    215  H   HIS A  31      -3.250  -1.836 -16.813  1.00  0.00           H  
ATOM    216  N   ASP A  32      -2.219  -2.772 -13.808  1.00  0.00           N  
ATOM    217  CA  ASP A  32      -1.506  -2.826 -12.527  1.00  0.00           C  
ATOM    218  C   ASP A  32      -2.165  -1.927 -11.476  1.00  0.00           C  
ATOM    219  O   ASP A  32      -2.415  -2.365 -10.356  1.00  0.00           O  
ATOM    220  CB  ASP A  32      -0.041  -2.424 -12.714  1.00  0.00           C  
ATOM    221  CEN ASP A  32       0.878  -2.845 -12.839  1.00  0.00           X  
ATOM    222  H   ASP A  32      -1.713  -2.475 -14.628  1.00  0.00           H  
ATOM    223  N   VAL A  33      -2.483  -0.679 -11.842  1.00  0.00           N  
ATOM    224  CA  VAL A  33      -3.206   0.259 -10.969  1.00  0.00           C  
ATOM    225  C   VAL A  33      -4.574  -0.304 -10.597  1.00  0.00           C  
ATOM    226  O   VAL A  33      -4.980  -0.146  -9.451  1.00  0.00           O  
ATOM    227  CB  VAL A  33      -3.392   1.636 -11.634  1.00  0.00           C  
ATOM    228  CEN VAL A  33      -3.191   2.294 -11.611  1.00  0.00           X  
ATOM    229  H   VAL A  33      -2.268  -0.398 -12.790  1.00  0.00           H  
ATOM    230  N   ASP A  34      -5.258  -0.979 -11.520  1.00  0.00           N  
ATOM    231  CA  ASP A  34      -6.578  -1.570 -11.286  1.00  0.00           C  
ATOM    232  C   ASP A  34      -6.521  -2.672 -10.223  1.00  0.00           C  
ATOM    233  O   ASP A  34      -7.347  -2.700  -9.313  1.00  0.00           O  
ATOM    234  CB  ASP A  34      -7.151  -2.130 -12.591  1.00  0.00           C  
ATOM    235  CEN ASP A  34      -7.790  -1.872 -13.341  1.00  0.00           X  
ATOM    236  H   ASP A  34      -4.867  -1.073 -12.446  1.00  0.00           H  
ATOM    237  N   ASN A  35      -5.482  -3.513 -10.246  1.00  0.00           N  
ATOM    238  CA  ASN A  35      -5.251  -4.529  -9.220  1.00  0.00           C  
ATOM    239  C   ASN A  35      -4.853  -3.905  -7.873  1.00  0.00           C  
ATOM    240  O   ASN A  35      -5.302  -4.339  -6.815  1.00  0.00           O  
ATOM    241  CB  ASN A  35      -4.198  -5.526  -9.666  1.00  0.00           C  
ATOM    242  CEN ASN A  35      -4.156  -6.452 -10.159  1.00  0.00           X  
ATOM    243  H   ASN A  35      -4.849  -3.471 -11.033  1.00  0.00           H  
ATOM    244  N   HIS A  36      -4.020  -2.865  -7.901  1.00  0.00           N  
ATOM    245  CA  HIS A  36      -3.516  -2.269  -6.674  1.00  0.00           C  
ATOM    246  C   HIS A  36      -4.633  -1.647  -5.830  1.00  0.00           C  
ATOM    247  O   HIS A  36      -4.744  -1.949  -4.645  1.00  0.00           O  
ATOM    248  CB  HIS A  36      -2.455  -1.211  -6.996  1.00  0.00           C  
ATOM    249  CEN HIS A  36      -1.037  -1.125  -7.099  1.00  0.00           X  
ATOM    250  H   HIS A  36      -3.740  -2.473  -8.789  1.00  0.00           H  
ATOM    251  N   LEU A  37      -5.507  -0.846  -6.444  1.00  0.00           N  
ATOM    252  CA  LEU A  37      -6.628  -0.220  -5.762  1.00  0.00           C  
ATOM    253  C   LEU A  37      -7.579  -1.272  -5.179  1.00  0.00           C  
ATOM    254  O   LEU A  37      -8.040  -1.087  -4.058  1.00  0.00           O  
ATOM    255  CB  LEU A  37      -7.377   0.708  -6.726  1.00  0.00           C  
ATOM    256  CEN LEU A  37      -7.412   2.240  -6.887  1.00  0.00           X  
ATOM    257  H   LEU A  37      -5.403  -0.680  -7.435  1.00  0.00           H  
ATOM    258  N   GLN A  38      -7.812  -2.392  -5.872  1.00  0.00           N  
ATOM    259  CA  GLN A  38      -8.663  -3.485  -5.379  1.00  0.00           C  
ATOM    260  C   GLN A  38      -8.091  -4.131  -4.112  1.00  0.00           C  
ATOM    261  O   GLN A  38      -8.838  -4.352  -3.163  1.00  0.00           O  
ATOM    262  CB  GLN A  38      -8.837  -4.553  -6.462  1.00  0.00           C  
ATOM    263  CEN GLN A  38      -9.912  -5.161  -7.696  1.00  0.00           X  
ATOM    264  H   GLN A  38      -7.369  -2.495  -6.776  1.00  0.00           H  
ATOM    265  N   ASN A  39      -6.771  -4.340  -4.047  1.00  0.00           N  
ATOM    266  CA  ASN A  39      -6.124  -4.883  -2.846  1.00  0.00           C  
ATOM    267  C   ASN A  39      -6.204  -3.900  -1.661  1.00  0.00           C  
ATOM    268  O   ASN A  39      -6.556  -4.300  -0.556  1.00  0.00           O  
ATOM    269  CB  ASN A  39      -4.679  -5.255  -3.122  1.00  0.00           C  
ATOM    270  CEN ASN A  39      -4.132  -6.098  -3.424  1.00  0.00           X  
ATOM    271  H   ASN A  39      -6.212  -4.183  -4.876  1.00  0.00           H  
ATOM    272  N   VAL A  40      -5.963  -2.604  -1.900  1.00  0.00           N  
ATOM    273  CA  VAL A  40      -6.071  -1.553  -0.871  1.00  0.00           C  
ATOM    274  C   VAL A  40      -7.482  -1.520  -0.262  1.00  0.00           C  
ATOM    275  O   VAL A  40      -7.620  -1.455   0.959  1.00  0.00           O  
ATOM    276  CB  VAL A  40      -5.737  -0.162  -1.443  1.00  0.00           C  
ATOM    277  CEN VAL A  40      -5.268   0.342  -1.436  1.00  0.00           X  
ATOM    278  H   VAL A  40      -5.685  -2.340  -2.836  1.00  0.00           H  
ATOM    279  N   ILE A  41      -8.538  -1.573  -1.086  1.00  0.00           N  
ATOM    280  CA  ILE A  41      -9.930  -1.538  -0.594  1.00  0.00           C  
ATOM    281  C   ILE A  41     -10.236  -2.794   0.222  1.00  0.00           C  
ATOM    282  O   ILE A  41     -10.784  -2.686   1.323  1.00  0.00           O  
ATOM    283  CB  ILE A  41     -10.946  -1.424  -1.746  1.00  0.00           C  
ATOM    284  CEN ILE A  41     -11.477  -0.735  -2.402  1.00  0.00           X  
ATOM    285  H   ILE A  41      -8.370  -1.694  -2.074  1.00  0.00           H  
ATOM    286  N   GLU A  42      -9.904  -3.972  -0.309  1.00  0.00           N  
ATOM    287  CA  GLU A  42     -10.173  -5.257   0.339  1.00  0.00           C  
ATOM    288  C   GLU A  42      -9.508  -5.330   1.719  1.00  0.00           C  
ATOM    289  O   GLU A  42     -10.095  -5.878   2.655  1.00  0.00           O  
ATOM    290  CB  GLU A  42      -9.690  -6.412  -0.541  1.00  0.00           C  
ATOM    291  CEN GLU A  42     -10.017  -7.643  -1.673  1.00  0.00           X  
ATOM    292  H   GLU A  42      -9.418  -3.985  -1.194  1.00  0.00           H  
ATOM    293  N   ASP A  43      -8.353  -4.690   1.892  1.00  0.00           N  
ATOM    294  CA  ASP A  43      -7.659  -4.618   3.176  1.00  0.00           C  
ATOM    295  C   ASP A  43      -8.331  -3.655   4.158  1.00  0.00           C  
ATOM    296  O   ASP A  43      -8.629  -4.036   5.297  1.00  0.00           O  
ATOM    297  CB  ASP A  43      -6.201  -4.204   2.961  1.00  0.00           C  
ATOM    298  CEN ASP A  43      -5.274  -4.616   2.871  1.00  0.00           X  
ATOM    299  H   ASP A  43      -7.879  -4.332   1.075  1.00  0.00           H  
ATOM    300  N   ILE A  44      -8.630  -2.420   3.729  1.00  0.00           N  
ATOM    301  CA  ILE A  44      -9.286  -1.424   4.590  1.00  0.00           C  
ATOM    302  C   ILE A  44     -10.573  -2.021   5.130  1.00  0.00           C  
ATOM    303  O   ILE A  44     -10.877  -1.812   6.299  1.00  0.00           O  
ATOM    304  CB  ILE A  44      -9.601  -0.115   3.843  1.00  0.00           C  
ATOM    305  CEN ILE A  44      -9.212   0.860   3.549  1.00  0.00           X  
ATOM    306  H   ILE A  44      -8.459  -2.203   2.759  1.00  0.00           H  
ATOM    307  N   HIS A  45     -11.312  -2.791   4.339  1.00  0.00           N  
ATOM    308  CA  HIS A  45     -12.566  -3.404   4.770  1.00  0.00           C  
ATOM    309  C   HIS A  45     -12.401  -4.334   5.975  1.00  0.00           C  
ATOM    310  O   HIS A  45     -13.020  -4.111   7.019  1.00  0.00           O  
ATOM    311  CB  HIS A  45     -13.198  -4.178   3.608  1.00  0.00           C  
ATOM    312  CEN HIS A  45     -14.163  -3.956   2.583  1.00  0.00           X  
ATOM    313  H   HIS A  45     -10.989  -2.970   3.400  1.00  0.00           H  
ATOM    314  N   ASP A  46     -11.498  -5.306   5.897  1.00  0.00           N  
ATOM    315  CA  ASP A  46     -11.234  -6.254   6.972  1.00  0.00           C  
ATOM    316  C   ASP A  46     -10.733  -5.553   8.237  1.00  0.00           C  
ATOM    317  O   ASP A  46     -11.116  -5.911   9.361  1.00  0.00           O  
ATOM    318  CB  ASP A  46     -10.217  -7.303   6.515  1.00  0.00           C  
ATOM    319  CEN ASP A  46     -10.181  -8.250   6.142  1.00  0.00           X  
ATOM    320  H   ASP A  46     -11.007  -5.429   5.023  1.00  0.00           H  
ATOM    321  N   PHE A  47      -9.902  -4.521   8.086  1.00  0.00           N  
ATOM    322  CA  PHE A  47      -9.412  -3.730   9.206  1.00  0.00           C  
ATOM    323  C   PHE A  47     -10.565  -3.066   9.971  1.00  0.00           C  
ATOM    324  O   PHE A  47     -10.626  -3.177  11.197  1.00  0.00           O  
ATOM    325  CB  PHE A  47      -8.425  -2.671   8.712  1.00  0.00           C  
ATOM    326  CEN PHE A  47      -6.852  -2.474   8.597  1.00  0.00           X  
ATOM    327  H   PHE A  47      -9.626  -4.264   7.150  1.00  0.00           H  
ATOM    328  N   MET A  48     -11.507  -2.442   9.264  1.00  0.00           N  
ATOM    329  CA  MET A  48     -12.692  -1.781   9.806  1.00  0.00           C  
ATOM    330  C   MET A  48     -13.556  -2.771  10.574  1.00  0.00           C  
ATOM    331  O   MET A  48     -13.992  -2.480  11.688  1.00  0.00           O  
ATOM    332  CB  MET A  48     -13.500  -1.131   8.684  1.00  0.00           C  
ATOM    333  CEN MET A  48     -13.954   0.426   8.015  1.00  0.00           X  
ATOM    334  H   MET A  48     -11.401  -2.450   8.259  1.00  0.00           H  
ATOM    335  N   GLN A  49     -13.767  -3.963  10.020  1.00  0.00           N  
ATOM    336  CA  GLN A  49     -14.556  -5.008  10.653  1.00  0.00           C  
ATOM    337  C   GLN A  49     -13.947  -5.426  11.996  1.00  0.00           C  
ATOM    338  O   GLN A  49     -14.653  -5.476  13.006  1.00  0.00           O  
ATOM    339  CB  GLN A  49     -14.666  -6.224   9.729  1.00  0.00           C  
ATOM    340  CEN GLN A  49     -15.696  -7.053   8.590  1.00  0.00           X  
ATOM    341  H   GLN A  49     -13.420  -4.128   9.088  1.00  0.00           H  
ATOM    342  N   ALA A  50     -12.629  -5.631  12.051  1.00  0.00           N  
ATOM    343  CA  ALA A  50     -11.919  -5.981  13.279  1.00  0.00           C  
ATOM    344  C   ALA A  50     -12.037  -4.887  14.357  1.00  0.00           C  
ATOM    345  O   ALA A  50     -12.271  -5.196  15.527  1.00  0.00           O  
ATOM    346  CB  ALA A  50     -10.457  -6.263  12.967  1.00  0.00           C  
ATOM    347  CEN ALA A  50     -10.457  -6.263  12.967  1.00  0.00           X  
ATOM    348  H   ALA A  50     -12.102  -5.571  11.192  1.00  0.00           H  
ATOM    349  N   ALA A  51     -11.908  -3.612  13.984  1.00  0.00           N  
ATOM    350  CA  ALA A  51     -12.059  -2.477  14.888  1.00  0.00           C  
ATOM    351  C   ALA A  51     -13.476  -2.414  15.482  1.00  0.00           C  
ATOM    352  O   ALA A  51     -13.626  -2.186  16.685  1.00  0.00           O  
ATOM    353  CB  ALA A  51     -11.724  -1.182  14.162  1.00  0.00           C  
ATOM    354  CEN ALA A  51     -11.724  -1.183  14.162  1.00  0.00           X  
ATOM    355  H   ALA A  51     -11.685  -3.417  13.020  1.00  0.00           H  
ATOM    356  N   ALA A  52     -14.504  -2.687  14.677  1.00  0.00           N  
ATOM    357  CA  ALA A  52     -15.905  -2.673  15.090  1.00  0.00           C  
ATOM    358  C   ALA A  52     -16.202  -3.798  16.088  1.00  0.00           C  
ATOM    359  O   ALA A  52     -16.892  -3.569  17.081  1.00  0.00           O  
ATOM    360  CB  ALA A  52     -16.814  -2.782  13.874  1.00  0.00           C  
ATOM    361  CEN ALA A  52     -16.813  -2.782  13.875  1.00  0.00           X  
ATOM    362  H   ALA A  52     -14.308  -2.905  13.713  1.00  0.00           H  
ATOM    363  N   ALA A  53     -15.620  -4.986  15.901  1.00  0.00           N  
ATOM    364  CA  ALA A  53     -15.745  -6.094  16.843  1.00  0.00           C  
ATOM    365  C   ALA A  53     -15.059  -5.766  18.177  1.00  0.00           C  
ATOM    366  O   ALA A  53     -15.650  -5.953  19.237  1.00  0.00           O  
ATOM    367  CB  ALA A  53     -15.167  -7.366  16.240  1.00  0.00           C  
ATOM    368  CEN ALA A  53     -15.167  -7.365  16.240  1.00  0.00           X  
ATOM    369  H   ALA A  53     -15.083  -5.136  15.059  1.00  0.00           H  
ATOM    370  N   ALA A  54     -13.854  -5.185  18.154  1.00  0.00           N  
ATOM    371  CA  ALA A  54     -13.115  -4.832  19.367  1.00  0.00           C  
ATOM    372  C   ALA A  54     -13.826  -3.764  20.222  1.00  0.00           C  
ATOM    373  O   ALA A  54     -13.841  -3.864  21.454  1.00  0.00           O  
ATOM    374  CB  ALA A  54     -11.717  -4.361  18.994  1.00  0.00           C  
ATOM    375  CEN ALA A  54     -11.718  -4.361  18.995  1.00  0.00           X  
ATOM    376  H   ALA A  54     -13.419  -5.022  17.259  1.00  0.00           H  
ATOM    377  N   ALA A  55     -14.432  -2.754  19.593  1.00  0.00           N  
ATOM    378  CA  ALA A  55     -15.248  -1.742  20.258  1.00  0.00           C  
ATOM    379  C   ALA A  55     -16.524  -2.354  20.858  1.00  0.00           C  
ATOM    380  O   ALA A  55     -16.743  -2.242  22.068  1.00  0.00           O  
ATOM    381  CB  ALA A  55     -15.596  -0.626  19.283  1.00  0.00           C  
ATOM    382  CEN ALA A  55     -15.596  -0.627  19.284  1.00  0.00           X  
ATOM    383  H   ALA A  55     -14.316  -2.679  18.593  1.00  0.00           H  
ATOM    384  N   ASN A  56     -17.324  -3.069  20.061  1.00  0.00           N  
ATOM    385  CA  ASN A  56     -18.569  -3.711  20.495  1.00  0.00           C  
ATOM    386  C   ASN A  56     -18.363  -4.690  21.655  1.00  0.00           C  
ATOM    387  O   ASN A  56     -19.220  -4.768  22.532  1.00  0.00           O  
ATOM    388  CB  ASN A  56     -19.245  -4.422  19.337  1.00  0.00           C  
ATOM    389  CEN ASN A  56     -19.963  -4.211  18.601  1.00  0.00           X  
ATOM    390  H   ASN A  56     -17.079  -3.135  19.083  1.00  0.00           H  
ATOM    391  N   CYS A  57     -17.193  -5.328  21.772  1.00  0.00           N  
ATOM    392  CA  CYS A  57     -16.871  -6.204  22.902  1.00  0.00           C  
ATOM    393  C   CYS A  57     -17.189  -5.552  24.261  1.00  0.00           C  
ATOM    394  O   CYS A  57     -17.542  -6.255  25.202  1.00  0.00           O  
ATOM    395  CB  CYS A  57     -15.363  -6.401  22.743  1.00  0.00           C  
ATOM    396  CEN CYS A  57     -14.835  -7.228  22.444  1.00  0.00           X  
ATOM    397  H   CYS A  57     -16.528  -5.262  21.013  1.00  0.00           H  
ATOM    398  N   ARG A  58     -17.135  -4.212  24.391  1.00  0.00           N  
ATOM    399  CA  ARG A  58     -17.404  -3.534  25.676  1.00  0.00           C  
ATOM    400  C   ARG A  58     -18.808  -3.781  26.228  1.00  0.00           C  
ATOM    401  O   ARG A  58     -19.046  -3.435  27.380  1.00  0.00           O  
ATOM    402  CB  ARG A  58     -17.122  -2.041  25.590  1.00  0.00           C  
ATOM    403  CEN ARG A  58     -15.935   0.130  25.757  1.00  0.00           X  
ATOM    404  H   ARG A  58     -17.008  -3.655  23.558  1.00  0.00           H  
ATOM    405  N   LYS A  59     -19.730  -4.364  25.452  1.00  0.00           N  
ATOM    406  CA  LYS A  59     -21.136  -4.573  25.852  1.00  0.00           C  
ATOM    407  C   LYS A  59     -21.288  -5.347  27.170  1.00  0.00           C  
ATOM    408  O   LYS A  59     -22.265  -5.131  27.877  1.00  0.00           O  
ATOM    409  CB  LYS A  59     -21.891  -5.305  24.742  1.00  0.00           C  
ATOM    410  CEN LYS A  59     -23.254  -5.229  23.126  1.00  0.00           X  
ATOM    411  H   LYS A  59     -19.430  -4.756  24.571  1.00  0.00           H  
ATOM    412  N   GLY A  60     -20.319  -6.199  27.531  1.00  0.00           N  
ATOM    413  CA  GLY A  60     -20.404  -7.159  28.641  1.00  0.00           C  
ATOM    414  C   GLY A  60     -20.286  -6.576  30.049  1.00  0.00           C  
ATOM    415  O   GLY A  60     -20.477  -7.310  31.010  1.00  0.00           O  
ATOM    416  CEN GLY A  60     -20.404  -7.159  28.641  1.00  0.00           X  
ATOM    417  H   GLY A  60     -19.508  -6.258  26.936  1.00  0.00           H  
ATOM    418  N   SER A  61     -19.964  -5.286  30.204  1.00  0.00           N  
ATOM    419  CA  SER A  61     -19.704  -4.696  31.522  1.00  0.00           C  
ATOM    420  C   SER A  61     -20.989  -4.112  32.140  1.00  0.00           C  
ATOM    421  O   SER A  61     -21.123  -2.890  32.170  1.00  0.00           O  
ATOM    422  CB  SER A  61     -18.637  -3.625  31.409  1.00  0.00           C  
ATOM    423  CEN SER A  61     -18.348  -3.217  31.197  1.00  0.00           X  
ATOM    424  H   SER A  61     -20.007  -4.680  29.398  1.00  0.00           H  
ATOM    425  N   PRO A  62     -21.939  -4.918  32.659  1.00  0.00           N  
ATOM    426  CA  PRO A  62     -23.113  -4.364  33.311  1.00  0.00           C  
ATOM    427  C   PRO A  62     -22.682  -3.800  34.673  1.00  0.00           C  
ATOM    428  O   PRO A  62     -21.780  -4.325  35.306  1.00  0.00           O  
ATOM    429  CB  PRO A  62     -24.087  -5.547  33.434  1.00  0.00           C  
ATOM    430  CEN PRO A  62     -22.765  -6.469  32.667  1.00  0.00           X  
ATOM    431  N   GLY A  63     -23.318  -2.701  35.078  1.00  0.00           N  
ATOM    432  CA  GLY A  63     -23.133  -2.057  36.385  1.00  0.00           C  
ATOM    433  C   GLY A  63     -22.017  -1.018  36.537  1.00  0.00           C  
ATOM    434  O   GLY A  63     -21.300  -0.684  35.605  1.00  0.00           O  
ATOM    435  CEN GLY A  63     -23.133  -2.056  36.385  1.00  0.00           X  
ATOM    436  H   GLY A  63     -24.192  -2.510  34.614  1.00  0.00           H  
ATOM    437  N   SER A  64     -21.761  -0.630  37.786  1.00  0.00           N  
ATOM    438  CA  SER A  64     -20.763   0.385  38.126  1.00  0.00           C  
ATOM    439  C   SER A  64     -20.289   0.274  39.589  1.00  0.00           C  
ATOM    440  O   SER A  64     -21.113  -0.014  40.460  1.00  0.00           O  
ATOM    441  CB  SER A  64     -21.330   1.766  37.860  1.00  0.00           C  
ATOM    442  CEN SER A  64     -21.695   2.167  37.829  1.00  0.00           X  
ATOM    443  H   SER A  64     -22.079  -1.222  38.543  1.00  0.00           H  
ATOM    444  N   PRO A  65     -19.019   0.596  39.908  1.00  0.00           N  
ATOM    445  CA  PRO A  65     -18.503   0.433  41.261  1.00  0.00           C  
ATOM    446  C   PRO A  65     -18.888   1.676  42.070  1.00  0.00           C  
ATOM    447  O   PRO A  65     -18.051   2.502  42.430  1.00  0.00           O  
ATOM    448  CB  PRO A  65     -16.982   0.282  41.087  1.00  0.00           C  
ATOM    449  CEN PRO A  65     -17.353   0.491  39.353  1.00  0.00           X  
ATOM    450  N   ALA A  66     -20.182   1.841  42.320  1.00  0.00           N  
ATOM    451  CA  ALA A  66     -20.710   2.933  43.120  1.00  0.00           C  
ATOM    452  C   ALA A  66     -20.142   2.808  44.540  1.00  0.00           C  
ATOM    453  O   ALA A  66     -19.915   1.703  45.019  1.00  0.00           O  
ATOM    454  CB  ALA A  66     -22.231   2.918  43.126  1.00  0.00           C  
ATOM    455  CEN ALA A  66     -22.230   2.918  43.127  1.00  0.00           X  
ATOM    456  H   ALA A  66     -20.817   1.101  42.055  1.00  0.00           H  
ATOM    457  N   GLY A  67     -19.967   3.942  45.218  1.00  0.00           N  
ATOM    458  CA  GLY A  67     -19.486   3.977  46.601  1.00  0.00           C  
ATOM    459  C   GLY A  67     -18.108   4.602  46.820  1.00  0.00           C  
ATOM    460  O   GLY A  67     -17.490   5.101  45.896  1.00  0.00           O  
ATOM    461  CEN GLY A  67     -19.485   3.977  46.602  1.00  0.00           X  
ATOM    462  H   GLY A  67     -20.357   4.788  44.827  1.00  0.00           H  
ATOM    463  N   SER A  68     -17.646   4.496  48.067  1.00  0.00           N  
ATOM    464  CA  SER A  68     -16.386   5.007  48.635  1.00  0.00           C  
ATOM    465  C   SER A  68     -16.170   6.524  48.833  1.00  0.00           C  
ATOM    466  O   SER A  68     -15.061   7.017  48.642  1.00  0.00           O  
ATOM    467  CB  SER A  68     -15.257   4.478  47.772  1.00  0.00           C  
ATOM    468  CEN SER A  68     -14.987   4.331  47.323  1.00  0.00           X  
ATOM    469  H   SER A  68     -17.937   3.649  48.531  1.00  0.00           H  
ATOM    470  N   PRO A  69     -17.154   7.258  49.394  1.00  0.00           N  
ATOM    471  CA  PRO A  69     -16.990   8.672  49.705  1.00  0.00           C  
ATOM    472  C   PRO A  69     -15.839   8.864  50.701  1.00  0.00           C  
ATOM    473  O   PRO A  69     -15.537   7.971  51.494  1.00  0.00           O  
ATOM    474  CB  PRO A  69     -18.349   9.093  50.289  1.00  0.00           C  
ATOM    475  CEN PRO A  69     -18.765   7.373  50.056  1.00  0.00           X  
ATOM    476  N   THR A  70     -15.222  10.042  50.699  1.00  0.00           N  
ATOM    477  CA  THR A  70     -14.136  10.376  51.635  1.00  0.00           C  
ATOM    478  C   THR A  70     -14.474  11.695  52.328  1.00  0.00           C  
ATOM    479  O   THR A  70     -15.507  12.304  52.067  1.00  0.00           O  
ATOM    480  CB  THR A  70     -12.772  10.498  50.930  1.00  0.00           C  
ATOM    481  CEN THR A  70     -12.335  10.273  50.613  1.00  0.00           X  
ATOM    482  H   THR A  70     -15.663  10.820  50.231  1.00  0.00           H  
ATOM    483  N   SER A  71     -13.638  12.033  53.307  1.00  0.00           N  
ATOM    484  CA  SER A  71     -13.658  13.239  54.132  1.00  0.00           C  
ATOM    485  C   SER A  71     -12.326  13.584  54.807  1.00  0.00           C  
ATOM    486  O   SER A  71     -11.508  12.704  55.041  1.00  0.00           O  
ATOM    487  CB  SER A  71     -14.739  13.096  55.186  1.00  0.00           C  
ATOM    488  CEN SER A  71     -15.059  12.859  55.557  1.00  0.00           X  
ATOM    489  H   SER A  71     -12.939  11.353  53.573  1.00  0.00           H  
ATOM    490  N   THR A  72     -12.224  14.869  55.168  1.00  0.00           N  
ATOM    491  CA  THR A  72     -11.139  15.523  55.930  1.00  0.00           C  
ATOM    492  C   THR A  72      -9.688  15.384  55.453  1.00  0.00           C  
ATOM    493  O   THR A  72      -9.158  14.282  55.453  1.00  0.00           O  
ATOM    494  CB  THR A  72     -11.174  15.032  57.389  1.00  0.00           C  
ATOM    495  CEN THR A  72     -11.451  14.949  57.897  1.00  0.00           X  
ATOM    496  H   THR A  72     -13.114  15.285  55.397  1.00  0.00           H  
ATOM    497  N   GLU A  73      -9.036  16.525  55.199  1.00  0.00           N  
ATOM    498  CA  GLU A  73      -7.631  16.677  54.729  1.00  0.00           C  
ATOM    499  C   GLU A  73      -7.033  17.945  55.392  1.00  0.00           C  
ATOM    500  O   GLU A  73      -7.735  18.682  56.079  1.00  0.00           O  
ATOM    501  CB  GLU A  73      -7.560  16.776  53.204  1.00  0.00           C  
ATOM    502  CEN GLU A  73      -7.263  16.054  51.689  1.00  0.00           X  
ATOM    503  H   GLU A  73      -9.365  17.340  55.698  1.00  0.00           H  
ATOM    504  N   GLU A  74      -5.708  17.998  55.574  1.00  0.00           N  
ATOM    505  CA  GLU A  74      -4.884  19.124  56.081  1.00  0.00           C  
ATOM    506  C   GLU A  74      -5.399  19.829  57.358  1.00  0.00           C  
ATOM    507  O   GLU A  74      -6.454  19.511  57.897  1.00  0.00           O  
ATOM    508  CB  GLU A  74      -4.728  20.167  54.972  1.00  0.00           C  
ATOM    509  CEN GLU A  74      -3.823  20.839  53.694  1.00  0.00           X  
ATOM    510  H   GLU A  74      -5.444  17.158  56.069  1.00  0.00           H  
ATOM    511  N   GLY A  75      -4.656  20.855  57.814  1.00  0.00           N  
ATOM    512  CA  GLY A  75      -4.987  21.642  59.015  1.00  0.00           C  
ATOM    513  C   GLY A  75      -4.322  23.027  59.107  1.00  0.00           C  
ATOM    514  O   GLY A  75      -3.948  23.462  60.190  1.00  0.00           O  
ATOM    515  CEN GLY A  75      -4.987  21.642  59.016  1.00  0.00           X  
ATOM    516  H   GLY A  75      -3.836  21.124  57.292  1.00  0.00           H  
ATOM    517  N   THR A  76      -4.149  23.677  57.956  1.00  0.00           N  
ATOM    518  CA  THR A  76      -3.552  24.994  57.625  1.00  0.00           C  
ATOM    519  C   THR A  76      -4.202  26.310  58.133  1.00  0.00           C  
ATOM    520  O   THR A  76      -5.397  26.530  57.967  1.00  0.00           O  
ATOM    521  CB  THR A  76      -3.445  25.116  56.093  1.00  0.00           C  
ATOM    522  CEN THR A  76      -3.266  24.918  55.573  1.00  0.00           X  
ATOM    523  H   THR A  76      -4.701  23.324  57.189  1.00  0.00           H  
ATOM    524  N   SER A  77      -3.315  27.181  58.645  1.00  0.00           N  
ATOM    525  CA  SER A  77      -3.424  28.550  59.220  1.00  0.00           C  
ATOM    526  C   SER A  77      -3.676  29.807  58.361  1.00  0.00           C  
ATOM    527  O   SER A  77      -2.963  30.015  57.395  1.00  0.00           O  
ATOM    528  CB  SER A  77      -2.153  28.795  60.010  1.00  0.00           C  
ATOM    529  CEN SER A  77      -1.624  28.790  60.136  1.00  0.00           X  
ATOM    530  H   SER A  77      -2.407  27.064  58.216  1.00  0.00           H  
ATOM    531  N   GLU A  78      -4.504  30.748  58.863  1.00  0.00           N  
ATOM    532  CA  GLU A  78      -4.798  32.050  58.204  1.00  0.00           C  
ATOM    533  C   GLU A  78      -4.185  33.260  58.967  1.00  0.00           C  
ATOM    534  O   GLU A  78      -4.466  33.495  60.137  1.00  0.00           O  
ATOM    535  CB  GLU A  78      -6.311  32.239  58.067  1.00  0.00           C  
ATOM    536  CEN GLU A  78      -7.730  32.155  57.127  1.00  0.00           X  
ATOM    537  H   GLU A  78      -4.609  30.775  59.867  1.00  0.00           H  
ATOM    538  N   SER A  79      -3.291  33.987  58.292  1.00  0.00           N  
ATOM    539  CA  SER A  79      -2.535  35.187  58.700  1.00  0.00           C  
ATOM    540  C   SER A  79      -2.006  36.064  57.553  1.00  0.00           C  
ATOM    541  O   SER A  79      -1.750  35.530  56.478  1.00  0.00           O  
ATOM    542  CB  SER A  79      -1.375  34.761  59.577  1.00  0.00           C  
ATOM    543  CEN SER A  79      -0.961  34.459  59.762  1.00  0.00           X  
ATOM    544  H   SER A  79      -3.058  33.647  57.370  1.00  0.00           H  
ATOM    545  N   ALA A  80      -1.630  37.328  57.828  1.00  0.00           N  
ATOM    546  CA  ALA A  80      -1.029  38.232  56.830  1.00  0.00           C  
ATOM    547  C   ALA A  80      -0.079  39.293  57.451  1.00  0.00           C  
ATOM    548  O   ALA A  80      -0.343  39.816  58.527  1.00  0.00           O  
ATOM    549  CB  ALA A  80      -2.131  38.917  56.035  1.00  0.00           C  
ATOM    550  CEN ALA A  80      -2.130  38.917  56.036  1.00  0.00           X  
ATOM    551  H   ALA A  80      -1.574  37.614  58.796  1.00  0.00           H  
ATOM    552  N   THR A  81       1.021  39.552  56.731  1.00  0.00           N  
ATOM    553  CA  THR A  81       2.141  40.518  56.931  1.00  0.00           C  
ATOM    554  C   THR A  81       1.947  42.056  56.986  1.00  0.00           C  
ATOM    555  O   THR A  81       1.407  42.641  56.054  1.00  0.00           O  
ATOM    556  CB  THR A  81       3.188  40.269  55.829  1.00  0.00           C  
ATOM    557  CEN THR A  81       3.548  39.918  55.532  1.00  0.00           X  
ATOM    558  H   THR A  81       0.858  39.402  55.744  1.00  0.00           H  
ATOM    559  N   PRO A  82       2.544  42.745  57.998  1.00  0.00           N  
ATOM    560  CA  PRO A  82       2.488  44.200  58.172  1.00  0.00           C  
ATOM    561  C   PRO A  82       3.180  44.964  57.025  1.00  0.00           C  
ATOM    562  O   PRO A  82       4.219  44.531  56.524  1.00  0.00           O  
ATOM    563  CB  PRO A  82       3.190  44.429  59.521  1.00  0.00           C  
ATOM    564  CEN PRO A  82       3.456  42.665  59.465  1.00  0.00           X  
ATOM    565  N   GLU A  83       2.662  46.139  56.656  1.00  0.00           N  
ATOM    566  CA  GLU A  83       3.231  46.982  55.597  1.00  0.00           C  
ATOM    567  C   GLU A  83       3.954  48.201  56.187  1.00  0.00           C  
ATOM    568  O   GLU A  83       3.472  48.868  57.099  1.00  0.00           O  
ATOM    569  CB  GLU A  83       2.138  47.437  54.628  1.00  0.00           C  
ATOM    570  CEN GLU A  83       1.307  47.260  53.151  1.00  0.00           X  
ATOM    571  H   GLU A  83       1.904  46.532  57.198  1.00  0.00           H  
ATOM    572  N   SER A  84       5.137  48.477  55.632  1.00  0.00           N  
ATOM    573  CA  SER A  84       6.017  49.592  55.988  1.00  0.00           C  
ATOM    574  C   SER A  84       5.301  50.918  55.722  1.00  0.00           C  
ATOM    575  O   SER A  84       4.475  50.991  54.817  1.00  0.00           O  
ATOM    576  CB  SER A  84       7.315  49.516  55.208  1.00  0.00           C  
ATOM    577  CEN SER A  84       7.654  49.417  54.794  1.00  0.00           X  
ATOM    578  H   SER A  84       5.333  48.027  54.749  1.00  0.00           H  
ATOM    579  N   GLY A  85       5.659  51.972  56.456  1.00  0.00           N  
ATOM    580  CA  GLY A  85       5.133  53.328  56.288  1.00  0.00           C  
ATOM    581  C   GLY A  85       6.271  54.349  56.080  1.00  0.00           C  
ATOM    582  O   GLY A  85       7.428  53.935  56.106  1.00  0.00           O  
ATOM    583  CEN GLY A  85       5.133  53.329  56.288  1.00  0.00           X  
ATOM    584  H   GLY A  85       6.408  51.856  57.125  1.00  0.00           H  
ATOM    585  N   PRO A  86       5.980  55.650  55.866  1.00  0.00           N  
ATOM    586  CA  PRO A  86       6.974  56.706  55.649  1.00  0.00           C  
ATOM    587  C   PRO A  86       7.844  56.999  56.890  1.00  0.00           C  
ATOM    588  O   PRO A  86       7.430  56.730  58.016  1.00  0.00           O  
ATOM    589  CB  PRO A  86       6.119  57.921  55.251  1.00  0.00           C  
ATOM    590  CEN PRO A  86       4.750  56.821  55.572  1.00  0.00           X  
ATOM    591  N   GLY A  87       8.995  57.660  56.694  1.00  0.00           N  
ATOM    592  CA  GLY A  87       9.848  58.144  57.798  1.00  0.00           C  
ATOM    593  C   GLY A  87      11.280  57.595  57.781  1.00  0.00           C  
ATOM    594  O   GLY A  87      11.564  56.674  57.032  1.00  0.00           O  
ATOM    595  CEN GLY A  87       9.848  58.145  57.799  1.00  0.00           X  
ATOM    596  H   GLY A  87       9.202  57.986  55.761  1.00  0.00           H  
ATOM    597  N   THR A  88      12.236  58.243  58.464  1.00  0.00           N  
ATOM    598  CA  THR A  88      13.673  57.861  58.568  1.00  0.00           C  
ATOM    599  C   THR A  88      14.414  57.887  57.218  1.00  0.00           C  
ATOM    600  O   THR A  88      13.896  57.406  56.219  1.00  0.00           O  
ATOM    601  CB  THR A  88      13.832  56.456  59.177  1.00  0.00           C  
ATOM    602  CEN THR A  88      13.752  56.071  59.610  1.00  0.00           X  
ATOM    603  H   THR A  88      12.166  59.232  58.266  1.00  0.00           H  
ATOM    604  N   SER A  89      15.553  58.578  57.132  1.00  0.00           N  
ATOM    605  CA  SER A  89      16.274  59.284  58.220  1.00  0.00           C  
ATOM    606  C   SER A  89      17.328  58.421  58.911  1.00  0.00           C  
ATOM    607  O   SER A  89      17.399  58.376  60.133  1.00  0.00           O  
ATOM    608  CB  SER A  89      15.283  59.792  59.249  1.00  0.00           C  
ATOM    609  CEN SER A  89      14.841  59.804  59.566  1.00  0.00           X  
ATOM    610  H   SER A  89      16.208  58.058  56.562  1.00  0.00           H  
ATOM    611  N   THR A  90      18.241  57.838  58.135  1.00  0.00           N  
ATOM    612  CA  THR A  90      19.347  57.032  58.677  1.00  0.00           C  
ATOM    613  C   THR A  90      20.624  57.423  57.934  1.00  0.00           C  
ATOM    614  O   THR A  90      20.574  57.969  56.834  1.00  0.00           O  
ATOM    615  CB  THR A  90      19.103  55.519  58.531  1.00  0.00           C  
ATOM    616  CEN THR A  90      18.794  55.035  58.643  1.00  0.00           X  
ATOM    617  H   THR A  90      18.425  58.235  57.224  1.00  0.00           H  
ATOM    618  N   GLU A  91      21.735  57.235  58.634  1.00  0.00           N  
ATOM    619  CA  GLU A  91      23.133  57.430  58.248  1.00  0.00           C  
ATOM    620  C   GLU A  91      24.056  56.267  58.712  1.00  0.00           C  
ATOM    621  O   GLU A  91      23.801  55.681  59.770  1.00  0.00           O  
ATOM    622  CB  GLU A  91      23.641  58.760  58.809  1.00  0.00           C  
ATOM    623  CEN GLU A  91      23.982  60.416  58.602  1.00  0.00           X  
ATOM    624  H   GLU A  91      21.619  56.899  59.578  1.00  0.00           H  
ATOM    625  N   PRO A  92      25.081  55.887  57.919  1.00  0.00           N  
ATOM    626  CA  PRO A  92      26.073  54.863  58.247  1.00  0.00           C  
ATOM    627  C   PRO A  92      27.060  55.301  59.341  1.00  0.00           C  
ATOM    628  O   PRO A  92      27.486  56.450  59.413  1.00  0.00           O  
ATOM    629  CB  PRO A  92      26.782  54.610  56.906  1.00  0.00           C  
ATOM    630  CEN PRO A  92      25.726  55.924  56.318  1.00  0.00           X  
ATOM    631  N   SER A  93      27.478  54.357  60.181  1.00  0.00           N  
ATOM    632  CA  SER A  93      28.479  54.613  61.224  1.00  0.00           C  
ATOM    633  C   SER A  93      29.190  53.324  61.613  1.00  0.00           C  
ATOM    634  O   SER A  93      28.649  52.228  61.509  1.00  0.00           O  
ATOM    635  CB  SER A  93      27.828  55.245  62.439  1.00  0.00           C  
ATOM    636  CEN SER A  93      27.449  55.352  62.814  1.00  0.00           X  
ATOM    637  H   SER A  93      27.241  53.392  59.992  1.00  0.00           H  
ATOM    638  N   GLU A  94      30.432  53.514  62.055  1.00  0.00           N  
ATOM    639  CA  GLU A  94      31.339  52.490  62.555  1.00  0.00           C  
ATOM    640  C   GLU A  94      30.917  52.059  63.972  1.00  0.00           C  
ATOM    641  O   GLU A  94      30.480  52.882  64.778  1.00  0.00           O  
ATOM    642  CB  GLU A  94      32.781  53.002  62.554  1.00  0.00           C  
ATOM    643  CEN GLU A  94      34.317  53.087  61.822  1.00  0.00           X  
ATOM    644  H   GLU A  94      30.688  54.460  62.294  1.00  0.00           H  
ATOM    645  N   GLY A  95      31.059  50.772  64.297  1.00  0.00           N  
ATOM    646  CA  GLY A  95      30.715  50.252  65.622  1.00  0.00           C  
ATOM    647  C   GLY A  95      31.892  50.179  66.596  1.00  0.00           C  
ATOM    648  O   GLY A  95      31.702  50.189  67.800  1.00  0.00           O  
ATOM    649  CEN GLY A  95      30.715  50.252  65.623  1.00  0.00           X  
ATOM    650  H   GLY A  95      31.301  50.115  63.567  1.00  0.00           H  
ATOM    651  N   SER A  96      33.094  50.077  66.026  1.00  0.00           N  
ATOM    652  CA  SER A  96      34.411  49.954  66.680  1.00  0.00           C  
ATOM    653  C   SER A  96      34.812  48.704  67.501  1.00  0.00           C  
ATOM    654  O   SER A  96      35.764  48.723  68.272  1.00  0.00           O  
ATOM    655  CB  SER A  96      34.567  51.166  67.579  1.00  0.00           C  
ATOM    656  CEN SER A  96      34.433  51.557  67.932  1.00  0.00           X  
ATOM    657  H   SER A  96      33.146  50.580  65.153  1.00  0.00           H  
ATOM    658  N   ALA A  97      34.239  47.580  67.046  1.00  0.00           N  
ATOM    659  CA  ALA A  97      34.427  46.203  67.547  1.00  0.00           C  
ATOM    660  C   ALA A  97      34.899  45.924  69.006  1.00  0.00           C  
ATOM    661  O   ALA A  97      34.949  46.816  69.847  1.00  0.00           O  
ATOM    662  CB  ALA A  97      35.392  45.512  66.595  1.00  0.00           C  
ATOM    663  CEN ALA A  97      35.392  45.512  66.596  1.00  0.00           X  
ATOM    664  H   ALA A  97      33.979  47.625  66.071  1.00  0.00           H  
ATOM    665  N   PRO A  98      35.258  44.651  69.308  1.00  0.00           N  
ATOM    666  CA  PRO A  98      35.776  44.220  70.607  1.00  0.00           C  
ATOM    667  C   PRO A  98      37.173  44.773  70.922  1.00  0.00           C  
ATOM    668  O   PRO A  98      37.955  45.087  70.025  1.00  0.00           O  
ATOM    669  CB  PRO A  98      35.782  42.686  70.497  1.00  0.00           C  
ATOM    670  CEN PRO A  98      35.240  42.995  68.824  1.00  0.00           X  
ATOM    671  N   GLY A  99      37.514  44.816  72.215  1.00  0.00           N  
ATOM    672  CA  GLY A  99      38.811  45.259  72.721  1.00  0.00           C  
ATOM    673  C   GLY A  99      39.965  44.362  72.255  1.00  0.00           C  
ATOM    674  O   GLY A  99      39.841  43.147  72.166  1.00  0.00           O  
ATOM    675  CEN GLY A  99      38.812  45.259  72.721  1.00  0.00           X  
ATOM    676  H   GLY A  99      36.844  44.476  72.892  1.00  0.00           H  
ATOM    677  N   SER A 100      41.109  44.973  71.989  1.00  0.00           N  
ATOM    678  CA  SER A 100      42.378  44.390  71.512  1.00  0.00           C  
ATOM    679  C   SER A 100      43.466  45.433  71.843  1.00  0.00           C  
ATOM    680  O   SER A 100      43.072  46.539  72.226  1.00  0.00           O  
ATOM    681  CB  SER A 100      42.328  44.079  70.029  1.00  0.00           C  
ATOM    682  CEN SER A 100      42.194  44.127  69.504  1.00  0.00           X  
ATOM    683  H   SER A 100      41.208  45.911  72.348  1.00  0.00           H  
ATOM    684  N   PRO A 101      44.791  45.210  71.689  1.00  0.00           N  
ATOM    685  CA  PRO A 101      45.521  44.009  71.252  1.00  0.00           C  
ATOM    686  C   PRO A 101      46.707  43.629  72.198  1.00  0.00           C  
ATOM    687  O   PRO A 101      46.636  43.815  73.408  1.00  0.00           O  
ATOM    688  CB  PRO A 101      46.008  44.388  69.843  1.00  0.00           C  
ATOM    689  CEN PRO A 101      45.277  45.971  70.224  1.00  0.00           X  
ATOM    690  N   ALA A 102      47.829  43.217  71.589  1.00  0.00           N  
ATOM    691  CA  ALA A 102      49.138  42.910  72.194  1.00  0.00           C  
ATOM    692  C   ALA A 102      49.324  41.546  72.895  1.00  0.00           C  
ATOM    693  O   ALA A 102      49.644  41.448  74.074  1.00  0.00           O  
ATOM    694  CB  ALA A 102      49.476  44.017  73.182  1.00  0.00           C  
ATOM    695  CEN ALA A 102      49.476  44.016  73.181  1.00  0.00           X  
ATOM    696  H   ALA A 102      47.844  43.351  70.587  1.00  0.00           H  
ATOM    697  N   GLY A 103      49.270  40.488  72.077  1.00  0.00           N  
ATOM    698  CA  GLY A 103      49.492  39.092  72.457  1.00  0.00           C  
ATOM    699  C   GLY A 103      50.080  38.338  71.257  1.00  0.00           C  
ATOM    700  O   GLY A 103      49.942  38.784  70.123  1.00  0.00           O  
ATOM    701  CEN GLY A 103      49.492  39.092  72.458  1.00  0.00           X  
ATOM    702  H   GLY A 103      49.245  40.659  71.081  1.00  0.00           H  
ATOM    703  N   SER A 104      50.826  37.273  71.541  1.00  0.00           N  
ATOM    704  CA  SER A 104      51.497  36.340  70.616  1.00  0.00           C  
ATOM    705  C   SER A 104      50.802  34.961  70.474  1.00  0.00           C  
ATOM    706  O   SER A 104      50.156  34.511  71.417  1.00  0.00           O  
ATOM    707  CB  SER A 104      52.932  36.146  71.066  1.00  0.00           C  
ATOM    708  CEN SER A 104      53.355  36.088  71.402  1.00  0.00           X  
ATOM    709  H   SER A 104      51.015  37.115  72.519  1.00  0.00           H  
ATOM    710  N   PRO A 105      50.917  34.292  69.300  1.00  0.00           N  
ATOM    711  CA  PRO A 105      50.409  32.942  69.030  1.00  0.00           C  
ATOM    712  C   PRO A 105      51.133  31.827  69.805  1.00  0.00           C  
ATOM    713  O   PRO A 105      52.359  31.839  69.904  1.00  0.00           O  
ATOM    714  CB  PRO A 105      50.602  32.791  67.512  1.00  0.00           C  
ATOM    715  CEN PRO A 105      51.369  34.397  67.642  1.00  0.00           X  
ATOM    716  N   THR A 106      50.402  30.793  70.236  1.00  0.00           N  
ATOM    717  CA  THR A 106      50.981  29.622  70.922  1.00  0.00           C  
ATOM    718  C   THR A 106      50.348  28.308  70.451  1.00  0.00           C  
ATOM    719  O   THR A 106      49.245  28.308  69.907  1.00  0.00           O  
ATOM    720  CB  THR A 106      50.819  29.728  72.450  1.00  0.00           C  
ATOM    721  CEN THR A 106      50.910  30.001  72.959  1.00  0.00           X  
ATOM    722  H   THR A 106      49.422  30.748  69.995  1.00  0.00           H  
ATOM    723  N   SER A 107      51.087  27.215  70.678  1.00  0.00           N  
ATOM    724  CA  SER A 107      50.798  25.791  70.433  1.00  0.00           C  
ATOM    725  C   SER A 107      49.776  25.159  71.378  1.00  0.00           C  
ATOM    726  O   SER A 107      49.883  25.368  72.584  1.00  0.00           O  
ATOM    727  CB  SER A 107      52.092  25.004  70.500  1.00  0.00           C  
ATOM    728  CEN SER A 107      52.588  24.855  70.666  1.00  0.00           X  
ATOM    729  H   SER A 107      51.990  27.370  71.105  1.00  0.00           H  
ATOM    730  N   THR A 108      48.914  24.273  70.848  1.00  0.00           N  
ATOM    731  CA  THR A 108      47.883  23.508  71.605  1.00  0.00           C  
ATOM    732  C   THR A 108      47.792  22.048  71.090  1.00  0.00           C  
ATOM    733  O   THR A 108      48.334  21.742  70.035  1.00  0.00           O  
ATOM    734  CB  THR A 108      46.494  24.166  71.500  1.00  0.00           C  
ATOM    735  CEN THR A 108      46.132  24.617  71.581  1.00  0.00           X  
ATOM    736  H   THR A 108      49.201  23.817  69.996  1.00  0.00           H  
ATOM    737  N   GLU A 109      47.129  21.210  71.908  1.00  0.00           N  
ATOM    738  CA  GLU A 109      46.693  19.791  71.772  1.00  0.00           C  
ATOM    739  C   GLU A 109      47.673  18.685  71.309  1.00  0.00           C  
ATOM    740  O   GLU A 109      48.001  18.549  70.140  1.00  0.00           O  
ATOM    741  CB  GLU A 109      45.495  19.764  70.821  1.00  0.00           C  
ATOM    742  CEN GLU A 109      43.810  19.772  70.568  1.00  0.00           X  
ATOM    743  H   GLU A 109      46.505  21.697  72.537  1.00  0.00           H  
ATOM    744  N   GLU A 110      48.351  18.015  72.253  1.00  0.00           N  
ATOM    745  CA  GLU A 110      48.201  17.982  73.737  1.00  0.00           C  
ATOM    746  C   GLU A 110      47.133  16.985  74.233  1.00  0.00           C  
ATOM    747  O   GLU A 110      46.326  17.281  75.108  1.00  0.00           O  
ATOM    748  CB  GLU A 110      47.864  19.380  74.260  1.00  0.00           C  
ATOM    749  CEN GLU A 110      48.357  20.851  74.965  1.00  0.00           X  
ATOM    750  H   GLU A 110      48.391  17.061  71.925  1.00  0.00           H  
ATOM    751  N   GLY A 111      47.156  15.766  73.678  1.00  0.00           N  
ATOM    752  CA  GLY A 111      46.296  14.660  74.101  1.00  0.00           C  
ATOM    753  C   GLY A 111      46.386  13.393  73.236  1.00  0.00           C  
ATOM    754  O   GLY A 111      47.203  13.327  72.330  1.00  0.00           O  
ATOM    755  CEN GLY A 111      46.295  14.660  74.101  1.00  0.00           X  
ATOM    756  H   GLY A 111      47.806  15.598  72.921  1.00  0.00           H  
ATOM    757  N   THR A 112      45.538  12.411  73.541  1.00  0.00           N  
ATOM    758  CA  THR A 112      45.406  11.084  72.893  1.00  0.00           C  
ATOM    759  C   THR A 112      46.648  10.238  72.507  1.00  0.00           C  
ATOM    760  O   THR A 112      47.058  10.173  71.356  1.00  0.00           O  
ATOM    761  CB  THR A 112      44.576  11.250  71.607  1.00  0.00           C  
ATOM    762  CEN THR A 112      44.096  11.426  71.324  1.00  0.00           X  
ATOM    763  H   THR A 112      44.645  12.757  73.866  1.00  0.00           H  
ATOM    764  N   SER A 113      47.108   9.465  73.504  1.00  0.00           N  
ATOM    765  CA  SER A 113      48.228   8.488  73.549  1.00  0.00           C  
ATOM    766  C   SER A 113      47.962   6.995  73.804  1.00  0.00           C  
ATOM    767  O   SER A 113      47.355   6.652  74.811  1.00  0.00           O  
ATOM    768  CB  SER A 113      49.211   8.966  74.599  1.00  0.00           C  
ATOM    769  CEN SER A 113      49.393   9.181  75.065  1.00  0.00           X  
ATOM    770  H   SER A 113      46.438   9.310  74.244  1.00  0.00           H  
ATOM    771  N   THR A 114      48.651   6.119  73.049  1.00  0.00           N  
ATOM    772  CA  THR A 114      48.565   4.639  73.164  1.00  0.00           C  
ATOM    773  C   THR A 114      49.970   4.017  72.981  1.00  0.00           C  
ATOM    774  O   THR A 114      50.860   4.644  72.416  1.00  0.00           O  
ATOM    775  CB  THR A 114      47.601   4.034  72.126  1.00  0.00           C  
ATOM    776  CEN THR A 114      47.070   3.980  71.887  1.00  0.00           X  
ATOM    777  H   THR A 114      49.551   6.431  72.716  1.00  0.00           H  
ATOM    778  N   GLU A 115      50.149   2.824  73.549  1.00  0.00           N  
ATOM    779  CA  GLU A 115      51.299   1.895  73.549  1.00  0.00           C  
ATOM    780  C   GLU A 115      51.495   0.940  72.340  1.00  0.00           C  
ATOM    781  O   GLU A 115      50.519   0.433  71.785  1.00  0.00           O  
ATOM    782  CB  GLU A 115      51.223   1.049  74.822  1.00  0.00           C  
ATOM    783  CEN GLU A 115      51.679   0.773  76.441  1.00  0.00           X  
ATOM    784  H   GLU A 115      49.398   2.516  74.148  1.00  0.00           H  
ATOM    785  N   PRO A 116      52.767   0.682  71.928  1.00  0.00           N  
ATOM    786  CA  PRO A 116      53.139  -0.238  70.854  1.00  0.00           C  
ATOM    787  C   PRO A 116      52.804  -1.711  71.150  1.00  0.00           C  
ATOM    788  O   PRO A 116      52.969  -2.189  72.270  1.00  0.00           O  
ATOM    789  CB  PRO A 116      54.654  -0.017  70.711  1.00  0.00           C  
ATOM    790  CEN PRO A 116      54.434   1.073  72.107  1.00  0.00           X  
ATOM    791  N   SER A 117      52.405  -2.461  70.118  1.00  0.00           N  
ATOM    792  CA  SER A 117      52.114  -3.899  70.219  1.00  0.00           C  
ATOM    793  C   SER A 117      52.269  -4.590  68.872  1.00  0.00           C  
ATOM    794  O   SER A 117      52.064  -4.014  67.806  1.00  0.00           O  
ATOM    795  CB  SER A 117      50.714  -4.116  70.760  1.00  0.00           C  
ATOM    796  CEN SER A 117      50.184  -4.030  70.847  1.00  0.00           X  
ATOM    797  H   SER A 117      52.489  -2.079  69.187  1.00  0.00           H  
ATOM    798  N   GLU A 118      52.676  -5.848  68.990  1.00  0.00           N  
ATOM    799  CA  GLU A 118      52.892  -6.878  67.986  1.00  0.00           C  
ATOM    800  C   GLU A 118      51.580  -7.579  67.588  1.00  0.00           C  
ATOM    801  O   GLU A 118      50.706  -7.780  68.429  1.00  0.00           O  
ATOM    802  CB  GLU A 118      53.905  -7.904  68.499  1.00  0.00           C  
ATOM    803  CEN GLU A 118      55.499  -8.502  68.560  1.00  0.00           X  
ATOM    804  H   GLU A 118      52.843  -6.160  69.935  1.00  0.00           H  
ATOM    805  N   GLY A 119      51.462  -8.040  66.337  1.00  0.00           N  
ATOM    806  CA  GLY A 119      50.296  -8.832  65.934  1.00  0.00           C  
ATOM    807  C   GLY A 119      49.450  -8.267  64.794  1.00  0.00           C  
ATOM    808  O   GLY A 119      49.328  -7.059  64.672  1.00  0.00           O  
ATOM    809  CEN GLY A 119      50.296  -8.833  65.934  1.00  0.00           X  
ATOM    810  H   GLY A 119      52.234  -7.928  65.692  1.00  0.00           H  
ATOM    811  N   SER A 120      48.879  -9.172  63.987  1.00  0.00           N  
ATOM    812  CA  SER A 120      48.003  -8.968  62.805  1.00  0.00           C  
ATOM    813  C   SER A 120      46.504  -8.659  63.021  1.00  0.00           C  
ATOM    814  O   SER A 120      45.926  -9.114  63.993  1.00  0.00           O  
ATOM    815  CB  SER A 120      48.111 -10.199  61.927  1.00  0.00           C  
ATOM    816  CEN SER A 120      48.153 -10.724  61.791  1.00  0.00           X  
ATOM    817  H   SER A 120      48.629 -10.023  64.469  1.00  0.00           H  
ATOM    818  N   ALA A 121      45.711  -8.095  62.108  1.00  0.00           N  
ATOM    819  CA  ALA A 121      45.821  -7.574  60.742  1.00  0.00           C  
ATOM    820  C   ALA A 121      44.623  -6.598  60.552  1.00  0.00           C  
ATOM    821  O   ALA A 121      43.585  -6.809  61.188  1.00  0.00           O  
ATOM    822  CB  ALA A 121      45.813  -8.698  59.715  1.00  0.00           C  
ATOM    823  CEN ALA A 121      45.813  -8.697  59.715  1.00  0.00           X  
ATOM    824  H   ALA A 121      44.764  -8.043  62.455  1.00  0.00           H  
ATOM    825  N   PRO A 122      44.687  -5.567  59.688  1.00  0.00           N  
ATOM    826  CA  PRO A 122      43.542  -4.693  59.429  1.00  0.00           C  
ATOM    827  C   PRO A 122      42.393  -5.477  58.773  1.00  0.00           C  
ATOM    828  O   PRO A 122      42.620  -6.368  57.953  1.00  0.00           O  
ATOM    829  CB  PRO A 122      44.106  -3.601  58.505  1.00  0.00           C  
ATOM    830  CEN PRO A 122      45.613  -4.551  58.618  1.00  0.00           X  
ATOM    831  N   GLY A 123      41.153  -5.139  59.133  1.00  0.00           N  
ATOM    832  CA  GLY A 123      39.942  -5.740  58.576  1.00  0.00           C  
ATOM    833  C   GLY A 123      39.535  -5.047  57.275  1.00  0.00           C  
ATOM    834  O   GLY A 123      40.087  -4.014  56.910  1.00  0.00           O  
ATOM    835  CEN GLY A 123      39.941  -5.741  58.576  1.00  0.00           X  
ATOM    836  H   GLY A 123      41.038  -4.345  59.746  1.00  0.00           H  
ATOM    837  N   THR A 124      38.582  -5.654  56.576  1.00  0.00           N  
ATOM    838  CA  THR A 124      37.950  -5.219  55.328  1.00  0.00           C  
ATOM    839  C   THR A 124      36.439  -5.467  55.287  1.00  0.00           C  
ATOM    840  O   THR A 124      35.966  -6.435  55.872  1.00  0.00           O  
ATOM    841  CB  THR A 124      38.593  -5.920  54.117  1.00  0.00           C  
ATOM    842  CEN THR A 124      39.055  -6.049  53.783  1.00  0.00           X  
ATOM    843  H   THR A 124      38.238  -6.530  56.942  1.00  0.00           H  
ATOM    844  N   SER A 125      35.751  -4.642  54.483  1.00  0.00           N  
ATOM    845  CA  SER A 125      34.311  -4.647  54.157  1.00  0.00           C  
ATOM    846  C   SER A 125      33.731  -5.761  53.275  1.00  0.00           C  
ATOM    847  O   SER A 125      34.265  -6.023  52.206  1.00  0.00           O  
ATOM    848  CB  SER A 125      33.980  -3.316  53.511  1.00  0.00           C  
ATOM    849  CEN SER A 125      34.039  -2.874  53.199  1.00  0.00           X  
ATOM    850  H   SER A 125      36.305  -4.213  53.759  1.00  0.00           H  
ATOM    851  N   THR A 126      32.521  -6.239  53.592  1.00  0.00           N  
ATOM    852  CA  THR A 126      31.815  -7.274  52.801  1.00  0.00           C  
ATOM    853  C   THR A 126      30.353  -6.850  52.560  1.00  0.00           C  
ATOM    854  O   THR A 126      29.814  -6.002  53.262  1.00  0.00           O  
ATOM    855  CB  THR A 126      31.838  -8.647  53.500  1.00  0.00           C  
ATOM    856  CEN THR A 126      32.124  -9.104  53.724  1.00  0.00           X  
ATOM    857  H   THR A 126      31.913  -5.668  54.160  1.00  0.00           H  
ATOM    858  N   GLU A 127      29.810  -7.425  51.494  1.00  0.00           N  
ATOM    859  CA  GLU A 127      28.478  -7.410  50.875  1.00  0.00           C  
ATOM    860  C   GLU A 127      27.251  -7.935  51.657  1.00  0.00           C  
ATOM    861  O   GLU A 127      27.325  -8.951  52.350  1.00  0.00           O  
ATOM    862  CB  GLU A 127      28.569  -8.187  49.560  1.00  0.00           C  
ATOM    863  CEN GLU A 127      28.793  -8.210  47.871  1.00  0.00           X  
ATOM    864  H   GLU A 127      30.464  -7.960  50.941  1.00  0.00           H  
ATOM    865  N   PRO A 128      26.085  -7.262  51.487  1.00  0.00           N  
ATOM    866  CA  PRO A 128      24.801  -7.616  52.091  1.00  0.00           C  
ATOM    867  C   PRO A 128      24.331  -9.014  51.647  1.00  0.00           C  
ATOM    868  O   PRO A 128      24.473  -9.352  50.479  1.00  0.00           O  
ATOM    869  CB  PRO A 128      23.851  -6.505  51.614  1.00  0.00           C  
ATOM    870  CEN PRO A 128      25.281  -5.932  50.713  1.00  0.00           X  
ATOM    871  N   SER A 129      23.705  -9.802  52.529  1.00  0.00           N  
ATOM    872  CA  SER A 129      23.161 -11.124  52.156  1.00  0.00           C  
ATOM    873  C   SER A 129      22.180 -11.678  53.193  1.00  0.00           C  
ATOM    874  O   SER A 129      22.176 -11.286  54.355  1.00  0.00           O  
ATOM    875  CB  SER A 129      24.296 -12.108  51.949  1.00  0.00           C  
ATOM    876  CEN SER A 129      24.777 -12.352  52.022  1.00  0.00           X  
ATOM    877  H   SER A 129      23.384  -9.399  53.397  1.00  0.00           H  
ATOM    878  N   GLU A 130      21.374 -12.628  52.719  1.00  0.00           N  
ATOM    879  CA  GLU A 130      20.446 -13.453  53.502  1.00  0.00           C  
ATOM    880  C   GLU A 130      19.393 -12.764  54.388  1.00  0.00           C  
ATOM    881  O   GLU A 130      19.190 -13.091  55.551  1.00  0.00           O  
ATOM    882  CB  GLU A 130      21.273 -14.390  54.385  1.00  0.00           C  
ATOM    883  CEN GLU A 130      22.005 -15.906  54.650  1.00  0.00           X  
ATOM    884  H   GLU A 130      21.795 -13.152  51.965  1.00  0.00           H  
ATOM    885  N   GLY A 131      18.592 -11.907  53.744  1.00  0.00           N  
ATOM    886  CA  GLY A 131      17.568 -11.084  54.387  1.00  0.00           C  
ATOM    887  C   GLY A 131      16.167 -11.583  54.027  1.00  0.00           C  
ATOM    888  O   GLY A 131      15.185 -10.907  54.302  1.00  0.00           O  
ATOM    889  CEN GLY A 131      17.568 -11.084  54.388  1.00  0.00           X  
ATOM    890  H   GLY A 131      18.603 -11.924  52.736  1.00  0.00           H  
ATOM    891  N   SER A 132      16.077 -12.759  53.403  1.00  0.00           N  
ATOM    892  CA  SER A 132      14.811 -13.328  52.909  1.00  0.00           C  
ATOM    893  C   SER A 132      14.830 -14.843  53.098  1.00  0.00           C  
ATOM    894  O   SER A 132      15.903 -15.440  53.055  1.00  0.00           O  
ATOM    895  CB  SER A 132      14.594 -12.973  51.451  1.00  0.00           C  
ATOM    896  CEN SER A 132      14.713 -12.862  50.931  1.00  0.00           X  
ATOM    897  H   SER A 132      16.855 -13.395  53.503  1.00  0.00           H  
ATOM    898  N   ALA A 133      13.664 -15.480  53.230  1.00  0.00           N  
ATOM    899  CA  ALA A 133      13.565 -16.937  53.306  1.00  0.00           C  
ATOM    900  C   ALA A 133      12.173 -17.437  52.860  1.00  0.00           C  
ATOM    901  O   ALA A 133      11.196 -16.704  52.992  1.00  0.00           O  
ATOM    902  CB  ALA A 133      13.877 -17.407  54.719  1.00  0.00           C  
ATOM    903  CEN ALA A 133      13.876 -17.407  54.718  1.00  0.00           X  
ATOM    904  H   ALA A 133      12.807 -14.972  53.062  1.00  0.00           H  
ATOM    905  N   PRO A 134      12.086 -18.661  52.299  1.00  0.00           N  
ATOM    906  CA  PRO A 134      10.826 -19.293  51.904  1.00  0.00           C  
ATOM    907  C   PRO A 134       9.902 -19.629  53.091  1.00  0.00           C  
ATOM    908  O   PRO A 134      10.349 -20.101  54.134  1.00  0.00           O  
ATOM    909  CB  PRO A 134      11.285 -20.559  51.163  1.00  0.00           C  
ATOM    910  CEN PRO A 134      12.917 -20.020  51.646  1.00  0.00           X  
ATOM    911  N   GLY A 135       8.589 -19.473  52.899  1.00  0.00           N  
ATOM    912  CA  GLY A 135       7.559 -19.781  53.904  1.00  0.00           C  
ATOM    913  C   GLY A 135       6.517 -20.744  53.325  1.00  0.00           C  
ATOM    914  O   GLY A 135       5.399 -20.780  53.814  1.00  0.00           O  
ATOM    915  CEN GLY A 135       7.558 -19.781  53.904  1.00  0.00           X  
ATOM    916  H   GLY A 135       8.275 -19.132  52.000  1.00  0.00           H  
ATOM    917  N   THR A 136       6.700 -21.256  52.104  1.00  0.00           N  
ATOM    918  CA  THR A 136       5.798 -22.151  51.339  1.00  0.00           C  
ATOM    919  C   THR A 136       4.335 -21.702  51.275  1.00  0.00           C  
ATOM    920  O   THR A 136       3.879 -21.007  52.174  1.00  0.00           O  
ATOM    921  CB  THR A 136       5.827 -23.577  51.920  1.00  0.00           C  
ATOM    922  CEN THR A 136       6.111 -24.065  52.071  1.00  0.00           X  
ATOM    923  H   THR A 136       7.007 -20.504  51.504  1.00  0.00           H  
ATOM    924  N   SER A 137       3.639 -22.280  50.282  1.00  0.00           N  
ATOM    925  CA  SER A 137       2.211 -22.099  49.943  1.00  0.00           C  
ATOM    926  C   SER A 137       1.716 -20.644  49.836  1.00  0.00           C  
ATOM    927  O   SER A 137       2.496 -19.714  49.775  1.00  0.00           O  
ATOM    928  CB  SER A 137       1.369 -22.833  50.969  1.00  0.00           C  
ATOM    929  CEN SER A 137       1.213 -23.028  51.452  1.00  0.00           X  
ATOM    930  H   SER A 137       4.014 -23.157  49.949  1.00  0.00           H  
ATOM    931  N   GLU A 138       0.432 -20.309  49.806  1.00  0.00           N  
ATOM    932  CA  GLU A 138      -0.790 -21.105  49.800  1.00  0.00           C  
ATOM    933  C   GLU A 138      -1.805 -20.409  48.863  1.00  0.00           C  
ATOM    934  O   GLU A 138      -1.750 -19.201  48.662  1.00  0.00           O  
ATOM    935  CB  GLU A 138      -1.355 -21.260  51.214  1.00  0.00           C  
ATOM    936  CEN GLU A 138      -1.559 -22.186  52.629  1.00  0.00           X  
ATOM    937  H   GLU A 138       0.273 -19.342  50.050  1.00  0.00           H  
ATOM    938  N   SER A 139      -2.688 -21.212  48.272  1.00  0.00           N  
ATOM    939  CA  SER A 139      -3.821 -20.889  47.392  1.00  0.00           C  
ATOM    940  C   SER A 139      -5.087 -20.196  47.945  1.00  0.00           C  
ATOM    941  O   SER A 139      -5.608 -20.598  48.976  1.00  0.00           O  
ATOM    942  CB  SER A 139      -4.248 -22.182  46.725  1.00  0.00           C  
ATOM    943  CEN SER A 139      -4.362 -22.711  46.668  1.00  0.00           X  
ATOM    944  H   SER A 139      -2.865 -22.066  48.779  1.00  0.00           H  
ATOM    945  N   ALA A 140      -5.698 -19.310  47.139  1.00  0.00           N  
ATOM    946  CA  ALA A 140      -6.933 -18.572  47.490  1.00  0.00           C  
ATOM    947  C   ALA A 140      -7.669 -18.034  46.237  1.00  0.00           C  
ATOM    948  O   ALA A 140      -7.079 -17.861  45.173  1.00  0.00           O  
ATOM    949  CB  ALA A 140      -6.607 -17.431  48.441  1.00  0.00           C  
ATOM    950  CEN ALA A 140      -6.607 -17.431  48.440  1.00  0.00           X  
ATOM    951  H   ALA A 140      -5.628 -19.517  46.153  1.00  0.00           H  
ATOM    952  N   THR A 141      -8.954 -17.716  46.389  1.00  0.00           N  
ATOM    953  CA  THR A 141      -9.836 -17.104  45.372  1.00  0.00           C  
ATOM    954  C   THR A 141     -10.709 -16.022  46.039  1.00  0.00           C  
ATOM    955  O   THR A 141     -10.713 -15.968  47.274  1.00  0.00           O  
ATOM    956  CB  THR A 141     -10.742 -18.146  44.689  1.00  0.00           C  
ATOM    957  CEN THR A 141     -10.819 -18.628  44.368  1.00  0.00           X  
ATOM    958  H   THR A 141      -9.318 -17.657  47.331  1.00  0.00           H  
ATOM    959  N   PRO A 142     -11.425 -15.144  45.301  1.00  0.00           N  
ATOM    960  CA  PRO A 142     -11.352 -15.115  43.822  1.00  0.00           C  
ATOM    961  C   PRO A 142     -11.368 -13.691  43.213  1.00  0.00           C  
ATOM    962  O   PRO A 142     -12.388 -13.191  42.762  1.00  0.00           O  
ATOM    963  CB  PRO A 142     -12.586 -15.927  43.392  1.00  0.00           C  
ATOM    964  CEN PRO A 142     -12.921 -15.985  45.144  1.00  0.00           X  
ATOM    965  N   GLU A 143     -10.314 -12.890  43.402  1.00  0.00           N  
ATOM    966  CA  GLU A 143     -10.093 -11.540  42.840  1.00  0.00           C  
ATOM    967  C   GLU A 143     -11.202 -10.480  43.062  1.00  0.00           C  
ATOM    968  O   GLU A 143     -11.504  -9.663  42.203  1.00  0.00           O  
ATOM    969  CB  GLU A 143      -9.841 -11.674  41.336  1.00  0.00           C  
ATOM    970  CEN GLU A 143      -8.760 -11.792  40.025  1.00  0.00           X  
ATOM    971  H   GLU A 143     -10.109 -12.880  44.389  1.00  0.00           H  
ATOM    972  N   SER A 144     -11.739 -10.522  44.294  1.00  0.00           N  
ATOM    973  CA  SER A 144     -12.752  -9.634  44.903  1.00  0.00           C  
ATOM    974  C   SER A 144     -13.624  -8.685  44.059  1.00  0.00           C  
ATOM    975  O   SER A 144     -13.794  -8.859  42.860  1.00  0.00           O  
ATOM    976  CB  SER A 144     -12.035  -8.794  45.942  1.00  0.00           C  
ATOM    977  CEN SER A 144     -11.643  -8.494  46.171  1.00  0.00           X  
ATOM    978  H   SER A 144     -11.053 -10.768  44.995  1.00  0.00           H  
ATOM    979  N   GLY A 145     -13.990  -7.534  44.650  1.00  0.00           N  
ATOM    980  CA  GLY A 145     -14.792  -6.499  43.977  1.00  0.00           C  
ATOM    981  C   GLY A 145     -16.321  -6.642  44.149  1.00  0.00           C  
ATOM    982  O   GLY A 145     -16.744  -7.630  44.740  1.00  0.00           O  
ATOM    983  CEN GLY A 145     -14.793  -6.498  43.977  1.00  0.00           X  
ATOM    984  H   GLY A 145     -13.583  -7.297  45.542  1.00  0.00           H  
ATOM    985  N   PRO A 146     -17.160  -5.692  43.676  1.00  0.00           N  
ATOM    986  CA  PRO A 146     -18.623  -5.728  43.788  1.00  0.00           C  
ATOM    987  C   PRO A 146     -19.269  -6.930  43.079  1.00  0.00           C  
ATOM    988  O   PRO A 146     -18.727  -7.460  42.113  1.00  0.00           O  
ATOM    989  CB  PRO A 146     -19.061  -4.395  43.158  1.00  0.00           C  
ATOM    990  CEN PRO A 146     -17.319  -4.200  42.825  1.00  0.00           X  
ATOM    991  N   GLY A 147     -20.464  -7.329  43.523  1.00  0.00           N  
ATOM    992  CA  GLY A 147     -21.208  -8.464  42.981  1.00  0.00           C  
ATOM    993  C   GLY A 147     -21.380  -8.334  41.473  1.00  0.00           C  
ATOM    994  O   GLY A 147     -21.378  -7.231  40.935  1.00  0.00           O  
ATOM    995  CEN GLY A 147     -21.209  -8.464  42.981  1.00  0.00           X  
ATOM    996  H   GLY A 147     -20.886  -6.830  44.295  1.00  0.00           H  
ATOM    997  N   SER A 148     -21.462  -9.483  40.819  1.00  0.00           N  
ATOM    998  CA  SER A 148     -21.611  -9.704  39.386  1.00  0.00           C  
ATOM    999  C   SER A 148     -22.936  -9.222  38.778  1.00  0.00           C  
ATOM   1000  O   SER A 148     -24.001  -9.279  39.391  1.00  0.00           O  
ATOM   1001  CB  SER A 148     -21.432 -11.182  39.100  1.00  0.00           C  
ATOM   1002  CEN SER A 148     -21.464 -11.721  39.170  1.00  0.00           X  
ATOM   1003  H   SER A 148     -21.337 -10.328  41.360  1.00  0.00           H  
ATOM   1004  N   GLU A 149     -22.799  -8.778  37.530  1.00  0.00           N  
ATOM   1005  CA  GLU A 149     -23.777  -8.262  36.568  1.00  0.00           C  
ATOM   1006  C   GLU A 149     -23.796  -8.962  35.191  1.00  0.00           C  
ATOM   1007  O   GLU A 149     -22.764  -9.354  34.647  1.00  0.00           O  
ATOM   1008  CB  GLU A 149     -23.535  -6.765  36.368  1.00  0.00           C  
ATOM   1009  CEN GLU A 149     -23.907  -5.145  36.745  1.00  0.00           X  
ATOM   1010  H   GLU A 149     -21.860  -8.819  37.163  1.00  0.00           H  
ATOM   1011  N   PRO A 150     -24.982  -9.019  34.558  1.00  0.00           N  
ATOM   1012  CA  PRO A 150     -24.997  -9.675  33.253  1.00  0.00           C  
ATOM   1013  C   PRO A 150     -24.337  -8.836  32.158  1.00  0.00           C  
ATOM   1014  O   PRO A 150     -23.999  -7.668  32.342  1.00  0.00           O  
ATOM   1015  CB  PRO A 150     -26.493  -9.899  32.977  1.00  0.00           C  
ATOM   1016  CEN PRO A 150     -26.713  -9.028  34.519  1.00  0.00           X  
ATOM   1017  N   ALA A 151     -24.207  -9.446  30.983  1.00  0.00           N  
ATOM   1018  CA  ALA A 151     -23.733  -8.816  29.764  1.00  0.00           C  
ATOM   1019  C   ALA A 151     -24.857  -8.015  29.082  1.00  0.00           C  
ATOM   1020  O   ALA A 151     -26.028  -8.387  29.138  1.00  0.00           O  
ATOM   1021  CB  ALA A 151     -23.165  -9.865  28.820  1.00  0.00           C  
ATOM   1022  CEN ALA A 151     -23.165  -9.865  28.820  1.00  0.00           X  
ATOM   1023  H   ALA A 151     -24.544 -10.393  30.901  1.00  0.00           H  
ATOM   1024  N   THR A 152     -24.502  -6.938  28.388  1.00  0.00           N  
ATOM   1025  CA  THR A 152     -25.475  -6.118  27.664  1.00  0.00           C  
ATOM   1026  C   THR A 152     -24.911  -5.833  26.288  1.00  0.00           C  
ATOM   1027  O   THR A 152     -23.701  -5.873  26.060  1.00  0.00           O  
ATOM   1028  CB  THR A 152     -25.785  -4.791  28.382  1.00  0.00           C  
ATOM   1029  CEN THR A 152     -25.986  -4.490  28.841  1.00  0.00           X  
ATOM   1030  H   THR A 152     -23.521  -6.725  28.289  1.00  0.00           H  
ATOM   1031  N   SER A 153     -25.841  -5.571  25.376  1.00  0.00           N  
ATOM   1032  CA  SER A 153     -25.602  -5.259  23.976  1.00  0.00           C  
ATOM   1033  C   SER A 153     -24.847  -3.928  23.867  1.00  0.00           C  
ATOM   1034  O   SER A 153     -25.227  -2.934  24.479  1.00  0.00           O  
ATOM   1035  CB  SER A 153     -26.913  -5.204  23.216  1.00  0.00           C  
ATOM   1036  CEN SER A 153     -27.440  -5.113  23.118  1.00  0.00           X  
ATOM   1037  H   SER A 153     -26.771  -5.393  25.725  1.00  0.00           H  
ATOM   1038  N   GLY A 154     -23.737  -3.947  23.139  1.00  0.00           N  
ATOM   1039  CA  GLY A 154     -22.869  -2.798  22.895  1.00  0.00           C  
ATOM   1040  C   GLY A 154     -22.741  -2.521  21.400  1.00  0.00           C  
ATOM   1041  O   GLY A 154     -22.092  -1.561  20.995  1.00  0.00           O  
ATOM   1042  CEN GLY A 154     -22.868  -2.798  22.894  1.00  0.00           X  
ATOM   1043  H   GLY A 154     -23.407  -4.852  22.836  1.00  0.00           H  
ATOM   1044  N   SER A 155     -23.321  -3.402  20.583  1.00  0.00           N  
ATOM   1045  CA  SER A 155     -23.206  -3.329  19.133  1.00  0.00           C  
ATOM   1046  C   SER A 155     -24.017  -2.078  18.762  1.00  0.00           C  
ATOM   1047  O   SER A 155     -24.980  -1.736  19.432  1.00  0.00           O  
ATOM   1048  CB  SER A 155     -23.733  -4.580  18.456  1.00  0.00           C  
ATOM   1049  CEN SER A 155     -24.040  -5.021  18.373  1.00  0.00           X  
ATOM   1050  H   SER A 155     -24.184  -3.822  20.899  1.00  0.00           H  
ATOM   1051  N   GLU A 156     -23.609  -1.235  17.832  1.00  0.00           N  
ATOM   1052  CA  GLU A 156     -22.366  -1.397  17.120  1.00  0.00           C  
ATOM   1053  C   GLU A 156     -21.676  -0.012  17.230  1.00  0.00           C  
ATOM   1054  O   GLU A 156     -22.350   1.009  17.306  1.00  0.00           O  
ATOM   1055  CB  GLU A 156     -22.592  -1.821  15.667  1.00  0.00           C  
ATOM   1056  CEN GLU A 156     -22.618  -3.033  14.470  1.00  0.00           X  
ATOM   1057  H   GLU A 156     -24.355  -1.011  17.190  1.00  0.00           H  
ATOM   1058  N   THR A 157     -20.345   0.065  17.142  1.00  0.00           N  
ATOM   1059  CA  THR A 157     -19.663   1.371  17.256  1.00  0.00           C  
ATOM   1060  C   THR A 157     -19.904   2.158  15.960  1.00  0.00           C  
ATOM   1061  O   THR A 157     -19.434   1.736  14.902  1.00  0.00           O  
ATOM   1062  CB  THR A 157     -18.149   1.224  17.500  1.00  0.00           C  
ATOM   1063  CEN THR A 157     -17.696   1.041  17.819  1.00  0.00           X  
ATOM   1064  H   THR A 157     -19.857  -0.663  16.640  1.00  0.00           H  
ATOM   1065  N   PRO A 158     -20.685   3.253  15.973  1.00  0.00           N  
ATOM   1066  CA  PRO A 158     -21.093   4.042  14.819  1.00  0.00           C  
ATOM   1067  C   PRO A 158     -19.832   4.748  14.329  1.00  0.00           C  
ATOM   1068  O   PRO A 158     -19.594   5.923  14.581  1.00  0.00           O  
ATOM   1069  CB  PRO A 158     -22.166   5.012  15.342  1.00  0.00           C  
ATOM   1070  CEN PRO A 158     -21.864   4.202  16.903  1.00  0.00           X  
ATOM   1071  N   GLY A 159     -18.920   3.980  13.764  1.00  0.00           N  
ATOM   1072  CA  GLY A 159     -17.693   4.570  13.240  1.00  0.00           C  
ATOM   1073  C   GLY A 159     -16.948   3.657  12.294  1.00  0.00           C  
ATOM   1074  O   GLY A 159     -16.467   4.127  11.278  1.00  0.00           O  
ATOM   1075  CEN GLY A 159     -17.692   4.570  13.240  1.00  0.00           X  
ATOM   1076  H   GLY A 159     -19.121   3.000  13.619  1.00  0.00           H  
ATOM   1077  N   MET A 160     -16.933   2.347  12.558  1.00  0.00           N  
ATOM   1078  CA  MET A 160     -16.305   1.382  11.651  1.00  0.00           C  
ATOM   1079  C   MET A 160     -17.055   1.319  10.317  1.00  0.00           C  
ATOM   1080  O   MET A 160     -16.416   1.326   9.281  1.00  0.00           O  
ATOM   1081  CB  MET A 160     -16.258  -0.001  12.298  1.00  0.00           C  
ATOM   1082  CEN MET A 160     -15.158  -1.180  12.991  1.00  0.00           X  
ATOM   1083  H   MET A 160     -17.342   2.019  13.423  1.00  0.00           H  
ATOM   1084  N   TYR A 161     -18.393   1.354  10.333  1.00  0.00           N  
ATOM   1085  CA  TYR A 161     -19.201   1.296   9.109  1.00  0.00           C  
ATOM   1086  C   TYR A 161     -18.991   2.499   8.175  1.00  0.00           C  
ATOM   1087  O   TYR A 161     -18.727   2.290   7.001  1.00  0.00           O  
ATOM   1088  CB  TYR A 161     -20.683   1.186   9.475  1.00  0.00           C  
ATOM   1089  CEN TYR A 161     -21.948  -0.017   9.628  1.00  0.00           X  
ATOM   1090  H   TYR A 161     -18.874   1.375  11.221  1.00  0.00           H  
ATOM   1091  N   GLY A 162     -19.101   3.731   8.688  1.00  0.00           N  
ATOM   1092  CA  GLY A 162     -18.810   4.942   7.908  1.00  0.00           C  
ATOM   1093  C   GLY A 162     -17.372   4.918   7.402  1.00  0.00           C  
ATOM   1094  O   GLY A 162     -17.159   4.893   6.203  1.00  0.00           O  
ATOM   1095  CEN GLY A 162     -18.809   4.943   7.907  1.00  0.00           X  
ATOM   1096  H   GLY A 162     -19.230   3.835   9.683  1.00  0.00           H  
ATOM   1097  N   LYS A 163     -16.417   4.729   8.326  1.00  0.00           N  
ATOM   1098  CA  LYS A 163     -14.974   4.770   8.035  1.00  0.00           C  
ATOM   1099  C   LYS A 163     -14.572   3.895   6.851  1.00  0.00           C  
ATOM   1100  O   LYS A 163     -13.825   4.319   5.982  1.00  0.00           O  
ATOM   1101  CB  LYS A 163     -14.177   4.349   9.271  1.00  0.00           C  
ATOM   1102  CEN LYS A 163     -12.984   4.899  10.929  1.00  0.00           X  
ATOM   1103  H   LYS A 163     -16.701   4.594   9.286  1.00  0.00           H  
ATOM   1104  N   LEU A 164     -15.032   2.650   6.852  1.00  0.00           N  
ATOM   1105  CA  LEU A 164     -14.796   1.713   5.771  1.00  0.00           C  
ATOM   1106  C   LEU A 164     -15.300   2.226   4.421  1.00  0.00           C  
ATOM   1107  O   LEU A 164     -14.609   2.089   3.419  1.00  0.00           O  
ATOM   1108  CB  LEU A 164     -15.454   0.368   6.105  1.00  0.00           C  
ATOM   1109  CEN LEU A 164     -14.891  -0.976   6.603  1.00  0.00           X  
ATOM   1110  H   LEU A 164     -15.569   2.345   7.651  1.00  0.00           H  
ATOM   1111  N   ASN A 165     -16.502   2.804   4.407  1.00  0.00           N  
ATOM   1112  CA  ASN A 165     -17.098   3.292   3.174  1.00  0.00           C  
ATOM   1113  C   ASN A 165     -16.278   4.443   2.600  1.00  0.00           C  
ATOM   1114  O   ASN A 165     -16.006   4.413   1.408  1.00  0.00           O  
ATOM   1115  CB  ASN A 165     -18.539   3.718   3.382  1.00  0.00           C  
ATOM   1116  CEN ASN A 165     -19.498   3.298   3.306  1.00  0.00           X  
ATOM   1117  H   ASN A 165     -16.938   3.057   5.280  1.00  0.00           H  
ATOM   1118  N   ASP A 166     -15.830   5.378   3.442  1.00  0.00           N  
ATOM   1119  CA  ASP A 166     -15.047   6.541   3.011  1.00  0.00           C  
ATOM   1120  C   ASP A 166     -13.705   6.084   2.403  1.00  0.00           C  
ATOM   1121  O   ASP A 166     -13.383   6.419   1.267  1.00  0.00           O  
ATOM   1122  CB  ASP A 166     -14.805   7.495   4.184  1.00  0.00           C  
ATOM   1123  CEN ASP A 166     -15.180   8.351   4.589  1.00  0.00           X  
ATOM   1124  H   ASP A 166     -16.123   5.353   4.406  1.00  0.00           H  
ATOM   1125  N   LEU A 167     -12.986   5.195   3.100  1.00  0.00           N  
ATOM   1126  CA  LEU A 167     -11.728   4.631   2.609  1.00  0.00           C  
ATOM   1127  C   LEU A 167     -11.875   3.922   1.256  1.00  0.00           C  
ATOM   1128  O   LEU A 167     -11.029   4.060   0.373  1.00  0.00           O  
ATOM   1129  CB  LEU A 167     -11.159   3.660   3.651  1.00  0.00           C  
ATOM   1130  CEN LEU A 167     -10.016   3.780   4.677  1.00  0.00           X  
ATOM   1131  H   LEU A 167     -13.268   4.995   4.050  1.00  0.00           H  
ATOM   1132  N   LEU A 168     -12.929   3.114   1.095  1.00  0.00           N  
ATOM   1133  CA  LEU A 168     -13.189   2.416  -0.161  1.00  0.00           C  
ATOM   1134  C   LEU A 168     -13.397   3.407  -1.315  1.00  0.00           C  
ATOM   1135  O   LEU A 168     -12.796   3.239  -2.374  1.00  0.00           O  
ATOM   1136  CB  LEU A 168     -14.411   1.502  -0.010  1.00  0.00           C  
ATOM   1137  CEN LEU A 168     -14.563  -0.022   0.156  1.00  0.00           X  
ATOM   1138  H   LEU A 168     -13.599   3.050   1.848  1.00  0.00           H  
ATOM   1139  N   GLU A 169     -14.241   4.420  -1.117  1.00  0.00           N  
ATOM   1140  CA  GLU A 169     -14.534   5.456  -2.111  1.00  0.00           C  
ATOM   1141  C   GLU A 169     -13.254   6.146  -2.585  1.00  0.00           C  
ATOM   1142  O   GLU A 169     -13.067   6.302  -3.794  1.00  0.00           O  
ATOM   1143  CB  GLU A 169     -15.506   6.490  -1.536  1.00  0.00           C  
ATOM   1144  CEN GLU A 169     -17.088   7.102  -1.379  1.00  0.00           X  
ATOM   1145  H   GLU A 169     -14.643   4.539  -0.200  1.00  0.00           H  
ATOM   1146  N   ASP A 170     -12.339   6.451  -1.663  1.00  0.00           N  
ATOM   1147  CA  ASP A 170     -11.081   7.123  -1.979  1.00  0.00           C  
ATOM   1148  C   ASP A 170     -10.188   6.238  -2.859  1.00  0.00           C  
ATOM   1149  O   ASP A 170      -9.781   6.620  -3.956  1.00  0.00           O  
ATOM   1150  CB  ASP A 170     -10.344   7.509  -0.694  1.00  0.00           C  
ATOM   1151  CEN ASP A 170     -10.207   8.308  -0.078  1.00  0.00           X  
ATOM   1152  H   ASP A 170     -12.565   6.315  -0.689  1.00  0.00           H  
ATOM   1153  N   LEU A 171      -9.961   4.983  -2.476  1.00  0.00           N  
ATOM   1154  CA  LEU A 171      -9.199   4.041  -3.302  1.00  0.00           C  
ATOM   1155  C   LEU A 171      -9.788   3.887  -4.719  1.00  0.00           C  
ATOM   1156  O   LEU A 171      -9.062   3.877  -5.720  1.00  0.00           O  
ATOM   1157  CB  LEU A 171      -9.135   2.677  -2.604  1.00  0.00           C  
ATOM   1158  CEN LEU A 171      -8.024   1.957  -1.815  1.00  0.00           X  
ATOM   1159  H   LEU A 171     -10.281   4.701  -1.560  1.00  0.00           H  
ATOM   1160  N   GLN A 172     -11.117   3.822  -4.832  1.00  0.00           N  
ATOM   1161  CA  GLN A 172     -11.800   3.709  -6.120  1.00  0.00           C  
ATOM   1162  C   GLN A 172     -11.526   4.900  -7.037  1.00  0.00           C  
ATOM   1163  O   GLN A 172     -11.244   4.717  -8.226  1.00  0.00           O  
ATOM   1164  CB  GLN A 172     -13.309   3.571  -5.904  1.00  0.00           C  
ATOM   1165  CEN GLN A 172     -14.636   2.439  -5.838  1.00  0.00           X  
ATOM   1166  H   GLN A 172     -11.667   3.934  -3.992  1.00  0.00           H  
ATOM   1167  N   GLU A 173     -11.632   6.120  -6.532  1.00  0.00           N  
ATOM   1168  CA  GLU A 173     -11.361   7.320  -7.309  1.00  0.00           C  
ATOM   1169  C   GLU A 173      -9.890   7.368  -7.769  1.00  0.00           C  
ATOM   1170  O   GLU A 173      -9.646   7.636  -8.950  1.00  0.00           O  
ATOM   1171  CB  GLU A 173     -11.705   8.567  -6.491  1.00  0.00           C  
ATOM   1172  CEN GLU A 173     -12.786   9.825  -6.101  1.00  0.00           X  
ATOM   1173  H   GLU A 173     -11.880   6.237  -5.560  1.00  0.00           H  
ATOM   1174  N   VAL A 174      -8.923   6.943  -6.936  1.00  0.00           N  
ATOM   1175  CA  VAL A 174      -7.488   6.886  -7.297  1.00  0.00           C  
ATOM   1176  C   VAL A 174      -7.284   5.942  -8.486  1.00  0.00           C  
ATOM   1177  O   VAL A 174      -6.591   6.313  -9.436  1.00  0.00           O  
ATOM   1178  CB  VAL A 174      -6.614   6.413  -6.120  1.00  0.00           C  
ATOM   1179  CEN VAL A 174      -6.142   6.619  -5.663  1.00  0.00           X  
ATOM   1180  H   VAL A 174      -9.204   6.659  -6.006  1.00  0.00           H  
ATOM   1181  N   LEU A 175      -7.921   4.763  -8.486  1.00  0.00           N  
ATOM   1182  CA  LEU A 175      -7.824   3.794  -9.590  1.00  0.00           C  
ATOM   1183  C   LEU A 175      -8.420   4.334 -10.895  1.00  0.00           C  
ATOM   1184  O   LEU A 175      -7.790   4.272 -11.951  1.00  0.00           O  
ATOM   1185  CB  LEU A 175      -8.518   2.484  -9.198  1.00  0.00           C  
ATOM   1186  CEN LEU A 175      -7.983   1.109  -8.755  1.00  0.00           X  
ATOM   1187  H   LEU A 175      -8.457   4.518  -7.666  1.00  0.00           H  
ATOM   1188  N   LYS A 176      -9.638   4.890 -10.844  1.00  0.00           N  
ATOM   1189  CA  LYS A 176     -10.327   5.381 -12.049  1.00  0.00           C  
ATOM   1190  C   LYS A 176      -9.512   6.457 -12.748  1.00  0.00           C  
ATOM   1191  O   LYS A 176      -9.377   6.405 -13.971  1.00  0.00           O  
ATOM   1192  CB  LYS A 176     -11.713   5.925 -11.697  1.00  0.00           C  
ATOM   1193  CEN LYS A 176     -13.812   5.666 -11.696  1.00  0.00           X  
ATOM   1194  H   LYS A 176     -10.077   4.980  -9.938  1.00  0.00           H  
ATOM   1195  N   ASN A 177      -8.987   7.427 -12.008  1.00  0.00           N  
ATOM   1196  CA  ASN A 177      -8.144   8.469 -12.572  1.00  0.00           C  
ATOM   1197  C   ASN A 177      -6.863   7.874 -13.158  1.00  0.00           C  
ATOM   1198  O   ASN A 177      -6.726   7.872 -14.374  1.00  0.00           O  
ATOM   1199  CB  ASN A 177      -7.812   9.532 -11.540  1.00  0.00           C  
ATOM   1200  CEN ASN A 177      -8.194  10.454 -11.216  1.00  0.00           X  
ATOM   1201  H   ASN A 177      -9.170   7.432 -11.015  1.00  0.00           H  
ATOM   1202  N   LEU A 178      -6.012   7.220 -12.365  1.00  0.00           N  
ATOM   1203  CA  LEU A 178      -4.732   6.687 -12.835  1.00  0.00           C  
ATOM   1204  C   LEU A 178      -4.881   5.873 -14.137  1.00  0.00           C  
ATOM   1205  O   LEU A 178      -4.061   6.002 -15.048  1.00  0.00           O  
ATOM   1206  CB  LEU A 178      -4.097   5.824 -11.738  1.00  0.00           C  
ATOM   1207  CEN LEU A 178      -2.945   6.075 -10.746  1.00  0.00           X  
ATOM   1208  H   LEU A 178      -6.245   7.107 -11.391  1.00  0.00           H  
ATOM   1209  N   HIS A 179      -5.981   5.135 -14.291  1.00  0.00           N  
ATOM   1210  CA  HIS A 179      -6.246   4.319 -15.480  1.00  0.00           C  
ATOM   1211  C   HIS A 179      -6.409   5.140 -16.771  1.00  0.00           C  
ATOM   1212  O   HIS A 179      -5.876   4.764 -17.816  1.00  0.00           O  
ATOM   1213  CB  HIS A 179      -7.498   3.465 -15.256  1.00  0.00           C  
ATOM   1214  CEN HIS A 179      -7.823   2.153 -14.806  1.00  0.00           X  
ATOM   1215  H   HIS A 179      -6.623   5.074 -13.513  1.00  0.00           H  
ATOM   1216  N   LYS A 180      -7.128   6.271 -16.736  1.00  0.00           N  
ATOM   1217  CA  LYS A 180      -7.306   7.129 -17.925  1.00  0.00           C  
ATOM   1218  C   LYS A 180      -6.057   7.991 -18.170  1.00  0.00           C  
ATOM   1219  O   LYS A 180      -5.532   7.994 -19.286  1.00  0.00           O  
ATOM   1220  CB  LYS A 180      -8.538   8.021 -17.767  1.00  0.00           C  
ATOM   1221  CEN LYS A 180     -10.550   8.434 -18.275  1.00  0.00           X  
ATOM   1222  H   LYS A 180      -7.450   6.601 -15.836  1.00  0.00           H  
ATOM   1223  N   ASN A 181      -5.552   8.678 -17.142  1.00  0.00           N  
ATOM   1224  CA  ASN A 181      -4.531   9.731 -17.259  1.00  0.00           C  
ATOM   1225  C   ASN A 181      -3.244   9.251 -17.904  1.00  0.00           C  
ATOM   1226  O   ASN A 181      -2.576  10.046 -18.569  1.00  0.00           O  
ATOM   1227  CB  ASN A 181      -4.218  10.342 -15.905  1.00  0.00           C  
ATOM   1228  CEN ASN A 181      -4.542  11.149 -15.317  1.00  0.00           X  
ATOM   1229  H   ASN A 181      -6.018   8.580 -16.250  1.00  0.00           H  
ATOM   1230  N   ASP A 182      -2.941   7.958 -17.779  1.00  0.00           N  
ATOM   1231  CA  ASP A 182      -1.734   7.355 -18.342  1.00  0.00           C  
ATOM   1232  C   ASP A 182      -1.588   7.663 -19.850  1.00  0.00           C  
ATOM   1233  O   ASP A 182      -0.490   7.640 -20.419  1.00  0.00           O  
ATOM   1234  CB  ASP A 182      -1.746   5.842 -18.110  1.00  0.00           C  
ATOM   1235  CEN ASP A 182      -1.379   5.144 -17.465  1.00  0.00           X  
ATOM   1236  H   ASP A 182      -3.550   7.372 -17.224  1.00  0.00           H  
ATOM   1237  N   ARG A 183      -2.687   8.074 -20.509  1.00  0.00           N  
ATOM   1238  CA  ARG A 183      -2.686   8.496 -21.914  1.00  0.00           C  
ATOM   1239  C   ARG A 183      -1.784   9.682 -22.258  1.00  0.00           C  
ATOM   1240  O   ARG A 183      -1.398   9.766 -23.424  1.00  0.00           O  
ATOM   1241  CB  ARG A 183      -4.104   8.761 -22.396  1.00  0.00           C  
ATOM   1242  CEN ARG A 183      -6.334   8.400 -23.422  1.00  0.00           X  
ATOM   1243  H   ARG A 183      -3.557   8.073 -19.992  1.00  0.00           H  
ATOM   1244  N   SER A 184      -1.438  10.584 -21.330  1.00  0.00           N  
ATOM   1245  CA  SER A 184      -0.493  11.686 -21.623  1.00  0.00           C  
ATOM   1246  C   SER A 184       0.705  11.858 -20.687  1.00  0.00           C  
ATOM   1247  O   SER A 184       1.702  12.397 -21.140  1.00  0.00           O  
ATOM   1248  CB  SER A 184      -1.268  12.989 -21.658  1.00  0.00           C  
ATOM   1249  CEN SER A 184      -1.639  13.363 -21.523  1.00  0.00           X  
ATOM   1250  H   SER A 184      -1.979  10.626 -20.479  1.00  0.00           H  
ATOM   1251  N   GLY A 185       0.674  11.357 -19.445  1.00  0.00           N  
ATOM   1252  CA  GLY A 185       1.786  11.471 -18.486  1.00  0.00           C  
ATOM   1253  C   GLY A 185       2.149  12.891 -18.009  1.00  0.00           C  
ATOM   1254  O   GLY A 185       1.292  13.766 -17.948  1.00  0.00           O  
ATOM   1255  CEN GLY A 185       1.786  11.471 -18.485  1.00  0.00           X  
ATOM   1256  H   GLY A 185      -0.107  10.764 -19.201  1.00  0.00           H  
ATOM   1257  N   LYS A 186       3.458  13.141 -17.865  1.00  0.00           N  
ATOM   1258  CA  LYS A 186       4.150  14.373 -17.403  1.00  0.00           C  
ATOM   1259  C   LYS A 186       3.579  15.106 -16.191  1.00  0.00           C  
ATOM   1260  O   LYS A 186       3.530  14.479 -15.139  1.00  0.00           O  
ATOM   1261  CB  LYS A 186       4.221  15.366 -18.564  1.00  0.00           C  
ATOM   1262  CEN LYS A 186       5.350  16.264 -20.111  1.00  0.00           X  
ATOM   1263  H   LYS A 186       4.070  12.386 -18.136  1.00  0.00           H  
ATOM   1264  N   ASP A 187       3.101  16.342 -16.301  1.00  0.00           N  
ATOM   1265  CA  ASP A 187       2.567  17.028 -15.105  1.00  0.00           C  
ATOM   1266  C   ASP A 187       1.576  16.173 -14.302  1.00  0.00           C  
ATOM   1267  O   ASP A 187       1.574  16.167 -13.076  1.00  0.00           O  
ATOM   1268  CB  ASP A 187       1.893  18.341 -15.511  1.00  0.00           C  
ATOM   1269  CEN ASP A 187       2.092  19.338 -15.573  1.00  0.00           X  
ATOM   1270  H   ASP A 187       3.378  16.902 -17.092  1.00  0.00           H  
ATOM   1271  N   ASN A 188       0.808  15.344 -14.993  1.00  0.00           N  
ATOM   1272  CA  ASN A 188      -0.222  14.541 -14.356  1.00  0.00           C  
ATOM   1273  C   ASN A 188       0.307  13.624 -13.227  1.00  0.00           C  
ATOM   1274  O   ASN A 188      -0.439  13.311 -12.297  1.00  0.00           O  
ATOM   1275  CB  ASN A 188      -0.957  13.714 -15.395  1.00  0.00           C  
ATOM   1276  CEN ASN A 188      -1.799  13.805 -16.014  1.00  0.00           X  
ATOM   1277  H   ASN A 188       0.809  15.436 -15.997  1.00  0.00           H  
ATOM   1278  N   ILE A 189       1.537  13.097 -13.311  1.00  0.00           N  
ATOM   1279  CA  ILE A 189       2.071  12.211 -12.253  1.00  0.00           C  
ATOM   1280  C   ILE A 189       2.137  12.979 -10.932  1.00  0.00           C  
ATOM   1281  O   ILE A 189       1.880  12.396  -9.887  1.00  0.00           O  
ATOM   1282  CB  ILE A 189       3.470  11.669 -12.598  1.00  0.00           C  
ATOM   1283  CEN ILE A 189       4.019  10.877 -13.108  1.00  0.00           X  
ATOM   1284  H   ILE A 189       2.158  13.436 -14.033  1.00  0.00           H  
ATOM   1285  N   HIS A 190       2.408  14.286 -10.991  1.00  0.00           N  
ATOM   1286  CA  HIS A 190       2.475  15.139  -9.801  1.00  0.00           C  
ATOM   1287  C   HIS A 190       1.108  15.272  -9.116  1.00  0.00           C  
ATOM   1288  O   HIS A 190       1.010  15.068  -7.911  1.00  0.00           O  
ATOM   1289  CB  HIS A 190       3.011  16.527 -10.167  1.00  0.00           C  
ATOM   1290  CEN HIS A 190       4.257  17.217 -10.176  1.00  0.00           X  
ATOM   1291  H   HIS A 190       2.461  14.736 -11.893  1.00  0.00           H  
ATOM   1292  N   ASP A 191       0.050  15.566  -9.877  1.00  0.00           N  
ATOM   1293  CA  ASP A 191      -1.306  15.651  -9.325  1.00  0.00           C  
ATOM   1294  C   ASP A 191      -1.767  14.304  -8.758  1.00  0.00           C  
ATOM   1295  O   ASP A 191      -2.395  14.262  -7.704  1.00  0.00           O  
ATOM   1296  CB  ASP A 191      -2.288  16.133 -10.396  1.00  0.00           C  
ATOM   1297  CEN ASP A 191      -2.746  16.986 -10.714  1.00  0.00           X  
ATOM   1298  H   ASP A 191       0.188  15.810 -10.846  1.00  0.00           H  
ATOM   1299  N   VAL A 192      -1.416  13.198  -9.422  1.00  0.00           N  
ATOM   1300  CA  VAL A 192      -1.742  11.842  -8.955  1.00  0.00           C  
ATOM   1301  C   VAL A 192      -1.071  11.550  -7.614  1.00  0.00           C  
ATOM   1302  O   VAL A 192      -1.725  10.999  -6.738  1.00  0.00           O  
ATOM   1303  CB  VAL A 192      -1.313  10.769  -9.974  1.00  0.00           C  
ATOM   1304  CEN VAL A 192      -1.551  10.310 -10.429  1.00  0.00           X  
ATOM   1305  H   VAL A 192      -0.864  13.308 -10.260  1.00  0.00           H  
ATOM   1306  N   ASP A 193       0.194  11.943  -7.436  1.00  0.00           N  
ATOM   1307  CA  ASP A 193       0.927  11.751  -6.181  1.00  0.00           C  
ATOM   1308  C   ASP A 193       0.296  12.556  -5.037  1.00  0.00           C  
ATOM   1309  O   ASP A 193       0.076  12.013  -3.956  1.00  0.00           O  
ATOM   1310  CB  ASP A 193       2.396  12.148  -6.354  1.00  0.00           C  
ATOM   1311  CEN ASP A 193       3.305  11.728  -6.536  1.00  0.00           X  
ATOM   1312  H   ASP A 193       0.687  12.379  -8.203  1.00  0.00           H  
ATOM   1313  N   ASN A 194      -0.107  13.804  -5.294  1.00  0.00           N  
ATOM   1314  CA  ASN A 194      -0.799  14.644  -4.310  1.00  0.00           C  
ATOM   1315  C   ASN A 194      -2.123  14.026  -3.856  1.00  0.00           C  
ATOM   1316  O   ASN A 194      -2.446  14.022  -2.673  1.00  0.00           O  
ATOM   1317  CB  ASN A 194      -1.038  16.041  -4.853  1.00  0.00           C  
ATOM   1318  CEN ASN A 194      -0.557  16.974  -4.852  1.00  0.00           X  
ATOM   1319  H   ASN A 194       0.098  14.194  -6.204  1.00  0.00           H  
ATOM   1320  N   HIS A 195      -2.904  13.500  -4.799  1.00  0.00           N  
ATOM   1321  CA  HIS A 195      -4.188  12.910  -4.469  1.00  0.00           C  
ATOM   1322  C   HIS A 195      -4.045  11.659  -3.599  1.00  0.00           C  
ATOM   1323  O   HIS A 195      -4.680  11.562  -2.551  1.00  0.00           O  
ATOM   1324  CB  HIS A 195      -4.958  12.570  -5.750  1.00  0.00           C  
ATOM   1325  CEN HIS A 195      -5.944  13.167  -6.588  1.00  0.00           X  
ATOM   1326  H   HIS A 195      -2.614  13.536  -5.765  1.00  0.00           H  
ATOM   1327  N   LEU A 196      -3.153  10.739  -3.976  1.00  0.00           N  
ATOM   1328  CA  LEU A 196      -2.868   9.543  -3.193  1.00  0.00           C  
ATOM   1329  C   LEU A 196      -2.382   9.885  -1.778  1.00  0.00           C  
ATOM   1330  O   LEU A 196      -2.817   9.256  -0.821  1.00  0.00           O  
ATOM   1331  CB  LEU A 196      -1.828   8.681  -3.920  1.00  0.00           C  
ATOM   1332  CEN LEU A 196      -1.938   7.383  -4.743  1.00  0.00           X  
ATOM   1333  H   LEU A 196      -2.631  10.888  -4.827  1.00  0.00           H  
ATOM   1334  N   GLN A 197      -1.533  10.910  -1.629  1.00  0.00           N  
ATOM   1335  CA  GLN A 197      -1.048  11.350  -0.316  1.00  0.00           C  
ATOM   1336  C   GLN A 197      -2.196  11.844   0.571  1.00  0.00           C  
ATOM   1337  O   GLN A 197      -2.291  11.411   1.715  1.00  0.00           O  
ATOM   1338  CB  GLN A 197      -0.007  12.461  -0.476  1.00  0.00           C  
ATOM   1339  CEN GLN A 197       1.703  12.815  -0.482  1.00  0.00           X  
ATOM   1340  H   GLN A 197      -1.243  11.420  -2.451  1.00  0.00           H  
ATOM   1341  N   ASN A 198      -3.106  12.666   0.035  1.00  0.00           N  
ATOM   1342  CA  ASN A 198      -4.237  13.186   0.814  1.00  0.00           C  
ATOM   1343  C   ASN A 198      -5.174  12.053   1.275  1.00  0.00           C  
ATOM   1344  O   ASN A 198      -5.567  12.020   2.436  1.00  0.00           O  
ATOM   1345  CB  ASN A 198      -5.015  14.224   0.027  1.00  0.00           C  
ATOM   1346  CEN ASN A 198      -5.023  15.266  -0.098  1.00  0.00           X  
ATOM   1347  H   ASN A 198      -2.978  12.981  -0.914  1.00  0.00           H  
ATOM   1348  N   VAL A 199      -5.437  11.062   0.412  1.00  0.00           N  
ATOM   1349  CA  VAL A 199      -6.278   9.892   0.738  1.00  0.00           C  
ATOM   1350  C   VAL A 199      -5.672   9.060   1.877  1.00  0.00           C  
ATOM   1351  O   VAL A 199      -6.376   8.675   2.814  1.00  0.00           O  
ATOM   1352  CB  VAL A 199      -6.482   8.983  -0.488  1.00  0.00           C  
ATOM   1353  CEN VAL A 199      -6.946   8.773  -0.952  1.00  0.00           X  
ATOM   1354  H   VAL A 199      -5.080  11.149  -0.527  1.00  0.00           H  
ATOM   1355  N   ILE A 200      -4.370   8.763   1.826  1.00  0.00           N  
ATOM   1356  CA  ILE A 200      -3.671   8.020   2.890  1.00  0.00           C  
ATOM   1357  C   ILE A 200      -3.748   8.770   4.218  1.00  0.00           C  
ATOM   1358  O   ILE A 200      -4.024   8.145   5.249  1.00  0.00           O  
ATOM   1359  CB  ILE A 200      -2.192   7.774   2.538  1.00  0.00           C  
ATOM   1360  CEN ILE A 200      -1.496   7.112   2.024  1.00  0.00           X  
ATOM   1361  H   ILE A 200      -3.836   9.109   1.041  1.00  0.00           H  
ATOM   1362  N   GLU A 201      -3.495  10.078   4.208  1.00  0.00           N  
ATOM   1363  CA  GLU A 201      -3.550  10.923   5.402  1.00  0.00           C  
ATOM   1364  C   GLU A 201      -4.933  10.851   6.058  1.00  0.00           C  
ATOM   1365  O   GLU A 201      -5.024  10.667   7.273  1.00  0.00           O  
ATOM   1366  CB  GLU A 201      -3.207  12.373   5.051  1.00  0.00           C  
ATOM   1367  CEN GLU A 201      -2.081  13.650   4.990  1.00  0.00           X  
ATOM   1368  H   GLU A 201      -3.314  10.533   3.324  1.00  0.00           H  
ATOM   1369  N   ASP A 202      -6.005  10.858   5.266  1.00  0.00           N  
ATOM   1370  CA  ASP A 202      -7.377  10.754   5.759  1.00  0.00           C  
ATOM   1371  C   ASP A 202      -7.677   9.391   6.388  1.00  0.00           C  
ATOM   1372  O   ASP A 202      -8.279   9.324   7.468  1.00  0.00           O  
ATOM   1373  CB  ASP A 202      -8.365  11.027   4.623  1.00  0.00           C  
ATOM   1374  CEN ASP A 202      -8.926  11.785   4.236  1.00  0.00           X  
ATOM   1375  H   ASP A 202      -5.877  11.082   4.288  1.00  0.00           H  
ATOM   1376  N   ILE A 203      -7.213   8.290   5.780  1.00  0.00           N  
ATOM   1377  CA  ILE A 203      -7.330   6.951   6.376  1.00  0.00           C  
ATOM   1378  C   ILE A 203      -6.644   6.943   7.732  1.00  0.00           C  
ATOM   1379  O   ILE A 203      -7.187   6.386   8.680  1.00  0.00           O  
ATOM   1380  CB  ILE A 203      -6.710   5.858   5.486  1.00  0.00           C  
ATOM   1381  CEN ILE A 203      -6.893   5.168   4.662  1.00  0.00           X  
ATOM   1382  H   ILE A 203      -6.729   8.408   4.902  1.00  0.00           H  
ATOM   1383  N   HIS A 204      -5.475   7.568   7.858  1.00  0.00           N  
ATOM   1384  CA  HIS A 204      -4.766   7.658   9.127  1.00  0.00           C  
ATOM   1385  C   HIS A 204      -5.600   8.342  10.218  1.00  0.00           C  
ATOM   1386  O   HIS A 204      -5.836   7.748  11.278  1.00  0.00           O  
ATOM   1387  CB  HIS A 204      -3.442   8.406   8.939  1.00  0.00           C  
ATOM   1388  CEN HIS A 204      -2.072   8.098   8.698  1.00  0.00           X  
ATOM   1389  H   HIS A 204      -5.082   8.024   7.048  1.00  0.00           H  
ATOM   1390  N   ASP A 205      -6.123   9.531   9.951  1.00  0.00           N  
ATOM   1391  CA  ASP A 205      -6.927  10.297  10.900  1.00  0.00           C  
ATOM   1392  C   ASP A 205      -8.161   9.516  11.364  1.00  0.00           C  
ATOM   1393  O   ASP A 205      -8.468   9.476  12.564  1.00  0.00           O  
ATOM   1394  CB  ASP A 205      -7.354  11.628  10.277  1.00  0.00           C  
ATOM   1395  CEN ASP A 205      -7.077  12.609  10.255  1.00  0.00           X  
ATOM   1396  H   ASP A 205      -5.914   9.959   9.060  1.00  0.00           H  
ATOM   1397  N   PHE A 206      -8.849   8.833  10.449  1.00  0.00           N  
ATOM   1398  CA  PHE A 206     -10.026   8.030  10.760  1.00  0.00           C  
ATOM   1399  C   PHE A 206      -9.677   6.876  11.706  1.00  0.00           C  
ATOM   1400  O   PHE A 206     -10.365   6.672  12.708  1.00  0.00           O  
ATOM   1401  CB  PHE A 206     -10.654   7.490   9.474  1.00  0.00           C  
ATOM   1402  CEN PHE A 206     -11.848   7.854   8.490  1.00  0.00           X  
ATOM   1403  H   PHE A 206      -8.524   8.857   9.492  1.00  0.00           H  
ATOM   1404  N   MET A 207      -8.579   6.155  11.446  1.00  0.00           N  
ATOM   1405  CA  MET A 207      -8.097   5.056  12.283  1.00  0.00           C  
ATOM   1406  C   MET A 207      -7.820   5.532  13.702  1.00  0.00           C  
ATOM   1407  O   MET A 207      -8.172   4.849  14.665  1.00  0.00           O  
ATOM   1408  CB  MET A 207      -6.836   4.441  11.678  1.00  0.00           C  
ATOM   1409  CEN MET A 207      -6.234   3.001  10.877  1.00  0.00           X  
ATOM   1410  H   MET A 207      -8.046   6.408  10.627  1.00  0.00           H  
ATOM   1411  N   GLN A 208      -7.209   6.708  13.852  1.00  0.00           N  
ATOM   1412  CA  GLN A 208      -6.902   7.284  15.151  1.00  0.00           C  
ATOM   1413  C   GLN A 208      -8.182   7.625  15.921  1.00  0.00           C  
ATOM   1414  O   GLN A 208      -8.305   7.281  17.098  1.00  0.00           O  
ATOM   1415  CB  GLN A 208      -6.042   8.539  14.987  1.00  0.00           C  
ATOM   1416  CEN GLN A 208      -4.414   9.166  15.065  1.00  0.00           X  
ATOM   1417  H   GLN A 208      -6.893   7.194  13.026  1.00  0.00           H  
ATOM   1418  N   ALA A 209      -9.172   8.214  15.249  1.00  0.00           N  
ATOM   1419  CA  ALA A 209     -10.465   8.535  15.838  1.00  0.00           C  
ATOM   1420  C   ALA A 209     -11.175   7.281  16.381  1.00  0.00           C  
ATOM   1421  O   ALA A 209     -11.660   7.285  17.514  1.00  0.00           O  
ATOM   1422  CB  ALA A 209     -11.340   9.243  14.813  1.00  0.00           C  
ATOM   1423  CEN ALA A 209     -11.340   9.242  14.814  1.00  0.00           X  
ATOM   1424  H   ALA A 209      -9.007   8.478  14.286  1.00  0.00           H  
ATOM   1425  N   ALA A 210     -11.206   6.183  15.621  1.00  0.00           N  
ATOM   1426  CA  ALA A 210     -11.867   4.942  16.003  1.00  0.00           C  
ATOM   1427  C   ALA A 210     -11.215   4.316  17.245  1.00  0.00           C  
ATOM   1428  O   ALA A 210     -11.914   3.851  18.148  1.00  0.00           O  
ATOM   1429  CB  ALA A 210     -11.853   3.962  14.838  1.00  0.00           C  
ATOM   1430  CEN ALA A 210     -11.853   3.962  14.839  1.00  0.00           X  
ATOM   1431  H   ALA A 210     -10.767   6.225  14.710  1.00  0.00           H  
ATOM   1432  N   ALA A 211      -9.882   4.355  17.344  1.00  0.00           N  
ATOM   1433  CA  ALA A 211      -9.127   3.860  18.492  1.00  0.00           C  
ATOM   1434  C   ALA A 211      -9.346   4.737  19.735  1.00  0.00           C  
ATOM   1435  O   ALA A 211      -9.537   4.201  20.826  1.00  0.00           O  
ATOM   1436  CB  ALA A 211      -7.647   3.780  18.147  1.00  0.00           C  
ATOM   1437  CEN ALA A 211      -7.648   3.780  18.148  1.00  0.00           X  
ATOM   1438  H   ALA A 211      -9.362   4.739  16.568  1.00  0.00           H  
ATOM   1439  N   ALA A 212      -9.383   6.064  19.580  1.00  0.00           N  
ATOM   1440  CA  ALA A 212      -9.694   6.989  20.665  1.00  0.00           C  
ATOM   1441  C   ALA A 212     -11.094   6.712  21.245  1.00  0.00           C  
ATOM   1442  O   ALA A 212     -11.231   6.525  22.453  1.00  0.00           O  
ATOM   1443  CB  ALA A 212      -9.586   8.426  20.177  1.00  0.00           C  
ATOM   1444  CEN ALA A 212      -9.587   8.426  20.178  1.00  0.00           X  
ATOM   1445  H   ALA A 212      -9.182   6.453  18.671  1.00  0.00           H  
ATOM   1446  N   ALA A 213     -12.110   6.559  20.392  1.00  0.00           N  
ATOM   1447  CA  ALA A 213     -13.473   6.230  20.814  1.00  0.00           C  
ATOM   1448  C   ALA A 213     -13.557   4.890  21.575  1.00  0.00           C  
ATOM   1449  O   ALA A 213     -14.228   4.793  22.606  1.00  0.00           O  
ATOM   1450  CB  ALA A 213     -14.395   6.209  19.604  1.00  0.00           C  
ATOM   1451  CEN ALA A 213     -14.395   6.209  19.605  1.00  0.00           X  
ATOM   1452  H   ALA A 213     -11.942   6.732  19.411  1.00  0.00           H  
ATOM   1453  N   ALA A 214     -12.867   3.852  21.098  1.00  0.00           N  
ATOM   1454  CA  ALA A 214     -12.823   2.544  21.743  1.00  0.00           C  
ATOM   1455  C   ALA A 214     -12.235   2.609  23.164  1.00  0.00           C  
ATOM   1456  O   ALA A 214     -12.794   1.996  24.074  1.00  0.00           O  
ATOM   1457  CB  ALA A 214     -12.027   1.573  20.883  1.00  0.00           C  
ATOM   1458  CEN ALA A 214     -12.027   1.573  20.884  1.00  0.00           X  
ATOM   1459  H   ALA A 214     -12.369   3.974  20.226  1.00  0.00           H  
ATOM   1460  N   ASN A 215     -11.149   3.362  23.372  1.00  0.00           N  
ATOM   1461  CA  ASN A 215     -10.471   3.478  24.664  1.00  0.00           C  
ATOM   1462  C   ASN A 215     -11.271   4.275  25.702  1.00  0.00           C  
ATOM   1463  O   ASN A 215     -11.257   3.896  26.867  1.00  0.00           O  
ATOM   1464  CB  ASN A 215      -9.094   4.093  24.494  1.00  0.00           C  
ATOM   1465  CEN ASN A 215      -8.108   3.771  24.336  1.00  0.00           X  
ATOM   1466  H   ASN A 215     -10.758   3.858  22.586  1.00  0.00           H  
ATOM   1467  N   CYS A 216     -12.065   5.272  25.301  1.00  0.00           N  
ATOM   1468  CA  CYS A 216     -12.940   6.014  26.218  1.00  0.00           C  
ATOM   1469  C   CYS A 216     -14.100   5.164  26.790  1.00  0.00           C  
ATOM   1470  O   CYS A 216     -14.409   5.269  27.971  1.00  0.00           O  
ATOM   1471  CB  CYS A 216     -13.487   7.117  25.312  1.00  0.00           C  
ATOM   1472  CEN CYS A 216     -13.273   8.121  25.294  1.00  0.00           X  
ATOM   1473  H   CYS A 216     -12.029   5.564  24.335  1.00  0.00           H  
ATOM   1474  N   ARG A 217     -14.772   4.351  25.961  1.00  0.00           N  
ATOM   1475  CA  ARG A 217     -15.820   3.394  26.355  1.00  0.00           C  
ATOM   1476  C   ARG A 217     -15.354   2.319  27.356  1.00  0.00           C  
ATOM   1477  O   ARG A 217     -16.143   1.965  28.234  1.00  0.00           O  
ATOM   1478  CB  ARG A 217     -16.462   2.749  25.135  1.00  0.00           C  
ATOM   1479  CEN ARG A 217     -18.043   2.322  23.272  1.00  0.00           X  
ATOM   1480  H   ARG A 217     -14.523   4.393  24.982  1.00  0.00           H  
ATOM   1481  N   LYS A 218     -14.143   1.767  27.196  1.00  0.00           N  
ATOM   1482  CA  LYS A 218     -13.547   0.744  28.078  1.00  0.00           C  
ATOM   1483  C   LYS A 218     -13.474   1.266  29.503  1.00  0.00           C  
ATOM   1484  O   LYS A 218     -13.678   0.434  30.408  1.00  0.00           O  
ATOM   1485  CB  LYS A 218     -12.153   0.341  27.593  1.00  0.00           C  
ATOM   1486  CEN LYS A 218     -10.908  -1.080  26.642  1.00  0.00           X  
ATOM   1487  H   LYS A 218     -13.482   2.263  26.616  1.00  0.00           H  
TER                                                                             
# All scores below are weighted scores, not raw scores.
#BEGIN_POSE_ENERGIES_TABLE ./minmover_pdb/pose_43.pdb
label vdw cenpack pair env cbeta hs_pair ss_pair sheet total
weights 1 0.5 1 1 0.25 1 1 1 NA
pose 3.34173 7.19373 -6.30692 -10.9758 11.9964 0 0 0 5.24919
MET:NtermProteinFull_1 0 0.66284 -0.2972 -0.13184 0.03172 0 0 0 0.26552
TYR_2 0 0.05717 0.13832 0.25389 0.06912 0 0 0 0.5185
GLY_3 0 -0.00384 0.0151 -0.09146 0.06939 0 0 0 -0.01081
LYS_4 0 0.06402 -0.012 -0.68888 0.0693 0 0 0 -0.56757
LEU_5 0 0.98584 -0.63442 -0.53584 0.03701 0 0 0 -0.14741
ASN_6 0 0.0873 -0.00918 -0.28327 0.06903 0 0 0 -0.13611
ASP_7 0 -0.0506 0.06279 -0.52292 0.06947 0 0 0 -0.44127
LEU_8 0 -0.06175 -0.1102 -0.19483 0.04399 0 0 0 -0.32279
LEU_9 0 -0.41924 -0.37391 -0.45811 0.0366 0 0 0 -1.21465
GLU_10 0 -0.01987 0.0336 -0.60186 0.06931 0 0 0 -0.51883
ASP_11 0 0.00257 -0.13629 -0.37876 0.06887 0 0 0 -0.44362
LEU_12 0.07203 0.7353 -0.60028 -0.45811 0.04524 0 0 0 -0.20582
GLN_13 0 0.36372 0.16728 0.06319 0.06943 0 0 0 0.66363
GLU_14 0 -0.04973 0.00897 -1.00041 0.0693 0 0 0 -0.97187
VAL_15 0 0.12336 0.09943 0.10145 0.06943 0 0 0 0.39366
LEU_16 0.10774 0.87132 -0.9053 -0.50394 0.04238 0 0 0 -0.38781
LYS_17 0 0.0695 -0.32358 -0.51535 0.06898 0 0 0 -0.70045
ASN_18 0 -0.02672 -0.10105 -0.36221 0.06917 0 0 0 -0.4208
LEU_19 0 -0.4308 0.40837 -0.39148 0.03683 0 0 0 -0.37708
HIS_20 0 -0.5182 -0.36025 -0.04512 0.03519 0 0 0 -0.88839
LYS_21 0 -0.01414 0.05739 -0.96458 0.07072 0 0 0 -0.85062
ASN_22 0 0.00395 -0.01221 -0.28327 0.0697 0 0 0 -0.22184
ASP_23 0 -0.38987 0.36199 0.2122 0.03834 0 0 0 0.22266
ARG_24 0 -0.13179 -0.24734 -0.36281 0.04456 0 0 0 -0.69739
SER_25 0 0.0616 -0.08081 -0.22078 0.0357 0 0 0 -0.20428
GLY_26 0 -0.20544 -0.22094 -0.07965 0.03511 0 0 0 -0.47093
LYS_27 0 -0.0456 -0.04774 -0.96458 0.07259 0 0 0 -0.98533
ASP_28 0 -0.04526 -0.01512 -0.60822 0.07002 0 0 0 -0.59858
ASN_29 0 -0.12919 0.00195 -0.01232 0.03519 0 0 0 -0.10436
ILE_30 0 -0.08138 0.55651 0.20907 0.04273 0 0 0 0.72694
HIS_D_31 0 -0.03978 -0.17677 0.11054 0.06931 0 0 0 -0.03669
ASP_32 0 -0.26013 0.18561 -0.24167 0.06919 0 0 0 -0.247
VAL_33 0 0.0342 0.07236 -0.41511 0.03172 0 0 0 -0.27682
ASP_34 0 -0.22073 0.08684 -0.31759 0.04262 0 0 0 -0.40886
ASN_35 0 8e-05 0.17072 -0.28327 0.06921 0 0 0 -0.04326
HIS_D_36 0 0.07687 0.5218 -0.15819 0.04413 0 0 0 0.48461
LEU_37 0.23664 0.57866 -0.40291 -0.53584 0.03741 0 0 0 -0.08604
GLN_38 0 0.02449 0.17301 -0.4142 0.06893 0 0 0 -0.14776
ASN_39 0 0.08718 0.40885 -0.13901 0.0691 0 0 0 0.42612
VAL_40 0.07203 1.12943 -0.62135 -0.52999 0.04496 0 0 0 0.09507
ILE_41 0 -0.2664 -0.17336 -0.06945 0.03562 0 0 0 -0.47359
GLU_42 0 -0.06042 0.07952 -0.71584 0.06878 0 0 0 -0.62795
ASP_43 0 0.11077 0.62147 -0.03907 0.06961 0 0 0 0.76278
ILE_44 0 0.30657 -1.23843 -0.49284 0.03862 0 0 0 -1.38608
HIS_45 0 -0.37959 0.29804 -0.06774 0.04298 0 0 0 -0.10631
ASP_46 0 -0.0286 0.04094 -0.42964 0.06884 0 0 0 -0.34847
PHE_47 0 0.12849 -0.30434 -0.4994 0.03842 0 0 0 -0.63682
MET_48 0 0.79843 0.07199 -0.40511 0.03741 0 0 0 0.50272
GLN_49 0 0.06931 0.15947 -0.3291 0.06893 0 0 0 -0.03139
ALA_50 0 -0.11189 -0.0385 0.13638 0.03561 0 0 0 0.02161
ALA_51 0 0.79554 0.06073 -0.16647 0.03989 0 0 0 0.72969
ALA_52 0.0132 0.71189 0.00443 -0.14527 0.04832 0 0 0 0.63257
ALA_53 0 0.06069 0.034 0.14698 0.03503 0 0 0 0.2767
ALA_54 0 -0.0175 -0.03531 0.11438 0.03449 0 0 0 0.09606
ALA_55 0.00158 0.37041 0.02857 -0.17838 0.03811 0 0 0 0.26029
ASN_56 0 -0.35069 -0.55141 -0.01232 0.04806 0 0 0 -0.86636
CYS_57 0 -0.08583 0.02806 1.00839 0.06893 0 0 0 1.01956
ARG_58 0 0.02875 0.16325 -0.17363 0.04277 0 0 0 0.06113
LYS_59 0.95228 0.44997 -0.18318 -0.09974 0.03045 0 0 0 1.14979
GLY_60 0 0.0473 -0.0787 -0.09146 0.03556 0 0 0 -0.0873
SER_61 0 0.07926 -0.03267 -0.14648 0.04331 0 0 0 -0.05659
PRO_62 0.28739 -0.52986 -0.26794 -0.18151 0.05116 0 0 0 -0.64076
GLY_63 0 0.27839 -0.01293 -0.07965 0.03743 0 0 0 0.22325
SER_64 0 0.02451 -0.01745 -0.11629 0.03895 0 0 0 -0.07028
PRO_65 0 -0.02011 -0.18866 -0.18151 0.04587 0 0 0 -0.34441
ALA_66 0 -0.02701 0.0577 0.59025 0.04713 0 0 0 0.66807
GLY_67 0 -0.01901 -0.03392 0.60923 0.04183 0 0 0 0.59812
SER_68 0 -0.0375 -0.02364 -0.0106 0.04731 0 0 0 -0.02444
PRO_69 0 0 0 0.2123 0.04957 0 0 0 0.26186
THR_70 0 0 0 0.43096 0.07499 0 0 0 0.50594
SER_71 0 0 0 0.29023 0.07582 0 0 0 0.36605
THR_72 0 0 0 0.48779 0.07582 0 0 0 0.56361
GLU_73 0 0 0 -1.03403 0.07499 0 0 0 -0.95904
GLU_74 0 0 0 -0.93278 0.04957 0 0 0 -0.88321
GLY_75 0 0 0 0.91259 0.04957 0 0 0 0.96215
THR_76 0 0 0 0.48779 0.04957 0 0 0 0.53736
SER_77 0 0 0 0.29023 0.07582 0 0 0 0.36605
GLU_78 0 0 0 -1.01303 0.07573 0 0 0 -0.9373
SER_79 0 0 0 0.13063 0.04957 0 0 0 0.1802
ALA_80 0 0 0 0.89846 0.04957 0 0 0 0.94802
THR_81 0 0 0 0.48779 0.04957 0 0 0 0.53736
PRO_82 0 0 0 0.2123 0.07582 0 0 0 0.28812
GLU_83 0 0 0 -1.03403 0.07499 0 0 0 -0.95904
SER_84 0 0 0 0.13063 0.07508 0 0 0 0.20571
GLY_85 0 0 0 0.91259 0.04957 0 0 0 0.96215
PRO_86 0 0 0 0.51404 0.04957 0 0 0 0.5636
GLY_87 0 0 0 0.60923 0.04183 0 0 0 0.65106
THR_88 0 0 0 0.43096 0.04183 0 0 0 0.47278
SER_89 0 0 0 0.29023 0.04957 0 0 0 0.3398
THR_90 0 0 0 0.33798 0.07582 0 0 0 0.4138
GLU_91 0 0 0 -1.01303 0.07582 0 0 0 -0.93721
PRO_92 0 0 0 0.51404 0.07582 0 0 0 0.58986
SER_93 0 0 0 -0.0106 0.07499 0 0 0 0.06439
GLU_94 0 0 0 -1.01303 0.07581 0 0 0 -0.93722
GLY_95 0 0 0 0.91259 0.0509 0 0 0 0.96349
SER_96 0 0 0 -0.0106 0.07508 0 0 0 0.06448
ALA_97 0 0 0 0.77873 0.07508 0 0 0 0.85381
PRO_98 0 0 0 0.2123 0.04957 0 0 0 0.26186
GLY_99 0 0 0 0.91259 0.04957 0 0 0 0.96215
SER_100 0 0 0 -0.0106 0.04957 0 0 0 0.03897
PRO_101 0 0 0 0.51404 0.04957 0 0 0 0.5636
ALA_102 0 0 0 0.797 0.04957 0 0 0 0.84657
GLY_103 0 0 0 0.60923 0.04957 0 0 0 0.6588
SER_104 0 0 0 0.29023 0.04957 0 0 0 0.3398
PRO_105 0 0 0 0.51404 0.07582 0 0 0 0.58986
THR_106 0 0 0 0.33798 0.07582 0 0 0 0.4138
SER_107 0 0 0 0.42873 0.07582 0 0 0 0.50455
THR_108 0 0 0 0.48779 0.04957 0 0 0 0.53736
GLU_109 0 0 0 -1.01303 0.07582 0 0 0 -0.93721
GLU_110 0 0 0 -1.03403 0.07508 0 0 0 -0.95895
GLY_111 0 0 0 0.91259 0.07582 0 0 0 0.98841
THR_112 0 0 0 0.48779 0.07582 0 0 0 0.56361
SER_113 0 0 0 0.29023 0.07499 0 0 0 0.36522
THR_114 0 0 0 0.43096 0.07499 0 0 0 0.50594
GLU_115 0 0 0 -1.01303 0.07582 0 0 0 -0.93721
PRO_116 0 0 0 0.51404 0.07582 0 0 0 0.58986
SER_117 0 0 0 0.13063 0.07499 0 0 0 0.20562
GLU_118 0 0 0 -0.80861 0.07582 0 0 0 -0.73279
GLY_119 0 0 0 0.91259 0.04957 0 0 0 0.96215
SER_120 0 0 0 0.42873 0.04957 0 0 0 0.4783
ALA_121 0 0 0 0.89846 0.04957 0 0 0 0.94802
PRO_122 0 0 0 0.2123 0.04957 0 0 0 0.26186
GLY_123 0 0 0 0.91259 0.04957 0 0 0 0.96215
THR_124 0 0 0 0.43096 0.05362 0 0 0 0.48458
SER_125 0 0 0 0.13063 0.07581 0 0 0 0.20643
THR_126 0 0 0 0.33798 0.07499 0 0 0 0.41297
GLU_127 0 0 0 -1.01303 0.07582 0 0 0 -0.93721
PRO_128 0 0 0 0.51404 0.07582 0 0 0 0.58986
SER_129 0 0 0 0.13063 0.07582 0 0 0 0.20645
GLU_130 0 0 0 -1.01303 0.07582 0 0 0 -0.93721
GLY_131 0 0 0 0.91259 0.07582 0 0 0 0.98841
SER_132 0 0 0 0.29023 0.05596 0 0 0 0.3462
ALA_133 0 0 0 0.89846 0.05596 0 0 0 0.95442
PRO_134 0 0 0 0.51404 0.04957 0 0 0 0.5636
GLY_135 0 0 0 0.91259 0.04957 0 0 0 0.96215
THR_136 0 0 0 0.48779 0.04957 0 0 0 0.53736
SER_137 0 0 0 0.29023 0.04957 0 0 0 0.3398
GLU_138 0 0 0 -1.03403 0.07582 0 0 0 -0.95821
SER_139 0 0 0 0.29023 0.07537 0 0 0 0.3656
ALA_140 0 0 0 0.797 0.071 0 0 0 0.868
THR_141 0 0 0 0.48779 0.0573 0 0 0 0.54509
PRO_142 0 0 0 0.2123 0.07356 0 0 0 0.28586
GLU_143 0 0 0 -1.01303 0.07499 0 0 0 -0.93804
SER_144 0 0 0 0.29023 0.07508 0 0 0 0.36531
GLY_145 0 -0.02554 -0.0439 0.35201 0.04631 0 0 0 0.32889
PRO_146 0 -0.06223 -0.18897 -0.2658 0.03681 0 0 0 -0.4802
GLY_147 0 -0.06017 -0.05201 0.91259 0.04518 0 0 0 0.84557
SER_148 0 -0.00921 -0.03663 -0.0106 0.07212 0 0 0 0.01568
GLU_149 0 0.2195 -0.00522 -0.37543 0.03681 0 0 0 -0.12434
PRO_150 0.28739 -0.0931 -0.14872 -0.05784 0.04731 0 0 0 0.03502
ALA_151 0 -0.08726 0.15811 0.28428 0.04456 0 0 0 0.39968
THR_152 0.09549 -0.00176 -0.14672 -0.06501 0.04364 0 0 0 -0.07436
SER_153 0 -0.08106 -0.01708 -0.11629 0.03622 0 0 0 -0.17821
GLY_154 0.85679 0.63 -0.18296 -0.06259 0.03019 0 0 0 1.27143
SER_155 0 -0.28041 -0.07214 -0.22078 0.0359 0 0 0 -0.53742
GLU_156 0 -0.21386 -0.16156 -0.25924 0.02992 0 0 0 -0.60474
THR_157 0.00158 0.35042 -0.10259 0.16798 0.04865 0 0 0 0.46603
PRO_158 0 0.05696 -0.05601 -0.30063 0.04277 0 0 0 -0.25691
GLY_159 0 0.19365 0.0287 -0.01837 0.03008 0 0 0 0.23406
MET_160 0.0132 0.83769 -0.28019 -0.35706 0.0321 0 0 0 0.24575
TYR_161 0 0.03037 -0.05437 0.7226 0.069 0 0 0 0.7676
GLY_162 0 0.05595 0.13024 -0.08884 0.03761 0 0 0 0.13496
LYS_163 0 -0.10018 1.08108 1.33103 0.0323 0 0 0 2.34423
LEU_164 0 0.57401 -0.21502 -0.50394 0.04496 0 0 0 -0.09999
ASN_165 0 -0.01964 0.05084 -0.36221 0.0693 0 0 0 -0.26171
ASP_166 0 -0.13168 0.36041 -0.1485 0.0516 0 0 0 0.13183
LEU_167 0 0.73042 -0.45807 -0.44489 0.03819 0 0 0 -0.13435
LEU_168 0 -0.27709 -0.16246 0.4149 0.04374 0 0 0 0.01909
GLU_169 0 -0.11269 0.12005 -0.71584 0.06886 0 0 0 -0.6396
ASP_170 0 0.14028 0.87929 0.46164 0.04428 0 0 0 1.52549
LEU_171 0 -0.03831 -0.73925 -0.52948 0.0366 0 0 0 -1.27044
GLN_172 0 -0.07318 0.29523 -0.4142 0.06901 0 0 0 -0.12314
GLU_173 0 0.05001 0.07473 -0.71584 0.06893 0 0 0 -0.52217
VAL_174 0 -0.44532 -0.41234 -0.35242 0.03353 0 0 0 -1.17655
LEU_175 0.23664 0.6178 0.17963 -0.39148 0.03624 0 0 0 0.67884
LYS_176 0 -0.04514 -0.06438 -0.68888 0.06925 0 0 0 -0.72915
ASN_177 0 -0.02971 0.12186 -0.07783 0.04294 0 0 0 0.05726
LEU_178 0 -0.16015 0.04445 -0.52948 0.03409 0 0 0 -0.6111
HIS_D_179 0 -0.23369 -0.20126 -0.11266 0.03508 0 0 0 -0.51253
LYS_180 0 0.00067 0.06721 -0.8715 0.07025 0 0 0 -0.73337
ASN_181 0 0.02264 -0.04309 0.05572 0.03528 0 0 0 0.07056
ASP_182 0 -0.39183 -0.08366 0.56875 0.03017 0 0 0 0.12343
ARG_183 0 -0.00463 0.00315 -0.55583 0.07025 0 0 0 -0.48706
SER_184 0 0.00561 -0.05927 -0.21543 0.04409 0 0 0 -0.225
GLY_185 0 -0.24479 -0.17851 -0.06259 0.03512 0 0 0 -0.45077
LYS_186 0 -0.03697 0.00054 -0.96458 0.07356 0 0 0 -0.92745
ASP_187 0 -0.03268 -0.03077 -0.60822 0.06961 0 0 0 -0.60206
ASN_188 0 0.0856 -0.32869 -0.07783 0.03503 0 0 0 -0.2859
ILE_189 0 -0.31825 0.48848 0.20907 0.03519 0 0 0 0.41449
HIS_D_190 0 -0.02435 -0.18813 0.159 0.06947 0 0 0 0.01599
ASP_191 0 0.00353 -0.14842 -0.47618 0.06889 0 0 0 -0.55218
VAL_192 0 -0.14694 0.51157 -0.19594 0.03073 0 0 0 0.19942
ASP_193 0 -0.12845 -0.6835 -0.24167 0.0692 0 0 0 -0.98442
ASN_194 0 -0.05473 0.00827 -0.40966 0.06894 0 0 0 -0.38718
HIS_195 0 0.09987 -0.12086 -0.18191 0.06901 0 0 0 -0.1339
LEU_196 0.10774 0.65451 -0.02487 -0.52353 0.04537 0 0 0 0.25923
GLN_197 0 0.06292 -0.13872 -0.4142 0.06878 0 0 0 -0.42122
ASN_198 0 -0.05078 -0.06082 -0.36221 0.06881 0 0 0 -0.40499
VAL_199 0 0.16823 -0.11837 -0.35242 0.04497 0 0 0 -0.25759
ILE_200 0 0.15455 -0.44013 -0.20059 0.04435 0 0 0 -0.44182
GLU_201 0 -0.01368 0.01812 -0.60186 0.0693 0 0 0 -0.52813
ASP_202 0 -0.0377 -0.14461 -0.42964 0.06911 0 0 0 -0.54283
ILE_203 0 0.09482 -0.45666 -0.49284 0.03788 0 0 0 -0.8168
HIS_D_204 0 -0.14895 0.0032 -0.15264 0.06985 0 0 0 -0.22854
ASP_205 0 -0.08827 -0.15167 -0.52292 0.0688 0 0 0 -0.69406
PHE_206 0 -0.15846 0.06807 -0.07541 0.03624 0 0 0 -0.12955
MET_207 0 0.85498 -0.12945 -0.21391 0.0485 0 0 0 0.56012
GLN_208 0 -0.01861 -0.08377 -0.55896 0.06888 0 0 0 -0.59246
ALA_209 0 -0.117 0.11941 0.15304 0.04365 0 0 0 0.19909
ALA_210 0 0.00723 -0.06548 -0.14527 0.03602 0 0 0 -0.16749
ALA_211 0 0.07773 -0.05675 0.07904 0.0305 0 0 0 0.13052
ALA_212 0 -0.06915 0.04072 0.28428 0.03502 0 0 0 0.29087
ALA_213 0 0.15005 0.01144 0.07904 0.03508 0 0 0 0.27562
ALA_214 0 -0.00373 -0.00331 -0.06885 0.03017 0 0 0 -0.04571
ASN_215 0 -0.05131 -0.02654 -0.40966 0.0693 0 0 0 -0.41821
CYS_216 0 -0.01241 0.05245 1.70525 0.07025 0 0 0 1.81554
ARG_217 0 -0.14993 -0.13284 -0.30477 0.03538 0 0 0 -0.55215
LYS:CtermProteinFull_218 0 -0.05257 0.16685 -0.68888 0.0697 0 0 0 -0.50491
#END_POSE_ENERGIES_TABLE ./minmover_pdb/pose_43.pdb
