# Supplementary material for: Selection of a promiscuous minimalist cAMP phosphodiesterase from a library of de novo designed proteins
Source: Nat Chem. 2024 May 3;16(7):1200–8. doi: 10.1038/s41557-024-01490-4 (PMC11230910; doi:10.1038/s41557-024-01490-4)
Supplement: Supplementary file 3 — MD input files, scripts and final structures derived from MD, AlphaFold2, EMSfold and MultiSFold. [file 41557_2024_1490_MOESM3_ESM.zip › Computational_Data/4_MultiSFold/campase/pose_44.pdb]

ATOM      1  N   MET A   1      -5.685  -3.190  15.727  1.00  0.00           N  
ATOM      2  CA  MET A   1      -6.194  -2.453  14.552  1.00  0.00           C  
ATOM      3  C   MET A   1      -5.242  -1.342  14.148  1.00  0.00           C  
ATOM      4  O   MET A   1      -4.794  -1.391  13.023  1.00  0.00           O  
ATOM      5  CB  MET A   1      -7.577  -1.873  14.839  1.00  0.00           C  
ATOM      6  CEN MET A   1      -9.273  -2.040  14.422  1.00  0.00           X  
ATOM      7  H   MET A   1      -6.223  -3.221  16.569  1.00  0.00           H  
ATOM      8  N   TYR A   2      -4.842  -0.441  15.053  1.00  0.00           N  
ATOM      9  CA  TYR A   2      -3.918   0.654  14.712  1.00  0.00           C  
ATOM     10  C   TYR A   2      -2.569   0.229  14.090  1.00  0.00           C  
ATOM     11  O   TYR A   2      -2.126   0.897  13.175  1.00  0.00           O  
ATOM     12  CB  TYR A   2      -3.647   1.487  15.967  1.00  0.00           C  
ATOM     13  CEN TYR A   2      -4.181   2.961  16.749  1.00  0.00           X  
ATOM     14  H   TYR A   2      -5.338  -0.327  15.925  1.00  0.00           H  
ATOM     15  N   GLY A   3      -1.946  -0.874  14.537  1.00  0.00           N  
ATOM     16  CA  GLY A   3      -0.724  -1.413  13.907  1.00  0.00           C  
ATOM     17  C   GLY A   3      -0.902  -1.709  12.414  1.00  0.00           C  
ATOM     18  O   GLY A   3      -0.006  -1.413  11.645  1.00  0.00           O  
ATOM     19  CEN GLY A   3      -0.724  -1.413  13.907  1.00  0.00           X  
ATOM     20  H   GLY A   3      -2.287  -1.326  15.374  1.00  0.00           H  
ATOM     21  N   LYS A   4      -2.112  -2.125  12.005  1.00  0.00           N  
ATOM     22  CA  LYS A   4      -2.458  -2.402  10.594  1.00  0.00           C  
ATOM     23  C   LYS A   4      -2.462  -1.159   9.701  1.00  0.00           C  
ATOM     24  O   LYS A   4      -2.062  -1.202   8.552  1.00  0.00           O  
ATOM     25  CB  LYS A   4      -3.826  -3.082  10.516  1.00  0.00           C  
ATOM     26  CEN LYS A   4      -4.955  -4.851  10.250  1.00  0.00           X  
ATOM     27  H   LYS A   4      -2.791  -2.376  12.710  1.00  0.00           H  
ATOM     28  N   LEU A   5      -2.979  -0.061  10.235  1.00  0.00           N  
ATOM     29  CA  LEU A   5      -3.001   1.229   9.565  1.00  0.00           C  
ATOM     30  C   LEU A   5      -1.602   1.857   9.473  1.00  0.00           C  
ATOM     31  O   LEU A   5      -1.261   2.461   8.467  1.00  0.00           O  
ATOM     32  CB  LEU A   5      -3.964   2.174  10.295  1.00  0.00           C  
ATOM     33  CEN LEU A   5      -5.392   2.658   9.980  1.00  0.00           X  
ATOM     34  H   LEU A   5      -3.323  -0.117  11.184  1.00  0.00           H  
ATOM     35  N   ASN A   6      -0.808   1.710  10.534  1.00  0.00           N  
ATOM     36  CA  ASN A   6       0.575   2.157  10.538  1.00  0.00           C  
ATOM     37  C   ASN A   6       1.385   1.407   9.477  1.00  0.00           C  
ATOM     38  O   ASN A   6       2.236   2.023   8.852  1.00  0.00           O  
ATOM     39  CB  ASN A   6       1.208   1.992  11.908  1.00  0.00           C  
ATOM     40  CEN ASN A   6       1.352   2.563  12.776  1.00  0.00           X  
ATOM     41  H   ASN A   6      -1.100   1.102  11.285  1.00  0.00           H  
ATOM     42  N   ASP A   7       1.059   0.135   9.230  1.00  0.00           N  
ATOM     43  CA  ASP A   7       1.723  -0.686   8.211  1.00  0.00           C  
ATOM     44  C   ASP A   7       1.397  -0.158   6.801  1.00  0.00           C  
ATOM     45  O   ASP A   7       2.292   0.087   6.002  1.00  0.00           O  
ATOM     46  CB  ASP A   7       1.304  -2.152   8.342  1.00  0.00           C  
ATOM     47  CEN ASP A   7       1.632  -3.029   8.744  1.00  0.00           X  
ATOM     48  H   ASP A   7       0.379  -0.323   9.820  1.00  0.00           H  
ATOM     49  N   LEU A   8       0.123   0.174   6.547  1.00  0.00           N  
ATOM     50  CA  LEU A   8      -0.327   0.703   5.261  1.00  0.00           C  
ATOM     51  C   LEU A   8       0.277   2.077   4.921  1.00  0.00           C  
ATOM     52  O   LEU A   8       0.637   2.346   3.775  1.00  0.00           O  
ATOM     53  CB  LEU A   8      -1.859   0.787   5.252  1.00  0.00           C  
ATOM     54  CEN LEU A   8      -2.950  -0.091   4.610  1.00  0.00           X  
ATOM     55  H   LEU A   8      -0.578  -0.085   7.228  1.00  0.00           H  
ATOM     56  N   LEU A   9       0.352   2.977   5.907  1.00  0.00           N  
ATOM     57  CA  LEU A   9       0.965   4.291   5.717  1.00  0.00           C  
ATOM     58  C   LEU A   9       2.445   4.163   5.328  1.00  0.00           C  
ATOM     59  O   LEU A   9       2.884   4.818   4.386  1.00  0.00           O  
ATOM     60  CB  LEU A   9       0.816   5.131   6.992  1.00  0.00           C  
ATOM     61  CEN LEU A   9      -0.111   6.302   7.370  1.00  0.00           X  
ATOM     62  H   LEU A   9       0.025   2.708   6.824  1.00  0.00           H  
ATOM     63  N   GLU A  10       3.205   3.336   6.049  1.00  0.00           N  
ATOM     64  CA  GLU A  10       4.628   3.107   5.793  1.00  0.00           C  
ATOM     65  C   GLU A  10       4.852   2.510   4.404  1.00  0.00           C  
ATOM     66  O   GLU A  10       5.767   2.952   3.703  1.00  0.00           O  
ATOM     67  CB  GLU A  10       5.223   2.188   6.862  1.00  0.00           C  
ATOM     68  CEN GLU A  10       6.109   1.978   8.302  1.00  0.00           X  
ATOM     69  H   GLU A  10       2.763   2.758   6.750  1.00  0.00           H  
ATOM     70  N   ASP A  11       3.977   1.602   3.974  1.00  0.00           N  
ATOM     71  CA  ASP A  11       4.063   0.955   2.669  1.00  0.00           C  
ATOM     72  C   ASP A  11       3.705   1.939   1.547  1.00  0.00           C  
ATOM     73  O   ASP A  11       4.401   2.057   0.543  1.00  0.00           O  
ATOM     74  CB  ASP A  11       3.145  -0.268   2.616  1.00  0.00           C  
ATOM     75  CEN ASP A  11       3.179  -1.281   2.724  1.00  0.00           X  
ATOM     76  H   ASP A  11       3.276   1.261   4.615  1.00  0.00           H  
ATOM     77  N   LEU A  12       2.693   2.780   1.748  1.00  0.00           N  
ATOM     78  CA  LEU A  12       2.364   3.848   0.802  1.00  0.00           C  
ATOM     79  C   LEU A  12       3.537   4.824   0.572  1.00  0.00           C  
ATOM     80  O   LEU A  12       3.889   5.150  -0.567  1.00  0.00           O  
ATOM     81  CB  LEU A  12       1.130   4.612   1.299  1.00  0.00           C  
ATOM     82  CEN LEU A  12      -0.352   4.592   0.877  1.00  0.00           X  
ATOM     83  H   LEU A  12       2.095   2.621   2.547  1.00  0.00           H  
ATOM     84  N   GLN A  13       4.201   5.254   1.644  1.00  0.00           N  
ATOM     85  CA  GLN A  13       5.405   6.079   1.551  1.00  0.00           C  
ATOM     86  C   GLN A  13       6.555   5.371   0.831  1.00  0.00           C  
ATOM     87  O   GLN A  13       7.245   5.988   0.015  1.00  0.00           O  
ATOM     88  CB  GLN A  13       5.863   6.496   2.951  1.00  0.00           C  
ATOM     89  CEN GLN A  13       5.850   7.791   4.122  1.00  0.00           X  
ATOM     90  H   GLN A  13       3.904   4.916   2.549  1.00  0.00           H  
ATOM     91  N   GLU A  14       6.808   4.103   1.130  1.00  0.00           N  
ATOM     92  CA  GLU A  14       7.866   3.339   0.482  1.00  0.00           C  
ATOM     93  C   GLU A  14       7.574   3.142  -1.018  1.00  0.00           C  
ATOM     94  O   GLU A  14       8.483   3.350  -1.829  1.00  0.00           O  
ATOM     95  CB  GLU A  14       8.039   1.985   1.173  1.00  0.00           C  
ATOM     96  CEN GLU A  14       8.864   0.987   2.281  1.00  0.00           X  
ATOM     97  H   GLU A  14       6.216   3.619   1.788  1.00  0.00           H  
ATOM     98  N   VAL A  15       6.310   2.914  -1.417  1.00  0.00           N  
ATOM     99  CA  VAL A  15       5.907   2.727  -2.830  1.00  0.00           C  
ATOM    100  C   VAL A  15       6.101   4.033  -3.604  1.00  0.00           C  
ATOM    101  O   VAL A  15       6.630   4.004  -4.718  1.00  0.00           O  
ATOM    102  CB  VAL A  15       4.440   2.275  -2.960  1.00  0.00           C  
ATOM    103  CEN VAL A  15       4.037   1.743  -3.131  1.00  0.00           X  
ATOM    104  H   VAL A  15       5.601   2.861  -0.700  1.00  0.00           H  
ATOM    105  N   LEU A  16       5.768   5.188  -3.009  1.00  0.00           N  
ATOM    106  CA  LEU A  16       5.922   6.504  -3.649  1.00  0.00           C  
ATOM    107  C   LEU A  16       7.393   6.896  -3.837  1.00  0.00           C  
ATOM    108  O   LEU A  16       7.806   7.334  -4.912  1.00  0.00           O  
ATOM    109  CB  LEU A  16       5.196   7.574  -2.824  1.00  0.00           C  
ATOM    110  CEN LEU A  16       3.858   8.314  -3.017  1.00  0.00           X  
ATOM    111  H   LEU A  16       5.343   5.135  -2.093  1.00  0.00           H  
ATOM    112  N   LYS A  17       8.222   6.736  -2.797  1.00  0.00           N  
ATOM    113  CA  LYS A  17       9.651   7.075  -2.876  1.00  0.00           C  
ATOM    114  C   LYS A  17      10.370   6.213  -3.906  1.00  0.00           C  
ATOM    115  O   LYS A  17      11.158   6.746  -4.687  1.00  0.00           O  
ATOM    116  CB  LYS A  17      10.319   6.918  -1.509  1.00  0.00           C  
ATOM    117  CEN LYS A  17      11.116   7.820   0.230  1.00  0.00           X  
ATOM    118  H   LYS A  17       7.837   6.351  -1.944  1.00  0.00           H  
ATOM    119  N   ASN A  18      10.123   4.908  -3.921  1.00  0.00           N  
ATOM    120  CA  ASN A  18      10.726   3.992  -4.882  1.00  0.00           C  
ATOM    121  C   ASN A  18      10.311   4.312  -6.323  1.00  0.00           C  
ATOM    122  O   ASN A  18      11.175   4.598  -7.151  1.00  0.00           O  
ATOM    123  CB  ASN A  18      10.386   2.551  -4.548  1.00  0.00           C  
ATOM    124  CEN ASN A  18      10.796   1.759  -3.994  1.00  0.00           X  
ATOM    125  H   ASN A  18       9.496   4.530  -3.223  1.00  0.00           H  
ATOM    126  N   LEU A  19       9.009   4.407  -6.605  1.00  0.00           N  
ATOM    127  CA  LEU A  19       8.485   4.677  -7.944  1.00  0.00           C  
ATOM    128  C   LEU A  19       9.012   6.016  -8.495  1.00  0.00           C  
ATOM    129  O   LEU A  19       9.452   6.093  -9.642  1.00  0.00           O  
ATOM    130  CB  LEU A  19       6.951   4.674  -7.917  1.00  0.00           C  
ATOM    131  CEN LEU A  19       5.900   3.647  -8.378  1.00  0.00           X  
ATOM    132  H   LEU A  19       8.342   4.265  -5.860  1.00  0.00           H  
ATOM    133  N   HIS A  20       9.091   7.049  -7.654  1.00  0.00           N  
ATOM    134  CA  HIS A  20       9.504   8.387  -8.083  1.00  0.00           C  
ATOM    135  C   HIS A  20      10.931   8.442  -8.646  1.00  0.00           C  
ATOM    136  O   HIS A  20      11.155   9.018  -9.712  1.00  0.00           O  
ATOM    137  CB  HIS A  20       9.379   9.370  -6.915  1.00  0.00           C  
ATOM    138  CEN HIS A  20       8.425  10.296  -6.402  1.00  0.00           X  
ATOM    139  H   HIS A  20       8.749   6.921  -6.711  1.00  0.00           H  
ATOM    140  N   LYS A  21      11.915   7.839  -7.963  1.00  0.00           N  
ATOM    141  CA  LYS A  21      13.341   8.039  -8.295  1.00  0.00           C  
ATOM    142  C   LYS A  21      13.632   7.616  -9.747  1.00  0.00           C  
ATOM    143  O   LYS A  21      14.588   8.120 -10.343  1.00  0.00           O  
ATOM    144  CB  LYS A  21      14.234   7.257  -7.330  1.00  0.00           C  
ATOM    145  CEN LYS A  21      15.541   7.263  -5.667  1.00  0.00           X  
ATOM    146  H   LYS A  21      11.659   7.173  -7.250  1.00  0.00           H  
ATOM    147  N   ASN A  22      12.788   6.761 -10.328  1.00  0.00           N  
ATOM    148  CA  ASN A  22      12.965   6.193 -11.670  1.00  0.00           C  
ATOM    149  C   ASN A  22      12.180   6.903 -12.766  1.00  0.00           C  
ATOM    150  O   ASN A  22      12.089   6.362 -13.872  1.00  0.00           O  
ATOM    151  CB  ASN A  22      12.609   4.718 -11.677  1.00  0.00           C  
ATOM    152  CEN ASN A  22      13.092   3.796 -11.540  1.00  0.00           X  
ATOM    153  H   ASN A  22      11.998   6.441  -9.786  1.00  0.00           H  
ATOM    154  N   ASP A  23      11.672   8.110 -12.502  1.00  0.00           N  
ATOM    155  CA  ASP A  23      10.807   8.835 -13.441  1.00  0.00           C  
ATOM    156  C   ASP A  23      11.419   8.908 -14.858  1.00  0.00           C  
ATOM    157  O   ASP A  23      10.713   8.855 -15.870  1.00  0.00           O  
ATOM    158  CB  ASP A  23      10.529  10.246 -12.917  1.00  0.00           C  
ATOM    159  CEN ASP A  23       9.821  10.765 -12.400  1.00  0.00           X  
ATOM    160  H   ASP A  23      11.810   8.502 -11.581  1.00  0.00           H  
ATOM    161  N   ARG A  24      12.760   8.922 -14.958  1.00  0.00           N  
ATOM    162  CA  ARG A  24      13.477   8.981 -16.241  1.00  0.00           C  
ATOM    163  C   ARG A  24      13.163   7.870 -17.240  1.00  0.00           C  
ATOM    164  O   ARG A  24      13.390   8.118 -18.423  1.00  0.00           O  
ATOM    165  CB  ARG A  24      14.979   9.067 -16.016  1.00  0.00           C  
ATOM    166  CEN ARG A  24      17.251  10.016 -15.714  1.00  0.00           X  
ATOM    167  H   ARG A  24      13.285   8.879 -14.096  1.00  0.00           H  
ATOM    168  N   SER A  25      12.706   6.679 -16.834  1.00  0.00           N  
ATOM    169  CA  SER A  25      12.462   5.582 -17.796  1.00  0.00           C  
ATOM    170  C   SER A  25      11.396   5.813 -18.868  1.00  0.00           C  
ATOM    171  O   SER A  25      11.575   5.282 -19.955  1.00  0.00           O  
ATOM    172  CB  SER A  25      12.104   4.329 -17.021  1.00  0.00           C  
ATOM    173  CEN SER A  25      11.884   4.017 -16.633  1.00  0.00           X  
ATOM    174  H   SER A  25      12.686   6.476 -15.846  1.00  0.00           H  
ATOM    175  N   GLY A  26      10.370   6.642 -18.642  1.00  0.00           N  
ATOM    176  CA  GLY A  26       9.326   6.908 -19.643  1.00  0.00           C  
ATOM    177  C   GLY A  26       8.348   5.748 -19.892  1.00  0.00           C  
ATOM    178  O   GLY A  26       8.339   4.766 -19.171  1.00  0.00           O  
ATOM    179  CEN GLY A  26       9.325   6.908 -19.643  1.00  0.00           X  
ATOM    180  H   GLY A  26      10.312   7.101 -17.745  1.00  0.00           H  
ATOM    181  N   LYS A  27       7.568   5.876 -20.975  1.00  0.00           N  
ATOM    182  CA  LYS A  27       6.504   4.998 -21.515  1.00  0.00           C  
ATOM    183  C   LYS A  27       5.728   4.073 -20.567  1.00  0.00           C  
ATOM    184  O   LYS A  27       4.961   4.601 -19.771  1.00  0.00           O  
ATOM    185  CB  LYS A  27       7.114   4.130 -22.617  1.00  0.00           C  
ATOM    186  CEN LYS A  27       7.412   3.771 -24.680  1.00  0.00           X  
ATOM    187  H   LYS A  27       7.770   6.685 -21.546  1.00  0.00           H  
ATOM    188  N   ASP A  28       5.936   2.764 -20.579  1.00  0.00           N  
ATOM    189  CA  ASP A  28       5.242   1.873 -19.642  1.00  0.00           C  
ATOM    190  C   ASP A  28       5.253   2.390 -18.197  1.00  0.00           C  
ATOM    191  O   ASP A  28       4.265   2.213 -17.489  1.00  0.00           O  
ATOM    192  CB  ASP A  28       5.865   0.476 -19.692  1.00  0.00           C  
ATOM    193  CEN ASP A  28       5.721  -0.432 -20.132  1.00  0.00           X  
ATOM    194  H   ASP A  28       6.373   2.356 -21.392  1.00  0.00           H  
ATOM    195  N   ASN A  29       6.290   3.120 -17.767  1.00  0.00           N  
ATOM    196  CA  ASN A  29       6.371   3.556 -16.368  1.00  0.00           C  
ATOM    197  C   ASN A  29       5.134   4.351 -15.897  1.00  0.00           C  
ATOM    198  O   ASN A  29       4.867   4.379 -14.696  1.00  0.00           O  
ATOM    199  CB  ASN A  29       7.627   4.376 -16.136  1.00  0.00           C  
ATOM    200  CEN ASN A  29       8.622   4.216 -15.842  1.00  0.00           X  
ATOM    201  H   ASN A  29       7.045   3.331 -18.404  1.00  0.00           H  
ATOM    202  N   ILE A  30       4.361   5.011 -16.780  1.00  0.00           N  
ATOM    203  CA  ILE A  30       3.174   5.778 -16.345  1.00  0.00           C  
ATOM    204  C   ILE A  30       2.080   4.821 -15.866  1.00  0.00           C  
ATOM    205  O   ILE A  30       1.428   5.107 -14.869  1.00  0.00           O  
ATOM    206  CB  ILE A  30       2.614   6.665 -17.472  1.00  0.00           C  
ATOM    207  CEN ILE A  30       2.685   7.636 -17.962  1.00  0.00           X  
ATOM    208  H   ILE A  30       4.500   4.842 -17.766  1.00  0.00           H  
ATOM    209  N   HIS A  31       1.937   3.659 -16.510  1.00  0.00           N  
ATOM    210  CA  HIS A  31       0.853   2.718 -16.217  1.00  0.00           C  
ATOM    211  C   HIS A  31       1.031   2.018 -14.865  1.00  0.00           C  
ATOM    212  O   HIS A  31       0.074   1.917 -14.107  1.00  0.00           O  
ATOM    213  CB  HIS A  31       0.745   1.670 -17.330  1.00  0.00           C  
ATOM    214  CEN HIS A  31       0.001   1.464 -18.528  1.00  0.00           X  
ATOM    215  H   HIS A  31       2.620   3.398 -17.210  1.00  0.00           H  
ATOM    216  N   ASP A  32       2.253   1.588 -14.540  1.00  0.00           N  
ATOM    217  CA  ASP A  32       2.525   0.895 -13.276  1.00  0.00           C  
ATOM    218  C   ASP A  32       2.250   1.795 -12.067  1.00  0.00           C  
ATOM    219  O   ASP A  32       1.549   1.393 -11.143  1.00  0.00           O  
ATOM    220  CB  ASP A  32       3.973   0.400 -13.240  1.00  0.00           C  
ATOM    221  CEN ASP A  32       4.518  -0.444 -13.411  1.00  0.00           X  
ATOM    222  H   ASP A  32       2.997   1.671 -15.213  1.00  0.00           H  
ATOM    223  N   VAL A  33       2.770   3.028 -12.085  1.00  0.00           N  
ATOM    224  CA  VAL A  33       2.566   4.006 -11.004  1.00  0.00           C  
ATOM    225  C   VAL A  33       1.098   4.416 -10.923  1.00  0.00           C  
ATOM    226  O   VAL A  33       0.568   4.478  -9.820  1.00  0.00           O  
ATOM    227  CB  VAL A  33       3.431   5.266 -11.199  1.00  0.00           C  
ATOM    228  CEN VAL A  33       3.974   5.609 -10.951  1.00  0.00           X  
ATOM    229  H   VAL A  33       3.273   3.315 -12.914  1.00  0.00           H  
ATOM    230  N   ASP A  34       0.441   4.652 -12.058  1.00  0.00           N  
ATOM    231  CA  ASP A  34      -0.966   5.060 -12.114  1.00  0.00           C  
ATOM    232  C   ASP A  34      -1.881   4.013 -11.470  1.00  0.00           C  
ATOM    233  O   ASP A  34      -2.752   4.357 -10.673  1.00  0.00           O  
ATOM    234  CB  ASP A  34      -1.393   5.308 -13.563  1.00  0.00           C  
ATOM    235  CEN ASP A  34      -1.512   6.073 -14.225  1.00  0.00           X  
ATOM    236  H   ASP A  34       0.935   4.575 -12.935  1.00  0.00           H  
ATOM    237  N   ASN A  35      -1.622   2.723 -11.704  1.00  0.00           N  
ATOM    238  CA  ASN A  35      -2.389   1.631 -11.106  1.00  0.00           C  
ATOM    239  C   ASN A  35      -2.096   1.475  -9.606  1.00  0.00           C  
ATOM    240  O   ASN A  35      -3.006   1.334  -8.794  1.00  0.00           O  
ATOM    241  CB  ASN A  35      -2.129   0.322 -11.828  1.00  0.00           C  
ATOM    242  CEN ASN A  35      -2.540  -0.229 -12.621  1.00  0.00           X  
ATOM    243  H   ASN A  35      -0.885   2.494 -12.356  1.00  0.00           H  
ATOM    244  N   HIS A  36      -0.821   1.518  -9.223  1.00  0.00           N  
ATOM    245  CA  HIS A  36      -0.444   1.326  -7.831  1.00  0.00           C  
ATOM    246  C   HIS A  36      -1.059   2.387  -6.913  1.00  0.00           C  
ATOM    247  O   HIS A  36      -1.574   2.050  -5.850  1.00  0.00           O  
ATOM    248  CB  HIS A  36       1.082   1.335  -7.690  1.00  0.00           C  
ATOM    249  CEN HIS A  36       2.151   0.394  -7.648  1.00  0.00           X  
ATOM    250  H   HIS A  36      -0.099   1.699  -9.907  1.00  0.00           H  
ATOM    251  N   LEU A  37      -1.082   3.649  -7.346  1.00  0.00           N  
ATOM    252  CA  LEU A  37      -1.647   4.746  -6.574  1.00  0.00           C  
ATOM    253  C   LEU A  37      -3.140   4.524  -6.305  1.00  0.00           C  
ATOM    254  O   LEU A  37      -3.553   4.655  -5.158  1.00  0.00           O  
ATOM    255  CB  LEU A  37      -1.424   6.074  -7.308  1.00  0.00           C  
ATOM    256  CEN LEU A  37      -0.439   7.238  -7.088  1.00  0.00           X  
ATOM    257  H   LEU A  37      -0.714   3.858  -8.263  1.00  0.00           H  
ATOM    258  N   GLN A  38      -3.925   4.114  -7.306  1.00  0.00           N  
ATOM    259  CA  GLN A  38      -5.362   3.839  -7.146  1.00  0.00           C  
ATOM    260  C   GLN A  38      -5.619   2.678  -6.178  1.00  0.00           C  
ATOM    261  O   GLN A  38      -6.510   2.782  -5.339  1.00  0.00           O  
ATOM    262  CB  GLN A  38      -5.998   3.523  -8.502  1.00  0.00           C  
ATOM    263  CEN GLN A  38      -6.947   4.178  -9.813  1.00  0.00           X  
ATOM    264  H   GLN A  38      -3.507   3.976  -8.216  1.00  0.00           H  
ATOM    265  N   ASN A  39      -4.795   1.624  -6.220  1.00  0.00           N  
ATOM    266  CA  ASN A  39      -4.904   0.511  -5.269  1.00  0.00           C  
ATOM    267  C   ASN A  39      -4.639   0.966  -3.821  1.00  0.00           C  
ATOM    268  O   ASN A  39      -5.378   0.594  -2.916  1.00  0.00           O  
ATOM    269  CB  ASN A  39      -3.965  -0.622  -5.642  1.00  0.00           C  
ATOM    270  CEN ASN A  39      -3.991  -1.505  -6.207  1.00  0.00           X  
ATOM    271  H   ASN A  39      -4.120   1.563  -6.970  1.00  0.00           H  
ATOM    272  N   VAL A  40      -3.643   1.837  -3.606  1.00  0.00           N  
ATOM    273  CA  VAL A  40      -3.317   2.391  -2.280  1.00  0.00           C  
ATOM    274  C   VAL A  40      -4.485   3.224  -1.728  1.00  0.00           C  
ATOM    275  O   VAL A  40      -4.840   3.082  -0.558  1.00  0.00           O  
ATOM    276  CB  VAL A  40      -2.051   3.267  -2.327  1.00  0.00           C  
ATOM    277  CEN VAL A  40      -1.390   3.297  -2.136  1.00  0.00           X  
ATOM    278  H   VAL A  40      -3.083   2.119  -4.400  1.00  0.00           H  
ATOM    279  N   ILE A  41      -5.102   4.087  -2.549  1.00  0.00           N  
ATOM    280  CA  ILE A  41      -6.265   4.891  -2.124  1.00  0.00           C  
ATOM    281  C   ILE A  41      -7.425   3.978  -1.726  1.00  0.00           C  
ATOM    282  O   ILE A  41      -8.060   4.215  -0.695  1.00  0.00           O  
ATOM    283  CB  ILE A  41      -6.736   5.852  -3.231  1.00  0.00           C  
ATOM    284  CEN ILE A  41      -6.596   6.838  -3.676  1.00  0.00           X  
ATOM    285  H   ILE A  41      -4.787   4.147  -3.505  1.00  0.00           H  
ATOM    286  N   GLU A  42      -7.710   2.956  -2.534  1.00  0.00           N  
ATOM    287  CA  GLU A  42      -8.800   2.008  -2.287  1.00  0.00           C  
ATOM    288  C   GLU A  42      -8.613   1.288  -0.948  1.00  0.00           C  
ATOM    289  O   GLU A  42      -9.572   1.148  -0.186  1.00  0.00           O  
ATOM    290  CB  GLU A  42      -8.892   0.988  -3.425  1.00  0.00           C  
ATOM    291  CEN GLU A  42      -9.615   0.450  -4.870  1.00  0.00           X  
ATOM    292  H   GLU A  42      -7.134   2.806  -3.350  1.00  0.00           H  
ATOM    293  N   ASP A  43      -7.379   0.933  -0.594  1.00  0.00           N  
ATOM    294  CA  ASP A  43      -7.056   0.319   0.692  1.00  0.00           C  
ATOM    295  C   ASP A  43      -7.210   1.290   1.865  1.00  0.00           C  
ATOM    296  O   ASP A  43      -7.827   0.945   2.881  1.00  0.00           O  
ATOM    297  CB  ASP A  43      -5.630  -0.237   0.664  1.00  0.00           C  
ATOM    298  CEN ASP A  43      -5.133  -1.112   0.509  1.00  0.00           X  
ATOM    299  H   ASP A  43      -6.649   0.988  -1.291  1.00  0.00           H  
ATOM    300  N   ILE A  44      -6.710   2.527   1.733  1.00  0.00           N  
ATOM    301  CA  ILE A  44      -6.740   3.510   2.826  1.00  0.00           C  
ATOM    302  C   ILE A  44      -8.187   3.775   3.202  1.00  0.00           C  
ATOM    303  O   ILE A  44      -8.496   3.796   4.387  1.00  0.00           O  
ATOM    304  CB  ILE A  44      -6.057   4.836   2.444  1.00  0.00           C  
ATOM    305  CEN ILE A  44      -5.109   5.374   2.410  1.00  0.00           X  
ATOM    306  H   ILE A  44      -6.368   2.803   0.825  1.00  0.00           H  
ATOM    307  N   HIS A  45      -9.088   3.931   2.239  1.00  0.00           N  
ATOM    308  CA  HIS A  45     -10.499   4.196   2.505  1.00  0.00           C  
ATOM    309  C   HIS A  45     -11.160   3.127   3.382  1.00  0.00           C  
ATOM    310  O   HIS A  45     -11.746   3.454   4.417  1.00  0.00           O  
ATOM    311  CB  HIS A  45     -11.266   4.323   1.185  1.00  0.00           C  
ATOM    312  CEN HIS A  45     -11.687   5.353   0.294  1.00  0.00           X  
ATOM    313  H   HIS A  45      -8.787   3.853   1.279  1.00  0.00           H  
ATOM    314  N   ASP A  46     -10.984   1.853   3.055  1.00  0.00           N  
ATOM    315  CA  ASP A  46     -11.547   0.738   3.808  1.00  0.00           C  
ATOM    316  C   ASP A  46     -10.952   0.646   5.215  1.00  0.00           C  
ATOM    317  O   ASP A  46     -11.660   0.354   6.191  1.00  0.00           O  
ATOM    318  CB  ASP A  46     -11.322  -0.576   3.056  1.00  0.00           C  
ATOM    319  CEN ASP A  46     -11.808  -1.212   2.426  1.00  0.00           X  
ATOM    320  H   ASP A  46     -10.476   1.645   2.208  1.00  0.00           H  
ATOM    321  N   PHE A  47      -9.656   0.925   5.361  1.00  0.00           N  
ATOM    322  CA  PHE A  47      -8.988   0.931   6.655  1.00  0.00           C  
ATOM    323  C   PHE A  47      -9.577   2.001   7.585  1.00  0.00           C  
ATOM    324  O   PHE A  47      -9.858   1.708   8.748  1.00  0.00           O  
ATOM    325  CB  PHE A  47      -7.486   1.156   6.472  1.00  0.00           C  
ATOM    326  CEN PHE A  47      -6.154   0.292   6.405  1.00  0.00           X  
ATOM    327  H   PHE A  47      -9.127   1.169   4.537  1.00  0.00           H  
ATOM    328  N   MET A  48      -9.830   3.206   7.071  1.00  0.00           N  
ATOM    329  CA  MET A  48     -10.406   4.340   7.787  1.00  0.00           C  
ATOM    330  C   MET A  48     -11.818   4.019   8.255  1.00  0.00           C  
ATOM    331  O   MET A  48     -12.162   4.273   9.410  1.00  0.00           O  
ATOM    332  CB  MET A  48     -10.411   5.583   6.900  1.00  0.00           C  
ATOM    333  CEN MET A  48      -9.656   7.154   6.697  1.00  0.00           X  
ATOM    334  H   MET A  48      -9.624   3.333   6.089  1.00  0.00           H  
ATOM    335  N   GLN A  49     -12.631   3.415   7.392  1.00  0.00           N  
ATOM    336  CA  GLN A  49     -13.998   3.035   7.714  1.00  0.00           C  
ATOM    337  C   GLN A  49     -14.034   1.996   8.842  1.00  0.00           C  
ATOM    338  O   GLN A  49     -14.777   2.162   9.811  1.00  0.00           O  
ATOM    339  CB  GLN A  49     -14.702   2.481   6.472  1.00  0.00           C  
ATOM    340  CEN GLN A  49     -15.813   2.863   5.181  1.00  0.00           X  
ATOM    341  H   GLN A  49     -12.307   3.271   6.447  1.00  0.00           H  
ATOM    342  N   ALA A  50     -13.172   0.979   8.785  1.00  0.00           N  
ATOM    343  CA  ALA A  50     -13.084  -0.060   9.807  1.00  0.00           C  
ATOM    344  C   ALA A  50     -12.628   0.494  11.169  1.00  0.00           C  
ATOM    345  O   ALA A  50     -13.167   0.106  12.207  1.00  0.00           O  
ATOM    346  CB  ALA A  50     -12.145  -1.163   9.341  1.00  0.00           C  
ATOM    347  CEN ALA A  50     -12.146  -1.163   9.342  1.00  0.00           X  
ATOM    348  H   ALA A  50     -12.572   0.909   7.975  1.00  0.00           H  
ATOM    349  N   ALA A  51     -11.662   1.415  11.188  1.00  0.00           N  
ATOM    350  CA  ALA A  51     -11.177   2.067  12.400  1.00  0.00           C  
ATOM    351  C   ALA A  51     -12.302   2.830  13.119  1.00  0.00           C  
ATOM    352  O   ALA A  51     -12.546   2.591  14.303  1.00  0.00           O  
ATOM    353  CB  ALA A  51     -10.024   3.002  12.065  1.00  0.00           C  
ATOM    354  CEN ALA A  51     -10.025   3.002  12.065  1.00  0.00           X  
ATOM    355  H   ALA A  51     -11.233   1.674  10.313  1.00  0.00           H  
ATOM    356  N   ALA A  52     -13.037   3.683  12.400  1.00  0.00           N  
ATOM    357  CA  ALA A  52     -14.166   4.446  12.924  1.00  0.00           C  
ATOM    358  C   ALA A  52     -15.225   3.522  13.536  1.00  0.00           C  
ATOM    359  O   ALA A  52     -15.679   3.766  14.654  1.00  0.00           O  
ATOM    360  CB  ALA A  52     -14.775   5.306  11.826  1.00  0.00           C  
ATOM    361  CEN ALA A  52     -14.775   5.305  11.827  1.00  0.00           X  
ATOM    362  H   ALA A  52     -12.790   3.825  11.433  1.00  0.00           H  
ATOM    363  N   ALA A  53     -15.565   2.414  12.872  1.00  0.00           N  
ATOM    364  CA  ALA A  53     -16.603   1.495  13.328  1.00  0.00           C  
ATOM    365  C   ALA A  53     -16.210   0.829  14.654  1.00  0.00           C  
ATOM    366  O   ALA A  53     -17.018   0.765  15.575  1.00  0.00           O  
ATOM    367  CB  ALA A  53     -16.882   0.446  12.262  1.00  0.00           C  
ATOM    368  CEN ALA A  53     -16.882   0.446  12.263  1.00  0.00           X  
ATOM    369  H   ALA A  53     -15.095   2.205  12.002  1.00  0.00           H  
ATOM    370  N   ALA A  54     -14.950   0.412  14.814  1.00  0.00           N  
ATOM    371  CA  ALA A  54     -14.445  -0.141  16.071  1.00  0.00           C  
ATOM    372  C   ALA A  54     -14.429   0.884  17.223  1.00  0.00           C  
ATOM    373  O   ALA A  54     -14.742   0.537  18.368  1.00  0.00           O  
ATOM    374  CB  ALA A  54     -13.050  -0.710  15.854  1.00  0.00           C  
ATOM    375  CEN ALA A  54     -13.051  -0.709  15.855  1.00  0.00           X  
ATOM    376  H   ALA A  54     -14.330   0.442  14.018  1.00  0.00           H  
ATOM    377  N   ALA A  55     -14.090   2.144  16.939  1.00  0.00           N  
ATOM    378  CA  ALA A  55     -14.140   3.244  17.898  1.00  0.00           C  
ATOM    379  C   ALA A  55     -15.588   3.603  18.270  1.00  0.00           C  
ATOM    380  O   ALA A  55     -15.942   3.560  19.451  1.00  0.00           O  
ATOM    381  CB  ALA A  55     -13.414   4.459  17.339  1.00  0.00           C  
ATOM    382  CEN ALA A  55     -13.415   4.458  17.339  1.00  0.00           X  
ATOM    383  H   ALA A  55     -13.775   2.352  16.004  1.00  0.00           H  
ATOM    384  N   ASN A  56     -16.450   3.870  17.285  1.00  0.00           N  
ATOM    385  CA  ASN A  56     -17.864   4.199  17.487  1.00  0.00           C  
ATOM    386  C   ASN A  56     -18.621   3.128  18.279  1.00  0.00           C  
ATOM    387  O   ASN A  56     -19.449   3.476  19.116  1.00  0.00           O  
ATOM    388  CB  ASN A  56     -18.558   4.442  16.160  1.00  0.00           C  
ATOM    389  CEN ASN A  56     -18.770   5.250  15.524  1.00  0.00           X  
ATOM    390  H   ASN A  56     -16.097   3.891  16.340  1.00  0.00           H  
ATOM    391  N   CYS A  57     -18.258   1.846  18.156  1.00  0.00           N  
ATOM    392  CA  CYS A  57     -18.878   0.763  18.922  1.00  0.00           C  
ATOM    393  C   CYS A  57     -18.906   1.055  20.436  1.00  0.00           C  
ATOM    394  O   CYS A  57     -19.777   0.547  21.134  1.00  0.00           O  
ATOM    395  CB  CYS A  57     -17.955  -0.418  18.621  1.00  0.00           C  
ATOM    396  CEN CYS A  57     -18.117  -1.249  18.040  1.00  0.00           X  
ATOM    397  H   CYS A  57     -17.575   1.603  17.450  1.00  0.00           H  
ATOM    398  N   ARG A  58     -18.012   1.907  20.971  1.00  0.00           N  
ATOM    399  CA  ARG A  58     -17.983   2.214  22.415  1.00  0.00           C  
ATOM    400  C   ARG A  58     -19.260   2.875  22.938  1.00  0.00           C  
ATOM    401  O   ARG A  58     -19.437   2.909  24.151  1.00  0.00           O  
ATOM    402  CB  ARG A  58     -16.764   3.046  22.783  1.00  0.00           C  
ATOM    403  CEN ARG A  58     -14.483   3.643  23.554  1.00  0.00           X  
ATOM    404  H   ARG A  58     -17.414   2.429  20.346  1.00  0.00           H  
ATOM    405  N   LYS A  59     -20.138   3.390  22.071  1.00  0.00           N  
ATOM    406  CA  LYS A  59     -21.349   4.137  22.465  1.00  0.00           C  
ATOM    407  C   LYS A  59     -22.307   3.327  23.353  1.00  0.00           C  
ATOM    408  O   LYS A  59     -23.121   3.923  24.047  1.00  0.00           O  
ATOM    409  CB  LYS A  59     -22.094   4.617  21.218  1.00  0.00           C  
ATOM    410  CEN LYS A  59     -22.582   6.196  19.898  1.00  0.00           X  
ATOM    411  H   LYS A  59     -20.012   3.190  21.090  1.00  0.00           H  
ATOM    412  N   GLY A  60     -22.185   1.995  23.380  1.00  0.00           N  
ATOM    413  CA  GLY A  60     -23.086   1.074  24.086  1.00  0.00           C  
ATOM    414  C   GLY A  60     -23.083   1.166  25.613  1.00  0.00           C  
ATOM    415  O   GLY A  60     -23.993   0.638  26.238  1.00  0.00           O  
ATOM    416  CEN GLY A  60     -23.086   1.074  24.086  1.00  0.00           X  
ATOM    417  H   GLY A  60     -21.480   1.580  22.788  1.00  0.00           H  
ATOM    418  N   SER A  61     -22.084   1.804  26.232  1.00  0.00           N  
ATOM    419  CA  SER A  61     -21.990   1.878  27.696  1.00  0.00           C  
ATOM    420  C   SER A  61     -22.310   3.296  28.208  1.00  0.00           C  
ATOM    421  O   SER A  61     -21.422   3.932  28.772  1.00  0.00           O  
ATOM    422  CB  SER A  61     -20.607   1.451  28.149  1.00  0.00           C  
ATOM    423  CEN SER A  61     -20.067   1.389  28.142  1.00  0.00           X  
ATOM    424  H   SER A  61     -21.435   2.341  25.674  1.00  0.00           H  
ATOM    425  N   PRO A  62     -23.545   3.823  28.066  1.00  0.00           N  
ATOM    426  CA  PRO A  62     -23.853   5.148  28.574  1.00  0.00           C  
ATOM    427  C   PRO A  62     -23.861   5.083  30.107  1.00  0.00           C  
ATOM    428  O   PRO A  62     -24.036   4.020  30.684  1.00  0.00           O  
ATOM    429  CB  PRO A  62     -25.232   5.483  27.982  1.00  0.00           C  
ATOM    430  CEN PRO A  62     -25.108   3.854  27.264  1.00  0.00           X  
ATOM    431  N   GLY A  63     -23.626   6.229  30.743  1.00  0.00           N  
ATOM    432  CA  GLY A  63     -23.677   6.410  32.200  1.00  0.00           C  
ATOM    433  C   GLY A  63     -22.359   6.435  32.981  1.00  0.00           C  
ATOM    434  O   GLY A  63     -21.320   5.972  32.529  1.00  0.00           O  
ATOM    435  CEN GLY A  63     -23.677   6.410  32.200  1.00  0.00           X  
ATOM    436  H   GLY A  63     -23.755   7.064  30.192  1.00  0.00           H  
ATOM    437  N   SER A  64     -22.449   6.833  34.248  1.00  0.00           N  
ATOM    438  CA  SER A  64     -21.292   6.976  35.133  1.00  0.00           C  
ATOM    439  C   SER A  64     -21.362   6.028  36.348  1.00  0.00           C  
ATOM    440  O   SER A  64     -22.463   5.780  36.844  1.00  0.00           O  
ATOM    441  CB  SER A  64     -21.180   8.416  35.595  1.00  0.00           C  
ATOM    442  CEN SER A  64     -21.336   8.911  35.755  1.00  0.00           X  
ATOM    443  H   SER A  64     -23.356   6.798  34.695  1.00  0.00           H  
ATOM    444  N   PRO A  65     -20.224   5.574  36.909  1.00  0.00           N  
ATOM    445  CA  PRO A  65     -20.238   4.662  38.043  1.00  0.00           C  
ATOM    446  C   PRO A  65     -20.468   5.484  39.315  1.00  0.00           C  
ATOM    447  O   PRO A  65     -19.558   5.724  40.106  1.00  0.00           O  
ATOM    448  CB  PRO A  65     -18.861   3.978  38.015  1.00  0.00           C  
ATOM    449  CEN PRO A  65     -18.581   5.029  36.600  1.00  0.00           X  
ATOM    450  N   ALA A  66     -21.693   5.967  39.491  1.00  0.00           N  
ATOM    451  CA  ALA A  66     -22.082   6.757  40.648  1.00  0.00           C  
ATOM    452  C   ALA A  66     -21.900   5.897  41.903  1.00  0.00           C  
ATOM    453  O   ALA A  66     -22.156   4.700  41.874  1.00  0.00           O  
ATOM    454  CB  ALA A  66     -23.516   7.250  40.515  1.00  0.00           C  
ATOM    455  CEN ALA A  66     -23.515   7.249  40.516  1.00  0.00           X  
ATOM    456  H   ALA A  66     -22.422   5.661  38.864  1.00  0.00           H  
ATOM    457  N   GLY A  67     -21.505   6.528  43.011  1.00  0.00           N  
ATOM    458  CA  GLY A  67     -21.325   5.843  44.294  1.00  0.00           C  
ATOM    459  C   GLY A  67     -19.996   6.094  45.009  1.00  0.00           C  
ATOM    460  O   GLY A  67     -19.091   6.695  44.460  1.00  0.00           O  
ATOM    461  CEN GLY A  67     -21.325   5.843  44.294  1.00  0.00           X  
ATOM    462  H   GLY A  67     -21.514   7.536  43.004  1.00  0.00           H  
ATOM    463  N   SER A  68     -19.916   5.555  46.226  1.00  0.00           N  
ATOM    464  CA  SER A  68     -18.810   5.615  47.197  1.00  0.00           C  
ATOM    465  C   SER A  68     -18.341   6.972  47.771  1.00  0.00           C  
ATOM    466  O   SER A  68     -17.149   7.161  48.008  1.00  0.00           O  
ATOM    467  CB  SER A  68     -17.615   4.933  46.559  1.00  0.00           C  
ATOM    468  CEN SER A  68     -17.260   4.786  46.175  1.00  0.00           X  
ATOM    469  H   SER A  68     -20.432   4.691  46.317  1.00  0.00           H  
ATOM    470  N   PRO A  69     -19.266   7.866  48.182  1.00  0.00           N  
ATOM    471  CA  PRO A  69     -18.902   9.145  48.776  1.00  0.00           C  
ATOM    472  C   PRO A  69     -18.175   8.921  50.108  1.00  0.00           C  
ATOM    473  O   PRO A  69     -18.481   7.980  50.843  1.00  0.00           O  
ATOM    474  CB  PRO A  69     -20.243   9.875  48.954  1.00  0.00           C  
ATOM    475  CEN PRO A  69     -20.934   8.367  48.297  1.00  0.00           X  
ATOM    476  N   THR A  70     -17.243   9.806  50.449  1.00  0.00           N  
ATOM    477  CA  THR A  70     -16.512   9.745  51.725  1.00  0.00           C  
ATOM    478  C   THR A  70     -16.542  11.129  52.373  1.00  0.00           C  
ATOM    479  O   THR A  70     -16.935  12.114  51.754  1.00  0.00           O  
ATOM    480  CB  THR A  70     -15.052   9.292  51.543  1.00  0.00           C  
ATOM    481  CEN THR A  70     -14.652   8.899  51.377  1.00  0.00           X  
ATOM    482  H   THR A  70     -17.205  10.686  49.953  1.00  0.00           H  
ATOM    483  N   SER A  71     -16.247  11.135  53.672  1.00  0.00           N  
ATOM    484  CA  SER A  71     -16.144  12.287  54.565  1.00  0.00           C  
ATOM    485  C   SER A  71     -15.254  12.073  55.795  1.00  0.00           C  
ATOM    486  O   SER A  71     -15.082  10.947  56.242  1.00  0.00           O  
ATOM    487  CB  SER A  71     -17.536  12.691  55.010  1.00  0.00           C  
ATOM    488  CEN SER A  71     -18.055  12.639  55.166  1.00  0.00           X  
ATOM    489  H   SER A  71     -16.147  10.238  54.127  1.00  0.00           H  
ATOM    490  N   THR A  72     -14.800  13.211  56.334  1.00  0.00           N  
ATOM    491  CA  THR A  72     -14.003  13.388  57.566  1.00  0.00           C  
ATOM    492  C   THR A  72     -12.795  12.478  57.822  1.00  0.00           C  
ATOM    493  O   THR A  72     -12.974  11.300  58.089  1.00  0.00           O  
ATOM    494  CB  THR A  72     -14.925  13.256  58.792  1.00  0.00           C  
ATOM    495  CEN THR A  72     -15.396  13.414  59.100  1.00  0.00           X  
ATOM    496  H   THR A  72     -15.440  13.983  56.217  1.00  0.00           H  
ATOM    497  N   GLU A  73     -11.600  13.081  57.878  1.00  0.00           N  
ATOM    498  CA  GLU A  73     -10.277  12.444  58.117  1.00  0.00           C  
ATOM    499  C   GLU A  73      -9.538  13.257  59.210  1.00  0.00           C  
ATOM    500  O   GLU A  73      -9.969  14.345  59.580  1.00  0.00           O  
ATOM    501  CB  GLU A  73      -9.447  12.381  56.833  1.00  0.00           C  
ATOM    502  CEN GLU A  73      -8.859  11.503  55.496  1.00  0.00           X  
ATOM    503  H   GLU A  73     -11.613  14.056  58.149  1.00  0.00           H  
ATOM    504  N   GLU A  74      -8.709  12.602  60.033  1.00  0.00           N  
ATOM    505  CA  GLU A  74      -7.824  13.152  61.091  1.00  0.00           C  
ATOM    506  C   GLU A  74      -8.479  14.131  62.093  1.00  0.00           C  
ATOM    507  O   GLU A  74      -9.655  14.468  61.998  1.00  0.00           O  
ATOM    508  CB  GLU A  74      -6.631  13.849  60.433  1.00  0.00           C  
ATOM    509  CEN GLU A  74      -5.012  13.819  59.903  1.00  0.00           X  
ATOM    510  H   GLU A  74      -9.229  11.826  60.421  1.00  0.00           H  
ATOM    511  N   GLY A  75      -7.672  14.641  63.044  1.00  0.00           N  
ATOM    512  CA  GLY A  75      -8.120  15.590  64.078  1.00  0.00           C  
ATOM    513  C   GLY A  75      -7.032  16.533  64.628  1.00  0.00           C  
ATOM    514  O   GLY A  75      -7.052  16.878  65.804  1.00  0.00           O  
ATOM    515  CEN GLY A  75      -8.120  15.591  64.078  1.00  0.00           X  
ATOM    516  H   GLY A  75      -6.697  14.384  63.035  1.00  0.00           H  
ATOM    517  N   THR A  76      -6.078  16.898  63.772  1.00  0.00           N  
ATOM    518  CA  THR A  76      -4.881  17.765  63.909  1.00  0.00           C  
ATOM    519  C   THR A  76      -5.031  19.272  64.246  1.00  0.00           C  
ATOM    520  O   THR A  76      -5.759  20.001  63.581  1.00  0.00           O  
ATOM    521  CB  THR A  76      -4.059  17.683  62.610  1.00  0.00           C  
ATOM    522  CEN THR A  76      -3.774  17.379  62.200  1.00  0.00           X  
ATOM    523  H   THR A  76      -6.303  16.737  62.801  1.00  0.00           H  
ATOM    524  N   SER A  77      -4.214  19.684  65.231  1.00  0.00           N  
ATOM    525  CA  SER A  77      -3.970  20.995  65.894  1.00  0.00           C  
ATOM    526  C   SER A  77      -3.362  22.208  65.163  1.00  0.00           C  
ATOM    527  O   SER A  77      -2.386  22.041  64.450  1.00  0.00           O  
ATOM    528  CB  SER A  77      -3.098  20.720  67.103  1.00  0.00           C  
ATOM    529  CEN SER A  77      -2.703  20.500  67.405  1.00  0.00           X  
ATOM    530  H   SER A  77      -3.367  19.131  65.252  1.00  0.00           H  
ATOM    531  N   GLU A  78      -3.775  23.436  65.540  1.00  0.00           N  
ATOM    532  CA  GLU A  78      -3.250  24.713  64.982  1.00  0.00           C  
ATOM    533  C   GLU A  78      -2.719  25.675  66.085  1.00  0.00           C  
ATOM    534  O   GLU A  78      -3.205  25.696  67.211  1.00  0.00           O  
ATOM    535  CB  GLU A  78      -4.336  25.414  64.163  1.00  0.00           C  
ATOM    536  CEN GLU A  78      -5.049  25.776  62.659  1.00  0.00           X  
ATOM    537  H   GLU A  78      -4.133  23.528  66.480  1.00  0.00           H  
ATOM    538  N   SER A  79      -1.668  26.428  65.751  1.00  0.00           N  
ATOM    539  CA  SER A  79      -0.956  27.466  66.520  1.00  0.00           C  
ATOM    540  C   SER A  79      -0.227  28.532  65.686  1.00  0.00           C  
ATOM    541  O   SER A  79       0.253  28.203  64.604  1.00  0.00           O  
ATOM    542  CB  SER A  79       0.037  26.794  67.448  1.00  0.00           C  
ATOM    543  CEN SER A  79       0.407  26.436  67.623  1.00  0.00           X  
ATOM    544  H   SER A  79      -1.263  26.235  64.846  1.00  0.00           H  
ATOM    545  N   ALA A  80       0.059  29.717  66.260  1.00  0.00           N  
ATOM    546  CA  ALA A  80       0.829  30.780  65.588  1.00  0.00           C  
ATOM    547  C   ALA A  80       1.676  31.639  66.566  1.00  0.00           C  
ATOM    548  O   ALA A  80       1.324  31.798  67.729  1.00  0.00           O  
ATOM    549  CB  ALA A  80      -0.117  31.669  64.793  1.00  0.00           C  
ATOM    550  CEN ALA A  80      -0.116  31.669  64.794  1.00  0.00           X  
ATOM    551  H   ALA A  80      -0.087  29.817  67.255  1.00  0.00           H  
ATOM    552  N   THR A  81       2.796  32.152  66.036  1.00  0.00           N  
ATOM    553  CA  THR A  81       3.844  33.056  66.597  1.00  0.00           C  
ATOM    554  C   THR A  81       3.599  34.553  66.923  1.00  0.00           C  
ATOM    555  O   THR A  81       3.173  35.309  66.056  1.00  0.00           O  
ATOM    556  CB  THR A  81       5.056  33.029  65.648  1.00  0.00           C  
ATOM    557  CEN THR A  81       5.468  32.742  65.349  1.00  0.00           X  
ATOM    558  H   THR A  81       2.695  32.306  65.041  1.00  0.00           H  
ATOM    559  N   PRO A  82       4.033  35.032  68.121  1.00  0.00           N  
ATOM    560  CA  PRO A  82       3.912  36.423  68.565  1.00  0.00           C  
ATOM    561  C   PRO A  82       4.756  37.394  67.714  1.00  0.00           C  
ATOM    562  O   PRO A  82       5.844  37.041  67.257  1.00  0.00           O  
ATOM    563  CB  PRO A  82       4.387  36.378  70.027  1.00  0.00           C  
ATOM    564  CEN PRO A  82       4.706  34.658  69.670  1.00  0.00           X  
ATOM    565  N   GLU A  83       4.303  38.642  67.563  1.00  0.00           N  
ATOM    566  CA  GLU A  83       5.032  39.687  66.831  1.00  0.00           C  
ATOM    567  C   GLU A  83       5.403  40.855  67.756  1.00  0.00           C  
ATOM    568  O   GLU A  83       4.648  41.251  68.643  1.00  0.00           O  
ATOM    569  CB  GLU A  83       4.200  40.194  65.651  1.00  0.00           C  
ATOM    570  CEN GLU A  83       3.840  40.183  63.985  1.00  0.00           X  
ATOM    571  H   GLU A  83       3.473  38.928  68.061  1.00  0.00           H  
ATOM    572  N   SER A  84       6.596  41.406  67.520  1.00  0.00           N  
ATOM    573  CA  SER A  84       7.169  42.558  68.218  1.00  0.00           C  
ATOM    574  C   SER A  84       6.481  43.840  67.745  1.00  0.00           C  
ATOM    575  O   SER A  84       6.048  43.909  66.597  1.00  0.00           O  
ATOM    576  CB  SER A  84       8.665  42.633  67.984  1.00  0.00           C  
ATOM    577  CEN SER A  84       9.142  42.587  67.726  1.00  0.00           X  
ATOM    578  H   SER A  84       7.036  41.158  66.645  1.00  0.00           H  
ATOM    579  N   GLY A  85       6.439  44.869  68.594  1.00  0.00           N  
ATOM    580  CA  GLY A  85       5.893  46.192  68.280  1.00  0.00           C  
ATOM    581  C   GLY A  85       6.967  47.289  68.432  1.00  0.00           C  
ATOM    582  O   GLY A  85       8.075  46.958  68.845  1.00  0.00           O  
ATOM    583  CEN GLY A  85       5.893  46.192  68.280  1.00  0.00           X  
ATOM    584  H   GLY A  85       6.887  44.764  69.493  1.00  0.00           H  
ATOM    585  N   PRO A  86       6.677  48.566  68.101  1.00  0.00           N  
ATOM    586  CA  PRO A  86       7.611  49.692  68.210  1.00  0.00           C  
ATOM    587  C   PRO A  86       7.915  50.102  69.668  1.00  0.00           C  
ATOM    588  O   PRO A  86       7.070  49.944  70.546  1.00  0.00           O  
ATOM    589  CB  PRO A  86       6.902  50.817  67.437  1.00  0.00           C  
ATOM    590  CEN PRO A  86       5.586  49.621  67.282  1.00  0.00           X  
ATOM    591  N   GLY A  87       9.073  50.738  69.899  1.00  0.00           N  
ATOM    592  CA  GLY A  87       9.434  51.305  71.215  1.00  0.00           C  
ATOM    593  C   GLY A  87      10.782  50.824  71.764  1.00  0.00           C  
ATOM    594  O   GLY A  87      11.381  49.925  71.193  1.00  0.00           O  
ATOM    595  CEN GLY A  87       9.434  51.305  71.215  1.00  0.00           X  
ATOM    596  H   GLY A  87       9.645  50.986  69.106  1.00  0.00           H  
ATOM    597  N   THR A  88      11.362  51.507  72.763  1.00  0.00           N  
ATOM    598  CA  THR A  88      12.669  51.200  73.412  1.00  0.00           C  
ATOM    599  C   THR A  88      13.862  51.249  72.441  1.00  0.00           C  
ATOM    600  O   THR A  88      13.779  50.741  71.331  1.00  0.00           O  
ATOM    601  CB  THR A  88      12.647  49.811  74.077  1.00  0.00           C  
ATOM    602  CEN THR A  88      12.427  49.427  74.458  1.00  0.00           X  
ATOM    603  H   THR A  88      11.314  52.494  72.555  1.00  0.00           H  
ATOM    604  N   SER A  89      14.923  51.990  72.774  1.00  0.00           N  
ATOM    605  CA  SER A  89      15.137  52.764  74.023  1.00  0.00           C  
ATOM    606  C   SER A  89      15.552  51.896  75.211  1.00  0.00           C  
ATOM    607  O   SER A  89      15.246  52.210  76.354  1.00  0.00           O  
ATOM    608  CB  SER A  89      13.879  53.534  74.374  1.00  0.00           C  
ATOM    609  CEN SER A  89      13.348  53.645  74.424  1.00  0.00           X  
ATOM    610  H   SER A  89      15.765  51.484  72.532  1.00  0.00           H  
ATOM    611  N   THR A  90      16.370  50.874  74.960  1.00  0.00           N  
ATOM    612  CA  THR A  90      16.971  50.058  76.028  1.00  0.00           C  
ATOM    613  C   THR A  90      18.465  49.922  75.733  1.00  0.00           C  
ATOM    614  O   THR A  90      18.917  50.182  74.620  1.00  0.00           O  
ATOM    615  CB  THR A  90      16.332  48.661  76.135  1.00  0.00           C  
ATOM    616  CEN THR A  90      15.873  48.312  76.228  1.00  0.00           X  
ATOM    617  H   THR A  90      16.891  50.874  74.096  1.00  0.00           H  
ATOM    618  N   GLU A  91      19.200  49.632  76.798  1.00  0.00           N  
ATOM    619  CA  GLU A  91      20.634  49.359  76.904  1.00  0.00           C  
ATOM    620  C   GLU A  91      20.951  48.133  77.808  1.00  0.00           C  
ATOM    621  O   GLU A  91      20.210  47.883  78.766  1.00  0.00           O  
ATOM    622  CB  GLU A  91      21.356  50.601  77.431  1.00  0.00           C  
ATOM    623  CEN GLU A  91      22.260  52.017  77.145  1.00  0.00           X  
ATOM    624  H   GLU A  91      18.712  49.580  77.679  1.00  0.00           H  
ATOM    625  N   PRO A  92      21.996  47.339  77.494  1.00  0.00           N  
ATOM    626  CA  PRO A  92      22.461  46.198  78.282  1.00  0.00           C  
ATOM    627  C   PRO A  92      23.069  46.601  79.634  1.00  0.00           C  
ATOM    628  O   PRO A  92      23.683  47.653  79.786  1.00  0.00           O  
ATOM    629  CB  PRO A  92      23.500  45.530  77.366  1.00  0.00           C  
ATOM    630  CEN PRO A  92      23.155  46.911  76.288  1.00  0.00           X  
ATOM    631  N   SER A  93      22.950  45.723  80.630  1.00  0.00           N  
ATOM    632  CA  SER A  93      23.562  45.934  81.946  1.00  0.00           C  
ATOM    633  C   SER A  93      23.946  44.603  82.578  1.00  0.00           C  
ATOM    634  O   SER A  93      23.337  43.567  82.331  1.00  0.00           O  
ATOM    635  CB  SER A  93      22.617  46.697  82.854  1.00  0.00           C  
ATOM    636  CEN SER A  93      22.149  46.863  83.075  1.00  0.00           X  
ATOM    637  H   SER A  93      22.582  44.804  80.430  1.00  0.00           H  
ATOM    638  N   GLU A  94      24.996  44.685  83.394  1.00  0.00           N  
ATOM    639  CA  GLU A  94      25.563  43.603  84.186  1.00  0.00           C  
ATOM    640  C   GLU A  94      24.626  43.257  85.357  1.00  0.00           C  
ATOM    641  O   GLU A  94      24.048  44.145  85.984  1.00  0.00           O  
ATOM    642  CB  GLU A  94      26.952  43.986  84.702  1.00  0.00           C  
ATOM    643  CEN GLU A  94      28.649  43.911  84.569  1.00  0.00           X  
ATOM    644  H   GLU A  94      25.276  45.610  83.681  1.00  0.00           H  
ATOM    645  N   GLY A  95      24.477  41.967  85.674  1.00  0.00           N  
ATOM    646  CA  GLY A  95      23.633  41.524  86.786  1.00  0.00           C  
ATOM    647  C   GLY A  95      24.347  41.469  88.136  1.00  0.00           C  
ATOM    648  O   GLY A  95      23.729  41.209  89.155  1.00  0.00           O  
ATOM    649  CEN GLY A  95      23.633  41.524  86.786  1.00  0.00           X  
ATOM    650  H   GLY A  95      24.868  41.272  85.054  1.00  0.00           H  
ATOM    651  N   SER A  96      25.661  41.696  88.094  1.00  0.00           N  
ATOM    652  CA  SER A  96      26.627  41.712  89.210  1.00  0.00           C  
ATOM    653  C   SER A  96      26.798  40.510  90.170  1.00  0.00           C  
ATOM    654  O   SER A  96      27.278  40.646  91.290  1.00  0.00           O  
ATOM    655  CB  SER A  96      26.303  42.932  90.051  1.00  0.00           C  
ATOM    656  CEN SER A  96      26.005  43.305  90.310  1.00  0.00           X  
ATOM    657  H   SER A  96      25.913  42.343  87.361  1.00  0.00           H  
ATOM    658  N   ALA A  97      26.679  39.327  89.548  1.00  0.00           N  
ATOM    659  CA  ALA A  97      26.825  37.979  90.132  1.00  0.00           C  
ATOM    660  C   ALA A  97      26.468  37.693  91.620  1.00  0.00           C  
ATOM    661  O   ALA A  97      25.857  38.508  92.305  1.00  0.00           O  
ATOM    662  CB  ALA A  97      28.265  37.547  89.899  1.00  0.00           C  
ATOM    663  CEN ALA A  97      28.264  37.547  89.899  1.00  0.00           X  
ATOM    664  H   ALA A  97      26.893  39.367  88.560  1.00  0.00           H  
ATOM    665  N   PRO A  98      26.865  36.503  92.136  1.00  0.00           N  
ATOM    666  CA  PRO A  98      26.605  36.061  93.506  1.00  0.00           C  
ATOM    667  C   PRO A  98      27.441  36.806  94.557  1.00  0.00           C  
ATOM    668  O   PRO A  98      28.581  37.198  94.309  1.00  0.00           O  
ATOM    669  CB  PRO A  98      26.943  34.561  93.467  1.00  0.00           C  
ATOM    670  CEN PRO A  98      27.421  34.908  91.783  1.00  0.00           X  
ATOM    671  N   GLY A  99      26.893  36.929  95.771  1.00  0.00           N  
ATOM    672  CA  GLY A  99      27.566  37.497  96.937  1.00  0.00           C  
ATOM    673  C   GLY A  99      28.483  36.489  97.640  1.00  0.00           C  
ATOM    674  O   GLY A  99      28.330  35.280  97.514  1.00  0.00           O  
ATOM    675  CEN GLY A  99      27.567  37.497  96.937  1.00  0.00           X  
ATOM    676  H   GLY A  99      25.961  36.562  95.907  1.00  0.00           H  
ATOM    677  N   SER A 100      29.430  37.000  98.414  1.00  0.00           N  
ATOM    678  CA  SER A 100      30.423  36.294  99.244  1.00  0.00           C  
ATOM    679  C   SER A 100      30.965  37.350 100.231  1.00  0.00           C  
ATOM    680  O   SER A 100      30.624  38.519 100.032  1.00  0.00           O  
ATOM    681  CB  SER A 100      31.529  35.690  98.401  1.00  0.00           C  
ATOM    682  CEN SER A 100      31.883  35.634  97.992  1.00  0.00           X  
ATOM    683  H   SER A 100      29.340  37.979  98.637  1.00  0.00           H  
ATOM    684  N   PRO A 101      31.813  37.063 101.246  1.00  0.00           N  
ATOM    685  CA  PRO A 101      32.343  35.776 101.724  1.00  0.00           C  
ATOM    686  C   PRO A 101      31.694  35.303 103.066  1.00  0.00           C  
ATOM    687  O   PRO A 101      30.782  35.934 103.587  1.00  0.00           O  
ATOM    688  CB  PRO A 101      33.848  36.051 101.877  1.00  0.00           C  
ATOM    689  CEN PRO A 101      33.396  37.716 101.422  1.00  0.00           X  
ATOM    690  N   ALA A 102      32.282  34.251 103.657  1.00  0.00           N  
ATOM    691  CA  ALA A 102      32.029  33.697 105.002  1.00  0.00           C  
ATOM    692  C   ALA A 102      30.636  33.102 105.301  1.00  0.00           C  
ATOM    693  O   ALA A 102      29.981  33.422 106.286  1.00  0.00           O  
ATOM    694  CB  ALA A 102      32.327  34.782 106.027  1.00  0.00           C  
ATOM    695  CEN ALA A 102      32.326  34.781 106.026  1.00  0.00           X  
ATOM    696  H   ALA A 102      33.148  33.950 103.229  1.00  0.00           H  
ATOM    697  N   GLY A 103      30.276  32.095 104.497  1.00  0.00           N  
ATOM    698  CA  GLY A 103      29.044  31.312 104.596  1.00  0.00           C  
ATOM    699  C   GLY A 103      29.315  29.892 104.082  1.00  0.00           C  
ATOM    700  O   GLY A 103      30.210  29.694 103.266  1.00  0.00           O  
ATOM    701  CEN GLY A 103      29.044  31.312 104.596  1.00  0.00           X  
ATOM    702  H   GLY A 103      30.973  31.715 103.870  1.00  0.00           H  
ATOM    703  N   SER A 104      28.618  28.915 104.660  1.00  0.00           N  
ATOM    704  CA  SER A 104      28.636  27.468 104.369  1.00  0.00           C  
ATOM    705  C   SER A 104      27.568  27.005 103.345  1.00  0.00           C  
ATOM    706  O   SER A 104      26.506  27.615 103.262  1.00  0.00           O  
ATOM    707  CB  SER A 104      28.467  26.700 105.666  1.00  0.00           C  
ATOM    708  CEN SER A 104      28.287  26.579 106.164  1.00  0.00           X  
ATOM    709  H   SER A 104      28.048  29.186 105.447  1.00  0.00           H  
ATOM    710  N   PRO A 105      27.843  25.936 102.557  1.00  0.00           N  
ATOM    711  CA  PRO A 105      26.905  25.292 101.629  1.00  0.00           C  
ATOM    712  C   PRO A 105      25.717  24.594 102.314  1.00  0.00           C  
ATOM    713  O   PRO A 105      25.879  24.004 103.382  1.00  0.00           O  
ATOM    714  CB  PRO A 105      27.791  24.287 100.874  1.00  0.00           C  
ATOM    715  CEN PRO A 105      29.059  24.855 101.994  1.00  0.00           X  
ATOM    716  N   THR A 106      24.559  24.537 101.646  1.00  0.00           N  
ATOM    717  CA  THR A 106      23.360  23.849 102.163  1.00  0.00           C  
ATOM    718  C   THR A 106      22.730  22.926 101.115  1.00  0.00           C  
ATOM    719  O   THR A 106      22.944  23.106  99.918  1.00  0.00           O  
ATOM    720  CB  THR A 106      22.295  24.855 102.639  1.00  0.00           C  
ATOM    721  CEN THR A 106      22.121  25.295 102.981  1.00  0.00           X  
ATOM    722  H   THR A 106      24.520  24.884 100.699  1.00  0.00           H  
ATOM    723  N   SER A 107      21.964  21.950 101.614  1.00  0.00           N  
ATOM    724  CA  SER A 107      21.133  20.937 100.939  1.00  0.00           C  
ATOM    725  C   SER A 107      19.808  21.448 100.374  1.00  0.00           C  
ATOM    726  O   SER A 107      19.202  22.317 100.995  1.00  0.00           O  
ATOM    727  CB  SER A 107      20.857  19.799 101.902  1.00  0.00           C  
ATOM    728  CEN SER A 107      20.752  19.545 102.372  1.00  0.00           X  
ATOM    729  H   SER A 107      21.918  21.891 102.623  1.00  0.00           H  
ATOM    730  N   THR A 108      19.298  20.796  99.315  1.00  0.00           N  
ATOM    731  CA  THR A 108      17.987  21.085  98.667  1.00  0.00           C  
ATOM    732  C   THR A 108      17.176  19.779  98.461  1.00  0.00           C  
ATOM    733  O   THR A 108      17.740  18.696  98.535  1.00  0.00           O  
ATOM    734  CB  THR A 108      18.165  21.787  97.308  1.00  0.00           C  
ATOM    735  CEN THR A 108      18.355  22.232  96.980  1.00  0.00           X  
ATOM    736  H   THR A 108      19.611  19.848  99.174  1.00  0.00           H  
ATOM    737  N   GLU A 109      15.860  19.970  98.249  1.00  0.00           N  
ATOM    738  CA  GLU A 109      14.741  19.045  97.909  1.00  0.00           C  
ATOM    739  C   GLU A 109      14.533  17.714  98.670  1.00  0.00           C  
ATOM    740  O   GLU A 109      15.080  16.674  98.333  1.00  0.00           O  
ATOM    741  CB  GLU A 109      14.856  18.705  96.421  1.00  0.00           C  
ATOM    742  CEN GLU A 109      14.423  19.003  94.801  1.00  0.00           X  
ATOM    743  H   GLU A 109      15.656  20.893  97.893  1.00  0.00           H  
ATOM    744  N   GLU A 110      13.921  17.764  99.863  1.00  0.00           N  
ATOM    745  CA  GLU A 110      13.206  18.876 100.556  1.00  0.00           C  
ATOM    746  C   GLU A 110      11.829  19.208  99.946  1.00  0.00           C  
ATOM    747  O   GLU A 110      11.477  20.362  99.729  1.00  0.00           O  
ATOM    748  CB  GLU A 110      14.073  20.137 100.554  1.00  0.00           C  
ATOM    749  CEN GLU A 110      15.166  21.178 101.344  1.00  0.00           X  
ATOM    750  H   GLU A 110      13.327  16.948  99.891  1.00  0.00           H  
ATOM    751  N   GLY A 111      11.026  18.166  99.693  1.00  0.00           N  
ATOM    752  CA  GLY A 111       9.644  18.296  99.223  1.00  0.00           C  
ATOM    753  C   GLY A 111       8.922  16.969  98.946  1.00  0.00           C  
ATOM    754  O   GLY A 111       9.553  15.925  98.900  1.00  0.00           O  
ATOM    755  CEN GLY A 111       9.644  18.296  99.223  1.00  0.00           X  
ATOM    756  H   GLY A 111      11.392  17.234  99.834  1.00  0.00           H  
ATOM    757  N   THR A 112       7.602  17.045  98.768  1.00  0.00           N  
ATOM    758  CA  THR A 112       6.661  15.949  98.433  1.00  0.00           C  
ATOM    759  C   THR A 112       6.746  14.562  99.122  1.00  0.00           C  
ATOM    760  O   THR A 112       7.082  13.554  98.516  1.00  0.00           O  
ATOM    761  CB  THR A 112       6.739  15.687  96.918  1.00  0.00           C  
ATOM    762  CEN THR A 112       6.712  15.868  96.363  1.00  0.00           X  
ATOM    763  H   THR A 112       7.317  17.920  98.351  1.00  0.00           H  
ATOM    764  N   SER A 113       6.257  14.548 100.373  1.00  0.00           N  
ATOM    765  CA  SER A 113       6.128  13.446 101.361  1.00  0.00           C  
ATOM    766  C   SER A 113       4.761  12.809 101.659  1.00  0.00           C  
ATOM    767  O   SER A 113       3.806  13.525 101.937  1.00  0.00           O  
ATOM    768  CB  SER A 113       6.701  13.941 102.675  1.00  0.00           C  
ATOM    769  CEN SER A 113       6.814  14.282 103.083  1.00  0.00           X  
ATOM    770  H   SER A 113       5.635  15.318 100.577  1.00  0.00           H  
ATOM    771  N   THR A 114       4.744  11.479 101.869  1.00  0.00           N  
ATOM    772  CA  THR A 114       3.544  10.688 102.250  1.00  0.00           C  
ATOM    773  C   THR A 114       3.923   9.643 103.325  1.00  0.00           C  
ATOM    774  O   THR A 114       5.094   9.322 103.495  1.00  0.00           O  
ATOM    775  CB  THR A 114       2.918   9.970 101.040  1.00  0.00           C  
ATOM    776  CEN THR A 114       2.667   9.976 100.513  1.00  0.00           X  
ATOM    777  H   THR A 114       5.600  11.072 102.216  1.00  0.00           H  
ATOM    778  N   GLU A 115       2.916   9.208 104.084  1.00  0.00           N  
ATOM    779  CA  GLU A 115       2.854   8.183 105.146  1.00  0.00           C  
ATOM    780  C   GLU A 115       2.890   6.682 104.748  1.00  0.00           C  
ATOM    781  O   GLU A 115       2.182   6.268 103.828  1.00  0.00           O  
ATOM    782  CB  GLU A 115       1.588   8.431 105.970  1.00  0.00           C  
ATOM    783  CEN GLU A 115       0.820   9.121 107.325  1.00  0.00           X  
ATOM    784  H   GLU A 115       2.047   9.708 103.974  1.00  0.00           H  
ATOM    785  N   PRO A 116       3.715   5.853 105.446  1.00  0.00           N  
ATOM    786  CA  PRO A 116       3.837   4.410 105.238  1.00  0.00           C  
ATOM    787  C   PRO A 116       2.603   3.607 105.687  1.00  0.00           C  
ATOM    788  O   PRO A 116       1.959   3.932 106.682  1.00  0.00           O  
ATOM    789  CB  PRO A 116       5.084   4.041 106.058  1.00  0.00           C  
ATOM    790  CEN PRO A 116       5.047   5.761 106.533  1.00  0.00           X  
ATOM    791  N   SER A 117       2.315   2.500 104.995  1.00  0.00           N  
ATOM    792  CA  SER A 117       1.245   1.563 105.363  1.00  0.00           C  
ATOM    793  C   SER A 117       1.546   0.155 104.867  1.00  0.00           C  
ATOM    794  O   SER A 117       2.167  -0.059 103.829  1.00  0.00           O  
ATOM    795  CB  SER A 117      -0.084   2.039 104.809  1.00  0.00           C  
ATOM    796  CEN SER A 117      -0.438   2.269 104.467  1.00  0.00           X  
ATOM    797  H   SER A 117       2.977   2.184 104.300  1.00  0.00           H  
ATOM    798  N   GLU A 118       1.096  -0.781 105.692  1.00  0.00           N  
ATOM    799  CA  GLU A 118       1.102  -2.231 105.579  1.00  0.00           C  
ATOM    800  C   GLU A 118      -0.022  -2.743 104.662  1.00  0.00           C  
ATOM    801  O   GLU A 118      -1.135  -2.219 104.695  1.00  0.00           O  
ATOM    802  CB  GLU A 118       0.980  -2.864 106.967  1.00  0.00           C  
ATOM    803  CEN GLU A 118       1.705  -3.587 108.329  1.00  0.00           X  
ATOM    804  H   GLU A 118       0.652  -0.440 106.531  1.00  0.00           H  
ATOM    805  N   GLY A 119       0.216  -3.821 103.906  1.00  0.00           N  
ATOM    806  CA  GLY A 119      -0.854  -4.438 103.114  1.00  0.00           C  
ATOM    807  C   GLY A 119      -0.527  -4.754 101.655  1.00  0.00           C  
ATOM    808  O   GLY A 119       0.023  -3.913 100.963  1.00  0.00           O  
ATOM    809  CEN GLY A 119      -0.854  -4.438 103.114  1.00  0.00           X  
ATOM    810  H   GLY A 119       1.118  -4.275 103.961  1.00  0.00           H  
ATOM    811  N   SER A 120      -0.884  -5.972 101.228  1.00  0.00           N  
ATOM    812  CA  SER A 120      -0.744  -6.583  99.882  1.00  0.00           C  
ATOM    813  C   SER A 120      -1.746  -6.199  98.771  1.00  0.00           C  
ATOM    814  O   SER A 120      -2.920  -6.019  99.048  1.00  0.00           O  
ATOM    815  CB  SER A 120      -0.775  -8.090 100.049  1.00  0.00           C  
ATOM    816  CEN SER A 120      -0.922  -8.576 100.243  1.00  0.00           X  
ATOM    817  H   SER A 120      -1.714  -6.320 101.689  1.00  0.00           H  
ATOM    818  N   ALA A 121      -1.480  -6.251  97.464  1.00  0.00           N  
ATOM    819  CA  ALA A 121      -0.349  -6.590  96.594  1.00  0.00           C  
ATOM    820  C   ALA A 121      -0.604  -5.858  95.244  1.00  0.00           C  
ATOM    821  O   ALA A 121      -1.770  -5.647  94.901  1.00  0.00           O  
ATOM    822  CB  ALA A 121      -0.217  -8.095  96.413  1.00  0.00           C  
ATOM    823  CEN ALA A 121      -0.217  -8.094  96.412  1.00  0.00           X  
ATOM    824  H   ALA A 121      -2.306  -6.015  96.931  1.00  0.00           H  
ATOM    825  N   PRO A 122       0.413  -5.491  94.442  1.00  0.00           N  
ATOM    826  CA  PRO A 122       0.193  -4.861  93.141  1.00  0.00           C  
ATOM    827  C   PRO A 122      -0.470  -5.846  92.162  1.00  0.00           C  
ATOM    828  O   PRO A 122      -0.211  -7.050  92.199  1.00  0.00           O  
ATOM    829  CB  PRO A 122       1.601  -4.442  92.685  1.00  0.00           C  
ATOM    830  CEN PRO A 122       2.118  -5.225  94.203  1.00  0.00           X  
ATOM    831  N   GLY A 123      -1.330  -5.329  91.282  1.00  0.00           N  
ATOM    832  CA  GLY A 123      -1.990  -6.099  90.227  1.00  0.00           C  
ATOM    833  C   GLY A 123      -1.159  -6.095  88.944  1.00  0.00           C  
ATOM    834  O   GLY A 123      -0.139  -5.421  88.854  1.00  0.00           O  
ATOM    835  CEN GLY A 123      -1.990  -6.099  90.227  1.00  0.00           X  
ATOM    836  H   GLY A 123      -1.450  -4.328  91.268  1.00  0.00           H  
ATOM    837  N   THR A 124      -1.605  -6.880  87.969  1.00  0.00           N  
ATOM    838  CA  THR A 124      -1.058  -7.061  86.623  1.00  0.00           C  
ATOM    839  C   THR A 124      -2.125  -7.077  85.523  1.00  0.00           C  
ATOM    840  O   THR A 124      -3.250  -7.496  85.776  1.00  0.00           O  
ATOM    841  CB  THR A 124      -0.246  -8.366  86.534  1.00  0.00           C  
ATOM    842  CEN THR A 124       0.192  -8.712  86.709  1.00  0.00           X  
ATOM    843  H   THR A 124      -2.429  -7.429  88.169  1.00  0.00           H  
ATOM    844  N   SER A 125      -1.689  -6.732  84.303  1.00  0.00           N  
ATOM    845  CA  SER A 125      -2.421  -6.721  83.021  1.00  0.00           C  
ATOM    846  C   SER A 125      -2.841  -8.044  82.368  1.00  0.00           C  
ATOM    847  O   SER A 125      -2.032  -8.959  82.285  1.00  0.00           O  
ATOM    848  CB  SER A 125      -1.585  -5.948  82.020  1.00  0.00           C  
ATOM    849  CEN SER A 125      -1.144  -5.768  81.757  1.00  0.00           X  
ATOM    850  H   SER A 125      -0.696  -6.838  84.175  1.00  0.00           H  
ATOM    851  N   THR A 126      -4.000  -8.066  81.696  1.00  0.00           N  
ATOM    852  CA  THR A 126      -4.488  -9.246  80.946  1.00  0.00           C  
ATOM    853  C   THR A 126      -5.053  -8.807  79.579  1.00  0.00           C  
ATOM    854  O   THR A 126      -5.369  -7.643  79.368  1.00  0.00           O  
ATOM    855  CB  THR A 126      -5.574 -10.012  81.723  1.00  0.00           C  
ATOM    856  CEN THR A 126      -5.757 -10.313  82.190  1.00  0.00           X  
ATOM    857  H   THR A 126      -4.392  -7.190  81.389  1.00  0.00           H  
ATOM    858  N   GLU A 127      -5.066  -9.783  78.680  1.00  0.00           N  
ATOM    859  CA  GLU A 127      -5.542  -9.909  77.298  1.00  0.00           C  
ATOM    860  C   GLU A 127      -7.059  -9.996  77.000  1.00  0.00           C  
ATOM    861  O   GLU A 127      -7.794 -10.733  77.660  1.00  0.00           O  
ATOM    862  CB  GLU A 127      -4.867 -11.140  76.688  1.00  0.00           C  
ATOM    863  CEN GLU A 127      -3.603 -11.833  75.780  1.00  0.00           X  
ATOM    864  H   GLU A 127      -4.600 -10.626  78.984  1.00  0.00           H  
ATOM    865  N   PRO A 128      -7.516  -9.278  75.946  1.00  0.00           N  
ATOM    866  CA  PRO A 128      -8.894  -9.267  75.457  1.00  0.00           C  
ATOM    867  C   PRO A 128      -9.291 -10.624  74.846  1.00  0.00           C  
ATOM    868  O   PRO A 128      -8.451 -11.278  74.240  1.00  0.00           O  
ATOM    869  CB  PRO A 128      -8.906  -8.136  74.415  1.00  0.00           C  
ATOM    870  CEN PRO A 128      -7.166  -8.025  74.797  1.00  0.00           X  
ATOM    871  N   SER A 129     -10.566 -11.026  74.923  1.00  0.00           N  
ATOM    872  CA  SER A 129     -11.035 -12.279  74.298  1.00  0.00           C  
ATOM    873  C   SER A 129     -12.533 -12.262  73.982  1.00  0.00           C  
ATOM    874  O   SER A 129     -13.310 -11.519  74.573  1.00  0.00           O  
ATOM    875  CB  SER A 129     -10.714 -13.455  75.200  1.00  0.00           C  
ATOM    876  CEN SER A 129     -10.640 -13.739  75.658  1.00  0.00           X  
ATOM    877  H   SER A 129     -11.268 -10.357  75.203  1.00  0.00           H  
ATOM    878  N   GLU A 130     -12.898 -13.140  73.048  1.00  0.00           N  
ATOM    879  CA  GLU A 130     -14.271 -13.453  72.634  1.00  0.00           C  
ATOM    880  C   GLU A 130     -15.190 -12.313  72.160  1.00  0.00           C  
ATOM    881  O   GLU A 130     -16.354 -12.204  72.528  1.00  0.00           O  
ATOM    882  CB  GLU A 130     -14.963 -14.173  73.793  1.00  0.00           C  
ATOM    883  CEN GLU A 130     -15.432 -15.618  74.565  1.00  0.00           X  
ATOM    884  H   GLU A 130     -12.308 -13.959  73.034  1.00  0.00           H  
ATOM    885  N   GLY A 131     -14.685 -11.558  71.178  1.00  0.00           N  
ATOM    886  CA  GLY A 131     -15.354 -10.394  70.598  1.00  0.00           C  
ATOM    887  C   GLY A 131     -16.160 -10.792  69.359  1.00  0.00           C  
ATOM    888  O   GLY A 131     -16.755  -9.941  68.713  1.00  0.00           O  
ATOM    889  CEN GLY A 131     -15.355 -10.394  70.598  1.00  0.00           X  
ATOM    890  H   GLY A 131     -13.849 -11.884  70.717  1.00  0.00           H  
ATOM    891  N   SER A 132     -16.167 -12.085  69.022  1.00  0.00           N  
ATOM    892  CA  SER A 132     -16.832 -12.613  67.822  1.00  0.00           C  
ATOM    893  C   SER A 132     -17.393 -14.003  68.125  1.00  0.00           C  
ATOM    894  O   SER A 132     -16.851 -14.693  68.983  1.00  0.00           O  
ATOM    895  CB  SER A 132     -15.869 -12.665  66.652  1.00  0.00           C  
ATOM    896  CEN SER A 132     -15.400 -12.723  66.382  1.00  0.00           X  
ATOM    897  H   SER A 132     -15.930 -12.750  69.746  1.00  0.00           H  
ATOM    898  N   ALA A 133     -18.411 -14.449  67.387  1.00  0.00           N  
ATOM    899  CA  ALA A 133     -18.960 -15.797  67.534  1.00  0.00           C  
ATOM    900  C   ALA A 133     -19.595 -16.302  66.220  1.00  0.00           C  
ATOM    901  O   ALA A 133     -20.019 -15.489  65.402  1.00  0.00           O  
ATOM    902  CB  ALA A 133     -19.977 -15.824  68.666  1.00  0.00           C  
ATOM    903  CEN ALA A 133     -19.977 -15.824  68.665  1.00  0.00           X  
ATOM    904  H   ALA A 133     -18.681 -13.936  66.559  1.00  0.00           H  
ATOM    905  N   PRO A 134     -19.627 -17.632  65.998  1.00  0.00           N  
ATOM    906  CA  PRO A 134     -20.250 -18.251  64.827  1.00  0.00           C  
ATOM    907  C   PRO A 134     -21.783 -18.098  64.787  1.00  0.00           C  
ATOM    908  O   PRO A 134     -22.451 -18.090  65.817  1.00  0.00           O  
ATOM    909  CB  PRO A 134     -19.827 -19.725  64.940  1.00  0.00           C  
ATOM    910  CEN PRO A 134     -19.086 -19.196  66.475  1.00  0.00           X  
ATOM    911  N   GLY A 135     -22.355 -18.070  63.580  1.00  0.00           N  
ATOM    912  CA  GLY A 135     -23.808 -17.994  63.350  1.00  0.00           C  
ATOM    913  C   GLY A 135     -24.231 -18.982  62.260  1.00  0.00           C  
ATOM    914  O   GLY A 135     -25.171 -18.705  61.532  1.00  0.00           O  
ATOM    915  CEN GLY A 135     -23.808 -17.994  63.350  1.00  0.00           X  
ATOM    916  H   GLY A 135     -21.759 -18.117  62.765  1.00  0.00           H  
ATOM    917  N   THR A 136     -23.381 -19.940  61.875  1.00  0.00           N  
ATOM    918  CA  THR A 136     -23.578 -20.977  60.831  1.00  0.00           C  
ATOM    919  C   THR A 136     -24.120 -20.461  59.495  1.00  0.00           C  
ATOM    920  O   THR A 136     -24.860 -19.486  59.482  1.00  0.00           O  
ATOM    921  CB  THR A 136     -24.532 -22.078  61.330  1.00  0.00           C  
ATOM    922  CEN THR A 136     -24.680 -22.496  61.710  1.00  0.00           X  
ATOM    923  H   THR A 136     -22.478 -19.509  61.745  1.00  0.00           H  
ATOM    924  N   SER A 137     -23.844 -21.268  58.457  1.00  0.00           N  
ATOM    925  CA  SER A 137     -24.227 -21.094  57.040  1.00  0.00           C  
ATOM    926  C   SER A 137     -23.947 -19.711  56.423  1.00  0.00           C  
ATOM    927  O   SER A 137     -23.328 -18.861  57.034  1.00  0.00           O  
ATOM    928  CB  SER A 137     -25.702 -21.412  56.892  1.00  0.00           C  
ATOM    929  CEN SER A 137     -26.231 -21.436  57.015  1.00  0.00           X  
ATOM    930  H   SER A 137     -23.658 -22.231  58.699  1.00  0.00           H  
ATOM    931  N   GLU A 138     -24.353 -19.354  55.210  1.00  0.00           N  
ATOM    932  CA  GLU A 138     -25.069 -20.076  54.164  1.00  0.00           C  
ATOM    933  C   GLU A 138     -24.463 -19.661  52.803  1.00  0.00           C  
ATOM    934  O   GLU A 138     -23.931 -18.568  52.658  1.00  0.00           O  
ATOM    935  CB  GLU A 138     -26.569 -19.780  54.217  1.00  0.00           C  
ATOM    936  CEN GLU A 138     -28.149 -20.231  54.671  1.00  0.00           X  
ATOM    937  H   GLU A 138     -24.361 -18.354  55.077  1.00  0.00           H  
ATOM    938  N   SER A 139     -24.523 -20.581  51.841  1.00  0.00           N  
ATOM    939  CA  SER A 139     -24.113 -20.506  50.431  1.00  0.00           C  
ATOM    940  C   SER A 139     -24.821 -19.550  49.445  1.00  0.00           C  
ATOM    941  O   SER A 139     -26.043 -19.522  49.385  1.00  0.00           O  
ATOM    942  CB  SER A 139     -24.200 -21.911  49.868  1.00  0.00           C  
ATOM    943  CEN SER A 139     -24.393 -22.412  49.778  1.00  0.00           X  
ATOM    944  H   SER A 139     -25.279 -21.243  51.957  1.00  0.00           H  
ATOM    945  N   ALA A 140     -24.050 -18.943  48.526  1.00  0.00           N  
ATOM    946  CA  ALA A 140     -24.559 -18.026  47.480  1.00  0.00           C  
ATOM    947  C   ALA A 140     -23.624 -17.971  46.246  1.00  0.00           C  
ATOM    948  O   ALA A 140     -22.420 -18.194  46.344  1.00  0.00           O  
ATOM    949  CB  ALA A 140     -24.754 -16.632  48.058  1.00  0.00           C  
ATOM    950  CEN ALA A 140     -24.753 -16.632  48.057  1.00  0.00           X  
ATOM    951  H   ALA A 140     -23.248 -19.479  48.227  1.00  0.00           H  
ATOM    952  N   THR A 141     -24.182 -17.612  45.090  1.00  0.00           N  
ATOM    953  CA  THR A 141     -23.484 -17.406  43.802  1.00  0.00           C  
ATOM    954  C   THR A 141     -24.069 -16.166  43.099  1.00  0.00           C  
ATOM    955  O   THR A 141     -25.075 -15.645  43.593  1.00  0.00           O  
ATOM    956  CB  THR A 141     -23.606 -18.628  42.874  1.00  0.00           C  
ATOM    957  CEN THR A 141     -23.518 -19.194  42.754  1.00  0.00           X  
ATOM    958  H   THR A 141     -25.111 -17.215  45.116  1.00  0.00           H  
ATOM    959  N   PRO A 142     -23.488 -15.646  41.993  1.00  0.00           N  
ATOM    960  CA  PRO A 142     -22.229 -16.189  41.435  1.00  0.00           C  
ATOM    961  C   PRO A 142     -21.255 -15.113  40.896  1.00  0.00           C  
ATOM    962  O   PRO A 142     -21.513 -14.443  39.907  1.00  0.00           O  
ATOM    963  CB  PRO A 142     -22.714 -17.123  40.313  1.00  0.00           C  
ATOM    964  CEN PRO A 142     -24.328 -16.504  40.758  1.00  0.00           X  
ATOM    965  N   GLU A 143     -20.226 -14.728  41.656  1.00  0.00           N  
ATOM    966  CA  GLU A 143     -19.128 -13.803  41.293  1.00  0.00           C  
ATOM    967  C   GLU A 143     -19.513 -12.476  40.593  1.00  0.00           C  
ATOM    968  O   GLU A 143     -18.871 -12.025  39.653  1.00  0.00           O  
ATOM    969  CB  GLU A 143     -18.133 -14.551  40.403  1.00  0.00           C  
ATOM    970  CEN GLU A 143     -16.692 -15.443  40.225  1.00  0.00           X  
ATOM    971  H   GLU A 143     -20.590 -14.475  42.564  1.00  0.00           H  
ATOM    972  N   SER A 144     -20.568 -11.861  41.157  1.00  0.00           N  
ATOM    973  CA  SER A 144     -21.169 -10.551  40.833  1.00  0.00           C  
ATOM    974  C   SER A 144     -20.913  -9.838  39.491  1.00  0.00           C  
ATOM    975  O   SER A 144     -20.653 -10.460  38.470  1.00  0.00           O  
ATOM    976  CB  SER A 144     -20.769  -9.597  41.941  1.00  0.00           C  
ATOM    977  CEN SER A 144     -20.457  -9.355  42.316  1.00  0.00           X  
ATOM    978  H   SER A 144     -20.589 -11.996  42.158  1.00  0.00           H  
ATOM    979  N   GLY A 145     -20.753  -8.504  39.550  1.00  0.00           N  
ATOM    980  CA  GLY A 145     -20.477  -7.671  38.367  1.00  0.00           C  
ATOM    981  C   GLY A 145     -21.494  -6.537  38.115  1.00  0.00           C  
ATOM    982  O   GLY A 145     -22.612  -6.646  38.609  1.00  0.00           O  
ATOM    983  CEN GLY A 145     -20.477  -7.670  38.367  1.00  0.00           X  
ATOM    984  H   GLY A 145     -20.677  -8.065  40.455  1.00  0.00           H  
ATOM    985  N   PRO A 146     -21.150  -5.450  37.385  1.00  0.00           N  
ATOM    986  CA  PRO A 146     -22.030  -4.311  37.102  1.00  0.00           C  
ATOM    987  C   PRO A 146     -23.225  -4.661  36.200  1.00  0.00           C  
ATOM    988  O   PRO A 146     -23.105  -5.461  35.275  1.00  0.00           O  
ATOM    989  CB  PRO A 146     -21.091  -3.295  36.431  1.00  0.00           C  
ATOM    990  CEN PRO A 146     -19.883  -4.599  36.582  1.00  0.00           X  
ATOM    991  N   GLY A 147     -24.372  -4.016  36.430  1.00  0.00           N  
ATOM    992  CA  GLY A 147     -25.590  -4.191  35.639  1.00  0.00           C  
ATOM    993  C   GLY A 147     -25.517  -3.400  34.339  1.00  0.00           C  
ATOM    994  O   GLY A 147     -24.658  -2.538  34.179  1.00  0.00           O  
ATOM    995  CEN GLY A 147     -25.590  -4.191  35.638  1.00  0.00           X  
ATOM    996  H   GLY A 147     -24.419  -3.371  37.205  1.00  0.00           H  
ATOM    997  N   SER A 148     -26.394  -3.762  33.416  1.00  0.00           N  
ATOM    998  CA  SER A 148     -26.611  -3.185  32.095  1.00  0.00           C  
ATOM    999  C   SER A 148     -27.299  -1.813  32.080  1.00  0.00           C  
ATOM   1000  O   SER A 148     -28.139  -1.489  32.915  1.00  0.00           O  
ATOM   1001  CB  SER A 148     -27.416  -4.164  31.263  1.00  0.00           C  
ATOM   1002  CEN SER A 148     -27.788  -4.541  31.141  1.00  0.00           X  
ATOM   1003  H   SER A 148     -26.944  -4.589  33.605  1.00  0.00           H  
ATOM   1004  N   GLU A 149     -26.908  -1.051  31.057  1.00  0.00           N  
ATOM   1005  CA  GLU A 149     -27.343   0.274  30.612  1.00  0.00           C  
ATOM   1006  C   GLU A 149     -27.626   0.414  29.099  1.00  0.00           C  
ATOM   1007  O   GLU A 149     -26.894  -0.098  28.251  1.00  0.00           O  
ATOM   1008  CB  GLU A 149     -26.291   1.306  31.025  1.00  0.00           C  
ATOM   1009  CEN GLU A 149     -25.730   2.486  32.119  1.00  0.00           X  
ATOM   1010  H   GLU A 149     -26.201  -1.463  30.465  1.00  0.00           H  
ATOM   1011  N   PRO A 150     -28.640   1.221  28.747  1.00  0.00           N  
ATOM   1012  CA  PRO A 150     -28.871   1.399  27.315  1.00  0.00           C  
ATOM   1013  C   PRO A 150     -27.729   2.140  26.618  1.00  0.00           C  
ATOM   1014  O   PRO A 150     -27.119   3.062  27.159  1.00  0.00           O  
ATOM   1015  CB  PRO A 150     -30.187   2.192  27.255  1.00  0.00           C  
ATOM   1016  CEN PRO A 150     -30.055   2.176  29.035  1.00  0.00           X  
ATOM   1017  N   ALA A 151     -27.485   1.752  25.369  1.00  0.00           N  
ATOM   1018  CA  ALA A 151     -26.507   2.358  24.484  1.00  0.00           C  
ATOM   1019  C   ALA A 151     -26.920   3.791  24.103  1.00  0.00           C  
ATOM   1020  O   ALA A 151     -28.102   4.092  23.942  1.00  0.00           O  
ATOM   1021  CB  ALA A 151     -26.322   1.498  23.242  1.00  0.00           C  
ATOM   1022  CEN ALA A 151     -26.322   1.499  23.243  1.00  0.00           X  
ATOM   1023  H   ALA A 151     -28.079   1.042  24.969  1.00  0.00           H  
ATOM   1024  N   THR A 152     -25.945   4.674  23.905  1.00  0.00           N  
ATOM   1025  CA  THR A 152     -26.208   6.048  23.478  1.00  0.00           C  
ATOM   1026  C   THR A 152     -25.263   6.372  22.340  1.00  0.00           C  
ATOM   1027  O   THR A 152     -24.213   5.751  22.170  1.00  0.00           O  
ATOM   1028  CB  THR A 152     -26.020   7.068  24.616  1.00  0.00           C  
ATOM   1029  CEN THR A 152     -26.159   7.285  25.140  1.00  0.00           X  
ATOM   1030  H   THR A 152     -24.986   4.362  23.971  1.00  0.00           H  
ATOM   1031  N   SER A 153     -25.694   7.351  21.553  1.00  0.00           N  
ATOM   1032  CA  SER A 153     -24.985   7.904  20.409  1.00  0.00           C  
ATOM   1033  C   SER A 153     -23.765   8.696  20.893  1.00  0.00           C  
ATOM   1034  O   SER A 153     -23.822   9.385  21.909  1.00  0.00           O  
ATOM   1035  CB  SER A 153     -25.910   8.781  19.587  1.00  0.00           C  
ATOM   1036  CEN SER A 153     -26.310   9.131  19.474  1.00  0.00           X  
ATOM   1037  H   SER A 153     -26.488   7.876  21.888  1.00  0.00           H  
ATOM   1038  N   GLY A 154     -22.649   8.531  20.193  1.00  0.00           N  
ATOM   1039  CA  GLY A 154     -21.391   9.231  20.435  1.00  0.00           C  
ATOM   1040  C   GLY A 154     -21.163  10.319  19.391  1.00  0.00           C  
ATOM   1041  O   GLY A 154     -20.106  10.942  19.359  1.00  0.00           O  
ATOM   1042  CEN GLY A 154     -21.391   9.232  20.435  1.00  0.00           X  
ATOM   1043  H   GLY A 154     -22.641   7.776  19.523  1.00  0.00           H  
ATOM   1044  N   SER A 155     -22.144  10.503  18.505  1.00  0.00           N  
ATOM   1045  CA  SER A 155     -22.043  11.448  17.400  1.00  0.00           C  
ATOM   1046  C   SER A 155     -22.050  12.821  18.089  1.00  0.00           C  
ATOM   1047  O   SER A 155     -22.462  12.946  19.233  1.00  0.00           O  
ATOM   1048  CB  SER A 155     -23.182  11.292  16.412  1.00  0.00           C  
ATOM   1049  CEN SER A 155     -23.682  11.185  16.225  1.00  0.00           X  
ATOM   1050  H   SER A 155     -23.089  10.366  18.833  1.00  0.00           H  
ATOM   1051  N   GLU A 156     -21.457  13.872  17.553  1.00  0.00           N  
ATOM   1052  CA  GLU A 156     -20.743  13.815  16.302  1.00  0.00           C  
ATOM   1053  C   GLU A 156     -19.695  14.952  16.405  1.00  0.00           C  
ATOM   1054  O   GLU A 156     -20.003  16.036  16.887  1.00  0.00           O  
ATOM   1055  CB  GLU A 156     -21.678  13.992  15.104  1.00  0.00           C  
ATOM   1056  CEN GLU A 156     -22.568  13.323  13.813  1.00  0.00           X  
ATOM   1057  H   GLU A 156     -22.060  14.681  17.578  1.00  0.00           H  
ATOM   1058  N   THR A 157     -18.481  14.772  15.876  1.00  0.00           N  
ATOM   1059  CA  THR A 157     -17.489  15.868  15.892  1.00  0.00           C  
ATOM   1060  C   THR A 157     -17.397  16.461  14.478  1.00  0.00           C  
ATOM   1061  O   THR A 157     -17.084  15.730  13.537  1.00  0.00           O  
ATOM   1062  CB  THR A 157     -16.096  15.393  16.346  1.00  0.00           C  
ATOM   1063  CEN THR A 157     -15.737  15.159  16.743  1.00  0.00           X  
ATOM   1064  H   THR A 157     -18.373  14.067  15.159  1.00  0.00           H  
ATOM   1065  N   PRO A 158     -17.735  17.745  14.264  1.00  0.00           N  
ATOM   1066  CA  PRO A 158     -17.830  18.415  12.974  1.00  0.00           C  
ATOM   1067  C   PRO A 158     -16.394  18.591  12.488  1.00  0.00           C  
ATOM   1068  O   PRO A 158     -15.750  19.614  12.693  1.00  0.00           O  
ATOM   1069  CB  PRO A 158     -18.543  19.748  13.254  1.00  0.00           C  
ATOM   1070  CEN PRO A 158     -18.568  19.162  14.940  1.00  0.00           X  
ATOM   1071  N   GLY A 159     -15.816  17.516  11.987  1.00  0.00           N  
ATOM   1072  CA  GLY A 159     -14.466  17.603  11.441  1.00  0.00           C  
ATOM   1073  C   GLY A 159     -14.011  16.330  10.767  1.00  0.00           C  
ATOM   1074  O   GLY A 159     -13.370  16.406   9.734  1.00  0.00           O  
ATOM   1075  CEN GLY A 159     -14.466  17.603  11.441  1.00  0.00           X  
ATOM   1076  H   GLY A 159     -16.348  16.662  11.904  1.00  0.00           H  
ATOM   1077  N   MET A 160     -14.416  15.163  11.279  1.00  0.00           N  
ATOM   1078  CA  MET A 160     -13.977  13.879  10.723  1.00  0.00           C  
ATOM   1079  C   MET A 160     -14.531  13.680   9.309  1.00  0.00           C  
ATOM   1080  O   MET A 160     -13.779  13.302   8.430  1.00  0.00           O  
ATOM   1081  CB  MET A 160     -14.414  12.731  11.631  1.00  0.00           C  
ATOM   1082  CEN MET A 160     -13.799  11.523  12.745  1.00  0.00           X  
ATOM   1083  H   MET A 160     -15.018  15.169  12.092  1.00  0.00           H  
ATOM   1084  N   TYR A 161     -15.804  14.017   9.068  1.00  0.00           N  
ATOM   1085  CA  TYR A 161     -16.435  13.839   7.754  1.00  0.00           C  
ATOM   1086  C   TYR A 161     -15.766  14.651   6.635  1.00  0.00           C  
ATOM   1087  O   TYR A 161     -15.323  14.058   5.663  1.00  0.00           O  
ATOM   1088  CB  TYR A 161     -17.917  14.210   7.838  1.00  0.00           C  
ATOM   1089  CEN TYR A 161     -19.489  13.455   8.004  1.00  0.00           X  
ATOM   1090  H   TYR A 161     -16.371  14.366   9.827  1.00  0.00           H  
ATOM   1091  N   GLY A 162     -15.688  15.982   6.770  1.00  0.00           N  
ATOM   1092  CA  GLY A 162     -14.965  16.836   5.818  1.00  0.00           C  
ATOM   1093  C   GLY A 162     -13.522  16.368   5.671  1.00  0.00           C  
ATOM   1094  O   GLY A 162     -13.134  15.948   4.595  1.00  0.00           O  
ATOM   1095  CEN GLY A 162     -14.965  16.836   5.818  1.00  0.00           X  
ATOM   1096  H   GLY A 162     -15.993  16.401   7.636  1.00  0.00           H  
ATOM   1097  N   LYS A 163     -12.810  16.268   6.804  1.00  0.00           N  
ATOM   1098  CA  LYS A 163     -11.382  15.907   6.845  1.00  0.00           C  
ATOM   1099  C   LYS A 163     -11.046  14.672   6.013  1.00  0.00           C  
ATOM   1100  O   LYS A 163     -10.021  14.619   5.354  1.00  0.00           O  
ATOM   1101  CB  LYS A 163     -10.939  15.680   8.291  1.00  0.00           C  
ATOM   1102  CEN LYS A 163      -9.925  16.391  10.006  1.00  0.00           X  
ATOM   1103  H   LYS A 163     -13.263  16.496   7.676  1.00  0.00           H  
ATOM   1104  N   LEU A 164     -11.898  13.657   6.093  1.00  0.00           N  
ATOM   1105  CA  LEU A 164     -11.746  12.429   5.337  1.00  0.00           C  
ATOM   1106  C   LEU A 164     -11.788  12.657   3.825  1.00  0.00           C  
ATOM   1107  O   LEU A 164     -10.956  12.121   3.103  1.00  0.00           O  
ATOM   1108  CB  LEU A 164     -12.835  11.432   5.753  1.00  0.00           C  
ATOM   1109  CEN LEU A 164     -12.820  10.183   6.654  1.00  0.00           X  
ATOM   1110  H   LEU A 164     -12.686  13.748   6.720  1.00  0.00           H  
ATOM   1111  N   ASN A 165     -12.760  13.443   3.360  1.00  0.00           N  
ATOM   1112  CA  ASN A 165     -12.918  13.699   1.937  1.00  0.00           C  
ATOM   1113  C   ASN A 165     -11.759  14.540   1.412  1.00  0.00           C  
ATOM   1114  O   ASN A 165     -11.255  14.217   0.345  1.00  0.00           O  
ATOM   1115  CB  ASN A 165     -14.243  14.375   1.636  1.00  0.00           C  
ATOM   1116  CEN ASN A 165     -15.220  14.097   1.369  1.00  0.00           X  
ATOM   1117  H   ASN A 165     -13.296  13.999   4.008  1.00  0.00           H  
ATOM   1118  N   ASP A 166     -11.300  15.532   2.181  1.00  0.00           N  
ATOM   1119  CA  ASP A 166     -10.206  16.422   1.781  1.00  0.00           C  
ATOM   1120  C   ASP A 166      -8.889  15.627   1.668  1.00  0.00           C  
ATOM   1121  O   ASP A 166      -8.184  15.715   0.666  1.00  0.00           O  
ATOM   1122  CB  ASP A 166     -10.054  17.573   2.779  1.00  0.00           C  
ATOM   1123  CEN ASP A 166     -10.321  18.549   2.897  1.00  0.00           X  
ATOM   1124  H   ASP A 166     -11.787  15.757   3.035  1.00  0.00           H  
ATOM   1125  N   LEU A 167      -8.625  14.736   2.631  1.00  0.00           N  
ATOM   1126  CA  LEU A 167      -7.439  13.879   2.617  1.00  0.00           C  
ATOM   1127  C   LEU A 167      -7.427  12.886   1.447  1.00  0.00           C  
ATOM   1128  O   LEU A 167      -6.411  12.710   0.775  1.00  0.00           O  
ATOM   1129  CB  LEU A 167      -7.336  13.122   3.947  1.00  0.00           C  
ATOM   1130  CEN LEU A 167      -6.453  13.316   5.194  1.00  0.00           X  
ATOM   1131  H   LEU A 167      -9.210  14.738   3.454  1.00  0.00           H  
ATOM   1132  N   LEU A 168      -8.546  12.191   1.217  1.00  0.00           N  
ATOM   1133  CA  LEU A 168      -8.654  11.229   0.124  1.00  0.00           C  
ATOM   1134  C   LEU A 168      -8.442  11.909  -1.236  1.00  0.00           C  
ATOM   1135  O   LEU A 168      -7.677  11.401  -2.054  1.00  0.00           O  
ATOM   1136  CB  LEU A 168     -10.019  10.532   0.169  1.00  0.00           C  
ATOM   1137  CEN LEU A 168     -10.462   9.129   0.627  1.00  0.00           X  
ATOM   1138  H   LEU A 168      -9.358  12.400   1.779  1.00  0.00           H  
ATOM   1139  N   GLU A 169      -9.114  13.034  -1.478  1.00  0.00           N  
ATOM   1140  CA  GLU A 169      -9.044  13.784  -2.734  1.00  0.00           C  
ATOM   1141  C   GLU A 169      -7.616  14.260  -3.014  1.00  0.00           C  
ATOM   1142  O   GLU A 169      -7.116  14.044  -4.121  1.00  0.00           O  
ATOM   1143  CB  GLU A 169     -10.000  14.979  -2.699  1.00  0.00           C  
ATOM   1144  CEN GLU A 169     -11.495  15.686  -3.109  1.00  0.00           X  
ATOM   1145  H   GLU A 169      -9.640  13.451  -0.726  1.00  0.00           H  
ATOM   1146  N   ASP A 170      -6.934  14.797  -2.000  1.00  0.00           N  
ATOM   1147  CA  ASP A 170      -5.549  15.243  -2.117  1.00  0.00           C  
ATOM   1148  C   ASP A 170      -4.618  14.071  -2.459  1.00  0.00           C  
ATOM   1149  O   ASP A 170      -3.799  14.144  -3.374  1.00  0.00           O  
ATOM   1150  CB  ASP A 170      -5.095  15.920  -0.821  1.00  0.00           C  
ATOM   1151  CEN ASP A 170      -4.989  16.849  -0.417  1.00  0.00           X  
ATOM   1152  H   ASP A 170      -7.423  15.006  -1.143  1.00  0.00           H  
ATOM   1153  N   LEU A 171      -4.796  12.912  -1.830  1.00  0.00           N  
ATOM   1154  CA  LEU A 171      -3.985  11.728  -2.131  1.00  0.00           C  
ATOM   1155  C   LEU A 171      -4.155  11.251  -3.587  1.00  0.00           C  
ATOM   1156  O   LEU A 171      -3.176  10.971  -4.291  1.00  0.00           O  
ATOM   1157  CB  LEU A 171      -4.341  10.597  -1.159  1.00  0.00           C  
ATOM   1158  CEN LEU A 171      -3.634  10.026   0.085  1.00  0.00           X  
ATOM   1159  H   LEU A 171      -5.477  12.876  -1.083  1.00  0.00           H  
ATOM   1160  N   GLN A 172      -5.394  11.204  -4.083  1.00  0.00           N  
ATOM   1161  CA  GLN A 172      -5.682  10.817  -5.463  1.00  0.00           C  
ATOM   1162  C   GLN A 172      -5.061  11.768  -6.484  1.00  0.00           C  
ATOM   1163  O   GLN A 172      -4.524  11.322  -7.503  1.00  0.00           O  
ATOM   1164  CB  GLN A 172      -7.195  10.752  -5.685  1.00  0.00           C  
ATOM   1165  CEN GLN A 172      -8.571   9.683  -5.785  1.00  0.00           X  
ATOM   1166  H   GLN A 172      -6.148  11.527  -3.495  1.00  0.00           H  
ATOM   1167  N   GLU A 173      -5.144  13.072  -6.261  1.00  0.00           N  
ATOM   1168  CA  GLU A 173      -4.563  14.062  -7.154  1.00  0.00           C  
ATOM   1169  C   GLU A 173      -3.026  13.949  -7.187  1.00  0.00           C  
ATOM   1170  O   GLU A 173      -2.454  13.936  -8.283  1.00  0.00           O  
ATOM   1171  CB  GLU A 173      -4.986  15.470  -6.728  1.00  0.00           C  
ATOM   1172  CEN GLU A 173      -6.003  16.824  -6.910  1.00  0.00           X  
ATOM   1173  H   GLU A 173      -5.601  13.406  -5.423  1.00  0.00           H  
ATOM   1174  N   VAL A 174      -2.358  13.686  -6.050  1.00  0.00           N  
ATOM   1175  CA  VAL A 174      -0.888  13.523  -5.974  1.00  0.00           C  
ATOM   1176  C   VAL A 174      -0.461  12.261  -6.731  1.00  0.00           C  
ATOM   1177  O   VAL A 174       0.546  12.297  -7.441  1.00  0.00           O  
ATOM   1178  CB  VAL A 174      -0.390  13.433  -4.519  1.00  0.00           C  
ATOM   1179  CEN VAL A 174      -0.037  13.769  -4.032  1.00  0.00           X  
ATOM   1180  H   VAL A 174      -2.901  13.610  -5.200  1.00  0.00           H  
ATOM   1181  N   LEU A 175      -1.236  11.170  -6.648  1.00  0.00           N  
ATOM   1182  CA  LEU A 175      -0.958   9.926  -7.384  1.00  0.00           C  
ATOM   1183  C   LEU A 175      -1.074  10.107  -8.901  1.00  0.00           C  
ATOM   1184  O   LEU A 175      -0.190   9.697  -9.657  1.00  0.00           O  
ATOM   1185  CB  LEU A 175      -1.908   8.817  -6.914  1.00  0.00           C  
ATOM   1186  CEN LEU A 175      -1.715   7.596  -5.995  1.00  0.00           X  
ATOM   1187  H   LEU A 175      -2.021  11.199  -6.015  1.00  0.00           H  
ATOM   1188  N   LYS A 176      -2.155  10.741  -9.376  1.00  0.00           N  
ATOM   1189  CA  LYS A 176      -2.361  10.969 -10.815  1.00  0.00           C  
ATOM   1190  C   LYS A 176      -1.242  11.816 -11.401  1.00  0.00           C  
ATOM   1191  O   LYS A 176      -0.727  11.474 -12.465  1.00  0.00           O  
ATOM   1192  CB  LYS A 176      -3.711  11.642 -11.070  1.00  0.00           C  
ATOM   1193  CEN LYS A 176      -5.717  11.484 -11.724  1.00  0.00           X  
ATOM   1194  H   LYS A 176      -2.835  11.076  -8.707  1.00  0.00           H  
ATOM   1195  N   ASN A 177      -0.873  12.910 -10.744  1.00  0.00           N  
ATOM   1196  CA  ASN A 177       0.227  13.752 -11.186  1.00  0.00           C  
ATOM   1197  C   ASN A 177       1.531  12.956 -11.240  1.00  0.00           C  
ATOM   1198  O   ASN A 177       2.009  12.692 -12.335  1.00  0.00           O  
ATOM   1199  CB  ASN A 177       0.385  14.971 -10.295  1.00  0.00           C  
ATOM   1200  CEN ASN A 177       0.052  15.965 -10.265  1.00  0.00           X  
ATOM   1201  H   ASN A 177      -1.370  13.160  -9.901  1.00  0.00           H  
ATOM   1202  N   LEU A 178       2.027  12.419 -10.123  1.00  0.00           N  
ATOM   1203  CA  LEU A 178       3.311  11.717 -10.077  1.00  0.00           C  
ATOM   1204  C   LEU A 178       3.397  10.589 -11.126  1.00  0.00           C  
ATOM   1205  O   LEU A 178       4.443  10.394 -11.746  1.00  0.00           O  
ATOM   1206  CB  LEU A 178       3.543  11.154  -8.669  1.00  0.00           C  
ATOM   1207  CEN LEU A 178       4.430  11.607  -7.495  1.00  0.00           X  
ATOM   1208  H   LEU A 178       1.511  12.522  -9.263  1.00  0.00           H  
ATOM   1209  N   HIS A 179       2.279   9.924 -11.422  1.00  0.00           N  
ATOM   1210  CA  HIS A 179       2.214   8.869 -12.437  1.00  0.00           C  
ATOM   1211  C   HIS A 179       2.584   9.345 -13.852  1.00  0.00           C  
ATOM   1212  O   HIS A 179       3.282   8.638 -14.582  1.00  0.00           O  
ATOM   1213  CB  HIS A 179       0.811   8.253 -12.457  1.00  0.00           C  
ATOM   1214  CEN HIS A 179       0.127   7.147 -11.876  1.00  0.00           X  
ATOM   1215  H   HIS A 179       1.458  10.104 -10.861  1.00  0.00           H  
ATOM   1216  N   LYS A 180       2.148  10.541 -14.272  1.00  0.00           N  
ATOM   1217  CA  LYS A 180       2.519  11.099 -15.585  1.00  0.00           C  
ATOM   1218  C   LYS A 180       3.916  11.743 -15.535  1.00  0.00           C  
ATOM   1219  O   LYS A 180       4.707  11.545 -16.461  1.00  0.00           O  
ATOM   1220  CB  LYS A 180       1.482  12.125 -16.046  1.00  0.00           C  
ATOM   1221  CEN LYS A 180      -0.154  12.607 -17.297  1.00  0.00           X  
ATOM   1222  H   LYS A 180       1.654  11.125 -13.609  1.00  0.00           H  
ATOM   1223  N   ASN A 181       4.241  12.459 -14.457  1.00  0.00           N  
ATOM   1224  CA  ASN A 181       5.469  13.259 -14.323  1.00  0.00           C  
ATOM   1225  C   ASN A 181       6.735  12.467 -14.595  1.00  0.00           C  
ATOM   1226  O   ASN A 181       7.694  13.033 -15.126  1.00  0.00           O  
ATOM   1227  CB  ASN A 181       5.560  13.896 -12.948  1.00  0.00           C  
ATOM   1228  CEN ASN A 181       5.288  14.797 -12.484  1.00  0.00           X  
ATOM   1229  H   ASN A 181       3.523  12.589 -13.757  1.00  0.00           H  
ATOM   1230  N   ASP A 182       6.715  11.165 -14.311  1.00  0.00           N  
ATOM   1231  CA  ASP A 182       7.862  10.280 -14.505  1.00  0.00           C  
ATOM   1232  C   ASP A 182       8.462  10.421 -15.924  1.00  0.00           C  
ATOM   1233  O   ASP A 182       9.673  10.291 -16.137  1.00  0.00           O  
ATOM   1234  CB  ASP A 182       7.455   8.828 -14.244  1.00  0.00           C  
ATOM   1235  CEN ASP A 182       7.476   8.128 -13.505  1.00  0.00           X  
ATOM   1236  H   ASP A 182       5.881  10.776 -13.889  1.00  0.00           H  
ATOM   1237  N   ARG A 183       7.634  10.811 -16.911  1.00  0.00           N  
ATOM   1238  CA  ARG A 183       8.065  11.037 -18.295  1.00  0.00           C  
ATOM   1239  C   ARG A 183       9.144  12.102 -18.497  1.00  0.00           C  
ATOM   1240  O   ARG A 183       9.873  11.974 -19.481  1.00  0.00           O  
ATOM   1241  CB  ARG A 183       6.869  11.328 -19.190  1.00  0.00           C  
ATOM   1242  CEN ARG A 183       4.984  10.982 -20.764  1.00  0.00           X  
ATOM   1243  H   ARG A 183       6.662  10.938 -16.668  1.00  0.00           H  
ATOM   1244  N   SER A 184       9.280  13.124 -17.643  1.00  0.00           N  
ATOM   1245  CA  SER A 184      10.337  14.147 -17.808  1.00  0.00           C  
ATOM   1246  C   SER A 184      11.445  14.197 -16.751  1.00  0.00           C  
ATOM   1247  O   SER A 184      12.563  14.519 -17.123  1.00  0.00           O  
ATOM   1248  CB  SER A 184       9.679  15.511 -17.883  1.00  0.00           C  
ATOM   1249  CEN SER A 184       9.329  15.913 -17.774  1.00  0.00           X  
ATOM   1250  H   SER A 184       8.531  13.306 -16.992  1.00  0.00           H  
ATOM   1251  N   GLY A 185      11.197  13.820 -15.491  1.00  0.00           N  
ATOM   1252  CA  GLY A 185      12.205  13.834 -14.418  1.00  0.00           C  
ATOM   1253  C   GLY A 185      12.723  15.217 -13.970  1.00  0.00           C  
ATOM   1254  O   GLY A 185      12.167  16.240 -14.345  1.00  0.00           O  
ATOM   1255  CEN GLY A 185      12.205  13.834 -14.418  1.00  0.00           X  
ATOM   1256  H   GLY A 185      10.303  13.388 -15.301  1.00  0.00           H  
ATOM   1257  N   LYS A 186      13.901  15.216 -13.329  1.00  0.00           N  
ATOM   1258  CA  LYS A 186      14.668  16.347 -12.744  1.00  0.00           C  
ATOM   1259  C   LYS A 186      13.952  17.268 -11.757  1.00  0.00           C  
ATOM   1260  O   LYS A 186      13.292  16.728 -10.877  1.00  0.00           O  
ATOM   1261  CB  LYS A 186      15.220  17.211 -13.879  1.00  0.00           C  
ATOM   1262  CEN LYS A 186      16.857  17.769 -15.098  1.00  0.00           X  
ATOM   1263  H   LYS A 186      14.348  14.315 -13.255  1.00  0.00           H  
ATOM   1264  N   ASP A 187      13.998  18.590 -11.899  1.00  0.00           N  
ATOM   1265  CA  ASP A 187      13.393  19.455 -10.865  1.00  0.00           C  
ATOM   1266  C   ASP A 187      12.089  18.892 -10.283  1.00  0.00           C  
ATOM   1267  O   ASP A 187      12.031  18.440  -9.145  1.00  0.00           O  
ATOM   1268  CB  ASP A 187      13.133  20.851 -11.437  1.00  0.00           C  
ATOM   1269  CEN ASP A 187      13.559  21.775 -11.474  1.00  0.00           X  
ATOM   1270  H   ASP A 187      14.686  18.990 -12.518  1.00  0.00           H  
ATOM   1271  N   ASN A 188      11.059  18.798 -11.110  1.00  0.00           N  
ATOM   1272  CA  ASN A 188       9.729  18.443 -10.644  1.00  0.00           C  
ATOM   1273  C   ASN A 188       9.677  17.118  -9.846  1.00  0.00           C  
ATOM   1274  O   ASN A 188       8.797  16.948  -9.002  1.00  0.00           O  
ATOM   1275  CB  ASN A 188       8.763  18.383 -11.813  1.00  0.00           C  
ATOM   1276  CEN ASN A 188       8.111  19.028 -12.323  1.00  0.00           X  
ATOM   1277  H   ASN A 188      11.168  19.184 -12.036  1.00  0.00           H  
ATOM   1278  N   ILE A 189      10.528  16.124 -10.143  1.00  0.00           N  
ATOM   1279  CA  ILE A 189      10.473  14.826  -9.434  1.00  0.00           C  
ATOM   1280  C   ILE A 189      10.816  15.037  -7.958  1.00  0.00           C  
ATOM   1281  O   ILE A 189      10.188  14.425  -7.104  1.00  0.00           O  
ATOM   1282  CB  ILE A 189      11.438  13.790 -10.038  1.00  0.00           C  
ATOM   1283  CEN ILE A 189      11.557  13.019 -10.800  1.00  0.00           X  
ATOM   1284  H   ILE A 189      11.312  16.324 -10.748  1.00  0.00           H  
ATOM   1285  N   HIS A 190      11.749  15.947  -7.664  1.00  0.00           N  
ATOM   1286  CA  HIS A 190      12.151  16.260  -6.290  1.00  0.00           C  
ATOM   1287  C   HIS A 190      11.013  16.913  -5.497  1.00  0.00           C  
ATOM   1288  O   HIS A 190      10.702  16.465  -4.398  1.00  0.00           O  
ATOM   1289  CB  HIS A 190      13.379  17.176  -6.287  1.00  0.00           C  
ATOM   1290  CEN HIS A 190      14.796  17.054  -6.192  1.00  0.00           X  
ATOM   1291  H   HIS A 190      12.121  16.526  -8.404  1.00  0.00           H  
ATOM   1292  N   ASP A 191      10.362  17.936  -6.058  1.00  0.00           N  
ATOM   1293  CA  ASP A 191       9.249  18.614  -5.388  1.00  0.00           C  
ATOM   1294  C   ASP A 191       8.061  17.665  -5.175  1.00  0.00           C  
ATOM   1295  O   ASP A 191       7.442  17.682  -4.115  1.00  0.00           O  
ATOM   1296  CB  ASP A 191       8.807  19.838  -6.194  1.00  0.00           C  
ATOM   1297  CEN ASP A 191       8.940  20.847  -6.225  1.00  0.00           X  
ATOM   1298  H   ASP A 191      10.688  18.308  -6.939  1.00  0.00           H  
ATOM   1299  N   VAL A 192       7.774  16.802  -6.155  1.00  0.00           N  
ATOM   1300  CA  VAL A 192       6.692  15.809  -6.060  1.00  0.00           C  
ATOM   1301  C   VAL A 192       6.968  14.806  -4.942  1.00  0.00           C  
ATOM   1302  O   VAL A 192       6.062  14.520  -4.172  1.00  0.00           O  
ATOM   1303  CB  VAL A 192       6.501  15.044  -7.383  1.00  0.00           C  
ATOM   1304  CEN VAL A 192       6.077  14.963  -7.920  1.00  0.00           X  
ATOM   1305  H   VAL A 192       8.359  16.811  -6.977  1.00  0.00           H  
ATOM   1306  N   ASP A 193       8.203  14.306  -4.827  1.00  0.00           N  
ATOM   1307  CA  ASP A 193       8.591  13.354  -3.779  1.00  0.00           C  
ATOM   1308  C   ASP A 193       8.451  13.972  -2.383  1.00  0.00           C  
ATOM   1309  O   ASP A 193       7.847  13.362  -1.503  1.00  0.00           O  
ATOM   1310  CB  ASP A 193      10.028  12.873  -3.998  1.00  0.00           C  
ATOM   1311  CEN ASP A 193      10.540  12.090  -4.401  1.00  0.00           X  
ATOM   1312  H   ASP A 193       8.908  14.576  -5.497  1.00  0.00           H  
ATOM   1313  N   ASN A 194       8.895  15.219  -2.200  1.00  0.00           N  
ATOM   1314  CA  ASN A 194       8.769  15.939  -0.928  1.00  0.00           C  
ATOM   1315  C   ASN A 194       7.308  16.141  -0.524  1.00  0.00           C  
ATOM   1316  O   ASN A 194       6.942  15.968   0.633  1.00  0.00           O  
ATOM   1317  CB  ASN A 194       9.481  17.278  -0.981  1.00  0.00           C  
ATOM   1318  CEN ASN A 194      10.428  17.670  -0.754  1.00  0.00           X  
ATOM   1319  H   ASN A 194       9.364  15.677  -2.970  1.00  0.00           H  
ATOM   1320  N   HIS A 195       6.459  16.512  -1.483  1.00  0.00           N  
ATOM   1321  CA  HIS A 195       5.047  16.700  -1.202  1.00  0.00           C  
ATOM   1322  C   HIS A 195       4.358  15.399  -0.785  1.00  0.00           C  
ATOM   1323  O   HIS A 195       3.610  15.384   0.191  1.00  0.00           O  
ATOM   1324  CB  HIS A 195       4.340  17.295  -2.424  1.00  0.00           C  
ATOM   1325  CEN HIS A 195       3.963  18.579  -2.914  1.00  0.00           X  
ATOM   1326  H   HIS A 195       6.804  16.695  -2.411  1.00  0.00           H  
ATOM   1327  N   LEU A 196       4.673  14.288  -1.455  1.00  0.00           N  
ATOM   1328  CA  LEU A 196       4.142  12.976  -1.111  1.00  0.00           C  
ATOM   1329  C   LEU A 196       4.546  12.548   0.307  1.00  0.00           C  
ATOM   1330  O   LEU A 196       3.700  12.083   1.061  1.00  0.00           O  
ATOM   1331  CB  LEU A 196       4.615  11.939  -2.137  1.00  0.00           C  
ATOM   1332  CEN LEU A 196       3.914  11.244  -3.320  1.00  0.00           X  
ATOM   1333  H   LEU A 196       5.327  14.351  -2.222  1.00  0.00           H  
ATOM   1334  N   GLN A 197       5.809  12.755   0.697  1.00  0.00           N  
ATOM   1335  CA  GLN A 197       6.289  12.415   2.042  1.00  0.00           C  
ATOM   1336  C   GLN A 197       5.569  13.233   3.119  1.00  0.00           C  
ATOM   1337  O   GLN A 197       5.109  12.653   4.098  1.00  0.00           O  
ATOM   1338  CB  GLN A 197       7.799  12.646   2.145  1.00  0.00           C  
ATOM   1339  CEN GLN A 197       9.360  11.865   2.117  1.00  0.00           X  
ATOM   1340  H   GLN A 197       6.449  13.196   0.050  1.00  0.00           H  
ATOM   1341  N   ASN A 198       5.390  14.542   2.910  1.00  0.00           N  
ATOM   1342  CA  ASN A 198       4.692  15.395   3.881  1.00  0.00           C  
ATOM   1343  C   ASN A 198       3.225  14.958   4.067  1.00  0.00           C  
ATOM   1344  O   ASN A 198       2.764  14.833   5.195  1.00  0.00           O  
ATOM   1345  CB  ASN A 198       4.757  16.856   3.476  1.00  0.00           C  
ATOM   1346  CEN ASN A 198       5.371  17.690   3.651  1.00  0.00           X  
ATOM   1347  H   ASN A 198       5.796  14.964   2.090  1.00  0.00           H  
ATOM   1348  N   VAL A 199       2.530  14.607   2.976  1.00  0.00           N  
ATOM   1349  CA  VAL A 199       1.132  14.128   3.014  1.00  0.00           C  
ATOM   1350  C   VAL A 199       1.011  12.801   3.774  1.00  0.00           C  
ATOM   1351  O   VAL A 199       0.096  12.623   4.581  1.00  0.00           O  
ATOM   1352  CB  VAL A 199       0.558  13.943   1.597  1.00  0.00           C  
ATOM   1353  CEN VAL A 199       0.109  14.202   1.142  1.00  0.00           X  
ATOM   1354  H   VAL A 199       2.972  14.727   2.078  1.00  0.00           H  
ATOM   1355  N   ILE A 200       1.916  11.846   3.538  1.00  0.00           N  
ATOM   1356  CA  ILE A 200       1.921  10.547   4.237  1.00  0.00           C  
ATOM   1357  C   ILE A 200       2.102  10.741   5.741  1.00  0.00           C  
ATOM   1358  O   ILE A 200       1.378  10.114   6.523  1.00  0.00           O  
ATOM   1359  CB  ILE A 200       3.033   9.619   3.714  1.00  0.00           C  
ATOM   1360  CEN ILE A 200       3.295   8.879   2.957  1.00  0.00           X  
ATOM   1361  H   ILE A 200       2.658  12.049   2.883  1.00  0.00           H  
ATOM   1362  N   GLU A 201       3.060  11.574   6.148  1.00  0.00           N  
ATOM   1363  CA  GLU A 201       3.321  11.882   7.555  1.00  0.00           C  
ATOM   1364  C   GLU A 201       2.076  12.475   8.224  1.00  0.00           C  
ATOM   1365  O   GLU A 201       1.690  12.027   9.304  1.00  0.00           O  
ATOM   1366  CB  GLU A 201       4.501  12.848   7.683  1.00  0.00           C  
ATOM   1367  CEN GLU A 201       6.155  13.126   7.986  1.00  0.00           X  
ATOM   1368  H   GLU A 201       3.601  12.071   5.455  1.00  0.00           H  
ATOM   1369  N   ASP A 202       1.368  13.378   7.544  1.00  0.00           N  
ATOM   1370  CA  ASP A 202       0.143  13.993   8.050  1.00  0.00           C  
ATOM   1371  C   ASP A 202      -0.986  12.978   8.257  1.00  0.00           C  
ATOM   1372  O   ASP A 202      -1.632  12.977   9.312  1.00  0.00           O  
ATOM   1373  CB  ASP A 202      -0.321  15.097   7.097  1.00  0.00           C  
ATOM   1374  CEN ASP A 202      -0.267  16.108   6.982  1.00  0.00           X  
ATOM   1375  H   ASP A 202       1.766  13.759   6.697  1.00  0.00           H  
ATOM   1376  N   ILE A 203      -1.204  12.061   7.304  1.00  0.00           N  
ATOM   1377  CA  ILE A 203      -2.235  11.022   7.432  1.00  0.00           C  
ATOM   1378  C   ILE A 203      -1.911  10.133   8.619  1.00  0.00           C  
ATOM   1379  O   ILE A 203      -2.801   9.824   9.405  1.00  0.00           O  
ATOM   1380  CB  ILE A 203      -2.352  10.156   6.164  1.00  0.00           C  
ATOM   1381  CEN ILE A 203      -2.822  10.067   5.185  1.00  0.00           X  
ATOM   1382  H   ILE A 203      -0.597  12.070   6.496  1.00  0.00           H  
ATOM   1383  N   HIS A 204      -0.653   9.729   8.789  1.00  0.00           N  
ATOM   1384  CA  HIS A 204      -0.242   8.886   9.901  1.00  0.00           C  
ATOM   1385  C   HIS A 204      -0.531   9.527  11.264  1.00  0.00           C  
ATOM   1386  O   HIS A 204      -1.136   8.886  12.133  1.00  0.00           O  
ATOM   1387  CB  HIS A 204       1.250   8.556   9.787  1.00  0.00           C  
ATOM   1388  CEN HIS A 204       2.072   7.516   9.265  1.00  0.00           X  
ATOM   1389  H   HIS A 204       0.049  10.051   8.136  1.00  0.00           H  
ATOM   1390  N   ASP A 205      -0.199  10.799  11.440  1.00  0.00           N  
ATOM   1391  CA  ASP A 205      -0.417  11.533  12.684  1.00  0.00           C  
ATOM   1392  C   ASP A 205      -1.906  11.665  13.015  1.00  0.00           C  
ATOM   1393  O   ASP A 205      -2.312  11.507  14.175  1.00  0.00           O  
ATOM   1394  CB  ASP A 205       0.225  12.920  12.600  1.00  0.00           C  
ATOM   1395  CEN ASP A 205       1.078  13.407  12.871  1.00  0.00           X  
ATOM   1396  H   ASP A 205       0.280  11.278  10.690  1.00  0.00           H  
ATOM   1397  N   PHE A 206      -2.755  11.887  12.009  1.00  0.00           N  
ATOM   1398  CA  PHE A 206      -4.201  11.954  12.176  1.00  0.00           C  
ATOM   1399  C   PHE A 206      -4.771  10.609  12.639  1.00  0.00           C  
ATOM   1400  O   PHE A 206      -5.550  10.565  13.592  1.00  0.00           O  
ATOM   1401  CB  PHE A 206      -4.866  12.389  10.869  1.00  0.00           C  
ATOM   1402  CEN PHE A 206      -5.437  13.718  10.210  1.00  0.00           X  
ATOM   1403  H   PHE A 206      -2.372  11.994  11.080  1.00  0.00           H  
ATOM   1404  N   MET A 207      -4.346   9.498  12.025  1.00  0.00           N  
ATOM   1405  CA  MET A 207      -4.776   8.144  12.377  1.00  0.00           C  
ATOM   1406  C   MET A 207      -4.379   7.801  13.805  1.00  0.00           C  
ATOM   1407  O   MET A 207      -5.169   7.206  14.541  1.00  0.00           O  
ATOM   1408  CB  MET A 207      -4.180   7.127  11.406  1.00  0.00           C  
ATOM   1409  CEN MET A 207      -4.602   6.033  10.101  1.00  0.00           X  
ATOM   1410  H   MET A 207      -3.669   9.612  11.284  1.00  0.00           H  
ATOM   1411  N   GLN A 208      -3.172   8.184  14.222  1.00  0.00           N  
ATOM   1412  CA  GLN A 208      -2.682   7.941  15.569  1.00  0.00           C  
ATOM   1413  C   GLN A 208      -3.506   8.714  16.604  1.00  0.00           C  
ATOM   1414  O   GLN A 208      -3.858   8.163  17.649  1.00  0.00           O  
ATOM   1415  CB  GLN A 208      -1.206   8.335  15.677  1.00  0.00           C  
ATOM   1416  CEN GLN A 208       0.429   7.724  15.685  1.00  0.00           X  
ATOM   1417  H   GLN A 208      -2.547   8.610  13.554  1.00  0.00           H  
ATOM   1418  N   ALA A 209      -3.895   9.951  16.291  1.00  0.00           N  
ATOM   1419  CA  ALA A 209      -4.757  10.763  17.138  1.00  0.00           C  
ATOM   1420  C   ALA A 209      -6.153  10.138  17.304  1.00  0.00           C  
ATOM   1421  O   ALA A 209      -6.681  10.084  18.417  1.00  0.00           O  
ATOM   1422  CB  ALA A 209      -4.865  12.170  16.569  1.00  0.00           C  
ATOM   1423  CEN ALA A 209      -4.865  12.169  16.570  1.00  0.00           X  
ATOM   1424  H   ALA A 209      -3.552  10.356  15.430  1.00  0.00           H  
ATOM   1425  N   ALA A 210      -6.751   9.614  16.231  1.00  0.00           N  
ATOM   1426  CA  ALA A 210      -8.061   8.972  16.254  1.00  0.00           C  
ATOM   1427  C   ALA A 210      -8.042   7.689  17.101  1.00  0.00           C  
ATOM   1428  O   ALA A 210      -8.963   7.446  17.882  1.00  0.00           O  
ATOM   1429  CB  ALA A 210      -8.522   8.672  14.835  1.00  0.00           C  
ATOM   1430  CEN ALA A 210      -8.522   8.672  14.836  1.00  0.00           X  
ATOM   1431  H   ALA A 210      -6.281   9.694  15.339  1.00  0.00           H  
ATOM   1432  N   ALA A 211      -6.974   6.892  17.010  1.00  0.00           N  
ATOM   1433  CA  ALA A 211      -6.811   5.647  17.758  1.00  0.00           C  
ATOM   1434  C   ALA A 211      -6.632   5.909  19.261  1.00  0.00           C  
ATOM   1435  O   ALA A 211      -7.264   5.230  20.073  1.00  0.00           O  
ATOM   1436  CB  ALA A 211      -5.632   4.857  17.209  1.00  0.00           C  
ATOM   1437  CEN ALA A 211      -5.632   4.858  17.210  1.00  0.00           X  
ATOM   1438  H   ALA A 211      -6.239   7.159  16.374  1.00  0.00           H  
ATOM   1439  N   ALA A 212      -5.840   6.916  19.645  1.00  0.00           N  
ATOM   1440  CA  ALA A 212      -5.611   7.268  21.044  1.00  0.00           C  
ATOM   1441  C   ALA A 212      -6.894   7.815  21.695  1.00  0.00           C  
ATOM   1442  O   ALA A 212      -7.273   7.363  22.774  1.00  0.00           O  
ATOM   1443  CB  ALA A 212      -4.478   8.278  21.153  1.00  0.00           C  
ATOM   1444  CEN ALA A 212      -4.479   8.278  21.153  1.00  0.00           X  
ATOM   1445  H   ALA A 212      -5.370   7.460  18.938  1.00  0.00           H  
ATOM   1446  N   ALA A 213      -7.631   8.685  21.001  1.00  0.00           N  
ATOM   1447  CA  ALA A 213      -8.919   9.203  21.469  1.00  0.00           C  
ATOM   1448  C   ALA A 213      -9.929   8.084  21.797  1.00  0.00           C  
ATOM   1449  O   ALA A 213     -10.551   8.089  22.863  1.00  0.00           O  
ATOM   1450  CB  ALA A 213      -9.500  10.151  20.430  1.00  0.00           C  
ATOM   1451  CEN ALA A 213      -9.500  10.150  20.430  1.00  0.00           X  
ATOM   1452  H   ALA A 213      -7.258   9.047  20.136  1.00  0.00           H  
ATOM   1453  N   ALA A 214     -10.091   7.100  20.906  1.00  0.00           N  
ATOM   1454  CA  ALA A 214     -11.040   6.005  21.075  1.00  0.00           C  
ATOM   1455  C   ALA A 214     -10.749   5.164  22.332  1.00  0.00           C  
ATOM   1456  O   ALA A 214     -11.685   4.825  23.055  1.00  0.00           O  
ATOM   1457  CB  ALA A 214     -11.037   5.125  19.834  1.00  0.00           C  
ATOM   1458  CEN ALA A 214     -11.037   5.125  19.835  1.00  0.00           X  
ATOM   1459  H   ALA A 214      -9.546   7.138  20.056  1.00  0.00           H  
ATOM   1460  N   ASN A 215      -9.479   4.857  22.615  1.00  0.00           N  
ATOM   1461  CA  ASN A 215      -9.070   4.067  23.777  1.00  0.00           C  
ATOM   1462  C   ASN A 215      -9.283   4.788  25.111  1.00  0.00           C  
ATOM   1463  O   ASN A 215      -9.718   4.146  26.059  1.00  0.00           O  
ATOM   1464  CB  ASN A 215      -7.619   3.641  23.653  1.00  0.00           C  
ATOM   1465  CEN ASN A 215      -7.072   2.828  23.276  1.00  0.00           X  
ATOM   1466  H   ASN A 215      -8.762   5.168  21.977  1.00  0.00           H  
ATOM   1467  N   CYS A 216      -9.123   6.112  25.179  1.00  0.00           N  
ATOM   1468  CA  CYS A 216      -9.596   6.918  26.312  1.00  0.00           C  
ATOM   1469  C   CYS A 216     -11.110   6.758  26.594  1.00  0.00           C  
ATOM   1470  O   CYS A 216     -11.502   6.592  27.745  1.00  0.00           O  
ATOM   1471  CB  CYS A 216      -9.290   8.340  25.840  1.00  0.00           C  
ATOM   1472  CEN CYS A 216      -8.567   8.996  26.153  1.00  0.00           X  
ATOM   1473  H   CYS A 216      -8.610   6.578  24.444  1.00  0.00           H  
ATOM   1474  N   ARG A 217     -11.970   6.846  25.568  1.00  0.00           N  
ATOM   1475  CA  ARG A 217     -13.435   6.740  25.661  1.00  0.00           C  
ATOM   1476  C   ARG A 217     -13.942   5.366  26.146  1.00  0.00           C  
ATOM   1477  O   ARG A 217     -14.959   5.338  26.841  1.00  0.00           O  
ATOM   1478  CB  ARG A 217     -14.097   7.124  24.346  1.00  0.00           C  
ATOM   1479  CEN ARG A 217     -15.212   8.483  22.596  1.00  0.00           X  
ATOM   1480  H   ARG A 217     -11.569   6.984  24.652  1.00  0.00           H  
ATOM   1481  N   LYS A 218     -13.301   4.261  25.743  1.00  0.00           N  
ATOM   1482  CA  LYS A 218     -13.591   2.887  26.204  1.00  0.00           C  
ATOM   1483  C   LYS A 218     -13.606   2.844  27.723  1.00  0.00           C  
ATOM   1484  O   LYS A 218     -14.445   2.081  28.246  1.00  0.00           O  
ATOM   1485  CB  LYS A 218     -12.564   1.892  25.660  1.00  0.00           C  
ATOM   1486  CEN LYS A 218     -12.089   0.343  24.299  1.00  0.00           X  
ATOM   1487  H   LYS A 218     -12.390   4.381  25.324  1.00  0.00           H  
TER                                                                             
# All scores below are weighted scores, not raw scores.
#BEGIN_POSE_ENERGIES_TABLE ./minmover_pdb/pose_44.pdb
label vdw cenpack pair env cbeta hs_pair ss_pair sheet total
weights 1 0.5 1 1 0.25 1 1 1 NA
pose 2.92436 1.60607 -12.9183 -7.01158 12.2429 0 0 0 -3.1566
MET:NtermProteinFull_1 0 -0.18213 -0.27794 0.18716 0.03493 0 0 0 -0.23798
TYR_2 0 0.95334 0.12653 -0.10105 0.06935 0 0 0 1.04816
GLY_3 0 -0.03024 0.00115 -0.09146 0.04331 0 0 0 -0.07724
LYS_4 0 -0.00538 0.20148 -0.77863 0.06922 0 0 0 -0.5133
LEU_5 0 0.00683 -0.46691 -0.39148 0.03741 0 0 0 -0.81415
ASN_6 0 -0.00956 -0.06384 -0.28327 0.05467 0 0 0 -0.302
ASP_7 0 -0.05632 0.08543 -0.52292 0.06956 0 0 0 -0.42424
LEU_8 0 -0.18215 -0.10174 0.4149 0.04389 0 0 0 0.17489
LEU_9 0 0.09571 -0.49734 -0.50394 0.03683 0 0 0 -0.86874
GLU_10 0 0.04959 -0.17184 -0.71584 0.06894 0 0 0 -0.76914
ASP_11 0 -0.07252 0.01349 -0.47618 0.0691 0 0 0 -0.46612
LEU_12 0 0.20832 -0.55026 -0.39148 0.04183 0 0 0 -0.69159
GLN_13 0 0.27339 -0.0536 -0.01696 0.04365 0 0 0 0.24648
GLU_14 0 -0.0605 0.09625 -0.92601 0.06925 0 0 0 -0.82101
VAL_15 0 -0.23475 -0.11039 0.10145 0.03543 0 0 0 -0.20825
LEU_16 0 0.52902 -0.95668 -0.50394 0.03894 0 0 0 -0.89266
LYS_17 0 -0.17139 -0.5296 -0.42611 0.06887 0 0 0 -1.05823
ASN_18 0 -0.08127 -0.0356 -0.36221 0.06894 0 0 0 -0.41014
LEU_19 0 0.15939 0.66397 -0.19483 0.03624 0 0 0 0.66477
HIS_D_20 0 -0.13773 -0.13188 -0.04512 0.03291 0 0 0 -0.28183
LYS_21 0 0.0538 -0.30098 -0.77863 0.06951 0 0 0 -0.95629
ASN_22 0 0.0438 -0.13191 -0.19403 0.06956 0 0 0 -0.21258
ASP_23 0.23037 0.368 0.15761 0.46164 0.0359 0 0 0 1.25352
ARG_24 0 0.10089 -0.00208 -0.48527 0.07072 0 0 0 -0.31574
SER_25 0 -0.00026 -0.09855 -0.22078 0.03607 0 0 0 -0.28351
GLY_26 0 0.01239 -0.13592 -0.09146 0.04302 0 0 0 -0.17196
LYS_27 0 0.0042 -0.02861 -0.8715 0.07299 0 0 0 -0.82292
ASP_28 0 -0.03 -0.03077 -0.60822 0.07025 0 0 0 -0.59874
ASN_29 0 -0.18128 -0.27384 -0.13901 0.03493 0 0 0 -0.55919
ILE_30 0 -0.15085 1.03285 0.47679 0.03493 0 0 0 1.39373
HIS_D_31 0 -0.04884 -0.12679 0.11054 0.06921 0 0 0 0.00411
ASP_32 0 0.03953 0.12362 -0.31759 0.06893 0 0 0 -0.08551
VAL_33 0 -0.05924 0.20632 -0.35242 0.03741 0 0 0 -0.16792
ASP_34 0.00705 0.41258 -1.0591 -0.24167 0.04283 0 0 0 -0.83831
ASN_35 0 -0.0155 0.01223 -0.36221 0.06921 0 0 0 -0.29627
HIS_36 0 -0.29557 0.22325 -0.11266 0.04298 0 0 0 -0.14201
LEU_37 1.20643 0.8407 -0.79239 -0.50394 0.04219 0 0 0 0.79299
GLN_38 0 0.26194 -0.08652 -0.4142 0.06898 0 0 0 -0.16979
ASN_39 0 -0.07923 0.14298 -0.32173 0.06884 0 0 0 -0.18914
VAL_40 0 0.15943 -0.75272 -0.10438 0.0366 0 0 0 -0.66107
ILE_41 0 -0.32514 -0.47838 0.34575 0.03617 0 0 0 -0.42161
GLU_42 0 -0.06236 -0.11132 -0.71584 0.06921 0 0 0 -0.82032
ASP_43 0 -0.22693 0.45387 -0.42964 0.06926 0 0 0 -0.13345
ILE_44 0 -0.11012 -1.25987 -0.31819 0.03741 0 0 0 -1.65077
HIS_D_45 0 -0.04161 0.14234 -0.06774 0.06923 0 0 0 0.10223
ASP_46 0 -0.05738 0.05429 -0.52292 0.06894 0 0 0 -0.45708
PHE_47 0 -0.02591 -0.21559 0.07137 0.04406 0 0 0 -0.12607
MET_48 0 0.08693 -0.34927 -0.13184 0.07081 0 0 0 -0.32337
GLN_49 0 0.01282 0.10486 -0.55896 0.06894 0 0 0 -0.37234
ALA_50 0 -0.01306 -0.09252 0.15304 0.03493 0 0 0 0.0824
ALA_51 0 0.0122 -0.17921 -0.06885 0.03106 0 0 0 -0.2048
ALA_52 0 0.00251 -0.12553 0.11438 0.03079 0 0 0 0.02215
ALA_53 0 -0.03834 -0.05191 0.28428 0.03554 0 0 0 0.22956
ALA_54 0 -0.10063 0.03421 0.14698 0.03019 0 0 0 0.11075
ALA_55 0 0.40007 -0.03744 -0.11236 0.03017 0 0 0 0.28044
ASN_56 0 0.09095 -0.14308 -0.07783 0.03511 0 0 0 -0.09485
CYS_57 0 -0.05717 0.00726 1.27167 0.0693 0 0 0 1.29106
ARG_58 0 -0.2803 0.39542 -0.22643 0.03503 0 0 0 -0.07629
LYS_59 0 0.26311 -0.19807 -0.2228 0.03539 0 0 0 -0.12237
GLY_60 0 0.28546 -0.06571 -0.09146 0.0357 0 0 0 0.16399
SER_61 0 -0.01291 -0.13462 -0.22078 0.04305 0 0 0 -0.32525
PRO_62 0.0004 -0.43815 -0.17343 -0.2658 0.05116 0 0 0 -0.82582
GLY_63 0 -0.08111 0.03736 0.0322 0.03812 0 0 0 0.02657
SER_64 0 0.00407 0.00693 0.13063 0.04109 0 0 0 0.18271
PRO_65 0 -0.00674 -0.13017 -0.12679 0.07212 0 0 0 -0.19158
ALA_66 0 -0.02525 0.05103 0.59025 0.04957 0 0 0 0.6656
GLY_67 0 0 0 0.91259 0.04183 0 0 0 0.95441
SER_68 0 0 0 0.13063 0.04957 0 0 0 0.1802
PRO_69 0 0 0 0.2123 0.04957 0 0 0 0.26186
THR_70 0 0 0 0.43096 0.07499 0 0 0 0.50594
SER_71 0 0 0 0.29023 0.07582 0 0 0 0.36605
THR_72 0 0 0 0.48779 0.07582 0 0 0 0.56361
GLU_73 0 0 0 -1.03403 0.07499 0 0 0 -0.95904
GLU_74 0 0 0 -0.93278 0.04957 0 0 0 -0.88321
GLY_75 0 0 0 0.91259 0.04957 0 0 0 0.96215
THR_76 0 0 0 0.48779 0.04957 0 0 0 0.53736
SER_77 0 0 0 0.29023 0.07499 0 0 0 0.36522
GLU_78 0 0 0 -1.01303 0.07573 0 0 0 -0.9373
SER_79 0 0 0 0.13063 0.07564 0 0 0 0.20627
ALA_80 0 0 0 0.89846 0.05522 0 0 0 0.95367
THR_81 0 0 0 0.48779 0.04957 0 0 0 0.53736
PRO_82 0 0 0 0.2123 0.07582 0 0 0 0.28812
GLU_83 0 0 0 -1.03403 0.07499 0 0 0 -0.95904
SER_84 0 0 0 0.13063 0.07508 0 0 0 0.20571
GLY_85 0 0 0 0.91259 0.04957 0 0 0 0.96215
PRO_86 0 0 0 0.51404 0.04957 0 0 0 0.5636
GLY_87 0 0 0 0.60923 0.04183 0 0 0 0.65106
THR_88 0 0 0 0.43096 0.04183 0 0 0 0.47278
SER_89 0 0 0 0.29023 0.04957 0 0 0 0.3398
THR_90 0 0 0 0.33798 0.07582 0 0 0 0.4138
GLU_91 0 0 0 -1.01303 0.07582 0 0 0 -0.93721
PRO_92 0 0 0 0.51404 0.07576 0 0 0 0.5898
SER_93 0 0 0 -0.0106 0.07499 0 0 0 0.06439
GLU_94 0 0 0 -1.01303 0.07556 0 0 0 -0.93747
GLY_95 0 0 0 0.91259 0.05749 0 0 0 0.97008
SER_96 0 0 0 -0.0106 0.07582 0 0 0 0.06522
ALA_97 0 0 0 0.77873 0.07582 0 0 0 0.85455
PRO_98 0 0 0 0.2123 0.04957 0 0 0 0.26186
GLY_99 0 0 0 0.91259 0.04883 0 0 0 0.96141
SER_100 0 0 0 -0.0106 0.04957 0 0 0 0.03897
PRO_101 0 0 0 0.51404 0.04957 0 0 0 0.5636
ALA_102 0 0 0 0.797 0.04957 0 0 0 0.84657
GLY_103 0 0 0 0.60923 0.04957 0 0 0 0.6588
SER_104 0 0 0 0.29023 0.04957 0 0 0 0.3398
PRO_105 0 0 0 0.51404 0.07582 0 0 0 0.58986
THR_106 0 0 0 0.33798 0.07582 0 0 0 0.4138
SER_107 0 0 0 0.13063 0.04957 0 0 0 0.1802
THR_108 0 0 0 0.43096 0.04957 0 0 0 0.48052
GLU_109 0.01788 0 0 -1.03403 0.07582 0 0 0 -0.94033
GLU_110 0.01788 0 0 -1.03403 0.04957 0 0 0 -0.96658
GLY_111 0 0 0 0.91259 0.07508 0 0 0 0.98767
THR_112 0 0 0 0.48779 0.07582 0 0 0 0.56361
SER_113 0 0 0 0.13063 0.07499 0 0 0 0.20562
THR_114 0 0 0 0.43096 0.07499 0 0 0 0.50594
GLU_115 0 0 0 -1.01303 0.07582 0 0 0 -0.93721
PRO_116 0 0 0 0.51404 0.07582 0 0 0 0.58986
SER_117 0 0 0 0.13063 0.07499 0 0 0 0.20562
GLU_118 0 0 0 -0.93278 0.07582 0 0 0 -0.85696
GLY_119 0 0 0 0.91259 0.04957 0 0 0 0.96215
SER_120 0 0 0 0.29023 0.04957 0 0 0 0.3398
ALA_121 0 0 0 0.89846 0.04957 0 0 0 0.94802
PRO_122 0 0 0 0.2123 0.04957 0 0 0 0.26186
GLY_123 0 0 0 0.91259 0.04957 0 0 0 0.96215
THR_124 0 0 0 0.43096 0.04957 0 0 0 0.48052
SER_125 0 0 0 0.13063 0.07582 0 0 0 0.20645
THR_126 0 0 0 0.33798 0.07499 0 0 0 0.41297
GLU_127 0 0 0 -1.01303 0.07582 0 0 0 -0.93721
PRO_128 0 0 0 0.2123 0.07582 0 0 0 0.28812
SER_129 0 0 0 0.13063 0.07508 0 0 0 0.20571
GLU_130 0 0 0 -1.03403 0.07582 0 0 0 -0.95821
GLY_131 0 0 0 0.91259 0.07582 0 0 0 0.98841
SER_132 0 0 0 0.29023 0.05764 0 0 0 0.34787
ALA_133 0 0 0 0.89846 0.05741 0 0 0 0.95587
PRO_134 0 0 0 0.2123 0.04957 0 0 0 0.26186
GLY_135 0 0 0 0.91259 0.04957 0 0 0 0.96215
THR_136 0 0 0 0.48779 0.04957 0 0 0 0.53736
SER_137 0 0 0 0.29023 0.04957 0 0 0 0.3398
GLU_138 0 0 0 -1.01303 0.07582 0 0 0 -0.93721
SER_139 0 0 0 0.29023 0.07506 0 0 0 0.36529
ALA_140 0 0 0 0.797 0.07414 0 0 0 0.87114
THR_141 5e-05 0 0 0.48779 0.06721 0 0 0 0.55505
PRO_142 5e-05 0 0 0.2123 0.07582 0 0 0 0.28816
GLU_143 0 0 0 -1.01303 0.07499 0 0 0 -0.93804
SER_144 0 0 0 0.13063 0.07508 0 0 0 0.20571
GLY_145 0 0 0 0.91259 0.04957 0 0 0 0.96215
PRO_146 0 -0.02729 -0.06652 0.2123 0.04883 0 0 0 0.16731
GLY_147 0 -0.05906 -0.03841 0.91259 0.04643 0 0 0 0.86155
SER_148 0 -0.07363 -0.04391 0.13063 0.07212 0 0 0 0.08521
GLU_149 0 -0.15605 -0.05039 -0.37543 0.03743 0 0 0 -0.54444
PRO_150 0.0004 -0.05073 -0.14872 -0.05784 0.04731 0 0 0 -0.2096
ALA_151 0 0.13318 0.15419 0.28428 0.04449 0 0 0 0.61615
THR_152 0 0.12118 -0.08879 -0.06501 0.04751 0 0 0 0.01489
SER_153 0 -0.15482 -0.03086 -0.21543 0.03639 0 0 0 -0.36471
GLY_154 0 0.31488 -0.21101 -0.08884 0.03503 0 0 0 0.05006
SER_155 0 0.04745 -0.10303 -0.18312 0.03812 0 0 0 -0.20058
GLU_156 0 -0.00528 -0.19481 -0.60186 0.07081 0 0 0 -0.73114
THR_157 0 -0.07464 0.05176 -0.13245 0.03723 0 0 0 -0.1181
PRO_158 0 0 0 0.043 0.04731 0 0 0 0.09031
GLY_159 0 -0.03861 0.05246 -0.0429 0.03415 0 0 0 0.0051
MET_160 0 0.07833 -0.18293 0.0106 0.0699 0 0 0 -0.02409
TYR_161 0 -0.06492 -0.0286 0.85474 0.0693 0 0 0 0.83051
GLY_162 0 -0.0378 0.00158 0.0322 0.0357 0 0 0 0.03169
LYS_163 0 -0.17787 0.25682 -0.51535 0.04277 0 0 0 -0.39364
LEU_164 0 -0.07616 -0.11626 -0.06582 0.0699 0 0 0 -0.18834
ASN_165 0 -0.03141 -0.0493 -0.40966 0.06633 0 0 0 -0.42403
ASP_166 0 -0.07339 0.0352 -0.52292 0.06937 0 0 0 -0.49174
LEU_167 0 -0.19932 -0.0122 0.08126 0.04399 0 0 0 -0.08628
LEU_168 0 -0.00216 -0.37001 0.4149 0.0699 0 0 0 0.11263
GLU_169 0 -0.05243 0.02339 -0.92601 0.0695 0 0 0 -0.88556
ASP_170 0 -0.09716 0.20467 -0.37876 0.06916 0 0 0 -0.20209
LEU_171 0 -0.17464 -1.0394 -0.39148 0.03205 0 0 0 -1.57347
GLN_172 0 0.02456 0.02666 -0.16687 0.06902 0 0 0 -0.04663
GLU_173 0 -0.10011 0.01866 -1.00041 0.06921 0 0 0 -1.01267
VAL_174 0 -0.18974 -0.52061 -0.00525 0.04496 0 0 0 -0.67064
LEU_175 1.20643 0.84552 -0.64932 -0.50394 0.0373 0 0 0 0.93598
LYS_176 0 0.14208 -0.35447 -0.51535 0.06921 0 0 0 -0.65854
ASN_177 0 -0.05784 0.25602 -0.19403 0.06961 0 0 0 0.07377
LEU_178 0 -0.07316 0.09606 -0.19483 0.03546 0 0 0 -0.13647
HIS_D_179 0.00705 0.15091 -0.26479 -0.15819 0.03615 0 0 0 -0.22886
LYS_180 0 -0.02856 -0.18349 -0.77863 0.0693 0 0 0 -0.92138
ASN_181 0 -0.27231 0.09589 0.05572 0.0326 0 0 0 -0.0881
ASP_182 0.23037 0.02452 0.03489 0.46164 0.03704 0 0 0 0.78846
ARG_183 0 -0.21738 -0.15827 -0.39371 0.06939 0 0 0 -0.69996
SER_184 0 0.01246 -0.08509 -0.22078 0.06939 0 0 0 -0.22401
GLY_185 0 -0.15071 -0.20336 -0.08884 0.03487 0 0 0 -0.40804
LYS_186 0 0.02693 -0.04525 -0.8715 0.07259 0 0 0 -0.81723
ASP_187 0 -0.01162 -0.00751 -0.60822 0.07072 0 0 0 -0.55664
ASN_188 0 0.00486 -0.11499 -0.24178 0.06903 0 0 0 -0.28287
ILE_189 0 0.23465 0.70754 0.06915 0.04293 0 0 0 1.05427
HIS_D_190 0 -0.07129 -0.12431 0.0215 0.06894 0 0 0 -0.10517
ASP_191 0 -0.09111 -0.06341 -0.52292 0.06894 0 0 0 -0.6085
VAL_192 0 -0.07094 0.70458 -0.00525 0.0359 0 0 0 0.6643
ASP_193 0 0.32535 -0.77865 -0.24167 0.06976 0 0 0 -0.62522
ASN_194 0 -0.08514 -0.08919 -0.32173 0.06884 0 0 0 -0.42722
HIS_195 0 -0.02496 0.05146 0.0215 0.06899 0 0 0 0.11699
LEU_196 0 0.17125 -0.40873 -0.53584 0.0323 0 0 0 -0.74101
GLN_197 0 -0.23835 -0.23782 -0.4142 0.04262 0 0 0 -0.84775
ASN_198 0 -0.0968 -0.05443 -0.36221 0.06893 0 0 0 -0.44451
VAL_199 0 -0.28373 -0.12497 0.10145 0.03706 0 0 0 -0.27018
ILE_200 0 0.27841 -0.49715 -0.31819 0.05257 0 0 0 -0.48436
GLU_201 0 0.01038 -0.12624 -0.60186 0.06921 0 0 0 -0.64851
ASP_202 0 0.00931 0.38122 -0.37876 0.06884 0 0 0 0.08061
ILE_203 0 -0.50007 -0.77999 -0.06945 0.0321 0 0 0 -1.31741
HIS_D_204 0 0.25516 -0.18602 -0.11266 0.0702 0 0 0 0.02668
ASP_205 0 -0.05605 0.04043 -0.52292 0.06878 0 0 0 -0.46976
PHE_206 0 -0.36571 -0.10205 0.42954 0.04336 0 0 0 0.00513
MET_207 0 0.25915 -0.24803 -0.13184 0.04607 0 0 0 -0.07465
GLN_208 0 0.04768 -0.0511 -0.3291 0.06898 0 0 0 -0.26353
ALA_209 0 -0.05777 -0.01971 0.15304 0.06263 0 0 0 0.13819
ALA_210 0 0.20331 -0.16401 -0.01847 0.03676 0 0 0 0.05758
ALA_211 0 0.73331 -0.04081 0.07904 0.03418 0 0 0 0.80573
ALA_212 0 0.03041 -0.02016 0.28428 0.04125 0 0 0 0.33578
ALA_213 0 0.03633 0.04663 0.14698 0.03019 0 0 0 0.26014
ALA_214 0 0.10189 -0.03078 -0.06885 0.03259 0 0 0 0.03485
ASN_215 0 0.08832 0.01206 -0.32173 0.04331 0 0 0 -0.17804
CYS_216 0 -0.00321 0.06786 1.70525 0.07114 0 0 0 1.84105
ARG_217 0 -0.10506 -0.01322 -0.33465 0.06353 0 0 0 -0.3894
LYS:CtermProteinFull_218 0 -0.06991 0.42392 -0.68888 0.04345 0 0 0 -0.29142
#END_POSE_ENERGIES_TABLE ./minmover_pdb/pose_44.pdb
