# Supplementary material for: Selection of a promiscuous minimalist cAMP phosphodiesterase from a library of de novo designed proteins
Source: Nat Chem. 2024 May 3;16(7):1200–8. doi: 10.1038/s41557-024-01490-4 (PMC11230910; doi:10.1038/s41557-024-01490-4)
Supplement: Supplementary file 3 — MD input files, scripts and final structures derived from MD, AlphaFold2, EMSfold and MultiSFold. [file 41557_2024_1490_MOESM3_ESM.zip › Computational_Data/4_MultiSFold/campase/pose_46.pdb]

ATOM      1  N   MET A   1      14.999  -7.930  -0.838  1.00  0.00           N  
ATOM      2  CA  MET A   1      13.940  -6.997  -1.273  1.00  0.00           C  
ATOM      3  C   MET A   1      12.590  -7.687  -1.322  1.00  0.00           C  
ATOM      4  O   MET A   1      11.725  -7.234  -0.603  1.00  0.00           O  
ATOM      5  CB  MET A   1      14.272  -6.407  -2.642  1.00  0.00           C  
ATOM      6  CEN MET A   1      14.749  -4.920  -3.441  1.00  0.00           X  
ATOM      7  H   MET A   1      15.775  -8.121  -1.439  1.00  0.00           H  
ATOM      8  N   TYR A   2      12.434  -8.810  -2.033  1.00  0.00           N  
ATOM      9  CA  TYR A   2      11.121  -9.452  -2.219  1.00  0.00           C  
ATOM     10  C   TYR A   2      10.240  -9.600  -0.960  1.00  0.00           C  
ATOM     11  O   TYR A   2       9.048  -9.373  -1.063  1.00  0.00           O  
ATOM     12  CB  TYR A   2      11.331 -10.836  -2.838  1.00  0.00           C  
ATOM     13  CEN TYR A   2      11.301 -11.633  -4.398  1.00  0.00           X  
ATOM     14  H   TYR A   2      13.139  -9.098  -2.695  1.00  0.00           H  
ATOM     15  N   GLY A   3      10.799  -9.936   0.214  1.00  0.00           N  
ATOM     16  CA  GLY A   3      10.021 -10.080   1.461  1.00  0.00           C  
ATOM     17  C   GLY A   3       9.318  -8.787   1.888  1.00  0.00           C  
ATOM     18  O   GLY A   3       8.156  -8.837   2.248  1.00  0.00           O  
ATOM     19  CEN GLY A   3      10.020 -10.080   1.461  1.00  0.00           X  
ATOM     20  H   GLY A   3      11.783 -10.159   0.240  1.00  0.00           H  
ATOM     21  N   LYS A   4       9.977  -7.631   1.693  1.00  0.00           N  
ATOM     22  CA  LYS A   4       9.447  -6.300   2.068  1.00  0.00           C  
ATOM     23  C   LYS A   4       8.228  -5.859   1.251  1.00  0.00           C  
ATOM     24  O   LYS A   4       7.371  -5.143   1.733  1.00  0.00           O  
ATOM     25  CB  LYS A   4      10.547  -5.246   1.936  1.00  0.00           C  
ATOM     26  CEN LYS A   4      11.979  -3.997   2.868  1.00  0.00           X  
ATOM     27  H   LYS A   4      10.920  -7.674   1.335  1.00  0.00           H  
ATOM     28  N   LEU A   5       8.207  -6.240  -0.022  1.00  0.00           N  
ATOM     29  CA  LEU A   5       7.147  -5.914  -0.960  1.00  0.00           C  
ATOM     30  C   LEU A   5       5.871  -6.717  -0.688  1.00  0.00           C  
ATOM     31  O   LEU A   5       4.777  -6.174  -0.772  1.00  0.00           O  
ATOM     32  CB  LEU A   5       7.633  -6.154  -2.395  1.00  0.00           C  
ATOM     33  CEN LEU A   5       8.096  -5.203  -3.515  1.00  0.00           X  
ATOM     34  H   LEU A   5       8.937  -6.867  -0.330  1.00  0.00           H  
ATOM     35  N   ASN A   6       6.013  -8.003  -0.355  1.00  0.00           N  
ATOM     36  CA  ASN A   6       4.867  -8.828   0.004  1.00  0.00           C  
ATOM     37  C   ASN A   6       4.146  -8.227   1.215  1.00  0.00           C  
ATOM     38  O   ASN A   6       2.924  -8.200   1.219  1.00  0.00           O  
ATOM     39  CB  ASN A   6       5.275 -10.263   0.281  1.00  0.00           C  
ATOM     40  CEN ASN A   6       5.355 -11.169  -0.243  1.00  0.00           X  
ATOM     41  H   ASN A   6       6.934  -8.365  -0.155  1.00  0.00           H  
ATOM     42  N   ASP A   7       4.907  -7.668   2.164  1.00  0.00           N  
ATOM     43  CA  ASP A   7       4.356  -6.986   3.341  1.00  0.00           C  
ATOM     44  C   ASP A   7       3.615  -5.702   2.915  1.00  0.00           C  
ATOM     45  O   ASP A   7       2.502  -5.451   3.358  1.00  0.00           O  
ATOM     46  CB  ASP A   7       5.465  -6.656   4.343  1.00  0.00           C  
ATOM     47  CEN ASP A   7       5.883  -7.019   5.198  1.00  0.00           X  
ATOM     48  H   ASP A   7       5.907  -7.799   2.132  1.00  0.00           H  
ATOM     49  N   LEU A   8       4.164  -4.963   1.941  1.00  0.00           N  
ATOM     50  CA  LEU A   8       3.542  -3.755   1.397  1.00  0.00           C  
ATOM     51  C   LEU A   8       2.234  -4.027   0.630  1.00  0.00           C  
ATOM     52  O   LEU A   8       1.277  -3.257   0.722  1.00  0.00           O  
ATOM     53  CB  LEU A   8       4.543  -3.035   0.485  1.00  0.00           C  
ATOM     54  CEN LEU A   8       5.427  -1.788   0.681  1.00  0.00           X  
ATOM     55  H   LEU A   8       5.112  -5.175   1.668  1.00  0.00           H  
ATOM     56  N   LEU A   9       2.197  -5.099  -0.164  1.00  0.00           N  
ATOM     57  CA  LEU A   9       0.994  -5.493  -0.901  1.00  0.00           C  
ATOM     58  C   LEU A   9      -0.155  -5.824   0.065  1.00  0.00           C  
ATOM     59  O   LEU A   9      -1.306  -5.492  -0.216  1.00  0.00           O  
ATOM     60  CB  LEU A   9       1.297  -6.692  -1.808  1.00  0.00           C  
ATOM     61  CEN LEU A   9       1.516  -6.825  -3.327  1.00  0.00           X  
ATOM     62  H   LEU A   9       3.021  -5.680  -0.221  1.00  0.00           H  
ATOM     63  N   GLU A  10       0.163  -6.450   1.198  1.00  0.00           N  
ATOM     64  CA  GLU A  10      -0.807  -6.804   2.238  1.00  0.00           C  
ATOM     65  C   GLU A  10      -1.424  -5.553   2.876  1.00  0.00           C  
ATOM     66  O   GLU A  10      -2.646  -5.488   3.040  1.00  0.00           O  
ATOM     67  CB  GLU A  10      -0.145  -7.670   3.312  1.00  0.00           C  
ATOM     68  CEN GLU A  10       0.171  -9.203   3.985  1.00  0.00           X  
ATOM     69  H   GLU A  10       1.136  -6.623   1.399  1.00  0.00           H  
ATOM     70  N   ASP A  11      -0.607  -4.539   3.158  1.00  0.00           N  
ATOM     71  CA  ASP A  11      -1.052  -3.283   3.759  1.00  0.00           C  
ATOM     72  C   ASP A  11      -1.962  -2.505   2.806  1.00  0.00           C  
ATOM     73  O   ASP A  11      -3.009  -2.005   3.221  1.00  0.00           O  
ATOM     74  CB  ASP A  11       0.151  -2.424   4.157  1.00  0.00           C  
ATOM     75  CEN ASP A  11       0.719  -2.200   4.972  1.00  0.00           X  
ATOM     76  H   ASP A  11       0.387  -4.672   3.040  1.00  0.00           H  
ATOM     77  N   LEU A  12      -1.629  -2.470   1.514  1.00  0.00           N  
ATOM     78  CA  LEU A  12      -2.435  -1.789   0.500  1.00  0.00           C  
ATOM     79  C   LEU A  12      -3.854  -2.372   0.389  1.00  0.00           C  
ATOM     80  O   LEU A  12      -4.846  -1.635   0.418  1.00  0.00           O  
ATOM     81  CB  LEU A  12      -1.726  -1.860  -0.858  1.00  0.00           C  
ATOM     82  CEN LEU A  12      -0.918  -0.830  -1.671  1.00  0.00           X  
ATOM     83  H   LEU A  12      -0.754  -2.892   1.242  1.00  0.00           H  
ATOM     84  N   GLN A  13      -3.976  -3.701   0.337  1.00  0.00           N  
ATOM     85  CA  GLN A  13      -5.272  -4.386   0.326  1.00  0.00           C  
ATOM     86  C   GLN A  13      -6.106  -4.088   1.577  1.00  0.00           C  
ATOM     87  O   GLN A  13      -7.314  -3.838   1.467  1.00  0.00           O  
ATOM     88  CB  GLN A  13      -5.066  -5.898   0.200  1.00  0.00           C  
ATOM     89  CEN GLN A  13      -5.079  -7.245  -0.910  1.00  0.00           X  
ATOM     90  H   GLN A  13      -3.133  -4.256   0.370  1.00  0.00           H  
ATOM     91  N   GLU A  14      -5.509  -4.093   2.769  1.00  0.00           N  
ATOM     92  CA  GLU A  14      -6.250  -3.800   3.999  1.00  0.00           C  
ATOM     93  C   GLU A  14      -6.745  -2.346   4.019  1.00  0.00           C  
ATOM     94  O   GLU A  14      -7.917  -2.114   4.345  1.00  0.00           O  
ATOM     95  CB  GLU A  14      -5.378  -4.077   5.226  1.00  0.00           C  
ATOM     96  CEN GLU A  14      -4.915  -5.099   6.508  1.00  0.00           X  
ATOM     97  H   GLU A  14      -4.531  -4.333   2.832  1.00  0.00           H  
ATOM     98  N   VAL A  15      -5.942  -1.375   3.564  1.00  0.00           N  
ATOM     99  CA  VAL A  15      -6.380   0.032   3.498  1.00  0.00           C  
ATOM    100  C   VAL A  15      -7.535   0.221   2.528  1.00  0.00           C  
ATOM    101  O   VAL A  15      -8.489   0.923   2.869  1.00  0.00           O  
ATOM    102  CB  VAL A  15      -5.229   0.966   3.079  1.00  0.00           C  
ATOM    103  CEN VAL A  15      -4.802   1.456   3.307  1.00  0.00           X  
ATOM    104  H   VAL A  15      -5.012  -1.620   3.256  1.00  0.00           H  
ATOM    105  N   LEU A  16      -7.504  -0.435   1.363  1.00  0.00           N  
ATOM    106  CA  LEU A  16      -8.573  -0.317   0.360  1.00  0.00           C  
ATOM    107  C   LEU A  16      -9.889  -0.895   0.877  1.00  0.00           C  
ATOM    108  O   LEU A  16     -10.965  -0.305   0.757  1.00  0.00           O  
ATOM    109  CB  LEU A  16      -8.162  -1.019  -0.941  1.00  0.00           C  
ATOM    110  CEN LEU A  16      -7.680  -0.491  -2.306  1.00  0.00           X  
ATOM    111  H   LEU A  16      -6.715  -1.037   1.171  1.00  0.00           H  
ATOM    112  N   LYS A  17      -9.804  -2.057   1.520  1.00  0.00           N  
ATOM    113  CA  LYS A  17     -10.969  -2.746   2.063  1.00  0.00           C  
ATOM    114  C   LYS A  17     -11.641  -1.948   3.182  1.00  0.00           C  
ATOM    115  O   LYS A  17     -12.870  -1.868   3.214  1.00  0.00           O  
ATOM    116  CB  LYS A  17     -10.570  -4.131   2.576  1.00  0.00           C  
ATOM    117  CEN LYS A  17     -10.540  -6.227   2.290  1.00  0.00           X  
ATOM    118  H   LYS A  17      -8.895  -2.490   1.576  1.00  0.00           H  
ATOM    119  N   ASN A  18     -10.873  -1.364   4.099  1.00  0.00           N  
ATOM    120  CA  ASN A  18     -11.410  -0.584   5.211  1.00  0.00           C  
ATOM    121  C   ASN A  18     -12.017   0.742   4.744  1.00  0.00           C  
ATOM    122  O   ASN A  18     -13.139   1.058   5.144  1.00  0.00           O  
ATOM    123  CB  ASN A  18     -10.346  -0.328   6.263  1.00  0.00           C  
ATOM    124  CEN ASN A  18      -9.996  -0.775   7.145  1.00  0.00           X  
ATOM    125  H   ASN A  18      -9.869  -1.444   4.000  1.00  0.00           H  
ATOM    126  N   LEU A  19     -11.360   1.459   3.836  1.00  0.00           N  
ATOM    127  CA  LEU A  19     -11.853   2.727   3.295  1.00  0.00           C  
ATOM    128  C   LEU A  19     -13.162   2.537   2.529  1.00  0.00           C  
ATOM    129  O   LEU A  19     -14.119   3.277   2.757  1.00  0.00           O  
ATOM    130  CB  LEU A  19     -10.793   3.362   2.386  1.00  0.00           C  
ATOM    131  CEN LEU A  19      -9.817   4.538   2.582  1.00  0.00           X  
ATOM    132  H   LEU A  19     -10.488   1.100   3.472  1.00  0.00           H  
ATOM    133  N   HIS A  20     -13.252   1.475   1.725  1.00  0.00           N  
ATOM    134  CA  HIS A  20     -14.476   1.126   1.001  1.00  0.00           C  
ATOM    135  C   HIS A  20     -15.627   0.710   1.931  1.00  0.00           C  
ATOM    136  O   HIS A  20     -16.735   1.237   1.821  1.00  0.00           O  
ATOM    137  CB  HIS A  20     -14.191   0.002  -0.000  1.00  0.00           C  
ATOM    138  CEN HIS A  20     -13.856  -0.135  -1.378  1.00  0.00           X  
ATOM    139  H   HIS A  20     -12.407   0.962   1.521  1.00  0.00           H  
ATOM    140  N   LYS A  21     -15.396  -0.223   2.870  1.00  0.00           N  
ATOM    141  CA  LYS A  21     -16.454  -0.738   3.769  1.00  0.00           C  
ATOM    142  C   LYS A  21     -17.008   0.338   4.706  1.00  0.00           C  
ATOM    143  O   LYS A  21     -18.197   0.303   5.027  1.00  0.00           O  
ATOM    144  CB  LYS A  21     -15.924  -1.911   4.596  1.00  0.00           C  
ATOM    145  CEN LYS A  21     -15.842  -3.998   4.930  1.00  0.00           X  
ATOM    146  H   LYS A  21     -14.452  -0.573   2.956  1.00  0.00           H  
ATOM    147  N   ASN A  22     -16.166   1.264   5.156  1.00  0.00           N  
ATOM    148  CA  ASN A  22     -16.543   2.317   6.095  1.00  0.00           C  
ATOM    149  C   ASN A  22     -17.447   3.405   5.471  1.00  0.00           C  
ATOM    150  O   ASN A  22     -18.362   3.894   6.140  1.00  0.00           O  
ATOM    151  CB  ASN A  22     -15.306   2.956   6.700  1.00  0.00           C  
ATOM    152  CEN ASN A  22     -14.688   2.824   7.537  1.00  0.00           X  
ATOM    153  H   ASN A  22     -15.199   1.209   4.870  1.00  0.00           H  
ATOM    154  N   ASP A  23     -17.280   3.727   4.176  1.00  0.00           N  
ATOM    155  CA  ASP A  23     -17.966   4.831   3.488  1.00  0.00           C  
ATOM    156  C   ASP A  23     -19.455   4.550   3.208  1.00  0.00           C  
ATOM    157  O   ASP A  23     -19.957   4.677   2.087  1.00  0.00           O  
ATOM    158  CB  ASP A  23     -17.248   5.148   2.174  1.00  0.00           C  
ATOM    159  CEN ASP A  23     -16.552   5.789   1.795  1.00  0.00           X  
ATOM    160  H   ASP A  23     -16.599   3.211   3.640  1.00  0.00           H  
ATOM    161  N   ARG A  24     -20.217   4.206   4.249  1.00  0.00           N  
ATOM    162  CA  ARG A  24     -21.671   4.004   4.100  1.00  0.00           C  
ATOM    163  C   ARG A  24     -22.453   5.226   3.632  1.00  0.00           C  
ATOM    164  O   ARG A  24     -23.669   5.113   3.518  1.00  0.00           O  
ATOM    165  CB  ARG A  24     -22.282   3.452   5.379  1.00  0.00           C  
ATOM    166  CEN ARG A  24     -23.148   1.839   7.054  1.00  0.00           X  
ATOM    167  H   ARG A  24     -19.769   4.187   5.154  1.00  0.00           H  
ATOM    168  N   SER A  25     -21.816   6.363   3.346  1.00  0.00           N  
ATOM    169  CA  SER A  25     -22.564   7.570   2.944  1.00  0.00           C  
ATOM    170  C   SER A  25     -22.155   8.235   1.614  1.00  0.00           C  
ATOM    171  O   SER A  25     -22.721   9.276   1.283  1.00  0.00           O  
ATOM    172  CB  SER A  25     -22.458   8.593   4.058  1.00  0.00           C  
ATOM    173  CEN SER A  25     -22.238   8.882   4.463  1.00  0.00           X  
ATOM    174  H   SER A  25     -20.844   6.446   3.608  1.00  0.00           H  
ATOM    175  N   GLY A  26     -21.223   7.689   0.825  1.00  0.00           N  
ATOM    176  CA  GLY A  26     -20.761   8.373  -0.399  1.00  0.00           C  
ATOM    177  C   GLY A  26     -20.327   7.456  -1.543  1.00  0.00           C  
ATOM    178  O   GLY A  26     -19.141   7.412  -1.857  1.00  0.00           O  
ATOM    179  CEN GLY A  26     -20.761   8.373  -0.400  1.00  0.00           X  
ATOM    180  H   GLY A  26     -20.733   6.852   1.116  1.00  0.00           H  
ATOM    181  N   LYS A  27     -21.289   6.732  -2.130  1.00  0.00           N  
ATOM    182  CA  LYS A  27     -21.123   5.732  -3.204  1.00  0.00           C  
ATOM    183  C   LYS A  27     -20.176   6.118  -4.337  1.00  0.00           C  
ATOM    184  O   LYS A  27     -19.472   5.254  -4.845  1.00  0.00           O  
ATOM    185  CB  LYS A  27     -22.490   5.397  -3.802  1.00  0.00           C  
ATOM    186  CEN LYS A  27     -24.129   4.066  -3.939  1.00  0.00           X  
ATOM    187  H   LYS A  27     -22.204   6.781  -1.704  1.00  0.00           H  
ATOM    188  N   ASP A  28     -20.159   7.386  -4.732  1.00  0.00           N  
ATOM    189  CA  ASP A  28     -19.263   7.817  -5.807  1.00  0.00           C  
ATOM    190  C   ASP A  28     -17.782   7.661  -5.427  1.00  0.00           C  
ATOM    191  O   ASP A  28     -16.967   7.280  -6.260  1.00  0.00           O  
ATOM    192  CB  ASP A  28     -19.554   9.272  -6.184  1.00  0.00           C  
ATOM    193  CEN ASP A  28     -20.076   9.815  -6.870  1.00  0.00           X  
ATOM    194  H   ASP A  28     -20.972   7.955  -4.544  1.00  0.00           H  
ATOM    195  N   ASN A  29     -17.431   7.834  -4.149  1.00  0.00           N  
ATOM    196  CA  ASN A  29     -16.027   7.756  -3.735  1.00  0.00           C  
ATOM    197  C   ASN A  29     -15.552   6.314  -3.490  1.00  0.00           C  
ATOM    198  O   ASN A  29     -14.366   6.029  -3.648  1.00  0.00           O  
ATOM    199  CB  ASN A  29     -15.783   8.597  -2.495  1.00  0.00           C  
ATOM    200  CEN ASN A  29     -15.489   9.576  -2.259  1.00  0.00           X  
ATOM    201  H   ASN A  29     -18.138   8.128  -3.487  1.00  0.00           H  
ATOM    202  N   ILE A  30     -16.444   5.409  -3.075  1.00  0.00           N  
ATOM    203  CA  ILE A  30     -16.099   3.990  -2.890  1.00  0.00           C  
ATOM    204  C   ILE A  30     -15.639   3.381  -4.210  1.00  0.00           C  
ATOM    205  O   ILE A  30     -14.683   2.617  -4.195  1.00  0.00           O  
ATOM    206  CB  ILE A  30     -17.286   3.176  -2.345  1.00  0.00           C  
ATOM    207  CEN ILE A  30     -17.811   2.857  -1.443  1.00  0.00           X  
ATOM    208  H   ILE A  30     -17.406   5.697  -2.971  1.00  0.00           H  
ATOM    209  N   HIS A  31     -16.246   3.748  -5.345  1.00  0.00           N  
ATOM    210  CA  HIS A  31     -15.837   3.210  -6.643  1.00  0.00           C  
ATOM    211  C   HIS A  31     -14.414   3.636  -7.014  1.00  0.00           C  
ATOM    212  O   HIS A  31     -13.633   2.807  -7.473  1.00  0.00           O  
ATOM    213  CB  HIS A  31     -16.814   3.650  -7.738  1.00  0.00           C  
ATOM    214  CEN HIS A  31     -17.968   3.142  -8.401  1.00  0.00           X  
ATOM    215  H   HIS A  31     -16.967   4.457  -5.324  1.00  0.00           H  
ATOM    216  N   ASP A  32     -14.050   4.895  -6.759  1.00  0.00           N  
ATOM    217  CA  ASP A  32     -12.719   5.406  -7.099  1.00  0.00           C  
ATOM    218  C   ASP A  32     -11.612   4.664  -6.336  1.00  0.00           C  
ATOM    219  O   ASP A  32     -10.587   4.318  -6.921  1.00  0.00           O  
ATOM    220  CB  ASP A  32     -12.638   6.907  -6.810  1.00  0.00           C  
ATOM    221  CEN ASP A  32     -12.720   7.803  -7.288  1.00  0.00           X  
ATOM    222  H   ASP A  32     -14.743   5.549  -6.424  1.00  0.00           H  
ATOM    223  N   VAL A  33     -11.835   4.361  -5.054  1.00  0.00           N  
ATOM    224  CA  VAL A  33     -10.849   3.681  -4.195  1.00  0.00           C  
ATOM    225  C   VAL A  33     -10.580   2.258  -4.690  1.00  0.00           C  
ATOM    226  O   VAL A  33      -9.435   1.828  -4.659  1.00  0.00           O  
ATOM    227  CB  VAL A  33     -11.314   3.622  -2.728  1.00  0.00           C  
ATOM    228  CEN VAL A  33     -11.194   3.873  -2.098  1.00  0.00           X  
ATOM    229  H   VAL A  33     -12.748   4.570  -4.673  1.00  0.00           H  
ATOM    230  N   ASP A  34     -11.602   1.539  -5.159  1.00  0.00           N  
ATOM    231  CA  ASP A  34     -11.484   0.186  -5.717  1.00  0.00           C  
ATOM    232  C   ASP A  34     -10.584   0.185  -6.958  1.00  0.00           C  
ATOM    233  O   ASP A  34      -9.680  -0.643  -7.055  1.00  0.00           O  
ATOM    234  CB  ASP A  34     -12.864  -0.378  -6.065  1.00  0.00           C  
ATOM    235  CEN ASP A  34     -13.581  -0.990  -5.679  1.00  0.00           X  
ATOM    236  H   ASP A  34     -12.528   1.944  -5.121  1.00  0.00           H  
ATOM    237  N   ASN A  35     -10.742   1.170  -7.846  1.00  0.00           N  
ATOM    238  CA  ASN A  35      -9.905   1.315  -9.039  1.00  0.00           C  
ATOM    239  C   ASN A  35      -8.438   1.581  -8.677  1.00  0.00           C  
ATOM    240  O   ASN A  35      -7.534   0.996  -9.269  1.00  0.00           O  
ATOM    241  CB  ASN A  35     -10.427   2.415  -9.945  1.00  0.00           C  
ATOM    242  CEN ASN A  35     -11.074   2.511 -10.765  1.00  0.00           X  
ATOM    243  H   ASN A  35     -11.487   1.838  -7.694  1.00  0.00           H  
ATOM    244  N   HIS A  36      -8.185   2.455  -7.699  1.00  0.00           N  
ATOM    245  CA  HIS A  36      -6.822   2.747  -7.270  1.00  0.00           C  
ATOM    246  C   HIS A  36      -6.137   1.504  -6.690  1.00  0.00           C  
ATOM    247  O   HIS A  36      -4.988   1.223  -7.022  1.00  0.00           O  
ATOM    248  CB  HIS A  36      -6.816   3.879  -6.237  1.00  0.00           C  
ATOM    249  CEN HIS A  36      -6.643   5.294  -6.211  1.00  0.00           X  
ATOM    250  H   HIS A  36      -8.953   2.944  -7.258  1.00  0.00           H  
ATOM    251  N   LEU A  37      -6.857   0.708  -5.900  1.00  0.00           N  
ATOM    252  CA  LEU A  37      -6.351  -0.534  -5.325  1.00  0.00           C  
ATOM    253  C   LEU A  37      -5.985  -1.574  -6.400  1.00  0.00           C  
ATOM    254  O   LEU A  37      -4.895  -2.139  -6.345  1.00  0.00           O  
ATOM    255  CB  LEU A  37      -7.389  -1.113  -4.356  1.00  0.00           C  
ATOM    256  CEN LEU A  37      -7.486  -1.136  -2.819  1.00  0.00           X  
ATOM    257  H   LEU A  37      -7.795   0.992  -5.660  1.00  0.00           H  
ATOM    258  N   GLN A  38      -6.832  -1.782  -7.415  1.00  0.00           N  
ATOM    259  CA  GLN A  38      -6.537  -2.707  -8.518  1.00  0.00           C  
ATOM    260  C   GLN A  38      -5.278  -2.289  -9.287  1.00  0.00           C  
ATOM    261  O   GLN A  38      -4.414  -3.133  -9.524  1.00  0.00           O  
ATOM    262  CB  GLN A  38      -7.724  -2.785  -9.481  1.00  0.00           C  
ATOM    263  CEN GLN A  38      -9.117  -3.730  -9.944  1.00  0.00           X  
ATOM    264  H   GLN A  38      -7.681  -1.237  -7.460  1.00  0.00           H  
ATOM    265  N   ASN A  39      -5.121  -0.997  -9.597  1.00  0.00           N  
ATOM    266  CA  ASN A  39      -3.932  -0.506 -10.305  1.00  0.00           C  
ATOM    267  C   ASN A  39      -2.650  -0.728  -9.482  1.00  0.00           C  
ATOM    268  O   ASN A  39      -1.655  -1.199 -10.019  1.00  0.00           O  
ATOM    269  CB  ASN A  39      -4.076   0.961 -10.666  1.00  0.00           C  
ATOM    270  CEN ASN A  39      -4.415   1.538 -11.475  1.00  0.00           X  
ATOM    271  H   ASN A  39      -5.874  -0.353  -9.406  1.00  0.00           H  
ATOM    272  N   VAL A  40      -2.701  -0.500  -8.164  1.00  0.00           N  
ATOM    273  CA  VAL A  40      -1.555  -0.727  -7.258  1.00  0.00           C  
ATOM    274  C   VAL A  40      -1.151  -2.211  -7.233  1.00  0.00           C  
ATOM    275  O   VAL A  40       0.035  -2.536  -7.292  1.00  0.00           O  
ATOM    276  CB  VAL A  40      -1.866  -0.269  -5.821  1.00  0.00           C  
ATOM    277  CEN VAL A  40      -1.720   0.210  -5.348  1.00  0.00           X  
ATOM    278  H   VAL A  40      -3.551  -0.107  -7.782  1.00  0.00           H  
ATOM    279  N   ILE A  41      -2.117  -3.133  -7.166  1.00  0.00           N  
ATOM    280  CA  ILE A  41      -1.831  -4.580  -7.177  1.00  0.00           C  
ATOM    281  C   ILE A  41      -1.128  -5.001  -8.470  1.00  0.00           C  
ATOM    282  O   ILE A  41      -0.138  -5.739  -8.414  1.00  0.00           O  
ATOM    283  CB  ILE A  41      -3.115  -5.413  -7.013  1.00  0.00           C  
ATOM    284  CEN ILE A  41      -3.811  -5.849  -6.295  1.00  0.00           X  
ATOM    285  H   ILE A  41      -3.077  -2.823  -7.173  1.00  0.00           H  
ATOM    286  N   GLU A  42      -1.633  -4.559  -9.621  1.00  0.00           N  
ATOM    287  CA  GLU A  42      -1.047  -4.875 -10.926  1.00  0.00           C  
ATOM    288  C   GLU A  42       0.406  -4.388 -11.012  1.00  0.00           C  
ATOM    289  O   GLU A  42       1.286  -5.151 -11.410  1.00  0.00           O  
ATOM    290  CB  GLU A  42      -1.879  -4.256 -12.051  1.00  0.00           C  
ATOM    291  CEN GLU A  42      -3.064  -4.407 -13.267  1.00  0.00           X  
ATOM    292  H   GLU A  42      -2.426  -3.931  -9.602  1.00  0.00           H  
ATOM    293  N   ASP A  43       0.688  -3.181 -10.524  1.00  0.00           N  
ATOM    294  CA  ASP A  43       2.031  -2.601 -10.536  1.00  0.00           C  
ATOM    295  C   ASP A  43       3.011  -3.374  -9.644  1.00  0.00           C  
ATOM    296  O   ASP A  43       4.131  -3.685 -10.073  1.00  0.00           O  
ATOM    297  CB  ASP A  43       1.974  -1.136 -10.098  1.00  0.00           C  
ATOM    298  CEN ASP A  43       1.939  -0.199 -10.496  1.00  0.00           X  
ATOM    299  H   ASP A  43      -0.077  -2.584 -10.244  1.00  0.00           H  
ATOM    300  N   ILE A  44       2.594  -3.773  -8.433  1.00  0.00           N  
ATOM    301  CA  ILE A  44       3.455  -4.544  -7.520  1.00  0.00           C  
ATOM    302  C   ILE A  44       3.799  -5.882  -8.162  1.00  0.00           C  
ATOM    303  O   ILE A  44       4.961  -6.288  -8.144  1.00  0.00           O  
ATOM    304  CB  ILE A  44       2.787  -4.788  -6.155  1.00  0.00           C  
ATOM    305  CEN ILE A  44       2.621  -4.381  -5.157  1.00  0.00           X  
ATOM    306  H   ILE A  44       1.637  -3.579  -8.177  1.00  0.00           H  
ATOM    307  N   HIS A  45       2.825  -6.574  -8.754  1.00  0.00           N  
ATOM    308  CA  HIS A  45       3.058  -7.855  -9.408  1.00  0.00           C  
ATOM    309  C   HIS A  45       4.082  -7.772 -10.547  1.00  0.00           C  
ATOM    310  O   HIS A  45       5.026  -8.570 -10.594  1.00  0.00           O  
ATOM    311  CB  HIS A  45       1.736  -8.418  -9.941  1.00  0.00           C  
ATOM    312  CEN HIS A  45       0.711  -9.311  -9.514  1.00  0.00           X  
ATOM    313  H   HIS A  45       1.898  -6.174  -8.782  1.00  0.00           H  
ATOM    314  N   ASP A  46       3.969  -6.771 -11.410  1.00  0.00           N  
ATOM    315  CA  ASP A  46       4.889  -6.565 -12.527  1.00  0.00           C  
ATOM    316  C   ASP A  46       6.312  -6.272 -12.049  1.00  0.00           C  
ATOM    317  O   ASP A  46       7.284  -6.849 -12.563  1.00  0.00           O  
ATOM    318  CB  ASP A  46       4.393  -5.424 -13.419  1.00  0.00           C  
ATOM    319  CEN ASP A  46       3.869  -5.271 -14.278  1.00  0.00           X  
ATOM    320  H   ASP A  46       3.170  -6.158 -11.336  1.00  0.00           H  
ATOM    321  N   PHE A  47       6.461  -5.442 -11.015  1.00  0.00           N  
ATOM    322  CA  PHE A  47       7.766  -5.096 -10.461  1.00  0.00           C  
ATOM    323  C   PHE A  47       8.464  -6.333  -9.877  1.00  0.00           C  
ATOM    324  O   PHE A  47       9.656  -6.544 -10.121  1.00  0.00           O  
ATOM    325  CB  PHE A  47       7.619  -4.013  -9.390  1.00  0.00           C  
ATOM    326  CEN PHE A  47       7.769  -2.436  -9.265  1.00  0.00           X  
ATOM    327  H   PHE A  47       5.631  -5.059 -10.581  1.00  0.00           H  
ATOM    328  N   MET A  48       7.730  -7.191  -9.162  1.00  0.00           N  
ATOM    329  CA  MET A  48       8.257  -8.419  -8.568  1.00  0.00           C  
ATOM    330  C   MET A  48       8.745  -9.399  -9.633  1.00  0.00           C  
ATOM    331  O   MET A  48       9.829  -9.974  -9.493  1.00  0.00           O  
ATOM    332  CB  MET A  48       7.190  -9.080  -7.697  1.00  0.00           C  
ATOM    333  CEN MET A  48       6.764  -9.415  -6.029  1.00  0.00           X  
ATOM    334  H   MET A  48       6.752  -6.973  -9.038  1.00  0.00           H  
ATOM    335  N   GLN A  49       7.973  -9.589 -10.699  1.00  0.00           N  
ATOM    336  CA  GLN A  49       8.326 -10.491 -11.789  1.00  0.00           C  
ATOM    337  C   GLN A  49       9.617 -10.032 -12.482  1.00  0.00           C  
ATOM    338  O   GLN A  49      10.536 -10.835 -12.680  1.00  0.00           O  
ATOM    339  CB  GLN A  49       7.185 -10.571 -12.808  1.00  0.00           C  
ATOM    340  CEN GLN A  49       5.828 -11.527 -13.348  1.00  0.00           X  
ATOM    341  H   GLN A  49       7.081  -9.111 -10.741  1.00  0.00           H  
ATOM    342  N   ALA A  50       9.741  -8.732 -12.755  1.00  0.00           N  
ATOM    343  CA  ALA A  50      10.919  -8.151 -13.392  1.00  0.00           C  
ATOM    344  C   ALA A  50      12.185  -8.291 -12.527  1.00  0.00           C  
ATOM    345  O   ALA A  50      13.247  -8.654 -13.040  1.00  0.00           O  
ATOM    346  CB  ALA A  50      10.658  -6.688 -13.719  1.00  0.00           C  
ATOM    347  CEN ALA A  50      10.659  -6.689 -13.718  1.00  0.00           X  
ATOM    348  H   ALA A  50       8.972  -8.119 -12.528  1.00  0.00           H  
ATOM    349  N   ALA A  51      12.086  -8.079 -11.213  1.00  0.00           N  
ATOM    350  CA  ALA A  51      13.211  -8.217 -10.288  1.00  0.00           C  
ATOM    351  C   ALA A  51      13.678  -9.677 -10.168  1.00  0.00           C  
ATOM    352  O   ALA A  51      14.884  -9.953 -10.183  1.00  0.00           O  
ATOM    353  CB  ALA A  51      12.833  -7.664  -8.922  1.00  0.00           C  
ATOM    354  CEN ALA A  51      12.834  -7.665  -8.923  1.00  0.00           X  
ATOM    355  H   ALA A  51      11.204  -7.748 -10.846  1.00  0.00           H  
ATOM    356  N   ALA A  52      12.748 -10.633 -10.120  1.00  0.00           N  
ATOM    357  CA  ALA A  52      13.054 -12.056 -10.015  1.00  0.00           C  
ATOM    358  C   ALA A  52      13.762 -12.577 -11.278  1.00  0.00           C  
ATOM    359  O   ALA A  52      14.755 -13.307 -11.175  1.00  0.00           O  
ATOM    360  CB  ALA A  52      11.781 -12.845  -9.750  1.00  0.00           C  
ATOM    361  CEN ALA A  52      11.782 -12.845  -9.750  1.00  0.00           X  
ATOM    362  H   ALA A  52      11.779 -10.354 -10.159  1.00  0.00           H  
ATOM    363  N   ALA A  53      13.308 -12.169 -12.468  1.00  0.00           N  
ATOM    364  CA  ALA A  53      13.921 -12.570 -13.730  1.00  0.00           C  
ATOM    365  C   ALA A  53      15.320 -11.954 -13.895  1.00  0.00           C  
ATOM    366  O   ALA A  53      16.271 -12.666 -14.227  1.00  0.00           O  
ATOM    367  CB  ALA A  53      13.022 -12.180 -14.895  1.00  0.00           C  
ATOM    368  CEN ALA A  53      13.023 -12.180 -14.895  1.00  0.00           X  
ATOM    369  H   ALA A  53      12.511 -11.549 -12.499  1.00  0.00           H  
ATOM    370  N   ALA A  54      15.489 -10.669 -13.573  1.00  0.00           N  
ATOM    371  CA  ALA A  54      16.762  -9.963 -13.709  1.00  0.00           C  
ATOM    372  C   ALA A  54      17.843 -10.517 -12.762  1.00  0.00           C  
ATOM    373  O   ALA A  54      18.997 -10.694 -13.167  1.00  0.00           O  
ATOM    374  CB  ALA A  54      16.556  -8.475 -13.466  1.00  0.00           C  
ATOM    375  CEN ALA A  54      16.557  -8.476 -13.466  1.00  0.00           X  
ATOM    376  H   ALA A  54      14.681 -10.141 -13.273  1.00  0.00           H  
ATOM    377  N   ALA A  55      17.478 -10.857 -11.521  1.00  0.00           N  
ATOM    378  CA  ALA A  55      18.392 -11.462 -10.557  1.00  0.00           C  
ATOM    379  C   ALA A  55      18.757 -12.908 -10.943  1.00  0.00           C  
ATOM    380  O   ALA A  55      19.943 -13.251 -11.027  1.00  0.00           O  
ATOM    381  CB  ALA A  55      17.781 -11.418  -9.164  1.00  0.00           C  
ATOM    382  CEN ALA A  55      17.781 -11.418  -9.164  1.00  0.00           X  
ATOM    383  H   ALA A  55      16.531 -10.659 -11.235  1.00  0.00           H  
ATOM    384  N   ASN A  56      17.757 -13.750 -11.225  1.00  0.00           N  
ATOM    385  CA  ASN A  56      17.964 -15.164 -11.546  1.00  0.00           C  
ATOM    386  C   ASN A  56      18.716 -15.386 -12.864  1.00  0.00           C  
ATOM    387  O   ASN A  56      19.445 -16.375 -12.972  1.00  0.00           O  
ATOM    388  CB  ASN A  56      16.641 -15.907 -11.580  1.00  0.00           C  
ATOM    389  CEN ASN A  56      16.031 -16.449 -10.920  1.00  0.00           X  
ATOM    390  H   ASN A  56      16.812 -13.399 -11.189  1.00  0.00           H  
ATOM    391  N   CYS A  57      18.652 -14.453 -13.822  1.00  0.00           N  
ATOM    392  CA  CYS A  57      19.337 -14.582 -15.113  1.00  0.00           C  
ATOM    393  C   CYS A  57      20.810 -15.013 -14.978  1.00  0.00           C  
ATOM    394  O   CYS A  57      21.285 -15.810 -15.783  1.00  0.00           O  
ATOM    395  CB  CYS A  57      19.249 -13.161 -15.668  1.00  0.00           C  
ATOM    396  CEN CYS A  57      18.677 -12.787 -16.434  1.00  0.00           X  
ATOM    397  H   CYS A  57      18.005 -13.687 -13.706  1.00  0.00           H  
ATOM    398  N   ARG A  58      21.543 -14.585 -13.936  1.00  0.00           N  
ATOM    399  CA  ARG A  58      22.969 -14.941 -13.793  1.00  0.00           C  
ATOM    400  C   ARG A  58      23.276 -16.429 -13.631  1.00  0.00           C  
ATOM    401  O   ARG A  58      24.410 -16.815 -13.910  1.00  0.00           O  
ATOM    402  CB  ARG A  58      23.614 -14.154 -12.662  1.00  0.00           C  
ATOM    403  CEN ARG A  58      24.859 -12.378 -11.459  1.00  0.00           X  
ATOM    404  H   ARG A  58      21.093 -14.000 -13.248  1.00  0.00           H  
ATOM    405  N   LYS A  59      22.313 -17.295 -13.283  1.00  0.00           N  
ATOM    406  CA  LYS A  59      22.637 -18.718 -13.018  1.00  0.00           C  
ATOM    407  C   LYS A  59      23.321 -19.395 -14.214  1.00  0.00           C  
ATOM    408  O   LYS A  59      24.034 -20.372 -14.019  1.00  0.00           O  
ATOM    409  CB  LYS A  59      21.372 -19.492 -12.646  1.00  0.00           C  
ATOM    410  CEN LYS A  59      20.177 -20.397 -11.152  1.00  0.00           X  
ATOM    411  H   LYS A  59      21.348 -17.029 -13.425  1.00  0.00           H  
ATOM    412  N   GLY A  60      23.162 -18.857 -15.423  1.00  0.00           N  
ATOM    413  CA  GLY A  60      23.724 -19.390 -16.665  1.00  0.00           C  
ATOM    414  C   GLY A  60      25.128 -18.916 -17.044  1.00  0.00           C  
ATOM    415  O   GLY A  60      25.618 -19.350 -18.079  1.00  0.00           O  
ATOM    416  CEN GLY A  60      23.724 -19.390 -16.666  1.00  0.00           X  
ATOM    417  H   GLY A  60      22.521 -18.079 -15.520  1.00  0.00           H  
ATOM    418  N   SER A  61      25.804 -18.074 -16.248  1.00  0.00           N  
ATOM    419  CA  SER A  61      27.113 -17.531 -16.655  1.00  0.00           C  
ATOM    420  C   SER A  61      28.299 -18.315 -16.074  1.00  0.00           C  
ATOM    421  O   SER A  61      29.440 -17.864 -16.160  1.00  0.00           O  
ATOM    422  CB  SER A  61      27.210 -16.074 -16.247  1.00  0.00           C  
ATOM    423  CEN SER A  61      27.142 -15.625 -15.949  1.00  0.00           X  
ATOM    424  H   SER A  61      25.472 -17.915 -15.306  1.00  0.00           H  
ATOM    425  N   PRO A  62      28.087 -19.509 -15.487  1.00  0.00           N  
ATOM    426  CA  PRO A  62      29.153 -20.295 -14.883  1.00  0.00           C  
ATOM    427  C   PRO A  62      29.958 -20.958 -16.016  1.00  0.00           C  
ATOM    428  O   PRO A  62      29.835 -22.146 -16.287  1.00  0.00           O  
ATOM    429  CB  PRO A  62      28.429 -21.313 -13.987  1.00  0.00           C  
ATOM    430  CEN PRO A  62      26.954 -20.531 -14.616  1.00  0.00           X  
ATOM    431  N   GLY A  63      30.732 -20.151 -16.744  1.00  0.00           N  
ATOM    432  CA  GLY A  63      31.511 -20.595 -17.901  1.00  0.00           C  
ATOM    433  C   GLY A  63      33.008 -20.392 -17.722  1.00  0.00           C  
ATOM    434  O   GLY A  63      33.595 -19.504 -18.326  1.00  0.00           O  
ATOM    435  CEN GLY A  63      31.511 -20.595 -17.901  1.00  0.00           X  
ATOM    436  H   GLY A  63      30.679 -19.159 -16.562  1.00  0.00           H  
ATOM    437  N   SER A  64      33.651 -21.177 -16.867  1.00  0.00           N  
ATOM    438  CA  SER A  64      35.085 -21.012 -16.639  1.00  0.00           C  
ATOM    439  C   SER A  64      35.763 -22.307 -17.056  1.00  0.00           C  
ATOM    440  O   SER A  64      35.403 -23.366 -16.545  1.00  0.00           O  
ATOM    441  CB  SER A  64      35.378 -20.680 -15.189  1.00  0.00           C  
ATOM    442  CEN SER A  64      35.325 -20.678 -14.648  1.00  0.00           X  
ATOM    443  H   SER A  64      33.234 -22.057 -16.611  1.00  0.00           H  
ATOM    444  N   PRO A  65      36.694 -22.252 -18.024  1.00  0.00           N  
ATOM    445  CA  PRO A  65      37.362 -23.444 -18.503  1.00  0.00           C  
ATOM    446  C   PRO A  65      38.365 -23.864 -17.427  1.00  0.00           C  
ATOM    447  O   PRO A  65      39.020 -23.030 -16.808  1.00  0.00           O  
ATOM    448  CB  PRO A  65      38.031 -23.022 -19.822  1.00  0.00           C  
ATOM    449  CEN PRO A  65      37.329 -21.425 -19.446  1.00  0.00           X  
ATOM    450  N   ALA A  66      38.500 -25.170 -17.205  1.00  0.00           N  
ATOM    451  CA  ALA A  66      39.429 -25.654 -16.203  1.00  0.00           C  
ATOM    452  C   ALA A  66      40.784 -25.756 -16.910  1.00  0.00           C  
ATOM    453  O   ALA A  66      41.218 -26.821 -17.353  1.00  0.00           O  
ATOM    454  CB  ALA A  66      38.984 -26.988 -15.620  1.00  0.00           C  
ATOM    455  CEN ALA A  66      38.985 -26.987 -15.621  1.00  0.00           X  
ATOM    456  H   ALA A  66      38.146 -25.821 -17.893  1.00  0.00           H  
ATOM    457  N   GLY A  67      41.398 -24.595 -17.116  1.00  0.00           N  
ATOM    458  CA  GLY A  67      42.661 -24.474 -17.814  1.00  0.00           C  
ATOM    459  C   GLY A  67      43.746 -25.144 -16.989  1.00  0.00           C  
ATOM    460  O   GLY A  67      43.760 -25.035 -15.768  1.00  0.00           O  
ATOM    461  CEN GLY A  67      42.662 -24.474 -17.815  1.00  0.00           X  
ATOM    462  H   GLY A  67      40.986 -23.768 -16.709  1.00  0.00           H  
ATOM    463  N   SER A  68      44.625 -25.873 -17.666  1.00  0.00           N  
ATOM    464  CA  SER A  68      45.757 -26.600 -17.082  1.00  0.00           C  
ATOM    465  C   SER A  68      46.682 -27.021 -18.225  1.00  0.00           C  
ATOM    466  O   SER A  68      46.967 -28.208 -18.377  1.00  0.00           O  
ATOM    467  CB  SER A  68      45.284 -27.802 -16.288  1.00  0.00           C  
ATOM    468  CEN SER A  68      44.978 -28.229 -16.146  1.00  0.00           X  
ATOM    469  H   SER A  68      44.743 -25.602 -18.633  1.00  0.00           H  
ATOM    470  N   PRO A  69      47.141 -26.087 -19.076  1.00  0.00           N  
ATOM    471  CA  PRO A  69      47.992 -26.462 -20.189  1.00  0.00           C  
ATOM    472  C   PRO A  69      49.400 -26.714 -19.644  1.00  0.00           C  
ATOM    473  O   PRO A  69      49.896 -26.000 -18.773  1.00  0.00           O  
ATOM    474  CB  PRO A  69      47.929 -25.265 -21.153  1.00  0.00           C  
ATOM    475  CEN PRO A  69      46.867 -24.560 -19.904  1.00  0.00           X  
ATOM    476  N   THR A  70      50.034 -27.766 -20.144  1.00  0.00           N  
ATOM    477  CA  THR A  70      51.413 -28.103 -19.812  1.00  0.00           C  
ATOM    478  C   THR A  70      52.321 -27.472 -20.869  1.00  0.00           C  
ATOM    479  O   THR A  70      52.087 -27.624 -22.066  1.00  0.00           O  
ATOM    480  CB  THR A  70      51.648 -29.624 -19.758  1.00  0.00           C  
ATOM    481  CEN THR A  70      51.540 -30.153 -19.535  1.00  0.00           X  
ATOM    482  H   THR A  70      49.650 -28.231 -20.958  1.00  0.00           H  
ATOM    483  N   SER A  71      53.330 -26.724 -20.418  1.00  0.00           N  
ATOM    484  CA  SER A  71      54.312 -26.052 -21.264  1.00  0.00           C  
ATOM    485  C   SER A  71      55.304 -27.049 -21.860  1.00  0.00           C  
ATOM    486  O   SER A  71      55.663 -28.000 -21.172  1.00  0.00           O  
ATOM    487  CB  SER A  71      55.044 -24.988 -20.470  1.00  0.00           C  
ATOM    488  CEN SER A  71      55.280 -24.744 -20.045  1.00  0.00           X  
ATOM    489  H   SER A  71      53.429 -26.597 -19.421  1.00  0.00           H  
ATOM    490  N   THR A  72      55.809 -26.781 -23.066  1.00  0.00           N  
ATOM    491  CA  THR A  72      56.795 -27.650 -23.723  1.00  0.00           C  
ATOM    492  C   THR A  72      57.840 -26.802 -24.456  1.00  0.00           C  
ATOM    493  O   THR A  72      57.590 -26.304 -25.545  1.00  0.00           O  
ATOM    494  CB  THR A  72      56.132 -28.617 -24.721  1.00  0.00           C  
ATOM    495  CEN THR A  72      55.760 -29.049 -24.848  1.00  0.00           X  
ATOM    496  H   THR A  72      55.625 -25.885 -23.490  1.00  0.00           H  
ATOM    497  N   GLU A  73      58.965 -26.641 -23.762  1.00  0.00           N  
ATOM    498  CA  GLU A  73      60.206 -25.909 -24.068  1.00  0.00           C  
ATOM    499  C   GLU A  73      60.226 -24.542 -24.791  1.00  0.00           C  
ATOM    500  O   GLU A  73      59.766 -24.343 -25.908  1.00  0.00           O  
ATOM    501  CB  GLU A  73      61.091 -26.861 -24.876  1.00  0.00           C  
ATOM    502  CEN GLU A  73      62.325 -28.035 -24.938  1.00  0.00           X  
ATOM    503  H   GLU A  73      59.149 -27.413 -23.135  1.00  0.00           H  
ATOM    504  N   GLU A  74      60.868 -23.614 -24.069  1.00  0.00           N  
ATOM    505  CA  GLU A  74      61.143 -22.204 -24.336  1.00  0.00           C  
ATOM    506  C   GLU A  74      62.155 -21.940 -25.462  1.00  0.00           C  
ATOM    507  O   GLU A  74      63.249 -22.503 -25.496  1.00  0.00           O  
ATOM    508  CB  GLU A  74      61.631 -21.533 -23.051  1.00  0.00           C  
ATOM    509  CEN GLU A  74      61.315 -20.603 -21.658  1.00  0.00           X  
ATOM    510  H   GLU A  74      61.366 -23.963 -23.261  1.00  0.00           H  
ATOM    511  N   GLY A  75      61.833 -20.957 -26.303  1.00  0.00           N  
ATOM    512  CA  GLY A  75      62.659 -20.510 -27.420  1.00  0.00           C  
ATOM    513  C   GLY A  75      62.527 -18.999 -27.581  1.00  0.00           C  
ATOM    514  O   GLY A  75      61.433 -18.474 -27.761  1.00  0.00           O  
ATOM    515  CEN GLY A  75      62.660 -20.510 -27.420  1.00  0.00           X  
ATOM    516  H   GLY A  75      61.042 -20.375 -26.066  1.00  0.00           H  
ATOM    517  N   THR A  76      63.656 -18.313 -27.451  1.00  0.00           N  
ATOM    518  CA  THR A  76      63.853 -16.862 -27.515  1.00  0.00           C  
ATOM    519  C   THR A  76      63.632 -16.287 -28.924  1.00  0.00           C  
ATOM    520  O   THR A  76      64.154 -16.821 -29.893  1.00  0.00           O  
ATOM    521  CB  THR A  76      65.267 -16.478 -27.042  1.00  0.00           C  
ATOM    522  CEN THR A  76      65.689 -16.469 -26.638  1.00  0.00           X  
ATOM    523  H   THR A  76      64.482 -18.855 -27.242  1.00  0.00           H  
ATOM    524  N   SER A  77      62.884 -15.174 -28.971  1.00  0.00           N  
ATOM    525  CA  SER A  77      62.535 -14.274 -30.093  1.00  0.00           C  
ATOM    526  C   SER A  77      62.329 -14.809 -31.518  1.00  0.00           C  
ATOM    527  O   SER A  77      63.273 -15.272 -32.138  1.00  0.00           O  
ATOM    528  CB  SER A  77      63.603 -13.200 -30.157  1.00  0.00           C  
ATOM    529  CEN SER A  77      64.097 -12.973 -30.138  1.00  0.00           X  
ATOM    530  H   SER A  77      62.808 -14.708 -28.078  1.00  0.00           H  
ATOM    531  N   GLU A  78      61.177 -14.488 -32.125  1.00  0.00           N  
ATOM    532  CA  GLU A  78      60.885 -14.867 -33.524  1.00  0.00           C  
ATOM    533  C   GLU A  78      59.811 -13.948 -34.133  1.00  0.00           C  
ATOM    534  O   GLU A  78      58.710 -13.792 -33.613  1.00  0.00           O  
ATOM    535  CB  GLU A  78      60.434 -16.328 -33.603  1.00  0.00           C  
ATOM    536  CEN GLU A  78      60.782 -17.966 -33.914  1.00  0.00           X  
ATOM    537  H   GLU A  78      60.730 -13.635 -31.826  1.00  0.00           H  
ATOM    538  N   SER A  79      60.149 -13.304 -35.252  1.00  0.00           N  
ATOM    539  CA  SER A  79      59.276 -12.405 -36.006  1.00  0.00           C  
ATOM    540  C   SER A  79      58.727 -13.127 -37.238  1.00  0.00           C  
ATOM    541  O   SER A  79      59.497 -13.800 -37.926  1.00  0.00           O  
ATOM    542  CB  SER A  79      60.025 -11.150 -36.408  1.00  0.00           C  
ATOM    543  CEN SER A  79      60.439 -10.833 -36.564  1.00  0.00           X  
ATOM    544  H   SER A  79      61.020 -13.550 -35.699  1.00  0.00           H  
ATOM    545  N   ALA A  80      57.449 -12.943 -37.569  1.00  0.00           N  
ATOM    546  CA  ALA A  80      56.836 -13.549 -38.748  1.00  0.00           C  
ATOM    547  C   ALA A  80      55.919 -12.522 -39.438  1.00  0.00           C  
ATOM    548  O   ALA A  80      55.337 -11.645 -38.804  1.00  0.00           O  
ATOM    549  CB  ALA A  80      56.064 -14.804 -38.366  1.00  0.00           C  
ATOM    550  CEN ALA A  80      56.064 -14.803 -38.367  1.00  0.00           X  
ATOM    551  H   ALA A  80      56.903 -12.264 -37.055  1.00  0.00           H  
ATOM    552  N   THR A  81      55.854 -12.626 -40.761  1.00  0.00           N  
ATOM    553  CA  THR A  81      55.061 -11.824 -41.701  1.00  0.00           C  
ATOM    554  C   THR A  81      53.622 -12.342 -41.868  1.00  0.00           C  
ATOM    555  O   THR A  81      53.452 -13.452 -42.378  1.00  0.00           O  
ATOM    556  CB  THR A  81      55.731 -11.776 -43.087  1.00  0.00           C  
ATOM    557  CEN THR A  81      56.182 -11.649 -43.436  1.00  0.00           X  
ATOM    558  H   THR A  81      56.336 -13.404 -41.186  1.00  0.00           H  
ATOM    559  N   PRO A  82      52.585 -11.552 -41.523  1.00  0.00           N  
ATOM    560  CA  PRO A  82      51.185 -11.956 -41.664  1.00  0.00           C  
ATOM    561  C   PRO A  82      50.814 -12.163 -43.143  1.00  0.00           C  
ATOM    562  O   PRO A  82      51.297 -11.457 -44.025  1.00  0.00           O  
ATOM    563  CB  PRO A  82      50.397 -10.802 -41.022  1.00  0.00           C  
ATOM    564  CEN PRO A  82      52.011 -10.072 -40.808  1.00  0.00           X  
ATOM    565  N   GLU A  83      49.956 -13.151 -43.401  1.00  0.00           N  
ATOM    566  CA  GLU A  83      49.402 -13.462 -44.724  1.00  0.00           C  
ATOM    567  C   GLU A  83      48.323 -12.451 -45.146  1.00  0.00           C  
ATOM    568  O   GLU A  83      47.448 -12.052 -44.377  1.00  0.00           O  
ATOM    569  CB  GLU A  83      48.824 -14.879 -44.736  1.00  0.00           C  
ATOM    570  CEN GLU A  83      48.980 -16.534 -45.110  1.00  0.00           X  
ATOM    571  H   GLU A  83      49.609 -13.696 -42.626  1.00  0.00           H  
ATOM    572  N   SER A  84      48.447 -12.041 -46.405  1.00  0.00           N  
ATOM    573  CA  SER A  84      47.579 -11.141 -47.160  1.00  0.00           C  
ATOM    574  C   SER A  84      46.237 -11.775 -47.539  1.00  0.00           C  
ATOM    575  O   SER A  84      46.181 -12.951 -47.886  1.00  0.00           O  
ATOM    576  CB  SER A  84      48.300 -10.670 -48.408  1.00  0.00           C  
ATOM    577  CEN SER A  84      48.626 -10.687 -48.843  1.00  0.00           X  
ATOM    578  H   SER A  84      49.205 -12.463 -46.920  1.00  0.00           H  
ATOM    579  N   GLY A  85      45.169 -10.968 -47.617  1.00  0.00           N  
ATOM    580  CA  GLY A  85      43.870 -11.455 -48.100  1.00  0.00           C  
ATOM    581  C   GLY A  85      42.643 -11.037 -47.274  1.00  0.00           C  
ATOM    582  O   GLY A  85      42.264 -11.768 -46.364  1.00  0.00           O  
ATOM    583  CEN GLY A  85      43.869 -11.456 -48.101  1.00  0.00           X  
ATOM    584  H   GLY A  85      45.301  -9.974 -47.496  1.00  0.00           H  
ATOM    585  N   PRO A  86      41.977  -9.910 -47.590  1.00  0.00           N  
ATOM    586  CA  PRO A  86      40.782  -9.451 -46.878  1.00  0.00           C  
ATOM    587  C   PRO A  86      39.601 -10.421 -47.065  1.00  0.00           C  
ATOM    588  O   PRO A  86      39.443 -11.037 -48.120  1.00  0.00           O  
ATOM    589  CB  PRO A  86      40.497  -8.068 -47.487  1.00  0.00           C  
ATOM    590  CEN PRO A  86      41.892  -8.453 -48.531  1.00  0.00           X  
ATOM    591  N   GLY A  87      38.768 -10.551 -46.027  1.00  0.00           N  
ATOM    592  CA  GLY A  87      37.554 -11.371 -46.013  1.00  0.00           C  
ATOM    593  C   GLY A  87      36.323 -10.606 -46.509  1.00  0.00           C  
ATOM    594  O   GLY A  87      36.263  -9.383 -46.463  1.00  0.00           O  
ATOM    595  CEN GLY A  87      37.554 -11.371 -46.013  1.00  0.00           X  
ATOM    596  H   GLY A  87      38.947  -9.985 -45.213  1.00  0.00           H  
ATOM    597  N   THR A  88      35.361 -11.370 -47.005  1.00  0.00           N  
ATOM    598  CA  THR A  88      34.029 -11.010 -47.505  1.00  0.00           C  
ATOM    599  C   THR A  88      32.889 -11.056 -46.481  1.00  0.00           C  
ATOM    600  O   THR A  88      32.552 -12.117 -45.961  1.00  0.00           O  
ATOM    601  CB  THR A  88      33.641 -11.923 -48.683  1.00  0.00           C  
ATOM    602  CEN THR A  88      33.741 -12.148 -49.213  1.00  0.00           X  
ATOM    603  H   THR A  88      35.584 -12.347 -47.124  1.00  0.00           H  
ATOM    604  N   SER A  89      32.222  -9.912 -46.308  1.00  0.00           N  
ATOM    605  CA  SER A  89      31.080  -9.682 -45.415  1.00  0.00           C  
ATOM    606  C   SER A  89      29.769 -10.268 -45.955  1.00  0.00           C  
ATOM    607  O   SER A  89      29.522 -10.261 -47.160  1.00  0.00           O  
ATOM    608  CB  SER A  89      30.918  -8.195 -45.169  1.00  0.00           C  
ATOM    609  CEN SER A  89      30.919  -7.661 -45.269  1.00  0.00           X  
ATOM    610  H   SER A  89      32.482  -9.122 -46.881  1.00  0.00           H  
ATOM    611  N   THR A  90      28.880 -10.706 -45.067  1.00  0.00           N  
ATOM    612  CA  THR A  90      27.548 -11.222 -45.423  1.00  0.00           C  
ATOM    613  C   THR A  90      26.548 -10.727 -44.382  1.00  0.00           C  
ATOM    614  O   THR A  90      26.906 -10.449 -43.241  1.00  0.00           O  
ATOM    615  CB  THR A  90      27.510 -12.760 -45.488  1.00  0.00           C  
ATOM    616  CEN THR A  90      27.686 -13.270 -45.713  1.00  0.00           X  
ATOM    617  H   THR A  90      29.012 -10.479 -44.090  1.00  0.00           H  
ATOM    618  N   GLU A  91      25.324 -10.534 -44.855  1.00  0.00           N  
ATOM    619  CA  GLU A  91      24.111 -10.131 -44.146  1.00  0.00           C  
ATOM    620  C   GLU A  91      23.389 -11.323 -43.471  1.00  0.00           C  
ATOM    621  O   GLU A  91      23.220 -12.374 -44.103  1.00  0.00           O  
ATOM    622  CB  GLU A  91      23.160  -9.419 -45.111  1.00  0.00           C  
ATOM    623  CEN GLU A  91      22.525  -7.980 -45.765  1.00  0.00           X  
ATOM    624  H   GLU A  91      25.201 -10.628 -45.854  1.00  0.00           H  
ATOM    625  N   PRO A  92      22.953 -11.190 -42.201  1.00  0.00           N  
ATOM    626  CA  PRO A  92      22.230 -12.232 -41.472  1.00  0.00           C  
ATOM    627  C   PRO A  92      20.825 -12.469 -42.049  1.00  0.00           C  
ATOM    628  O   PRO A  92      20.178 -11.556 -42.546  1.00  0.00           O  
ATOM    629  CB  PRO A  92      22.181 -11.703 -40.029  1.00  0.00           C  
ATOM    630  CEN PRO A  92      22.998 -10.278 -40.726  1.00  0.00           X  
ATOM    631  N   SER A  93      20.325 -13.702 -41.941  1.00  0.00           N  
ATOM    632  CA  SER A  93      18.962 -14.045 -42.365  1.00  0.00           C  
ATOM    633  C   SER A  93      17.952 -13.805 -41.237  1.00  0.00           C  
ATOM    634  O   SER A  93      18.214 -14.108 -40.075  1.00  0.00           O  
ATOM    635  CB  SER A  93      18.906 -15.488 -42.825  1.00  0.00           C  
ATOM    636  CEN SER A  93      19.019 -16.020 -42.844  1.00  0.00           X  
ATOM    637  H   SER A  93      20.871 -14.404 -41.461  1.00  0.00           H  
ATOM    638  N   GLU A  94      16.784 -13.293 -41.612  1.00  0.00           N  
ATOM    639  CA  GLU A  94      15.635 -13.041 -40.747  1.00  0.00           C  
ATOM    640  C   GLU A  94      14.983 -14.358 -40.287  1.00  0.00           C  
ATOM    641  O   GLU A  94      14.748 -15.271 -41.079  1.00  0.00           O  
ATOM    642  CB  GLU A  94      14.609 -12.165 -41.469  1.00  0.00           C  
ATOM    643  CEN GLU A  94      13.919 -10.635 -41.762  1.00  0.00           X  
ATOM    644  H   GLU A  94      16.668 -13.054 -42.586  1.00  0.00           H  
ATOM    645  N   GLY A  95      14.652 -14.455 -38.999  1.00  0.00           N  
ATOM    646  CA  GLY A  95      14.004 -15.618 -38.391  1.00  0.00           C  
ATOM    647  C   GLY A  95      12.967 -15.174 -37.365  1.00  0.00           C  
ATOM    648  O   GLY A  95      13.065 -15.522 -36.194  1.00  0.00           O  
ATOM    649  CEN GLY A  95      14.003 -15.618 -38.390  1.00  0.00           X  
ATOM    650  H   GLY A  95      14.822 -13.651 -38.409  1.00  0.00           H  
ATOM    651  N   SER A  96      11.976 -14.399 -37.808  1.00  0.00           N  
ATOM    652  CA  SER A  96      10.878 -13.897 -36.976  1.00  0.00           C  
ATOM    653  C   SER A  96       9.824 -14.983 -36.730  1.00  0.00           C  
ATOM    654  O   SER A  96       9.488 -15.698 -37.668  1.00  0.00           O  
ATOM    655  CB  SER A  96      10.243 -12.684 -37.628  1.00  0.00           C  
ATOM    656  CEN SER A  96      10.062 -12.355 -38.021  1.00  0.00           X  
ATOM    657  H   SER A  96      11.932 -14.232 -38.803  1.00  0.00           H  
ATOM    658  N   ALA A  97       9.247 -15.054 -35.522  1.00  0.00           N  
ATOM    659  CA  ALA A  97       8.167 -15.993 -35.167  1.00  0.00           C  
ATOM    660  C   ALA A  97       7.464 -15.602 -33.840  1.00  0.00           C  
ATOM    661  O   ALA A  97       7.798 -16.143 -32.785  1.00  0.00           O  
ATOM    662  CB  ALA A  97       8.718 -17.409 -35.078  1.00  0.00           C  
ATOM    663  CEN ALA A  97       8.718 -17.408 -35.078  1.00  0.00           X  
ATOM    664  H   ALA A  97       9.384 -14.266 -34.906  1.00  0.00           H  
ATOM    665  N   PRO A  98       6.461 -14.706 -33.865  1.00  0.00           N  
ATOM    666  CA  PRO A  98       5.749 -14.254 -32.670  1.00  0.00           C  
ATOM    667  C   PRO A  98       4.904 -15.393 -32.067  1.00  0.00           C  
ATOM    668  O   PRO A  98       4.402 -16.260 -32.777  1.00  0.00           O  
ATOM    669  CB  PRO A  98       4.882 -13.087 -33.172  1.00  0.00           C  
ATOM    670  CEN PRO A  98       5.573 -13.510 -34.763  1.00  0.00           X  
ATOM    671  N   GLY A  99       4.729 -15.382 -30.745  1.00  0.00           N  
ATOM    672  CA  GLY A  99       3.907 -16.358 -30.031  1.00  0.00           C  
ATOM    673  C   GLY A  99       2.698 -15.678 -29.388  1.00  0.00           C  
ATOM    674  O   GLY A  99       2.869 -14.810 -28.537  1.00  0.00           O  
ATOM    675  CEN GLY A  99       3.907 -16.359 -30.031  1.00  0.00           X  
ATOM    676  H   GLY A  99       5.083 -14.594 -30.222  1.00  0.00           H  
ATOM    677  N   SER A 100       1.486 -16.074 -29.771  1.00  0.00           N  
ATOM    678  CA  SER A 100       0.239 -15.497 -29.255  1.00  0.00           C  
ATOM    679  C   SER A 100      -0.325 -16.358 -28.118  1.00  0.00           C  
ATOM    680  O   SER A 100      -0.374 -17.581 -28.265  1.00  0.00           O  
ATOM    681  CB  SER A 100      -0.778 -15.360 -30.372  1.00  0.00           C  
ATOM    682  CEN SER A 100      -1.051 -15.477 -30.828  1.00  0.00           X  
ATOM    683  H   SER A 100       1.414 -16.849 -30.415  1.00  0.00           H  
ATOM    684  N   PRO A 101      -0.842 -15.773 -27.024  1.00  0.00           N  
ATOM    685  CA  PRO A 101      -1.444 -16.549 -25.951  1.00  0.00           C  
ATOM    686  C   PRO A 101      -2.724 -17.228 -26.453  1.00  0.00           C  
ATOM    687  O   PRO A 101      -3.432 -16.726 -27.324  1.00  0.00           O  
ATOM    688  CB  PRO A 101      -1.719 -15.517 -24.844  1.00  0.00           C  
ATOM    689  CEN PRO A 101      -1.064 -14.355 -26.030  1.00  0.00           X  
ATOM    690  N   ALA A 102      -3.020 -18.387 -25.871  1.00  0.00           N  
ATOM    691  CA  ALA A 102      -4.228 -19.150 -26.146  1.00  0.00           C  
ATOM    692  C   ALA A 102      -5.367 -18.626 -25.250  1.00  0.00           C  
ATOM    693  O   ALA A 102      -5.147 -18.325 -24.077  1.00  0.00           O  
ATOM    694  CB  ALA A 102      -3.989 -20.636 -25.927  1.00  0.00           C  
ATOM    695  CEN ALA A 102      -3.990 -20.635 -25.926  1.00  0.00           X  
ATOM    696  H   ALA A 102      -2.499 -18.643 -25.044  1.00  0.00           H  
ATOM    697  N   GLY A 103      -6.576 -18.515 -25.802  1.00  0.00           N  
ATOM    698  CA  GLY A 103      -7.780 -18.095 -25.083  1.00  0.00           C  
ATOM    699  C   GLY A 103      -8.965 -18.930 -25.554  1.00  0.00           C  
ATOM    700  O   GLY A 103      -9.144 -19.137 -26.749  1.00  0.00           O  
ATOM    701  CEN GLY A 103      -7.781 -18.095 -25.083  1.00  0.00           X  
ATOM    702  H   GLY A 103      -6.694 -18.805 -26.760  1.00  0.00           H  
ATOM    703  N   SER A 104      -9.717 -19.464 -24.594  1.00  0.00           N  
ATOM    704  CA  SER A 104     -10.903 -20.300 -24.783  1.00  0.00           C  
ATOM    705  C   SER A 104     -12.172 -19.510 -25.160  1.00  0.00           C  
ATOM    706  O   SER A 104     -12.361 -18.400 -24.663  1.00  0.00           O  
ATOM    707  CB  SER A 104     -11.151 -21.102 -23.520  1.00  0.00           C  
ATOM    708  CEN SER A 104     -11.176 -21.219 -22.990  1.00  0.00           X  
ATOM    709  H   SER A 104      -9.398 -19.364 -23.642  1.00  0.00           H  
ATOM    710  N   PRO A 105     -13.084 -20.095 -25.961  1.00  0.00           N  
ATOM    711  CA  PRO A 105     -14.350 -19.470 -26.338  1.00  0.00           C  
ATOM    712  C   PRO A 105     -15.269 -19.323 -25.118  1.00  0.00           C  
ATOM    713  O   PRO A 105     -15.123 -20.037 -24.129  1.00  0.00           O  
ATOM    714  CB  PRO A 105     -14.935 -20.418 -27.399  1.00  0.00           C  
ATOM    715  CEN PRO A 105     -13.481 -21.394 -27.052  1.00  0.00           X  
ATOM    716  N   THR A 106     -16.240 -18.415 -25.183  1.00  0.00           N  
ATOM    717  CA  THR A 106     -17.231 -18.242 -24.115  1.00  0.00           C  
ATOM    718  C   THR A 106     -18.620 -18.165 -24.740  1.00  0.00           C  
ATOM    719  O   THR A 106     -18.867 -17.331 -25.607  1.00  0.00           O  
ATOM    720  CB  THR A 106     -16.972 -16.976 -23.278  1.00  0.00           C  
ATOM    721  CEN THR A 106     -16.637 -16.654 -22.923  1.00  0.00           X  
ATOM    722  H   THR A 106     -16.381 -17.898 -26.037  1.00  0.00           H  
ATOM    723  N   SER A 107     -19.513 -19.055 -24.299  1.00  0.00           N  
ATOM    724  CA  SER A 107     -20.886 -19.162 -24.799  1.00  0.00           C  
ATOM    725  C   SER A 107     -21.770 -18.104 -24.141  1.00  0.00           C  
ATOM    726  O   SER A 107     -21.698 -17.930 -22.928  1.00  0.00           O  
ATOM    727  CB  SER A 107     -21.437 -20.552 -24.544  1.00  0.00           C  
ATOM    728  CEN SER A 107     -21.521 -21.027 -24.293  1.00  0.00           X  
ATOM    729  H   SER A 107     -19.298 -19.571 -23.459  1.00  0.00           H  
ATOM    730  N   THR A 108     -22.637 -17.471 -24.926  1.00  0.00           N  
ATOM    731  CA  THR A 108     -23.608 -16.483 -24.440  1.00  0.00           C  
ATOM    732  C   THR A 108     -24.917 -16.674 -25.201  1.00  0.00           C  
ATOM    733  O   THR A 108     -24.948 -17.284 -26.268  1.00  0.00           O  
ATOM    734  CB  THR A 108     -23.112 -15.036 -24.620  1.00  0.00           C  
ATOM    735  CEN THR A 108     -22.730 -14.607 -24.513  1.00  0.00           X  
ATOM    736  H   THR A 108     -22.809 -17.827 -25.856  1.00  0.00           H  
ATOM    737  N   GLU A 109     -25.977 -16.221 -24.548  1.00  0.00           N  
ATOM    738  CA  GLU A 109     -27.367 -16.138 -24.964  1.00  0.00           C  
ATOM    739  C   GLU A 109     -27.789 -14.932 -25.818  1.00  0.00           C  
ATOM    740  O   GLU A 109     -27.378 -13.788 -25.628  1.00  0.00           O  
ATOM    741  CB  GLU A 109     -28.246 -16.184 -23.711  1.00  0.00           C  
ATOM    742  CEN GLU A 109     -29.192 -17.067 -22.603  1.00  0.00           X  
ATOM    743  H   GLU A 109     -25.861 -16.116 -23.551  1.00  0.00           H  
ATOM    744  N   GLU A 110     -28.655 -15.278 -26.768  1.00  0.00           N  
ATOM    745  CA  GLU A 110     -29.348 -14.493 -27.778  1.00  0.00           C  
ATOM    746  C   GLU A 110     -30.444 -13.559 -27.235  1.00  0.00           C  
ATOM    747  O   GLU A 110     -31.287 -13.941 -26.421  1.00  0.00           O  
ATOM    748  CB  GLU A 110     -29.954 -15.438 -28.819  1.00  0.00           C  
ATOM    749  CEN GLU A 110     -29.864 -16.226 -30.326  1.00  0.00           X  
ATOM    750  H   GLU A 110     -28.972 -16.236 -26.725  1.00  0.00           H  
ATOM    751  N   GLY A 111     -30.491 -12.342 -27.782  1.00  0.00           N  
ATOM    752  CA  GLY A 111     -31.488 -11.320 -27.468  1.00  0.00           C  
ATOM    753  C   GLY A 111     -31.382 -10.136 -28.430  1.00  0.00           C  
ATOM    754  O   GLY A 111     -30.725  -9.149 -28.132  1.00  0.00           O  
ATOM    755  CEN GLY A 111     -31.488 -11.319 -27.468  1.00  0.00           X  
ATOM    756  H   GLY A 111     -29.826 -12.123 -28.508  1.00  0.00           H  
ATOM    757  N   THR A 112     -32.015 -10.293 -29.592  1.00  0.00           N  
ATOM    758  CA  THR A 112     -32.231  -9.348 -30.707  1.00  0.00           C  
ATOM    759  C   THR A 112     -31.682  -7.910 -30.624  1.00  0.00           C  
ATOM    760  O   THR A 112     -32.422  -6.930 -30.588  1.00  0.00           O  
ATOM    761  CB  THR A 112     -33.743  -9.229 -30.975  1.00  0.00           C  
ATOM    762  CEN THR A 112     -34.263  -9.466 -31.096  1.00  0.00           X  
ATOM    763  H   THR A 112     -32.708 -11.027 -29.576  1.00  0.00           H  
ATOM    764  N   SER A 113     -30.358  -7.803 -30.806  1.00  0.00           N  
ATOM    765  CA  SER A 113     -29.578  -6.554 -30.798  1.00  0.00           C  
ATOM    766  C   SER A 113     -29.789  -5.724 -32.064  1.00  0.00           C  
ATOM    767  O   SER A 113     -29.763  -6.259 -33.171  1.00  0.00           O  
ATOM    768  CB  SER A 113     -28.105  -6.866 -30.625  1.00  0.00           C  
ATOM    769  CEN SER A 113     -27.633  -7.132 -30.672  1.00  0.00           X  
ATOM    770  H   SER A 113     -29.856  -8.635 -31.074  1.00  0.00           H  
ATOM    771  N   THR A 114     -29.868  -4.403 -31.912  1.00  0.00           N  
ATOM    772  CA  THR A 114     -29.973  -3.475 -33.044  1.00  0.00           C  
ATOM    773  C   THR A 114     -28.870  -2.432 -32.885  1.00  0.00           C  
ATOM    774  O   THR A 114     -28.654  -1.913 -31.794  1.00  0.00           O  
ATOM    775  CB  THR A 114     -31.345  -2.781 -33.118  1.00  0.00           C  
ATOM    776  CEN THR A 114     -31.926  -2.796 -33.176  1.00  0.00           X  
ATOM    777  H   THR A 114     -29.588  -4.006 -31.027  1.00  0.00           H  
ATOM    778  N   GLU A 115     -28.140  -2.187 -33.967  1.00  0.00           N  
ATOM    779  CA  GLU A 115     -27.026  -1.245 -34.065  1.00  0.00           C  
ATOM    780  C   GLU A 115     -27.569   0.174 -34.338  1.00  0.00           C  
ATOM    781  O   GLU A 115     -28.514   0.315 -35.120  1.00  0.00           O  
ATOM    782  CB  GLU A 115     -26.051  -1.673 -35.164  1.00  0.00           C  
ATOM    783  CEN GLU A 115     -24.599  -2.429 -35.637  1.00  0.00           X  
ATOM    784  H   GLU A 115     -28.425  -2.610 -34.840  1.00  0.00           H  
ATOM    785  N   PRO A 116     -27.032   1.238 -33.714  1.00  0.00           N  
ATOM    786  CA  PRO A 116     -27.475   2.599 -33.984  1.00  0.00           C  
ATOM    787  C   PRO A 116     -26.894   3.095 -35.317  1.00  0.00           C  
ATOM    788  O   PRO A 116     -25.930   2.544 -35.844  1.00  0.00           O  
ATOM    789  CB  PRO A 116     -26.960   3.409 -32.782  1.00  0.00           C  
ATOM    790  CEN PRO A 116     -26.260   1.848 -32.274  1.00  0.00           X  
ATOM    791  N   SER A 117     -27.516   4.148 -35.842  1.00  0.00           N  
ATOM    792  CA  SER A 117     -27.116   4.895 -37.034  1.00  0.00           C  
ATOM    793  C   SER A 117     -25.884   5.792 -36.857  1.00  0.00           C  
ATOM    794  O   SER A 117     -25.692   6.457 -35.840  1.00  0.00           O  
ATOM    795  CB  SER A 117     -28.290   5.732 -37.504  1.00  0.00           C  
ATOM    796  CEN SER A 117     -28.733   6.047 -37.477  1.00  0.00           X  
ATOM    797  H   SER A 117     -28.405   4.406 -35.441  1.00  0.00           H  
ATOM    798  N   GLU A 118     -25.099   5.841 -37.930  1.00  0.00           N  
ATOM    799  CA  GLU A 118     -23.877   6.612 -38.133  1.00  0.00           C  
ATOM    800  C   GLU A 118     -24.143   8.095 -38.466  1.00  0.00           C  
ATOM    801  O   GLU A 118     -24.999   8.430 -39.286  1.00  0.00           O  
ATOM    802  CB  GLU A 118     -23.044   5.970 -39.245  1.00  0.00           C  
ATOM    803  CEN GLU A 118     -21.765   4.955 -39.733  1.00  0.00           X  
ATOM    804  H   GLU A 118     -25.373   5.265 -38.715  1.00  0.00           H  
ATOM    805  N   GLY A 119     -23.345   8.993 -37.881  1.00  0.00           N  
ATOM    806  CA  GLY A 119     -23.396  10.436 -38.120  1.00  0.00           C  
ATOM    807  C   GLY A 119     -21.982  11.011 -38.160  1.00  0.00           C  
ATOM    808  O   GLY A 119     -21.466  11.466 -37.144  1.00  0.00           O  
ATOM    809  CEN GLY A 119     -23.396  10.437 -38.120  1.00  0.00           X  
ATOM    810  H   GLY A 119     -22.609   8.649 -37.279  1.00  0.00           H  
ATOM    811  N   SER A 120     -21.349  10.968 -39.331  1.00  0.00           N  
ATOM    812  CA  SER A 120     -19.974  11.425 -39.568  1.00  0.00           C  
ATOM    813  C   SER A 120     -19.898  12.950 -39.660  1.00  0.00           C  
ATOM    814  O   SER A 120     -20.807  13.552 -40.224  1.00  0.00           O  
ATOM    815  CB  SER A 120     -19.427  10.795 -40.834  1.00  0.00           C  
ATOM    816  CEN SER A 120     -19.420  10.593 -41.339  1.00  0.00           X  
ATOM    817  H   SER A 120     -21.893  10.692 -40.136  1.00  0.00           H  
ATOM    818  N   ALA A 121     -18.788  13.556 -39.222  1.00  0.00           N  
ATOM    819  CA  ALA A 121     -18.548  15.001 -39.340  1.00  0.00           C  
ATOM    820  C   ALA A 121     -17.067  15.352 -39.070  1.00  0.00           C  
ATOM    821  O   ALA A 121     -16.764  16.039 -38.094  1.00  0.00           O  
ATOM    822  CB  ALA A 121     -19.461  15.764 -38.391  1.00  0.00           C  
ATOM    823  CEN ALA A 121     -19.460  15.764 -38.392  1.00  0.00           X  
ATOM    824  H   ALA A 121     -17.996  12.973 -38.997  1.00  0.00           H  
ATOM    825  N   PRO A 122     -16.125  14.917 -39.927  1.00  0.00           N  
ATOM    826  CA  PRO A 122     -14.698  15.135 -39.727  1.00  0.00           C  
ATOM    827  C   PRO A 122     -14.313  16.604 -39.954  1.00  0.00           C  
ATOM    828  O   PRO A 122     -14.871  17.275 -40.822  1.00  0.00           O  
ATOM    829  CB  PRO A 122     -14.035  14.197 -40.749  1.00  0.00           C  
ATOM    830  CEN PRO A 122     -15.717  13.835 -41.222  1.00  0.00           X  
ATOM    831  N   GLY A 123     -13.278  17.066 -39.247  1.00  0.00           N  
ATOM    832  CA  GLY A 123     -12.714  18.396 -39.474  1.00  0.00           C  
ATOM    833  C   GLY A 123     -12.603  19.288 -38.245  1.00  0.00           C  
ATOM    834  O   GLY A 123     -13.593  19.862 -37.810  1.00  0.00           O  
ATOM    835  CEN GLY A 123     -12.714  18.396 -39.474  1.00  0.00           X  
ATOM    836  H   GLY A 123     -12.729  16.402 -38.722  1.00  0.00           H  
ATOM    837  N   THR A 124     -11.374  19.533 -37.798  1.00  0.00           N  
ATOM    838  CA  THR A 124     -11.104  20.403 -36.647  1.00  0.00           C  
ATOM    839  C   THR A 124      -9.920  21.305 -37.002  1.00  0.00           C  
ATOM    840  O   THR A 124      -8.800  20.851 -37.204  1.00  0.00           O  
ATOM    841  CB  THR A 124     -10.788  19.607 -35.368  1.00  0.00           C  
ATOM    842  CEN THR A 124     -10.935  19.224 -34.951  1.00  0.00           X  
ATOM    843  H   THR A 124     -10.590  19.391 -38.423  1.00  0.00           H  
ATOM    844  N   SER A 125     -10.196  22.598 -37.156  1.00  0.00           N  
ATOM    845  CA  SER A 125      -9.226  23.621 -37.536  1.00  0.00           C  
ATOM    846  C   SER A 125      -9.583  24.863 -36.731  1.00  0.00           C  
ATOM    847  O   SER A 125     -10.762  25.185 -36.617  1.00  0.00           O  
ATOM    848  CB  SER A 125      -9.257  23.894 -39.028  1.00  0.00           C  
ATOM    849  CEN SER A 125      -9.458  23.947 -39.530  1.00  0.00           X  
ATOM    850  H   SER A 125     -11.088  22.935 -36.817  1.00  0.00           H  
ATOM    851  N   THR A 126      -8.592  25.527 -36.135  1.00  0.00           N  
ATOM    852  CA  THR A 126      -8.801  26.768 -35.381  1.00  0.00           C  
ATOM    853  C   THR A 126      -7.809  27.802 -35.890  1.00  0.00           C  
ATOM    854  O   THR A 126      -6.597  27.595 -35.864  1.00  0.00           O  
ATOM    855  CB  THR A 126      -8.619  26.575 -33.864  1.00  0.00           C  
ATOM    856  CEN THR A 126      -8.768  26.329 -33.356  1.00  0.00           X  
ATOM    857  H   THR A 126      -7.637  25.222 -36.281  1.00  0.00           H  
ATOM    858  N   GLU A 127      -8.363  28.886 -36.419  1.00  0.00           N  
ATOM    859  CA  GLU A 127      -7.681  30.023 -37.027  1.00  0.00           C  
ATOM    860  C   GLU A 127      -7.326  31.090 -35.962  1.00  0.00           C  
ATOM    861  O   GLU A 127      -8.179  31.421 -35.133  1.00  0.00           O  
ATOM    862  CB  GLU A 127      -8.550  30.633 -38.128  1.00  0.00           C  
ATOM    863  CEN GLU A 127      -8.946  30.793 -39.778  1.00  0.00           X  
ATOM    864  H   GLU A 127      -9.368  28.968 -36.360  1.00  0.00           H  
ATOM    865  N   PRO A 128      -6.094  31.632 -35.942  1.00  0.00           N  
ATOM    866  CA  PRO A 128      -5.692  32.689 -35.015  1.00  0.00           C  
ATOM    867  C   PRO A 128      -6.418  34.009 -35.324  1.00  0.00           C  
ATOM    868  O   PRO A 128      -6.635  34.358 -36.483  1.00  0.00           O  
ATOM    869  CB  PRO A 128      -4.172  32.801 -35.217  1.00  0.00           C  
ATOM    870  CEN PRO A 128      -4.438  31.553 -36.465  1.00  0.00           X  
ATOM    871  N   SER A 129      -6.771  34.771 -34.283  1.00  0.00           N  
ATOM    872  CA  SER A 129      -7.443  36.068 -34.417  1.00  0.00           C  
ATOM    873  C   SER A 129      -6.453  37.243 -34.455  1.00  0.00           C  
ATOM    874  O   SER A 129      -5.398  37.214 -33.830  1.00  0.00           O  
ATOM    875  CB  SER A 129      -8.428  36.252 -33.280  1.00  0.00           C  
ATOM    876  CEN SER A 129      -8.637  36.220 -32.779  1.00  0.00           X  
ATOM    877  H   SER A 129      -6.602  34.422 -33.352  1.00  0.00           H  
ATOM    878  N   GLU A 130      -6.873  38.283 -35.176  1.00  0.00           N  
ATOM    879  CA  GLU A 130      -6.272  39.624 -35.254  1.00  0.00           C  
ATOM    880  C   GLU A 130      -4.732  39.773 -35.248  1.00  0.00           C  
ATOM    881  O   GLU A 130      -4.070  39.919 -34.229  1.00  0.00           O  
ATOM    882  CB  GLU A 130      -6.835  40.457 -34.101  1.00  0.00           C  
ATOM    883  CEN GLU A 130      -7.977  41.574 -33.506  1.00  0.00           X  
ATOM    884  H   GLU A 130      -7.871  38.284 -35.323  1.00  0.00           H  
ATOM    885  N   GLY A 131      -4.189  39.914 -36.463  1.00  0.00           N  
ATOM    886  CA  GLY A 131      -2.833  40.461 -36.609  1.00  0.00           C  
ATOM    887  C   GLY A 131      -1.696  39.707 -35.919  1.00  0.00           C  
ATOM    888  O   GLY A 131      -0.868  40.287 -35.224  1.00  0.00           O  
ATOM    889  CEN GLY A 131      -2.833  40.461 -36.609  1.00  0.00           X  
ATOM    890  H   GLY A 131      -4.833  40.283 -37.146  1.00  0.00           H  
ATOM    891  N   SER A 132      -1.597  38.416 -36.226  1.00  0.00           N  
ATOM    892  CA  SER A 132      -0.603  37.477 -35.703  1.00  0.00           C  
ATOM    893  C   SER A 132       0.786  37.674 -36.329  1.00  0.00           C  
ATOM    894  O   SER A 132       0.890  37.897 -37.532  1.00  0.00           O  
ATOM    895  CB  SER A 132      -1.079  36.055 -35.927  1.00  0.00           C  
ATOM    896  CEN SER A 132      -1.318  35.632 -36.171  1.00  0.00           X  
ATOM    897  H   SER A 132      -2.236  38.053 -36.918  1.00  0.00           H  
ATOM    898  N   ALA A 133       1.852  37.470 -35.550  1.00  0.00           N  
ATOM    899  CA  ALA A 133       3.230  37.559 -36.045  1.00  0.00           C  
ATOM    900  C   ALA A 133       4.209  36.758 -35.164  1.00  0.00           C  
ATOM    901  O   ALA A 133       4.520  37.177 -34.051  1.00  0.00           O  
ATOM    902  CB  ALA A 133       3.661  39.016 -36.131  1.00  0.00           C  
ATOM    903  CEN ALA A 133       3.661  39.015 -36.131  1.00  0.00           X  
ATOM    904  H   ALA A 133       1.708  37.095 -34.623  1.00  0.00           H  
ATOM    905  N   PRO A 134       4.770  35.645 -35.663  1.00  0.00           N  
ATOM    906  CA  PRO A 134       5.603  34.766 -34.858  1.00  0.00           C  
ATOM    907  C   PRO A 134       7.032  35.318 -34.847  1.00  0.00           C  
ATOM    908  O   PRO A 134       7.962  34.724 -35.384  1.00  0.00           O  
ATOM    909  CB  PRO A 134       5.500  33.395 -35.546  1.00  0.00           C  
ATOM    910  CEN PRO A 134       4.466  34.269 -36.709  1.00  0.00           X  
ATOM    911  N   GLY A 135       7.201  36.493 -34.243  1.00  0.00           N  
ATOM    912  CA  GLY A 135       8.500  37.140 -34.139  1.00  0.00           C  
ATOM    913  C   GLY A 135       9.159  36.725 -32.832  1.00  0.00           C  
ATOM    914  O   GLY A 135       8.457  36.517 -31.849  1.00  0.00           O  
ATOM    915  CEN GLY A 135       8.500  37.140 -34.139  1.00  0.00           X  
ATOM    916  H   GLY A 135       6.471  36.816 -33.623  1.00  0.00           H  
ATOM    917  N   THR A 136      10.487  36.641 -32.799  1.00  0.00           N  
ATOM    918  CA  THR A 136      11.224  36.311 -31.572  1.00  0.00           C  
ATOM    919  C   THR A 136      12.390  37.275 -31.423  1.00  0.00           C  
ATOM    920  O   THR A 136      13.293  37.320 -32.257  1.00  0.00           O  
ATOM    921  CB  THR A 136      11.752  34.865 -31.576  1.00  0.00           C  
ATOM    922  CEN THR A 136      11.667  34.287 -31.596  1.00  0.00           X  
ATOM    923  H   THR A 136      11.021  36.995 -33.580  1.00  0.00           H  
ATOM    924  N   SER A 137      12.301  38.070 -30.366  1.00  0.00           N  
ATOM    925  CA  SER A 137      13.218  39.133 -29.978  1.00  0.00           C  
ATOM    926  C   SER A 137      14.179  38.681 -28.870  1.00  0.00           C  
ATOM    927  O   SER A 137      13.888  37.744 -28.135  1.00  0.00           O  
ATOM    928  CB  SER A 137      12.431  40.351 -29.532  1.00  0.00           C  
ATOM    929  CEN SER A 137      12.033  40.643 -29.304  1.00  0.00           X  
ATOM    930  H   SER A 137      11.561  37.882 -29.706  1.00  0.00           H  
ATOM    931  N   GLU A 138      15.256  39.462 -28.722  1.00  0.00           N  
ATOM    932  CA  GLU A 138      16.266  39.429 -27.644  1.00  0.00           C  
ATOM    933  C   GLU A 138      17.280  38.271 -27.623  1.00  0.00           C  
ATOM    934  O   GLU A 138      17.692  37.738 -26.600  1.00  0.00           O  
ATOM    935  CB  GLU A 138      15.537  39.451 -26.298  1.00  0.00           C  
ATOM    936  CEN GLU A 138      14.935  40.315 -24.959  1.00  0.00           X  
ATOM    937  H   GLU A 138      15.283  40.279 -29.311  1.00  0.00           H  
ATOM    938  N   SER A 139      17.732  37.935 -28.832  1.00  0.00           N  
ATOM    939  CA  SER A 139      18.813  36.976 -29.100  1.00  0.00           C  
ATOM    940  C   SER A 139      19.660  36.468 -27.915  1.00  0.00           C  
ATOM    941  O   SER A 139      20.576  37.148 -27.462  1.00  0.00           O  
ATOM    942  CB  SER A 139      19.740  37.596 -30.127  1.00  0.00           C  
ATOM    943  CEN SER A 139      20.029  37.977 -30.386  1.00  0.00           X  
ATOM    944  H   SER A 139      17.842  38.732 -29.441  1.00  0.00           H  
ATOM    945  N   ALA A 140      19.500  35.189 -27.567  1.00  0.00           N  
ATOM    946  CA  ALA A 140      20.201  34.577 -26.439  1.00  0.00           C  
ATOM    947  C   ALA A 140      20.633  33.150 -26.815  1.00  0.00           C  
ATOM    948  O   ALA A 140      19.954  32.433 -27.545  1.00  0.00           O  
ATOM    949  CB  ALA A 140      19.322  34.573 -25.197  1.00  0.00           C  
ATOM    950  CEN ALA A 140      19.323  34.572 -25.197  1.00  0.00           X  
ATOM    951  H   ALA A 140      19.084  34.558 -28.234  1.00  0.00           H  
ATOM    952  N   THR A 141      21.835  32.819 -26.359  1.00  0.00           N  
ATOM    953  CA  THR A 141      22.601  31.568 -26.437  1.00  0.00           C  
ATOM    954  C   THR A 141      22.605  30.694 -25.170  1.00  0.00           C  
ATOM    955  O   THR A 141      22.400  31.210 -24.072  1.00  0.00           O  
ATOM    956  CB  THR A 141      24.065  31.867 -26.809  1.00  0.00           C  
ATOM    957  CEN THR A 141      24.468  32.097 -27.164  1.00  0.00           X  
ATOM    958  H   THR A 141      22.353  33.570 -25.928  1.00  0.00           H  
ATOM    959  N   PRO A 142      22.872  29.377 -25.312  1.00  0.00           N  
ATOM    960  CA  PRO A 142      22.999  28.425 -24.207  1.00  0.00           C  
ATOM    961  C   PRO A 142      24.229  28.684 -23.323  1.00  0.00           C  
ATOM    962  O   PRO A 142      25.282  29.097 -23.805  1.00  0.00           O  
ATOM    963  CB  PRO A 142      23.082  27.063 -24.916  1.00  0.00           C  
ATOM    964  CEN PRO A 142      23.043  28.049 -26.403  1.00  0.00           X  
ATOM    965  N   GLU A 143      24.112  28.356 -22.037  1.00  0.00           N  
ATOM    966  CA  GLU A 143      25.197  28.479 -21.058  1.00  0.00           C  
ATOM    967  C   GLU A 143      26.069  27.218 -21.078  1.00  0.00           C  
ATOM    968  O   GLU A 143      25.595  26.086 -21.187  1.00  0.00           O  
ATOM    969  CB  GLU A 143      24.636  28.718 -19.654  1.00  0.00           C  
ATOM    970  CEN GLU A 143      24.251  29.780 -18.378  1.00  0.00           X  
ATOM    971  H   GLU A 143      23.295  27.841 -21.743  1.00  0.00           H  
ATOM    972  N   SER A 144      27.371  27.466 -21.033  1.00  0.00           N  
ATOM    973  CA  SER A 144      28.447  26.490 -20.982  1.00  0.00           C  
ATOM    974  C   SER A 144      28.804  26.116 -19.543  1.00  0.00           C  
ATOM    975  O   SER A 144      28.695  26.940 -18.641  1.00  0.00           O  
ATOM    976  CB  SER A 144      29.666  27.029 -21.705  1.00  0.00           C  
ATOM    977  CEN SER A 144      30.033  27.389 -21.885  1.00  0.00           X  
ATOM    978  H   SER A 144      27.636  28.443 -21.000  1.00  0.00           H  
ATOM    979  N   GLY A 145      29.328  24.908 -19.339  1.00  0.00           N  
ATOM    980  CA  GLY A 145      29.799  24.446 -18.038  1.00  0.00           C  
ATOM    981  C   GLY A 145      30.916  23.416 -18.223  1.00  0.00           C  
ATOM    982  O   GLY A 145      30.712  22.464 -18.976  1.00  0.00           O  
ATOM    983  CEN GLY A 145      29.799  24.445 -18.037  1.00  0.00           X  
ATOM    984  H   GLY A 145      29.492  24.308 -20.135  1.00  0.00           H  
ATOM    985  N   PRO A 146      32.088  23.568 -17.576  1.00  0.00           N  
ATOM    986  CA  PRO A 146      33.215  22.662 -17.770  1.00  0.00           C  
ATOM    987  C   PRO A 146      32.969  21.398 -16.939  1.00  0.00           C  
ATOM    988  O   PRO A 146      33.612  21.160 -15.919  1.00  0.00           O  
ATOM    989  CB  PRO A 146      34.443  23.456 -17.296  1.00  0.00           C  
ATOM    990  CEN PRO A 146      33.243  24.727 -16.933  1.00  0.00           X  
ATOM    991  N   GLY A 147      31.964  20.618 -17.340  1.00  0.00           N  
ATOM    992  CA  GLY A 147      31.569  19.388 -16.662  1.00  0.00           C  
ATOM    993  C   GLY A 147      32.617  18.303 -16.897  1.00  0.00           C  
ATOM    994  O   GLY A 147      33.210  18.231 -17.969  1.00  0.00           O  
ATOM    995  CEN GLY A 147      31.569  19.388 -16.662  1.00  0.00           X  
ATOM    996  H   GLY A 147      31.542  20.821 -18.234  1.00  0.00           H  
ATOM    997  N   SER A 148      32.851  17.500 -15.866  1.00  0.00           N  
ATOM    998  CA  SER A 148      33.776  16.371 -15.792  1.00  0.00           C  
ATOM    999  C   SER A 148      33.206  15.004 -16.203  1.00  0.00           C  
ATOM   1000  O   SER A 148      32.083  14.648 -15.850  1.00  0.00           O  
ATOM   1001  CB  SER A 148      34.320  16.285 -14.380  1.00  0.00           C  
ATOM   1002  CEN SER A 148      34.328  16.308 -13.836  1.00  0.00           X  
ATOM   1003  H   SER A 148      32.412  17.732 -14.990  1.00  0.00           H  
ATOM   1004  N   GLU A 149      34.045  14.194 -16.851  1.00  0.00           N  
ATOM   1005  CA  GLU A 149      33.761  12.799 -17.215  1.00  0.00           C  
ATOM   1006  C   GLU A 149      34.144  11.854 -16.044  1.00  0.00           C  
ATOM   1007  O   GLU A 149      34.730  12.335 -15.070  1.00  0.00           O  
ATOM   1008  CB  GLU A 149      34.516  12.412 -18.489  1.00  0.00           C  
ATOM   1009  CEN GLU A 149      34.538  12.168 -20.175  1.00  0.00           X  
ATOM   1010  H   GLU A 149      35.017  14.468 -16.889  1.00  0.00           H  
ATOM   1011  N   PRO A 150      33.871  10.531 -16.088  1.00  0.00           N  
ATOM   1012  CA  PRO A 150      33.178   9.791 -17.136  1.00  0.00           C  
ATOM   1013  C   PRO A 150      31.663   9.694 -16.915  1.00  0.00           C  
ATOM   1014  O   PRO A 150      31.140   9.838 -15.810  1.00  0.00           O  
ATOM   1015  CB  PRO A 150      33.850   8.408 -17.097  1.00  0.00           C  
ATOM   1016  CEN PRO A 150      34.740   9.091 -15.708  1.00  0.00           X  
ATOM   1017  N   ALA A 151      30.966   9.316 -17.983  1.00  0.00           N  
ATOM   1018  CA  ALA A 151      29.528   9.141 -17.950  1.00  0.00           C  
ATOM   1019  C   ALA A 151      29.217   7.845 -17.187  1.00  0.00           C  
ATOM   1020  O   ALA A 151      28.845   6.831 -17.782  1.00  0.00           O  
ATOM   1021  CB  ALA A 151      28.952   9.112 -19.358  1.00  0.00           C  
ATOM   1022  CEN ALA A 151      28.953   9.112 -19.357  1.00  0.00           X  
ATOM   1023  H   ALA A 151      31.462   8.908 -18.762  1.00  0.00           H  
ATOM   1024  N   THR A 152      29.320   7.851 -15.859  1.00  0.00           N  
ATOM   1025  CA  THR A 152      29.106   6.609 -15.116  1.00  0.00           C  
ATOM   1026  C   THR A 152      27.606   6.356 -15.153  1.00  0.00           C  
ATOM   1027  O   THR A 152      26.886   6.621 -14.194  1.00  0.00           O  
ATOM   1028  CB  THR A 152      29.602   6.683 -13.660  1.00  0.00           C  
ATOM   1029  CEN THR A 152      30.027   6.749 -13.265  1.00  0.00           X  
ATOM   1030  H   THR A 152      29.285   8.730 -15.362  1.00  0.00           H  
ATOM   1031  N   SER A 153      27.153   5.940 -16.340  1.00  0.00           N  
ATOM   1032  CA  SER A 153      25.782   5.591 -16.660  1.00  0.00           C  
ATOM   1033  C   SER A 153      25.374   4.466 -15.728  1.00  0.00           C  
ATOM   1034  O   SER A 153      26.159   3.547 -15.482  1.00  0.00           O  
ATOM   1035  CB  SER A 153      25.645   5.182 -18.114  1.00  0.00           C  
ATOM   1036  CEN SER A 153      25.778   4.969 -18.597  1.00  0.00           X  
ATOM   1037  H   SER A 153      27.853   5.720 -17.032  1.00  0.00           H  
ATOM   1038  N   GLY A 154      24.167   4.570 -15.180  1.00  0.00           N  
ATOM   1039  CA  GLY A 154      23.634   3.573 -14.283  1.00  0.00           C  
ATOM   1040  C   GLY A 154      23.212   2.372 -15.112  1.00  0.00           C  
ATOM   1041  O   GLY A 154      22.937   2.487 -16.297  1.00  0.00           O  
ATOM   1042  CEN GLY A 154      23.634   3.573 -14.282  1.00  0.00           X  
ATOM   1043  H   GLY A 154      23.532   5.279 -15.529  1.00  0.00           H  
ATOM   1044  N   SER A 155      23.153   1.201 -14.485  1.00  0.00           N  
ATOM   1045  CA  SER A 155      22.760   0.008 -15.217  1.00  0.00           C  
ATOM   1046  C   SER A 155      21.243  -0.046 -15.106  1.00  0.00           C  
ATOM   1047  O   SER A 155      20.686  -0.918 -14.436  1.00  0.00           O  
ATOM   1048  CB  SER A 155      23.413  -1.239 -14.653  1.00  0.00           C  
ATOM   1049  CEN SER A 155      23.629  -1.578 -14.286  1.00  0.00           X  
ATOM   1050  H   SER A 155      23.080   1.202 -13.477  1.00  0.00           H  
ATOM   1051  N   GLU A 156      20.579   0.957 -15.681  1.00  0.00           N  
ATOM   1052  CA  GLU A 156      19.133   1.059 -15.669  1.00  0.00           C  
ATOM   1053  C   GLU A 156      18.655  -0.205 -16.365  1.00  0.00           C  
ATOM   1054  O   GLU A 156      19.228  -0.592 -17.379  1.00  0.00           O  
ATOM   1055  CB  GLU A 156      18.633   2.321 -16.377  1.00  0.00           C  
ATOM   1056  CEN GLU A 156      18.018   3.908 -16.305  1.00  0.00           X  
ATOM   1057  H   GLU A 156      21.049   1.464 -16.416  1.00  0.00           H  
ATOM   1058  N   THR A 157      17.729  -0.937 -15.752  1.00  0.00           N  
ATOM   1059  CA  THR A 157      17.168  -2.157 -16.334  1.00  0.00           C  
ATOM   1060  C   THR A 157      16.109  -1.727 -17.353  1.00  0.00           C  
ATOM   1061  O   THR A 157      15.429  -0.725 -17.103  1.00  0.00           O  
ATOM   1062  CB  THR A 157      16.539  -3.083 -15.276  1.00  0.00           C  
ATOM   1063  CEN THR A 157      16.577  -3.418 -14.799  1.00  0.00           X  
ATOM   1064  H   THR A 157      17.276  -0.570 -14.930  1.00  0.00           H  
ATOM   1065  N   PRO A 158      16.012  -2.393 -18.519  1.00  0.00           N  
ATOM   1066  CA  PRO A 158      15.006  -2.051 -19.505  1.00  0.00           C  
ATOM   1067  C   PRO A 158      13.635  -2.021 -18.832  1.00  0.00           C  
ATOM   1068  O   PRO A 158      13.290  -2.918 -18.068  1.00  0.00           O  
ATOM   1069  CB  PRO A 158      15.119  -3.153 -20.571  1.00  0.00           C  
ATOM   1070  CEN PRO A 158      16.378  -3.806 -19.488  1.00  0.00           X  
ATOM   1071  N   GLY A 159      12.846  -0.993 -19.127  1.00  0.00           N  
ATOM   1072  CA  GLY A 159      11.545  -0.777 -18.496  1.00  0.00           C  
ATOM   1073  C   GLY A 159      11.508  -0.067 -17.144  1.00  0.00           C  
ATOM   1074  O   GLY A 159      10.406   0.217 -16.689  1.00  0.00           O  
ATOM   1075  CEN GLY A 159      11.545  -0.777 -18.496  1.00  0.00           X  
ATOM   1076  H   GLY A 159      13.035  -0.489 -19.983  1.00  0.00           H  
ATOM   1077  N   MET A 160      12.637   0.283 -16.514  1.00  0.00           N  
ATOM   1078  CA  MET A 160      12.578   0.907 -15.178  1.00  0.00           C  
ATOM   1079  C   MET A 160      11.750   2.199 -15.196  1.00  0.00           C  
ATOM   1080  O   MET A 160      11.093   2.495 -14.213  1.00  0.00           O  
ATOM   1081  CB  MET A 160      13.988   1.195 -14.667  1.00  0.00           C  
ATOM   1082  CEN MET A 160      15.171   0.684 -13.477  1.00  0.00           X  
ATOM   1083  H   MET A 160      13.524   0.032 -16.925  1.00  0.00           H  
ATOM   1084  N   TYR A 161      11.712   2.916 -16.323  1.00  0.00           N  
ATOM   1085  CA  TYR A 161      10.946   4.164 -16.448  1.00  0.00           C  
ATOM   1086  C   TYR A 161       9.438   3.993 -16.209  1.00  0.00           C  
ATOM   1087  O   TYR A 161       8.874   4.719 -15.405  1.00  0.00           O  
ATOM   1088  CB  TYR A 161      11.175   4.773 -17.832  1.00  0.00           C  
ATOM   1089  CEN TYR A 161      12.135   6.009 -18.619  1.00  0.00           X  
ATOM   1090  H   TYR A 161      12.267   2.617 -17.111  1.00  0.00           H  
ATOM   1091  N   GLY A 162       8.786   3.050 -16.903  1.00  0.00           N  
ATOM   1092  CA  GLY A 162       7.344   2.816 -16.761  1.00  0.00           C  
ATOM   1093  C   GLY A 162       6.975   2.543 -15.308  1.00  0.00           C  
ATOM   1094  O   GLY A 162       6.213   3.305 -14.726  1.00  0.00           O  
ATOM   1095  CEN GLY A 162       7.344   2.816 -16.761  1.00  0.00           X  
ATOM   1096  H   GLY A 162       9.325   2.401 -17.458  1.00  0.00           H  
ATOM   1097  N   LYS A 163       7.661   1.566 -14.692  1.00  0.00           N  
ATOM   1098  CA  LYS A 163       7.386   1.112 -13.317  1.00  0.00           C  
ATOM   1099  C   LYS A 163       7.226   2.265 -12.319  1.00  0.00           C  
ATOM   1100  O   LYS A 163       6.376   2.231 -11.445  1.00  0.00           O  
ATOM   1101  CB  LYS A 163       8.499   0.177 -12.842  1.00  0.00           C  
ATOM   1102  CEN LYS A 163       9.161  -1.793 -12.445  1.00  0.00           X  
ATOM   1103  H   LYS A 163       8.396   1.102 -15.204  1.00  0.00           H  
ATOM   1104  N   LEU A 164       8.096   3.262 -12.429  1.00  0.00           N  
ATOM   1105  CA  LEU A 164       8.088   4.456 -11.601  1.00  0.00           C  
ATOM   1106  C   LEU A 164       6.825   5.295 -11.774  1.00  0.00           C  
ATOM   1107  O   LEU A 164       6.253   5.726 -10.782  1.00  0.00           O  
ATOM   1108  CB  LEU A 164       9.328   5.305 -11.912  1.00  0.00           C  
ATOM   1109  CEN LEU A 164      10.661   5.519 -11.171  1.00  0.00           X  
ATOM   1110  H   LEU A 164       8.795   3.187 -13.152  1.00  0.00           H  
ATOM   1111  N   ASN A 165       6.407   5.533 -13.021  1.00  0.00           N  
ATOM   1112  CA  ASN A 165       5.215   6.334 -13.284  1.00  0.00           C  
ATOM   1113  C   ASN A 165       3.975   5.610 -12.767  1.00  0.00           C  
ATOM   1114  O   ASN A 165       3.169   6.247 -12.102  1.00  0.00           O  
ATOM   1115  CB  ASN A 165       5.067   6.657 -14.759  1.00  0.00           C  
ATOM   1116  CEN ASN A 165       5.332   7.426 -15.422  1.00  0.00           X  
ATOM   1117  H   ASN A 165       6.805   5.005 -13.784  1.00  0.00           H  
ATOM   1118  N   ASP A 166       3.895   4.294 -12.986  1.00  0.00           N  
ATOM   1119  CA  ASP A 166       2.737   3.488 -12.589  1.00  0.00           C  
ATOM   1120  C   ASP A 166       2.597   3.475 -11.052  1.00  0.00           C  
ATOM   1121  O   ASP A 166       1.539   3.789 -10.516  1.00  0.00           O  
ATOM   1122  CB  ASP A 166       2.862   2.061 -13.127  1.00  0.00           C  
ATOM   1123  CEN ASP A 166       2.542   1.484 -13.904  1.00  0.00           X  
ATOM   1124  H   ASP A 166       4.602   3.842 -13.550  1.00  0.00           H  
ATOM   1125  N   LEU A 167       3.707   3.269 -10.330  1.00  0.00           N  
ATOM   1126  CA  LEU A 167       3.731   3.286  -8.867  1.00  0.00           C  
ATOM   1127  C   LEU A 167       3.367   4.654  -8.261  1.00  0.00           C  
ATOM   1128  O   LEU A 167       2.613   4.735  -7.289  1.00  0.00           O  
ATOM   1129  CB  LEU A 167       5.117   2.848  -8.377  1.00  0.00           C  
ATOM   1130  CEN LEU A 167       5.650   1.528  -7.789  1.00  0.00           X  
ATOM   1131  H   LEU A 167       4.536   2.965 -10.820  1.00  0.00           H  
ATOM   1132  N   LEU A 168       3.943   5.738  -8.794  1.00  0.00           N  
ATOM   1133  CA  LEU A 168       3.657   7.094  -8.326  1.00  0.00           C  
ATOM   1134  C   LEU A 168       2.169   7.431  -8.498  1.00  0.00           C  
ATOM   1135  O   LEU A 168       1.557   7.977  -7.580  1.00  0.00           O  
ATOM   1136  CB  LEU A 168       4.528   8.108  -9.078  1.00  0.00           C  
ATOM   1137  CEN LEU A 168       5.786   8.905  -8.679  1.00  0.00           X  
ATOM   1138  H   LEU A 168       4.556   5.605  -9.585  1.00  0.00           H  
ATOM   1139  N   GLU A 169       1.600   7.102  -9.657  1.00  0.00           N  
ATOM   1140  CA  GLU A 169       0.197   7.346  -9.996  1.00  0.00           C  
ATOM   1141  C   GLU A 169      -0.742   6.596  -9.044  1.00  0.00           C  
ATOM   1142  O   GLU A 169      -1.686   7.204  -8.528  1.00  0.00           O  
ATOM   1143  CB  GLU A 169      -0.083   6.934 -11.444  1.00  0.00           C  
ATOM   1144  CEN GLU A 169      -0.281   7.348 -13.085  1.00  0.00           X  
ATOM   1145  H   GLU A 169       2.145   6.581 -10.332  1.00  0.00           H  
ATOM   1146  N   ASP A 170      -0.442   5.334  -8.734  1.00  0.00           N  
ATOM   1147  CA  ASP A 170      -1.243   4.517  -7.823  1.00  0.00           C  
ATOM   1148  C   ASP A 170      -1.213   5.096  -6.401  1.00  0.00           C  
ATOM   1149  O   ASP A 170      -2.254   5.290  -5.768  1.00  0.00           O  
ATOM   1150  CB  ASP A 170      -0.742   3.071  -7.818  1.00  0.00           C  
ATOM   1151  CEN ASP A 170      -0.950   2.167  -8.240  1.00  0.00           X  
ATOM   1152  H   ASP A 170       0.313   4.881  -9.230  1.00  0.00           H  
ATOM   1153  N   LEU A 171      -0.041   5.509  -5.914  1.00  0.00           N  
ATOM   1154  CA  LEU A 171       0.066   6.139  -4.596  1.00  0.00           C  
ATOM   1155  C   LEU A 171      -0.729   7.457  -4.495  1.00  0.00           C  
ATOM   1156  O   LEU A 171      -1.479   7.669  -3.534  1.00  0.00           O  
ATOM   1157  CB  LEU A 171       1.543   6.386  -4.265  1.00  0.00           C  
ATOM   1158  CEN LEU A 171       2.544   5.661  -3.345  1.00  0.00           X  
ATOM   1159  H   LEU A 171       0.789   5.329  -6.458  1.00  0.00           H  
ATOM   1160  N   GLN A 172      -0.638   8.331  -5.501  1.00  0.00           N  
ATOM   1161  CA  GLN A 172      -1.410   9.578  -5.533  1.00  0.00           C  
ATOM   1162  C   GLN A 172      -2.926   9.340  -5.526  1.00  0.00           C  
ATOM   1163  O   GLN A 172      -3.655  10.038  -4.810  1.00  0.00           O  
ATOM   1164  CB  GLN A 172      -1.032  10.396  -6.771  1.00  0.00           C  
ATOM   1165  CEN GLN A 172      -0.072  11.735  -7.349  1.00  0.00           X  
ATOM   1166  H   GLN A 172      -0.091   8.075  -6.309  1.00  0.00           H  
ATOM   1167  N   GLU A 173      -3.429   8.367  -6.283  1.00  0.00           N  
ATOM   1168  CA  GLU A 173      -4.859   8.057  -6.284  1.00  0.00           C  
ATOM   1169  C   GLU A 173      -5.318   7.543  -4.905  1.00  0.00           C  
ATOM   1170  O   GLU A 173      -6.337   8.029  -4.402  1.00  0.00           O  
ATOM   1171  CB  GLU A 173      -5.177   7.024  -7.368  1.00  0.00           C  
ATOM   1172  CEN GLU A 173      -5.744   6.651  -8.932  1.00  0.00           X  
ATOM   1173  H   GLU A 173      -2.815   7.828  -6.877  1.00  0.00           H  
ATOM   1174  N   VAL A 174      -4.532   6.692  -4.219  1.00  0.00           N  
ATOM   1175  CA  VAL A 174      -4.870   6.173  -2.870  1.00  0.00           C  
ATOM   1176  C   VAL A 174      -4.939   7.318  -1.850  1.00  0.00           C  
ATOM   1177  O   VAL A 174      -5.862   7.360  -1.032  1.00  0.00           O  
ATOM   1178  CB  VAL A 174      -3.848   5.129  -2.382  1.00  0.00           C  
ATOM   1179  CEN VAL A 174      -3.761   4.459  -2.249  1.00  0.00           X  
ATOM   1180  H   VAL A 174      -3.669   6.401  -4.653  1.00  0.00           H  
ATOM   1181  N   LEU A 175      -4.007   8.279  -1.926  1.00  0.00           N  
ATOM   1182  CA  LEU A 175      -3.969   9.449  -1.033  1.00  0.00           C  
ATOM   1183  C   LEU A 175      -5.178  10.364  -1.239  1.00  0.00           C  
ATOM   1184  O   LEU A 175      -5.813  10.847  -0.299  1.00  0.00           O  
ATOM   1185  CB  LEU A 175      -2.671  10.236  -1.249  1.00  0.00           C  
ATOM   1186  CEN LEU A 175      -1.368  10.348  -0.434  1.00  0.00           X  
ATOM   1187  H   LEU A 175      -3.283   8.181  -2.622  1.00  0.00           H  
ATOM   1188  N   LYS A 176      -5.544  10.581  -2.498  1.00  0.00           N  
ATOM   1189  CA  LYS A 176      -6.668  11.443  -2.854  1.00  0.00           C  
ATOM   1190  C   LYS A 176      -8.000  10.872  -2.362  1.00  0.00           C  
ATOM   1191  O   LYS A 176      -8.822  11.623  -1.836  1.00  0.00           O  
ATOM   1192  CB  LYS A 176      -6.715  11.655  -4.368  1.00  0.00           C  
ATOM   1193  CEN LYS A 176      -6.353  12.910  -6.032  1.00  0.00           X  
ATOM   1194  H   LYS A 176      -4.978  10.168  -3.227  1.00  0.00           H  
ATOM   1195  N   ASN A 177      -8.231   9.569  -2.517  1.00  0.00           N  
ATOM   1196  CA  ASN A 177      -9.457   8.916  -2.061  1.00  0.00           C  
ATOM   1197  C   ASN A 177      -9.546   8.857  -0.533  1.00  0.00           C  
ATOM   1198  O   ASN A 177     -10.570   9.259   0.020  1.00  0.00           O  
ATOM   1199  CB  ASN A 177      -9.582   7.520  -2.643  1.00  0.00           C  
ATOM   1200  CEN ASN A 177     -10.011   7.058  -3.482  1.00  0.00           X  
ATOM   1201  H   ASN A 177      -7.514   9.006  -2.953  1.00  0.00           H  
ATOM   1202  N   LEU A 178      -8.467   8.477   0.151  1.00  0.00           N  
ATOM   1203  CA  LEU A 178      -8.432   8.420   1.615  1.00  0.00           C  
ATOM   1204  C   LEU A 178      -8.720   9.782   2.247  1.00  0.00           C  
ATOM   1205  O   LEU A 178      -9.613   9.893   3.089  1.00  0.00           O  
ATOM   1206  CB  LEU A 178      -7.070   7.895   2.088  1.00  0.00           C  
ATOM   1207  CEN LEU A 178      -6.607   6.532   2.635  1.00  0.00           X  
ATOM   1208  H   LEU A 178      -7.624   8.251  -0.353  1.00  0.00           H  
ATOM   1209  N   HIS A 179      -8.053  10.829   1.766  1.00  0.00           N  
ATOM   1210  CA  HIS A 179      -8.325  12.203   2.177  1.00  0.00           C  
ATOM   1211  C   HIS A 179      -9.794  12.595   1.938  1.00  0.00           C  
ATOM   1212  O   HIS A 179     -10.533  12.877   2.883  1.00  0.00           O  
ATOM   1213  CB  HIS A 179      -7.396  13.171   1.438  1.00  0.00           C  
ATOM   1214  CEN HIS A 179      -6.148  13.823   1.655  1.00  0.00           X  
ATOM   1215  H   HIS A 179      -7.237  10.647   1.197  1.00  0.00           H  
ATOM   1216  N   LYS A 180     -10.269  12.566   0.679  1.00  0.00           N  
ATOM   1217  CA  LYS A 180     -11.636  13.001   0.320  1.00  0.00           C  
ATOM   1218  C   LYS A 180     -12.724  12.291   1.136  1.00  0.00           C  
ATOM   1219  O   LYS A 180     -13.763  12.894   1.412  1.00  0.00           O  
ATOM   1220  CB  LYS A 180     -11.888  12.774  -1.172  1.00  0.00           C  
ATOM   1221  CEN LYS A 180     -12.052  13.577  -3.122  1.00  0.00           X  
ATOM   1222  H   LYS A 180      -9.657  12.210  -0.040  1.00  0.00           H  
ATOM   1223  N   ASN A 181     -12.505  11.031   1.520  1.00  0.00           N  
ATOM   1224  CA  ASN A 181     -13.455  10.240   2.303  1.00  0.00           C  
ATOM   1225  C   ASN A 181     -13.525  10.641   3.788  1.00  0.00           C  
ATOM   1226  O   ASN A 181     -14.512  10.324   4.457  1.00  0.00           O  
ATOM   1227  CB  ASN A 181     -13.137   8.761   2.186  1.00  0.00           C  
ATOM   1228  CEN ASN A 181     -13.403   7.949   1.576  1.00  0.00           X  
ATOM   1229  H   ASN A 181     -11.648  10.588   1.220  1.00  0.00           H  
ATOM   1230  N   ASP A 182     -12.539  11.387   4.308  1.00  0.00           N  
ATOM   1231  CA  ASP A 182     -12.432  11.756   5.725  1.00  0.00           C  
ATOM   1232  C   ASP A 182     -13.524  12.735   6.203  1.00  0.00           C  
ATOM   1233  O   ASP A 182     -13.267  13.869   6.622  1.00  0.00           O  
ATOM   1234  CB  ASP A 182     -11.051  12.359   5.994  1.00  0.00           C  
ATOM   1235  CEN ASP A 182     -10.130  12.088   6.335  1.00  0.00           X  
ATOM   1236  H   ASP A 182     -11.758  11.627   3.718  1.00  0.00           H  
ATOM   1237  N   ARG A 183     -14.788  12.296   6.195  1.00  0.00           N  
ATOM   1238  CA  ARG A 183     -15.910  13.142   6.642  1.00  0.00           C  
ATOM   1239  C   ARG A 183     -16.441  12.852   8.041  1.00  0.00           C  
ATOM   1240  O   ARG A 183     -17.109  13.730   8.574  1.00  0.00           O  
ATOM   1241  CB  ARG A 183     -17.051  13.110   5.636  1.00  0.00           C  
ATOM   1242  CEN ARG A 183     -18.512  13.737   3.733  1.00  0.00           X  
ATOM   1243  H   ARG A 183     -14.926  11.329   5.936  1.00  0.00           H  
ATOM   1244  N   SER A 184     -16.164  11.704   8.671  1.00  0.00           N  
ATOM   1245  CA  SER A 184     -16.792  11.415   9.982  1.00  0.00           C  
ATOM   1246  C   SER A 184     -16.001  10.612  11.031  1.00  0.00           C  
ATOM   1247  O   SER A 184     -16.568  10.306  12.076  1.00  0.00           O  
ATOM   1248  CB  SER A 184     -18.102  10.698   9.724  1.00  0.00           C  
ATOM   1249  CEN SER A 184     -18.459  10.359   9.492  1.00  0.00           X  
ATOM   1250  H   SER A 184     -15.596  11.007   8.209  1.00  0.00           H  
ATOM   1251  N   GLY A 185     -14.705  10.319  10.848  1.00  0.00           N  
ATOM   1252  CA  GLY A 185     -13.953   9.486  11.811  1.00  0.00           C  
ATOM   1253  C   GLY A 185     -12.435   9.674  11.793  1.00  0.00           C  
ATOM   1254  O   GLY A 185     -11.728   8.798  11.298  1.00  0.00           O  
ATOM   1255  CEN GLY A 185     -13.953   9.486  11.811  1.00  0.00           X  
ATOM   1256  H   GLY A 185     -14.244  10.585   9.991  1.00  0.00           H  
ATOM   1257  N   LYS A 186     -11.965  10.822  12.306  1.00  0.00           N  
ATOM   1258  CA  LYS A 186     -10.563  11.284  12.337  1.00  0.00           C  
ATOM   1259  C   LYS A 186      -9.506  10.237  12.697  1.00  0.00           C  
ATOM   1260  O   LYS A 186      -8.413  10.295  12.152  1.00  0.00           O  
ATOM   1261  CB  LYS A 186     -10.441  12.454  13.314  1.00  0.00           C  
ATOM   1262  CEN LYS A 186     -10.288  14.541  13.628  1.00  0.00           X  
ATOM   1263  H   LYS A 186     -12.662  11.506  12.566  1.00  0.00           H  
ATOM   1264  N   ASP A 187      -9.817   9.301  13.586  1.00  0.00           N  
ATOM   1265  CA  ASP A 187      -8.874   8.221  13.897  1.00  0.00           C  
ATOM   1266  C   ASP A 187      -8.503   7.406  12.646  1.00  0.00           C  
ATOM   1267  O   ASP A 187      -7.338   7.119  12.391  1.00  0.00           O  
ATOM   1268  CB  ASP A 187      -9.460   7.299  14.968  1.00  0.00           C  
ATOM   1269  CEN ASP A 187      -9.426   7.146  15.975  1.00  0.00           X  
ATOM   1270  H   ASP A 187     -10.550   9.494  14.251  1.00  0.00           H  
ATOM   1271  N   ASN A 188      -9.486   7.132  11.788  1.00  0.00           N  
ATOM   1272  CA  ASN A 188      -9.268   6.365  10.564  1.00  0.00           C  
ATOM   1273  C   ASN A 188      -8.442   7.116   9.512  1.00  0.00           C  
ATOM   1274  O   ASN A 188      -7.586   6.528   8.860  1.00  0.00           O  
ATOM   1275  CB  ASN A 188     -10.591   5.930   9.962  1.00  0.00           C  
ATOM   1276  CEN ASN A 188     -11.242   5.108  10.014  1.00  0.00           X  
ATOM   1277  H   ASN A 188     -10.423   7.413  12.040  1.00  0.00           H  
ATOM   1278  N   ILE A 189      -8.726   8.409   9.310  1.00  0.00           N  
ATOM   1279  CA  ILE A 189      -7.998   9.222   8.332  1.00  0.00           C  
ATOM   1280  C   ILE A 189      -6.518   9.269   8.698  1.00  0.00           C  
ATOM   1281  O   ILE A 189      -5.689   9.038   7.828  1.00  0.00           O  
ATOM   1282  CB  ILE A 189      -8.551  10.657   8.251  1.00  0.00           C  
ATOM   1283  CEN ILE A 189      -9.296  11.301   7.783  1.00  0.00           X  
ATOM   1284  H   ILE A 189      -9.409   8.852   9.910  1.00  0.00           H  
ATOM   1285  N   HIS A 190      -6.181   9.502   9.971  1.00  0.00           N  
ATOM   1286  CA  HIS A 190      -4.785   9.553  10.398  1.00  0.00           C  
ATOM   1287  C   HIS A 190      -4.074   8.208  10.184  1.00  0.00           C  
ATOM   1288  O   HIS A 190      -2.949   8.182   9.686  1.00  0.00           O  
ATOM   1289  CB  HIS A 190      -4.691   9.966  11.870  1.00  0.00           C  
ATOM   1290  CEN HIS A 190      -4.498  11.155  12.631  1.00  0.00           X  
ATOM   1291  H   HIS A 190      -6.899   9.620  10.669  1.00  0.00           H  
ATOM   1292  N   ASP A 191      -4.732   7.094  10.515  1.00  0.00           N  
ATOM   1293  CA  ASP A 191      -4.152   5.758  10.341  1.00  0.00           C  
ATOM   1294  C   ASP A 191      -3.879   5.449   8.866  1.00  0.00           C  
ATOM   1295  O   ASP A 191      -2.823   4.918   8.528  1.00  0.00           O  
ATOM   1296  CB  ASP A 191      -5.076   4.694  10.937  1.00  0.00           C  
ATOM   1297  CEN ASP A 191      -5.195   4.145  11.786  1.00  0.00           X  
ATOM   1298  H   ASP A 191      -5.625   7.168  10.978  1.00  0.00           H  
ATOM   1299  N   VAL A 192      -4.795   5.833   7.974  1.00  0.00           N  
ATOM   1300  CA  VAL A 192      -4.651   5.639   6.524  1.00  0.00           C  
ATOM   1301  C   VAL A 192      -3.493   6.466   5.956  1.00  0.00           C  
ATOM   1302  O   VAL A 192      -2.735   5.950   5.140  1.00  0.00           O  
ATOM   1303  CB  VAL A 192      -5.944   6.010   5.773  1.00  0.00           C  
ATOM   1304  CEN VAL A 192      -6.477   5.748   5.424  1.00  0.00           X  
ATOM   1305  H   VAL A 192      -5.618   6.312   8.318  1.00  0.00           H  
ATOM   1306  N   ASP A 193      -3.339   7.717   6.393  1.00  0.00           N  
ATOM   1307  CA  ASP A 193      -2.267   8.626   5.972  1.00  0.00           C  
ATOM   1308  C   ASP A 193      -0.894   8.059   6.349  1.00  0.00           C  
ATOM   1309  O   ASP A 193      -0.011   7.965   5.499  1.00  0.00           O  
ATOM   1310  CB  ASP A 193      -2.458  10.010   6.597  1.00  0.00           C  
ATOM   1311  CEN ASP A 193      -2.835  10.929   6.370  1.00  0.00           X  
ATOM   1312  H   ASP A 193      -4.016   8.075   7.048  1.00  0.00           H  
ATOM   1313  N   ASN A 194      -0.748   7.564   7.584  1.00  0.00           N  
ATOM   1314  CA  ASN A 194       0.493   6.949   8.059  1.00  0.00           C  
ATOM   1315  C   ASN A 194       0.841   5.681   7.265  1.00  0.00           C  
ATOM   1316  O   ASN A 194       1.990   5.488   6.873  1.00  0.00           O  
ATOM   1317  CB  ASN A 194       0.417   6.634   9.541  1.00  0.00           C  
ATOM   1318  CEN ASN A 194       0.659   7.096  10.452  1.00  0.00           X  
ATOM   1319  H   ASN A 194      -1.531   7.630   8.218  1.00  0.00           H  
ATOM   1320  N   HIS A 195      -0.139   4.805   7.022  1.00  0.00           N  
ATOM   1321  CA  HIS A 195       0.091   3.591   6.241  1.00  0.00           C  
ATOM   1322  C   HIS A 195       0.537   3.913   4.812  1.00  0.00           C  
ATOM   1323  O   HIS A 195       1.485   3.301   4.328  1.00  0.00           O  
ATOM   1324  CB  HIS A 195      -1.172   2.725   6.211  1.00  0.00           C  
ATOM   1325  CEN HIS A 195      -1.720   1.619   6.922  1.00  0.00           X  
ATOM   1326  H   HIS A 195      -1.057   4.974   7.407  1.00  0.00           H  
ATOM   1327  N   LEU A 196      -0.066   4.912   4.151  1.00  0.00           N  
ATOM   1328  CA  LEU A 196       0.341   5.319   2.801  1.00  0.00           C  
ATOM   1329  C   LEU A 196       1.777   5.846   2.768  1.00  0.00           C  
ATOM   1330  O   LEU A 196       2.521   5.480   1.864  1.00  0.00           O  
ATOM   1331  CB  LEU A 196      -0.624   6.382   2.260  1.00  0.00           C  
ATOM   1332  CEN LEU A 196      -1.772   6.327   1.234  1.00  0.00           X  
ATOM   1333  H   LEU A 196      -0.795   5.434   4.616  1.00  0.00           H  
ATOM   1334  N   GLN A 197       2.176   6.678   3.731  1.00  0.00           N  
ATOM   1335  CA  GLN A 197       3.545   7.207   3.779  1.00  0.00           C  
ATOM   1336  C   GLN A 197       4.567   6.075   3.920  1.00  0.00           C  
ATOM   1337  O   GLN A 197       5.538   6.045   3.165  1.00  0.00           O  
ATOM   1338  CB  GLN A 197       3.700   8.192   4.941  1.00  0.00           C  
ATOM   1339  CEN GLN A 197       3.753   9.883   5.372  1.00  0.00           X  
ATOM   1340  H   GLN A 197       1.525   6.944   4.455  1.00  0.00           H  
ATOM   1341  N   ASN A 198       4.307   5.098   4.792  1.00  0.00           N  
ATOM   1342  CA  ASN A 198       5.208   3.957   4.979  1.00  0.00           C  
ATOM   1343  C   ASN A 198       5.335   3.110   3.697  1.00  0.00           C  
ATOM   1344  O   ASN A 198       6.442   2.735   3.325  1.00  0.00           O  
ATOM   1345  CB  ASN A 198       4.755   3.088   6.138  1.00  0.00           C  
ATOM   1346  CEN ASN A 198       4.931   3.005   7.169  1.00  0.00           X  
ATOM   1347  H   ASN A 198       3.494   5.184   5.385  1.00  0.00           H  
ATOM   1348  N   VAL A 199       4.229   2.878   2.976  1.00  0.00           N  
ATOM   1349  CA  VAL A 199       4.244   2.129   1.703  1.00  0.00           C  
ATOM   1350  C   VAL A 199       5.085   2.859   0.645  1.00  0.00           C  
ATOM   1351  O   VAL A 199       5.882   2.230  -0.052  1.00  0.00           O  
ATOM   1352  CB  VAL A 199       2.823   1.913   1.152  1.00  0.00           C  
ATOM   1353  CEN VAL A 199       2.337   1.437   1.042  1.00  0.00           X  
ATOM   1354  H   VAL A 199       3.347   3.217   3.332  1.00  0.00           H  
ATOM   1355  N   ILE A 200       4.965   4.185   0.525  1.00  0.00           N  
ATOM   1356  CA  ILE A 200       5.753   4.971  -0.443  1.00  0.00           C  
ATOM   1357  C   ILE A 200       7.252   4.853  -0.152  1.00  0.00           C  
ATOM   1358  O   ILE A 200       8.039   4.638  -1.079  1.00  0.00           O  
ATOM   1359  CB  ILE A 200       5.353   6.457  -0.430  1.00  0.00           C  
ATOM   1360  CEN ILE A 200       4.663   7.200  -0.832  1.00  0.00           X  
ATOM   1361  H   ILE A 200       4.336   4.665   1.150  1.00  0.00           H  
ATOM   1362  N   GLU A 201       7.652   4.998   1.110  1.00  0.00           N  
ATOM   1363  CA  GLU A 201       9.053   4.881   1.518  1.00  0.00           C  
ATOM   1364  C   GLU A 201       9.621   3.496   1.180  1.00  0.00           C  
ATOM   1365  O   GLU A 201      10.722   3.398   0.632  1.00  0.00           O  
ATOM   1366  CB  GLU A 201       9.196   5.157   3.017  1.00  0.00           C  
ATOM   1367  CEN GLU A 201       9.576   6.219   4.294  1.00  0.00           X  
ATOM   1368  H   GLU A 201       6.961   5.165   1.827  1.00  0.00           H  
ATOM   1369  N   ASP A 202       8.849   2.432   1.399  1.00  0.00           N  
ATOM   1370  CA  ASP A 202       9.262   1.063   1.091  1.00  0.00           C  
ATOM   1371  C   ASP A 202       9.464   0.836  -0.414  1.00  0.00           C  
ATOM   1372  O   ASP A 202      10.479   0.252  -0.826  1.00  0.00           O  
ATOM   1373  CB  ASP A 202       8.232   0.070   1.634  1.00  0.00           C  
ATOM   1374  CEN ASP A 202       8.069  -0.527   2.443  1.00  0.00           X  
ATOM   1375  H   ASP A 202       7.977   2.567   1.891  1.00  0.00           H  
ATOM   1376  N   ILE A 203       8.553   1.341  -1.260  1.00  0.00           N  
ATOM   1377  CA  ILE A 203       8.664   1.215  -2.723  1.00  0.00           C  
ATOM   1378  C   ILE A 203       9.937   1.912  -3.185  1.00  0.00           C  
ATOM   1379  O   ILE A 203      10.704   1.335  -3.957  1.00  0.00           O  
ATOM   1380  CB  ILE A 203       7.453   1.818  -3.457  1.00  0.00           C  
ATOM   1381  CEN ILE A 203       6.447   1.622  -3.830  1.00  0.00           X  
ATOM   1382  H   ILE A 203       7.805   1.892  -0.867  1.00  0.00           H  
ATOM   1383  N   HIS A 204      10.204   3.120  -2.698  1.00  0.00           N  
ATOM   1384  CA  HIS A 204      11.399   3.869  -3.059  1.00  0.00           C  
ATOM   1385  C   HIS A 204      12.703   3.139  -2.731  1.00  0.00           C  
ATOM   1386  O   HIS A 204      13.574   2.997  -3.597  1.00  0.00           O  
ATOM   1387  CB  HIS A 204      11.388   5.234  -2.362  1.00  0.00           C  
ATOM   1388  CEN HIS A 204      10.983   6.570  -2.646  1.00  0.00           X  
ATOM   1389  H   HIS A 204       9.553   3.533  -2.047  1.00  0.00           H  
ATOM   1390  N   ASP A 205      12.815   2.582  -1.532  1.00  0.00           N  
ATOM   1391  CA  ASP A 205      13.992   1.829  -1.111  1.00  0.00           C  
ATOM   1392  C   ASP A 205      14.201   0.569  -1.957  1.00  0.00           C  
ATOM   1393  O   ASP A 205      15.331   0.263  -2.370  1.00  0.00           O  
ATOM   1394  CB  ASP A 205      13.876   1.452   0.368  1.00  0.00           C  
ATOM   1395  CEN ASP A 205      14.181   1.773   1.285  1.00  0.00           X  
ATOM   1396  H   ASP A 205      12.080   2.740  -0.859  1.00  0.00           H  
ATOM   1397  N   PHE A 206      13.125  -0.152  -2.281  1.00  0.00           N  
ATOM   1398  CA  PHE A 206      13.213  -1.360  -3.098  1.00  0.00           C  
ATOM   1399  C   PHE A 206      13.740  -1.045  -4.505  1.00  0.00           C  
ATOM   1400  O   PHE A 206      14.627  -1.753  -5.001  1.00  0.00           O  
ATOM   1401  CB  PHE A 206      11.847  -2.042  -3.187  1.00  0.00           C  
ATOM   1402  CEN PHE A 206      11.069  -3.240  -2.490  1.00  0.00           X  
ATOM   1403  H   PHE A 206      12.216   0.177  -1.987  1.00  0.00           H  
ATOM   1404  N   MET A 207      13.265   0.034  -5.125  1.00  0.00           N  
ATOM   1405  CA  MET A 207      13.686   0.480  -6.456  1.00  0.00           C  
ATOM   1406  C   MET A 207      15.168   0.852  -6.475  1.00  0.00           C  
ATOM   1407  O   MET A 207      15.905   0.430  -7.371  1.00  0.00           O  
ATOM   1408  CB  MET A 207      12.840   1.668  -6.908  1.00  0.00           C  
ATOM   1409  CEN MET A 207      11.588   2.136  -8.045  1.00  0.00           X  
ATOM   1410  H   MET A 207      12.571   0.582  -4.639  1.00  0.00           H  
ATOM   1411  N   GLN A 208      15.631   1.599  -5.468  1.00  0.00           N  
ATOM   1412  CA  GLN A 208      17.019   2.031  -5.381  1.00  0.00           C  
ATOM   1413  C   GLN A 208      17.965   0.826  -5.265  1.00  0.00           C  
ATOM   1414  O   GLN A 208      18.954   0.735  -6.004  1.00  0.00           O  
ATOM   1415  CB  GLN A 208      17.212   2.964  -4.182  1.00  0.00           C  
ATOM   1416  CEN GLN A 208      17.356   4.633  -3.691  1.00  0.00           X  
ATOM   1417  H   GLN A 208      14.979   1.913  -4.766  1.00  0.00           H  
ATOM   1418  N   ALA A 209      17.622  -0.156  -4.426  1.00  0.00           N  
ATOM   1419  CA  ALA A 209      18.417  -1.367  -4.241  1.00  0.00           C  
ATOM   1420  C   ALA A 209      18.481  -2.231  -5.513  1.00  0.00           C  
ATOM   1421  O   ALA A 209      19.557  -2.727  -5.864  1.00  0.00           O  
ATOM   1422  CB  ALA A 209      17.861  -2.175  -3.078  1.00  0.00           C  
ATOM   1423  CEN ALA A 209      17.861  -2.175  -3.079  1.00  0.00           X  
ATOM   1424  H   ALA A 209      16.786  -0.040  -3.872  1.00  0.00           H  
ATOM   1425  N   ALA A 210      17.369  -2.396  -6.233  1.00  0.00           N  
ATOM   1426  CA  ALA A 210      17.313  -3.173  -7.470  1.00  0.00           C  
ATOM   1427  C   ALA A 210      18.176  -2.541  -8.576  1.00  0.00           C  
ATOM   1428  O   ALA A 210      18.916  -3.246  -9.266  1.00  0.00           O  
ATOM   1429  CB  ALA A 210      15.870  -3.315  -7.933  1.00  0.00           C  
ATOM   1430  CEN ALA A 210      15.871  -3.315  -7.933  1.00  0.00           X  
ATOM   1431  H   ALA A 210      16.515  -1.980  -5.894  1.00  0.00           H  
ATOM   1432  N   ALA A 211      18.154  -1.209  -8.699  1.00  0.00           N  
ATOM   1433  CA  ALA A 211      18.947  -0.472  -9.678  1.00  0.00           C  
ATOM   1434  C   ALA A 211      20.453  -0.550  -9.381  1.00  0.00           C  
ATOM   1435  O   ALA A 211      21.254  -0.795 -10.285  1.00  0.00           O  
ATOM   1436  CB  ALA A 211      18.489   0.978  -9.730  1.00  0.00           C  
ATOM   1437  CEN ALA A 211      18.490   0.978  -9.729  1.00  0.00           X  
ATOM   1438  H   ALA A 211      17.542  -0.686  -8.091  1.00  0.00           H  
ATOM   1439  N   ALA A 212      20.855  -0.401  -8.116  1.00  0.00           N  
ATOM   1440  CA  ALA A 212      22.264  -0.433  -7.728  1.00  0.00           C  
ATOM   1441  C   ALA A 212      22.892  -1.804  -8.016  1.00  0.00           C  
ATOM   1442  O   ALA A 212      23.977  -1.885  -8.597  1.00  0.00           O  
ATOM   1443  CB  ALA A 212      22.413  -0.075  -6.257  1.00  0.00           C  
ATOM   1444  CEN ALA A 212      22.413  -0.076  -6.258  1.00  0.00           X  
ATOM   1445  H   ALA A 212      20.164  -0.245  -7.397  1.00  0.00           H  
ATOM   1446  N   ALA A 213      22.185  -2.896  -7.703  1.00  0.00           N  
ATOM   1447  CA  ALA A 213      22.612  -4.250  -8.051  1.00  0.00           C  
ATOM   1448  C   ALA A 213      22.857  -4.421  -9.558  1.00  0.00           C  
ATOM   1449  O   ALA A 213      23.925  -4.902  -9.954  1.00  0.00           O  
ATOM   1450  CB  ALA A 213      21.580  -5.258  -7.566  1.00  0.00           C  
ATOM   1451  CEN ALA A 213      21.581  -5.257  -7.567  1.00  0.00           X  
ATOM   1452  H   ALA A 213      21.330  -2.785  -7.175  1.00  0.00           H  
ATOM   1453  N   ALA A 214      21.911  -4.001 -10.402  1.00  0.00           N  
ATOM   1454  CA  ALA A 214      22.008  -4.120 -11.856  1.00  0.00           C  
ATOM   1455  C   ALA A 214      23.188  -3.315 -12.424  1.00  0.00           C  
ATOM   1456  O   ALA A 214      23.894  -3.798 -13.312  1.00  0.00           O  
ATOM   1457  CB  ALA A 214      20.703  -3.679 -12.502  1.00  0.00           C  
ATOM   1458  CEN ALA A 214      20.704  -3.679 -12.502  1.00  0.00           X  
ATOM   1459  H   ALA A 214      21.070  -3.594 -10.015  1.00  0.00           H  
ATOM   1460  N   ASN A 215      23.444  -2.115 -11.891  1.00  0.00           N  
ATOM   1461  CA  ASN A 215      24.568  -1.274 -12.318  1.00  0.00           C  
ATOM   1462  C   ASN A 215      25.942  -1.920 -12.080  1.00  0.00           C  
ATOM   1463  O   ASN A 215      26.741  -1.985 -13.009  1.00  0.00           O  
ATOM   1464  CB  ASN A 215      24.515   0.080 -11.635  1.00  0.00           C  
ATOM   1465  CEN ASN A 215      24.114   1.033 -11.818  1.00  0.00           X  
ATOM   1466  H   ASN A 215      22.808  -1.755 -11.195  1.00  0.00           H  
ATOM   1467  N   CYS A 216      26.210  -2.468 -10.889  1.00  0.00           N  
ATOM   1468  CA  CYS A 216      27.497  -3.091 -10.547  1.00  0.00           C  
ATOM   1469  C   CYS A 216      27.822  -4.400 -11.299  1.00  0.00           C  
ATOM   1470  O   CYS A 216      28.989  -4.625 -11.621  1.00  0.00           O  
ATOM   1471  CB  CYS A 216      27.312  -3.378  -9.057  1.00  0.00           C  
ATOM   1472  CEN CYS A 216      27.724  -2.913  -8.241  1.00  0.00           X  
ATOM   1473  H   CYS A 216      25.549  -2.310 -10.141  1.00  0.00           H  
ATOM   1474  N   ARG A 217      26.852  -5.285 -11.580  1.00  0.00           N  
ATOM   1475  CA  ARG A 217      27.093  -6.553 -12.309  1.00  0.00           C  
ATOM   1476  C   ARG A 217      27.777  -6.402 -13.676  1.00  0.00           C  
ATOM   1477  O   ARG A 217      28.606  -7.250 -14.019  1.00  0.00           O  
ATOM   1478  CB  ARG A 217      25.808  -7.356 -12.451  1.00  0.00           C  
ATOM   1479  CEN ARG A 217      24.021  -9.013 -11.993  1.00  0.00           X  
ATOM   1480  H   ARG A 217      25.904  -5.025 -11.348  1.00  0.00           H  
ATOM   1481  N   LYS A 218      27.451  -5.355 -14.439  1.00  0.00           N  
ATOM   1482  CA  LYS A 218      28.076  -5.127 -15.755  1.00  0.00           C  
ATOM   1483  C   LYS A 218      29.341  -4.295 -15.569  1.00  0.00           C  
ATOM   1484  O   LYS A 218      30.332  -4.621 -16.252  1.00  0.00           O  
ATOM   1485  CB  LYS A 218      27.113  -4.425 -16.714  1.00  0.00           C  
ATOM   1486  CEN LYS A 218      25.822  -4.539 -18.387  1.00  0.00           X  
ATOM   1487  H   LYS A 218      27.140  -4.522 -13.959  1.00  0.00           H  
TER                                                                             
# All scores below are weighted scores, not raw scores.
#BEGIN_POSE_ENERGIES_TABLE ./minmover_pdb/pose_46.pdb
label vdw cenpack pair env cbeta hs_pair ss_pair sheet total
weights 1 0.5 1 1 0.25 1 1 1 NA
pose 9.35314 -1.23751 -13.6833 -3.26149 12.5326 0 0 0 3.70348
MET:NtermProteinFull_1 0 -0.34555 -0.20937 0.0106 0.03585 0 0 0 -0.50847
TYR_2 0 -0.24151 -0.01276 0.81073 0.04265 0 0 0 0.59911
GLY_3 0 0.02472 0.05383 -0.0429 0.06951 0 0 0 0.10516
LYS_4 0 -0.21608 -0.65534 -0.68888 0.0428 0 0 0 -1.51749
LEU_5 0 0.01199 -0.66761 -0.39148 0.03563 0 0 0 -1.01148
ASN_6 0 -0.05575 0.17822 -0.36221 0.06911 0 0 0 -0.17062
ASP_7 0 -0.03993 -0.04059 -0.52292 0.06893 0 0 0 -0.53451
LEU_8 0 0.06497 -0.20021 -0.45811 0.03588 0 0 0 -0.55747
LEU_9 0 0.28092 -0.27437 -0.06582 0.07024 0 0 0 0.01097
GLU_10 0 -0.07457 0.06048 -0.92601 0.06893 0 0 0 -0.87117
ASP_11 0 -0.25924 -0.12553 -0.31759 0.04389 0 0 0 -0.65846
LEU_12 0 0.04148 -0.37889 -0.50394 0.04493 0 0 0 -0.79642
GLN_13 0 -0.02947 0.43131 -0.3291 0.06893 0 0 0 0.14168
GLU_14 0 -0.01512 -0.16444 -0.92601 0.06894 0 0 0 -1.03664
VAL_15 0 -0.38906 -0.62201 -0.10438 0.03149 0 0 0 -1.08396
LEU_16 2.41751 0.88505 0.25946 -0.50394 0.04531 0 0 0 3.10338
LYS_17 0 -0.01797 -0.00985 -0.77863 0.0693 0 0 0 -0.73714
ASN_18 0 0.07473 -0.20227 -0.19403 0.06893 0 0 0 -0.25264
LEU_19 0 -0.24817 0.47356 -0.45811 0.03608 0 0 0 -0.19665
HIS_20 0 -0.46335 -0.32912 -0.15264 0.03528 0 0 0 -0.90982
LYS_21 0 -0.04369 0.03415 -0.96458 0.06947 0 0 0 -0.90464
ASN_22 0 -0.19408 -0.37249 -0.24178 0.04283 0 0 0 -0.76552
ASP_23 0 -0.06721 -0.27479 -0.1485 0.03032 0 0 0 -0.46017
ARG_24 0 -0.02852 -0.01124 -0.7542 0.07259 0 0 0 -0.72136
SER_25 0 0.0556 -0.24144 -0.21543 0.07081 0 0 0 -0.33046
GLY_26 0 0.07504 -0.05711 0.16011 0.03544 0 0 0 0.21348
LYS_27 0 0 0 -0.96458 0.07134 0 0 0 -0.89324
ASP_28 0 -0.05474 -0.18104 -0.60822 0.06961 0 0 0 -0.7744
ASN_29 0 -0.2727 -0.74821 -0.13901 0.03175 0 0 0 -1.12816
ILE_30 0 -0.07033 0.44265 0.20907 0.04277 0 0 0 0.62415
HIS_D_31 0 -0.02993 -0.20376 0.11054 0.06935 0 0 0 -0.05381
ASP_32 0 -0.09014 -0.91188 -0.31759 0.05804 0 0 0 -1.26157
VAL_33 0 -0.1844 0.41497 -0.27892 0.03639 0 0 0 -0.01196
ASP_34 0 -0.16067 -0.07885 -0.42964 0.06928 0 0 0 -0.59988
ASN_35 0 0.03736 -0.16854 -0.28327 0.06878 0 0 0 -0.34567
HIS_D_36 0 0.14624 0.18522 -0.04512 0.0366 0 0 0 0.32294
LEU_37 2.41751 0.96206 -0.14714 -0.30366 0.07162 0 0 0 3.00039
GLN_38 0 -0.08217 0.01222 -0.59803 0.06893 0 0 0 -0.59904
ASN_39 0 -0.10994 -0.56419 -0.13901 0.04294 0 0 0 -0.77021
VAL_40 0 0.23862 -0.31898 -0.46599 0.03835 0 0 0 -0.50799
ILE_41 0 0.04969 -0.161 0.60227 0.06896 0 0 0 0.55992
GLU_42 0 0.02612 -0.17462 -0.60186 0.06921 0 0 0 -0.68115
ASP_43 0 -0.32958 0.33188 0.34071 0.03624 0 0 0 0.37925
ILE_44 0 0.30411 -0.83664 -0.20059 0.04585 0 0 0 -0.68727
HIS_D_45 0 -0.08138 0.1863 0.11054 0.06895 0 0 0 0.28441
ASP_46 0 0.11391 -0.47339 -0.31759 0.0691 0 0 0 -0.60797
PHE_47 0 0.04526 -0.36122 -0.44993 0.04665 0 0 0 -0.71925
MET_48 0 -0.21582 -0.10734 0.13971 0.04328 0 0 0 -0.14016
GLN_49 0 -0.06594 -0.01543 -0.60368 0.06921 0 0 0 -0.61584
ALA_50 0 -0.07675 0.05269 0.11438 0.04397 0 0 0 0.13428
ALA_51 0 0.07426 -0.15472 -0.14527 0.03096 0 0 0 -0.19477
ALA_52 0 -0.18376 0.00487 0.20553 0.02992 0 0 0 0.05656
ALA_53 0 -0.1073 0.0394 0.28428 0.03539 0 0 0 0.25177
ALA_54 0 0.03674 0.03521 0.07904 0.03443 0 0 0 0.18543
ALA_55 0 0.20709 -0.01077 0.07904 0.04305 0 0 0 0.31841
ASN_56 0 -0.01958 -0.03368 -0.36221 0.03743 0 0 0 -0.37803
CYS_57 0 -0.01962 0.09519 1.00839 0.04308 0 0 0 1.12704
ARG_58 0 0.04664 0.14878 -0.33465 0.05499 0 0 0 -0.08425
LYS_59 0 -0.01209 0.0009 -0.8715 0.07265 0 0 0 -0.81004
GLY_60 0 -0.01225 0.00471 0.60923 0.04731 0 0 0 0.649
SER_61 0 0.01668 -0.019 -0.18312 0.04373 0 0 0 -0.14172
PRO_62 0 0 0 0.043 0.04183 0 0 0 0.08483
GLY_63 0 0 0 0.91259 0.04957 0 0 0 0.96215
SER_64 0 0 0 -0.0106 0.04957 0 0 0 0.03897
PRO_65 0 0 0 0.51404 0.07508 0 0 0 0.58912
ALA_66 0 0 0 0.89846 0.07582 0 0 0 0.97427
GLY_67 0 0 0 0.91259 0.04183 0 0 0 0.95441
SER_68 0 0 0 0.29023 0.04957 0 0 0 0.3398
PRO_69 0 0 0 0.2123 0.04957 0 0 0 0.26186
THR_70 0 0 0 0.48779 0.07573 0 0 0 0.56352
SER_71 0 0 0 0.13063 0.07347 0 0 0 0.2041
THR_72 0 0 0 0.48779 0.07499 0 0 0 0.56278
GLU_73 0 0 0 -1.01303 0.07573 0 0 0 -0.9373
GLU_74 0 0 0 -1.01303 0.07582 0 0 0 -0.93721
GLY_75 0 0 0 0.91259 0.04957 0 0 0 0.96215
THR_76 0 0 0 0.48779 0.04957 0 0 0 0.53736
SER_77 0 0 0 0.29023 0.07582 0 0 0 0.36605
GLU_78 0 0 0 -1.03403 0.07573 0 0 0 -0.9583
SER_79 0 0 0 0.13063 0.07573 0 0 0 0.20636
ALA_80 0 0 0 0.89846 0.07565 0 0 0 0.9741
THR_81 0 0 0 0.43096 0.05506 0 0 0 0.48601
PRO_82 0 0 0 0.2123 0.07582 0 0 0 0.28812
GLU_83 0 0 0 -1.03403 0.07499 0 0 0 -0.95904
SER_84 0 0 0 0.13063 0.07582 0 0 0 0.20645
GLY_85 0 0 0 0.91259 0.04957 0 0 0 0.96215
PRO_86 0 0 0 0.51404 0.04957 0 0 0 0.5636
GLY_87 0 0 0 0.91259 0.04957 0 0 0 0.96215
THR_88 0 0 0 0.48779 0.07582 0 0 0 0.56361
SER_89 0 0 0 0.13063 0.07499 0 0 0 0.20562
THR_90 0 0 0 0.43096 0.07499 0 0 0 0.50594
GLU_91 0 0 0 -1.03403 0.07582 0 0 0 -0.95821
PRO_92 0 0 0 0.2123 0.07582 0 0 0 0.28812
SER_93 0 0 0 0.13063 0.07499 0 0 0 0.20562
GLU_94 0 0 0 -1.03403 0.06674 0 0 0 -0.96729
GLY_95 0 0 0 0.91259 0.06724 0 0 0 0.97982
SER_96 0 0 0 0.29023 0.03929 0 0 0 0.32952
ALA_97 0 0 0 0.797 0.0628 0 0 0 0.8598
PRO_98 0 0 0 0.2123 0.04183 0 0 0 0.25412
GLY_99 0 0 0 0.91259 0.04957 0 0 0 0.96215
SER_100 0 0 0 0.13063 0.04957 0 0 0 0.1802
PRO_101 0 0 0 0.51404 0.07582 0 0 0 0.58986
ALA_102 0 0 0 0.77873 0.07582 0 0 0 0.85455
GLY_103 0 0 0 0.60923 0.04957 0 0 0 0.6588
SER_104 0 0 0 0.29023 0.04957 0 0 0 0.3398
PRO_105 0 0 0 0.2123 0.07582 0 0 0 0.28812
THR_106 0 0 0 0.43096 0.07573 0 0 0 0.50669
SER_107 0 0 0 0.29023 0.07499 0 0 0 0.36522
THR_108 0 0 0 0.43096 0.07347 0 0 0 0.50442
GLU_109 0 0 0 -1.01303 0.07573 0 0 0 -0.9373
GLU_110 0 0 0 -1.03403 0.07582 0 0 0 -0.95821
GLY_111 0 0 0 0.91259 0.04957 0 0 0 0.96215
THR_112 0 0 0 0.48779 0.07582 0 0 0 0.56361
SER_113 0 0 0 -0.0106 0.07347 0 0 0 0.06287
THR_114 0 0 0 0.48779 0.07499 0 0 0 0.56278
GLU_115 0 0 0 -1.03403 0.07582 0 0 0 -0.95821
PRO_116 0 0 0 0.2123 0.07582 0 0 0 0.28812
SER_117 0 0 0 0.29023 0.07499 0 0 0 0.36522
GLU_118 0 0 0 -1.03403 0.07508 0 0 0 -0.95895
GLY_119 0 0 0 0.91259 0.04957 0 0 0 0.96215
SER_120 0 0 0 0.29023 0.04202 0 0 0 0.33225
ALA_121 0 0 0 0.89846 0.05022 0 0 0 0.94867
PRO_122 0 0 0 0.2123 0.04183 0 0 0 0.25412
GLY_123 0 0 0 0.91259 0.04957 0 0 0 0.96215
THR_124 0 0 0 0.43096 0.07582 0 0 0 0.50678
SER_125 0 0 0 0.13063 0.07545 0 0 0 0.20608
THR_126 0 0 0 0.43096 0.07499 0 0 0 0.50594
GLU_127 0 0 0 -1.03403 0.07582 0 0 0 -0.95821
PRO_128 0 0 0 -0.05784 0.04731 0 0 0 -0.01054
SER_129 0 0 0 -0.0106 0.07582 0 0 0 0.06522
GLU_130 0 0 0 -0.93278 0.07582 0 0 0 -0.85696
GLY_131 0 0 0 0.60923 0.07508 0 0 0 0.68431
SER_132 0 0 0 -0.11629 0.04111 0 0 0 -0.07518
ALA_133 0 0 0 0.797 0.0472 0 0 0 0.8442
PRO_134 0 0 0 0.043 0.04311 0 0 0 0.08612
GLY_135 0 0 0 0.91259 0.04183 0 0 0 0.95441
THR_136 0 0 0 0.43096 0.07508 0 0 0 0.50603
SER_137 0 0 0 0.29023 0.07582 0 0 0 0.36605
GLU_138 0 0 0 -1.01303 0.07582 0 0 0 -0.93721
SER_139 0 0 0 0.13063 0.07499 0 0 0 0.20562
ALA_140 0 0 0 0.89846 0.07365 0 0 0 0.9721
THR_141 0 0 0 0.43096 0.07294 0 0 0 0.50389
PRO_142 0 0 0 0.51404 0.07582 0 0 0 0.58986
GLU_143 0 0 0 -1.03403 0.07499 0 0 0 -0.95904
SER_144 0 0 0 -0.0106 0.07582 0 0 0 0.06522
GLY_145 0 0 0 0.91259 0.04183 0 0 0 0.95441
PRO_146 0 0 0 0.51404 0.04957 0 0 0 0.5636
GLY_147 0 0 0 0.91259 0.04183 0 0 0 0.95441
SER_148 0 0 0 0.29023 0.07508 0 0 0 0.36531
GLU_149 0 0 0 -1.03403 0.07582 0 0 0 -0.95821
PRO_150 0 0 0 0.51404 0.04957 0 0 0 0.5636
ALA_151 0 0 0 0.89846 0.07508 0 0 0 0.97353
THR_152 0 0.00664 -0.02009 0.33798 0.07268 0 0 0 0.39721
SER_153 0 0.03264 -0.05553 -0.11629 0.04643 0 0 0 -0.09277
GLY_154 0 0.22073 -0.20593 -0.08884 0.03304 0 0 0 -0.041
SER_155 1.22732 0.14988 -0.15252 -0.06451 0.03045 0 0 0 1.19062
GLU_156 0 0.06951 0.06767 -0.37543 0.0505 0 0 0 -0.18775
THR_157 0 -0.1021 0.0423 0.01807 0.0305 0 0 0 -0.01123
PRO_158 0 0.01451 0.01633 -0.22805 0.04277 0 0 0 -0.15444
GLY_159 0 -0.06743 0.09025 -0.0429 0.04278 0 0 0 0.02269
MET_160 0 0.01909 -0.2702 -0.05461 0.03519 0 0 0 -0.27053
TYR_161 0 -0.02545 -0.00572 0.80588 0.07063 0 0 0 0.84535
GLY_162 0 -0.00406 0.02332 -0.08884 0.0353 0 0 0 -0.03427
LYS_163 0 0.02623 0.05159 0.04331 0.04496 0 0 0 0.16608
LEU_164 0 -0.16693 -0.16478 0.24309 0.06893 0 0 0 -0.01969
ASN_165 0 -0.02978 -0.07295 -0.40966 0.0697 0 0 0 -0.44269
ASP_166 0 0.15133 -0.13901 -0.24167 0.04283 0 0 0 -0.18654
LEU_167 0 -0.36435 -0.39965 -0.52948 0.03338 0 0 0 -1.2601
LEU_168 0 0.02576 -0.01796 0.75945 0.06879 0 0 0 0.83604
GLU_169 0 0.08017 -0.23819 -0.4886 0.06921 0 0 0 -0.57742
ASP_170 0 -0.10398 0.61748 0.56875 0.03721 0 0 0 1.11947
LEU_171 0 0.05662 -0.49792 -0.06582 0.0451 0 0 0 -0.46201
GLN_172 0 -0.0581 0.02563 -0.49415 0.06894 0 0 0 -0.45769
GLU_173 0 0.37178 -0.24281 -0.25924 0.04303 0 0 0 -0.08724
VAL_174 0 -0.13809 -0.82751 -0.41511 0.03608 0 0 0 -1.34463
LEU_175 0 -0.00933 0.09743 0.4149 0.0699 0 0 0 0.5729
LYS_176 0 0.02582 -0.13798 -0.68888 0.06921 0 0 0 -0.73184
ASN_177 0 -0.14442 0.1251 0.40834 0.03624 0 0 0 0.42526
LEU_178 0 0.28829 -0.04259 -0.39148 0.03377 0 0 0 -0.11202
HIS_179 0 0.0593 -0.0107 0.0215 0.06878 0 0 0 0.13889
LYS_180 0 -0.13156 -0.61862 -0.60186 0.06903 0 0 0 -1.28302
ASN_181 0 -0.20868 -0.01599 0.26721 0.03128 0 0 0 0.07382
ASP_182 1.03174 0.06309 0.20822 -0.24167 0.06919 0 0 0 1.13057
ARG_183 0 0.14862 -0.4121 -0.43267 0.07072 0 0 0 -0.62543
SER_184 0 0.03112 -0.15762 -0.21543 0.07034 0 0 0 -0.27158
GLY_185 0 -0.01819 -0.02157 0.16011 0.04331 0 0 0 0.16365
LYS_186 0 0 0 -1.04927 0.07203 0 0 0 -0.97725
ASP_187 0 -0.03292 -0.0158 -0.61428 0.07025 0 0 0 -0.59275
ASN_188 0 -0.0452 -0.45817 -0.13901 0.04278 0 0 0 -0.59961
ILE_189 1.03174 0.07397 0.1308 0.47679 0.06919 0 0 0 1.78249
HIS_D_190 0 -0.0223 -0.05997 0.06501 0.06947 0 0 0 0.0522
ASP_191 0 -0.08079 0.05123 -0.42964 0.06884 0 0 0 -0.39037
VAL_192 0 0.2105 0.17463 -0.27892 0.03683 0 0 0 0.14304
ASP_193 0 0.21355 0.34613 -0.37876 0.06882 0 0 0 0.24974
ASN_194 0 -0.06698 0.04026 -0.40966 0.069 0 0 0 -0.36737
HIS_D_195 0 -0.29016 -0.15832 -0.15264 0.04336 0 0 0 -0.55777
LEU_196 0 -0.44763 -0.54236 -0.45811 0.03721 0 0 0 -1.41089
GLN_197 0 0.01045 0.12964 -0.55896 0.06907 0 0 0 -0.34981
ASN_198 0 0.02199 -0.10435 -0.32173 0.06884 0 0 0 -0.33525
VAL_199 0 -0.29921 -0.24292 -0.35242 0.03746 0 0 0 -0.85709
ILE_200 0 0.12552 -0.45769 0.20907 0.06956 0 0 0 -0.05353
GLU_201 0 -0.05432 0.01403 -0.71584 0.0693 0 0 0 -0.68682
ASP_202 0 0.13219 -0.2343 -0.03907 0.04336 0 0 0 -0.09783
ILE_203 0 0.09969 -0.88747 -0.49284 0.0366 0 0 0 -1.24401
HIS_D_204 0 0.00951 0.27952 -0.02241 0.06879 0 0 0 0.33542
ASP_205 0 0.05419 -0.31051 -0.42964 0.06893 0 0 0 -0.61704
PHE_206 0 0.06027 -0.27352 -0.19907 0.03561 0 0 0 -0.37671
MET_207 0 -0.28158 -0.11118 0.0106 0.05135 0 0 0 -0.33081
GLN_208 0 -0.07057 0.01379 -0.59803 0.0693 0 0 0 -0.58551
ALA_209 0 -0.15137 -0.00252 0.16717 0.03489 0 0 0 0.04817
ALA_210 0 -0.06697 -0.11624 -0.01847 0.03206 0 0 0 -0.16963
ALA_211 0 0.06039 -0.02332 0.11438 0.03248 0 0 0 0.18393
ALA_212 0 -0.02545 0.04413 0.16717 0.03059 0 0 0 0.21644
ALA_213 0 0.14949 0.00995 0.11438 0.0421 0 0 0 0.31591
ALA_214 0.0823 -0.13825 0.04952 -0.01847 0.03475 0 0 0 0.00985
ASN_215 1.14501 0.29167 -0.42424 -0.19403 0.03286 0 0 0 0.85127
CYS_216 0 0.01768 -0.0836 1.70525 0.06961 0 0 0 1.70893
ARG_217 0 0.29136 0.10927 -0.33465 0.06887 0 0 0 0.13485
LYS:CtermProteinFull_218 0 -0.16581 -0.13322 -0.8715 0.06956 0 0 0 -1.10098
#END_POSE_ENERGIES_TABLE ./minmover_pdb/pose_46.pdb
