# Supplementary material for: Selection of a promiscuous minimalist cAMP phosphodiesterase from a library of de novo designed proteins
Source: Nat Chem. 2024 May 3;16(7):1200–8. doi: 10.1038/s41557-024-01490-4 (PMC11230910; doi:10.1038/s41557-024-01490-4)
Supplement: Supplementary file 3 — MD input files, scripts and final structures derived from MD, AlphaFold2, EMSfold and MultiSFold. [file 41557_2024_1490_MOESM3_ESM.zip › Computational_Data/4_MultiSFold/campase/pose_48.pdb]

ATOM      1  N   MET A   1      14.999  -7.930  -0.838  1.00  0.00           N  
ATOM      2  CA  MET A   1      13.940  -6.997  -1.273  1.00  0.00           C  
ATOM      3  C   MET A   1      12.590  -7.687  -1.322  1.00  0.00           C  
ATOM      4  O   MET A   1      11.691  -7.160  -0.703  1.00  0.00           O  
ATOM      5  CB  MET A   1      14.272  -6.407  -2.642  1.00  0.00           C  
ATOM      6  CEN MET A   1      14.749  -4.920  -3.441  1.00  0.00           X  
ATOM      7  H   MET A   1      15.775  -8.121  -1.439  1.00  0.00           H  
ATOM      8  N   TYR A   2      12.465  -8.878  -1.918  1.00  0.00           N  
ATOM      9  CA  TYR A   2      11.177  -9.590  -2.000  1.00  0.00           C  
ATOM     10  C   TYR A   2      10.455  -9.870  -0.665  1.00  0.00           C  
ATOM     11  O   TYR A   2       9.263  -9.637  -0.597  1.00  0.00           O  
ATOM     12  CB  TYR A   2      11.392 -10.917  -2.730  1.00  0.00           C  
ATOM     13  CEN TYR A   2      11.228 -11.620  -4.327  1.00  0.00           X  
ATOM     14  H   TYR A   2      13.163  -9.198  -2.572  1.00  0.00           H  
ATOM     15  N   GLY A   3      11.151 -10.323   0.391  1.00  0.00           N  
ATOM     16  CA  GLY A   3      10.521 -10.651   1.685  1.00  0.00           C  
ATOM     17  C   GLY A   3       9.900  -9.436   2.382  1.00  0.00           C  
ATOM     18  O   GLY A   3       8.782  -9.535   2.859  1.00  0.00           O  
ATOM     19  CEN GLY A   3      10.521 -10.651   1.685  1.00  0.00           X  
ATOM     20  H   GLY A   3      12.137 -10.505   0.283  1.00  0.00           H  
ATOM     21  N   LYS A   4      10.558  -8.267   2.292  1.00  0.00           N  
ATOM     22  CA  LYS A   4      10.086  -6.999   2.896  1.00  0.00           C  
ATOM     23  C   LYS A   4       8.855  -6.398   2.208  1.00  0.00           C  
ATOM     24  O   LYS A   4       7.982  -5.847   2.848  1.00  0.00           O  
ATOM     25  CB  LYS A   4      11.216  -5.968   2.892  1.00  0.00           C  
ATOM     26  CEN LYS A   4      12.719  -4.927   3.955  1.00  0.00           X  
ATOM     27  H   LYS A   4      11.464  -8.262   1.847  1.00  0.00           H  
ATOM     28  N   LEU A   5       8.840  -6.452   0.881  1.00  0.00           N  
ATOM     29  CA  LEU A   5       7.728  -6.023   0.052  1.00  0.00           C  
ATOM     30  C   LEU A   5       6.458  -6.831   0.333  1.00  0.00           C  
ATOM     31  O   LEU A   5       5.376  -6.262   0.409  1.00  0.00           O  
ATOM     32  CB  LEU A   5       8.113  -6.131  -1.429  1.00  0.00           C  
ATOM     33  CEN LEU A   5       8.520  -5.083  -2.482  1.00  0.00           X  
ATOM     34  H   LEU A   5       9.625  -6.901   0.425  1.00  0.00           H  
ATOM     35  N   ASN A   6       6.591  -8.150   0.491  1.00  0.00           N  
ATOM     36  CA  ASN A   6       5.437  -9.010   0.722  1.00  0.00           C  
ATOM     37  C   ASN A   6       4.701  -8.572   1.993  1.00  0.00           C  
ATOM     38  O   ASN A   6       3.486  -8.440   1.956  1.00  0.00           O  
ATOM     39  CB  ASN A   6       5.837 -10.471   0.811  1.00  0.00           C  
ATOM     40  CEN ASN A   6       5.921 -11.299   0.172  1.00  0.00           X  
ATOM     41  H   ASN A   6       7.507  -8.541   0.654  1.00  0.00           H  
ATOM     42  N   ASP A   7       5.451  -8.258   3.057  1.00  0.00           N  
ATOM     43  CA  ASP A   7       4.888  -7.819   4.339  1.00  0.00           C  
ATOM     44  C   ASP A   7       4.164  -6.469   4.170  1.00  0.00           C  
ATOM     45  O   ASP A   7       3.032  -6.312   4.609  1.00  0.00           O  
ATOM     46  CB  ASP A   7       5.985  -7.708   5.401  1.00  0.00           C  
ATOM     47  CEN ASP A   7       6.387  -8.239   6.172  1.00  0.00           X  
ATOM     48  H   ASP A   7       6.448  -8.417   3.020  1.00  0.00           H  
ATOM     49  N   LEU A   8       4.753  -5.541   3.404  1.00  0.00           N  
ATOM     50  CA  LEU A   8       4.177  -4.219   3.151  1.00  0.00           C  
ATOM     51  C   LEU A   8       2.855  -4.260   2.364  1.00  0.00           C  
ATOM     52  O   LEU A   8       1.950  -3.461   2.604  1.00  0.00           O  
ATOM     53  CB  LEU A   8       5.201  -3.353   2.406  1.00  0.00           C  
ATOM     54  CEN LEU A   8       6.136  -2.216   2.860  1.00  0.00           X  
ATOM     55  H   LEU A   8       5.700  -5.715   3.099  1.00  0.00           H  
ATOM     56  N   LEU A   9       2.749  -5.168   1.387  1.00  0.00           N  
ATOM     57  CA  LEU A   9       1.530  -5.327   0.592  1.00  0.00           C  
ATOM     58  C   LEU A   9       0.382  -5.880   1.450  1.00  0.00           C  
ATOM     59  O   LEU A   9      -0.732  -5.362   1.392  1.00  0.00           O  
ATOM     60  CB  LEU A   9       1.796  -6.246  -0.607  1.00  0.00           C  
ATOM     61  CEN LEU A   9       1.998  -5.973  -2.109  1.00  0.00           X  
ATOM     62  H   LEU A   9       3.526  -5.793   1.230  1.00  0.00           H  
ATOM     63  N   GLU A  10       0.663  -6.905   2.255  1.00  0.00           N  
ATOM     64  CA  GLU A  10      -0.309  -7.527   3.158  1.00  0.00           C  
ATOM     65  C   GLU A  10      -0.836  -6.520   4.189  1.00  0.00           C  
ATOM     66  O   GLU A  10      -2.047  -6.461   4.423  1.00  0.00           O  
ATOM     67  CB  GLU A  10       0.316  -8.730   3.869  1.00  0.00           C  
ATOM     68  CEN GLU A  10       0.549 -10.413   3.995  1.00  0.00           X  
ATOM     69  H   GLU A  10       1.615  -7.231   2.309  1.00  0.00           H  
ATOM     70  N   ASP A  11       0.041  -5.681   4.737  1.00  0.00           N  
ATOM     71  CA  ASP A  11      -0.318  -4.642   5.698  1.00  0.00           C  
ATOM     72  C   ASP A  11      -1.230  -3.591   5.060  1.00  0.00           C  
ATOM     73  O   ASP A  11      -2.232  -3.194   5.659  1.00  0.00           O  
ATOM     74  CB  ASP A  11       0.940  -3.977   6.262  1.00  0.00           C  
ATOM     75  CEN ASP A  11       1.553  -4.019   7.075  1.00  0.00           X  
ATOM     76  H   ASP A  11       1.025  -5.825   4.553  1.00  0.00           H  
ATOM     77  N   LEU A  12      -0.953  -3.196   3.815  1.00  0.00           N  
ATOM     78  CA  LEU A  12      -1.783  -2.246   3.075  1.00  0.00           C  
ATOM     79  C   LEU A  12      -3.207  -2.777   2.830  1.00  0.00           C  
ATOM     80  O   LEU A  12      -4.195  -2.079   3.082  1.00  0.00           O  
ATOM     81  CB  LEU A  12      -1.109  -1.901   1.741  1.00  0.00           C  
ATOM     82  CEN LEU A  12      -0.319  -0.670   1.257  1.00  0.00           X  
ATOM     83  H   LEU A  12      -0.101  -3.537   3.394  1.00  0.00           H  
ATOM     84  N   GLN A  13      -3.333  -4.039   2.409  1.00  0.00           N  
ATOM     85  CA  GLN A  13      -4.632  -4.691   2.222  1.00  0.00           C  
ATOM     86  C   GLN A  13      -5.459  -4.738   3.513  1.00  0.00           C  
ATOM     87  O   GLN A  13      -6.642  -4.370   3.502  1.00  0.00           O  
ATOM     88  CB  GLN A  13      -4.434  -6.114   1.692  1.00  0.00           C  
ATOM     89  CEN GLN A  13      -4.457  -7.112   0.260  1.00  0.00           X  
ATOM     90  H   GLN A  13      -2.492  -4.582   2.275  1.00  0.00           H  
ATOM     91  N   GLU A  14      -4.884  -5.169   4.636  1.00  0.00           N  
ATOM     92  CA  GLU A  14      -5.615  -5.218   5.903  1.00  0.00           C  
ATOM     93  C   GLU A  14      -6.067  -3.815   6.339  1.00  0.00           C  
ATOM     94  O   GLU A  14      -7.232  -3.650   6.719  1.00  0.00           O  
ATOM     95  CB  GLU A  14      -4.751  -5.857   6.992  1.00  0.00           C  
ATOM     96  CEN GLU A  14      -4.317  -7.215   7.925  1.00  0.00           X  
ATOM     97  H   GLU A  14      -3.928  -5.500   4.608  1.00  0.00           H  
ATOM     98  N   VAL A  15      -5.231  -2.780   6.182  1.00  0.00           N  
ATOM     99  CA  VAL A  15      -5.620  -1.403   6.535  1.00  0.00           C  
ATOM    100  C   VAL A  15      -6.779  -0.905   5.685  1.00  0.00           C  
ATOM    101  O   VAL A  15      -7.682  -0.268   6.227  1.00  0.00           O  
ATOM    102  CB  VAL A  15      -4.441  -0.424   6.381  1.00  0.00           C  
ATOM    103  CEN VAL A  15      -3.994  -0.035   6.733  1.00  0.00           X  
ATOM    104  H   VAL A  15      -4.310  -2.953   5.805  1.00  0.00           H  
ATOM    105  N   LEU A  16      -6.808  -1.236   4.390  1.00  0.00           N  
ATOM    106  CA  LEU A  16      -7.902  -0.836   3.494  1.00  0.00           C  
ATOM    107  C   LEU A  16      -9.237  -1.428   3.944  1.00  0.00           C  
ATOM    108  O   LEU A  16     -10.259  -0.748   4.063  1.00  0.00           O  
ATOM    109  CB  LEU A  16      -7.592  -1.263   2.054  1.00  0.00           C  
ATOM    110  CEN LEU A  16      -7.124  -0.484   0.810  1.00  0.00           X  
ATOM    111  H   LEU A  16      -6.046  -1.784   4.017  1.00  0.00           H  
ATOM    112  N   LYS A  17      -9.223  -2.720   4.258  1.00  0.00           N  
ATOM    113  CA  LYS A  17     -10.408  -3.434   4.723  1.00  0.00           C  
ATOM    114  C   LYS A  17     -10.960  -2.848   6.024  1.00  0.00           C  
ATOM    115  O   LYS A  17     -12.172  -2.651   6.134  1.00  0.00           O  
ATOM    116  CB  LYS A  17     -10.089  -4.918   4.913  1.00  0.00           C  
ATOM    117  CEN LYS A  17     -10.231  -6.905   4.202  1.00  0.00           X  
ATOM    118  H   LYS A  17      -8.362  -3.224   4.113  1.00  0.00           H  
ATOM    119  N   ASN A  18     -10.111  -2.569   7.009  1.00  0.00           N  
ATOM    120  CA  ASN A  18     -10.531  -2.020   8.296  1.00  0.00           C  
ATOM    121  C   ASN A  18     -11.089  -0.599   8.160  1.00  0.00           C  
ATOM    122  O   ASN A  18     -12.143  -0.314   8.731  1.00  0.00           O  
ATOM    123  CB  ASN A  18      -9.390  -2.039   9.297  1.00  0.00           C  
ATOM    124  CEN ASN A  18      -9.011  -2.678  10.038  1.00  0.00           X  
ATOM    125  H   ASN A  18      -9.124  -2.722   6.847  1.00  0.00           H  
ATOM    126  N   LEU A  19     -10.474   0.251   7.342  1.00  0.00           N  
ATOM    127  CA  LEU A  19     -10.952   1.607   7.076  1.00  0.00           C  
ATOM    128  C   LEU A  19     -12.338   1.595   6.430  1.00  0.00           C  
ATOM    129  O   LEU A  19     -13.207   2.371   6.827  1.00  0.00           O  
ATOM    130  CB  LEU A  19      -9.954   2.352   6.181  1.00  0.00           C  
ATOM    131  CEN LEU A  19      -8.904   3.442   6.468  1.00  0.00           X  
ATOM    132  H   LEU A  19      -9.646  -0.058   6.849  1.00  0.00           H  
ATOM    133  N   HIS A  20     -12.585   0.638   5.533  1.00  0.00           N  
ATOM    134  CA  HIS A  20     -13.906   0.427   4.940  1.00  0.00           C  
ATOM    135  C   HIS A  20     -14.973   0.027   5.974  1.00  0.00           C  
ATOM    136  O   HIS A  20     -16.035   0.645   6.041  1.00  0.00           O  
ATOM    137  CB  HIS A  20     -13.824  -0.641   3.844  1.00  0.00           C  
ATOM    138  CEN HIS A  20     -13.658  -0.702   2.430  1.00  0.00           X  
ATOM    139  H   HIS A  20     -11.802   0.116   5.168  1.00  0.00           H  
ATOM    140  N   LYS A  21     -14.715  -0.998   6.804  1.00  0.00           N  
ATOM    141  CA  LYS A  21     -15.690  -1.481   7.810  1.00  0.00           C  
ATOM    142  C   LYS A  21     -15.995  -0.436   8.887  1.00  0.00           C  
ATOM    143  O   LYS A  21     -17.119  -0.398   9.386  1.00  0.00           O  
ATOM    144  CB  LYS A  21     -15.179  -2.762   8.472  1.00  0.00           C  
ATOM    145  CEN LYS A  21     -15.273  -4.868   8.652  1.00  0.00           X  
ATOM    146  H   LYS A  21     -13.812  -1.444   6.729  1.00  0.00           H  
ATOM    147  N   ASN A  22     -15.013   0.384   9.253  1.00  0.00           N  
ATOM    148  CA  ASN A  22     -15.119   1.334  10.356  1.00  0.00           C  
ATOM    149  C   ASN A  22     -15.928   2.603  10.004  1.00  0.00           C  
ATOM    150  O   ASN A  22     -16.547   3.196  10.894  1.00  0.00           O  
ATOM    151  CB  ASN A  22     -13.739   1.722  10.855  1.00  0.00           C  
ATOM    152  CEN ASN A  22     -13.048   1.397  11.575  1.00  0.00           X  
ATOM    153  H   ASN A  22     -14.129   0.312   8.771  1.00  0.00           H  
ATOM    154  N   ASP A  23     -16.027   2.977   8.717  1.00  0.00           N  
ATOM    155  CA  ASP A  23     -16.571   4.263   8.253  1.00  0.00           C  
ATOM    156  C   ASP A  23     -18.109   4.341   8.326  1.00  0.00           C  
ATOM    157  O   ASP A  23     -18.822   4.397   7.320  1.00  0.00           O  
ATOM    158  CB  ASP A  23     -16.111   4.533   6.818  1.00  0.00           C  
ATOM    159  CEN ASP A  23     -15.388   5.038   6.308  1.00  0.00           X  
ATOM    160  H   ASP A  23     -15.654   2.359   8.009  1.00  0.00           H  
ATOM    161  N   ARG A  24     -18.659   4.396   9.544  1.00  0.00           N  
ATOM    162  CA  ARG A  24     -20.109   4.590   9.721  1.00  0.00           C  
ATOM    163  C   ARG A  24     -20.594   6.031   9.608  1.00  0.00           C  
ATOM    164  O   ARG A  24     -21.803   6.219   9.533  1.00  0.00           O  
ATOM    165  CB  ARG A  24     -20.588   3.979  11.029  1.00  0.00           C  
ATOM    166  CEN ARG A  24     -21.526   2.348  12.646  1.00  0.00           X  
ATOM    167  H   ARG A  24     -18.023   4.400  10.328  1.00  0.00           H  
ATOM    168  N   SER A  25     -19.714   7.034   9.576  1.00  0.00           N  
ATOM    169  CA  SER A  25     -20.163   8.439   9.654  1.00  0.00           C  
ATOM    170  C   SER A  25     -19.949   9.310   8.401  1.00  0.00           C  
ATOM    171  O   SER A  25     -20.285  10.493   8.449  1.00  0.00           O  
ATOM    172  CB  SER A  25     -19.477   9.098  10.834  1.00  0.00           C  
ATOM    173  CEN SER A  25     -19.085   9.220  11.191  1.00  0.00           X  
ATOM    174  H   SER A  25     -18.736   6.817   9.710  1.00  0.00           H  
ATOM    175  N   GLY A  26     -19.432   8.793   7.279  1.00  0.00           N  
ATOM    176  CA  GLY A  26     -19.112   9.653   6.121  1.00  0.00           C  
ATOM    177  C   GLY A  26     -18.970   8.928   4.784  1.00  0.00           C  
ATOM    178  O   GLY A  26     -17.871   8.887   4.239  1.00  0.00           O  
ATOM    179  CEN GLY A  26     -19.112   9.654   6.120  1.00  0.00           X  
ATOM    180  H   GLY A  26     -19.144   7.826   7.248  1.00  0.00           H  
ATOM    181  N   LYS A  27     -20.078   8.356   4.288  1.00  0.00           N  
ATOM    182  CA  LYS A  27     -20.197   7.572   3.046  1.00  0.00           C  
ATOM    183  C   LYS A  27     -19.402   8.087   1.847  1.00  0.00           C  
ATOM    184  O   LYS A  27     -18.852   7.284   1.105  1.00  0.00           O  
ATOM    185  CB  LYS A  27     -21.671   7.474   2.650  1.00  0.00           C  
ATOM    186  CEN LYS A  27     -23.454   6.337   2.576  1.00  0.00           X  
ATOM    187  H   LYS A  27     -20.885   8.353   4.898  1.00  0.00           H  
ATOM    188  N   ASP A  28     -19.345   9.400   1.658  1.00  0.00           N  
ATOM    189  CA  ASP A  28     -18.604   9.954   0.521  1.00  0.00           C  
ATOM    190  C   ASP A  28     -17.096   9.681   0.624  1.00  0.00           C  
ATOM    191  O   ASP A  28     -16.453   9.386  -0.378  1.00  0.00           O  
ATOM    192  CB  ASP A  28     -18.854  11.460   0.411  1.00  0.00           C  
ATOM    193  CEN ASP A  28     -19.441  12.122  -0.093  1.00  0.00           X  
ATOM    194  H   ASP A  28     -20.068   9.974   2.068  1.00  0.00           H  
ATOM    195  N   ASN A  29     -16.534   9.653   1.836  1.00  0.00           N  
ATOM    196  CA  ASN A  29     -15.093   9.435   1.996  1.00  0.00           C  
ATOM    197  C   ASN A  29     -14.694   7.952   1.908  1.00  0.00           C  
ATOM    198  O   ASN A  29     -13.567   7.648   1.523  1.00  0.00           O  
ATOM    199  CB  ASN A  29     -14.602  10.025   3.305  1.00  0.00           C  
ATOM    200  CEN ASN A  29     -14.205  10.931   3.655  1.00  0.00           X  
ATOM    201  H   ASN A  29     -17.100   9.891   2.639  1.00  0.00           H  
ATOM    202  N   ILE A  30     -15.584   7.029   2.285  1.00  0.00           N  
ATOM    203  CA  ILE A  30     -15.317   5.585   2.173  1.00  0.00           C  
ATOM    204  C   ILE A  30     -15.125   5.196   0.712  1.00  0.00           C  
ATOM    205  O   ILE A  30     -14.207   4.437   0.428  1.00  0.00           O  
ATOM    206  CB  ILE A  30     -16.455   4.740   2.775  1.00  0.00           C  
ATOM    207  CEN ILE A  30     -16.845   4.292   3.689  1.00  0.00           X  
ATOM    208  H   ILE A  30     -16.501   7.335   2.576  1.00  0.00           H  
ATOM    209  N   HIS A  31     -15.919   5.740  -0.220  1.00  0.00           N  
ATOM    210  CA  HIS A  31     -15.743   5.448  -1.644  1.00  0.00           C  
ATOM    211  C   HIS A  31     -14.376   5.912  -2.153  1.00  0.00           C  
ATOM    212  O   HIS A  31     -13.657   5.121  -2.759  1.00  0.00           O  
ATOM    213  CB  HIS A  31     -16.855   6.104  -2.468  1.00  0.00           C  
ATOM    214  CEN HIS A  31     -18.121   5.749  -3.019  1.00  0.00           X  
ATOM    215  H   HIS A  31     -16.621   6.415   0.052  1.00  0.00           H  
ATOM    216  N   ASP A  32     -13.983   7.154  -1.863  1.00  0.00           N  
ATOM    217  CA  ASP A  32     -12.689   7.685  -2.294  1.00  0.00           C  
ATOM    218  C   ASP A  32     -11.519   6.891  -1.693  1.00  0.00           C  
ATOM    219  O   ASP A  32     -10.544   6.610  -2.389  1.00  0.00           O  
ATOM    220  CB  ASP A  32     -12.569   9.163  -1.914  1.00  0.00           C  
ATOM    221  CEN ASP A  32     -12.689  10.089  -2.320  1.00  0.00           X  
ATOM    222  H   ASP A  32     -14.639   7.786  -1.428  1.00  0.00           H  
ATOM    223  N   VAL A  33     -11.634   6.474  -0.429  1.00  0.00           N  
ATOM    224  CA  VAL A  33     -10.613   5.660   0.254  1.00  0.00           C  
ATOM    225  C   VAL A  33     -10.470   4.289  -0.410  1.00  0.00           C  
ATOM    226  O   VAL A  33      -9.349   3.828  -0.582  1.00  0.00           O  
ATOM    227  CB  VAL A  33     -10.946   5.462   1.745  1.00  0.00           C  
ATOM    228  CEN VAL A  33     -10.755   5.636   2.383  1.00  0.00           X  
ATOM    229  H   VAL A  33     -12.489   6.694   0.062  1.00  0.00           H  
ATOM    230  N   ASP A  34     -11.575   3.650  -0.805  1.00  0.00           N  
ATOM    231  CA  ASP A  34     -11.586   2.344  -1.477  1.00  0.00           C  
ATOM    232  C   ASP A  34     -10.880   2.424  -2.836  1.00  0.00           C  
ATOM    233  O   ASP A  34     -10.004   1.610  -3.116  1.00  0.00           O  
ATOM    234  CB  ASP A  34     -13.021   1.842  -1.657  1.00  0.00           C  
ATOM    235  CEN ASP A  34     -13.694   1.217  -1.217  1.00  0.00           X  
ATOM    236  H   ASP A  34     -12.468   4.081  -0.621  1.00  0.00           H  
ATOM    237  N   ASN A  35     -11.170   3.461  -3.631  1.00  0.00           N  
ATOM    238  CA  ASN A  35     -10.518   3.684  -4.924  1.00  0.00           C  
ATOM    239  C   ASN A  35      -9.008   3.908  -4.767  1.00  0.00           C  
ATOM    240  O   ASN A  35      -8.214   3.349  -5.520  1.00  0.00           O  
ATOM    241  CB  ASN A  35     -11.146   4.852  -5.661  1.00  0.00           C  
ATOM    242  CEN ASN A  35     -11.906   5.014  -6.366  1.00  0.00           X  
ATOM    243  H   ASN A  35     -11.884   4.111  -3.329  1.00  0.00           H  
ATOM    244  N   HIS A  36      -8.595   4.719  -3.790  1.00  0.00           N  
ATOM    245  CA  HIS A  36      -7.176   4.987  -3.564  1.00  0.00           C  
ATOM    246  C   HIS A  36      -6.420   3.714  -3.174  1.00  0.00           C  
ATOM    247  O   HIS A  36      -5.346   3.448  -3.708  1.00  0.00           O  
ATOM    248  CB  HIS A  36      -6.997   6.056  -2.482  1.00  0.00           C  
ATOM    249  CEN HIS A  36      -6.808   7.466  -2.400  1.00  0.00           X  
ATOM    250  H   HIS A  36      -9.278   5.176  -3.200  1.00  0.00           H  
ATOM    251  N   LEU A  37      -7.009   2.876  -2.318  1.00  0.00           N  
ATOM    252  CA  LEU A  37      -6.427   1.606  -1.901  1.00  0.00           C  
ATOM    253  C   LEU A  37      -6.245   0.628  -3.077  1.00  0.00           C  
ATOM    254  O   LEU A  37      -5.164   0.062  -3.227  1.00  0.00           O  
ATOM    255  CB  LEU A  37      -7.302   0.971  -0.813  1.00  0.00           C  
ATOM    256  CEN LEU A  37      -7.152   0.861   0.716  1.00  0.00           X  
ATOM    257  H   LEU A  37      -7.889   3.152  -1.910  1.00  0.00           H  
ATOM    258  N   GLN A  38      -7.244   0.477  -3.954  1.00  0.00           N  
ATOM    259  CA  GLN A  38      -7.133  -0.381  -5.141  1.00  0.00           C  
ATOM    260  C   GLN A  38      -5.996   0.077  -6.066  1.00  0.00           C  
ATOM    261  O   GLN A  38      -5.179  -0.754  -6.462  1.00  0.00           O  
ATOM    262  CB  GLN A  38      -8.454  -0.391  -5.916  1.00  0.00           C  
ATOM    263  CEN GLN A  38      -9.915  -1.296  -6.218  1.00  0.00           X  
ATOM    264  H   GLN A  38      -8.087   1.019  -3.831  1.00  0.00           H  
ATOM    265  N   ASN A  39      -5.884   1.382  -6.341  1.00  0.00           N  
ATOM    266  CA  ASN A  39      -4.812   1.907  -7.193  1.00  0.00           C  
ATOM    267  C   ASN A  39      -3.424   1.651  -6.578  1.00  0.00           C  
ATOM    268  O   ASN A  39      -2.512   1.232  -7.284  1.00  0.00           O  
ATOM    269  CB  ASN A  39      -5.001   3.388  -7.465  1.00  0.00           C  
ATOM    270  CEN ASN A  39      -5.454   3.999  -8.188  1.00  0.00           X  
ATOM    271  H   ASN A  39      -6.600   2.013  -6.012  1.00  0.00           H  
ATOM    272  N   VAL A  40      -3.284   1.793  -5.254  1.00  0.00           N  
ATOM    273  CA  VAL A  40      -2.017   1.528  -4.540  1.00  0.00           C  
ATOM    274  C   VAL A  40      -1.612   0.050  -4.657  1.00  0.00           C  
ATOM    275  O   VAL A  40      -0.445  -0.259  -4.898  1.00  0.00           O  
ATOM    276  CB  VAL A  40      -2.116   1.903  -3.049  1.00  0.00           C  
ATOM    277  CEN VAL A  40      -1.902   2.356  -2.576  1.00  0.00           X  
ATOM    278  H   VAL A  40      -4.073   2.145  -4.729  1.00  0.00           H  
ATOM    279  N   ILE A  41      -2.557  -0.884  -4.508  1.00  0.00           N  
ATOM    280  CA  ILE A  41      -2.276  -2.324  -4.652  1.00  0.00           C  
ATOM    281  C   ILE A  41      -1.745  -2.653  -6.050  1.00  0.00           C  
ATOM    282  O   ILE A  41      -0.725  -3.344  -6.167  1.00  0.00           O  
ATOM    283  CB  ILE A  41      -3.529  -3.176  -4.381  1.00  0.00           C  
ATOM    284  CEN ILE A  41      -4.128  -3.663  -3.610  1.00  0.00           X  
ATOM    285  H   ILE A  41      -3.509  -0.582  -4.356  1.00  0.00           H  
ATOM    286  N   GLU A  42      -2.426  -2.187  -7.097  1.00  0.00           N  
ATOM    287  CA  GLU A  42      -2.017  -2.419  -8.485  1.00  0.00           C  
ATOM    288  C   GLU A  42      -0.593  -1.903  -8.736  1.00  0.00           C  
ATOM    289  O   GLU A  42       0.238  -2.635  -9.271  1.00  0.00           O  
ATOM    290  CB  GLU A  42      -2.999  -1.751  -9.450  1.00  0.00           C  
ATOM    291  CEN GLU A  42      -4.335  -1.852 -10.502  1.00  0.00           X  
ATOM    292  H   GLU A  42      -3.232  -1.599  -6.936  1.00  0.00           H  
ATOM    293  N   ASP A  43      -0.269  -0.709  -8.246  1.00  0.00           N  
ATOM    294  CA  ASP A  43       1.053  -0.105  -8.406  1.00  0.00           C  
ATOM    295  C   ASP A  43       2.153  -0.897  -7.685  1.00  0.00           C  
ATOM    296  O   ASP A  43       3.228  -1.128  -8.250  1.00  0.00           O  
ATOM    297  CB  ASP A  43       1.034   1.339  -7.899  1.00  0.00           C  
ATOM    298  CEN ASP A  43       0.934   2.291  -8.246  1.00  0.00           X  
ATOM    299  H   ASP A  43      -1.001  -0.136  -7.851  1.00  0.00           H  
ATOM    300  N   ILE A  44       1.881  -1.404  -6.471  1.00  0.00           N  
ATOM    301  CA  ILE A  44       2.850  -2.228  -5.730  1.00  0.00           C  
ATOM    302  C   ILE A  44       3.153  -3.491  -6.527  1.00  0.00           C  
ATOM    303  O   ILE A  44       4.320  -3.853  -6.679  1.00  0.00           O  
ATOM    304  CB  ILE A  44       2.336  -2.616  -4.332  1.00  0.00           C  
ATOM    305  CEN ILE A  44       2.268  -2.306  -3.288  1.00  0.00           X  
ATOM    306  H   ILE A  44       0.958  -1.251  -6.092  1.00  0.00           H  
ATOM    307  N   HIS A  45       2.135  -4.162  -7.066  1.00  0.00           N  
ATOM    308  CA  HIS A  45       2.325  -5.366  -7.866  1.00  0.00           C  
ATOM    309  C   HIS A  45       3.241  -5.145  -9.078  1.00  0.00           C  
ATOM    310  O   HIS A  45       4.245  -5.853  -9.231  1.00  0.00           O  
ATOM    311  CB  HIS A  45       0.968  -5.900  -8.337  1.00  0.00           C  
ATOM    312  CEN HIS A  45      -0.004  -6.853  -7.915  1.00  0.00           X  
ATOM    313  H   HIS A  45       1.200  -3.798  -6.949  1.00  0.00           H  
ATOM    314  N   ASP A  46       2.972  -4.126  -9.882  1.00  0.00           N  
ATOM    315  CA  ASP A  46       3.776  -3.797 -11.058  1.00  0.00           C  
ATOM    316  C   ASP A  46       5.226  -3.470 -10.687  1.00  0.00           C  
ATOM    317  O   ASP A  46       6.168  -3.953 -11.334  1.00  0.00           O  
ATOM    318  CB  ASP A  46       3.152  -2.621 -11.814  1.00  0.00           C  
ATOM    319  CEN ASP A  46       2.544  -2.433 -12.609  1.00  0.00           X  
ATOM    320  H   ASP A  46       2.133  -3.590  -9.719  1.00  0.00           H  
ATOM    321  N   PHE A  47       5.433  -2.719  -9.604  1.00  0.00           N  
ATOM    322  CA  PHE A  47       6.768  -2.342  -9.149  1.00  0.00           C  
ATOM    323  C   PHE A  47       7.579  -3.576  -8.735  1.00  0.00           C  
ATOM    324  O   PHE A  47       8.763  -3.680  -9.071  1.00  0.00           O  
ATOM    325  CB  PHE A  47       6.674  -1.354  -7.985  1.00  0.00           C  
ATOM    326  CEN PHE A  47       6.758   0.216  -7.749  1.00  0.00           X  
ATOM    327  H   PHE A  47       4.634  -2.423  -9.062  1.00  0.00           H  
ATOM    328  N   MET A  48       6.953  -4.546  -8.064  1.00  0.00           N  
ATOM    329  CA  MET A  48       7.587  -5.800  -7.656  1.00  0.00           C  
ATOM    330  C   MET A  48       8.061  -6.611  -8.857  1.00  0.00           C  
ATOM    331  O   MET A  48       9.201  -7.087  -8.869  1.00  0.00           O  
ATOM    332  CB  MET A  48       6.618  -6.628  -6.815  1.00  0.00           C  
ATOM    333  CEN MET A  48       6.321  -7.190  -5.179  1.00  0.00           X  
ATOM    334  H   MET A  48       5.979  -4.398  -7.837  1.00  0.00           H  
ATOM    335  N   GLN A  49       7.215  -6.765  -9.874  1.00  0.00           N  
ATOM    336  CA  GLN A  49       7.554  -7.495 -11.088  1.00  0.00           C  
ATOM    337  C   GLN A  49       8.783  -6.876 -11.774  1.00  0.00           C  
ATOM    338  O   GLN A  49       9.767  -7.582 -12.035  1.00  0.00           O  
ATOM    339  CB  GLN A  49       6.365  -7.506 -12.053  1.00  0.00           C  
ATOM    340  CEN GLN A  49       5.029  -8.459 -12.649  1.00  0.00           X  
ATOM    341  H   GLN A  49       6.279  -6.386  -9.786  1.00  0.00           H  
ATOM    342  N   ALA A  50       8.782  -5.558 -11.967  1.00  0.00           N  
ATOM    343  CA  ALA A  50       9.877  -4.836 -12.608  1.00  0.00           C  
ATOM    344  C   ALA A  50      11.201  -4.962 -11.825  1.00  0.00           C  
ATOM    345  O   ALA A  50      12.257  -5.175 -12.428  1.00  0.00           O  
ATOM    346  CB  ALA A  50       9.497  -3.372 -12.780  1.00  0.00           C  
ATOM    347  CEN ALA A  50       9.498  -3.373 -12.780  1.00  0.00           X  
ATOM    348  H   ALA A  50       7.972  -5.031 -11.676  1.00  0.00           H  
ATOM    349  N   ALA A  51      11.161  -4.910 -10.491  1.00  0.00           N  
ATOM    350  CA  ALA A  51      12.346  -5.034  -9.644  1.00  0.00           C  
ATOM    351  C   ALA A  51      12.948  -6.448  -9.707  1.00  0.00           C  
ATOM    352  O   ALA A  51      14.171  -6.607  -9.779  1.00  0.00           O  
ATOM    353  CB  ALA A  51      12.003  -4.663  -8.209  1.00  0.00           C  
ATOM    354  CEN ALA A  51      12.003  -4.663  -8.210  1.00  0.00           X  
ATOM    355  H   ALA A  51      10.275  -4.712 -10.045  1.00  0.00           H  
ATOM    356  N   ALA A  52      12.109  -7.487  -9.748  1.00  0.00           N  
ATOM    357  CA  ALA A  52      12.545  -8.875  -9.858  1.00  0.00           C  
ATOM    358  C   ALA A  52      13.238  -9.145 -11.206  1.00  0.00           C  
ATOM    359  O   ALA A  52      14.307  -9.764 -11.238  1.00  0.00           O  
ATOM    360  CB  ALA A  52      11.360  -9.811  -9.668  1.00  0.00           C  
ATOM    361  CEN ALA A  52      11.361  -9.811  -9.669  1.00  0.00           X  
ATOM    362  H   ALA A  52      11.120  -7.297  -9.700  1.00  0.00           H  
ATOM    363  N   ALA A  53      12.680  -8.642 -12.311  1.00  0.00           N  
ATOM    364  CA  ALA A  53      13.270  -8.798 -13.638  1.00  0.00           C  
ATOM    365  C   ALA A  53      14.619  -8.071 -13.742  1.00  0.00           C  
ATOM    366  O   ALA A  53      15.607  -8.665 -14.180  1.00  0.00           O  
ATOM    367  CB  ALA A  53      12.307  -8.294 -14.703  1.00  0.00           C  
ATOM    368  CEN ALA A  53      12.308  -8.294 -14.703  1.00  0.00           X  
ATOM    369  H   ALA A  53      11.819  -8.123 -12.229  1.00  0.00           H  
ATOM    370  N   ALA A  54      14.709  -6.828 -13.257  1.00  0.00           N  
ATOM    371  CA  ALA A  54      15.926  -6.020 -13.326  1.00  0.00           C  
ATOM    372  C   ALA A  54      17.076  -6.620 -12.498  1.00  0.00           C  
ATOM    373  O   ALA A  54      18.217  -6.684 -12.968  1.00  0.00           O  
ATOM    374  CB  ALA A  54      15.629  -4.599 -12.869  1.00  0.00           C  
ATOM    375  CEN ALA A  54      15.630  -4.600 -12.869  1.00  0.00           X  
ATOM    376  H   ALA A  54      13.875  -6.404 -12.871  1.00  0.00           H  
ATOM    377  N   ALA A  55      16.787  -7.124 -11.293  1.00  0.00           N  
ATOM    378  CA  ALA A  55      17.774  -7.793 -10.451  1.00  0.00           C  
ATOM    379  C   ALA A  55      18.263  -9.114 -11.080  1.00  0.00           C  
ATOM    380  O   ALA A  55      19.471  -9.353 -11.165  1.00  0.00           O  
ATOM    381  CB  ALA A  55      17.192  -8.042  -9.067  1.00  0.00           C  
ATOM    382  CEN ALA A  55      17.193  -8.042  -9.068  1.00  0.00           X  
ATOM    383  H   ALA A  55      15.848  -7.007 -10.942  1.00  0.00           H  
ATOM    384  N   ASN A  56      17.341  -9.951 -11.567  1.00  0.00           N  
ATOM    385  CA  ASN A  56      17.671 -11.232 -12.196  1.00  0.00           C  
ATOM    386  C   ASN A  56      18.460 -11.084 -13.501  1.00  0.00           C  
ATOM    387  O   ASN A  56      19.295 -11.946 -13.791  1.00  0.00           O  
ATOM    388  CB  ASN A  56      16.416 -12.048 -12.448  1.00  0.00           C  
ATOM    389  CEN ASN A  56      15.843 -12.775 -11.953  1.00  0.00           X  
ATOM    390  H   ASN A  56      16.368  -9.700 -11.472  1.00  0.00           H  
ATOM    391  N   CYS A  57      18.310  -9.978 -14.238  1.00  0.00           N  
ATOM    392  CA  CYS A  57      19.040  -9.743 -15.490  1.00  0.00           C  
ATOM    393  C   CYS A  57      20.541 -10.066 -15.389  1.00  0.00           C  
ATOM    394  O   CYS A  57      21.104 -10.634 -16.323  1.00  0.00           O  
ATOM    395  CB  CYS A  57      18.834  -8.243 -15.707  1.00  0.00           C  
ATOM    396  CEN CYS A  57      18.252  -7.751 -16.393  1.00  0.00           X  
ATOM    397  H   CYS A  57      17.575  -9.332 -13.992  1.00  0.00           H  
ATOM    398  N   ARG A  58      21.209  -9.810 -14.252  1.00  0.00           N  
ATOM    399  CA  ARG A  58      22.662 -10.055 -14.133  1.00  0.00           C  
ATOM    400  C   ARG A  58      23.114 -11.505 -14.309  1.00  0.00           C  
ATOM    401  O   ARG A  58      24.285 -11.704 -14.625  1.00  0.00           O  
ATOM    402  CB  ARG A  58      23.201  -9.501 -12.823  1.00  0.00           C  
ATOM    403  CEN ARG A  58      24.234  -7.950 -11.186  1.00  0.00           X  
ATOM    404  H   ARG A  58      20.693  -9.433 -13.471  1.00  0.00           H  
ATOM    405  N   LYS A  59      22.236 -12.515 -14.214  1.00  0.00           N  
ATOM    406  CA  LYS A  59      22.696 -13.923 -14.282  1.00  0.00           C  
ATOM    407  C   LYS A  59      23.536 -14.205 -15.535  1.00  0.00           C  
ATOM    408  O   LYS A  59      24.406 -15.065 -15.489  1.00  0.00           O  
ATOM    409  CB  LYS A  59      21.501 -14.876 -14.241  1.00  0.00           C  
ATOM    410  CEN LYS A  59      20.309 -16.238 -13.146  1.00  0.00           X  
ATOM    411  H   LYS A  59      21.253 -12.313 -14.321  1.00  0.00           H  
ATOM    412  N   GLY A  60      23.331 -13.454 -16.619  1.00  0.00           N  
ATOM    413  CA  GLY A  60      23.994 -13.636 -17.910  1.00  0.00           C  
ATOM    414  C   GLY A  60      25.285 -12.846 -18.137  1.00  0.00           C  
ATOM    415  O   GLY A  60      25.831 -12.948 -19.227  1.00  0.00           O  
ATOM    416  CEN GLY A  60      23.994 -13.636 -17.911  1.00  0.00           X  
ATOM    417  H   GLY A  60      22.585 -12.768 -16.591  1.00  0.00           H  
ATOM    418  N   SER A  61      25.805 -12.090 -17.160  1.00  0.00           N  
ATOM    419  CA  SER A  61      26.988 -11.245 -17.401  1.00  0.00           C  
ATOM    420  C   SER A  61      28.314 -11.953 -17.091  1.00  0.00           C  
ATOM    421  O   SER A  61      29.375 -11.337 -17.150  1.00  0.00           O  
ATOM    422  CB  SER A  61      26.881  -9.974 -16.580  1.00  0.00           C  
ATOM    423  CEN SER A  61      26.760  -9.649 -16.161  1.00  0.00           X  
ATOM    424  H   SER A  61      25.462 -12.203 -16.216  1.00  0.00           H  
ATOM    425  N   PRO A  62      28.311 -13.265 -16.776  1.00  0.00           N  
ATOM    426  CA  PRO A  62      29.511 -13.984 -16.373  1.00  0.00           C  
ATOM    427  C   PRO A  62      30.283 -14.376 -17.644  1.00  0.00           C  
ATOM    428  O   PRO A  62      30.198 -15.497 -18.132  1.00  0.00           O  
ATOM    429  CB  PRO A  62      28.994 -15.200 -15.586  1.00  0.00           C  
ATOM    430  CEN PRO A  62      27.387 -14.534 -15.984  1.00  0.00           X  
ATOM    431  N   GLY A  63      30.981 -13.408 -18.234  1.00  0.00           N  
ATOM    432  CA  GLY A  63      31.737 -13.589 -19.476  1.00  0.00           C  
ATOM    433  C   GLY A  63      33.244 -13.547 -19.266  1.00  0.00           C  
ATOM    434  O   GLY A  63      33.883 -12.535 -19.525  1.00  0.00           O  
ATOM    435  CEN GLY A  63      31.737 -13.589 -19.477  1.00  0.00           X  
ATOM    436  H   GLY A  63      30.883 -12.470 -17.876  1.00  0.00           H  
ATOM    437  N   SER A  64      33.838 -14.619 -18.760  1.00  0.00           N  
ATOM    438  CA  SER A  64      35.279 -14.623 -18.510  1.00  0.00           C  
ATOM    439  C   SER A  64      35.800 -16.005 -18.877  1.00  0.00           C  
ATOM    440  O   SER A  64      35.293 -16.997 -18.356  1.00  0.00           O  
ATOM    441  CB  SER A  64      35.589 -14.285 -17.065  1.00  0.00           C  
ATOM    442  CEN SER A  64      35.529 -14.259 -16.525  1.00  0.00           X  
ATOM    443  H   SER A  64      33.373 -15.509 -18.832  1.00  0.00           H  
ATOM    444  N   PRO A  65      36.759 -16.091 -19.814  1.00  0.00           N  
ATOM    445  CA  PRO A  65      37.312 -17.366 -20.217  1.00  0.00           C  
ATOM    446  C   PRO A  65      38.276 -17.812 -19.116  1.00  0.00           C  
ATOM    447  O   PRO A  65      38.925 -16.994 -18.469  1.00  0.00           O  
ATOM    448  CB  PRO A  65      38.013 -17.090 -21.557  1.00  0.00           C  
ATOM    449  CEN PRO A  65      37.463 -15.415 -21.281  1.00  0.00           X  
ATOM    450  N   ALA A  66      38.381 -19.124 -18.901  1.00  0.00           N  
ATOM    451  CA  ALA A  66      39.274 -19.631 -17.878  1.00  0.00           C  
ATOM    452  C   ALA A  66      40.624 -19.840 -18.571  1.00  0.00           C  
ATOM    453  O   ALA A  66      40.971 -20.934 -19.016  1.00  0.00           O  
ATOM    454  CB  ALA A  66      38.746 -20.914 -17.255  1.00  0.00           C  
ATOM    455  CEN ALA A  66      38.746 -20.914 -17.255  1.00  0.00           X  
ATOM    456  H   ALA A  66      38.036 -19.761 -19.606  1.00  0.00           H  
ATOM    457  N   GLY A  67      41.334 -18.732 -18.760  1.00  0.00           N  
ATOM    458  CA  GLY A  67      42.612 -18.713 -19.441  1.00  0.00           C  
ATOM    459  C   GLY A  67      43.661 -19.342 -18.537  1.00  0.00           C  
ATOM    460  O   GLY A  67      43.453 -19.468 -17.337  1.00  0.00           O  
ATOM    461  CEN GLY A  67      42.612 -18.713 -19.442  1.00  0.00           X  
ATOM    462  H   GLY A  67      40.985 -17.876 -18.356  1.00  0.00           H  
ATOM    463  N   SER A  68      44.762 -19.773 -19.140  1.00  0.00           N  
ATOM    464  CA  SER A  68      45.932 -20.343 -18.463  1.00  0.00           C  
ATOM    465  C   SER A  68      47.131 -20.196 -19.404  1.00  0.00           C  
ATOM    466  O   SER A  68      47.735 -21.198 -19.786  1.00  0.00           O  
ATOM    467  CB  SER A  68      45.697 -21.795 -18.094  1.00  0.00           C  
ATOM    468  CEN SER A  68      45.510 -22.304 -18.130  1.00  0.00           X  
ATOM    469  H   SER A  68      44.951 -19.341 -20.033  1.00  0.00           H  
ATOM    470  N   PRO A  69      47.485 -18.973 -19.829  1.00  0.00           N  
ATOM    471  CA  PRO A  69      48.613 -18.804 -20.727  1.00  0.00           C  
ATOM    472  C   PRO A  69      49.890 -19.104 -19.938  1.00  0.00           C  
ATOM    473  O   PRO A  69      49.926 -19.043 -18.710  1.00  0.00           O  
ATOM    474  CB  PRO A  69      48.527 -17.343 -21.198  1.00  0.00           C  
ATOM    475  CEN PRO A  69      47.104 -17.280 -20.123  1.00  0.00           X  
ATOM    476  N   THR A  70      50.944 -19.461 -20.660  1.00  0.00           N  
ATOM    477  CA  THR A  70      52.269 -19.690 -20.090  1.00  0.00           C  
ATOM    478  C   THR A  70      53.177 -18.543 -20.532  1.00  0.00           C  
ATOM    479  O   THR A  70      53.116 -18.103 -21.678  1.00  0.00           O  
ATOM    480  CB  THR A  70      52.872 -21.037 -20.528  1.00  0.00           C  
ATOM    481  CEN THR A  70      52.861 -21.621 -20.554  1.00  0.00           X  
ATOM    482  H   THR A  70      50.911 -19.353 -21.665  1.00  0.00           H  
ATOM    483  N   SER A  71      53.989 -18.034 -19.605  1.00  0.00           N  
ATOM    484  CA  SER A  71      54.944 -16.955 -19.836  1.00  0.00           C  
ATOM    485  C   SER A  71      56.120 -17.430 -20.686  1.00  0.00           C  
ATOM    486  O   SER A  71      56.541 -18.573 -20.520  1.00  0.00           O  
ATOM    487  CB  SER A  71      55.436 -16.402 -18.513  1.00  0.00           C  
ATOM    488  CEN SER A  71      55.593 -16.395 -17.992  1.00  0.00           X  
ATOM    489  H   SER A  71      53.944 -18.405 -18.668  1.00  0.00           H  
ATOM    490  N   THR A  72      56.701 -16.545 -21.500  1.00  0.00           N  
ATOM    491  CA  THR A  72      57.864 -16.881 -22.334  1.00  0.00           C  
ATOM    492  C   THR A  72      58.823 -15.687 -22.401  1.00  0.00           C  
ATOM    493  O   THR A  72      58.587 -14.732 -23.127  1.00  0.00           O  
ATOM    494  CB  THR A  72      57.451 -17.284 -23.762  1.00  0.00           C  
ATOM    495  CEN THR A  72      57.164 -17.629 -24.136  1.00  0.00           X  
ATOM    496  H   THR A  72      56.434 -15.576 -21.443  1.00  0.00           H  
ATOM    497  N   GLU A  73      59.857 -15.800 -21.569  1.00  0.00           N  
ATOM    498  CA  GLU A  73      61.012 -14.918 -21.321  1.00  0.00           C  
ATOM    499  C   GLU A  73      60.956 -13.381 -21.487  1.00  0.00           C  
ATOM    500  O   GLU A  73      60.544 -12.808 -22.488  1.00  0.00           O  
ATOM    501  CB  GLU A  73      62.154 -15.427 -22.204  1.00  0.00           C  
ATOM    502  CEN GLU A  73      63.539 -16.397 -22.413  1.00  0.00           X  
ATOM    503  H   GLU A  73      60.090 -16.761 -21.366  1.00  0.00           H  
ATOM    504  N   GLU A  74      61.476 -12.754 -20.424  1.00  0.00           N  
ATOM    505  CA  GLU A  74      61.662 -11.333 -20.138  1.00  0.00           C  
ATOM    506  C   GLU A  74      62.705 -10.626 -21.017  1.00  0.00           C  
ATOM    507  O   GLU A  74      63.828 -11.096 -21.199  1.00  0.00           O  
ATOM    508  CB  GLU A  74      62.042 -11.161 -18.666  1.00  0.00           C  
ATOM    509  CEN GLU A  74      61.597 -10.826 -17.056  1.00  0.00           X  
ATOM    510  H   GLU A  74      61.938 -13.351 -19.754  1.00  0.00           H  
ATOM    511  N   GLY A  75      62.366  -9.406 -21.438  1.00  0.00           N  
ATOM    512  CA  GLY A  75      63.227  -8.524 -22.222  1.00  0.00           C  
ATOM    513  C   GLY A  75      62.711  -7.091 -22.129  1.00  0.00           C  
ATOM    514  O   GLY A  75      61.509  -6.853 -22.067  1.00  0.00           O  
ATOM    515  CEN GLY A  75      63.227  -8.524 -22.222  1.00  0.00           X  
ATOM    516  H   GLY A  75      61.521  -8.997 -21.064  1.00  0.00           H  
ATOM    517  N   THR A  76      63.648  -6.154 -22.057  1.00  0.00           N  
ATOM    518  CA  THR A  76      63.479  -4.707 -21.902  1.00  0.00           C  
ATOM    519  C   THR A  76      62.935  -4.026 -23.169  1.00  0.00           C  
ATOM    520  O   THR A  76      63.369  -4.343 -24.270  1.00  0.00           O  
ATOM    521  CB  THR A  76      64.810  -4.038 -21.513  1.00  0.00           C  
ATOM    522  CEN THR A  76      65.268  -3.974 -21.156  1.00  0.00           X  
ATOM    523  H   THR A  76      64.603  -6.483 -22.070  1.00  0.00           H  
ATOM    524  N   SER A  77      62.019  -3.072 -22.950  1.00  0.00           N  
ATOM    525  CA  SER A  77      61.384  -2.093 -23.863  1.00  0.00           C  
ATOM    526  C   SER A  77      61.056  -2.452 -25.321  1.00  0.00           C  
ATOM    527  O   SER A  77      61.937  -2.857 -26.061  1.00  0.00           O  
ATOM    528  CB  SER A  77      62.265  -0.859 -23.883  1.00  0.00           C  
ATOM    529  CEN SER A  77      62.718  -0.558 -23.888  1.00  0.00           X  
ATOM    530  H   SER A  77      61.989  -2.762 -21.989  1.00  0.00           H  
ATOM    531  N   GLU A  78      59.870  -2.037 -25.793  1.00  0.00           N  
ATOM    532  CA  GLU A  78      59.464  -2.241 -27.199  1.00  0.00           C  
ATOM    533  C   GLU A  78      58.725  -1.005 -27.747  1.00  0.00           C  
ATOM    534  O   GLU A  78      58.034  -0.285 -27.032  1.00  0.00           O  
ATOM    535  CB  GLU A  78      58.578  -3.483 -27.328  1.00  0.00           C  
ATOM    536  CEN GLU A  78      58.395  -5.132 -27.715  1.00  0.00           X  
ATOM    537  H   GLU A  78      59.471  -1.220 -25.361  1.00  0.00           H  
ATOM    538  N   SER A  79      58.902  -0.739 -29.040  1.00  0.00           N  
ATOM    539  CA  SER A  79      58.262   0.355 -29.773  1.00  0.00           C  
ATOM    540  C   SER A  79      57.147  -0.199 -30.661  1.00  0.00           C  
ATOM    541  O   SER A  79      57.357  -1.224 -31.310  1.00  0.00           O  
ATOM    542  CB  SER A  79      59.284   1.109 -30.602  1.00  0.00           C  
ATOM    543  CEN SER A  79      59.723   1.196 -30.911  1.00  0.00           X  
ATOM    544  H   SER A  79      59.401  -1.412 -29.605  1.00  0.00           H  
ATOM    545  N   ALA A  80      56.011   0.491 -30.761  1.00  0.00           N  
ATOM    546  CA  ALA A  80      54.901   0.079 -31.618  1.00  0.00           C  
ATOM    547  C   ALA A  80      54.105   1.318 -32.067  1.00  0.00           C  
ATOM    548  O   ALA A  80      53.717   2.163 -31.263  1.00  0.00           O  
ATOM    549  CB  ALA A  80      54.004  -0.915 -30.894  1.00  0.00           C  
ATOM    550  CEN ALA A  80      54.004  -0.914 -30.895  1.00  0.00           X  
ATOM    551  H   ALA A  80      55.948   1.402 -30.325  1.00  0.00           H  
ATOM    552  N   THR A  81      53.926   1.426 -33.379  1.00  0.00           N  
ATOM    553  CA  THR A  81      53.187   2.459 -34.116  1.00  0.00           C  
ATOM    554  C   THR A  81      51.676   2.181 -34.188  1.00  0.00           C  
ATOM    555  O   THR A  81      51.289   1.184 -34.798  1.00  0.00           O  
ATOM    556  CB  THR A  81      53.729   2.606 -35.550  1.00  0.00           C  
ATOM    557  CEN THR A  81      54.162   2.715 -35.927  1.00  0.00           X  
ATOM    558  H   THR A  81      54.257   0.663 -33.952  1.00  0.00           H  
ATOM    559  N   PRO A  82      50.811   3.066 -33.652  1.00  0.00           N  
ATOM    560  CA  PRO A  82      49.359   2.902 -33.703  1.00  0.00           C  
ATOM    561  C   PRO A  82      48.820   3.175 -35.118  1.00  0.00           C  
ATOM    562  O   PRO A  82      49.358   3.996 -35.858  1.00  0.00           O  
ATOM    563  CB  PRO A  82      48.832   3.915 -32.673  1.00  0.00           C  
ATOM    564  CEN PRO A  82      50.556   4.341 -32.495  1.00  0.00           X  
ATOM    565  N   GLU A  83      47.753   2.463 -35.489  1.00  0.00           N  
ATOM    566  CA  GLU A  83      47.025   2.634 -36.754  1.00  0.00           C  
ATOM    567  C   GLU A  83      46.003   3.779 -36.678  1.00  0.00           C  
ATOM    568  O   GLU A  83      45.208   3.899 -35.744  1.00  0.00           O  
ATOM    569  CB  GLU A  83      46.321   1.331 -37.140  1.00  0.00           C  
ATOM    570  CEN GLU A  83      46.279  -0.113 -38.043  1.00  0.00           X  
ATOM    571  H   GLU A  83      47.375   1.797 -34.836  1.00  0.00           H  
ATOM    572  N   SER A  84      46.080   4.627 -37.701  1.00  0.00           N  
ATOM    573  CA  SER A  84      45.250   5.796 -37.979  1.00  0.00           C  
ATOM    574  C   SER A  84      43.966   5.453 -38.740  1.00  0.00           C  
ATOM    575  O   SER A  84      43.916   4.468 -39.469  1.00  0.00           O  
ATOM    576  CB  SER A  84      46.056   6.817 -38.757  1.00  0.00           C  
ATOM    577  CEN SER A  84      46.417   7.016 -39.113  1.00  0.00           X  
ATOM    578  H   SER A  84      46.761   4.384 -38.406  1.00  0.00           H  
ATOM    579  N   GLY A  85      42.962   6.342 -38.689  1.00  0.00           N  
ATOM    580  CA  GLY A  85      41.750   6.181 -39.505  1.00  0.00           C  
ATOM    581  C   GLY A  85      40.439   6.667 -38.867  1.00  0.00           C  
ATOM    582  O   GLY A  85      39.903   5.968 -38.013  1.00  0.00           O  
ATOM    583  CEN GLY A  85      41.750   6.181 -39.505  1.00  0.00           X  
ATOM    584  H   GLY A  85      43.110   7.217 -38.207  1.00  0.00           H  
ATOM    585  N   PRO A  86      39.875   7.815 -39.287  1.00  0.00           N  
ATOM    586  CA  PRO A  86      38.617   8.343 -38.751  1.00  0.00           C  
ATOM    587  C   PRO A  86      37.421   7.447 -39.125  1.00  0.00           C  
ATOM    588  O   PRO A  86      37.270   7.033 -40.276  1.00  0.00           O  
ATOM    589  CB  PRO A  86      38.510   9.744 -39.375  1.00  0.00           C  
ATOM    590  CEN PRO A  86      40.018   9.280 -40.209  1.00  0.00           X  
ATOM    591  N   GLY A  87      36.565   7.157 -38.142  1.00  0.00           N  
ATOM    592  CA  GLY A  87      35.323   6.396 -38.295  1.00  0.00           C  
ATOM    593  C   GLY A  87      34.088   7.299 -38.372  1.00  0.00           C  
ATOM    594  O   GLY A  87      34.123   8.471 -38.011  1.00  0.00           O  
ATOM    595  CEN GLY A  87      35.322   6.396 -38.295  1.00  0.00           X  
ATOM    596  H   GLY A  87      36.750   7.551 -37.232  1.00  0.00           H  
ATOM    597  N   THR A  88      33.006   6.718 -38.871  1.00  0.00           N  
ATOM    598  CA  THR A  88      31.644   7.234 -39.035  1.00  0.00           C  
ATOM    599  C   THR A  88      30.658   6.903 -37.907  1.00  0.00           C  
ATOM    600  O   THR A  88      30.502   5.742 -37.530  1.00  0.00           O  
ATOM    601  CB  THR A  88      31.039   6.722 -40.356  1.00  0.00           C  
ATOM    602  CEN THR A  88      31.049   6.664 -40.937  1.00  0.00           X  
ATOM    603  H   THR A  88      33.140   5.799 -39.268  1.00  0.00           H  
ATOM    604  N   SER A  89      29.907   7.919 -37.479  1.00  0.00           N  
ATOM    605  CA  SER A  89      28.867   7.874 -36.445  1.00  0.00           C  
ATOM    606  C   SER A  89      27.683   6.978 -36.825  1.00  0.00           C  
ATOM    607  O   SER A  89      27.362   6.816 -38.001  1.00  0.00           O  
ATOM    608  CB  SER A  89      28.379   9.279 -36.153  1.00  0.00           C  
ATOM    609  CEN SER A  89      28.236   9.797 -36.242  1.00  0.00           X  
ATOM    610  H   SER A  89      30.018   8.815 -37.936  1.00  0.00           H  
ATOM    611  N   THR A  90      26.970   6.447 -35.831  1.00  0.00           N  
ATOM    612  CA  THR A  90      25.741   5.662 -36.031  1.00  0.00           C  
ATOM    613  C   THR A  90      24.750   6.037 -34.935  1.00  0.00           C  
ATOM    614  O   THR A  90      25.132   6.518 -33.871  1.00  0.00           O  
ATOM    615  CB  THR A  90      25.999   4.144 -35.998  1.00  0.00           C  
ATOM    616  CEN THR A  90      26.254   3.661 -36.207  1.00  0.00           X  
ATOM    617  H   THR A  90      27.133   6.771 -34.888  1.00  0.00           H  
ATOM    618  N   GLU A  91      23.478   5.895 -35.283  1.00  0.00           N  
ATOM    619  CA  GLU A  91      22.271   6.093 -34.482  1.00  0.00           C  
ATOM    620  C   GLU A  91      21.904   4.848 -33.639  1.00  0.00           C  
ATOM    621  O   GLU A  91      22.001   3.720 -34.138  1.00  0.00           O  
ATOM    622  CB  GLU A  91      21.101   6.473 -35.393  1.00  0.00           C  
ATOM    623  CEN GLU A  91      20.096   7.660 -36.088  1.00  0.00           X  
ATOM    624  H   GLU A  91      23.294   5.666 -36.250  1.00  0.00           H  
ATOM    625  N   PRO A  92      21.478   5.019 -32.371  1.00  0.00           N  
ATOM    626  CA  PRO A  92      21.036   3.928 -31.504  1.00  0.00           C  
ATOM    627  C   PRO A  92      19.716   3.306 -31.986  1.00  0.00           C  
ATOM    628  O   PRO A  92      18.824   3.996 -32.464  1.00  0.00           O  
ATOM    629  CB  PRO A  92      20.891   4.592 -30.125  1.00  0.00           C  
ATOM    630  CEN PRO A  92      21.334   6.079 -31.006  1.00  0.00           X  
ATOM    631  N   SER A  93      19.567   1.990 -31.819  1.00  0.00           N  
ATOM    632  CA  SER A  93      18.328   1.280 -32.163  1.00  0.00           C  
ATOM    633  C   SER A  93      17.312   1.351 -31.021  1.00  0.00           C  
ATOM    634  O   SER A  93      17.655   1.192 -29.851  1.00  0.00           O  
ATOM    635  CB  SER A  93      18.633  -0.165 -32.507  1.00  0.00           C  
ATOM    636  CEN SER A  93      18.877  -0.651 -32.489  1.00  0.00           X  
ATOM    637  H   SER A  93      20.298   1.479 -31.346  1.00  0.00           H  
ATOM    638  N   GLU A  94      16.050   1.559 -31.387  1.00  0.00           N  
ATOM    639  CA  GLU A  94      14.885   1.567 -30.505  1.00  0.00           C  
ATOM    640  C   GLU A  94      14.442   0.138 -30.148  1.00  0.00           C  
ATOM    641  O   GLU A  94      14.305  -0.730 -31.012  1.00  0.00           O  
ATOM    642  CB  GLU A  94      13.731   2.331 -31.159  1.00  0.00           C  
ATOM    643  CEN GLU A  94      12.816   3.758 -31.334  1.00  0.00           X  
ATOM    644  H   GLU A  94      15.867   1.719 -32.367  1.00  0.00           H  
ATOM    645  N   GLY A  95      14.181  -0.115 -28.866  1.00  0.00           N  
ATOM    646  CA  GLY A  95      13.715  -1.402 -28.350  1.00  0.00           C  
ATOM    647  C   GLY A  95      12.683  -1.192 -27.244  1.00  0.00           C  
ATOM    648  O   GLY A  95      12.733  -1.859 -26.217  1.00  0.00           O  
ATOM    649  CEN GLY A  95      13.714  -1.402 -28.349  1.00  0.00           X  
ATOM    650  H   GLY A  95      14.270   0.648 -28.210  1.00  0.00           H  
ATOM    651  N   SER A  96      11.757  -0.256 -27.454  1.00  0.00           N  
ATOM    652  CA  SER A  96      10.657   0.047 -26.534  1.00  0.00           C  
ATOM    653  C   SER A  96       9.578  -1.043 -26.575  1.00  0.00           C  
ATOM    654  O   SER A  96       9.316  -1.565 -27.653  1.00  0.00           O  
ATOM    655  CB  SER A  96      10.056   1.398 -26.869  1.00  0.00           C  
ATOM    656  CEN SER A  96       9.887   1.818 -27.171  1.00  0.00           X  
ATOM    657  H   SER A  96      11.763   0.202 -28.354  1.00  0.00           H  
ATOM    658  N   ALA A  97       8.907  -1.324 -25.451  1.00  0.00           N  
ATOM    659  CA  ALA A  97       7.791  -2.286 -25.363  1.00  0.00           C  
ATOM    660  C   ALA A  97       7.001  -2.140 -24.036  1.00  0.00           C  
ATOM    661  O   ALA A  97       7.296  -2.840 -23.064  1.00  0.00           O  
ATOM    662  CB  ALA A  97       8.315  -3.706 -25.517  1.00  0.00           C  
ATOM    663  CEN ALA A  97       8.314  -3.705 -25.517  1.00  0.00           X  
ATOM    664  H   ALA A  97       9.004  -0.671 -24.688  1.00  0.00           H  
ATOM    665  N   PRO A  98       5.964  -1.286 -23.976  1.00  0.00           N  
ATOM    666  CA  PRO A  98       5.155  -1.076 -22.775  1.00  0.00           C  
ATOM    667  C   PRO A  98       4.429  -2.371 -22.366  1.00  0.00           C  
ATOM    668  O   PRO A  98       4.080  -3.199 -23.204  1.00  0.00           O  
ATOM    669  CB  PRO A  98       4.175   0.040 -23.176  1.00  0.00           C  
ATOM    670  CEN PRO A  98       4.975  -0.092 -24.766  1.00  0.00           X  
ATOM    671  N   GLY A  99       4.185  -2.541 -21.066  1.00  0.00           N  
ATOM    672  CA  GLY A  99       3.492  -3.709 -20.521  1.00  0.00           C  
ATOM    673  C   GLY A  99       2.121  -3.316 -19.971  1.00  0.00           C  
ATOM    674  O   GLY A  99       2.027  -2.381 -19.180  1.00  0.00           O  
ATOM    675  CEN GLY A  99       3.492  -3.709 -20.521  1.00  0.00           X  
ATOM    676  H   GLY A  99       4.380  -1.775 -20.439  1.00  0.00           H  
ATOM    677  N   SER A 100       1.065  -4.025 -20.367  1.00  0.00           N  
ATOM    678  CA  SER A 100      -0.309  -3.756 -19.927  1.00  0.00           C  
ATOM    679  C   SER A 100      -0.755  -4.792 -18.887  1.00  0.00           C  
ATOM    680  O   SER A 100      -0.522  -5.984 -19.096  1.00  0.00           O  
ATOM    681  CB  SER A 100      -1.252  -3.756 -21.115  1.00  0.00           C  
ATOM    682  CEN SER A 100      -1.461  -3.895 -21.597  1.00  0.00           X  
ATOM    683  H   SER A 100       1.219  -4.825 -20.963  1.00  0.00           H  
ATOM    684  N   PRO A 101      -1.469  -4.406 -17.816  1.00  0.00           N  
ATOM    685  CA  PRO A 101      -1.966  -5.359 -16.838  1.00  0.00           C  
ATOM    686  C   PRO A 101      -3.104  -6.191 -17.449  1.00  0.00           C  
ATOM    687  O   PRO A 101      -3.955  -5.690 -18.183  1.00  0.00           O  
ATOM    688  CB  PRO A 101      -2.438  -4.484 -15.664  1.00  0.00           C  
ATOM    689  CEN PRO A 101      -1.952  -3.133 -16.724  1.00  0.00           X  
ATOM    690  N   ALA A 102      -3.111  -7.477 -17.117  1.00  0.00           N  
ATOM    691  CA  ALA A 102      -4.156  -8.410 -17.513  1.00  0.00           C  
ATOM    692  C   ALA A 102      -5.453  -8.063 -16.759  1.00  0.00           C  
ATOM    693  O   ALA A 102      -5.404  -7.534 -15.650  1.00  0.00           O  
ATOM    694  CB  ALA A 102      -3.726  -9.844 -17.244  1.00  0.00           C  
ATOM    695  CEN ALA A 102      -3.727  -9.844 -17.243  1.00  0.00           X  
ATOM    696  H   ALA A 102      -2.491  -7.775 -16.379  1.00  0.00           H  
ATOM    697  N   GLY A 103      -6.606  -8.352 -17.360  1.00  0.00           N  
ATOM    698  CA  GLY A 103      -7.926  -8.172 -16.757  1.00  0.00           C  
ATOM    699  C   GLY A 103      -8.912  -9.140 -17.401  1.00  0.00           C  
ATOM    700  O   GLY A 103      -8.859  -9.372 -18.604  1.00  0.00           O  
ATOM    701  CEN GLY A 103      -7.927  -8.172 -16.757  1.00  0.00           X  
ATOM    702  H   GLY A 103      -6.578  -8.791 -18.268  1.00  0.00           H  
ATOM    703  N   SER A 104      -9.754  -9.750 -16.573  1.00  0.00           N  
ATOM    704  CA  SER A 104     -10.793 -10.713 -16.940  1.00  0.00           C  
ATOM    705  C   SER A 104     -12.062 -10.066 -17.535  1.00  0.00           C  
ATOM    706  O   SER A 104     -12.484  -9.016 -17.054  1.00  0.00           O  
ATOM    707  CB  SER A 104     -11.157 -11.539 -15.721  1.00  0.00           C  
ATOM    708  CEN SER A 104     -11.256 -11.659 -15.200  1.00  0.00           X  
ATOM    709  H   SER A 104      -9.614  -9.615 -15.583  1.00  0.00           H  
ATOM    710  N   PRO A 105     -12.722 -10.716 -18.513  1.00  0.00           N  
ATOM    711  CA  PRO A 105     -13.985 -10.256 -19.079  1.00  0.00           C  
ATOM    712  C   PRO A 105     -15.125 -10.406 -18.062  1.00  0.00           C  
ATOM    713  O   PRO A 105     -15.145 -11.347 -17.272  1.00  0.00           O  
ATOM    714  CB  PRO A 105     -14.187 -11.145 -20.318  1.00  0.00           C  
ATOM    715  CEN PRO A 105     -12.673 -11.918 -19.773  1.00  0.00           X  
ATOM    716  N   THR A 106     -16.099  -9.499 -18.088  1.00  0.00           N  
ATOM    717  CA  THR A 106     -17.284  -9.588 -17.227  1.00  0.00           C  
ATOM    718  C   THR A 106     -18.529  -9.369 -18.079  1.00  0.00           C  
ATOM    719  O   THR A 106     -18.616  -8.392 -18.816  1.00  0.00           O  
ATOM    720  CB  THR A 106     -17.254  -8.557 -16.083  1.00  0.00           C  
ATOM    721  CEN THR A 106     -17.009  -8.328 -15.604  1.00  0.00           X  
ATOM    722  H   THR A 106     -16.092  -8.781 -18.796  1.00  0.00           H  
ATOM    723  N   SER A 107     -19.483 -10.299 -17.976  1.00  0.00           N  
ATOM    724  CA  SER A 107     -20.755 -10.263 -18.703  1.00  0.00           C  
ATOM    725  C   SER A 107     -21.673  -9.200 -18.102  1.00  0.00           C  
ATOM    726  O   SER A 107     -21.734  -9.078 -16.882  1.00  0.00           O  
ATOM    727  CB  SER A 107     -21.423 -11.624 -18.673  1.00  0.00           C  
ATOM    728  CEN SER A 107     -21.577 -12.110 -18.484  1.00  0.00           X  
ATOM    729  H   SER A 107     -19.409 -10.979 -17.232  1.00  0.00           H  
ATOM    730  N   THR A 108     -22.420  -8.501 -18.953  1.00  0.00           N  
ATOM    731  CA  THR A 108     -23.416  -7.507 -18.537  1.00  0.00           C  
ATOM    732  C   THR A 108     -24.607  -7.586 -19.489  1.00  0.00           C  
ATOM    733  O   THR A 108     -24.506  -8.124 -20.590  1.00  0.00           O  
ATOM    734  CB  THR A 108     -22.849  -6.076 -18.533  1.00  0.00           C  
ATOM    735  CEN THR A 108     -22.472  -5.673 -18.341  1.00  0.00           X  
ATOM    736  H   THR A 108     -22.483  -8.807 -19.915  1.00  0.00           H  
ATOM    737  N   GLU A 109     -25.731  -7.127 -18.965  1.00  0.00           N  
ATOM    738  CA  GLU A 109     -27.045  -6.954 -19.568  1.00  0.00           C  
ATOM    739  C   GLU A 109     -27.271  -5.712 -20.444  1.00  0.00           C  
ATOM    740  O   GLU A 109     -26.846  -4.593 -20.162  1.00  0.00           O  
ATOM    741  CB  GLU A 109     -28.091  -6.963 -18.451  1.00  0.00           C  
ATOM    742  CEN GLU A 109     -29.235  -7.802 -17.506  1.00  0.00           X  
ATOM    743  H   GLU A 109     -25.758  -7.090 -17.956  1.00  0.00           H  
ATOM    744  N   GLU A 110     -27.988  -5.999 -21.528  1.00  0.00           N  
ATOM    745  CA  GLU A 110     -28.492  -5.157 -22.605  1.00  0.00           C  
ATOM    746  C   GLU A 110     -29.672  -4.247 -22.217  1.00  0.00           C  
ATOM    747  O   GLU A 110     -30.630  -4.660 -21.562  1.00  0.00           O  
ATOM    748  CB  GLU A 110     -28.897  -6.043 -23.786  1.00  0.00           C  
ATOM    749  CEN GLU A 110     -28.536  -6.752 -25.292  1.00  0.00           X  
ATOM    750  H   GLU A 110     -28.331  -6.945 -21.572  1.00  0.00           H  
ATOM    751  N   GLY A 111     -29.643  -3.014 -22.728  1.00  0.00           N  
ATOM    752  CA  GLY A 111     -30.694  -2.012 -22.560  1.00  0.00           C  
ATOM    753  C   GLY A 111     -30.359  -0.729 -23.322  1.00  0.00           C  
ATOM    754  O   GLY A 111     -29.780   0.191 -22.764  1.00  0.00           O  
ATOM    755  CEN GLY A 111     -30.695  -2.011 -22.560  1.00  0.00           X  
ATOM    756  H   GLY A 111     -28.867  -2.766 -23.326  1.00  0.00           H  
ATOM    757  N   THR A 112     -30.704  -0.729 -24.609  1.00  0.00           N  
ATOM    758  CA  THR A 112     -30.715   0.361 -25.603  1.00  0.00           C  
ATOM    759  C   THR A 112     -30.166   1.754 -25.234  1.00  0.00           C  
ATOM    760  O   THR A 112     -30.898   2.738 -25.133  1.00  0.00           O  
ATOM    761  CB  THR A 112     -32.158   0.570 -26.098  1.00  0.00           C  
ATOM    762  CEN THR A 112     -32.654   0.371 -26.335  1.00  0.00           X  
ATOM    763  H   THR A 112     -31.346  -1.470 -24.853  1.00  0.00           H  
ATOM    764  N   SER A 113     -28.829   1.854 -25.240  1.00  0.00           N  
ATOM    765  CA  SER A 113     -28.047   3.063 -24.936  1.00  0.00           C  
ATOM    766  C   SER A 113     -28.128   4.108 -26.051  1.00  0.00           C  
ATOM    767  O   SER A 113     -28.126   3.762 -27.231  1.00  0.00           O  
ATOM    768  CB  SER A 113     -26.600   2.691 -24.681  1.00  0.00           C  
ATOM    769  CEN SER A 113     -26.127   2.427 -24.730  1.00  0.00           X  
ATOM    770  H   SER A 113     -28.306   1.062 -25.579  1.00  0.00           H  
ATOM    771  N   THR A 114     -28.071   5.387 -25.682  1.00  0.00           N  
ATOM    772  CA  THR A 114     -28.024   6.492 -26.644  1.00  0.00           C  
ATOM    773  C   THR A 114     -26.893   7.426 -26.219  1.00  0.00           C  
ATOM    774  O   THR A 114     -26.701   7.671 -25.032  1.00  0.00           O  
ATOM    775  CB  THR A 114     -29.349   7.272 -26.717  1.00  0.00           C  
ATOM    776  CEN THR A 114     -29.923   7.302 -26.825  1.00  0.00           X  
ATOM    777  H   THR A 114     -27.787   5.598 -24.735  1.00  0.00           H  
ATOM    778  N   GLU A 115     -26.115   7.881 -27.193  1.00  0.00           N  
ATOM    779  CA  GLU A 115     -24.970   8.774 -27.040  1.00  0.00           C  
ATOM    780  C   GLU A 115     -25.452  10.241 -27.019  1.00  0.00           C  
ATOM    781  O   GLU A 115     -26.336  10.592 -27.805  1.00  0.00           O  
ATOM    782  CB  GLU A 115     -23.958   8.553 -28.167  1.00  0.00           C  
ATOM    783  CEN GLU A 115     -22.511   7.858 -28.737  1.00  0.00           X  
ATOM    784  H   GLU A 115     -26.381   7.679 -28.148  1.00  0.00           H  
ATOM    785  N   PRO A 116     -24.932  11.112 -26.138  1.00  0.00           N  
ATOM    786  CA  PRO A 116     -25.270  12.529 -26.158  1.00  0.00           C  
ATOM    787  C   PRO A 116     -24.554  13.232 -27.322  1.00  0.00           C  
ATOM    788  O   PRO A 116     -23.498  12.803 -27.781  1.00  0.00           O  
ATOM    789  CB  PRO A 116     -24.808  13.046 -24.786  1.00  0.00           C  
ATOM    790  CEN PRO A 116     -24.244  11.368 -24.557  1.00  0.00           X  
ATOM    791  N   SER A 117     -25.166  14.321 -27.782  1.00  0.00           N  
ATOM    792  CA  SER A 117     -24.657  15.253 -28.786  1.00  0.00           C  
ATOM    793  C   SER A 117     -23.459  16.102 -28.339  1.00  0.00           C  
ATOM    794  O   SER A 117     -23.395  16.616 -27.222  1.00  0.00           O  
ATOM    795  CB  SER A 117     -25.786  16.163 -29.228  1.00  0.00           C  
ATOM    796  CEN SER A 117     -26.233  16.471 -29.194  1.00  0.00           X  
ATOM    797  H   SER A 117     -26.117  14.477 -27.485  1.00  0.00           H  
ATOM    798  N   GLU A 118     -22.552  16.294 -29.294  1.00  0.00           N  
ATOM    799  CA  GLU A 118     -21.314  17.065 -29.237  1.00  0.00           C  
ATOM    800  C   GLU A 118     -21.548  18.588 -29.259  1.00  0.00           C  
ATOM    801  O   GLU A 118     -22.323  19.112 -30.062  1.00  0.00           O  
ATOM    802  CB  GLU A 118     -20.402  16.663 -30.398  1.00  0.00           C  
ATOM    803  CEN GLU A 118     -19.094  15.752 -31.001  1.00  0.00           X  
ATOM    804  H   GLU A 118     -22.730  15.841 -30.180  1.00  0.00           H  
ATOM    805  N   GLY A 119     -20.810  19.321 -28.422  1.00  0.00           N  
ATOM    806  CA  GLY A 119     -20.823  20.785 -28.357  1.00  0.00           C  
ATOM    807  C   GLY A 119     -19.442  21.307 -27.971  1.00  0.00           C  
ATOM    808  O   GLY A 119     -19.163  21.535 -26.800  1.00  0.00           O  
ATOM    809  CEN GLY A 119     -20.823  20.786 -28.357  1.00  0.00           X  
ATOM    810  H   GLY A 119     -20.143  18.839 -27.836  1.00  0.00           H  
ATOM    811  N   SER A 120     -18.567  21.470 -28.963  1.00  0.00           N  
ATOM    812  CA  SER A 120     -17.174  21.909 -28.800  1.00  0.00           C  
ATOM    813  C   SER A 120     -17.091  23.389 -28.429  1.00  0.00           C  
ATOM    814  O   SER A 120     -17.828  24.184 -29.008  1.00  0.00           O  
ATOM    815  CB  SER A 120     -16.390  21.642 -30.070  1.00  0.00           C  
ATOM    816  CEN SER A 120     -16.286  21.593 -30.601  1.00  0.00           X  
ATOM    817  H   SER A 120     -18.919  21.384 -29.907  1.00  0.00           H  
ATOM    818  N   ALA A 121     -16.138  23.777 -27.574  1.00  0.00           N  
ATOM    819  CA  ALA A 121     -15.888  25.180 -27.212  1.00  0.00           C  
ATOM    820  C   ALA A 121     -14.462  25.371 -26.646  1.00  0.00           C  
ATOM    821  O   ALA A 121     -14.305  25.775 -25.493  1.00  0.00           O  
ATOM    822  CB  ALA A 121     -16.930  25.657 -26.212  1.00  0.00           C  
ATOM    823  CEN ALA A 121     -16.929  25.657 -26.212  1.00  0.00           X  
ATOM    824  H   ALA A 121     -15.426  23.103 -27.333  1.00  0.00           H  
ATOM    825  N   PRO A 122     -13.405  25.115 -27.436  1.00  0.00           N  
ATOM    826  CA  PRO A 122     -12.024  25.190 -26.977  1.00  0.00           C  
ATOM    827  C   PRO A 122     -11.610  26.634 -26.657  1.00  0.00           C  
ATOM    828  O   PRO A 122     -12.009  27.570 -27.350  1.00  0.00           O  
ATOM    829  CB  PRO A 122     -11.216  24.601 -28.145  1.00  0.00           C  
ATOM    830  CEN PRO A 122     -12.809  24.492 -28.942  1.00  0.00           X  
ATOM    831  N   GLY A 123     -10.719  26.799 -25.675  1.00  0.00           N  
ATOM    832  CA  GLY A 123     -10.149  28.105 -25.356  1.00  0.00           C  
ATOM    833  C   GLY A 123     -10.395  28.606 -23.939  1.00  0.00           C  
ATOM    834  O   GLY A 123     -11.512  28.973 -23.601  1.00  0.00           O  
ATOM    835  CEN GLY A 123     -10.149  28.106 -25.356  1.00  0.00           X  
ATOM    836  H   GLY A 123     -10.257  25.978 -25.315  1.00  0.00           H  
ATOM    837  N   THR A 124      -9.317  28.785 -23.177  1.00  0.00           N  
ATOM    838  CA  THR A 124      -9.388  29.312 -21.810  1.00  0.00           C  
ATOM    839  C   THR A 124      -8.221  30.282 -21.617  1.00  0.00           C  
ATOM    840  O   THR A 124      -7.069  29.971 -21.894  1.00  0.00           O  
ATOM    841  CB  THR A 124      -9.325  28.201 -20.746  1.00  0.00           C  
ATOM    842  CEN THR A 124      -9.538  27.719 -20.493  1.00  0.00           X  
ATOM    843  H   THR A 124      -8.413  28.862 -23.624  1.00  0.00           H  
ATOM    844  N   SER A 125      -8.542  31.508 -21.205  1.00  0.00           N  
ATOM    845  CA  SER A 125      -7.589  32.585 -20.968  1.00  0.00           C  
ATOM    846  C   SER A 125      -8.171  33.425 -19.837  1.00  0.00           C  
ATOM    847  O   SER A 125      -9.388  33.550 -19.749  1.00  0.00           O  
ATOM    848  CB  SER A 125      -7.359  33.411 -22.219  1.00  0.00           C  
ATOM    849  CEN SER A 125      -7.466  33.657 -22.692  1.00  0.00           X  
ATOM    850  H   SER A 125      -9.480  31.659 -20.858  1.00  0.00           H  
ATOM    851  N   THR A 126      -7.324  33.951 -18.951  1.00  0.00           N  
ATOM    852  CA  THR A 126      -7.752  34.861 -17.882  1.00  0.00           C  
ATOM    853  C   THR A 126      -6.817  36.062 -17.883  1.00  0.00           C  
ATOM    854  O   THR A 126      -5.596  35.921 -17.890  1.00  0.00           O  
ATOM    855  CB  THR A 126      -7.737  34.193 -16.495  1.00  0.00           C  
ATOM    856  CEN THR A 126      -7.921  33.785 -16.119  1.00  0.00           X  
ATOM    857  H   THR A 126      -6.329  33.800 -19.068  1.00  0.00           H  
ATOM    858  N   GLU A 127      -7.428  37.237 -17.942  1.00  0.00           N  
ATOM    859  CA  GLU A 127      -6.809  38.557 -17.994  1.00  0.00           C  
ATOM    860  C   GLU A 127      -6.439  39.049 -16.574  1.00  0.00           C  
ATOM    861  O   GLU A 127      -7.275  38.963 -15.668  1.00  0.00           O  
ATOM    862  CB  GLU A 127      -7.744  39.555 -18.680  1.00  0.00           C  
ATOM    863  CEN GLU A 127      -8.218  40.419 -20.070  1.00  0.00           X  
ATOM    864  H   GLU A 127      -8.439  37.238 -17.906  1.00  0.00           H  
ATOM    865  N   PRO A 128      -5.211  39.550 -16.336  1.00  0.00           N  
ATOM    866  CA  PRO A 128      -4.798  40.093 -15.043  1.00  0.00           C  
ATOM    867  C   PRO A 128      -5.451  41.459 -14.774  1.00  0.00           C  
ATOM    868  O   PRO A 128      -5.687  42.241 -15.693  1.00  0.00           O  
ATOM    869  CB  PRO A 128      -3.267  40.194 -15.155  1.00  0.00           C  
ATOM    870  CEN PRO A 128      -3.542  39.606 -16.818  1.00  0.00           X  
ATOM    871  N   SER A 129      -5.718  41.770 -13.502  1.00  0.00           N  
ATOM    872  CA  SER A 129      -6.267  43.061 -13.079  1.00  0.00           C  
ATOM    873  C   SER A 129      -5.184  44.018 -12.554  1.00  0.00           C  
ATOM    874  O   SER A 129      -4.198  43.601 -11.951  1.00  0.00           O  
ATOM    875  CB  SER A 129      -7.328  42.842 -12.018  1.00  0.00           C  
ATOM    876  CEN SER A 129      -7.581  42.620 -11.591  1.00  0.00           X  
ATOM    877  H   SER A 129      -5.572  41.065 -12.794  1.00  0.00           H  
ATOM    878  N   GLU A 130      -5.444  45.305 -12.771  1.00  0.00           N  
ATOM    879  CA  GLU A 130      -4.734  46.472 -12.223  1.00  0.00           C  
ATOM    880  C   GLU A 130      -3.196  46.429 -12.067  1.00  0.00           C  
ATOM    881  O   GLU A 130      -2.628  46.025 -11.058  1.00  0.00           O  
ATOM    882  CB  GLU A 130      -5.342  46.790 -10.855  1.00  0.00           C  
ATOM    883  CEN GLU A 130      -6.446  47.666  -9.897  1.00  0.00           X  
ATOM    884  H   GLU A 130      -6.419  45.484 -12.961  1.00  0.00           H  
ATOM    885  N   GLY A 131      -2.527  47.037 -13.053  1.00  0.00           N  
ATOM    886  CA  GLY A 131      -1.144  47.487 -12.843  1.00  0.00           C  
ATOM    887  C   GLY A 131      -0.085  46.407 -12.609  1.00  0.00           C  
ATOM    888  O   GLY A 131       0.931  46.631 -11.958  1.00  0.00           O  
ATOM    889  CEN GLY A 131      -1.144  47.487 -12.843  1.00  0.00           X  
ATOM    890  H   GLY A 131      -3.084  47.713 -13.555  1.00  0.00           H  
ATOM    891  N   SER A 132      -0.283  45.263 -13.258  1.00  0.00           N  
ATOM    892  CA  SER A 132       0.570  44.075 -13.191  1.00  0.00           C  
ATOM    893  C   SER A 132       1.916  44.267 -13.902  1.00  0.00           C  
ATOM    894  O   SER A 132       1.966  44.881 -14.967  1.00  0.00           O  
ATOM    895  CB  SER A 132      -0.164  42.887 -13.782  1.00  0.00           C  
ATOM    896  CEN SER A 132      -0.492  42.606 -14.111  1.00  0.00           X  
ATOM    897  H   SER A 132      -1.064  45.219 -13.896  1.00  0.00           H  
ATOM    898  N   ALA A 133       2.984  43.649 -13.389  1.00  0.00           N  
ATOM    899  CA  ALA A 133       4.304  43.675 -14.029  1.00  0.00           C  
ATOM    900  C   ALA A 133       5.127  42.413 -13.697  1.00  0.00           C  
ATOM    901  O   ALA A 133       5.537  42.229 -12.551  1.00  0.00           O  
ATOM    902  CB  ALA A 133       5.061  44.928 -13.615  1.00  0.00           C  
ATOM    903  CEN ALA A 133       5.061  44.927 -13.615  1.00  0.00           X  
ATOM    904  H   ALA A 133       2.848  43.015 -12.617  1.00  0.00           H  
ATOM    905  N   PRO A 134       5.451  41.567 -14.689  1.00  0.00           N  
ATOM    906  CA  PRO A 134       6.112  40.296 -14.442  1.00  0.00           C  
ATOM    907  C   PRO A 134       7.622  40.538 -14.354  1.00  0.00           C  
ATOM    908  O   PRO A 134       8.400  40.095 -15.195  1.00  0.00           O  
ATOM    909  CB  PRO A 134       5.719  39.414 -15.639  1.00  0.00           C  
ATOM    910  CEN PRO A 134       4.850  40.874 -16.185  1.00  0.00           X  
ATOM    911  N   GLY A 135       8.039  41.274 -13.327  1.00  0.00           N  
ATOM    912  CA  GLY A 135       9.445  41.557 -13.087  1.00  0.00           C  
ATOM    913  C   GLY A 135      10.094  40.345 -12.435  1.00  0.00           C  
ATOM    914  O   GLY A 135       9.404  39.590 -11.760  1.00  0.00           O  
ATOM    915  CEN GLY A 135       9.446  41.557 -13.087  1.00  0.00           X  
ATOM    916  H   GLY A 135       7.398  41.421 -12.558  1.00  0.00           H  
ATOM    917  N   THR A 136      11.404  40.174 -12.594  1.00  0.00           N  
ATOM    918  CA  THR A 136      12.138  39.077 -11.950  1.00  0.00           C  
ATOM    919  C   THR A 136      13.403  39.635 -11.321  1.00  0.00           C  
ATOM    920  O   THR A 136      14.212  40.289 -11.978  1.00  0.00           O  
ATOM    921  CB  THR A 136      12.508  37.958 -12.940  1.00  0.00           C  
ATOM    922  CEN THR A 136      12.362  37.540 -13.322  1.00  0.00           X  
ATOM    923  H   THR A 136      11.948  40.915 -13.014  1.00  0.00           H  
ATOM    924  N   SER A 137      13.509  39.398 -10.020  1.00  0.00           N  
ATOM    925  CA  SER A 137      14.592  39.799  -9.131  1.00  0.00           C  
ATOM    926  C   SER A 137      15.414  38.596  -8.656  1.00  0.00           C  
ATOM    927  O   SER A 137      14.913  37.477  -8.610  1.00  0.00           O  
ATOM    928  CB  SER A 137      14.029  40.557  -7.945  1.00  0.00           C  
ATOM    929  CEN SER A 137      13.683  40.696  -7.548  1.00  0.00           X  
ATOM    930  H   SER A 137      12.803  38.813  -9.595  1.00  0.00           H  
ATOM    931  N   GLU A 138      16.633  38.905  -8.198  1.00  0.00           N  
ATOM    932  CA  GLU A 138      17.600  38.028  -7.503  1.00  0.00           C  
ATOM    933  C   GLU A 138      18.234  36.869  -8.290  1.00  0.00           C  
ATOM    934  O   GLU A 138      18.438  35.754  -7.823  1.00  0.00           O  
ATOM    935  CB  GLU A 138      16.921  37.445  -6.261  1.00  0.00           C  
ATOM    936  CEN GLU A 138      16.607  37.500  -4.587  1.00  0.00           X  
ATOM    937  H   GLU A 138      16.845  39.891  -8.165  1.00  0.00           H  
ATOM    938  N   SER A 139      18.616  37.206  -9.522  1.00  0.00           N  
ATOM    939  CA  SER A 139      19.294  36.313 -10.476  1.00  0.00           C  
ATOM    940  C   SER A 139      20.745  35.886 -10.184  1.00  0.00           C  
ATOM    941  O   SER A 139      21.620  36.727  -9.980  1.00  0.00           O  
ATOM    942  CB  SER A 139      19.251  36.972 -11.841  1.00  0.00           C  
ATOM    943  CEN SER A 139      19.267  37.366 -12.216  1.00  0.00           X  
ATOM    944  H   SER A 139      19.048  38.117  -9.560  1.00  0.00           H  
ATOM    945  N   ALA A 140      21.046  34.600 -10.382  1.00  0.00           N  
ATOM    946  CA  ALA A 140      22.385  34.052 -10.170  1.00  0.00           C  
ATOM    947  C   ALA A 140      22.619  32.877 -11.134  1.00  0.00           C  
ATOM    948  O   ALA A 140      21.694  32.206 -11.583  1.00  0.00           O  
ATOM    949  CB  ALA A 140      22.565  33.617  -8.723  1.00  0.00           C  
ATOM    950  CEN ALA A 140      22.565  33.617  -8.724  1.00  0.00           X  
ATOM    951  H   ALA A 140      20.411  34.038 -10.927  1.00  0.00           H  
ATOM    952  N   THR A 141      23.886  32.734 -11.499  1.00  0.00           N  
ATOM    953  CA  THR A 141      24.555  31.732 -12.340  1.00  0.00           C  
ATOM    954  C   THR A 141      25.511  30.767 -11.613  1.00  0.00           C  
ATOM    955  O   THR A 141      26.153  31.160 -10.642  1.00  0.00           O  
ATOM    956  CB  THR A 141      25.347  32.428 -13.462  1.00  0.00           C  
ATOM    957  CEN THR A 141      25.378  32.786 -13.923  1.00  0.00           X  
ATOM    958  H   THR A 141      24.507  33.471 -11.202  1.00  0.00           H  
ATOM    959  N   PRO A 142      25.628  29.509 -12.100  1.00  0.00           N  
ATOM    960  CA  PRO A 142      26.527  28.487 -11.565  1.00  0.00           C  
ATOM    961  C   PRO A 142      28.012  28.795 -11.817  1.00  0.00           C  
ATOM    962  O   PRO A 142      28.382  29.326 -12.863  1.00  0.00           O  
ATOM    963  CB  PRO A 142      26.078  27.204 -12.284  1.00  0.00           C  
ATOM    964  CEN PRO A 142      24.961  28.302 -13.139  1.00  0.00           X  
ATOM    965  N   GLU A 143      28.869  28.381 -10.884  1.00  0.00           N  
ATOM    966  CA  GLU A 143      30.325  28.492 -11.002  1.00  0.00           C  
ATOM    967  C   GLU A 143      30.880  27.303 -11.794  1.00  0.00           C  
ATOM    968  O   GLU A 143      30.429  26.162 -11.680  1.00  0.00           O  
ATOM    969  CB  GLU A 143      30.980  28.565  -9.621  1.00  0.00           C  
ATOM    970  CEN GLU A 143      31.674  29.480  -8.362  1.00  0.00           X  
ATOM    971  H   GLU A 143      28.520  27.811 -10.127  1.00  0.00           H  
ATOM    972  N   SER A 144      31.839  27.628 -12.651  1.00  0.00           N  
ATOM    973  CA  SER A 144      32.589  26.726 -13.512  1.00  0.00           C  
ATOM    974  C   SER A 144      33.606  25.906 -12.722  1.00  0.00           C  
ATOM    975  O   SER A 144      34.244  26.417 -11.807  1.00  0.00           O  
ATOM    976  CB  SER A 144      33.282  27.515 -14.606  1.00  0.00           C  
ATOM    977  CEN SER A 144      33.543  27.925 -14.849  1.00  0.00           X  
ATOM    978  H   SER A 144      32.095  28.609 -12.681  1.00  0.00           H  
ATOM    979  N   GLY A 145      33.839  24.662 -13.139  1.00  0.00           N  
ATOM    980  CA  GLY A 145      34.846  23.789 -12.539  1.00  0.00           C  
ATOM    981  C   GLY A 145      35.235  22.690 -13.528  1.00  0.00           C  
ATOM    982  O   GLY A 145      34.380  22.288 -14.318  1.00  0.00           O  
ATOM    983  CEN GLY A 145      34.847  23.789 -12.539  1.00  0.00           X  
ATOM    984  H   GLY A 145      33.363  24.329 -13.964  1.00  0.00           H  
ATOM    985  N   PRO A 146      36.484  22.186 -13.523  1.00  0.00           N  
ATOM    986  CA  PRO A 146      36.919  21.153 -14.456  1.00  0.00           C  
ATOM    987  C   PRO A 146      36.381  19.802 -13.967  1.00  0.00           C  
ATOM    988  O   PRO A 146      37.118  18.968 -13.440  1.00  0.00           O  
ATOM    989  CB  PRO A 146      38.455  21.226 -14.435  1.00  0.00           C  
ATOM    990  CEN PRO A 146      38.185  22.515 -13.229  1.00  0.00           X  
ATOM    991  N   GLY A 147      35.066  19.619 -14.071  1.00  0.00           N  
ATOM    992  CA  GLY A 147      34.372  18.417 -13.624  1.00  0.00           C  
ATOM    993  C   GLY A 147      34.703  17.248 -14.549  1.00  0.00           C  
ATOM    994  O   GLY A 147      34.984  17.446 -15.727  1.00  0.00           O  
ATOM    995  CEN GLY A 147      34.372  18.417 -13.624  1.00  0.00           X  
ATOM    996  H   GLY A 147      34.541  20.294 -14.610  1.00  0.00           H  
ATOM    997  N   SER A 148      34.698  16.048 -13.980  1.00  0.00           N  
ATOM    998  CA  SER A 148      34.949  14.751 -14.605  1.00  0.00           C  
ATOM    999  C   SER A 148      33.734  14.074 -15.261  1.00  0.00           C  
ATOM   1000  O   SER A 148      32.610  14.165 -14.771  1.00  0.00           O  
ATOM   1001  CB  SER A 148      35.542  13.820 -13.565  1.00  0.00           C  
ATOM   1002  CEN SER A 148      35.624  13.586 -13.081  1.00  0.00           X  
ATOM   1003  H   SER A 148      34.600  16.012 -12.976  1.00  0.00           H  
ATOM   1004  N   GLU A 149      34.000  13.296 -16.310  1.00  0.00           N  
ATOM   1005  CA  GLU A 149      33.019  12.456 -17.012  1.00  0.00           C  
ATOM   1006  C   GLU A 149      33.017  11.025 -16.414  1.00  0.00           C  
ATOM   1007  O   GLU A 149      33.773  10.782 -15.468  1.00  0.00           O  
ATOM   1008  CB  GLU A 149      33.323  12.413 -18.511  1.00  0.00           C  
ATOM   1009  CEN GLU A 149      33.019  12.962 -20.096  1.00  0.00           X  
ATOM   1010  H   GLU A 149      34.972  13.080 -16.494  1.00  0.00           H  
ATOM   1011  N   PRO A 150      32.233  10.049 -16.922  1.00  0.00           N  
ATOM   1012  CA  PRO A 150      31.255  10.151 -17.999  1.00  0.00           C  
ATOM   1013  C   PRO A 150      29.802  10.053 -17.515  1.00  0.00           C  
ATOM   1014  O   PRO A 150      29.498   9.636 -16.397  1.00  0.00           O  
ATOM   1015  CB  PRO A 150      31.628   8.984 -18.928  1.00  0.00           C  
ATOM   1016  CEN PRO A 150      32.834   8.615 -17.666  1.00  0.00           X  
ATOM   1017  N   ALA A 151      28.885  10.328 -18.439  1.00  0.00           N  
ATOM   1018  CA  ALA A 151      27.463  10.240 -18.173  1.00  0.00           C  
ATOM   1019  C   ALA A 151      27.058   8.758 -18.203  1.00  0.00           C  
ATOM   1020  O   ALA A 151      26.284   8.327 -19.058  1.00  0.00           O  
ATOM   1021  CB  ALA A 151      26.670  11.057 -19.183  1.00  0.00           C  
ATOM   1022  CEN ALA A 151      26.670  11.056 -19.182  1.00  0.00           X  
ATOM   1023  H   ALA A 151      29.173  10.362 -19.407  1.00  0.00           H  
ATOM   1024  N   THR A 152      27.534   7.953 -17.253  1.00  0.00           N  
ATOM   1025  CA  THR A 152      27.188   6.531 -17.277  1.00  0.00           C  
ATOM   1026  C   THR A 152      25.800   6.431 -16.661  1.00  0.00           C  
ATOM   1027  O   THR A 152      25.643   6.252 -15.455  1.00  0.00           O  
ATOM   1028  CB  THR A 152      28.184   5.653 -16.498  1.00  0.00           C  
ATOM   1029  CEN THR A 152      28.720   5.436 -16.412  1.00  0.00           X  
ATOM   1030  H   THR A 152      27.900   8.351 -16.400  1.00  0.00           H  
ATOM   1031  N   SER A 153      24.804   6.670 -17.520  1.00  0.00           N  
ATOM   1032  CA  SER A 153      23.385   6.584 -17.234  1.00  0.00           C  
ATOM   1033  C   SER A 153      23.089   5.148 -16.845  1.00  0.00           C  
ATOM   1034  O   SER A 153      23.691   4.217 -17.390  1.00  0.00           O  
ATOM   1035  CB  SER A 153      22.558   7.015 -18.429  1.00  0.00           C  
ATOM   1036  CEN SER A 153      22.416   7.088 -18.949  1.00  0.00           X  
ATOM   1037  H   SER A 153      25.068   6.784 -18.487  1.00  0.00           H  
ATOM   1038  N   GLY A 154      22.200   4.977 -15.870  1.00  0.00           N  
ATOM   1039  CA  GLY A 154      21.800   3.672 -15.405  1.00  0.00           C  
ATOM   1040  C   GLY A 154      20.847   3.080 -16.432  1.00  0.00           C  
ATOM   1041  O   GLY A 154      20.246   3.793 -17.222  1.00  0.00           O  
ATOM   1042  CEN GLY A 154      21.800   3.671 -15.405  1.00  0.00           X  
ATOM   1043  H   GLY A 154      21.661   5.776 -15.558  1.00  0.00           H  
ATOM   1044  N   SER A 155      20.703   1.757 -16.422  1.00  0.00           N  
ATOM   1045  CA  SER A 155      19.891   1.111 -17.443  1.00  0.00           C  
ATOM   1046  C   SER A 155      18.477   1.095 -16.876  1.00  0.00           C  
ATOM   1047  O   SER A 155      17.903   0.030 -16.636  1.00  0.00           O  
ATOM   1048  CB  SER A 155      20.389  -0.285 -17.759  1.00  0.00           C  
ATOM   1049  CEN SER A 155      20.615  -0.774 -17.681  1.00  0.00           X  
ATOM   1050  H   SER A 155      20.888   1.264 -15.563  1.00  0.00           H  
ATOM   1051  N   GLU A 156      17.961   2.280 -16.560  1.00  0.00           N  
ATOM   1052  CA  GLU A 156      16.656   2.438 -15.944  1.00  0.00           C  
ATOM   1053  C   GLU A 156      15.673   1.988 -17.013  1.00  0.00           C  
ATOM   1054  O   GLU A 156      15.896   2.251 -18.190  1.00  0.00           O  
ATOM   1055  CB  GLU A 156      16.393   3.878 -15.499  1.00  0.00           C  
ATOM   1056  CEN GLU A 156      16.308   5.051 -14.266  1.00  0.00           X  
ATOM   1057  H   GLU A 156      18.313   3.089 -17.053  1.00  0.00           H  
ATOM   1058  N   THR A 157      14.683   1.181 -16.643  1.00  0.00           N  
ATOM   1059  CA  THR A 157      13.632   0.743 -17.561  1.00  0.00           C  
ATOM   1060  C   THR A 157      12.722   1.948 -17.816  1.00  0.00           C  
ATOM   1061  O   THR A 157      12.469   2.698 -16.869  1.00  0.00           O  
ATOM   1062  CB  THR A 157      12.810  -0.433 -17.002  1.00  0.00           C  
ATOM   1063  CEN THR A 157      12.765  -0.982 -16.807  1.00  0.00           X  
ATOM   1064  H   THR A 157      14.551   0.979 -15.664  1.00  0.00           H  
ATOM   1065  N   PRO A 158      12.303   2.199 -19.069  1.00  0.00           N  
ATOM   1066  CA  PRO A 158      11.409   3.304 -19.362  1.00  0.00           C  
ATOM   1067  C   PRO A 158      10.174   3.196 -18.473  1.00  0.00           C  
ATOM   1068  O   PRO A 158       9.562   2.134 -18.371  1.00  0.00           O  
ATOM   1069  CB  PRO A 158      11.078   3.148 -20.856  1.00  0.00           C  
ATOM   1070  CEN PRO A 158      12.113   1.699 -20.739  1.00  0.00           X  
ATOM   1071  N   GLY A 159       9.794   4.299 -17.837  1.00  0.00           N  
ATOM   1072  CA  GLY A 159       8.684   4.335 -16.886  1.00  0.00           C  
ATOM   1073  C   GLY A 159       8.954   3.903 -15.448  1.00  0.00           C  
ATOM   1074  O   GLY A 159       8.030   3.991 -14.650  1.00  0.00           O  
ATOM   1075  CEN GLY A 159       8.683   4.335 -16.886  1.00  0.00           X  
ATOM   1076  H   GLY A 159      10.115   5.184 -18.207  1.00  0.00           H  
ATOM   1077  N   MET A 160      10.174   3.499 -15.060  1.00  0.00           N  
ATOM   1078  CA  MET A 160      10.404   3.060 -13.673  1.00  0.00           C  
ATOM   1079  C   MET A 160      10.387   4.242 -12.695  1.00  0.00           C  
ATOM   1080  O   MET A 160       9.704   4.168 -11.688  1.00  0.00           O  
ATOM   1081  CB  MET A 160      11.734   2.315 -13.571  1.00  0.00           C  
ATOM   1082  CEN MET A 160      12.423   0.720 -13.328  1.00  0.00           X  
ATOM   1083  H   MET A 160      10.903   3.417 -15.754  1.00  0.00           H  
ATOM   1084  N   TYR A 161      11.056   5.350 -13.025  1.00  0.00           N  
ATOM   1085  CA  TYR A 161      11.135   6.525 -12.144  1.00  0.00           C  
ATOM   1086  C   TYR A 161       9.780   7.197 -11.883  1.00  0.00           C  
ATOM   1087  O   TYR A 161       9.431   7.412 -10.731  1.00  0.00           O  
ATOM   1088  CB  TYR A 161      12.105   7.550 -12.735  1.00  0.00           C  
ATOM   1089  CEN TYR A 161      13.764   8.088 -12.570  1.00  0.00           X  
ATOM   1090  H   TYR A 161      11.567   5.373 -13.895  1.00  0.00           H  
ATOM   1091  N   GLY A 162       9.020   7.533 -12.933  1.00  0.00           N  
ATOM   1092  CA  GLY A 162       7.703   8.165 -12.792  1.00  0.00           C  
ATOM   1093  C   GLY A 162       6.814   7.368 -11.842  1.00  0.00           C  
ATOM   1094  O   GLY A 162       6.389   7.901 -10.827  1.00  0.00           O  
ATOM   1095  CEN GLY A 162       7.703   8.165 -12.792  1.00  0.00           X  
ATOM   1096  H   GLY A 162       9.314   7.239 -13.852  1.00  0.00           H  
ATOM   1097  N   LYS A 163       6.698   6.055 -12.098  1.00  0.00           N  
ATOM   1098  CA  LYS A 163       5.828   5.145 -11.331  1.00  0.00           C  
ATOM   1099  C   LYS A 163       5.993   5.279  -9.814  1.00  0.00           C  
ATOM   1100  O   LYS A 163       5.033   5.236  -9.066  1.00  0.00           O  
ATOM   1101  CB  LYS A 163       6.091   3.697 -11.746  1.00  0.00           C  
ATOM   1102  CEN LYS A 163       5.482   1.986 -12.831  1.00  0.00           X  
ATOM   1103  H   LYS A 163       7.226   5.669 -12.865  1.00  0.00           H  
ATOM   1104  N   LEU A 164       7.240   5.386  -9.368  1.00  0.00           N  
ATOM   1105  CA  LEU A 164       7.600   5.591  -7.974  1.00  0.00           C  
ATOM   1106  C   LEU A 164       7.038   6.887  -7.397  1.00  0.00           C  
ATOM   1107  O   LEU A 164       6.502   6.868  -6.298  1.00  0.00           O  
ATOM   1108  CB  LEU A 164       9.126   5.570  -7.828  1.00  0.00           C  
ATOM   1109  CEN LEU A 164      10.113   4.507  -7.309  1.00  0.00           X  
ATOM   1110  H   LEU A 164       7.981   5.338 -10.049  1.00  0.00           H  
ATOM   1111  N   ASN A 165       7.173   7.998  -8.125  1.00  0.00           N  
ATOM   1112  CA  ASN A 165       6.657   9.282  -7.658  1.00  0.00           C  
ATOM   1113  C   ASN A 165       5.138   9.225  -7.549  1.00  0.00           C  
ATOM   1114  O   ASN A 165       4.618   9.620  -6.514  1.00  0.00           O  
ATOM   1115  CB  ASN A 165       7.083  10.423  -8.563  1.00  0.00           C  
ATOM   1116  CEN ASN A 165       7.859  11.128  -8.621  1.00  0.00           X  
ATOM   1117  H   ASN A 165       7.466   7.924  -9.090  1.00  0.00           H  
ATOM   1118  N   ASP A 166       4.468   8.651  -8.553  1.00  0.00           N  
ATOM   1119  CA  ASP A 166       3.008   8.537  -8.576  1.00  0.00           C  
ATOM   1120  C   ASP A 166       2.515   7.697  -7.378  1.00  0.00           C  
ATOM   1121  O   ASP A 166       1.584   8.085  -6.680  1.00  0.00           O  
ATOM   1122  CB  ASP A 166       2.538   7.918  -9.895  1.00  0.00           C  
ATOM   1123  CEN ASP A 166       2.173   8.193 -10.805  1.00  0.00           X  
ATOM   1124  H   ASP A 166       4.966   8.381  -9.390  1.00  0.00           H  
ATOM   1125  N   LEU A 167       3.240   6.624  -7.035  1.00  0.00           N  
ATOM   1126  CA  LEU A 167       2.933   5.778  -5.880  1.00  0.00           C  
ATOM   1127  C   LEU A 167       3.073   6.511  -4.529  1.00  0.00           C  
ATOM   1128  O   LEU A 167       2.245   6.345  -3.632  1.00  0.00           O  
ATOM   1129  CB  LEU A 167       3.838   4.540  -5.902  1.00  0.00           C  
ATOM   1130  CEN LEU A 167       3.594   3.073  -6.304  1.00  0.00           X  
ATOM   1131  H   LEU A 167       3.956   6.316  -7.678  1.00  0.00           H  
ATOM   1132  N   LEU A 168       4.152   7.279  -4.354  1.00  0.00           N  
ATOM   1133  CA  LEU A 168       4.359   8.086  -3.152  1.00  0.00           C  
ATOM   1134  C   LEU A 168       3.191   9.060  -2.940  1.00  0.00           C  
ATOM   1135  O   LEU A 168       2.640   9.124  -1.842  1.00  0.00           O  
ATOM   1136  CB  LEU A 168       5.685   8.850  -3.248  1.00  0.00           C  
ATOM   1137  CEN LEU A 168       7.062   8.640  -2.590  1.00  0.00           X  
ATOM   1138  H   LEU A 168       4.818   7.336  -5.111  1.00  0.00           H  
ATOM   1139  N   GLU A 169       2.823   9.806  -3.982  1.00  0.00           N  
ATOM   1140  CA  GLU A 169       1.730  10.781  -3.966  1.00  0.00           C  
ATOM   1141  C   GLU A 169       0.402  10.115  -3.583  1.00  0.00           C  
ATOM   1142  O   GLU A 169      -0.314  10.648  -2.729  1.00  0.00           O  
ATOM   1143  CB  GLU A 169       1.604  11.465  -5.329  1.00  0.00           C  
ATOM   1144  CEN GLU A 169       1.916  12.794  -6.348  1.00  0.00           X  
ATOM   1145  H   GLU A 169       3.274   9.646  -4.873  1.00  0.00           H  
ATOM   1146  N   ASP A 170       0.116   8.929  -4.124  1.00  0.00           N  
ATOM   1147  CA  ASP A 170      -1.108   8.185  -3.834  1.00  0.00           C  
ATOM   1148  C   ASP A 170      -1.151   7.762  -2.355  1.00  0.00           C  
ATOM   1149  O   ASP A 170      -2.163   7.932  -1.669  1.00  0.00           O  
ATOM   1150  CB  ASP A 170      -1.218   6.958  -4.742  1.00  0.00           C  
ATOM   1151  CEN ASP A 170      -1.666   6.659  -5.606  1.00  0.00           X  
ATOM   1152  H   ASP A 170       0.722   8.572  -4.849  1.00  0.00           H  
ATOM   1153  N   LEU A 171      -0.022   7.321  -1.796  1.00  0.00           N  
ATOM   1154  CA  LEU A 171       0.048   6.981  -0.374  1.00  0.00           C  
ATOM   1155  C   LEU A 171      -0.187   8.198   0.547  1.00  0.00           C  
ATOM   1156  O   LEU A 171      -0.979   8.127   1.494  1.00  0.00           O  
ATOM   1157  CB  LEU A 171       1.407   6.341  -0.066  1.00  0.00           C  
ATOM   1158  CEN LEU A 171       1.848   4.883   0.169  1.00  0.00           X  
ATOM   1159  H   LEU A 171       0.778   7.173  -2.392  1.00  0.00           H  
ATOM   1160  N   GLN A 172       0.433   9.343   0.253  1.00  0.00           N  
ATOM   1161  CA  GLN A 172       0.234  10.571   1.032  1.00  0.00           C  
ATOM   1162  C   GLN A 172      -1.216  11.070   0.994  1.00  0.00           C  
ATOM   1163  O   GLN A 172      -1.737  11.523   2.020  1.00  0.00           O  
ATOM   1164  CB  GLN A 172       1.164  11.674   0.519  1.00  0.00           C  
ATOM   1165  CEN GLN A 172       2.670  12.509   0.805  1.00  0.00           X  
ATOM   1166  H   GLN A 172       0.980   9.388  -0.595  1.00  0.00           H  
ATOM   1167  N   GLU A 173      -1.893  10.995  -0.150  1.00  0.00           N  
ATOM   1168  CA  GLU A 173      -3.319  11.317  -0.220  1.00  0.00           C  
ATOM   1169  C   GLU A 173      -4.148  10.381   0.682  1.00  0.00           C  
ATOM   1170  O   GLU A 173      -4.932  10.885   1.493  1.00  0.00           O  
ATOM   1171  CB  GLU A 173      -3.811  11.233  -1.667  1.00  0.00           C  
ATOM   1172  CEN GLU A 173      -4.215  11.996  -3.136  1.00  0.00           X  
ATOM   1173  H   GLU A 173      -1.419  10.710  -0.993  1.00  0.00           H  
ATOM   1174  N   VAL A 174      -3.898   9.059   0.673  1.00  0.00           N  
ATOM   1175  CA  VAL A 174      -4.675   8.073   1.466  1.00  0.00           C  
ATOM   1176  C   VAL A 174      -4.541   8.361   2.968  1.00  0.00           C  
ATOM   1177  O   VAL A 174      -5.538   8.299   3.696  1.00  0.00           O  
ATOM   1178  CB  VAL A 174      -4.220   6.628   1.191  1.00  0.00           C  
ATOM   1179  CEN VAL A 174      -4.409   6.034   0.896  1.00  0.00           X  
ATOM   1180  H   VAL A 174      -3.138   8.730   0.096  1.00  0.00           H  
ATOM   1181  N   LEU A 175      -3.342   8.733   3.429  1.00  0.00           N  
ATOM   1182  CA  LEU A 175      -3.086   9.106   4.832  1.00  0.00           C  
ATOM   1183  C   LEU A 175      -3.896  10.331   5.253  1.00  0.00           C  
ATOM   1184  O   LEU A 175      -4.554  10.365   6.294  1.00  0.00           O  
ATOM   1185  CB  LEU A 175      -1.590   9.367   5.045  1.00  0.00           C  
ATOM   1186  CEN LEU A 175      -0.469   8.545   5.708  1.00  0.00           X  
ATOM   1187  H   LEU A 175      -2.568   8.739   2.781  1.00  0.00           H  
ATOM   1188  N   LYS A 176      -3.894  11.358   4.410  1.00  0.00           N  
ATOM   1189  CA  LYS A 176      -4.597  12.607   4.688  1.00  0.00           C  
ATOM   1190  C   LYS A 176      -6.111  12.398   4.786  1.00  0.00           C  
ATOM   1191  O   LYS A 176      -6.743  12.963   5.677  1.00  0.00           O  
ATOM   1192  CB  LYS A 176      -4.279  13.644   3.609  1.00  0.00           C  
ATOM   1193  CEN LYS A 176      -3.222  15.381   3.024  1.00  0.00           X  
ATOM   1194  H   LYS A 176      -3.333  11.273   3.573  1.00  0.00           H  
ATOM   1195  N   ASN A 177      -6.701  11.602   3.897  1.00  0.00           N  
ATOM   1196  CA  ASN A 177      -8.140  11.341   3.891  1.00  0.00           C  
ATOM   1197  C   ASN A 177      -8.575  10.473   5.074  1.00  0.00           C  
ATOM   1198  O   ASN A 177      -9.520  10.844   5.773  1.00  0.00           O  
ATOM   1199  CB  ASN A 177      -8.573  10.696   2.587  1.00  0.00           C  
ATOM   1200  CEN ASN A 177      -8.933  10.996   1.648  1.00  0.00           X  
ATOM   1201  H   ASN A 177      -6.122  11.140   3.209  1.00  0.00           H  
ATOM   1202  N   LEU A 178      -7.843   9.401   5.379  1.00  0.00           N  
ATOM   1203  CA  LEU A 178      -8.140   8.529   6.520  1.00  0.00           C  
ATOM   1204  C   LEU A 178      -8.106   9.292   7.843  1.00  0.00           C  
ATOM   1205  O   LEU A 178      -9.016   9.144   8.660  1.00  0.00           O  
ATOM   1206  CB  LEU A 178      -7.150   7.358   6.559  1.00  0.00           C  
ATOM   1207  CEN LEU A 178      -7.274   5.871   6.179  1.00  0.00           X  
ATOM   1208  H   LEU A 178      -7.027   9.195   4.825  1.00  0.00           H  
ATOM   1209  N   HIS A 179      -7.128  10.179   8.009  1.00  0.00           N  
ATOM   1210  CA  HIS A 179      -7.099  11.135   9.113  1.00  0.00           C  
ATOM   1211  C   HIS A 179      -8.373  12.002   9.154  1.00  0.00           C  
ATOM   1212  O   HIS A 179      -9.257  11.780   9.985  1.00  0.00           O  
ATOM   1213  CB  HIS A 179      -5.859  12.029   9.007  1.00  0.00           C  
ATOM   1214  CEN HIS A 179      -4.532  12.071   9.523  1.00  0.00           X  
ATOM   1215  H   HIS A 179      -6.308  10.094   7.425  1.00  0.00           H  
ATOM   1216  N   LYS A 180      -8.525  12.967   8.229  1.00  0.00           N  
ATOM   1217  CA  LYS A 180      -9.615  13.963   8.269  1.00  0.00           C  
ATOM   1218  C   LYS A 180     -11.000  13.326   8.457  1.00  0.00           C  
ATOM   1219  O   LYS A 180     -11.874  13.950   9.062  1.00  0.00           O  
ATOM   1220  CB  LYS A 180      -9.608  14.803   6.991  1.00  0.00           C  
ATOM   1221  CEN LYS A 180      -9.141  16.628   6.027  1.00  0.00           X  
ATOM   1222  H   LYS A 180      -7.863  12.985   7.466  1.00  0.00           H  
ATOM   1223  N   ASN A 181     -11.208  12.109   7.951  1.00  0.00           N  
ATOM   1224  CA  ASN A 181     -12.499  11.420   7.989  1.00  0.00           C  
ATOM   1225  C   ASN A 181     -12.854  10.837   9.371  1.00  0.00           C  
ATOM   1226  O   ASN A 181     -14.037  10.786   9.722  1.00  0.00           O  
ATOM   1227  CB  ASN A 181     -12.545  10.322   6.942  1.00  0.00           C  
ATOM   1228  CEN ASN A 181     -12.836  10.209   5.940  1.00  0.00           X  
ATOM   1229  H   ASN A 181     -10.438  11.654   7.480  1.00  0.00           H  
ATOM   1230  N   ASP A 182     -11.863  10.458  10.189  1.00  0.00           N  
ATOM   1231  CA  ASP A 182     -12.048   9.651  11.403  1.00  0.00           C  
ATOM   1232  C   ASP A 182     -12.709  10.415  12.570  1.00  0.00           C  
ATOM   1233  O   ASP A 182     -12.089  10.746  13.585  1.00  0.00           O  
ATOM   1234  CB  ASP A 182     -10.698   9.092  11.857  1.00  0.00           C  
ATOM   1235  CEN ASP A 182     -10.132   8.249  11.780  1.00  0.00           X  
ATOM   1236  H   ASP A 182     -10.912  10.641   9.908  1.00  0.00           H  
ATOM   1237  N   ARG A 183     -14.017  10.674  12.469  1.00  0.00           N  
ATOM   1238  CA  ARG A 183     -14.749  11.404  13.520  1.00  0.00           C  
ATOM   1239  C   ARG A 183     -15.193  10.572  14.716  1.00  0.00           C  
ATOM   1240  O   ARG A 183     -15.549  11.185  15.718  1.00  0.00           O  
ATOM   1241  CB  ARG A 183     -15.939  12.152  12.938  1.00  0.00           C  
ATOM   1242  CEN ARG A 183     -17.312  13.979  11.973  1.00  0.00           X  
ATOM   1243  H   ARG A 183     -14.494  10.278  11.669  1.00  0.00           H  
ATOM   1244  N   SER A 184     -15.166   9.234  14.687  1.00  0.00           N  
ATOM   1245  CA  SER A 184     -15.737   8.463  15.819  1.00  0.00           C  
ATOM   1246  C   SER A 184     -14.955   7.258  16.373  1.00  0.00           C  
ATOM   1247  O   SER A 184     -15.440   6.637  17.315  1.00  0.00           O  
ATOM   1248  CB  SER A 184     -17.117   7.985  15.412  1.00  0.00           C  
ATOM   1249  CEN SER A 184     -17.515   7.791  15.095  1.00  0.00           X  
ATOM   1250  H   SER A 184     -14.838   8.760  13.858  1.00  0.00           H  
ATOM   1251  N   GLY A 185     -13.742   6.938  15.896  1.00  0.00           N  
ATOM   1252  CA  GLY A 185     -13.022   5.732  16.351  1.00  0.00           C  
ATOM   1253  C   GLY A 185     -11.527   5.918  16.611  1.00  0.00           C  
ATOM   1254  O   GLY A 185     -10.728   5.127  16.113  1.00  0.00           O  
ATOM   1255  CEN GLY A 185     -13.022   5.731  16.351  1.00  0.00           X  
ATOM   1256  H   GLY A 185     -13.342   7.472  15.139  1.00  0.00           H  
ATOM   1257  N   LYS A 186     -11.175   6.977  17.359  1.00  0.00           N  
ATOM   1258  CA  LYS A 186      -9.826   7.561  17.508  1.00  0.00           C  
ATOM   1259  C   LYS A 186      -8.663   6.576  17.624  1.00  0.00           C  
ATOM   1260  O   LYS A 186      -7.649   6.784  16.973  1.00  0.00           O  
ATOM   1261  CB  LYS A 186      -9.807   8.478  18.732  1.00  0.00           C  
ATOM   1262  CEN LYS A 186      -9.861  10.438  19.526  1.00  0.00           X  
ATOM   1263  H   LYS A 186     -11.937   7.517  17.743  1.00  0.00           H  
ATOM   1264  N   ASP A 187      -8.798   5.525  18.424  1.00  0.00           N  
ATOM   1265  CA  ASP A 187      -7.703   4.560  18.589  1.00  0.00           C  
ATOM   1266  C   ASP A 187      -7.324   3.894  17.257  1.00  0.00           C  
ATOM   1267  O   ASP A 187      -6.152   3.704  16.947  1.00  0.00           O  
ATOM   1268  CB  ASP A 187      -8.085   3.493  19.617  1.00  0.00           C  
ATOM   1269  CEN ASP A 187      -7.958   3.273  20.603  1.00  0.00           X  
ATOM   1270  H   ASP A 187      -9.517   5.549  19.132  1.00  0.00           H  
ATOM   1271  N   ASN A 188      -8.313   3.640  16.401  1.00  0.00           N  
ATOM   1272  CA  ASN A 188      -8.087   3.017  15.100  1.00  0.00           C  
ATOM   1273  C   ASN A 188      -7.494   3.974  14.059  1.00  0.00           C  
ATOM   1274  O   ASN A 188      -6.743   3.551  13.184  1.00  0.00           O  
ATOM   1275  CB  ASN A 188      -9.372   2.411  14.567  1.00  0.00           C  
ATOM   1276  CEN ASN A 188      -9.873   1.489  14.597  1.00  0.00           X  
ATOM   1277  H   ASN A 188      -9.257   3.830  16.705  1.00  0.00           H  
ATOM   1278  N   ILE A 189      -7.866   5.259  14.121  1.00  0.00           N  
ATOM   1279  CA  ILE A 189      -7.233   6.289  13.290  1.00  0.00           C  
ATOM   1280  C   ILE A 189      -5.763   6.435  13.677  1.00  0.00           C  
ATOM   1281  O   ILE A 189      -4.934   6.582  12.789  1.00  0.00           O  
ATOM   1282  CB  ILE A 189      -7.935   7.653  13.427  1.00  0.00           C  
ATOM   1283  CEN ILE A 189      -8.746   8.280  13.057  1.00  0.00           X  
ATOM   1284  H   ILE A 189      -8.546   5.531  14.816  1.00  0.00           H  
ATOM   1285  N   HIS A 190      -5.429   6.331  14.966  1.00  0.00           N  
ATOM   1286  CA  HIS A 190      -4.035   6.364  15.402  1.00  0.00           C  
ATOM   1287  C   HIS A 190      -3.234   5.182  14.832  1.00  0.00           C  
ATOM   1288  O   HIS A 190      -2.203   5.392  14.193  1.00  0.00           O  
ATOM   1289  CB  HIS A 190      -3.953   6.364  16.932  1.00  0.00           C  
ATOM   1290  CEN HIS A 190      -3.836   7.310  17.990  1.00  0.00           X  
ATOM   1291  H   HIS A 190      -6.143   6.203  15.666  1.00  0.00           H  
ATOM   1292  N   ASP A 191      -3.716   3.951  15.019  1.00  0.00           N  
ATOM   1293  CA  ASP A 191      -3.030   2.756  14.521  1.00  0.00           C  
ATOM   1294  C   ASP A 191      -2.893   2.774  12.995  1.00  0.00           C  
ATOM   1295  O   ASP A 191      -1.839   2.434  12.463  1.00  0.00           O  
ATOM   1296  CB  ASP A 191      -3.773   1.493  14.964  1.00  0.00           C  
ATOM   1297  CEN ASP A 191      -3.743   0.779  15.690  1.00  0.00           X  
ATOM   1298  H   ASP A 191      -4.535   3.825  15.592  1.00  0.00           H  
ATOM   1299  N   VAL A 192      -3.927   3.237  12.288  1.00  0.00           N  
ATOM   1300  CA  VAL A 192      -3.931   3.330  10.821  1.00  0.00           C  
ATOM   1301  C   VAL A 192      -2.910   4.352  10.317  1.00  0.00           C  
ATOM   1302  O   VAL A 192      -2.237   4.085   9.328  1.00  0.00           O  
ATOM   1303  CB  VAL A 192      -5.324   3.712  10.284  1.00  0.00           C  
ATOM   1304  CEN VAL A 192      -5.872   3.471   9.943  1.00  0.00           X  
ATOM   1305  H   VAL A 192      -4.737   3.569  12.796  1.00  0.00           H  
ATOM   1306  N   ASP A 193      -2.773   5.493  10.993  1.00  0.00           N  
ATOM   1307  CA  ASP A 193      -1.810   6.553  10.670  1.00  0.00           C  
ATOM   1308  C   ASP A 193      -0.371   6.036  10.800  1.00  0.00           C  
ATOM   1309  O   ASP A 193       0.424   6.191   9.875  1.00  0.00           O  
ATOM   1310  CB  ASP A 193      -2.019   7.769  11.576  1.00  0.00           C  
ATOM   1311  CEN ASP A 193      -2.474   8.680  11.574  1.00  0.00           X  
ATOM   1312  H   ASP A 193      -3.387   5.655  11.777  1.00  0.00           H  
ATOM   1313  N   ASN A 194      -0.071   5.313  11.886  1.00  0.00           N  
ATOM   1314  CA  ASN A 194       1.240   4.697  12.099  1.00  0.00           C  
ATOM   1315  C   ASN A 194       1.578   3.681  10.996  1.00  0.00           C  
ATOM   1316  O   ASN A 194       2.682   3.697  10.455  1.00  0.00           O  
ATOM   1317  CB  ASN A 194       1.320   4.036  13.463  1.00  0.00           C  
ATOM   1318  CEN ASN A 194       1.621   4.286  14.436  1.00  0.00           X  
ATOM   1319  H   ASN A 194      -0.782   5.200  12.593  1.00  0.00           H  
ATOM   1320  N   HIS A 195       0.640   2.791  10.658  1.00  0.00           N  
ATOM   1321  CA  HIS A 195       0.879   1.780   9.626  1.00  0.00           C  
ATOM   1322  C   HIS A 195       1.098   2.420   8.249  1.00  0.00           C  
ATOM   1323  O   HIS A 195       2.002   2.002   7.533  1.00  0.00           O  
ATOM   1324  CB  HIS A 195      -0.290   0.791   9.562  1.00  0.00           C  
ATOM   1325  CEN HIS A 195      -0.631  -0.487  10.090  1.00  0.00           X  
ATOM   1326  H   HIS A 195      -0.245   2.796  11.141  1.00  0.00           H  
ATOM   1327  N   LEU A 196       0.351   3.472   7.896  1.00  0.00           N  
ATOM   1328  CA  LEU A 196       0.553   4.189   6.630  1.00  0.00           C  
ATOM   1329  C   LEU A 196       1.937   4.839   6.551  1.00  0.00           C  
ATOM   1330  O   LEU A 196       2.577   4.748   5.508  1.00  0.00           O  
ATOM   1331  CB  LEU A 196      -0.539   5.251   6.449  1.00  0.00           C  
ATOM   1332  CEN LEU A 196      -1.804   5.311   5.573  1.00  0.00           X  
ATOM   1333  H   LEU A 196      -0.347   3.816   8.540  1.00  0.00           H  
ATOM   1334  N   GLN A 197       2.408   5.474   7.625  1.00  0.00           N  
ATOM   1335  CA  GLN A 197       3.747   6.076   7.643  1.00  0.00           C  
ATOM   1336  C   GLN A 197       4.828   5.025   7.382  1.00  0.00           C  
ATOM   1337  O   GLN A 197       5.645   5.213   6.482  1.00  0.00           O  
ATOM   1338  CB  GLN A 197       4.009   6.763   8.986  1.00  0.00           C  
ATOM   1339  CEN GLN A 197       4.045   8.301   9.811  1.00  0.00           X  
ATOM   1340  H   GLN A 197       1.834   5.533   8.455  1.00  0.00           H  
ATOM   1341  N   ASN A 198       4.777   3.886   8.076  1.00  0.00           N  
ATOM   1342  CA  ASN A 198       5.759   2.814   7.894  1.00  0.00           C  
ATOM   1343  C   ASN A 198       5.748   2.265   6.455  1.00  0.00           C  
ATOM   1344  O   ASN A 198       6.810   2.064   5.873  1.00  0.00           O  
ATOM   1345  CB  ASN A 198       5.530   1.689   8.887  1.00  0.00           C  
ATOM   1346  CEN ASN A 198       5.859   1.411   9.844  1.00  0.00           X  
ATOM   1347  H   ASN A 198       4.072   3.789   8.795  1.00  0.00           H  
ATOM   1348  N   VAL A 199       4.567   2.096   5.847  1.00  0.00           N  
ATOM   1349  CA  VAL A 199       4.439   1.610   4.458  1.00  0.00           C  
ATOM   1350  C   VAL A 199       5.067   2.605   3.469  1.00  0.00           C  
ATOM   1351  O   VAL A 199       5.786   2.198   2.557  1.00  0.00           O  
ATOM   1352  CB  VAL A 199       2.968   1.375   4.069  1.00  0.00           C  
ATOM   1353  CEN VAL A 199       2.502   0.887   3.930  1.00  0.00           X  
ATOM   1354  H   VAL A 199       3.728   2.294   6.374  1.00  0.00           H  
ATOM   1355  N   ILE A 200       4.847   3.913   3.640  1.00  0.00           N  
ATOM   1356  CA  ILE A 200       5.429   4.939   2.755  1.00  0.00           C  
ATOM   1357  C   ILE A 200       6.958   4.909   2.817  1.00  0.00           C  
ATOM   1358  O   ILE A 200       7.613   4.947   1.770  1.00  0.00           O  
ATOM   1359  CB  ILE A 200       4.939   6.352   3.121  1.00  0.00           C  
ATOM   1360  CEN ILE A 200       4.150   7.089   2.972  1.00  0.00           X  
ATOM   1361  H   ILE A 200       4.290   4.203   4.430  1.00  0.00           H  
ATOM   1362  N   GLU A 201       7.531   4.849   4.018  1.00  0.00           N  
ATOM   1363  CA  GLU A 201       8.982   4.780   4.206  1.00  0.00           C  
ATOM   1364  C   GLU A 201       9.578   3.545   3.519  1.00  0.00           C  
ATOM   1365  O   GLU A 201      10.576   3.661   2.803  1.00  0.00           O  
ATOM   1366  CB  GLU A 201       9.326   4.769   5.697  1.00  0.00           C  
ATOM   1367  CEN GLU A 201       9.826   5.591   7.104  1.00  0.00           X  
ATOM   1368  H   GLU A 201       6.944   4.820   4.841  1.00  0.00           H  
ATOM   1369  N   ASP A 202       8.926   2.388   3.639  1.00  0.00           N  
ATOM   1370  CA  ASP A 202       9.376   1.146   3.010  1.00  0.00           C  
ATOM   1371  C   ASP A 202       9.360   1.226   1.475  1.00  0.00           C  
ATOM   1372  O   ASP A 202      10.337   0.828   0.820  1.00  0.00           O  
ATOM   1373  CB  ASP A 202       8.508  -0.024   3.479  1.00  0.00           C  
ATOM   1374  CEN ASP A 202       8.509  -0.775   4.168  1.00  0.00           X  
ATOM   1375  H   ASP A 202       8.141   2.345   4.274  1.00  0.00           H  
ATOM   1376  N   ILE A 203       8.299   1.793   0.881  1.00  0.00           N  
ATOM   1377  CA  ILE A 203       8.194   1.956  -0.577  1.00  0.00           C  
ATOM   1378  C   ILE A 203       9.325   2.854  -1.058  1.00  0.00           C  
ATOM   1379  O   ILE A 203       9.978   2.537  -2.053  1.00  0.00           O  
ATOM   1380  CB  ILE A 203       6.843   2.559  -1.003  1.00  0.00           C  
ATOM   1381  CEN ILE A 203       5.809   2.335  -1.267  1.00  0.00           X  
ATOM   1382  H   ILE A 203       7.583   2.185   1.475  1.00  0.00           H  
ATOM   1383  N   HIS A 204       9.604   3.948  -0.353  1.00  0.00           N  
ATOM   1384  CA  HIS A 204      10.671   4.872  -0.714  1.00  0.00           C  
ATOM   1385  C   HIS A 204      12.061   4.234  -0.703  1.00  0.00           C  
ATOM   1386  O   HIS A 204      12.847   4.433  -1.639  1.00  0.00           O  
ATOM   1387  CB  HIS A 204      10.654   6.080   0.227  1.00  0.00           C  
ATOM   1388  CEN HIS A 204      10.108   7.396   0.259  1.00  0.00           X  
ATOM   1389  H   HIS A 204       9.054   4.142   0.471  1.00  0.00           H  
ATOM   1390  N   ASP A 205      12.346   3.393   0.279  1.00  0.00           N  
ATOM   1391  CA  ASP A 205      13.613   2.670   0.368  1.00  0.00           C  
ATOM   1392  C   ASP A 205      13.747   1.610  -0.729  1.00  0.00           C  
ATOM   1393  O   ASP A 205      14.828   1.431  -1.310  1.00  0.00           O  
ATOM   1394  CB  ASP A 205      13.753   2.017   1.746  1.00  0.00           C  
ATOM   1395  CEN ASP A 205      14.185   2.185   2.653  1.00  0.00           X  
ATOM   1396  H   ASP A 205      11.686   3.294   1.038  1.00  0.00           H  
ATOM   1397  N   PHE A 206      12.651   0.927  -1.074  1.00  0.00           N  
ATOM   1398  CA  PHE A 206      12.671  -0.100  -2.113  1.00  0.00           C  
ATOM   1399  C   PHE A 206      12.846   0.517  -3.507  1.00  0.00           C  
ATOM   1400  O   PHE A 206      13.627  -0.002  -4.314  1.00  0.00           O  
ATOM   1401  CB  PHE A 206      11.387  -0.930  -2.060  1.00  0.00           C  
ATOM   1402  CEN PHE A 206      10.894  -2.321  -1.470  1.00  0.00           X  
ATOM   1403  H   PHE A 206      11.776   1.164  -0.633  1.00  0.00           H  
ATOM   1404  N   MET A 207      12.188   1.645  -3.780  1.00  0.00           N  
ATOM   1405  CA  MET A 207      12.306   2.389  -5.037  1.00  0.00           C  
ATOM   1406  C   MET A 207      13.711   2.961  -5.214  1.00  0.00           C  
ATOM   1407  O   MET A 207      14.272   2.903  -6.315  1.00  0.00           O  
ATOM   1408  CB  MET A 207      11.270   3.510  -5.086  1.00  0.00           C  
ATOM   1409  CEN MET A 207       9.786   4.004  -5.882  1.00  0.00           X  
ATOM   1410  H   MET A 207      11.576   2.009  -3.067  1.00  0.00           H  
ATOM   1411  N   GLN A 208      14.313   3.473  -4.139  1.00  0.00           N  
ATOM   1412  CA  GLN A 208      15.680   3.978  -4.162  1.00  0.00           C  
ATOM   1413  C   GLN A 208      16.672   2.865  -4.528  1.00  0.00           C  
ATOM   1414  O   GLN A 208      17.545   3.062  -5.383  1.00  0.00           O  
ATOM   1415  CB  GLN A 208      16.049   4.580  -2.803  1.00  0.00           C  
ATOM   1416  CEN GLN A 208      16.220   6.070  -1.910  1.00  0.00           X  
ATOM   1417  H   GLN A 208      13.781   3.554  -3.284  1.00  0.00           H  
ATOM   1418  N   ALA A 209      16.490   1.660  -3.977  1.00  0.00           N  
ATOM   1419  CA  ALA A 209      17.316   0.501  -4.293  1.00  0.00           C  
ATOM   1420  C   ALA A 209      17.213   0.086  -5.774  1.00  0.00           C  
ATOM   1421  O   ALA A 209      18.240  -0.182  -6.406  1.00  0.00           O  
ATOM   1422  CB  ALA A 209      16.937  -0.662  -3.388  1.00  0.00           C  
ATOM   1423  CEN ALA A 209      16.937  -0.662  -3.389  1.00  0.00           X  
ATOM   1424  H   ALA A 209      15.761   1.560  -3.287  1.00  0.00           H  
ATOM   1425  N   ALA A 210      16.011   0.064  -6.349  1.00  0.00           N  
ATOM   1426  CA  ALA A 210      15.794  -0.270  -7.758  1.00  0.00           C  
ATOM   1427  C   ALA A 210      16.508   0.723  -8.690  1.00  0.00           C  
ATOM   1428  O   ALA A 210      17.117   0.316  -9.681  1.00  0.00           O  
ATOM   1429  CB  ALA A 210      14.304  -0.312  -8.063  1.00  0.00           C  
ATOM   1430  CEN ALA A 210      14.305  -0.312  -8.063  1.00  0.00           X  
ATOM   1431  H   ALA A 210      15.203   0.263  -5.779  1.00  0.00           H  
ATOM   1432  N   ALA A 211      16.514   2.014  -8.340  1.00  0.00           N  
ATOM   1433  CA  ALA A 211      17.180   3.063  -9.108  1.00  0.00           C  
ATOM   1434  C   ALA A 211      18.711   2.934  -9.048  1.00  0.00           C  
ATOM   1435  O   ALA A 211      19.389   3.076 -10.069  1.00  0.00           O  
ATOM   1436  CB  ALA A 211      16.740   4.431  -8.608  1.00  0.00           C  
ATOM   1437  CEN ALA A 211      16.740   4.431  -8.609  1.00  0.00           X  
ATOM   1438  H   ALA A 211      16.012   2.283  -7.506  1.00  0.00           H  
ATOM   1439  N   ALA A 212      19.274   2.620  -7.878  1.00  0.00           N  
ATOM   1440  CA  ALA A 212      20.715   2.442  -7.721  1.00  0.00           C  
ATOM   1441  C   ALA A 212      21.235   1.287  -8.592  1.00  0.00           C  
ATOM   1442  O   ALA A 212      22.251   1.434  -9.279  1.00  0.00           O  
ATOM   1443  CB  ALA A 212      21.057   2.206  -6.257  1.00  0.00           C  
ATOM   1444  CEN ALA A 212      21.057   2.206  -6.258  1.00  0.00           X  
ATOM   1445  H   ALA A 212      18.685   2.512  -7.065  1.00  0.00           H  
ATOM   1446  N   ALA A 213      20.506   0.168  -8.652  1.00  0.00           N  
ATOM   1447  CA  ALA A 213      20.859  -0.969  -9.498  1.00  0.00           C  
ATOM   1448  C   ALA A 213      20.853  -0.614 -10.995  1.00  0.00           C  
ATOM   1449  O   ALA A 213      21.787  -0.982 -11.714  1.00  0.00           O  
ATOM   1450  CB  ALA A 213      19.912  -2.128  -9.224  1.00  0.00           C  
ATOM   1451  CEN ALA A 213      19.912  -2.127  -9.225  1.00  0.00           X  
ATOM   1452  H   ALA A 213      19.689   0.093  -8.062  1.00  0.00           H  
ATOM   1453  N   ALA A 214      19.844   0.126 -11.462  1.00  0.00           N  
ATOM   1454  CA  ALA A 214      19.739   0.571 -12.850  1.00  0.00           C  
ATOM   1455  C   ALA A 214      20.917   1.472 -13.258  1.00  0.00           C  
ATOM   1456  O   ALA A 214      21.440   1.339 -14.366  1.00  0.00           O  
ATOM   1457  CB  ALA A 214      18.417   1.294 -13.067  1.00  0.00           C  
ATOM   1458  CEN ALA A 214      18.418   1.294 -13.067  1.00  0.00           X  
ATOM   1459  H   ALA A 214      19.097   0.375 -10.827  1.00  0.00           H  
ATOM   1460  N   ASN A 215      21.381   2.348 -12.360  1.00  0.00           N  
ATOM   1461  CA  ASN A 215      22.519   3.235 -12.619  1.00  0.00           C  
ATOM   1462  C   ASN A 215      23.856   2.488 -12.756  1.00  0.00           C  
ATOM   1463  O   ASN A 215      24.673   2.873 -13.588  1.00  0.00           O  
ATOM   1464  CB  ASN A 215      22.632   4.294 -11.538  1.00  0.00           C  
ATOM   1465  CEN ASN A 215      22.289   5.270 -11.361  1.00  0.00           X  
ATOM   1466  H   ASN A 215      20.892   2.435 -11.481  1.00  0.00           H  
ATOM   1467  N   CYS A 216      24.071   1.392 -12.022  1.00  0.00           N  
ATOM   1468  CA  CYS A 216      25.301   0.589 -12.097  1.00  0.00           C  
ATOM   1469  C   CYS A 216      25.419  -0.333 -13.332  1.00  0.00           C  
ATOM   1470  O   CYS A 216      26.541  -0.645 -13.731  1.00  0.00           O  
ATOM   1471  CB  CYS A 216      25.192  -0.255 -10.826  1.00  0.00           C  
ATOM   1472  CEN CYS A 216      25.712  -0.187  -9.944  1.00  0.00           X  
ATOM   1473  H   CYS A 216      23.423   1.191 -11.275  1.00  0.00           H  
ATOM   1474  N   ARG A 217      24.319  -0.800 -13.942  1.00  0.00           N  
ATOM   1475  CA  ARG A 217      24.355  -1.844 -14.994  1.00  0.00           C  
ATOM   1476  C   ARG A 217      24.990  -1.411 -16.324  1.00  0.00           C  
ATOM   1477  O   ARG A 217      25.690  -2.221 -16.937  1.00  0.00           O  
ATOM   1478  CB  ARG A 217      22.970  -2.425 -15.238  1.00  0.00           C  
ATOM   1479  CEN ARG A 217      21.001  -3.926 -15.089  1.00  0.00           X  
ATOM   1480  H   ARG A 217      23.439  -0.357 -13.722  1.00  0.00           H  
ATOM   1481  N   LYS A 218      24.764  -0.168 -16.765  1.00  0.00           N  
ATOM   1482  CA  LYS A 218      25.406   0.355 -17.982  1.00  0.00           C  
ATOM   1483  C   LYS A 218      26.919   0.345 -17.792  1.00  0.00           C  
ATOM   1484  O   LYS A 218      27.605  -0.014 -18.770  1.00  0.00           O  
ATOM   1485  CB  LYS A 218      24.917   1.768 -18.304  1.00  0.00           C  
ATOM   1486  CEN LYS A 218      23.728   3.042 -19.503  1.00  0.00           X  
ATOM   1487  H   LYS A 218      24.532   0.523 -16.066  1.00  0.00           H  
TER                                                                             
# All scores below are weighted scores, not raw scores.
#BEGIN_POSE_ENERGIES_TABLE ./minmover_pdb/pose_48.pdb
label vdw cenpack pair env cbeta hs_pair ss_pair sheet total
weights 1 0.5 1 1 0.25 1 1 1 NA
pose 6.40577 -5.92496 -19.5939 -11.0674 12.4435 0 0 0 -17.737
MET:NtermProteinFull_1 0 -0.38367 -0.28153 0.13971 0.03555 0 0 0 -0.48995
TYR_2 0 0.02484 -0.01091 0.81073 0.06938 0 0 0 0.89405
GLY_3 0 -0.03112 0.04789 0.0322 0.0697 0 0 0 0.11867
LYS_4 0 0.02315 -0.69981 -0.68888 0.0693 0 0 0 -1.29623
LEU_5 0 0.10695 -0.5597 -0.30366 0.04399 0 0 0 -0.71242
ASN_6 0 -0.01804 0.08251 -0.40966 0.0693 0 0 0 -0.2759
ASP_7 0 -0.07279 -0.0425 -0.52292 0.06894 0 0 0 -0.56927
LEU_8 0 0.25933 -0.15131 -0.30366 0.04398 0 0 0 -0.15167
LEU_9 0 -0.13511 -0.42843 -0.06582 0.04399 0 0 0 -0.58538
GLU_10 0 -0.06914 0.067 -1.00041 0.06894 0 0 0 -0.93362
ASP_11 0 -0.20389 -0.23387 -0.37876 0.04303 0 0 0 -0.7735
LEU_12 0 -0.12423 -1.11418 -0.30366 0.03762 0 0 0 -1.50444
GLN_13 0 -0.18294 0.23212 -0.3291 0.06892 0 0 0 -0.211
GLU_14 0 -0.02622 -0.0125 -0.92601 0.06894 0 0 0 -0.89579
VAL_15 0 -0.2485 -0.64594 -0.27892 0.03533 0 0 0 -1.13803
LEU_16 1.52313 0.96276 -0.30656 -0.06582 0.07121 0 0 0 2.18471
LYS_17 0 -0.04836 0.0326 -0.77863 0.06947 0 0 0 -0.72493
ASN_18 0 0.0503 -0.01453 -0.19403 0.06908 0 0 0 -0.08918
LEU_19 0 0.38732 0.11714 -0.52948 0.03593 0 0 0 0.0109
HIS_20 0 -0.01941 0.15032 -0.11266 0.06928 0 0 0 0.08753
LYS_21 0 -0.06506 -0.05199 -1.10762 0.07072 0 0 0 -1.15396
ASN_22 0 0.00904 -0.43935 -0.07783 0.04268 0 0 0 -0.46547
ASP_23 0 -0.13463 -0.09966 0.08318 0.03561 0 0 0 -0.1155
ARG_24 0 0.06172 -0.14567 -0.64658 0.07134 0 0 0 -0.65919
SER_25 0 -0.24159 -0.2313 -0.20705 0.03681 0 0 0 -0.64312
GLY_26 0 0.07736 -0.15647 -0.0429 0.03557 0 0 0 -0.08645
LYS_27 0 -0.01222 -0.02367 -1.04927 0.07134 0 0 0 -1.01382
ASP_28 0 -0.00777 -0.0837 -0.60822 0.07072 0 0 0 -0.62897
ASN_29 0 0.40284 -0.65786 -0.07783 0.03508 0 0 0 -0.29776
ILE_30 0 -0.03976 0.39085 0.47679 0.06919 0 0 0 0.89706
HIS_D_31 0 -0.0181 -0.20815 0.06501 0.0693 0 0 0 -0.09194
ASP_32 0 -0.12631 -0.28268 -0.37876 0.0689 0 0 0 -0.71886
VAL_33 0 -0.19433 0.32458 -0.27892 0.0366 0 0 0 -0.11207
ASP_34 0 -0.07159 0.03618 -0.37876 0.06919 0 0 0 -0.34499
ASN_35 0 -0.13723 -0.00868 -0.40966 0.06882 0 0 0 -0.48676
HIS_36 0 -0.39304 -0.21191 -0.15264 0.0359 0 0 0 -0.72169
LEU_37 1.52313 0.92824 -0.75258 -0.39148 0.04516 0 0 0 1.35246
GLN_38 0 0.01172 0.00872 -0.55896 0.06893 0 0 0 -0.46959
ASN_39 0 -0.17539 -0.20158 -0.19403 0.06919 0 0 0 -0.50181
VAL_40 0 -0.31666 -0.63188 -0.35242 0.03247 0 0 0 -1.26849
ILE_41 0 -0.144 -0.42309 0.72502 0.06983 0 0 0 0.22775
GLU_42 0 -0.08683 -0.08526 -0.60186 0.06914 0 0 0 -0.70481
ASP_43 0 0.15504 -0.21748 -0.03907 0.04389 0 0 0 -0.05762
ILE_44 0 0.015 -1.00838 -0.20059 0.04577 0 0 0 -1.1482
HIS_D_45 0 -0.10529 0.0792 0.0215 0.0691 0 0 0 0.0645
ASP_46 0 -0.18593 -0.39681 -0.31759 0.07008 0 0 0 -0.83025
PHE_47 0 -0.3194 -0.2981 -0.38422 0.03251 0 0 0 -0.9692
MET_48 0 -0.05946 -0.1276 0.10186 0.04396 0 0 0 -0.04124
GLN_49 0 -0.12474 -0.01805 -0.55896 0.06909 0 0 0 -0.63266
ALA_50 0 -0.23483 0.00791 0.03291 0.03349 0 0 0 -0.16052
ALA_51 0 -0.01806 -0.36033 -0.11236 0.0357 0 0 0 -0.45504
ALA_52 0 -0.12393 -0.0725 0.15304 0.02976 0 0 0 -0.01363
ALA_53 0 -0.03256 0.05457 0.16717 0.03755 0 0 0 0.22674
ALA_54 0 -0.00932 0.06532 0.03291 0.03478 0 0 0 0.1237
ALA_55 0 0.09925 -0.09833 0.11438 0.04296 0 0 0 0.15826
ASN_56 0 -0.03841 -0.01496 -0.36221 0.03634 0 0 0 -0.37923
CYS_57 0 -0.12563 0.25448 0.57653 0.04277 0 0 0 0.74814
ARG_58 0 0.12304 0.13035 -0.33465 0.0697 0 0 0 -0.01156
LYS_59 0 0 0 -0.8715 0.07268 0 0 0 -0.79882
GLY_60 0 -0.02703 0.00471 0.60923 0.04731 0 0 0 0.63422
SER_61 0 -0.00075 -0.06169 -0.18312 0.03928 0 0 0 -0.20628
PRO_62 0 0 0 0.043 0.04183 0 0 0 0.08483
GLY_63 0 0 0 0.91259 0.04957 0 0 0 0.96215
SER_64 0 0 0 -0.0106 0.04957 0 0 0 0.03897
PRO_65 0 0 0 0.2123 0.07508 0 0 0 0.28738
ALA_66 0 0 0 0.89846 0.07582 0 0 0 0.97427
GLY_67 0 0 0 0.91259 0.04183 0 0 0 0.95441
SER_68 0 0 0 0.29023 0.04957 0 0 0 0.3398
PRO_69 0 0 0 0.043 0.04957 0 0 0 0.09257
THR_70 0 0 0 0.48779 0.0756 0 0 0 0.56339
SER_71 0 0 0 0.13063 0.07347 0 0 0 0.2041
THR_72 0 0 0 0.48779 0.07499 0 0 0 0.56278
GLU_73 0 0 0 -1.01303 0.07573 0 0 0 -0.9373
GLU_74 0 0 0 -1.01303 0.07582 0 0 0 -0.93721
GLY_75 0 0 0 0.91259 0.04957 0 0 0 0.96215
THR_76 0 0 0 0.48779 0.04957 0 0 0 0.53736
SER_77 0 0 0 0.29023 0.07582 0 0 0 0.36605
GLU_78 0 0 0 -1.03403 0.07573 0 0 0 -0.9583
SER_79 0 0 0 0.13063 0.07573 0 0 0 0.20636
ALA_80 0 0 0 0.797 0.07499 0 0 0 0.87199
THR_81 0 0 0 0.43096 0.07582 0 0 0 0.50678
PRO_82 0 0 0 0.2123 0.07582 0 0 0 0.28812
GLU_83 0 0 0 -1.01303 0.07499 0 0 0 -0.93804
SER_84 0 0 0 0.13063 0.07582 0 0 0 0.20645
GLY_85 0 0 0 0.91259 0.04957 0 0 0 0.96215
PRO_86 0 0 0 0.51404 0.04957 0 0 0 0.5636
GLY_87 0 0 0 0.91259 0.04957 0 0 0 0.96215
THR_88 0 0 0 0.48779 0.07582 0 0 0 0.56361
SER_89 0 0 0 0.13063 0.07573 0 0 0 0.20636
THR_90 0 0 0 0.33798 0.07499 0 0 0 0.41297
GLU_91 0 0 0 -1.03403 0.07582 0 0 0 -0.95821
PRO_92 0 0 0 0.2123 0.07582 0 0 0 0.28812
SER_93 0 0 0 0.13063 0.07499 0 0 0 0.20562
GLU_94 0 -0.02356 -0.0269 -1.03403 0.06818 0 0 0 -1.01632
GLY_95 0 0.02076 -0.03193 0.60923 0.06818 0 0 0 0.66624
SER_96 0 0.04178 -0.06613 0.13063 0.03786 0 0 0 0.14414
ALA_97 0 -0.00567 0.04329 0.89846 0.05398 0 0 0 0.99006
PRO_98 0 0.00315 -0.08536 -0.05784 0.03956 0 0 0 -0.10049
GLY_99 0 -0.04194 -0.01419 0.16011 0.04409 0 0 0 0.14805
SER_100 0 -0.04895 0.03431 -0.0106 0.04745 0 0 0 0.0222
PRO_101 0 0.03695 -0.31821 -0.18151 0.07081 0 0 0 -0.39195
ALA_102 0 -0.08346 0.06709 0.89846 0.07212 0 0 0 0.95421
GLY_103 0 -0.01308 -0.02005 0.35201 0.04883 0 0 0 0.36771
SER_104 0 0 0 0.29023 0.04957 0 0 0 0.3398
PRO_105 0 0 0 0.2123 0.07582 0 0 0 0.28812
THR_106 0 0 0 0.43096 0.07573 0 0 0 0.50669
SER_107 0 0 0 0.29023 0.07499 0 0 0 0.36522
THR_108 0 0 0 0.43096 0.07347 0 0 0 0.50442
GLU_109 0 0 0 -1.01303 0.07573 0 0 0 -0.9373
GLU_110 0 0 0 -1.03403 0.07582 0 0 0 -0.95821
GLY_111 0 0 0 0.91259 0.04957 0 0 0 0.96215
THR_112 0 0 0 0.48779 0.07582 0 0 0 0.56361
SER_113 0 0 0 -0.0106 0.07347 0 0 0 0.06287
THR_114 0 0 0 0.48779 0.07499 0 0 0 0.56278
GLU_115 0 0 0 -1.03403 0.07582 0 0 0 -0.95821
PRO_116 0 0 0 0.2123 0.07582 0 0 0 0.28812
SER_117 0 0 0 0.29023 0.07499 0 0 0 0.36522
GLU_118 0 0 0 -1.03403 0.07508 0 0 0 -0.95895
GLY_119 0 0 0 0.91259 0.04957 0 0 0 0.96215
SER_120 0 0 0 0.29023 0.04696 0 0 0 0.33719
ALA_121 0 0 0 0.89846 0.06696 0 0 0 0.96542
PRO_122 0 0 0 0.2123 0.04183 0 0 0 0.25412
GLY_123 0 0 0 0.91259 0.04957 0 0 0 0.96215
THR_124 0 0 0 0.43096 0.07582 0 0 0 0.50678
SER_125 0 0 0 0.13063 0.07573 0 0 0 0.20636
THR_126 0 0 0 0.43096 0.07347 0 0 0 0.50442
GLU_127 0 0 0 -1.01303 0.07582 0 0 0 -0.93721
PRO_128 0 0 0 -0.05784 0.04731 0 0 0 -0.01054
SER_129 0 0 0 -0.0106 0.07582 0 0 0 0.06522
GLU_130 0 0 0 -0.93278 0.07582 0 0 0 -0.85696
GLY_131 0 0 0 0.60923 0.07582 0 0 0 0.68505
SER_132 0 0 0 -0.0106 0.04269 0 0 0 0.03209
ALA_133 0 0 0 0.797 0.04874 0 0 0 0.84574
PRO_134 0 0 0 0.043 0.04465 0 0 0 0.08765
GLY_135 0 0 0 0.91259 0.04183 0 0 0 0.95441
THR_136 0 0 0 0.43096 0.07508 0 0 0 0.50603
SER_137 0 0 0 0.29023 0.07582 0 0 0 0.36605
GLU_138 0 0 0 -1.01303 0.07582 0 0 0 -0.93721
SER_139 0 0 0 0.13063 0.07347 0 0 0 0.2041
ALA_140 0 0 0 0.797 0.07476 0 0 0 0.87176
THR_141 0 0 0 0.43096 0.05476 0 0 0 0.48571
PRO_142 0 0 0 0.51404 0.07582 0 0 0 0.58986
GLU_143 0 0 0 -1.01303 0.07499 0 0 0 -0.93804
SER_144 0 0 0 -0.0106 0.07582 0 0 0 0.06522
GLY_145 0 0 0 0.91259 0.04183 0 0 0 0.95441
PRO_146 0 0 0 0.51404 0.04957 0 0 0 0.5636
GLY_147 0 0 0 0.91259 0.04183 0 0 0 0.95441
SER_148 0 0 0 0.29023 0.07508 0 0 0 0.36531
GLU_149 0 0 0 -1.03403 0.07582 0 0 0 -0.95821
PRO_150 0 -0.02356 -0.03422 0.51404 0.04957 0 0 0 0.50582
ALA_151 0 -0.00637 0.05058 0.77873 0.07326 0 0 0 0.89621
THR_152 0 0.08089 -0.09795 0.12134 0.07143 0 0 0 0.17571
SER_153 0 -0.05036 0.00091 -0.18312 0.03803 0 0 0 -0.19454
GLY_154 0.00051 -0.32013 -0.18352 -0.07814 0.03832 0 0 0 -0.54295
SER_155 0 -0.19805 -0.09045 -0.10731 0.02991 0 0 0 -0.3659
GLU_156 0 -0.1594 0.1041 0.46982 0.03443 0 0 0 0.44895
THR_157 0 -0.10651 0.05945 -0.20624 0.03621 0 0 0 -0.21708
PRO_158 0 0.02746 -0.13264 -0.2658 0.04268 0 0 0 -0.32831
GLY_159 0 -0.18305 0.02128 -0.07965 0.035 0 0 0 -0.20642
MET_160 0 -0.11742 -0.33452 -0.13184 0.03201 0 0 0 -0.55178
TYR_161 0 0.01491 -0.00616 0.59369 0.06888 0 0 0 0.67132
GLY_162 0 -0.05987 0.05432 -0.09146 0.03502 0 0 0 -0.06198
LYS_163 0 -0.13817 -0.56924 -0.2228 0.03539 0 0 0 -0.89481
LEU_164 0.42224 0.70745 -0.18486 -0.50394 0.04496 0 0 0 0.48585
ASN_165 0 -0.03351 0.028 -0.36221 0.06902 0 0 0 -0.2987
ASP_166 0 -0.02931 -0.07184 -0.37876 0.0689 0 0 0 -0.41101
LEU_167 0 -0.1559 -0.47481 -0.19483 0.03821 0 0 0 -0.78733
LEU_168 0 -0.1085 -0.3829 0.4149 0.06942 0 0 0 -0.00708
GLU_169 0 -0.09939 0.04735 -0.82678 0.06878 0 0 0 -0.81005
ASP_170 0 -0.49151 -0.16024 -0.31759 0.03641 0 0 0 -0.93293
LEU_171 0 -0.50477 -0.61996 -0.39148 0.0328 0 0 0 -1.48341
GLN_172 0 -0.10622 0.16495 -0.4142 0.06886 0 0 0 -0.28662
GLU_173 0 -0.17852 -0.23856 -0.4886 0.06887 0 0 0 -0.8368
VAL_174 0 -0.12125 -0.71182 -0.41511 0.03421 0 0 0 -1.21398
LEU_175 0 -0.14155 0.12175 0.08126 0.04457 0 0 0 0.10604
LYS_176 0 -0.09618 -0.02389 -0.8715 0.06926 0 0 0 -0.92231
ASN_177 0 -0.39527 -0.20948 -0.07783 0.03499 0 0 0 -0.64759
LEU_178 0 0.17997 -0.47557 -0.50394 0.034 0 0 0 -0.76555
HIS_D_179 0 -0.10338 -0.09349 -0.06774 0.06892 0 0 0 -0.19569
LYS_180 0 -0.01883 -0.13563 -1.04927 0.06947 0 0 0 -1.13426
ASN_181 0 0.5471 -0.41251 -0.01232 0.03561 0 0 0 0.15789
ASP_182 1.25701 0.20479 0.22802 0.2122 0.04783 0 0 0 1.94984
ARG_183 0 -0.08546 -0.24087 -0.55583 0.07143 0 0 0 -0.81074
SER_184 0 -0.04516 -0.2313 -0.20705 0.04409 0 0 0 -0.43941
GLY_185 0 0.01375 -0.12007 -0.07965 0.03203 0 0 0 -0.15394
LYS_186 0 0 0 -0.96458 0.07134 0 0 0 -0.89324
ASP_187 0 -0.02703 -0.0079 -0.61428 0.07025 0 0 0 -0.57896
ASN_188 0 -0.17188 -0.40381 -0.19403 0.04277 0 0 0 -0.72695
ILE_189 1.25701 0.0244 0.15242 0.34575 0.0484 0 0 0 1.82799
HIS_D_190 0 -0.00349 -0.18174 0.0215 0.06961 0 0 0 -0.09412
ASP_191 0 -0.10292 -0.02011 -0.47618 0.06878 0 0 0 -0.53043
VAL_192 0 -0.33537 0.2333 -0.27892 0.0366 0 0 0 -0.34439
ASP_193 0 -0.09262 0.13263 -0.31759 0.06936 0 0 0 -0.20823
ASN_194 0 -0.07943 0.06878 -0.36221 0.06894 0 0 0 -0.30392
HIS_195 0 -0.36803 -0.07291 -0.11266 0.04336 0 0 0 -0.51025
LEU_196 0 0.08704 -0.87035 -0.52948 0.03172 0 0 0 -1.28108
GLN_197 0 -0.04865 0.09221 -0.49415 0.06903 0 0 0 -0.38157
ASN_198 0 -0.00629 -0.08385 -0.32173 0.06899 0 0 0 -0.34288
VAL_199 0 -0.35417 -0.32082 -0.10438 0.03285 0 0 0 -0.74653
ILE_200 0 -0.21421 -0.47787 0.20907 0.04159 0 0 0 -0.44142
GLU_201 0 -0.10577 -0.0282 -0.71584 0.06893 0 0 0 -0.78088
ASP_202 0 0.32956 -0.07819 -0.03907 0.04332 0 0 0 0.25562
ILE_203 0 0.04138 -1.12085 -0.41682 0.04665 0 0 0 -1.44965
HIS_204 0 -0.15423 0.11391 -0.06774 0.06907 0 0 0 -0.03898
ASP_205 0 0.02408 -0.30298 -0.42964 0.06884 0 0 0 -0.6397
PHE_206 0 0.05458 -0.4345 -0.38422 0.04496 0 0 0 -0.71918
MET_207 0.42224 0.49577 -0.15729 -0.13184 0.04596 0 0 0 0.67484
GLN_208 0 -0.02269 0.10746 -0.49415 0.06893 0 0 0 -0.34045
ALA_209 0 -0.16122 -0.12614 0.13638 0.03493 0 0 0 -0.11604
ALA_210 0 0.02809 -0.09606 -0.11236 0.03393 0 0 0 -0.1464
ALA_211 0 -0.06379 0.05525 0.14698 0.03032 0 0 0 0.16877
ALA_212 0 -0.13535 0.02339 0.16717 0.03487 0 0 0 0.09009
ALA_213 0 0.1436 0.05746 -0.01847 0.03976 0 0 0 0.22234
ALA_214 0.00051 -0.37991 0.13996 -0.06885 0.04015 0 0 0 -0.26814
ASN_215 0 -0.0228 -0.40409 -0.24178 0.04291 0 0 0 -0.62575
CYS_216 0 0.04343 0.01174 1.81599 0.06894 0 0 0 1.94009
ARG_217 0 -0.19893 0.27184 -0.22643 0.03519 0 0 0 -0.11832
LYS:CtermProteinFull_218 0 -0.29743 -0.30766 -0.68888 0.03768 0 0 0 -1.25629
#END_POSE_ENERGIES_TABLE ./minmover_pdb/pose_48.pdb
