# Supplementary material for: Selection of a promiscuous minimalist cAMP phosphodiesterase from a library of de novo designed proteins
Source: Nat Chem. 2024 May 3;16(7):1200–8. doi: 10.1038/s41557-024-01490-4 (PMC11230910; doi:10.1038/s41557-024-01490-4)
Supplement: Supplementary file 3 — MD input files, scripts and final structures derived from MD, AlphaFold2, EMSfold and MultiSFold. [file 41557_2024_1490_MOESM3_ESM.zip › Computational_Data/4_MultiSFold/campase/pose_49.pdb]

ATOM      1  N   MET A   1      -5.685  -3.190  15.727  1.00  0.00           N  
ATOM      2  CA  MET A   1      -6.194  -2.453  14.552  1.00  0.00           C  
ATOM      3  C   MET A   1      -5.242  -1.342  14.148  1.00  0.00           C  
ATOM      4  O   MET A   1      -4.794  -1.391  13.023  1.00  0.00           O  
ATOM      5  CB  MET A   1      -7.577  -1.873  14.839  1.00  0.00           C  
ATOM      6  CEN MET A   1      -9.273  -2.040  14.422  1.00  0.00           X  
ATOM      7  H   MET A   1      -6.223  -3.221  16.569  1.00  0.00           H  
ATOM      8  N   TYR A   2      -4.842  -0.441  15.053  1.00  0.00           N  
ATOM      9  CA  TYR A   2      -3.918   0.654  14.712  1.00  0.00           C  
ATOM     10  C   TYR A   2      -2.547   0.227  14.143  1.00  0.00           C  
ATOM     11  O   TYR A   2      -2.176   0.737  13.103  1.00  0.00           O  
ATOM     12  CB  TYR A   2      -3.693   1.521  15.953  1.00  0.00           C  
ATOM     13  CEN TYR A   2      -4.264   3.010  16.679  1.00  0.00           X  
ATOM     14  H   TYR A   2      -5.338  -0.327  15.925  1.00  0.00           H  
ATOM     15  N   GLY A   3      -1.825  -0.713  14.776  1.00  0.00           N  
ATOM     16  CA  GLY A   3      -0.563  -1.254  14.232  1.00  0.00           C  
ATOM     17  C   GLY A   3      -0.695  -1.739  12.784  1.00  0.00           C  
ATOM     18  O   GLY A   3      -0.332  -1.006  11.883  1.00  0.00           O  
ATOM     19  CEN GLY A   3      -0.563  -1.254  14.232  1.00  0.00           X  
ATOM     20  H   GLY A   3      -2.120  -1.027  15.690  1.00  0.00           H  
ATOM     21  N   LYS A   4      -1.365  -2.884  12.574  1.00  0.00           N  
ATOM     22  CA  LYS A   4      -1.637  -3.449  11.234  1.00  0.00           C  
ATOM     23  C   LYS A   4      -2.124  -2.418  10.214  1.00  0.00           C  
ATOM     24  O   LYS A   4      -1.770  -2.461   9.050  1.00  0.00           O  
ATOM     25  CB  LYS A   4      -2.667  -4.575  11.341  1.00  0.00           C  
ATOM     26  CEN LYS A   4      -3.085  -6.649  11.362  1.00  0.00           X  
ATOM     27  H   LYS A   4      -1.595  -3.454  13.376  1.00  0.00           H  
ATOM     28  N   LEU A   5      -2.994  -1.523  10.661  1.00  0.00           N  
ATOM     29  CA  LEU A   5      -3.520  -0.435   9.854  1.00  0.00           C  
ATOM     30  C   LEU A   5      -2.410   0.498   9.347  1.00  0.00           C  
ATOM     31  O   LEU A   5      -2.350   0.801   8.165  1.00  0.00           O  
ATOM     32  CB  LEU A   5      -4.554   0.356  10.665  1.00  0.00           C  
ATOM     33  CEN LEU A   5      -6.094   0.391  10.643  1.00  0.00           X  
ATOM     34  H   LEU A   5      -3.258  -1.571  11.636  1.00  0.00           H  
ATOM     35  N   ASN A   6      -1.544   0.948  10.255  1.00  0.00           N  
ATOM     36  CA  ASN A   6      -0.469   1.867   9.917  1.00  0.00           C  
ATOM     37  C   ASN A   6       0.532   1.197   8.971  1.00  0.00           C  
ATOM     38  O   ASN A   6       0.904   1.815   7.985  1.00  0.00           O  
ATOM     39  CB  ASN A   6       0.233   2.382  11.160  1.00  0.00           C  
ATOM     40  CEN ASN A   6       0.166   3.199  11.814  1.00  0.00           X  
ATOM     41  H   ASN A   6      -1.501   0.499  11.158  1.00  0.00           H  
ATOM     42  N   ASP A   7       0.882  -0.067   9.230  1.00  0.00           N  
ATOM     43  CA  ASP A   7       1.871  -0.809   8.440  1.00  0.00           C  
ATOM     44  C   ASP A   7       1.358  -1.023   7.003  1.00  0.00           C  
ATOM     45  O   ASP A   7       2.039  -0.693   6.040  1.00  0.00           O  
ATOM     46  CB  ASP A   7       2.189  -2.153   9.099  1.00  0.00           C  
ATOM     47  CEN ASP A   7       2.885  -2.584   9.706  1.00  0.00           X  
ATOM     48  H   ASP A   7       0.516  -0.521  10.055  1.00  0.00           H  
ATOM     49  N   LEU A   8       0.088  -1.426   6.856  1.00  0.00           N  
ATOM     50  CA  LEU A   8      -0.548  -1.616   5.554  1.00  0.00           C  
ATOM     51  C   LEU A   8      -0.662  -0.318   4.735  1.00  0.00           C  
ATOM     52  O   LEU A   8      -0.387  -0.298   3.536  1.00  0.00           O  
ATOM     53  CB  LEU A   8      -1.937  -2.236   5.751  1.00  0.00           C  
ATOM     54  CEN LEU A   8      -2.479  -3.666   5.570  1.00  0.00           X  
ATOM     55  H   LEU A   8      -0.405  -1.746   7.679  1.00  0.00           H  
ATOM     56  N   LEU A   9      -1.113   0.771   5.367  1.00  0.00           N  
ATOM     57  CA  LEU A   9      -1.248   2.062   4.694  1.00  0.00           C  
ATOM     58  C   LEU A   9       0.109   2.566   4.181  1.00  0.00           C  
ATOM     59  O   LEU A   9       0.204   2.991   3.032  1.00  0.00           O  
ATOM     60  CB  LEU A   9      -1.877   3.088   5.644  1.00  0.00           C  
ATOM     61  CEN LEU A   9      -3.292   3.689   5.746  1.00  0.00           X  
ATOM     62  H   LEU A   9      -1.307   0.702   6.356  1.00  0.00           H  
ATOM     63  N   GLU A  10       1.143   2.527   5.024  1.00  0.00           N  
ATOM     64  CA  GLU A  10       2.495   2.966   4.675  1.00  0.00           C  
ATOM     65  C   GLU A  10       3.048   2.171   3.493  1.00  0.00           C  
ATOM     66  O   GLU A  10       3.563   2.780   2.551  1.00  0.00           O  
ATOM     67  CB  GLU A  10       3.429   2.833   5.880  1.00  0.00           C  
ATOM     68  CEN GLU A  10       4.239   3.535   7.205  1.00  0.00           X  
ATOM     69  H   GLU A  10       1.020   2.081   5.922  1.00  0.00           H  
ATOM     70  N   ASP A  11       2.855   0.853   3.491  1.00  0.00           N  
ATOM     71  CA  ASP A  11       3.291  -0.024   2.409  1.00  0.00           C  
ATOM     72  C   ASP A  11       2.593   0.345   1.093  1.00  0.00           C  
ATOM     73  O   ASP A  11       3.223   0.528   0.055  1.00  0.00           O  
ATOM     74  CB  ASP A  11       3.018  -1.488   2.763  1.00  0.00           C  
ATOM     75  CEN ASP A  11       3.495  -2.306   3.139  1.00  0.00           X  
ATOM     76  H   ASP A  11       2.483   0.415   4.321  1.00  0.00           H  
ATOM     77  N   LEU A  12       1.289   0.610   1.125  1.00  0.00           N  
ATOM     78  CA  LEU A  12       0.542   1.007  -0.069  1.00  0.00           C  
ATOM     79  C   LEU A  12       1.032   2.344  -0.664  1.00  0.00           C  
ATOM     80  O   LEU A  12       1.249   2.469  -1.874  1.00  0.00           O  
ATOM     81  CB  LEU A  12      -0.952   1.093   0.266  1.00  0.00           C  
ATOM     82  CEN LEU A  12      -2.144   0.160  -0.021  1.00  0.00           X  
ATOM     83  H   LEU A  12       0.796   0.459   1.994  1.00  0.00           H  
ATOM     84  N   GLN A  13       1.277   3.343   0.183  1.00  0.00           N  
ATOM     85  CA  GLN A  13       1.806   4.636  -0.249  1.00  0.00           C  
ATOM     86  C   GLN A  13       3.191   4.526  -0.890  1.00  0.00           C  
ATOM     87  O   GLN A  13       3.453   5.174  -1.907  1.00  0.00           O  
ATOM     88  CB  GLN A  13       1.872   5.598   0.940  1.00  0.00           C  
ATOM     89  CEN GLN A  13       1.066   6.924   1.740  1.00  0.00           X  
ATOM     90  H   GLN A  13       1.175   3.158   1.172  1.00  0.00           H  
ATOM     91  N   GLU A  14       4.101   3.754  -0.309  1.00  0.00           N  
ATOM     92  CA  GLU A  14       5.439   3.569  -0.856  1.00  0.00           C  
ATOM     93  C   GLU A  14       5.391   2.844  -2.215  1.00  0.00           C  
ATOM     94  O   GLU A  14       6.064   3.294  -3.148  1.00  0.00           O  
ATOM     95  CB  GLU A  14       6.311   2.791   0.132  1.00  0.00           C  
ATOM     96  CEN GLU A  14       7.495   2.770   1.358  1.00  0.00           X  
ATOM     97  H   GLU A  14       3.852   3.223   0.512  1.00  0.00           H  
ATOM     98  N   VAL A  15       4.502   1.852  -2.400  1.00  0.00           N  
ATOM     99  CA  VAL A  15       4.352   1.097  -3.665  1.00  0.00           C  
ATOM    100  C   VAL A  15       3.814   2.019  -4.762  1.00  0.00           C  
ATOM    101  O   VAL A  15       4.326   1.989  -5.884  1.00  0.00           O  
ATOM    102  CB  VAL A  15       3.408  -0.111  -3.511  1.00  0.00           C  
ATOM    103  CEN VAL A  15       3.387  -0.799  -3.495  1.00  0.00           X  
ATOM    104  H   VAL A  15       3.910   1.610  -1.618  1.00  0.00           H  
ATOM    105  N   LEU A  16       2.854   2.901  -4.446  1.00  0.00           N  
ATOM    106  CA  LEU A  16       2.271   3.845  -5.411  1.00  0.00           C  
ATOM    107  C   LEU A  16       3.269   4.922  -5.855  1.00  0.00           C  
ATOM    108  O   LEU A  16       3.419   5.204  -7.045  1.00  0.00           O  
ATOM    109  CB  LEU A  16       1.023   4.503  -4.808  1.00  0.00           C  
ATOM    110  CEN LEU A  16      -0.485   4.284  -5.032  1.00  0.00           X  
ATOM    111  H   LEU A  16       2.485   2.871  -3.505  1.00  0.00           H  
ATOM    112  N   LYS A  17       3.985   5.541  -4.908  1.00  0.00           N  
ATOM    113  CA  LYS A  17       4.973   6.582  -5.229  1.00  0.00           C  
ATOM    114  C   LYS A  17       6.108   6.028  -6.080  1.00  0.00           C  
ATOM    115  O   LYS A  17       6.497   6.673  -7.054  1.00  0.00           O  
ATOM    116  CB  LYS A  17       5.538   7.202  -3.950  1.00  0.00           C  
ATOM    117  CEN LYS A  17       5.588   8.827  -2.596  1.00  0.00           X  
ATOM    118  H   LYS A  17       3.840   5.256  -3.948  1.00  0.00           H  
ATOM    119  N   ASN A  18       6.644   4.862  -5.736  1.00  0.00           N  
ATOM    120  CA  ASN A  18       7.711   4.219  -6.495  1.00  0.00           C  
ATOM    121  C   ASN A  18       7.266   3.847  -7.914  1.00  0.00           C  
ATOM    122  O   ASN A  18       7.860   4.328  -8.879  1.00  0.00           O  
ATOM    123  CB  ASN A  18       8.230   2.990  -5.771  1.00  0.00           C  
ATOM    124  CEN ASN A  18       8.986   2.748  -5.085  1.00  0.00           X  
ATOM    125  H   ASN A  18       6.305   4.406  -4.900  1.00  0.00           H  
ATOM    126  N   LEU A  19       6.157   3.119  -8.064  1.00  0.00           N  
ATOM    127  CA  LEU A  19       5.645   2.675  -9.361  1.00  0.00           C  
ATOM    128  C   LEU A  19       5.350   3.869 -10.288  1.00  0.00           C  
ATOM    129  O   LEU A  19       5.730   3.863 -11.459  1.00  0.00           O  
ATOM    130  CB  LEU A  19       4.384   1.825  -9.163  1.00  0.00           C  
ATOM    131  CEN LEU A  19       4.125   0.308  -9.230  1.00  0.00           X  
ATOM    132  H   LEU A  19       5.648   2.838  -7.238  1.00  0.00           H  
ATOM    133  N   HIS A  20       4.785   4.952  -9.751  1.00  0.00           N  
ATOM    134  CA  HIS A  20       4.390   6.115 -10.548  1.00  0.00           C  
ATOM    135  C   HIS A  20       5.563   6.801 -11.262  1.00  0.00           C  
ATOM    136  O   HIS A  20       5.479   7.089 -12.458  1.00  0.00           O  
ATOM    137  CB  HIS A  20       3.668   7.134  -9.661  1.00  0.00           C  
ATOM    138  CEN HIS A  20       2.331   7.467  -9.295  1.00  0.00           X  
ATOM    139  H   HIS A  20       4.525   4.917  -8.774  1.00  0.00           H  
ATOM    140  N   LYS A  21       6.677   7.063 -10.563  1.00  0.00           N  
ATOM    141  CA  LYS A  21       7.755   7.924 -11.092  1.00  0.00           C  
ATOM    142  C   LYS A  21       8.312   7.360 -12.412  1.00  0.00           C  
ATOM    143  O   LYS A  21       8.845   8.127 -13.219  1.00  0.00           O  
ATOM    144  CB  LYS A  21       8.880   8.070 -10.066  1.00  0.00           C  
ATOM    145  CEN LYS A  21       9.863   9.255  -8.615  1.00  0.00           X  
ATOM    146  H   LYS A  21       6.805   6.591  -9.681  1.00  0.00           H  
ATOM    147  N   ASN A  22       8.133   6.061 -12.659  1.00  0.00           N  
ATOM    148  CA  ASN A  22       8.673   5.350 -13.825  1.00  0.00           C  
ATOM    149  C   ASN A  22       7.684   5.171 -14.970  1.00  0.00           C  
ATOM    150  O   ASN A  22       7.975   4.396 -15.886  1.00  0.00           O  
ATOM    151  CB  ASN A  22       9.217   3.992 -13.419  1.00  0.00           C  
ATOM    152  CEN ASN A  22      10.129   3.577 -13.108  1.00  0.00           X  
ATOM    153  H   ASN A  22       7.635   5.517 -11.970  1.00  0.00           H  
ATOM    154  N   ASP A  23       6.569   5.907 -14.966  1.00  0.00           N  
ATOM    155  CA  ASP A  23       5.497   5.738 -15.956  1.00  0.00           C  
ATOM    156  C   ASP A  23       6.036   5.751 -17.404  1.00  0.00           C  
ATOM    157  O   ASP A  23       5.540   5.042 -18.284  1.00  0.00           O  
ATOM    158  CB  ASP A  23       4.441   6.832 -15.780  1.00  0.00           C  
ATOM    159  CEN ASP A  23       3.537   6.986 -15.337  1.00  0.00           X  
ATOM    160  H   ASP A  23       6.411   6.541 -14.196  1.00  0.00           H  
ATOM    161  N   ARG A  24       7.137   6.483 -17.653  1.00  0.00           N  
ATOM    162  CA  ARG A  24       7.762   6.581 -18.981  1.00  0.00           C  
ATOM    163  C   ARG A  24       8.187   5.263 -19.624  1.00  0.00           C  
ATOM    164  O   ARG A  24       8.297   5.263 -20.849  1.00  0.00           O  
ATOM    165  CB  ARG A  24       8.937   7.548 -18.955  1.00  0.00           C  
ATOM    166  CEN ARG A  24      10.250   9.642 -19.160  1.00  0.00           X  
ATOM    167  H   ARG A  24       7.546   6.976 -16.872  1.00  0.00           H  
ATOM    168  N   SER A  25       8.463   4.184 -18.881  1.00  0.00           N  
ATOM    169  CA  SER A  25       8.935   2.926 -19.500  1.00  0.00           C  
ATOM    170  C   SER A  25       7.985   2.222 -20.470  1.00  0.00           C  
ATOM    171  O   SER A  25       8.492   1.610 -21.400  1.00  0.00           O  
ATOM    172  CB  SER A  25       9.307   1.954 -18.397  1.00  0.00           C  
ATOM    173  CEN SER A  25       9.282   1.692 -17.922  1.00  0.00           X  
ATOM    174  H   SER A  25       8.508   4.282 -17.878  1.00  0.00           H  
ATOM    175  N   GLY A  26       6.660   2.361 -20.349  1.00  0.00           N  
ATOM    176  CA  GLY A  26       5.705   1.716 -21.262  1.00  0.00           C  
ATOM    177  C   GLY A  26       5.571   0.193 -21.098  1.00  0.00           C  
ATOM    178  O   GLY A  26       6.080  -0.387 -20.155  1.00  0.00           O  
ATOM    179  CEN GLY A  26       5.705   1.716 -21.262  1.00  0.00           X  
ATOM    180  H   GLY A  26       6.304   2.933 -19.597  1.00  0.00           H  
ATOM    181  N   LYS A  27       4.915  -0.436 -22.084  1.00  0.00           N  
ATOM    182  CA  LYS A  27       4.566  -1.864 -22.262  1.00  0.00           C  
ATOM    183  C   LYS A  27       4.400  -2.765 -21.030  1.00  0.00           C  
ATOM    184  O   LYS A  27       3.427  -2.563 -20.313  1.00  0.00           O  
ATOM    185  CB  LYS A  27       5.618  -2.504 -23.169  1.00  0.00           C  
ATOM    186  CEN LYS A  27       6.179  -3.178 -25.094  1.00  0.00           X  
ATOM    187  H   LYS A  27       4.654   0.156 -22.860  1.00  0.00           H  
ATOM    188  N   ASP A  28       5.313  -3.679 -20.733  1.00  0.00           N  
ATOM    189  CA  ASP A  28       5.196  -4.511 -19.529  1.00  0.00           C  
ATOM    190  C   ASP A  28       4.834  -3.707 -18.273  1.00  0.00           C  
ATOM    191  O   ASP A  28       4.083  -4.204 -17.438  1.00  0.00           O  
ATOM    192  CB  ASP A  28       6.502  -5.273 -19.292  1.00  0.00           C  
ATOM    193  CEN ASP A  28       6.921  -6.185 -19.468  1.00  0.00           X  
ATOM    194  H   ASP A  28       5.947  -3.976 -21.459  1.00  0.00           H  
ATOM    195  N   ASN A  29       5.251  -2.439 -18.160  1.00  0.00           N  
ATOM    196  CA  ASN A  29       4.995  -1.672 -16.935  1.00  0.00           C  
ATOM    197  C   ASN A  29       3.502  -1.610 -16.547  1.00  0.00           C  
ATOM    198  O   ASN A  29       3.202  -1.411 -15.370  1.00  0.00           O  
ATOM    199  CB  ASN A  29       5.552  -0.266 -17.059  1.00  0.00           C  
ATOM    200  CEN ASN A  29       6.445   0.244 -16.846  1.00  0.00           X  
ATOM    201  H   ASN A  29       5.787  -2.025 -18.910  1.00  0.00           H  
ATOM    202  N   ILE A  30       2.540  -1.763 -17.476  1.00  0.00           N  
ATOM    203  CA  ILE A  30       1.106  -1.705 -17.120  1.00  0.00           C  
ATOM    204  C   ILE A  30       0.722  -2.936 -16.296  1.00  0.00           C  
ATOM    205  O   ILE A  30      -0.030  -2.804 -15.338  1.00  0.00           O  
ATOM    206  CB  ILE A  30       0.203  -1.627 -18.365  1.00  0.00           C  
ATOM    207  CEN ILE A  30      -0.261  -0.958 -19.090  1.00  0.00           X  
ATOM    208  H   ILE A  30       2.804  -2.086 -18.396  1.00  0.00           H  
ATOM    209  N   HIS A  31       1.297  -4.102 -16.604  1.00  0.00           N  
ATOM    210  CA  HIS A  31       0.923  -5.365 -15.963  1.00  0.00           C  
ATOM    211  C   HIS A  31       1.392  -5.448 -14.506  1.00  0.00           C  
ATOM    212  O   HIS A  31       0.621  -5.855 -13.646  1.00  0.00           O  
ATOM    213  CB  HIS A  31       1.488  -6.549 -16.755  1.00  0.00           C  
ATOM    214  CEN HIS A  31       1.058  -7.450 -17.771  1.00  0.00           X  
ATOM    215  H   HIS A  31       2.045  -4.116 -17.286  1.00  0.00           H  
ATOM    216  N   ASP A  32       2.623  -5.015 -14.221  1.00  0.00           N  
ATOM    217  CA  ASP A  32       3.171  -5.064 -12.861  1.00  0.00           C  
ATOM    218  C   ASP A  32       2.370  -4.183 -11.897  1.00  0.00           C  
ATOM    219  O   ASP A  32       1.971  -4.638 -10.829  1.00  0.00           O  
ATOM    220  CB  ASP A  32       4.640  -4.636 -12.862  1.00  0.00           C  
ATOM    221  CEN ASP A  32       5.575  -5.040 -12.873  1.00  0.00           X  
ATOM    222  H   ASP A  32       3.225  -4.718 -14.972  1.00  0.00           H  
ATOM    223  N   VAL A  33       2.101  -2.930 -12.285  1.00  0.00           N  
ATOM    224  CA  VAL A  33       1.321  -1.983 -11.471  1.00  0.00           C  
ATOM    225  C   VAL A  33      -0.123  -2.458 -11.334  1.00  0.00           C  
ATOM    226  O   VAL A  33      -0.654  -2.406 -10.231  1.00  0.00           O  
ATOM    227  CB  VAL A  33       1.330  -0.565 -12.073  1.00  0.00           C  
ATOM    228  CEN VAL A  33       1.569   0.074 -11.982  1.00  0.00           X  
ATOM    229  H   VAL A  33       2.397  -2.650 -13.210  1.00  0.00           H  
ATOM    230  N   ASP A  34      -0.736  -2.948 -12.411  1.00  0.00           N  
ATOM    231  CA  ASP A  34      -2.121  -3.428 -12.411  1.00  0.00           C  
ATOM    232  C   ASP A  34      -2.316  -4.584 -11.425  1.00  0.00           C  
ATOM    233  O   ASP A  34      -3.270  -4.584 -10.649  1.00  0.00           O  
ATOM    234  CB  ASP A  34      -2.534  -3.865 -13.818  1.00  0.00           C  
ATOM    235  CEN ASP A  34      -3.030  -3.512 -14.635  1.00  0.00           X  
ATOM    236  H   ASP A  34      -0.239  -2.971 -13.289  1.00  0.00           H  
ATOM    237  N   ASN A  35      -1.360  -5.515 -11.352  1.00  0.00           N  
ATOM    238  CA  ASN A  35      -1.405  -6.637 -10.415  1.00  0.00           C  
ATOM    239  C   ASN A  35      -1.156  -6.189  -8.967  1.00  0.00           C  
ATOM    240  O   ASN A  35      -1.869  -6.586  -8.049  1.00  0.00           O  
ATOM    241  CB  ASN A  35      -0.411  -7.715 -10.806  1.00  0.00           C  
ATOM    242  CEN ASN A  35      -0.395  -8.592 -11.382  1.00  0.00           X  
ATOM    243  H   ASN A  35      -0.589  -5.461 -12.003  1.00  0.00           H  
ATOM    244  N   HIS A  36      -0.152  -5.340  -8.752  1.00  0.00           N  
ATOM    245  CA  HIS A  36       0.191  -4.902  -7.408  1.00  0.00           C  
ATOM    246  C   HIS A  36      -0.965  -4.164  -6.726  1.00  0.00           C  
ATOM    247  O   HIS A  36      -1.255  -4.426  -5.562  1.00  0.00           O  
ATOM    248  CB  HIS A  36       1.433  -4.005  -7.444  1.00  0.00           C  
ATOM    249  CEN HIS A  36       2.843  -4.135  -7.285  1.00  0.00           X  
ATOM    250  H   HIS A  36       0.376  -4.981  -9.535  1.00  0.00           H  
ATOM    251  N   LEU A  37      -1.675  -3.304  -7.459  1.00  0.00           N  
ATOM    252  CA  LEU A  37      -2.802  -2.549  -6.933  1.00  0.00           C  
ATOM    253  C   LEU A  37      -3.919  -3.483  -6.451  1.00  0.00           C  
ATOM    254  O   LEU A  37      -4.395  -3.299  -5.336  1.00  0.00           O  
ATOM    255  CB  LEU A  37      -3.331  -1.583  -8.001  1.00  0.00           C  
ATOM    256  CEN LEU A  37      -3.191  -0.061  -8.195  1.00  0.00           X  
ATOM    257  H   LEU A  37      -1.441  -3.184  -8.434  1.00  0.00           H  
ATOM    258  N   GLN A  38      -4.279  -4.514  -7.222  1.00  0.00           N  
ATOM    259  CA  GLN A  38      -5.314  -5.487  -6.838  1.00  0.00           C  
ATOM    260  C   GLN A  38      -4.920  -6.279  -5.585  1.00  0.00           C  
ATOM    261  O   GLN A  38      -5.757  -6.466  -4.706  1.00  0.00           O  
ATOM    262  CB  GLN A  38      -5.586  -6.457  -7.991  1.00  0.00           C  
ATOM    263  CEN GLN A  38      -6.667  -6.827  -9.310  1.00  0.00           X  
ATOM    264  H   GLN A  38      -3.808  -4.636  -8.108  1.00  0.00           H  
ATOM    265  N   ASN A  39      -3.643  -6.657  -5.450  1.00  0.00           N  
ATOM    266  CA  ASN A  39      -3.154  -7.333  -4.242  1.00  0.00           C  
ATOM    267  C   ASN A  39      -3.272  -6.435  -2.995  1.00  0.00           C  
ATOM    268  O   ASN A  39      -3.718  -6.893  -1.949  1.00  0.00           O  
ATOM    269  CB  ASN A  39      -1.720  -7.799  -4.418  1.00  0.00           C  
ATOM    270  CEN ASN A  39      -1.211  -8.660  -4.734  1.00  0.00           X  
ATOM    271  H   ASN A  39      -3.013  -6.532  -6.231  1.00  0.00           H  
ATOM    272  N   VAL A  40      -2.957  -5.138  -3.121  1.00  0.00           N  
ATOM    273  CA  VAL A  40      -3.075  -4.161  -2.023  1.00  0.00           C  
ATOM    274  C   VAL A  40      -4.537  -4.009  -1.574  1.00  0.00           C  
ATOM    275  O   VAL A  40      -4.811  -4.001  -0.374  1.00  0.00           O  
ATOM    276  CB  VAL A  40      -2.528  -2.780  -2.431  1.00  0.00           C  
ATOM    277  CEN VAL A  40      -2.011  -2.336  -2.328  1.00  0.00           X  
ATOM    278  H   VAL A  40      -2.613  -4.820  -4.018  1.00  0.00           H  
ATOM    279  N   ILE A  41      -5.488  -3.899  -2.513  1.00  0.00           N  
ATOM    280  CA  ILE A  41      -6.923  -3.802  -2.179  1.00  0.00           C  
ATOM    281  C   ILE A  41      -7.382  -5.057  -1.435  1.00  0.00           C  
ATOM    282  O   ILE A  41      -8.094  -4.945  -0.434  1.00  0.00           O  
ATOM    283  CB  ILE A  41      -7.795  -3.612  -3.434  1.00  0.00           C  
ATOM    284  CEN ILE A  41      -8.213  -2.882  -4.128  1.00  0.00           X  
ATOM    285  H   ILE A  41      -5.212  -3.936  -3.482  1.00  0.00           H  
ATOM    286  N   GLU A  42      -6.994  -6.237  -1.921  1.00  0.00           N  
ATOM    287  CA  GLU A  42      -7.367  -7.521  -1.322  1.00  0.00           C  
ATOM    288  C   GLU A  42      -6.878  -7.618   0.127  1.00  0.00           C  
ATOM    289  O   GLU A  42      -7.629  -8.055   1.001  1.00  0.00           O  
ATOM    290  CB  GLU A  42      -6.804  -8.680  -2.147  1.00  0.00           C  
ATOM    291  CEN GLU A  42      -7.016  -9.898  -3.320  1.00  0.00           X  
ATOM    292  H   GLU A  42      -6.391  -6.255  -2.731  1.00  0.00           H  
ATOM    293  N   ASP A  43      -5.681  -7.112   0.419  1.00  0.00           N  
ATOM    294  CA  ASP A  43      -5.137  -7.064   1.774  1.00  0.00           C  
ATOM    295  C   ASP A  43      -5.877  -6.070   2.673  1.00  0.00           C  
ATOM    296  O   ASP A  43      -6.244  -6.408   3.805  1.00  0.00           O  
ATOM    297  CB  ASP A  43      -3.648  -6.712   1.729  1.00  0.00           C  
ATOM    298  CEN ASP A  43      -2.735  -7.163   1.745  1.00  0.00           X  
ATOM    299  H   ASP A  43      -5.074  -6.851  -0.346  1.00  0.00           H  
ATOM    300  N   ILE A  44      -6.159  -4.857   2.176  1.00  0.00           N  
ATOM    301  CA  ILE A  44      -6.799  -3.805   2.981  1.00  0.00           C  
ATOM    302  C   ILE A  44      -8.160  -4.302   3.436  1.00  0.00           C  
ATOM    303  O   ILE A  44      -8.490  -4.136   4.604  1.00  0.00           O  
ATOM    304  CB  ILE A  44      -6.967  -2.487   2.202  1.00  0.00           C  
ATOM    305  CEN ILE A  44      -6.490  -1.546   1.928  1.00  0.00           X  
ATOM    306  H   ILE A  44      -5.985  -4.696   1.196  1.00  0.00           H  
ATOM    307  N   HIS A  45      -8.937  -4.944   2.572  1.00  0.00           N  
ATOM    308  CA  HIS A  45     -10.262  -5.451   2.917  1.00  0.00           C  
ATOM    309  C   HIS A  45     -10.248  -6.419   4.105  1.00  0.00           C  
ATOM    310  O   HIS A  45     -10.971  -6.209   5.082  1.00  0.00           O  
ATOM    311  CB  HIS A  45     -10.893  -6.139   1.702  1.00  0.00           C  
ATOM    312  CEN HIS A  45     -11.773  -5.809   0.631  1.00  0.00           X  
ATOM    313  H   HIS A  45      -8.593  -5.098   1.635  1.00  0.00           H  
ATOM    314  N   ASP A  46      -9.364  -7.409   4.094  1.00  0.00           N  
ATOM    315  CA  ASP A  46      -9.237  -8.393   5.163  1.00  0.00           C  
ATOM    316  C   ASP A  46      -8.771  -7.752   6.472  1.00  0.00           C  
ATOM    317  O   ASP A  46      -9.241  -8.110   7.563  1.00  0.00           O  
ATOM    318  CB  ASP A  46      -8.268  -9.503   4.749  1.00  0.00           C  
ATOM    319  CEN ASP A  46      -8.274 -10.444   4.359  1.00  0.00           X  
ATOM    320  H   ASP A  46      -8.783  -7.520   3.276  1.00  0.00           H  
ATOM    321  N   PHE A  47      -7.871  -6.771   6.397  1.00  0.00           N  
ATOM    322  CA  PHE A  47      -7.395  -6.042   7.564  1.00  0.00           C  
ATOM    323  C   PHE A  47      -8.535  -5.278   8.252  1.00  0.00           C  
ATOM    324  O   PHE A  47      -8.663  -5.349   9.475  1.00  0.00           O  
ATOM    325  CB  PHE A  47      -6.277  -5.078   7.164  1.00  0.00           C  
ATOM    326  CEN PHE A  47      -4.688  -5.032   7.170  1.00  0.00           X  
ATOM    327  H   PHE A  47      -7.529  -6.508   5.484  1.00  0.00           H  
ATOM    328  N   MET A  48      -9.397  -4.614   7.481  1.00  0.00           N  
ATOM    329  CA  MET A  48     -10.552  -3.851   7.946  1.00  0.00           C  
ATOM    330  C   MET A  48     -11.557  -4.763   8.634  1.00  0.00           C  
ATOM    331  O   MET A  48     -12.046  -4.442   9.718  1.00  0.00           O  
ATOM    332  CB  MET A  48     -11.212  -3.119   6.779  1.00  0.00           C  
ATOM    333  CEN MET A  48     -11.470  -1.521   6.102  1.00  0.00           X  
ATOM    334  H   MET A  48      -9.247  -4.666   6.482  1.00  0.00           H  
ATOM    335  N   GLN A  49     -11.837  -5.925   8.049  1.00  0.00           N  
ATOM    336  CA  GLN A  49     -12.764  -6.898   8.607  1.00  0.00           C  
ATOM    337  C   GLN A  49     -12.266  -7.426   9.958  1.00  0.00           C  
ATOM    338  O   GLN A  49     -13.024  -7.447  10.930  1.00  0.00           O  
ATOM    339  CB  GLN A  49     -12.962  -8.062   7.633  1.00  0.00           C  
ATOM    340  CEN GLN A  49     -14.023  -8.734   6.420  1.00  0.00           X  
ATOM    341  H   GLN A  49     -11.438  -6.114   7.141  1.00  0.00           H  
ATOM    342  N   ALA A  50     -10.978  -7.759  10.065  1.00  0.00           N  
ATOM    343  CA  ALA A  50     -10.373  -8.247  11.301  1.00  0.00           C  
ATOM    344  C   ALA A  50     -10.385  -7.188  12.418  1.00  0.00           C  
ATOM    345  O   ALA A  50     -10.665  -7.511  13.574  1.00  0.00           O  
ATOM    346  CB  ALA A  50      -8.951  -8.716  11.029  1.00  0.00           C  
ATOM    347  CEN ALA A  50      -8.952  -8.715  11.030  1.00  0.00           X  
ATOM    348  H   ALA A  50     -10.401  -7.699   9.238  1.00  0.00           H  
ATOM    349  N   ALA A  51     -10.113  -5.922  12.095  1.00  0.00           N  
ATOM    350  CA  ALA A  51     -10.148  -4.811  13.041  1.00  0.00           C  
ATOM    351  C   ALA A  51     -11.545  -4.645  13.663  1.00  0.00           C  
ATOM    352  O   ALA A  51     -11.673  -4.647  14.889  1.00  0.00           O  
ATOM    353  CB  ALA A  51      -9.710  -3.526  12.354  1.00  0.00           C  
ATOM    354  CEN ALA A  51      -9.711  -3.526  12.355  1.00  0.00           X  
ATOM    355  H   ALA A  51      -9.859  -5.717  11.141  1.00  0.00           H  
ATOM    356  N   ALA A  52     -12.593  -4.580  12.838  1.00  0.00           N  
ATOM    357  CA  ALA A  52     -13.982  -4.470  13.274  1.00  0.00           C  
ATOM    358  C   ALA A  52     -14.363  -5.619  14.214  1.00  0.00           C  
ATOM    359  O   ALA A  52     -14.935  -5.376  15.278  1.00  0.00           O  
ATOM    360  CB  ALA A  52     -14.911  -4.434  12.069  1.00  0.00           C  
ATOM    361  CEN ALA A  52     -14.910  -4.434  12.070  1.00  0.00           X  
ATOM    362  H   ALA A  52     -12.418  -4.594  11.846  1.00  0.00           H  
ATOM    363  N   ALA A  53     -13.979  -6.857  13.895  1.00  0.00           N  
ATOM    364  CA  ALA A  53     -14.338  -8.033  14.682  1.00  0.00           C  
ATOM    365  C   ALA A  53     -13.709  -7.977  16.081  1.00  0.00           C  
ATOM    366  O   ALA A  53     -14.387  -8.227  17.073  1.00  0.00           O  
ATOM    367  CB  ALA A  53     -13.918  -9.302  13.954  1.00  0.00           C  
ATOM    368  CEN ALA A  53     -13.918  -9.301  13.955  1.00  0.00           X  
ATOM    369  H   ALA A  53     -13.428  -6.995  13.060  1.00  0.00           H  
ATOM    370  N   ALA A  54     -12.445  -7.557  16.201  1.00  0.00           N  
ATOM    371  CA  ALA A  54     -11.784  -7.368  17.493  1.00  0.00           C  
ATOM    372  C   ALA A  54     -12.414  -6.242  18.337  1.00  0.00           C  
ATOM    373  O   ALA A  54     -12.537  -6.378  19.560  1.00  0.00           O  
ATOM    374  CB  ALA A  54     -10.303  -7.095  17.274  1.00  0.00           C  
ATOM    375  CEN ALA A  54     -10.304  -7.095  17.274  1.00  0.00           X  
ATOM    376  H   ALA A  54     -11.909  -7.404  15.358  1.00  0.00           H  
ATOM    377  N   ALA A  55     -12.833  -5.142  17.708  1.00  0.00           N  
ATOM    378  CA  ALA A  55     -13.549  -4.046  18.356  1.00  0.00           C  
ATOM    379  C   ALA A  55     -14.963  -4.471  18.784  1.00  0.00           C  
ATOM    380  O   ALA A  55     -15.294  -4.381  19.969  1.00  0.00           O  
ATOM    381  CB  ALA A  55     -13.610  -2.840  17.429  1.00  0.00           C  
ATOM    382  CEN ALA A  55     -13.610  -2.841  17.430  1.00  0.00           X  
ATOM    383  H   ALA A  55     -12.641  -5.057  16.721  1.00  0.00           H  
ATOM    384  N   ASN A  56     -15.770  -5.010  17.865  1.00  0.00           N  
ATOM    385  CA  ASN A  56     -17.131  -5.486  18.134  1.00  0.00           C  
ATOM    386  C   ASN A  56     -17.189  -6.533  19.251  1.00  0.00           C  
ATOM    387  O   ASN A  56     -18.112  -6.495  20.059  1.00  0.00           O  
ATOM    388  CB  ASN A  56     -17.769  -6.044  16.875  1.00  0.00           C  
ATOM    389  CEN ASN A  56     -18.367  -5.701  16.083  1.00  0.00           X  
ATOM    390  H   ASN A  56     -15.440  -5.053  16.912  1.00  0.00           H  
ATOM    391  N   CYS A  57     -16.158  -7.369  19.417  1.00  0.00           N  
ATOM    392  CA  CYS A  57     -16.096  -8.357  20.497  1.00  0.00           C  
ATOM    393  C   CYS A  57     -16.366  -7.732  21.880  1.00  0.00           C  
ATOM    394  O   CYS A  57     -16.833  -8.427  22.777  1.00  0.00           O  
ATOM    395  CB  CYS A  57     -14.652  -8.851  20.405  1.00  0.00           C  
ATOM    396  CEN CYS A  57     -14.284  -9.750  20.076  1.00  0.00           X  
ATOM    397  H   CYS A  57     -15.421  -7.371  18.724  1.00  0.00           H  
ATOM    398  N   ARG A  58     -16.143  -6.420  22.079  1.00  0.00           N  
ATOM    399  CA  ARG A  58     -16.370  -5.771  23.385  1.00  0.00           C  
ATOM    400  C   ARG A  58     -17.822  -5.822  23.862  1.00  0.00           C  
ATOM    401  O   ARG A  58     -18.053  -5.565  25.039  1.00  0.00           O  
ATOM    402  CB  ARG A  58     -15.858  -4.338  23.392  1.00  0.00           C  
ATOM    403  CEN ARG A  58     -14.360  -2.390  23.727  1.00  0.00           X  
ATOM    404  H   ARG A  58     -15.912  -5.846  21.279  1.00  0.00           H  
ATOM    405  N   LYS A  59     -18.790  -6.143  22.996  1.00  0.00           N  
ATOM    406  CA  LYS A  59     -20.230  -6.125  23.321  1.00  0.00           C  
ATOM    407  C   LYS A  59     -20.608  -7.053  24.486  1.00  0.00           C  
ATOM    408  O   LYS A  59     -21.652  -6.852  25.092  1.00  0.00           O  
ATOM    409  CB  LYS A  59     -21.048  -6.502  22.085  1.00  0.00           C  
ATOM    410  CEN LYS A  59     -22.273  -5.893  20.471  1.00  0.00           X  
ATOM    411  H   LYS A  59     -18.520  -6.496  22.091  1.00  0.00           H  
ATOM    412  N   GLY A  60     -19.754  -8.024  24.836  1.00  0.00           N  
ATOM    413  CA  GLY A  60     -20.013  -9.057  25.849  1.00  0.00           C  
ATOM    414  C   GLY A  60     -20.145  -8.568  27.292  1.00  0.00           C  
ATOM    415  O   GLY A  60     -20.628  -9.320  28.128  1.00  0.00           O  
ATOM    416  CEN GLY A  60     -20.013  -9.057  25.849  1.00  0.00           X  
ATOM    417  H   GLY A  60     -18.908  -8.117  24.294  1.00  0.00           H  
ATOM    418  N   SER A  61     -19.717  -7.342  27.614  1.00  0.00           N  
ATOM    419  CA  SER A  61     -19.761  -6.834  28.991  1.00  0.00           C  
ATOM    420  C   SER A  61     -20.854  -5.761  29.160  1.00  0.00           C  
ATOM    421  O   SER A  61     -20.514  -4.614  29.441  1.00  0.00           O  
ATOM    422  CB  SER A  61     -18.406  -6.276  29.381  1.00  0.00           C  
ATOM    423  CEN SER A  61     -17.926  -6.025  29.329  1.00  0.00           X  
ATOM    424  H   SER A  61     -19.457  -6.711  26.870  1.00  0.00           H  
ATOM    425  N   PRO A  62     -22.161  -6.076  29.028  1.00  0.00           N  
ATOM    426  CA  PRO A  62     -23.191  -5.069  29.214  1.00  0.00           C  
ATOM    427  C   PRO A  62     -23.244  -4.709  30.705  1.00  0.00           C  
ATOM    428  O   PRO A  62     -22.818  -5.483  31.548  1.00  0.00           O  
ATOM    429  CB  PRO A  62     -24.484  -5.734  28.712  1.00  0.00           C  
ATOM    430  CEN PRO A  62     -23.422  -7.139  28.422  1.00  0.00           X  
ATOM    431  N   GLY A  63     -23.735  -3.506  30.999  1.00  0.00           N  
ATOM    432  CA  GLY A  63     -23.957  -2.997  32.359  1.00  0.00           C  
ATOM    433  C   GLY A  63     -22.929  -2.030  32.956  1.00  0.00           C  
ATOM    434  O   GLY A  63     -21.788  -1.936  32.523  1.00  0.00           O  
ATOM    435  CEN GLY A  63     -23.957  -2.996  32.359  1.00  0.00           X  
ATOM    436  H   GLY A  63     -24.283  -3.072  30.272  1.00  0.00           H  
ATOM    437  N   SER A  64     -23.297  -1.424  34.082  1.00  0.00           N  
ATOM    438  CA  SER A  64     -22.474  -0.426  34.768  1.00  0.00           C  
ATOM    439  C   SER A  64     -22.061  -0.879  36.183  1.00  0.00           C  
ATOM    440  O   SER A  64     -22.852  -1.552  36.846  1.00  0.00           O  
ATOM    441  CB  SER A  64     -23.222   0.891  34.835  1.00  0.00           C  
ATOM    442  CEN SER A  64     -23.640   1.237  34.881  1.00  0.00           X  
ATOM    443  H   SER A  64     -24.047  -1.836  34.622  1.00  0.00           H  
ATOM    444  N   PRO A  65     -20.897  -0.448  36.710  1.00  0.00           N  
ATOM    445  CA  PRO A  65     -20.454  -0.863  38.033  1.00  0.00           C  
ATOM    446  C   PRO A  65     -21.177  -0.001  39.072  1.00  0.00           C  
ATOM    447  O   PRO A  65     -20.607   0.909  39.670  1.00  0.00           O  
ATOM    448  CB  PRO A  65     -18.933  -0.639  38.026  1.00  0.00           C  
ATOM    449  CEN PRO A  65     -19.220  -0.043  36.369  1.00  0.00           X  
ATOM    450  N   ALA A  66     -22.468  -0.257  39.256  1.00  0.00           N  
ATOM    451  CA  ALA A  66     -23.298   0.460  40.210  1.00  0.00           C  
ATOM    452  C   ALA A  66     -22.728   0.228  41.614  1.00  0.00           C  
ATOM    453  O   ALA A  66     -22.260  -0.862  41.918  1.00  0.00           O  
ATOM    454  CB  ALA A  66     -24.749   0.010  40.117  1.00  0.00           C  
ATOM    455  CEN ALA A  66     -24.748   0.010  40.118  1.00  0.00           X  
ATOM    456  H   ALA A  66     -22.860  -1.074  38.812  1.00  0.00           H  
ATOM    457  N   GLY A  67     -22.820   1.243  42.474  1.00  0.00           N  
ATOM    458  CA  GLY A  67     -22.354   1.155  43.861  1.00  0.00           C  
ATOM    459  C   GLY A  67     -21.442   2.288  44.337  1.00  0.00           C  
ATOM    460  O   GLY A  67     -21.007   3.114  43.556  1.00  0.00           O  
ATOM    461  CEN GLY A  67     -22.354   1.155  43.861  1.00  0.00           X  
ATOM    462  H   GLY A  67     -23.398   2.028  42.214  1.00  0.00           H  
ATOM    463  N   SER A  68     -21.136   2.240  45.634  1.00  0.00           N  
ATOM    464  CA  SER A  68     -20.313   3.168  46.428  1.00  0.00           C  
ATOM    465  C   SER A  68     -20.726   4.650  46.583  1.00  0.00           C  
ATOM    466  O   SER A  68     -19.865   5.527  46.630  1.00  0.00           O  
ATOM    467  CB  SER A  68     -18.910   3.126  45.855  1.00  0.00           C  
ATOM    468  CEN SER A  68     -18.513   3.104  45.483  1.00  0.00           X  
ATOM    469  H   SER A  68     -21.076   1.300  45.997  1.00  0.00           H  
ATOM    470  N   PRO A  69     -22.016   4.946  46.855  1.00  0.00           N  
ATOM    471  CA  PRO A  69     -22.472   6.314  47.061  1.00  0.00           C  
ATOM    472  C   PRO A  69     -21.819   6.905  48.316  1.00  0.00           C  
ATOM    473  O   PRO A  69     -21.578   6.197  49.295  1.00  0.00           O  
ATOM    474  CB  PRO A  69     -23.999   6.188  47.197  1.00  0.00           C  
ATOM    475  CEN PRO A  69     -23.679   4.441  47.024  1.00  0.00           X  
ATOM    476  N   THR A  70     -21.572   8.212  48.315  1.00  0.00           N  
ATOM    477  CA  THR A  70     -21.005   8.919  49.475  1.00  0.00           C  
ATOM    478  C   THR A  70     -21.848  10.163  49.751  1.00  0.00           C  
ATOM    479  O   THR A  70     -22.695  10.548  48.950  1.00  0.00           O  
ATOM    480  CB  THR A  70     -19.538   9.330  49.251  1.00  0.00           C  
ATOM    481  CEN THR A  70     -18.978   9.199  49.147  1.00  0.00           X  
ATOM    482  H   THR A  70     -22.012   8.788  47.611  1.00  0.00           H  
ATOM    483  N   SER A  71     -21.679  10.685  50.965  1.00  0.00           N  
ATOM    484  CA  SER A  71     -22.294  11.889  51.519  1.00  0.00           C  
ATOM    485  C   SER A  71     -21.508  12.551  52.656  1.00  0.00           C  
ATOM    486  O   SER A  71     -20.752  11.886  53.352  1.00  0.00           O  
ATOM    487  CB  SER A  71     -23.692  11.552  51.998  1.00  0.00           C  
ATOM    488  CEN SER A  71     -24.099  11.265  52.219  1.00  0.00           X  
ATOM    489  H   SER A  71     -21.113  10.161  51.618  1.00  0.00           H  
ATOM    490  N   THR A  72     -21.808  13.844  52.835  1.00  0.00           N  
ATOM    491  CA  THR A  72     -21.318  14.761  53.885  1.00  0.00           C  
ATOM    492  C   THR A  72     -19.823  14.790  54.227  1.00  0.00           C  
ATOM    493  O   THR A  72     -19.318  13.839  54.803  1.00  0.00           O  
ATOM    494  CB  THR A  72     -22.068  14.476  55.199  1.00  0.00           C  
ATOM    495  CEN THR A  72     -22.561  14.421  55.508  1.00  0.00           X  
ATOM    496  H   THR A  72     -22.765  14.060  52.598  1.00  0.00           H  
ATOM    497  N   GLU A  73     -19.185  15.946  53.994  1.00  0.00           N  
ATOM    498  CA  GLU A  73     -17.749  16.248  54.238  1.00  0.00           C  
ATOM    499  C   GLU A  73     -17.660  17.595  55.000  1.00  0.00           C  
ATOM    500  O   GLU A  73     -18.651  18.308  55.128  1.00  0.00           O  
ATOM    501  CB  GLU A  73     -16.961  16.312  52.927  1.00  0.00           C  
ATOM    502  CEN GLU A  73     -15.909  15.588  51.800  1.00  0.00           X  
ATOM    503  H   GLU A  73     -19.762  16.776  54.010  1.00  0.00           H  
ATOM    504  N   GLU A  74     -16.652  17.768  55.864  1.00  0.00           N  
ATOM    505  CA  GLU A  74     -16.292  18.980  56.644  1.00  0.00           C  
ATOM    506  C   GLU A  74     -17.440  19.655  57.431  1.00  0.00           C  
ATOM    507  O   GLU A  74     -18.592  19.237  57.386  1.00  0.00           O  
ATOM    508  CB  GLU A  74     -15.668  20.013  55.703  1.00  0.00           C  
ATOM    509  CEN GLU A  74     -14.289  20.748  55.024  1.00  0.00           X  
ATOM    510  H   GLU A  74     -16.661  16.975  56.492  1.00  0.00           H  
ATOM    511  N   GLY A  75     -17.116  20.763  58.125  1.00  0.00           N  
ATOM    512  CA  GLY A  75     -18.077  21.538  58.928  1.00  0.00           C  
ATOM    513  C   GLY A  75     -17.746  23.034  59.096  1.00  0.00           C  
ATOM    514  O   GLY A  75     -18.021  23.613  60.141  1.00  0.00           O  
ATOM    515  CEN GLY A  75     -18.077  21.538  58.928  1.00  0.00           X  
ATOM    516  H   GLY A  75     -16.168  21.103  58.073  1.00  0.00           H  
ATOM    517  N   THR A  76     -17.121  23.620  58.075  1.00  0.00           N  
ATOM    518  CA  THR A  76     -16.635  25.004  57.854  1.00  0.00           C  
ATOM    519  C   THR A  76     -17.630  26.195  57.812  1.00  0.00           C  
ATOM    520  O   THR A  76     -18.605  26.179  57.069  1.00  0.00           O  
ATOM    521  CB  THR A  76     -15.841  25.045  56.535  1.00  0.00           C  
ATOM    522  CEN THR A  76     -15.413  24.853  56.187  1.00  0.00           X  
ATOM    523  H   THR A  76     -17.163  23.105  57.208  1.00  0.00           H  
ATOM    524  N   SER A  77     -17.244  27.241  58.564  1.00  0.00           N  
ATOM    525  CA  SER A  77     -17.821  28.585  58.840  1.00  0.00           C  
ATOM    526  C   SER A  77     -17.968  29.678  57.762  1.00  0.00           C  
ATOM    527  O   SER A  77     -17.033  29.897  57.011  1.00  0.00           O  
ATOM    528  CB  SER A  77     -17.014  29.184  59.975  1.00  0.00           C  
ATOM    529  CEN SER A  77     -16.580  29.313  60.277  1.00  0.00           X  
ATOM    530  H   SER A  77     -16.236  27.285  58.629  1.00  0.00           H  
ATOM    531  N   GLU A  78     -19.024  30.513  57.860  1.00  0.00           N  
ATOM    532  CA  GLU A  78     -19.285  31.656  56.942  1.00  0.00           C  
ATOM    533  C   GLU A  78     -19.452  33.006  57.698  1.00  0.00           C  
ATOM    534  O   GLU A  78     -19.924  33.058  58.829  1.00  0.00           O  
ATOM    535  CB  GLU A  78     -20.532  31.378  56.099  1.00  0.00           C  
ATOM    536  CEN GLU A  78     -21.242  30.856  54.641  1.00  0.00           X  
ATOM    537  H   GLU A  78     -19.421  30.641  58.780  1.00  0.00           H  
ATOM    538  N   SER A  79     -18.996  34.091  57.069  1.00  0.00           N  
ATOM    539  CA  SER A  79     -19.039  35.512  57.465  1.00  0.00           C  
ATOM    540  C   SER A  79     -18.998  36.528  56.313  1.00  0.00           C  
ATOM    541  O   SER A  79     -18.359  36.244  55.303  1.00  0.00           O  
ATOM    542  CB  SER A  79     -17.891  35.791  58.416  1.00  0.00           C  
ATOM    543  CEN SER A  79     -17.393  35.764  58.633  1.00  0.00           X  
ATOM    544  H   SER A  79     -18.504  33.921  56.203  1.00  0.00           H  
ATOM    545  N   ALA A  80     -19.464  37.773  56.532  1.00  0.00           N  
ATOM    546  CA  ALA A  80     -19.397  38.854  55.531  1.00  0.00           C  
ATOM    547  C   ALA A  80     -19.239  40.265  56.159  1.00  0.00           C  
ATOM    548  O   ALA A  80     -19.681  40.510  57.275  1.00  0.00           O  
ATOM    549  CB  ALA A  80     -20.636  38.809  54.648  1.00  0.00           C  
ATOM    550  CEN ALA A  80     -20.635  38.809  54.649  1.00  0.00           X  
ATOM    551  H   ALA A  80     -19.695  38.040  57.479  1.00  0.00           H  
ATOM    552  N   THR A  81     -18.580  41.149  55.395  1.00  0.00           N  
ATOM    553  CA  THR A  81     -18.260  42.594  55.588  1.00  0.00           C  
ATOM    554  C   THR A  81     -19.326  43.721  55.548  1.00  0.00           C  
ATOM    555  O   THR A  81     -20.058  43.840  54.572  1.00  0.00           O  
ATOM    556  CB  THR A  81     -17.195  42.990  54.549  1.00  0.00           C  
ATOM    557  CEN THR A  81     -16.677  42.913  54.288  1.00  0.00           X  
ATOM    558  H   THR A  81     -18.696  40.942  54.411  1.00  0.00           H  
ATOM    559  N   PRO A  82     -19.305  44.663  56.530  1.00  0.00           N  
ATOM    560  CA  PRO A  82     -20.216  45.808  56.618  1.00  0.00           C  
ATOM    561  C   PRO A  82     -20.026  46.809  55.460  1.00  0.00           C  
ATOM    562  O   PRO A  82     -18.906  47.014  54.989  1.00  0.00           O  
ATOM    563  CB  PRO A  82     -19.878  46.435  57.981  1.00  0.00           C  
ATOM    564  CEN PRO A  82     -18.623  45.166  58.038  1.00  0.00           X  
ATOM    565  N   GLU A  83     -21.097  47.494  55.048  1.00  0.00           N  
ATOM    566  CA  GLU A  83     -21.048  48.521  53.999  1.00  0.00           C  
ATOM    567  C   GLU A  83     -21.455  49.895  54.550  1.00  0.00           C  
ATOM    568  O   GLU A  83     -22.348  50.026  55.387  1.00  0.00           O  
ATOM    569  CB  GLU A  83     -21.954  48.134  52.828  1.00  0.00           C  
ATOM    570  CEN GLU A  83     -22.151  47.472  51.270  1.00  0.00           X  
ATOM    571  H   GLU A  83     -21.968  47.390  55.547  1.00  0.00           H  
ATOM    572  N   SER A  84     -20.773  50.929  54.051  1.00  0.00           N  
ATOM    573  CA  SER A  84     -20.991  52.342  54.366  1.00  0.00           C  
ATOM    574  C   SER A  84     -22.258  52.835  53.663  1.00  0.00           C  
ATOM    575  O   SER A  84     -22.590  52.336  52.591  1.00  0.00           O  
ATOM    576  CB  SER A  84     -19.790  53.171  53.955  1.00  0.00           C  
ATOM    577  CEN SER A  84     -19.358  53.331  53.666  1.00  0.00           X  
ATOM    578  H   SER A  84     -20.223  50.743  53.224  1.00  0.00           H  
ATOM    579  N   GLY A  85     -22.920  53.849  54.222  1.00  0.00           N  
ATOM    580  CA  GLY A  85     -24.102  54.497  53.646  1.00  0.00           C  
ATOM    581  C   GLY A  85     -23.848  55.998  53.394  1.00  0.00           C  
ATOM    582  O   GLY A  85     -22.770  56.469  53.752  1.00  0.00           O  
ATOM    583  CEN GLY A  85     -24.102  54.497  53.646  1.00  0.00           X  
ATOM    584  H   GLY A  85     -22.541  54.261  55.063  1.00  0.00           H  
ATOM    585  N   PRO A  86     -24.791  56.748  52.785  1.00  0.00           N  
ATOM    586  CA  PRO A  86     -24.666  58.182  52.500  1.00  0.00           C  
ATOM    587  C   PRO A  86     -24.727  59.069  53.763  1.00  0.00           C  
ATOM    588  O   PRO A  86     -25.379  58.712  54.741  1.00  0.00           O  
ATOM    589  CB  PRO A  86     -25.844  58.459  51.551  1.00  0.00           C  
ATOM    590  CEN PRO A  86     -26.241  56.745  51.852  1.00  0.00           X  
ATOM    591  N   GLY A  87     -24.147  60.276  53.695  1.00  0.00           N  
ATOM    592  CA  GLY A  87     -24.241  61.280  54.775  1.00  0.00           C  
ATOM    593  C   GLY A  87     -22.890  61.803  55.275  1.00  0.00           C  
ATOM    594  O   GLY A  87     -21.858  61.277  54.887  1.00  0.00           O  
ATOM    595  CEN GLY A  87     -24.241  61.280  54.775  1.00  0.00           X  
ATOM    596  H   GLY A  87     -23.774  60.575  52.807  1.00  0.00           H  
ATOM    597  N   THR A  88     -22.854  62.933  55.997  1.00  0.00           N  
ATOM    598  CA  THR A  88     -21.640  63.598  56.552  1.00  0.00           C  
ATOM    599  C   THR A  88     -20.634  64.039  55.474  1.00  0.00           C  
ATOM    600  O   THR A  88     -20.354  63.292  54.546  1.00  0.00           O  
ATOM    601  CB  THR A  88     -20.907  62.677  57.545  1.00  0.00           C  
ATOM    602  CEN THR A  88     -20.891  62.357  58.033  1.00  0.00           X  
ATOM    603  H   THR A  88     -23.441  63.625  55.552  1.00  0.00           H  
ATOM    604  N   SER A  89     -20.198  65.302  55.488  1.00  0.00           N  
ATOM    605  CA  SER A  89     -20.528  66.367  56.469  1.00  0.00           C  
ATOM    606  C   SER A  89     -19.760  66.241  57.784  1.00  0.00           C  
ATOM    607  O   SER A  89     -20.250  66.627  58.836  1.00  0.00           O  
ATOM    608  CB  SER A  89     -22.018  66.363  56.752  1.00  0.00           C  
ATOM    609  CEN SER A  89     -22.519  66.168  56.830  1.00  0.00           X  
ATOM    610  H   SER A  89     -19.207  65.309  55.290  1.00  0.00           H  
ATOM    611  N   THR A  90     -18.494  65.827  57.710  1.00  0.00           N  
ATOM    612  CA  THR A  90     -17.595  65.812  58.876  1.00  0.00           C  
ATOM    613  C   THR A  90     -16.274  66.458  58.461  1.00  0.00           C  
ATOM    614  O   THR A  90     -15.989  66.612  57.275  1.00  0.00           O  
ATOM    615  CB  THR A  90     -17.335  64.389  59.404  1.00  0.00           C  
ATOM    616  CEN THR A  90     -17.520  63.884  59.633  1.00  0.00           X  
ATOM    617  H   THR A  90     -18.019  65.883  56.822  1.00  0.00           H  
ATOM    618  N   GLU A  91     -15.563  66.930  59.476  1.00  0.00           N  
ATOM    619  CA  GLU A  91     -14.234  67.545  59.487  1.00  0.00           C  
ATOM    620  C   GLU A  91     -13.329  67.005  60.631  1.00  0.00           C  
ATOM    621  O   GLU A  91     -13.848  66.656  61.697  1.00  0.00           O  
ATOM    622  CB  GLU A  91     -14.372  69.065  59.599  1.00  0.00           C  
ATOM    623  CEN GLU A  91     -14.413  70.602  58.865  1.00  0.00           X  
ATOM    624  H   GLU A  91     -15.982  66.857  60.390  1.00  0.00           H  
ATOM    625  N   PRO A  92     -12.002  66.880  60.414  1.00  0.00           N  
ATOM    626  CA  PRO A  92     -11.016  66.458  61.409  1.00  0.00           C  
ATOM    627  C   PRO A  92     -10.817  67.481  62.538  1.00  0.00           C  
ATOM    628  O   PRO A  92     -10.916  68.689  62.349  1.00  0.00           O  
ATOM    629  CB  PRO A  92      -9.734  66.264  60.582  1.00  0.00           C  
ATOM    630  CEN PRO A  92     -10.740  66.862  59.235  1.00  0.00           X  
ATOM    631  N   SER A  93     -10.471  66.996  63.731  1.00  0.00           N  
ATOM    632  CA  SER A  93     -10.159  67.861  64.874  1.00  0.00           C  
ATOM    633  C   SER A  93      -9.124  67.202  65.776  1.00  0.00           C  
ATOM    634  O   SER A  93      -9.025  65.983  65.869  1.00  0.00           O  
ATOM    635  CB  SER A  93     -11.418  68.179  65.658  1.00  0.00           C  
ATOM    636  CEN SER A  93     -11.909  68.108  65.880  1.00  0.00           X  
ATOM    637  H   SER A  93     -10.243  66.015  63.813  1.00  0.00           H  
ATOM    638  N   GLU A  94      -8.350  68.074  66.422  1.00  0.00           N  
ATOM    639  CA  GLU A  94      -7.314  67.756  67.394  1.00  0.00           C  
ATOM    640  C   GLU A  94      -7.952  67.281  68.711  1.00  0.00           C  
ATOM    641  O   GLU A  94      -8.964  67.825  69.154  1.00  0.00           O  
ATOM    642  CB  GLU A  94      -6.415  68.970  67.638  1.00  0.00           C  
ATOM    643  CEN GLU A  94      -4.969  69.820  67.340  1.00  0.00           X  
ATOM    644  H   GLU A  94      -8.659  69.034  66.432  1.00  0.00           H  
ATOM    645  N   GLY A  95      -7.362  66.272  69.360  1.00  0.00           N  
ATOM    646  CA  GLY A  95      -7.865  65.756  70.634  1.00  0.00           C  
ATOM    647  C   GLY A  95      -7.320  66.477  71.866  1.00  0.00           C  
ATOM    648  O   GLY A  95      -7.735  66.205  72.980  1.00  0.00           O  
ATOM    649  CEN GLY A  95      -7.865  65.756  70.634  1.00  0.00           X  
ATOM    650  H   GLY A  95      -6.613  65.776  68.897  1.00  0.00           H  
ATOM    651  N   SER A  96      -6.365  67.377  71.622  1.00  0.00           N  
ATOM    652  CA  SER A  96      -5.639  68.230  72.583  1.00  0.00           C  
ATOM    653  C   SER A  96      -4.870  67.644  73.791  1.00  0.00           C  
ATOM    654  O   SER A  96      -4.613  68.323  74.778  1.00  0.00           O  
ATOM    655  CB  SER A  96      -6.640  69.235  73.118  1.00  0.00           C  
ATOM    656  CEN SER A  96      -7.111  69.432  73.305  1.00  0.00           X  
ATOM    657  H   SER A  96      -6.484  67.826  70.726  1.00  0.00           H  
ATOM    658  N   ALA A  97      -4.265  66.482  73.506  1.00  0.00           N  
ATOM    659  CA  ALA A  97      -3.413  65.664  74.392  1.00  0.00           C  
ATOM    660  C   ALA A  97      -3.625  65.644  75.935  1.00  0.00           C  
ATOM    661  O   ALA A  97      -4.626  66.129  76.454  1.00  0.00           O  
ATOM    662  CB  ALA A  97      -1.971  66.065  74.117  1.00  0.00           C  
ATOM    663  CEN ALA A  97      -1.972  66.065  74.117  1.00  0.00           X  
ATOM    664  H   ALA A  97      -4.058  66.363  72.523  1.00  0.00           H  
ATOM    665  N   PRO A  98      -2.653  65.072  76.688  1.00  0.00           N  
ATOM    666  CA  PRO A  98      -2.690  64.953  78.146  1.00  0.00           C  
ATOM    667  C   PRO A  98      -2.481  66.289  78.873  1.00  0.00           C  
ATOM    668  O   PRO A  98      -1.751  67.165  78.408  1.00  0.00           O  
ATOM    669  CB  PRO A  98      -1.560  63.956  78.452  1.00  0.00           C  
ATOM    670  CEN PRO A  98      -1.273  64.035  76.692  1.00  0.00           X  
ATOM    671  N   GLY A  99      -3.067  66.409  80.070  1.00  0.00           N  
ATOM    672  CA  GLY A  99      -2.897  67.548  80.971  1.00  0.00           C  
ATOM    673  C   GLY A  99      -1.610  67.459  81.800  1.00  0.00           C  
ATOM    674  O   GLY A  99      -1.046  66.391  82.002  1.00  0.00           O  
ATOM    675  CEN GLY A  99      -2.897  67.548  80.971  1.00  0.00           X  
ATOM    676  H   GLY A  99      -3.633  65.640  80.397  1.00  0.00           H  
ATOM    677  N   SER A 100      -1.163  68.598  82.309  1.00  0.00           N  
ATOM    678  CA  SER A 100       0.009  68.823  83.174  1.00  0.00           C  
ATOM    679  C   SER A 100      -0.196  70.222  83.795  1.00  0.00           C  
ATOM    680  O   SER A 100      -1.128  70.895  83.345  1.00  0.00           O  
ATOM    681  CB  SER A 100       1.306  68.737  82.393  1.00  0.00           C  
ATOM    682  CEN SER A 100       1.651  68.779  81.975  1.00  0.00           X  
ATOM    683  H   SER A 100      -1.803  69.377  82.285  1.00  0.00           H  
ATOM    684  N   PRO A 101       0.609  70.745  84.749  1.00  0.00           N  
ATOM    685  CA  PRO A 101       1.747  70.161  85.475  1.00  0.00           C  
ATOM    686  C   PRO A 101       1.409  69.793  86.956  1.00  0.00           C  
ATOM    687  O   PRO A 101       0.273  69.921  87.399  1.00  0.00           O  
ATOM    688  CB  PRO A 101       2.822  71.257  85.384  1.00  0.00           C  
ATOM    689  CEN PRO A 101       1.532  72.188  84.575  1.00  0.00           X  
ATOM    690  N   ALA A 102       2.457  69.456  87.726  1.00  0.00           N  
ATOM    691  CA  ALA A 102       2.489  69.247  89.186  1.00  0.00           C  
ATOM    692  C   ALA A 102       1.664  68.084  89.780  1.00  0.00           C  
ATOM    693  O   ALA A 102       0.891  68.237  90.718  1.00  0.00           O  
ATOM    694  CB  ALA A 102       2.063  70.543  89.860  1.00  0.00           C  
ATOM    695  CEN ALA A 102       2.063  70.542  89.860  1.00  0.00           X  
ATOM    696  H   ALA A 102       3.362  69.587  87.294  1.00  0.00           H  
ATOM    697  N   GLY A 103       1.982  66.875  89.302  1.00  0.00           N  
ATOM    698  CA  GLY A 103       1.406  65.601  89.734  1.00  0.00           C  
ATOM    699  C   GLY A 103       2.461  64.498  89.569  1.00  0.00           C  
ATOM    700  O   GLY A 103       3.353  64.620  88.736  1.00  0.00           O  
ATOM    701  CEN GLY A 103       1.406  65.601  89.734  1.00  0.00           X  
ATOM    702  H   GLY A 103       2.803  66.795  88.719  1.00  0.00           H  
ATOM    703  N   SER A 104       2.409  63.500  90.450  1.00  0.00           N  
ATOM    704  CA  SER A 104       3.259  62.297  90.535  1.00  0.00           C  
ATOM    705  C   SER A 104       2.698  61.059  89.788  1.00  0.00           C  
ATOM    706  O   SER A 104       1.483  60.923  89.672  1.00  0.00           O  
ATOM    707  CB  SER A 104       3.486  61.954  91.994  1.00  0.00           C  
ATOM    708  CEN SER A 104       3.380  61.894  92.525  1.00  0.00           X  
ATOM    709  H   SER A 104       1.744  63.609  91.201  1.00  0.00           H  
ATOM    710  N   PRO A 105       3.572  60.161  89.271  1.00  0.00           N  
ATOM    711  CA  PRO A 105       3.215  58.879  88.648  1.00  0.00           C  
ATOM    712  C   PRO A 105       2.596  57.856  89.615  1.00  0.00           C  
ATOM    713  O   PRO A 105       3.005  57.773  90.773  1.00  0.00           O  
ATOM    714  CB  PRO A 105       4.553  58.379  88.079  1.00  0.00           C  
ATOM    715  CEN PRO A 105       5.215  59.837  88.868  1.00  0.00           X  
ATOM    716  N   THR A 106       1.712  56.984  89.117  1.00  0.00           N  
ATOM    717  CA  THR A 106       1.087  55.916  89.921  1.00  0.00           C  
ATOM    718  C   THR A 106       1.147  54.557  89.218  1.00  0.00           C  
ATOM    719  O   THR A 106       1.287  54.492  87.999  1.00  0.00           O  
ATOM    720  CB  THR A 106      -0.384  56.241  90.242  1.00  0.00           C  
ATOM    721  CEN THR A 106      -0.795  56.582  90.479  1.00  0.00           X  
ATOM    722  H   THR A 106       1.535  56.977  88.122  1.00  0.00           H  
ATOM    723  N   SER A 107       1.043  53.499  90.031  1.00  0.00           N  
ATOM    724  CA  SER A 107       0.969  52.058  89.731  1.00  0.00           C  
ATOM    725  C   SER A 107      -0.379  51.566  89.207  1.00  0.00           C  
ATOM    726  O   SER A 107      -1.403  52.078  89.651  1.00  0.00           O  
ATOM    727  CB  SER A 107       1.335  51.273  90.975  1.00  0.00           C  
ATOM    728  CEN SER A 107       1.368  51.142  91.502  1.00  0.00           X  
ATOM    729  H   SER A 107       0.985  53.701  91.021  1.00  0.00           H  
ATOM    730  N   THR A 108      -0.372  50.483  88.411  1.00  0.00           N  
ATOM    731  CA  THR A 108      -1.579  49.802  87.861  1.00  0.00           C  
ATOM    732  C   THR A 108      -1.496  48.270  88.085  1.00  0.00           C  
ATOM    733  O   THR A 108      -0.423  47.755  88.368  1.00  0.00           O  
ATOM    734  CB  THR A 108      -1.757  50.082  86.357  1.00  0.00           C  
ATOM    735  CEN THR A 108      -1.834  50.448  85.908  1.00  0.00           X  
ATOM    736  H   THR A 108       0.430  49.875  88.481  1.00  0.00           H  
ATOM    737  N   GLU A 109      -2.675  47.629  87.980  1.00  0.00           N  
ATOM    738  CA  GLU A 109      -3.053  46.187  88.012  1.00  0.00           C  
ATOM    739  C   GLU A 109      -2.513  45.233  89.104  1.00  0.00           C  
ATOM    740  O   GLU A 109      -1.456  44.631  88.983  1.00  0.00           O  
ATOM    741  CB  GLU A 109      -2.684  45.581  86.656  1.00  0.00           C  
ATOM    742  CEN GLU A 109      -3.120  45.133  85.071  1.00  0.00           X  
ATOM    743  H   GLU A 109      -3.346  48.142  87.427  1.00  0.00           H  
ATOM    744  N   GLU A 110      -3.109  45.255  90.306  1.00  0.00           N  
ATOM    745  CA  GLU A 110      -4.363  45.916  90.770  1.00  0.00           C  
ATOM    746  C   GLU A 110      -5.651  45.244  90.252  1.00  0.00           C  
ATOM    747  O   GLU A 110      -6.583  45.894  89.791  1.00  0.00           O  
ATOM    748  CB  GLU A 110      -4.362  47.389  90.354  1.00  0.00           C  
ATOM    749  CEN GLU A 110      -4.094  49.029  90.729  1.00  0.00           X  
ATOM    750  H   GLU A 110      -3.137  44.291  90.606  1.00  0.00           H  
ATOM    751  N   GLY A 111      -5.708  43.910  90.363  1.00  0.00           N  
ATOM    752  CA  GLY A 111      -6.893  43.114  90.032  1.00  0.00           C  
ATOM    753  C   GLY A 111      -6.721  41.594  90.184  1.00  0.00           C  
ATOM    754  O   GLY A 111      -5.608  41.115  90.333  1.00  0.00           O  
ATOM    755  CEN GLY A 111      -6.893  43.114  90.032  1.00  0.00           X  
ATOM    756  H   GLY A 111      -4.887  43.421  90.695  1.00  0.00           H  
ATOM    757  N   THR A 112      -7.840  40.870  90.141  1.00  0.00           N  
ATOM    758  CA  THR A 112      -7.975  39.395  90.201  1.00  0.00           C  
ATOM    759  C   THR A 112      -7.158  38.541  91.205  1.00  0.00           C  
ATOM    760  O   THR A 112      -6.278  37.773  90.841  1.00  0.00           O  
ATOM    761  CB  THR A 112      -7.679  38.822  88.802  1.00  0.00           C  
ATOM    762  CEN THR A 112      -7.774  38.799  88.226  1.00  0.00           X  
ATOM    763  H   THR A 112      -8.548  41.284  89.550  1.00  0.00           H  
ATOM    764  N   SER A 113      -7.619  38.597  92.465  1.00  0.00           N  
ATOM    765  CA  SER A 113      -7.155  37.929  93.709  1.00  0.00           C  
ATOM    766  C   SER A 113      -7.935  36.748  94.309  1.00  0.00           C  
ATOM    767  O   SER A 113      -9.140  36.853  94.501  1.00  0.00           O  
ATOM    768  CB  SER A 113      -7.035  38.994  94.782  1.00  0.00           C  
ATOM    769  CEN SER A 113      -7.157  39.435  95.076  1.00  0.00           X  
ATOM    770  H   SER A 113      -8.578  38.910  92.536  1.00  0.00           H  
ATOM    771  N   THR A 114      -7.207  35.752  94.850  1.00  0.00           N  
ATOM    772  CA  THR A 114      -7.767  34.566  95.550  1.00  0.00           C  
ATOM    773  C   THR A 114      -6.922  34.250  96.805  1.00  0.00           C  
ATOM    774  O   THR A 114      -5.786  34.697  96.920  1.00  0.00           O  
ATOM    775  CB  THR A 114      -7.810  33.325  94.639  1.00  0.00           C  
ATOM    776  CEN THR A 114      -7.992  33.046  94.159  1.00  0.00           X  
ATOM    777  H   THR A 114      -6.292  36.005  95.191  1.00  0.00           H  
ATOM    778  N   GLU A 115      -7.544  33.553  97.758  1.00  0.00           N  
ATOM    779  CA  GLU A 115      -7.073  33.004  99.045  1.00  0.00           C  
ATOM    780  C   GLU A 115      -6.172  31.738  99.039  1.00  0.00           C  
ATOM    781  O   GLU A 115      -6.470  30.769  98.339  1.00  0.00           O  
ATOM    782  CB  GLU A 115      -8.300  32.717  99.914  1.00  0.00           C  
ATOM    783  CEN GLU A 115      -9.396  33.200 101.126  1.00  0.00           X  
ATOM    784  H   GLU A 115      -8.537  33.431  97.622  1.00  0.00           H  
ATOM    785  N   PRO A 116      -5.062  31.737  99.827  1.00  0.00           N  
ATOM    786  CA  PRO A 116      -4.134  30.617  99.980  1.00  0.00           C  
ATOM    787  C   PRO A 116      -4.718  29.421 100.753  1.00  0.00           C  
ATOM    788  O   PRO A 116      -5.485  29.587 101.698  1.00  0.00           O  
ATOM    789  CB  PRO A 116      -2.943  31.246 100.722  1.00  0.00           C  
ATOM    790  CEN PRO A 116      -3.974  32.703 100.746  1.00  0.00           X  
ATOM    791  N   SER A 117      -4.290  28.204 100.400  1.00  0.00           N  
ATOM    792  CA  SER A 117      -4.661  26.972 101.111  1.00  0.00           C  
ATOM    793  C   SER A 117      -3.589  25.902 100.957  1.00  0.00           C  
ATOM    794  O   SER A 117      -2.901  25.798  99.946  1.00  0.00           O  
ATOM    795  CB  SER A 117      -5.994  26.454 100.606  1.00  0.00           C  
ATOM    796  CEN SER A 117      -6.397  26.343 100.258  1.00  0.00           X  
ATOM    797  H   SER A 117      -3.530  28.137  99.739  1.00  0.00           H  
ATOM    798  N   GLU A 118      -3.473  25.140 102.038  1.00  0.00           N  
ATOM    799  CA  GLU A 118      -2.641  23.975 102.297  1.00  0.00           C  
ATOM    800  C   GLU A 118      -3.227  22.698 101.670  1.00  0.00           C  
ATOM    801  O   GLU A 118      -4.441  22.497 101.693  1.00  0.00           O  
ATOM    802  CB  GLU A 118      -2.459  23.787 103.805  1.00  0.00           C  
ATOM    803  CEN GLU A 118      -1.527  23.993 105.217  1.00  0.00           X  
ATOM    804  H   GLU A 118      -4.077  25.388 102.807  1.00  0.00           H  
ATOM    805  N   GLY A 119      -2.380  21.780 101.190  1.00  0.00           N  
ATOM    806  CA  GLY A 119      -2.868  20.484 100.705  1.00  0.00           C  
ATOM    807  C   GLY A 119      -2.341  20.023  99.347  1.00  0.00           C  
ATOM    808  O   GLY A 119      -2.327  20.800  98.407  1.00  0.00           O  
ATOM    809  CEN GLY A 119      -2.868  20.484 100.705  1.00  0.00           X  
ATOM    810  H   GLY A 119      -1.384  21.942 101.258  1.00  0.00           H  
ATOM    811  N   SER A 120      -1.923  18.751  99.286  1.00  0.00           N  
ATOM    812  CA  SER A 120      -1.389  17.985  98.131  1.00  0.00           C  
ATOM    813  C   SER A 120      -2.371  17.425  97.078  1.00  0.00           C  
ATOM    814  O   SER A 120      -3.453  16.987  97.429  1.00  0.00           O  
ATOM    815  CB  SER A 120      -0.569  16.832  98.676  1.00  0.00           C  
ATOM    816  CEN SER A 120      -0.425  16.420  99.001  1.00  0.00           X  
ATOM    817  H   SER A 120      -2.434  18.141  99.908  1.00  0.00           H  
ATOM    818  N   ALA A 121      -2.052  17.178  95.805  1.00  0.00           N  
ATOM    819  CA  ALA A 121      -0.883  17.306  94.930  1.00  0.00           C  
ATOM    820  C   ALA A 121      -1.434  17.372  93.475  1.00  0.00           C  
ATOM    821  O   ALA A 121      -2.495  16.794  93.222  1.00  0.00           O  
ATOM    822  CB  ALA A 121       0.087  16.149  95.123  1.00  0.00           C  
ATOM    823  CEN ALA A 121       0.086  16.150  95.123  1.00  0.00           X  
ATOM    824  H   ALA A 121      -2.836  16.758  95.326  1.00  0.00           H  
ATOM    825  N   PRO A 122      -0.763  18.009  92.498  1.00  0.00           N  
ATOM    826  CA  PRO A 122      -1.229  18.027  91.113  1.00  0.00           C  
ATOM    827  C   PRO A 122      -1.164  16.619  90.496  1.00  0.00           C  
ATOM    828  O   PRO A 122      -0.272  15.829  90.808  1.00  0.00           O  
ATOM    829  CB  PRO A 122      -0.283  19.016  90.412  1.00  0.00           C  
ATOM    830  CEN PRO A 122       0.503  19.102  92.013  1.00  0.00           X  
ATOM    831  N   GLY A 123      -2.116  16.306  89.615  1.00  0.00           N  
ATOM    832  CA  GLY A 123      -2.167  15.047  88.870  1.00  0.00           C  
ATOM    833  C   GLY A 123      -1.417  15.165  87.543  1.00  0.00           C  
ATOM    834  O   GLY A 123      -0.954  16.239  87.172  1.00  0.00           O  
ATOM    835  CEN GLY A 123      -2.167  15.047  88.870  1.00  0.00           X  
ATOM    836  H   GLY A 123      -2.782  17.020  89.361  1.00  0.00           H  
ATOM    837  N   THR A 124      -1.287  14.037  86.856  1.00  0.00           N  
ATOM    838  CA  THR A 124      -0.661  13.833  85.547  1.00  0.00           C  
ATOM    839  C   THR A 124      -1.471  12.927  84.613  1.00  0.00           C  
ATOM    840  O   THR A 124      -2.172  12.040  85.087  1.00  0.00           O  
ATOM    841  CB  THR A 124       0.750  13.236  85.702  1.00  0.00           C  
ATOM    842  CEN THR A 124       1.296  13.256  85.909  1.00  0.00           X  
ATOM    843  H   THR A 124      -1.664  13.200  87.279  1.00  0.00           H  
ATOM    844  N   SER A 125      -1.242  13.109  83.305  1.00  0.00           N  
ATOM    845  CA  SER A 125      -1.780  12.361  82.152  1.00  0.00           C  
ATOM    846  C   SER A 125      -1.342  10.913  81.906  1.00  0.00           C  
ATOM    847  O   SER A 125      -0.154  10.623  81.968  1.00  0.00           O  
ATOM    848  CB  SER A 125      -1.476  13.162  80.901  1.00  0.00           C  
ATOM    849  CEN SER A 125      -1.200  13.477  80.554  1.00  0.00           X  
ATOM    850  H   SER A 125      -0.357  13.545  83.098  1.00  0.00           H  
ATOM    851  N   THR A 126      -2.246  10.066  81.396  1.00  0.00           N  
ATOM    852  CA  THR A 126      -1.940   8.665  81.028  1.00  0.00           C  
ATOM    853  C   THR A 126      -2.579   8.323  79.667  1.00  0.00           C  
ATOM    854  O   THR A 126      -3.487   9.002  79.204  1.00  0.00           O  
ATOM    855  CB  THR A 126      -2.442   7.669  82.090  1.00  0.00           C  
ATOM    856  CEN THR A 126      -2.447   7.458  82.635  1.00  0.00           X  
ATOM    857  H   THR A 126      -3.049  10.451  80.922  1.00  0.00           H  
ATOM    858  N   GLU A 127      -1.989   7.305  79.051  1.00  0.00           N  
ATOM    859  CA  GLU A 127      -2.234   6.566  77.808  1.00  0.00           C  
ATOM    860  C   GLU A 127      -3.417   5.571  77.713  1.00  0.00           C  
ATOM    861  O   GLU A 127      -3.640   4.762  78.616  1.00  0.00           O  
ATOM    862  CB  GLU A 127      -0.949   5.812  77.459  1.00  0.00           C  
ATOM    863  CEN GLU A 127       0.532   5.726  76.622  1.00  0.00           X  
ATOM    864  H   GLU A 127      -1.145   6.987  79.505  1.00  0.00           H  
ATOM    865  N   PRO A 128      -4.143   5.593  76.569  1.00  0.00           N  
ATOM    866  CA  PRO A 128      -5.256   4.701  76.250  1.00  0.00           C  
ATOM    867  C   PRO A 128      -4.781   3.248  76.051  1.00  0.00           C  
ATOM    868  O   PRO A 128      -3.688   3.039  75.541  1.00  0.00           O  
ATOM    869  CB  PRO A 128      -5.849   5.300  74.964  1.00  0.00           C  
ATOM    870  CEN PRO A 128      -4.500   6.459  75.108  1.00  0.00           X  
ATOM    871  N   SER A 129      -5.607   2.243  76.369  1.00  0.00           N  
ATOM    872  CA  SER A 129      -5.250   0.829  76.138  1.00  0.00           C  
ATOM    873  C   SER A 129      -6.475  -0.079  75.998  1.00  0.00           C  
ATOM    874  O   SER A 129      -7.566   0.232  76.464  1.00  0.00           O  
ATOM    875  CB  SER A 129      -4.368   0.331  77.266  1.00  0.00           C  
ATOM    876  CEN SER A 129      -4.171   0.274  77.770  1.00  0.00           X  
ATOM    877  H   SER A 129      -6.578   2.452  76.547  1.00  0.00           H  
ATOM    878  N   GLU A 130      -6.227  -1.224  75.363  1.00  0.00           N  
ATOM    879  CA  GLU A 130      -7.157  -2.348  75.198  1.00  0.00           C  
ATOM    880  C   GLU A 130      -8.533  -2.096  74.556  1.00  0.00           C  
ATOM    881  O   GLU A 130      -9.572  -2.559  75.011  1.00  0.00           O  
ATOM    882  CB  GLU A 130      -7.381  -2.983  76.572  1.00  0.00           C  
ATOM    883  CEN GLU A 130      -6.990  -4.168  77.732  1.00  0.00           X  
ATOM    884  H   GLU A 130      -5.277  -1.542  75.492  1.00  0.00           H  
ATOM    885  N   GLY A 131      -8.492  -1.488  73.365  1.00  0.00           N  
ATOM    886  CA  GLY A 131      -9.670  -1.106  72.587  1.00  0.00           C  
ATOM    887  C   GLY A 131     -10.040  -2.204  71.587  1.00  0.00           C  
ATOM    888  O   GLY A 131     -10.977  -2.045  70.817  1.00  0.00           O  
ATOM    889  CEN GLY A 131      -9.670  -1.106  72.587  1.00  0.00           X  
ATOM    890  H   GLY A 131      -7.594  -1.403  72.911  1.00  0.00           H  
ATOM    891  N   SER A 132      -9.296  -3.313  71.592  1.00  0.00           N  
ATOM    892  CA  SER A 132      -9.479  -4.425  70.647  1.00  0.00           C  
ATOM    893  C   SER A 132      -9.170  -5.745  71.353  1.00  0.00           C  
ATOM    894  O   SER A 132      -8.380  -5.751  72.292  1.00  0.00           O  
ATOM    895  CB  SER A 132      -8.594  -4.247  69.429  1.00  0.00           C  
ATOM    896  CEN SER A 132      -8.161  -4.105  69.132  1.00  0.00           X  
ATOM    897  H   SER A 132      -8.763  -3.506  72.430  1.00  0.00           H  
ATOM    898  N   ALA A 133      -9.715  -6.864  70.871  1.00  0.00           N  
ATOM    899  CA  ALA A 133      -9.412  -8.187  71.415  1.00  0.00           C  
ATOM    900  C   ALA A 133      -9.577  -9.294  70.351  1.00  0.00           C  
ATOM    901  O   ALA A 133     -10.342  -9.115  69.406  1.00  0.00           O  
ATOM    902  CB  ALA A 133     -10.295  -8.467  72.622  1.00  0.00           C  
ATOM    903  CEN ALA A 133     -10.295  -8.468  72.621  1.00  0.00           X  
ATOM    904  H   ALA A 133     -10.184  -6.836  69.975  1.00  0.00           H  
ATOM    905  N   PRO A 134      -8.838 -10.415  70.478  1.00  0.00           N  
ATOM    906  CA  PRO A 134      -8.937 -11.567  69.580  1.00  0.00           C  
ATOM    907  C   PRO A 134     -10.283 -12.312  69.673  1.00  0.00           C  
ATOM    908  O   PRO A 134     -10.892 -12.399  70.735  1.00  0.00           O  
ATOM    909  CB  PRO A 134      -7.762 -12.457  70.017  1.00  0.00           C  
ATOM    910  CEN PRO A 134      -7.534 -11.211  71.275  1.00  0.00           X  
ATOM    911  N   GLY A 135     -10.705 -12.937  68.570  1.00  0.00           N  
ATOM    912  CA  GLY A 135     -11.930 -13.750  68.492  1.00  0.00           C  
ATOM    913  C   GLY A 135     -11.660 -15.057  67.742  1.00  0.00           C  
ATOM    914  O   GLY A 135     -12.550 -15.561  67.077  1.00  0.00           O  
ATOM    915  CEN GLY A 135     -11.930 -13.751  68.492  1.00  0.00           X  
ATOM    916  H   GLY A 135     -10.143 -12.863  67.732  1.00  0.00           H  
ATOM    917  N   THR A 136     -10.397 -15.440  67.520  1.00  0.00           N  
ATOM    918  CA  THR A 136      -9.916 -16.646  66.802  1.00  0.00           C  
ATOM    919  C   THR A 136     -10.582 -16.907  65.448  1.00  0.00           C  
ATOM    920  O   THR A 136     -11.742 -16.558  65.270  1.00  0.00           O  
ATOM    921  CB  THR A 136     -10.104 -17.906  67.668  1.00  0.00           C  
ATOM    922  CEN THR A 136     -10.009 -18.213  68.156  1.00  0.00           X  
ATOM    923  H   THR A 136      -9.892 -14.633  67.185  1.00  0.00           H  
ATOM    924  N   SER A 137      -9.842 -17.667  64.624  1.00  0.00           N  
ATOM    925  CA  SER A 137     -10.179 -18.130  63.261  1.00  0.00           C  
ATOM    926  C   SER A 137     -10.699 -17.056  62.286  1.00  0.00           C  
ATOM    927  O   SER A 137     -10.704 -15.878  62.588  1.00  0.00           O  
ATOM    928  CB  SER A 137     -11.204 -19.243  63.364  1.00  0.00           C  
ATOM    929  CEN SER A 137     -11.632 -19.524  63.548  1.00  0.00           X  
ATOM    930  H   SER A 137      -9.157 -18.254  65.080  1.00  0.00           H  
ATOM    931  N   GLU A 138     -11.169 -17.332  61.075  1.00  0.00           N  
ATOM    932  CA  GLU A 138     -11.293 -18.582  60.333  1.00  0.00           C  
ATOM    933  C   GLU A 138     -10.956 -18.289  58.852  1.00  0.00           C  
ATOM    934  O   GLU A 138     -11.129 -17.173  58.377  1.00  0.00           O  
ATOM    935  CB  GLU A 138     -12.698 -19.172  60.476  1.00  0.00           C  
ATOM    936  CEN GLU A 138     -13.766 -20.282  61.203  1.00  0.00           X  
ATOM    937  H   GLU A 138     -11.734 -16.588  60.695  1.00  0.00           H  
ATOM    938  N   SER A 139     -10.433 -19.304  58.169  1.00  0.00           N  
ATOM    939  CA  SER A 139     -10.062 -19.401  56.749  1.00  0.00           C  
ATOM    940  C   SER A 139     -11.132 -19.313  55.638  1.00  0.00           C  
ATOM    941  O   SER A 139     -12.150 -19.988  55.709  1.00  0.00           O  
ATOM    942  CB  SER A 139      -9.309 -20.706  56.574  1.00  0.00           C  
ATOM    943  CEN SER A 139      -9.181 -21.230  56.637  1.00  0.00           X  
ATOM    944  H   SER A 139     -10.685 -20.214  58.532  1.00  0.00           H  
ATOM    945  N   ALA A 140     -10.792 -18.656  54.515  1.00  0.00           N  
ATOM    946  CA  ALA A 140     -11.673 -18.505  53.334  1.00  0.00           C  
ATOM    947  C   ALA A 140     -10.869 -18.275  52.030  1.00  0.00           C  
ATOM    948  O   ALA A 140      -9.757 -17.752  52.046  1.00  0.00           O  
ATOM    949  CB  ALA A 140     -12.654 -17.363  53.557  1.00  0.00           C  
ATOM    950  CEN ALA A 140     -12.654 -17.364  53.557  1.00  0.00           X  
ATOM    951  H   ALA A 140      -9.813 -18.711  54.274  1.00  0.00           H  
ATOM    952  N   THR A 141     -11.469 -18.620  50.891  1.00  0.00           N  
ATOM    953  CA  THR A 141     -10.942 -18.419  49.523  1.00  0.00           C  
ATOM    954  C   THR A 141     -12.087 -17.963  48.599  1.00  0.00           C  
ATOM    955  O   THR A 141     -13.236 -17.981  49.053  1.00  0.00           O  
ATOM    956  CB  THR A 141     -10.301 -19.698  48.954  1.00  0.00           C  
ATOM    957  CEN THR A 141      -9.903 -20.125  48.972  1.00  0.00           X  
ATOM    958  H   THR A 141     -12.459 -18.819  50.919  1.00  0.00           H  
ATOM    959  N   PRO A 142     -11.844 -17.531  47.339  1.00  0.00           N  
ATOM    960  CA  PRO A 142     -10.471 -17.407  46.800  1.00  0.00           C  
ATOM    961  C   PRO A 142     -10.250 -16.166  45.900  1.00  0.00           C  
ATOM    962  O   PRO A 142     -10.788 -16.053  44.810  1.00  0.00           O  
ATOM    963  CB  PRO A 142     -10.281 -18.715  46.013  1.00  0.00           C  
ATOM    964  CEN PRO A 142     -11.983 -19.008  46.464  1.00  0.00           X  
ATOM    965  N   GLU A 143      -9.662 -15.084  46.418  1.00  0.00           N  
ATOM    966  CA  GLU A 143      -9.263 -13.845  45.714  1.00  0.00           C  
ATOM    967  C   GLU A 143     -10.293 -13.208  44.747  1.00  0.00           C  
ATOM    968  O   GLU A 143      -9.970 -12.753  43.658  1.00  0.00           O  
ATOM    969  CB  GLU A 143      -7.972 -14.119  44.939  1.00  0.00           C  
ATOM    970  CEN GLU A 143      -6.272 -14.063  44.836  1.00  0.00           X  
ATOM    971  H   GLU A 143     -10.154 -14.841  47.267  1.00  0.00           H  
ATOM    972  N   SER A 144     -11.540 -13.161  45.250  1.00  0.00           N  
ATOM    973  CA  SER A 144     -12.758 -12.557  44.674  1.00  0.00           C  
ATOM    974  C   SER A 144     -12.879 -12.219  43.176  1.00  0.00           C  
ATOM    975  O   SER A 144     -12.257 -12.839  42.323  1.00  0.00           O  
ATOM    976  CB  SER A 144     -13.029 -11.285  45.453  1.00  0.00           C  
ATOM    977  CEN SER A 144     -12.929 -10.820  45.717  1.00  0.00           X  
ATOM    978  H   SER A 144     -11.534 -13.007  46.249  1.00  0.00           H  
ATOM    979  N   GLY A 145     -13.505 -11.068  42.876  1.00  0.00           N  
ATOM    980  CA  GLY A 145     -13.686 -10.581  41.498  1.00  0.00           C  
ATOM    981  C   GLY A 145     -15.151 -10.328  41.081  1.00  0.00           C  
ATOM    982  O   GLY A 145     -16.036 -10.903  41.708  1.00  0.00           O  
ATOM    983  CEN GLY A 145     -13.686 -10.581  41.498  1.00  0.00           X  
ATOM    984  H   GLY A 145     -13.740 -10.435  43.626  1.00  0.00           H  
ATOM    985  N   PRO A 146     -15.444  -9.482  40.066  1.00  0.00           N  
ATOM    986  CA  PRO A 146     -16.798  -9.156  39.603  1.00  0.00           C  
ATOM    987  C   PRO A 146     -17.534 -10.342  38.958  1.00  0.00           C  
ATOM    988  O   PRO A 146     -16.932 -11.154  38.259  1.00  0.00           O  
ATOM    989  CB  PRO A 146     -16.565  -8.018  38.596  1.00  0.00           C  
ATOM    990  CEN PRO A 146     -14.841  -8.325  38.937  1.00  0.00           X  
ATOM    991  N   GLY A 147     -18.855 -10.413  39.143  1.00  0.00           N  
ATOM    992  CA  GLY A 147     -19.715 -11.445  38.564  1.00  0.00           C  
ATOM    993  C   GLY A 147     -20.033 -11.136  37.106  1.00  0.00           C  
ATOM    994  O   GLY A 147     -19.805 -10.025  36.638  1.00  0.00           O  
ATOM    995  CEN GLY A 147     -19.715 -11.445  38.564  1.00  0.00           X  
ATOM    996  H   GLY A 147     -19.300  -9.723  39.730  1.00  0.00           H  
ATOM    997  N   SER A 148     -20.499 -12.161  36.409  1.00  0.00           N  
ATOM    998  CA  SER A 148     -20.933 -12.188  35.017  1.00  0.00           C  
ATOM    999  C   SER A 148     -22.275 -11.499  34.731  1.00  0.00           C  
ATOM   1000  O   SER A 148     -23.195 -11.486  35.545  1.00  0.00           O  
ATOM   1001  CB  SER A 148     -20.996 -13.631  34.555  1.00  0.00           C  
ATOM   1002  CEN SER A 148     -21.083 -14.167  34.576  1.00  0.00           X  
ATOM   1003  H   SER A 148     -20.494 -13.064  36.861  1.00  0.00           H  
ATOM   1004  N   GLU A 149     -22.329 -10.961  33.512  1.00  0.00           N  
ATOM   1005  CA  GLU A 149     -23.413 -10.285  32.796  1.00  0.00           C  
ATOM   1006  C   GLU A 149     -23.644 -10.744  31.339  1.00  0.00           C  
ATOM   1007  O   GLU A 149     -22.706 -10.968  30.572  1.00  0.00           O  
ATOM   1008  CB  GLU A 149     -23.154  -8.777  32.813  1.00  0.00           C  
ATOM   1009  CEN GLU A 149     -23.420  -7.241  33.501  1.00  0.00           X  
ATOM   1010  H   GLU A 149     -21.483 -11.051  32.968  1.00  0.00           H  
ATOM   1011  N   PRO A 150     -24.916 -10.772  30.909  1.00  0.00           N  
ATOM   1012  CA  PRO A 150     -25.129 -11.151  29.514  1.00  0.00           C  
ATOM   1013  C   PRO A 150     -24.572 -10.122  28.529  1.00  0.00           C  
ATOM   1014  O   PRO A 150     -24.621  -8.911  28.747  1.00  0.00           O  
ATOM   1015  CB  PRO A 150     -26.657 -11.281  29.402  1.00  0.00           C  
ATOM   1016  CEN PRO A 150     -26.636 -10.735  31.101  1.00  0.00           X  
ATOM   1017  N   ALA A 151     -24.084 -10.629  27.400  1.00  0.00           N  
ATOM   1018  CA  ALA A 151     -23.575  -9.849  26.287  1.00  0.00           C  
ATOM   1019  C   ALA A 151     -24.705  -9.058  25.603  1.00  0.00           C  
ATOM   1020  O   ALA A 151     -25.839  -9.526  25.505  1.00  0.00           O  
ATOM   1021  CB  ALA A 151     -22.869 -10.758  25.292  1.00  0.00           C  
ATOM   1022  CEN ALA A 151     -22.870 -10.758  25.292  1.00  0.00           X  
ATOM   1023  H   ALA A 151     -24.149 -11.626  27.262  1.00  0.00           H  
ATOM   1024  N   THR A 152     -24.392  -7.876  25.081  1.00  0.00           N  
ATOM   1025  CA  THR A 152     -25.364  -7.061  24.352  1.00  0.00           C  
ATOM   1026  C   THR A 152     -24.708  -6.589  23.071  1.00  0.00           C  
ATOM   1027  O   THR A 152     -23.484  -6.537  22.948  1.00  0.00           O  
ATOM   1028  CB  THR A 152     -25.848  -5.847  25.166  1.00  0.00           C  
ATOM   1029  CEN THR A 152     -26.114  -5.612  25.630  1.00  0.00           X  
ATOM   1030  H   THR A 152     -23.431  -7.569  25.117  1.00  0.00           H  
ATOM   1031  N   SER A 153     -25.574  -6.276  22.115  1.00  0.00           N  
ATOM   1032  CA  SER A 153     -25.243  -5.757  20.796  1.00  0.00           C  
ATOM   1033  C   SER A 153     -24.714  -4.324  20.924  1.00  0.00           C  
ATOM   1034  O   SER A 153     -25.205  -3.540  21.732  1.00  0.00           O  
ATOM   1035  CB  SER A 153     -26.456  -5.808  19.888  1.00  0.00           C  
ATOM   1036  CEN SER A 153     -26.978  -5.787  19.736  1.00  0.00           X  
ATOM   1037  H   SER A 153     -26.543  -6.215  22.391  1.00  0.00           H  
ATOM   1038  N   GLY A 154     -23.665  -4.021  20.169  1.00  0.00           N  
ATOM   1039  CA  GLY A 154     -23.039  -2.705  20.084  1.00  0.00           C  
ATOM   1040  C   GLY A 154     -23.411  -2.008  18.780  1.00  0.00           C  
ATOM   1041  O   GLY A 154     -22.893  -0.939  18.473  1.00  0.00           O  
ATOM   1042  CEN GLY A 154     -23.039  -2.705  20.084  1.00  0.00           X  
ATOM   1043  H   GLY A 154     -23.194  -4.791  19.715  1.00  0.00           H  
ATOM   1044  N   SER A 155     -24.274  -2.651  17.990  1.00  0.00           N  
ATOM   1045  CA  SER A 155     -24.666  -2.154  16.678  1.00  0.00           C  
ATOM   1046  C   SER A 155     -25.487  -0.894  16.993  1.00  0.00           C  
ATOM   1047  O   SER A 155     -25.958  -0.715  18.106  1.00  0.00           O  
ATOM   1048  CB  SER A 155     -25.461  -3.181  15.895  1.00  0.00           C  
ATOM   1049  CEN SER A 155     -25.801  -3.594  15.798  1.00  0.00           X  
ATOM   1050  H   SER A 155     -24.992  -3.197  18.446  1.00  0.00           H  
ATOM   1051  N   GLU A 156     -25.565   0.115  16.145  1.00  0.00           N  
ATOM   1052  CA  GLU A 156     -24.878   0.129  14.878  1.00  0.00           C  
ATOM   1053  C   GLU A 156     -24.666   1.633  14.572  1.00  0.00           C  
ATOM   1054  O   GLU A 156     -25.558   2.443  14.794  1.00  0.00           O  
ATOM   1055  CB  GLU A 156     -25.682  -0.579  13.786  1.00  0.00           C  
ATOM   1056  CEN GLU A 156     -25.965  -1.951  12.814  1.00  0.00           X  
ATOM   1057  H   GLU A 156     -26.521   0.421  16.031  1.00  0.00           H  
ATOM   1058  N   THR A 157     -23.536   2.026  13.974  1.00  0.00           N  
ATOM   1059  CA  THR A 157     -23.342   3.443  13.601  1.00  0.00           C  
ATOM   1060  C   THR A 157     -23.525   3.575  12.082  1.00  0.00           C  
ATOM   1061  O   THR A 157     -22.803   2.921  11.328  1.00  0.00           O  
ATOM   1062  CB  THR A 157     -21.952   3.971  14.003  1.00  0.00           C  
ATOM   1063  CEN THR A 157     -21.547   4.096  14.404  1.00  0.00           X  
ATOM   1064  H   THR A 157     -23.010   1.339  13.452  1.00  0.00           H  
ATOM   1065  N   PRO A 158     -24.519   4.335  11.588  1.00  0.00           N  
ATOM   1066  CA  PRO A 158     -24.906   4.458  10.190  1.00  0.00           C  
ATOM   1067  C   PRO A 158     -23.799   5.265   9.517  1.00  0.00           C  
ATOM   1068  O   PRO A 158     -23.859   6.482   9.383  1.00  0.00           O  
ATOM   1069  CB  PRO A 158     -26.263   5.182  10.202  1.00  0.00           C  
ATOM   1070  CEN PRO A 158     -26.040   5.166  11.972  1.00  0.00           X  
ATOM   1071  N   GLY A 159     -22.688   4.608   9.244  1.00  0.00           N  
ATOM   1072  CA  GLY A 159     -21.597   5.281   8.547  1.00  0.00           C  
ATOM   1073  C   GLY A 159     -20.465   4.353   8.172  1.00  0.00           C  
ATOM   1074  O   GLY A 159     -19.926   4.490   7.088  1.00  0.00           O  
ATOM   1075  CEN GLY A 159     -21.597   5.281   8.547  1.00  0.00           X  
ATOM   1076  H   GLY A 159     -22.637   3.618   9.441  1.00  0.00           H  
ATOM   1077  N   MET A 160     -20.166   3.351   9.004  1.00  0.00           N  
ATOM   1078  CA  MET A 160     -19.048   2.437   8.746  1.00  0.00           C  
ATOM   1079  C   MET A 160     -19.315   1.588   7.500  1.00  0.00           C  
ATOM   1080  O   MET A 160     -18.434   1.472   6.668  1.00  0.00           O  
ATOM   1081  CB  MET A 160     -18.806   1.539   9.958  1.00  0.00           C  
ATOM   1082  CEN MET A 160     -17.676   1.237  11.265  1.00  0.00           X  
ATOM   1083  H   MET A 160     -20.708   3.241   9.851  1.00  0.00           H  
ATOM   1084  N   TYR A 161     -20.539   1.077   7.325  1.00  0.00           N  
ATOM   1085  CA  TYR A 161     -20.887   0.229   6.178  1.00  0.00           C  
ATOM   1086  C   TYR A 161     -20.736   0.935   4.822  1.00  0.00           C  
ATOM   1087  O   TYR A 161     -19.983   0.452   3.989  1.00  0.00           O  
ATOM   1088  CB  TYR A 161     -22.321  -0.283   6.330  1.00  0.00           C  
ATOM   1089  CEN TYR A 161     -23.196  -1.706   6.857  1.00  0.00           X  
ATOM   1090  H   TYR A 161     -21.245   1.241   8.029  1.00  0.00           H  
ATOM   1091  N   GLY A 162     -21.433   2.059   4.606  1.00  0.00           N  
ATOM   1092  CA  GLY A 162     -21.270   2.873   3.394  1.00  0.00           C  
ATOM   1093  C   GLY A 162     -19.810   3.271   3.211  1.00  0.00           C  
ATOM   1094  O   GLY A 162     -19.196   2.866   2.240  1.00  0.00           O  
ATOM   1095  CEN GLY A 162     -21.270   2.873   3.394  1.00  0.00           X  
ATOM   1096  H   GLY A 162     -21.968   2.452   5.366  1.00  0.00           H  
ATOM   1097  N   LYS A 163     -19.229   3.897   4.245  1.00  0.00           N  
ATOM   1098  CA  LYS A 163     -17.852   4.422   4.217  1.00  0.00           C  
ATOM   1099  C   LYS A 163     -16.832   3.414   3.694  1.00  0.00           C  
ATOM   1100  O   LYS A 163     -15.923   3.765   2.959  1.00  0.00           O  
ATOM   1101  CB  LYS A 163     -17.437   4.885   5.615  1.00  0.00           C  
ATOM   1102  CEN LYS A 163     -17.098   6.475   6.968  1.00  0.00           X  
ATOM   1103  H   LYS A 163     -19.778   4.060   5.076  1.00  0.00           H  
ATOM   1104  N   LEU A 164     -16.963   2.165   4.122  1.00  0.00           N  
ATOM   1105  CA  LEU A 164     -16.101   1.081   3.690  1.00  0.00           C  
ATOM   1106  C   LEU A 164     -16.184   0.826   2.184  1.00  0.00           C  
ATOM   1107  O   LEU A 164     -15.156   0.673   1.534  1.00  0.00           O  
ATOM   1108  CB  LEU A 164     -16.454  -0.196   4.464  1.00  0.00           C  
ATOM   1109  CEN LEU A 164     -15.781  -0.922   5.644  1.00  0.00           X  
ATOM   1110  H   LEU A 164     -17.696   1.967   4.789  1.00  0.00           H  
ATOM   1111  N   ASN A 165     -17.403   0.774   1.647  1.00  0.00           N  
ATOM   1112  CA  ASN A 165     -17.601   0.500   0.232  1.00  0.00           C  
ATOM   1113  C   ASN A 165     -17.095   1.663  -0.614  1.00  0.00           C  
ATOM   1114  O   ASN A 165     -16.441   1.401  -1.615  1.00  0.00           O  
ATOM   1115  CB  ASN A 165     -19.057   0.210  -0.082  1.00  0.00           C  
ATOM   1116  CEN ASN A 165     -19.689  -0.625  -0.159  1.00  0.00           X  
ATOM   1117  H   ASN A 165     -18.194   1.086   2.188  1.00  0.00           H  
ATOM   1118  N   ASP A 166     -17.321   2.906  -0.178  1.00  0.00           N  
ATOM   1119  CA  ASP A 166     -16.903   4.106  -0.910  1.00  0.00           C  
ATOM   1120  C   ASP A 166     -15.364   4.187  -0.964  1.00  0.00           C  
ATOM   1121  O   ASP A 166     -14.780   4.377  -2.028  1.00  0.00           O  
ATOM   1122  CB  ASP A 166     -17.483   5.365  -0.260  1.00  0.00           C  
ATOM   1123  CEN ASP A 166     -18.262   6.013  -0.364  1.00  0.00           X  
ATOM   1124  H   ASP A 166     -17.895   3.043   0.640  1.00  0.00           H  
ATOM   1125  N   LEU A 167     -14.694   3.896   0.157  1.00  0.00           N  
ATOM   1126  CA  LEU A 167     -13.232   3.882   0.230  1.00  0.00           C  
ATOM   1127  C   LEU A 167     -12.598   2.791  -0.644  1.00  0.00           C  
ATOM   1128  O   LEU A 167     -11.626   3.037  -1.359  1.00  0.00           O  
ATOM   1129  CB  LEU A 167     -12.791   3.707   1.689  1.00  0.00           C  
ATOM   1130  CEN LEU A 167     -12.241   4.690   2.740  1.00  0.00           X  
ATOM   1131  H   LEU A 167     -15.221   3.795   1.013  1.00  0.00           H  
ATOM   1132  N   LEU A 168     -13.112   1.560  -0.564  1.00  0.00           N  
ATOM   1133  CA  LEU A 168     -12.598   0.448  -1.359  1.00  0.00           C  
ATOM   1134  C   LEU A 168     -12.735   0.730  -2.862  1.00  0.00           C  
ATOM   1135  O   LEU A 168     -11.774   0.535  -3.605  1.00  0.00           O  
ATOM   1136  CB  LEU A 168     -13.330  -0.848  -0.987  1.00  0.00           C  
ATOM   1137  CEN LEU A 168     -12.925  -2.071  -0.142  1.00  0.00           X  
ATOM   1138  H   LEU A 168     -13.928   1.423   0.013  1.00  0.00           H  
ATOM   1139  N   GLU A 169     -13.911   1.172  -3.304  1.00  0.00           N  
ATOM   1140  CA  GLU A 169     -14.210   1.458  -4.710  1.00  0.00           C  
ATOM   1141  C   GLU A 169     -13.290   2.552  -5.259  1.00  0.00           C  
ATOM   1142  O   GLU A 169     -12.697   2.361  -6.323  1.00  0.00           O  
ATOM   1143  CB  GLU A 169     -15.674   1.871  -4.873  1.00  0.00           C  
ATOM   1144  CEN GLU A 169     -17.282   1.481  -5.281  1.00  0.00           X  
ATOM   1145  H   GLU A 169     -14.621   1.410  -2.629  1.00  0.00           H  
ATOM   1146  N   ASP A 170     -13.088   3.629  -4.496  1.00  0.00           N  
ATOM   1147  CA  ASP A 170     -12.194   4.719  -4.876  1.00  0.00           C  
ATOM   1148  C   ASP A 170     -10.747   4.226  -5.012  1.00  0.00           C  
ATOM   1149  O   ASP A 170     -10.066   4.491  -6.000  1.00  0.00           O  
ATOM   1150  CB  ASP A 170     -12.272   5.855  -3.853  1.00  0.00           C  
ATOM   1151  CEN ASP A 170     -12.732   6.753  -3.712  1.00  0.00           X  
ATOM   1152  H   ASP A 170     -13.655   3.753  -3.671  1.00  0.00           H  
ATOM   1153  N   LEU A 171     -10.272   3.389  -4.093  1.00  0.00           N  
ATOM   1154  CA  LEU A 171      -8.918   2.830  -4.173  1.00  0.00           C  
ATOM   1155  C   LEU A 171      -8.709   1.966  -5.432  1.00  0.00           C  
ATOM   1156  O   LEU A 171      -7.707   2.101  -6.147  1.00  0.00           O  
ATOM   1157  CB  LEU A 171      -8.623   2.007  -2.913  1.00  0.00           C  
ATOM   1158  CEN LEU A 171      -7.785   2.291  -1.651  1.00  0.00           X  
ATOM   1159  H   LEU A 171     -10.852   3.184  -3.290  1.00  0.00           H  
ATOM   1160  N   GLN A 172      -9.675   1.104  -5.759  1.00  0.00           N  
ATOM   1161  CA  GLN A 172      -9.618   0.265  -6.954  1.00  0.00           C  
ATOM   1162  C   GLN A 172      -9.590   1.079  -8.246  1.00  0.00           C  
ATOM   1163  O   GLN A 172      -8.841   0.753  -9.172  1.00  0.00           O  
ATOM   1164  CB  GLN A 172     -10.814  -0.690  -6.982  1.00  0.00           C  
ATOM   1165  CEN GLN A 172     -11.335  -2.323  -6.652  1.00  0.00           X  
ATOM   1166  H   GLN A 172     -10.510   1.096  -5.191  1.00  0.00           H  
ATOM   1167  N   GLU A 173     -10.409   2.116  -8.353  1.00  0.00           N  
ATOM   1168  CA  GLU A 173     -10.443   2.975  -9.527  1.00  0.00           C  
ATOM   1169  C   GLU A 173      -9.113   3.734  -9.701  1.00  0.00           C  
ATOM   1170  O   GLU A 173      -8.577   3.745 -10.815  1.00  0.00           O  
ATOM   1171  CB  GLU A 173     -11.610   3.960  -9.427  1.00  0.00           C  
ATOM   1172  CEN GLU A 173     -13.204   4.407  -9.832  1.00  0.00           X  
ATOM   1173  H   GLU A 173     -11.020   2.351  -7.582  1.00  0.00           H  
ATOM   1174  N   VAL A 174      -8.476   4.209  -8.616  1.00  0.00           N  
ATOM   1175  CA  VAL A 174      -7.179   4.922  -8.665  1.00  0.00           C  
ATOM   1176  C   VAL A 174      -6.072   3.964  -9.121  1.00  0.00           C  
ATOM   1177  O   VAL A 174      -5.227   4.361  -9.925  1.00  0.00           O  
ATOM   1178  CB  VAL A 174      -6.797   5.524  -7.299  1.00  0.00           C  
ATOM   1179  CEN VAL A 174      -6.724   6.116  -6.956  1.00  0.00           X  
ATOM   1180  H   VAL A 174      -8.926   4.077  -7.720  1.00  0.00           H  
ATOM   1181  N   LEU A 175      -6.097   2.699  -8.678  1.00  0.00           N  
ATOM   1182  CA  LEU A 175      -5.125   1.678  -9.101  1.00  0.00           C  
ATOM   1183  C   LEU A 175      -5.241   1.344 -10.591  1.00  0.00           C  
ATOM   1184  O   LEU A 175      -4.241   1.309 -11.313  1.00  0.00           O  
ATOM   1185  CB  LEU A 175      -5.304   0.406  -8.263  1.00  0.00           C  
ATOM   1186  CEN LEU A 175      -4.505  -0.196  -7.092  1.00  0.00           X  
ATOM   1187  H   LEU A 175      -6.794   2.456  -7.990  1.00  0.00           H  
ATOM   1188  N   LYS A 176      -6.463   1.109 -11.088  1.00  0.00           N  
ATOM   1189  CA  LYS A 176      -6.684   0.782 -12.506  1.00  0.00           C  
ATOM   1190  C   LYS A 176      -6.211   1.911 -13.409  1.00  0.00           C  
ATOM   1191  O   LYS A 176      -5.536   1.641 -14.402  1.00  0.00           O  
ATOM   1192  CB  LYS A 176      -8.161   0.488 -12.771  1.00  0.00           C  
ATOM   1193  CEN LYS A 176      -9.687  -0.931 -13.136  1.00  0.00           X  
ATOM   1194  H   LYS A 176      -7.248   1.174 -10.455  1.00  0.00           H  
ATOM   1195  N   ASN A 177      -6.563   3.153 -13.096  1.00  0.00           N  
ATOM   1196  CA  ASN A 177      -6.111   4.308 -13.856  1.00  0.00           C  
ATOM   1197  C   ASN A 177      -4.584   4.396 -13.851  1.00  0.00           C  
ATOM   1198  O   ASN A 177      -3.983   4.157 -14.890  1.00  0.00           O  
ATOM   1199  CB  ASN A 177      -6.719   5.593 -13.326  1.00  0.00           C  
ATOM   1200  CEN ASN A 177      -7.558   6.196 -13.511  1.00  0.00           X  
ATOM   1201  H   ASN A 177      -7.158   3.302 -12.294  1.00  0.00           H  
ATOM   1202  N   LEU A 178      -3.932   4.554 -12.698  1.00  0.00           N  
ATOM   1203  CA  LEU A 178      -2.481   4.732 -12.619  1.00  0.00           C  
ATOM   1204  C   LEU A 178      -1.716   3.610 -13.350  1.00  0.00           C  
ATOM   1205  O   LEU A 178      -0.711   3.873 -14.013  1.00  0.00           O  
ATOM   1206  CB  LEU A 178      -2.047   4.802 -11.150  1.00  0.00           C  
ATOM   1207  CEN LEU A 178      -1.636   5.972 -10.235  1.00  0.00           X  
ATOM   1208  H   LEU A 178      -4.462   4.581 -11.840  1.00  0.00           H  
ATOM   1209  N   HIS A 179      -2.243   2.385 -13.342  1.00  0.00           N  
ATOM   1210  CA  HIS A 179      -1.644   1.246 -14.042  1.00  0.00           C  
ATOM   1211  C   HIS A 179      -1.533   1.441 -15.564  1.00  0.00           C  
ATOM   1212  O   HIS A 179      -0.519   1.077 -16.164  1.00  0.00           O  
ATOM   1213  CB  HIS A 179      -2.447  -0.025 -13.748  1.00  0.00           C  
ATOM   1214  CEN HIS A 179      -2.414  -1.116 -12.832  1.00  0.00           X  
ATOM   1215  H   HIS A 179      -3.050   2.221 -12.756  1.00  0.00           H  
ATOM   1216  N   LYS A 180      -2.546   2.022 -16.221  1.00  0.00           N  
ATOM   1217  CA  LYS A 180      -2.486   2.310 -17.667  1.00  0.00           C  
ATOM   1218  C   LYS A 180      -1.704   3.607 -17.937  1.00  0.00           C  
ATOM   1219  O   LYS A 180      -0.891   3.641 -18.865  1.00  0.00           O  
ATOM   1220  CB  LYS A 180      -3.894   2.412 -18.255  1.00  0.00           C  
ATOM   1221  CEN LYS A 180      -5.446   1.540 -19.399  1.00  0.00           X  
ATOM   1222  H   LYS A 180      -3.318   2.384 -15.678  1.00  0.00           H  
ATOM   1223  N   ASN A 181      -1.900   4.643 -17.119  1.00  0.00           N  
ATOM   1224  CA  ASN A 181      -1.350   5.992 -17.330  1.00  0.00           C  
ATOM   1225  C   ASN A 181       0.154   6.003 -17.531  1.00  0.00           C  
ATOM   1226  O   ASN A 181       0.651   6.837 -18.292  1.00  0.00           O  
ATOM   1227  CB  ASN A 181      -1.710   6.916 -16.181  1.00  0.00           C  
ATOM   1228  CEN ASN A 181      -2.469   7.597 -15.934  1.00  0.00           X  
ATOM   1229  H   ASN A 181      -2.602   4.535 -16.399  1.00  0.00           H  
ATOM   1230  N   ASP A 182       0.860   5.048 -16.926  1.00  0.00           N  
ATOM   1231  CA  ASP A 182       2.315   4.940 -17.016  1.00  0.00           C  
ATOM   1232  C   ASP A 182       2.805   5.000 -18.483  1.00  0.00           C  
ATOM   1233  O   ASP A 182       3.886   5.515 -18.789  1.00  0.00           O  
ATOM   1234  CB  ASP A 182       2.787   3.644 -16.352  1.00  0.00           C  
ATOM   1235  CEN ASP A 182       3.161   3.307 -15.466  1.00  0.00           X  
ATOM   1236  H   ASP A 182       0.371   4.392 -16.330  1.00  0.00           H  
ATOM   1237  N   ARG A 183       1.956   4.576 -19.438  1.00  0.00           N  
ATOM   1238  CA  ARG A 183       2.258   4.617 -20.873  1.00  0.00           C  
ATOM   1239  C   ARG A 183       2.553   6.000 -21.457  1.00  0.00           C  
ATOM   1240  O   ARG A 183       3.314   6.042 -22.423  1.00  0.00           O  
ATOM   1241  CB  ARG A 183       1.159   3.935 -21.674  1.00  0.00           C  
ATOM   1242  CEN ARG A 183      -0.109   2.183 -22.888  1.00  0.00           X  
ATOM   1243  H   ARG A 183       1.071   4.199 -19.128  1.00  0.00           H  
ATOM   1244  N   SER A 184       2.002   7.105 -20.939  1.00  0.00           N  
ATOM   1245  CA  SER A 184       2.300   8.453 -21.475  1.00  0.00           C  
ATOM   1246  C   SER A 184       2.870   9.490 -20.502  1.00  0.00           C  
ATOM   1247  O   SER A 184       3.492  10.427 -20.979  1.00  0.00           O  
ATOM   1248  CB  SER A 184       1.036   9.017 -22.094  1.00  0.00           C  
ATOM   1249  CEN SER A 184       0.507   9.125 -22.159  1.00  0.00           X  
ATOM   1250  H   SER A 184       1.225   7.000 -20.304  1.00  0.00           H  
ATOM   1251  N   GLY A 185       2.751   9.318 -19.181  1.00  0.00           N  
ATOM   1252  CA  GLY A 185       3.271  10.263 -18.179  1.00  0.00           C  
ATOM   1253  C   GLY A 185       2.623  11.662 -18.142  1.00  0.00           C  
ATOM   1254  O   GLY A 185       1.626  11.903 -18.809  1.00  0.00           O  
ATOM   1255  CEN GLY A 185       3.272  10.263 -18.179  1.00  0.00           X  
ATOM   1256  H   GLY A 185       2.393   8.429 -18.857  1.00  0.00           H  
ATOM   1257  N   LYS A 186       3.325  12.612 -17.506  1.00  0.00           N  
ATOM   1258  CA  LYS A 186       2.991  14.039 -17.260  1.00  0.00           C  
ATOM   1259  C   LYS A 186       1.674  14.359 -16.555  1.00  0.00           C  
ATOM   1260  O   LYS A 186       1.477  13.808 -15.477  1.00  0.00           O  
ATOM   1261  CB  LYS A 186       3.006  14.788 -18.593  1.00  0.00           C  
ATOM   1262  CEN LYS A 186       4.015  16.077 -19.934  1.00  0.00           X  
ATOM   1263  H   LYS A 186       4.228  12.321 -17.165  1.00  0.00           H  
ATOM   1264  N   ASP A 187       0.767  15.147 -17.126  1.00  0.00           N  
ATOM   1265  CA  ASP A 187      -0.444  15.529 -16.370  1.00  0.00           C  
ATOM   1266  C   ASP A 187      -1.001  14.398 -15.493  1.00  0.00           C  
ATOM   1267  O   ASP A 187      -0.908  14.425 -14.270  1.00  0.00           O  
ATOM   1268  CB  ASP A 187      -1.533  16.006 -17.334  1.00  0.00           C  
ATOM   1269  CEN ASP A 187      -1.917  16.868 -17.719  1.00  0.00           X  
ATOM   1270  H   ASP A 187       1.038  15.711 -17.915  1.00  0.00           H  
ATOM   1271  N   ASN A 188      -1.470  13.332 -16.120  1.00  0.00           N  
ATOM   1272  CA  ASN A 188      -2.174  12.273 -15.418  1.00  0.00           C  
ATOM   1273  C   ASN A 188      -1.383  11.676 -14.230  1.00  0.00           C  
ATOM   1274  O   ASN A 188      -1.989  11.174 -13.282  1.00  0.00           O  
ATOM   1275  CB  ASN A 188      -2.566  11.173 -16.386  1.00  0.00           C  
ATOM   1276  CEN ASN A 188      -3.379  10.926 -17.002  1.00  0.00           X  
ATOM   1277  H   ASN A 188      -1.518  13.368 -17.128  1.00  0.00           H  
ATOM   1278  N   ILE A 189      -0.043  11.619 -14.278  1.00  0.00           N  
ATOM   1279  CA  ILE A 189       0.742  11.009 -13.182  1.00  0.00           C  
ATOM   1280  C   ILE A 189       0.558  11.831 -11.906  1.00  0.00           C  
ATOM   1281  O   ILE A 189       0.439  11.254 -10.833  1.00  0.00           O  
ATOM   1282  CB  ILE A 189       2.241  10.919 -13.519  1.00  0.00           C  
ATOM   1283  CEN ILE A 189       3.015  10.315 -13.994  1.00  0.00           X  
ATOM   1284  H   ILE A 189       0.436  12.138 -15.000  1.00  0.00           H  
ATOM   1285  N   HIS A 190       0.463  13.158 -12.033  1.00  0.00           N  
ATOM   1286  CA  HIS A 190       0.262  14.055 -10.891  1.00  0.00           C  
ATOM   1287  C   HIS A 190      -1.107  13.843 -10.233  1.00  0.00           C  
ATOM   1288  O   HIS A 190      -1.177  13.671  -9.020  1.00  0.00           O  
ATOM   1289  CB  HIS A 190       0.409  15.517 -11.326  1.00  0.00           C  
ATOM   1290  CEN HIS A 190       1.419  16.521 -11.356  1.00  0.00           X  
ATOM   1291  H   HIS A 190       0.416  13.560 -12.959  1.00  0.00           H  
ATOM   1292  N   ASP A 191      -2.185  13.808 -11.020  1.00  0.00           N  
ATOM   1293  CA  ASP A 191      -3.533  13.593 -10.488  1.00  0.00           C  
ATOM   1294  C   ASP A 191      -3.666  12.207  -9.844  1.00  0.00           C  
ATOM   1295  O   ASP A 191      -4.274  12.077  -8.785  1.00  0.00           O  
ATOM   1296  CB  ASP A 191      -4.577  13.760 -11.595  1.00  0.00           C  
ATOM   1297  CEN ASP A 191      -5.220  14.457 -11.968  1.00  0.00           X  
ATOM   1298  H   ASP A 191      -2.086  14.010 -12.005  1.00  0.00           H  
ATOM   1299  N   VAL A 192      -3.058  11.182 -10.448  1.00  0.00           N  
ATOM   1300  CA  VAL A 192      -3.068   9.812  -9.912  1.00  0.00           C  
ATOM   1301  C   VAL A 192      -2.349   9.746  -8.565  1.00  0.00           C  
ATOM   1302  O   VAL A 192      -2.876   9.134  -7.646  1.00  0.00           O  
ATOM   1303  CB  VAL A 192      -2.408   8.814 -10.882  1.00  0.00           C  
ATOM   1304  CEN VAL A 192      -2.536   8.291 -11.312  1.00  0.00           X  
ATOM   1305  H   VAL A 192      -2.533  11.374 -11.288  1.00  0.00           H  
ATOM   1306  N   ASP A 193      -1.187  10.394  -8.433  1.00  0.00           N  
ATOM   1307  CA  ASP A 193      -0.419  10.421  -7.183  1.00  0.00           C  
ATOM   1308  C   ASP A 193      -1.205  11.107  -6.060  1.00  0.00           C  
ATOM   1309  O   ASP A 193      -1.314  10.557  -4.966  1.00  0.00           O  
ATOM   1310  CB  ASP A 193       0.922  11.129  -7.395  1.00  0.00           C  
ATOM   1311  CEN ASP A 193       1.901  10.917  -7.576  1.00  0.00           X  
ATOM   1312  H   ASP A 193      -0.799  10.878  -9.230  1.00  0.00           H  
ATOM   1313  N   ASN A 194      -1.850  12.242  -6.345  1.00  0.00           N  
ATOM   1314  CA  ASN A 194      -2.680  12.963  -5.374  1.00  0.00           C  
ATOM   1315  C   ASN A 194      -3.866  12.123  -4.896  1.00  0.00           C  
ATOM   1316  O   ASN A 194      -4.184  12.094  -3.713  1.00  0.00           O  
ATOM   1317  CB  ASN A 194      -3.173  14.281  -5.944  1.00  0.00           C  
ATOM   1318  CEN ASN A 194      -2.870  15.285  -5.967  1.00  0.00           X  
ATOM   1319  H   ASN A 194      -1.740  12.634  -7.271  1.00  0.00           H  
ATOM   1320  N   HIS A 195      -4.532  11.431  -5.821  1.00  0.00           N  
ATOM   1321  CA  HIS A 195      -5.654  10.584  -5.460  1.00  0.00           C  
ATOM   1322  C   HIS A 195      -5.235   9.415  -4.565  1.00  0.00           C  
ATOM   1323  O   HIS A 195      -5.890   9.144  -3.560  1.00  0.00           O  
ATOM   1324  CB  HIS A 195      -6.343  10.053  -6.722  1.00  0.00           C  
ATOM   1325  CEN HIS A 195      -7.442  10.401  -7.560  1.00  0.00           X  
ATOM   1326  H   HIS A 195      -4.275  11.519  -6.791  1.00  0.00           H  
ATOM   1327  N   LEU A 196      -4.101   8.778  -4.866  1.00  0.00           N  
ATOM   1328  CA  LEU A 196      -3.557   7.699  -4.053  1.00  0.00           C  
ATOM   1329  C   LEU A 196      -3.225   8.164  -2.629  1.00  0.00           C  
ATOM   1330  O   LEU A 196      -3.577   7.484  -1.673  1.00  0.00           O  
ATOM   1331  CB  LEU A 196      -2.308   7.119  -4.729  1.00  0.00           C  
ATOM   1332  CEN LEU A 196      -2.059   5.828  -5.533  1.00  0.00           X  
ATOM   1333  H   LEU A 196      -3.579   9.071  -5.679  1.00  0.00           H  
ATOM   1334  N   GLN A 197      -2.606   9.341  -2.473  1.00  0.00           N  
ATOM   1335  CA  GLN A 197      -2.275   9.894  -1.154  1.00  0.00           C  
ATOM   1336  C   GLN A 197      -3.535  10.176  -0.330  1.00  0.00           C  
ATOM   1337  O   GLN A 197      -3.588   9.779   0.831  1.00  0.00           O  
ATOM   1338  CB  GLN A 197      -1.460  11.181  -1.304  1.00  0.00           C  
ATOM   1339  CEN GLN A 197       0.148  11.857  -1.250  1.00  0.00           X  
ATOM   1340  H   GLN A 197      -2.390   9.886  -3.296  1.00  0.00           H  
ATOM   1341  N   ASN A 198      -4.571  10.769  -0.934  1.00  0.00           N  
ATOM   1342  CA  ASN A 198      -5.824  11.056  -0.224  1.00  0.00           C  
ATOM   1343  C   ASN A 198      -6.511   9.763   0.260  1.00  0.00           C  
ATOM   1344  O   ASN A 198      -6.921   9.684   1.410  1.00  0.00           O  
ATOM   1345  CB  ASN A 198      -6.775  11.862  -1.091  1.00  0.00           C  
ATOM   1346  CEN ASN A 198      -7.006  12.870  -1.270  1.00  0.00           X  
ATOM   1347  H   ASN A 198      -4.467  11.078  -1.888  1.00  0.00           H  
ATOM   1348  N   VAL A 199      -6.526   8.710  -0.570  1.00  0.00           N  
ATOM   1349  CA  VAL A 199      -7.110   7.399  -0.219  1.00  0.00           C  
ATOM   1350  C   VAL A 199      -6.356   6.737   0.942  1.00  0.00           C  
ATOM   1351  O   VAL A 199      -6.973   6.194   1.860  1.00  0.00           O  
ATOM   1352  CB  VAL A 199      -7.110   6.440  -1.424  1.00  0.00           C  
ATOM   1353  CEN VAL A 199      -7.517   6.128  -1.885  1.00  0.00           X  
ATOM   1354  H   VAL A 199      -6.163   8.840  -1.502  1.00  0.00           H  
ATOM   1355  N   ILE A 200      -5.019   6.762   0.929  1.00  0.00           N  
ATOM   1356  CA  ILE A 200      -4.192   6.193   2.010  1.00  0.00           C  
ATOM   1357  C   ILE A 200      -4.476   6.894   3.337  1.00  0.00           C  
ATOM   1358  O   ILE A 200      -4.635   6.214   4.359  1.00  0.00           O  
ATOM   1359  CB  ILE A 200      -2.688   6.300   1.697  1.00  0.00           C  
ATOM   1360  CEN ILE A 200      -1.844   5.822   1.201  1.00  0.00           X  
ATOM   1361  H   ILE A 200      -4.561   7.237   0.165  1.00  0.00           H  
ATOM   1362  N   GLU A 201      -4.518   8.227   3.338  1.00  0.00           N  
ATOM   1363  CA  GLU A 201      -4.815   9.026   4.528  1.00  0.00           C  
ATOM   1364  C   GLU A 201      -6.188   8.661   5.102  1.00  0.00           C  
ATOM   1365  O   GLU A 201      -6.306   8.429   6.306  1.00  0.00           O  
ATOM   1366  CB  GLU A 201      -4.758  10.520   4.199  1.00  0.00           C  
ATOM   1367  CEN GLU A 201      -3.919  12.002   4.205  1.00  0.00           X  
ATOM   1368  H   GLU A 201      -4.400   8.719   2.464  1.00  0.00           H  
ATOM   1369  N   ASP A 202      -7.196   8.478   4.249  1.00  0.00           N  
ATOM   1370  CA  ASP A 202      -8.544   8.092   4.661  1.00  0.00           C  
ATOM   1371  C   ASP A 202      -8.589   6.707   5.315  1.00  0.00           C  
ATOM   1372  O   ASP A 202      -9.201   6.544   6.378  1.00  0.00           O  
ATOM   1373  CB  ASP A 202      -9.490   8.127   3.457  1.00  0.00           C  
ATOM   1374  CEN ASP A 202     -10.171   8.740   3.013  1.00  0.00           X  
ATOM   1375  H   ASP A 202      -7.062   8.748   3.284  1.00  0.00           H  
ATOM   1376  N   ILE A 203      -7.899   5.709   4.745  1.00  0.00           N  
ATOM   1377  CA  ILE A 203      -7.848   4.358   5.322  1.00  0.00           C  
ATOM   1378  C   ILE A 203      -7.194   4.418   6.690  1.00  0.00           C  
ATOM   1379  O   ILE A 203      -7.696   3.808   7.628  1.00  0.00           O  
ATOM   1380  CB  ILE A 203      -7.073   3.371   4.429  1.00  0.00           C  
ATOM   1381  CEN ILE A 203      -7.149   2.676   3.593  1.00  0.00           X  
ATOM   1382  H   ILE A 203      -7.363   5.921   3.915  1.00  0.00           H  
ATOM   1383  N   HIS A 204      -6.095   5.157   6.839  1.00  0.00           N  
ATOM   1384  CA  HIS A 204      -5.403   5.287   8.112  1.00  0.00           C  
ATOM   1385  C   HIS A 204      -6.298   5.867   9.213  1.00  0.00           C  
ATOM   1386  O   HIS A 204      -6.384   5.293  10.307  1.00  0.00           O  
ATOM   1387  CB  HIS A 204      -4.153   6.158   7.946  1.00  0.00           C  
ATOM   1388  CEN HIS A 204      -2.760   5.984   7.703  1.00  0.00           X  
ATOM   1389  H   HIS A 204      -5.751   5.676   6.042  1.00  0.00           H  
ATOM   1390  N   ASP A 205      -7.036   6.931   8.925  1.00  0.00           N  
ATOM   1391  CA  ASP A 205      -7.931   7.583   9.876  1.00  0.00           C  
ATOM   1392  C   ASP A 205      -9.072   6.660  10.312  1.00  0.00           C  
ATOM   1393  O   ASP A 205      -9.428   6.612  11.496  1.00  0.00           O  
ATOM   1394  CB  ASP A 205      -8.499   8.869   9.271  1.00  0.00           C  
ATOM   1395  CEN ASP A 205      -8.335   9.874   9.269  1.00  0.00           X  
ATOM   1396  H   ASP A 205      -6.937   7.349   8.010  1.00  0.00           H  
ATOM   1397  N   PHE A 206      -9.621   5.864   9.391  1.00  0.00           N  
ATOM   1398  CA  PHE A 206     -10.657   4.884   9.689  1.00  0.00           C  
ATOM   1399  C   PHE A 206     -10.136   3.790  10.629  1.00  0.00           C  
ATOM   1400  O   PHE A 206     -10.787   3.473  11.625  1.00  0.00           O  
ATOM   1401  CB  PHE A 206     -11.186   4.263   8.395  1.00  0.00           C  
ATOM   1402  CEN PHE A 206     -12.416   4.445   7.405  1.00  0.00           X  
ATOM   1403  H   PHE A 206      -9.283   5.934   8.441  1.00  0.00           H  
ATOM   1404  N   MET A 207      -8.938   3.252  10.368  1.00  0.00           N  
ATOM   1405  CA  MET A 207      -8.298   2.224  11.190  1.00  0.00           C  
ATOM   1406  C   MET A 207      -8.035   2.739  12.598  1.00  0.00           C  
ATOM   1407  O   MET A 207      -8.253   2.016  13.571  1.00  0.00           O  
ATOM   1408  CB  MET A 207      -6.993   1.763  10.544  1.00  0.00           C  
ATOM   1409  CEN MET A 207      -6.248   0.403   9.724  1.00  0.00           X  
ATOM   1410  H   MET A 207      -8.443   3.601   9.559  1.00  0.00           H  
ATOM   1411  N   GLN A 208      -7.586   3.988  12.726  1.00  0.00           N  
ATOM   1412  CA  GLN A 208      -7.319   4.607  14.015  1.00  0.00           C  
ATOM   1413  C   GLN A 208      -8.609   4.773  14.825  1.00  0.00           C  
ATOM   1414  O   GLN A 208      -8.623   4.493  16.027  1.00  0.00           O  
ATOM   1415  CB  GLN A 208      -6.645   5.968  13.821  1.00  0.00           C  
ATOM   1416  CEN GLN A 208      -5.117   6.812  13.845  1.00  0.00           X  
ATOM   1417  H   GLN A 208      -7.366   4.507  11.890  1.00  0.00           H  
ATOM   1418  N   ALA A 209      -9.712   5.135  14.171  1.00  0.00           N  
ATOM   1419  CA  ALA A 209     -11.023   5.240  14.797  1.00  0.00           C  
ATOM   1420  C   ALA A 209     -11.522   3.879  15.315  1.00  0.00           C  
ATOM   1421  O   ALA A 209     -12.026   3.790  16.437  1.00  0.00           O  
ATOM   1422  CB  ALA A 209     -12.020   5.837  13.814  1.00  0.00           C  
ATOM   1423  CEN ALA A 209     -12.020   5.836  13.815  1.00  0.00           X  
ATOM   1424  H   ALA A 209      -9.630   5.376  13.192  1.00  0.00           H  
ATOM   1425  N   ALA A 210     -11.350   2.801  14.548  1.00  0.00           N  
ATOM   1426  CA  ALA A 210     -11.754   1.452  14.927  1.00  0.00           C  
ATOM   1427  C   ALA A 210     -10.955   0.946  16.140  1.00  0.00           C  
ATOM   1428  O   ALA A 210     -11.524   0.352  17.056  1.00  0.00           O  
ATOM   1429  CB  ALA A 210     -11.593   0.506  13.746  1.00  0.00           C  
ATOM   1430  CEN ALA A 210     -11.593   0.506  13.747  1.00  0.00           X  
ATOM   1431  H   ALA A 210     -10.941   2.930  13.631  1.00  0.00           H  
ATOM   1432  N   ALA A 211      -9.650   1.229  16.195  1.00  0.00           N  
ATOM   1433  CA  ALA A 211      -8.767   0.826  17.286  1.00  0.00           C  
ATOM   1434  C   ALA A 211      -9.101   1.565  18.590  1.00  0.00           C  
ATOM   1435  O   ALA A 211      -9.166   0.932  19.644  1.00  0.00           O  
ATOM   1436  CB  ALA A 211      -7.315   1.060  16.895  1.00  0.00           C  
ATOM   1437  CEN ALA A 211      -7.315   1.060  16.896  1.00  0.00           X  
ATOM   1438  H   ALA A 211      -9.247   1.744  15.428  1.00  0.00           H  
ATOM   1439  N   ALA A 212      -9.375   2.872  18.530  1.00  0.00           N  
ATOM   1440  CA  ALA A 212      -9.724   3.672  19.702  1.00  0.00           C  
ATOM   1441  C   ALA A 212     -11.087   3.247  20.278  1.00  0.00           C  
ATOM   1442  O   ALA A 212     -11.196   3.017  21.481  1.00  0.00           O  
ATOM   1443  CB  ALA A 212      -9.727   5.152  19.347  1.00  0.00           C  
ATOM   1444  CEN ALA A 212      -9.727   5.151  19.347  1.00  0.00           X  
ATOM   1445  H   ALA A 212      -9.338   3.337  17.636  1.00  0.00           H  
ATOM   1446  N   ALA A 213     -12.087   3.018  19.426  1.00  0.00           N  
ATOM   1447  CA  ALA A 213     -13.400   2.516  19.842  1.00  0.00           C  
ATOM   1448  C   ALA A 213     -13.311   1.192  20.629  1.00  0.00           C  
ATOM   1449  O   ALA A 213     -13.913   1.053  21.698  1.00  0.00           O  
ATOM   1450  CB  ALA A 213     -14.295   2.346  18.623  1.00  0.00           C  
ATOM   1451  CEN ALA A 213     -14.295   2.346  18.624  1.00  0.00           X  
ATOM   1452  H   ALA A 213     -11.954   3.253  18.454  1.00  0.00           H  
ATOM   1453  N   ALA A 214     -12.548   0.213  20.134  1.00  0.00           N  
ATOM   1454  CA  ALA A 214     -12.408  -1.097  20.757  1.00  0.00           C  
ATOM   1455  C   ALA A 214     -11.744  -1.020  22.145  1.00  0.00           C  
ATOM   1456  O   ALA A 214     -12.164  -1.739  23.052  1.00  0.00           O  
ATOM   1457  CB  ALA A 214     -11.619  -2.021  19.841  1.00  0.00           C  
ATOM   1458  CEN ALA A 214     -11.619  -2.021  19.842  1.00  0.00           X  
ATOM   1459  H   ALA A 214     -12.065   0.386  19.263  1.00  0.00           H  
ATOM   1460  N   ASN A 215     -10.749  -0.146  22.330  1.00  0.00           N  
ATOM   1461  CA  ASN A 215     -10.067   0.058  23.608  1.00  0.00           C  
ATOM   1462  C   ASN A 215     -10.999   0.534  24.727  1.00  0.00           C  
ATOM   1463  O   ASN A 215     -11.043  -0.114  25.765  1.00  0.00           O  
ATOM   1464  CB  ASN A 215      -8.914   1.032  23.452  1.00  0.00           C  
ATOM   1465  CEN ASN A 215      -7.886   1.001  23.242  1.00  0.00           X  
ATOM   1466  H   ASN A 215     -10.434   0.389  21.535  1.00  0.00           H  
ATOM   1467  N   CYS A 216     -11.833   1.552  24.503  1.00  0.00           N  
ATOM   1468  CA  CYS A 216     -12.737   2.087  25.530  1.00  0.00           C  
ATOM   1469  C   CYS A 216     -13.844   1.092  25.957  1.00  0.00           C  
ATOM   1470  O   CYS A 216     -14.206   1.047  27.128  1.00  0.00           O  
ATOM   1471  CB  CYS A 216     -13.351   3.291  24.816  1.00  0.00           C  
ATOM   1472  CEN CYS A 216     -13.192   4.294  24.962  1.00  0.00           X  
ATOM   1473  H   CYS A 216     -11.809   2.011  23.604  1.00  0.00           H  
ATOM   1474  N   ARG A 217     -14.416   0.324  25.018  1.00  0.00           N  
ATOM   1475  CA  ARG A 217     -15.479  -0.668  25.247  1.00  0.00           C  
ATOM   1476  C   ARG A 217     -15.039  -1.887  26.083  1.00  0.00           C  
ATOM   1477  O   ARG A 217     -15.890  -2.454  26.770  1.00  0.00           O  
ATOM   1478  CB  ARG A 217     -16.105  -1.114  23.934  1.00  0.00           C  
ATOM   1479  CEN ARG A 217     -17.657  -1.236  22.003  1.00  0.00           X  
ATOM   1480  H   ARG A 217     -14.075   0.431  24.074  1.00  0.00           H  
ATOM   1481  N   LYS A 218     -13.775  -2.319  25.982  1.00  0.00           N  
ATOM   1482  CA  LYS A 218     -13.195  -3.453  26.733  1.00  0.00           C  
ATOM   1483  C   LYS A 218     -13.474  -3.286  28.218  1.00  0.00           C  
ATOM   1484  O   LYS A 218     -13.706  -4.332  28.857  1.00  0.00           O  
ATOM   1485  CB  LYS A 218     -11.689  -3.564  26.491  1.00  0.00           C  
ATOM   1486  CEN LYS A 218     -10.075  -4.561  25.553  1.00  0.00           X  
ATOM   1487  H   LYS A 218     -13.097  -1.678  25.596  1.00  0.00           H  
TER                                                                             
# All scores below are weighted scores, not raw scores.
#BEGIN_POSE_ENERGIES_TABLE ./minmover_pdb/pose_49.pdb
label vdw cenpack pair env cbeta hs_pair ss_pair sheet total
weights 1 0.5 1 1 0.25 1 1 1 NA
pose 7.27308 4.42041 -14.0632 -10.6502 12.1742 0 0 0 -0.84567
MET:NtermProteinFull_1 0 0.41402 -0.16885 -0.35706 0.04895 0 0 0 -0.06294
TYR_2 0 0.0648 0.08609 0.25389 0.04262 0 0 0 0.44739
GLY_3 0 0.04725 0.15627 -0.08884 0.04277 0 0 0 0.15744
LYS_4 0 -0.08722 0.04739 -0.42611 0.06893 0 0 0 -0.39701
LEU_5 1.98023 0.94223 -0.20525 -0.50394 0.03727 0 0 0 2.25054
ASN_6 0 0.01542 -0.10531 -0.28327 0.04277 0 0 0 -0.33038
ASP_7 0 -0.01557 0.10631 -0.47618 0.06956 0 0 0 -0.31589
LEU_8 0 0.20885 -0.06976 -0.30366 0.03599 0 0 0 -0.12858
LEU_9 0 0.1521 -0.3901 -0.52948 0.03189 0 0 0 -0.73559
GLU_10 0 0.03479 -0.1223 -0.71584 0.06901 0 0 0 -0.73434
ASP_11 0 -0.02228 0.16181 -0.37876 0.0691 0 0 0 -0.17013
LEU_12 0 0.21016 -0.96599 -0.39148 0.03802 0 0 0 -1.1093
GLN_13 0 0.3492 0.061 -0.09186 0.04321 0 0 0 0.36155
GLU_14 0 -0.03556 0.09199 -0.92601 0.06942 0 0 0 -0.80016
VAL_15 0 -0.23082 -0.11039 0.10145 0.03543 0 0 0 -0.20432
LEU_16 0.17998 0.86666 -0.74282 -0.52948 0.04088 0 0 0 -0.18479
LYS_17 0 0.05906 -0.41524 -0.51535 0.06893 0 0 0 -0.80261
ASN_18 0 -0.06158 -0.02296 -0.36221 0.06921 0 0 0 -0.37754
LEU_19 0 0.15238 0.66333 -0.19483 0.03624 0 0 0 0.65712
HIS_D_20 0 -0.34495 -0.11526 -0.10893 0.03433 0 0 0 -0.53481
LYS_21 0 0.00964 -0.01645 -0.8715 0.06982 0 0 0 -0.80849
ASN_22 0 0.05036 -0.12401 -0.19403 0.0697 0 0 0 -0.19797
ASP_23 0.23059 0.16915 0.24973 0.46164 0.03578 0 0 0 1.14689
ARG_24 0 0.03467 -0.00208 -0.48527 0.07072 0 0 0 -0.38196
SER_25 0 0.01212 -0.09855 -0.22078 0.03607 0 0 0 -0.27114
GLY_26 0 0.01775 -0.13576 -0.09146 0.04302 0 0 0 -0.16645
LYS_27 0 0.0042 -0.0289 -0.8715 0.07298 0 0 0 -0.82322
ASP_28 0 -0.03 -0.03077 -0.60822 0.07025 0 0 0 -0.59874
ASN_29 0 -0.17695 -0.27384 -0.13901 0.03493 0 0 0 -0.55486
ILE_30 0 -0.15809 1.03285 0.47679 0.03493 0 0 0 1.38649
HIS_D_31 0 -0.04884 -0.12679 0.11054 0.06921 0 0 0 0.00411
ASP_32 0 0.03953 0.12362 -0.31759 0.06893 0 0 0 -0.08551
VAL_33 0 -0.05421 0.18404 -0.41511 0.03742 0 0 0 -0.24785
ASP_34 0.00695 0.41258 -1.0591 -0.24167 0.04283 0 0 0 -0.83841
ASN_35 0 -0.0155 0.01223 -0.36221 0.06921 0 0 0 -0.29627
HIS_36 0 -0.29521 0.22257 -0.11266 0.04298 0 0 0 -0.14232
LEU_37 1.19888 0.84396 -0.85368 -0.53584 0.04255 0 0 0 0.69586
GLN_38 0 0.26194 -0.08644 -0.4142 0.06897 0 0 0 -0.16972
ASN_39 0 -0.07307 0.13591 -0.32173 0.06884 0 0 0 -0.19005
VAL_40 0 0.18387 -0.80003 -0.19594 0.0366 0 0 0 -0.77551
ILE_41 0 -0.30422 -0.56525 0.06915 0.03619 0 0 0 -0.76413
GLU_42 0 -0.06296 -0.11132 -0.71584 0.06921 0 0 0 -0.82092
ASP_43 0 -0.12473 0.22671 -0.37876 0.06928 0 0 0 -0.2075
ILE_44 0 -0.34655 -1.27456 -0.41682 0.0331 0 0 0 -2.00483
HIS_45 0 -0.03996 0.1433 -0.06774 0.06913 0 0 0 0.10474
ASP_46 0 -0.02579 -0.06312 -0.47618 0.06921 0 0 0 -0.49588
PHE_47 0 0.19367 -0.28054 -0.19907 0.04406 0 0 0 -0.24187
MET_48 0 0.11892 -0.35777 -0.29185 0.07247 0 0 0 -0.45823
GLN_49 0 0.00074 0.11337 -0.55896 0.06894 0 0 0 -0.37592
ALA_50 0 0.01454 -0.10472 0.13638 0.04294 0 0 0 0.08914
ALA_51 0 0.35035 -0.18205 -0.18605 0.0388 0 0 0 0.02105
ALA_52 0 -0.00765 -0.15089 0.11438 0.03103 0 0 0 -0.01313
ALA_53 0 -0.05546 -0.0579 0.20553 0.03537 0 0 0 0.12754
ALA_54 0 -0.11127 -0.03536 0.13638 0.03458 0 0 0 0.02434
ALA_55 2e-05 0.02786 -0.08644 -0.14527 0.04797 0 0 0 -0.15585
ASN_56 0 0.16501 -0.05238 0.12528 0.03519 0 0 0 0.27311
CYS_57 0 -0.00994 0.12592 1.27167 0.0693 0 0 0 1.45695
ARG_58 0 -0.11123 0.41501 -0.17363 0.03503 0 0 0 0.16516
LYS_59 0 0.27927 -0.14107 -0.2228 0.0353 0 0 0 -0.04929
GLY_60 0 0.30769 -0.09579 -0.08884 0.0357 0 0 0 0.15877
SER_61 0 0.03006 -0.18056 -0.20705 0.04305 0 0 0 -0.3145
PRO_62 0.00039 -0.44949 -0.17343 -0.2658 0.05116 0 0 0 -0.83718
GLY_63 0 -0.08111 0.03745 0.0322 0.03812 0 0 0 0.02666
SER_64 0 0.00407 0.00693 0.13063 0.04109 0 0 0 0.18271
PRO_65 0 -0.00674 -0.13017 -0.12679 0.07212 0 0 0 -0.19158
ALA_66 0 -0.02525 0.05103 0.59025 0.04957 0 0 0 0.6656
GLY_67 0 0 0 0.91259 0.04183 0 0 0 0.95441
SER_68 0 0 0 0.13063 0.04957 0 0 0 0.1802
PRO_69 0 0 0 0.2123 0.04957 0 0 0 0.26186
THR_70 0 0 0 0.43096 0.07499 0 0 0 0.50594
SER_71 0 0 0 0.29023 0.07582 0 0 0 0.36605
THR_72 0 0 0 0.48779 0.07582 0 0 0 0.56361
GLU_73 0 0 0 -1.03403 0.07499 0 0 0 -0.95904
GLU_74 0 0 0 -0.93278 0.04957 0 0 0 -0.88321
GLY_75 0 0 0 0.91259 0.04957 0 0 0 0.96215
THR_76 0 0 0 0.48779 0.04957 0 0 0 0.53736
SER_77 0 0 0 0.29023 0.07499 0 0 0 0.36522
GLU_78 0 0 0 -1.01303 0.07573 0 0 0 -0.9373
SER_79 0 0 0 0.13063 0.07564 0 0 0 0.20627
ALA_80 0 0 0 0.89846 0.0551 0 0 0 0.95355
THR_81 0 0 0 0.48779 0.04957 0 0 0 0.53736
PRO_82 0 0 0 0.2123 0.07582 0 0 0 0.28812
GLU_83 0 0 0 -1.03403 0.07499 0 0 0 -0.95904
SER_84 0 0 0 0.13063 0.07508 0 0 0 0.20571
GLY_85 0 0 0 0.91259 0.04957 0 0 0 0.96215
PRO_86 0 0 0 0.51404 0.04957 0 0 0 0.5636
GLY_87 0 0 0 0.60923 0.04183 0 0 0 0.65106
THR_88 0 0 0 0.43096 0.04183 0 0 0 0.47278
SER_89 0 0 0 0.29023 0.04957 0 0 0 0.3398
THR_90 0 0 0 0.33798 0.07582 0 0 0 0.4138
GLU_91 0 0 0 -1.01303 0.07582 0 0 0 -0.93721
PRO_92 0 0 0 0.51404 0.07576 0 0 0 0.5898
SER_93 0 0 0 -0.0106 0.07499 0 0 0 0.06439
GLU_94 0 0 0 -1.01303 0.07557 0 0 0 -0.93746
GLY_95 0 0 0 0.91259 0.0572 0 0 0 0.96979
SER_96 0 0 0 -0.0106 0.07582 0 0 0 0.06522
ALA_97 0 0 0 0.77873 0.07582 0 0 0 0.85455
PRO_98 0 0 0 0.2123 0.04957 0 0 0 0.26186
GLY_99 0 0 0 0.91259 0.04883 0 0 0 0.96141
SER_100 0 0 0 -0.0106 0.04957 0 0 0 0.03897
PRO_101 0 0 0 0.51404 0.04957 0 0 0 0.5636
ALA_102 0 0 0 0.797 0.04957 0 0 0 0.84657
GLY_103 0 0 0 0.60923 0.04957 0 0 0 0.6588
SER_104 0 0 0 0.29023 0.04957 0 0 0 0.3398
PRO_105 0 0 0 0.51404 0.07582 0 0 0 0.58986
THR_106 0 0 0 0.33798 0.07582 0 0 0 0.4138
SER_107 0 0 0 0.13063 0.04957 0 0 0 0.1802
THR_108 0 0 0 0.43096 0.04957 0 0 0 0.48052
GLU_109 0.01756 0 0 -1.03403 0.07582 0 0 0 -0.94066
GLU_110 0.01756 0 0 -1.03403 0.04957 0 0 0 -0.96691
GLY_111 0 0 0 0.91259 0.07508 0 0 0 0.98767
THR_112 0 0 0 0.48779 0.07582 0 0 0 0.56361
SER_113 0 0 0 0.13063 0.07499 0 0 0 0.20562
THR_114 0 0 0 0.43096 0.07499 0 0 0 0.50594
GLU_115 0 0 0 -1.01303 0.07582 0 0 0 -0.93721
PRO_116 0 0 0 0.51404 0.07582 0 0 0 0.58986
SER_117 0 0 0 0.13063 0.07499 0 0 0 0.20562
GLU_118 0 0 0 -0.93278 0.07582 0 0 0 -0.85696
GLY_119 0 0 0 0.91259 0.04957 0 0 0 0.96215
SER_120 0 0 0 0.29023 0.04957 0 0 0 0.3398
ALA_121 0 0 0 0.89846 0.04957 0 0 0 0.94802
PRO_122 0 0 0 0.2123 0.04957 0 0 0 0.26186
GLY_123 0 0 0 0.91259 0.04957 0 0 0 0.96215
THR_124 0 0 0 0.43096 0.04957 0 0 0 0.48052
SER_125 0 0 0 0.13063 0.07582 0 0 0 0.20645
THR_126 0 0 0 0.33798 0.07499 0 0 0 0.41297
GLU_127 0 0 0 -1.01303 0.07582 0 0 0 -0.93721
PRO_128 0 0 0 0.2123 0.07582 0 0 0 0.28812
SER_129 0 0 0 0.13063 0.07508 0 0 0 0.20571
GLU_130 0 0 0 -1.03403 0.07582 0 0 0 -0.95821
GLY_131 0 0 0 0.91259 0.07582 0 0 0 0.98841
SER_132 0 0 0 0.29023 0.05746 0 0 0 0.34769
ALA_133 0 0 0 0.89846 0.05724 0 0 0 0.95569
PRO_134 0 0 0 0.2123 0.04957 0 0 0 0.26186
GLY_135 0 0 0 0.91259 0.04957 0 0 0 0.96215
THR_136 0 0 0 0.48779 0.04957 0 0 0 0.53736
SER_137 0 0 0 0.29023 0.04957 0 0 0 0.3398
GLU_138 0 0 0 -1.01303 0.07582 0 0 0 -0.93721
SER_139 0 0 0 0.29023 0.07506 0 0 0 0.36529
ALA_140 0 0 0 0.797 0.07413 0 0 0 0.87113
THR_141 6e-05 0 0 0.48779 0.06735 0 0 0 0.5552
PRO_142 6e-05 0 0 0.2123 0.07582 0 0 0 0.28818
GLU_143 0 0 0 -1.01303 0.07499 0 0 0 -0.93804
SER_144 0 0 0 0.13063 0.07508 0 0 0 0.20571
GLY_145 0 0 0 0.91259 0.04957 0 0 0 0.96215
PRO_146 0 -0.02729 -0.06652 0.2123 0.04883 0 0 0 0.16731
GLY_147 0 -0.05906 -0.03841 0.91259 0.04643 0 0 0 0.86155
SER_148 0 -0.07363 -0.04391 0.13063 0.07212 0 0 0 0.08521
GLU_149 0 -0.15605 -0.05039 -0.37543 0.03743 0 0 0 -0.54444
PRO_150 0.00039 -0.05073 -0.14872 -0.05784 0.04731 0 0 0 -0.20961
ALA_151 0 0.12094 0.15577 0.28428 0.044 0 0 0 0.60498
THR_152 0 0.10456 -0.0887 -0.06501 0.04728 0 0 0 -0.00187
SER_153 0 -0.17261 -0.03086 -0.21543 0.03635 0 0 0 -0.38254
GLY_154 0 0.23646 -0.21101 -0.08884 0.03019 0 0 0 -0.0332
SER_155 0 0.04148 -0.10303 -0.18312 0.03812 0 0 0 -0.20655
GLU_156 0 -0.00528 -0.19481 -0.60186 0.07081 0 0 0 -0.73114
THR_157 0 -0.11395 0.09519 -0.06501 0.0373 0 0 0 -0.04648
PRO_158 0 0 0 0.043 0.04731 0 0 0 0.09031
GLY_159 0 -0.02785 0.05246 -0.0429 0.03419 0 0 0 0.01591
MET_160 0 0.25162 -0.16267 0.0106 0.07045 0 0 0 0.17
TYR_161 0 -0.06492 -0.0286 0.85474 0.0693 0 0 0 0.83051
GLY_162 0 -0.01919 0.03562 -0.0429 0.0357 0 0 0 0.00923
LYS_163 0 -0.1445 -0.00852 -0.42611 0.04278 0 0 0 -0.53635
LEU_164 0 -0.06591 -0.16243 -0.06582 0.0706 0 0 0 -0.22356
ASN_165 0 -0.04303 -0.04573 -0.40966 0.06627 0 0 0 -0.43213
ASP_166 0 -0.02906 0.0035 -0.42964 0.06952 0 0 0 -0.38567
LEU_167 0 -0.40941 -0.36325 0.08126 0.0366 0 0 0 -0.65478
LEU_168 0 -0.01692 -0.43199 0.24309 0.06999 0 0 0 -0.13582
GLU_169 0 -0.06468 0.04749 -0.92601 0.06933 0 0 0 -0.87388
ASP_170 0 -0.03188 -0.08454 -0.37876 0.06915 0 0 0 -0.42603
LEU_171 0 -0.10991 -1.0511 -0.39148 0.03243 0 0 0 -1.52007
GLN_172 0 0.01654 0.03213 -0.16687 0.06908 0 0 0 -0.04911
GLU_173 0 -0.07533 0.03506 -0.82678 0.06915 0 0 0 -0.79789
VAL_174 0 -0.37983 -0.42795 -0.27892 0.03721 0 0 0 -1.0495
LEU_175 1.19888 0.83625 -0.82222 -0.52948 0.0375 0 0 0 0.72092
LYS_176 0 0.13272 -0.34464 -0.51535 0.06894 0 0 0 -0.65833
ASN_177 0 0.02669 -0.01746 -0.13901 0.04303 0 0 0 -0.08676
LEU_178 0.02188 0.3725 0.04589 -0.30366 0.03546 0 0 0 0.17206
HIS_D_179 0.00695 0.1796 -0.2372 -0.10893 0.03615 0 0 0 -0.12343
LYS_180 0 -0.04475 -0.18349 -0.68888 0.0693 0 0 0 -0.84783
ASN_181 0 -0.2572 0.03325 0.05572 0.0328 0 0 0 -0.13542
ASP_182 0.23059 0.05257 0.03719 0.46164 0.03705 0 0 0 0.81904
ARG_183 0 -0.21738 -0.15827 -0.36281 0.0693 0 0 0 -0.66916
SER_184 0 -0.00669 0.00202 -0.22078 0.06956 0 0 0 -0.15589
GLY_185 0 -0.14622 -0.20506 -0.07814 0.03488 0 0 0 -0.39454
LYS_186 0 -0.02663 -0.04525 -0.8715 0.07203 0 0 0 -0.87135
ASP_187 0 -0.00486 -0.00751 -0.56986 0.07072 0 0 0 -0.51151
ASN_188 0 0.08904 -0.2198 -0.19403 0.06887 0 0 0 -0.25591
ILE_189 0 -0.00907 0.57096 0.06915 0.03543 0 0 0 0.66647
HIS_D_190 0 -0.06803 -0.15155 0.06501 0.06921 0 0 0 -0.08537
ASP_191 0 0.00093 0.00243 -0.37876 0.06906 0 0 0 -0.30635
VAL_192 0.02188 0.32029 0.68528 -0.35242 0.03103 0 0 0 0.70607
ASP_193 0 0.10683 -0.29094 -0.1485 0.06952 0 0 0 -0.26308
ASN_194 0 -0.11873 0.0084 -0.36221 0.06879 0 0 0 -0.40374
HIS_195 0 -0.02888 -0.20211 -0.06774 0.06919 0 0 0 -0.22955
LEU_196 0.17998 0.4172 -0.46689 -0.52948 0.03605 0 0 0 -0.36315
GLN_197 0 -0.02569 -0.2177 -0.4142 0.06889 0 0 0 -0.58869
ASN_198 0 -0.05994 0.00055 -0.32173 0.06878 0 0 0 -0.31234
VAL_199 0 -0.21276 -0.23263 -0.35242 0.03731 0 0 0 -0.76049
ILE_200 0 0.17081 -0.5186 -0.41682 0.03739 0 0 0 -0.72722
GLU_201 0 0.06452 -0.01274 -0.60186 0.06924 0 0 0 -0.48085
ASP_202 0 -0.10682 0.04467 -0.24167 0.06932 0 0 0 -0.2345
ILE_203 0 -0.38832 -1.21294 -0.49284 0.03314 0 0 0 -2.06096
HIS_204 0 0.34814 -0.00884 -0.18191 0.04371 0 0 0 0.20109
ASP_205 0 -0.04445 0.07104 -0.37876 0.06884 0 0 0 -0.28334
PHE_206 0 -0.26561 -0.14684 -0.19907 0.04435 0 0 0 -0.56718
MET_207 1.98023 0.96967 -0.23228 -0.29185 0.03762 0 0 0 2.4634
GLN_208 0 -0.02641 0.05874 -0.24561 0.06887 0 0 0 -0.14441
ALA_209 0 0.01279 -0.08745 0.03291 0.06383 0 0 0 0.02209
ALA_210 0 -0.1188 -0.16713 -0.06885 0.03902 0 0 0 -0.31576
ALA_211 0 0.12507 0.08694 0.07904 0.0305 0 0 0 0.32157
ALA_212 0 0.01565 -0.06573 0.15304 0.03605 0 0 0 0.13901
ALA_213 0 -0.00756 0.01999 0.07904 0.03385 0 0 0 0.12533
ALA_214 2e-05 0.10891 0.06272 -0.06885 0.03755 0 0 0 0.14035
ASN_215 0 0.09312 0.02904 -0.32173 0.05153 0 0 0 -0.14803
CYS_216 0 0.05962 0.11394 1.70525 0.07072 0 0 0 1.94952
ARG_217 0 -0.04418 0.09067 -0.30477 0.03637 0 0 0 -0.22191
LYS:CtermProteinFull_218 0 -0.12079 0.17343 -0.68888 0.0697 0 0 0 -0.56655
#END_POSE_ENERGIES_TABLE ./minmover_pdb/pose_49.pdb
