# Supplementary material for: Selection of a promiscuous minimalist cAMP phosphodiesterase from a library of de novo designed proteins
Source: Nat Chem. 2024 May 3;16(7):1200–8. doi: 10.1038/s41557-024-01490-4 (PMC11230910; doi:10.1038/s41557-024-01490-4)
Supplement: Supplementary file 3 — MD input files, scripts and final structures derived from MD, AlphaFold2, EMSfold and MultiSFold. [file 41557_2024_1490_MOESM3_ESM.zip › Computational_Data/4_MultiSFold/campase/pose_5.pdb]

ATOM      1  N   MET A   1      14.999  -7.930  -0.838  1.00  0.00           N  
ATOM      2  CA  MET A   1      13.940  -6.997  -1.273  1.00  0.00           C  
ATOM      3  C   MET A   1      12.590  -7.687  -1.322  1.00  0.00           C  
ATOM      4  O   MET A   1      11.639  -7.042  -0.937  1.00  0.00           O  
ATOM      5  CB  MET A   1      14.272  -6.407  -2.642  1.00  0.00           C  
ATOM      6  CEN MET A   1      14.749  -4.920  -3.441  1.00  0.00           X  
ATOM      7  H   MET A   1      15.775  -8.121  -1.439  1.00  0.00           H  
ATOM      8  N   TYR A   2      12.507  -8.980  -1.656  1.00  0.00           N  
ATOM      9  CA  TYR A   2      11.223  -9.700  -1.719  1.00  0.00           C  
ATOM     10  C   TYR A   2      10.442  -9.840  -0.395  1.00  0.00           C  
ATOM     11  O   TYR A   2       9.228  -9.797  -0.437  1.00  0.00           O  
ATOM     12  CB  TYR A   2      11.468 -11.096  -2.296  1.00  0.00           C  
ATOM     13  CEN TYR A   2      11.374 -11.963  -3.815  1.00  0.00           X  
ATOM     14  H   TYR A   2      13.265  -9.431  -2.146  1.00  0.00           H  
ATOM     15  N   GLY A   3      11.109  -9.970   0.764  1.00  0.00           N  
ATOM     16  CA  GLY A   3      10.431 -10.070   2.071  1.00  0.00           C  
ATOM     17  C   GLY A   3       9.798  -8.752   2.529  1.00  0.00           C  
ATOM     18  O   GLY A   3       8.671  -8.768   2.996  1.00  0.00           O  
ATOM     19  CEN GLY A   3      10.431 -10.070   2.071  1.00  0.00           X  
ATOM     20  H   GLY A   3      12.113 -10.062   0.742  1.00  0.00           H  
ATOM     21  N   LYS A   4      10.457  -7.616   2.242  1.00  0.00           N  
ATOM     22  CA  LYS A   4       9.925  -6.258   2.503  1.00  0.00           C  
ATOM     23  C   LYS A   4       8.766  -5.854   1.585  1.00  0.00           C  
ATOM     24  O   LYS A   4       7.821  -5.219   2.007  1.00  0.00           O  
ATOM     25  CB  LYS A   4      11.047  -5.226   2.378  1.00  0.00           C  
ATOM     26  CEN LYS A   4      12.436  -3.939   3.322  1.00  0.00           X  
ATOM     27  H   LYS A   4      11.402  -7.688   1.894  1.00  0.00           H  
ATOM     28  N   LEU A   5       8.895  -6.173   0.302  1.00  0.00           N  
ATOM     29  CA  LEU A   5       7.874  -5.954  -0.707  1.00  0.00           C  
ATOM     30  C   LEU A   5       6.543  -6.611  -0.329  1.00  0.00           C  
ATOM     31  O   LEU A   5       5.492  -6.013  -0.521  1.00  0.00           O  
ATOM     32  CB  LEU A   5       8.363  -6.480  -2.062  1.00  0.00           C  
ATOM     33  CEN LEU A   5       8.906  -5.778  -3.322  1.00  0.00           X  
ATOM     34  H   LEU A   5       9.729  -6.679   0.030  1.00  0.00           H  
ATOM     35  N   ASN A   6       6.591  -7.830   0.211  1.00  0.00           N  
ATOM     36  CA  ASN A   6       5.379  -8.544   0.591  1.00  0.00           C  
ATOM     37  C   ASN A   6       4.714  -7.852   1.786  1.00  0.00           C  
ATOM     38  O   ASN A   6       3.494  -7.789   1.829  1.00  0.00           O  
ATOM     39  CB  ASN A   6       5.663 -10.001   0.906  1.00  0.00           C  
ATOM     40  CEN ASN A   6       5.665 -10.924   0.405  1.00  0.00           X  
ATOM     41  H   ASN A   6       7.471  -8.189   0.549  1.00  0.00           H  
ATOM     42  N   ASP A   7       5.521  -7.261   2.677  1.00  0.00           N  
ATOM     43  CA  ASP A   7       5.029  -6.455   3.801  1.00  0.00           C  
ATOM     44  C   ASP A   7       4.377  -5.158   3.282  1.00  0.00           C  
ATOM     45  O   ASP A   7       3.279  -4.807   3.695  1.00  0.00           O  
ATOM     46  CB  ASP A   7       6.167  -6.130   4.772  1.00  0.00           C  
ATOM     47  CEN ASP A   7       6.565  -6.456   5.651  1.00  0.00           X  
ATOM     48  H   ASP A   7       6.513  -7.448   2.642  1.00  0.00           H  
ATOM     49  N   LEU A   8       4.979  -4.524   2.268  1.00  0.00           N  
ATOM     50  CA  LEU A   8       4.461  -3.295   1.662  1.00  0.00           C  
ATOM     51  C   LEU A   8       3.163  -3.502   0.861  1.00  0.00           C  
ATOM     52  O   LEU A   8       2.248  -2.681   0.916  1.00  0.00           O  
ATOM     53  CB  LEU A   8       5.538  -2.679   0.760  1.00  0.00           C  
ATOM     54  CEN LEU A   8       6.500  -1.490   0.943  1.00  0.00           X  
ATOM     55  H   LEU A   8       5.903  -4.833   2.002  1.00  0.00           H  
ATOM     56  N   LEU A   9       3.090  -4.582   0.075  1.00  0.00           N  
ATOM     57  CA  LEU A   9       1.885  -4.921  -0.683  1.00  0.00           C  
ATOM     58  C   LEU A   9       0.699  -5.183   0.258  1.00  0.00           C  
ATOM     59  O   LEU A   9      -0.387  -4.647   0.040  1.00  0.00           O  
ATOM     60  CB  LEU A   9       2.146  -6.143  -1.573  1.00  0.00           C  
ATOM     61  CEN LEU A   9       2.392  -6.302  -3.085  1.00  0.00           X  
ATOM     62  H   LEU A   9       3.883  -5.205   0.046  1.00  0.00           H  
ATOM     63  N   GLU A  10       0.916  -5.977   1.306  1.00  0.00           N  
ATOM     64  CA  GLU A  10      -0.103  -6.315   2.302  1.00  0.00           C  
ATOM     65  C   GLU A  10      -0.613  -5.062   3.026  1.00  0.00           C  
ATOM     66  O   GLU A  10      -1.826  -4.904   3.195  1.00  0.00           O  
ATOM     67  CB  GLU A  10       0.453  -7.318   3.315  1.00  0.00           C  
ATOM     68  CEN GLU A  10       0.612  -8.921   3.870  1.00  0.00           X  
ATOM     69  H   GLU A  10       1.852  -6.310   1.474  1.00  0.00           H  
ATOM     70  N   ASP A  11       0.284  -4.141   3.373  1.00  0.00           N  
ATOM     71  CA  ASP A  11      -0.056  -2.879   4.025  1.00  0.00           C  
ATOM     72  C   ASP A  11      -0.907  -1.996   3.110  1.00  0.00           C  
ATOM     73  O   ASP A  11      -1.907  -1.425   3.554  1.00  0.00           O  
ATOM     74  CB  ASP A  11       1.214  -2.134   4.445  1.00  0.00           C  
ATOM     75  CEN ASP A  11       1.803  -1.988   5.262  1.00  0.00           X  
ATOM     76  H   ASP A  11       1.266  -4.360   3.265  1.00  0.00           H  
ATOM     77  N   LEU A  12      -0.582  -1.941   1.816  1.00  0.00           N  
ATOM     78  CA  LEU A  12      -1.354  -1.184   0.830  1.00  0.00           C  
ATOM     79  C   LEU A  12      -2.792  -1.711   0.679  1.00  0.00           C  
ATOM     80  O   LEU A  12      -3.756  -0.938   0.711  1.00  0.00           O  
ATOM     81  CB  LEU A  12      -0.634  -1.214  -0.524  1.00  0.00           C  
ATOM     82  CEN LEU A  12       0.217  -0.175  -1.279  1.00  0.00           X  
ATOM     83  H   LEU A  12       0.265  -2.406   1.525  1.00  0.00           H  
ATOM     84  N   GLN A  13      -2.960  -3.033   0.589  1.00  0.00           N  
ATOM     85  CA  GLN A  13      -4.280  -3.667   0.528  1.00  0.00           C  
ATOM     86  C   GLN A  13      -5.128  -3.383   1.774  1.00  0.00           C  
ATOM     87  O   GLN A  13      -6.333  -3.123   1.654  1.00  0.00           O  
ATOM     88  CB  GLN A  13      -4.128  -5.180   0.350  1.00  0.00           C  
ATOM     89  CEN GLN A  13      -4.167  -6.484  -0.810  1.00  0.00           X  
ATOM     90  H   GLN A  13      -2.139  -3.621   0.625  1.00  0.00           H  
ATOM     91  N   GLU A  14      -4.547  -3.411   2.974  1.00  0.00           N  
ATOM     92  CA  GLU A  14      -5.282  -3.063   4.191  1.00  0.00           C  
ATOM     93  C   GLU A  14      -5.777  -1.609   4.145  1.00  0.00           C  
ATOM     94  O   GLU A  14      -6.953  -1.365   4.437  1.00  0.00           O  
ATOM     95  CB  GLU A  14      -4.404  -3.284   5.425  1.00  0.00           C  
ATOM     96  CEN GLU A  14      -3.935  -4.247   6.750  1.00  0.00           X  
ATOM     97  H   GLU A  14      -3.583  -3.710   3.051  1.00  0.00           H  
ATOM     98  N   VAL A  15      -4.962  -0.655   3.673  1.00  0.00           N  
ATOM     99  CA  VAL A  15      -5.383   0.754   3.580  1.00  0.00           C  
ATOM    100  C   VAL A  15      -6.498   0.946   2.562  1.00  0.00           C  
ATOM    101  O   VAL A  15      -7.419   1.718   2.830  1.00  0.00           O  
ATOM    102  CB  VAL A  15      -4.207   1.673   3.201  1.00  0.00           C  
ATOM    103  CEN VAL A  15      -3.783   2.160   3.443  1.00  0.00           X  
ATOM    104  H   VAL A  15      -4.035  -0.915   3.370  1.00  0.00           H  
ATOM    105  N   LEU A  16      -6.472   0.217   1.443  1.00  0.00           N  
ATOM    106  CA  LEU A  16      -7.546   0.267   0.439  1.00  0.00           C  
ATOM    107  C   LEU A  16      -8.864  -0.258   1.007  1.00  0.00           C  
ATOM    108  O   LEU A  16      -9.943   0.304   0.807  1.00  0.00           O  
ATOM    109  CB  LEU A  16      -7.149  -0.536  -0.806  1.00  0.00           C  
ATOM    110  CEN LEU A  16      -6.671  -0.121  -2.210  1.00  0.00           X  
ATOM    111  H   LEU A  16      -5.681  -0.392   1.284  1.00  0.00           H  
ATOM    112  N   LYS A  17      -8.776  -1.334   1.783  1.00  0.00           N  
ATOM    113  CA  LYS A  17      -9.913  -1.872   2.522  1.00  0.00           C  
ATOM    114  C   LYS A  17     -10.472  -0.865   3.531  1.00  0.00           C  
ATOM    115  O   LYS A  17     -11.693  -0.730   3.638  1.00  0.00           O  
ATOM    116  CB  LYS A  17      -9.513  -3.163   3.238  1.00  0.00           C  
ATOM    117  CEN LYS A  17      -9.562  -5.276   3.322  1.00  0.00           X  
ATOM    118  H   LYS A  17      -7.891  -1.817   1.808  1.00  0.00           H  
ATOM    119  N   ASN A  18      -9.619  -0.163   4.271  1.00  0.00           N  
ATOM    120  CA  ASN A  18     -10.040   0.874   5.209  1.00  0.00           C  
ATOM    121  C   ASN A  18     -10.661   2.079   4.495  1.00  0.00           C  
ATOM    122  O   ASN A  18     -11.717   2.548   4.924  1.00  0.00           O  
ATOM    123  CB  ASN A  18      -8.882   1.324   6.081  1.00  0.00           C  
ATOM    124  CEN ASN A  18      -8.463   1.080   7.012  1.00  0.00           X  
ATOM    125  H   ASN A  18      -8.629  -0.339   4.156  1.00  0.00           H  
ATOM    126  N   LEU A  19     -10.098   2.513   3.370  1.00  0.00           N  
ATOM    127  CA  LEU A  19     -10.639   3.606   2.564  1.00  0.00           C  
ATOM    128  C   LEU A  19     -12.034   3.272   2.034  1.00  0.00           C  
ATOM    129  O   LEU A  19     -12.929   4.116   2.088  1.00  0.00           O  
ATOM    130  CB  LEU A  19      -9.690   3.925   1.402  1.00  0.00           C  
ATOM    131  CEN LEU A  19      -8.684   5.065   1.157  1.00  0.00           X  
ATOM    132  H   LEU A  19      -9.267   2.048   3.031  1.00  0.00           H  
ATOM    133  N   HIS A  20     -12.255   2.015   1.644  1.00  0.00           N  
ATOM    134  CA  HIS A  20     -13.576   1.527   1.245  1.00  0.00           C  
ATOM    135  C   HIS A  20     -14.606   1.578   2.386  1.00  0.00           C  
ATOM    136  O   HIS A  20     -15.692   2.131   2.217  1.00  0.00           O  
ATOM    137  CB  HIS A  20     -13.467   0.094   0.713  1.00  0.00           C  
ATOM    138  CEN HIS A  20     -13.324  -0.566  -0.542  1.00  0.00           X  
ATOM    139  H   HIS A  20     -11.456   1.412   1.513  1.00  0.00           H  
ATOM    140  N   LYS A  21     -14.290   1.019   3.567  1.00  0.00           N  
ATOM    141  CA  LYS A  21     -15.225   0.987   4.716  1.00  0.00           C  
ATOM    142  C   LYS A  21     -15.557   2.384   5.248  1.00  0.00           C  
ATOM    143  O   LYS A  21     -16.673   2.598   5.721  1.00  0.00           O  
ATOM    144  CB  LYS A  21     -14.647   0.135   5.847  1.00  0.00           C  
ATOM    145  CEN LYS A  21     -14.645  -1.689   6.919  1.00  0.00           X  
ATOM    146  H   LYS A  21     -13.369   0.614   3.660  1.00  0.00           H  
ATOM    147  N   ASN A  22     -14.605   3.312   5.193  1.00  0.00           N  
ATOM    148  CA  ASN A  22     -14.733   4.641   5.783  1.00  0.00           C  
ATOM    149  C   ASN A  22     -15.602   5.608   4.948  1.00  0.00           C  
ATOM    150  O   ASN A  22     -16.243   6.497   5.518  1.00  0.00           O  
ATOM    151  CB  ASN A  22     -13.363   5.250   6.019  1.00  0.00           C  
ATOM    152  CEN ASN A  22     -12.646   5.290   6.784  1.00  0.00           X  
ATOM    153  H   ASN A  22     -13.727   3.067   4.758  1.00  0.00           H  
ATOM    154  N   ASP A  23     -15.727   5.396   3.627  1.00  0.00           N  
ATOM    155  CA  ASP A  23     -16.333   6.341   2.676  1.00  0.00           C  
ATOM    156  C   ASP A  23     -17.851   6.523   2.873  1.00  0.00           C  
ATOM    157  O   ASP A  23     -18.678   6.213   2.011  1.00  0.00           O  
ATOM    158  CB  ASP A  23     -16.054   5.884   1.242  1.00  0.00           C  
ATOM    159  CEN ASP A  23     -15.402   6.053   0.477  1.00  0.00           X  
ATOM    160  H   ASP A  23     -15.330   4.552   3.237  1.00  0.00           H  
ATOM    161  N   ARG A  24     -18.252   7.085   4.018  1.00  0.00           N  
ATOM    162  CA  ARG A  24     -19.671   7.410   4.255  1.00  0.00           C  
ATOM    163  C   ARG A  24     -20.056   8.865   4.021  1.00  0.00           C  
ATOM    164  O   ARG A  24     -21.247   9.152   4.058  1.00  0.00           O  
ATOM    165  CB  ARG A  24     -20.110   6.973   5.645  1.00  0.00           C  
ATOM    166  CEN ARG A  24     -21.061   5.592   7.473  1.00  0.00           X  
ATOM    167  H   ARG A  24     -17.529   7.367   4.664  1.00  0.00           H  
ATOM    168  N   SER A  25     -19.114   9.777   3.768  1.00  0.00           N  
ATOM    169  CA  SER A  25     -19.443  11.216   3.722  1.00  0.00           C  
ATOM    170  C   SER A  25     -19.082  11.973   2.430  1.00  0.00           C  
ATOM    171  O   SER A  25     -19.437  13.146   2.323  1.00  0.00           O  
ATOM    172  CB  SER A  25     -18.771  11.901   4.897  1.00  0.00           C  
ATOM    173  CEN SER A  25     -18.391  12.015   5.268  1.00  0.00           X  
ATOM    174  H   SER A  25     -18.146   9.490   3.819  1.00  0.00           H  
ATOM    175  N   GLY A  26     -18.418  11.369   1.436  1.00  0.00           N  
ATOM    176  CA  GLY A  26     -17.964  12.127   0.251  1.00  0.00           C  
ATOM    177  C   GLY A  26     -17.631  11.284  -0.978  1.00  0.00           C  
ATOM    178  O   GLY A  26     -16.459  11.167  -1.324  1.00  0.00           O  
ATOM    179  CEN GLY A  26     -17.964  12.127   0.250  1.00  0.00           X  
ATOM    180  H   GLY A  26     -18.115  10.411   1.534  1.00  0.00           H  
ATOM    181  N   LYS A  27     -18.662  10.700  -1.607  1.00  0.00           N  
ATOM    182  CA  LYS A  27     -18.604   9.814  -2.784  1.00  0.00           C  
ATOM    183  C   LYS A  27     -17.601  10.202  -3.868  1.00  0.00           C  
ATOM    184  O   LYS A  27     -16.967   9.323  -4.437  1.00  0.00           O  
ATOM    185  CB  LYS A  27     -19.994   9.719  -3.415  1.00  0.00           C  
ATOM    186  CEN LYS A  27     -21.783   8.626  -3.697  1.00  0.00           X  
ATOM    187  H   LYS A  27     -19.560  10.771  -1.144  1.00  0.00           H  
ATOM    188  N   ASP A  28     -17.460  11.491  -4.151  1.00  0.00           N  
ATOM    189  CA  ASP A  28     -16.518  11.925  -5.186  1.00  0.00           C  
ATOM    190  C   ASP A  28     -15.061  11.622  -4.808  1.00  0.00           C  
ATOM    191  O   ASP A  28     -14.271  11.224  -5.659  1.00  0.00           O  
ATOM    192  CB  ASP A  28     -16.685  13.422  -5.459  1.00  0.00           C  
ATOM    193  CEN ASP A  28     -17.151  14.053  -6.107  1.00  0.00           X  
ATOM    194  H   ASP A  28     -18.217  12.118  -3.916  1.00  0.00           H  
ATOM    195  N   ASN A  29     -14.709  11.685  -3.520  1.00  0.00           N  
ATOM    196  CA  ASN A  29     -13.326  11.445  -3.100  1.00  0.00           C  
ATOM    197  C   ASN A  29     -12.978   9.950  -2.999  1.00  0.00           C  
ATOM    198  O   ASN A  29     -11.816   9.584  -3.161  1.00  0.00           O  
ATOM    199  CB  ASN A  29     -13.037  12.133  -1.778  1.00  0.00           C  
ATOM    200  CEN ASN A  29     -12.668  13.056  -1.441  1.00  0.00           X  
ATOM    201  H   ASN A  29     -15.392  12.007  -2.846  1.00  0.00           H  
ATOM    202  N   ILE A  30     -13.954   9.087  -2.703  1.00  0.00           N  
ATOM    203  CA  ILE A  30     -13.732   7.633  -2.651  1.00  0.00           C  
ATOM    204  C   ILE A  30     -13.314   7.113  -4.021  1.00  0.00           C  
ATOM    205  O   ILE A  30     -12.394   6.309  -4.083  1.00  0.00           O  
ATOM    206  CB  ILE A  30     -14.987   6.874  -2.184  1.00  0.00           C  
ATOM    207  CEN ILE A  30     -15.543   6.518  -1.317  1.00  0.00           X  
ATOM    208  H   ILE A  30     -14.895   9.440  -2.598  1.00  0.00           H  
ATOM    209  N   HIS A  31     -13.919   7.594  -5.116  1.00  0.00           N  
ATOM    210  CA  HIS A  31     -13.520   7.175  -6.460  1.00  0.00           C  
ATOM    211  C   HIS A  31     -12.071   7.557  -6.768  1.00  0.00           C  
ATOM    212  O   HIS A  31     -11.292   6.698  -7.176  1.00  0.00           O  
ATOM    213  CB  HIS A  31     -14.452   7.785  -7.512  1.00  0.00           C  
ATOM    214  CEN HIS A  31     -15.621   7.416  -8.238  1.00  0.00           X  
ATOM    215  H   HIS A  31     -14.628   8.308  -5.023  1.00  0.00           H  
ATOM    216  N   ASP A  32     -11.681   8.809  -6.517  1.00  0.00           N  
ATOM    217  CA  ASP A  32     -10.313   9.265  -6.763  1.00  0.00           C  
ATOM    218  C   ASP A  32      -9.292   8.498  -5.910  1.00  0.00           C  
ATOM    219  O   ASP A  32      -8.227   8.131  -6.405  1.00  0.00           O  
ATOM    220  CB  ASP A  32     -10.199  10.767  -6.491  1.00  0.00           C  
ATOM    221  CEN ASP A  32     -10.213  11.657  -6.987  1.00  0.00           X  
ATOM    222  H   ASP A  32     -12.374   9.492  -6.252  1.00  0.00           H  
ATOM    223  N   VAL A  33      -9.632   8.195  -4.654  1.00  0.00           N  
ATOM    224  CA  VAL A  33      -8.774   7.417  -3.744  1.00  0.00           C  
ATOM    225  C   VAL A  33      -8.578   5.990  -4.261  1.00  0.00           C  
ATOM    226  O   VAL A  33      -7.463   5.487  -4.201  1.00  0.00           O  
ATOM    227  CB  VAL A  33      -9.359   7.358  -2.321  1.00  0.00           C  
ATOM    228  CEN VAL A  33      -9.271   7.583  -1.675  1.00  0.00           X  
ATOM    229  H   VAL A  33     -10.548   8.479  -4.335  1.00  0.00           H  
ATOM    230  N   ASP A  34      -9.626   5.348  -4.782  1.00  0.00           N  
ATOM    231  CA  ASP A  34      -9.578   3.989  -5.339  1.00  0.00           C  
ATOM    232  C   ASP A  34      -8.653   3.932  -6.560  1.00  0.00           C  
ATOM    233  O   ASP A  34      -7.776   3.075  -6.621  1.00  0.00           O  
ATOM    234  CB  ASP A  34     -10.982   3.512  -5.719  1.00  0.00           C  
ATOM    235  CEN ASP A  34     -11.744   2.945  -5.351  1.00  0.00           X  
ATOM    236  H   ASP A  34     -10.519   5.818  -4.789  1.00  0.00           H  
ATOM    237  N   ASN A  35      -8.763   4.902  -7.474  1.00  0.00           N  
ATOM    238  CA  ASN A  35      -7.896   4.996  -8.652  1.00  0.00           C  
ATOM    239  C   ASN A  35      -6.426   5.193  -8.260  1.00  0.00           C  
ATOM    240  O   ASN A  35      -5.542   4.550  -8.821  1.00  0.00           O  
ATOM    241  CB  ASN A  35      -8.345   6.111  -9.578  1.00  0.00           C  
ATOM    242  CEN ASN A  35      -8.969   6.231 -10.413  1.00  0.00           X  
ATOM    243  H   ASN A  35      -9.491   5.595  -7.352  1.00  0.00           H  
ATOM    244  N   HIS A  36      -6.150   6.075  -7.297  1.00  0.00           N  
ATOM    245  CA  HIS A  36      -4.779   6.326  -6.857  1.00  0.00           C  
ATOM    246  C   HIS A  36      -4.150   5.071  -6.242  1.00  0.00           C  
ATOM    247  O   HIS A  36      -3.014   4.732  -6.561  1.00  0.00           O  
ATOM    248  CB  HIS A  36      -4.740   7.479  -5.849  1.00  0.00           C  
ATOM    249  CEN HIS A  36      -4.511   8.885  -5.851  1.00  0.00           X  
ATOM    250  H   HIS A  36      -6.902   6.599  -6.871  1.00  0.00           H  
ATOM    251  N   LEU A  37      -4.907   4.328  -5.433  1.00  0.00           N  
ATOM    252  CA  LEU A  37      -4.454   3.084  -4.820  1.00  0.00           C  
ATOM    253  C   LEU A  37      -4.118   2.003  -5.865  1.00  0.00           C  
ATOM    254  O   LEU A  37      -3.051   1.397  -5.783  1.00  0.00           O  
ATOM    255  CB  LEU A  37      -5.522   2.570  -3.847  1.00  0.00           C  
ATOM    256  CEN LEU A  37      -5.634   2.591  -2.310  1.00  0.00           X  
ATOM    257  H   LEU A  37      -5.831   4.659  -5.203  1.00  0.00           H  
ATOM    258  N   GLN A  38      -4.963   1.800  -6.883  1.00  0.00           N  
ATOM    259  CA  GLN A  38      -4.690   0.840  -7.961  1.00  0.00           C  
ATOM    260  C   GLN A  38      -3.435   1.225  -8.757  1.00  0.00           C  
ATOM    261  O   GLN A  38      -2.608   0.353  -9.021  1.00  0.00           O  
ATOM    262  CB  GLN A  38      -5.890   0.748  -8.908  1.00  0.00           C  
ATOM    263  CEN GLN A  38      -7.298  -0.195  -9.327  1.00  0.00           X  
ATOM    264  H   GLN A  38      -5.792   2.373  -6.950  1.00  0.00           H  
ATOM    265  N   ASN A  39      -3.242   2.514  -9.061  1.00  0.00           N  
ATOM    266  CA  ASN A  39      -2.056   2.969  -9.794  1.00  0.00           C  
ATOM    267  C   ASN A  39      -0.767   2.746  -8.981  1.00  0.00           C  
ATOM    268  O   ASN A  39       0.229   2.288  -9.529  1.00  0.00           O  
ATOM    269  CB  ASN A  39      -2.181   4.428 -10.190  1.00  0.00           C  
ATOM    270  CEN ASN A  39      -2.522   4.990 -11.008  1.00  0.00           X  
ATOM    271  H   ASN A  39      -3.968   3.180  -8.845  1.00  0.00           H  
ATOM    272  N   VAL A  40      -0.810   2.961  -7.659  1.00  0.00           N  
ATOM    273  CA  VAL A  40       0.342   2.728  -6.763  1.00  0.00           C  
ATOM    274  C   VAL A  40       0.678   1.231  -6.667  1.00  0.00           C  
ATOM    275  O   VAL A  40       1.850   0.855  -6.645  1.00  0.00           O  
ATOM    276  CB  VAL A  40       0.079   3.274  -5.347  1.00  0.00           C  
ATOM    277  CEN VAL A  40       0.256   3.769  -4.902  1.00  0.00           X  
ATOM    278  H   VAL A  40      -1.660   3.345  -7.269  1.00  0.00           H  
ATOM    279  N   ILE A  41      -0.328   0.352  -6.624  1.00  0.00           N  
ATOM    280  CA  ILE A  41      -0.110  -1.104  -6.671  1.00  0.00           C  
ATOM    281  C   ILE A  41       0.600  -1.522  -7.962  1.00  0.00           C  
ATOM    282  O   ILE A  41       1.586  -2.266  -7.903  1.00  0.00           O  
ATOM    283  CB  ILE A  41      -1.435  -1.880  -6.556  1.00  0.00           C  
ATOM    284  CEN ILE A  41      -2.165  -2.302  -5.865  1.00  0.00           X  
ATOM    285  H   ILE A  41      -1.274   0.708  -6.626  1.00  0.00           H  
ATOM    286  N   GLU A  42       0.106  -1.071  -9.115  1.00  0.00           N  
ATOM    287  CA  GLU A  42       0.699  -1.385 -10.418  1.00  0.00           C  
ATOM    288  C   GLU A  42       2.170  -0.951 -10.476  1.00  0.00           C  
ATOM    289  O   GLU A  42       3.029  -1.748 -10.854  1.00  0.00           O  
ATOM    290  CB  GLU A  42      -0.094  -0.713 -11.541  1.00  0.00           C  
ATOM    291  CEN GLU A  42      -1.267  -0.796 -12.775  1.00  0.00           X  
ATOM    292  H   GLU A  42      -0.682  -0.437  -9.096  1.00  0.00           H  
ATOM    293  N   ASP A  43       2.485   0.246  -9.987  1.00  0.00           N  
ATOM    294  CA  ASP A  43       3.847   0.777  -9.972  1.00  0.00           C  
ATOM    295  C   ASP A  43       4.785  -0.035  -9.068  1.00  0.00           C  
ATOM    296  O   ASP A  43       5.917  -0.345  -9.459  1.00  0.00           O  
ATOM    297  CB  ASP A  43       3.834   2.241  -9.527  1.00  0.00           C  
ATOM    298  CEN ASP A  43       3.838   3.181  -9.921  1.00  0.00           X  
ATOM    299  H   ASP A  43       1.736   0.872  -9.726  1.00  0.00           H  
ATOM    300  N   ILE A  44       4.312  -0.473  -7.889  1.00  0.00           N  
ATOM    301  CA  ILE A  44       5.116  -1.310  -6.983  1.00  0.00           C  
ATOM    302  C   ILE A  44       5.461  -2.622  -7.679  1.00  0.00           C  
ATOM    303  O   ILE A  44       6.615  -3.047  -7.643  1.00  0.00           O  
ATOM    304  CB  ILE A  44       4.384  -1.609  -5.662  1.00  0.00           C  
ATOM    305  CEN ILE A  44       4.182  -1.249  -4.652  1.00  0.00           X  
ATOM    306  H   ILE A  44       3.353  -0.259  -7.658  1.00  0.00           H  
ATOM    307  N   HIS A  45       4.497  -3.266  -8.337  1.00  0.00           N  
ATOM    308  CA  HIS A  45       4.733  -4.511  -9.055  1.00  0.00           C  
ATOM    309  C   HIS A  45       5.828  -4.391 -10.126  1.00  0.00           C  
ATOM    310  O   HIS A  45       6.802  -5.154 -10.102  1.00  0.00           O  
ATOM    311  CB  HIS A  45       3.431  -4.998  -9.700  1.00  0.00           C  
ATOM    312  CEN HIS A  45       2.357  -5.882  -9.390  1.00  0.00           X  
ATOM    313  H   HIS A  45       3.576  -2.850  -8.374  1.00  0.00           H  
ATOM    314  N   ASP A  46       5.736  -3.397 -10.999  1.00  0.00           N  
ATOM    315  CA  ASP A  46       6.719  -3.161 -12.055  1.00  0.00           C  
ATOM    316  C   ASP A  46       8.115  -2.890 -11.485  1.00  0.00           C  
ATOM    317  O   ASP A  46       9.114  -3.447 -11.967  1.00  0.00           O  
ATOM    318  CB  ASP A  46       6.277  -1.990 -12.937  1.00  0.00           C  
ATOM    319  CEN ASP A  46       5.803  -1.808 -13.820  1.00  0.00           X  
ATOM    320  H   ASP A  46       4.913  -2.813 -10.980  1.00  0.00           H  
ATOM    321  N   PHE A  47       8.203  -2.102 -10.412  1.00  0.00           N  
ATOM    322  CA  PHE A  47       9.477  -1.771  -9.780  1.00  0.00           C  
ATOM    323  C   PHE A  47      10.149  -3.024  -9.204  1.00  0.00           C  
ATOM    324  O   PHE A  47      11.362  -3.202  -9.358  1.00  0.00           O  
ATOM    325  CB  PHE A  47       9.269  -0.728  -8.680  1.00  0.00           C  
ATOM    326  CEN PHE A  47       9.405   0.845  -8.492  1.00  0.00           X  
ATOM    327  H   PHE A  47       7.352  -1.743 -10.005  1.00  0.00           H  
ATOM    328  N   MET A  48       9.380  -3.932  -8.597  1.00  0.00           N  
ATOM    329  CA  MET A  48       9.876  -5.195  -8.054  1.00  0.00           C  
ATOM    330  C   MET A  48      10.474  -6.081  -9.141  1.00  0.00           C  
ATOM    331  O   MET A  48      11.577  -6.614  -8.967  1.00  0.00           O  
ATOM    332  CB  MET A  48       8.750  -5.935  -7.334  1.00  0.00           C  
ATOM    333  CEN MET A  48       8.186  -6.406  -5.741  1.00  0.00           X  
ATOM    334  H   MET A  48       8.392  -3.725  -8.522  1.00  0.00           H  
ATOM    335  N   GLN A  49       9.779  -6.239 -10.266  1.00  0.00           N  
ATOM    336  CA  GLN A  49      10.250  -7.038 -11.388  1.00  0.00           C  
ATOM    337  C   GLN A  49      11.597  -6.513 -11.907  1.00  0.00           C  
ATOM    338  O   GLN A  49      12.569  -7.277 -11.993  1.00  0.00           O  
ATOM    339  CB  GLN A  49       9.215  -7.034 -12.517  1.00  0.00           C  
ATOM    340  CEN GLN A  49       7.929  -7.945 -13.267  1.00  0.00           X  
ATOM    341  H   GLN A  49       8.863  -5.811 -10.330  1.00  0.00           H  
ATOM    342  N   ALA A  50      11.697  -5.206 -12.147  1.00  0.00           N  
ATOM    343  CA  ALA A  50      12.914  -4.570 -12.645  1.00  0.00           C  
ATOM    344  C   ALA A  50      14.100  -4.725 -11.671  1.00  0.00           C  
ATOM    345  O   ALA A  50      15.218  -5.016 -12.103  1.00  0.00           O  
ATOM    346  CB  ALA A  50      12.646  -3.098 -12.927  1.00  0.00           C  
ATOM    347  CEN ALA A  50      12.646  -3.099 -12.927  1.00  0.00           X  
ATOM    348  H   ALA A  50      10.885  -4.627 -11.998  1.00  0.00           H  
ATOM    349  N   ALA A  51      13.869  -4.611 -10.362  1.00  0.00           N  
ATOM    350  CA  ALA A  51      14.910  -4.754  -9.345  1.00  0.00           C  
ATOM    351  C   ALA A  51      15.435  -6.198  -9.264  1.00  0.00           C  
ATOM    352  O   ALA A  51      16.645  -6.421  -9.149  1.00  0.00           O  
ATOM    353  CB  ALA A  51      14.382  -4.302  -7.991  1.00  0.00           C  
ATOM    354  CEN ALA A  51      14.383  -4.303  -7.992  1.00  0.00           X  
ATOM    355  H   ALA A  51      12.941  -4.350 -10.059  1.00  0.00           H  
ATOM    356  N   ALA A  52      14.555  -7.195  -9.390  1.00  0.00           N  
ATOM    357  CA  ALA A  52      14.924  -8.608  -9.383  1.00  0.00           C  
ATOM    358  C   ALA A  52      15.790  -8.971 -10.603  1.00  0.00           C  
ATOM    359  O   ALA A  52      16.816  -9.643 -10.454  1.00  0.00           O  
ATOM    360  CB  ALA A  52      13.673  -9.474  -9.335  1.00  0.00           C  
ATOM    361  CEN ALA A  52      13.674  -9.473  -9.336  1.00  0.00           X  
ATOM    362  H   ALA A  52      13.581  -6.955  -9.496  1.00  0.00           H  
ATOM    363  N   ALA A  53      15.427  -8.491 -11.796  1.00  0.00           N  
ATOM    364  CA  ALA A  53      16.195  -8.736 -13.015  1.00  0.00           C  
ATOM    365  C   ALA A  53      17.583  -8.082 -12.946  1.00  0.00           C  
ATOM    366  O   ALA A  53      18.590  -8.743 -13.210  1.00  0.00           O  
ATOM    367  CB  ALA A  53      15.426  -8.234 -14.228  1.00  0.00           C  
ATOM    368  CEN ALA A  53      15.427  -8.234 -14.228  1.00  0.00           X  
ATOM    369  H   ALA A  53      14.594  -7.927 -11.862  1.00  0.00           H  
ATOM    370  N   ALA A  54      17.670  -6.824 -12.498  1.00  0.00           N  
ATOM    371  CA  ALA A  54      18.927  -6.081 -12.417  1.00  0.00           C  
ATOM    372  C   ALA A  54      19.909  -6.700 -11.406  1.00  0.00           C  
ATOM    373  O   ALA A  54      21.102  -6.841 -11.701  1.00  0.00           O  
ATOM    374  CB  ALA A  54      18.647  -4.628 -12.062  1.00  0.00           C  
ATOM    375  CEN ALA A  54      18.647  -4.629 -12.062  1.00  0.00           X  
ATOM    376  H   ALA A  54      16.815  -6.342 -12.257  1.00  0.00           H  
ATOM    377  N   ALA A  55      19.421  -7.133 -10.240  1.00  0.00           N  
ATOM    378  CA  ALA A  55      20.236  -7.813  -9.237  1.00  0.00           C  
ATOM    379  C   ALA A  55      20.737  -9.183  -9.737  1.00  0.00           C  
ATOM    380  O   ALA A  55      21.930  -9.485  -9.635  1.00  0.00           O  
ATOM    381  CB  ALA A  55      19.445  -7.971  -7.946  1.00  0.00           C  
ATOM    382  CEN ALA A  55      19.446  -7.971  -7.947  1.00  0.00           X  
ATOM    383  H   ALA A  55      18.448  -6.954 -10.036  1.00  0.00           H  
ATOM    384  N   ASN A  56      19.851  -9.995 -10.324  1.00  0.00           N  
ATOM    385  CA  ASN A  56      20.198 -11.317 -10.849  1.00  0.00           C  
ATOM    386  C   ASN A  56      21.175 -11.267 -12.028  1.00  0.00           C  
ATOM    387  O   ASN A  56      21.994 -12.181 -12.159  1.00  0.00           O  
ATOM    388  CB  ASN A  56      18.950 -12.080 -11.251  1.00  0.00           C  
ATOM    389  CEN ASN A  56      18.272 -12.755 -10.819  1.00  0.00           X  
ATOM    390  H   ASN A  56      18.890  -9.691 -10.382  1.00  0.00           H  
ATOM    391  N   CYS A  57      21.196 -10.190 -12.819  1.00  0.00           N  
ATOM    392  CA  CYS A  57      22.112 -10.047 -13.957  1.00  0.00           C  
ATOM    393  C   CYS A  57      23.561 -10.439 -13.624  1.00  0.00           C  
ATOM    394  O   CYS A  57      24.222 -11.075 -14.443  1.00  0.00           O  
ATOM    395  CB  CYS A  57      22.023  -8.551 -14.257  1.00  0.00           C  
ATOM    396  CEN CYS A  57      21.575  -8.062 -15.040  1.00  0.00           X  
ATOM    397  H   CYS A  57      20.469  -9.497 -12.708  1.00  0.00           H  
ATOM    398  N   ARG A  58      24.071 -10.165 -12.411  1.00  0.00           N  
ATOM    399  CA  ARG A  58      25.474 -10.476 -12.070  1.00  0.00           C  
ATOM    400  C   ARG A  58      25.867 -11.953 -12.123  1.00  0.00           C  
ATOM    401  O   ARG A  58      27.058 -12.224 -12.255  1.00  0.00           O  
ATOM    402  CB  ARG A  58      25.847  -9.890 -10.716  1.00  0.00           C  
ATOM    403  CEN ARG A  58      26.716  -8.319  -9.005  1.00  0.00           X  
ATOM    404  H   ARG A  58      23.467  -9.729 -11.730  1.00  0.00           H  
ATOM    405  N   LYS A  59      24.928 -12.914 -12.121  1.00  0.00           N  
ATOM    406  CA  LYS A  59      25.316 -14.344 -12.067  1.00  0.00           C  
ATOM    407  C   LYS A  59      26.312 -14.723 -13.172  1.00  0.00           C  
ATOM    408  O   LYS A  59      27.117 -15.622 -12.966  1.00  0.00           O  
ATOM    409  CB  LYS A  59      24.076 -15.234 -12.167  1.00  0.00           C  
ATOM    410  CEN LYS A  59      22.664 -16.484 -11.209  1.00  0.00           X  
ATOM    411  H   LYS A  59      23.985 -12.667 -12.381  1.00  0.00           H  
ATOM    412  N   GLY A  60      26.309 -14.011 -14.301  1.00  0.00           N  
ATOM    413  CA  GLY A  60      27.141 -14.284 -15.473  1.00  0.00           C  
ATOM    414  C   GLY A  60      28.494 -13.571 -15.535  1.00  0.00           C  
ATOM    415  O   GLY A  60      29.178 -13.731 -16.538  1.00  0.00           O  
ATOM    416  CEN GLY A  60      27.142 -14.284 -15.474  1.00  0.00           X  
ATOM    417  H   GLY A  60      25.607 -13.289 -14.408  1.00  0.00           H  
ATOM    418  N   SER A  61      28.917 -12.817 -14.511  1.00  0.00           N  
ATOM    419  CA  SER A  61      30.167 -12.041 -14.605  1.00  0.00           C  
ATOM    420  C   SER A  61      31.403 -12.823 -14.135  1.00  0.00           C  
ATOM    421  O   SER A  61      32.514 -12.300 -14.163  1.00  0.00           O  
ATOM    422  CB  SER A  61      30.033 -10.762 -13.802  1.00  0.00           C  
ATOM    423  CEN SER A  61      29.882 -10.427 -13.401  1.00  0.00           X  
ATOM    424  H   SER A  61      28.443 -12.885 -13.622  1.00  0.00           H  
ATOM    425  N   PRO A  62      31.265 -14.097 -13.713  1.00  0.00           N  
ATOM    426  CA  PRO A  62      32.367 -14.870 -13.160  1.00  0.00           C  
ATOM    427  C   PRO A  62      33.237 -15.365 -14.329  1.00  0.00           C  
ATOM    428  O   PRO A  62      33.085 -16.476 -14.821  1.00  0.00           O  
ATOM    429  CB  PRO A  62      31.692 -16.016 -12.387  1.00  0.00           C  
ATOM    430  CEN PRO A  62      30.182 -15.269 -12.978  1.00  0.00           X  
ATOM    431  N   GLY A  63      34.107 -14.490 -14.831  1.00  0.00           N  
ATOM    432  CA  GLY A  63      34.981 -14.773 -15.972  1.00  0.00           C  
ATOM    433  C   GLY A  63      36.451 -14.864 -15.585  1.00  0.00           C  
ATOM    434  O   GLY A  63      37.237 -13.985 -15.916  1.00  0.00           O  
ATOM    435  CEN GLY A  63      34.981 -14.773 -15.972  1.00  0.00           X  
ATOM    436  H   GLY A  63      34.073 -13.542 -14.487  1.00  0.00           H  
ATOM    437  N   SER A  64      36.847 -15.896 -14.852  1.00  0.00           N  
ATOM    438  CA  SER A  64      38.240 -16.016 -14.429  1.00  0.00           C  
ATOM    439  C   SER A  64      38.689 -17.434 -14.742  1.00  0.00           C  
ATOM    440  O   SER A  64      38.028 -18.383 -14.319  1.00  0.00           O  
ATOM    441  CB  SER A  64      38.396 -15.703 -12.953  1.00  0.00           C  
ATOM    442  CEN SER A  64      38.273 -15.673 -12.425  1.00  0.00           X  
ATOM    443  H   SER A  64      36.281 -16.728 -14.844  1.00  0.00           H  
ATOM    444  N   PRO A  65      39.764 -17.600 -15.530  1.00  0.00           N  
ATOM    445  CA  PRO A  65      40.259 -18.916 -15.874  1.00  0.00           C  
ATOM    446  C   PRO A  65      40.857 -19.520 -14.602  1.00  0.00           C  
ATOM    447  O   PRO A  65      41.461 -18.825 -13.789  1.00  0.00           O  
ATOM    448  CB  PRO A  65      41.304 -18.673 -16.976  1.00  0.00           C  
ATOM    449  CEN PRO A  65      40.887 -16.956 -16.727  1.00  0.00           X  
ATOM    450  N   ALA A  66      40.700 -20.833 -14.426  1.00  0.00           N  
ATOM    451  CA  ALA A  66      41.238 -21.486 -13.250  1.00  0.00           C  
ATOM    452  C   ALA A  66      42.709 -21.771 -13.570  1.00  0.00           C  
ATOM    453  O   ALA A  66      43.107 -22.893 -13.889  1.00  0.00           O  
ATOM    454  CB  ALA A  66      40.468 -22.753 -12.908  1.00  0.00           C  
ATOM    455  CEN ALA A  66      40.469 -22.753 -12.908  1.00  0.00           X  
ATOM    456  H   ALA A  66      40.430 -21.401 -15.218  1.00  0.00           H  
ATOM    457  N   GLY A  67      43.495 -20.699 -13.592  1.00  0.00           N  
ATOM    458  CA  GLY A  67      44.904 -20.753 -13.924  1.00  0.00           C  
ATOM    459  C   GLY A  67      45.653 -21.423 -12.782  1.00  0.00           C  
ATOM    460  O   GLY A  67      45.219 -21.372 -11.638  1.00  0.00           O  
ATOM    461  CEN GLY A  67      44.904 -20.753 -13.924  1.00  0.00           X  
ATOM    462  H   GLY A  67      43.095 -19.819 -13.307  1.00  0.00           H  
ATOM    463  N   SER A  68      46.752 -22.085 -13.120  1.00  0.00           N  
ATOM    464  CA  SER A  68      47.667 -22.744 -12.182  1.00  0.00           C  
ATOM    465  C   SER A  68      49.058 -22.757 -12.822  1.00  0.00           C  
ATOM    466  O   SER A  68      49.591 -23.831 -13.104  1.00  0.00           O  
ATOM    467  CB  SER A  68      47.198 -24.148 -11.855  1.00  0.00           C  
ATOM    468  CEN SER A  68      46.970 -24.636 -11.925  1.00  0.00           X  
ATOM    469  H   SER A  68      47.167 -21.796 -13.994  1.00  0.00           H  
ATOM    470  N   PRO A  69      49.662 -21.592 -13.104  1.00  0.00           N  
ATOM    471  CA  PRO A  69      50.978 -21.576 -13.717  1.00  0.00           C  
ATOM    472  C   PRO A  69      51.988 -22.071 -12.679  1.00  0.00           C  
ATOM    473  O   PRO A  69      51.735 -22.077 -11.475  1.00  0.00           O  
ATOM    474  CB  PRO A  69      51.205 -20.111 -14.124  1.00  0.00           C  
ATOM    475  CEN PRO A  69      49.597 -19.858 -13.392  1.00  0.00           X  
ATOM    476  N   THR A  70      53.139 -22.521 -13.163  1.00  0.00           N  
ATOM    477  CA  THR A  70      54.254 -22.942 -12.320  1.00  0.00           C  
ATOM    478  C   THR A  70      55.339 -21.870 -12.403  1.00  0.00           C  
ATOM    479  O   THR A  70      55.771 -21.499 -13.493  1.00  0.00           O  
ATOM    480  CB  THR A  70      54.829 -24.305 -12.747  1.00  0.00           C  
ATOM    481  CEN THR A  70      54.775 -24.880 -12.839  1.00  0.00           X  
ATOM    482  H   THR A  70      53.359 -22.361 -14.136  1.00  0.00           H  
ATOM    483  N   SER A  71      55.745 -21.341 -11.248  1.00  0.00           N  
ATOM    484  CA  SER A  71      56.784 -20.325 -11.117  1.00  0.00           C  
ATOM    485  C   SER A  71      58.170 -20.914 -11.366  1.00  0.00           C  
ATOM    486  O   SER A  71      58.414 -22.041 -10.940  1.00  0.00           O  
ATOM    487  CB  SER A  71      56.720 -19.688  -9.742  1.00  0.00           C  
ATOM    488  CEN SER A  71      56.645 -19.646  -9.205  1.00  0.00           X  
ATOM    489  H   SER A  71      55.304 -21.649 -10.394  1.00  0.00           H  
ATOM    490  N   THR A  72      59.086 -20.135 -11.949  1.00  0.00           N  
ATOM    491  CA  THR A  72      60.462 -20.585 -12.202  1.00  0.00           C  
ATOM    492  C   THR A  72      61.427 -19.398 -12.111  1.00  0.00           C  
ATOM    493  O   THR A  72      61.370 -18.479 -12.915  1.00  0.00           O  
ATOM    494  CB  THR A  72      60.604 -21.252 -13.583  1.00  0.00           C  
ATOM    495  CEN THR A  72      60.465 -21.667 -13.970  1.00  0.00           X  
ATOM    496  H   THR A  72      58.880 -19.160 -12.095  1.00  0.00           H  
ATOM    497  N   GLU A  73      62.248 -19.471 -11.064  1.00  0.00           N  
ATOM    498  CA  GLU A  73      63.329 -18.580 -10.607  1.00  0.00           C  
ATOM    499  C   GLU A  73      63.332 -17.053 -10.853  1.00  0.00           C  
ATOM    500  O   GLU A  73      63.282 -16.532 -11.962  1.00  0.00           O  
ATOM    501  CB  GLU A  73      64.633 -19.133 -11.188  1.00  0.00           C  
ATOM    502  CEN GLU A  73      66.018 -20.113 -11.036  1.00  0.00           X  
ATOM    503  H   GLU A  73      62.418 -20.422 -10.769  1.00  0.00           H  
ATOM    504  N   GLU A  74      63.460 -16.371  -9.710  1.00  0.00           N  
ATOM    505  CA  GLU A  74      63.538 -14.936  -9.445  1.00  0.00           C  
ATOM    506  C   GLU A  74      64.877 -14.280  -9.814  1.00  0.00           C  
ATOM    507  O   GLU A  74      65.954 -14.760  -9.463  1.00  0.00           O  
ATOM    508  CB  GLU A  74      63.239 -14.678  -7.967  1.00  0.00           C  
ATOM    509  CEN GLU A  74      62.143 -14.250  -6.735  1.00  0.00           X  
ATOM    510  H   GLU A  74      63.669 -16.930  -8.895  1.00  0.00           H  
ATOM    511  N   GLY A  75      64.787 -13.084 -10.400  1.00  0.00           N  
ATOM    512  CA  GLY A  75      65.926 -12.249 -10.771  1.00  0.00           C  
ATOM    513  C   GLY A  75      65.504 -10.782 -10.776  1.00  0.00           C  
ATOM    514  O   GLY A  75      64.326 -10.462 -10.900  1.00  0.00           O  
ATOM    515  CEN GLY A  75      65.926 -12.249 -10.771  1.00  0.00           X  
ATOM    516  H   GLY A  75      63.876 -12.654 -10.454  1.00  0.00           H  
ATOM    517  N   THR A  76      66.482  -9.910 -10.577  1.00  0.00           N  
ATOM    518  CA  THR A  76      66.393  -8.452 -10.469  1.00  0.00           C  
ATOM    519  C   THR A  76      66.471  -7.741 -11.831  1.00  0.00           C  
ATOM    520  O   THR A  76      67.230  -8.158 -12.697  1.00  0.00           O  
ATOM    521  CB  THR A  76      67.507  -7.899  -9.560  1.00  0.00           C  
ATOM    522  CEN THR A  76      67.786  -7.873  -9.047  1.00  0.00           X  
ATOM    523  H   THR A  76      67.403 -10.302 -10.442  1.00  0.00           H  
ATOM    524  N   SER A  77      65.695  -6.654 -11.948  1.00  0.00           N  
ATOM    525  CA  SER A  77      65.601  -5.624 -13.008  1.00  0.00           C  
ATOM    526  C   SER A  77      65.630  -6.002 -14.498  1.00  0.00           C  
ATOM    527  O   SER A  77      66.566  -6.647 -14.944  1.00  0.00           O  
ATOM    528  CB  SER A  77      66.716  -4.626 -12.766  1.00  0.00           C  
ATOM    529  CEN SER A  77      67.210  -4.437 -12.637  1.00  0.00           X  
ATOM    530  H   SER A  77      65.356  -6.310 -11.060  1.00  0.00           H  
ATOM    531  N   GLU A  78      64.762  -5.366 -15.300  1.00  0.00           N  
ATOM    532  CA  GLU A  78      64.741  -5.572 -16.764  1.00  0.00           C  
ATOM    533  C   GLU A  78      64.287  -4.295 -17.496  1.00  0.00           C  
ATOM    534  O   GLU A  78      63.540  -3.472 -16.975  1.00  0.00           O  
ATOM    535  CB  GLU A  78      63.824  -6.741 -17.130  1.00  0.00           C  
ATOM    536  CEN GLU A  78      63.617  -8.379 -17.550  1.00  0.00           X  
ATOM    537  H   GLU A  78      64.461  -4.450 -15.007  1.00  0.00           H  
ATOM    538  N   SER A  79      64.775  -4.114 -18.722  1.00  0.00           N  
ATOM    539  CA  SER A  79      64.442  -2.998 -19.609  1.00  0.00           C  
ATOM    540  C   SER A  79      63.673  -3.515 -20.826  1.00  0.00           C  
ATOM    541  O   SER A  79      64.097  -4.507 -21.420  1.00  0.00           O  
ATOM    542  CB  SER A  79      65.698  -2.266 -20.039  1.00  0.00           C  
ATOM    543  CEN SER A  79      66.217  -2.189 -20.182  1.00  0.00           X  
ATOM    544  H   SER A  79      65.309  -4.863 -19.142  1.00  0.00           H  
ATOM    545  N   ALA A  80      62.612  -2.829 -21.247  1.00  0.00           N  
ATOM    546  CA  ALA A  80      61.834  -3.206 -22.426  1.00  0.00           C  
ATOM    547  C   ALA A  80      61.219  -1.947 -23.066  1.00  0.00           C  
ATOM    548  O   ALA A  80      60.698  -1.066 -22.387  1.00  0.00           O  
ATOM    549  CB  ALA A  80      60.756  -4.215 -22.058  1.00  0.00           C  
ATOM    550  CEN ALA A  80      60.756  -4.214 -22.058  1.00  0.00           X  
ATOM    551  H   ALA A  80      62.395  -1.941 -20.812  1.00  0.00           H  
ATOM    552  N   THR A  81      61.352  -1.867 -24.386  1.00  0.00           N  
ATOM    553  CA  THR A  81      60.849  -0.825 -25.290  1.00  0.00           C  
ATOM    554  C   THR A  81      59.374  -1.023 -25.676  1.00  0.00           C  
ATOM    555  O   THR A  81      59.032  -2.103 -26.161  1.00  0.00           O  
ATOM    556  CB  THR A  81      61.691  -0.762 -26.578  1.00  0.00           C  
ATOM    557  CEN THR A  81      62.200  -0.691 -26.857  1.00  0.00           X  
ATOM    558  H   THR A  81      61.769  -2.658 -24.855  1.00  0.00           H  
ATOM    559  N   PRO A  82      58.508   0.004 -25.546  1.00  0.00           N  
ATOM    560  CA  PRO A  82      57.097  -0.083 -25.920  1.00  0.00           C  
ATOM    561  C   PRO A  82      56.928  -0.102 -27.449  1.00  0.00           C  
ATOM    562  O   PRO A  82      57.698   0.515 -28.183  1.00  0.00           O  
ATOM    563  CB  PRO A  82      56.465   1.164 -25.280  1.00  0.00           C  
ATOM    564  CEN PRO A  82      58.139   1.518 -24.773  1.00  0.00           X  
ATOM    565  N   GLU A  83      55.916  -0.832 -27.922  1.00  0.00           N  
ATOM    566  CA  GLU A  83      55.521  -0.910 -29.333  1.00  0.00           C  
ATOM    567  C   GLU A  83      54.695   0.312 -29.768  1.00  0.00           C  
ATOM    568  O   GLU A  83      53.825   0.814 -29.052  1.00  0.00           O  
ATOM    569  CB  GLU A  83      54.728  -2.193 -29.590  1.00  0.00           C  
ATOM    570  CEN GLU A  83      54.666  -3.806 -30.138  1.00  0.00           X  
ATOM    571  H   GLU A  83      55.335  -1.324 -27.262  1.00  0.00           H  
ATOM    572  N   SER A  84      55.028   0.779 -30.968  1.00  0.00           N  
ATOM    573  CA  SER A  84      54.436   1.889 -31.711  1.00  0.00           C  
ATOM    574  C   SER A  84      53.174   1.492 -32.480  1.00  0.00           C  
ATOM    575  O   SER A  84      53.087   0.388 -33.010  1.00  0.00           O  
ATOM    576  CB  SER A  84      55.464   2.465 -32.664  1.00  0.00           C  
ATOM    577  CEN SER A  84      55.880   2.480 -33.015  1.00  0.00           X  
ATOM    578  H   SER A  84      55.739   0.248 -31.450  1.00  0.00           H  
ATOM    579  N   GLY A  85      52.242   2.438 -32.670  1.00  0.00           N  
ATOM    580  CA  GLY A  85      51.069   2.203 -33.524  1.00  0.00           C  
ATOM    581  C   GLY A  85      49.699   2.448 -32.871  1.00  0.00           C  
ATOM    582  O   GLY A  85      49.302   1.663 -32.017  1.00  0.00           O  
ATOM    583  CEN GLY A  85      51.068   2.203 -33.524  1.00  0.00           X  
ATOM    584  H   GLY A  85      52.431   3.378 -32.354  1.00  0.00           H  
ATOM    585  N   PRO A  86      48.940   3.484 -33.277  1.00  0.00           N  
ATOM    586  CA  PRO A  86      47.617   3.782 -32.726  1.00  0.00           C  
ATOM    587  C   PRO A  86      46.596   2.681 -33.073  1.00  0.00           C  
ATOM    588  O   PRO A  86      46.669   2.057 -34.133  1.00  0.00           O  
ATOM    589  CB  PRO A  86      47.250   5.134 -33.359  1.00  0.00           C  
ATOM    590  CEN PRO A  86      48.804   4.940 -34.213  1.00  0.00           X  
ATOM    591  N   GLY A  87      45.637   2.452 -32.172  1.00  0.00           N  
ATOM    592  CA  GLY A  87      44.524   1.516 -32.337  1.00  0.00           C  
ATOM    593  C   GLY A  87      43.324   2.150 -33.047  1.00  0.00           C  
ATOM    594  O   GLY A  87      43.228   3.364 -33.192  1.00  0.00           O  
ATOM    595  CEN GLY A  87      44.523   1.516 -32.338  1.00  0.00           X  
ATOM    596  H   GLY A  87      45.637   3.020 -31.338  1.00  0.00           H  
ATOM    597  N   THR A  88      42.425   1.286 -33.497  1.00  0.00           N  
ATOM    598  CA  THR A  88      41.135   1.516 -34.157  1.00  0.00           C  
ATOM    599  C   THR A  88      39.909   1.564 -33.238  1.00  0.00           C  
ATOM    600  O   THR A  88      39.626   0.608 -32.518  1.00  0.00           O  
ATOM    601  CB  THR A  88      40.885   0.433 -35.222  1.00  0.00           C  
ATOM    602  CEN THR A  88      41.039   0.141 -35.704  1.00  0.00           X  
ATOM    603  H   THR A  88      42.684   0.311 -33.448  1.00  0.00           H  
ATOM    604  N   SER A  89      39.120   2.631 -33.380  1.00  0.00           N  
ATOM    605  CA  SER A  89      37.872   2.909 -32.660  1.00  0.00           C  
ATOM    606  C   SER A  89      36.679   2.109 -33.198  1.00  0.00           C  
ATOM    607  O   SER A  89      36.552   1.894 -34.402  1.00  0.00           O  
ATOM    608  CB  SER A  89      37.570   4.394 -32.722  1.00  0.00           C  
ATOM    609  CEN SER A  89      37.541   4.898 -32.923  1.00  0.00           X  
ATOM    610  H   SER A  89      39.366   3.308 -34.089  1.00  0.00           H  
ATOM    611  N   THR A  90      35.750   1.728 -32.321  1.00  0.00           N  
ATOM    612  CA  THR A  90      34.495   1.058 -32.696  1.00  0.00           C  
ATOM    613  C   THR A  90      33.379   1.602 -31.811  1.00  0.00           C  
ATOM    614  O   THR A  90      33.610   2.005 -30.674  1.00  0.00           O  
ATOM    615  CB  THR A  90      34.576  -0.473 -32.545  1.00  0.00           C  
ATOM    616  CEN THR A  90      34.808  -0.991 -32.683  1.00  0.00           X  
ATOM    617  H   THR A  90      35.783   2.104 -31.385  1.00  0.00           H  
ATOM    618  N   GLU A  91      32.201   1.689 -32.417  1.00  0.00           N  
ATOM    619  CA  GLU A  91      30.908   2.097 -31.871  1.00  0.00           C  
ATOM    620  C   GLU A  91      30.171   0.941 -31.153  1.00  0.00           C  
ATOM    621  O   GLU A  91      30.223  -0.203 -31.622  1.00  0.00           O  
ATOM    622  CB  GLU A  91      30.030   2.663 -32.990  1.00  0.00           C  
ATOM    623  CEN GLU A  91      29.405   3.999 -33.843  1.00  0.00           X  
ATOM    624  H   GLU A  91      32.184   1.496 -33.409  1.00  0.00           H  
ATOM    625  N   PRO A  92      29.480   1.205 -30.025  1.00  0.00           N  
ATOM    626  CA  PRO A  92      28.688   0.214 -29.301  1.00  0.00           C  
ATOM    627  C   PRO A  92      27.338  -0.058 -29.983  1.00  0.00           C  
ATOM    628  O   PRO A  92      26.654   0.856 -30.425  1.00  0.00           O  
ATOM    629  CB  PRO A  92      28.515   0.833 -27.904  1.00  0.00           C  
ATOM    630  CEN PRO A  92      29.400   2.210 -28.615  1.00  0.00           X  
ATOM    631  N   SER A  93      26.924  -1.327 -30.030  1.00  0.00           N  
ATOM    632  CA  SER A  93      25.621  -1.718 -30.583  1.00  0.00           C  
ATOM    633  C   SER A  93      24.485  -1.393 -29.609  1.00  0.00           C  
ATOM    634  O   SER A  93      24.632  -1.520 -28.396  1.00  0.00           O  
ATOM    635  CB  SER A  93      25.618  -3.196 -30.921  1.00  0.00           C  
ATOM    636  CEN SER A  93      25.732  -3.726 -30.881  1.00  0.00           X  
ATOM    637  H   SER A  93      27.488  -2.033 -29.580  1.00  0.00           H  
ATOM    638  N   GLU A  94      23.342  -1.006 -30.168  1.00  0.00           N  
ATOM    639  CA  GLU A  94      22.087  -0.739 -29.471  1.00  0.00           C  
ATOM    640  C   GLU A  94      21.417  -2.043 -29.002  1.00  0.00           C  
ATOM    641  O   GLU A  94      21.352  -3.033 -29.731  1.00  0.00           O  
ATOM    642  CB  GLU A  94      21.137   0.050 -30.374  1.00  0.00           C  
ATOM    643  CEN GLU A  94      20.449   1.532 -30.859  1.00  0.00           X  
ATOM    644  H   GLU A  94      23.327  -0.891 -31.170  1.00  0.00           H  
ATOM    645  N   GLY A  95      20.881  -2.045 -27.780  1.00  0.00           N  
ATOM    646  CA  GLY A  95      20.175  -3.180 -27.185  1.00  0.00           C  
ATOM    647  C   GLY A  95      18.929  -2.703 -26.444  1.00  0.00           C  
ATOM    648  O   GLY A  95      18.711  -3.074 -25.297  1.00  0.00           O  
ATOM    649  CEN GLY A  95      20.175  -3.180 -27.184  1.00  0.00           X  
ATOM    650  H   GLY A  95      20.929  -1.191 -27.246  1.00  0.00           H  
ATOM    651  N   SER A  96      18.119  -1.872 -27.101  1.00  0.00           N  
ATOM    652  CA  SER A  96      16.853  -1.354 -26.574  1.00  0.00           C  
ATOM    653  C   SER A  96      15.808  -2.470 -26.440  1.00  0.00           C  
ATOM    654  O   SER A  96      15.729  -3.309 -27.331  1.00  0.00           O  
ATOM    655  CB  SER A  96      16.332  -0.246 -27.468  1.00  0.00           C  
ATOM    656  CEN SER A  96      16.228   0.033 -27.924  1.00  0.00           X  
ATOM    657  H   SER A  96      18.352  -1.668 -28.062  1.00  0.00           H  
ATOM    658  N   ALA A  97      14.965  -2.438 -25.400  1.00  0.00           N  
ATOM    659  CA  ALA A  97      13.861  -3.394 -25.190  1.00  0.00           C  
ATOM    660  C   ALA A  97      12.884  -2.921 -24.080  1.00  0.00           C  
ATOM    661  O   ALA A  97      12.953  -3.411 -22.952  1.00  0.00           O  
ATOM    662  CB  ALA A  97      14.420  -4.770 -24.856  1.00  0.00           C  
ATOM    663  CEN ALA A  97      14.419  -4.769 -24.856  1.00  0.00           X  
ATOM    664  H   ALA A  97      14.929  -1.580 -24.870  1.00  0.00           H  
ATOM    665  N   PRO A  98      11.935  -2.016 -24.379  1.00  0.00           N  
ATOM    666  CA  PRO A  98      10.967  -1.506 -23.409  1.00  0.00           C  
ATOM    667  C   PRO A  98      10.043  -2.634 -22.908  1.00  0.00           C  
ATOM    668  O   PRO A  98       9.687  -3.544 -23.650  1.00  0.00           O  
ATOM    669  CB  PRO A  98      10.199  -0.423 -24.184  1.00  0.00           C  
ATOM    670  CEN PRO A  98      11.231  -0.935 -25.546  1.00  0.00           X  
ATOM    671  N   GLY A  99       9.638  -2.561 -21.639  1.00  0.00           N  
ATOM    672  CA  GLY A  99       8.749  -3.545 -21.020  1.00  0.00           C  
ATOM    673  C   GLY A  99       7.354  -2.953 -20.811  1.00  0.00           C  
ATOM    674  O   GLY A  99       7.225  -1.900 -20.193  1.00  0.00           O  
ATOM    675  CEN GLY A  99       8.748  -3.545 -21.020  1.00  0.00           X  
ATOM    676  H   GLY A  99       9.857  -1.728 -21.113  1.00  0.00           H  
ATOM    677  N   SER A 100       6.314  -3.625 -21.303  1.00  0.00           N  
ATOM    678  CA  SER A 100       4.922  -3.174 -21.183  1.00  0.00           C  
ATOM    679  C   SER A 100       4.144  -4.078 -20.219  1.00  0.00           C  
ATOM    680  O   SER A 100       4.247  -5.300 -20.332  1.00  0.00           O  
ATOM    681  CB  SER A 100       4.256  -3.152 -22.545  1.00  0.00           C  
ATOM    682  CEN SER A 100       4.136  -3.300 -23.054  1.00  0.00           X  
ATOM    683  H   SER A 100       6.481  -4.520 -21.737  1.00  0.00           H  
ATOM    684  N   PRO A 101       3.292  -3.539 -19.329  1.00  0.00           N  
ATOM    685  CA  PRO A 101       2.487  -4.357 -18.440  1.00  0.00           C  
ATOM    686  C   PRO A 101       1.509  -5.215 -19.258  1.00  0.00           C  
ATOM    687  O   PRO A 101       1.056  -4.836 -20.337  1.00  0.00           O  
ATOM    688  CB  PRO A 101       1.768  -3.340 -17.538  1.00  0.00           C  
ATOM    689  CEN PRO A 101       2.610  -2.135 -18.550  1.00  0.00           X  
ATOM    690  N   ALA A 102       1.180  -6.382 -18.714  1.00  0.00           N  
ATOM    691  CA  ALA A 102       0.200  -7.294 -19.283  1.00  0.00           C  
ATOM    692  C   ALA A 102      -1.214  -6.765 -18.979  1.00  0.00           C  
ATOM    693  O   ALA A 102      -1.444  -6.173 -17.927  1.00  0.00           O  
ATOM    694  CB  ALA A 102       0.394  -8.701 -18.737  1.00  0.00           C  
ATOM    695  CEN ALA A 102       0.393  -8.700 -18.737  1.00  0.00           X  
ATOM    696  H   ALA A 102       1.453  -6.545 -17.756  1.00  0.00           H  
ATOM    697  N   GLY A 103      -2.155  -6.974 -19.899  1.00  0.00           N  
ATOM    698  CA  GLY A 103      -3.565  -6.619 -19.742  1.00  0.00           C  
ATOM    699  C   GLY A 103      -4.416  -7.526 -20.621  1.00  0.00           C  
ATOM    700  O   GLY A 103      -4.033  -7.843 -21.742  1.00  0.00           O  
ATOM    701  CEN GLY A 103      -3.566  -6.619 -19.742  1.00  0.00           X  
ATOM    702  H   GLY A 103      -1.904  -7.472 -20.740  1.00  0.00           H  
ATOM    703  N   SER A 104      -5.531  -7.995 -20.068  1.00  0.00           N  
ATOM    704  CA  SER A 104      -6.516  -8.874 -20.701  1.00  0.00           C  
ATOM    705  C   SER A 104      -7.522  -8.134 -21.607  1.00  0.00           C  
ATOM    706  O   SER A 104      -8.030  -7.086 -21.212  1.00  0.00           O  
ATOM    707  CB  SER A 104      -7.259  -9.644 -19.626  1.00  0.00           C  
ATOM    708  CEN SER A 104      -7.502  -9.746 -19.151  1.00  0.00           X  
ATOM    709  H   SER A 104      -5.680  -7.807 -19.088  1.00  0.00           H  
ATOM    710  N   PRO A 105      -7.882  -8.704 -22.774  1.00  0.00           N  
ATOM    711  CA  PRO A 105      -8.899  -8.152 -23.663  1.00  0.00           C  
ATOM    712  C   PRO A 105     -10.252  -8.051 -22.945  1.00  0.00           C  
ATOM    713  O   PRO A 105     -10.553  -8.839 -22.051  1.00  0.00           O  
ATOM    714  CB  PRO A 105      -8.937  -9.134 -24.846  1.00  0.00           C  
ATOM    715  CEN PRO A 105      -7.719 -10.028 -23.895  1.00  0.00           X  
ATOM    716  N   THR A 106     -11.094  -7.100 -23.346  1.00  0.00           N  
ATOM    717  CA  THR A 106     -12.448  -6.963 -22.798  1.00  0.00           C  
ATOM    718  C   THR A 106     -13.435  -6.836 -23.952  1.00  0.00           C  
ATOM    719  O   THR A 106     -13.228  -6.039 -24.864  1.00  0.00           O  
ATOM    720  CB  THR A 106     -12.581  -5.742 -21.869  1.00  0.00           C  
ATOM    721  CEN THR A 106     -12.432  -5.442 -21.390  1.00  0.00           X  
ATOM    722  H   THR A 106     -10.848  -6.516 -24.131  1.00  0.00           H  
ATOM    723  N   SER A 107     -14.502  -7.640 -23.906  1.00  0.00           N  
ATOM    724  CA  SER A 107     -15.567  -7.659 -24.913  1.00  0.00           C  
ATOM    725  C   SER A 107     -16.559  -6.528 -24.652  1.00  0.00           C  
ATOM    726  O   SER A 107     -16.970  -6.341 -23.509  1.00  0.00           O  
ATOM    727  CB  SER A 107     -16.274  -9.000 -24.913  1.00  0.00           C  
ATOM    728  CEN SER A 107     -16.486  -9.463 -24.720  1.00  0.00           X  
ATOM    729  H   SER A 107     -14.683  -8.143 -23.049  1.00  0.00           H  
ATOM    730  N   THR A 108     -16.981  -5.842 -25.710  1.00  0.00           N  
ATOM    731  CA  THR A 108     -17.999  -4.787 -25.644  1.00  0.00           C  
ATOM    732  C   THR A 108     -18.674  -4.679 -27.009  1.00  0.00           C  
ATOM    733  O   THR A 108     -18.141  -5.131 -28.020  1.00  0.00           O  
ATOM    734  CB  THR A 108     -17.403  -3.422 -25.250  1.00  0.00           C  
ATOM    735  CEN THR A 108     -17.120  -3.074 -24.876  1.00  0.00           X  
ATOM    736  H   THR A 108     -16.777  -6.195 -26.636  1.00  0.00           H  
ATOM    737  N   GLU A 109     -19.890  -4.161 -26.955  1.00  0.00           N  
ATOM    738  CA  GLU A 109     -20.813  -3.819 -28.028  1.00  0.00           C  
ATOM    739  C   GLU A 109     -20.561  -2.514 -28.799  1.00  0.00           C  
ATOM    740  O   GLU A 109     -20.307  -1.441 -28.256  1.00  0.00           O  
ATOM    741  CB  GLU A 109     -22.230  -3.782 -27.450  1.00  0.00           C  
ATOM    742  CEN GLU A 109     -23.721  -4.549 -27.146  1.00  0.00           X  
ATOM    743  H   GLU A 109     -20.342  -4.204 -26.051  1.00  0.00           H  
ATOM    744  N   GLU A 110     -20.662  -2.692 -30.114  1.00  0.00           N  
ATOM    745  CA  GLU A 110     -20.563  -1.758 -31.227  1.00  0.00           C  
ATOM    746  C   GLU A 110     -21.750  -0.787 -31.365  1.00  0.00           C  
ATOM    747  O   GLU A 110     -22.912  -1.136 -31.152  1.00  0.00           O  
ATOM    748  CB  GLU A 110     -20.393  -2.545 -32.529  1.00  0.00           C  
ATOM    749  CEN GLU A 110     -19.387  -3.195 -33.741  1.00  0.00           X  
ATOM    750  H   GLU A 110     -20.960  -3.612 -30.395  1.00  0.00           H  
ATOM    751  N   GLY A 111     -21.452   0.427 -31.839  1.00  0.00           N  
ATOM    752  CA  GLY A 111     -22.428   1.476 -32.128  1.00  0.00           C  
ATOM    753  C   GLY A 111     -21.759   2.682 -32.789  1.00  0.00           C  
ATOM    754  O   GLY A 111     -21.351   3.615 -32.113  1.00  0.00           O  
ATOM    755  CEN GLY A 111     -22.428   1.476 -32.128  1.00  0.00           X  
ATOM    756  H   GLY A 111     -20.489   0.621 -32.072  1.00  0.00           H  
ATOM    757  N   THR A 112     -21.630   2.602 -34.113  1.00  0.00           N  
ATOM    758  CA  THR A 112     -21.216   3.612 -35.104  1.00  0.00           C  
ATOM    759  C   THR A 112     -20.640   4.966 -34.638  1.00  0.00           C  
ATOM    760  O   THR A 112     -21.240   6.025 -34.816  1.00  0.00           O  
ATOM    761  CB  THR A 112     -22.411   3.930 -36.021  1.00  0.00           C  
ATOM    762  CEN THR A 112     -22.834   3.765 -36.389  1.00  0.00           X  
ATOM    763  H   THR A 112     -22.194   1.872 -34.528  1.00  0.00           H  
ATOM    764  N   SER A 113     -19.365   4.924 -34.225  1.00  0.00           N  
ATOM    765  CA  SER A 113     -18.572   6.066 -33.741  1.00  0.00           C  
ATOM    766  C   SER A 113     -18.461   7.184 -34.778  1.00  0.00           C  
ATOM    767  O   SER A 113     -18.387   6.917 -35.977  1.00  0.00           O  
ATOM    768  CB  SER A 113     -17.188   5.599 -33.336  1.00  0.00           C  
ATOM    769  CEN SER A 113     -16.725   5.313 -33.344  1.00  0.00           X  
ATOM    770  H   SER A 113     -18.865   4.058 -34.349  1.00  0.00           H  
ATOM    771  N   THR A 114     -18.322   8.424 -34.313  1.00  0.00           N  
ATOM    772  CA  THR A 114     -18.090   9.581 -35.186  1.00  0.00           C  
ATOM    773  C   THR A 114     -16.939  10.385 -34.589  1.00  0.00           C  
ATOM    774  O   THR A 114     -17.013  10.826 -33.444  1.00  0.00           O  
ATOM    775  CB  THR A 114     -19.335  10.476 -35.327  1.00  0.00           C  
ATOM    776  CEN THR A 114     -19.891  10.562 -35.487  1.00  0.00           X  
ATOM    777  H   THR A 114     -18.102   8.545 -33.334  1.00  0.00           H  
ATOM    778  N   GLU A 115     -15.857  10.507 -35.349  1.00  0.00           N  
ATOM    779  CA  GLU A 115     -14.629  11.218 -35.000  1.00  0.00           C  
ATOM    780  C   GLU A 115     -14.819  12.733 -35.232  1.00  0.00           C  
ATOM    781  O   GLU A 115     -15.462  13.112 -36.214  1.00  0.00           O  
ATOM    782  CB  GLU A 115     -13.448  10.690 -35.817  1.00  0.00           C  
ATOM    783  CEN GLU A 115     -12.066   9.701 -35.946  1.00  0.00           X  
ATOM    784  H   GLU A 115     -15.903  10.168 -36.301  1.00  0.00           H  
ATOM    785  N   PRO A 116     -14.312  13.620 -34.360  1.00  0.00           N  
ATOM    786  CA  PRO A 116     -14.364  15.056 -34.598  1.00  0.00           C  
ATOM    787  C   PRO A 116     -13.271  15.472 -35.595  1.00  0.00           C  
ATOM    788  O   PRO A 116     -12.240  14.818 -35.730  1.00  0.00           O  
ATOM    789  CB  PRO A 116     -14.156  15.675 -33.206  1.00  0.00           C  
ATOM    790  CEN PRO A 116     -13.987  13.976 -32.685  1.00  0.00           X  
ATOM    791  N   SER A 117     -13.534  16.579 -36.288  1.00  0.00           N  
ATOM    792  CA  SER A 117     -12.631  17.273 -37.202  1.00  0.00           C  
ATOM    793  C   SER A 117     -11.415  17.937 -36.541  1.00  0.00           C  
ATOM    794  O   SER A 117     -11.523  18.703 -35.584  1.00  0.00           O  
ATOM    795  CB  SER A 117     -13.420  18.313 -37.974  1.00  0.00           C  
ATOM    796  CEN SER A 117     -13.790  18.699 -38.074  1.00  0.00           X  
ATOM    797  H   SER A 117     -14.480  16.928 -36.259  1.00  0.00           H  
ATOM    798  N   GLU A 118     -10.263  17.671 -37.150  1.00  0.00           N  
ATOM    799  CA  GLU A 118      -8.924  18.151 -36.820  1.00  0.00           C  
ATOM    800  C   GLU A 118      -8.716  19.643 -37.149  1.00  0.00           C  
ATOM    801  O   GLU A 118      -8.988  20.104 -38.259  1.00  0.00           O  
ATOM    802  CB  GLU A 118      -7.879  17.307 -37.554  1.00  0.00           C  
ATOM    803  CEN GLU A 118      -6.759  16.023 -37.562  1.00  0.00           X  
ATOM    804  H   GLU A 118     -10.307  17.049 -37.946  1.00  0.00           H  
ATOM    805  N   GLY A 119      -8.153  20.393 -36.199  1.00  0.00           N  
ATOM    806  CA  GLY A 119      -7.794  21.805 -36.351  1.00  0.00           C  
ATOM    807  C   GLY A 119      -6.545  22.122 -35.534  1.00  0.00           C  
ATOM    808  O   GLY A 119      -6.637  22.527 -34.381  1.00  0.00           O  
ATOM    809  CEN GLY A 119      -7.794  21.806 -36.351  1.00  0.00           X  
ATOM    810  H   GLY A 119      -7.891  19.941 -35.335  1.00  0.00           H  
ATOM    811  N   SER A 120      -5.372  21.909 -36.130  1.00  0.00           N  
ATOM    812  CA  SER A 120      -4.057  22.098 -35.502  1.00  0.00           C  
ATOM    813  C   SER A 120      -3.673  23.577 -35.437  1.00  0.00           C  
ATOM    814  O   SER A 120      -3.792  24.262 -36.450  1.00  0.00           O  
ATOM    815  CB  SER A 120      -3.000  21.316 -36.258  1.00  0.00           C  
ATOM    816  CEN SER A 120      -2.739  21.090 -36.679  1.00  0.00           X  
ATOM    817  H   SER A 120      -5.389  21.702 -37.119  1.00  0.00           H  
ATOM    818  N   ALA A 121      -3.111  24.036 -34.313  1.00  0.00           N  
ATOM    819  CA  ALA A 121      -2.607  25.408 -34.156  1.00  0.00           C  
ATOM    820  C   ALA A 121      -1.528  25.491 -33.052  1.00  0.00           C  
ATOM    821  O   ALA A 121      -1.759  26.101 -32.007  1.00  0.00           O  
ATOM    822  CB  ALA A 121      -3.756  26.359 -33.853  1.00  0.00           C  
ATOM    823  CEN ALA A 121      -3.755  26.358 -33.853  1.00  0.00           X  
ATOM    824  H   ALA A 121      -2.829  23.359 -33.621  1.00  0.00           H  
ATOM    825  N   PRO A 122      -0.334  24.910 -33.261  1.00  0.00           N  
ATOM    826  CA  PRO A 122       0.723  24.865 -32.256  1.00  0.00           C  
ATOM    827  C   PRO A 122       1.252  26.268 -31.926  1.00  0.00           C  
ATOM    828  O   PRO A 122       1.237  27.161 -32.772  1.00  0.00           O  
ATOM    829  CB  PRO A 122       1.801  23.974 -32.895  1.00  0.00           C  
ATOM    830  CEN PRO A 122       0.688  23.958 -34.291  1.00  0.00           X  
ATOM    831  N   GLY A 123       1.822  26.426 -30.728  1.00  0.00           N  
ATOM    832  CA  GLY A 123       2.477  27.673 -30.339  1.00  0.00           C  
ATOM    833  C   GLY A 123       1.936  28.341 -29.082  1.00  0.00           C  
ATOM    834  O   GLY A 123       0.799  28.792 -29.066  1.00  0.00           O  
ATOM    835  CEN GLY A 123       2.477  27.673 -30.339  1.00  0.00           X  
ATOM    836  H   GLY A 123       2.014  25.599 -30.184  1.00  0.00           H  
ATOM    837  N   THR A 124       2.810  28.554 -28.100  1.00  0.00           N  
ATOM    838  CA  THR A 124       2.452  29.234 -26.850  1.00  0.00           C  
ATOM    839  C   THR A 124       3.677  30.012 -26.368  1.00  0.00           C  
ATOM    840  O   THR A 124       4.747  29.460 -26.143  1.00  0.00           O  
ATOM    841  CB  THR A 124       1.993  28.252 -25.756  1.00  0.00           C  
ATOM    842  CEN THR A 124       1.628  27.843 -25.553  1.00  0.00           X  
ATOM    843  H   THR A 124       3.798  28.540 -28.316  1.00  0.00           H  
ATOM    844  N   SER A 125       3.533  31.335 -26.285  1.00  0.00           N  
ATOM    845  CA  SER A 125       4.576  32.262 -25.859  1.00  0.00           C  
ATOM    846  C   SER A 125       3.858  33.427 -25.189  1.00  0.00           C  
ATOM    847  O   SER A 125       2.763  33.781 -25.616  1.00  0.00           O  
ATOM    848  CB  SER A 125       5.423  32.724 -27.028  1.00  0.00           C  
ATOM    849  CEN SER A 125       5.552  32.867 -27.537  1.00  0.00           X  
ATOM    850  H   SER A 125       2.597  31.713 -26.343  1.00  0.00           H  
ATOM    851  N   THR A 126       4.431  33.984 -24.123  1.00  0.00           N  
ATOM    852  CA  THR A 126       3.893  35.176 -23.457  1.00  0.00           C  
ATOM    853  C   THR A 126       5.016  36.193 -23.328  1.00  0.00           C  
ATOM    854  O   THR A 126       6.146  35.858 -22.979  1.00  0.00           O  
ATOM    855  CB  THR A 126       3.313  34.865 -22.064  1.00  0.00           C  
ATOM    856  CEN THR A 126       2.933  34.590 -21.716  1.00  0.00           X  
ATOM    857  H   THR A 126       5.329  33.638 -23.808  1.00  0.00           H  
ATOM    858  N   GLU A 127       4.686  37.428 -23.682  1.00  0.00           N  
ATOM    859  CA  GLU A 127       5.548  38.605 -23.703  1.00  0.00           C  
ATOM    860  C   GLU A 127       5.803  39.128 -22.268  1.00  0.00           C  
ATOM    861  O   GLU A 127       4.842  39.304 -21.510  1.00  0.00           O  
ATOM    862  CB  GLU A 127       4.927  39.702 -24.571  1.00  0.00           C  
ATOM    863  CEN GLU A 127       4.828  40.531 -26.056  1.00  0.00           X  
ATOM    864  H   GLU A 127       3.720  37.598 -23.930  1.00  0.00           H  
ATOM    865  N   PRO A 128       7.062  39.371 -21.856  1.00  0.00           N  
ATOM    866  CA  PRO A 128       7.389  39.923 -20.542  1.00  0.00           C  
ATOM    867  C   PRO A 128       6.934  41.386 -20.419  1.00  0.00           C  
ATOM    868  O   PRO A 128       6.985  42.149 -21.382  1.00  0.00           O  
ATOM    869  CB  PRO A 128       8.917  39.781 -20.450  1.00  0.00           C  
ATOM    870  CEN PRO A 128       8.766  39.141 -22.110  1.00  0.00           X  
ATOM    871  N   SER A 129       6.513  41.798 -19.220  1.00  0.00           N  
ATOM    872  CA  SER A 129       6.122  43.180 -18.927  1.00  0.00           C  
ATOM    873  C   SER A 129       7.234  43.969 -18.216  1.00  0.00           C  
ATOM    874  O   SER A 129       7.978  43.435 -17.397  1.00  0.00           O  
ATOM    875  CB  SER A 129       4.860  43.187 -18.087  1.00  0.00           C  
ATOM    876  CEN SER A 129       4.497  43.028 -17.714  1.00  0.00           X  
ATOM    877  H   SER A 129       6.421  41.116 -18.482  1.00  0.00           H  
ATOM    878  N   GLU A 130       7.275  45.261 -18.537  1.00  0.00           N  
ATOM    879  CA  GLU A 130       8.063  46.324 -17.893  1.00  0.00           C  
ATOM    880  C   GLU A 130       9.538  46.058 -17.512  1.00  0.00           C  
ATOM    881  O   GLU A 130       9.893  45.671 -16.404  1.00  0.00           O  
ATOM    882  CB  GLU A 130       7.318  46.763 -16.631  1.00  0.00           C  
ATOM    883  CEN GLU A 130       6.230  47.817 -15.850  1.00  0.00           X  
ATOM    884  H   GLU A 130       6.411  45.594 -18.942  1.00  0.00           H  
ATOM    885  N   GLY A 131      10.425  46.457 -18.432  1.00  0.00           N  
ATOM    886  CA  GLY A 131      11.822  46.704 -18.057  1.00  0.00           C  
ATOM    887  C   GLY A 131      12.598  45.540 -17.434  1.00  0.00           C  
ATOM    888  O   GLY A 131      13.410  45.715 -16.532  1.00  0.00           O  
ATOM    889  CEN GLY A 131      11.822  46.704 -18.057  1.00  0.00           X  
ATOM    890  H   GLY A 131      10.059  47.158 -19.060  1.00  0.00           H  
ATOM    891  N   SER A 132      12.421  44.359 -18.020  1.00  0.00           N  
ATOM    892  CA  SER A 132      13.032  43.093 -17.610  1.00  0.00           C  
ATOM    893  C   SER A 132      14.564  43.115 -17.692  1.00  0.00           C  
ATOM    894  O   SER A 132      15.118  43.582 -18.685  1.00  0.00           O  
ATOM    895  CB  SER A 132      12.482  41.964 -18.461  1.00  0.00           C  
ATOM    896  CEN SER A 132      12.292  41.705 -18.900  1.00  0.00           X  
ATOM    897  H   SER A 132      11.854  44.334 -18.856  1.00  0.00           H  
ATOM    898  N   ALA A 133      15.247  42.511 -16.717  1.00  0.00           N  
ATOM    899  CA  ALA A 133      16.708  42.378 -16.730  1.00  0.00           C  
ATOM    900  C   ALA A 133      17.173  41.081 -16.037  1.00  0.00           C  
ATOM    901  O   ALA A 133      17.059  40.959 -14.818  1.00  0.00           O  
ATOM    902  CB  ALA A 133      17.348  43.592 -16.072  1.00  0.00           C  
ATOM    903  CEN ALA A 133      17.348  43.591 -16.072  1.00  0.00           X  
ATOM    904  H   ALA A 133      14.734  41.991 -16.020  1.00  0.00           H  
ATOM    905  N   PRO A 134      17.771  40.129 -16.773  1.00  0.00           N  
ATOM    906  CA  PRO A 134      18.124  38.830 -16.225  1.00  0.00           C  
ATOM    907  C   PRO A 134      19.542  38.908 -15.652  1.00  0.00           C  
ATOM    908  O   PRO A 134      20.480  38.299 -16.159  1.00  0.00           O  
ATOM    909  CB  PRO A 134      18.016  37.862 -17.415  1.00  0.00           C  
ATOM    910  CEN PRO A 134      17.592  39.336 -18.329  1.00  0.00           X  
ATOM    911  N   GLY A 135      19.702  39.692 -14.589  1.00  0.00           N  
ATOM    912  CA  GLY A 135      20.980  39.837 -13.909  1.00  0.00           C  
ATOM    913  C   GLY A 135      21.238  38.601 -13.059  1.00  0.00           C  
ATOM    914  O   GLY A 135      20.296  38.066 -12.485  1.00  0.00           O  
ATOM    915  CEN GLY A 135      20.980  39.837 -13.908  1.00  0.00           X  
ATOM    916  H   GLY A 135      18.875  39.986 -14.087  1.00  0.00           H  
ATOM    917  N   THR A 136      22.491  38.171 -12.943  1.00  0.00           N  
ATOM    918  CA  THR A 136      22.856  37.031 -12.090  1.00  0.00           C  
ATOM    919  C   THR A 136      24.044  37.421 -11.228  1.00  0.00           C  
ATOM    920  O   THR A 136      25.059  37.914 -11.720  1.00  0.00           O  
ATOM    921  CB  THR A 136      23.208  35.776 -12.909  1.00  0.00           C  
ATOM    922  CEN THR A 136      23.069  35.354 -13.289  1.00  0.00           X  
ATOM    923  H   THR A 136      23.242  38.747 -13.295  1.00  0.00           H  
ATOM    924  N   SER A 137      23.853  37.235  -9.928  1.00  0.00           N  
ATOM    925  CA  SER A 137      24.790  37.510  -8.847  1.00  0.00           C  
ATOM    926  C   SER A 137      25.198  36.230  -8.108  1.00  0.00           C  
ATOM    927  O   SER A 137      24.452  35.258  -8.086  1.00  0.00           O  
ATOM    928  CB  SER A 137      24.180  38.506  -7.881  1.00  0.00           C  
ATOM    929  CEN SER A 137      23.801  38.761  -7.586  1.00  0.00           X  
ATOM    930  H   SER A 137      22.994  36.785  -9.646  1.00  0.00           H  
ATOM    931  N   GLU A 138      26.339  36.332  -7.417  1.00  0.00           N  
ATOM    932  CA  GLU A 138      26.918  35.366  -6.457  1.00  0.00           C  
ATOM    933  C   GLU A 138      27.489  34.046  -7.001  1.00  0.00           C  
ATOM    934  O   GLU A 138      27.362  32.963  -6.442  1.00  0.00           O  
ATOM    935  CB  GLU A 138      25.855  35.029  -5.408  1.00  0.00           C  
ATOM    936  CEN GLU A 138      25.157  35.292  -3.876  1.00  0.00           X  
ATOM    937  H   GLU A 138      26.764  37.247  -7.415  1.00  0.00           H  
ATOM    938  N   SER A 139      28.206  34.194  -8.116  1.00  0.00           N  
ATOM    939  CA  SER A 139      28.908  33.111  -8.824  1.00  0.00           C  
ATOM    940  C   SER A 139      30.143  32.473  -8.159  1.00  0.00           C  
ATOM    941  O   SER A 139      31.087  33.167  -7.788  1.00  0.00           O  
ATOM    942  CB  SER A 139      29.311  33.633 -10.190  1.00  0.00           C  
ATOM    943  CEN SER A 139      29.488  33.981 -10.569  1.00  0.00           X  
ATOM    944  H   SER A 139      28.800  35.009  -8.092  1.00  0.00           H  
ATOM    945  N   ALA A 140      30.233  31.141  -8.210  1.00  0.00           N  
ATOM    946  CA  ALA A 140      31.356  30.395  -7.644  1.00  0.00           C  
ATOM    947  C   ALA A 140      31.584  29.111  -8.458  1.00  0.00           C  
ATOM    948  O   ALA A 140      30.681  28.567  -9.088  1.00  0.00           O  
ATOM    949  CB  ALA A 140      31.105  30.076  -6.177  1.00  0.00           C  
ATOM    950  CEN ALA A 140      31.105  30.076  -6.178  1.00  0.00           X  
ATOM    951  H   ALA A 140      29.649  30.646  -8.866  1.00  0.00           H  
ATOM    952  N   THR A 141      32.851  28.719  -8.489  1.00  0.00           N  
ATOM    953  CA  THR A 141      33.497  27.541  -9.085  1.00  0.00           C  
ATOM    954  C   THR A 141      34.054  26.502  -8.095  1.00  0.00           C  
ATOM    955  O   THR A 141      34.444  26.861  -6.986  1.00  0.00           O  
ATOM    956  CB  THR A 141      34.648  27.980 -10.009  1.00  0.00           C  
ATOM    957  CEN THR A 141      34.855  28.282 -10.465  1.00  0.00           X  
ATOM    958  H   THR A 141      33.513  29.365  -8.086  1.00  0.00           H  
ATOM    959  N   PRO A 142      34.124  25.214  -8.505  1.00  0.00           N  
ATOM    960  CA  PRO A 142      34.674  24.114  -7.713  1.00  0.00           C  
ATOM    961  C   PRO A 142      36.200  24.197  -7.543  1.00  0.00           C  
ATOM    962  O   PRO A 142      36.918  24.629  -8.443  1.00  0.00           O  
ATOM    963  CB  PRO A 142      34.254  22.861  -8.500  1.00  0.00           C  
ATOM    964  CEN PRO A 142      33.595  24.045  -9.661  1.00  0.00           X  
ATOM    965  N   GLU A 143      36.695  23.699  -6.410  1.00  0.00           N  
ATOM    966  CA  GLU A 143      38.129  23.596  -6.119  1.00  0.00           C  
ATOM    967  C   GLU A 143      38.658  22.230  -6.566  1.00  0.00           C  
ATOM    968  O   GLU A 143      37.993  21.196  -6.469  1.00  0.00           O  
ATOM    969  CB  GLU A 143      38.398  23.809  -4.627  1.00  0.00           C  
ATOM    970  CEN GLU A 143      38.883  24.820  -3.344  1.00  0.00           X  
ATOM    971  H   GLU A 143      36.071  23.213  -5.782  1.00  0.00           H  
ATOM    972  N   SER A 144      39.863  22.275  -7.120  1.00  0.00           N  
ATOM    973  CA  SER A 144      40.647  21.150  -7.606  1.00  0.00           C  
ATOM    974  C   SER A 144      41.300  20.379  -6.460  1.00  0.00           C  
ATOM    975  O   SER A 144      41.745  20.973  -5.483  1.00  0.00           O  
ATOM    976  CB  SER A 144      41.701  21.638  -8.581  1.00  0.00           C  
ATOM    977  CEN SER A 144      42.075  21.964  -8.803  1.00  0.00           X  
ATOM    978  H   SER A 144      40.290  23.193  -7.178  1.00  0.00           H  
ATOM    979  N   GLY A 145      41.457  19.066  -6.622  1.00  0.00           N  
ATOM    980  CA  GLY A 145      42.140  18.214  -5.652  1.00  0.00           C  
ATOM    981  C   GLY A 145      42.607  16.926  -6.334  1.00  0.00           C  
ATOM    982  O   GLY A 145      41.982  16.528  -7.319  1.00  0.00           O  
ATOM    983  CEN GLY A 145      42.140  18.213  -5.652  1.00  0.00           X  
ATOM    984  H   GLY A 145      41.168  18.645  -7.494  1.00  0.00           H  
ATOM    985  N   PRO A 146      43.674  16.257  -5.858  1.00  0.00           N  
ATOM    986  CA  PRO A 146      44.179  15.038  -6.477  1.00  0.00           C  
ATOM    987  C   PRO A 146      43.339  13.855  -5.973  1.00  0.00           C  
ATOM    988  O   PRO A 146      43.801  13.025  -5.191  1.00  0.00           O  
ATOM    989  CB  PRO A 146      45.650  14.955  -6.038  1.00  0.00           C  
ATOM    990  CEN PRO A 146      45.270  16.455  -5.148  1.00  0.00           X  
ATOM    991  N   GLY A 147      42.067  13.828  -6.365  1.00  0.00           N  
ATOM    992  CA  GLY A 147      41.111  12.806  -5.957  1.00  0.00           C  
ATOM    993  C   GLY A 147      41.420  11.488  -6.660  1.00  0.00           C  
ATOM    994  O   GLY A 147      41.965  11.483  -7.761  1.00  0.00           O  
ATOM    995  CEN GLY A 147      41.110  12.806  -5.957  1.00  0.00           X  
ATOM    996  H   GLY A 147      41.786  14.474  -7.089  1.00  0.00           H  
ATOM    997  N   SER A 148      41.100  10.389  -5.988  1.00  0.00           N  
ATOM    998  CA  SER A 148      41.252   8.997  -6.405  1.00  0.00           C  
ATOM    999  C   SER A 148      40.073   8.399  -7.192  1.00  0.00           C  
ATOM   1000  O   SER A 148      38.911   8.706  -6.934  1.00  0.00           O  
ATOM   1001  CB  SER A 148      41.518   8.150  -5.176  1.00  0.00           C  
ATOM   1002  CEN SER A 148      41.483   7.975  -4.662  1.00  0.00           X  
ATOM   1003  H   SER A 148      40.795  10.504  -5.033  1.00  0.00           H  
ATOM   1004  N   GLU A 149      40.387   7.451  -8.075  1.00  0.00           N  
ATOM   1005  CA  GLU A 149      39.419   6.656  -8.845  1.00  0.00           C  
ATOM   1006  C   GLU A 149      39.113   5.325  -8.106  1.00  0.00           C  
ATOM   1007  O   GLU A 149      39.669   5.115  -7.023  1.00  0.00           O  
ATOM   1008  CB  GLU A 149      39.949   6.380 -10.254  1.00  0.00           C  
ATOM   1009  CEN GLU A 149      39.985   6.750 -11.916  1.00  0.00           X  
ATOM   1010  H   GLU A 149      41.331   7.085  -8.048  1.00  0.00           H  
ATOM   1011  N   PRO A 150      38.284   4.400  -8.633  1.00  0.00           N  
ATOM   1012  CA  PRO A 150      37.511   4.484  -9.867  1.00  0.00           C  
ATOM   1013  C   PRO A 150      36.003   4.634  -9.634  1.00  0.00           C  
ATOM   1014  O   PRO A 150      35.466   4.375  -8.557  1.00  0.00           O  
ATOM   1015  CB  PRO A 150      37.848   3.168 -10.587  1.00  0.00           C  
ATOM   1016  CEN PRO A 150      38.777   2.816  -9.104  1.00  0.00           X  
ATOM   1017  N   ALA A 151      35.297   4.942 -10.719  1.00  0.00           N  
ATOM   1018  CA  ALA A 151      33.854   5.076 -10.695  1.00  0.00           C  
ATOM   1019  C   ALA A 151      33.237   3.670 -10.769  1.00  0.00           C  
ATOM   1020  O   ALA A 151      32.519   3.341 -11.714  1.00  0.00           O  
ATOM   1021  CB  ALA A 151      33.372   5.959 -11.836  1.00  0.00           C  
ATOM   1022  CEN ALA A 151      33.371   5.958 -11.836  1.00  0.00           X  
ATOM   1023  H   ALA A 151      35.736   4.841 -11.623  1.00  0.00           H  
ATOM   1024  N   THR A 152      33.464   2.826  -9.763  1.00  0.00           N  
ATOM   1025  CA  THR A 152      32.913   1.471  -9.826  1.00  0.00           C  
ATOM   1026  C   THR A 152      31.417   1.620  -9.599  1.00  0.00           C  
ATOM   1027  O   THR A 152      30.922   1.517  -8.477  1.00  0.00           O  
ATOM   1028  CB  THR A 152      33.522   0.522  -8.777  1.00  0.00           C  
ATOM   1029  CEN THR A 152      33.975   0.237  -8.543  1.00  0.00           X  
ATOM   1030  H   THR A 152      33.777   3.185  -8.872  1.00  0.00           H  
ATOM   1031  N   SER A 153      30.733   1.983 -10.689  1.00  0.00           N  
ATOM   1032  CA  SER A 153      29.295   2.138 -10.787  1.00  0.00           C  
ATOM   1033  C   SER A 153      28.671   0.804 -10.430  1.00  0.00           C  
ATOM   1034  O   SER A 153      29.240  -0.250 -10.729  1.00  0.00           O  
ATOM   1035  CB  SER A 153      28.886   2.585 -12.177  1.00  0.00           C  
ATOM   1036  CEN SER A 153      28.896   2.634 -12.719  1.00  0.00           X  
ATOM   1037  H   SER A 153      31.257   2.014 -11.551  1.00  0.00           H  
ATOM   1038  N   GLY A 154      27.530   0.855  -9.748  1.00  0.00           N  
ATOM   1039  CA  GLY A 154      26.807  -0.330  -9.355  1.00  0.00           C  
ATOM   1040  C   GLY A 154      26.115  -0.889 -10.589  1.00  0.00           C  
ATOM   1041  O   GLY A 154      25.854  -0.174 -11.546  1.00  0.00           O  
ATOM   1042  CEN GLY A 154      26.806  -0.330  -9.354  1.00  0.00           X  
ATOM   1043  H   GLY A 154      27.064   1.749  -9.647  1.00  0.00           H  
ATOM   1044  N   SER A 155      25.814  -2.184 -10.570  1.00  0.00           N  
ATOM   1045  CA  SER A 155      25.247  -2.812 -11.755  1.00  0.00           C  
ATOM   1046  C   SER A 155      23.744  -2.600 -11.639  1.00  0.00           C  
ATOM   1047  O   SER A 155      22.976  -3.558 -11.525  1.00  0.00           O  
ATOM   1048  CB  SER A 155      25.607  -4.282 -11.840  1.00  0.00           C  
ATOM   1049  CEN SER A 155      25.727  -4.787 -11.675  1.00  0.00           X  
ATOM   1050  H   SER A 155      25.688  -2.632  -9.674  1.00  0.00           H  
ATOM   1051  N   GLU A 156      23.337  -1.335 -11.559  1.00  0.00           N  
ATOM   1052  CA  GLU A 156      21.948  -0.959 -11.374  1.00  0.00           C  
ATOM   1053  C   GLU A 156      21.282  -1.296 -12.698  1.00  0.00           C  
ATOM   1054  O   GLU A 156      21.928  -1.218 -13.738  1.00  0.00           O  
ATOM   1055  CB  GLU A 156      21.788   0.520 -11.017  1.00  0.00           C  
ATOM   1056  CEN GLU A 156      21.513   1.738  -9.858  1.00  0.00           X  
ATOM   1057  H   GLU A 156      23.932  -0.626 -11.966  1.00  0.00           H  
ATOM   1058  N   THR A 157      20.061  -1.822 -12.661  1.00  0.00           N  
ATOM   1059  CA  THR A 157      19.288  -2.116 -13.866  1.00  0.00           C  
ATOM   1060  C   THR A 157      18.829  -0.775 -14.449  1.00  0.00           C  
ATOM   1061  O   THR A 157      18.476   0.111 -13.666  1.00  0.00           O  
ATOM   1062  CB  THR A 157      18.070  -3.016 -13.583  1.00  0.00           C  
ATOM   1063  CEN THR A 157      17.833  -3.517 -13.399  1.00  0.00           X  
ATOM   1064  H   THR A 157      19.577  -1.882 -11.779  1.00  0.00           H  
ATOM   1065  N   PRO A 158      18.909  -0.576 -15.777  1.00  0.00           N  
ATOM   1066  CA  PRO A 158      18.454   0.659 -16.387  1.00  0.00           C  
ATOM   1067  C   PRO A 158      17.012   0.922 -15.966  1.00  0.00           C  
ATOM   1068  O   PRO A 158      16.161   0.038 -16.044  1.00  0.00           O  
ATOM   1069  CB  PRO A 158      18.593   0.419 -17.899  1.00  0.00           C  
ATOM   1070  CEN PRO A 158      19.150  -1.201 -17.397  1.00  0.00           X  
ATOM   1071  N   GLY A 159      16.728   2.144 -15.528  1.00  0.00           N  
ATOM   1072  CA  GLY A 159      15.416   2.526 -15.009  1.00  0.00           C  
ATOM   1073  C   GLY A 159      15.095   2.205 -13.552  1.00  0.00           C  
ATOM   1074  O   GLY A 159      14.014   2.581 -13.117  1.00  0.00           O  
ATOM   1075  CEN GLY A 159      15.415   2.527 -15.009  1.00  0.00           X  
ATOM   1076  H   GLY A 159      17.356   2.893 -15.793  1.00  0.00           H  
ATOM   1077  N   MET A 160      15.989   1.588 -12.764  1.00  0.00           N  
ATOM   1078  CA  MET A 160      15.647   1.264 -11.368  1.00  0.00           C  
ATOM   1079  C   MET A 160      15.606   2.520 -10.489  1.00  0.00           C  
ATOM   1080  O   MET A 160      14.639   2.708  -9.770  1.00  0.00           O  
ATOM   1081  CB  MET A 160      16.649   0.260 -10.800  1.00  0.00           C  
ATOM   1082  CEN MET A 160      16.812  -1.411 -10.292  1.00  0.00           X  
ATOM   1083  H   MET A 160      16.860   1.273 -13.167  1.00  0.00           H  
ATOM   1084  N   TYR A 161      16.595   3.412 -10.605  1.00  0.00           N  
ATOM   1085  CA  TYR A 161      16.668   4.629  -9.784  1.00  0.00           C  
ATOM   1086  C   TYR A 161      15.508   5.607 -10.015  1.00  0.00           C  
ATOM   1087  O   TYR A 161      14.871   6.017  -9.056  1.00  0.00           O  
ATOM   1088  CB  TYR A 161      17.995   5.346 -10.042  1.00  0.00           C  
ATOM   1089  CEN TYR A 161      19.592   5.521  -9.343  1.00  0.00           X  
ATOM   1090  H   TYR A 161      17.346   3.226 -11.251  1.00  0.00           H  
ATOM   1091  N   GLY A 162      15.233   5.985 -11.270  1.00  0.00           N  
ATOM   1092  CA  GLY A 162      14.134   6.901 -11.600  1.00  0.00           C  
ATOM   1093  C   GLY A 162      12.822   6.428 -10.984  1.00  0.00           C  
ATOM   1094  O   GLY A 162      12.237   7.149 -10.189  1.00  0.00           O  
ATOM   1095  CEN GLY A 162      14.134   6.901 -11.601  1.00  0.00           X  
ATOM   1096  H   GLY A 162      15.725   5.534 -12.027  1.00  0.00           H  
ATOM   1097  N   LYS A 163      12.479   5.151 -11.226  1.00  0.00           N  
ATOM   1098  CA  LYS A 163      11.214   4.544 -10.773  1.00  0.00           C  
ATOM   1099  C   LYS A 163      10.911   4.803  -9.293  1.00  0.00           C  
ATOM   1100  O   LYS A 163       9.782   5.054  -8.913  1.00  0.00           O  
ATOM   1101  CB  LYS A 163      11.235   3.037 -11.032  1.00  0.00           C  
ATOM   1102  CEN LYS A 163      10.609   1.394 -12.209  1.00  0.00           X  
ATOM   1103  H   LYS A 163      13.115   4.579 -11.758  1.00  0.00           H  
ATOM   1104  N   LEU A 164      11.934   4.682  -8.455  1.00  0.00           N  
ATOM   1105  CA  LEU A 164      11.867   4.953  -7.028  1.00  0.00           C  
ATOM   1106  C   LEU A 164      11.481   6.396  -6.713  1.00  0.00           C  
ATOM   1107  O   LEU A 164      10.634   6.615  -5.860  1.00  0.00           O  
ATOM   1108  CB  LEU A 164      13.213   4.615  -6.376  1.00  0.00           C  
ATOM   1109  CEN LEU A 164      13.693   3.424  -5.524  1.00  0.00           X  
ATOM   1110  H   LEU A 164      12.821   4.398  -8.844  1.00  0.00           H  
ATOM   1111  N   ASN A 165      12.110   7.366  -7.385  1.00  0.00           N  
ATOM   1112  CA  ASN A 165      11.800   8.773  -7.158  1.00  0.00           C  
ATOM   1113  C   ASN A 165      10.361   9.064  -7.567  1.00  0.00           C  
ATOM   1114  O   ASN A 165       9.649   9.673  -6.780  1.00  0.00           O  
ATOM   1115  CB  ASN A 165      12.759   9.687  -7.899  1.00  0.00           C  
ATOM   1116  CEN ASN A 165      13.659  10.193  -7.713  1.00  0.00           X  
ATOM   1117  H   ASN A 165      12.671   7.124  -8.192  1.00  0.00           H  
ATOM   1118  N   ASP A 166       9.930   8.545  -8.721  1.00  0.00           N  
ATOM   1119  CA  ASP A 166       8.574   8.753  -9.233  1.00  0.00           C  
ATOM   1120  C   ASP A 166       7.534   8.177  -8.248  1.00  0.00           C  
ATOM   1121  O   ASP A 166       6.552   8.834  -7.917  1.00  0.00           O  
ATOM   1122  CB  ASP A 166       8.417   8.111 -10.614  1.00  0.00           C  
ATOM   1123  CEN ASP A 166       8.442   8.360 -11.601  1.00  0.00           X  
ATOM   1124  H   ASP A 166      10.590   8.082  -9.332  1.00  0.00           H  
ATOM   1125  N   LEU A 167       7.827   7.015  -7.649  1.00  0.00           N  
ATOM   1126  CA  LEU A 167       6.968   6.388  -6.641  1.00  0.00           C  
ATOM   1127  C   LEU A 167       6.842   7.214  -5.345  1.00  0.00           C  
ATOM   1128  O   LEU A 167       5.754   7.333  -4.776  1.00  0.00           O  
ATOM   1129  CB  LEU A 167       7.502   4.986  -6.319  1.00  0.00           C  
ATOM   1130  CEN LEU A 167       7.049   3.574  -6.735  1.00  0.00           X  
ATOM   1131  H   LEU A 167       8.613   6.490  -8.002  1.00  0.00           H  
ATOM   1132  N   LEU A 168       7.960   7.742  -4.837  1.00  0.00           N  
ATOM   1133  CA  LEU A 168       7.958   8.611  -3.660  1.00  0.00           C  
ATOM   1134  C   LEU A 168       7.058   9.834  -3.884  1.00  0.00           C  
ATOM   1135  O   LEU A 168       6.217  10.135  -3.040  1.00  0.00           O  
ATOM   1136  CB  LEU A 168       9.388   9.049  -3.323  1.00  0.00           C  
ATOM   1137  CEN LEU A 168      10.385   8.616  -2.232  1.00  0.00           X  
ATOM   1138  H   LEU A 168       8.825   7.569  -5.326  1.00  0.00           H  
ATOM   1139  N   GLU A 169       7.238  10.524  -5.011  1.00  0.00           N  
ATOM   1140  CA  GLU A 169       6.469  11.711  -5.394  1.00  0.00           C  
ATOM   1141  C   GLU A 169       4.969  11.399  -5.462  1.00  0.00           C  
ATOM   1142  O   GLU A 169       4.169  12.166  -4.916  1.00  0.00           O  
ATOM   1143  CB  GLU A 169       6.958  12.253  -6.739  1.00  0.00           C  
ATOM   1144  CEN GLU A 169       7.894  13.362  -7.632  1.00  0.00           X  
ATOM   1145  H   GLU A 169       7.899  10.172  -5.692  1.00  0.00           H  
ATOM   1146  N   ASP A 170       4.593  10.252  -6.033  1.00  0.00           N  
ATOM   1147  CA  ASP A 170       3.198   9.832  -6.151  1.00  0.00           C  
ATOM   1148  C   ASP A 170       2.582   9.591  -4.764  1.00  0.00           C  
ATOM   1149  O   ASP A 170       1.476  10.055  -4.465  1.00  0.00           O  
ATOM   1150  CB  ASP A 170       3.089   8.568  -7.008  1.00  0.00           C  
ATOM   1151  CEN ASP A 170       2.882   8.285  -7.964  1.00  0.00           X  
ATOM   1152  H   ASP A 170       5.293   9.694  -6.500  1.00  0.00           H  
ATOM   1153  N   LEU A 171       3.327   8.978  -3.844  1.00  0.00           N  
ATOM   1154  CA  LEU A 171       2.852   8.787  -2.471  1.00  0.00           C  
ATOM   1155  C   LEU A 171       2.582  10.120  -1.740  1.00  0.00           C  
ATOM   1156  O   LEU A 171       1.517  10.305  -1.139  1.00  0.00           O  
ATOM   1157  CB  LEU A 171       3.872   7.951  -1.688  1.00  0.00           C  
ATOM   1158  CEN LEU A 171       3.900   6.473  -1.254  1.00  0.00           X  
ATOM   1159  H   LEU A 171       4.215   8.594  -4.129  1.00  0.00           H  
ATOM   1160  N   GLN A 172       3.498  11.088  -1.829  1.00  0.00           N  
ATOM   1161  CA  GLN A 172       3.293  12.424  -1.257  1.00  0.00           C  
ATOM   1162  C   GLN A 172       2.031  13.112  -1.794  1.00  0.00           C  
ATOM   1163  O   GLN A 172       1.238  13.642  -1.006  1.00  0.00           O  
ATOM   1164  CB  GLN A 172       4.512  13.308  -1.538  1.00  0.00           C  
ATOM   1165  CEN GLN A 172       5.985  13.953  -0.860  1.00  0.00           X  
ATOM   1166  H   GLN A 172       4.318  10.920  -2.395  1.00  0.00           H  
ATOM   1167  N   GLU A 173       1.808  13.115  -3.107  1.00  0.00           N  
ATOM   1168  CA  GLU A 173       0.611  13.732  -3.680  1.00  0.00           C  
ATOM   1169  C   GLU A 173      -0.671  13.040  -3.172  1.00  0.00           C  
ATOM   1170  O   GLU A 173      -1.601  13.744  -2.768  1.00  0.00           O  
ATOM   1171  CB  GLU A 173       0.671  13.685  -5.208  1.00  0.00           C  
ATOM   1172  CEN GLU A 173       1.002  14.445  -6.697  1.00  0.00           X  
ATOM   1173  H   GLU A 173       2.477  12.684  -3.727  1.00  0.00           H  
ATOM   1174  N   VAL A 174      -0.694  11.700  -3.044  1.00  0.00           N  
ATOM   1175  CA  VAL A 174      -1.869  10.949  -2.534  1.00  0.00           C  
ATOM   1176  C   VAL A 174      -2.192  11.361  -1.092  1.00  0.00           C  
ATOM   1177  O   VAL A 174      -3.367  11.545  -0.755  1.00  0.00           O  
ATOM   1178  CB  VAL A 174      -1.642   9.426  -2.580  1.00  0.00           C  
ATOM   1179  CEN VAL A 174      -1.834   8.846  -2.899  1.00  0.00           X  
ATOM   1180  H   VAL A 174       0.136  11.190  -3.308  1.00  0.00           H  
ATOM   1181  N   LEU A 175      -1.168  11.570  -0.256  1.00  0.00           N  
ATOM   1182  CA  LEU A 175      -1.330  12.036   1.132  1.00  0.00           C  
ATOM   1183  C   LEU A 175      -1.979  13.419   1.199  1.00  0.00           C  
ATOM   1184  O   LEU A 175      -2.928  13.670   1.943  1.00  0.00           O  
ATOM   1185  CB  LEU A 175       0.029  12.060   1.843  1.00  0.00           C  
ATOM   1186  CEN LEU A 175       0.680  11.131   2.886  1.00  0.00           X  
ATOM   1187  H   LEU A 175      -0.237  11.378  -0.595  1.00  0.00           H  
ATOM   1188  N   LYS A 176      -1.494  14.337   0.370  1.00  0.00           N  
ATOM   1189  CA  LYS A 176      -1.991  15.710   0.338  1.00  0.00           C  
ATOM   1190  C   LYS A 176      -3.461  15.772  -0.090  1.00  0.00           C  
ATOM   1191  O   LYS A 176      -4.232  16.525   0.505  1.00  0.00           O  
ATOM   1192  CB  LYS A 176      -1.135  16.561  -0.601  1.00  0.00           C  
ATOM   1193  CEN LYS A 176       0.374  18.023  -0.848  1.00  0.00           X  
ATOM   1194  H   LYS A 176      -0.712  14.073  -0.215  1.00  0.00           H  
ATOM   1195  N   ASN A 177      -3.863  15.000  -1.098  1.00  0.00           N  
ATOM   1196  CA  ASN A 177      -5.238  14.988  -1.593  1.00  0.00           C  
ATOM   1197  C   ASN A 177      -6.205  14.334  -0.604  1.00  0.00           C  
ATOM   1198  O   ASN A 177      -7.237  14.929  -0.293  1.00  0.00           O  
ATOM   1199  CB  ASN A 177      -5.327  14.297  -2.941  1.00  0.00           C  
ATOM   1200  CEN ASN A 177      -5.286  14.556  -3.957  1.00  0.00           X  
ATOM   1201  H   ASN A 177      -3.189  14.379  -1.522  1.00  0.00           H  
ATOM   1202  N   LEU A 178      -5.841  13.189  -0.023  1.00  0.00           N  
ATOM   1203  CA  LEU A 178      -6.667  12.503   0.975  1.00  0.00           C  
ATOM   1204  C   LEU A 178      -6.930  13.380   2.197  1.00  0.00           C  
ATOM   1205  O   LEU A 178      -8.071  13.475   2.650  1.00  0.00           O  
ATOM   1206  CB  LEU A 178      -5.997  11.191   1.402  1.00  0.00           C  
ATOM   1207  CEN LEU A 178      -6.276   9.715   1.059  1.00  0.00           X  
ATOM   1208  H   LEU A 178      -4.943  12.793  -0.251  1.00  0.00           H  
ATOM   1209  N   HIS A 179      -5.911  14.102   2.660  1.00  0.00           N  
ATOM   1210  CA  HIS A 179      -6.068  15.148   3.667  1.00  0.00           C  
ATOM   1211  C   HIS A 179      -7.087  16.217   3.229  1.00  0.00           C  
ATOM   1212  O   HIS A 179      -8.223  16.236   3.708  1.00  0.00           O  
ATOM   1213  CB  HIS A 179      -4.715  15.802   3.968  1.00  0.00           C  
ATOM   1214  CEN HIS A 179      -3.657  15.670   4.913  1.00  0.00           X  
ATOM   1215  H   HIS A 179      -4.976  13.818   2.401  1.00  0.00           H  
ATOM   1216  N   LYS A 180      -6.729  17.094   2.274  1.00  0.00           N  
ATOM   1217  CA  LYS A 180      -7.553  18.260   1.894  1.00  0.00           C  
ATOM   1218  C   LYS A 180      -9.017  17.890   1.611  1.00  0.00           C  
ATOM   1219  O   LYS A 180      -9.903  18.712   1.850  1.00  0.00           O  
ATOM   1220  CB  LYS A 180      -6.953  18.951   0.669  1.00  0.00           C  
ATOM   1221  CEN LYS A 180      -5.842  20.561  -0.138  1.00  0.00           X  
ATOM   1222  H   LYS A 180      -5.860  16.922   1.789  1.00  0.00           H  
ATOM   1223  N   ASN A 181      -9.276  16.681   1.111  1.00  0.00           N  
ATOM   1224  CA  ASN A 181     -10.614  16.228   0.723  1.00  0.00           C  
ATOM   1225  C   ASN A 181     -11.517  15.859   1.916  1.00  0.00           C  
ATOM   1226  O   ASN A 181     -12.724  16.113   1.863  1.00  0.00           O  
ATOM   1227  CB  ASN A 181     -10.520  15.052  -0.231  1.00  0.00           C  
ATOM   1228  CEN ASN A 181     -10.476  14.886  -1.267  1.00  0.00           X  
ATOM   1229  H   ASN A 181      -8.498  16.056   0.956  1.00  0.00           H  
ATOM   1230  N   ASP A 182     -10.960  15.330   3.012  1.00  0.00           N  
ATOM   1231  CA  ASP A 182     -11.709  14.691   4.102  1.00  0.00           C  
ATOM   1232  C   ASP A 182     -12.569  15.668   4.931  1.00  0.00           C  
ATOM   1233  O   ASP A 182     -12.297  15.971   6.096  1.00  0.00           O  
ATOM   1234  CB  ASP A 182     -10.739  13.953   5.027  1.00  0.00           C  
ATOM   1235  CEN ASP A 182     -10.359  13.021   5.183  1.00  0.00           X  
ATOM   1236  H   ASP A 182      -9.954  15.264   3.056  1.00  0.00           H  
ATOM   1237  N   ARG A 183     -13.673  16.155   4.351  1.00  0.00           N  
ATOM   1238  CA  ARG A 183     -14.564  17.101   5.046  1.00  0.00           C  
ATOM   1239  C   ARG A 183     -15.611  16.477   5.959  1.00  0.00           C  
ATOM   1240  O   ARG A 183     -16.126  17.210   6.796  1.00  0.00           O  
ATOM   1241  CB  ARG A 183     -15.234  18.045   4.058  1.00  0.00           C  
ATOM   1242  CEN ARG A 183     -15.672  20.051   2.665  1.00  0.00           X  
ATOM   1243  H   ARG A 183     -13.905  15.781   3.440  1.00  0.00           H  
ATOM   1244  N   SER A 184     -15.932  15.180   5.872  1.00  0.00           N  
ATOM   1245  CA  SER A 184     -17.052  14.644   6.682  1.00  0.00           C  
ATOM   1246  C   SER A 184     -16.830  13.370   7.518  1.00  0.00           C  
ATOM   1247  O   SER A 184     -17.783  12.914   8.142  1.00  0.00           O  
ATOM   1248  CB  SER A 184     -18.227  14.404   5.755  1.00  0.00           C  
ATOM   1249  CEN SER A 184     -18.499  14.261   5.306  1.00  0.00           X  
ATOM   1250  H   SER A 184     -15.465  14.596   5.192  1.00  0.00           H  
ATOM   1251  N   GLY A 185     -15.614  12.813   7.627  1.00  0.00           N  
ATOM   1252  CA  GLY A 185     -15.402  11.542   8.345  1.00  0.00           C  
ATOM   1253  C   GLY A 185     -14.110  11.452   9.158  1.00  0.00           C  
ATOM   1254  O   GLY A 185     -13.380  10.474   9.018  1.00  0.00           O  
ATOM   1255  CEN GLY A 185     -15.402  11.541   8.345  1.00  0.00           X  
ATOM   1256  H   GLY A 185     -14.831  13.214   7.130  1.00  0.00           H  
ATOM   1257  N   LYS A 186     -13.838  12.490   9.966  1.00  0.00           N  
ATOM   1258  CA  LYS A 186     -12.548  12.807  10.615  1.00  0.00           C  
ATOM   1259  C   LYS A 186     -11.760  11.628  11.184  1.00  0.00           C  
ATOM   1260  O   LYS A 186     -10.558  11.565  10.971  1.00  0.00           O  
ATOM   1261  CB  LYS A 186     -12.785  13.819  11.738  1.00  0.00           C  
ATOM   1262  CEN LYS A 186     -12.696  15.820  12.420  1.00  0.00           X  
ATOM   1263  H   LYS A 186     -14.548  13.205  10.019  1.00  0.00           H  
ATOM   1264  N   ASP A 187     -12.412  10.708  11.887  1.00  0.00           N  
ATOM   1265  CA  ASP A 187     -11.699   9.567  12.477  1.00  0.00           C  
ATOM   1266  C   ASP A 187     -11.010   8.710  11.404  1.00  0.00           C  
ATOM   1267  O   ASP A 187      -9.880   8.263  11.571  1.00  0.00           O  
ATOM   1268  CB  ASP A 187     -12.663   8.704  13.296  1.00  0.00           C  
ATOM   1269  CEN ASP A 187     -12.964   8.562  14.258  1.00  0.00           X  
ATOM   1270  H   ASP A 187     -13.318  10.945  12.264  1.00  0.00           H  
ATOM   1271  N   ASN A 188     -11.639   8.574  10.236  1.00  0.00           N  
ATOM   1272  CA  ASN A 188     -11.089   7.793   9.133  1.00  0.00           C  
ATOM   1273  C   ASN A 188      -9.955   8.505   8.386  1.00  0.00           C  
ATOM   1274  O   ASN A 188      -9.045   7.857   7.873  1.00  0.00           O  
ATOM   1275  CB  ASN A 188     -12.183   7.403   8.156  1.00  0.00           C  
ATOM   1276  CEN ASN A 188     -12.849   6.607   8.005  1.00  0.00           X  
ATOM   1277  H   ASN A 188     -12.561   8.976  10.150  1.00  0.00           H  
ATOM   1278  N   ILE A 189     -10.029   9.839   8.279  1.00  0.00           N  
ATOM   1279  CA  ILE A 189      -8.920  10.635   7.741  1.00  0.00           C  
ATOM   1280  C   ILE A 189      -7.708  10.524   8.662  1.00  0.00           C  
ATOM   1281  O   ILE A 189      -6.597  10.416   8.158  1.00  0.00           O  
ATOM   1282  CB  ILE A 189      -9.302  12.117   7.575  1.00  0.00           C  
ATOM   1283  CEN ILE A 189      -9.757  12.853   6.911  1.00  0.00           X  
ATOM   1284  H   ILE A 189     -10.841  10.306   8.655  1.00  0.00           H  
ATOM   1285  N   HIS A 190      -7.910  10.485   9.980  1.00  0.00           N  
ATOM   1286  CA  HIS A 190      -6.808  10.283  10.919  1.00  0.00           C  
ATOM   1287  C   HIS A 190      -6.135   8.916  10.720  1.00  0.00           C  
ATOM   1288  O   HIS A 190      -4.922   8.853  10.524  1.00  0.00           O  
ATOM   1289  CB  HIS A 190      -7.304  10.417  12.363  1.00  0.00           C  
ATOM   1290  CEN HIS A 190      -7.383  11.421  13.371  1.00  0.00           X  
ATOM   1291  H   HIS A 190      -8.842  10.571  10.354  1.00  0.00           H  
ATOM   1292  N   ASP A 191      -6.911   7.829  10.726  1.00  0.00           N  
ATOM   1293  CA  ASP A 191      -6.372   6.478  10.549  1.00  0.00           C  
ATOM   1294  C   ASP A 191      -5.676   6.318   9.194  1.00  0.00           C  
ATOM   1295  O   ASP A 191      -4.603   5.725   9.114  1.00  0.00           O  
ATOM   1296  CB  ASP A 191      -7.486   5.438  10.690  1.00  0.00           C  
ATOM   1297  CEN ASP A 191      -7.886   4.807  11.382  1.00  0.00           X  
ATOM   1298  H   ASP A 191      -7.891   7.926  10.942  1.00  0.00           H  
ATOM   1299  N   VAL A 192      -6.243   6.903   8.136  1.00  0.00           N  
ATOM   1300  CA  VAL A 192      -5.680   6.850   6.779  1.00  0.00           C  
ATOM   1301  C   VAL A 192      -4.345   7.594   6.691  1.00  0.00           C  
ATOM   1302  O   VAL A 192      -3.430   7.103   6.042  1.00  0.00           O  
ATOM   1303  CB  VAL A 192      -6.652   7.445   5.742  1.00  0.00           C  
ATOM   1304  CEN VAL A 192      -7.072   7.285   5.220  1.00  0.00           X  
ATOM   1305  H   VAL A 192      -7.089   7.439   8.288  1.00  0.00           H  
ATOM   1306  N   ASP A 193      -4.222   8.747   7.350  1.00  0.00           N  
ATOM   1307  CA  ASP A 193      -2.998   9.558   7.406  1.00  0.00           C  
ATOM   1308  C   ASP A 193      -1.865   8.781   8.089  1.00  0.00           C  
ATOM   1309  O   ASP A 193      -0.769   8.683   7.538  1.00  0.00           O  
ATOM   1310  CB  ASP A 193      -3.256  10.875   8.143  1.00  0.00           C  
ATOM   1311  CEN ASP A 193      -3.463  11.853   7.951  1.00  0.00           X  
ATOM   1312  H   ASP A 193      -5.031   9.104   7.835  1.00  0.00           H  
ATOM   1313  N   ASN A 194      -2.159   8.124   9.217  1.00  0.00           N  
ATOM   1314  CA  ASN A 194      -1.192   7.286   9.927  1.00  0.00           C  
ATOM   1315  C   ASN A 194      -0.701   6.119   9.056  1.00  0.00           C  
ATOM   1316  O   ASN A 194       0.498   5.861   8.981  1.00  0.00           O  
ATOM   1317  CB  ASN A 194      -1.774   6.761  11.227  1.00  0.00           C  
ATOM   1318  CEN ASN A 194      -1.810   7.042  12.237  1.00  0.00           X  
ATOM   1319  H   ASN A 194      -3.088   8.225   9.597  1.00  0.00           H  
ATOM   1320  N   HIS A 195      -1.617   5.402   8.396  1.00  0.00           N  
ATOM   1321  CA  HIS A 195      -1.241   4.267   7.552  1.00  0.00           C  
ATOM   1322  C   HIS A 195      -0.390   4.711   6.356  1.00  0.00           C  
ATOM   1323  O   HIS A 195       0.599   4.053   6.050  1.00  0.00           O  
ATOM   1324  CB  HIS A 195      -2.489   3.528   7.058  1.00  0.00           C  
ATOM   1325  CEN HIS A 195      -3.277   2.402   7.435  1.00  0.00           X  
ATOM   1326  H   HIS A 195      -2.595   5.631   8.502  1.00  0.00           H  
ATOM   1327  N   LEU A 196      -0.699   5.851   5.726  1.00  0.00           N  
ATOM   1328  CA  LEU A 196       0.111   6.384   4.624  1.00  0.00           C  
ATOM   1329  C   LEU A 196       1.533   6.735   5.074  1.00  0.00           C  
ATOM   1330  O   LEU A 196       2.477   6.417   4.359  1.00  0.00           O  
ATOM   1331  CB  LEU A 196      -0.571   7.618   4.020  1.00  0.00           C  
ATOM   1332  CEN LEU A 196      -1.372   7.839   2.723  1.00  0.00           X  
ATOM   1333  H   LEU A 196      -1.492   6.387   6.047  1.00  0.00           H  
ATOM   1334  N   GLN A 197       1.698   7.369   6.236  1.00  0.00           N  
ATOM   1335  CA  GLN A 197       3.031   7.691   6.760  1.00  0.00           C  
ATOM   1336  C   GLN A 197       3.870   6.426   6.951  1.00  0.00           C  
ATOM   1337  O   GLN A 197       4.983   6.358   6.431  1.00  0.00           O  
ATOM   1338  CB  GLN A 197       2.920   8.442   8.089  1.00  0.00           C  
ATOM   1339  CEN GLN A 197       2.985  10.016   8.841  1.00  0.00           X  
ATOM   1340  H   GLN A 197       0.886   7.622   6.781  1.00  0.00           H  
ATOM   1341  N   ASN A 198       3.314   5.395   7.590  1.00  0.00           N  
ATOM   1342  CA  ASN A 198       4.030   4.137   7.816  1.00  0.00           C  
ATOM   1343  C   ASN A 198       4.435   3.460   6.493  1.00  0.00           C  
ATOM   1344  O   ASN A 198       5.564   2.996   6.367  1.00  0.00           O  
ATOM   1345  CB  ASN A 198       3.206   3.183   8.661  1.00  0.00           C  
ATOM   1346  CEN ASN A 198       3.085   2.942   9.675  1.00  0.00           X  
ATOM   1347  H   ASN A 198       2.389   5.510   7.983  1.00  0.00           H  
ATOM   1348  N   VAL A 199       3.559   3.470   5.479  1.00  0.00           N  
ATOM   1349  CA  VAL A 199       3.855   2.884   4.156  1.00  0.00           C  
ATOM   1350  C   VAL A 199       5.009   3.631   3.469  1.00  0.00           C  
ATOM   1351  O   VAL A 199       5.905   3.001   2.911  1.00  0.00           O  
ATOM   1352  CB  VAL A 199       2.622   2.907   3.234  1.00  0.00           C  
ATOM   1353  CEN VAL A 199       2.146   2.509   2.934  1.00  0.00           X  
ATOM   1354  H   VAL A 199       2.651   3.881   5.640  1.00  0.00           H  
ATOM   1355  N   ILE A 200       5.035   4.967   3.522  1.00  0.00           N  
ATOM   1356  CA  ILE A 200       6.116   5.764   2.914  1.00  0.00           C  
ATOM   1357  C   ILE A 200       7.465   5.438   3.560  1.00  0.00           C  
ATOM   1358  O   ILE A 200       8.453   5.243   2.846  1.00  0.00           O  
ATOM   1359  CB  ILE A 200       5.851   7.276   3.040  1.00  0.00           C  
ATOM   1360  CEN ILE A 200       5.358   8.136   2.587  1.00  0.00           X  
ATOM   1361  H   ILE A 200       4.304   5.438   4.033  1.00  0.00           H  
ATOM   1362  N   GLU A 201       7.522   5.385   4.890  1.00  0.00           N  
ATOM   1363  CA  GLU A 201       8.744   5.050   5.623  1.00  0.00           C  
ATOM   1364  C   GLU A 201       9.263   3.659   5.237  1.00  0.00           C  
ATOM   1365  O   GLU A 201      10.455   3.503   4.959  1.00  0.00           O  
ATOM   1366  CB  GLU A 201       8.496   5.120   7.132  1.00  0.00           C  
ATOM   1367  CEN GLU A 201       8.604   5.963   8.608  1.00  0.00           X  
ATOM   1368  H   GLU A 201       6.679   5.555   5.424  1.00  0.00           H  
ATOM   1369  N   ASP A 202       8.375   2.671   5.115  1.00  0.00           N  
ATOM   1370  CA  ASP A 202       8.742   1.309   4.727  1.00  0.00           C  
ATOM   1371  C   ASP A 202       9.315   1.239   3.304  1.00  0.00           C  
ATOM   1372  O   ASP A 202      10.351   0.592   3.081  1.00  0.00           O  
ATOM   1373  CB  ASP A 202       7.528   0.384   4.845  1.00  0.00           C  
ATOM   1374  CEN ASP A 202       7.108  -0.281   5.493  1.00  0.00           X  
ATOM   1375  H   ASP A 202       7.422   2.849   5.399  1.00  0.00           H  
ATOM   1376  N   ILE A 203       8.706   1.943   2.338  1.00  0.00           N  
ATOM   1377  CA  ILE A 203       9.190   1.978   0.950  1.00  0.00           C  
ATOM   1378  C   ILE A 203      10.587   2.581   0.927  1.00  0.00           C  
ATOM   1379  O   ILE A 203      11.475   2.045   0.266  1.00  0.00           O  
ATOM   1380  CB  ILE A 203       8.264   2.791   0.028  1.00  0.00           C  
ATOM   1381  CEN ILE A 203       7.380   2.752  -0.610  1.00  0.00           X  
ATOM   1382  H   ILE A 203       7.925   2.525   2.605  1.00  0.00           H  
ATOM   1383  N   HIS A 204      10.817   3.663   1.668  1.00  0.00           N  
ATOM   1384  CA  HIS A 204      12.118   4.316   1.732  1.00  0.00           C  
ATOM   1385  C   HIS A 204      13.226   3.421   2.287  1.00  0.00           C  
ATOM   1386  O   HIS A 204      14.326   3.366   1.724  1.00  0.00           O  
ATOM   1387  CB  HIS A 204      12.020   5.591   2.576  1.00  0.00           C  
ATOM   1388  CEN HIS A 204      11.808   6.986   2.375  1.00  0.00           X  
ATOM   1389  H   HIS A 204      10.058   4.043   2.214  1.00  0.00           H  
ATOM   1390  N   ASP A 205      12.931   2.640   3.316  1.00  0.00           N  
ATOM   1391  CA  ASP A 205      13.880   1.695   3.896  1.00  0.00           C  
ATOM   1392  C   ASP A 205      14.102   0.477   2.994  1.00  0.00           C  
ATOM   1393  O   ASP A 205      15.201  -0.097   2.963  1.00  0.00           O  
ATOM   1394  CB  ASP A 205      13.398   1.242   5.276  1.00  0.00           C  
ATOM   1395  CEN ASP A 205      13.536   1.452   6.263  1.00  0.00           X  
ATOM   1396  H   ASP A 205      12.032   2.751   3.763  1.00  0.00           H  
ATOM   1397  N   PHE A 206      13.096   0.094   2.204  1.00  0.00           N  
ATOM   1398  CA  PHE A 206      13.250  -0.959   1.204  1.00  0.00           C  
ATOM   1399  C   PHE A 206      14.229  -0.544   0.099  1.00  0.00           C  
ATOM   1400  O   PHE A 206      15.155  -1.301  -0.218  1.00  0.00           O  
ATOM   1401  CB  PHE A 206      11.891  -1.317   0.599  1.00  0.00           C  
ATOM   1402  CEN PHE A 206      10.762  -2.421   0.782  1.00  0.00           X  
ATOM   1403  H   PHE A 206      12.215   0.581   2.273  1.00  0.00           H  
ATOM   1404  N   MET A 207      14.085   0.666  -0.443  1.00  0.00           N  
ATOM   1405  CA  MET A 207      14.948   1.212  -1.495  1.00  0.00           C  
ATOM   1406  C   MET A 207      16.393   1.340  -1.015  1.00  0.00           C  
ATOM   1407  O   MET A 207      17.326   1.034  -1.765  1.00  0.00           O  
ATOM   1408  CB  MET A 207      14.423   2.570  -1.958  1.00  0.00           C  
ATOM   1409  CEN MET A 207      13.650   3.380  -3.308  1.00  0.00           X  
ATOM   1410  H   MET A 207      13.333   1.243  -0.098  1.00  0.00           H  
ATOM   1411  N   GLN A 208      16.597   1.746   0.239  1.00  0.00           N  
ATOM   1412  CA  GLN A 208      17.919   1.790   0.851  1.00  0.00           C  
ATOM   1413  C   GLN A 208      18.559   0.395   0.882  1.00  0.00           C  
ATOM   1414  O   GLN A 208      19.705   0.225   0.447  1.00  0.00           O  
ATOM   1415  CB  GLN A 208      17.829   2.354   2.272  1.00  0.00           C  
ATOM   1416  CEN GLN A 208      18.059   3.782   3.249  1.00  0.00           X  
ATOM   1417  H   GLN A 208      15.805   2.079   0.771  1.00  0.00           H  
ATOM   1418  N   ALA A 209      17.802  -0.630   1.285  1.00  0.00           N  
ATOM   1419  CA  ALA A 209      18.290  -2.003   1.367  1.00  0.00           C  
ATOM   1420  C   ALA A 209      18.664  -2.582  -0.009  1.00  0.00           C  
ATOM   1421  O   ALA A 209      19.741  -3.170  -0.152  1.00  0.00           O  
ATOM   1422  CB  ALA A 209      17.246  -2.879   2.045  1.00  0.00           C  
ATOM   1423  CEN ALA A 209      17.247  -2.879   2.044  1.00  0.00           X  
ATOM   1424  H   ALA A 209      16.854  -0.437   1.573  1.00  0.00           H  
ATOM   1425  N   ALA A 210      17.827  -2.399  -1.031  1.00  0.00           N  
ATOM   1426  CA  ALA A 210      18.082  -2.891  -2.386  1.00  0.00           C  
ATOM   1427  C   ALA A 210      19.293  -2.188  -3.023  1.00  0.00           C  
ATOM   1428  O   ALA A 210      20.169  -2.850  -3.584  1.00  0.00           O  
ATOM   1429  CB  ALA A 210      16.843  -2.710  -3.251  1.00  0.00           C  
ATOM   1430  CEN ALA A 210      16.844  -2.710  -3.250  1.00  0.00           X  
ATOM   1431  H   ALA A 210      16.958  -1.916  -0.857  1.00  0.00           H  
ATOM   1432  N   ALA A 211      19.398  -0.863  -2.871  1.00  0.00           N  
ATOM   1433  CA  ALA A 211      20.523  -0.075  -3.365  1.00  0.00           C  
ATOM   1434  C   ALA A 211      21.857  -0.531  -2.752  1.00  0.00           C  
ATOM   1435  O   ALA A 211      22.834  -0.748  -3.472  1.00  0.00           O  
ATOM   1436  CB  ALA A 211      20.284   1.402  -3.085  1.00  0.00           C  
ATOM   1437  CEN ALA A 211      20.285   1.401  -3.085  1.00  0.00           X  
ATOM   1438  H   ALA A 211      18.645  -0.378  -2.404  1.00  0.00           H  
ATOM   1439  N   ALA A 212      21.912  -0.729  -1.432  1.00  0.00           N  
ATOM   1440  CA  ALA A 212      23.135  -1.136  -0.746  1.00  0.00           C  
ATOM   1441  C   ALA A 212      23.587  -2.536  -1.188  1.00  0.00           C  
ATOM   1442  O   ALA A 212      24.768  -2.748  -1.478  1.00  0.00           O  
ATOM   1443  CB  ALA A 212      22.931  -1.089   0.761  1.00  0.00           C  
ATOM   1444  CEN ALA A 212      22.931  -1.090   0.760  1.00  0.00           X  
ATOM   1445  H   ALA A 212      21.079  -0.584  -0.880  1.00  0.00           H  
ATOM   1446  N   ALA A 213      22.652  -3.480  -1.338  1.00  0.00           N  
ATOM   1447  CA  ALA A 213      22.946  -4.827  -1.819  1.00  0.00           C  
ATOM   1448  C   ALA A 213      23.559  -4.829  -3.230  1.00  0.00           C  
ATOM   1449  O   ALA A 213      24.563  -5.510  -3.459  1.00  0.00           O  
ATOM   1450  CB  ALA A 213      21.680  -5.672  -1.789  1.00  0.00           C  
ATOM   1451  CEN ALA A 213      21.681  -5.672  -1.790  1.00  0.00           X  
ATOM   1452  H   ALA A 213      21.699  -3.260  -1.078  1.00  0.00           H  
ATOM   1453  N   ALA A 214      22.999  -4.050  -4.160  1.00  0.00           N  
ATOM   1454  CA  ALA A 214      23.487  -3.950  -5.534  1.00  0.00           C  
ATOM   1455  C   ALA A 214      24.931  -3.427  -5.595  1.00  0.00           C  
ATOM   1456  O   ALA A 214      25.778  -4.029  -6.260  1.00  0.00           O  
ATOM   1457  CB  ALA A 214      22.564  -3.057  -6.350  1.00  0.00           C  
ATOM   1458  CEN ALA A 214      22.565  -3.058  -6.350  1.00  0.00           X  
ATOM   1459  H   ALA A 214      22.177  -3.517  -3.908  1.00  0.00           H  
ATOM   1460  N   ASN A 215      25.244  -2.348  -4.868  1.00  0.00           N  
ATOM   1461  CA  ASN A 215      26.602  -1.802  -4.788  1.00  0.00           C  
ATOM   1462  C   ASN A 215      27.626  -2.793  -4.214  1.00  0.00           C  
ATOM   1463  O   ASN A 215      28.660  -3.015  -4.841  1.00  0.00           O  
ATOM   1464  CB  ASN A 215      26.619  -0.520  -3.974  1.00  0.00           C  
ATOM   1465  CEN ASN A 215      26.528   0.512  -4.140  1.00  0.00           X  
ATOM   1466  H   ASN A 215      24.499  -1.860  -4.392  1.00  0.00           H  
ATOM   1467  N   CYS A 216      27.340  -3.452  -3.086  1.00  0.00           N  
ATOM   1468  CA  CYS A 216      28.209  -4.483  -2.500  1.00  0.00           C  
ATOM   1469  C   CYS A 216      28.603  -5.639  -3.446  1.00  0.00           C  
ATOM   1470  O   CYS A 216      29.789  -5.957  -3.530  1.00  0.00           O  
ATOM   1471  CB  CYS A 216      27.331  -5.014  -1.366  1.00  0.00           C  
ATOM   1472  CEN CYS A 216      27.409  -4.875  -0.353  1.00  0.00           X  
ATOM   1473  H   CYS A 216      26.563  -3.122  -2.534  1.00  0.00           H  
ATOM   1474  N   ARG A 217      27.665  -6.298  -4.144  1.00  0.00           N  
ATOM   1475  CA  ARG A 217      27.982  -7.343  -5.148  1.00  0.00           C  
ATOM   1476  C   ARG A 217      28.890  -6.887  -6.300  1.00  0.00           C  
ATOM   1477  O   ARG A 217      29.737  -7.674  -6.732  1.00  0.00           O  
ATOM   1478  CB  ARG A 217      26.714  -7.977  -5.699  1.00  0.00           C  
ATOM   1479  CEN ARG A 217      24.821  -9.554  -5.992  1.00  0.00           X  
ATOM   1480  H   ARG A 217      26.705  -6.004  -4.030  1.00  0.00           H  
ATOM   1481  N   LYS A 218      28.732  -5.652  -6.789  1.00  0.00           N  
ATOM   1482  CA  LYS A 218      29.624  -5.106  -7.825  1.00  0.00           C  
ATOM   1483  C   LYS A 218      31.049  -5.065  -7.287  1.00  0.00           C  
ATOM   1484  O   LYS A 218      31.957  -5.399  -8.075  1.00  0.00           O  
ATOM   1485  CB  LYS A 218      29.178  -3.710  -8.261  1.00  0.00           C  
ATOM   1486  CEN LYS A 218      28.262  -2.474  -9.714  1.00  0.00           X  
ATOM   1487  H   LYS A 218      28.321  -4.970  -6.167  1.00  0.00           H  
TER                                                                             
# All scores below are weighted scores, not raw scores.
#BEGIN_POSE_ENERGIES_TABLE ./minmover_pdb/pose_5.pdb
label vdw cenpack pair env cbeta hs_pair ss_pair sheet total
weights 1 0.5 1 1 0.25 1 1 1 NA
pose 16.4219 1.67766 -17.6088 -6.00541 12.5587 0 0 0 7.04397
MET:NtermProteinFull_1 0 0.53256 -0.36785 -0.21391 0.03721 0 0 0 -0.01198
TYR_2 0 0.01714 -0.00521 0.85474 0.06922 0 0 0 0.93589
GLY_3 0 -0.02218 0.06104 -0.0429 0.06956 0 0 0 0.06551
LYS_4 0 0.0473 -0.59191 -0.42611 0.04303 0 0 0 -0.92769
LEU_5 0 0.44965 -0.48313 -0.06582 0.0366 0 0 0 -0.0627
ASN_6 0 -0.01036 0.09853 -0.36221 0.06939 0 0 0 -0.20465
ASP_7 0 -0.02135 0.00607 -0.47618 0.06883 0 0 0 -0.42263
LEU_8 0 -0.6233 -0.38374 -0.45811 0.03715 0 0 0 -1.428
LEU_9 0 -0.06909 -0.33151 0.75945 0.06974 0 0 0 0.42859
GLU_10 0 -0.038 0.02239 -0.92601 0.0694 0 0 0 -0.87222
ASP_11 0 -0.21567 -0.15578 -0.31759 0.04375 0 0 0 -0.64528
LEU_12 0 -0.38206 -0.7795 -0.30366 0.0323 0 0 0 -1.43292
GLN_13 0 0.00335 0.22904 -0.49415 0.06878 0 0 0 -0.19298
GLU_14 0 -0.00686 -0.17109 -0.71584 0.06893 0 0 0 -0.82487
VAL_15 0 -0.21326 -0.52914 -0.27892 0.04143 0 0 0 -0.97989
LEU_16 0 0.35188 0.18604 0.58995 0.07024 0 0 0 1.19811
LYS_17 0 -0.0375 0.0281 -0.8715 0.06952 0 0 0 -0.81138
ASN_18 0 -0.129 -0.20108 -0.19403 0.03165 0 0 0 -0.49245
LEU_19 0 -0.31763 -0.17489 -0.39148 0.03251 0 0 0 -0.85148
HIS_20 0 0.04993 0.02031 0.0215 0.06894 0 0 0 0.16069
LYS_21 0 -0.02849 -0.10728 -0.96458 0.07016 0 0 0 -1.03018
ASN_22 0.96568 0.70192 -0.41855 0.12528 0.04336 0 0 0 1.41769
ASP_23 1.03932 0.05888 0.13968 0.08318 0.06961 0 0 0 1.39067
ARG_24 0 0.02302 -0.17456 -0.48527 0.07072 0 0 0 -0.5661
SER_25 0.85456 0.48493 -0.32112 -0.14648 0.03556 0 0 0 0.90745
GLY_26 0 -0.05087 -0.18138 -0.09146 0.03507 0 0 0 -0.28864
LYS_27 0 -0.01898 0.02732 -1.04927 0.07134 0 0 0 -0.96959
ASP_28 0 -0.00032 -0.09061 -0.60822 0.07025 0 0 0 -0.6289
ASN_29 0 0.51748 -0.49344 -0.01232 0.04336 0 0 0 0.05508
ILE_30 1.03932 -0.0376 0.19468 0.34575 0.06961 0 0 0 1.61176
HIS_D_31 0 -0.03328 -0.07318 0.11054 0.0693 0 0 0 0.07338
ASP_32 0 0.06951 -0.22885 -0.37876 0.06893 0 0 0 -0.46918
VAL_33 0 0.11356 0.2907 -0.35242 0.0444 0 0 0 0.09624
ASP_34 0 0.16877 0.24726 -0.37876 0.06879 0 0 0 0.10605
ASN_35 0 -0.07591 0.03296 -0.40966 0.06894 0 0 0 -0.38367
HIS_36 0 0.06396 0.28547 -0.18191 0.06427 0 0 0 0.23179
LEU_37 0 0.38163 -0.69034 -0.39148 0.04505 0 0 0 -0.65515
GLN_38 0 0.00803 0.12354 -0.59803 0.06894 0 0 0 -0.39751
ASN_39 0 -0.01703 -0.14003 -0.32173 0.06912 0 0 0 -0.40967
VAL_40 0 -0.14414 -0.52703 -0.10438 0.03724 0 0 0 -0.73831
ILE_41 0 -0.0395 -0.45636 0.72502 0.06972 0 0 0 0.29888
GLU_42 0 -0.02042 -0.03851 -0.60186 0.06899 0 0 0 -0.5918
ASP_43 0 -0.23609 -0.24543 -0.24167 0.04336 0 0 0 -0.67984
ILE_44 0 -0.30011 -1.3192 0.06915 0.04134 0 0 0 -1.50883
HIS_45 0 -0.08827 0.199 0.0215 0.0692 0 0 0 0.20143
ASP_46 0 -0.0966 -0.3939 -0.31759 0.055 0 0 0 -0.7531
PHE_47 0 -0.09162 -0.26813 -0.44993 0.03721 0 0 0 -0.77247
MET_48 0 0.64191 -0.28109 0.06168 0.0706 0 0 0 0.4931
GLN_49 0 -0.10108 -0.0962 -0.4142 0.0691 0 0 0 -0.54238
ALA_50 0 -0.42911 0.06975 0.03291 0.03396 0 0 0 -0.29249
ALA_51 0 -0.23064 0.02837 -0.18605 0.03928 0 0 0 -0.34904
ALA_52 0 0.12353 -0.10483 0.11438 0.03508 0 0 0 0.16816
ALA_53 0 -0.15661 0.05013 0.16717 0.03152 0 0 0 0.09221
ALA_54 3.96831 0.75172 0.10661 -0.01847 0.03776 0 0 0 4.84594
ALA_55 0 0.21104 0.00554 -0.01847 0.03515 0 0 0 0.23325
ASN_56 0 -0.05431 -0.07345 -0.28327 0.03532 0 0 0 -0.3757
CYS_57 0 0.00363 0.01789 0.57653 0.06893 0 0 0 0.66698
ARG_58 0 -0.04209 0.22168 -0.17363 0.03503 0 0 0 0.04099
LYS_59 0 0.00223 -0.0169 -0.77863 0.07212 0 0 0 -0.72118
GLY_60 0 -0.04737 -0.00828 0.60923 0.04643 0 0 0 0.60002
SER_61 0 0.07616 -0.17387 -0.22078 0.03857 0 0 0 -0.27992
PRO_62 0 -0.02964 -0.00441 0.043 0.03956 0 0 0 0.04852
GLY_63 0 0 0 0.91259 0.04957 0 0 0 0.96215
SER_64 0 0 0 -0.0106 0.04957 0 0 0 0.03897
PRO_65 0 0 0 0.2123 0.07508 0 0 0 0.28738
ALA_66 0 0 0 0.89846 0.07582 0 0 0 0.97427
GLY_67 0 0 0 0.91259 0.04183 0 0 0 0.95441
SER_68 0 0 0 0.29023 0.04957 0 0 0 0.3398
PRO_69 0 0 0 0.043 0.04957 0 0 0 0.09257
THR_70 0 0 0 0.48779 0.07573 0 0 0 0.56352
SER_71 0 0 0 0.13063 0.07379 0 0 0 0.20442
THR_72 0 0 0 0.48779 0.07499 0 0 0 0.56278
GLU_73 0 0 0 -1.01303 0.07573 0 0 0 -0.9373
GLU_74 0 0 0 -1.01303 0.07582 0 0 0 -0.93721
GLY_75 0 0 0 0.91259 0.04957 0 0 0 0.96215
THR_76 0 0 0 0.48779 0.04957 0 0 0 0.53736
SER_77 0 0 0 0.29023 0.07582 0 0 0 0.36605
GLU_78 0 0 0 -1.03403 0.07573 0 0 0 -0.9583
SER_79 0 0 0 0.29023 0.07573 0 0 0 0.36596
ALA_80 0 0 0 0.797 0.07499 0 0 0 0.87199
THR_81 0 0 0 0.43096 0.07582 0 0 0 0.50678
PRO_82 0 0 0 0.51404 0.07582 0 0 0 0.58986
GLU_83 0 0 0 -1.01303 0.07347 0 0 0 -0.93956
SER_84 0 0 0 0.13063 0.07582 0 0 0 0.20645
GLY_85 0 0 0 0.91259 0.04957 0 0 0 0.96215
PRO_86 0 0 0 0.51404 0.04957 0 0 0 0.5636
GLY_87 0 0 0 0.91259 0.04957 0 0 0 0.96215
THR_88 0 0 0 0.48779 0.07582 0 0 0 0.56361
SER_89 0 0 0 0.13063 0.07499 0 0 0 0.20562
THR_90 0 0 0 0.43096 0.07499 0 0 0 0.50594
GLU_91 0 0 0 -1.03403 0.07582 0 0 0 -0.95821
PRO_92 0 0 0 0.2123 0.07582 0 0 0 0.28812
SER_93 0 0 0 0.13063 0.07499 0 0 0 0.20562
GLU_94 0 0 0 -1.03403 0.05763 0 0 0 -0.9764
GLY_95 0 -0.02852 -0.00959 0.91259 0.05763 0 0 0 0.93211
SER_96 0 -0.02106 0.00237 0.29023 0.03816 0 0 0 0.3097
ALA_97 0 -0.02644 0.01642 0.89846 0.05536 0 0 0 0.9438
PRO_98 0 -0.0216 -0.04959 0.2123 0.04109 0 0 0 0.18219
GLY_99 0 -0.04524 0.01535 0.35201 0.04409 0 0 0 0.36621
SER_100 0 -0.01929 0.03523 -0.0106 0.04731 0 0 0 0.05264
PRO_101 0 -0.00936 -0.27727 -0.12679 0.04456 0 0 0 -0.36886
ALA_102 0 -0.08081 0.10333 0.59025 0.07212 0 0 0 0.68489
GLY_103 0 -0.0106 -0.02005 0.35201 0.04883 0 0 0 0.37019
SER_104 0 0 0 0.29023 0.04957 0 0 0 0.3398
PRO_105 0 0 0 0.2123 0.07582 0 0 0 0.28812
THR_106 0 0 0 0.43096 0.07573 0 0 0 0.50669
SER_107 0 0 0 0.29023 0.07499 0 0 0 0.36522
THR_108 0 0 0 0.48779 0.07347 0 0 0 0.56126
GLU_109 0 0 0 -1.01303 0.07573 0 0 0 -0.9373
GLU_110 0 0 0 -1.03403 0.07582 0 0 0 -0.95821
GLY_111 0 0 0 0.91259 0.04957 0 0 0 0.96215
THR_112 0 0 0 0.48779 0.07582 0 0 0 0.56361
SER_113 0 0 0 -0.0106 0.07347 0 0 0 0.06287
THR_114 0 0 0 0.48779 0.07499 0 0 0 0.56278
GLU_115 0 0 0 -1.03403 0.07582 0 0 0 -0.95821
PRO_116 0 0 0 0.2123 0.07582 0 0 0 0.28812
SER_117 0 0 0 0.29023 0.07499 0 0 0 0.36522
GLU_118 0 0 0 -1.03403 0.0743 0 0 0 -0.95973
GLY_119 0 0 0 0.91259 0.06222 0 0 0 0.97481
SER_120 0 0 0 0.29023 0.04957 0 0 0 0.3398
ALA_121 0 0 0 0.797 0.07582 0 0 0 0.87282
PRO_122 0 0 0 0.2123 0.04183 0 0 0 0.25412
GLY_123 0 0 0 0.91259 0.04957 0 0 0 0.96215
THR_124 0 0 0 0.48779 0.07582 0 0 0 0.56361
SER_125 0 0 0 0.13063 0.07573 0 0 0 0.20636
THR_126 0 0 0 0.43096 0.07499 0 0 0 0.50594
GLU_127 0 0 0 -1.01303 0.07582 0 0 0 -0.93721
PRO_128 0 0 0 -0.05784 0.04731 0 0 0 -0.01054
SER_129 0 0 0 -0.0106 0.07582 0 0 0 0.06522
GLU_130 0 0 0 -0.93278 0.07582 0 0 0 -0.85696
GLY_131 0 0 0 0.60923 0.07582 0 0 0 0.68505
SER_132 0 0 0 -0.0106 0.04183 0 0 0 0.03123
ALA_133 0 0 0 0.797 0.04883 0 0 0 0.84583
PRO_134 0 0 0 0.043 0.04183 0 0 0 0.08483
GLY_135 0 0 0 0.91259 0.04183 0 0 0 0.95441
THR_136 0 0 0 0.43096 0.07514 0 0 0 0.5061
SER_137 0 0 0 0.29023 0.07582 0 0 0 0.36605
GLU_138 0 0 0 -1.01303 0.07582 0 0 0 -0.93721
SER_139 0 0 0 0.13063 0.07347 0 0 0 0.2041
ALA_140 0 0 0 0.89846 0.07488 0 0 0 0.97333
THR_141 0 0 0 0.43096 0.05505 0 0 0 0.486
PRO_142 0 0 0 0.51404 0.07582 0 0 0 0.58986
GLU_143 0 0 0 -1.03403 0.07499 0 0 0 -0.95904
SER_144 0 0 0 -0.0106 0.07582 0 0 0 0.06522
GLY_145 0 0 0 0.91259 0.04183 0 0 0 0.95441
PRO_146 0 0 0 0.51404 0.04957 0 0 0 0.5636
GLY_147 0 0 0 0.91259 0.04183 0 0 0 0.95441
SER_148 0 0 0 0.29023 0.07508 0 0 0 0.36531
GLU_149 0 0 0 -1.03403 0.07582 0 0 0 -0.95821
PRO_150 0 -0.01222 -0.03422 0.51404 0.04957 0 0 0 0.51717
ALA_151 0 -0.04014 0.03067 0.89846 0.07268 0 0 0 0.96167
THR_152 0 0.04943 -0.06795 0.23017 0.07143 0 0 0 0.28307
SER_153 0 -0.03773 -0.10303 -0.11629 0.03813 0 0 0 -0.21892
GLY_154 0 0.25727 -0.10463 -0.09146 0.03771 0 0 0 0.0989
SER_155 0 0.06405 -0.23743 -0.06451 0.03508 0 0 0 -0.2028
GLU_156 0 0.07731 0.16998 0.30406 0.03462 0 0 0 0.58597
THR_157 3.96831 0.48972 0.06943 -0.18847 0.03489 0 0 0 4.37388
PRO_158 0 0.0291 0.07635 -0.22805 0.04277 0 0 0 -0.07983
GLY_159 0 0.01411 0.02193 -0.08884 0.03503 0 0 0 -0.01776
MET_160 0 0.00394 -0.30594 -0.29185 0.0357 0 0 0 -0.55815
TYR_161 0 -0.04768 0.04468 0.81073 0.06909 0 0 0 0.87682
GLY_162 0 -0.03626 0.06491 -0.09146 0.03503 0 0 0 -0.02778
LYS_163 0 -0.25548 -0.533 -0.2228 0.03324 0 0 0 -0.97804
LEU_164 0 0.64875 -0.22663 -0.45811 0.04515 0 0 0 0.00916
ASN_165 0 -0.03236 0.05856 -0.40966 0.06939 0 0 0 -0.31407
ASP_166 0 0.05441 -0.01959 -0.42964 0.06903 0 0 0 -0.32579
LEU_167 0 -0.36992 -0.52824 -0.19483 0.04042 0 0 0 -1.05257
LEU_168 0 -0.08652 -0.31935 0.75945 0.06945 0 0 0 0.42302
GLU_169 0 -0.0312 0.01172 -0.82678 0.06947 0 0 0 -0.7768
ASP_170 0 -0.11206 -0.00412 -0.31759 0.06967 0 0 0 -0.36409
LEU_171 0 -0.34061 -0.6363 -0.06582 0.03617 0 0 0 -1.00656
GLN_172 0 0.0013 0.10736 -0.49415 0.069 0 0 0 -0.3165
GLU_173 0 -0.02543 -0.05057 -0.92601 0.06894 0 0 0 -0.93309
VAL_174 0 -0.04884 -0.52334 -0.35242 0.03516 0 0 0 -0.88943
LEU_175 0 -0.14738 0.11864 0.58995 0.04435 0 0 0 0.60556
LYS_176 0 -0.03972 -0.00022 -0.8715 0.06947 0 0 0 -0.84197
ASN_177 0 0.04774 -0.28767 -0.24178 0.06333 0 0 0 -0.41836
LEU_178 0 -0.32872 -0.12301 -0.30366 0.03366 0 0 0 -0.72173
HIS_D_179 0 -0.10948 0.02488 -0.02241 0.06891 0 0 0 -0.0381
LYS_180 0 -0.0448 -0.02365 -1.10762 0.07072 0 0 0 -1.10535
ASN_181 0 0.46027 -0.32767 -0.13901 0.04291 0 0 0 0.0365
ASP_182 1.38306 0.23817 -0.04845 0.34071 0.06961 0 0 0 1.9831
ARG_183 0 0.02258 -0.17456 -0.55583 0.07072 0 0 0 -0.6371
SER_184 0.85456 0.41909 -0.25672 -0.22078 0.03559 0 0 0 0.83174
GLY_185 0 -0.06311 -0.30027 -0.08884 0.03097 0 0 0 -0.42124
LYS_186 0 -0.03734 -0.04269 -0.8715 0.07025 0 0 0 -0.88127
ASP_187 0 -0.0175 -0.09851 -0.60822 0.06933 0 0 0 -0.65489
ASN_188 0.96568 0.61455 -0.63191 -0.01232 0.04318 0 0 0 0.97918
ILE_189 1.38306 0.07204 0.27818 0.06915 0.0491 0 0 0 1.85154
HIS_D_190 0 -0.04956 -0.07225 0.06501 0.06947 0 0 0 0.01266
ASP_191 0 -0.06834 -0.32853 -0.42964 0.06902 0 0 0 -0.7575
VAL_192 0 -0.15044 0.34644 -0.35242 0.04496 0 0 0 -0.11146
ASP_193 0 -0.08267 0.07051 -0.37876 0.06952 0 0 0 -0.32141
ASN_194 0 -0.09767 0.0026 -0.40966 0.06893 0 0 0 -0.43579
HIS_195 0 -0.13606 -0.35097 -0.15264 0.043 0 0 0 -0.59667
LEU_196 0 -0.05861 -0.78661 -0.39148 0.03683 0 0 0 -1.19987
GLN_197 0 0.0067 0.0991 -0.55896 0.06894 0 0 0 -0.38422
ASN_198 0 -0.04233 -0.10798 -0.32173 0.06905 0 0 0 -0.40298
VAL_199 0 -0.34374 -0.45612 -0.19594 0.03696 0 0 0 -0.95884
ILE_200 0 -0.23889 -0.41308 0.47679 0.04392 0 0 0 -0.13125
GLU_201 0 -0.10402 -0.10803 -0.82678 0.06893 0 0 0 -0.9699
ASP_202 0 -0.27548 -0.36261 -0.31759 0.04336 0 0 0 -0.91232
ILE_203 0 -0.1868 -0.86801 -0.31819 0.0456 0 0 0 -1.3274
HIS_D_204 0 -0.21446 0.2674 -0.02241 0.06893 0 0 0 0.09945
ASP_205 0 -0.04176 -0.3354 -0.47618 0.06887 0 0 0 -0.78446
PHE_206 0 0.0571 -0.2668 -0.38422 0.03644 0 0 0 -0.55748
MET_207 0 0.64853 -0.10648 -0.13184 0.07162 0 0 0 0.48183
GLN_208 0 -0.03941 -0.01244 -0.49415 0.0693 0 0 0 -0.4767
ALA_209 0 -0.22145 0.00306 0.15304 0.04283 0 0 0 -0.02253
ALA_210 0 0.39483 -0.04968 -0.11236 0.0358 0 0 0 0.2686
ALA_211 0 0.17194 0.08046 0.07904 0.03765 0 0 0 0.3691
ALA_212 0 -0.09616 0.02203 0.4142 0.03692 0 0 0 0.377
ALA_213 0 0.01947 -0.01053 0.15304 0.03024 0 0 0 0.19223
ALA_214 0 0.19521 0.02876 -0.11236 0.03062 0 0 0 0.14224
ASN_215 0 -0.11695 -0.23807 -0.28327 0.04277 0 0 0 -0.59552
CYS_216 0 -0.05689 0.03213 1.93683 0.05098 0 0 0 1.96305
ARG_217 0 -0.02489 0.05221 -0.30477 0.04268 0 0 0 -0.23476
LYS:CtermProteinFull_218 0 0.39664 -0.21412 -0.51535 0.03568 0 0 0 -0.29715
#END_POSE_ENERGIES_TABLE ./minmover_pdb/pose_5.pdb
