# Supplementary material for: Selection of a promiscuous minimalist cAMP phosphodiesterase from a library of de novo designed proteins
Source: Nat Chem. 2024 May 3;16(7):1200–8. doi: 10.1038/s41557-024-01490-4 (PMC11230910; doi:10.1038/s41557-024-01490-4)
Supplement: Supplementary file 3 — MD input files, scripts and final structures derived from MD, AlphaFold2, EMSfold and MultiSFold. [file 41557_2024_1490_MOESM3_ESM.zip › Computational_Data/4_MultiSFold/campase/pose_50.pdb]

ATOM      1  N   MET A   1      -5.685  -3.190  15.727  1.00  0.00           N  
ATOM      2  CA  MET A   1      -6.194  -2.453  14.552  1.00  0.00           C  
ATOM      3  C   MET A   1      -5.242  -1.342  14.148  1.00  0.00           C  
ATOM      4  O   MET A   1      -4.835  -1.362  13.006  1.00  0.00           O  
ATOM      5  CB  MET A   1      -7.577  -1.873  14.839  1.00  0.00           C  
ATOM      6  CEN MET A   1      -9.273  -2.040  14.422  1.00  0.00           X  
ATOM      7  H   MET A   1      -6.223  -3.221  16.569  1.00  0.00           H  
ATOM      8  N   TYR A   2      -4.798  -0.474  15.065  1.00  0.00           N  
ATOM      9  CA  TYR A   2      -3.876   0.623  14.724  1.00  0.00           C  
ATOM     10  C   TYR A   2      -2.547   0.203  14.058  1.00  0.00           C  
ATOM     11  O   TYR A   2      -2.232   0.749  13.017  1.00  0.00           O  
ATOM     12  CB  TYR A   2      -3.566   1.426  15.989  1.00  0.00           C  
ATOM     13  CEN TYR A   2      -4.070   2.886  16.816  1.00  0.00           X  
ATOM     14  H   TYR A   2      -5.259  -0.384  15.959  1.00  0.00           H  
ATOM     15  N   GLY A   3      -1.800  -0.766  14.612  1.00  0.00           N  
ATOM     16  CA  GLY A   3      -0.571  -1.289  13.980  1.00  0.00           C  
ATOM     17  C   GLY A   3      -0.781  -1.711  12.522  1.00  0.00           C  
ATOM     18  O   GLY A   3      -0.454  -0.945  11.635  1.00  0.00           O  
ATOM     19  CEN GLY A   3      -0.571  -1.289  13.980  1.00  0.00           X  
ATOM     20  H   GLY A   3      -2.050  -1.119  15.525  1.00  0.00           H  
ATOM     21  N   LYS A   4      -1.474  -2.839  12.299  1.00  0.00           N  
ATOM     22  CA  LYS A   4      -1.814  -3.348  10.952  1.00  0.00           C  
ATOM     23  C   LYS A   4      -2.335  -2.273   9.996  1.00  0.00           C  
ATOM     24  O   LYS A   4      -2.022  -2.264   8.819  1.00  0.00           O  
ATOM     25  CB  LYS A   4      -2.851  -4.467  11.063  1.00  0.00           C  
ATOM     26  CEN LYS A   4      -3.293  -6.535  11.023  1.00  0.00           X  
ATOM     27  H   LYS A   4      -1.675  -3.438  13.087  1.00  0.00           H  
ATOM     28  N   LEU A   5      -3.185  -1.397  10.513  1.00  0.00           N  
ATOM     29  CA  LEU A   5      -3.730  -0.268   9.777  1.00  0.00           C  
ATOM     30  C   LEU A   5      -2.629   0.670   9.261  1.00  0.00           C  
ATOM     31  O   LEU A   5      -2.612   1.018   8.089  1.00  0.00           O  
ATOM     32  CB  LEU A   5      -4.715   0.502  10.666  1.00  0.00           C  
ATOM     33  CEN LEU A   5      -6.254   0.560  10.714  1.00  0.00           X  
ATOM     34  H   LEU A   5      -3.420  -1.492  11.492  1.00  0.00           H  
ATOM     35  N   ASN A   6      -1.722   1.076  10.150  1.00  0.00           N  
ATOM     36  CA  ASN A   6      -0.647   1.992   9.803  1.00  0.00           C  
ATOM     37  C   ASN A   6       0.239   1.389   8.708  1.00  0.00           C  
ATOM     38  O   ASN A   6       0.633   2.119   7.812  1.00  0.00           O  
ATOM     39  CB  ASN A   6       0.183   2.360  11.019  1.00  0.00           C  
ATOM     40  CEN ASN A   6       0.206   3.111  11.752  1.00  0.00           X  
ATOM     41  H   ASN A   6      -1.651   0.595  11.034  1.00  0.00           H  
ATOM     42  N   ASP A   7       0.464   0.072   8.747  1.00  0.00           N  
ATOM     43  CA  ASP A   7       1.235  -0.646   7.726  1.00  0.00           C  
ATOM     44  C   ASP A   7       0.496  -0.610   6.373  1.00  0.00           C  
ATOM     45  O   ASP A   7       1.040  -0.153   5.376  1.00  0.00           O  
ATOM     46  CB  ASP A   7       1.488  -2.092   8.159  1.00  0.00           C  
ATOM     47  CEN ASP A   7       2.209  -2.667   8.591  1.00  0.00           X  
ATOM     48  H   ASP A   7       0.164  -0.457   9.553  1.00  0.00           H  
ATOM     49  N   LEU A   8      -0.802  -0.943   6.372  1.00  0.00           N  
ATOM     50  CA  LEU A   8      -1.644  -0.882   5.180  1.00  0.00           C  
ATOM     51  C   LEU A   8      -1.633   0.496   4.494  1.00  0.00           C  
ATOM     52  O   LEU A   8      -1.523   0.597   3.273  1.00  0.00           O  
ATOM     53  CB  LEU A   8      -3.080  -1.272   5.551  1.00  0.00           C  
ATOM     54  CEN LEU A   8      -3.898  -2.562   5.350  1.00  0.00           X  
ATOM     55  H   LEU A   8      -1.177  -1.387   7.199  1.00  0.00           H  
ATOM     56  N   LEU A   9      -1.793   1.572   5.272  1.00  0.00           N  
ATOM     57  CA  LEU A   9      -1.816   2.930   4.729  1.00  0.00           C  
ATOM     58  C   LEU A   9      -0.504   3.260   4.004  1.00  0.00           C  
ATOM     59  O   LEU A   9      -0.540   3.799   2.900  1.00  0.00           O  
ATOM     60  CB  LEU A   9      -2.078   3.942   5.851  1.00  0.00           C  
ATOM     61  CEN LEU A   9      -3.325   4.749   6.262  1.00  0.00           X  
ATOM     62  H   LEU A   9      -1.839   1.435   6.272  1.00  0.00           H  
ATOM     63  N   GLU A  10       0.639   2.947   4.617  1.00  0.00           N  
ATOM     64  CA  GLU A  10       1.963   3.207   4.053  1.00  0.00           C  
ATOM     65  C   GLU A  10       2.150   2.479   2.720  1.00  0.00           C  
ATOM     66  O   GLU A  10       2.589   3.107   1.753  1.00  0.00           O  
ATOM     67  CB  GLU A  10       3.056   2.789   5.039  1.00  0.00           C  
ATOM     68  CEN GLU A  10       4.195   3.194   6.240  1.00  0.00           X  
ATOM     69  H   GLU A  10       0.599   2.415   5.475  1.00  0.00           H  
ATOM     70  N   ASP A  11       1.733   1.216   2.644  1.00  0.00           N  
ATOM     71  CA  ASP A  11       1.831   0.407   1.433  1.00  0.00           C  
ATOM     72  C   ASP A  11       0.985   1.011   0.304  1.00  0.00           C  
ATOM     73  O   ASP A  11       1.457   1.241  -0.807  1.00  0.00           O  
ATOM     74  CB  ASP A  11       1.393  -1.033   1.713  1.00  0.00           C  
ATOM     75  CEN ASP A  11       1.791  -1.946   1.928  1.00  0.00           X  
ATOM     76  H   ASP A  11       1.427   0.754   3.487  1.00  0.00           H  
ATOM     77  N   LEU A  12      -0.247   1.424   0.593  1.00  0.00           N  
ATOM     78  CA  LEU A  12      -1.113   2.057  -0.403  1.00  0.00           C  
ATOM     79  C   LEU A  12      -0.518   3.364  -0.968  1.00  0.00           C  
ATOM     80  O   LEU A  12      -0.479   3.579  -2.185  1.00  0.00           O  
ATOM     81  CB  LEU A  12      -2.492   2.326   0.213  1.00  0.00           C  
ATOM     82  CEN LEU A  12      -3.853   1.618   0.079  1.00  0.00           X  
ATOM     83  H   LEU A  12      -0.611   1.221   1.512  1.00  0.00           H  
ATOM     84  N   GLN A  13       0.016   4.224  -0.102  1.00  0.00           N  
ATOM     85  CA  GLN A  13       0.665   5.467  -0.518  1.00  0.00           C  
ATOM     86  C   GLN A  13       1.886   5.227  -1.410  1.00  0.00           C  
ATOM     87  O   GLN A  13       2.071   5.935  -2.404  1.00  0.00           O  
ATOM     88  CB  GLN A  13       1.086   6.276   0.712  1.00  0.00           C  
ATOM     89  CEN GLN A  13       0.651   7.610   1.751  1.00  0.00           X  
ATOM     90  H   GLN A  13       0.046   3.955   0.872  1.00  0.00           H  
ATOM     91  N   GLU A  14       2.746   4.276  -1.070  1.00  0.00           N  
ATOM     92  CA  GLU A  14       3.929   3.967  -1.860  1.00  0.00           C  
ATOM     93  C   GLU A  14       3.545   3.437  -3.256  1.00  0.00           C  
ATOM     94  O   GLU A  14       4.118   3.908  -4.244  1.00  0.00           O  
ATOM     95  CB  GLU A  14       4.804   2.949  -1.125  1.00  0.00           C  
ATOM     96  CEN GLU A  14       6.145   2.596  -0.135  1.00  0.00           X  
ATOM     97  H   GLU A  14       2.555   3.697  -0.264  1.00  0.00           H  
ATOM     98  N   VAL A  15       2.493   2.608  -3.377  1.00  0.00           N  
ATOM     99  CA  VAL A  15       2.014   2.059  -4.667  1.00  0.00           C  
ATOM    100  C   VAL A  15       1.500   3.193  -5.558  1.00  0.00           C  
ATOM    101  O   VAL A  15       1.906   3.283  -6.718  1.00  0.00           O  
ATOM    102  CB  VAL A  15       0.894   1.020  -4.475  1.00  0.00           C  
ATOM    103  CEN VAL A  15       0.746   0.349  -4.524  1.00  0.00           X  
ATOM    104  H   VAL A  15       2.012   2.345  -2.529  1.00  0.00           H  
ATOM    105  N   LEU A  16       0.686   4.113  -5.020  1.00  0.00           N  
ATOM    106  CA  LEU A  16       0.124   5.241  -5.780  1.00  0.00           C  
ATOM    107  C   LEU A  16       1.203   6.211  -6.276  1.00  0.00           C  
ATOM    108  O   LEU A  16       1.197   6.637  -7.432  1.00  0.00           O  
ATOM    109  CB  LEU A  16      -0.900   5.992  -4.919  1.00  0.00           C  
ATOM    110  CEN LEU A  16      -2.440   6.020  -4.912  1.00  0.00           X  
ATOM    111  H   LEU A  16       0.410   3.986  -4.055  1.00  0.00           H  
ATOM    112  N   LYS A  17       2.161   6.575  -5.414  1.00  0.00           N  
ATOM    113  CA  LYS A  17       3.257   7.478  -5.799  1.00  0.00           C  
ATOM    114  C   LYS A  17       4.143   6.853  -6.868  1.00  0.00           C  
ATOM    115  O   LYS A  17       4.559   7.557  -7.789  1.00  0.00           O  
ATOM    116  CB  LYS A  17       4.101   7.853  -4.580  1.00  0.00           C  
ATOM    117  CEN LYS A  17       4.629   9.286  -3.115  1.00  0.00           X  
ATOM    118  H   LYS A  17       2.124   6.191  -4.480  1.00  0.00           H  
ATOM    119  N   ASN A  18       4.442   5.563  -6.765  1.00  0.00           N  
ATOM    120  CA  ASN A  18       5.316   4.869  -7.703  1.00  0.00           C  
ATOM    121  C   ASN A  18       4.660   4.687  -9.077  1.00  0.00           C  
ATOM    122  O   ASN A  18       5.321   4.897 -10.095  1.00  0.00           O  
ATOM    123  CB  ASN A  18       5.751   3.525  -7.149  1.00  0.00           C  
ATOM    124  CEN ASN A  18       6.544   3.130  -6.587  1.00  0.00           X  
ATOM    125  H   ASN A  18       4.055   5.041  -5.990  1.00  0.00           H  
ATOM    126  N   LEU A  19       3.350   4.438  -9.130  1.00  0.00           N  
ATOM    127  CA  LEU A  19       2.599   4.292 -10.378  1.00  0.00           C  
ATOM    128  C   LEU A  19       2.437   5.642 -11.099  1.00  0.00           C  
ATOM    129  O   LEU A  19       2.940   5.826 -12.208  1.00  0.00           O  
ATOM    130  CB  LEU A  19       1.227   3.668 -10.094  1.00  0.00           C  
ATOM    131  CEN LEU A  19       0.659   2.251 -10.303  1.00  0.00           X  
ATOM    132  H   LEU A  19       2.845   4.325  -8.262  1.00  0.00           H  
ATOM    133  N   HIS A  20       1.849   6.639 -10.434  1.00  0.00           N  
ATOM    134  CA  HIS A  20       1.472   7.902 -11.073  1.00  0.00           C  
ATOM    135  C   HIS A  20       2.643   8.618 -11.761  1.00  0.00           C  
ATOM    136  O   HIS A  20       2.604   8.851 -12.971  1.00  0.00           O  
ATOM    137  CB  HIS A  20       0.837   8.839 -10.041  1.00  0.00           C  
ATOM    138  CEN HIS A  20      -0.465   9.182  -9.575  1.00  0.00           X  
ATOM    139  H   HIS A  20       1.558   6.467  -9.480  1.00  0.00           H  
ATOM    140  N   LYS A  21       3.707   8.968 -11.023  1.00  0.00           N  
ATOM    141  CA  LYS A  21       4.685   9.978 -11.477  1.00  0.00           C  
ATOM    142  C   LYS A  21       5.370   9.532 -12.782  1.00  0.00           C  
ATOM    143  O   LYS A  21       5.854  10.385 -13.530  1.00  0.00           O  
ATOM    144  CB  LYS A  21       5.734  10.238 -10.394  1.00  0.00           C  
ATOM    145  CEN LYS A  21       6.486  11.495  -8.868  1.00  0.00           X  
ATOM    146  H   LYS A  21       3.874   8.463 -10.165  1.00  0.00           H  
ATOM    147  N   ASN A  22       5.353   8.232 -13.081  1.00  0.00           N  
ATOM    148  CA  ASN A  22       6.099   7.620 -14.189  1.00  0.00           C  
ATOM    149  C   ASN A  22       5.267   7.339 -15.433  1.00  0.00           C  
ATOM    150  O   ASN A  22       5.818   6.820 -16.407  1.00  0.00           O  
ATOM    151  CB  ASN A  22       6.769   6.335 -13.738  1.00  0.00           C  
ATOM    152  CEN ASN A  22       7.690   6.033 -13.336  1.00  0.00           X  
ATOM    153  H   ASN A  22       4.831   7.617 -12.474  1.00  0.00           H  
ATOM    154  N   ASP A  23       3.986   7.721 -15.440  1.00  0.00           N  
ATOM    155  CA  ASP A  23       3.039   7.321 -16.488  1.00  0.00           C  
ATOM    156  C   ASP A  23       3.659   7.422 -17.900  1.00  0.00           C  
ATOM    157  O   ASP A  23       3.719   6.444 -18.651  1.00  0.00           O  
ATOM    158  CB  ASP A  23       1.773   8.178 -16.408  1.00  0.00           C  
ATOM    159  CEN ASP A  23       0.830   8.150 -16.026  1.00  0.00           X  
ATOM    160  H   ASP A  23       3.629   8.227 -14.642  1.00  0.00           H  
ATOM    161  N   ARG A  24       4.229   8.589 -18.249  1.00  0.00           N  
ATOM    162  CA  ARG A  24       4.751   8.867 -19.595  1.00  0.00           C  
ATOM    163  C   ARG A  24       5.901   7.980 -20.067  1.00  0.00           C  
ATOM    164  O   ARG A  24       6.099   7.943 -21.281  1.00  0.00           O  
ATOM    165  CB  ARG A  24       5.136  10.333 -19.732  1.00  0.00           C  
ATOM    166  CEN ARG A  24       4.986  12.753 -20.254  1.00  0.00           X  
ATOM    167  H   ARG A  24       4.302   9.296 -17.530  1.00  0.00           H  
ATOM    168  N   SER A  25       6.671   7.317 -19.196  1.00  0.00           N  
ATOM    169  CA  SER A  25       7.859   6.559 -19.643  1.00  0.00           C  
ATOM    170  C   SER A  25       7.622   5.164 -20.226  1.00  0.00           C  
ATOM    171  O   SER A  25       8.505   4.701 -20.936  1.00  0.00           O  
ATOM    172  CB  SER A  25       8.823   6.440 -18.478  1.00  0.00           C  
ATOM    173  CEN SER A  25       8.996   6.378 -17.966  1.00  0.00           X  
ATOM    174  H   SER A  25       6.534   7.474 -18.208  1.00  0.00           H  
ATOM    175  N   GLY A  26       6.458   4.534 -20.037  1.00  0.00           N  
ATOM    176  CA  GLY A  26       6.245   3.127 -20.404  1.00  0.00           C  
ATOM    177  C   GLY A  26       7.248   2.134 -19.792  1.00  0.00           C  
ATOM    178  O   GLY A  26       7.628   2.252 -18.641  1.00  0.00           O  
ATOM    179  CEN GLY A  26       6.245   3.127 -20.404  1.00  0.00           X  
ATOM    180  H   GLY A  26       5.694   5.051 -19.625  1.00  0.00           H  
ATOM    181  N   LYS A  27       7.701   1.187 -20.626  1.00  0.00           N  
ATOM    182  CA  LYS A  27       8.690   0.105 -20.420  1.00  0.00           C  
ATOM    183  C   LYS A  27       8.941  -0.437 -19.006  1.00  0.00           C  
ATOM    184  O   LYS A  27       8.053  -1.108 -18.494  1.00  0.00           O  
ATOM    185  CB  LYS A  27      10.033   0.571 -20.986  1.00  0.00           C  
ATOM    186  CEN LYS A  27      11.443   0.535 -22.562  1.00  0.00           X  
ATOM    187  H   LYS A  27       7.343   1.250 -21.569  1.00  0.00           H  
ATOM    188  N   ASP A  28      10.053  -0.130 -18.352  1.00  0.00           N  
ATOM    189  CA  ASP A  28      10.308  -0.642 -16.999  1.00  0.00           C  
ATOM    190  C   ASP A  28       9.135  -0.420 -16.038  1.00  0.00           C  
ATOM    191  O   ASP A  28       8.951  -1.215 -15.121  1.00  0.00           O  
ATOM    192  CB  ASP A  28      11.570   0.006 -16.424  1.00  0.00           C  
ATOM    193  CEN ASP A  28      12.566  -0.179 -16.313  1.00  0.00           X  
ATOM    194  H   ASP A  28      10.830   0.242 -18.877  1.00  0.00           H  
ATOM    195  N   ASN A  29       8.265   0.571 -16.278  1.00  0.00           N  
ATOM    196  CA  ASN A  29       7.141   0.819 -15.367  1.00  0.00           C  
ATOM    197  C   ASN A  29       6.219  -0.405 -15.176  1.00  0.00           C  
ATOM    198  O   ASN A  29       5.472  -0.437 -14.199  1.00  0.00           O  
ATOM    199  CB  ASN A  29       6.324   2.008 -15.839  1.00  0.00           C  
ATOM    200  CEN ASN A  29       6.298   3.047 -15.690  1.00  0.00           X  
ATOM    201  H   ASN A  29       8.413   1.179 -17.072  1.00  0.00           H  
ATOM    202  N   ILE A  30       6.224  -1.418 -16.062  1.00  0.00           N  
ATOM    203  CA  ILE A  30       5.397  -2.626 -15.858  1.00  0.00           C  
ATOM    204  C   ILE A  30       5.938  -3.436 -14.678  1.00  0.00           C  
ATOM    205  O   ILE A  30       5.152  -3.921 -13.873  1.00  0.00           O  
ATOM    206  CB  ILE A  30       5.359  -3.520 -17.111  1.00  0.00           C  
ATOM    207  CEN ILE A  30       4.855  -3.704 -18.060  1.00  0.00           X  
ATOM    208  H   ILE A  30       6.925  -1.421 -16.789  1.00  0.00           H  
ATOM    209  N   HIS A  31       7.264  -3.506 -14.521  1.00  0.00           N  
ATOM    210  CA  HIS A  31       7.897  -4.342 -13.498  1.00  0.00           C  
ATOM    211  C   HIS A  31       7.690  -3.799 -12.079  1.00  0.00           C  
ATOM    212  O   HIS A  31       7.361  -4.565 -11.182  1.00  0.00           O  
ATOM    213  CB  HIS A  31       9.396  -4.482 -13.782  1.00  0.00           C  
ATOM    214  CEN HIS A  31      10.273  -5.394 -14.438  1.00  0.00           X  
ATOM    215  H   HIS A  31       7.860  -2.939 -15.109  1.00  0.00           H  
ATOM    216  N   ASP A  32       7.824  -2.484 -11.889  1.00  0.00           N  
ATOM    217  CA  ASP A  32       7.649  -1.864 -10.571  1.00  0.00           C  
ATOM    218  C   ASP A  32       6.215  -2.032 -10.055  1.00  0.00           C  
ATOM    219  O   ASP A  32       6.012  -2.489  -8.933  1.00  0.00           O  
ATOM    220  CB  ASP A  32       8.014  -0.379 -10.627  1.00  0.00           C  
ATOM    221  CEN ASP A  32       8.794   0.246 -10.425  1.00  0.00           X  
ATOM    222  H   ASP A  32       8.132  -1.906 -12.655  1.00  0.00           H  
ATOM    223  N   VAL A  33       5.219  -1.697 -10.882  1.00  0.00           N  
ATOM    224  CA  VAL A  33       3.797  -1.811 -10.519  1.00  0.00           C  
ATOM    225  C   VAL A  33       3.419  -3.270 -10.283  1.00  0.00           C  
ATOM    226  O   VAL A  33       2.724  -3.546  -9.312  1.00  0.00           O  
ATOM    227  CB  VAL A  33       2.878  -1.223 -11.606  1.00  0.00           C  
ATOM    228  CEN VAL A  33       2.453  -0.700 -11.750  1.00  0.00           X  
ATOM    229  H   VAL A  33       5.461  -1.414 -11.822  1.00  0.00           H  
ATOM    230  N   ASP A  34       3.893  -4.194 -11.120  1.00  0.00           N  
ATOM    231  CA  ASP A  34       3.644  -5.629 -10.973  1.00  0.00           C  
ATOM    232  C   ASP A  34       4.178  -6.161  -9.639  1.00  0.00           C  
ATOM    233  O   ASP A  34       3.479  -6.886  -8.934  1.00  0.00           O  
ATOM    234  CB  ASP A  34       4.274  -6.401 -12.135  1.00  0.00           C  
ATOM    235  CEN ASP A  34       4.023  -6.807 -13.034  1.00  0.00           X  
ATOM    236  H   ASP A  34       4.434  -3.897 -11.919  1.00  0.00           H  
ATOM    237  N   ASN A  35       5.364  -5.712  -9.215  1.00  0.00           N  
ATOM    238  CA  ASN A  35       5.959  -6.105  -7.938  1.00  0.00           C  
ATOM    239  C   ASN A  35       5.174  -5.548  -6.741  1.00  0.00           C  
ATOM    240  O   ASN A  35       4.928  -6.248  -5.763  1.00  0.00           O  
ATOM    241  CB  ASN A  35       7.412  -5.673  -7.857  1.00  0.00           C  
ATOM    242  CEN ASN A  35       8.359  -6.070  -8.073  1.00  0.00           X  
ATOM    243  H   ASN A  35       5.891  -5.103  -9.826  1.00  0.00           H  
ATOM    244  N   HIS A  36       4.756  -4.286  -6.818  1.00  0.00           N  
ATOM    245  CA  HIS A  36       4.014  -3.669  -5.728  1.00  0.00           C  
ATOM    246  C   HIS A  36       2.647  -4.326  -5.512  1.00  0.00           C  
ATOM    247  O   HIS A  36       2.282  -4.617  -4.376  1.00  0.00           O  
ATOM    248  CB  HIS A  36       3.836  -2.170  -5.990  1.00  0.00           C  
ATOM    249  CEN HIS A  36       4.484  -0.947  -5.652  1.00  0.00           X  
ATOM    250  H   HIS A  36       4.942  -3.747  -7.651  1.00  0.00           H  
ATOM    251  N   LEU A  37       1.926  -4.633  -6.591  1.00  0.00           N  
ATOM    252  CA  LEU A  37       0.573  -5.165  -6.521  1.00  0.00           C  
ATOM    253  C   LEU A  37       0.533  -6.474  -5.721  1.00  0.00           C  
ATOM    254  O   LEU A  37      -0.299  -6.589  -4.828  1.00  0.00           O  
ATOM    255  CB  LEU A  37       0.020  -5.380  -7.935  1.00  0.00           C  
ATOM    256  CEN LEU A  37      -0.991  -4.596  -8.793  1.00  0.00           X  
ATOM    257  H   LEU A  37       2.339  -4.516  -7.505  1.00  0.00           H  
ATOM    258  N   GLN A  38       1.456  -7.411  -5.966  1.00  0.00           N  
ATOM    259  CA  GLN A  38       1.500  -8.703  -5.263  1.00  0.00           C  
ATOM    260  C   GLN A  38       1.681  -8.528  -3.751  1.00  0.00           C  
ATOM    261  O   GLN A  38       0.950  -9.149  -2.984  1.00  0.00           O  
ATOM    262  CB  GLN A  38       2.634  -9.571  -5.815  1.00  0.00           C  
ATOM    263  CEN GLN A  38       3.016 -10.894  -6.887  1.00  0.00           X  
ATOM    264  H   GLN A  38       2.164  -7.215  -6.660  1.00  0.00           H  
ATOM    265  N   ASN A  39       2.570  -7.627  -3.319  1.00  0.00           N  
ATOM    266  CA  ASN A  39       2.788  -7.366  -1.891  1.00  0.00           C  
ATOM    267  C   ASN A  39       1.542  -6.750  -1.226  1.00  0.00           C  
ATOM    268  O   ASN A  39       1.177  -7.144  -0.123  1.00  0.00           O  
ATOM    269  CB  ASN A  39       3.994  -6.470  -1.675  1.00  0.00           C  
ATOM    270  CEN ASN A  39       5.023  -6.573  -1.499  1.00  0.00           X  
ATOM    271  H   ASN A  39       3.158  -7.159  -3.997  1.00  0.00           H  
ATOM    272  N   VAL A  40       0.837  -5.848  -1.922  1.00  0.00           N  
ATOM    273  CA  VAL A  40      -0.414  -5.239  -1.435  1.00  0.00           C  
ATOM    274  C   VAL A  40      -1.498  -6.307  -1.218  1.00  0.00           C  
ATOM    275  O   VAL A  40      -2.168  -6.298  -0.184  1.00  0.00           O  
ATOM    276  CB  VAL A  40      -0.945  -4.174  -2.412  1.00  0.00           C  
ATOM    277  CEN VAL A  40      -1.037  -3.496  -2.498  1.00  0.00           X  
ATOM    278  H   VAL A  40       1.192  -5.568  -2.827  1.00  0.00           H  
ATOM    279  N   ILE A  41      -1.683  -7.237  -2.167  1.00  0.00           N  
ATOM    280  CA  ILE A  41      -2.674  -8.323  -2.030  1.00  0.00           C  
ATOM    281  C   ILE A  41      -2.323  -9.215  -0.838  1.00  0.00           C  
ATOM    282  O   ILE A  41      -3.215  -9.578  -0.067  1.00  0.00           O  
ATOM    283  CB  ILE A  41      -2.759  -9.188  -3.301  1.00  0.00           C  
ATOM    284  CEN ILE A  41      -3.226  -9.291  -4.280  1.00  0.00           X  
ATOM    285  H   ILE A  41      -1.084  -7.219  -2.978  1.00  0.00           H  
ATOM    286  N   GLU A  42      -1.048  -9.577  -0.693  1.00  0.00           N  
ATOM    287  CA  GLU A  42      -0.567 -10.432   0.394  1.00  0.00           C  
ATOM    288  C   GLU A  42      -0.858  -9.804   1.761  1.00  0.00           C  
ATOM    289  O   GLU A  42      -1.303 -10.501   2.675  1.00  0.00           O  
ATOM    290  CB  GLU A  42       0.933 -10.696   0.244  1.00  0.00           C  
ATOM    291  CEN GLU A  42       2.212 -11.706  -0.253  1.00  0.00           X  
ATOM    292  H   GLU A  42      -0.365  -9.226  -1.351  1.00  0.00           H  
ATOM    293  N   ASP A  43      -0.727  -8.484   1.884  1.00  0.00           N  
ATOM    294  CA  ASP A  43      -1.040  -7.757   3.112  1.00  0.00           C  
ATOM    295  C   ASP A  43      -2.543  -7.692   3.394  1.00  0.00           C  
ATOM    296  O   ASP A  43      -2.978  -7.961   4.521  1.00  0.00           O  
ATOM    297  CB  ASP A  43      -0.465  -6.340   3.043  1.00  0.00           C  
ATOM    298  CEN ASP A  43       0.352  -5.810   3.343  1.00  0.00           X  
ATOM    299  H   ASP A  43      -0.285  -7.977   1.131  1.00  0.00           H  
ATOM    300  N   ILE A  44      -3.365  -7.392   2.377  1.00  0.00           N  
ATOM    301  CA  ILE A  44      -4.818  -7.247   2.556  1.00  0.00           C  
ATOM    302  C   ILE A  44      -5.375  -8.555   3.091  1.00  0.00           C  
ATOM    303  O   ILE A  44      -6.110  -8.527   4.072  1.00  0.00           O  
ATOM    304  CB  ILE A  44      -5.539  -6.879   1.246  1.00  0.00           C  
ATOM    305  CEN ILE A  44      -5.855  -6.058   0.602  1.00  0.00           X  
ATOM    306  H   ILE A  44      -2.970  -7.337   1.452  1.00  0.00           H  
ATOM    307  N   HIS A  45      -5.017  -9.696   2.515  1.00  0.00           N  
ATOM    308  CA  HIS A  45      -5.531 -10.996   2.935  1.00  0.00           C  
ATOM    309  C   HIS A  45      -5.295 -11.286   4.421  1.00  0.00           C  
ATOM    310  O   HIS A  45      -6.243 -11.589   5.150  1.00  0.00           O  
ATOM    311  CB  HIS A  45      -4.901 -12.107   2.088  1.00  0.00           C  
ATOM    312  CEN HIS A  45      -5.208 -12.851   0.912  1.00  0.00           X  
ATOM    313  H   HIS A  45      -4.350  -9.665   1.756  1.00  0.00           H  
ATOM    314  N   ASP A  46      -4.076 -11.094   4.910  1.00  0.00           N  
ATOM    315  CA  ASP A  46      -3.715 -11.334   6.302  1.00  0.00           C  
ATOM    316  C   ASP A  46      -4.449 -10.385   7.250  1.00  0.00           C  
ATOM    317  O   ASP A  46      -4.896 -10.785   8.336  1.00  0.00           O  
ATOM    318  CB  ASP A  46      -2.202 -11.195   6.489  1.00  0.00           C  
ATOM    319  CEN ASP A  46      -1.362 -11.769   6.537  1.00  0.00           X  
ATOM    320  H   ASP A  46      -3.344 -10.817   4.270  1.00  0.00           H  
ATOM    321  N   PHE A  47      -4.622  -9.124   6.855  1.00  0.00           N  
ATOM    322  CA  PHE A  47      -5.359  -8.142   7.639  1.00  0.00           C  
ATOM    323  C   PHE A  47      -6.820  -8.569   7.842  1.00  0.00           C  
ATOM    324  O   PHE A  47      -7.313  -8.533   8.970  1.00  0.00           O  
ATOM    325  CB  PHE A  47      -5.297  -6.772   6.962  1.00  0.00           C  
ATOM    326  CEN PHE A  47      -4.461  -5.425   7.079  1.00  0.00           X  
ATOM    327  H   PHE A  47      -4.248  -8.850   5.957  1.00  0.00           H  
ATOM    328  N   MET A  48      -7.488  -9.035   6.786  1.00  0.00           N  
ATOM    329  CA  MET A  48      -8.872  -9.501   6.783  1.00  0.00           C  
ATOM    330  C   MET A  48      -9.038 -10.696   7.712  1.00  0.00           C  
ATOM    331  O   MET A  48      -9.957 -10.722   8.532  1.00  0.00           O  
ATOM    332  CB  MET A  48      -9.308  -9.866   5.365  1.00  0.00           C  
ATOM    333  CEN MET A  48     -10.348  -9.349   4.050  1.00  0.00           X  
ATOM    334  H   MET A  48      -6.978  -9.091   5.914  1.00  0.00           H  
ATOM    335  N   GLN A  49      -8.131 -11.667   7.635  1.00  0.00           N  
ATOM    336  CA  GLN A  49      -8.166 -12.859   8.467  1.00  0.00           C  
ATOM    337  C   GLN A  49      -8.027 -12.503   9.952  1.00  0.00           C  
ATOM    338  O   GLN A  49      -8.809 -12.980  10.777  1.00  0.00           O  
ATOM    339  CB  GLN A  49      -7.053 -13.826   8.056  1.00  0.00           C  
ATOM    340  CEN GLN A  49      -6.693 -15.274   7.149  1.00  0.00           X  
ATOM    341  H   GLN A  49      -7.422 -11.607   6.920  1.00  0.00           H  
ATOM    342  N   ALA A  50      -7.111 -11.596  10.296  1.00  0.00           N  
ATOM    343  CA  ALA A  50      -6.895 -11.152  11.670  1.00  0.00           C  
ATOM    344  C   ALA A  50      -8.119 -10.419  12.250  1.00  0.00           C  
ATOM    345  O   ALA A  50      -8.489 -10.649  13.402  1.00  0.00           O  
ATOM    346  CB  ALA A  50      -5.662 -10.262  11.736  1.00  0.00           C  
ATOM    347  CEN ALA A  50      -5.663 -10.262  11.736  1.00  0.00           X  
ATOM    348  H   ALA A  50      -6.517 -11.222   9.571  1.00  0.00           H  
ATOM    349  N   ALA A  51      -8.774  -9.560  11.465  1.00  0.00           N  
ATOM    350  CA  ALA A  51      -9.981  -8.844  11.866  1.00  0.00           C  
ATOM    351  C   ALA A  51     -11.147  -9.811  12.133  1.00  0.00           C  
ATOM    352  O   ALA A  51     -11.832  -9.677  13.149  1.00  0.00           O  
ATOM    353  CB  ALA A  51     -10.362  -7.825  10.802  1.00  0.00           C  
ATOM    354  CEN ALA A  51     -10.362  -7.826  10.803  1.00  0.00           X  
ATOM    355  H   ALA A  51      -8.410  -9.386  10.541  1.00  0.00           H  
ATOM    356  N   ALA A  52     -11.330 -10.819  11.278  1.00  0.00           N  
ATOM    357  CA  ALA A  52     -12.397 -11.810  11.386  1.00  0.00           C  
ATOM    358  C   ALA A  52     -12.222 -12.684  12.635  1.00  0.00           C  
ATOM    359  O   ALA A  52     -13.185 -12.904  13.369  1.00  0.00           O  
ATOM    360  CB  ALA A  52     -12.444 -12.671  10.132  1.00  0.00           C  
ATOM    361  CEN ALA A  52     -12.444 -12.671  10.133  1.00  0.00           X  
ATOM    362  H   ALA A  52     -10.701 -10.901  10.496  1.00  0.00           H  
ATOM    363  N   ALA A  53     -10.996 -13.111  12.945  1.00  0.00           N  
ATOM    364  CA  ALA A  53     -10.706 -13.914  14.128  1.00  0.00           C  
ATOM    365  C   ALA A  53     -10.888 -13.093  15.414  1.00  0.00           C  
ATOM    366  O   ALA A  53     -11.534 -13.551  16.352  1.00  0.00           O  
ATOM    367  CB  ALA A  53      -9.296 -14.480  14.046  1.00  0.00           C  
ATOM    368  CEN ALA A  53      -9.297 -14.480  14.047  1.00  0.00           X  
ATOM    369  H   ALA A  53     -10.230 -12.886  12.326  1.00  0.00           H  
ATOM    370  N   ALA A  54     -10.415 -11.843  15.450  1.00  0.00           N  
ATOM    371  CA  ALA A  54     -10.529 -10.979  16.625  1.00  0.00           C  
ATOM    372  C   ALA A  54     -11.987 -10.612  16.968  1.00  0.00           C  
ATOM    373  O   ALA A  54     -12.355 -10.570  18.148  1.00  0.00           O  
ATOM    374  CB  ALA A  54      -9.705  -9.718  16.413  1.00  0.00           C  
ATOM    375  CEN ALA A  54      -9.706  -9.718  16.413  1.00  0.00           X  
ATOM    376  H   ALA A  54      -9.921 -11.495  14.642  1.00  0.00           H  
ATOM    377  N   ALA A  55     -12.828 -10.362  15.962  1.00  0.00           N  
ATOM    378  CA  ALA A  55     -14.258 -10.119  16.127  1.00  0.00           C  
ATOM    379  C   ALA A  55     -14.994 -11.382  16.599  1.00  0.00           C  
ATOM    380  O   ALA A  55     -15.603 -11.367  17.673  1.00  0.00           O  
ATOM    381  CB  ALA A  55     -14.855  -9.607  14.825  1.00  0.00           C  
ATOM    382  CEN ALA A  55     -14.855  -9.607  14.825  1.00  0.00           X  
ATOM    383  H   ALA A  55     -12.452 -10.335  15.025  1.00  0.00           H  
ATOM    384  N   ASN A  56     -14.882 -12.495  15.869  1.00  0.00           N  
ATOM    385  CA  ASN A  56     -15.519 -13.773  16.201  1.00  0.00           C  
ATOM    386  C   ASN A  56     -15.162 -14.272  17.604  1.00  0.00           C  
ATOM    387  O   ASN A  56     -16.038 -14.780  18.299  1.00  0.00           O  
ATOM    388  CB  ASN A  56     -15.171 -14.835  15.175  1.00  0.00           C  
ATOM    389  CEN ASN A  56     -15.563 -15.215  14.278  1.00  0.00           X  
ATOM    390  H   ASN A  56     -14.360 -12.443  15.006  1.00  0.00           H  
ATOM    391  N   CYS A  57     -13.949 -14.010  18.102  1.00  0.00           N  
ATOM    392  CA  CYS A  57     -13.535 -14.410  19.450  1.00  0.00           C  
ATOM    393  C   CYS A  57     -14.540 -13.965  20.529  1.00  0.00           C  
ATOM    394  O   CYS A  57     -14.633 -14.606  21.572  1.00  0.00           O  
ATOM    395  CB  CYS A  57     -12.208 -13.670  19.617  1.00  0.00           C  
ATOM    396  CEN CYS A  57     -11.248 -14.033  19.628  1.00  0.00           X  
ATOM    397  H   CYS A  57     -13.261 -13.582  17.498  1.00  0.00           H  
ATOM    398  N   ARG A  58     -15.349 -12.913  20.300  1.00  0.00           N  
ATOM    399  CA  ARG A  58     -16.315 -12.428  21.306  1.00  0.00           C  
ATOM    400  C   ARG A  58     -17.389 -13.450  21.681  1.00  0.00           C  
ATOM    401  O   ARG A  58     -18.047 -13.251  22.697  1.00  0.00           O  
ATOM    402  CB  ARG A  58     -16.955 -11.116  20.877  1.00  0.00           C  
ATOM    403  CEN ARG A  58     -17.382  -8.683  20.652  1.00  0.00           X  
ATOM    404  H   ARG A  58     -15.363 -12.512  19.372  1.00  0.00           H  
ATOM    405  N   LYS A  59     -17.581 -14.522  20.903  1.00  0.00           N  
ATOM    406  CA  LYS A  59     -18.655 -15.513  21.111  1.00  0.00           C  
ATOM    407  C   LYS A  59     -18.599 -16.196  22.486  1.00  0.00           C  
ATOM    408  O   LYS A  59     -19.631 -16.646  22.969  1.00  0.00           O  
ATOM    409  CB  LYS A  59     -18.604 -16.576  20.012  1.00  0.00           C  
ATOM    410  CEN LYS A  59     -19.396 -17.358  18.213  1.00  0.00           X  
ATOM    411  H   LYS A  59     -16.905 -14.708  20.177  1.00  0.00           H  
ATOM    412  N   GLY A  60     -17.431 -16.230  23.140  1.00  0.00           N  
ATOM    413  CA  GLY A  60     -17.178 -16.965  24.387  1.00  0.00           C  
ATOM    414  C   GLY A  60     -17.802 -16.378  25.654  1.00  0.00           C  
ATOM    415  O   GLY A  60     -17.756 -17.029  26.690  1.00  0.00           O  
ATOM    416  CEN GLY A  60     -17.178 -16.965  24.387  1.00  0.00           X  
ATOM    417  H   GLY A  60     -16.634 -15.804  22.690  1.00  0.00           H  
ATOM    418  N   SER A  61     -18.369 -15.168  25.609  1.00  0.00           N  
ATOM    419  CA  SER A  61     -18.937 -14.524  26.800  1.00  0.00           C  
ATOM    420  C   SER A  61     -20.466 -14.362  26.675  1.00  0.00           C  
ATOM    421  O   SER A  61     -20.970 -13.287  26.996  1.00  0.00           O  
ATOM    422  CB  SER A  61     -18.277 -13.178  27.026  1.00  0.00           C  
ATOM    423  CEN SER A  61     -18.044 -12.701  26.910  1.00  0.00           X  
ATOM    424  H   SER A  61     -18.503 -14.730  24.709  1.00  0.00           H  
ATOM    425  N   PRO A  62     -21.239 -15.382  26.245  1.00  0.00           N  
ATOM    426  CA  PRO A  62     -22.680 -15.231  26.143  1.00  0.00           C  
ATOM    427  C   PRO A  62     -23.249 -15.095  27.562  1.00  0.00           C  
ATOM    428  O   PRO A  62     -22.633 -15.531  28.523  1.00  0.00           O  
ATOM    429  CB  PRO A  62     -23.157 -16.505  25.426  1.00  0.00           C  
ATOM    430  CEN PRO A  62     -21.427 -16.942  25.460  1.00  0.00           X  
ATOM    431  N   GLY A  63     -24.408 -14.447  27.669  1.00  0.00           N  
ATOM    432  CA  GLY A  63     -25.162 -14.271  28.916  1.00  0.00           C  
ATOM    433  C   GLY A  63     -24.976 -12.972  29.707  1.00  0.00           C  
ATOM    434  O   GLY A  63     -24.025 -12.224  29.526  1.00  0.00           O  
ATOM    435  CEN GLY A  63     -25.163 -14.271  28.917  1.00  0.00           X  
ATOM    436  H   GLY A  63     -24.943 -14.375  26.818  1.00  0.00           H  
ATOM    437  N   SER A  64     -25.820 -12.790  30.723  1.00  0.00           N  
ATOM    438  CA  SER A  64     -25.816 -11.599  31.573  1.00  0.00           C  
ATOM    439  C   SER A  64     -25.421 -11.917  33.029  1.00  0.00           C  
ATOM    440  O   SER A  64     -26.000 -12.837  33.613  1.00  0.00           O  
ATOM    441  CB  SER A  64     -27.181 -10.940  31.530  1.00  0.00           C  
ATOM    442  CEN SER A  64     -27.722 -10.894  31.506  1.00  0.00           X  
ATOM    443  H   SER A  64     -26.312 -13.599  31.082  1.00  0.00           H  
ATOM    444  N   PRO A  65     -24.537 -11.129  33.670  1.00  0.00           N  
ATOM    445  CA  PRO A  65     -24.141 -11.382  35.048  1.00  0.00           C  
ATOM    446  C   PRO A  65     -25.213 -10.791  35.970  1.00  0.00           C  
ATOM    447  O   PRO A  65     -25.039  -9.734  36.574  1.00  0.00           O  
ATOM    448  CB  PRO A  65     -22.777 -10.689  35.200  1.00  0.00           C  
ATOM    449  CEN PRO A  65     -23.043 -10.215  33.499  1.00  0.00           X  
ATOM    450  N   ALA A  66     -26.361 -11.455  36.041  1.00  0.00           N  
ATOM    451  CA  ALA A  66     -27.492 -11.015  36.843  1.00  0.00           C  
ATOM    452  C   ALA A  66     -27.116 -11.154  38.323  1.00  0.00           C  
ATOM    453  O   ALA A  66     -26.299 -11.996  38.676  1.00  0.00           O  
ATOM    454  CB  ALA A  66     -28.742 -11.815  36.509  1.00  0.00           C  
ATOM    455  CEN ALA A  66     -28.741 -11.815  36.509  1.00  0.00           X  
ATOM    456  H   ALA A  66     -26.407 -12.376  35.629  1.00  0.00           H  
ATOM    457  N   GLY A  67     -27.757 -10.359  39.182  1.00  0.00           N  
ATOM    458  CA  GLY A  67     -27.558 -10.431  40.632  1.00  0.00           C  
ATOM    459  C   GLY A  67     -27.207  -9.115  41.328  1.00  0.00           C  
ATOM    460  O   GLY A  67     -26.834  -8.146  40.691  1.00  0.00           O  
ATOM    461  CEN GLY A  67     -27.558 -10.431  40.632  1.00  0.00           X  
ATOM    462  H   GLY A  67     -28.539  -9.826  38.832  1.00  0.00           H  
ATOM    463  N   SER A  68     -27.291  -9.157  42.658  1.00  0.00           N  
ATOM    464  CA  SER A  68     -27.027  -8.090  43.638  1.00  0.00           C  
ATOM    465  C   SER A  68     -27.865  -6.790  43.630  1.00  0.00           C  
ATOM    466  O   SER A  68     -27.316  -5.702  43.791  1.00  0.00           O  
ATOM    467  CB  SER A  68     -25.565  -7.710  43.506  1.00  0.00           C  
ATOM    468  CEN SER A  68     -25.088  -7.600  43.268  1.00  0.00           X  
ATOM    469  H   SER A  68     -27.078 -10.065  43.045  1.00  0.00           H  
ATOM    470  N   PRO A  69     -29.213  -6.878  43.633  1.00  0.00           N  
ATOM    471  CA  PRO A  69     -30.069  -5.700  43.651  1.00  0.00           C  
ATOM    472  C   PRO A  69     -29.767  -4.846  44.889  1.00  0.00           C  
ATOM    473  O   PRO A  69     -29.649  -5.365  45.999  1.00  0.00           O  
ATOM    474  CB  PRO A  69     -31.498  -6.270  43.665  1.00  0.00           C  
ATOM    475  CEN PRO A  69     -30.663  -7.847  43.708  1.00  0.00           X  
ATOM    476  N   THR A  70     -29.686  -3.530  44.714  1.00  0.00           N  
ATOM    477  CA  THR A  70     -29.460  -2.590  45.824  1.00  0.00           C  
ATOM    478  C   THR A  70     -30.211  -1.293  45.528  1.00  0.00           C  
ATOM    479  O   THR A  70     -30.783  -1.117  44.455  1.00  0.00           O  
ATOM    480  CB  THR A  70     -27.967  -2.283  46.038  1.00  0.00           C  
ATOM    481  CEN THR A  70     -27.420  -2.449  46.162  1.00  0.00           X  
ATOM    482  H   THR A  70     -30.037  -3.131  43.856  1.00  0.00           H  
ATOM    483  N   SER A  71     -30.302  -0.461  46.564  1.00  0.00           N  
ATOM    484  CA  SER A  71     -30.904   0.872  46.597  1.00  0.00           C  
ATOM    485  C   SER A  71     -30.314   1.821  47.645  1.00  0.00           C  
ATOM    486  O   SER A  71     -29.851   1.378  48.688  1.00  0.00           O  
ATOM    487  CB  SER A  71     -32.397   0.734  46.822  1.00  0.00           C  
ATOM    488  CEN SER A  71     -32.866   0.537  47.017  1.00  0.00           X  
ATOM    489  H   SER A  71     -29.985  -0.802  47.459  1.00  0.00           H  
ATOM    490  N   THR A  72     -30.449   3.114  47.333  1.00  0.00           N  
ATOM    491  CA  THR A  72     -30.090   4.297  48.146  1.00  0.00           C  
ATOM    492  C   THR A  72     -28.847   4.248  49.046  1.00  0.00           C  
ATOM    493  O   THR A  72     -28.828   3.495  50.007  1.00  0.00           O  
ATOM    494  CB  THR A  72     -31.278   4.672  49.052  1.00  0.00           C  
ATOM    495  CEN THR A  72     -31.838   4.816  49.131  1.00  0.00           X  
ATOM    496  H   THR A  72     -31.277   3.304  46.788  1.00  0.00           H  
ATOM    497  N   GLU A  73     -27.900   5.161  48.793  1.00  0.00           N  
ATOM    498  CA  GLU A  73     -26.605   5.338  49.507  1.00  0.00           C  
ATOM    499  C   GLU A  73     -26.470   6.831  49.900  1.00  0.00           C  
ATOM    500  O   GLU A  73     -27.240   7.671  49.442  1.00  0.00           O  
ATOM    501  CB  GLU A  73     -25.424   4.897  48.640  1.00  0.00           C  
ATOM    502  CEN GLU A  73     -24.248   3.734  48.227  1.00  0.00           X  
ATOM    503  H   GLU A  73     -28.217   6.015  48.354  1.00  0.00           H  
ATOM    504  N   GLU A  74     -25.825   7.131  51.034  1.00  0.00           N  
ATOM    505  CA  GLU A  74     -25.471   8.466  51.579  1.00  0.00           C  
ATOM    506  C   GLU A  74     -26.608   9.516  51.614  1.00  0.00           C  
ATOM    507  O   GLU A  74     -27.730   9.271  51.183  1.00  0.00           O  
ATOM    508  CB  GLU A  74     -24.299   9.037  50.779  1.00  0.00           C  
ATOM    509  CEN GLU A  74     -22.626   9.307  50.599  1.00  0.00           X  
ATOM    510  H   GLU A  74     -26.252   6.587  51.771  1.00  0.00           H  
ATOM    511  N   GLY A  75     -26.283  10.731  52.091  1.00  0.00           N  
ATOM    512  CA  GLY A  75     -27.231  11.855  52.188  1.00  0.00           C  
ATOM    513  C   GLY A  75     -26.593  13.256  52.250  1.00  0.00           C  
ATOM    514  O   GLY A  75     -27.214  14.198  52.729  1.00  0.00           O  
ATOM    515  CEN GLY A  75     -27.231  11.856  52.188  1.00  0.00           X  
ATOM    516  H   GLY A  75     -25.330  10.897  52.376  1.00  0.00           H  
ATOM    517  N   THR A  76     -25.342  13.358  51.800  1.00  0.00           N  
ATOM    518  CA  THR A  76     -24.396  14.496  51.708  1.00  0.00           C  
ATOM    519  C   THR A  76     -24.683  15.691  50.759  1.00  0.00           C  
ATOM    520  O   THR A  76     -24.781  15.529  49.548  1.00  0.00           O  
ATOM    521  CB  THR A  76     -23.006  13.953  51.326  1.00  0.00           C  
ATOM    522  CEN THR A  76     -22.551  13.598  51.416  1.00  0.00           X  
ATOM    523  H   THR A  76     -25.040  12.584  51.225  1.00  0.00           H  
ATOM    524  N   SER A  77     -24.694  16.880  51.385  1.00  0.00           N  
ATOM    525  CA  SER A  77     -24.884  18.286  50.933  1.00  0.00           C  
ATOM    526  C   SER A  77     -23.914  19.001  49.971  1.00  0.00           C  
ATOM    527  O   SER A  77     -22.756  19.168  50.315  1.00  0.00           O  
ATOM    528  CB  SER A  77     -24.983  19.140  52.183  1.00  0.00           C  
ATOM    529  CEN SER A  77     -24.874  19.321  52.684  1.00  0.00           X  
ATOM    530  H   SER A  77     -24.092  16.865  52.198  1.00  0.00           H  
ATOM    531  N   GLU A  78     -24.447  19.635  48.905  1.00  0.00           N  
ATOM    532  CA  GLU A  78     -23.665  20.425  47.915  1.00  0.00           C  
ATOM    533  C   GLU A  78     -24.076  21.925  47.888  1.00  0.00           C  
ATOM    534  O   GLU A  78     -25.235  22.281  48.076  1.00  0.00           O  
ATOM    535  CB  GLU A  78     -23.824  19.821  46.518  1.00  0.00           C  
ATOM    536  CEN GLU A  78     -23.235  18.834  45.260  1.00  0.00           X  
ATOM    537  H   GLU A  78     -25.409  19.932  48.985  1.00  0.00           H  
ATOM    538  N   SER A  79     -23.085  22.804  47.710  1.00  0.00           N  
ATOM    539  CA  SER A  79     -23.123  24.273  47.594  1.00  0.00           C  
ATOM    540  C   SER A  79     -21.932  24.916  46.863  1.00  0.00           C  
ATOM    541  O   SER A  79     -20.827  24.395  46.973  1.00  0.00           O  
ATOM    542  CB  SER A  79     -23.238  24.872  48.982  1.00  0.00           C  
ATOM    543  CEN SER A  79     -23.160  24.933  49.517  1.00  0.00           X  
ATOM    544  H   SER A  79     -22.155  22.412  47.693  1.00  0.00           H  
ATOM    545  N   ALA A  80     -22.092  26.140  46.323  1.00  0.00           N  
ATOM    546  CA  ALA A  80     -20.998  26.888  45.676  1.00  0.00           C  
ATOM    547  C   ALA A  80     -21.039  28.414  45.968  1.00  0.00           C  
ATOM    548  O   ALA A  80     -22.096  28.976  46.230  1.00  0.00           O  
ATOM    549  CB  ALA A  80     -21.031  26.641  44.175  1.00  0.00           C  
ATOM    550  CEN ALA A  80     -21.031  26.642  44.175  1.00  0.00           X  
ATOM    551  H   ALA A  80     -22.935  26.654  46.534  1.00  0.00           H  
ATOM    552  N   THR A  81     -19.846  29.026  45.925  1.00  0.00           N  
ATOM    553  CA  THR A  81     -19.450  30.455  46.096  1.00  0.00           C  
ATOM    554  C   THR A  81     -20.045  31.616  45.257  1.00  0.00           C  
ATOM    555  O   THR A  81     -20.200  31.484  44.046  1.00  0.00           O  
ATOM    556  CB  THR A  81     -17.923  30.550  45.917  1.00  0.00           C  
ATOM    557  CEN THR A  81     -17.379  30.386  46.052  1.00  0.00           X  
ATOM    558  H   THR A  81     -19.217  28.560  45.284  1.00  0.00           H  
ATOM    559  N   PRO A  82     -20.221  32.823  45.858  1.00  0.00           N  
ATOM    560  CA  PRO A  82     -20.740  34.025  45.200  1.00  0.00           C  
ATOM    561  C   PRO A  82     -19.689  34.714  44.305  1.00  0.00           C  
ATOM    562  O   PRO A  82     -18.514  34.790  44.668  1.00  0.00           O  
ATOM    563  CB  PRO A  82     -21.172  34.920  46.373  1.00  0.00           C  
ATOM    564  CEN PRO A  82     -20.500  33.604  47.375  1.00  0.00           X  
ATOM    565  N   GLU A  83     -20.114  35.290  43.177  1.00  0.00           N  
ATOM    566  CA  GLU A  83     -19.235  36.036  42.266  1.00  0.00           C  
ATOM    567  C   GLU A  83     -19.606  37.526  42.234  1.00  0.00           C  
ATOM    568  O   GLU A  83     -20.770  37.908  42.128  1.00  0.00           O  
ATOM    569  CB  GLU A  83     -19.301  35.447  40.855  1.00  0.00           C  
ATOM    570  CEN GLU A  83     -18.644  34.452  39.638  1.00  0.00           X  
ATOM    571  H   GLU A  83     -21.104  35.317  42.982  1.00  0.00           H  
ATOM    572  N   SER A  84     -18.572  38.367  42.327  1.00  0.00           N  
ATOM    573  CA  SER A  84     -18.643  39.828  42.286  1.00  0.00           C  
ATOM    574  C   SER A  84     -18.894  40.290  40.850  1.00  0.00           C  
ATOM    575  O   SER A  84     -18.479  39.614  39.913  1.00  0.00           O  
ATOM    576  CB  SER A  84     -17.367  40.439  42.833  1.00  0.00           C  
ATOM    577  CEN SER A  84     -16.838  40.495  42.943  1.00  0.00           X  
ATOM    578  H   SER A  84     -17.656  37.967  42.181  1.00  0.00           H  
ATOM    579  N   GLY A  85     -19.504  41.465  40.675  1.00  0.00           N  
ATOM    580  CA  GLY A  85     -19.747  42.097  39.376  1.00  0.00           C  
ATOM    581  C   GLY A  85     -19.097  43.494  39.305  1.00  0.00           C  
ATOM    582  O   GLY A  85     -18.484  43.897  40.292  1.00  0.00           O  
ATOM    583  CEN GLY A  85     -19.747  42.098  39.376  1.00  0.00           X  
ATOM    584  H   GLY A  85     -19.746  42.002  41.495  1.00  0.00           H  
ATOM    585  N   PRO A  86     -19.200  44.230  38.177  1.00  0.00           N  
ATOM    586  CA  PRO A  86     -18.640  45.574  37.998  1.00  0.00           C  
ATOM    587  C   PRO A  86     -19.402  46.669  38.777  1.00  0.00           C  
ATOM    588  O   PRO A  86     -20.612  46.565  38.969  1.00  0.00           O  
ATOM    589  CB  PRO A  86     -18.723  45.793  36.478  1.00  0.00           C  
ATOM    590  CEN PRO A  86     -19.535  44.203  36.487  1.00  0.00           X  
ATOM    591  N   GLY A  87     -18.717  47.771  39.116  1.00  0.00           N  
ATOM    592  CA  GLY A  87     -19.348  48.952  39.742  1.00  0.00           C  
ATOM    593  C   GLY A  87     -18.641  49.452  41.007  1.00  0.00           C  
ATOM    594  O   GLY A  87     -17.834  48.730  41.574  1.00  0.00           O  
ATOM    595  CEN GLY A  87     -19.348  48.952  39.742  1.00  0.00           X  
ATOM    596  H   GLY A  87     -17.771  47.865  38.781  1.00  0.00           H  
ATOM    597  N   THR A  88     -18.792  50.733  41.377  1.00  0.00           N  
ATOM    598  CA  THR A  88     -18.181  51.397  42.565  1.00  0.00           C  
ATOM    599  C   THR A  88     -16.642  51.360  42.566  1.00  0.00           C  
ATOM    600  O   THR A  88     -16.048  50.335  42.259  1.00  0.00           O  
ATOM    601  CB  THR A  88     -18.676  50.757  43.875  1.00  0.00           C  
ATOM    602  CEN THR A  88     -19.104  50.607  44.244  1.00  0.00           X  
ATOM    603  H   THR A  88     -18.673  51.323  40.565  1.00  0.00           H  
ATOM    604  N   SER A  89     -15.978  52.504  42.754  1.00  0.00           N  
ATOM    605  CA  SER A  89     -16.544  53.852  43.005  1.00  0.00           C  
ATOM    606  C   SER A  89     -16.922  54.088  44.467  1.00  0.00           C  
ATOM    607  O   SER A  89     -17.880  54.792  44.761  1.00  0.00           O  
ATOM    608  CB  SER A  89     -17.760  54.072  42.126  1.00  0.00           C  
ATOM    609  CEN SER A  89     -18.215  53.958  41.850  1.00  0.00           X  
ATOM    610  H   SER A  89     -15.201  52.332  43.376  1.00  0.00           H  
ATOM    611  N   THR A  90     -16.089  53.615  45.395  1.00  0.00           N  
ATOM    612  CA  THR A  90     -16.259  53.893  46.831  1.00  0.00           C  
ATOM    613  C   THR A  90     -14.906  54.332  47.389  1.00  0.00           C  
ATOM    614  O   THR A  90     -13.881  54.229  46.721  1.00  0.00           O  
ATOM    615  CB  THR A  90     -16.773  52.670  47.613  1.00  0.00           C  
ATOM    616  CEN THR A  90     -17.176  52.261  47.720  1.00  0.00           X  
ATOM    617  H   THR A  90     -15.141  53.396  45.125  1.00  0.00           H  
ATOM    618  N   GLU A  91     -14.980  54.927  48.572  1.00  0.00           N  
ATOM    619  CA  GLU A  91     -13.913  55.422  49.443  1.00  0.00           C  
ATOM    620  C   GLU A  91     -14.100  54.999  50.928  1.00  0.00           C  
ATOM    621  O   GLU A  91     -15.240  54.825  51.366  1.00  0.00           O  
ATOM    622  CB  GLU A  91     -13.831  56.947  49.338  1.00  0.00           C  
ATOM    623  CEN GLU A  91     -13.115  58.345  48.678  1.00  0.00           X  
ATOM    624  H   GLU A  91     -15.905  55.062  48.950  1.00  0.00           H  
ATOM    625  N   PRO A  92     -13.005  54.778  51.689  1.00  0.00           N  
ATOM    626  CA  PRO A  92     -13.016  54.454  53.115  1.00  0.00           C  
ATOM    627  C   PRO A  92     -13.356  55.656  54.008  1.00  0.00           C  
ATOM    628  O   PRO A  92     -13.070  56.807  53.692  1.00  0.00           O  
ATOM    629  CB  PRO A  92     -11.592  53.936  53.375  1.00  0.00           C  
ATOM    630  CEN PRO A  92     -11.330  54.360  51.661  1.00  0.00           X  
ATOM    631  N   SER A  93     -13.931  55.387  55.181  1.00  0.00           N  
ATOM    632  CA  SER A  93     -14.237  56.428  56.168  1.00  0.00           C  
ATOM    633  C   SER A  93     -14.288  55.838  57.571  1.00  0.00           C  
ATOM    634  O   SER A  93     -14.547  54.653  57.769  1.00  0.00           O  
ATOM    635  CB  SER A  93     -15.551  57.106  55.833  1.00  0.00           C  
ATOM    636  CEN SER A  93     -16.061  57.165  55.653  1.00  0.00           X  
ATOM    637  H   SER A  93     -14.001  54.425  55.482  1.00  0.00           H  
ATOM    638  N   GLU A  94     -14.012  56.720  58.529  1.00  0.00           N  
ATOM    639  CA  GLU A  94     -14.032  56.473  59.966  1.00  0.00           C  
ATOM    640  C   GLU A  94     -15.477  56.262  60.445  1.00  0.00           C  
ATOM    641  O   GLU A  94     -16.403  56.918  59.968  1.00  0.00           O  
ATOM    642  CB  GLU A  94     -13.379  57.633  60.721  1.00  0.00           C  
ATOM    643  CEN GLU A  94     -12.028  58.306  61.512  1.00  0.00           X  
ATOM    644  H   GLU A  94     -14.029  57.693  58.268  1.00  0.00           H  
ATOM    645  N   GLY A  95     -15.687  55.356  61.405  1.00  0.00           N  
ATOM    646  CA  GLY A  95     -17.014  55.097  61.967  1.00  0.00           C  
ATOM    647  C   GLY A  95     -17.341  55.911  63.218  1.00  0.00           C  
ATOM    648  O   GLY A  95     -18.435  55.822  63.750  1.00  0.00           O  
ATOM    649  CEN GLY A  95     -17.015  55.097  61.967  1.00  0.00           X  
ATOM    650  H   GLY A  95     -14.922  54.751  61.671  1.00  0.00           H  
ATOM    651  N   SER A  96     -16.347  56.676  63.675  1.00  0.00           N  
ATOM    652  CA  SER A  96     -16.338  57.564  64.853  1.00  0.00           C  
ATOM    653  C   SER A  96     -16.552  57.030  66.290  1.00  0.00           C  
ATOM    654  O   SER A  96     -16.909  57.766  67.201  1.00  0.00           O  
ATOM    655  CB  SER A  96     -17.378  58.637  64.598  1.00  0.00           C  
ATOM    656  CEN SER A  96     -17.845  58.863  64.436  1.00  0.00           X  
ATOM    657  H   SER A  96     -15.761  57.022  62.930  1.00  0.00           H  
ATOM    658  N   ALA A  97     -16.014  55.817  66.479  1.00  0.00           N  
ATOM    659  CA  ALA A  97     -15.987  55.022  67.724  1.00  0.00           C  
ATOM    660  C   ALA A  97     -16.984  55.299  68.887  1.00  0.00           C  
ATOM    661  O   ALA A  97     -17.896  56.112  68.774  1.00  0.00           O  
ATOM    662  CB  ALA A  97     -14.573  55.112  68.279  1.00  0.00           C  
ATOM    663  CEN ALA A  97     -14.574  55.112  68.279  1.00  0.00           X  
ATOM    664  H   ALA A  97     -15.248  55.612  65.851  1.00  0.00           H  
ATOM    665  N   PRO A  98     -16.802  54.607  70.040  1.00  0.00           N  
ATOM    666  CA  PRO A  98     -17.636  54.741  71.233  1.00  0.00           C  
ATOM    667  C   PRO A  98     -17.367  56.029  72.025  1.00  0.00           C  
ATOM    668  O   PRO A  98     -16.249  56.542  72.053  1.00  0.00           O  
ATOM    669  CB  PRO A  98     -17.292  53.486  72.053  1.00  0.00           C  
ATOM    670  CEN PRO A  98     -16.121  53.184  70.740  1.00  0.00           X  
ATOM    671  N   GLY A  99     -18.391  56.509  72.740  1.00  0.00           N  
ATOM    672  CA  GLY A  99     -18.310  57.651  73.648  1.00  0.00           C  
ATOM    673  C   GLY A  99     -17.871  57.251  75.062  1.00  0.00           C  
ATOM    674  O   GLY A  99     -17.945  56.094  75.458  1.00  0.00           O  
ATOM    675  CEN GLY A  99     -18.310  57.651  73.648  1.00  0.00           X  
ATOM    676  H   GLY A  99     -19.275  56.023  72.684  1.00  0.00           H  
ATOM    677  N   SER A 100     -17.435  58.232  75.838  1.00  0.00           N  
ATOM    678  CA  SER A 100     -16.995  58.170  77.244  1.00  0.00           C  
ATOM    679  C   SER A 100     -17.032  59.626  77.756  1.00  0.00           C  
ATOM    680  O   SER A 100     -17.462  60.476  76.971  1.00  0.00           O  
ATOM    681  CB  SER A 100     -15.612  57.563  77.373  1.00  0.00           C  
ATOM    682  CEN SER A 100     -15.099  57.435  77.243  1.00  0.00           X  
ATOM    683  H   SER A 100     -17.618  59.170  75.514  1.00  0.00           H  
ATOM    684  N   PRO A 101     -16.582  60.005  78.975  1.00  0.00           N  
ATOM    685  CA  PRO A 101     -16.036  59.214  80.089  1.00  0.00           C  
ATOM    686  C   PRO A 101     -16.831  59.399  81.423  1.00  0.00           C  
ATOM    687  O   PRO A 101     -18.015  59.718  81.418  1.00  0.00           O  
ATOM    688  CB  PRO A 101     -14.589  59.721  80.204  1.00  0.00           C  
ATOM    689  CEN PRO A 101     -15.087  60.857  78.921  1.00  0.00           X  
ATOM    690  N   ALA A 102     -16.107  59.313  82.550  1.00  0.00           N  
ATOM    691  CA  ALA A 102     -16.541  59.554  83.938  1.00  0.00           C  
ATOM    692  C   ALA A 102     -17.323  58.440  84.669  1.00  0.00           C  
ATOM    693  O   ALA A 102     -18.246  58.680  85.440  1.00  0.00           O  
ATOM    694  CB  ALA A 102     -17.371  60.829  83.960  1.00  0.00           C  
ATOM    695  CEN ALA A 102     -17.371  60.828  83.960  1.00  0.00           X  
ATOM    696  H   ALA A 102     -15.104  59.307  82.411  1.00  0.00           H  
ATOM    697  N   GLY A 103     -16.812  57.213  84.523  1.00  0.00           N  
ATOM    698  CA  GLY A 103     -17.304  55.993  85.164  1.00  0.00           C  
ATOM    699  C   GLY A 103     -16.138  55.006  85.315  1.00  0.00           C  
ATOM    700  O   GLY A 103     -15.178  55.068  84.555  1.00  0.00           O  
ATOM    701  CEN GLY A 103     -17.304  55.992  85.164  1.00  0.00           X  
ATOM    702  H   GLY A 103     -15.909  57.125  84.077  1.00  0.00           H  
ATOM    703  N   SER A 104     -16.191  54.193  86.367  1.00  0.00           N  
ATOM    704  CA  SER A 104     -15.238  53.141  86.773  1.00  0.00           C  
ATOM    705  C   SER A 104     -15.739  51.693  86.533  1.00  0.00           C  
ATOM    706  O   SER A 104     -16.905  51.505  86.195  1.00  0.00           O  
ATOM    707  CB  SER A 104     -14.890  53.327  88.237  1.00  0.00           C  
ATOM    708  CEN SER A 104     -14.957  53.444  88.764  1.00  0.00           X  
ATOM    709  H   SER A 104     -16.948  54.358  87.015  1.00  0.00           H  
ATOM    710  N   PRO A 105     -14.865  50.668  86.695  1.00  0.00           N  
ATOM    711  CA  PRO A 105     -15.198  49.240  86.621  1.00  0.00           C  
ATOM    712  C   PRO A 105     -15.944  48.700  87.852  1.00  0.00           C  
ATOM    713  O   PRO A 105     -15.576  49.007  88.984  1.00  0.00           O  
ATOM    714  CB  PRO A 105     -13.825  48.568  86.453  1.00  0.00           C  
ATOM    715  CEN PRO A 105     -13.202  50.230  86.638  1.00  0.00           X  
ATOM    716  N   THR A 106     -16.904  47.789  87.648  1.00  0.00           N  
ATOM    717  CA  THR A 106     -17.635  47.123  88.744  1.00  0.00           C  
ATOM    718  C   THR A 106     -17.616  45.596  88.603  1.00  0.00           C  
ATOM    719  O   THR A 106     -17.630  45.075  87.492  1.00  0.00           O  
ATOM    720  CB  THR A 106     -19.099  47.596  88.811  1.00  0.00           C  
ATOM    721  CEN THR A 106     -19.501  48.016  88.872  1.00  0.00           X  
ATOM    722  H   THR A 106     -17.075  47.455  86.710  1.00  0.00           H  
ATOM    723  N   SER A 107     -17.579  44.927  89.762  1.00  0.00           N  
ATOM    724  CA  SER A 107     -17.640  43.481  90.038  1.00  0.00           C  
ATOM    725  C   SER A 107     -18.922  42.781  89.590  1.00  0.00           C  
ATOM    726  O   SER A 107     -19.997  43.338  89.795  1.00  0.00           O  
ATOM    727  CB  SER A 107     -17.442  43.250  91.523  1.00  0.00           C  
ATOM    728  CEN SER A 107     -17.476  43.335  92.059  1.00  0.00           X  
ATOM    729  H   SER A 107     -17.521  45.489  90.599  1.00  0.00           H  
ATOM    730  N   THR A 108     -18.811  41.518  89.143  1.00  0.00           N  
ATOM    731  CA  THR A 108     -19.943  40.637  88.737  1.00  0.00           C  
ATOM    732  C   THR A 108     -19.713  39.184  89.226  1.00  0.00           C  
ATOM    733  O   THR A 108     -18.607  38.846  89.626  1.00  0.00           O  
ATOM    734  CB  THR A 108     -20.140  40.629  87.209  1.00  0.00           C  
ATOM    735  CEN THR A 108     -20.250  40.901  86.704  1.00  0.00           X  
ATOM    736  H   THR A 108     -17.995  41.004  89.439  1.00  0.00           H  
ATOM    737  N   GLU A 109     -20.812  38.408  89.196  1.00  0.00           N  
ATOM    738  CA  GLU A 109     -21.036  36.955  89.448  1.00  0.00           C  
ATOM    739  C   GLU A 109     -20.321  36.215  90.604  1.00  0.00           C  
ATOM    740  O   GLU A 109     -19.140  35.907  90.552  1.00  0.00           O  
ATOM    741  CB  GLU A 109     -20.708  36.205  88.155  1.00  0.00           C  
ATOM    742  CEN GLU A 109     -21.212  35.505  86.685  1.00  0.00           X  
ATOM    743  H   GLU A 109     -21.511  38.752  88.553  1.00  0.00           H  
ATOM    744  N   GLU A 110     -20.960  36.125  91.779  1.00  0.00           N  
ATOM    745  CA  GLU A 110     -22.360  36.468  92.170  1.00  0.00           C  
ATOM    746  C   GLU A 110     -23.397  35.398  91.774  1.00  0.00           C  
ATOM    747  O   GLU A 110     -24.519  35.697  91.377  1.00  0.00           O  
ATOM    748  CB  GLU A 110     -22.761  37.810  91.553  1.00  0.00           C  
ATOM    749  CEN GLU A 110     -22.969  39.495  91.692  1.00  0.00           X  
ATOM    750  H   GLU A 110     -20.766  35.191  92.116  1.00  0.00           H  
ATOM    751  N   GLY A 111     -23.016  34.122  91.917  1.00  0.00           N  
ATOM    752  CA  GLY A 111     -23.904  32.977  91.700  1.00  0.00           C  
ATOM    753  C   GLY A 111     -23.312  31.612  92.080  1.00  0.00           C  
ATOM    754  O   GLY A 111     -22.128  31.513  92.359  1.00  0.00           O  
ATOM    755  CEN GLY A 111     -23.904  32.977  91.699  1.00  0.00           X  
ATOM    756  H   GLY A 111     -22.062  33.935  92.193  1.00  0.00           H  
ATOM    757  N   THR A 112     -24.162  30.583  92.079  1.00  0.00           N  
ATOM    758  CA  THR A 112     -23.861  29.151  92.332  1.00  0.00           C  
ATOM    759  C   THR A 112     -22.913  28.706  93.474  1.00  0.00           C  
ATOM    760  O   THR A 112     -21.835  28.172  93.254  1.00  0.00           O  
ATOM    761  CB  THR A 112     -23.299  28.535  91.038  1.00  0.00           C  
ATOM    762  CEN THR A 112     -23.336  28.417  90.467  1.00  0.00           X  
ATOM    763  H   THR A 112     -24.904  30.693  91.405  1.00  0.00           H  
ATOM    764  N   SER A 113     -23.457  28.801  94.699  1.00  0.00           N  
ATOM    765  CA  SER A 113     -22.923  28.442  96.039  1.00  0.00           C  
ATOM    766  C   SER A 113     -23.281  27.098  96.697  1.00  0.00           C  
ATOM    767  O   SER A 113     -24.451  26.737  96.741  1.00  0.00           O  
ATOM    768  CB  SER A 113     -23.321  29.547  96.999  1.00  0.00           C  
ATOM    769  CEN SER A 113     -23.628  29.930  97.233  1.00  0.00           X  
ATOM    770  H   SER A 113     -24.466  28.858  94.694  1.00  0.00           H  
ATOM    771  N   THR A 114     -22.321  26.512  97.438  1.00  0.00           N  
ATOM    772  CA  THR A 114     -22.487  25.254  98.211  1.00  0.00           C  
ATOM    773  C   THR A 114     -21.525  25.253  99.423  1.00  0.00           C  
ATOM    774  O   THR A 114     -20.613  26.067  99.493  1.00  0.00           O  
ATOM    775  CB  THR A 114     -22.221  24.006  97.348  1.00  0.00           C  
ATOM    776  CEN THR A 114     -22.340  23.664  96.890  1.00  0.00           X  
ATOM    777  H   THR A 114     -21.634  27.129  97.847  1.00  0.00           H  
ATOM    778  N   GLU A 115     -21.819  24.381 100.390  1.00  0.00           N  
ATOM    779  CA  GLU A 115     -21.121  24.026 101.641  1.00  0.00           C  
ATOM    780  C   GLU A 115     -19.888  23.083 101.575  1.00  0.00           C  
ATOM    781  O   GLU A 115     -19.929  22.057 100.893  1.00  0.00           O  
ATOM    782  CB  GLU A 115     -22.146  23.411 102.596  1.00  0.00           C  
ATOM    783  CEN GLU A 115     -23.252  23.578 103.881  1.00  0.00           X  
ATOM    784  H   GLU A 115     -22.715  23.924 100.300  1.00  0.00           H  
ATOM    785  N   PRO A 116     -18.781  23.422 102.292  1.00  0.00           N  
ATOM    786  CA  PRO A 116     -17.560  22.625 102.391  1.00  0.00           C  
ATOM    787  C   PRO A 116     -17.707  21.360 103.255  1.00  0.00           C  
ATOM    788  O   PRO A 116     -18.388  21.364 104.278  1.00  0.00           O  
ATOM    789  CB  PRO A 116     -16.545  23.610 102.994  1.00  0.00           C  
ATOM    790  CEN PRO A 116     -17.947  24.711 103.069  1.00  0.00           X  
ATOM    791  N   SER A 117     -16.998  20.288 102.885  1.00  0.00           N  
ATOM    792  CA  SER A 117     -16.952  19.036 103.657  1.00  0.00           C  
ATOM    793  C   SER A 117     -15.652  18.281 103.408  1.00  0.00           C  
ATOM    794  O   SER A 117     -15.032  18.367 102.351  1.00  0.00           O  
ATOM    795  CB  SER A 117     -18.140  18.160 103.311  1.00  0.00           C  
ATOM    796  CEN SER A 117     -18.531  17.930 103.011  1.00  0.00           X  
ATOM    797  H   SER A 117     -16.312  20.397 102.152  1.00  0.00           H  
ATOM    798  N   GLU A 118     -15.267  17.573 104.461  1.00  0.00           N  
ATOM    799  CA  GLU A 118     -14.147  16.663 104.639  1.00  0.00           C  
ATOM    800  C   GLU A 118     -14.371  15.325 103.909  1.00  0.00           C  
ATOM    801  O   GLU A 118     -15.461  14.763 103.969  1.00  0.00           O  
ATOM    802  CB  GLU A 118     -13.904  16.417 106.130  1.00  0.00           C  
ATOM    803  CEN GLU A 118     -13.049  16.762 107.563  1.00  0.00           X  
ATOM    804  H   GLU A 118     -15.860  17.652 105.275  1.00  0.00           H  
ATOM    805  N   GLY A 119     -13.326  14.755 103.296  1.00  0.00           N  
ATOM    806  CA  GLY A 119     -13.443  13.425 102.690  1.00  0.00           C  
ATOM    807  C   GLY A 119     -12.691  13.205 101.378  1.00  0.00           C  
ATOM    808  O   GLY A 119     -12.751  14.048 100.498  1.00  0.00           O  
ATOM    809  CEN GLY A 119     -13.443  13.424 102.690  1.00  0.00           X  
ATOM    810  H   GLY A 119     -12.420  15.202 103.341  1.00  0.00           H  
ATOM    811  N   SER A 120     -11.999  12.060 101.287  1.00  0.00           N  
ATOM    812  CA  SER A 120     -11.200  11.525 100.156  1.00  0.00           C  
ATOM    813  C   SER A 120     -11.911  10.741  99.032  1.00  0.00           C  
ATOM    814  O   SER A 120     -12.869  10.035  99.297  1.00  0.00           O  
ATOM    815  CB  SER A 120     -10.110  10.643 100.733  1.00  0.00           C  
ATOM    816  CEN SER A 120      -9.870  10.281 101.060  1.00  0.00           X  
ATOM    817  H   SER A 120     -12.425  11.305 101.808  1.00  0.00           H  
ATOM    818  N   ALA A 121     -11.434  10.597  97.793  1.00  0.00           N  
ATOM    819  CA  ALA A 121     -10.266  11.030  97.019  1.00  0.00           C  
ATOM    820  C   ALA A 121     -10.718  11.053  95.529  1.00  0.00           C  
ATOM    821  O   ALA A 121     -11.575  10.245  95.162  1.00  0.00           O  
ATOM    822  CB  ALA A 121      -9.076  10.109  97.242  1.00  0.00           C  
ATOM    823  CEN ALA A 121      -9.076  10.109  97.241  1.00  0.00           X  
ATOM    824  H   ALA A 121     -12.040   9.995  97.255  1.00  0.00           H  
ATOM    825  N   PRO A 122     -10.168  11.905  94.642  1.00  0.00           N  
ATOM    826  CA  PRO A 122     -10.531  11.896  93.225  1.00  0.00           C  
ATOM    827  C   PRO A 122     -10.069  10.594  92.551  1.00  0.00           C  
ATOM    828  O   PRO A 122      -9.078   9.984  92.957  1.00  0.00           O  
ATOM    829  CB  PRO A 122      -9.823  13.134  92.649  1.00  0.00           C  
ATOM    830  CEN PRO A 122      -9.194  13.311  94.310  1.00  0.00           X  
ATOM    831  N   GLY A 123     -10.791  10.167  91.512  1.00  0.00           N  
ATOM    832  CA  GLY A 123     -10.461   8.989  90.709  1.00  0.00           C  
ATOM    833  C   GLY A 123      -9.752   9.390  89.414  1.00  0.00           C  
ATOM    834  O   GLY A 123      -9.702  10.563  89.059  1.00  0.00           O  
ATOM    835  CEN GLY A 123     -10.461   8.988  90.709  1.00  0.00           X  
ATOM    836  H   GLY A 123     -11.548  10.750  91.191  1.00  0.00           H  
ATOM    837  N   THR A 124      -9.187   8.397  88.738  1.00  0.00           N  
ATOM    838  CA  THR A 124      -8.484   8.453  87.455  1.00  0.00           C  
ATOM    839  C   THR A 124      -8.990   7.431  86.431  1.00  0.00           C  
ATOM    840  O   THR A 124      -9.386   6.336  86.813  1.00  0.00           O  
ATOM    841  CB  THR A 124      -6.972   8.239  87.651  1.00  0.00           C  
ATOM    842  CEN THR A 124      -6.458   8.387  87.886  1.00  0.00           X  
ATOM    843  H   THR A 124      -9.244   7.478  89.151  1.00  0.00           H  
ATOM    844  N   SER A 125      -8.839   7.791  85.149  1.00  0.00           N  
ATOM    845  CA  SER A 125      -9.147   7.025  83.924  1.00  0.00           C  
ATOM    846  C   SER A 125      -8.337   5.767  83.587  1.00  0.00           C  
ATOM    847  O   SER A 125      -7.115   5.822  83.566  1.00  0.00           O  
ATOM    848  CB  SER A 125      -9.048   7.976  82.747  1.00  0.00           C  
ATOM    849  CEN SER A 125      -8.861   8.380  82.435  1.00  0.00           X  
ATOM    850  H   SER A 125      -8.124   8.485  84.995  1.00  0.00           H  
ATOM    851  N   THR A 126      -9.001   4.714  83.090  1.00  0.00           N  
ATOM    852  CA  THR A 126      -8.341   3.468  82.637  1.00  0.00           C  
ATOM    853  C   THR A 126      -8.885   3.052  81.256  1.00  0.00           C  
ATOM    854  O   THR A 126      -9.846   3.622  80.754  1.00  0.00           O  
ATOM    855  CB  THR A 126      -8.549   2.313  83.634  1.00  0.00           C  
ATOM    856  CEN THR A 126      -8.491   2.076  84.165  1.00  0.00           X  
ATOM    857  H   THR A 126      -9.911   4.871  82.682  1.00  0.00           H  
ATOM    858  N   GLU A 127      -8.160   2.105  80.671  1.00  0.00           N  
ATOM    859  CA  GLU A 127      -8.275   1.337  79.426  1.00  0.00           C  
ATOM    860  C   GLU A 127      -9.071   0.009  79.400  1.00  0.00           C  
ATOM    861  O   GLU A 127      -8.807  -0.905  80.184  1.00  0.00           O  
ATOM    862  CB  GLU A 127      -6.856   1.049  78.929  1.00  0.00           C  
ATOM    863  CEN GLU A 127      -5.521   1.462  77.955  1.00  0.00           X  
ATOM    864  H   GLU A 127      -7.303   1.888  81.157  1.00  0.00           H  
ATOM    865  N   PRO A 128     -10.018  -0.116  78.438  1.00  0.00           N  
ATOM    866  CA  PRO A 128     -10.829  -1.307  78.191  1.00  0.00           C  
ATOM    867  C   PRO A 128      -9.982  -2.461  77.619  1.00  0.00           C  
ATOM    868  O   PRO A 128      -9.122  -2.216  76.783  1.00  0.00           O  
ATOM    869  CB  PRO A 128     -11.899  -0.824  77.197  1.00  0.00           C  
ATOM    870  CEN PRO A 128     -11.006   0.719  77.280  1.00  0.00           X  
ATOM    871  N   SER A 129     -10.259  -3.717  77.990  1.00  0.00           N  
ATOM    872  CA  SER A 129      -9.536  -4.879  77.433  1.00  0.00           C  
ATOM    873  C   SER A 129     -10.352  -6.173  77.492  1.00  0.00           C  
ATOM    874  O   SER A 129     -11.166  -6.384  78.386  1.00  0.00           O  
ATOM    875  CB  SER A 129      -8.222  -5.066  78.166  1.00  0.00           C  
ATOM    876  CEN SER A 129      -7.866  -5.071  78.577  1.00  0.00           X  
ATOM    877  H   SER A 129     -11.128  -3.901  78.472  1.00  0.00           H  
ATOM    878  N   GLU A 130     -10.068  -7.036  76.518  1.00  0.00           N  
ATOM    879  CA  GLU A 130     -10.578  -8.407  76.391  1.00  0.00           C  
ATOM    880  C   GLU A 130     -12.097  -8.638  76.318  1.00  0.00           C  
ATOM    881  O   GLU A 130     -12.704  -9.320  77.138  1.00  0.00           O  
ATOM    882  CB  GLU A 130     -10.026  -9.228  77.559  1.00  0.00           C  
ATOM    883  CEN GLU A 130      -8.855 -10.289  78.195  1.00  0.00           X  
ATOM    884  H   GLU A 130      -9.112  -6.962  76.202  1.00  0.00           H  
ATOM    885  N   GLY A 131     -12.679  -8.197  75.197  1.00  0.00           N  
ATOM    886  CA  GLY A 131     -14.113  -8.265  74.924  1.00  0.00           C  
ATOM    887  C   GLY A 131     -14.424  -9.384  73.928  1.00  0.00           C  
ATOM    888  O   GLY A 131     -15.579  -9.606  73.592  1.00  0.00           O  
ATOM    889  CEN GLY A 131     -14.113  -8.265  74.924  1.00  0.00           X  
ATOM    890  H   GLY A 131     -12.078  -7.917  74.436  1.00  0.00           H  
ATOM    891  N   SER A 132     -13.390 -10.082  73.448  1.00  0.00           N  
ATOM    892  CA  SER A 132     -13.515 -11.129  72.422  1.00  0.00           C  
ATOM    893  C   SER A 132     -12.514 -12.244  72.713  1.00  0.00           C  
ATOM    894  O   SER A 132     -11.467 -11.974  73.295  1.00  0.00           O  
ATOM    895  CB  SER A 132     -13.289 -10.555  71.037  1.00  0.00           C  
ATOM    896  CEN SER A 132     -13.085 -10.237  70.645  1.00  0.00           X  
ATOM    897  H   SER A 132     -12.536 -10.071  73.989  1.00  0.00           H  
ATOM    898  N   ALA A 133     -12.777 -13.468  72.253  1.00  0.00           N  
ATOM    899  CA  ALA A 133     -11.845 -14.586  72.400  1.00  0.00           C  
ATOM    900  C   ALA A 133     -12.042 -15.644  71.293  1.00  0.00           C  
ATOM    901  O   ALA A 133     -13.154 -15.800  70.795  1.00  0.00           O  
ATOM    902  CB  ALA A 133     -12.001 -15.216  73.777  1.00  0.00           C  
ATOM    903  CEN ALA A 133     -12.001 -15.216  73.776  1.00  0.00           X  
ATOM    904  H   ALA A 133     -13.538 -13.594  71.597  1.00  0.00           H  
ATOM    905  N   PRO A 134     -10.963 -16.341  70.880  1.00  0.00           N  
ATOM    906  CA  PRO A 134     -11.012 -17.412  69.885  1.00  0.00           C  
ATOM    907  C   PRO A 134     -11.908 -18.598  70.295  1.00  0.00           C  
ATOM    908  O   PRO A 134     -11.990 -18.962  71.464  1.00  0.00           O  
ATOM    909  CB  PRO A 134      -9.539 -17.833  69.747  1.00  0.00           C  
ATOM    910  CEN PRO A 134      -9.276 -16.641  71.049  1.00  0.00           X  
ATOM    911  N   GLY A 135     -12.515 -19.267  69.309  1.00  0.00           N  
ATOM    912  CA  GLY A 135     -13.350 -20.463  69.508  1.00  0.00           C  
ATOM    913  C   GLY A 135     -13.082 -21.492  68.405  1.00  0.00           C  
ATOM    914  O   GLY A 135     -14.024 -22.053  67.869  1.00  0.00           O  
ATOM    915  CEN GLY A 135     -13.350 -20.463  69.508  1.00  0.00           X  
ATOM    916  H   GLY A 135     -12.386 -18.942  68.361  1.00  0.00           H  
ATOM    917  N   THR A 136     -11.892 -21.506  67.793  1.00  0.00           N  
ATOM    918  CA  THR A 136     -11.423 -22.420  66.723  1.00  0.00           C  
ATOM    919  C   THR A 136     -12.299 -22.459  65.467  1.00  0.00           C  
ATOM    920  O   THR A 136     -13.494 -22.202  65.560  1.00  0.00           O  
ATOM    921  CB  THR A 136     -11.300 -23.860  67.253  1.00  0.00           C  
ATOM    922  CEN THR A 136     -11.080 -24.254  67.625  1.00  0.00           X  
ATOM    923  H   THR A 136     -11.673 -20.556  67.536  1.00  0.00           H  
ATOM    924  N   SER A 137     -11.669 -22.953  64.388  1.00  0.00           N  
ATOM    925  CA  SER A 137     -12.218 -23.171  63.033  1.00  0.00           C  
ATOM    926  C   SER A 137     -12.641 -21.910  62.257  1.00  0.00           C  
ATOM    927  O   SER A 137     -12.572 -20.806  62.761  1.00  0.00           O  
ATOM    928  CB  SER A 137     -13.405 -24.110  63.136  1.00  0.00           C  
ATOM    929  CEN SER A 137     -13.854 -24.341  63.337  1.00  0.00           X  
ATOM    930  H   SER A 137     -10.867 -23.533  64.588  1.00  0.00           H  
ATOM    931  N   GLU A 138     -13.102 -21.938  61.012  1.00  0.00           N  
ATOM    932  CA  GLU A 138     -13.301 -23.027  60.063  1.00  0.00           C  
ATOM    933  C   GLU A 138     -12.906 -22.513  58.659  1.00  0.00           C  
ATOM    934  O   GLU A 138     -13.242 -21.396  58.281  1.00  0.00           O  
ATOM    935  CB  GLU A 138     -14.750 -23.519  60.085  1.00  0.00           C  
ATOM    936  CEN GLU A 138     -15.918 -24.649  60.596  1.00  0.00           X  
ATOM    937  H   GLU A 138     -13.604 -21.097  60.761  1.00  0.00           H  
ATOM    938  N   SER A 139     -12.151 -23.336  57.935  1.00  0.00           N  
ATOM    939  CA  SER A 139     -11.662 -23.204  56.554  1.00  0.00           C  
ATOM    940  C   SER A 139     -12.638 -23.217  55.357  1.00  0.00           C  
ATOM    941  O   SER A 139     -13.383 -24.173  55.180  1.00  0.00           O  
ATOM    942  CB  SER A 139     -10.640 -24.303  56.338  1.00  0.00           C  
ATOM    943  CEN SER A 139     -10.409 -24.795  56.366  1.00  0.00           X  
ATOM    944  H   SER A 139     -12.257 -24.310  58.182  1.00  0.00           H  
ATOM    945  N   ALA A 140     -12.469 -22.266  54.423  1.00  0.00           N  
ATOM    946  CA  ALA A 140     -13.276 -22.154  53.185  1.00  0.00           C  
ATOM    947  C   ALA A 140     -12.561 -21.319  52.094  1.00  0.00           C  
ATOM    948  O   ALA A 140     -11.897 -20.326  52.381  1.00  0.00           O  
ATOM    949  CB  ALA A 140     -14.638 -21.554  53.502  1.00  0.00           C  
ATOM    950  CEN ALA A 140     -14.637 -21.554  53.502  1.00  0.00           X  
ATOM    951  H   ALA A 140     -11.516 -21.957  54.302  1.00  0.00           H  
ATOM    952  N   THR A 141     -12.752 -21.697  50.831  1.00  0.00           N  
ATOM    953  CA  THR A 141     -12.251 -21.011  49.620  1.00  0.00           C  
ATOM    954  C   THR A 141     -13.307 -21.114  48.502  1.00  0.00           C  
ATOM    955  O   THR A 141     -14.382 -21.660  48.775  1.00  0.00           O  
ATOM    956  CB  THR A 141     -10.920 -21.607  49.126  1.00  0.00           C  
ATOM    957  CEN THR A 141     -10.356 -21.739  49.204  1.00  0.00           X  
ATOM    958  H   THR A 141     -13.488 -22.365  50.643  1.00  0.00           H  
ATOM    959  N   PRO A 142     -13.080 -20.602  47.271  1.00  0.00           N  
ATOM    960  CA  PRO A 142     -11.837 -19.865  46.942  1.00  0.00           C  
ATOM    961  C   PRO A 142     -12.049 -18.643  46.014  1.00  0.00           C  
ATOM    962  O   PRO A 142     -12.411 -18.766  44.853  1.00  0.00           O  
ATOM    963  CB  PRO A 142     -10.958 -20.935  46.274  1.00  0.00           C  
ATOM    964  CEN PRO A 142     -12.399 -21.970  46.474  1.00  0.00           X  
ATOM    965  N   GLU A 143     -12.082 -17.418  46.547  1.00  0.00           N  
ATOM    966  CA  GLU A 143     -12.153 -16.121  45.836  1.00  0.00           C  
ATOM    967  C   GLU A 143     -13.089 -16.031  44.607  1.00  0.00           C  
ATOM    968  O   GLU A 143     -12.730 -15.528  43.550  1.00  0.00           O  
ATOM    969  CB  GLU A 143     -10.740 -15.725  45.402  1.00  0.00           C  
ATOM    970  CEN GLU A 143      -9.298 -14.861  45.680  1.00  0.00           X  
ATOM    971  H   GLU A 143     -12.759 -17.426  47.297  1.00  0.00           H  
ATOM    972  N   SER A 144     -14.327 -16.501  44.842  1.00  0.00           N  
ATOM    973  CA  SER A 144     -15.515 -16.485  43.964  1.00  0.00           C  
ATOM    974  C   SER A 144     -15.406 -16.335  42.436  1.00  0.00           C  
ATOM    975  O   SER A 144     -14.415 -16.707  41.819  1.00  0.00           O  
ATOM    976  CB  SER A 144     -16.421 -15.379  44.468  1.00  0.00           C  
ATOM    977  CEN SER A 144     -16.569 -14.896  44.669  1.00  0.00           X  
ATOM    978  H   SER A 144     -14.618 -16.331  45.794  1.00  0.00           H  
ATOM    979  N   GLY A 145     -16.337 -15.563  41.848  1.00  0.00           N  
ATOM    980  CA  GLY A 145     -16.368 -15.294  40.401  1.00  0.00           C  
ATOM    981  C   GLY A 145     -17.603 -15.852  39.658  1.00  0.00           C  
ATOM    982  O   GLY A 145     -18.301 -16.676  40.240  1.00  0.00           O  
ATOM    983  CEN GLY A 145     -16.368 -15.294  40.400  1.00  0.00           X  
ATOM    984  H   GLY A 145     -16.961 -15.027  42.432  1.00  0.00           H  
ATOM    985  N   PRO A 146     -17.912 -15.422  38.412  1.00  0.00           N  
ATOM    986  CA  PRO A 146     -19.067 -15.873  37.626  1.00  0.00           C  
ATOM    987  C   PRO A 146     -18.958 -17.329  37.144  1.00  0.00           C  
ATOM    988  O   PRO A 146     -17.867 -17.823  36.874  1.00  0.00           O  
ATOM    989  CB  PRO A 146     -19.102 -14.886  36.447  1.00  0.00           C  
ATOM    990  CEN PRO A 146     -17.608 -14.247  37.186  1.00  0.00           X  
ATOM    991  N   GLY A 147     -20.099 -18.002  36.975  1.00  0.00           N  
ATOM    992  CA  GLY A 147     -20.182 -19.368  36.461  1.00  0.00           C  
ATOM    993  C   GLY A 147     -20.151 -19.381  34.938  1.00  0.00           C  
ATOM    994  O   GLY A 147     -20.435 -18.376  34.298  1.00  0.00           O  
ATOM    995  CEN GLY A 147     -20.182 -19.369  36.461  1.00  0.00           X  
ATOM    996  H   GLY A 147     -20.969 -17.554  37.227  1.00  0.00           H  
ATOM    997  N   SER A 148     -19.741 -20.520  34.398  1.00  0.00           N  
ATOM    998  CA  SER A 148     -19.648 -20.874  32.987  1.00  0.00           C  
ATOM    999  C   SER A 148     -20.989 -21.013  32.252  1.00  0.00           C  
ATOM   1000  O   SER A 148     -21.986 -21.493  32.787  1.00  0.00           O  
ATOM   1001  CB  SER A 148     -18.864 -22.166  32.861  1.00  0.00           C  
ATOM   1002  CEN SER A 148     -18.685 -22.665  32.981  1.00  0.00           X  
ATOM   1003  H   SER A 148     -19.375 -21.221  35.029  1.00  0.00           H  
ATOM   1004  N   GLU A 149     -20.929 -20.595  30.989  1.00  0.00           N  
ATOM   1005  CA  GLU A 149     -21.926 -20.602  29.916  1.00  0.00           C  
ATOM   1006  C   GLU A 149     -21.435 -21.122  28.546  1.00  0.00           C  
ATOM   1007  O   GLU A 149     -20.306 -20.869  28.122  1.00  0.00           O  
ATOM   1008  CB  GLU A 149     -22.483 -19.186  29.747  1.00  0.00           C  
ATOM   1009  CEN GLU A 149     -23.682 -18.022  30.078  1.00  0.00           X  
ATOM   1010  H   GLU A 149     -20.034 -20.225  30.702  1.00  0.00           H  
ATOM   1011  N   PRO A 150     -22.336 -21.768  27.786  1.00  0.00           N  
ATOM   1012  CA  PRO A 150     -21.886 -22.208  26.467  1.00  0.00           C  
ATOM   1013  C   PRO A 150     -21.707 -21.051  25.484  1.00  0.00           C  
ATOM   1014  O   PRO A 150     -22.286 -19.975  25.626  1.00  0.00           O  
ATOM   1015  CB  PRO A 150     -22.989 -23.178  26.012  1.00  0.00           C  
ATOM   1016  CEN PRO A 150     -23.770 -22.706  27.546  1.00  0.00           X  
ATOM   1017  N   ALA A 151     -20.925 -21.315  24.440  1.00  0.00           N  
ATOM   1018  CA  ALA A 151     -20.684 -20.412  23.330  1.00  0.00           C  
ATOM   1019  C   ALA A 151     -21.965 -20.197  22.504  1.00  0.00           C  
ATOM   1020  O   ALA A 151     -22.733 -21.129  22.268  1.00  0.00           O  
ATOM   1021  CB  ALA A 151     -19.558 -20.946  22.456  1.00  0.00           C  
ATOM   1022  CEN ALA A 151     -19.559 -20.946  22.456  1.00  0.00           X  
ATOM   1023  H   ALA A 151     -20.536 -22.243  24.363  1.00  0.00           H  
ATOM   1024  N   THR A 152     -22.177 -18.979  22.012  1.00  0.00           N  
ATOM   1025  CA  THR A 152     -23.330 -18.666  21.168  1.00  0.00           C  
ATOM   1026  C   THR A 152     -22.841 -17.826  20.007  1.00  0.00           C  
ATOM   1027  O   THR A 152     -21.719 -17.321  19.995  1.00  0.00           O  
ATOM   1028  CB  THR A 152     -24.433 -17.909  21.929  1.00  0.00           C  
ATOM   1029  CEN THR A 152     -24.831 -17.872  22.355  1.00  0.00           X  
ATOM   1030  H   THR A 152     -21.475 -18.268  22.158  1.00  0.00           H  
ATOM   1031  N   SER A 153     -23.724 -17.721  19.020  1.00  0.00           N  
ATOM   1032  CA  SER A 153     -23.546 -16.959  17.791  1.00  0.00           C  
ATOM   1033  C   SER A 153     -23.466 -15.466  18.120  1.00  0.00           C  
ATOM   1034  O   SER A 153     -24.229 -14.954  18.935  1.00  0.00           O  
ATOM   1035  CB  SER A 153     -24.680 -17.241  16.824  1.00  0.00           C  
ATOM   1036  CEN SER A 153     -25.183 -17.353  16.650  1.00  0.00           X  
ATOM   1037  H   SER A 153     -24.660 -18.040  19.221  1.00  0.00           H  
ATOM   1038  N   GLY A 154     -22.487 -14.791  17.527  1.00  0.00           N  
ATOM   1039  CA  GLY A 154     -22.234 -13.361  17.681  1.00  0.00           C  
ATOM   1040  C   GLY A 154     -22.633 -12.599  16.421  1.00  0.00           C  
ATOM   1041  O   GLY A 154     -22.271 -11.439  16.252  1.00  0.00           O  
ATOM   1042  CEN GLY A 154     -22.234 -13.361  17.681  1.00  0.00           X  
ATOM   1043  H   GLY A 154     -21.796 -15.335  17.030  1.00  0.00           H  
ATOM   1044  N   SER A 155     -23.336 -13.279  15.515  1.00  0.00           N  
ATOM   1045  CA  SER A 155     -23.719 -12.718  14.227  1.00  0.00           C  
ATOM   1046  C   SER A 155     -24.659 -11.560  14.594  1.00  0.00           C  
ATOM   1047  O   SER A 155     -25.309 -11.585  15.629  1.00  0.00           O  
ATOM   1048  CB  SER A 155     -24.390 -13.745  13.336  1.00  0.00           C  
ATOM   1049  CEN SER A 155     -24.688 -14.177  13.194  1.00  0.00           X  
ATOM   1050  H   SER A 155     -23.989 -13.968  15.863  1.00  0.00           H  
ATOM   1051  N   GLU A 156     -24.671 -10.430  13.912  1.00  0.00           N  
ATOM   1052  CA  GLU A 156     -23.784 -10.174  12.806  1.00  0.00           C  
ATOM   1053  C   GLU A 156     -23.510  -8.648  12.877  1.00  0.00           C  
ATOM   1054  O   GLU A 156     -24.414  -7.872  13.159  1.00  0.00           O  
ATOM   1055  CB  GLU A 156     -24.403 -10.593  11.471  1.00  0.00           C  
ATOM   1056  CEN GLU A 156     -24.534 -11.708  10.189  1.00  0.00           X  
ATOM   1057  H   GLU A 156     -25.614 -10.156  13.679  1.00  0.00           H  
ATOM   1058  N   THR A 157     -22.305  -8.184  12.535  1.00  0.00           N  
ATOM   1059  CA  THR A 157     -22.044  -6.729  12.512  1.00  0.00           C  
ATOM   1060  C   THR A 157     -22.078  -6.252  11.053  1.00  0.00           C  
ATOM   1061  O   THR A 157     -21.380  -6.826  10.215  1.00  0.00           O  
ATOM   1062  CB  THR A 157     -20.687  -6.366  13.143  1.00  0.00           C  
ATOM   1063  CEN THR A 157     -20.318  -6.352  13.596  1.00  0.00           X  
ATOM   1064  H   THR A 157     -21.720  -8.764  11.948  1.00  0.00           H  
ATOM   1065  N   PRO A 158     -22.923  -5.274  10.686  1.00  0.00           N  
ATOM   1066  CA  PRO A 158     -23.166  -4.799   9.330  1.00  0.00           C  
ATOM   1067  C   PRO A 158     -21.962  -3.934   8.969  1.00  0.00           C  
ATOM   1068  O   PRO A 158     -21.907  -2.738   9.232  1.00  0.00           O  
ATOM   1069  CB  PRO A 158     -24.483  -4.007   9.401  1.00  0.00           C  
ATOM   1070  CEN PRO A 158     -24.437  -4.456  11.128  1.00  0.00           X  
ATOM   1071  N   GLY A 159     -20.905  -4.575   8.512  1.00  0.00           N  
ATOM   1072  CA  GLY A 159     -19.735  -3.826   8.062  1.00  0.00           C  
ATOM   1073  C   GLY A 159     -18.606  -4.709   7.586  1.00  0.00           C  
ATOM   1074  O   GLY A 159     -18.075  -4.462   6.517  1.00  0.00           O  
ATOM   1075  CEN GLY A 159     -19.735  -3.826   8.061  1.00  0.00           X  
ATOM   1076  H   GLY A 159     -20.947  -5.576   8.394  1.00  0.00           H  
ATOM   1077  N   MET A 160     -18.298  -5.789   8.312  1.00  0.00           N  
ATOM   1078  CA  MET A 160     -17.199  -6.685   7.939  1.00  0.00           C  
ATOM   1079  C   MET A 160     -17.517  -7.429   6.641  1.00  0.00           C  
ATOM   1080  O   MET A 160     -16.680  -7.458   5.756  1.00  0.00           O  
ATOM   1081  CB  MET A 160     -16.920  -7.679   9.064  1.00  0.00           C  
ATOM   1082  CEN MET A 160     -15.744  -8.091  10.300  1.00  0.00           X  
ATOM   1083  H   MET A 160     -18.821  -5.975   9.157  1.00  0.00           H  
ATOM   1084  N   TYR A 161     -18.743  -7.945   6.483  1.00  0.00           N  
ATOM   1085  CA  TYR A 161     -19.143  -8.685   5.280  1.00  0.00           C  
ATOM   1086  C   TYR A 161     -19.076  -7.849   3.993  1.00  0.00           C  
ATOM   1087  O   TYR A 161     -18.395  -8.255   3.064  1.00  0.00           O  
ATOM   1088  CB  TYR A 161     -20.560  -9.235   5.460  1.00  0.00           C  
ATOM   1089  CEN TYR A 161     -21.385 -10.718   5.894  1.00  0.00           X  
ATOM   1090  H   TYR A 161     -19.410  -7.864   7.238  1.00  0.00           H  
ATOM   1091  N   GLY A 162     -19.764  -6.701   3.939  1.00  0.00           N  
ATOM   1092  CA  GLY A 162     -19.684  -5.779   2.800  1.00  0.00           C  
ATOM   1093  C   GLY A 162     -18.242  -5.349   2.564  1.00  0.00           C  
ATOM   1094  O   GLY A 162     -17.667  -5.704   1.549  1.00  0.00           O  
ATOM   1095  CEN GLY A 162     -19.684  -5.779   2.799  1.00  0.00           X  
ATOM   1096  H   GLY A 162     -20.229  -6.374   4.774  1.00  0.00           H  
ATOM   1097  N   LYS A 163     -17.621  -4.753   3.593  1.00  0.00           N  
ATOM   1098  CA  LYS A 163     -16.264  -4.183   3.517  1.00  0.00           C  
ATOM   1099  C   LYS A 163     -15.246  -5.134   2.893  1.00  0.00           C  
ATOM   1100  O   LYS A 163     -14.391  -4.722   2.123  1.00  0.00           O  
ATOM   1101  CB  LYS A 163     -15.788  -3.771   4.910  1.00  0.00           C  
ATOM   1102  CEN LYS A 163     -15.422  -2.234   6.317  1.00  0.00           X  
ATOM   1103  H   LYS A 163     -18.127  -4.647   4.461  1.00  0.00           H  
ATOM   1104  N   LEU A 164     -15.313  -6.404   3.271  1.00  0.00           N  
ATOM   1105  CA  LEU A 164     -14.445  -7.439   2.742  1.00  0.00           C  
ATOM   1106  C   LEU A 164     -14.588  -7.614   1.229  1.00  0.00           C  
ATOM   1107  O   LEU A 164     -13.585  -7.687   0.526  1.00  0.00           O  
ATOM   1108  CB  LEU A 164     -14.732  -8.765   3.457  1.00  0.00           C  
ATOM   1109  CEN LEU A 164     -13.991  -9.537   4.565  1.00  0.00           X  
ATOM   1110  H   LEU A 164     -16.000  -6.655   3.968  1.00  0.00           H  
ATOM   1111  N   ASN A 165     -15.826  -7.691   0.745  1.00  0.00           N  
ATOM   1112  CA  ASN A 165     -16.081  -7.915  -0.669  1.00  0.00           C  
ATOM   1113  C   ASN A 165     -15.680  -6.690  -1.485  1.00  0.00           C  
ATOM   1114  O   ASN A 165     -15.072  -6.874  -2.532  1.00  0.00           O  
ATOM   1115  CB  ASN A 165     -17.533  -8.272  -0.925  1.00  0.00           C  
ATOM   1116  CEN ASN A 165     -18.123  -9.136  -1.009  1.00  0.00           X  
ATOM   1117  H   ASN A 165     -16.603  -7.430   1.333  1.00  0.00           H  
ATOM   1118  N   ASP A 166     -15.940  -5.482  -0.979  1.00  0.00           N  
ATOM   1119  CA  ASP A 166     -15.616  -4.230  -1.671  1.00  0.00           C  
ATOM   1120  C   ASP A 166     -14.087  -4.080  -1.809  1.00  0.00           C  
ATOM   1121  O   ASP A 166     -13.576  -3.819  -2.896  1.00  0.00           O  
ATOM   1122  CB  ASP A 166     -16.207  -3.032  -0.925  1.00  0.00           C  
ATOM   1123  CEN ASP A 166     -17.017  -2.414  -0.950  1.00  0.00           X  
ATOM   1124  H   ASP A 166     -16.476  -5.411  -0.127  1.00  0.00           H  
ATOM   1125  N   LEU A 167     -13.341  -4.390  -0.743  1.00  0.00           N  
ATOM   1126  CA  LEU A 167     -11.878  -4.326  -0.749  1.00  0.00           C  
ATOM   1127  C   LEU A 167     -11.236  -5.346  -1.699  1.00  0.00           C  
ATOM   1128  O   LEU A 167     -10.331  -5.017  -2.467  1.00  0.00           O  
ATOM   1129  CB  LEU A 167     -11.346  -4.529   0.675  1.00  0.00           C  
ATOM   1130  CEN LEU A 167     -10.791  -3.557   1.733  1.00  0.00           X  
ATOM   1131  H   LEU A 167     -13.812  -4.564   0.135  1.00  0.00           H  
ATOM   1132  N   LEU A 168     -11.664  -6.611  -1.624  1.00  0.00           N  
ATOM   1133  CA  LEU A 168     -11.136  -7.663  -2.488  1.00  0.00           C  
ATOM   1134  C   LEU A 168     -11.383  -7.340  -3.969  1.00  0.00           C  
ATOM   1135  O   LEU A 168     -10.463  -7.462  -4.777  1.00  0.00           O  
ATOM   1136  CB  LEU A 168     -11.766  -9.012  -2.120  1.00  0.00           C  
ATOM   1137  CEN LEU A 168     -11.239 -10.235  -1.347  1.00  0.00           X  
ATOM   1138  H   LEU A 168     -12.427  -6.818  -0.997  1.00  0.00           H  
ATOM   1139  N   GLU A 169     -12.606  -6.944  -4.323  1.00  0.00           N  
ATOM   1140  CA  GLU A 169     -13.004  -6.619  -5.694  1.00  0.00           C  
ATOM   1141  C   GLU A 169     -12.164  -5.469  -6.257  1.00  0.00           C  
ATOM   1142  O   GLU A 169     -11.631  -5.599  -7.361  1.00  0.00           O  
ATOM   1143  CB  GLU A 169     -14.490  -6.261  -5.749  1.00  0.00           C  
ATOM   1144  CEN GLU A 169     -16.105  -6.702  -6.070  1.00  0.00           X  
ATOM   1145  H   GLU A 169     -13.284  -6.770  -3.596  1.00  0.00           H  
ATOM   1146  N   ASP A 170     -11.956  -4.413  -5.468  1.00  0.00           N  
ATOM   1147  CA  ASP A 170     -11.146  -3.266  -5.868  1.00  0.00           C  
ATOM   1148  C   ASP A 170      -9.692  -3.682  -6.130  1.00  0.00           C  
ATOM   1149  O   ASP A 170      -9.111  -3.378  -7.171  1.00  0.00           O  
ATOM   1150  CB  ASP A 170     -11.201  -2.174  -4.797  1.00  0.00           C  
ATOM   1151  CEN ASP A 170     -11.690  -1.305  -4.586  1.00  0.00           X  
ATOM   1152  H   ASP A 170     -12.466  -4.346  -4.601  1.00  0.00           H  
ATOM   1153  N   LEU A 171      -9.097  -4.498  -5.261  1.00  0.00           N  
ATOM   1154  CA  LEU A 171      -7.732  -4.993  -5.465  1.00  0.00           C  
ATOM   1155  C   LEU A 171      -7.588  -5.807  -6.766  1.00  0.00           C  
ATOM   1156  O   LEU A 171      -6.654  -5.607  -7.552  1.00  0.00           O  
ATOM   1157  CB  LEU A 171      -7.303  -5.840  -4.261  1.00  0.00           C  
ATOM   1158  CEN LEU A 171      -6.380  -5.558  -3.060  1.00  0.00           X  
ATOM   1159  H   LEU A 171      -9.591  -4.728  -4.409  1.00  0.00           H  
ATOM   1160  N   GLN A 172      -8.539  -6.703  -7.043  1.00  0.00           N  
ATOM   1161  CA  GLN A 172      -8.542  -7.506  -8.264  1.00  0.00           C  
ATOM   1162  C   GLN A 172      -8.636  -6.655  -9.529  1.00  0.00           C  
ATOM   1163  O   GLN A 172      -7.958  -6.937 -10.522  1.00  0.00           O  
ATOM   1164  CB  GLN A 172      -9.704  -8.503  -8.236  1.00  0.00           C  
ATOM   1165  CEN GLN A 172     -10.143 -10.162  -7.920  1.00  0.00           X  
ATOM   1166  H   GLN A 172      -9.328  -6.763  -6.413  1.00  0.00           H  
ATOM   1167  N   GLU A 173      -9.483  -5.636  -9.540  1.00  0.00           N  
ATOM   1168  CA  GLU A 173      -9.635  -4.749 -10.682  1.00  0.00           C  
ATOM   1169  C   GLU A 173      -8.350  -3.933 -10.929  1.00  0.00           C  
ATOM   1170  O   GLU A 173      -7.908  -3.856 -12.081  1.00  0.00           O  
ATOM   1171  CB  GLU A 173     -10.828  -3.814 -10.469  1.00  0.00           C  
ATOM   1172  CEN GLU A 173     -12.463  -3.421 -10.744  1.00  0.00           X  
ATOM   1173  H   GLU A 173     -10.032  -5.435  -8.714  1.00  0.00           H  
ATOM   1174  N   VAL A 174      -7.642  -3.480  -9.880  1.00  0.00           N  
ATOM   1175  CA  VAL A 174      -6.380  -2.714 -10.002  1.00  0.00           C  
ATOM   1176  C   VAL A 174      -5.285  -3.602 -10.602  1.00  0.00           C  
ATOM   1177  O   VAL A 174      -4.572  -3.155 -11.502  1.00  0.00           O  
ATOM   1178  CB  VAL A 174      -5.902  -2.166  -8.645  1.00  0.00           C  
ATOM   1179  CEN VAL A 174      -5.819  -1.589  -8.278  1.00  0.00           X  
ATOM   1180  H   VAL A 174      -8.010  -3.669  -8.957  1.00  0.00           H  
ATOM   1181  N   LEU A 175      -5.177  -4.868 -10.170  1.00  0.00           N  
ATOM   1182  CA  LEU A 175      -4.179  -5.815 -10.692  1.00  0.00           C  
ATOM   1183  C   LEU A 175      -4.423  -6.168 -12.162  1.00  0.00           C  
ATOM   1184  O   LEU A 175      -3.505  -6.125 -12.985  1.00  0.00           O  
ATOM   1185  CB  LEU A 175      -4.171  -7.090  -9.841  1.00  0.00           C  
ATOM   1186  CEN LEU A 175      -3.211  -7.620  -8.759  1.00  0.00           X  
ATOM   1187  H   LEU A 175      -5.786  -5.162  -9.420  1.00  0.00           H  
ATOM   1188  N   LYS A 176      -5.668  -6.507 -12.527  1.00  0.00           N  
ATOM   1189  CA  LYS A 176      -6.010  -6.858 -13.915  1.00  0.00           C  
ATOM   1190  C   LYS A 176      -5.714  -5.704 -14.862  1.00  0.00           C  
ATOM   1191  O   LYS A 176      -5.130  -5.934 -15.922  1.00  0.00           O  
ATOM   1192  CB  LYS A 176      -7.482  -7.257 -14.027  1.00  0.00           C  
ATOM   1193  CEN LYS A 176      -8.933  -8.783 -14.234  1.00  0.00           X  
ATOM   1194  H   LYS A 176      -6.383  -6.504 -11.815  1.00  0.00           H  
ATOM   1195  N   ASN A 177      -6.116  -4.487 -14.512  1.00  0.00           N  
ATOM   1196  CA  ASN A 177      -5.816  -3.308 -15.308  1.00  0.00           C  
ATOM   1197  C   ASN A 177      -4.306  -3.125 -15.458  1.00  0.00           C  
ATOM   1198  O   ASN A 177      -3.788  -3.410 -16.532  1.00  0.00           O  
ATOM   1199  CB  ASN A 177      -6.444  -2.062 -14.712  1.00  0.00           C  
ATOM   1200  CEN ASN A 177      -7.333  -1.512 -14.807  1.00  0.00           X  
ATOM   1201  H   ASN A 177      -6.638  -4.376 -13.656  1.00  0.00           H  
ATOM   1202  N   LEU A 178      -3.562  -2.832 -14.392  1.00  0.00           N  
ATOM   1203  CA  LEU A 178      -2.132  -2.529 -14.471  1.00  0.00           C  
ATOM   1204  C   LEU A 178      -1.355  -3.594 -15.272  1.00  0.00           C  
ATOM   1205  O   LEU A 178      -0.508  -3.254 -16.100  1.00  0.00           O  
ATOM   1206  CB  LEU A 178      -1.551  -2.398 -13.058  1.00  0.00           C  
ATOM   1207  CEN LEU A 178      -1.148  -1.182 -12.202  1.00  0.00           X  
ATOM   1208  H   LEU A 178      -4.006  -2.792 -13.486  1.00  0.00           H  
ATOM   1209  N   HIS A 179      -1.714  -4.870 -15.131  1.00  0.00           N  
ATOM   1210  CA  HIS A 179      -1.053  -5.977 -15.826  1.00  0.00           C  
ATOM   1211  C   HIS A 179      -1.131  -5.882 -17.359  1.00  0.00           C  
ATOM   1212  O   HIS A 179      -0.148  -6.161 -18.050  1.00  0.00           O  
ATOM   1213  CB  HIS A 179      -1.651  -7.311 -15.366  1.00  0.00           C  
ATOM   1214  CEN HIS A 179      -1.381  -8.320 -14.397  1.00  0.00           X  
ATOM   1215  H   HIS A 179      -2.426  -5.088 -14.446  1.00  0.00           H  
ATOM   1216  N   LYS A 180      -2.275  -5.479 -17.930  1.00  0.00           N  
ATOM   1217  CA  LYS A 180      -2.425  -5.351 -19.392  1.00  0.00           C  
ATOM   1218  C   LYS A 180      -1.999  -3.953 -19.867  1.00  0.00           C  
ATOM   1219  O   LYS A 180      -1.218  -3.848 -20.818  1.00  0.00           O  
ATOM   1220  CB  LYS A 180      -3.868  -5.632 -19.813  1.00  0.00           C  
ATOM   1221  CEN LYS A 180      -5.276  -6.951 -20.682  1.00  0.00           X  
ATOM   1222  H   LYS A 180      -3.010  -5.136 -17.327  1.00  0.00           H  
ATOM   1223  N   ASN A 181      -2.455  -2.892 -19.197  1.00  0.00           N  
ATOM   1224  CA  ASN A 181      -2.277  -1.493 -19.620  1.00  0.00           C  
ATOM   1225  C   ASN A 181      -0.858  -1.174 -20.055  1.00  0.00           C  
ATOM   1226  O   ASN A 181      -0.675  -0.606 -21.134  1.00  0.00           O  
ATOM   1227  CB  ASN A 181      -2.694  -0.533 -18.522  1.00  0.00           C  
ATOM   1228  CEN ASN A 181      -3.555  -0.012 -18.224  1.00  0.00           X  
ATOM   1229  H   ASN A 181      -3.101  -3.069 -18.440  1.00  0.00           H  
ATOM   1230  N   ASP A 182       0.133  -1.600 -19.272  1.00  0.00           N  
ATOM   1231  CA  ASP A 182       1.535  -1.240 -19.477  1.00  0.00           C  
ATOM   1232  C   ASP A 182       1.992  -1.518 -20.928  1.00  0.00           C  
ATOM   1233  O   ASP A 182       2.837  -0.814 -21.493  1.00  0.00           O  
ATOM   1234  CB  ASP A 182       2.423  -2.001 -18.488  1.00  0.00           C  
ATOM   1235  CEN ASP A 182       2.879  -1.874 -17.586  1.00  0.00           X  
ATOM   1236  H   ASP A 182      -0.099  -2.159 -18.461  1.00  0.00           H  
ATOM   1237  N   ARG A 183       1.352  -2.490 -21.605  1.00  0.00           N  
ATOM   1238  CA  ARG A 183       1.672  -2.870 -22.985  1.00  0.00           C  
ATOM   1239  C   ARG A 183       1.338  -1.834 -24.060  1.00  0.00           C  
ATOM   1240  O   ARG A 183       1.994  -1.884 -25.100  1.00  0.00           O  
ATOM   1241  CB  ARG A 183       1.041  -4.209 -23.334  1.00  0.00           C  
ATOM   1242  CEN ARG A 183       0.764  -6.653 -23.659  1.00  0.00           X  
ATOM   1243  H   ARG A 183       0.621  -2.983 -21.112  1.00  0.00           H  
ATOM   1244  N   SER A 184       0.370  -0.926 -23.873  1.00  0.00           N  
ATOM   1245  CA  SER A 184       0.025   0.073 -24.909  1.00  0.00           C  
ATOM   1246  C   SER A 184       0.294   1.546 -24.590  1.00  0.00           C  
ATOM   1247  O   SER A 184       0.494   2.298 -25.531  1.00  0.00           O  
ATOM   1248  CB  SER A 184      -1.442  -0.084 -25.259  1.00  0.00           C  
ATOM   1249  CEN SER A 184      -1.974  -0.173 -25.190  1.00  0.00           X  
ATOM   1250  H   SER A 184      -0.259  -1.050 -23.095  1.00  0.00           H  
ATOM   1251  N   GLY A 185       0.384   1.959 -23.320  1.00  0.00           N  
ATOM   1252  CA  GLY A 185       0.576   3.366 -22.927  1.00  0.00           C  
ATOM   1253  C   GLY A 185      -0.649   4.295 -23.053  1.00  0.00           C  
ATOM   1254  O   GLY A 185      -1.780   3.830 -23.099  1.00  0.00           O  
ATOM   1255  CEN GLY A 185       0.576   3.366 -22.927  1.00  0.00           X  
ATOM   1256  H   GLY A 185       0.447   1.250 -22.603  1.00  0.00           H  
ATOM   1257  N   LYS A 186      -0.378   5.585 -23.300  1.00  0.00           N  
ATOM   1258  CA  LYS A 186      -1.300   6.735 -23.474  1.00  0.00           C  
ATOM   1259  C   LYS A 186      -2.517   6.828 -22.556  1.00  0.00           C  
ATOM   1260  O   LYS A 186      -2.305   7.105 -21.381  1.00  0.00           O  
ATOM   1261  CB  LYS A 186      -1.798   6.757 -24.920  1.00  0.00           C  
ATOM   1262  CEN LYS A 186      -1.673   7.580 -26.865  1.00  0.00           X  
ATOM   1263  H   LYS A 186       0.601   5.803 -23.410  1.00  0.00           H  
ATOM   1264  N   ASP A 187      -3.739   6.551 -23.009  1.00  0.00           N  
ATOM   1265  CA  ASP A 187      -4.910   6.798 -22.142  1.00  0.00           C  
ATOM   1266  C   ASP A 187      -4.853   6.044 -20.806  1.00  0.00           C  
ATOM   1267  O   ASP A 187      -5.383   6.484 -19.793  1.00  0.00           O  
ATOM   1268  CB  ASP A 187      -6.197   6.423 -22.881  1.00  0.00           C  
ATOM   1269  CEN ASP A 187      -6.941   6.853 -23.428  1.00  0.00           X  
ATOM   1270  H   ASP A 187      -3.883   6.476 -24.004  1.00  0.00           H  
ATOM   1271  N   ASN A 188      -4.096   4.959 -20.766  1.00  0.00           N  
ATOM   1272  CA  ASN A 188      -3.920   4.189 -19.547  1.00  0.00           C  
ATOM   1273  C   ASN A 188      -3.472   5.035 -18.331  1.00  0.00           C  
ATOM   1274  O   ASN A 188      -3.603   4.583 -17.193  1.00  0.00           O  
ATOM   1275  CB  ASN A 188      -2.937   3.056 -19.782  1.00  0.00           C  
ATOM   1276  CEN ASN A 188      -2.960   2.052 -20.085  1.00  0.00           X  
ATOM   1277  H   ASN A 188      -3.813   4.555 -21.647  1.00  0.00           H  
ATOM   1278  N   ILE A 189      -2.855   6.211 -18.524  1.00  0.00           N  
ATOM   1279  CA  ILE A 189      -2.426   7.051 -17.384  1.00  0.00           C  
ATOM   1280  C   ILE A 189      -3.652   7.468 -16.569  1.00  0.00           C  
ATOM   1281  O   ILE A 189      -3.608   7.403 -15.348  1.00  0.00           O  
ATOM   1282  CB  ILE A 189      -1.665   8.308 -17.841  1.00  0.00           C  
ATOM   1283  CEN ILE A 189      -0.688   8.712 -18.107  1.00  0.00           X  
ATOM   1284  H   ILE A 189      -2.826   6.592 -19.458  1.00  0.00           H  
ATOM   1285  N   HIS A 190      -4.750   7.820 -17.242  1.00  0.00           N  
ATOM   1286  CA  HIS A 190      -5.983   8.255 -16.580  1.00  0.00           C  
ATOM   1287  C   HIS A 190      -6.687   7.095 -15.866  1.00  0.00           C  
ATOM   1288  O   HIS A 190      -7.143   7.263 -14.739  1.00  0.00           O  
ATOM   1289  CB  HIS A 190      -6.936   8.897 -17.594  1.00  0.00           C  
ATOM   1290  CEN HIS A 190      -7.266  10.201 -18.065  1.00  0.00           X  
ATOM   1291  H   HIS A 190      -4.780   7.679 -18.241  1.00  0.00           H  
ATOM   1292  N   ASP A 191      -6.741   5.912 -16.487  1.00  0.00           N  
ATOM   1293  CA  ASP A 191      -7.352   4.733 -15.866  1.00  0.00           C  
ATOM   1294  C   ASP A 191      -6.587   4.301 -14.609  1.00  0.00           C  
ATOM   1295  O   ASP A 191      -7.196   4.036 -13.578  1.00  0.00           O  
ATOM   1296  CB  ASP A 191      -7.416   3.576 -16.866  1.00  0.00           C  
ATOM   1297  CEN ASP A 191      -8.066   3.133 -17.514  1.00  0.00           X  
ATOM   1298  H   ASP A 191      -6.421   5.839 -17.440  1.00  0.00           H  
ATOM   1299  N   VAL A 192      -5.250   4.275 -14.675  1.00  0.00           N  
ATOM   1300  CA  VAL A 192      -4.397   3.883 -13.542  1.00  0.00           C  
ATOM   1301  C   VAL A 192      -4.519   4.883 -12.394  1.00  0.00           C  
ATOM   1302  O   VAL A 192      -4.686   4.457 -11.260  1.00  0.00           O  
ATOM   1303  CB  VAL A 192      -2.917   3.771 -13.955  1.00  0.00           C  
ATOM   1304  CEN VAL A 192      -2.405   3.324 -14.065  1.00  0.00           X  
ATOM   1305  H   VAL A 192      -4.816   4.585 -15.532  1.00  0.00           H  
ATOM   1306  N   ASP A 193      -4.477   6.188 -12.681  1.00  0.00           N  
ATOM   1307  CA  ASP A 193      -4.594   7.239 -11.664  1.00  0.00           C  
ATOM   1308  C   ASP A 193      -5.945   7.163 -10.938  1.00  0.00           C  
ATOM   1309  O   ASP A 193      -5.976   7.140  -9.708  1.00  0.00           O  
ATOM   1310  CB  ASP A 193      -4.415   8.620 -12.298  1.00  0.00           C  
ATOM   1311  CEN ASP A 193      -3.700   9.332 -12.439  1.00  0.00           X  
ATOM   1312  H   ASP A 193      -4.338   6.479 -13.638  1.00  0.00           H  
ATOM   1313  N   ASN A 194      -7.048   7.006 -11.675  1.00  0.00           N  
ATOM   1314  CA  ASN A 194      -8.390   6.883 -11.098  1.00  0.00           C  
ATOM   1315  C   ASN A 194      -8.523   5.642 -10.213  1.00  0.00           C  
ATOM   1316  O   ASN A 194      -9.111   5.693  -9.138  1.00  0.00           O  
ATOM   1317  CB  ASN A 194      -9.454   6.864 -12.180  1.00  0.00           C  
ATOM   1318  CEN ASN A 194     -10.070   7.548 -12.684  1.00  0.00           X  
ATOM   1319  H   ASN A 194      -6.952   6.997 -12.683  1.00  0.00           H  
ATOM   1320  N   HIS A 195      -7.975   4.514 -10.662  1.00  0.00           N  
ATOM   1321  CA  HIS A 195      -8.006   3.296  -9.869  1.00  0.00           C  
ATOM   1322  C   HIS A 195      -7.241   3.444  -8.551  1.00  0.00           C  
ATOM   1323  O   HIS A 195      -7.745   3.047  -7.502  1.00  0.00           O  
ATOM   1324  CB  HIS A 195      -7.436   2.125 -10.675  1.00  0.00           C  
ATOM   1325  CEN HIS A 195      -7.917   1.071 -11.505  1.00  0.00           X  
ATOM   1326  H   HIS A 195      -7.559   4.491 -11.579  1.00  0.00           H  
ATOM   1327  N   LEU A 196      -6.074   4.091  -8.578  1.00  0.00           N  
ATOM   1328  CA  LEU A 196      -5.276   4.339  -7.386  1.00  0.00           C  
ATOM   1329  C   LEU A 196      -6.018   5.221  -6.371  1.00  0.00           C  
ATOM   1330  O   LEU A 196      -6.048   4.890  -5.192  1.00  0.00           O  
ATOM   1331  CB  LEU A 196      -3.942   4.986  -7.780  1.00  0.00           C  
ATOM   1332  CEN LEU A 196      -2.507   4.438  -7.893  1.00  0.00           X  
ATOM   1333  H   LEU A 196      -5.737   4.449  -9.460  1.00  0.00           H  
ATOM   1334  N   GLN A 197      -6.664   6.302  -6.823  1.00  0.00           N  
ATOM   1335  CA  GLN A 197      -7.440   7.185  -5.944  1.00  0.00           C  
ATOM   1336  C   GLN A 197      -8.598   6.437  -5.276  1.00  0.00           C  
ATOM   1337  O   GLN A 197      -8.752   6.542  -4.064  1.00  0.00           O  
ATOM   1338  CB  GLN A 197      -7.986   8.378  -6.733  1.00  0.00           C  
ATOM   1339  CEN GLN A 197      -7.742  10.067  -7.104  1.00  0.00           X  
ATOM   1340  H   GLN A 197      -6.645   6.497  -7.814  1.00  0.00           H  
ATOM   1341  N   ASN A 198      -9.350   5.625  -6.029  1.00  0.00           N  
ATOM   1342  CA  ASN A 198     -10.472   4.862  -5.468  1.00  0.00           C  
ATOM   1343  C   ASN A 198      -9.997   3.859  -4.398  1.00  0.00           C  
ATOM   1344  O   ASN A 198     -10.593   3.775  -3.332  1.00  0.00           O  
ATOM   1345  CB  ASN A 198     -11.246   4.141  -6.556  1.00  0.00           C  
ATOM   1346  CEN ASN A 198     -12.077   4.317  -7.172  1.00  0.00           X  
ATOM   1347  H   ASN A 198      -9.175   5.579  -7.021  1.00  0.00           H  
ATOM   1348  N   VAL A 199      -8.859   3.189  -4.627  1.00  0.00           N  
ATOM   1349  CA  VAL A 199      -8.259   2.241  -3.664  1.00  0.00           C  
ATOM   1350  C   VAL A 199      -7.835   2.944  -2.367  1.00  0.00           C  
ATOM   1351  O   VAL A 199      -8.072   2.432  -1.271  1.00  0.00           O  
ATOM   1352  CB  VAL A 199      -7.035   1.525  -4.265  1.00  0.00           C  
ATOM   1353  CEN VAL A 199      -6.807   0.919  -4.500  1.00  0.00           X  
ATOM   1354  H   VAL A 199      -8.418   3.303  -5.526  1.00  0.00           H  
ATOM   1355  N   ILE A 200      -7.201   4.118  -2.458  1.00  0.00           N  
ATOM   1356  CA  ILE A 200      -6.794   4.906  -1.280  1.00  0.00           C  
ATOM   1357  C   ILE A 200      -8.006   5.280  -0.431  1.00  0.00           C  
ATOM   1358  O   ILE A 200      -7.958   5.119   0.795  1.00  0.00           O  
ATOM   1359  CB  ILE A 200      -6.049   6.192  -1.682  1.00  0.00           C  
ATOM   1360  CEN ILE A 200      -5.078   6.618  -1.935  1.00  0.00           X  
ATOM   1361  H   ILE A 200      -7.041   4.500  -3.379  1.00  0.00           H  
ATOM   1362  N   GLU A 201      -9.068   5.788  -1.055  1.00  0.00           N  
ATOM   1363  CA  GLU A 201     -10.305   6.168  -0.371  1.00  0.00           C  
ATOM   1364  C   GLU A 201     -10.904   4.974   0.377  1.00  0.00           C  
ATOM   1365  O   GLU A 201     -11.228   5.091   1.559  1.00  0.00           O  
ATOM   1366  CB  GLU A 201     -11.319   6.731  -1.369  1.00  0.00           C  
ATOM   1367  CEN GLU A 201     -12.081   8.064  -2.108  1.00  0.00           X  
ATOM   1368  H   GLU A 201      -9.052   5.863  -2.063  1.00  0.00           H  
ATOM   1369  N   ASP A 202     -10.936   3.796  -0.246  1.00  0.00           N  
ATOM   1370  CA  ASP A 202     -11.473   2.577   0.356  1.00  0.00           C  
ATOM   1371  C   ASP A 202     -10.668   2.111   1.572  1.00  0.00           C  
ATOM   1372  O   ASP A 202     -11.252   1.780   2.611  1.00  0.00           O  
ATOM   1373  CB  ASP A 202     -11.528   1.458  -0.687  1.00  0.00           C  
ATOM   1374  CEN ASP A 202     -12.182   1.018  -1.333  1.00  0.00           X  
ATOM   1375  H   ASP A 202     -10.703   3.767  -1.228  1.00  0.00           H  
ATOM   1376  N   ILE A 203      -9.331   2.143   1.503  1.00  0.00           N  
ATOM   1377  CA  ILE A 203      -8.472   1.747   2.630  1.00  0.00           C  
ATOM   1378  C   ILE A 203      -8.718   2.681   3.800  1.00  0.00           C  
ATOM   1379  O   ILE A 203      -8.894   2.212   4.922  1.00  0.00           O  
ATOM   1380  CB  ILE A 203      -6.977   1.772   2.263  1.00  0.00           C  
ATOM   1381  CEN ILE A 203      -6.153   1.199   1.839  1.00  0.00           X  
ATOM   1382  H   ILE A 203      -8.912   2.496   0.654  1.00  0.00           H  
ATOM   1383  N   HIS A 204      -8.759   3.992   3.573  1.00  0.00           N  
ATOM   1384  CA  HIS A 204      -8.993   4.966   4.629  1.00  0.00           C  
ATOM   1385  C   HIS A 204     -10.324   4.735   5.358  1.00  0.00           C  
ATOM   1386  O   HIS A 204     -10.348   4.678   6.595  1.00  0.00           O  
ATOM   1387  CB  HIS A 204      -8.954   6.386   4.055  1.00  0.00           C  
ATOM   1388  CEN HIS A 204      -8.011   7.442   3.892  1.00  0.00           X  
ATOM   1389  H   HIS A 204      -8.659   4.320   2.623  1.00  0.00           H  
ATOM   1390  N   ASP A 205     -11.407   4.513   4.626  1.00  0.00           N  
ATOM   1391  CA  ASP A 205     -12.731   4.269   5.189  1.00  0.00           C  
ATOM   1392  C   ASP A 205     -12.770   2.984   6.022  1.00  0.00           C  
ATOM   1393  O   ASP A 205     -13.303   2.973   7.141  1.00  0.00           O  
ATOM   1394  CB  ASP A 205     -13.777   4.200   4.073  1.00  0.00           C  
ATOM   1395  CEN ASP A 205     -14.466   4.787   3.607  1.00  0.00           X  
ATOM   1396  H   ASP A 205     -11.325   4.565   3.621  1.00  0.00           H  
ATOM   1397  N   PHE A 206     -12.155   1.905   5.537  1.00  0.00           N  
ATOM   1398  CA  PHE A 206     -12.102   0.625   6.236  1.00  0.00           C  
ATOM   1399  C   PHE A 206     -11.366   0.752   7.574  1.00  0.00           C  
ATOM   1400  O   PHE A 206     -11.861   0.275   8.595  1.00  0.00           O  
ATOM   1401  CB  PHE A 206     -11.427  -0.431   5.359  1.00  0.00           C  
ATOM   1402  CEN PHE A 206     -11.849  -1.613   4.384  1.00  0.00           X  
ATOM   1403  H   PHE A 206     -11.685   1.985   4.647  1.00  0.00           H  
ATOM   1404  N   MET A 207     -10.223   1.449   7.602  1.00  0.00           N  
ATOM   1405  CA  MET A 207      -9.417   1.661   8.805  1.00  0.00           C  
ATOM   1406  C   MET A 207     -10.196   2.441   9.852  1.00  0.00           C  
ATOM   1407  O   MET A 207     -10.206   2.062  11.025  1.00  0.00           O  
ATOM   1408  CB  MET A 207      -8.123   2.395   8.456  1.00  0.00           C  
ATOM   1409  CEN MET A 207      -6.387   2.177   8.331  1.00  0.00           X  
ATOM   1410  H   MET A 207      -9.917   1.866   6.736  1.00  0.00           H  
ATOM   1411  N   GLN A 208     -10.871   3.518   9.449  1.00  0.00           N  
ATOM   1412  CA  GLN A 208     -11.635   4.361  10.353  1.00  0.00           C  
ATOM   1413  C   GLN A 208     -12.771   3.575  11.015  1.00  0.00           C  
ATOM   1414  O   GLN A 208     -12.918   3.614  12.238  1.00  0.00           O  
ATOM   1415  CB  GLN A 208     -12.203   5.568   9.601  1.00  0.00           C  
ATOM   1416  CEN GLN A 208     -11.980   7.266   9.267  1.00  0.00           X  
ATOM   1417  H   GLN A 208     -10.798   3.794   8.481  1.00  0.00           H  
ATOM   1418  N   ALA A 209     -13.520   2.791  10.235  1.00  0.00           N  
ATOM   1419  CA  ALA A 209     -14.621   1.979  10.732  1.00  0.00           C  
ATOM   1420  C   ALA A 209     -14.141   0.906  11.725  1.00  0.00           C  
ATOM   1421  O   ALA A 209     -14.753   0.717  12.778  1.00  0.00           O  
ATOM   1422  CB  ALA A 209     -15.358   1.337   9.566  1.00  0.00           C  
ATOM   1423  CEN ALA A 209     -15.358   1.337   9.567  1.00  0.00           X  
ATOM   1424  H   ALA A 209     -13.327   2.780   9.242  1.00  0.00           H  
ATOM   1425  N   ALA A 210     -13.025   0.227  11.444  1.00  0.00           N  
ATOM   1426  CA  ALA A 210     -12.454  -0.802  12.305  1.00  0.00           C  
ATOM   1427  C   ALA A 210     -11.992  -0.216  13.648  1.00  0.00           C  
ATOM   1428  O   ALA A 210     -12.239  -0.806  14.703  1.00  0.00           O  
ATOM   1429  CB  ALA A 210     -11.300  -1.497  11.597  1.00  0.00           C  
ATOM   1430  CEN ALA A 210     -11.300  -1.496  11.598  1.00  0.00           X  
ATOM   1431  H   ALA A 210     -12.563   0.416  10.563  1.00  0.00           H  
ATOM   1432  N   ALA A 211     -11.381   0.973  13.640  1.00  0.00           N  
ATOM   1433  CA  ALA A 211     -10.897   1.657  14.836  1.00  0.00           C  
ATOM   1434  C   ALA A 211     -12.054   2.111  15.737  1.00  0.00           C  
ATOM   1435  O   ALA A 211     -11.996   1.899  16.950  1.00  0.00           O  
ATOM   1436  CB  ALA A 211     -10.028   2.843  14.443  1.00  0.00           C  
ATOM   1437  CEN ALA A 211     -10.029   2.843  14.444  1.00  0.00           X  
ATOM   1438  H   ALA A 211     -11.231   1.420  12.749  1.00  0.00           H  
ATOM   1439  N   ALA A 212     -13.127   2.669  15.167  1.00  0.00           N  
ATOM   1440  CA  ALA A 212     -14.291   3.126  15.922  1.00  0.00           C  
ATOM   1441  C   ALA A 212     -15.012   1.946  16.599  1.00  0.00           C  
ATOM   1442  O   ALA A 212     -15.285   2.002  17.796  1.00  0.00           O  
ATOM   1443  CB  ALA A 212     -15.242   3.888  15.010  1.00  0.00           C  
ATOM   1444  CEN ALA A 212     -15.241   3.887  15.011  1.00  0.00           X  
ATOM   1445  H   ALA A 212     -13.137   2.786  14.165  1.00  0.00           H  
ATOM   1446  N   ALA A 213     -15.208   0.836  15.884  1.00  0.00           N  
ATOM   1447  CA  ALA A 213     -15.809  -0.382  16.438  1.00  0.00           C  
ATOM   1448  C   ALA A 213     -15.017  -0.945  17.635  1.00  0.00           C  
ATOM   1449  O   ALA A 213     -15.601  -1.298  18.666  1.00  0.00           O  
ATOM   1450  CB  ALA A 213     -15.937  -1.435  15.348  1.00  0.00           C  
ATOM   1451  CEN ALA A 213     -15.937  -1.435  15.349  1.00  0.00           X  
ATOM   1452  H   ALA A 213     -14.983   0.851  14.901  1.00  0.00           H  
ATOM   1453  N   ALA A 214     -13.688  -1.020  17.535  1.00  0.00           N  
ATOM   1454  CA  ALA A 214     -12.822  -1.520  18.597  1.00  0.00           C  
ATOM   1455  C   ALA A 214     -12.881  -0.647  19.863  1.00  0.00           C  
ATOM   1456  O   ALA A 214     -12.892  -1.191  20.967  1.00  0.00           O  
ATOM   1457  CB  ALA A 214     -11.391  -1.624  18.089  1.00  0.00           C  
ATOM   1458  CEN ALA A 214     -11.392  -1.624  18.090  1.00  0.00           X  
ATOM   1459  H   ALA A 214     -13.264  -0.740  16.661  1.00  0.00           H  
ATOM   1460  N   ASN A 215     -12.952   0.681  19.720  1.00  0.00           N  
ATOM   1461  CA  ASN A 215     -13.025   1.619  20.841  1.00  0.00           C  
ATOM   1462  C   ASN A 215     -14.313   1.488  21.661  1.00  0.00           C  
ATOM   1463  O   ASN A 215     -14.220   1.333  22.872  1.00  0.00           O  
ATOM   1464  CB  ASN A 215     -12.871   3.049  20.356  1.00  0.00           C  
ATOM   1465  CEN ASN A 215     -12.100   3.745  20.206  1.00  0.00           X  
ATOM   1466  H   ASN A 215     -12.926   1.060  18.786  1.00  0.00           H  
ATOM   1467  N   CYS A 216     -15.490   1.410  21.036  1.00  0.00           N  
ATOM   1468  CA  CYS A 216     -16.763   1.229  21.744  1.00  0.00           C  
ATOM   1469  C   CYS A 216     -16.817  -0.064  22.594  1.00  0.00           C  
ATOM   1470  O   CYS A 216     -17.356  -0.048  23.697  1.00  0.00           O  
ATOM   1471  CB  CYS A 216     -17.760   1.148  20.588  1.00  0.00           C  
ATOM   1472  CEN CYS A 216     -18.458   1.830  20.271  1.00  0.00           X  
ATOM   1473  H   CYS A 216     -15.517   1.531  20.032  1.00  0.00           H  
ATOM   1474  N   ARG A 217     -16.301  -1.192  22.086  1.00  0.00           N  
ATOM   1475  CA  ARG A 217     -16.242  -2.496  22.765  1.00  0.00           C  
ATOM   1476  C   ARG A 217     -15.445  -2.488  24.084  1.00  0.00           C  
ATOM   1477  O   ARG A 217     -15.823  -3.230  24.993  1.00  0.00           O  
ATOM   1478  CB  ARG A 217     -15.723  -3.579  21.829  1.00  0.00           C  
ATOM   1479  CEN ARG A 217     -15.696  -5.446  20.197  1.00  0.00           X  
ATOM   1480  H   ARG A 217     -15.909  -1.132  21.157  1.00  0.00           H  
ATOM   1481  N   LYS A 218     -14.344  -1.728  24.171  1.00  0.00           N  
ATOM   1482  CA  LYS A 218     -13.497  -1.582  25.372  1.00  0.00           C  
ATOM   1483  C   LYS A 218     -14.356  -1.197  26.567  1.00  0.00           C  
ATOM   1484  O   LYS A 218     -14.023  -1.686  27.666  1.00  0.00           O  
ATOM   1485  CB  LYS A 218     -12.402  -0.536  25.152  1.00  0.00           C  
ATOM   1486  CEN LYS A 218     -10.364  -0.099  24.792  1.00  0.00           X  
ATOM   1487  H   LYS A 218     -14.232  -0.997  23.484  1.00  0.00           H  
TER                                                                             
# All scores below are weighted scores, not raw scores.
#BEGIN_POSE_ENERGIES_TABLE ./minmover_pdb/pose_50.pdb
label vdw cenpack pair env cbeta hs_pair ss_pair sheet total
weights 1 0.5 1 1 0.25 1 1 1 NA
pose 0.1539 -4.15325 -7.34618 -8.44861 12.006 0 0 0 -7.7881
MET:NtermProteinFull_1 0 0.05638 -0.0355 -0.05461 0.03032 0 0 0 -0.00341
TYR_2 0 0.01704 -0.00601 0.85474 0.0693 0 0 0 0.93508
GLY_3 0 -0.071 0.08192 0.0322 0.06939 0 0 0 0.11251
LYS_4 0 -0.18363 -0.06172 -0.33001 0.04283 0 0 0 -0.53252
LEU_5 0 0.24905 -0.2629 -0.30366 0.0305 0 0 0 -0.287
ASN_6 0 0.00804 0.10018 -0.40966 0.06956 0 0 0 -0.23188
ASP_7 0 0.04401 0.07483 -0.42964 0.06884 0 0 0 -0.24196
LEU_8 0 0.12752 -0.39095 -0.45811 0.03721 0 0 0 -0.68432
LEU_9 0 -0.18674 -0.09415 0.58995 0.04294 0 0 0 0.352
GLU_10 0 -0.05833 0.01599 -1.00041 0.0693 0 0 0 -0.97345
ASP_11 0 -0.2138 0.28987 -0.1485 0.04336 0 0 0 -0.02908
LEU_12 0 0.36402 -0.53443 -0.50394 0.03741 0 0 0 -0.63694
GLN_13 0 0.0142 0.20372 -0.4142 0.0688 0 0 0 -0.12747
GLU_14 0 0.00103 -0.21093 -0.71584 0.06893 0 0 0 -0.8568
VAL_15 0 -0.06137 -0.6515 -0.41511 0.04496 0 0 0 -1.08302
LEU_16 0 0.15198 -0.08857 -0.19483 0.03825 0 0 0 -0.09318
LYS_17 0 -0.05833 0.09185 -0.77863 0.06947 0 0 0 -0.67564
ASN_18 0 -0.26545 -0.19967 -0.13901 0.04268 0 0 0 -0.56146
LEU_19 0 -0.2289 0.03833 -0.50394 0.03251 0 0 0 -0.662
HIS_D_20 0 -0.21586 -0.10075 -0.06774 0.03656 0 0 0 -0.34779
LYS_21 0 -0.04263 -0.07096 -1.04927 0.06957 0 0 0 -1.09329
ASN_22 0 -0.07026 -0.08107 -0.28327 0.04283 0 0 0 -0.39177
ASP_23 0.02792 0.41289 0.23523 -0.03907 0.04294 0 0 0 0.6799
ARG_24 0 0.04708 0.16084 -0.7542 0.07203 0 0 0 -0.47425
SER_25 0 -0.07688 0.01457 -0.18312 0.03681 0 0 0 -0.20862
GLY_26 0 -0.02225 -0.09884 -0.09146 0.04268 0 0 0 -0.16987
LYS_27 0 -0.04222 0.0023 -1.04927 0.07203 0 0 0 -1.01717
ASP_28 0 -0.03734 -0.09477 -0.52292 0.07 0 0 0 -0.58503
ASN_29 0 -0.0046 -0.05304 0.05572 0.03519 0 0 0 0.03328
ILE_30 0.00223 0.45534 0.5334 0.34575 0.04674 0 0 0 1.38347
HIS_31 0 -0.01329 -0.08867 0.159 0.06978 0 0 0 0.12681
ASP_32 0 -0.09038 -0.35389 -0.31759 0.06887 0 0 0 -0.69299
VAL_33 0 0.18811 0.08745 -0.27892 0.03452 0 0 0 0.03115
ASP_34 0 0.05371 -0.21943 -0.37876 0.04662 0 0 0 -0.49786
ASN_35 0 -0.08436 -0.06009 -0.36221 0.06883 0 0 0 -0.43783
HIS_D_36 0 -0.16691 0.15313 -0.15264 0.04389 0 0 0 -0.12252
LEU_37 0 -0.04488 -0.47259 -0.39148 0.03343 0 0 0 -0.87553
GLN_38 0 0.05566 0.12982 -0.55896 0.06894 0 0 0 -0.30454
ASN_39 0 0.01398 -0.16661 -0.28327 0.06886 0 0 0 -0.36704
VAL_40 0 -0.12984 -0.46464 -0.35242 0.03639 0 0 0 -0.91051
ILE_41 0 -0.36599 -0.29659 0.60227 0.04336 0 0 0 -0.01695
GLU_42 0 -0.07314 -0.0601 -0.82678 0.06962 0 0 0 -0.8904
ASP_43 0 -0.20262 0.41257 -0.1485 0.04336 0 0 0 0.1048
ILE_44 0 0.14924 -0.86731 -0.49284 0.04516 0 0 0 -1.16575
HIS_D_45 0 0.00594 0.21622 0.06501 0.06878 0 0 0 0.35596
ASP_46 0 0.03123 -0.40983 -0.47618 0.06894 0 0 0 -0.78584
PHE_47 0 0.27723 -0.18643 -0.38422 0.04438 0 0 0 -0.24903
MET_48 0 -0.05406 -0.08508 0.06168 0.04446 0 0 0 -0.03301
GLN_49 0 -0.0682 0.07344 -0.59803 0.06934 0 0 0 -0.52345
ALA_50 0 -0.27448 0.17105 0.16717 0.04101 0 0 0 0.10476
ALA_51 0 0.04886 -0.13536 -0.11236 0.03119 0 0 0 -0.16766
ALA_52 0 -0.10207 -0.00461 0.16717 0.02976 0 0 0 0.09026
ALA_53 0 -0.03476 -0.0194 0.28428 0.03528 0 0 0 0.26539
ALA_54 0 0.07491 -0.04204 0.13638 0.03082 0 0 0 0.20008
ALA_55 0 -0.1137 0.01114 0.03291 0.03519 0 0 0 -0.03446
ASN_56 0 -0.05657 -0.01113 -0.28327 0.03502 0 0 0 -0.31594
CYS_57 0 -0.05373 0.04859 1.81599 0.04345 0 0 0 1.8543
ARG_58 0 0.12454 0.10689 -0.30477 0.06902 0 0 0 -0.00432
LYS_59 0 -0.13169 -0.1459 -0.51535 0.03282 0 0 0 -0.76012
GLY_60 0 -0.11188 -0.09458 -0.07965 0.03681 0 0 0 -0.2493
SER_61 0 -0.08058 -0.00534 -0.18312 0.04314 0 0 0 -0.2259
PRO_62 0 -0.27063 -0.14453 -0.2658 0.04081 0 0 0 -0.64015
GLY_63 0 -0.07814 7e-05 0.0322 0.03681 0 0 0 -0.00906
SER_64 0 0.01627 0.00693 0.13063 0.04183 0 0 0 0.19564
PRO_65 0 0.01695 -0.13982 -0.05784 0.07143 0 0 0 -0.10929
ALA_66 0 -0.04371 0.04306 0.77873 0.04731 0 0 0 0.82539
GLY_67 0 -0.01898 -0.00761 0.60923 0.04183 0 0 0 0.62447
SER_68 0 -0.03656 -0.01383 0.29023 0.04773 0 0 0 0.28758
PRO_69 0 0 0 0.2123 0.04957 0 0 0 0.26186
THR_70 0 0 0 0.33798 0.07499 0 0 0 0.41297
SER_71 0 0 0 0.29023 0.07582 0 0 0 0.36605
THR_72 0 0 0 0.48779 0.07582 0 0 0 0.56361
GLU_73 0 0 0 -1.03403 0.07499 0 0 0 -0.95904
GLU_74 0 0 0 -0.93278 0.04957 0 0 0 -0.88321
GLY_75 0 0 0 0.91259 0.04957 0 0 0 0.96215
THR_76 0 0 0 0.48779 0.04957 0 0 0 0.53736
SER_77 0 0 0 0.29023 0.07499 0 0 0 0.36522
GLU_78 0 0 0 -1.01303 0.07499 0 0 0 -0.93804
SER_79 0 0 0 0.13063 0.07542 0 0 0 0.20605
ALA_80 0 0 0 0.89846 0.06228 0 0 0 0.96073
THR_81 0 0 0 0.48779 0.04957 0 0 0 0.53736
PRO_82 0 0 0 0.2123 0.07582 0 0 0 0.28812
GLU_83 0 0 0 -1.03403 0.07499 0 0 0 -0.95904
SER_84 0 0 0 0.13063 0.07508 0 0 0 0.20571
GLY_85 0 0 0 0.91259 0.04957 0 0 0 0.96215
PRO_86 0 0 0 0.51404 0.04957 0 0 0 0.5636
GLY_87 0 0 0 0.60923 0.04183 0 0 0 0.65106
THR_88 0 0 0 0.48779 0.04183 0 0 0 0.52962
SER_89 0 0 0 0.29023 0.04957 0 0 0 0.3398
THR_90 0 0 0 0.33798 0.07582 0 0 0 0.4138
GLU_91 0 0 0 -1.01303 0.07582 0 0 0 -0.93721
PRO_92 0 0 0 0.51404 0.07539 0 0 0 0.58943
SER_93 0 0 0 -0.0106 0.07499 0 0 0 0.06439
GLU_94 0 0 0 -1.01303 0.07582 0 0 0 -0.93721
GLY_95 0 0 0 0.91259 0.04957 0 0 0 0.96215
SER_96 0 0 0 -0.0106 0.07582 0 0 0 0.06522
ALA_97 0 0 0 0.77873 0.07582 0 0 0 0.85455
PRO_98 0 0 0 0.2123 0.04957 0 0 0 0.26186
GLY_99 0 0 0 0.91259 0.0494 0 0 0 0.96199
SER_100 0 0 0 -0.0106 0.04957 0 0 0 0.03897
PRO_101 0 0 0 0.51404 0.04957 0 0 0 0.5636
ALA_102 0 0 0 0.797 0.04957 0 0 0 0.84657
GLY_103 0 0 0 0.60923 0.04957 0 0 0 0.6588
SER_104 0 0 0 0.29023 0.04957 0 0 0 0.3398
PRO_105 0 0 0 0.51404 0.07538 0 0 0 0.58942
THR_106 0 0 0 0.33798 0.07529 0 0 0 0.41327
SER_107 0 0 0 0.29023 0.07529 0 0 0 0.36552
THR_108 0 0 0 0.48779 0.04957 0 0 0 0.53736
GLU_109 0 0 0 -1.01303 0.07582 0 0 0 -0.93721
GLU_110 0 0 0 -1.03403 0.07508 0 0 0 -0.95895
GLY_111 0 0 0 0.91259 0.07582 0 0 0 0.98841
THR_112 0 0 0 0.48779 0.07582 0 0 0 0.56361
SER_113 0 0 0 0.13063 0.07499 0 0 0 0.20562
THR_114 0 0 0 0.43096 0.07499 0 0 0 0.50594
GLU_115 0 0 0 -1.01303 0.07582 0 0 0 -0.93721
PRO_116 0 0 0 0.51404 0.07582 0 0 0 0.58986
SER_117 0 0 0 0.13063 0.07499 0 0 0 0.20562
GLU_118 0 0 0 -0.93278 0.07582 0 0 0 -0.85696
GLY_119 0 0 0 0.91259 0.04957 0 0 0 0.96215
SER_120 0 0 0 0.29023 0.04957 0 0 0 0.3398
ALA_121 0 0 0 0.89846 0.04957 0 0 0 0.94802
PRO_122 0 0 0 0.2123 0.04957 0 0 0 0.26186
GLY_123 0 0 0 0.91259 0.04957 0 0 0 0.96215
THR_124 0 0 0 0.43096 0.05161 0 0 0 0.48256
SER_125 0 0 0 0.13063 0.07581 0 0 0 0.20644
THR_126 0 0 0 0.33798 0.07499 0 0 0 0.41297
GLU_127 0 0 0 -1.01303 0.07582 0 0 0 -0.93721
PRO_128 0 0 0 0.2123 0.07582 0 0 0 0.28812
SER_129 0 0 0 0.13063 0.07516 0 0 0 0.20579
GLU_130 0 0 0 -1.03403 0.07582 0 0 0 -0.95821
GLY_131 0 0 0 0.91259 0.07582 0 0 0 0.98841
SER_132 0 0 0 0.29023 0.05745 0 0 0 0.34768
ALA_133 0 0 0 0.89846 0.05731 0 0 0 0.95576
PRO_134 0 0 0 0.2123 0.04957 0 0 0 0.26186
GLY_135 0 0 0 0.91259 0.04957 0 0 0 0.96215
THR_136 0 0 0 0.48779 0.04957 0 0 0 0.53736
SER_137 0 0 0 0.29023 0.04957 0 0 0 0.3398
GLU_138 0 0 0 -1.01303 0.07582 0 0 0 -0.93721
SER_139 0 0 0 0.29023 0.075 0 0 0 0.36523
ALA_140 0 0 0 0.797 0.07349 0 0 0 0.87049
THR_141 0.0468 0 0 0.48779 0.07582 0 0 0 0.61041
PRO_142 0.0468 0 0 0.2123 0.07582 0 0 0 0.33492
GLU_143 0 0 0 -1.01303 0.07499 0 0 0 -0.93804
SER_144 0 -0.01225 -0.00728 0.29023 0.07356 0 0 0 0.34426
GLY_145 0 -0.03565 -0.01653 0.91259 0.04903 0 0 0 0.90944
PRO_146 0 -0.02146 -0.06794 0.2123 0.04518 0 0 0 0.16806
GLY_147 0 -0.08287 -0.02344 0.91259 0.04587 0 0 0 0.85215
SER_148 0 -0.04702 -0.04391 0.13063 0.07212 0 0 0 0.11183
GLU_149 0 -0.11425 0.02346 -0.4886 0.03743 0 0 0 -0.54195
PRO_150 0 0.05026 -0.18294 -0.05784 0.07212 0 0 0 -0.11841
ALA_151 0 -0.34175 0.16185 0.28428 0.03743 0 0 0 0.1418
THR_152 0 0.02486 -0.06897 -0.13245 0.04457 0 0 0 -0.13199
SER_153 0 -0.06074 -0.09477 -0.11629 0.03865 0 0 0 -0.23315
GLY_154 0 -0.06604 -0.15169 -0.09146 0.03539 0 0 0 -0.2738
SER_155 0 0.00498 -0.05591 -0.21543 0.03812 0 0 0 -0.22823
GLU_156 0 -0.0585 -0.04127 -0.82678 0.04518 0 0 0 -0.88137
THR_157 0 0.03409 0 -0.17898 0.04301 0 0 0 -0.10189
PRO_158 0 -0.05776 0.04479 -0.05784 0.04518 0 0 0 -0.02564
GLY_159 0 -0.0024 0.09079 -0.08884 0.03502 0 0 0 0.03458
MET_160 0 -0.24827 -0.10051 -0.13184 0.03076 0 0 0 -0.44986
TYR_161 0 -0.07984 -0.00569 0.85474 0.06956 0 0 0 0.83877
GLY_162 0 -0.07025 0.03143 -0.07965 0.0353 0 0 0 -0.08316
LYS_163 0 -0.28134 0.23066 -0.09974 0.0366 0 0 0 -0.11381
LEU_164 0 0.07508 -0.13113 0.24309 0.06943 0 0 0 0.25648
ASN_165 0 -0.03799 0.05346 -0.40966 0.04801 0 0 0 -0.34617
ASP_166 0 -0.04264 0.00389 -0.37876 0.04268 0 0 0 -0.37484
LEU_167 0 0.09249 -0.33126 -0.39148 0.03719 0 0 0 -0.59306
LEU_168 0 0.04196 -0.15398 0.75945 0.06893 0 0 0 0.71636
GLU_169 0 -0.02675 -0.07767 -0.82678 0.06951 0 0 0 -0.86169
ASP_170 0 -0.21787 0.32631 0.08318 0.04398 0 0 0 0.2356
LEU_171 0 -0.08405 -0.47827 -0.30366 0.03683 0 0 0 -0.82915
GLN_172 0 -0.03713 0.08895 -0.55896 0.06894 0 0 0 -0.4382
GLU_173 0 0.00936 -0.21204 -0.71584 0.06893 0 0 0 -0.84959
VAL_174 0 -0.1778 -0.64521 -0.46599 0.03721 0 0 0 -1.25178
LEU_175 0 -0.11694 -0.07685 0.24309 0.03678 0 0 0 0.08608
LYS_176 0 -0.05546 0.02812 -0.8715 0.06947 0 0 0 -0.82937
ASN_177 0 -0.16276 0.00232 -0.07783 0.03512 0 0 0 -0.20315
LEU_178 0 -0.25121 -0.16158 -0.39148 0.0331 0 0 0 -0.77117
HIS_D_179 0 -0.02588 -0.07671 -0.06774 0.04762 0 0 0 -0.1227
LYS_180 0 -0.0542 -0.02337 -0.8715 0.07068 0 0 0 -0.87839
ASN_181 0 -0.21825 0.07122 0.12528 0.0305 0 0 0 0.00876
ASP_182 0.00223 0.4895 0.04004 0.08318 0.04814 0 0 0 0.6631
ARG_183 0 0.04047 0.08598 -0.55583 0.07134 0 0 0 -0.35804
SER_184 0 -0.04922 -0.01002 -0.18312 0.04409 0 0 0 -0.19828
GLY_185 0 -0.03071 -0.05971 -0.09146 0.04277 0 0 0 -0.13911
LYS_186 0 -0.05476 -0.01709 -1.04927 0.07134 0 0 0 -1.04979
ASP_187 0 -0.03565 -0.00708 -0.56986 0.07005 0 0 0 -0.54254
ASN_188 0 -0.02526 -0.02204 -0.01232 0.02982 0 0 0 -0.02978
ILE_189 0.02792 0.50229 0.61267 0.34575 0.06921 0 0 0 1.55784
HIS_190 0 -0.02833 -0.13401 0.159 0.06947 0 0 0 0.06613
ASP_191 0 -0.2505 -0.31213 -0.42964 0.03503 0 0 0 -0.95724
VAL_192 0 -0.1889 0.37883 -0.35242 0.03686 0 0 0 -0.12562
ASP_193 0 -0.20504 -0.21043 -0.37876 0.0429 0 0 0 -0.75133
ASN_194 0 -0.10175 -0.09937 -0.36221 0.06899 0 0 0 -0.49434
HIS_D_195 0 -0.17296 0.0639 -0.19493 0.04376 0 0 0 -0.26023
LEU_196 0 0.12302 -0.36621 -0.50394 0.03741 0 0 0 -0.70972
GLN_197 0 0.10397 0.12982 -0.55896 0.06894 0 0 0 -0.25623
ASN_198 0 -0.05205 -0.17362 -0.28327 0.06909 0 0 0 -0.43985
VAL_199 0 -0.16387 -0.56247 -0.35242 0.03832 0 0 0 -1.04043
ILE_200 0 -0.1707 -0.1572 0.47679 0.04318 0 0 0 0.19206
GLU_201 0 -0.06377 -0.10525 -0.71584 0.06921 0 0 0 -0.81565
ASP_202 0 -0.19664 0.36288 0.08318 0.03561 0 0 0 0.28505
ILE_203 0 0.56899 -0.79194 -0.54513 0.04522 0 0 0 -0.72286
HIS_D_204 0 -0.0325 0.2431 -0.02241 0.06902 0 0 0 0.25721
ASP_205 0 -0.00439 -0.17117 -0.42964 0.06919 0 0 0 -0.53601
PHE_206 0 0.22768 -0.2228 -0.4994 0.04496 0 0 0 -0.44956
MET_207 0 0.34033 -0.05248 -0.13184 0.04435 0 0 0 0.20036
GLN_208 0 -0.05906 0.1267 -0.55896 0.06894 0 0 0 -0.42239
ALA_209 0 -0.18885 0.13463 0.13638 0.04 0 0 0 0.12217
ALA_210 0 0.04274 0.00278 -0.11236 0.03519 0 0 0 -0.03165
ALA_211 0 -0.23434 0.02556 0.16717 0.03459 0 0 0 -0.00702
ALA_212 0 -0.05453 0.00695 0.28428 0.04015 0 0 0 0.27684
ALA_213 0 0.15877 -0.04921 0.07904 0.03598 0 0 0 0.22458
ALA_214 0 -0.11286 -0.04464 0.07904 0.02992 0 0 0 -0.04853
ASN_215 0 0.02088 0.06089 -0.36221 0.07034 0 0 0 -0.21011
CYS_216 0 -0.04869 -0.01597 1.70525 0.07025 0 0 0 1.71084
ARG_217 0 0.10422 0.26361 -0.33465 0.06902 0 0 0 0.10219
LYS:CtermProteinFull_218 0 -0.05904 -0.00026 -1.10762 0.07134 0 0 0 -1.09558
#END_POSE_ENERGIES_TABLE ./minmover_pdb/pose_50.pdb
