# Supplementary material for: Selection of a promiscuous minimalist cAMP phosphodiesterase from a library of de novo designed proteins
Source: Nat Chem. 2024 May 3;16(7):1200–8. doi: 10.1038/s41557-024-01490-4 (PMC11230910; doi:10.1038/s41557-024-01490-4)
Supplement: Supplementary file 3 — MD input files, scripts and final structures derived from MD, AlphaFold2, EMSfold and MultiSFold. [file 41557_2024_1490_MOESM3_ESM.zip › Computational_Data/4_MultiSFold/campase/pose_51.pdb]

ATOM      1  N   MET A   1      14.999  -7.930  -0.838  1.00  0.00           N  
ATOM      2  CA  MET A   1      13.940  -6.997  -1.273  1.00  0.00           C  
ATOM      3  C   MET A   1      12.590  -7.687  -1.322  1.00  0.00           C  
ATOM      4  O   MET A   1      11.725  -7.234  -0.603  1.00  0.00           O  
ATOM      5  CB  MET A   1      14.272  -6.407  -2.642  1.00  0.00           C  
ATOM      6  CEN MET A   1      14.749  -4.920  -3.441  1.00  0.00           X  
ATOM      7  H   MET A   1      15.775  -8.121  -1.439  1.00  0.00           H  
ATOM      8  N   TYR A   2      12.434  -8.810  -2.033  1.00  0.00           N  
ATOM      9  CA  TYR A   2      11.121  -9.452  -2.219  1.00  0.00           C  
ATOM     10  C   TYR A   2      10.240  -9.600  -0.960  1.00  0.00           C  
ATOM     11  O   TYR A   2       9.048  -9.373  -1.063  1.00  0.00           O  
ATOM     12  CB  TYR A   2      11.331 -10.836  -2.838  1.00  0.00           C  
ATOM     13  CEN TYR A   2      11.301 -11.633  -4.398  1.00  0.00           X  
ATOM     14  H   TYR A   2      13.139  -9.098  -2.695  1.00  0.00           H  
ATOM     15  N   GLY A   3      10.799  -9.936   0.214  1.00  0.00           N  
ATOM     16  CA  GLY A   3      10.021 -10.080   1.461  1.00  0.00           C  
ATOM     17  C   GLY A   3       9.318  -8.787   1.888  1.00  0.00           C  
ATOM     18  O   GLY A   3       8.156  -8.837   2.248  1.00  0.00           O  
ATOM     19  CEN GLY A   3      10.020 -10.080   1.461  1.00  0.00           X  
ATOM     20  H   GLY A   3      11.783 -10.159   0.240  1.00  0.00           H  
ATOM     21  N   LYS A   4       9.977  -7.631   1.693  1.00  0.00           N  
ATOM     22  CA  LYS A   4       9.447  -6.300   2.068  1.00  0.00           C  
ATOM     23  C   LYS A   4       8.338  -5.785   1.145  1.00  0.00           C  
ATOM     24  O   LYS A   4       7.467  -5.043   1.558  1.00  0.00           O  
ATOM     25  CB  LYS A   4      10.584  -5.278   2.103  1.00  0.00           C  
ATOM     26  CEN LYS A   4      11.940  -4.117   3.240  1.00  0.00           X  
ATOM     27  H   LYS A   4      10.920  -7.674   1.335  1.00  0.00           H  
ATOM     28  N   LEU A   5       8.430  -6.135  -0.134  1.00  0.00           N  
ATOM     29  CA  LEU A   5       7.408  -5.876  -1.133  1.00  0.00           C  
ATOM     30  C   LEU A   5       6.125  -6.668  -0.861  1.00  0.00           C  
ATOM     31  O   LEU A   5       5.035  -6.122  -0.972  1.00  0.00           O  
ATOM     32  CB  LEU A   5       7.952  -6.204  -2.529  1.00  0.00           C  
ATOM     33  CEN LEU A   5       8.457  -5.324  -3.688  1.00  0.00           X  
ATOM     34  H   LEU A   5       9.229  -6.691  -0.406  1.00  0.00           H  
ATOM     35  N   ASN A   6       6.257  -7.947  -0.499  1.00  0.00           N  
ATOM     36  CA  ASN A   6       5.098  -8.774  -0.190  1.00  0.00           C  
ATOM     37  C   ASN A   6       4.325  -8.177   0.990  1.00  0.00           C  
ATOM     38  O   ASN A   6       3.107  -8.094   0.916  1.00  0.00           O  
ATOM     39  CB  ASN A   6       5.496 -10.209   0.102  1.00  0.00           C  
ATOM     40  CEN ASN A   6       5.600 -11.114  -0.420  1.00  0.00           X  
ATOM     41  H   ASN A   6       7.167  -8.298  -0.241  1.00  0.00           H  
ATOM     42  N   ASP A   7       5.045  -7.682   2.004  1.00  0.00           N  
ATOM     43  CA  ASP A   7       4.445  -7.125   3.222  1.00  0.00           C  
ATOM     44  C   ASP A   7       3.672  -5.832   2.893  1.00  0.00           C  
ATOM     45  O   ASP A   7       2.541  -5.656   3.328  1.00  0.00           O  
ATOM     46  CB  ASP A   7       5.520  -6.852   4.277  1.00  0.00           C  
ATOM     47  CEN ASP A   7       5.929  -7.276   5.108  1.00  0.00           X  
ATOM     48  H   ASP A   7       6.049  -7.779   1.987  1.00  0.00           H  
ATOM     49  N   LEU A   8       4.218  -4.992   2.004  1.00  0.00           N  
ATOM     50  CA  LEU A   8       3.569  -3.760   1.553  1.00  0.00           C  
ATOM     51  C   LEU A   8       2.289  -4.002   0.732  1.00  0.00           C  
ATOM     52  O   LEU A   8       1.305  -3.274   0.867  1.00  0.00           O  
ATOM     53  CB  LEU A   8       4.566  -2.931   0.734  1.00  0.00           C  
ATOM     54  CEN LEU A   8       5.403  -1.680   1.062  1.00  0.00           X  
ATOM     55  H   LEU A   8       5.179  -5.150   1.737  1.00  0.00           H  
ATOM     56  N   LEU A   9       2.306  -5.000  -0.156  1.00  0.00           N  
ATOM     57  CA  LEU A   9       1.134  -5.363  -0.955  1.00  0.00           C  
ATOM     58  C   LEU A   9      -0.026  -5.815  -0.053  1.00  0.00           C  
ATOM     59  O   LEU A   9      -1.181  -5.495  -0.332  1.00  0.00           O  
ATOM     60  CB  LEU A   9       1.498  -6.465  -1.958  1.00  0.00           C  
ATOM     61  CEN LEU A   9       1.756  -6.454  -3.476  1.00  0.00           X  
ATOM     62  H   LEU A   9       3.149  -5.547  -0.242  1.00  0.00           H  
ATOM     63  N   GLU A  10       0.286  -6.529   1.028  1.00  0.00           N  
ATOM     64  CA  GLU A  10      -0.695  -7.005   2.007  1.00  0.00           C  
ATOM     65  C   GLU A  10      -1.367  -5.836   2.738  1.00  0.00           C  
ATOM     66  O   GLU A  10      -2.594  -5.824   2.875  1.00  0.00           O  
ATOM     67  CB  GLU A  10      -0.030  -7.943   3.016  1.00  0.00           C  
ATOM     68  CEN GLU A  10       0.322  -9.521   3.557  1.00  0.00           X  
ATOM     69  H   GLU A  10       1.260  -6.690   1.238  1.00  0.00           H  
ATOM     70  N   ASP A  11      -0.591  -4.826   3.130  1.00  0.00           N  
ATOM     71  CA  ASP A  11      -1.090  -3.644   3.829  1.00  0.00           C  
ATOM     72  C   ASP A  11      -2.004  -2.812   2.926  1.00  0.00           C  
ATOM     73  O   ASP A  11      -3.076  -2.384   3.356  1.00  0.00           O  
ATOM     74  CB  ASP A  11       0.075  -2.788   4.332  1.00  0.00           C  
ATOM     75  CEN ASP A  11       0.618  -2.621   5.178  1.00  0.00           X  
ATOM     76  H   ASP A  11       0.409  -4.918   3.026  1.00  0.00           H  
ATOM     77  N   LEU A  12      -1.643  -2.651   1.650  1.00  0.00           N  
ATOM     78  CA  LEU A  12      -2.448  -1.907   0.680  1.00  0.00           C  
ATOM     79  C   LEU A  12      -3.844  -2.521   0.482  1.00  0.00           C  
ATOM     80  O   LEU A  12      -4.859  -1.820   0.550  1.00  0.00           O  
ATOM     81  CB  LEU A  12      -1.707  -1.835  -0.661  1.00  0.00           C  
ATOM     82  CEN LEU A  12      -0.916  -0.712  -1.359  1.00  0.00           X  
ATOM     83  H   LEU A  12      -0.748  -3.020   1.365  1.00  0.00           H  
ATOM     84  N   GLN A  13      -3.920  -3.843   0.308  1.00  0.00           N  
ATOM     85  CA  GLN A  13      -5.192  -4.564   0.203  1.00  0.00           C  
ATOM     86  C   GLN A  13      -6.064  -4.405   1.453  1.00  0.00           C  
ATOM     87  O   GLN A  13      -7.277  -4.184   1.336  1.00  0.00           O  
ATOM     88  CB  GLN A  13      -4.934  -6.052  -0.050  1.00  0.00           C  
ATOM     89  CEN GLN A  13      -4.876  -7.294  -1.275  1.00  0.00           X  
ATOM     90  H   GLN A  13      -3.060  -4.373   0.313  1.00  0.00           H  
ATOM     91  N   GLU A  14      -5.495  -4.499   2.656  1.00  0.00           N  
ATOM     92  CA  GLU A  14      -6.273  -4.341   3.888  1.00  0.00           C  
ATOM     93  C   GLU A  14      -6.816  -2.910   4.024  1.00  0.00           C  
ATOM     94  O   GLU A  14      -8.002  -2.745   4.339  1.00  0.00           O  
ATOM     95  CB  GLU A  14      -5.420  -4.700   5.107  1.00  0.00           C  
ATOM     96  CEN GLU A  14      -4.953  -5.818   6.305  1.00  0.00           X  
ATOM     97  H   GLU A  14      -4.511  -4.714   2.722  1.00  0.00           H  
ATOM     98  N   VAL A  15      -6.036  -1.878   3.678  1.00  0.00           N  
ATOM     99  CA  VAL A  15      -6.518  -0.484   3.726  1.00  0.00           C  
ATOM    100  C   VAL A  15      -7.656  -0.246   2.747  1.00  0.00           C  
ATOM    101  O   VAL A  15      -8.641   0.393   3.124  1.00  0.00           O  
ATOM    102  CB  VAL A  15      -5.390   0.519   3.421  1.00  0.00           C  
ATOM    103  CEN VAL A  15      -4.984   1.000   3.702  1.00  0.00           X  
ATOM    104  H   VAL A  15      -5.091  -2.065   3.374  1.00  0.00           H  
ATOM    105  N   LEU A  16      -7.577  -0.793   1.530  1.00  0.00           N  
ATOM    106  CA  LEU A  16      -8.626  -0.619   0.513  1.00  0.00           C  
ATOM    107  C   LEU A  16      -9.934  -1.281   0.943  1.00  0.00           C  
ATOM    108  O   LEU A  16     -11.026  -0.716   0.848  1.00  0.00           O  
ATOM    109  CB  LEU A  16      -8.162  -1.189  -0.833  1.00  0.00           C  
ATOM    110  CEN LEU A  16      -7.667  -0.529  -2.134  1.00  0.00           X  
ATOM    111  H   LEU A  16      -6.764  -1.350   1.305  1.00  0.00           H  
ATOM    112  N   LYS A  17      -9.825  -2.493   1.482  1.00  0.00           N  
ATOM    113  CA  LYS A  17     -10.979  -3.264   1.932  1.00  0.00           C  
ATOM    114  C   LYS A  17     -11.702  -2.590   3.100  1.00  0.00           C  
ATOM    115  O   LYS A  17     -12.933  -2.551   3.107  1.00  0.00           O  
ATOM    116  CB  LYS A  17     -10.546  -4.676   2.330  1.00  0.00           C  
ATOM    117  CEN LYS A  17     -10.441  -6.736   1.861  1.00  0.00           X  
ATOM    118  H   LYS A  17      -8.904  -2.900   1.523  1.00  0.00           H  
ATOM    119  N   ASN A  18     -10.975  -2.067   4.084  1.00  0.00           N  
ATOM    120  CA  ASN A  18     -11.563  -1.407   5.247  1.00  0.00           C  
ATOM    121  C   ASN A  18     -12.203  -0.064   4.885  1.00  0.00           C  
ATOM    122  O   ASN A  18     -13.343   0.181   5.282  1.00  0.00           O  
ATOM    123  CB  ASN A  18     -10.533  -1.214   6.345  1.00  0.00           C  
ATOM    124  CEN ASN A  18     -10.188  -1.727   7.192  1.00  0.00           X  
ATOM    125  H   ASN A  18      -9.967  -2.107   4.005  1.00  0.00           H  
ATOM    126  N   LEU A  19     -11.549   0.752   4.060  1.00  0.00           N  
ATOM    127  CA  LEU A  19     -12.071   2.047   3.622  1.00  0.00           C  
ATOM    128  C   LEU A  19     -13.355   1.886   2.808  1.00  0.00           C  
ATOM    129  O   LEU A  19     -14.342   2.573   3.076  1.00  0.00           O  
ATOM    130  CB  LEU A  19     -11.011   2.794   2.802  1.00  0.00           C  
ATOM    131  CEN LEU A  19     -10.079   3.976   3.128  1.00  0.00           X  
ATOM    132  H   LEU A  19     -10.658   0.454   3.689  1.00  0.00           H  
ATOM    133  N   HIS A  20     -13.392   0.898   1.912  1.00  0.00           N  
ATOM    134  CA  HIS A  20     -14.586   0.578   1.128  1.00  0.00           C  
ATOM    135  C   HIS A  20     -15.744   0.045   1.988  1.00  0.00           C  
ATOM    136  O   HIS A  20     -16.866   0.546   1.896  1.00  0.00           O  
ATOM    137  CB  HIS A  20     -14.241  -0.443   0.039  1.00  0.00           C  
ATOM    138  CEN HIS A  20     -13.869  -0.445  -1.337  1.00  0.00           X  
ATOM    139  H   HIS A  20     -12.526   0.432   1.685  1.00  0.00           H  
ATOM    140  N   LYS A  21     -15.504  -0.960   2.845  1.00  0.00           N  
ATOM    141  CA  LYS A  21     -16.565  -1.586   3.668  1.00  0.00           C  
ATOM    142  C   LYS A  21     -17.176  -0.617   4.681  1.00  0.00           C  
ATOM    143  O   LYS A  21     -18.369  -0.717   4.967  1.00  0.00           O  
ATOM    144  CB  LYS A  21     -16.016  -2.810   4.402  1.00  0.00           C  
ATOM    145  CEN LYS A  21     -15.872  -4.916   4.554  1.00  0.00           X  
ATOM    146  H   LYS A  21     -14.551  -1.287   2.924  1.00  0.00           H  
ATOM    147  N   ASN A  22     -16.375   0.291   5.234  1.00  0.00           N  
ATOM    148  CA  ASN A  22     -16.807   1.244   6.252  1.00  0.00           C  
ATOM    149  C   ASN A  22     -17.733   2.355   5.705  1.00  0.00           C  
ATOM    150  O   ASN A  22     -18.601   2.840   6.436  1.00  0.00           O  
ATOM    151  CB  ASN A  22     -15.605   1.864   6.941  1.00  0.00           C  
ATOM    152  CEN ASN A  22     -15.001   1.677   7.778  1.00  0.00           X  
ATOM    153  H   ASN A  22     -15.400   0.291   4.969  1.00  0.00           H  
ATOM    154  N   ASP A  23     -17.639   2.701   4.410  1.00  0.00           N  
ATOM    155  CA  ASP A  23     -18.349   3.828   3.785  1.00  0.00           C  
ATOM    156  C   ASP A  23     -19.873   3.616   3.693  1.00  0.00           C  
ATOM    157  O   ASP A  23     -20.451   3.390   2.627  1.00  0.00           O  
ATOM    158  CB  ASP A  23     -17.781   4.088   2.388  1.00  0.00           C  
ATOM    159  CEN ASP A  23     -17.107   4.687   1.914  1.00  0.00           X  
ATOM    160  H   ASP A  23     -16.996   2.188   3.824  1.00  0.00           H  
ATOM    161  N   ARG A  24     -20.575   3.742   4.823  1.00  0.00           N  
ATOM    162  CA  ARG A  24     -22.046   3.650   4.825  1.00  0.00           C  
ATOM    163  C   ARG A  24     -22.784   4.983   4.875  1.00  0.00           C  
ATOM    164  O   ARG A  24     -24.003   4.965   4.739  1.00  0.00           O  
ATOM    165  CB  ARG A  24     -22.537   2.739   5.940  1.00  0.00           C  
ATOM    166  CEN ARG A  24     -23.312   0.707   7.132  1.00  0.00           X  
ATOM    167  H   ARG A  24     -20.059   4.000   5.651  1.00  0.00           H  
ATOM    168  N   SER A  25     -22.105   6.121   5.045  1.00  0.00           N  
ATOM    169  CA  SER A  25     -22.808   7.414   5.152  1.00  0.00           C  
ATOM    170  C   SER A  25     -22.284   8.568   4.273  1.00  0.00           C  
ATOM    171  O   SER A  25     -22.769   9.688   4.431  1.00  0.00           O  
ATOM    172  CB  SER A  25     -22.788   7.853   6.603  1.00  0.00           C  
ATOM    173  CEN SER A  25     -22.601   7.930   7.108  1.00  0.00           X  
ATOM    174  H   SER A  25     -21.132   6.062   5.309  1.00  0.00           H  
ATOM    175  N   GLY A  26     -21.340   8.359   3.347  1.00  0.00           N  
ATOM    176  CA  GLY A  26     -20.769   9.480   2.573  1.00  0.00           C  
ATOM    177  C   GLY A  26     -20.228   9.116   1.191  1.00  0.00           C  
ATOM    178  O   GLY A  26     -19.014   9.122   1.003  1.00  0.00           O  
ATOM    179  CEN GLY A  26     -20.769   9.480   2.573  1.00  0.00           X  
ATOM    180  H   GLY A  26     -20.918   7.445   3.245  1.00  0.00           H  
ATOM    181  N   LYS A  27     -21.133   8.791   0.258  1.00  0.00           N  
ATOM    182  CA  LYS A  27     -20.867   8.343  -1.125  1.00  0.00           C  
ATOM    183  C   LYS A  27     -19.783   9.107  -1.880  1.00  0.00           C  
ATOM    184  O   LYS A  27     -19.047   8.499  -2.645  1.00  0.00           O  
ATOM    185  CB  LYS A  27     -22.162   8.404  -1.936  1.00  0.00           C  
ATOM    186  CEN LYS A  27     -23.808   7.390  -2.796  1.00  0.00           X  
ATOM    187  H   LYS A  27     -22.091   8.720   0.573  1.00  0.00           H  
ATOM    188  N   ASP A  28     -19.685  10.417  -1.675  1.00  0.00           N  
ATOM    189  CA  ASP A  28     -18.658  11.201  -2.365  1.00  0.00           C  
ATOM    190  C   ASP A  28     -17.237  10.785  -1.952  1.00  0.00           C  
ATOM    191  O   ASP A  28     -16.341  10.741  -2.787  1.00  0.00           O  
ATOM    192  CB  ASP A  28     -18.864  12.694  -2.094  1.00  0.00           C  
ATOM    193  CEN ASP A  28     -19.286  13.517  -2.520  1.00  0.00           X  
ATOM    194  H   ASP A  28     -20.499  10.908  -1.337  1.00  0.00           H  
ATOM    195  N   ASN A  29     -17.035  10.363  -0.700  1.00  0.00           N  
ATOM    196  CA  ASN A  29     -15.692  10.007  -0.231  1.00  0.00           C  
ATOM    197  C   ASN A  29     -15.288   8.570  -0.597  1.00  0.00           C  
ATOM    198  O   ASN A  29     -14.100   8.293  -0.752  1.00  0.00           O  
ATOM    199  CB  ASN A  29     -15.574  10.209   1.269  1.00  0.00           C  
ATOM    200  CEN ASN A  29     -15.284  10.966   1.935  1.00  0.00           X  
ATOM    201  H   ASN A  29     -17.806  10.394  -0.046  1.00  0.00           H  
ATOM    202  N   ILE A  30     -16.247   7.646  -0.707  1.00  0.00           N  
ATOM    203  CA  ILE A  30     -15.964   6.264  -1.130  1.00  0.00           C  
ATOM    204  C   ILE A  30     -15.366   6.252  -2.533  1.00  0.00           C  
ATOM    205  O   ILE A  30     -14.440   5.486  -2.765  1.00  0.00           O  
ATOM    206  CB  ILE A  30     -17.228   5.386  -1.111  1.00  0.00           C  
ATOM    207  CEN ILE A  30     -17.864   4.749  -0.495  1.00  0.00           X  
ATOM    208  H   ILE A  30     -17.207   7.930  -0.579  1.00  0.00           H  
ATOM    209  N   HIS A  31     -15.826   7.117  -3.445  1.00  0.00           N  
ATOM    210  CA  HIS A  31     -15.281   7.163  -4.802  1.00  0.00           C  
ATOM    211  C   HIS A  31     -13.813   7.598  -4.812  1.00  0.00           C  
ATOM    212  O   HIS A  31     -13.006   6.993  -5.513  1.00  0.00           O  
ATOM    213  CB  HIS A  31     -16.109   8.105  -5.681  1.00  0.00           C  
ATOM    214  CEN HIS A  31     -17.190   8.022  -6.606  1.00  0.00           X  
ATOM    215  H   HIS A  31     -16.525   7.799  -3.185  1.00  0.00           H  
ATOM    216  N   ASP A  32     -13.449   8.594  -4.000  1.00  0.00           N  
ATOM    217  CA  ASP A  32     -12.074   9.099  -3.953  1.00  0.00           C  
ATOM    218  C   ASP A  32     -11.085   8.019  -3.492  1.00  0.00           C  
ATOM    219  O   ASP A  32     -10.008   7.883  -4.068  1.00  0.00           O  
ATOM    220  CB  ASP A  32     -11.988  10.317  -3.031  1.00  0.00           C  
ATOM    221  CEN ASP A  32     -11.989  11.334  -3.073  1.00  0.00           X  
ATOM    222  H   ASP A  32     -14.158   9.087  -3.479  1.00  0.00           H  
ATOM    223  N   VAL A  33     -11.466   7.209  -2.500  1.00  0.00           N  
ATOM    224  CA  VAL A  33     -10.605   6.153  -1.935  1.00  0.00           C  
ATOM    225  C   VAL A  33     -10.318   5.067  -2.974  1.00  0.00           C  
ATOM    226  O   VAL A  33      -9.198   4.581  -3.027  1.00  0.00           O  
ATOM    227  CB  VAL A  33     -11.242   5.503  -0.692  1.00  0.00           C  
ATOM    228  CEN VAL A  33     -11.190   5.448  -0.007  1.00  0.00           X  
ATOM    229  H   VAL A  33     -12.411   7.302  -2.153  1.00  0.00           H  
ATOM    230  N   ASP A  34     -11.297   4.700  -3.805  1.00  0.00           N  
ATOM    231  CA  ASP A  34     -11.149   3.717  -4.885  1.00  0.00           C  
ATOM    232  C   ASP A  34     -10.110   4.184  -5.911  1.00  0.00           C  
ATOM    233  O   ASP A  34      -9.224   3.412  -6.273  1.00  0.00           O  
ATOM    234  CB  ASP A  34     -12.494   3.466  -5.573  1.00  0.00           C  
ATOM    235  CEN ASP A  34     -13.268   2.805  -5.565  1.00  0.00           X  
ATOM    236  H   ASP A  34     -12.210   5.119  -3.682  1.00  0.00           H  
ATOM    237  N   ASN A  35     -10.136   5.464  -6.288  1.00  0.00           N  
ATOM    238  CA  ASN A  35      -9.159   6.047  -7.212  1.00  0.00           C  
ATOM    239  C   ASN A  35      -7.740   6.018  -6.633  1.00  0.00           C  
ATOM    240  O   ASN A  35      -6.787   5.681  -7.333  1.00  0.00           O  
ATOM    241  CB  ASN A  35      -9.540   7.466  -7.591  1.00  0.00           C  
ATOM    242  CEN ASN A  35     -10.083   7.956  -8.343  1.00  0.00           X  
ATOM    243  H   ASN A  35     -10.875   6.054  -5.931  1.00  0.00           H  
ATOM    244  N   HIS A  36      -7.581   6.363  -5.353  1.00  0.00           N  
ATOM    245  CA  HIS A  36      -6.270   6.337  -4.711  1.00  0.00           C  
ATOM    246  C   HIS A  36      -5.693   4.918  -4.672  1.00  0.00           C  
ATOM    247  O   HIS A  36      -4.520   4.722  -4.983  1.00  0.00           O  
ATOM    248  CB  HIS A  36      -6.357   6.907  -3.291  1.00  0.00           C  
ATOM    249  CEN HIS A  36      -6.151   8.153  -2.631  1.00  0.00           X  
ATOM    250  H   HIS A  36      -8.383   6.669  -4.818  1.00  0.00           H  
ATOM    251  N   LEU A  37      -6.522   3.916  -4.382  1.00  0.00           N  
ATOM    252  CA  LEU A  37      -6.120   2.514  -4.364  1.00  0.00           C  
ATOM    253  C   LEU A  37      -5.657   2.014  -5.745  1.00  0.00           C  
ATOM    254  O   LEU A  37      -4.596   1.401  -5.839  1.00  0.00           O  
ATOM    255  CB  LEU A  37      -7.281   1.653  -3.850  1.00  0.00           C  
ATOM    256  CEN LEU A  37      -7.559   0.975  -2.495  1.00  0.00           X  
ATOM    257  H   LEU A  37      -7.473   4.139  -4.132  1.00  0.00           H  
ATOM    258  N   GLN A  38      -6.383   2.330  -6.824  1.00  0.00           N  
ATOM    259  CA  GLN A  38      -5.985   1.952  -8.186  1.00  0.00           C  
ATOM    260  C   GLN A  38      -4.633   2.565  -8.572  1.00  0.00           C  
ATOM    261  O   GLN A  38      -3.771   1.844  -9.071  1.00  0.00           O  
ATOM    262  CB  GLN A  38      -7.052   2.386  -9.193  1.00  0.00           C  
ATOM    263  CEN GLN A  38      -8.405   1.841 -10.152  1.00  0.00           X  
ATOM    264  H   GLN A  38      -7.206   2.903  -6.706  1.00  0.00           H  
ATOM    265  N   ASN A  39      -4.407   3.849  -8.269  1.00  0.00           N  
ATOM    266  CA  ASN A  39      -3.130   4.507  -8.575  1.00  0.00           C  
ATOM    267  C   ASN A  39      -1.960   3.854  -7.815  1.00  0.00           C  
ATOM    268  O   ASN A  39      -0.921   3.587  -8.407  1.00  0.00           O  
ATOM    269  CB  ASN A  39      -3.190   5.992  -8.270  1.00  0.00           C  
ATOM    270  CEN ASN A  39      -3.416   6.885  -8.773  1.00  0.00           X  
ATOM    271  H   ASN A  39      -5.159   4.401  -7.888  1.00  0.00           H  
ATOM    272  N   VAL A  40      -2.160   3.495  -6.541  1.00  0.00           N  
ATOM    273  CA  VAL A  40      -1.136   2.812  -5.723  1.00  0.00           C  
ATOM    274  C   VAL A  40      -0.777   1.438  -6.311  1.00  0.00           C  
ATOM    275  O   VAL A  40       0.398   1.082  -6.393  1.00  0.00           O  
ATOM    276  CB  VAL A  40      -1.603   2.626  -4.267  1.00  0.00           C  
ATOM    277  CEN VAL A  40      -1.501   2.841  -3.620  1.00  0.00           X  
ATOM    278  H   VAL A  40      -3.039   3.746  -6.109  1.00  0.00           H  
ATOM    279  N   ILE A  41      -1.769   0.652  -6.746  1.00  0.00           N  
ATOM    280  CA  ILE A  41      -1.522  -0.666  -7.361  1.00  0.00           C  
ATOM    281  C   ILE A  41      -0.683  -0.537  -8.636  1.00  0.00           C  
ATOM    282  O   ILE A  41       0.274  -1.301  -8.814  1.00  0.00           O  
ATOM    283  CB  ILE A  41      -2.837  -1.390  -7.699  1.00  0.00           C  
ATOM    284  CEN ILE A  41      -3.624  -2.039  -7.313  1.00  0.00           X  
ATOM    285  H   ILE A  41      -2.713   1.006  -6.707  1.00  0.00           H  
ATOM    286  N   GLU A  42      -1.036   0.394  -9.520  1.00  0.00           N  
ATOM    287  CA  GLU A  42      -0.308   0.629 -10.769  1.00  0.00           C  
ATOM    288  C   GLU A  42       1.156   0.995 -10.495  1.00  0.00           C  
ATOM    289  O   GLU A  42       2.058   0.415 -11.101  1.00  0.00           O  
ATOM    290  CB  GLU A  42      -0.985   1.734 -11.583  1.00  0.00           C  
ATOM    291  CEN GLU A  42      -2.021   2.211 -12.848  1.00  0.00           X  
ATOM    292  H   GLU A  42      -1.809   1.010  -9.303  1.00  0.00           H  
ATOM    293  N   ASP A  43       1.411   1.847  -9.504  1.00  0.00           N  
ATOM    294  CA  ASP A  43       2.761   2.272  -9.134  1.00  0.00           C  
ATOM    295  C   ASP A  43       3.608   1.119  -8.580  1.00  0.00           C  
ATOM    296  O   ASP A  43       4.761   0.940  -8.995  1.00  0.00           O  
ATOM    297  CB  ASP A  43       2.693   3.405  -8.107  1.00  0.00           C  
ATOM    298  CEN ASP A  43       2.730   4.422  -8.057  1.00  0.00           X  
ATOM    299  H   ASP A  43       0.634   2.321  -9.065  1.00  0.00           H  
ATOM    300  N   ILE A  44       3.041   0.269  -7.712  1.00  0.00           N  
ATOM    301  CA  ILE A  44       3.767  -0.883  -7.151  1.00  0.00           C  
ATOM    302  C   ILE A  44       4.149  -1.834  -8.278  1.00  0.00           C  
ATOM    303  O   ILE A  44       5.290  -2.295  -8.330  1.00  0.00           O  
ATOM    304  CB  ILE A  44       2.935  -1.642  -6.102  1.00  0.00           C  
ATOM    305  CEN ILE A  44       2.662  -1.695  -5.047  1.00  0.00           X  
ATOM    306  H   ILE A  44       2.067   0.405  -7.489  1.00  0.00           H  
ATOM    307  N   HIS A  45       3.234  -2.128  -9.203  1.00  0.00           N  
ATOM    308  CA  HIS A  45       3.507  -3.015 -10.326  1.00  0.00           C  
ATOM    309  C   HIS A  45       4.661  -2.525 -11.212  1.00  0.00           C  
ATOM    310  O   HIS A  45       5.582  -3.294 -11.513  1.00  0.00           O  
ATOM    311  CB  HIS A  45       2.243  -3.189 -11.174  1.00  0.00           C  
ATOM    312  CEN HIS A  45       1.151  -4.098 -11.280  1.00  0.00           X  
ATOM    313  H   HIS A  45       2.327  -1.685  -9.141  1.00  0.00           H  
ATOM    314  N   ASP A  46       4.678  -1.245 -11.556  1.00  0.00           N  
ATOM    315  CA  ASP A  46       5.728  -0.646 -12.378  1.00  0.00           C  
ATOM    316  C   ASP A  46       7.093  -0.697 -11.688  1.00  0.00           C  
ATOM    317  O   ASP A  46       8.103  -1.067 -12.308  1.00  0.00           O  
ATOM    318  CB  ASP A  46       5.371   0.803 -12.723  1.00  0.00           C  
ATOM    319  CEN ASP A  46       4.956   1.351 -13.474  1.00  0.00           X  
ATOM    320  H   ASP A  46       3.893  -0.665 -11.297  1.00  0.00           H  
ATOM    321  N   PHE A  47       7.140  -0.408 -10.385  1.00  0.00           N  
ATOM    322  CA  PHE A  47       8.379  -0.434  -9.615  1.00  0.00           C  
ATOM    323  C   PHE A  47       8.970  -1.851  -9.568  1.00  0.00           C  
ATOM    324  O   PHE A  47      10.176  -2.026  -9.766  1.00  0.00           O  
ATOM    325  CB  PHE A  47       8.134   0.086  -8.198  1.00  0.00           C  
ATOM    326  CEN PHE A  47       8.308   1.439  -7.382  1.00  0.00           X  
ATOM    327  H   PHE A  47       6.275  -0.189  -9.908  1.00  0.00           H  
ATOM    328  N   MET A  48       8.135  -2.876  -9.374  1.00  0.00           N  
ATOM    329  CA  MET A  48       8.555  -4.276  -9.329  1.00  0.00           C  
ATOM    330  C   MET A  48       9.140  -4.734 -10.664  1.00  0.00           C  
ATOM    331  O   MET A  48      10.183  -5.393 -10.687  1.00  0.00           O  
ATOM    332  CB  MET A  48       7.376  -5.165  -8.940  1.00  0.00           C  
ATOM    333  CEN MET A  48       6.748  -6.155  -7.634  1.00  0.00           X  
ATOM    334  H   MET A  48       7.155  -2.659  -9.260  1.00  0.00           H  
ATOM    335  N   GLN A  49       8.493  -4.385 -11.774  1.00  0.00           N  
ATOM    336  CA  GLN A  49       8.948  -4.753 -13.109  1.00  0.00           C  
ATOM    337  C   GLN A  49      10.324  -4.138 -13.406  1.00  0.00           C  
ATOM    338  O   GLN A  49      11.239  -4.845 -13.847  1.00  0.00           O  
ATOM    339  CB  GLN A  49       7.934  -4.300 -14.163  1.00  0.00           C  
ATOM    340  CEN GLN A  49       6.624  -4.824 -15.191  1.00  0.00           X  
ATOM    341  H   GLN A  49       7.626  -3.870 -11.687  1.00  0.00           H  
ATOM    342  N   ALA A  50      10.514  -2.862 -13.070  1.00  0.00           N  
ATOM    343  CA  ALA A  50      11.774  -2.153 -13.274  1.00  0.00           C  
ATOM    344  C   ALA A  50      12.924  -2.747 -12.441  1.00  0.00           C  
ATOM    345  O   ALA A  50      14.030  -2.933 -12.959  1.00  0.00           O  
ATOM    346  CB  ALA A  50      11.592  -0.677 -12.952  1.00  0.00           C  
ATOM    347  CEN ALA A  50      11.593  -0.678 -12.951  1.00  0.00           X  
ATOM    348  H   ALA A  50       9.740  -2.350 -12.671  1.00  0.00           H  
ATOM    349  N   ALA A  51      12.677  -3.117 -11.183  1.00  0.00           N  
ATOM    350  CA  ALA A  51      13.681  -3.725 -10.310  1.00  0.00           C  
ATOM    351  C   ALA A  51      14.092  -5.125 -10.797  1.00  0.00           C  
ATOM    352  O   ALA A  51      15.283  -5.457 -10.816  1.00  0.00           O  
ATOM    353  CB  ALA A  51      13.158  -3.791  -8.882  1.00  0.00           C  
ATOM    354  CEN ALA A  51      13.159  -3.791  -8.883  1.00  0.00           X  
ATOM    355  H   ALA A  51      11.767  -2.912 -10.793  1.00  0.00           H  
ATOM    356  N   ALA A  52      13.137  -5.934 -11.260  1.00  0.00           N  
ATOM    357  CA  ALA A  52      13.391  -7.282 -11.760  1.00  0.00           C  
ATOM    358  C   ALA A  52      14.230  -7.259 -13.051  1.00  0.00           C  
ATOM    359  O   ALA A  52      15.183  -8.034 -13.184  1.00  0.00           O  
ATOM    360  CB  ALA A  52      12.074  -8.010 -11.988  1.00  0.00           C  
ATOM    361  CEN ALA A  52      12.075  -8.010 -11.989  1.00  0.00           X  
ATOM    362  H   ALA A  52      12.187  -5.594 -11.265  1.00  0.00           H  
ATOM    363  N   ALA A  53      13.929  -6.344 -13.978  1.00  0.00           N  
ATOM    364  CA  ALA A  53      14.676  -6.206 -15.225  1.00  0.00           C  
ATOM    365  C   ALA A  53      16.101  -5.686 -14.971  1.00  0.00           C  
ATOM    366  O   ALA A  53      17.065  -6.255 -15.488  1.00  0.00           O  
ATOM    367  CB  ALA A  53      13.932  -5.285 -16.182  1.00  0.00           C  
ATOM    368  CEN ALA A  53      13.933  -5.286 -16.182  1.00  0.00           X  
ATOM    369  H   ALA A  53      13.159  -5.713 -13.811  1.00  0.00           H  
ATOM    370  N   ALA A  54      16.265  -4.683 -14.105  1.00  0.00           N  
ATOM    371  CA  ALA A  54      17.564  -4.087 -13.796  1.00  0.00           C  
ATOM    372  C   ALA A  54      18.510  -5.075 -13.090  1.00  0.00           C  
ATOM    373  O   ALA A  54      19.698  -5.145 -13.420  1.00  0.00           O  
ATOM    374  CB  ALA A  54      17.372  -2.838 -12.947  1.00  0.00           C  
ATOM    375  CEN ALA A  54      17.372  -2.839 -12.948  1.00  0.00           X  
ATOM    376  H   ALA A  54      15.441  -4.277 -13.681  1.00  0.00           H  
ATOM    377  N   ALA A  55      17.992  -5.888 -12.164  1.00  0.00           N  
ATOM    378  CA  ALA A  55      18.769  -6.916 -11.478  1.00  0.00           C  
ATOM    379  C   ALA A  55      19.139  -8.078 -12.422  1.00  0.00           C  
ATOM    380  O   ALA A  55      20.316  -8.439 -12.535  1.00  0.00           O  
ATOM    381  CB  ALA A  55      17.999  -7.430 -10.271  1.00  0.00           C  
ATOM    382  CEN ALA A  55      18.000  -7.430 -10.272  1.00  0.00           X  
ATOM    383  H   ALA A  55      17.023  -5.762 -11.910  1.00  0.00           H  
ATOM    384  N   ASN A  56      18.157  -8.636 -13.138  1.00  0.00           N  
ATOM    385  CA  ASN A  56      18.363  -9.785 -14.024  1.00  0.00           C  
ATOM    386  C   ASN A  56      19.259  -9.472 -15.229  1.00  0.00           C  
ATOM    387  O   ASN A  56      19.970 -10.370 -15.688  1.00  0.00           O  
ATOM    388  CB  ASN A  56      17.034 -10.338 -14.506  1.00  0.00           C  
ATOM    389  CEN ASN A  56      16.336 -11.064 -14.211  1.00  0.00           X  
ATOM    390  H   ASN A  56      17.224  -8.265 -13.042  1.00  0.00           H  
ATOM    391  N   CYS A  57      19.333  -8.216 -15.683  1.00  0.00           N  
ATOM    392  CA  CYS A  57      20.163  -7.826 -16.829  1.00  0.00           C  
ATOM    393  C   CYS A  57      21.598  -8.381 -16.757  1.00  0.00           C  
ATOM    394  O   CYS A  57      22.143  -8.787 -17.781  1.00  0.00           O  
ATOM    395  CB  CYS A  57      20.178  -6.302 -16.712  1.00  0.00           C  
ATOM    396  CEN CYS A  57      19.712  -5.593 -17.288  1.00  0.00           X  
ATOM    397  H   CYS A  57      18.698  -7.528 -15.306  1.00  0.00           H  
ATOM    398  N   ARG A  58      22.213  -8.502 -15.569  1.00  0.00           N  
ATOM    399  CA  ARG A  58      23.603  -8.992 -15.462  1.00  0.00           C  
ATOM    400  C   ARG A  58      23.848 -10.423 -15.939  1.00  0.00           C  
ATOM    401  O   ARG A  58      24.996 -10.734 -16.250  1.00  0.00           O  
ATOM    402  CB  ARG A  58      24.130  -8.821 -14.045  1.00  0.00           C  
ATOM    403  CEN ARG A  58      25.271  -7.836 -12.075  1.00  0.00           X  
ATOM    404  H   ARG A  58      21.701  -8.240 -14.740  1.00  0.00           H  
ATOM    405  N   LYS A  59      22.829 -11.278 -16.098  1.00  0.00           N  
ATOM    406  CA  LYS A  59      23.081 -12.696 -16.452  1.00  0.00           C  
ATOM    407  C   LYS A  59      23.883 -12.841 -17.753  1.00  0.00           C  
ATOM    408  O   LYS A  59      24.543 -13.857 -17.937  1.00  0.00           O  
ATOM    409  CB  LYS A  59      21.760 -13.456 -16.576  1.00  0.00           C  
ATOM    410  CEN LYS A  59      20.372 -14.822 -15.748  1.00  0.00           X  
ATOM    411  H   LYS A  59      21.894 -10.906 -16.199  1.00  0.00           H  
ATOM    412  N   GLY A  60      23.883 -11.822 -18.614  1.00  0.00           N  
ATOM    413  CA  GLY A  60      24.574 -11.808 -19.905  1.00  0.00           C  
ATOM    414  C   GLY A  60      26.025 -11.325 -19.903  1.00  0.00           C  
ATOM    415  O   GLY A  60      26.629 -11.332 -20.967  1.00  0.00           O  
ATOM    416  CEN GLY A  60      24.574 -11.808 -19.905  1.00  0.00           X  
ATOM    417  H   GLY A  60      23.279 -11.033 -18.421  1.00  0.00           H  
ATOM    418  N   SER A  61      26.614 -10.934 -18.764  1.00  0.00           N  
ATOM    419  CA  SER A  61      27.976 -10.368 -18.768  1.00  0.00           C  
ATOM    420  C   SER A  61      29.035 -11.341 -18.229  1.00  0.00           C  
ATOM    421  O   SER A  61      30.135 -10.922 -17.873  1.00  0.00           O  
ATOM    422  CB  SER A  61      27.998  -9.085 -17.961  1.00  0.00           C  
ATOM    423  CEN SER A  61      27.876  -8.731 -17.566  1.00  0.00           X  
ATOM    424  H   SER A  61      26.170 -11.150 -17.881  1.00  0.00           H  
ATOM    425  N   PRO A  62      28.761 -12.659 -18.166  1.00  0.00           N  
ATOM    426  CA  PRO A  62      29.700 -13.638 -17.638  1.00  0.00           C  
ATOM    427  C   PRO A  62      30.690 -14.006 -18.757  1.00  0.00           C  
ATOM    428  O   PRO A  62      30.535 -15.001 -19.455  1.00  0.00           O  
ATOM    429  CB  PRO A  62      28.824 -14.824 -17.200  1.00  0.00           C  
ATOM    430  CEN PRO A  62      27.487 -13.818 -17.822  1.00  0.00           X  
ATOM    431  N   GLY A  63      31.676 -13.139 -18.984  1.00  0.00           N  
ATOM    432  CA  GLY A  63      32.666 -13.290 -20.052  1.00  0.00           C  
ATOM    433  C   GLY A  63      34.052 -13.639 -19.532  1.00  0.00           C  
ATOM    434  O   GLY A  63      34.933 -12.791 -19.483  1.00  0.00           O  
ATOM    435  CEN GLY A  63      32.666 -13.290 -20.052  1.00  0.00           X  
ATOM    436  H   GLY A  63      31.664 -12.269 -18.471  1.00  0.00           H  
ATOM    437  N   SER A  64      34.270 -14.874 -19.099  1.00  0.00           N  
ATOM    438  CA  SER A  64      35.575 -15.258 -18.569  1.00  0.00           C  
ATOM    439  C   SER A  64      36.007 -16.522 -19.295  1.00  0.00           C  
ATOM    440  O   SER A  64      35.320 -17.537 -19.196  1.00  0.00           O  
ATOM    441  CB  SER A  64      35.517 -15.479 -17.069  1.00  0.00           C  
ATOM    442  CEN SER A  64      35.315 -15.617 -16.584  1.00  0.00           X  
ATOM    443  H   SER A  64      33.654 -15.609 -19.407  1.00  0.00           H  
ATOM    444  N   PRO A  65      37.099 -16.463 -20.077  1.00  0.00           N  
ATOM    445  CA  PRO A  65      37.556 -17.611 -20.829  1.00  0.00           C  
ATOM    446  C   PRO A  65      38.344 -18.500 -19.865  1.00  0.00           C  
ATOM    447  O   PRO A  65      38.944 -18.023 -18.904  1.00  0.00           O  
ATOM    448  CB  PRO A  65      38.423 -17.027 -21.957  1.00  0.00           C  
ATOM    449  CEN PRO A  65      38.023 -15.463 -21.196  1.00  0.00           X  
ATOM    450  N   ALA A  66      38.356 -19.807 -20.122  1.00  0.00           N  
ATOM    451  CA  ALA A  66      39.078 -20.719 -19.258  1.00  0.00           C  
ATOM    452  C   ALA A  66      40.547 -20.611 -19.675  1.00  0.00           C  
ATOM    453  O   ALA A  66      41.096 -21.459 -20.381  1.00  0.00           O  
ATOM    454  CB  ALA A  66      38.552 -22.143 -19.376  1.00  0.00           C  
ATOM    455  CEN ALA A  66      38.552 -22.142 -19.376  1.00  0.00           X  
ATOM    456  H   ALA A  66      38.075 -20.126 -21.040  1.00  0.00           H  
ATOM    457  N   GLY A  67      41.148 -19.479 -19.324  1.00  0.00           N  
ATOM    458  CA  GLY A  67      42.518 -19.161 -19.671  1.00  0.00           C  
ATOM    459  C   GLY A  67      43.426 -20.257 -19.140  1.00  0.00           C  
ATOM    460  O   GLY A  67      43.303 -20.671 -17.994  1.00  0.00           O  
ATOM    461  CEN GLY A  67      42.518 -19.161 -19.671  1.00  0.00           X  
ATOM    462  H   GLY A  67      40.635 -18.840 -18.733  1.00  0.00           H  
ATOM    463  N   SER A  68      44.306 -20.751 -20.004  1.00  0.00           N  
ATOM    464  CA  SER A  68      45.285 -21.803 -19.712  1.00  0.00           C  
ATOM    465  C   SER A  68      46.441 -21.654 -20.704  1.00  0.00           C  
ATOM    466  O   SER A  68      46.799 -22.621 -21.374  1.00  0.00           O  
ATOM    467  CB  SER A  68      44.654 -23.179 -19.807  1.00  0.00           C  
ATOM    468  CEN SER A  68      44.325 -23.576 -19.981  1.00  0.00           X  
ATOM    469  H   SER A  68      44.565 -20.120 -20.750  1.00  0.00           H  
ATOM    470  N   PRO A  69      47.024 -20.454 -20.858  1.00  0.00           N  
ATOM    471  CA  PRO A  69      48.099 -20.275 -21.816  1.00  0.00           C  
ATOM    472  C   PRO A  69      49.279 -21.143 -21.371  1.00  0.00           C  
ATOM    473  O   PRO A  69      49.548 -21.310 -20.180  1.00  0.00           O  
ATOM    474  CB  PRO A  69      48.414 -18.771 -21.777  1.00  0.00           C  
ATOM    475  CEN PRO A  69      47.135 -18.729 -20.533  1.00  0.00           X  
ATOM    476  N   THR A  70      49.967 -21.725 -22.341  1.00  0.00           N  
ATOM    477  CA  THR A  70      51.175 -22.510 -22.108  1.00  0.00           C  
ATOM    478  C   THR A  70      52.379 -21.640 -22.470  1.00  0.00           C  
ATOM    479  O   THR A  70      52.391 -20.991 -23.514  1.00  0.00           O  
ATOM    480  CB  THR A  70      51.200 -23.810 -22.933  1.00  0.00           C  
ATOM    481  CEN THR A  70      50.977 -24.330 -23.080  1.00  0.00           X  
ATOM    482  H   THR A  70      49.803 -21.442 -23.299  1.00  0.00           H  
ATOM    483  N   SER A  71      53.370 -21.593 -21.576  1.00  0.00           N  
ATOM    484  CA  SER A  71      54.607 -20.834 -21.745  1.00  0.00           C  
ATOM    485  C   SER A  71      55.515 -21.478 -22.789  1.00  0.00           C  
ATOM    486  O   SER A  71      55.759 -22.678 -22.693  1.00  0.00           O  
ATOM    487  CB  SER A  71      55.330 -20.717 -20.417  1.00  0.00           C  
ATOM    488  CEN SER A  71      55.512 -20.855 -19.924  1.00  0.00           X  
ATOM    489  H   SER A  71      53.267 -22.108 -20.714  1.00  0.00           H  
ATOM    490  N   THR A  72      56.081 -20.683 -23.700  1.00  0.00           N  
ATOM    491  CA  THR A  72      56.996 -21.188 -24.732  1.00  0.00           C  
ATOM    492  C   THR A  72      58.076 -20.143 -25.032  1.00  0.00           C  
ATOM    493  O   THR A  72      57.839 -19.187 -25.758  1.00  0.00           O  
ATOM    494  CB  THR A  72      56.255 -21.543 -26.034  1.00  0.00           C  
ATOM    495  CEN THR A  72      55.854 -21.848 -26.330  1.00  0.00           X  
ATOM    496  H   THR A  72      55.996 -19.683 -23.601  1.00  0.00           H  
ATOM    497  N   GLU A  73      59.219 -20.371 -24.388  1.00  0.00           N  
ATOM    498  CA  GLU A  73      60.497 -19.635 -24.372  1.00  0.00           C  
ATOM    499  C   GLU A  73      60.590 -18.099 -24.522  1.00  0.00           C  
ATOM    500  O   GLU A  73      60.177 -17.472 -25.491  1.00  0.00           O  
ATOM    501  CB  GLU A  73      61.375 -20.250 -25.463  1.00  0.00           C  
ATOM    502  CEN GLU A  73      62.570 -21.366 -25.943  1.00  0.00           X  
ATOM    503  H   GLU A  73      59.369 -21.351 -24.196  1.00  0.00           H  
ATOM    504  N   GLU A  74      61.238 -17.542 -23.491  1.00  0.00           N  
ATOM    505  CA  GLU A  74      61.572 -16.150 -23.201  1.00  0.00           C  
ATOM    506  C   GLU A  74      62.708 -15.561 -24.049  1.00  0.00           C  
ATOM    507  O   GLU A  74      63.755 -16.177 -24.247  1.00  0.00           O  
ATOM    508  CB  GLU A  74      61.928 -16.017 -21.718  1.00  0.00           C  
ATOM    509  CEN GLU A  74      61.478 -15.632 -20.121  1.00  0.00           X  
ATOM    510  H   GLU A  74      61.693 -18.191 -22.866  1.00  0.00           H  
ATOM    511  N   GLY A  75      62.546 -14.291 -24.423  1.00  0.00           N  
ATOM    512  CA  GLY A  75      63.512 -13.520 -25.200  1.00  0.00           C  
ATOM    513  C   GLY A  75      63.446 -12.054 -24.786  1.00  0.00           C  
ATOM    514  O   GLY A  75      62.374 -11.462 -24.721  1.00  0.00           O  
ATOM    515  CEN GLY A  75      63.512 -13.520 -25.200  1.00  0.00           X  
ATOM    516  H   GLY A  75      61.780 -13.775 -24.015  1.00  0.00           H  
ATOM    517  N   THR A  76      64.608 -11.505 -24.454  1.00  0.00           N  
ATOM    518  CA  THR A  76      64.869 -10.141 -23.985  1.00  0.00           C  
ATOM    519  C   THR A  76      64.845  -9.100 -25.117  1.00  0.00           C  
ATOM    520  O   THR A  76      65.570  -9.238 -26.092  1.00  0.00           O  
ATOM    521  CB  THR A  76      66.229 -10.058 -23.267  1.00  0.00           C  
ATOM    522  CEN THR A  76      66.598 -10.223 -22.845  1.00  0.00           X  
ATOM    523  H   THR A  76      65.412 -12.113 -24.489  1.00  0.00           H  
ATOM    524  N   SER A  77      64.022  -8.061 -24.913  1.00  0.00           N  
ATOM    525  CA  SER A  77      63.794  -6.823 -25.693  1.00  0.00           C  
ATOM    526  C   SER A  77      63.866  -6.816 -27.228  1.00  0.00           C  
ATOM    527  O   SER A  77      64.927  -7.033 -27.789  1.00  0.00           O  
ATOM    528  CB  SER A  77      64.775  -5.785 -25.183  1.00  0.00           C  
ATOM    529  CEN SER A  77      65.240  -5.573 -24.998  1.00  0.00           X  
ATOM    530  H   SER A  77      63.752  -7.950 -23.947  1.00  0.00           H  
ATOM    531  N   GLU A  78      62.815  -6.296 -27.880  1.00  0.00           N  
ATOM    532  CA  GLU A  78      62.789  -6.152 -29.351  1.00  0.00           C  
ATOM    533  C   GLU A  78      61.834  -5.023 -29.780  1.00  0.00           C  
ATOM    534  O   GLU A  78      60.743  -4.849 -29.245  1.00  0.00           O  
ATOM    535  CB  GLU A  78      62.376  -7.468 -30.014  1.00  0.00           C  
ATOM    536  CEN GLU A  78      62.793  -8.914 -30.813  1.00  0.00           X  
ATOM    537  H   GLU A  78      62.274  -5.603 -27.387  1.00  0.00           H  
ATOM    538  N   SER A  79      62.267  -4.218 -30.752  1.00  0.00           N  
ATOM    539  CA  SER A  79      61.515  -3.103 -31.324  1.00  0.00           C  
ATOM    540  C   SER A  79      60.723  -3.582 -32.543  1.00  0.00           C  
ATOM    541  O   SER A  79      61.282  -4.304 -33.370  1.00  0.00           O  
ATOM    542  CB  SER A  79      62.449  -1.970 -31.702  1.00  0.00           C  
ATOM    543  CEN SER A  79      62.900  -1.720 -31.877  1.00  0.00           X  
ATOM    544  H   SER A  79      63.119  -4.468 -31.233  1.00  0.00           H  
ATOM    545  N   ALA A  80      59.476  -3.141 -32.706  1.00  0.00           N  
ATOM    546  CA  ALA A  80      58.648  -3.501 -33.856  1.00  0.00           C  
ATOM    547  C   ALA A  80      58.160  -2.221 -34.561  1.00  0.00           C  
ATOM    548  O   ALA A  80      57.808  -1.228 -33.928  1.00  0.00           O  
ATOM    549  CB  ALA A  80      57.476  -4.370 -33.422  1.00  0.00           C  
ATOM    550  CEN ALA A  80      57.476  -4.369 -33.423  1.00  0.00           X  
ATOM    551  H   ALA A  80      59.119  -2.434 -32.077  1.00  0.00           H  
ATOM    552  N   THR A  81      58.204  -2.259 -35.888  1.00  0.00           N  
ATOM    553  CA  THR A  81      57.791  -1.225 -36.845  1.00  0.00           C  
ATOM    554  C   THR A  81      56.272  -1.205 -37.089  1.00  0.00           C  
ATOM    555  O   THR A  81      55.725  -2.241 -37.470  1.00  0.00           O  
ATOM    556  CB  THR A  81      58.506  -1.409 -38.196  1.00  0.00           C  
ATOM    557  CEN THR A  81      58.991  -1.446 -38.520  1.00  0.00           X  
ATOM    558  H   THR A  81      58.470  -3.135 -36.315  1.00  0.00           H  
ATOM    559  N   PRO A  82      55.591  -0.048 -36.955  1.00  0.00           N  
ATOM    560  CA  PRO A  82      54.150   0.066 -37.185  1.00  0.00           C  
ATOM    561  C   PRO A  82      53.835   0.173 -38.687  1.00  0.00           C  
ATOM    562  O   PRO A  82      54.589   0.770 -39.455  1.00  0.00           O  
ATOM    563  CB  PRO A  82      53.750   1.336 -36.415  1.00  0.00           C  
ATOM    564  CEN PRO A  82      55.496   1.444 -36.064  1.00  0.00           X  
ATOM    565  N   GLU A  83      52.715  -0.424 -39.098  1.00  0.00           N  
ATOM    566  CA  GLU A  83      52.183  -0.369 -40.464  1.00  0.00           C  
ATOM    567  C   GLU A  83      51.348   0.899 -40.704  1.00  0.00           C  
ATOM    568  O   GLU A  83      50.460   1.266 -39.933  1.00  0.00           O  
ATOM    569  CB  GLU A  83      51.341  -1.613 -40.755  1.00  0.00           C  
ATOM    570  CEN GLU A  83      51.189  -3.168 -41.435  1.00  0.00           X  
ATOM    571  H   GLU A  83      52.152  -0.903 -38.412  1.00  0.00           H  
ATOM    572  N   SER A  84      51.695   1.560 -41.805  1.00  0.00           N  
ATOM    573  CA  SER A  84      51.089   2.760 -42.377  1.00  0.00           C  
ATOM    574  C   SER A  84      49.843   2.464 -43.216  1.00  0.00           C  
ATOM    575  O   SER A  84      49.852   1.559 -44.044  1.00  0.00           O  
ATOM    576  CB  SER A  84      52.117   3.495 -43.216  1.00  0.00           C  
ATOM    577  CEN SER A  84      52.536   3.571 -43.554  1.00  0.00           X  
ATOM    578  H   SER A  84      52.432   1.133 -42.347  1.00  0.00           H  
ATOM    579  N   GLY A  85      48.811   3.313 -43.115  1.00  0.00           N  
ATOM    580  CA  GLY A  85      47.625   3.190 -43.975  1.00  0.00           C  
ATOM    581  C   GLY A  85      46.270   3.133 -43.252  1.00  0.00           C  
ATOM    582  O   GLY A  85      45.815   2.039 -42.935  1.00  0.00           O  
ATOM    583  CEN GLY A  85      47.625   3.190 -43.976  1.00  0.00           X  
ATOM    584  H   GLY A  85      48.919   4.145 -42.552  1.00  0.00           H  
ATOM    585  N   PRO A  86      45.584   4.270 -43.025  1.00  0.00           N  
ATOM    586  CA  PRO A  86      44.274   4.305 -42.372  1.00  0.00           C  
ATOM    587  C   PRO A  86      43.191   3.626 -43.230  1.00  0.00           C  
ATOM    588  O   PRO A  86      43.206   3.707 -44.459  1.00  0.00           O  
ATOM    589  CB  PRO A  86      44.000   5.806 -42.176  1.00  0.00           C  
ATOM    590  CEN PRO A  86      45.552   6.006 -43.034  1.00  0.00           X  
ATOM    591  N   GLY A  87      42.245   2.951 -42.568  1.00  0.00           N  
ATOM    592  CA  GLY A  87      41.095   2.284 -43.184  1.00  0.00           C  
ATOM    593  C   GLY A  87      39.934   3.246 -43.457  1.00  0.00           C  
ATOM    594  O   GLY A  87      39.887   4.361 -42.949  1.00  0.00           O  
ATOM    595  CEN GLY A  87      41.094   2.284 -43.184  1.00  0.00           X  
ATOM    596  H   GLY A  87      42.283   2.962 -41.562  1.00  0.00           H  
ATOM    597  N   THR A  88      39.018   2.782 -44.294  1.00  0.00           N  
ATOM    598  CA  THR A  88      37.752   3.377 -44.737  1.00  0.00           C  
ATOM    599  C   THR A  88      36.545   3.151 -43.819  1.00  0.00           C  
ATOM    600  O   THR A  88      36.110   2.020 -43.618  1.00  0.00           O  
ATOM    601  CB  THR A  88      37.384   2.855 -46.138  1.00  0.00           C  
ATOM    602  CEN THR A  88      37.503   2.774 -46.704  1.00  0.00           X  
ATOM    603  H   THR A  88      39.238   1.914 -44.759  1.00  0.00           H  
ATOM    604  N   SER A  89      35.936   4.257 -43.384  1.00  0.00           N  
ATOM    605  CA  SER A  89      34.750   4.332 -42.522  1.00  0.00           C  
ATOM    606  C   SER A  89      33.454   3.951 -43.247  1.00  0.00           C  
ATOM    607  O   SER A  89      33.231   4.344 -44.392  1.00  0.00           O  
ATOM    608  CB  SER A  89      34.627   5.729 -41.945  1.00  0.00           C  
ATOM    609  CEN SER A  89      34.653   6.271 -41.918  1.00  0.00           X  
ATOM    610  H   SER A  89      36.280   5.148 -43.714  1.00  0.00           H  
ATOM    611  N   THR A  90      32.551   3.251 -42.565  1.00  0.00           N  
ATOM    612  CA  THR A  90      31.229   2.878 -43.096  1.00  0.00           C  
ATOM    613  C   THR A  90      30.229   2.887 -41.942  1.00  0.00           C  
ATOM    614  O   THR A  90      30.582   2.624 -40.797  1.00  0.00           O  
ATOM    615  CB  THR A  90      31.234   1.492 -43.767  1.00  0.00           C  
ATOM    616  CEN THR A  90      31.422   1.120 -44.177  1.00  0.00           X  
ATOM    617  H   THR A  90      32.663   3.153 -41.565  1.00  0.00           H  
ATOM    618  N   GLU A  91      29.015   3.299 -42.281  1.00  0.00           N  
ATOM    619  CA  GLU A  91      27.805   3.378 -41.467  1.00  0.00           C  
ATOM    620  C   GLU A  91      27.193   1.987 -41.169  1.00  0.00           C  
ATOM    621  O   GLU A  91      27.103   1.151 -42.077  1.00  0.00           O  
ATOM    622  CB  GLU A  91      26.771   4.267 -42.161  1.00  0.00           C  
ATOM    623  CEN GLU A  91      26.012   5.781 -42.346  1.00  0.00           X  
ATOM    624  H   GLU A  91      28.901   3.659 -43.219  1.00  0.00           H  
ATOM    625  N   PRO A  92      26.765   1.714 -39.919  1.00  0.00           N  
ATOM    626  CA  PRO A  92      26.139   0.451 -39.528  1.00  0.00           C  
ATOM    627  C   PRO A  92      24.767   0.257 -40.192  1.00  0.00           C  
ATOM    628  O   PRO A  92      24.083   1.212 -40.533  1.00  0.00           O  
ATOM    629  CB  PRO A  92      26.030   0.555 -37.997  1.00  0.00           C  
ATOM    630  CEN PRO A  92      26.712   2.185 -38.251  1.00  0.00           X  
ATOM    631  N   SER A  93      24.337  -0.999 -40.339  1.00  0.00           N  
ATOM    632  CA  SER A  93      23.009  -1.326 -40.872  1.00  0.00           C  
ATOM    633  C   SER A  93      21.944  -1.288 -39.772  1.00  0.00           C  
ATOM    634  O   SER A  93      22.157  -1.778 -38.663  1.00  0.00           O  
ATOM    635  CB  SER A  93      23.032  -2.690 -41.535  1.00  0.00           C  
ATOM    636  CEN SER A  93      23.168  -3.209 -41.624  1.00  0.00           X  
ATOM    637  H   SER A  93      24.910  -1.750 -39.978  1.00  0.00           H  
ATOM    638  N   GLU A  94      20.785  -0.734 -40.113  1.00  0.00           N  
ATOM    639  CA  GLU A  94      19.591  -0.642 -39.276  1.00  0.00           C  
ATOM    640  C   GLU A  94      18.558  -1.716 -39.660  1.00  0.00           C  
ATOM    641  O   GLU A  94      18.079  -1.775 -40.792  1.00  0.00           O  
ATOM    642  CB  GLU A  94      18.973   0.754 -39.385  1.00  0.00           C  
ATOM    643  CEN GLU A  94      18.755   2.325 -38.764  1.00  0.00           X  
ATOM    644  H   GLU A  94      20.709  -0.337 -41.039  1.00  0.00           H  
ATOM    645  N   GLY A  95      18.175  -2.560 -38.701  1.00  0.00           N  
ATOM    646  CA  GLY A  95      17.185  -3.625 -38.876  1.00  0.00           C  
ATOM    647  C   GLY A  95      16.254  -3.692 -37.671  1.00  0.00           C  
ATOM    648  O   GLY A  95      16.235  -4.687 -36.954  1.00  0.00           O  
ATOM    649  CEN GLY A  95      17.185  -3.625 -38.876  1.00  0.00           X  
ATOM    650  H   GLY A  95      18.563  -2.428 -37.777  1.00  0.00           H  
ATOM    651  N   SER A  96      15.487  -2.624 -37.444  1.00  0.00           N  
ATOM    652  CA  SER A  96      14.516  -2.514 -36.351  1.00  0.00           C  
ATOM    653  C   SER A  96      13.253  -3.334 -36.644  1.00  0.00           C  
ATOM    654  O   SER A  96      12.838  -3.379 -37.797  1.00  0.00           O  
ATOM    655  CB  SER A  96      14.160  -1.059 -36.116  1.00  0.00           C  
ATOM    656  CEN SER A  96      14.055  -0.537 -36.228  1.00  0.00           X  
ATOM    657  H   SER A  96      15.511  -1.886 -38.132  1.00  0.00           H  
ATOM    658  N   ALA A  97      12.602  -3.897 -35.617  1.00  0.00           N  
ATOM    659  CA  ALA A  97      11.335  -4.644 -35.740  1.00  0.00           C  
ATOM    660  C   ALA A  97      10.528  -4.648 -34.415  1.00  0.00           C  
ATOM    661  O   ALA A  97      10.546  -5.640 -33.687  1.00  0.00           O  
ATOM    662  CB  ALA A  97      11.615  -6.069 -36.196  1.00  0.00           C  
ATOM    663  CEN ALA A  97      11.615  -6.068 -36.196  1.00  0.00           X  
ATOM    664  H   ALA A  97      12.856  -3.585 -34.691  1.00  0.00           H  
ATOM    665  N   PRO A  98       9.774  -3.579 -34.100  1.00  0.00           N  
ATOM    666  CA  PRO A  98       8.993  -3.473 -32.868  1.00  0.00           C  
ATOM    667  C   PRO A  98       7.898  -4.554 -32.816  1.00  0.00           C  
ATOM    668  O   PRO A  98       7.424  -5.034 -33.842  1.00  0.00           O  
ATOM    669  CB  PRO A  98       8.408  -2.051 -32.919  1.00  0.00           C  
ATOM    670  CEN PRO A  98       9.226  -1.977 -34.504  1.00  0.00           X  
ATOM    671  N   GLY A  99       7.475  -4.930 -31.608  1.00  0.00           N  
ATOM    672  CA  GLY A  99       6.401  -5.900 -31.393  1.00  0.00           C  
ATOM    673  C   GLY A  99       5.181  -5.224 -30.765  1.00  0.00           C  
ATOM    674  O   GLY A  99       5.287  -4.659 -29.682  1.00  0.00           O  
ATOM    675  CEN GLY A  99       6.401  -5.901 -31.392  1.00  0.00           X  
ATOM    676  H   GLY A  99       7.828  -4.434 -30.802  1.00  0.00           H  
ATOM    677  N   SER A 100       4.026  -5.293 -31.424  1.00  0.00           N  
ATOM    678  CA  SER A 100       2.780  -4.676 -30.953  1.00  0.00           C  
ATOM    679  C   SER A 100       1.986  -5.657 -30.081  1.00  0.00           C  
ATOM    680  O   SER A 100       1.853  -6.820 -30.465  1.00  0.00           O  
ATOM    681  CB  SER A 100       1.944  -4.216 -32.131  1.00  0.00           C  
ATOM    682  CEN SER A 100       1.726  -4.214 -32.630  1.00  0.00           X  
ATOM    683  H   SER A 100       3.986  -5.843 -32.270  1.00  0.00           H  
ATOM    684  N   PRO A 101       1.372  -5.222 -28.968  1.00  0.00           N  
ATOM    685  CA  PRO A 101       0.557  -6.103 -28.147  1.00  0.00           C  
ATOM    686  C   PRO A 101      -0.705  -6.514 -28.916  1.00  0.00           C  
ATOM    687  O   PRO A 101      -1.478  -5.685 -29.393  1.00  0.00           O  
ATOM    688  CB  PRO A 101       0.239  -5.270 -26.895  1.00  0.00           C  
ATOM    689  CEN PRO A 101       1.159  -3.997 -27.742  1.00  0.00           X  
ATOM    690  N   ALA A 102      -0.912  -7.824 -29.015  1.00  0.00           N  
ATOM    691  CA  ALA A 102      -2.087  -8.417 -29.633  1.00  0.00           C  
ATOM    692  C   ALA A 102      -3.340  -7.990 -28.844  1.00  0.00           C  
ATOM    693  O   ALA A 102      -3.256  -7.716 -27.646  1.00  0.00           O  
ATOM    694  CB  ALA A 102      -1.958  -9.933 -29.690  1.00  0.00           C  
ATOM    695  CEN ALA A 102      -1.958  -9.932 -29.689  1.00  0.00           X  
ATOM    696  H   ALA A 102      -0.341  -8.433 -28.445  1.00  0.00           H  
ATOM    697  N   GLY A 103      -4.491  -7.929 -29.511  1.00  0.00           N  
ATOM    698  CA  GLY A 103      -5.784  -7.602 -28.910  1.00  0.00           C  
ATOM    699  C   GLY A 103      -6.868  -8.463 -29.544  1.00  0.00           C  
ATOM    700  O   GLY A 103      -6.892  -8.638 -30.758  1.00  0.00           O  
ATOM    701  CEN GLY A 103      -5.785  -7.602 -28.909  1.00  0.00           X  
ATOM    702  H   GLY A 103      -4.496  -8.193 -30.484  1.00  0.00           H  
ATOM    703  N   SER A 104      -7.713  -9.052 -28.701  1.00  0.00           N  
ATOM    704  CA  SER A 104      -8.834  -9.923 -29.057  1.00  0.00           C  
ATOM    705  C   SER A 104     -10.075  -9.165 -29.572  1.00  0.00           C  
ATOM    706  O   SER A 104     -10.459  -8.160 -28.975  1.00  0.00           O  
ATOM    707  CB  SER A 104      -9.207 -10.769 -27.856  1.00  0.00           C  
ATOM    708  CEN SER A 104      -9.293 -10.903 -27.336  1.00  0.00           X  
ATOM    709  H   SER A 104      -7.518  -8.970 -27.715  1.00  0.00           H  
ATOM    710  N   PRO A 105     -10.758  -9.675 -30.616  1.00  0.00           N  
ATOM    711  CA  PRO A 105     -11.979  -9.082 -31.152  1.00  0.00           C  
ATOM    712  C   PRO A 105     -13.074  -9.024 -30.078  1.00  0.00           C  
ATOM    713  O   PRO A 105     -13.157  -9.896 -29.215  1.00  0.00           O  
ATOM    714  CB  PRO A 105     -12.360 -10.002 -32.324  1.00  0.00           C  
ATOM    715  CEN PRO A 105     -10.933 -10.938 -31.804  1.00  0.00           X  
ATOM    716  N   THR A 106     -13.939  -8.015 -30.132  1.00  0.00           N  
ATOM    717  CA  THR A 106     -15.077  -7.900 -29.213  1.00  0.00           C  
ATOM    718  C   THR A 106     -16.312  -7.483 -30.006  1.00  0.00           C  
ATOM    719  O   THR A 106     -16.384  -6.361 -30.497  1.00  0.00           O  
ATOM    720  CB  THR A 106     -14.819  -6.881 -28.088  1.00  0.00           C  
ATOM    721  CEN THR A 106     -14.516  -6.692 -27.625  1.00  0.00           X  
ATOM    722  H   THR A 106     -13.891  -7.358 -30.896  1.00  0.00           H  
ATOM    723  N   SER A 107     -17.269  -8.406 -30.134  1.00  0.00           N  
ATOM    724  CA  SER A 107     -18.510  -8.209 -30.885  1.00  0.00           C  
ATOM    725  C   SER A 107     -19.531  -7.464 -30.026  1.00  0.00           C  
ATOM    726  O   SER A 107     -19.660  -7.770 -28.845  1.00  0.00           O  
ATOM    727  CB  SER A 107     -19.070  -9.541 -31.344  1.00  0.00           C  
ATOM    728  CEN SER A 107     -19.192 -10.071 -31.335  1.00  0.00           X  
ATOM    729  H   SER A 107     -17.223  -9.224 -29.545  1.00  0.00           H  
ATOM    730  N   THR A 108     -20.287  -6.556 -30.641  1.00  0.00           N  
ATOM    731  CA  THR A 108     -21.362  -5.808 -29.979  1.00  0.00           C  
ATOM    732  C   THR A 108     -22.346  -5.331 -31.044  1.00  0.00           C  
ATOM    733  O   THR A 108     -22.050  -5.352 -32.237  1.00  0.00           O  
ATOM    734  CB  THR A 108     -20.833  -4.600 -29.184  1.00  0.00           C  
ATOM    735  CEN THR A 108     -20.507  -4.368 -28.758  1.00  0.00           X  
ATOM    736  H   THR A 108     -20.292  -6.525 -31.651  1.00  0.00           H  
ATOM    737  N   GLU A 109     -23.535  -5.011 -30.557  1.00  0.00           N  
ATOM    738  CA  GLU A 109     -24.696  -4.441 -31.221  1.00  0.00           C  
ATOM    739  C   GLU A 109     -24.703  -2.926 -31.478  1.00  0.00           C  
ATOM    740  O   GLU A 109     -24.375  -2.092 -30.633  1.00  0.00           O  
ATOM    741  CB  GLU A 109     -25.940  -4.807 -30.408  1.00  0.00           C  
ATOM    742  CEN GLU A 109     -27.274  -5.830 -30.131  1.00  0.00           X  
ATOM    743  H   GLU A 109     -23.759  -5.410 -29.656  1.00  0.00           H  
ATOM    744  N   GLU A 110     -25.114  -2.634 -32.709  1.00  0.00           N  
ATOM    745  CA  GLU A 110     -25.315  -1.363 -33.388  1.00  0.00           C  
ATOM    746  C   GLU A 110     -26.567  -0.583 -32.947  1.00  0.00           C  
ATOM    747  O   GLU A 110     -27.644  -1.141 -32.732  1.00  0.00           O  
ATOM    748  CB  GLU A 110     -25.371  -1.604 -34.898  1.00  0.00           C  
ATOM    749  CEN GLU A 110     -24.601  -1.632 -36.418  1.00  0.00           X  
ATOM    750  H   GLU A 110     -25.445  -3.424 -33.244  1.00  0.00           H  
ATOM    751  N   GLY A 111     -26.440   0.746 -32.917  1.00  0.00           N  
ATOM    752  CA  GLY A 111     -27.516   1.683 -32.595  1.00  0.00           C  
ATOM    753  C   GLY A 111     -27.162   3.100 -33.046  1.00  0.00           C  
ATOM    754  O   GLY A 111     -26.545   3.854 -32.308  1.00  0.00           O  
ATOM    755  CEN GLY A 111     -27.516   1.683 -32.595  1.00  0.00           X  
ATOM    756  H   GLY A 111     -25.555   1.144 -33.190  1.00  0.00           H  
ATOM    757  N   THR A 112     -27.539   3.410 -34.287  1.00  0.00           N  
ATOM    758  CA  THR A 112     -27.476   4.689 -35.022  1.00  0.00           C  
ATOM    759  C   THR A 112     -26.786   5.914 -34.391  1.00  0.00           C  
ATOM    760  O   THR A 112     -27.401   6.944 -34.124  1.00  0.00           O  
ATOM    761  CB  THR A 112     -28.907   5.126 -35.387  1.00  0.00           C  
ATOM    762  CEN THR A 112     -29.426   5.028 -35.635  1.00  0.00           X  
ATOM    763  H   THR A 112     -28.247   2.792 -34.657  1.00  0.00           H  
ATOM    764  N   SER A 113     -25.448   5.849 -34.354  1.00  0.00           N  
ATOM    765  CA  SER A 113     -24.542   6.884 -33.827  1.00  0.00           C  
ATOM    766  C   SER A 113     -24.597   8.179 -34.635  1.00  0.00           C  
ATOM    767  O   SER A 113     -24.787   8.149 -35.849  1.00  0.00           O  
ATOM    768  CB  SER A 113     -23.121   6.356 -33.795  1.00  0.00           C  
ATOM    769  CEN SER A 113     -22.678   6.080 -33.948  1.00  0.00           X  
ATOM    770  H   SER A 113     -25.007   5.071 -34.820  1.00  0.00           H  
ATOM    771  N   THR A 114     -24.308   9.307 -33.985  1.00  0.00           N  
ATOM    772  CA  THR A 114     -24.228  10.612 -34.651  1.00  0.00           C  
ATOM    773  C   THR A 114     -23.062  11.374 -34.028  1.00  0.00           C  
ATOM    774  O   THR A 114     -23.000  11.536 -32.813  1.00  0.00           O  
ATOM    775  CB  THR A 114     -25.524  11.430 -34.510  1.00  0.00           C  
ATOM    776  CEN THR A 114     -26.097  11.505 -34.599  1.00  0.00           X  
ATOM    777  H   THR A 114     -23.876   9.236 -33.076  1.00  0.00           H  
ATOM    778  N   GLU A 115     -22.114  11.774 -34.867  1.00  0.00           N  
ATOM    779  CA  GLU A 115     -20.899  12.507 -34.515  1.00  0.00           C  
ATOM    780  C   GLU A 115     -21.203  14.020 -34.456  1.00  0.00           C  
ATOM    781  O   GLU A 115     -21.752  14.558 -35.422  1.00  0.00           O  
ATOM    782  CB  GLU A 115     -19.782  12.218 -35.521  1.00  0.00           C  
ATOM    783  CEN GLU A 115     -18.365  11.376 -35.953  1.00  0.00           X  
ATOM    784  H   GLU A 115     -22.273  11.655 -35.859  1.00  0.00           H  
ATOM    785  N   PRO A 116     -20.894  14.731 -33.358  1.00  0.00           N  
ATOM    786  CA  PRO A 116     -21.111  16.169 -33.281  1.00  0.00           C  
ATOM    787  C   PRO A 116     -20.210  16.901 -34.286  1.00  0.00           C  
ATOM    788  O   PRO A 116     -19.113  16.451 -34.613  1.00  0.00           O  
ATOM    789  CB  PRO A 116     -20.773  16.523 -31.823  1.00  0.00           C  
ATOM    790  CEN PRO A 116     -20.378  14.788 -31.694  1.00  0.00           X  
ATOM    791  N   SER A 117     -20.709  18.038 -34.764  1.00  0.00           N  
ATOM    792  CA  SER A 117     -20.032  18.992 -35.641  1.00  0.00           C  
ATOM    793  C   SER A 117     -18.847  19.733 -35.006  1.00  0.00           C  
ATOM    794  O   SER A 117     -18.893  20.193 -33.866  1.00  0.00           O  
ATOM    795  CB  SER A 117     -21.046  19.998 -36.149  1.00  0.00           C  
ATOM    796  CEN SER A 117     -21.475  20.333 -36.146  1.00  0.00           X  
ATOM    797  H   SER A 117     -21.686  18.223 -34.588  1.00  0.00           H  
ATOM    798  N   GLU A 118     -17.815  19.896 -35.828  1.00  0.00           N  
ATOM    799  CA  GLU A 118     -16.550  20.582 -35.580  1.00  0.00           C  
ATOM    800  C   GLU A 118     -16.685  22.118 -35.567  1.00  0.00           C  
ATOM    801  O   GLU A 118     -17.255  22.725 -36.473  1.00  0.00           O  
ATOM    802  CB  GLU A 118     -15.521  20.159 -36.630  1.00  0.00           C  
ATOM    803  CEN GLU A 118     -14.204  19.184 -37.098  1.00  0.00           X  
ATOM    804  H   GLU A 118     -17.904  19.492 -36.750  1.00  0.00           H  
ATOM    805  N   GLY A 119     -16.082  22.763 -34.564  1.00  0.00           N  
ATOM    806  CA  GLY A 119     -16.039  24.219 -34.412  1.00  0.00           C  
ATOM    807  C   GLY A 119     -14.637  24.663 -34.005  1.00  0.00           C  
ATOM    808  O   GLY A 119     -14.301  24.666 -32.826  1.00  0.00           O  
ATOM    809  CEN GLY A 119     -16.039  24.220 -34.412  1.00  0.00           X  
ATOM    810  H   GLY A 119     -15.563  22.214 -33.894  1.00  0.00           H  
ATOM    811  N   SER A 120     -13.810  25.016 -34.989  1.00  0.00           N  
ATOM    812  CA  SER A 120     -12.411  25.428 -34.814  1.00  0.00           C  
ATOM    813  C   SER A 120     -12.310  26.865 -34.299  1.00  0.00           C  
ATOM    814  O   SER A 120     -13.132  27.690 -34.689  1.00  0.00           O  
ATOM    815  CB  SER A 120     -11.658  25.285 -36.122  1.00  0.00           C  
ATOM    816  CEN SER A 120     -11.565  25.289 -36.658  1.00  0.00           X  
ATOM    817  H   SER A 120     -14.208  25.103 -35.913  1.00  0.00           H  
ATOM    818  N   ALA A 121     -11.262  27.192 -33.533  1.00  0.00           N  
ATOM    819  CA  ALA A 121     -10.996  28.555 -33.055  1.00  0.00           C  
ATOM    820  C   ALA A 121      -9.497  28.760 -32.737  1.00  0.00           C  
ATOM    821  O   ALA A 121      -9.149  29.125 -31.613  1.00  0.00           O  
ATOM    822  CB  ALA A 121     -11.850  28.857 -31.832  1.00  0.00           C  
ATOM    823  CEN ALA A 121     -11.849  28.857 -31.832  1.00  0.00           X  
ATOM    824  H   ALA A 121     -10.512  26.521 -33.460  1.00  0.00           H  
ATOM    825  N   PRO A 122      -8.588  28.556 -33.707  1.00  0.00           N  
ATOM    826  CA  PRO A 122      -7.150  28.657 -33.493  1.00  0.00           C  
ATOM    827  C   PRO A 122      -6.721  30.101 -33.194  1.00  0.00           C  
ATOM    828  O   PRO A 122      -7.173  31.040 -33.849  1.00  0.00           O  
ATOM    829  CB  PRO A 122      -6.545  28.131 -34.805  1.00  0.00           C  
ATOM    830  CEN PRO A 122      -8.250  28.002 -35.317  1.00  0.00           X  
ATOM    831  N   GLY A 123      -5.763  30.261 -32.278  1.00  0.00           N  
ATOM    832  CA  GLY A 123      -5.158  31.564 -32.006  1.00  0.00           C  
ATOM    833  C   GLY A 123      -5.209  32.030 -30.557  1.00  0.00           C  
ATOM    834  O   GLY A 123      -6.204  32.596 -30.127  1.00  0.00           O  
ATOM    835  CEN GLY A 123      -5.158  31.565 -32.006  1.00  0.00           X  
ATOM    836  H   GLY A 123      -5.284  29.439 -31.944  1.00  0.00           H  
ATOM    837  N   THR A 124      -4.074  31.944 -29.868  1.00  0.00           N  
ATOM    838  CA  THR A 124      -3.954  32.387 -28.472  1.00  0.00           C  
ATOM    839  C   THR A 124      -2.607  33.093 -28.314  1.00  0.00           C  
ATOM    840  O   THR A 124      -1.545  32.491 -28.415  1.00  0.00           O  
ATOM    841  CB  THR A 124      -4.052  31.219 -27.473  1.00  0.00           C  
ATOM    842  CEN THR A 124      -4.341  30.773 -27.230  1.00  0.00           X  
ATOM    843  H   THR A 124      -3.199  31.872 -30.373  1.00  0.00           H  
ATOM    844  N   SER A 125      -2.656  34.412 -28.139  1.00  0.00           N  
ATOM    845  CA  SER A 125      -1.491  35.282 -28.009  1.00  0.00           C  
ATOM    846  C   SER A 125      -1.800  36.237 -26.862  1.00  0.00           C  
ATOM    847  O   SER A 125      -2.942  36.668 -26.735  1.00  0.00           O  
ATOM    848  CB  SER A 125      -1.207  36.030 -29.297  1.00  0.00           C  
ATOM    849  CEN SER A 125      -1.302  36.286 -29.768  1.00  0.00           X  
ATOM    850  H   SER A 125      -3.547  34.824 -27.897  1.00  0.00           H  
ATOM    851  N   THR A 126      -0.818  36.523 -26.008  1.00  0.00           N  
ATOM    852  CA  THR A 126      -0.975  37.472 -24.900  1.00  0.00           C  
ATOM    853  C   THR A 126       0.208  38.428 -24.926  1.00  0.00           C  
ATOM    854  O   THR A 126       1.365  38.019 -24.853  1.00  0.00           O  
ATOM    855  CB  THR A 126      -1.048  36.774 -23.530  1.00  0.00           C  
ATOM    856  CEN THR A 126      -1.303  36.406 -23.154  1.00  0.00           X  
ATOM    857  H   THR A 126       0.109  36.149 -26.177  1.00  0.00           H  
ATOM    858  N   GLU A 127      -0.116  39.703 -25.103  1.00  0.00           N  
ATOM    859  CA  GLU A 127       0.791  40.839 -25.217  1.00  0.00           C  
ATOM    860  C   GLU A 127       1.047  41.484 -23.833  1.00  0.00           C  
ATOM    861  O   GLU A 127       0.102  41.628 -23.051  1.00  0.00           O  
ATOM    862  CB  GLU A 127       0.224  41.871 -26.194  1.00  0.00           C  
ATOM    863  CEN GLU A 127       0.177  42.559 -27.752  1.00  0.00           X  
ATOM    864  H   GLU A 127      -1.100  39.934 -25.119  1.00  0.00           H  
ATOM    865  N   PRO A 128       2.292  41.866 -23.492  1.00  0.00           N  
ATOM    866  CA  PRO A 128       2.614  42.540 -22.235  1.00  0.00           C  
ATOM    867  C   PRO A 128       1.944  43.922 -22.153  1.00  0.00           C  
ATOM    868  O   PRO A 128       1.927  44.678 -23.124  1.00  0.00           O  
ATOM    869  CB  PRO A 128       4.149  42.637 -22.249  1.00  0.00           C  
ATOM    870  CEN PRO A 128       3.991  41.883 -23.859  1.00  0.00           X  
ATOM    871  N   SER A 129       1.415  44.277 -20.978  1.00  0.00           N  
ATOM    872  CA  SER A 129       0.769  45.571 -20.736  1.00  0.00           C  
ATOM    873  C   SER A 129       1.748  46.626 -20.196  1.00  0.00           C  
ATOM    874  O   SER A 129       2.603  46.341 -19.364  1.00  0.00           O  
ATOM    875  CB  SER A 129      -0.389  45.391 -19.774  1.00  0.00           C  
ATOM    876  CEN SER A 129      -0.676  45.195 -19.356  1.00  0.00           X  
ATOM    877  H   SER A 129       1.424  43.606 -20.224  1.00  0.00           H  
ATOM    878  N   GLU A 130       1.543  47.853 -20.677  1.00  0.00           N  
ATOM    879  CA  GLU A 130       2.159  49.110 -20.223  1.00  0.00           C  
ATOM    880  C   GLU A 130       3.633  49.114 -19.756  1.00  0.00           C  
ATOM    881  O   GLU A 130       3.972  49.023 -18.582  1.00  0.00           O  
ATOM    882  CB  GLU A 130       1.299  49.671 -19.089  1.00  0.00           C  
ATOM    883  CEN GLU A 130       0.050  50.699 -18.553  1.00  0.00           X  
ATOM    884  H   GLU A 130       0.618  47.978 -21.060  1.00  0.00           H  
ATOM    885  N   GLY A 131       4.516  49.407 -20.717  1.00  0.00           N  
ATOM    886  CA  GLY A 131       5.874  49.843 -20.370  1.00  0.00           C  
ATOM    887  C   GLY A 131       6.762  48.844 -19.627  1.00  0.00           C  
ATOM    888  O   GLY A 131       7.314  49.132 -18.571  1.00  0.00           O  
ATOM    889  CEN GLY A 131       5.875  49.843 -20.370  1.00  0.00           X  
ATOM    890  H   GLY A 131       4.116  49.943 -21.473  1.00  0.00           H  
ATOM    891  N   SER A 132       6.992  47.698 -20.267  1.00  0.00           N  
ATOM    892  CA  SER A 132       7.802  46.584 -19.776  1.00  0.00           C  
ATOM    893  C   SER A 132       9.308  46.806 -19.979  1.00  0.00           C  
ATOM    894  O   SER A 132       9.719  47.286 -21.033  1.00  0.00           O  
ATOM    895  CB  SER A 132       7.369  45.301 -20.459  1.00  0.00           C  
ATOM    896  CEN SER A 132       7.191  44.970 -20.852  1.00  0.00           X  
ATOM    897  H   SER A 132       6.614  47.603 -21.197  1.00  0.00           H  
ATOM    898  N   ALA A 133      10.136  46.351 -19.036  1.00  0.00           N  
ATOM    899  CA  ALA A 133      11.596  46.441 -19.146  1.00  0.00           C  
ATOM    900  C   ALA A 133      12.304  45.379 -18.282  1.00  0.00           C  
ATOM    901  O   ALA A 133      12.410  45.541 -17.068  1.00  0.00           O  
ATOM    902  CB  ALA A 133      12.063  47.837 -18.760  1.00  0.00           C  
ATOM    903  CEN ALA A 133      12.063  47.836 -18.760  1.00  0.00           X  
ATOM    904  H   ALA A 133       9.755  45.790 -18.288  1.00  0.00           H  
ATOM    905  N   PRO A 134      12.864  44.318 -18.888  1.00  0.00           N  
ATOM    906  CA  PRO A 134      13.440  43.212 -18.141  1.00  0.00           C  
ATOM    907  C   PRO A 134      14.869  43.582 -17.735  1.00  0.00           C  
ATOM    908  O   PRO A 134      15.849  43.086 -18.284  1.00  0.00           O  
ATOM    909  CB  PRO A 134      13.387  42.019 -19.111  1.00  0.00           C  
ATOM    910  CEN PRO A 134      12.692  43.214 -20.240  1.00  0.00           X  
ATOM    911  N   GLY A 135      14.986  44.492 -16.771  1.00  0.00           N  
ATOM    912  CA  GLY A 135      16.277  44.938 -16.268  1.00  0.00           C  
ATOM    913  C   GLY A 135      16.663  44.090 -15.066  1.00  0.00           C  
ATOM    914  O   GLY A 135      15.788  43.724 -14.288  1.00  0.00           O  
ATOM    915  CEN GLY A 135      16.277  44.938 -16.268  1.00  0.00           X  
ATOM    916  H   GLY A 135      14.175  44.687 -16.201  1.00  0.00           H  
ATOM    917  N   THR A 136      17.951  43.810 -14.884  1.00  0.00           N  
ATOM    918  CA  THR A 136      18.435  43.054 -13.722  1.00  0.00           C  
ATOM    919  C   THR A 136      19.465  43.890 -12.982  1.00  0.00           C  
ATOM    920  O   THR A 136      20.487  44.289 -13.542  1.00  0.00           O  
ATOM    921  CB  THR A 136      19.062  41.705 -14.121  1.00  0.00           C  
ATOM    922  CEN THR A 136      19.028  41.174 -14.363  1.00  0.00           X  
ATOM    923  H   THR A 136      18.641  44.284 -15.449  1.00  0.00           H  
ATOM    924  N   SER A 137      19.130  44.180 -11.733  1.00  0.00           N  
ATOM    925  CA  SER A 137      19.867  45.006 -10.786  1.00  0.00           C  
ATOM    926  C   SER A 137      20.517  44.163  -9.682  1.00  0.00           C  
ATOM    927  O   SER A 137      20.051  43.074  -9.371  1.00  0.00           O  
ATOM    928  CB  SER A 137      18.942  46.046 -10.184  1.00  0.00           C  
ATOM    929  CEN SER A 137      18.486  46.266  -9.985  1.00  0.00           X  
ATOM    930  H   SER A 137      18.310  43.727 -11.356  1.00  0.00           H  
ATOM    931  N   GLU A 138      21.520  44.776  -9.040  1.00  0.00           N  
ATOM    932  CA  GLU A 138      22.224  44.338  -7.817  1.00  0.00           C  
ATOM    933  C   GLU A 138      23.199  43.149  -7.919  1.00  0.00           C  
ATOM    934  O   GLU A 138      23.289  42.262  -7.078  1.00  0.00           O  
ATOM    935  CB  GLU A 138      21.179  44.009  -6.748  1.00  0.00           C  
ATOM    936  CEN GLU A 138      20.259  44.472  -5.391  1.00  0.00           X  
ATOM    937  H   GLU A 138      21.694  45.730  -9.318  1.00  0.00           H  
ATOM    938  N   SER A 139      23.997  43.204  -8.985  1.00  0.00           N  
ATOM    939  CA  SER A 139      25.120  42.292  -9.254  1.00  0.00           C  
ATOM    940  C   SER A 139      25.620  41.380  -8.114  1.00  0.00           C  
ATOM    941  O   SER A 139      26.540  41.737  -7.384  1.00  0.00           O  
ATOM    942  CB  SER A 139      26.285  43.124  -9.755  1.00  0.00           C  
ATOM    943  CEN SER A 139      26.630  43.542  -9.796  1.00  0.00           X  
ATOM    944  H   SER A 139      24.277  44.144  -9.215  1.00  0.00           H  
ATOM    945  N   ALA A 140      25.169  40.124  -8.108  1.00  0.00           N  
ATOM    946  CA  ALA A 140      25.520  39.156  -7.070  1.00  0.00           C  
ATOM    947  C   ALA A 140      25.861  37.804  -7.721  1.00  0.00           C  
ATOM    948  O   ALA A 140      25.137  37.286  -8.566  1.00  0.00           O  
ATOM    949  CB  ALA A 140      24.387  39.010  -6.065  1.00  0.00           C  
ATOM    950  CEN ALA A 140      24.388  39.010  -6.066  1.00  0.00           X  
ATOM    951  H   ALA A 140      24.780  39.748  -8.960  1.00  0.00           H  
ATOM    952  N   THR A 141      27.038  37.318  -7.351  1.00  0.00           N  
ATOM    953  CA  THR A 141      27.723  36.059  -7.680  1.00  0.00           C  
ATOM    954  C   THR A 141      27.564  34.914  -6.663  1.00  0.00           C  
ATOM    955  O   THR A 141      27.523  35.168  -5.460  1.00  0.00           O  
ATOM    956  CB  THR A 141      29.229  36.312  -7.874  1.00  0.00           C  
ATOM    957  CEN THR A 141      29.675  36.583  -8.137  1.00  0.00           X  
ATOM    958  H   THR A 141      27.604  37.936  -6.790  1.00  0.00           H  
ATOM    959  N   PRO A 142      27.508  33.651  -7.138  1.00  0.00           N  
ATOM    960  CA  PRO A 142      27.443  32.448  -6.308  1.00  0.00           C  
ATOM    961  C   PRO A 142      28.663  32.281  -5.387  1.00  0.00           C  
ATOM    962  O   PRO A 142      29.799  32.531  -5.786  1.00  0.00           O  
ATOM    963  CB  PRO A 142      27.344  31.309  -7.337  1.00  0.00           C  
ATOM    964  CEN PRO A 142      27.516  32.626  -8.528  1.00  0.00           X  
ATOM    965  N   GLU A 143      28.425  31.773  -4.179  1.00  0.00           N  
ATOM    966  CA  GLU A 143      29.470  31.492  -3.188  1.00  0.00           C  
ATOM    967  C   GLU A 143      30.012  30.071  -3.385  1.00  0.00           C  
ATOM    968  O   GLU A 143      29.276  29.107  -3.607  1.00  0.00           O  
ATOM    969  CB  GLU A 143      28.933  31.666  -1.766  1.00  0.00           C  
ATOM    970  CEN GLU A 143      28.769  32.605  -0.353  1.00  0.00           X  
ATOM    971  H   GLU A 143      27.507  31.405  -3.982  1.00  0.00           H  
ATOM    972  N   SER A 144      31.335  29.993  -3.356  1.00  0.00           N  
ATOM    973  CA  SER A 144      32.144  28.787  -3.456  1.00  0.00           C  
ATOM    974  C   SER A 144      32.101  27.970  -2.164  1.00  0.00           C  
ATOM    975  O   SER A 144      31.912  28.522  -1.086  1.00  0.00           O  
ATOM    976  CB  SER A 144      33.574  29.154  -3.803  1.00  0.00           C  
ATOM    977  CEN SER A 144      34.038  29.437  -3.812  1.00  0.00           X  
ATOM    978  H   SER A 144      31.829  30.866  -3.221  1.00  0.00           H  
ATOM    979  N   GLY A 145      32.382  26.671  -2.255  1.00  0.00           N  
ATOM    980  CA  GLY A 145      32.469  25.784  -1.100  1.00  0.00           C  
ATOM    981  C   GLY A 145      33.607  24.780  -1.297  1.00  0.00           C  
ATOM    982  O   GLY A 145      33.767  24.294  -2.417  1.00  0.00           O  
ATOM    983  CEN GLY A 145      32.469  25.784  -1.099  1.00  0.00           X  
ATOM    984  H   GLY A 145      32.634  26.290  -3.157  1.00  0.00           H  
ATOM    985  N   PRO A 146      34.407  24.454  -0.265  1.00  0.00           N  
ATOM    986  CA  PRO A 146      35.552  23.563  -0.408  1.00  0.00           C  
ATOM    987  C   PRO A 146      35.047  22.115  -0.365  1.00  0.00           C  
ATOM    988  O   PRO A 146      35.325  21.361   0.565  1.00  0.00           O  
ATOM    989  CB  PRO A 146      36.469  23.909   0.777  1.00  0.00           C  
ATOM    990  CEN PRO A 146      35.177  25.068   1.192  1.00  0.00           X  
ATOM    991  N   GLY A 147      34.226  21.751  -1.350  1.00  0.00           N  
ATOM    992  CA  GLY A 147      33.630  20.424  -1.463  1.00  0.00           C  
ATOM    993  C   GLY A 147      34.725  19.369  -1.591  1.00  0.00           C  
ATOM    994  O   GLY A 147      35.603  19.484  -2.441  1.00  0.00           O  
ATOM    995  CEN GLY A 147      33.630  20.424  -1.463  1.00  0.00           X  
ATOM    996  H   GLY A 147      34.117  22.386  -2.128  1.00  0.00           H  
ATOM    997  N   SER A 148      34.671  18.376  -0.712  1.00  0.00           N  
ATOM    998  CA  SER A 148      35.561  17.224  -0.594  1.00  0.00           C  
ATOM    999  C   SER A 148      35.297  16.066  -1.570  1.00  0.00           C  
ATOM   1000  O   SER A 148      34.155  15.681  -1.813  1.00  0.00           O  
ATOM   1001  CB  SER A 148      35.495  16.706   0.830  1.00  0.00           C  
ATOM   1002  CEN SER A 148      35.282  16.571   1.312  1.00  0.00           X  
ATOM   1003  H   SER A 148      33.992  18.451   0.028  1.00  0.00           H  
ATOM   1004  N   GLU A 149      36.379  15.437  -2.031  1.00  0.00           N  
ATOM   1005  CA  GLU A 149      36.362  14.225  -2.862  1.00  0.00           C  
ATOM   1006  C   GLU A 149      36.350  12.960  -1.960  1.00  0.00           C  
ATOM   1007  O   GLU A 149      36.622  13.092  -0.762  1.00  0.00           O  
ATOM   1008  CB  GLU A 149      37.567  14.203  -3.805  1.00  0.00           C  
ATOM   1009  CEN GLU A 149      38.240  14.469  -5.347  1.00  0.00           X  
ATOM   1010  H   GLU A 149      37.265  15.658  -1.599  1.00  0.00           H  
ATOM   1011  N   PRO A 150      36.078  11.737  -2.464  1.00  0.00           N  
ATOM   1012  CA  PRO A 150      35.723  11.388  -3.833  1.00  0.00           C  
ATOM   1013  C   PRO A 150      34.212  11.378  -4.091  1.00  0.00           C  
ATOM   1014  O   PRO A 150      33.381  11.395  -3.182  1.00  0.00           O  
ATOM   1015  CB  PRO A 150      36.342   9.992  -4.015  1.00  0.00           C  
ATOM   1016  CEN PRO A 150      36.781  10.172  -2.295  1.00  0.00           X  
ATOM   1017  N   ALA A 151      33.862  11.221  -5.364  1.00  0.00           N  
ATOM   1018  CA  ALA A 151      32.477  11.155  -5.787  1.00  0.00           C  
ATOM   1019  C   ALA A 151      32.035   9.685  -5.768  1.00  0.00           C  
ATOM   1020  O   ALA A 151      31.909   9.047  -6.815  1.00  0.00           O  
ATOM   1021  CB  ALA A 151      32.302  11.774  -7.167  1.00  0.00           C  
ATOM   1022  CEN ALA A 151      32.302  11.773  -7.166  1.00  0.00           X  
ATOM   1023  H   ALA A 151      34.558  10.896  -6.018  1.00  0.00           H  
ATOM   1024  N   THR A 152      31.752   9.123  -4.594  1.00  0.00           N  
ATOM   1025  CA  THR A 152      31.406   7.702  -4.542  1.00  0.00           C  
ATOM   1026  C   THR A 152      29.885   7.644  -4.585  1.00  0.00           C  
ATOM   1027  O   THR A 152      29.222   7.447  -3.572  1.00  0.00           O  
ATOM   1028  CB  THR A 152      31.934   6.998  -3.278  1.00  0.00           C  
ATOM   1029  CEN THR A 152      32.371   6.819  -2.935  1.00  0.00           X  
ATOM   1030  H   THR A 152      31.525   9.710  -3.805  1.00  0.00           H  
ATOM   1031  N   SER A 153      29.363   7.938  -5.781  1.00  0.00           N  
ATOM   1032  CA  SER A 153      27.954   7.930  -6.125  1.00  0.00           C  
ATOM   1033  C   SER A 153      27.515   6.480  -6.192  1.00  0.00           C  
ATOM   1034  O   SER A 153      28.330   5.595  -6.467  1.00  0.00           O  
ATOM   1035  CB  SER A 153      27.707   8.644  -7.440  1.00  0.00           C  
ATOM   1036  CEN SER A 153      27.797   8.822  -7.946  1.00  0.00           X  
ATOM   1037  H   SER A 153      30.018   8.039  -6.541  1.00  0.00           H  
ATOM   1038  N   GLY A 154      26.240   6.241  -5.894  1.00  0.00           N  
ATOM   1039  CA  GLY A 154      25.672   4.914  -5.926  1.00  0.00           C  
ATOM   1040  C   GLY A 154      25.445   4.534  -7.380  1.00  0.00           C  
ATOM   1041  O   GLY A 154      25.269   5.388  -8.236  1.00  0.00           O  
ATOM   1042  CEN GLY A 154      25.672   4.913  -5.926  1.00  0.00           X  
ATOM   1043  H   GLY A 154      25.605   7.024  -5.807  1.00  0.00           H  
ATOM   1044  N   SER A 155      25.443   3.237  -7.667  1.00  0.00           N  
ATOM   1045  CA  SER A 155      25.235   2.799  -9.038  1.00  0.00           C  
ATOM   1046  C   SER A 155      23.725   2.721  -9.208  1.00  0.00           C  
ATOM   1047  O   SER A 155      23.131   1.644  -9.122  1.00  0.00           O  
ATOM   1048  CB  SER A 155      25.904   1.466  -9.311  1.00  0.00           C  
ATOM   1049  CEN SER A 155      26.097   0.966  -9.219  1.00  0.00           X  
ATOM   1050  H   SER A 155      25.279   2.581  -6.916  1.00  0.00           H  
ATOM   1051  N   GLU A 156      23.091   3.886  -9.340  1.00  0.00           N  
ATOM   1052  CA  GLU A 156      21.654   3.991  -9.510  1.00  0.00           C  
ATOM   1053  C   GLU A 156      21.344   3.098 -10.700  1.00  0.00           C  
ATOM   1054  O   GLU A 156      22.033   3.177 -11.713  1.00  0.00           O  
ATOM   1055  CB  GLU A 156      21.202   5.433  -9.748  1.00  0.00           C  
ATOM   1056  CEN GLU A 156      20.505   6.877  -9.170  1.00  0.00           X  
ATOM   1057  H   GLU A 156      23.629   4.674  -9.666  1.00  0.00           H  
ATOM   1058  N   THR A 157      20.432   2.145 -10.538  1.00  0.00           N  
ATOM   1059  CA  THR A 157      20.024   1.245 -11.619  1.00  0.00           C  
ATOM   1060  C   THR A 157      19.211   2.071 -12.618  1.00  0.00           C  
ATOM   1061  O   THR A 157      18.498   2.981 -12.179  1.00  0.00           O  
ATOM   1062  CB  THR A 157      19.188   0.054 -11.114  1.00  0.00           C  
ATOM   1063  CEN THR A 157      19.123  -0.427 -10.789  1.00  0.00           X  
ATOM   1064  H   THR A 157      19.878   2.131  -9.695  1.00  0.00           H  
ATOM   1065  N   PRO A 158      19.366   1.845 -13.935  1.00  0.00           N  
ATOM   1066  CA  PRO A 158      18.596   2.574 -14.924  1.00  0.00           C  
ATOM   1067  C   PRO A 158      17.117   2.515 -14.551  1.00  0.00           C  
ATOM   1068  O   PRO A 158      16.616   1.479 -14.121  1.00  0.00           O  
ATOM   1069  CB  PRO A 158      18.900   1.863 -16.253  1.00  0.00           C  
ATOM   1070  CEN PRO A 158      19.889   0.786 -15.229  1.00  0.00           X  
ATOM   1071  N   GLY A 159      16.410   3.627 -14.728  1.00  0.00           N  
ATOM   1072  CA  GLY A 159      15.008   3.755 -14.334  1.00  0.00           C  
ATOM   1073  C   GLY A 159      14.694   4.067 -12.872  1.00  0.00           C  
ATOM   1074  O   GLY A 159      13.531   4.332 -12.590  1.00  0.00           O  
ATOM   1075  CEN GLY A 159      15.007   3.755 -14.334  1.00  0.00           X  
ATOM   1076  H   GLY A 159      16.772   4.314 -15.374  1.00  0.00           H  
ATOM   1077  N   MET A 160      15.664   4.105 -11.948  1.00  0.00           N  
ATOM   1078  CA  MET A 160      15.331   4.341 -10.531  1.00  0.00           C  
ATOM   1079  C   MET A 160      14.588   5.671 -10.341  1.00  0.00           C  
ATOM   1080  O   MET A 160      13.738   5.756  -9.472  1.00  0.00           O  
ATOM   1081  CB  MET A 160      16.599   4.324  -9.680  1.00  0.00           C  
ATOM   1082  CEN MET A 160      17.455   3.380  -8.474  1.00  0.00           X  
ATOM   1083  H   MET A 160      16.609   3.881 -12.223  1.00  0.00           H  
ATOM   1084  N   TYR A 161      14.840   6.669 -11.193  1.00  0.00           N  
ATOM   1085  CA  TYR A 161      14.180   7.979 -11.103  1.00  0.00           C  
ATOM   1086  C   TYR A 161      12.652   7.915 -11.240  1.00  0.00           C  
ATOM   1087  O   TYR A 161      11.952   8.449 -10.394  1.00  0.00           O  
ATOM   1088  CB  TYR A 161      14.748   8.917 -12.171  1.00  0.00           C  
ATOM   1089  CEN TYR A 161      15.918  10.209 -12.347  1.00  0.00           X  
ATOM   1090  H   TYR A 161      15.546   6.539 -11.903  1.00  0.00           H  
ATOM   1091  N   GLY A 162      12.133   7.275 -12.298  1.00  0.00           N  
ATOM   1092  CA  GLY A 162      10.688   7.169 -12.530  1.00  0.00           C  
ATOM   1093  C   GLY A 162       9.984   6.550 -11.328  1.00  0.00           C  
ATOM   1094  O   GLY A 162       9.145   7.201 -10.720  1.00  0.00           O  
ATOM   1095  CEN GLY A 162      10.687   7.169 -12.530  1.00  0.00           X  
ATOM   1096  H   GLY A 162      12.755   6.748 -12.894  1.00  0.00           H  
ATOM   1097  N   LYS A 163      10.467   5.372 -10.897  1.00  0.00           N  
ATOM   1098  CA  LYS A 163       9.864   4.591  -9.801  1.00  0.00           C  
ATOM   1099  C   LYS A 163       9.533   5.437  -8.567  1.00  0.00           C  
ATOM   1100  O   LYS A 163       8.506   5.260  -7.935  1.00  0.00           O  
ATOM   1101  CB  LYS A 163      10.794   3.446  -9.399  1.00  0.00           C  
ATOM   1102  CEN LYS A 163      11.258   1.383  -9.465  1.00  0.00           X  
ATOM   1103  H   LYS A 163      11.279   4.991 -11.358  1.00  0.00           H  
ATOM   1104  N   LEU A 164      10.448   6.325  -8.199  1.00  0.00           N  
ATOM   1105  CA  LEU A 164      10.306   7.240  -7.079  1.00  0.00           C  
ATOM   1106  C   LEU A 164       9.156   8.227  -7.256  1.00  0.00           C  
ATOM   1107  O   LEU A 164       8.392   8.430  -6.323  1.00  0.00           O  
ATOM   1108  CB  LEU A 164      11.622   8.000  -6.867  1.00  0.00           C  
ATOM   1109  CEN LEU A 164      12.759   7.855  -5.837  1.00  0.00           X  
ATOM   1110  H   LEU A 164      11.291   6.377  -8.752  1.00  0.00           H  
ATOM   1111  N   ASN A 165       9.045   8.843  -8.438  1.00  0.00           N  
ATOM   1112  CA  ASN A 165       7.982   9.809  -8.695  1.00  0.00           C  
ATOM   1113  C   ASN A 165       6.625   9.110  -8.679  1.00  0.00           C  
ATOM   1114  O   ASN A 165       5.719   9.624  -8.039  1.00  0.00           O  
ATOM   1115  CB  ASN A 165       8.190  10.538 -10.010  1.00  0.00           C  
ATOM   1116  CEN ASN A 165       8.634  11.426 -10.350  1.00  0.00           X  
ATOM   1117  H   ASN A 165       9.582   8.504  -9.223  1.00  0.00           H  
ATOM   1118  N   ASP A 166       6.538   7.922  -9.284  1.00  0.00           N  
ATOM   1119  CA  ASP A 166       5.284   7.169  -9.386  1.00  0.00           C  
ATOM   1120  C   ASP A 166       4.798   6.750  -7.983  1.00  0.00           C  
ATOM   1121  O   ASP A 166       3.659   7.018  -7.608  1.00  0.00           O  
ATOM   1122  CB  ASP A 166       5.465   5.940 -10.280  1.00  0.00           C  
ATOM   1123  CEN ASP A 166       5.305   5.637 -11.239  1.00  0.00           X  
ATOM   1124  H   ASP A 166       7.334   7.568  -9.796  1.00  0.00           H  
ATOM   1125  N   LEU A 167       5.702   6.234  -7.141  1.00  0.00           N  
ATOM   1126  CA  LEU A 167       5.392   5.847  -5.763  1.00  0.00           C  
ATOM   1127  C   LEU A 167       4.961   7.028  -4.874  1.00  0.00           C  
ATOM   1128  O   LEU A 167       4.010   6.921  -4.098  1.00  0.00           O  
ATOM   1129  CB  LEU A 167       6.607   5.144  -5.145  1.00  0.00           C  
ATOM   1130  CEN LEU A 167       6.930   3.663  -4.870  1.00  0.00           X  
ATOM   1131  H   LEU A 167       6.607   5.989  -7.515  1.00  0.00           H  
ATOM   1132  N   LEU A 168       5.692   8.146  -4.937  1.00  0.00           N  
ATOM   1133  CA  LEU A 168       5.369   9.346  -4.164  1.00  0.00           C  
ATOM   1134  C   LEU A 168       3.976   9.876  -4.532  1.00  0.00           C  
ATOM   1135  O   LEU A 168       3.196  10.214  -3.642  1.00  0.00           O  
ATOM   1136  CB  LEU A 168       6.433  10.426  -4.393  1.00  0.00           C  
ATOM   1137  CEN LEU A 168       7.601  10.942  -3.531  1.00  0.00           X  
ATOM   1138  H   LEU A 168       6.463   8.170  -5.588  1.00  0.00           H  
ATOM   1139  N   GLU A 169       3.673   9.941  -5.828  1.00  0.00           N  
ATOM   1140  CA  GLU A 169       2.397  10.421  -6.363  1.00  0.00           C  
ATOM   1141  C   GLU A 169       1.232   9.546  -5.884  1.00  0.00           C  
ATOM   1142  O   GLU A 169       0.223  10.088  -5.420  1.00  0.00           O  
ATOM   1143  CB  GLU A 169       2.437  10.455  -7.892  1.00  0.00           C  
ATOM   1144  CEN GLU A 169       2.638  11.322  -9.345  1.00  0.00           X  
ATOM   1145  H   GLU A 169       4.333   9.569  -6.497  1.00  0.00           H  
ATOM   1146  N   ASP A 170       1.396   8.222  -5.902  1.00  0.00           N  
ATOM   1147  CA  ASP A 170       0.373   7.278  -5.454  1.00  0.00           C  
ATOM   1148  C   ASP A 170       0.102   7.438  -3.949  1.00  0.00           C  
ATOM   1149  O   ASP A 170      -1.046   7.564  -3.516  1.00  0.00           O  
ATOM   1150  CB  ASP A 170       0.796   5.841  -5.767  1.00  0.00           C  
ATOM   1151  CEN ASP A 170       0.651   5.115  -6.467  1.00  0.00           X  
ATOM   1152  H   ASP A 170       2.223   7.843  -6.340  1.00  0.00           H  
ATOM   1153  N   LEU A 171       1.150   7.574  -3.133  1.00  0.00           N  
ATOM   1154  CA  LEU A 171       0.982   7.801  -1.697  1.00  0.00           C  
ATOM   1155  C   LEU A 171       0.244   9.119  -1.382  1.00  0.00           C  
ATOM   1156  O   LEU A 171      -0.694   9.139  -0.577  1.00  0.00           O  
ATOM   1157  CB  LEU A 171       2.354   7.786  -1.011  1.00  0.00           C  
ATOM   1158  CEN LEU A 171       3.085   6.732  -0.158  1.00  0.00           X  
ATOM   1159  H   LEU A 171       2.073   7.460  -3.523  1.00  0.00           H  
ATOM   1160  N   GLN A 172       0.602  10.220  -2.048  1.00  0.00           N  
ATOM   1161  CA  GLN A 172      -0.086  11.505  -1.873  1.00  0.00           C  
ATOM   1162  C   GLN A 172      -1.572  11.440  -2.248  1.00  0.00           C  
ATOM   1163  O   GLN A 172      -2.412  11.990  -1.527  1.00  0.00           O  
ATOM   1164  CB  GLN A 172       0.601  12.586  -2.713  1.00  0.00           C  
ATOM   1165  CEN GLN A 172       1.726  13.920  -2.664  1.00  0.00           X  
ATOM   1166  H   GLN A 172       1.307  10.138  -2.765  1.00  0.00           H  
ATOM   1167  N   GLU A 173      -1.932  10.774  -3.343  1.00  0.00           N  
ATOM   1168  CA  GLU A 173      -3.336  10.632  -3.729  1.00  0.00           C  
ATOM   1169  C   GLU A 173      -4.121   9.813  -2.684  1.00  0.00           C  
ATOM   1170  O   GLU A 173      -5.204  10.251  -2.283  1.00  0.00           O  
ATOM   1171  CB  GLU A 173      -3.444   9.977  -5.108  1.00  0.00           C  
ATOM   1172  CEN GLU A 173      -3.654  10.111  -6.794  1.00  0.00           X  
ATOM   1173  H   GLU A 173      -1.223  10.355  -3.928  1.00  0.00           H  
ATOM   1174  N   VAL A 174      -3.552   8.727  -2.130  1.00  0.00           N  
ATOM   1175  CA  VAL A 174      -4.212   7.898  -1.091  1.00  0.00           C  
ATOM   1176  C   VAL A 174      -4.460   8.720   0.182  1.00  0.00           C  
ATOM   1177  O   VAL A 174      -5.543   8.635   0.768  1.00  0.00           O  
ATOM   1178  CB  VAL A 174      -3.376   6.655  -0.730  1.00  0.00           C  
ATOM   1179  CEN VAL A 174      -3.352   5.969  -0.784  1.00  0.00           X  
ATOM   1180  H   VAL A 174      -2.626   8.474  -2.442  1.00  0.00           H  
ATOM   1181  N   LEU A 175      -3.494   9.558   0.583  1.00  0.00           N  
ATOM   1182  CA  LEU A 175      -3.608  10.427   1.766  1.00  0.00           C  
ATOM   1183  C   LEU A 175      -4.695  11.489   1.592  1.00  0.00           C  
ATOM   1184  O   LEU A 175      -5.504  11.761   2.479  1.00  0.00           O  
ATOM   1185  CB  LEU A 175      -2.260  11.098   2.060  1.00  0.00           C  
ATOM   1186  CEN LEU A 175      -1.174  10.841   3.122  1.00  0.00           X  
ATOM   1187  H   LEU A 175      -2.636   9.576   0.054  1.00  0.00           H  
ATOM   1188  N   LYS A 176      -4.753  12.081   0.403  1.00  0.00           N  
ATOM   1189  CA  LYS A 176      -5.726  13.124   0.092  1.00  0.00           C  
ATOM   1190  C   LYS A 176      -7.159  12.589   0.108  1.00  0.00           C  
ATOM   1191  O   LYS A 176      -8.045  13.252   0.650  1.00  0.00           O  
ATOM   1192  CB  LYS A 176      -5.416  13.748  -1.270  1.00  0.00           C  
ATOM   1193  CEN LYS A 176      -4.627  15.366  -2.382  1.00  0.00           X  
ATOM   1194  H   LYS A 176      -4.055  11.825  -0.282  1.00  0.00           H  
ATOM   1195  N   ASN A 177      -7.407  11.412  -0.463  1.00  0.00           N  
ATOM   1196  CA  ASN A 177      -8.733  10.796  -0.480  1.00  0.00           C  
ATOM   1197  C   ASN A 177      -9.172  10.331   0.913  1.00  0.00           C  
ATOM   1198  O   ASN A 177     -10.275  10.675   1.336  1.00  0.00           O  
ATOM   1199  CB  ASN A 177      -8.784   9.635  -1.456  1.00  0.00           C  
ATOM   1200  CEN ASN A 177      -9.031   9.469  -2.462  1.00  0.00           X  
ATOM   1201  H   ASN A 177      -6.637  10.915  -0.887  1.00  0.00           H  
ATOM   1202  N   LEU A 178      -8.296   9.663   1.662  1.00  0.00           N  
ATOM   1203  CA  LEU A 178      -8.599   9.203   3.021  1.00  0.00           C  
ATOM   1204  C   LEU A 178      -8.962  10.361   3.949  1.00  0.00           C  
ATOM   1205  O   LEU A 178     -10.019  10.335   4.584  1.00  0.00           O  
ATOM   1206  CB  LEU A 178      -7.406   8.424   3.590  1.00  0.00           C  
ATOM   1207  CEN LEU A 178      -7.143   6.921   3.801  1.00  0.00           X  
ATOM   1208  H   LEU A 178      -7.371   9.493   1.300  1.00  0.00           H  
ATOM   1209  N   HIS A 179      -8.156  11.422   3.942  1.00  0.00           N  
ATOM   1210  CA  HIS A 179      -8.452  12.651   4.671  1.00  0.00           C  
ATOM   1211  C   HIS A 179      -9.810  13.252   4.259  1.00  0.00           C  
ATOM   1212  O   HIS A 179     -10.730  13.343   5.071  1.00  0.00           O  
ATOM   1213  CB  HIS A 179      -7.336  13.678   4.455  1.00  0.00           C  
ATOM   1214  CEN HIS A 179      -6.143  14.105   5.106  1.00  0.00           X  
ATOM   1215  H   HIS A 179      -7.240  11.316   3.526  1.00  0.00           H  
ATOM   1216  N   LYS A 180      -9.985  13.620   2.976  1.00  0.00           N  
ATOM   1217  CA  LYS A 180     -11.212  14.284   2.486  1.00  0.00           C  
ATOM   1218  C   LYS A 180     -12.489  13.500   2.817  1.00  0.00           C  
ATOM   1219  O   LYS A 180     -13.534  14.114   3.037  1.00  0.00           O  
ATOM   1220  CB  LYS A 180     -11.125  14.503   0.975  1.00  0.00           C  
ATOM   1221  CEN LYS A 180     -10.802  15.823  -0.647  1.00  0.00           X  
ATOM   1222  H   LYS A 180      -9.241  13.411   2.327  1.00  0.00           H  
ATOM   1223  N   ASN A 181     -12.420  12.167   2.854  1.00  0.00           N  
ATOM   1224  CA  ASN A 181     -13.559  11.299   3.160  1.00  0.00           C  
ATOM   1225  C   ASN A 181     -13.948  11.284   4.650  1.00  0.00           C  
ATOM   1226  O   ASN A 181     -15.092  10.956   4.976  1.00  0.00           O  
ATOM   1227  CB  ASN A 181     -13.289   9.883   2.686  1.00  0.00           C  
ATOM   1228  CEN ASN A 181     -13.445   9.303   1.826  1.00  0.00           X  
ATOM   1229  H   ASN A 181     -11.538  11.733   2.621  1.00  0.00           H  
ATOM   1230  N   ASP A 182     -13.053  11.691   5.560  1.00  0.00           N  
ATOM   1231  CA  ASP A 182     -13.258  11.636   7.013  1.00  0.00           C  
ATOM   1232  C   ASP A 182     -14.248  12.691   7.549  1.00  0.00           C  
ATOM   1233  O   ASP A 182     -13.884  13.674   8.206  1.00  0.00           O  
ATOM   1234  CB  ASP A 182     -11.912  11.788   7.726  1.00  0.00           C  
ATOM   1235  CEN ASP A 182     -11.174  11.220   8.139  1.00  0.00           X  
ATOM   1236  H   ASP A 182     -12.134  11.958   5.242  1.00  0.00           H  
ATOM   1237  N   ARG A 183     -15.548  12.484   7.318  1.00  0.00           N  
ATOM   1238  CA  ARG A 183     -16.583  13.420   7.794  1.00  0.00           C  
ATOM   1239  C   ARG A 183     -17.386  12.960   9.005  1.00  0.00           C  
ATOM   1240  O   ARG A 183     -18.040  13.812   9.595  1.00  0.00           O  
ATOM   1241  CB  ARG A 183     -17.525  13.812   6.665  1.00  0.00           C  
ATOM   1242  CEN ARG A 183     -18.520  15.082   4.781  1.00  0.00           X  
ATOM   1243  H   ARG A 183     -15.791  11.616   6.864  1.00  0.00           H  
ATOM   1244  N   SER A 184     -17.355  11.688   9.423  1.00  0.00           N  
ATOM   1245  CA  SER A 184     -18.235  11.258  10.534  1.00  0.00           C  
ATOM   1246  C   SER A 184     -17.706  10.241  11.561  1.00  0.00           C  
ATOM   1247  O   SER A 184     -18.388  10.010  12.555  1.00  0.00           O  
ATOM   1248  CB  SER A 184     -19.511  10.702   9.930  1.00  0.00           C  
ATOM   1249  CEN SER A 184     -19.834  10.434   9.585  1.00  0.00           X  
ATOM   1250  H   SER A 184     -16.791  11.014   8.923  1.00  0.00           H  
ATOM   1251  N   GLY A 185     -16.495   9.679  11.420  1.00  0.00           N  
ATOM   1252  CA  GLY A 185     -16.004   8.646  12.357  1.00  0.00           C  
ATOM   1253  C   GLY A 185     -14.504   8.692  12.652  1.00  0.00           C  
ATOM   1254  O   GLY A 185     -13.762   7.867  12.119  1.00  0.00           O  
ATOM   1255  CEN GLY A 185     -16.004   8.646  12.357  1.00  0.00           X  
ATOM   1256  H   GLY A 185     -15.936   9.885  10.605  1.00  0.00           H  
ATOM   1257  N   LYS A 186     -14.081   9.668  13.471  1.00  0.00           N  
ATOM   1258  CA  LYS A 186     -12.688   9.982  13.849  1.00  0.00           C  
ATOM   1259  C   LYS A 186     -11.781   8.791  14.164  1.00  0.00           C  
ATOM   1260  O   LYS A 186     -10.600   8.852  13.848  1.00  0.00           O  
ATOM   1261  CB  LYS A 186     -12.695  10.920  15.056  1.00  0.00           C  
ATOM   1262  CEN LYS A 186     -12.493  12.881  15.826  1.00  0.00           X  
ATOM   1263  H   LYS A 186     -14.777  10.349  13.740  1.00  0.00           H  
ATOM   1264  N   ASP A 187     -12.308   7.731  14.765  1.00  0.00           N  
ATOM   1265  CA  ASP A 187     -11.504   6.528  15.007  1.00  0.00           C  
ATOM   1266  C   ASP A 187     -10.944   5.943  13.700  1.00  0.00           C  
ATOM   1267  O   ASP A 187      -9.768   5.604  13.604  1.00  0.00           O  
ATOM   1268  CB  ASP A 187     -12.336   5.472  15.739  1.00  0.00           C  
ATOM   1269  CEN ASP A 187     -12.506   5.121  16.680  1.00  0.00           X  
ATOM   1270  H   ASP A 187     -13.147   7.857  15.314  1.00  0.00           H  
ATOM   1271  N   ASN A 188     -11.752   5.937  12.642  1.00  0.00           N  
ATOM   1272  CA  ASN A 188     -11.343   5.408  11.343  1.00  0.00           C  
ATOM   1273  C   ASN A 188     -10.288   6.270  10.638  1.00  0.00           C  
ATOM   1274  O   ASN A 188      -9.354   5.743  10.042  1.00  0.00           O  
ATOM   1275  CB  ASN A 188     -12.546   5.224  10.436  1.00  0.00           C  
ATOM   1276  CEN ASN A 188     -13.238   4.472  10.198  1.00  0.00           X  
ATOM   1277  H   ASN A 188     -12.704   6.249  12.774  1.00  0.00           H  
ATOM   1278  N   ILE A 189     -10.456   7.598  10.666  1.00  0.00           N  
ATOM   1279  CA  ILE A 189      -9.509   8.515  10.027  1.00  0.00           C  
ATOM   1280  C   ILE A 189      -8.127   8.352  10.654  1.00  0.00           C  
ATOM   1281  O   ILE A 189      -7.159   8.219   9.918  1.00  0.00           O  
ATOM   1282  CB  ILE A 189      -9.956   9.984  10.150  1.00  0.00           C  
ATOM   1283  CEN ILE A 189     -10.561  10.773   9.702  1.00  0.00           X  
ATOM   1284  H   ILE A 189     -11.217   7.977  11.212  1.00  0.00           H  
ATOM   1285  N   HIS A 190      -8.033   8.297  11.986  1.00  0.00           N  
ATOM   1286  CA  HIS A 190      -6.745   8.133  12.657  1.00  0.00           C  
ATOM   1287  C   HIS A 190      -6.082   6.795  12.297  1.00  0.00           C  
ATOM   1288  O   HIS A 190      -4.884   6.763  12.014  1.00  0.00           O  
ATOM   1289  CB  HIS A 190      -6.918   8.240  14.176  1.00  0.00           C  
ATOM   1290  CEN HIS A 190      -6.812   9.234  15.191  1.00  0.00           X  
ATOM   1291  H   HIS A 190      -8.866   8.342  12.554  1.00  0.00           H  
ATOM   1292  N   ASP A 191      -6.851   5.704  12.263  1.00  0.00           N  
ATOM   1293  CA  ASP A 191      -6.322   4.381  11.919  1.00  0.00           C  
ATOM   1294  C   ASP A 191      -5.785   4.343  10.484  1.00  0.00           C  
ATOM   1295  O   ASP A 191      -4.713   3.793  10.238  1.00  0.00           O  
ATOM   1296  CB  ASP A 191      -7.402   3.312  12.102  1.00  0.00           C  
ATOM   1297  CEN ASP A 191      -7.715   2.620  12.781  1.00  0.00           X  
ATOM   1298  H   ASP A 191      -7.811   5.768  12.563  1.00  0.00           H  
ATOM   1299  N   VAL A 192      -6.487   4.979   9.544  1.00  0.00           N  
ATOM   1300  CA  VAL A 192      -6.073   5.060   8.136  1.00  0.00           C  
ATOM   1301  C   VAL A 192      -4.784   5.871   7.972  1.00  0.00           C  
ATOM   1302  O   VAL A 192      -3.911   5.456   7.214  1.00  0.00           O  
ATOM   1303  CB  VAL A 192      -7.173   5.690   7.260  1.00  0.00           C  
ATOM   1304  CEN VAL A 192      -7.641   5.553   6.774  1.00  0.00           X  
ATOM   1305  H   VAL A 192      -7.333   5.455   9.827  1.00  0.00           H  
ATOM   1306  N   ASP A 193      -4.649   6.991   8.682  1.00  0.00           N  
ATOM   1307  CA  ASP A 193      -3.469   7.862   8.661  1.00  0.00           C  
ATOM   1308  C   ASP A 193      -2.229   7.106   9.151  1.00  0.00           C  
ATOM   1309  O   ASP A 193      -1.203   7.098   8.472  1.00  0.00           O  
ATOM   1310  CB  ASP A 193      -3.703   9.108   9.519  1.00  0.00           C  
ATOM   1311  CEN ASP A 193      -3.978  10.084   9.426  1.00  0.00           X  
ATOM   1312  H   ASP A 193      -5.421   7.276   9.266  1.00  0.00           H  
ATOM   1313  N   ASN A 194      -2.354   6.366  10.259  1.00  0.00           N  
ATOM   1314  CA  ASN A 194      -1.264   5.557  10.809  1.00  0.00           C  
ATOM   1315  C   ASN A 194      -0.837   4.443   9.842  1.00  0.00           C  
ATOM   1316  O   ASN A 194       0.353   4.223   9.631  1.00  0.00           O  
ATOM   1317  CB  ASN A 194      -1.645   4.966  12.153  1.00  0.00           C  
ATOM   1318  CEN ASN A 194      -1.561   5.215  13.169  1.00  0.00           X  
ATOM   1319  H   ASN A 194      -3.239   6.380  10.742  1.00  0.00           H  
ATOM   1320  N   HIS A 195      -1.798   3.727   9.248  1.00  0.00           N  
ATOM   1321  CA  HIS A 195      -1.487   2.673   8.283  1.00  0.00           C  
ATOM   1322  C   HIS A 195      -0.754   3.228   7.058  1.00  0.00           C  
ATOM   1323  O   HIS A 195       0.235   2.637   6.634  1.00  0.00           O  
ATOM   1324  CB  HIS A 195      -2.766   1.952   7.846  1.00  0.00           C  
ATOM   1325  CEN HIS A 195      -3.501   0.784   8.198  1.00  0.00           X  
ATOM   1326  H   HIS A 195      -2.763   3.902   9.490  1.00  0.00           H  
ATOM   1327  N   LEU A 196      -1.162   4.387   6.525  1.00  0.00           N  
ATOM   1328  CA  LEU A 196      -0.477   5.011   5.386  1.00  0.00           C  
ATOM   1329  C   LEU A 196       0.964   5.399   5.722  1.00  0.00           C  
ATOM   1330  O   LEU A 196       1.849   5.149   4.911  1.00  0.00           O  
ATOM   1331  CB  LEU A 196      -1.258   6.245   4.915  1.00  0.00           C  
ATOM   1332  CEN LEU A 196      -2.184   6.499   3.711  1.00  0.00           X  
ATOM   1333  H   LEU A 196      -1.937   4.874   6.952  1.00  0.00           H  
ATOM   1334  N   GLN A 197       1.212   5.986   6.894  1.00  0.00           N  
ATOM   1335  CA  GLN A 197       2.573   6.364   7.298  1.00  0.00           C  
ATOM   1336  C   GLN A 197       3.485   5.135   7.378  1.00  0.00           C  
ATOM   1337  O   GLN A 197       4.580   5.164   6.822  1.00  0.00           O  
ATOM   1338  CB  GLN A 197       2.554   7.081   8.651  1.00  0.00           C  
ATOM   1339  CEN GLN A 197       2.616   8.641   9.431  1.00  0.00           X  
ATOM   1340  H   GLN A 197       0.449   6.163   7.530  1.00  0.00           H  
ATOM   1341  N   ASN A 198       3.007   4.034   7.965  1.00  0.00           N  
ATOM   1342  CA  ASN A 198       3.789   2.800   8.066  1.00  0.00           C  
ATOM   1343  C   ASN A 198       4.118   2.214   6.679  1.00  0.00           C  
ATOM   1344  O   ASN A 198       5.254   1.816   6.440  1.00  0.00           O  
ATOM   1345  CB  ASN A 198       3.072   1.767   8.916  1.00  0.00           C  
ATOM   1346  CEN ASN A 198       3.039   1.468   9.921  1.00  0.00           X  
ATOM   1347  H   ASN A 198       2.099   4.079   8.406  1.00  0.00           H  
ATOM   1348  N   VAL A 199       3.162   2.232   5.738  1.00  0.00           N  
ATOM   1349  CA  VAL A 199       3.385   1.749   4.359  1.00  0.00           C  
ATOM   1350  C   VAL A 199       4.454   2.591   3.647  1.00  0.00           C  
ATOM   1351  O   VAL A 199       5.335   2.039   2.988  1.00  0.00           O  
ATOM   1352  CB  VAL A 199       2.088   1.777   3.529  1.00  0.00           C  
ATOM   1353  CEN VAL A 199       1.608   1.379   3.236  1.00  0.00           X  
ATOM   1354  H   VAL A 199       2.247   2.574   5.994  1.00  0.00           H  
ATOM   1355  N   ILE A 200       4.432   3.920   3.789  1.00  0.00           N  
ATOM   1356  CA  ILE A 200       5.435   4.802   3.165  1.00  0.00           C  
ATOM   1357  C   ILE A 200       6.840   4.491   3.690  1.00  0.00           C  
ATOM   1358  O   ILE A 200       7.780   4.389   2.894  1.00  0.00           O  
ATOM   1359  CB  ILE A 200       5.122   6.288   3.418  1.00  0.00           C  
ATOM   1360  CEN ILE A 200       4.564   7.156   3.064  1.00  0.00           X  
ATOM   1361  H   ILE A 200       3.720   4.325   4.379  1.00  0.00           H  
ATOM   1362  N   GLU A 201       6.994   4.347   5.005  1.00  0.00           N  
ATOM   1363  CA  GLU A 201       8.280   4.022   5.623  1.00  0.00           C  
ATOM   1364  C   GLU A 201       8.827   2.684   5.110  1.00  0.00           C  
ATOM   1365  O   GLU A 201      10.007   2.593   4.761  1.00  0.00           O  
ATOM   1366  CB  GLU A 201       8.143   3.985   7.147  1.00  0.00           C  
ATOM   1367  CEN GLU A 201       8.326   4.738   8.665  1.00  0.00           X  
ATOM   1368  H   GLU A 201       6.187   4.435   5.606  1.00  0.00           H  
ATOM   1369  N   ASP A 202       7.970   1.674   4.957  1.00  0.00           N  
ATOM   1370  CA  ASP A 202       8.360   0.360   4.447  1.00  0.00           C  
ATOM   1371  C   ASP A 202       8.837   0.414   2.989  1.00  0.00           C  
ATOM   1372  O   ASP A 202       9.880  -0.170   2.652  1.00  0.00           O  
ATOM   1373  CB  ASP A 202       7.193  -0.621   4.576  1.00  0.00           C  
ATOM   1374  CEN ASP A 202       6.843  -1.347   5.199  1.00  0.00           X  
ATOM   1375  H   ASP A 202       7.027   1.791   5.302  1.00  0.00           H  
ATOM   1376  N   ILE A 203       8.139   1.159   2.119  1.00  0.00           N  
ATOM   1377  CA  ILE A 203       8.525   1.312   0.708  1.00  0.00           C  
ATOM   1378  C   ILE A 203       9.899   1.965   0.638  1.00  0.00           C  
ATOM   1379  O   ILE A 203      10.769   1.481  -0.088  1.00  0.00           O  
ATOM   1380  CB  ILE A 203       7.514   2.158  -0.088  1.00  0.00           C  
ATOM   1381  CEN ILE A 203       6.591   2.133  -0.667  1.00  0.00           X  
ATOM   1382  H   ILE A 203       7.359   1.690   2.479  1.00  0.00           H  
ATOM   1383  N   HIS A 204      10.132   3.023   1.407  1.00  0.00           N  
ATOM   1384  CA  HIS A 204      11.415   3.714   1.433  1.00  0.00           C  
ATOM   1385  C   HIS A 204      12.587   2.814   1.828  1.00  0.00           C  
ATOM   1386  O   HIS A 204      13.601   2.765   1.122  1.00  0.00           O  
ATOM   1387  CB  HIS A 204      11.343   4.910   2.388  1.00  0.00           C  
ATOM   1388  CEN HIS A 204      11.075   6.308   2.324  1.00  0.00           X  
ATOM   1389  H   HIS A 204       9.390   3.360   2.003  1.00  0.00           H  
ATOM   1390  N   ASP A 205      12.432   2.026   2.884  1.00  0.00           N  
ATOM   1391  CA  ASP A 205      13.463   1.097   3.340  1.00  0.00           C  
ATOM   1392  C   ASP A 205      13.764   0.014   2.301  1.00  0.00           C  
ATOM   1393  O   ASP A 205      14.933  -0.309   2.042  1.00  0.00           O  
ATOM   1394  CB  ASP A 205      13.042   0.450   4.662  1.00  0.00           C  
ATOM   1395  CEN ASP A 205      13.181   0.554   5.666  1.00  0.00           X  
ATOM   1396  H   ASP A 205      11.590   2.116   3.431  1.00  0.00           H  
ATOM   1397  N   PHE A 206      12.732  -0.525   1.644  1.00  0.00           N  
ATOM   1398  CA  PHE A 206      12.913  -1.553   0.620  1.00  0.00           C  
ATOM   1399  C   PHE A 206      13.719  -1.018  -0.570  1.00  0.00           C  
ATOM   1400  O   PHE A 206      14.646  -1.696  -1.037  1.00  0.00           O  
ATOM   1401  CB  PHE A 206      11.555  -2.075   0.148  1.00  0.00           C  
ATOM   1402  CEN PHE A 206      10.594  -3.310   0.427  1.00  0.00           X  
ATOM   1403  H   PHE A 206      11.804  -0.178   1.833  1.00  0.00           H  
ATOM   1404  N   MET A 207      13.434   0.201  -1.025  1.00  0.00           N  
ATOM   1405  CA  MET A 207      14.130   0.859  -2.135  1.00  0.00           C  
ATOM   1406  C   MET A 207      15.606   1.087  -1.809  1.00  0.00           C  
ATOM   1407  O   MET A 207      16.478   0.782  -2.626  1.00  0.00           O  
ATOM   1408  CB  MET A 207      13.454   2.187  -2.470  1.00  0.00           C  
ATOM   1409  CEN MET A 207      12.474   2.984  -3.688  1.00  0.00           X  
ATOM   1410  H   MET A 207      12.689   0.706  -0.567  1.00  0.00           H  
ATOM   1411  N   GLN A 208      15.904   1.575  -0.601  1.00  0.00           N  
ATOM   1412  CA  GLN A 208      17.269   1.850  -0.177  1.00  0.00           C  
ATOM   1413  C   GLN A 208      18.108   0.563  -0.149  1.00  0.00           C  
ATOM   1414  O   GLN A 208      19.215   0.526  -0.701  1.00  0.00           O  
ATOM   1415  CB  GLN A 208      17.274   2.508   1.206  1.00  0.00           C  
ATOM   1416  CEN GLN A 208      17.409   4.028   2.055  1.00  0.00           X  
ATOM   1417  H   GLN A 208      15.146   1.805   0.024  1.00  0.00           H  
ATOM   1418  N   ALA A 209      17.555  -0.529   0.388  1.00  0.00           N  
ATOM   1419  CA  ALA A 209      18.232  -1.820   0.454  1.00  0.00           C  
ATOM   1420  C   ALA A 209      18.494  -2.421  -0.939  1.00  0.00           C  
ATOM   1421  O   ALA A 209      19.589  -2.936  -1.187  1.00  0.00           O  
ATOM   1422  CB  ALA A 209      17.417  -2.785   1.302  1.00  0.00           C  
ATOM   1423  CEN ALA A 209      17.417  -2.785   1.301  1.00  0.00           X  
ATOM   1424  H   ALA A 209      16.635  -0.445   0.795  1.00  0.00           H  
ATOM   1425  N   ALA A 210      17.536  -2.336  -1.865  1.00  0.00           N  
ATOM   1426  CA  ALA A 210      17.680  -2.846  -3.227  1.00  0.00           C  
ATOM   1427  C   ALA A 210      18.775  -2.093  -4.002  1.00  0.00           C  
ATOM   1428  O   ALA A 210      19.597  -2.716  -4.680  1.00  0.00           O  
ATOM   1429  CB  ALA A 210      16.350  -2.759  -3.962  1.00  0.00           C  
ATOM   1430  CEN ALA A 210      16.351  -2.759  -3.962  1.00  0.00           X  
ATOM   1431  H   ALA A 210      16.657  -1.917  -1.604  1.00  0.00           H  
ATOM   1432  N   ALA A 211      18.850  -0.767  -3.844  1.00  0.00           N  
ATOM   1433  CA  ALA A 211      19.858   0.070  -4.488  1.00  0.00           C  
ATOM   1434  C   ALA A 211      21.271  -0.205  -3.948  1.00  0.00           C  
ATOM   1435  O   ALA A 211      22.219  -0.341  -4.724  1.00  0.00           O  
ATOM   1436  CB  ALA A 211      19.499   1.538  -4.316  1.00  0.00           C  
ATOM   1437  CEN ALA A 211      19.500   1.538  -4.316  1.00  0.00           X  
ATOM   1438  H   ALA A 211      18.161  -0.319  -3.259  1.00  0.00           H  
ATOM   1439  N   ALA A 212      21.426  -0.346  -2.629  1.00  0.00           N  
ATOM   1440  CA  ALA A 212      22.729  -0.584  -2.011  1.00  0.00           C  
ATOM   1441  C   ALA A 212      23.325  -1.925  -2.463  1.00  0.00           C  
ATOM   1442  O   ALA A 212      24.496  -1.991  -2.844  1.00  0.00           O  
ATOM   1443  CB  ALA A 212      22.608  -0.536  -0.495  1.00  0.00           C  
ATOM   1444  CEN ALA A 212      22.609  -0.537  -0.496  1.00  0.00           X  
ATOM   1445  H   ALA A 212      20.618  -0.270  -2.029  1.00  0.00           H  
ATOM   1446  N   ALA A 213      22.512  -2.987  -2.519  1.00  0.00           N  
ATOM   1447  CA  ALA A 213      22.924  -4.279  -3.061  1.00  0.00           C  
ATOM   1448  C   ALA A 213      23.449  -4.173  -4.501  1.00  0.00           C  
ATOM   1449  O   ALA A 213      24.544  -4.664  -4.792  1.00  0.00           O  
ATOM   1450  CB  ALA A 213      21.763  -5.261  -2.992  1.00  0.00           C  
ATOM   1451  CEN ALA A 213      21.764  -5.260  -2.993  1.00  0.00           X  
ATOM   1452  H   ALA A 213      21.578  -2.900  -2.141  1.00  0.00           H  
ATOM   1453  N   ALA A 214      22.709  -3.509  -5.394  1.00  0.00           N  
ATOM   1454  CA  ALA A 214      23.081  -3.350  -6.799  1.00  0.00           C  
ATOM   1455  C   ALA A 214      24.391  -2.562  -6.963  1.00  0.00           C  
ATOM   1456  O   ALA A 214      25.229  -2.926  -7.791  1.00  0.00           O  
ATOM   1457  CB  ALA A 214      21.952  -2.670  -7.560  1.00  0.00           C  
ATOM   1458  CEN ALA A 214      21.953  -2.670  -7.560  1.00  0.00           X  
ATOM   1459  H   ALA A 214      21.832  -3.110  -5.086  1.00  0.00           H  
ATOM   1460  N   ASN A 215      24.603  -1.520  -6.153  1.00  0.00           N  
ATOM   1461  CA  ASN A 215      25.833  -0.720  -6.185  1.00  0.00           C  
ATOM   1462  C   ASN A 215      27.096  -1.526  -5.845  1.00  0.00           C  
ATOM   1463  O   ASN A 215      28.058  -1.481  -6.609  1.00  0.00           O  
ATOM   1464  CB  ASN A 215      25.723   0.474  -5.254  1.00  0.00           C  
ATOM   1465  CEN ASN A 215      25.418   1.477  -5.302  1.00  0.00           X  
ATOM   1466  H   ASN A 215      23.865  -1.245  -5.522  1.00  0.00           H  
ATOM   1467  N   CYS A 216      27.096  -2.320  -4.768  1.00  0.00           N  
ATOM   1468  CA  CYS A 216      28.258  -3.114  -4.340  1.00  0.00           C  
ATOM   1469  C   CYS A 216      28.651  -4.275  -5.280  1.00  0.00           C  
ATOM   1470  O   CYS A 216      29.844  -4.541  -5.427  1.00  0.00           O  
ATOM   1471  CB  CYS A 216      27.773  -3.670  -3.001  1.00  0.00           C  
ATOM   1472  CEN CYS A 216      28.045  -3.414  -2.045  1.00  0.00           X  
ATOM   1473  H   CYS A 216      26.314  -2.250  -4.135  1.00  0.00           H  
ATOM   1474  N   ARG A 217      27.706  -4.993  -5.909  1.00  0.00           N  
ATOM   1475  CA  ARG A 217      28.015  -6.110  -6.833  1.00  0.00           C  
ATOM   1476  C   ARG A 217      28.961  -5.758  -7.993  1.00  0.00           C  
ATOM   1477  O   ARG A 217      29.793  -6.595  -8.354  1.00  0.00           O  
ATOM   1478  CB  ARG A 217      26.741  -6.745  -7.370  1.00  0.00           C  
ATOM   1479  CEN ARG A 217      24.810  -8.285  -7.599  1.00  0.00           X  
ATOM   1480  H   ARG A 217      26.748  -4.697  -5.802  1.00  0.00           H  
ATOM   1481  N   LYS A 218      28.847  -4.556  -8.565  1.00  0.00           N  
ATOM   1482  CA  LYS A 218      29.728  -4.133  -9.670  1.00  0.00           C  
ATOM   1483  C   LYS A 218      30.976  -3.477  -9.088  1.00  0.00           C  
ATOM   1484  O   LYS A 218      32.062  -3.754  -9.636  1.00  0.00           O  
ATOM   1485  CB  LYS A 218      29.010  -3.169 -10.615  1.00  0.00           C  
ATOM   1486  CEN LYS A 218      28.065  -2.828 -12.477  1.00  0.00           X  
ATOM   1487  H   LYS A 218      28.494  -3.809  -7.984  1.00  0.00           H  
TER                                                                             
# All scores below are weighted scores, not raw scores.
#BEGIN_POSE_ENERGIES_TABLE ./minmover_pdb/pose_51.pdb
label vdw cenpack pair env cbeta hs_pair ss_pair sheet total
weights 1 0.5 1 1 0.25 1 1 1 NA
pose 7.06016 1.74148 -14.8878 -0.65093 12.6366 0 0 0 5.89951
MET:NtermProteinFull_1 0 0.46147 -0.2625 -0.05461 0.0305 0 0 0 0.17486
TYR_2 0 0.01739 0.04235 0.85474 0.06947 0 0 0 0.98395
GLY_3 0 -0.0157 0.04009 0.0322 0.06956 0 0 0 0.12615
LYS_4 0 0.10339 -0.61315 -0.33001 0.03588 0 0 0 -0.80389
LEU_5 0 -0.11864 -0.44061 -0.39148 0.04373 0 0 0 -0.907
ASN_6 0 -0.02596 0.11173 -0.36221 0.06956 0 0 0 -0.20688
ASP_7 0 -0.03688 0.02348 -0.42964 0.06909 0 0 0 -0.37395
LEU_8 0 -0.39693 -0.25666 -0.53584 0.03149 0 0 0 -1.15794
LEU_9 0 -0.15192 -0.28704 0.58995 0.06951 0 0 0 0.2205
GLU_10 0 -0.06952 0.04397 -0.82678 0.06921 0 0 0 -0.78312
ASP_11 0 -0.18133 -0.09666 -0.24167 0.07014 0 0 0 -0.44953
LEU_12 0 -0.10997 -0.85558 -0.19483 0.03762 0 0 0 -1.12275
GLN_13 0 -0.01857 0.17256 -0.49415 0.06894 0 0 0 -0.27122
GLU_14 0 0.00851 -0.17349 -0.92601 0.06893 0 0 0 -1.02207
VAL_15 0 -0.00738 -0.67875 -0.19594 0.04505 0 0 0 -0.83702
LEU_16 1.16117 0.86477 -0.14887 0.08126 0.07083 0 0 0 2.02916
LYS_17 0 -0.0106 0.05836 -0.77863 0.07016 0 0 0 -0.66072
ASN_18 0 0.19828 -0.19332 -0.19403 0.06893 0 0 0 -0.12013
LEU_19 0 0.11647 0.27768 -0.52948 0.0317 0 0 0 -0.10362
HIS_20 0 -0.05369 0.19354 0.0215 0.06916 0 0 0 0.23052
LYS_21 0 -0.0301 -0.02365 -1.04927 0.07072 0 0 0 -1.0323
ASN_22 0 -0.12026 -0.45942 -0.07783 0.04294 0 0 0 -0.61458
ASP_23 0.08893 -0.15935 -0.20346 -0.1485 0.04365 0 0 0 -0.37873
ARG_24 0 -0.05372 -0.02243 -0.7542 0.07181 0 0 0 -0.75854
SER_25 0 -0.14075 -0.14924 -0.21543 0.04409 0 0 0 -0.46134
GLY_26 0 0.16782 -0.29193 0.0322 0.04312 0 0 0 -0.04878
LYS_27 0 -0.01695 -0.02738 -1.04927 0.07135 0 0 0 -1.02225
ASP_28 0 0.08107 -0.47766 -0.52292 0.06961 0 0 0 -0.8499
ASN_29 0.87135 0.67425 -0.67702 0.05572 0.03363 0 0 0 0.95794
ILE_30 0.08893 0.05453 0.51245 0.47679 0.06928 0 0 0 1.20198
HIS_D_31 0 -0.04455 -0.09341 0.0215 0.06921 0 0 0 -0.04725
ASP_32 0 -0.12505 -0.97791 -0.03907 0.0327 0 0 0 -1.10933
VAL_33 0 -0.08817 0.51004 -0.27892 0.03149 0 0 0 0.17444
ASP_34 0 0.00435 -0.0615 -0.24167 0.06893 0 0 0 -0.22989
ASN_35 0 -0.0168 -0.41427 -0.32173 0.0691 0 0 0 -0.6837
HIS_D_36 0 0.44107 0.16619 0.149 0.03683 0 0 0 0.7931
LEU_37 1.16117 0.87584 -0.45509 -0.30366 0.07161 0 0 0 1.34986
GLN_38 0 -0.09156 0.04278 -0.59803 0.06878 0 0 0 -0.57803
ASN_39 0 -0.07429 -0.45768 -0.13901 0.04303 0 0 0 -0.62795
VAL_40 0 -0.20222 -0.46525 -0.35242 0.03821 0 0 0 -0.98167
ILE_41 0 0.19738 -0.26793 0.60227 0.06896 0 0 0 0.60068
GLU_42 0 0.03233 -0.21995 -0.60186 0.06894 0 0 0 -0.72055
ASP_43 0.09665 0.34261 0.50853 0.56875 0.0366 0 0 0 1.55314
ILE_44 0 -0.06029 -0.86465 -0.06945 0.04514 0 0 0 -0.94925
HIS_D_45 0 -0.08373 0.11031 0.11054 0.06878 0 0 0 0.2059
ASP_46 0 -0.10749 -0.39069 -0.31759 0.06908 0 0 0 -0.74669
PHE_47 0 0.26234 -0.22309 -0.4994 0.03762 0 0 0 -0.42252
MET_48 0 -0.11613 -0.10534 0.10186 0.06961 0 0 0 -0.05
GLN_49 0 -0.04075 -0.0887 -0.59803 0.06928 0 0 0 -0.6582
ALA_50 0 -0.14446 0.19728 0.07904 0.0361 0 0 0 0.16796
ALA_51 0 -0.04053 -0.02181 -0.14527 0.03778 0 0 0 -0.16982
ALA_52 0 -0.0232 -0.01476 0.14698 0.0353 0 0 0 0.14433
ALA_53 0 0.00928 0.09125 0.15304 0.03634 0 0 0 0.28992
ALA_54 0 -0.00757 -0.048 0.07904 0.0376 0 0 0 0.06107
ALA_55 0 0.22771 0.00281 0.03291 0.04294 0 0 0 0.30636
ASN_56 0 -0.04058 -0.03383 -0.40966 0.03677 0 0 0 -0.44729
CYS_57 0 0.0072 -0.04053 1.27167 0.04305 0 0 0 1.28138
ARG_58 0 -0.18414 0.06611 -0.26954 0.04314 0 0 0 -0.34443
LYS_59 0 -0.01225 -0.01939 -0.8715 0.07212 0 0 0 -0.83102
GLY_60 0 0 0 0.60923 0.04883 0 0 0 0.65806
SER_61 0 0.03204 -0.0194 -0.11629 0.04731 0 0 0 -0.05635
PRO_62 0 -0.01209 -0.00677 0.043 0.04094 0 0 0 0.06509
GLY_63 0 0 0 0.91259 0.04183 0 0 0 0.95441
SER_64 0 0 0 0.13063 0.04957 0 0 0 0.1802
PRO_65 0 0 0 0.2123 0.04701 0 0 0 0.25931
ALA_66 0 0 0 0.89846 0.05725 0 0 0 0.9557
GLY_67 0 0 0 0.91259 0.04014 0 0 0 0.95273
SER_68 0 0 0 0.29023 0.04409 0 0 0 0.33432
PRO_69 0 0 0 0.043 0.04957 0 0 0 0.09257
THR_70 0 0 0 0.48779 0.07573 0 0 0 0.56352
SER_71 0 0 0 0.13063 0.07499 0 0 0 0.20562
THR_72 0 0 0 0.48779 0.07499 0 0 0 0.56278
GLU_73 0 0 0 -1.01303 0.07573 0 0 0 -0.9373
GLU_74 0 0 0 -1.01303 0.07582 0 0 0 -0.93721
GLY_75 0 0 0 0.91259 0.04957 0 0 0 0.96215
THR_76 0 0 0 0.48779 0.04957 0 0 0 0.53736
SER_77 0 0 0 0.29023 0.07582 0 0 0 0.36605
GLU_78 0 0 0 -1.03403 0.07499 0 0 0 -0.95904
SER_79 0 0 0 0.13063 0.07573 0 0 0 0.20636
ALA_80 0 0 0 0.797 0.07499 0 0 0 0.87199
THR_81 0 0 0 0.43096 0.07582 0 0 0 0.50678
PRO_82 0 0 0 0.2123 0.07582 0 0 0 0.28812
GLU_83 0 0 0 -1.01303 0.07347 0 0 0 -0.93956
SER_84 0 0 0 0.13063 0.07582 0 0 0 0.20645
GLY_85 0 0 0 0.91259 0.04957 0 0 0 0.96215
PRO_86 0 0 0 0.51404 0.04957 0 0 0 0.5636
GLY_87 0 0 0 0.91259 0.04957 0 0 0 0.96215
THR_88 0 0 0 0.48779 0.07582 0 0 0 0.56361
SER_89 0 0 0 0.13063 0.07499 0 0 0 0.20562
THR_90 0 0 0 0.33798 0.07499 0 0 0 0.41297
GLU_91 0 0 0 -1.03403 0.07582 0 0 0 -0.95821
PRO_92 0 0 0 0.2123 0.07582 0 0 0 0.28812
SER_93 0 0 0 0.13063 0.07499 0 0 0 0.20562
GLU_94 0 0 0 -1.03403 0.07347 0 0 0 -0.96056
GLY_95 0 0 0 0.91259 0.07582 0 0 0 0.98841
SER_96 0 0 0 0.29023 0.04923 0 0 0 0.33946
ALA_97 0 0 0 0.797 0.07469 0 0 0 0.87169
PRO_98 0 0 0 0.2123 0.04183 0 0 0 0.25412
GLY_99 0 0 0 0.91259 0.04957 0 0 0 0.96215
SER_100 0 0 0 0.13063 0.04957 0 0 0 0.1802
PRO_101 0 0 0 0.51404 0.07582 0 0 0 0.58986
ALA_102 0 0 0 0.77873 0.07582 0 0 0 0.85455
GLY_103 0 0 0 0.60923 0.04957 0 0 0 0.6588
SER_104 0 0 0 0.29023 0.04957 0 0 0 0.3398
PRO_105 0 0 0 0.2123 0.07582 0 0 0 0.28812
THR_106 0 0 0 0.43096 0.07573 0 0 0 0.50669
SER_107 0 0 0 0.29023 0.07499 0 0 0 0.36522
THR_108 0 0 0 0.48779 0.0743 0 0 0 0.56209
GLU_109 0 0 0 -1.01303 0.07573 0 0 0 -0.9373
GLU_110 0 0 0 -1.03403 0.07582 0 0 0 -0.95821
GLY_111 0 0 0 0.91259 0.04957 0 0 0 0.96215
THR_112 0 0 0 0.48779 0.07582 0 0 0 0.56361
SER_113 0 0 0 -0.0106 0.07347 0 0 0 0.06287
THR_114 0 0 0 0.48779 0.07499 0 0 0 0.56278
GLU_115 0 0 0 -1.03403 0.07582 0 0 0 -0.95821
PRO_116 0 0 0 0.2123 0.07582 0 0 0 0.28812
SER_117 0 0 0 0.29023 0.07499 0 0 0 0.36522
GLU_118 0 0 0 -1.03403 0.07435 0 0 0 -0.95968
GLY_119 0 0 0 0.91259 0.06144 0 0 0 0.97403
SER_120 0 0 0 0.29023 0.04633 0 0 0 0.33656
ALA_121 0 0 0 0.89846 0.06484 0 0 0 0.9633
PRO_122 0 0 0 0.2123 0.04183 0 0 0 0.25412
GLY_123 0 0 0 0.91259 0.04957 0 0 0 0.96215
THR_124 0 0 0 0.43096 0.07582 0 0 0 0.50678
SER_125 0 0 0 0.13063 0.07573 0 0 0 0.20636
THR_126 0 0 0 0.43096 0.07499 0 0 0 0.50594
GLU_127 0 0 0 -1.01303 0.07582 0 0 0 -0.93721
PRO_128 0 0 0 -0.05784 0.04731 0 0 0 -0.01054
SER_129 0 0 0 -0.0106 0.07582 0 0 0 0.06522
GLU_130 0 0 0 -0.93278 0.07582 0 0 0 -0.85696
GLY_131 0 0 0 0.60923 0.07508 0 0 0 0.68431
SER_132 0 0 0 -0.0106 0.04067 0 0 0 0.03007
ALA_133 0 0 0 0.797 0.04782 0 0 0 0.84482
PRO_134 0 0 0 0.043 0.04183 0 0 0 0.08483
GLY_135 0 0 0 0.91259 0.04183 0 0 0 0.95441
THR_136 0 0 0 0.43096 0.07508 0 0 0 0.50603
SER_137 0 0 0 0.29023 0.07582 0 0 0 0.36605
GLU_138 0 0 0 -1.01303 0.07582 0 0 0 -0.93721
SER_139 0 0 0 0.13063 0.07499 0 0 0 0.20562
ALA_140 0 0 0 0.89846 0.07347 0 0 0 0.97192
THR_141 0 0 0 0.43096 0.07582 0 0 0 0.50678
PRO_142 0 0 0 0.51404 0.07582 0 0 0 0.58986
GLU_143 0 0 0 -1.03403 0.07499 0 0 0 -0.95904
SER_144 0 0 0 -0.0106 0.07582 0 0 0 0.06522
GLY_145 0 0 0 0.91259 0.04183 0 0 0 0.95441
PRO_146 0 0 0 0.51404 0.04957 0 0 0 0.5636
GLY_147 0 0 0 0.91259 0.04183 0 0 0 0.95441
SER_148 0 0 0 0.13063 0.07508 0 0 0 0.20571
GLU_149 0 0 0 -1.03403 0.07582 0 0 0 -0.95821
PRO_150 0 0 0 0.51404 0.04957 0 0 0 0.5636
ALA_151 0 0 0 0.89846 0.07508 0 0 0 0.97353
THR_152 0 -0.01349 -0.02009 0.33798 0.07268 0 0 0 0.37708
SER_153 0 0.02093 -0.03651 -0.0106 0.04731 0 0 0 0.02112
GLY_154 0 0.18716 -0.18981 -0.09146 0.0357 0 0 0 -0.0584
SER_155 0 -0.21023 -0.22147 -0.06451 0.03028 0 0 0 -0.46592
GLU_156 0 0.02244 0.12207 -0.37543 0.06902 0 0 0 -0.1619
THR_157 0 0.1747 0.02006 0.12972 0.03079 0 0 0 0.35527
PRO_158 0 -0.11747 -0.01949 -0.29134 0.03503 0 0 0 -0.39328
GLY_159 0 -0.0967 0.01358 -0.08884 0.03503 0 0 0 -0.13692
MET_160 0 0.07912 -0.19622 -0.05461 0.03543 0 0 0 -0.13628
TYR_161 0 -0.02444 -0.00037 0.80588 0.07025 0 0 0 0.85132
GLY_162 0 0.06864 0.03721 -0.07814 0.03503 0 0 0 0.06275
LYS_163 0 -0.04914 0.34361 1.33103 0.03721 0 0 0 1.66271
LEU_164 0 -0.1148 -0.11605 0.08126 0.06908 0 0 0 -0.0805
ASN_165 0 -0.04688 -0.08085 -0.40966 0.06956 0 0 0 -0.46782
ASP_166 0 -0.25851 0.25313 -0.24167 0.03508 0 0 0 -0.21196
LEU_167 0 -0.17276 -0.2326 -0.50394 0.0321 0 0 0 -0.8772
LEU_168 0 0.03661 0.05476 0.58995 0.06893 0 0 0 0.75024
GLU_169 0 0.08919 -0.09969 -0.60186 0.06878 0 0 0 -0.54358
ASP_170 0.09665 0.30257 0.56073 0.34071 0.03702 0 0 0 1.33768
LEU_171 0 0.20214 -0.53277 -0.19483 0.04458 0 0 0 -0.48089
GLN_172 0 -0.07761 0.02344 -0.49415 0.06893 0 0 0 -0.47939
GLU_173 0 -0.04081 -0.57656 -0.37543 0.04283 0 0 0 -0.94997
VAL_174 0 -0.08083 -0.66359 -0.41511 0.03679 0 0 0 -1.12273
LEU_175 0 0.06893 0.10454 0.4149 0.06961 0 0 0 0.65799
LYS_176 0 0.04245 -0.12278 -0.68888 0.06921 0 0 0 -0.7
ASN_177 0 0.23094 -0.27197 0.19574 0.03624 0 0 0 0.19096
LEU_178 0 0.00945 0.22275 -0.45811 0.03413 0 0 0 -0.19179
HIS_179 0 0.00174 -0.14125 -0.02241 0.06884 0 0 0 -0.09308
LYS_180 0 -0.05312 -0.65983 -0.60186 0.0693 0 0 0 -1.24551
ASN_181 0.87135 0.49131 -0.3314 0.33879 0.03108 0 0 0 1.40114
ASP_182 1.31198 0.08014 0.05864 -0.1485 0.06961 0 0 0 1.37188
ARG_183 0 0.06431 -0.47897 -0.43267 0.0701 0 0 0 -0.77724
SER_184 0 -0.13935 -0.25054 -0.21543 0.04345 0 0 0 -0.56187
GLY_185 0 -0.02526 -0.01118 0.0322 0.04308 0 0 0 0.03885
LYS_186 0 0 0 -0.96458 0.07203 0 0 0 -0.89255
ASP_187 0 -0.01453 -0.0837 -0.60822 0.07025 0 0 0 -0.6362
ASN_188 0 -0.0529 -0.36883 -0.13901 0.04303 0 0 0 -0.51771
ILE_189 1.31198 0.06541 0.24822 0.34575 0.06919 0 0 0 2.04055
HIS_D_190 0 -0.02498 -0.05997 0.06501 0.06947 0 0 0 0.04953
ASP_191 0 -0.02287 -0.06742 -0.42964 0.06878 0 0 0 -0.45116
VAL_192 0 0.22754 0.21466 -0.27892 0.04496 0 0 0 0.20823
ASP_193 0 0.20178 0.35028 -0.37876 0.06878 0 0 0 0.24208
ASN_194 0 -0.0516 0.04026 -0.40966 0.06901 0 0 0 -0.35199
HIS_D_195 0 -0.06013 -0.33458 -0.06774 0.06965 0 0 0 -0.3928
LEU_196 0 -0.37604 -0.5172 -0.50394 0.03733 0 0 0 -1.35985
GLN_197 0 0.03098 0.1273 -0.55896 0.06921 0 0 0 -0.33147
ASN_198 0 -0.00983 -0.10122 -0.32173 0.06878 0 0 0 -0.364
VAL_199 0 -0.28223 -0.40491 -0.10438 0.03808 0 0 0 -0.75345
ILE_200 0 0.10833 -0.43642 0.34575 0.06982 0 0 0 0.08749
GLU_201 0 -0.07891 -0.0792 -0.82678 0.06921 0 0 0 -0.91568
ASP_202 0 -0.2465 -0.37202 -0.31759 0.05613 0 0 0 -0.87998
ILE_203 0 -0.1317 -0.45549 -0.49284 0.03683 0 0 0 -1.04319
HIS_D_204 0 0.04375 0.34664 -0.06774 0.06878 0 0 0 0.39143
ASP_205 0 -0.12842 -0.35594 -0.47618 0.06897 0 0 0 -0.89158
PHE_206 0 0.09834 -0.21142 -0.38422 0.0305 0 0 0 -0.46679
MET_207 0 -0.28887 -0.09299 -0.13184 0.03755 0 0 0 -0.47615
GLN_208 0 -0.09523 -0.02384 -0.55896 0.06893 0 0 0 -0.60909
ALA_209 0 -0.10024 0.02831 0.20553 0.03085 0 0 0 0.16446
ALA_210 0 0.51258 -0.02529 -0.01847 0.03125 0 0 0 0.50007
ALA_211 0 0.03612 -0.02108 -0.01847 0.03273 0 0 0 0.02929
ALA_212 0 -0.04417 0.05535 0.16717 0.03045 0 0 0 0.2088
ALA_213 0 -0.01252 -0.00871 0.15304 0.04194 0 0 0 0.17375
ALA_214 0 0.10099 0.03559 -0.06885 0.03449 0 0 0 0.10223
ASN_215 0 0.09855 -0.43008 -0.19403 0.03255 0 0 0 -0.493
CYS_216 0 -0.01476 -0.05651 1.70525 0.06961 0 0 0 1.70358
ARG_217 0 -0.19479 0.09778 -0.48527 0.06902 0 0 0 -0.51326
LYS:CtermProteinFull_218 0 -0.14913 -0.02861 -0.77863 0.04409 0 0 0 -0.91229
#END_POSE_ENERGIES_TABLE ./minmover_pdb/pose_51.pdb
