# Supplementary material for: Selection of a promiscuous minimalist cAMP phosphodiesterase from a library of de novo designed proteins
Source: Nat Chem. 2024 May 3;16(7):1200–8. doi: 10.1038/s41557-024-01490-4 (PMC11230910; doi:10.1038/s41557-024-01490-4)
Supplement: Supplementary file 3 — MD input files, scripts and final structures derived from MD, AlphaFold2, EMSfold and MultiSFold. [file 41557_2024_1490_MOESM3_ESM.zip › Computational_Data/4_MultiSFold/campase/pose_52.pdb]

ATOM      1  N   MET A   1      -5.685  -3.190  15.727  1.00  0.00           N  
ATOM      2  CA  MET A   1      -6.194  -2.453  14.552  1.00  0.00           C  
ATOM      3  C   MET A   1      -5.242  -1.342  14.148  1.00  0.00           C  
ATOM      4  O   MET A   1      -4.839  -1.359  13.005  1.00  0.00           O  
ATOM      5  CB  MET A   1      -7.577  -1.873  14.839  1.00  0.00           C  
ATOM      6  CEN MET A   1      -9.273  -2.040  14.422  1.00  0.00           X  
ATOM      7  H   MET A   1      -6.223  -3.221  16.569  1.00  0.00           H  
ATOM      8  N   TYR A   2      -4.794  -0.477  15.066  1.00  0.00           N  
ATOM      9  CA  TYR A   2      -3.916   0.651  14.716  1.00  0.00           C  
ATOM     10  C   TYR A   2      -2.546   0.277  14.107  1.00  0.00           C  
ATOM     11  O   TYR A   2      -2.302   0.650  12.975  1.00  0.00           O  
ATOM     12  CB  TYR A   2      -3.689   1.510  15.962  1.00  0.00           C  
ATOM     13  CEN TYR A   2      -4.292   2.969  16.722  1.00  0.00           X  
ATOM     14  H   TYR A   2      -5.228  -0.416  15.976  1.00  0.00           H  
ATOM     15  N   GLY A   3      -1.685  -0.475  14.814  1.00  0.00           N  
ATOM     16  CA  GLY A   3      -0.389  -0.931  14.271  1.00  0.00           C  
ATOM     17  C   GLY A   3      -0.511  -1.564  12.882  1.00  0.00           C  
ATOM     18  O   GLY A   3       0.051  -1.034  11.942  1.00  0.00           O  
ATOM     19  CEN GLY A   3      -0.389  -0.931  14.271  1.00  0.00           X  
ATOM     20  H   GLY A   3      -1.900  -0.695  15.776  1.00  0.00           H  
ATOM     21  N   LYS A   4      -1.375  -2.582  12.740  1.00  0.00           N  
ATOM     22  CA  LYS A   4      -1.643  -3.267  11.457  1.00  0.00           C  
ATOM     23  C   LYS A   4      -2.083  -2.329  10.332  1.00  0.00           C  
ATOM     24  O   LYS A   4      -1.712  -2.494   9.184  1.00  0.00           O  
ATOM     25  CB  LYS A   4      -2.707  -4.347  11.655  1.00  0.00           C  
ATOM     26  CEN LYS A   4      -3.188  -6.397  11.871  1.00  0.00           X  
ATOM     27  H   LYS A   4      -1.781  -2.982  13.575  1.00  0.00           H  
ATOM     28  N   LEU A   5      -2.933  -1.370  10.673  1.00  0.00           N  
ATOM     29  CA  LEU A   5      -3.310  -0.274   9.796  1.00  0.00           C  
ATOM     30  C   LEU A   5      -2.094   0.548   9.345  1.00  0.00           C  
ATOM     31  O   LEU A   5      -1.988   0.906   8.181  1.00  0.00           O  
ATOM     32  CB  LEU A   5      -4.332   0.626  10.503  1.00  0.00           C  
ATOM     33  CEN LEU A   5      -5.858   0.783  10.365  1.00  0.00           X  
ATOM     34  H   LEU A   5      -3.294  -1.376  11.618  1.00  0.00           H  
ATOM     35  N   ASN A   6      -1.189   0.843  10.278  1.00  0.00           N  
ATOM     36  CA  ASN A   6       0.048   1.544   9.970  1.00  0.00           C  
ATOM     37  C   ASN A   6       0.853   0.773   8.920  1.00  0.00           C  
ATOM     38  O   ASN A   6       1.212   1.364   7.914  1.00  0.00           O  
ATOM     39  CB  ASN A   6       0.881   1.776  11.217  1.00  0.00           C  
ATOM     40  CEN ASN A   6       1.011   2.522  11.943  1.00  0.00           X  
ATOM     41  H   ASN A   6      -1.259   0.407  11.185  1.00  0.00           H  
ATOM     42  N   ASP A   7       1.048  -0.535   9.122  1.00  0.00           N  
ATOM     43  CA  ASP A   7       1.865  -1.375   8.240  1.00  0.00           C  
ATOM     44  C   ASP A   7       1.262  -1.407   6.822  1.00  0.00           C  
ATOM     45  O   ASP A   7       1.938  -1.093   5.849  1.00  0.00           O  
ATOM     46  CB  ASP A   7       1.983  -2.794   8.803  1.00  0.00           C  
ATOM     47  CEN ASP A   7       2.622  -3.371   9.347  1.00  0.00           X  
ATOM     48  H   ASP A   7       0.687  -0.962   9.963  1.00  0.00           H  
ATOM     49  N   LEU A   8      -0.055  -1.629   6.716  1.00  0.00           N  
ATOM     50  CA  LEU A   8      -0.768  -1.636   5.441  1.00  0.00           C  
ATOM     51  C   LEU A   8      -0.694  -0.293   4.692  1.00  0.00           C  
ATOM     52  O   LEU A   8      -0.480  -0.253   3.481  1.00  0.00           O  
ATOM     53  CB  LEU A   8      -2.233  -2.024   5.679  1.00  0.00           C  
ATOM     54  CEN LEU A   8      -3.017  -3.332   5.458  1.00  0.00           X  
ATOM     55  H   LEU A   8      -0.549  -1.943   7.541  1.00  0.00           H  
ATOM     56  N   LEU A   9      -0.913   0.820   5.401  1.00  0.00           N  
ATOM     57  CA  LEU A   9      -0.771   2.153   4.818  1.00  0.00           C  
ATOM     58  C   LEU A   9       0.609   2.331   4.167  1.00  0.00           C  
ATOM     59  O   LEU A   9       0.695   2.857   3.060  1.00  0.00           O  
ATOM     60  CB  LEU A   9      -1.000   3.224   5.891  1.00  0.00           C  
ATOM     61  CEN LEU A   9      -2.186   4.159   6.200  1.00  0.00           X  
ATOM     62  H   LEU A   9      -1.125   0.726   6.384  1.00  0.00           H  
ATOM     63  N   GLU A  10       1.675   1.906   4.849  1.00  0.00           N  
ATOM     64  CA  GLU A  10       3.053   2.044   4.374  1.00  0.00           C  
ATOM     65  C   GLU A  10       3.269   1.279   3.068  1.00  0.00           C  
ATOM     66  O   GLU A  10       3.826   1.849   2.126  1.00  0.00           O  
ATOM     67  CB  GLU A  10       4.038   1.554   5.438  1.00  0.00           C  
ATOM     68  CEN GLU A  10       5.124   1.885   6.708  1.00  0.00           X  
ATOM     69  H   GLU A  10       1.529   1.370   5.692  1.00  0.00           H  
ATOM     70  N   ASP A  11       2.750   0.056   2.977  1.00  0.00           N  
ATOM     71  CA  ASP A  11       2.910  -0.802   1.806  1.00  0.00           C  
ATOM     72  C   ASP A  11       2.096  -0.266   0.622  1.00  0.00           C  
ATOM     73  O   ASP A  11       2.588  -0.132  -0.496  1.00  0.00           O  
ATOM     74  CB  ASP A  11       2.491  -2.238   2.132  1.00  0.00           C  
ATOM     75  CEN ASP A  11       2.898  -3.132   2.399  1.00  0.00           X  
ATOM     76  H   ASP A  11       2.311  -0.348   3.790  1.00  0.00           H  
ATOM     77  N   LEU A  12       0.869   0.196   0.858  1.00  0.00           N  
ATOM     78  CA  LEU A  12       0.036   0.777  -0.195  1.00  0.00           C  
ATOM     79  C   LEU A  12       0.661   2.041  -0.824  1.00  0.00           C  
ATOM     80  O   LEU A  12       0.758   2.168  -2.049  1.00  0.00           O  
ATOM     81  CB  LEU A  12      -1.353   1.098   0.370  1.00  0.00           C  
ATOM     82  CEN LEU A  12      -2.720   0.398   0.247  1.00  0.00           X  
ATOM     83  H   LEU A  12       0.487   0.070   1.785  1.00  0.00           H  
ATOM     84  N   GLN A  13       1.155   2.960   0.003  1.00  0.00           N  
ATOM     85  CA  GLN A  13       1.826   4.171  -0.471  1.00  0.00           C  
ATOM     86  C   GLN A  13       3.075   3.869  -1.303  1.00  0.00           C  
ATOM     87  O   GLN A  13       3.287   4.495  -2.347  1.00  0.00           O  
ATOM     88  CB  GLN A  13       2.210   5.057   0.717  1.00  0.00           C  
ATOM     89  CEN GLN A  13       1.749   6.458   1.651  1.00  0.00           X  
ATOM     90  H   GLN A  13       1.139   2.763   0.993  1.00  0.00           H  
ATOM     91  N   GLU A  14       3.929   2.955  -0.861  1.00  0.00           N  
ATOM     92  CA  GLU A  14       5.114   2.557  -1.610  1.00  0.00           C  
ATOM     93  C   GLU A  14       4.732   1.951  -2.975  1.00  0.00           C  
ATOM     94  O   GLU A  14       5.356   2.316  -3.979  1.00  0.00           O  
ATOM     95  CB  GLU A  14       5.943   1.560  -0.797  1.00  0.00           C  
ATOM     96  CEN GLU A  14       7.258   1.228   0.234  1.00  0.00           X  
ATOM     97  H   GLU A  14       3.732   2.467  -0.001  1.00  0.00           H  
ATOM     98  N   VAL A  15       3.638   1.177  -3.068  1.00  0.00           N  
ATOM     99  CA  VAL A  15       3.124   0.613  -4.338  1.00  0.00           C  
ATOM    100  C   VAL A  15       2.722   1.746  -5.287  1.00  0.00           C  
ATOM    101  O   VAL A  15       3.072   1.699  -6.467  1.00  0.00           O  
ATOM    102  CB  VAL A  15       1.913  -0.313  -4.114  1.00  0.00           C  
ATOM    103  CEN VAL A  15       1.706  -0.969  -4.134  1.00  0.00           X  
ATOM    104  H   VAL A  15       3.145   0.967  -2.210  1.00  0.00           H  
ATOM    105  N   LEU A  16       2.072   2.805  -4.781  1.00  0.00           N  
ATOM    106  CA  LEU A  16       1.695   3.981  -5.582  1.00  0.00           C  
ATOM    107  C   LEU A  16       2.914   4.735  -6.128  1.00  0.00           C  
ATOM    108  O   LEU A  16       2.956   5.119  -7.298  1.00  0.00           O  
ATOM    109  CB  LEU A  16       0.826   4.927  -4.743  1.00  0.00           C  
ATOM    110  CEN LEU A  16      -0.687   5.214  -4.723  1.00  0.00           X  
ATOM    111  H   LEU A  16       1.788   2.760  -3.812  1.00  0.00           H  
ATOM    112  N   LYS A  17       3.940   4.953  -5.296  1.00  0.00           N  
ATOM    113  CA  LYS A  17       5.167   5.640  -5.729  1.00  0.00           C  
ATOM    114  C   LYS A  17       5.883   4.864  -6.825  1.00  0.00           C  
ATOM    115  O   LYS A  17       6.367   5.477  -7.777  1.00  0.00           O  
ATOM    116  CB  LYS A  17       6.111   5.855  -4.545  1.00  0.00           C  
ATOM    117  CEN LYS A  17       6.947   7.169  -3.113  1.00  0.00           X  
ATOM    118  H   LYS A  17       3.858   4.608  -4.349  1.00  0.00           H  
ATOM    119  N   ASN A  18       5.962   3.542  -6.713  1.00  0.00           N  
ATOM    120  CA  ASN A  18       6.605   2.694  -7.712  1.00  0.00           C  
ATOM    121  C   ASN A  18       5.887   2.752  -9.066  1.00  0.00           C  
ATOM    122  O   ASN A  18       6.496   3.161 -10.055  1.00  0.00           O  
ATOM    123  CB  ASN A  18       6.697   1.258  -7.230  1.00  0.00           C  
ATOM    124  CEN ASN A  18       7.378   0.647  -6.716  1.00  0.00           X  
ATOM    125  H   ASN A  18       5.571   3.105  -5.890  1.00  0.00           H  
ATOM    126  N   LEU A  19       4.580   2.487  -9.106  1.00  0.00           N  
ATOM    127  CA  LEU A  19       3.779   2.528 -10.331  1.00  0.00           C  
ATOM    128  C   LEU A  19       3.889   3.896 -11.029  1.00  0.00           C  
ATOM    129  O   LEU A  19       4.214   3.970 -12.215  1.00  0.00           O  
ATOM    130  CB  LEU A  19       2.314   2.206 -10.011  1.00  0.00           C  
ATOM    131  CEN LEU A  19       1.451   0.947 -10.219  1.00  0.00           X  
ATOM    132  H   LEU A  19       4.113   2.226  -8.249  1.00  0.00           H  
ATOM    133  N   HIS A  20       3.747   4.993 -10.284  1.00  0.00           N  
ATOM    134  CA  HIS A  20       3.730   6.341 -10.856  1.00  0.00           C  
ATOM    135  C   HIS A  20       4.976   6.676 -11.685  1.00  0.00           C  
ATOM    136  O   HIS A  20       4.860   7.173 -12.808  1.00  0.00           O  
ATOM    137  CB  HIS A  20       3.567   7.379  -9.741  1.00  0.00           C  
ATOM    138  CEN HIS A  20       2.516   8.100  -9.104  1.00  0.00           X  
ATOM    139  H   HIS A  20       3.536   4.876  -9.302  1.00  0.00           H  
ATOM    140  N   LYS A  21       6.185   6.402 -11.171  1.00  0.00           N  
ATOM    141  CA  LYS A  21       7.429   6.954 -11.745  1.00  0.00           C  
ATOM    142  C   LYS A  21       7.332   7.052 -13.278  1.00  0.00           C  
ATOM    143  O   LYS A  21       7.795   8.043 -13.849  1.00  0.00           O  
ATOM    144  CB  LYS A  21       8.632   6.097 -11.348  1.00  0.00           C  
ATOM    145  CEN LYS A  21      10.354   5.842 -10.146  1.00  0.00           X  
ATOM    146  H   LYS A  21       6.237   5.737 -10.415  1.00  0.00           H  
ATOM    147  N   ASN A  22       6.685   6.081 -13.925  1.00  0.00           N  
ATOM    148  CA  ASN A  22       6.751   5.853 -15.375  1.00  0.00           C  
ATOM    149  C   ASN A  22       5.432   5.433 -16.010  1.00  0.00           C  
ATOM    150  O   ASN A  22       5.463   4.708 -17.008  1.00  0.00           O  
ATOM    151  CB  ASN A  22       7.814   4.822 -15.707  1.00  0.00           C  
ATOM    152  CEN ASN A  22       8.834   4.801 -15.951  1.00  0.00           X  
ATOM    153  H   ASN A  22       6.152   5.424 -13.374  1.00  0.00           H  
ATOM    154  N   ASP A  23       4.298   5.918 -15.497  1.00  0.00           N  
ATOM    155  CA  ASP A  23       2.970   5.525 -15.984  1.00  0.00           C  
ATOM    156  C   ASP A  23       2.880   5.567 -17.525  1.00  0.00           C  
ATOM    157  O   ASP A  23       2.382   4.639 -18.168  1.00  0.00           O  
ATOM    158  CB  ASP A  23       1.897   6.428 -15.372  1.00  0.00           C  
ATOM    159  CEN ASP A  23       1.230   6.444 -14.602  1.00  0.00           X  
ATOM    160  H   ASP A  23       4.351   6.506 -14.677  1.00  0.00           H  
ATOM    161  N   ARG A  24       3.458   6.605 -18.155  1.00  0.00           N  
ATOM    162  CA  ARG A  24       3.383   6.815 -19.609  1.00  0.00           C  
ATOM    163  C   ARG A  24       4.000   5.724 -20.481  1.00  0.00           C  
ATOM    164  O   ARG A  24       3.666   5.716 -21.665  1.00  0.00           O  
ATOM    165  CB  ARG A  24       3.961   8.170 -19.989  1.00  0.00           C  
ATOM    166  CEN ARG A  24       4.099  10.585 -20.539  1.00  0.00           X  
ATOM    167  H   ARG A  24       3.977   7.257 -17.583  1.00  0.00           H  
ATOM    168  N   SER A  25       4.885   4.853 -19.981  1.00  0.00           N  
ATOM    169  CA  SER A  25       5.547   3.851 -20.845  1.00  0.00           C  
ATOM    170  C   SER A  25       4.698   2.677 -21.336  1.00  0.00           C  
ATOM    171  O   SER A  25       5.091   2.083 -22.329  1.00  0.00           O  
ATOM    172  CB  SER A  25       6.754   3.301 -20.110  1.00  0.00           C  
ATOM    173  CEN SER A  25       7.059   3.123 -19.697  1.00  0.00           X  
ATOM    174  H   SER A  25       5.226   4.990 -19.042  1.00  0.00           H  
ATOM    175  N   GLY A  26       3.530   2.389 -20.752  1.00  0.00           N  
ATOM    176  CA  GLY A  26       2.755   1.181 -21.072  1.00  0.00           C  
ATOM    177  C   GLY A  26       3.434  -0.148 -20.700  1.00  0.00           C  
ATOM    178  O   GLY A  26       4.192  -0.225 -19.748  1.00  0.00           O  
ATOM    179  CEN GLY A  26       2.755   1.181 -21.072  1.00  0.00           X  
ATOM    180  H   GLY A  26       3.167   3.031 -20.062  1.00  0.00           H  
ATOM    181  N   LYS A  27       3.178  -1.174 -21.523  1.00  0.00           N  
ATOM    182  CA  LYS A  27       3.620  -2.587 -21.481  1.00  0.00           C  
ATOM    183  C   LYS A  27       3.948  -3.240 -20.130  1.00  0.00           C  
ATOM    184  O   LYS A  27       3.008  -3.653 -19.461  1.00  0.00           O  
ATOM    185  CB  LYS A  27       4.850  -2.730 -22.379  1.00  0.00           C  
ATOM    186  CEN LYS A  27       5.675  -3.314 -24.238  1.00  0.00           X  
ATOM    187  H   LYS A  27       2.628  -0.935 -22.337  1.00  0.00           H  
ATOM    188  N   ASP A  28       5.199  -3.292 -19.691  1.00  0.00           N  
ATOM    189  CA  ASP A  28       5.521  -3.851 -18.372  1.00  0.00           C  
ATOM    190  C   ASP A  28       4.689  -3.240 -17.238  1.00  0.00           C  
ATOM    191  O   ASP A  28       4.332  -3.953 -16.304  1.00  0.00           O  
ATOM    192  CB  ASP A  28       7.011  -3.662 -18.074  1.00  0.00           C  
ATOM    193  CEN ASP A  28       7.892  -4.171 -18.127  1.00  0.00           X  
ATOM    194  H   ASP A  28       5.946  -3.184 -20.360  1.00  0.00           H  
ATOM    195  N   ASN A  29       4.273  -1.970 -17.337  1.00  0.00           N  
ATOM    196  CA  ASN A  29       3.471  -1.358 -16.270  1.00  0.00           C  
ATOM    197  C   ASN A  29       2.203  -2.161 -15.913  1.00  0.00           C  
ATOM    198  O   ASN A  29       1.648  -1.946 -14.837  1.00  0.00           O  
ATOM    199  CB  ASN A  29       3.090   0.065 -16.637  1.00  0.00           C  
ATOM    200  CEN ASN A  29       3.472   1.034 -16.509  1.00  0.00           X  
ATOM    201  H   ASN A  29       4.553  -1.418 -18.136  1.00  0.00           H  
ATOM    202  N   ILE A  30       1.703  -3.077 -16.764  1.00  0.00           N  
ATOM    203  CA  ILE A  30       0.515  -3.887 -16.416  1.00  0.00           C  
ATOM    204  C   ILE A  30       0.885  -4.928 -15.358  1.00  0.00           C  
ATOM    205  O   ILE A  30       0.112  -5.140 -14.432  1.00  0.00           O  
ATOM    206  CB  ILE A  30      -0.079  -4.602 -17.644  1.00  0.00           C  
ATOM    207  CEN ILE A  30      -0.766  -4.508 -18.485  1.00  0.00           X  
ATOM    208  H   ILE A  30       2.245  -3.326 -17.579  1.00  0.00           H  
ATOM    209  N   HIS A  31       2.088  -5.505 -15.438  1.00  0.00           N  
ATOM    210  CA  HIS A  31       2.538  -6.534 -14.497  1.00  0.00           C  
ATOM    211  C   HIS A  31       2.743  -5.988 -13.079  1.00  0.00           C  
ATOM    212  O   HIS A  31       2.356  -6.642 -12.118  1.00  0.00           O  
ATOM    213  CB  HIS A  31       3.837  -7.176 -14.995  1.00  0.00           C  
ATOM    214  CEN HIS A  31       4.239  -8.317 -15.747  1.00  0.00           X  
ATOM    215  H   HIS A  31       2.732  -5.202 -16.157  1.00  0.00           H  
ATOM    216  N   ASP A  32       3.294  -4.778 -12.950  1.00  0.00           N  
ATOM    217  CA  ASP A  32       3.528  -4.163 -11.638  1.00  0.00           C  
ATOM    218  C   ASP A  32       2.214  -3.915 -10.888  1.00  0.00           C  
ATOM    219  O   ASP A  32       2.067  -4.335  -9.744  1.00  0.00           O  
ATOM    220  CB  ASP A  32       4.297  -2.849 -11.794  1.00  0.00           C  
ATOM    221  CEN ASP A  32       5.247  -2.484 -11.740  1.00  0.00           X  
ATOM    222  H   ASP A  32       3.633  -4.303 -13.771  1.00  0.00           H  
ATOM    223  N   VAL A  33       1.243  -3.267 -11.543  1.00  0.00           N  
ATOM    224  CA  VAL A  33      -0.090  -3.021 -10.971  1.00  0.00           C  
ATOM    225  C   VAL A  33      -0.799  -4.339 -10.678  1.00  0.00           C  
ATOM    226  O   VAL A  33      -1.461  -4.432  -9.650  1.00  0.00           O  
ATOM    227  CB  VAL A  33      -0.970  -2.174 -11.910  1.00  0.00           C  
ATOM    228  CEN VAL A  33      -1.259  -1.554 -11.989  1.00  0.00           X  
ATOM    229  H   VAL A  33       1.423  -2.992 -12.499  1.00  0.00           H  
ATOM    230  N   ASP A  34      -0.637  -5.351 -11.529  1.00  0.00           N  
ATOM    231  CA  ASP A  34      -1.237  -6.675 -11.343  1.00  0.00           C  
ATOM    232  C   ASP A  34      -0.750  -7.336 -10.048  1.00  0.00           C  
ATOM    233  O   ASP A  34      -1.555  -7.850  -9.273  1.00  0.00           O  
ATOM    234  CB  ASP A  34      -0.925  -7.575 -12.541  1.00  0.00           C  
ATOM    235  CEN ASP A  34      -1.345  -7.897 -13.411  1.00  0.00           X  
ATOM    236  H   ASP A  34      -0.097  -5.202 -12.368  1.00  0.00           H  
ATOM    237  N   ASN A  35       0.543  -7.222  -9.734  1.00  0.00           N  
ATOM    238  CA  ASN A  35       1.111  -7.729  -8.485  1.00  0.00           C  
ATOM    239  C   ASN A  35       0.674  -6.894  -7.271  1.00  0.00           C  
ATOM    240  O   ASN A  35       0.360  -7.429  -6.212  1.00  0.00           O  
ATOM    241  CB  ASN A  35       2.626  -7.789  -8.560  1.00  0.00           C  
ATOM    242  CEN ASN A  35       3.369  -8.482  -8.824  1.00  0.00           X  
ATOM    243  H   ASN A  35       1.166  -6.802 -10.410  1.00  0.00           H  
ATOM    244  N   HIS A  36       0.630  -5.571  -7.424  1.00  0.00           N  
ATOM    245  CA  HIS A  36       0.308  -4.694  -6.308  1.00  0.00           C  
ATOM    246  C   HIS A  36      -1.116  -4.916  -5.788  1.00  0.00           C  
ATOM    247  O   HIS A  36      -1.315  -5.024  -4.581  1.00  0.00           O  
ATOM    248  CB  HIS A  36       0.491  -3.229  -6.716  1.00  0.00           C  
ATOM    249  CEN HIS A  36       1.497  -2.222  -6.642  1.00  0.00           X  
ATOM    250  H   HIS A  36       0.810  -5.165  -8.332  1.00  0.00           H  
ATOM    251  N   LEU A  37      -2.091  -5.063  -6.686  1.00  0.00           N  
ATOM    252  CA  LEU A  37      -3.477  -5.320  -6.322  1.00  0.00           C  
ATOM    253  C   LEU A  37      -3.614  -6.646  -5.564  1.00  0.00           C  
ATOM    254  O   LEU A  37      -4.262  -6.661  -4.524  1.00  0.00           O  
ATOM    255  CB  LEU A  37      -4.358  -5.324  -7.578  1.00  0.00           C  
ATOM    256  CEN LEU A  37      -5.345  -4.298  -8.165  1.00  0.00           X  
ATOM    257  H   LEU A  37      -1.862  -5.019  -7.669  1.00  0.00           H  
ATOM    258  N   GLN A  38      -2.957  -7.721  -6.014  1.00  0.00           N  
ATOM    259  CA  GLN A  38      -3.019  -9.037  -5.360  1.00  0.00           C  
ATOM    260  C   GLN A  38      -2.443  -8.999  -3.939  1.00  0.00           C  
ATOM    261  O   GLN A  38      -3.064  -9.536  -3.026  1.00  0.00           O  
ATOM    262  CB  GLN A  38      -2.264 -10.079  -6.189  1.00  0.00           C  
ATOM    263  CEN GLN A  38      -2.444 -11.380  -7.339  1.00  0.00           X  
ATOM    264  H   GLN A  38      -2.382  -7.618  -6.839  1.00  0.00           H  
ATOM    265  N   ASN A  39      -1.326  -8.293  -3.726  1.00  0.00           N  
ATOM    266  CA  ASN A  39      -0.717  -8.179  -2.395  1.00  0.00           C  
ATOM    267  C   ASN A  39      -1.598  -7.363  -1.430  1.00  0.00           C  
ATOM    268  O   ASN A  39      -1.823  -7.784  -0.301  1.00  0.00           O  
ATOM    269  CB  ASN A  39       0.671  -7.570  -2.478  1.00  0.00           C  
ATOM    270  CEN ASN A  39       1.664  -7.897  -2.567  1.00  0.00           X  
ATOM    271  H   ASN A  39      -0.852  -7.882  -4.519  1.00  0.00           H  
ATOM    272  N   VAL A  40      -2.170  -6.243  -1.893  1.00  0.00           N  
ATOM    273  CA  VAL A  40      -3.079  -5.401  -1.094  1.00  0.00           C  
ATOM    274  C   VAL A  40      -4.322  -6.192  -0.658  1.00  0.00           C  
ATOM    275  O   VAL A  40      -4.734  -6.097   0.499  1.00  0.00           O  
ATOM    276  CB  VAL A  40      -3.526  -4.150  -1.873  1.00  0.00           C  
ATOM    277  CEN VAL A  40      -3.459  -3.465  -1.909  1.00  0.00           X  
ATOM    278  H   VAL A  40      -1.955  -5.961  -2.841  1.00  0.00           H  
ATOM    279  N   ILE A  41      -4.928  -6.983  -1.556  1.00  0.00           N  
ATOM    280  CA  ILE A  41      -6.111  -7.799  -1.223  1.00  0.00           C  
ATOM    281  C   ILE A  41      -5.752  -8.858  -0.180  1.00  0.00           C  
ATOM    282  O   ILE A  41      -6.475  -9.009   0.808  1.00  0.00           O  
ATOM    283  CB  ILE A  41      -6.699  -8.493  -2.465  1.00  0.00           C  
ATOM    284  CEN ILE A  41      -7.381  -8.385  -3.309  1.00  0.00           X  
ATOM    285  H   ILE A  41      -4.523  -7.058  -2.477  1.00  0.00           H  
ATOM    286  N   GLU A  42      -4.659  -9.591  -0.398  1.00  0.00           N  
ATOM    287  CA  GLU A  42      -4.205 -10.654   0.501  1.00  0.00           C  
ATOM    288  C   GLU A  42      -3.949 -10.113   1.913  1.00  0.00           C  
ATOM    289  O   GLU A  42      -4.274 -10.781   2.895  1.00  0.00           O  
ATOM    290  CB  GLU A  42      -2.939 -11.314  -0.048  1.00  0.00           C  
ATOM    291  CEN GLU A  42      -2.185 -12.588  -0.893  1.00  0.00           X  
ATOM    292  H   GLU A  42      -4.095  -9.392  -1.212  1.00  0.00           H  
ATOM    293  N   ASP A  43      -3.483  -8.870   2.031  1.00  0.00           N  
ATOM    294  CA  ASP A  43      -3.264  -8.215   3.318  1.00  0.00           C  
ATOM    295  C   ASP A  43      -4.570  -7.799   4.000  1.00  0.00           C  
ATOM    296  O   ASP A  43      -4.775  -8.092   5.184  1.00  0.00           O  
ATOM    297  CB  ASP A  43      -2.362  -6.992   3.136  1.00  0.00           C  
ATOM    298  CEN ASP A  43      -1.384  -6.719   3.217  1.00  0.00           X  
ATOM    299  H   ASP A  43      -3.161  -8.400   1.198  1.00  0.00           H  
ATOM    300  N   ILE A  44      -5.493  -7.164   3.263  1.00  0.00           N  
ATOM    301  CA  ILE A  44      -6.779  -6.721   3.823  1.00  0.00           C  
ATOM    302  C   ILE A  44      -7.499  -7.926   4.402  1.00  0.00           C  
ATOM    303  O   ILE A  44      -8.047  -7.820   5.493  1.00  0.00           O  
ATOM    304  CB  ILE A  44      -7.676  -6.043   2.772  1.00  0.00           C  
ATOM    305  CEN ILE A  44      -7.924  -5.099   2.285  1.00  0.00           X  
ATOM    306  H   ILE A  44      -5.317  -7.056   2.276  1.00  0.00           H  
ATOM    307  N   HIS A  45      -7.476  -9.075   3.736  1.00  0.00           N  
ATOM    308  CA  HIS A  45      -8.144 -10.283   4.211  1.00  0.00           C  
ATOM    309  C   HIS A  45      -7.685 -10.719   5.607  1.00  0.00           C  
ATOM    310  O   HIS A  45      -8.501 -10.803   6.528  1.00  0.00           O  
ATOM    311  CB  HIS A  45      -7.924 -11.428   3.217  1.00  0.00           C  
ATOM    312  CEN HIS A  45      -8.595 -12.015   2.106  1.00  0.00           X  
ATOM    313  H   HIS A  45      -6.965  -9.120   2.867  1.00  0.00           H  
ATOM    314  N   ASP A  46      -6.385 -10.889   5.812  1.00  0.00           N  
ATOM    315  CA  ASP A  46      -5.815 -11.310   7.087  1.00  0.00           C  
ATOM    316  C   ASP A  46      -6.075 -10.282   8.191  1.00  0.00           C  
ATOM    317  O   ASP A  46      -6.345 -10.641   9.348  1.00  0.00           O  
ATOM    318  CB  ASP A  46      -4.311 -11.554   6.941  1.00  0.00           C  
ATOM    319  CEN ASP A  46      -3.651 -12.315   6.793  1.00  0.00           X  
ATOM    320  H   ASP A  46      -5.760 -10.772   5.028  1.00  0.00           H  
ATOM    321  N   PHE A  47      -6.035  -8.992   7.859  1.00  0.00           N  
ATOM    322  CA  PHE A  47      -6.341  -7.923   8.801  1.00  0.00           C  
ATOM    323  C   PHE A  47      -7.776  -8.039   9.333  1.00  0.00           C  
ATOM    324  O   PHE A  47      -7.983  -7.968  10.546  1.00  0.00           O  
ATOM    325  CB  PHE A  47      -6.130  -6.560   8.140  1.00  0.00           C  
ATOM    326  CEN PHE A  47      -5.012  -5.432   8.072  1.00  0.00           X  
ATOM    327  H   PHE A  47      -5.810  -8.752   6.904  1.00  0.00           H  
ATOM    328  N   MET A  48      -8.751  -8.284   8.456  1.00  0.00           N  
ATOM    329  CA  MET A  48     -10.165  -8.471   8.775  1.00  0.00           C  
ATOM    330  C   MET A  48     -10.353  -9.662   9.704  1.00  0.00           C  
ATOM    331  O   MET A  48     -11.060  -9.563  10.705  1.00  0.00           O  
ATOM    332  CB  MET A  48     -10.979  -8.662   7.497  1.00  0.00           C  
ATOM    333  CEN MET A  48     -12.167  -7.878   6.470  1.00  0.00           X  
ATOM    334  H   MET A  48      -8.479  -8.370   7.487  1.00  0.00           H  
ATOM    335  N   GLN A  49      -9.687 -10.778   9.416  1.00  0.00           N  
ATOM    336  CA  GLN A  49      -9.746 -11.978  10.238  1.00  0.00           C  
ATOM    337  C   GLN A  49      -9.257 -11.696  11.663  1.00  0.00           C  
ATOM    338  O   GLN A  49      -9.930 -12.055  12.631  1.00  0.00           O  
ATOM    339  CB  GLN A  49      -8.908 -13.095   9.610  1.00  0.00           C  
ATOM    340  CEN GLN A  49      -8.974 -14.552   8.651  1.00  0.00           X  
ATOM    341  H   GLN A  49      -9.168 -10.820   8.552  1.00  0.00           H  
ATOM    342  N   ALA A  50      -8.144 -10.974  11.814  1.00  0.00           N  
ATOM    343  CA  ALA A  50      -7.587 -10.613  13.115  1.00  0.00           C  
ATOM    344  C   ALA A  50      -8.532  -9.708  13.927  1.00  0.00           C  
ATOM    345  O   ALA A  50      -8.700  -9.911  15.131  1.00  0.00           O  
ATOM    346  CB  ALA A  50      -6.236  -9.938  12.928  1.00  0.00           C  
ATOM    347  CEN ALA A  50      -6.237  -9.938  12.929  1.00  0.00           X  
ATOM    348  H   ALA A  50      -7.646 -10.689  10.983  1.00  0.00           H  
ATOM    349  N   ALA A  51      -9.176  -8.729  13.289  1.00  0.00           N  
ATOM    350  CA  ALA A  51     -10.159  -7.850  13.917  1.00  0.00           C  
ATOM    351  C   ALA A  51     -11.375  -8.640  14.426  1.00  0.00           C  
ATOM    352  O   ALA A  51     -11.828  -8.411  15.550  1.00  0.00           O  
ATOM    353  CB  ALA A  51     -10.594  -6.768  12.940  1.00  0.00           C  
ATOM    354  CEN ALA A  51     -10.594  -6.768  12.941  1.00  0.00           X  
ATOM    355  H   ALA A  51      -8.968  -8.576  12.314  1.00  0.00           H  
ATOM    356  N   ALA A  52     -11.857  -9.615  13.652  1.00  0.00           N  
ATOM    357  CA  ALA A  52     -13.000 -10.455  13.995  1.00  0.00           C  
ATOM    358  C   ALA A  52     -12.690 -11.350  15.202  1.00  0.00           C  
ATOM    359  O   ALA A  52     -13.523 -11.479  16.099  1.00  0.00           O  
ATOM    360  CB  ALA A  52     -13.414 -11.296  12.796  1.00  0.00           C  
ATOM    361  CEN ALA A  52     -13.413 -11.296  12.797  1.00  0.00           X  
ATOM    362  H   ALA A  52     -11.416  -9.776  12.761  1.00  0.00           H  
ATOM    363  N   ALA A  53     -11.476 -11.898  15.292  1.00  0.00           N  
ATOM    364  CA  ALA A  53     -11.043 -12.697  16.435  1.00  0.00           C  
ATOM    365  C   ALA A  53     -10.924 -11.834  17.700  1.00  0.00           C  
ATOM    366  O   ALA A  53     -11.436 -12.208  18.752  1.00  0.00           O  
ATOM    367  CB  ALA A  53      -9.721 -13.384  16.127  1.00  0.00           C  
ATOM    368  CEN ALA A  53      -9.721 -13.384  16.127  1.00  0.00           X  
ATOM    369  H   ALA A  53     -10.827 -11.773  14.528  1.00  0.00           H  
ATOM    370  N   ALA A  54     -10.343 -10.633  17.606  1.00  0.00           N  
ATOM    371  CA  ALA A  54     -10.162  -9.742  18.753  1.00  0.00           C  
ATOM    372  C   ALA A  54     -11.494  -9.242  19.349  1.00  0.00           C  
ATOM    373  O   ALA A  54     -11.629  -9.149  20.574  1.00  0.00           O  
ATOM    374  CB  ALA A  54      -9.290  -8.562  18.350  1.00  0.00           C  
ATOM    375  CEN ALA A  54      -9.291  -8.562  18.350  1.00  0.00           X  
ATOM    376  H   ALA A  54      -9.975 -10.348  16.711  1.00  0.00           H  
ATOM    377  N   ALA A  55     -12.486  -8.937  18.508  1.00  0.00           N  
ATOM    378  CA  ALA A  55     -13.835  -8.574  18.926  1.00  0.00           C  
ATOM    379  C   ALA A  55     -14.571  -9.767  19.558  1.00  0.00           C  
ATOM    380  O   ALA A  55     -14.981  -9.685  20.719  1.00  0.00           O  
ATOM    381  CB  ALA A  55     -14.619  -8.026  17.742  1.00  0.00           C  
ATOM    382  CEN ALA A  55     -14.619  -8.027  17.743  1.00  0.00           X  
ATOM    383  H   ALA A  55     -12.290  -8.955  17.517  1.00  0.00           H  
ATOM    384  N   ASN A  56     -14.670 -10.897  18.854  1.00  0.00           N  
ATOM    385  CA  ASN A  56     -15.352 -12.109  19.320  1.00  0.00           C  
ATOM    386  C   ASN A  56     -14.794 -12.636  20.646  1.00  0.00           C  
ATOM    387  O   ASN A  56     -15.567 -13.116  21.472  1.00  0.00           O  
ATOM    388  CB  ASN A  56     -15.295 -13.202  18.269  1.00  0.00           C  
ATOM    389  CEN ASN A  56     -15.876 -13.545  17.465  1.00  0.00           X  
ATOM    390  H   ASN A  56     -14.290 -10.907  17.918  1.00  0.00           H  
ATOM    391  N   CYS A  57     -13.506 -12.428  20.941  1.00  0.00           N  
ATOM    392  CA  CYS A  57     -12.905 -12.828  22.216  1.00  0.00           C  
ATOM    393  C   CYS A  57     -13.713 -12.329  23.429  1.00  0.00           C  
ATOM    394  O   CYS A  57     -13.706 -12.979  24.470  1.00  0.00           O  
ATOM    395  CB  CYS A  57     -11.540 -12.141  22.163  1.00  0.00           C  
ATOM    396  CEN CYS A  57     -10.605 -12.544  22.032  1.00  0.00           X  
ATOM    397  H   CYS A  57     -12.903 -12.044  20.226  1.00  0.00           H  
ATOM    398  N   ARG A  58     -14.466 -11.218  23.323  1.00  0.00           N  
ATOM    399  CA  ARG A  58     -15.253 -10.689  24.454  1.00  0.00           C  
ATOM    400  C   ARG A  58     -16.327 -11.647  24.969  1.00  0.00           C  
ATOM    401  O   ARG A  58     -16.880 -11.381  26.031  1.00  0.00           O  
ATOM    402  CB  ARG A  58     -15.863  -9.335  24.123  1.00  0.00           C  
ATOM    403  CEN ARG A  58     -16.163  -6.877  23.970  1.00  0.00           X  
ATOM    404  H   ARG A  58     -14.572 -10.796  22.410  1.00  0.00           H  
ATOM    405  N   LYS A  59     -16.632 -12.739  24.258  1.00  0.00           N  
ATOM    406  CA  LYS A  59     -17.706 -13.687  24.616  1.00  0.00           C  
ATOM    407  C   LYS A  59     -17.551 -14.283  26.024  1.00  0.00           C  
ATOM    408  O   LYS A  59     -18.552 -14.652  26.627  1.00  0.00           O  
ATOM    409  CB  LYS A  59     -17.768 -14.818  23.588  1.00  0.00           C  
ATOM    410  CEN LYS A  59     -18.721 -15.692  21.914  1.00  0.00           X  
ATOM    411  H   LYS A  59     -16.043 -12.974  23.472  1.00  0.00           H  
ATOM    412  N   GLY A  60     -16.330 -14.330  26.572  1.00  0.00           N  
ATOM    413  CA  GLY A  60     -15.986 -15.024  27.821  1.00  0.00           C  
ATOM    414  C   GLY A  60     -16.333 -14.289  29.117  1.00  0.00           C  
ATOM    415  O   GLY A  60     -16.017 -14.795  30.185  1.00  0.00           O  
ATOM    416  CEN GLY A  60     -15.986 -15.024  27.821  1.00  0.00           X  
ATOM    417  H   GLY A  60     -15.565 -13.949  26.035  1.00  0.00           H  
ATOM    418  N   SER A  61     -16.958 -13.107  29.058  1.00  0.00           N  
ATOM    419  CA  SER A  61     -17.242 -12.310  30.257  1.00  0.00           C  
ATOM    420  C   SER A  61     -18.736 -12.367  30.629  1.00  0.00           C  
ATOM    421  O   SER A  61     -19.369 -11.314  30.683  1.00  0.00           O  
ATOM    422  CB  SER A  61     -16.805 -10.874  30.039  1.00  0.00           C  
ATOM    423  CEN SER A  61     -16.711 -10.406  29.779  1.00  0.00           X  
ATOM    424  H   SER A  61     -17.338 -12.807  28.172  1.00  0.00           H  
ATOM    425  N   PRO A  62     -19.335 -13.543  30.917  1.00  0.00           N  
ATOM    426  CA  PRO A  62     -20.733 -13.590  31.307  1.00  0.00           C  
ATOM    427  C   PRO A  62     -20.880 -12.860  32.648  1.00  0.00           C  
ATOM    428  O   PRO A  62     -19.946 -12.806  33.433  1.00  0.00           O  
ATOM    429  CB  PRO A  62     -21.062 -15.089  31.401  1.00  0.00           C  
ATOM    430  CEN PRO A  62     -19.345 -15.299  30.963  1.00  0.00           X  
ATOM    431  N   GLY A  63     -22.053 -12.267  32.868  1.00  0.00           N  
ATOM    432  CA  GLY A  63     -22.451 -11.627  34.127  1.00  0.00           C  
ATOM    433  C   GLY A  63     -22.180 -10.129  34.304  1.00  0.00           C  
ATOM    434  O   GLY A  63     -21.224  -9.569  33.784  1.00  0.00           O  
ATOM    435  CEN GLY A  63     -22.452 -11.626  34.128  1.00  0.00           X  
ATOM    436  H   GLY A  63     -22.809 -12.570  32.270  1.00  0.00           H  
ATOM    437  N   SER A  64     -22.949  -9.507  35.195  1.00  0.00           N  
ATOM    438  CA  SER A  64     -22.837  -8.081  35.502  1.00  0.00           C  
ATOM    439  C   SER A  64     -22.390  -7.825  36.956  1.00  0.00           C  
ATOM    440  O   SER A  64     -22.851  -8.536  37.852  1.00  0.00           O  
ATOM    441  CB  SER A  64     -24.163  -7.397  35.231  1.00  0.00           C  
ATOM    442  CEN SER A  64     -24.702  -7.326  35.203  1.00  0.00           X  
ATOM    443  H   SER A  64     -23.455 -10.072  35.865  1.00  0.00           H  
ATOM    444  N   PRO A  65     -21.596  -6.774  37.239  1.00  0.00           N  
ATOM    445  CA  PRO A  65     -21.119  -6.513  38.589  1.00  0.00           C  
ATOM    446  C   PRO A  65     -22.223  -5.773  39.351  1.00  0.00           C  
ATOM    447  O   PRO A  65     -22.175  -4.560  39.550  1.00  0.00           O  
ATOM    448  CB  PRO A  65     -19.851  -5.662  38.401  1.00  0.00           C  
ATOM    449  CEN PRO A  65     -20.241  -5.809  36.665  1.00  0.00           X  
ATOM    450  N   ALA A  66     -23.262  -6.503  39.741  1.00  0.00           N  
ATOM    451  CA  ALA A  66     -24.385  -5.963  40.487  1.00  0.00           C  
ATOM    452  C   ALA A  66     -23.967  -5.824  41.956  1.00  0.00           C  
ATOM    453  O   ALA A  66     -23.190  -6.629  42.455  1.00  0.00           O  
ATOM    454  CB  ALA A  66     -25.614  -6.848  40.341  1.00  0.00           C  
ATOM    455  CEN ALA A  66     -25.613  -6.848  40.341  1.00  0.00           X  
ATOM    456  H   ALA A  66     -23.209  -7.506  39.633  1.00  0.00           H  
ATOM    457  N   GLY A  67     -24.525  -4.829  42.647  1.00  0.00           N  
ATOM    458  CA  GLY A  67     -24.304  -4.636  44.083  1.00  0.00           C  
ATOM    459  C   GLY A  67     -23.959  -3.212  44.524  1.00  0.00           C  
ATOM    460  O   GLY A  67     -23.625  -2.367  43.715  1.00  0.00           O  
ATOM    461  CEN GLY A  67     -24.304  -4.636  44.083  1.00  0.00           X  
ATOM    462  H   GLY A  67     -25.270  -4.312  42.205  1.00  0.00           H  
ATOM    463  N   SER A  68     -24.005  -3.020  45.844  1.00  0.00           N  
ATOM    464  CA  SER A  68     -23.726  -1.794  46.611  1.00  0.00           C  
ATOM    465  C   SER A  68     -24.317  -0.436  46.169  1.00  0.00           C  
ATOM    466  O   SER A  68     -23.597   0.559  46.115  1.00  0.00           O  
ATOM    467  CB  SER A  68     -22.218  -1.649  46.691  1.00  0.00           C  
ATOM    468  CEN SER A  68     -21.698  -1.661  46.533  1.00  0.00           X  
ATOM    469  H   SER A  68     -23.772  -3.845  46.378  1.00  0.00           H  
ATOM    470  N   PRO A  69     -25.655  -0.319  46.029  1.00  0.00           N  
ATOM    471  CA  PRO A  69     -26.288   0.933  45.635  1.00  0.00           C  
ATOM    472  C   PRO A  69     -25.965   2.033  46.652  1.00  0.00           C  
ATOM    473  O   PRO A  69     -25.985   1.798  47.861  1.00  0.00           O  
ATOM    474  CB  PRO A  69     -27.788   0.601  45.586  1.00  0.00           C  
ATOM    475  CEN PRO A  69     -27.254  -1.011  46.134  1.00  0.00           X  
ATOM    476  N   THR A  70     -25.710   3.247  46.175  1.00  0.00           N  
ATOM    477  CA  THR A  70     -25.450   4.409  47.041  1.00  0.00           C  
ATOM    478  C   THR A  70     -26.366   5.555  46.614  1.00  0.00           C  
ATOM    479  O   THR A  70     -27.012   5.499  45.571  1.00  0.00           O  
ATOM    480  CB  THR A  70     -23.982   4.870  46.977  1.00  0.00           C  
ATOM    481  CEN THR A  70     -23.410   4.776  47.051  1.00  0.00           X  
ATOM    482  H   THR A  70     -25.949   3.452  45.215  1.00  0.00           H  
ATOM    483  N   SER A  71     -26.501   6.520  47.522  1.00  0.00           N  
ATOM    484  CA  SER A  71     -27.258   7.765  47.405  1.00  0.00           C  
ATOM    485  C   SER A  71     -26.723   8.927  48.250  1.00  0.00           C  
ATOM    486  O   SER A  71     -26.098   8.705  49.278  1.00  0.00           O  
ATOM    487  CB  SER A  71     -28.705   7.497  47.769  1.00  0.00           C  
ATOM    488  CEN SER A  71     -29.132   7.282  48.028  1.00  0.00           X  
ATOM    489  H   SER A  71     -26.094   6.357  48.431  1.00  0.00           H  
ATOM    490  N   THR A  72     -27.085  10.132  47.795  1.00  0.00           N  
ATOM    491  CA  THR A  72     -26.841  11.456  48.408  1.00  0.00           C  
ATOM    492  C   THR A  72     -25.481  11.751  49.053  1.00  0.00           C  
ATOM    493  O   THR A  72     -25.145  11.143  50.058  1.00  0.00           O  
ATOM    494  CB  THR A  72     -27.909  11.722  49.485  1.00  0.00           C  
ATOM    495  CEN THR A  72     -28.466  11.770  49.656  1.00  0.00           X  
ATOM    496  H   THR A  72     -27.979  10.123  47.328  1.00  0.00           H  
ATOM    497  N   GLU A  73     -24.795  12.782  48.541  1.00  0.00           N  
ATOM    498  CA  GLU A  73     -23.459  13.279  48.969  1.00  0.00           C  
ATOM    499  C   GLU A  73     -23.468  14.827  48.879  1.00  0.00           C  
ATOM    500  O   GLU A  73     -24.339  15.412  48.241  1.00  0.00           O  
ATOM    501  CB  GLU A  73     -22.341  12.691  48.105  1.00  0.00           C  
ATOM    502  CEN GLU A  73     -21.086  11.560  47.884  1.00  0.00           X  
ATOM    503  H   GLU A  73     -25.350  13.502  48.097  1.00  0.00           H  
ATOM    504  N   GLU A  74     -22.812  15.520  49.818  1.00  0.00           N  
ATOM    505  CA  GLU A  74     -22.580  16.983  49.904  1.00  0.00           C  
ATOM    506  C   GLU A  74     -23.838  17.881  49.862  1.00  0.00           C  
ATOM    507  O   GLU A  74     -24.966  17.413  49.729  1.00  0.00           O  
ATOM    508  CB  GLU A  74     -21.637  17.406  48.775  1.00  0.00           C  
ATOM    509  CEN GLU A  74     -20.068  17.774  48.221  1.00  0.00           X  
ATOM    510  H   GLU A  74     -23.151  15.195  50.715  1.00  0.00           H  
ATOM    511  N   GLY A  75     -23.628  19.209  49.921  1.00  0.00           N  
ATOM    512  CA  GLY A  75     -24.703  20.216  49.884  1.00  0.00           C  
ATOM    513  C   GLY A  75     -24.245  21.668  49.648  1.00  0.00           C  
ATOM    514  O   GLY A  75     -24.829  22.595  50.197  1.00  0.00           O  
ATOM    515  CEN GLY A  75     -24.703  20.216  49.884  1.00  0.00           X  
ATOM    516  H   GLY A  75     -22.677  19.544  49.966  1.00  0.00           H  
ATOM    517  N   THR A  76     -23.179  21.832  48.866  1.00  0.00           N  
ATOM    518  CA  THR A  76     -22.436  23.036  48.418  1.00  0.00           C  
ATOM    519  C   THR A  76     -23.156  24.157  47.617  1.00  0.00           C  
ATOM    520  O   THR A  76     -23.974  23.886  46.746  1.00  0.00           O  
ATOM    521  CB  THR A  76     -21.233  22.587  47.568  1.00  0.00           C  
ATOM    522  CEN THR A  76     -20.745  22.275  47.493  1.00  0.00           X  
ATOM    523  H   THR A  76     -22.945  21.028  48.302  1.00  0.00           H  
ATOM    524  N   SER A  77     -22.702  25.389  47.900  1.00  0.00           N  
ATOM    525  CA  SER A  77     -23.022  26.752  47.389  1.00  0.00           C  
ATOM    526  C   SER A  77     -22.701  27.209  45.952  1.00  0.00           C  
ATOM    527  O   SER A  77     -21.565  27.067  45.525  1.00  0.00           O  
ATOM    528  CB  SER A  77     -22.362  27.740  48.330  1.00  0.00           C  
ATOM    529  CEN SER A  77     -21.984  27.957  48.656  1.00  0.00           X  
ATOM    530  H   SER A  77     -21.739  25.360  48.203  1.00  0.00           H  
ATOM    531  N   GLU A  78     -23.615  27.977  45.322  1.00  0.00           N  
ATOM    532  CA  GLU A  78     -23.436  28.560  43.963  1.00  0.00           C  
ATOM    533  C   GLU A  78     -23.683  30.096  43.934  1.00  0.00           C  
ATOM    534  O   GLU A  78     -24.572  30.620  44.598  1.00  0.00           O  
ATOM    535  CB  GLU A  78     -24.370  27.869  42.967  1.00  0.00           C  
ATOM    536  CEN GLU A  78     -24.629  26.705  41.750  1.00  0.00           X  
ATOM    537  H   GLU A  78     -24.244  28.508  45.907  1.00  0.00           H  
ATOM    538  N   SER A  79     -22.833  30.813  43.194  1.00  0.00           N  
ATOM    539  CA  SER A  79     -22.809  32.259  42.904  1.00  0.00           C  
ATOM    540  C   SER A  79     -22.123  32.664  41.590  1.00  0.00           C  
ATOM    541  O   SER A  79     -21.134  32.033  41.226  1.00  0.00           O  
ATOM    542  CB  SER A  79     -22.140  32.980  44.058  1.00  0.00           C  
ATOM    543  CEN SER A  79     -21.792  33.074  44.465  1.00  0.00           X  
ATOM    544  H   SER A  79     -22.057  30.301  42.802  1.00  0.00           H  
ATOM    545  N   ALA A  80     -22.481  33.824  41.005  1.00  0.00           N  
ATOM    546  CA  ALA A  80     -21.840  34.351  39.785  1.00  0.00           C  
ATOM    547  C   ALA A  80     -21.587  35.883  39.834  1.00  0.00           C  
ATOM    548  O   ALA A  80     -22.381  36.633  40.389  1.00  0.00           O  
ATOM    549  CB  ALA A  80     -22.688  33.997  38.572  1.00  0.00           C  
ATOM    550  CEN ALA A  80     -22.687  33.998  38.573  1.00  0.00           X  
ATOM    551  H   ALA A  80     -23.075  34.460  41.519  1.00  0.00           H  
ATOM    552  N   THR A  81     -20.449  36.281  39.249  1.00  0.00           N  
ATOM    553  CA  THR A  81     -19.862  37.636  39.026  1.00  0.00           C  
ATOM    554  C   THR A  81     -20.436  38.663  38.016  1.00  0.00           C  
ATOM    555  O   THR A  81     -20.597  38.348  36.842  1.00  0.00           O  
ATOM    556  CB  THR A  81     -18.381  37.457  38.642  1.00  0.00           C  
ATOM    557  CEN THR A  81     -17.846  37.245  38.743  1.00  0.00           X  
ATOM    558  H   THR A  81     -20.181  35.655  38.501  1.00  0.00           H  
ATOM    559  N   PRO A  82     -20.584  39.954  38.422  1.00  0.00           N  
ATOM    560  CA  PRO A  82     -21.081  41.048  37.584  1.00  0.00           C  
ATOM    561  C   PRO A  82     -20.128  41.383  36.417  1.00  0.00           C  
ATOM    562  O   PRO A  82     -18.908  41.353  36.576  1.00  0.00           O  
ATOM    563  CB  PRO A  82     -21.220  42.222  38.567  1.00  0.00           C  
ATOM    564  CEN PRO A  82     -20.528  41.071  39.742  1.00  0.00           X  
ATOM    565  N   GLU A  83     -20.675  41.782  35.263  1.00  0.00           N  
ATOM    566  CA  GLU A  83     -19.889  42.181  34.089  1.00  0.00           C  
ATOM    567  C   GLU A  83     -20.257  43.600  33.632  1.00  0.00           C  
ATOM    568  O   GLU A  83     -21.414  44.017  33.660  1.00  0.00           O  
ATOM    569  CB  GLU A  83     -20.096  41.188  32.943  1.00  0.00           C  
ATOM    570  CEN GLU A  83     -19.566  39.844  32.039  1.00  0.00           X  
ATOM    571  H   GLU A  83     -21.674  41.925  35.216  1.00  0.00           H  
ATOM    572  N   SER A  84     -19.230  44.339  33.202  1.00  0.00           N  
ATOM    573  CA  SER A  84     -19.307  45.709  32.691  1.00  0.00           C  
ATOM    574  C   SER A  84     -19.597  45.682  31.190  1.00  0.00           C  
ATOM    575  O   SER A  84     -19.096  44.806  30.489  1.00  0.00           O  
ATOM    576  CB  SER A  84     -18.019  46.457  32.976  1.00  0.00           C  
ATOM    577  CEN SER A  84     -17.487  46.543  33.047  1.00  0.00           X  
ATOM    578  H   SER A  84     -18.378  43.839  32.994  1.00  0.00           H  
ATOM    579  N   GLY A  85     -20.341  46.668  30.686  1.00  0.00           N  
ATOM    580  CA  GLY A  85     -20.656  46.839  29.264  1.00  0.00           C  
ATOM    581  C   GLY A  85     -20.314  48.263  28.784  1.00  0.00           C  
ATOM    582  O   GLY A  85     -20.063  49.115  29.636  1.00  0.00           O  
ATOM    583  CEN GLY A  85     -20.657  46.839  29.264  1.00  0.00           X  
ATOM    584  H   GLY A  85     -20.648  47.400  31.309  1.00  0.00           H  
ATOM    585  N   PRO A  86     -20.282  48.541  27.463  1.00  0.00           N  
ATOM    586  CA  PRO A  86     -20.007  49.863  26.890  1.00  0.00           C  
ATOM    587  C   PRO A  86     -21.184  50.853  27.029  1.00  0.00           C  
ATOM    588  O   PRO A  86     -22.341  50.442  27.050  1.00  0.00           O  
ATOM    589  CB  PRO A  86     -19.694  49.551  25.417  1.00  0.00           C  
ATOM    590  CEN PRO A  86     -20.100  47.877  25.883  1.00  0.00           X  
ATOM    591  N   GLY A  87     -20.893  52.161  27.005  1.00  0.00           N  
ATOM    592  CA  GLY A  87     -21.925  53.218  26.990  1.00  0.00           C  
ATOM    593  C   GLY A  87     -21.771  54.270  28.096  1.00  0.00           C  
ATOM    594  O   GLY A  87     -20.949  54.098  28.982  1.00  0.00           O  
ATOM    595  CEN GLY A  87     -21.925  53.219  26.990  1.00  0.00           X  
ATOM    596  H   GLY A  87     -19.939  52.433  26.819  1.00  0.00           H  
ATOM    597  N   THR A  88     -22.424  55.437  27.982  1.00  0.00           N  
ATOM    598  CA  THR A  88     -22.400  56.570  28.950  1.00  0.00           C  
ATOM    599  C   THR A  88     -21.012  57.213  29.110  1.00  0.00           C  
ATOM    600  O   THR A  88     -20.016  56.513  29.235  1.00  0.00           O  
ATOM    601  CB  THR A  88     -22.886  56.121  30.341  1.00  0.00           C  
ATOM    602  CEN THR A  88     -23.291  55.894  30.695  1.00  0.00           X  
ATOM    603  H   THR A  88     -22.292  55.795  27.044  1.00  0.00           H  
ATOM    604  N   SER A  89     -20.901  58.536  28.953  1.00  0.00           N  
ATOM    605  CA  SER A  89     -21.984  59.513  28.679  1.00  0.00           C  
ATOM    606  C   SER A  89     -22.573  60.137  29.943  1.00  0.00           C  
ATOM    607  O   SER A  89     -23.763  60.415  30.010  1.00  0.00           O  
ATOM    608  CB  SER A  89     -23.089  58.846  27.883  1.00  0.00           C  
ATOM    609  CEN SER A  89     -23.429  58.456  27.713  1.00  0.00           X  
ATOM    610  H   SER A  89     -20.278  58.898  29.662  1.00  0.00           H  
ATOM    611  N   THR A  90     -21.717  60.488  30.904  1.00  0.00           N  
ATOM    612  CA  THR A  90     -22.144  61.163  32.138  1.00  0.00           C  
ATOM    613  C   THR A  90     -21.124  62.258  32.452  1.00  0.00           C  
ATOM    614  O   THR A  90     -20.115  62.400  31.768  1.00  0.00           O  
ATOM    615  CB  THR A  90     -22.256  60.197  33.332  1.00  0.00           C  
ATOM    616  CEN THR A  90     -22.488  59.730  33.595  1.00  0.00           X  
ATOM    617  H   THR A  90     -20.752  60.652  30.654  1.00  0.00           H  
ATOM    618  N   GLU A  91     -21.500  63.081  33.424  1.00  0.00           N  
ATOM    619  CA  GLU A  91     -20.781  64.198  34.040  1.00  0.00           C  
ATOM    620  C   GLU A  91     -20.859  64.185  35.592  1.00  0.00           C  
ATOM    621  O   GLU A  91     -21.867  63.727  36.141  1.00  0.00           O  
ATOM    622  CB  GLU A  91     -21.327  65.522  33.499  1.00  0.00           C  
ATOM    623  CEN GLU A  91     -21.213  66.834  32.418  1.00  0.00           X  
ATOM    624  H   GLU A  91     -22.416  62.925  33.816  1.00  0.00           H  
ATOM    625  N   PRO A  92     -19.800  64.624  36.306  1.00  0.00           N  
ATOM    626  CA  PRO A  92     -19.748  64.739  37.763  1.00  0.00           C  
ATOM    627  C   PRO A  92     -20.625  65.873  38.315  1.00  0.00           C  
ATOM    628  O   PRO A  92     -20.835  66.902  37.681  1.00  0.00           O  
ATOM    629  CB  PRO A  92     -18.256  64.979  38.050  1.00  0.00           C  
ATOM    630  CEN PRO A  92     -18.111  64.979  36.271  1.00  0.00           X  
ATOM    631  N   SER A  93     -21.104  65.713  39.549  1.00  0.00           N  
ATOM    632  CA  SER A  93     -21.871  66.756  40.239  1.00  0.00           C  
ATOM    633  C   SER A  93     -21.757  66.591  41.749  1.00  0.00           C  
ATOM    634  O   SER A  93     -21.654  65.489  42.278  1.00  0.00           O  
ATOM    635  CB  SER A  93     -23.325  66.715  39.812  1.00  0.00           C  
ATOM    636  CEN SER A  93     -23.802  66.508  39.652  1.00  0.00           X  
ATOM    637  H   SER A  93     -20.785  64.927  40.098  1.00  0.00           H  
ATOM    638  N   GLU A  94     -21.768  67.747  42.411  1.00  0.00           N  
ATOM    639  CA  GLU A  94     -21.745  67.916  43.857  1.00  0.00           C  
ATOM    640  C   GLU A  94     -23.130  67.603  44.449  1.00  0.00           C  
ATOM    641  O   GLU A  94     -24.157  67.979  43.884  1.00  0.00           O  
ATOM    642  CB  GLU A  94     -21.310  69.336  44.226  1.00  0.00           C  
ATOM    643  CEN GLU A  94     -20.102  70.427  44.729  1.00  0.00           X  
ATOM    644  H   GLU A  94     -22.060  68.563  41.896  1.00  0.00           H  
ATOM    645  N   GLY A  95     -23.175  66.926  45.600  1.00  0.00           N  
ATOM    646  CA  GLY A  95     -24.434  66.616  46.281  1.00  0.00           C  
ATOM    647  C   GLY A  95     -24.702  67.462  47.527  1.00  0.00           C  
ATOM    648  O   GLY A  95     -25.759  67.368  48.126  1.00  0.00           O  
ATOM    649  CEN GLY A  95     -24.434  66.616  46.281  1.00  0.00           X  
ATOM    650  H   GLY A  95     -22.320  66.514  45.950  1.00  0.00           H  
ATOM    651  N   SER A  96     -23.698  68.260  47.898  1.00  0.00           N  
ATOM    652  CA  SER A  96     -23.624  69.159  49.066  1.00  0.00           C  
ATOM    653  C   SER A  96     -24.023  68.697  50.489  1.00  0.00           C  
ATOM    654  O   SER A  96     -24.348  69.499  51.355  1.00  0.00           O  
ATOM    655  CB  SER A  96     -24.453  70.383  48.729  1.00  0.00           C  
ATOM    656  CEN SER A  96     -24.864  70.680  48.532  1.00  0.00           X  
ATOM    657  H   SER A  96     -23.182  68.618  47.107  1.00  0.00           H  
ATOM    658  N   ALA A  97     -23.669  67.429  50.741  1.00  0.00           N  
ATOM    659  CA  ALA A  97     -23.822  66.680  52.004  1.00  0.00           C  
ATOM    660  C   ALA A  97     -24.976  66.996  53.002  1.00  0.00           C  
ATOM    661  O   ALA A  97     -25.829  67.844  52.755  1.00  0.00           O  
ATOM    662  CB  ALA A  97     -22.503  66.795  52.753  1.00  0.00           C  
ATOM    663  CEN ALA A  97     -22.504  66.795  52.753  1.00  0.00           X  
ATOM    664  H   ALA A  97     -22.904  67.101  50.167  1.00  0.00           H  
ATOM    665  N   PRO A  98     -24.999  66.299  54.166  1.00  0.00           N  
ATOM    666  CA  PRO A  98     -25.980  66.493  55.234  1.00  0.00           C  
ATOM    667  C   PRO A  98     -25.799  67.814  55.998  1.00  0.00           C  
ATOM    668  O   PRO A  98     -24.692  68.339  56.115  1.00  0.00           O  
ATOM    669  CB  PRO A  98     -25.762  65.273  56.145  1.00  0.00           C  
ATOM    670  CEN PRO A  98     -24.434  64.904  55.011  1.00  0.00           X  
ATOM    671  N   GLY A  99     -26.892  68.309  56.588  1.00  0.00           N  
ATOM    672  CA  GLY A  99     -26.914  69.500  57.435  1.00  0.00           C  
ATOM    673  C   GLY A  99     -26.189  69.289  58.770  1.00  0.00           C  
ATOM    674  O   GLY A  99     -26.161  68.197  59.324  1.00  0.00           O  
ATOM    675  CEN GLY A  99     -26.914  69.500  57.435  1.00  0.00           X  
ATOM    676  H   GLY A  99     -27.758  67.801  56.479  1.00  0.00           H  
ATOM    677  N   SER A 100     -25.624  70.362  59.304  1.00  0.00           N  
ATOM    678  CA  SER A 100     -24.885  70.479  60.575  1.00  0.00           C  
ATOM    679  C   SER A 100     -24.938  71.977  60.948  1.00  0.00           C  
ATOM    680  O   SER A 100     -25.408  72.742  60.101  1.00  0.00           O  
ATOM    681  CB  SER A 100     -23.459  69.981  60.443  1.00  0.00           C  
ATOM    682  CEN SER A 100     -22.978  69.874  60.214  1.00  0.00           X  
ATOM    683  H   SER A 100     -25.901  71.251  58.915  1.00  0.00           H  
ATOM    684  N   PRO A 101     -24.457  72.477  62.111  1.00  0.00           N  
ATOM    685  CA  PRO A 101     -23.865  71.805  63.278  1.00  0.00           C  
ATOM    686  C   PRO A 101     -24.648  72.071  64.604  1.00  0.00           C  
ATOM    687  O   PRO A 101     -25.810  72.460  64.588  1.00  0.00           O  
ATOM    688  CB  PRO A 101     -22.438  72.377  63.325  1.00  0.00           C  
ATOM    689  CEN PRO A 101     -23.000  73.380  61.960  1.00  0.00           X  
ATOM    690  N   ALA A 102     -23.932  71.967  65.735  1.00  0.00           N  
ATOM    691  CA  ALA A 102     -24.350  72.271  67.116  1.00  0.00           C  
ATOM    692  C   ALA A 102     -25.244  71.250  67.856  1.00  0.00           C  
ATOM    693  O   ALA A 102     -26.351  71.542  68.296  1.00  0.00           O  
ATOM    694  CB  ALA A 102     -25.049  73.622  67.112  1.00  0.00           C  
ATOM    695  CEN ALA A 102     -25.049  73.621  67.112  1.00  0.00           X  
ATOM    696  H   ALA A 102     -22.932  71.892  65.599  1.00  0.00           H  
ATOM    697  N   GLY A 103     -24.651  70.081  68.121  1.00  0.00           N  
ATOM    698  CA  GLY A 103     -25.239  68.967  68.865  1.00  0.00           C  
ATOM    699  C   GLY A 103     -24.131  68.253  69.651  1.00  0.00           C  
ATOM    700  O   GLY A 103     -22.973  68.284  69.245  1.00  0.00           O  
ATOM    701  CEN GLY A 103     -25.240  68.966  68.866  1.00  0.00           X  
ATOM    702  H   GLY A 103     -23.657  70.003  67.955  1.00  0.00           H  
ATOM    703  N   SER A 104     -24.486  67.727  70.820  1.00  0.00           N  
ATOM    704  CA  SER A 104     -23.659  66.982  71.788  1.00  0.00           C  
ATOM    705  C   SER A 104     -23.793  65.439  71.697  1.00  0.00           C  
ATOM    706  O   SER A 104     -24.869  64.945  71.375  1.00  0.00           O  
ATOM    707  CB  SER A 104     -24.006  67.443  73.191  1.00  0.00           C  
ATOM    708  CEN SER A 104     -24.308  67.615  73.609  1.00  0.00           X  
ATOM    709  H   SER A 104     -25.430  67.917  71.121  1.00  0.00           H  
ATOM    710  N   PRO A 105     -22.705  64.675  71.966  1.00  0.00           N  
ATOM    711  CA  PRO A 105     -22.686  63.209  72.040  1.00  0.00           C  
ATOM    712  C   PRO A 105     -23.435  62.627  73.252  1.00  0.00           C  
ATOM    713  O   PRO A 105     -23.383  63.196  74.342  1.00  0.00           O  
ATOM    714  CB  PRO A 105     -21.185  62.878  72.092  1.00  0.00           C  
ATOM    715  CEN PRO A 105     -20.991  64.652  72.127  1.00  0.00           X  
ATOM    716  N   THR A 106     -24.013  61.429  73.109  1.00  0.00           N  
ATOM    717  CA  THR A 106     -24.678  60.713  74.215  1.00  0.00           C  
ATOM    718  C   THR A 106     -24.311  59.225  74.240  1.00  0.00           C  
ATOM    719  O   THR A 106     -23.982  58.648  73.206  1.00  0.00           O  
ATOM    720  CB  THR A 106     -26.210  60.843  74.129  1.00  0.00           C  
ATOM    721  CEN THR A 106     -26.699  61.163  74.117  1.00  0.00           X  
ATOM    722  H   THR A 106     -23.908  60.933  72.235  1.00  0.00           H  
ATOM    723  N   SER A 107     -24.378  58.650  75.447  1.00  0.00           N  
ATOM    724  CA  SER A 107     -24.185  57.248  75.856  1.00  0.00           C  
ATOM    725  C   SER A 107     -25.298  56.286  75.444  1.00  0.00           C  
ATOM    726  O   SER A 107     -26.458  56.690  75.461  1.00  0.00           O  
ATOM    727  CB  SER A 107     -24.009  57.191  77.361  1.00  0.00           C  
ATOM    728  CEN SER A 107     -24.080  57.315  77.886  1.00  0.00           X  
ATOM    729  H   SER A 107     -24.620  59.259  76.217  1.00  0.00           H  
ATOM    730  N   THR A 108     -24.959  55.000  75.248  1.00  0.00           N  
ATOM    731  CA  THR A 108     -25.902  53.895  74.913  1.00  0.00           C  
ATOM    732  C   THR A 108     -25.479  52.580  75.619  1.00  0.00           C  
ATOM    733  O   THR A 108     -24.345  52.468  76.063  1.00  0.00           O  
ATOM    734  CB  THR A 108     -25.977  53.649  73.395  1.00  0.00           C  
ATOM    735  CEN THR A 108     -26.090  53.828  72.850  1.00  0.00           X  
ATOM    736  H   THR A 108     -24.116  54.680  75.701  1.00  0.00           H  
ATOM    737  N   GLU A 109     -26.459  51.661  75.711  1.00  0.00           N  
ATOM    738  CA  GLU A 109     -26.482  50.247  76.185  1.00  0.00           C  
ATOM    739  C   GLU A 109     -25.723  49.809  77.459  1.00  0.00           C  
ATOM    740  O   GLU A 109     -24.514  49.630  77.473  1.00  0.00           O  
ATOM    741  CB  GLU A 109     -25.988  49.365  75.036  1.00  0.00           C  
ATOM    742  CEN GLU A 109     -26.316  48.379  73.685  1.00  0.00           X  
ATOM    743  H   GLU A 109     -27.184  51.799  75.022  1.00  0.00           H  
ATOM    744  N   GLU A 110     -26.380  49.858  78.629  1.00  0.00           N  
ATOM    745  CA  GLU A 110     -27.817  50.109  78.940  1.00  0.00           C  
ATOM    746  C   GLU A 110     -28.726  48.884  78.715  1.00  0.00           C  
ATOM    747  O   GLU A 110     -29.797  48.969  78.122  1.00  0.00           O  
ATOM    748  CB  GLU A 110     -28.337  51.281  78.103  1.00  0.00           C  
ATOM    749  CEN GLU A 110     -28.722  52.934  77.955  1.00  0.00           X  
ATOM    750  H   GLU A 110     -26.094  49.029  79.128  1.00  0.00           H  
ATOM    751  N   GLY A 111     -28.296  47.725  79.232  1.00  0.00           N  
ATOM    752  CA  GLY A 111     -29.063  46.477  79.184  1.00  0.00           C  
ATOM    753  C   GLY A 111     -28.346  45.249  79.766  1.00  0.00           C  
ATOM    754  O   GLY A 111     -27.126  45.202  79.783  1.00  0.00           O  
ATOM    755  CEN GLY A 111     -29.063  46.477  79.184  1.00  0.00           X  
ATOM    756  H   GLY A 111     -27.392  47.709  79.682  1.00  0.00           H  
ATOM    757  N   THR A 112     -29.131  44.276  80.231  1.00  0.00           N  
ATOM    758  CA  THR A 112     -28.724  42.968  80.802  1.00  0.00           C  
ATOM    759  C   THR A 112     -27.439  42.816  81.657  1.00  0.00           C  
ATOM    760  O   THR A 112     -26.376  42.452  81.173  1.00  0.00           O  
ATOM    761  CB  THR A 112     -28.604  41.950  79.653  1.00  0.00           C  
ATOM    762  CEN THR A 112     -28.824  41.669  79.190  1.00  0.00           X  
ATOM    763  H   THR A 112     -30.002  44.206  79.725  1.00  0.00           H  
ATOM    764  N   SER A 113     -27.647  42.948  82.976  1.00  0.00           N  
ATOM    765  CA  SER A 113     -26.735  42.768  84.135  1.00  0.00           C  
ATOM    766  C   SER A 113     -26.862  41.543  85.055  1.00  0.00           C  
ATOM    767  O   SER A 113     -27.956  41.242  85.517  1.00  0.00           O  
ATOM    768  CB  SER A 113     -26.845  44.007  85.001  1.00  0.00           C  
ATOM    769  CEN SER A 113     -27.074  44.428  85.259  1.00  0.00           X  
ATOM    770  H   SER A 113     -28.620  42.890  83.245  1.00  0.00           H  
ATOM    771  N   THR A 114     -25.714  41.017  85.528  1.00  0.00           N  
ATOM    772  CA  THR A 114     -25.624  39.880  86.483  1.00  0.00           C  
ATOM    773  C   THR A 114     -24.585  40.202  87.580  1.00  0.00           C  
ATOM    774  O   THR A 114     -23.883  41.204  87.503  1.00  0.00           O  
ATOM    775  CB  THR A 114     -25.233  38.566  85.782  1.00  0.00           C  
ATOM    776  CEN THR A 114     -25.332  38.143  85.391  1.00  0.00           X  
ATOM    777  H   THR A 114     -24.935  41.654  85.609  1.00  0.00           H  
ATOM    778  N   GLU A 115     -24.580  39.374  88.629  1.00  0.00           N  
ATOM    779  CA  GLU A 115     -23.711  39.298  89.820  1.00  0.00           C  
ATOM    780  C   GLU A 115     -22.326  38.604  89.699  1.00  0.00           C  
ATOM    781  O   GLU A 115     -22.236  37.485  89.191  1.00  0.00           O  
ATOM    782  CB  GLU A 115     -24.499  38.608  90.935  1.00  0.00           C  
ATOM    783  CEN GLU A 115     -25.491  38.701  92.317  1.00  0.00           X  
ATOM    784  H   GLU A 115     -25.348  38.719  88.662  1.00  0.00           H  
ATOM    785  N   PRO A 116     -21.234  39.266  90.174  1.00  0.00           N  
ATOM    786  CA  PRO A 116     -19.874  38.731  90.217  1.00  0.00           C  
ATOM    787  C   PRO A 116     -19.679  37.600  91.241  1.00  0.00           C  
ATOM    788  O   PRO A 116     -20.243  37.627  92.334  1.00  0.00           O  
ATOM    789  CB  PRO A 116     -19.023  39.965  90.563  1.00  0.00           C  
ATOM    790  CEN PRO A 116     -20.604  40.786  90.677  1.00  0.00           X  
ATOM    791  N   SER A 117     -18.812  36.635  90.922  1.00  0.00           N  
ATOM    792  CA  SER A 117     -18.445  35.536  91.827  1.00  0.00           C  
ATOM    793  C   SER A 117     -17.090  34.944  91.458  1.00  0.00           C  
ATOM    794  O   SER A 117     -16.554  35.152  90.373  1.00  0.00           O  
ATOM    795  CB  SER A 117     -19.511  34.458  91.803  1.00  0.00           C  
ATOM    796  CEN SER A 117     -19.899  34.131  91.606  1.00  0.00           X  
ATOM    797  H   SER A 117     -18.235  36.762  90.102  1.00  0.00           H  
ATOM    798  N   GLU A 118     -16.564  34.229  92.443  1.00  0.00           N  
ATOM    799  CA  GLU A 118     -15.342  33.442  92.500  1.00  0.00           C  
ATOM    800  C   GLU A 118     -15.525  32.048  91.871  1.00  0.00           C  
ATOM    801  O   GLU A 118     -16.642  31.537  91.811  1.00  0.00           O  
ATOM    802  CB  GLU A 118     -14.872  33.309  93.951  1.00  0.00           C  
ATOM    803  CEN GLU A 118     -13.869  33.818  95.230  1.00  0.00           X  
ATOM    804  H   GLU A 118     -17.106  34.200  93.294  1.00  0.00           H  
ATOM    805  N   GLY A 119     -14.432  31.380  91.483  1.00  0.00           N  
ATOM    806  CA  GLY A 119     -14.530  30.007  90.976  1.00  0.00           C  
ATOM    807  C   GLY A 119     -13.710  29.683  89.728  1.00  0.00           C  
ATOM    808  O   GLY A 119     -13.947  30.262  88.680  1.00  0.00           O  
ATOM    809  CEN GLY A 119     -14.530  30.007  90.976  1.00  0.00           X  
ATOM    810  H   GLY A 119     -13.521  31.788  91.638  1.00  0.00           H  
ATOM    811  N   SER A 120     -12.762  28.747  89.881  1.00  0.00           N  
ATOM    812  CA  SER A 120     -11.836  28.167  88.876  1.00  0.00           C  
ATOM    813  C   SER A 120     -12.276  26.922  88.073  1.00  0.00           C  
ATOM    814  O   SER A 120     -12.975  26.075  88.601  1.00  0.00           O  
ATOM    815  CB  SER A 120     -10.531  27.842  89.577  1.00  0.00           C  
ATOM    816  CEN SER A 120     -10.193  27.674  89.969  1.00  0.00           X  
ATOM    817  H   SER A 120     -13.002  28.058  90.580  1.00  0.00           H  
ATOM    818  N   ALA A 121     -11.774  26.576  86.886  1.00  0.00           N  
ATOM    819  CA  ALA A 121     -10.794  27.091  85.923  1.00  0.00           C  
ATOM    820  C   ALA A 121     -10.994  26.267  84.617  1.00  0.00           C  
ATOM    821  O   ALA A 121     -11.396  25.103  84.710  1.00  0.00           O  
ATOM    822  CB  ALA A 121      -9.374  26.978  86.459  1.00  0.00           C  
ATOM    823  CEN ALA A 121      -9.375  26.978  86.458  1.00  0.00           X  
ATOM    824  H   ALA A 121     -12.166  25.695  86.586  1.00  0.00           H  
ATOM    825  N   PRO A 122     -10.703  26.784  83.409  1.00  0.00           N  
ATOM    826  CA  PRO A 122     -10.803  26.001  82.178  1.00  0.00           C  
ATOM    827  C   PRO A 122      -9.870  24.778  82.231  1.00  0.00           C  
ATOM    828  O   PRO A 122      -8.710  24.882  82.632  1.00  0.00           O  
ATOM    829  CB  PRO A 122     -10.406  26.991  81.071  1.00  0.00           C  
ATOM    830  CEN PRO A 122     -10.145  28.115  82.433  1.00  0.00           X  
ATOM    831  N   GLY A 123     -10.381  23.615  81.822  1.00  0.00           N  
ATOM    832  CA  GLY A 123      -9.630  22.362  81.762  1.00  0.00           C  
ATOM    833  C   GLY A 123      -8.777  22.296  80.493  1.00  0.00           C  
ATOM    834  O   GLY A 123      -8.843  23.176  79.640  1.00  0.00           O  
ATOM    835  CEN GLY A 123      -9.630  22.362  81.762  1.00  0.00           X  
ATOM    836  H   GLY A 123     -11.309  23.620  81.426  1.00  0.00           H  
ATOM    837  N   THR A 124      -7.960  21.254  80.406  1.00  0.00           N  
ATOM    838  CA  THR A 124      -7.059  20.891  79.310  1.00  0.00           C  
ATOM    839  C   THR A 124      -7.371  19.528  78.682  1.00  0.00           C  
ATOM    840  O   THR A 124      -7.653  18.578  79.405  1.00  0.00           O  
ATOM    841  CB  THR A 124      -5.594  20.884  79.785  1.00  0.00           C  
ATOM    842  CEN THR A 124      -5.128  21.148  80.019  1.00  0.00           X  
ATOM    843  H   THR A 124      -7.950  20.617  81.190  1.00  0.00           H  
ATOM    844  N   SER A 125      -7.185  19.455  77.357  1.00  0.00           N  
ATOM    845  CA  SER A 125      -7.320  18.291  76.459  1.00  0.00           C  
ATOM    846  C   SER A 125      -6.230  17.213  76.438  1.00  0.00           C  
ATOM    847  O   SER A 125      -5.053  17.541  76.496  1.00  0.00           O  
ATOM    848  CB  SER A 125      -7.489  18.815  75.046  1.00  0.00           C  
ATOM    849  CEN SER A 125      -7.416  19.130  74.609  1.00  0.00           X  
ATOM    850  H   SER A 125      -6.553  20.149  76.992  1.00  0.00           H  
ATOM    851  N   THR A 126      -6.597  15.966  76.113  1.00  0.00           N  
ATOM    852  CA  THR A 126      -5.643  14.839  75.982  1.00  0.00           C  
ATOM    853  C   THR A 126      -6.093  13.893  74.852  1.00  0.00           C  
ATOM    854  O   THR A 126      -7.257  13.870  74.467  1.00  0.00           O  
ATOM    855  CB  THR A 126      -5.515  14.039  77.292  1.00  0.00           C  
ATOM    856  CEN THR A 126      -5.382  14.001  77.859  1.00  0.00           X  
ATOM    857  H   THR A 126      -7.460  15.835  75.607  1.00  0.00           H  
ATOM    858  N   GLU A 127      -5.092  13.205  74.313  1.00  0.00           N  
ATOM    859  CA  GLU A 127      -4.988  12.167  73.281  1.00  0.00           C  
ATOM    860  C   GLU A 127      -5.472  10.725  73.573  1.00  0.00           C  
ATOM    861  O   GLU A 127      -5.222  10.178  74.649  1.00  0.00           O  
ATOM    862  CB  GLU A 127      -3.523  12.097  72.843  1.00  0.00           C  
ATOM    863  CEN GLU A 127      -2.276  12.563  71.780  1.00  0.00           X  
ATOM    864  H   GLU A 127      -4.181  13.485  74.644  1.00  0.00           H  
ATOM    865  N   PRO A 128      -6.120  10.085  72.569  1.00  0.00           N  
ATOM    866  CA  PRO A 128      -6.600   8.705  72.612  1.00  0.00           C  
ATOM    867  C   PRO A 128      -5.434   7.698  72.613  1.00  0.00           C  
ATOM    868  O   PRO A 128      -4.451   7.917  71.919  1.00  0.00           O  
ATOM    869  CB  PRO A 128      -7.474   8.580  71.354  1.00  0.00           C  
ATOM    870  CEN PRO A 128      -6.946  10.258  71.053  1.00  0.00           X  
ATOM    871  N   SER A 129      -5.554   6.563  73.314  1.00  0.00           N  
ATOM    872  CA  SER A 129      -4.509   5.520  73.307  1.00  0.00           C  
ATOM    873  C   SER A 129      -5.057   4.125  73.626  1.00  0.00           C  
ATOM    874  O   SER A 129      -6.117   3.969  74.223  1.00  0.00           O  
ATOM    875  CB  SER A 129      -3.417   5.880  74.295  1.00  0.00           C  
ATOM    876  CEN SER A 129      -3.184   6.078  74.745  1.00  0.00           X  
ATOM    877  H   SER A 129      -6.466   6.302  73.662  1.00  0.00           H  
ATOM    878  N   GLU A 130      -4.264   3.131  73.228  1.00  0.00           N  
ATOM    879  CA  GLU A 130      -4.446   1.703  73.516  1.00  0.00           C  
ATOM    880  C   GLU A 130      -5.771   1.022  73.130  1.00  0.00           C  
ATOM    881  O   GLU A 130      -6.418   0.335  73.914  1.00  0.00           O  
ATOM    882  CB  GLU A 130      -4.218   1.489  75.014  1.00  0.00           C  
ATOM    883  CEN GLU A 130      -3.188   1.075  76.306  1.00  0.00           X  
ATOM    884  H   GLU A 130      -3.288   3.390  73.224  1.00  0.00           H  
ATOM    885  N   GLY A 131      -6.074   1.083  71.828  1.00  0.00           N  
ATOM    886  CA  GLY A 131      -7.307   0.564  71.238  1.00  0.00           C  
ATOM    887  C   GLY A 131      -7.047  -0.758  70.512  1.00  0.00           C  
ATOM    888  O   GLY A 131      -7.928  -1.271  69.834  1.00  0.00           O  
ATOM    889  CEN GLY A 131      -7.307   0.564  71.238  1.00  0.00           X  
ATOM    890  H   GLY A 131      -5.352   1.387  71.193  1.00  0.00           H  
ATOM    891  N   SER A 132      -5.835  -1.302  70.644  1.00  0.00           N  
ATOM    892  CA  SER A 132      -5.405  -2.521  69.942  1.00  0.00           C  
ATOM    893  C   SER A 132      -4.553  -3.373  70.883  1.00  0.00           C  
ATOM    894  O   SER A 132      -3.827  -2.817  71.701  1.00  0.00           O  
ATOM    895  CB  SER A 132      -4.631  -2.174  68.685  1.00  0.00           C  
ATOM    896  CEN SER A 132      -4.300  -1.900  68.352  1.00  0.00           X  
ATOM    897  H   SER A 132      -5.288  -1.018  71.445  1.00  0.00           H  
ATOM    898  N   ALA A 133      -4.573  -4.698  70.730  1.00  0.00           N  
ATOM    899  CA  ALA A 133      -3.722  -5.597  71.509  1.00  0.00           C  
ATOM    900  C   ALA A 133      -3.414  -6.900  70.743  1.00  0.00           C  
ATOM    901  O   ALA A 133      -4.227  -7.327  69.925  1.00  0.00           O  
ATOM    902  CB  ALA A 133      -4.378  -5.905  72.847  1.00  0.00           C  
ATOM    903  CEN ALA A 133      -4.377  -5.905  72.846  1.00  0.00           X  
ATOM    904  H   ALA A 133      -5.022  -5.092  69.914  1.00  0.00           H  
ATOM    905  N   PRO A 134      -2.235  -7.512  70.973  1.00  0.00           N  
ATOM    906  CA  PRO A 134      -1.848  -8.794  70.381  1.00  0.00           C  
ATOM    907  C   PRO A 134      -2.757  -9.968  70.792  1.00  0.00           C  
ATOM    908  O   PRO A 134      -3.190 -10.070  71.938  1.00  0.00           O  
ATOM    909  CB  PRO A 134      -0.406  -8.991  70.877  1.00  0.00           C  
ATOM    910  CEN PRO A 134      -0.713  -7.483  71.780  1.00  0.00           X  
ATOM    911  N   GLY A 135      -2.973 -10.915  69.875  1.00  0.00           N  
ATOM    912  CA  GLY A 135      -3.768 -12.132  70.108  1.00  0.00           C  
ATOM    913  C   GLY A 135      -3.459 -13.188  69.042  1.00  0.00           C  
ATOM    914  O   GLY A 135      -4.345 -13.938  68.667  1.00  0.00           O  
ATOM    915  CEN GLY A 135      -3.769 -12.133  70.108  1.00  0.00           X  
ATOM    916  H   GLY A 135      -2.555 -10.801  68.961  1.00  0.00           H  
ATOM    917  N   THR A 136      -2.366 -13.054  68.281  1.00  0.00           N  
ATOM    918  CA  THR A 136      -1.855 -13.978  67.239  1.00  0.00           C  
ATOM    919  C   THR A 136      -2.897 -14.458  66.225  1.00  0.00           C  
ATOM    920  O   THR A 136      -4.065 -14.575  66.573  1.00  0.00           O  
ATOM    921  CB  THR A 136      -1.218 -15.224  67.882  1.00  0.00           C  
ATOM    922  CEN THR A 136      -0.828 -15.477  68.235  1.00  0.00           X  
ATOM    923  H   THR A 136      -2.364 -12.113  67.918  1.00  0.00           H  
ATOM    924  N   SER A 137      -2.365 -14.870  65.063  1.00  0.00           N  
ATOM    925  CA  SER A 137      -3.065 -15.417  63.882  1.00  0.00           C  
ATOM    926  C   SER A 137      -4.064 -14.474  63.185  1.00  0.00           C  
ATOM    927  O   SER A 137      -4.344 -13.389  63.659  1.00  0.00           O  
ATOM    928  CB  SER A 137      -3.784 -16.688  64.290  1.00  0.00           C  
ATOM    929  CEN SER A 137      -4.068 -17.035  64.598  1.00  0.00           X  
ATOM    930  H   SER A 137      -1.395 -15.152  65.111  1.00  0.00           H  
ATOM    931  N   GLU A 138      -4.677 -14.770  62.045  1.00  0.00           N  
ATOM    932  CA  GLU A 138      -4.588 -15.920  61.153  1.00  0.00           C  
ATOM    933  C   GLU A 138      -4.687 -15.402  59.700  1.00  0.00           C  
ATOM    934  O   GLU A 138      -5.238 -14.336  59.448  1.00  0.00           O  
ATOM    935  CB  GLU A 138      -5.691 -16.938  61.454  1.00  0.00           C  
ATOM    936  CEN GLU A 138      -6.198 -18.393  62.181  1.00  0.00           X  
ATOM    937  H   GLU A 138      -5.501 -14.209  61.886  1.00  0.00           H  
ATOM    938  N   SER A 139      -4.099 -16.160  58.776  1.00  0.00           N  
ATOM    939  CA  SER A 139      -4.049 -16.006  57.315  1.00  0.00           C  
ATOM    940  C   SER A 139      -5.294 -16.272  56.442  1.00  0.00           C  
ATOM    941  O   SER A 139      -6.054 -17.192  56.717  1.00  0.00           O  
ATOM    942  CB  SER A 139      -2.926 -16.892  56.812  1.00  0.00           C  
ATOM    943  CEN SER A 139      -2.601 -17.327  56.770  1.00  0.00           X  
ATOM    944  H   SER A 139      -4.030 -17.136  59.033  1.00  0.00           H  
ATOM    945  N   ALA A 140      -5.372 -15.612  55.274  1.00  0.00           N  
ATOM    946  CA  ALA A 140      -6.464 -15.783  54.286  1.00  0.00           C  
ATOM    947  C   ALA A 140      -6.027 -15.382  52.856  1.00  0.00           C  
ATOM    948  O   ALA A 140      -5.273 -14.431  52.659  1.00  0.00           O  
ATOM    949  CB  ALA A 140      -7.684 -14.976  54.709  1.00  0.00           C  
ATOM    950  CEN ALA A 140      -7.683 -14.977  54.709  1.00  0.00           X  
ATOM    951  H   ALA A 140      -4.482 -15.402  54.847  1.00  0.00           H  
ATOM    952  N   THR A 141      -6.554 -16.083  51.851  1.00  0.00           N  
ATOM    953  CA  THR A 141      -6.341 -15.846  50.406  1.00  0.00           C  
ATOM    954  C   THR A 141      -7.686 -15.982  49.667  1.00  0.00           C  
ATOM    955  O   THR A 141      -8.641 -16.459  50.290  1.00  0.00           O  
ATOM    956  CB  THR A 141      -5.320 -16.826  49.801  1.00  0.00           C  
ATOM    957  CEN THR A 141      -4.784 -17.058  49.773  1.00  0.00           X  
ATOM    958  H   THR A 141      -7.347 -16.676  52.055  1.00  0.00           H  
ATOM    959  N   PRO A 142      -7.828 -15.572  48.386  1.00  0.00           N  
ATOM    960  CA  PRO A 142      -6.743 -14.876  47.658  1.00  0.00           C  
ATOM    961  C   PRO A 142      -7.236 -13.825  46.629  1.00  0.00           C  
ATOM    962  O   PRO A 142      -8.027 -14.110  45.743  1.00  0.00           O  
ATOM    963  CB  PRO A 142      -5.986 -16.025  46.971  1.00  0.00           C  
ATOM    964  CEN PRO A 142      -7.279 -17.039  47.670  1.00  0.00           X  
ATOM    965  N   GLU A 143      -6.996 -12.530  46.856  1.00  0.00           N  
ATOM    966  CA  GLU A 143      -7.240 -11.392  45.945  1.00  0.00           C  
ATOM    967  C   GLU A 143      -8.571 -11.383  45.151  1.00  0.00           C  
ATOM    968  O   GLU A 143      -8.601 -11.287  43.931  1.00  0.00           O  
ATOM    969  CB  GLU A 143      -6.080 -11.305  44.951  1.00  0.00           C  
ATOM    970  CEN GLU A 143      -4.583 -10.639  44.484  1.00  0.00           X  
ATOM    971  H   GLU A 143      -7.353 -12.307  47.775  1.00  0.00           H  
ATOM    972  N   SER A 144      -9.662 -11.432  45.937  1.00  0.00           N  
ATOM    973  CA  SER A 144     -11.087 -11.344  45.561  1.00  0.00           C  
ATOM    974  C   SER A 144     -11.544 -11.152  44.103  1.00  0.00           C  
ATOM    975  O   SER A 144     -10.791 -11.358  43.160  1.00  0.00           O  
ATOM    976  CB  SER A 144     -11.689 -10.219  46.380  1.00  0.00           C  
ATOM    977  CEN SER A 144     -11.730  -9.736  46.627  1.00  0.00           X  
ATOM    978  H   SER A 144      -9.518 -10.942  46.808  1.00  0.00           H  
ATOM    979  N   GLY A 145     -12.720 -10.526  43.926  1.00  0.00           N  
ATOM    980  CA  GLY A 145     -13.286 -10.225  42.599  1.00  0.00           C  
ATOM    981  C   GLY A 145     -14.745 -10.684  42.393  1.00  0.00           C  
ATOM    982  O   GLY A 145     -15.178 -11.573  43.119  1.00  0.00           O  
ATOM    983  CEN GLY A 145     -13.286 -10.225  42.599  1.00  0.00           X  
ATOM    984  H   GLY A 145     -13.174 -10.114  44.728  1.00  0.00           H  
ATOM    985  N   PRO A 146     -15.523 -10.105  41.448  1.00  0.00           N  
ATOM    986  CA  PRO A 146     -16.920 -10.462  41.171  1.00  0.00           C  
ATOM    987  C   PRO A 146     -17.112 -11.934  40.766  1.00  0.00           C  
ATOM    988  O   PRO A 146     -16.283 -12.511  40.066  1.00  0.00           O  
ATOM    989  CB  PRO A 146     -17.314  -9.504  40.034  1.00  0.00           C  
ATOM    990  CEN PRO A 146     -15.608  -8.991  40.133  1.00  0.00           X  
ATOM    991  N   GLY A 147     -18.243 -12.529  41.156  1.00  0.00           N  
ATOM    992  CA  GLY A 147     -18.605 -13.908  40.826  1.00  0.00           C  
ATOM    993  C   GLY A 147     -18.870 -14.059  39.333  1.00  0.00           C  
ATOM    994  O   GLY A 147     -19.486 -13.196  38.716  1.00  0.00           O  
ATOM    995  CEN GLY A 147     -18.605 -13.908  40.826  1.00  0.00           X  
ATOM    996  H   GLY A 147     -18.892 -12.010  41.729  1.00  0.00           H  
ATOM    997  N   SER A 148     -18.340 -15.140  38.780  1.00  0.00           N  
ATOM    998  CA  SER A 148     -18.421 -15.579  37.393  1.00  0.00           C  
ATOM    999  C   SER A 148     -19.795 -16.092  36.942  1.00  0.00           C  
ATOM   1000  O   SER A 148     -20.618 -16.552  37.731  1.00  0.00           O  
ATOM   1001  CB  SER A 148     -17.379 -16.657  37.162  1.00  0.00           C  
ATOM   1002  CEN SER A 148     -17.063 -17.088  37.263  1.00  0.00           X  
ATOM   1003  H   SER A 148     -17.739 -15.705  39.364  1.00  0.00           H  
ATOM   1004  N   GLU A 149     -19.968 -16.010  35.622  1.00  0.00           N  
ATOM   1005  CA  GLU A 149     -21.073 -16.437  34.760  1.00  0.00           C  
ATOM   1006  C   GLU A 149     -20.687 -17.362  33.584  1.00  0.00           C  
ATOM   1007  O   GLU A 149     -19.657 -17.188  32.932  1.00  0.00           O  
ATOM   1008  CB  GLU A 149     -21.783 -15.197  34.212  1.00  0.00           C  
ATOM   1009  CEN GLU A 149     -23.050 -14.061  34.302  1.00  0.00           X  
ATOM   1010  H   GLU A 149     -19.198 -15.603  35.115  1.00  0.00           H  
ATOM   1011  N   PRO A 150     -21.586 -18.296  33.229  1.00  0.00           N  
ATOM   1012  CA  PRO A 150     -21.243 -19.136  32.083  1.00  0.00           C  
ATOM   1013  C   PRO A 150     -21.035 -18.329  30.800  1.00  0.00           C  
ATOM   1014  O   PRO A 150     -21.742 -17.366  30.508  1.00  0.00           O  
ATOM   1015  CB  PRO A 150     -22.438 -20.097  31.966  1.00  0.00           C  
ATOM   1016  CEN PRO A 150     -23.096 -19.139  33.320  1.00  0.00           X  
ATOM   1017  N   ALA A 151     -20.072 -18.784  30.001  1.00  0.00           N  
ATOM   1018  CA  ALA A 151     -19.744 -18.235  28.698  1.00  0.00           C  
ATOM   1019  C   ALA A 151     -20.894 -18.457  27.699  1.00  0.00           C  
ATOM   1020  O   ALA A 151     -21.586 -19.473  27.741  1.00  0.00           O  
ATOM   1021  CB  ALA A 151     -18.451 -18.850  28.183  1.00  0.00           C  
ATOM   1022  CEN ALA A 151     -18.452 -18.850  28.183  1.00  0.00           X  
ATOM   1023  H   ALA A 151     -19.587 -19.625  30.275  1.00  0.00           H  
ATOM   1024  N   THR A 152     -21.073 -17.531  26.762  1.00  0.00           N  
ATOM   1025  CA  THR A 152     -22.076 -17.671  25.705  1.00  0.00           C  
ATOM   1026  C   THR A 152     -21.439 -17.240  24.400  1.00  0.00           C  
ATOM   1027  O   THR A 152     -20.367 -16.634  24.368  1.00  0.00           O  
ATOM   1028  CB  THR A 152     -23.338 -16.831  25.970  1.00  0.00           C  
ATOM   1029  CEN THR A 152     -23.807 -16.695  26.292  1.00  0.00           X  
ATOM   1030  H   THR A 152     -20.442 -16.743  26.728  1.00  0.00           H  
ATOM   1031  N   SER A 153     -22.132 -17.601  23.325  1.00  0.00           N  
ATOM   1032  CA  SER A 153     -21.777 -17.315  21.944  1.00  0.00           C  
ATOM   1033  C   SER A 153     -21.906 -15.811  21.679  1.00  0.00           C  
ATOM   1034  O   SER A 153     -22.859 -15.172  22.115  1.00  0.00           O  
ATOM   1035  CB  SER A 153     -22.656 -18.110  20.997  1.00  0.00           C  
ATOM   1036  CEN SER A 153     -23.099 -18.358  20.803  1.00  0.00           X  
ATOM   1037  H   SER A 153     -23.070 -17.934  23.489  1.00  0.00           H  
ATOM   1038  N   GLY A 154     -20.902 -15.248  21.019  1.00  0.00           N  
ATOM   1039  CA  GLY A 154     -20.812 -13.834  20.665  1.00  0.00           C  
ATOM   1040  C   GLY A 154     -20.781 -13.651  19.151  1.00  0.00           C  
ATOM   1041  O   GLY A 154     -20.651 -12.536  18.657  1.00  0.00           O  
ATOM   1042  CEN GLY A 154     -20.812 -13.833  20.665  1.00  0.00           X  
ATOM   1043  H   GLY A 154     -20.085 -15.819  20.860  1.00  0.00           H  
ATOM   1044  N   SER A 155     -20.846 -14.767  18.419  1.00  0.00           N  
ATOM   1045  CA  SER A 155     -20.745 -14.766  16.966  1.00  0.00           C  
ATOM   1046  C   SER A 155     -22.080 -14.161  16.505  1.00  0.00           C  
ATOM   1047  O   SER A 155     -23.080 -14.246  17.203  1.00  0.00           O  
ATOM   1048  CB  SER A 155     -20.520 -16.159  16.410  1.00  0.00           C  
ATOM   1049  CEN SER A 155     -20.548 -16.700  16.371  1.00  0.00           X  
ATOM   1050  H   SER A 155     -21.412 -15.520  18.783  1.00  0.00           H  
ATOM   1051  N   GLU A 156     -22.161 -13.384  15.441  1.00  0.00           N  
ATOM   1052  CA  GLU A 156     -21.013 -13.007  14.657  1.00  0.00           C  
ATOM   1053  C   GLU A 156     -21.069 -11.458  14.611  1.00  0.00           C  
ATOM   1054  O   GLU A 156     -22.142 -10.875  14.703  1.00  0.00           O  
ATOM   1055  CB  GLU A 156     -21.046 -13.632  13.261  1.00  0.00           C  
ATOM   1056  CEN GLU A 156     -20.519 -14.825  12.164  1.00  0.00           X  
ATOM   1057  H   GLU A 156     -22.920 -13.668  14.840  1.00  0.00           H  
ATOM   1058  N   THR A 157     -19.948 -10.769  14.373  1.00  0.00           N  
ATOM   1059  CA  THR A 157     -19.980  -9.293  14.295  1.00  0.00           C  
ATOM   1060  C   THR A 157     -20.462  -8.892  12.893  1.00  0.00           C  
ATOM   1061  O   THR A 157     -19.782  -9.198  11.911  1.00  0.00           O  
ATOM   1062  CB  THR A 157     -18.604  -8.660  14.572  1.00  0.00           C  
ATOM   1063  CEN THR A 157     -18.145  -8.560  14.919  1.00  0.00           X  
ATOM   1064  H   THR A 157     -19.195 -11.239  13.886  1.00  0.00           H  
ATOM   1065  N   PRO A 158     -21.650  -8.285  12.740  1.00  0.00           N  
ATOM   1066  CA  PRO A 158     -22.308  -7.968  11.478  1.00  0.00           C  
ATOM   1067  C   PRO A 158     -21.555  -6.771  10.904  1.00  0.00           C  
ATOM   1068  O   PRO A 158     -21.947  -5.617  11.042  1.00  0.00           O  
ATOM   1069  CB  PRO A 158     -23.767  -7.649  11.842  1.00  0.00           C  
ATOM   1070  CEN PRO A 158     -23.226  -7.991  13.508  1.00  0.00           X  
ATOM   1071  N   GLY A 159     -20.362  -7.024  10.401  1.00  0.00           N  
ATOM   1072  CA  GLY A 159     -19.573  -5.944   9.816  1.00  0.00           C  
ATOM   1073  C   GLY A 159     -18.373  -6.433   9.041  1.00  0.00           C  
ATOM   1074  O   GLY A 159     -18.016  -5.814   8.054  1.00  0.00           O  
ATOM   1075  CEN GLY A 159     -19.573  -5.944   9.816  1.00  0.00           X  
ATOM   1076  H   GLY A 159     -20.042  -7.981  10.344  1.00  0.00           H  
ATOM   1077  N   MET A 160     -17.806  -7.586   9.414  1.00  0.00           N  
ATOM   1078  CA  MET A 160     -16.700  -8.185   8.658  1.00  0.00           C  
ATOM   1079  C   MET A 160     -17.154  -8.584   7.251  1.00  0.00           C  
ATOM   1080  O   MET A 160     -16.422  -8.349   6.307  1.00  0.00           O  
ATOM   1081  CB  MET A 160     -16.147  -9.399   9.401  1.00  0.00           C  
ATOM   1082  CEN MET A 160     -14.753  -9.966  10.303  1.00  0.00           X  
ATOM   1083  H   MET A 160     -18.131  -8.040  10.255  1.00  0.00           H  
ATOM   1084  N   TYR A 161     -18.382  -9.094   7.096  1.00  0.00           N  
ATOM   1085  CA  TYR A 161     -18.915  -9.492   5.788  1.00  0.00           C  
ATOM   1086  C   TYR A 161     -19.024  -8.330   4.788  1.00  0.00           C  
ATOM   1087  O   TYR A 161     -18.435  -8.416   3.720  1.00  0.00           O  
ATOM   1088  CB  TYR A 161     -20.289 -10.142   5.967  1.00  0.00           C  
ATOM   1089  CEN TYR A 161     -21.029 -11.727   6.060  1.00  0.00           X  
ATOM   1090  H   TYR A 161     -18.954  -9.256   7.914  1.00  0.00           H  
ATOM   1091  N   GLY A 162     -19.759  -7.263   5.126  1.00  0.00           N  
ATOM   1092  CA  GLY A 162     -19.848  -6.060   4.287  1.00  0.00           C  
ATOM   1093  C   GLY A 162     -18.458  -5.500   4.011  1.00  0.00           C  
ATOM   1094  O   GLY A 162     -18.071  -5.396   2.860  1.00  0.00           O  
ATOM   1095  CEN GLY A 162     -19.848  -6.060   4.286  1.00  0.00           X  
ATOM   1096  H   GLY A 162     -20.137  -7.210   6.061  1.00  0.00           H  
ATOM   1097  N   LYS A 163     -17.661  -5.331   5.077  1.00  0.00           N  
ATOM   1098  CA  LYS A 163     -16.310  -4.745   5.006  1.00  0.00           C  
ATOM   1099  C   LYS A 163     -15.423  -5.399   3.951  1.00  0.00           C  
ATOM   1100  O   LYS A 163     -14.697  -4.728   3.236  1.00  0.00           O  
ATOM   1101  CB  LYS A 163     -15.626  -4.834   6.371  1.00  0.00           C  
ATOM   1102  CEN LYS A 163     -15.013  -3.874   8.154  1.00  0.00           X  
ATOM   1103  H   LYS A 163     -18.021  -5.575   5.988  1.00  0.00           H  
ATOM   1104  N   LEU A 164     -15.448  -6.726   3.899  1.00  0.00           N  
ATOM   1105  CA  LEU A 164     -14.740  -7.497   2.894  1.00  0.00           C  
ATOM   1106  C   LEU A 164     -15.159  -7.134   1.468  1.00  0.00           C  
ATOM   1107  O   LEU A 164     -14.303  -6.969   0.605  1.00  0.00           O  
ATOM   1108  CB  LEU A 164     -14.959  -8.994   3.146  1.00  0.00           C  
ATOM   1109  CEN LEU A 164     -14.071 -10.092   3.762  1.00  0.00           X  
ATOM   1110  H   LEU A 164     -15.984  -7.219   4.600  1.00  0.00           H  
ATOM   1111  N   ASN A 165     -16.466  -7.022   1.233  1.00  0.00           N  
ATOM   1112  CA  ASN A 165     -16.979  -6.716  -0.094  1.00  0.00           C  
ATOM   1113  C   ASN A 165     -16.543  -5.320  -0.528  1.00  0.00           C  
ATOM   1114  O   ASN A 165     -16.061  -5.193  -1.647  1.00  0.00           O  
ATOM   1115  CB  ASN A 165     -18.490  -6.841  -0.151  1.00  0.00           C  
ATOM   1116  CEN ASN A 165     -19.206  -7.570  -0.392  1.00  0.00           X  
ATOM   1117  H   ASN A 165     -17.106  -6.985   2.011  1.00  0.00           H  
ATOM   1118  N   ASP A 166     -16.634  -4.327   0.361  1.00  0.00           N  
ATOM   1119  CA  ASP A 166     -16.276  -2.938   0.055  1.00  0.00           C  
ATOM   1120  C   ASP A 166     -14.775  -2.838  -0.290  1.00  0.00           C  
ATOM   1121  O   ASP A 166     -14.405  -2.362  -1.360  1.00  0.00           O  
ATOM   1122  CB  ASP A 166     -16.617  -2.021   1.231  1.00  0.00           C  
ATOM   1123  CEN ASP A 166     -17.349  -1.383   1.542  1.00  0.00           X  
ATOM   1124  H   ASP A 166     -17.064  -4.505   1.254  1.00  0.00           H  
ATOM   1125  N   LEU A 167     -13.913  -3.424   0.548  1.00  0.00           N  
ATOM   1126  CA  LEU A 167     -12.471  -3.469   0.302  1.00  0.00           C  
ATOM   1127  C   LEU A 167     -12.111  -4.137  -1.033  1.00  0.00           C  
ATOM   1128  O   LEU A 167     -11.228  -3.674  -1.754  1.00  0.00           O  
ATOM   1129  CB  LEU A 167     -11.774  -4.198   1.458  1.00  0.00           C  
ATOM   1130  CEN LEU A 167     -10.951  -3.701   2.662  1.00  0.00           X  
ATOM   1131  H   LEU A 167     -14.260  -3.743   1.441  1.00  0.00           H  
ATOM   1132  N   LEU A 168     -12.759  -5.260  -1.354  1.00  0.00           N  
ATOM   1133  CA  LEU A 168     -12.544  -5.946  -2.626  1.00  0.00           C  
ATOM   1134  C   LEU A 168     -12.871  -5.028  -3.813  1.00  0.00           C  
ATOM   1135  O   LEU A 168     -12.076  -4.943  -4.749  1.00  0.00           O  
ATOM   1136  CB  LEU A 168     -13.392  -7.223  -2.684  1.00  0.00           C  
ATOM   1137  CEN LEU A 168     -13.045  -8.716  -2.525  1.00  0.00           X  
ATOM   1138  H   LEU A 168     -13.471  -5.596  -0.723  1.00  0.00           H  
ATOM   1139  N   GLU A 169     -14.022  -4.358  -3.782  1.00  0.00           N  
ATOM   1140  CA  GLU A 169     -14.451  -3.407  -4.808  1.00  0.00           C  
ATOM   1141  C   GLU A 169     -13.398  -2.320  -5.033  1.00  0.00           C  
ATOM   1142  O   GLU A 169     -13.058  -2.038  -6.185  1.00  0.00           O  
ATOM   1143  CB  GLU A 169     -15.789  -2.771  -4.423  1.00  0.00           C  
ATOM   1144  CEN GLU A 169     -17.486  -2.702  -4.563  1.00  0.00           X  
ATOM   1145  H   GLU A 169     -14.603  -4.439  -2.961  1.00  0.00           H  
ATOM   1146  N   ASP A 170     -12.809  -1.800  -3.954  1.00  0.00           N  
ATOM   1147  CA  ASP A 170     -11.785  -0.761  -4.025  1.00  0.00           C  
ATOM   1148  C   ASP A 170     -10.525  -1.276  -4.737  1.00  0.00           C  
ATOM   1149  O   ASP A 170     -10.038  -0.681  -5.697  1.00  0.00           O  
ATOM   1150  CB  ASP A 170     -11.434  -0.260  -2.622  1.00  0.00           C  
ATOM   1151  CEN ASP A 170     -11.657   0.501  -1.983  1.00  0.00           X  
ATOM   1152  H   ASP A 170     -13.157  -2.050  -3.041  1.00  0.00           H  
ATOM   1153  N   LEU A 171     -10.032  -2.460  -4.381  1.00  0.00           N  
ATOM   1154  CA  LEU A 171      -8.888  -3.068  -5.068  1.00  0.00           C  
ATOM   1155  C   LEU A 171      -9.148  -3.280  -6.572  1.00  0.00           C  
ATOM   1156  O   LEU A 171      -8.296  -2.988  -7.420  1.00  0.00           O  
ATOM   1157  CB  LEU A 171      -8.532  -4.402  -4.399  1.00  0.00           C  
ATOM   1158  CEN LEU A 171      -7.408  -4.819  -3.432  1.00  0.00           X  
ATOM   1159  H   LEU A 171     -10.431  -2.918  -3.572  1.00  0.00           H  
ATOM   1160  N   GLN A 172     -10.349  -3.739  -6.934  1.00  0.00           N  
ATOM   1161  CA  GLN A 172     -10.730  -3.948  -8.329  1.00  0.00           C  
ATOM   1162  C   GLN A 172     -10.679  -2.664  -9.154  1.00  0.00           C  
ATOM   1163  O   GLN A 172     -10.167  -2.666 -10.278  1.00  0.00           O  
ATOM   1164  CB  GLN A 172     -12.139  -4.543  -8.405  1.00  0.00           C  
ATOM   1165  CEN GLN A 172     -13.047  -6.019  -8.613  1.00  0.00           X  
ATOM   1166  H   GLN A 172     -11.041  -3.867  -6.210  1.00  0.00           H  
ATOM   1167  N   GLU A 173     -11.221  -1.567  -8.645  1.00  0.00           N  
ATOM   1168  CA  GLU A 173     -11.195  -0.285  -9.331  1.00  0.00           C  
ATOM   1169  C   GLU A 173      -9.752   0.234  -9.491  1.00  0.00           C  
ATOM   1170  O   GLU A 173      -9.394   0.660 -10.594  1.00  0.00           O  
ATOM   1171  CB  GLU A 173     -12.048   0.736  -8.573  1.00  0.00           C  
ATOM   1172  CEN GLU A 173     -13.515   1.580  -8.379  1.00  0.00           X  
ATOM   1173  H   GLU A 173     -11.647  -1.601  -7.729  1.00  0.00           H  
ATOM   1174  N   VAL A 174      -8.868   0.046  -8.495  1.00  0.00           N  
ATOM   1175  CA  VAL A 174      -7.442   0.436  -8.572  1.00  0.00           C  
ATOM   1176  C   VAL A 174      -6.749  -0.333  -9.702  1.00  0.00           C  
ATOM   1177  O   VAL A 174      -5.980   0.266 -10.456  1.00  0.00           O  
ATOM   1178  CB  VAL A 174      -6.697   0.172  -7.250  1.00  0.00           C  
ATOM   1179  CEN VAL A 174      -6.401   0.480  -6.710  1.00  0.00           X  
ATOM   1180  H   VAL A 174      -9.213  -0.375  -7.643  1.00  0.00           H  
ATOM   1181  N   LEU A 175      -7.052  -1.627  -9.877  1.00  0.00           N  
ATOM   1182  CA  LEU A 175      -6.488  -2.448 -10.960  1.00  0.00           C  
ATOM   1183  C   LEU A 175      -6.969  -1.999 -12.343  1.00  0.00           C  
ATOM   1184  O   LEU A 175      -6.176  -1.877 -13.280  1.00  0.00           O  
ATOM   1185  CB  LEU A 175      -6.841  -3.924 -10.736  1.00  0.00           C  
ATOM   1186  CEN LEU A 175      -6.027  -5.128 -10.225  1.00  0.00           X  
ATOM   1187  H   LEU A 175      -7.665  -2.062  -9.201  1.00  0.00           H  
ATOM   1188  N   LYS A 176      -8.272  -1.728 -12.496  1.00  0.00           N  
ATOM   1189  CA  LYS A 176      -8.832  -1.272 -13.779  1.00  0.00           C  
ATOM   1190  C   LYS A 176      -8.171   0.020 -14.237  1.00  0.00           C  
ATOM   1191  O   LYS A 176      -7.868   0.148 -15.425  1.00  0.00           O  
ATOM   1192  CB  LYS A 176     -10.344  -1.072 -13.669  1.00  0.00           C  
ATOM   1193  CEN LYS A 176     -12.297  -1.768 -14.091  1.00  0.00           X  
ATOM   1194  H   LYS A 176      -8.873  -1.834 -11.691  1.00  0.00           H  
ATOM   1195  N   ASN A 177      -7.959   0.972 -13.336  1.00  0.00           N  
ATOM   1196  CA  ASN A 177      -7.261   2.206 -13.653  1.00  0.00           C  
ATOM   1197  C   ASN A 177      -5.821   1.921 -14.078  1.00  0.00           C  
ATOM   1198  O   ASN A 177      -5.512   2.098 -15.251  1.00  0.00           O  
ATOM   1199  CB  ASN A 177      -7.287   3.174 -12.484  1.00  0.00           C  
ATOM   1200  CEN ASN A 177      -7.880   3.968 -12.140  1.00  0.00           X  
ATOM   1201  H   ASN A 177      -8.287   0.826 -12.391  1.00  0.00           H  
ATOM   1202  N   LEU A 178      -4.983   1.327 -13.228  1.00  0.00           N  
ATOM   1203  CA  LEU A 178      -3.585   1.035 -13.554  1.00  0.00           C  
ATOM   1204  C   LEU A 178      -3.438   0.358 -14.933  1.00  0.00           C  
ATOM   1205  O   LEU A 178      -2.518   0.678 -15.687  1.00  0.00           O  
ATOM   1206  CB  LEU A 178      -2.971   0.153 -12.460  1.00  0.00           C  
ATOM   1207  CEN LEU A 178      -2.010   0.452 -11.293  1.00  0.00           X  
ATOM   1208  H   LEU A 178      -5.314   1.088 -12.305  1.00  0.00           H  
ATOM   1209  N   HIS A 179      -4.398  -0.480 -15.324  1.00  0.00           N  
ATOM   1210  CA  HIS A 179      -4.388  -1.171 -16.617  1.00  0.00           C  
ATOM   1211  C   HIS A 179      -4.460  -0.226 -17.828  1.00  0.00           C  
ATOM   1212  O   HIS A 179      -3.712  -0.397 -18.793  1.00  0.00           O  
ATOM   1213  CB  HIS A 179      -5.547  -2.171 -16.681  1.00  0.00           C  
ATOM   1214  CEN HIS A 179      -5.775  -3.554 -16.424  1.00  0.00           X  
ATOM   1215  H   HIS A 179      -5.126  -0.708 -14.662  1.00  0.00           H  
ATOM   1216  N   LYS A 180      -5.333   0.790 -17.808  1.00  0.00           N  
ATOM   1217  CA  LYS A 180      -5.460   1.742 -18.930  1.00  0.00           C  
ATOM   1218  C   LYS A 180      -4.364   2.819 -18.862  1.00  0.00           C  
ATOM   1219  O   LYS A 180      -3.732   3.105 -19.883  1.00  0.00           O  
ATOM   1220  CB  LYS A 180      -6.842   2.397 -18.929  1.00  0.00           C  
ATOM   1221  CEN LYS A 180      -8.780   2.534 -19.765  1.00  0.00           X  
ATOM   1222  H   LYS A 180      -5.827   0.975 -16.946  1.00  0.00           H  
ATOM   1223  N   ASN A 181      -4.101   3.376 -17.678  1.00  0.00           N  
ATOM   1224  CA  ASN A 181      -3.189   4.514 -17.472  1.00  0.00           C  
ATOM   1225  C   ASN A 181      -1.834   4.324 -18.128  1.00  0.00           C  
ATOM   1226  O   ASN A 181      -1.340   5.257 -18.765  1.00  0.00           O  
ATOM   1227  CB  ASN A 181      -2.997   4.801 -15.994  1.00  0.00           C  
ATOM   1228  CEN ASN A 181      -3.427   5.407 -15.253  1.00  0.00           X  
ATOM   1229  H   ASN A 181      -4.687   3.105 -16.902  1.00  0.00           H  
ATOM   1230  N   ASP A 182      -1.277   3.117 -18.040  1.00  0.00           N  
ATOM   1231  CA  ASP A 182       0.075   2.816 -18.513  1.00  0.00           C  
ATOM   1232  C   ASP A 182       0.282   3.260 -19.980  1.00  0.00           C  
ATOM   1233  O   ASP A 182       1.397   3.564 -20.420  1.00  0.00           O  
ATOM   1234  CB  ASP A 182       0.361   1.320 -18.367  1.00  0.00           C  
ATOM   1235  CEN ASP A 182       0.810   0.666 -17.728  1.00  0.00           X  
ATOM   1236  H   ASP A 182      -1.791   2.379 -17.579  1.00  0.00           H  
ATOM   1237  N   ARG A 183      -0.816   3.418 -20.741  1.00  0.00           N  
ATOM   1238  CA  ARG A 183      -0.782   3.840 -22.145  1.00  0.00           C  
ATOM   1239  C   ARG A 183      -0.243   5.247 -22.411  1.00  0.00           C  
ATOM   1240  O   ARG A 183       0.242   5.454 -23.523  1.00  0.00           O  
ATOM   1241  CB  ARG A 183      -2.151   3.674 -22.789  1.00  0.00           C  
ATOM   1242  CEN ARG A 183      -4.039   2.676 -24.051  1.00  0.00           X  
ATOM   1243  H   ARG A 183      -1.707   3.219 -20.304  1.00  0.00           H  
ATOM   1244  N   SER A 184      -0.306   6.203 -21.476  1.00  0.00           N  
ATOM   1245  CA  SER A 184       0.126   7.592 -21.746  1.00  0.00           C  
ATOM   1246  C   SER A 184       1.033   8.265 -20.711  1.00  0.00           C  
ATOM   1247  O   SER A 184       1.874   9.049 -21.125  1.00  0.00           O  
ATOM   1248  CB  SER A 184      -1.108   8.451 -21.939  1.00  0.00           C  
ATOM   1249  CEN SER A 184      -1.613   8.639 -21.864  1.00  0.00           X  
ATOM   1250  H   SER A 184      -0.838   6.018 -20.638  1.00  0.00           H  
ATOM   1251  N   GLY A 185       0.949   7.934 -19.417  1.00  0.00           N  
ATOM   1252  CA  GLY A 185       1.620   8.673 -18.335  1.00  0.00           C  
ATOM   1253  C   GLY A 185       1.038  10.055 -17.974  1.00  0.00           C  
ATOM   1254  O   GLY A 185      -0.089  10.370 -18.337  1.00  0.00           O  
ATOM   1255  CEN GLY A 185       1.620   8.674 -18.335  1.00  0.00           X  
ATOM   1256  H   GLY A 185       0.501   7.057 -19.190  1.00  0.00           H  
ATOM   1257  N   LYS A 186       1.899  10.923 -17.425  1.00  0.00           N  
ATOM   1258  CA  LYS A 186       1.661  12.284 -16.878  1.00  0.00           C  
ATOM   1259  C   LYS A 186       0.314  12.567 -16.216  1.00  0.00           C  
ATOM   1260  O   LYS A 186       0.197  12.247 -15.039  1.00  0.00           O  
ATOM   1261  CB  LYS A 186       1.862  13.308 -17.996  1.00  0.00           C  
ATOM   1262  CEN LYS A 186       3.094  14.757 -18.922  1.00  0.00           X  
ATOM   1263  H   LYS A 186       2.861  10.619 -17.404  1.00  0.00           H  
ATOM   1264  N   ASP A 187      -0.697  13.078 -16.915  1.00  0.00           N  
ATOM   1265  CA  ASP A 187      -2.004  13.293 -16.255  1.00  0.00           C  
ATOM   1266  C   ASP A 187      -2.438  12.122 -15.364  1.00  0.00           C  
ATOM   1267  O   ASP A 187      -2.748  12.285 -14.190  1.00  0.00           O  
ATOM   1268  CB  ASP A 187      -3.085  13.559 -17.305  1.00  0.00           C  
ATOM   1269  CEN ASP A 187      -3.570  14.335 -17.752  1.00  0.00           X  
ATOM   1270  H   ASP A 187      -0.497  13.587 -17.761  1.00  0.00           H  
ATOM   1271  N   ASN A 188      -2.340  10.908 -15.883  1.00  0.00           N  
ATOM   1272  CA  ASN A 188      -2.844   9.733 -15.195  1.00  0.00           C  
ATOM   1273  C   ASN A 188      -2.253   9.535 -13.778  1.00  0.00           C  
ATOM   1274  O   ASN A 188      -2.883   8.891 -12.939  1.00  0.00           O  
ATOM   1275  CB  ASN A 188      -2.607   8.492 -16.035  1.00  0.00           C  
ATOM   1276  CEN ASN A 188      -3.111   7.938 -16.771  1.00  0.00           X  
ATOM   1277  H   ASN A 188      -2.100  10.838 -16.861  1.00  0.00           H  
ATOM   1278  N   ILE A 189      -1.019   9.982 -13.499  1.00  0.00           N  
ATOM   1279  CA  ILE A 189      -0.421   9.804 -12.157  1.00  0.00           C  
ATOM   1280  C   ILE A 189      -1.238  10.586 -11.128  1.00  0.00           C  
ATOM   1281  O   ILE A 189      -1.434  10.097 -10.023  1.00  0.00           O  
ATOM   1282  CB  ILE A 189       1.045  10.273 -12.105  1.00  0.00           C  
ATOM   1283  CEN ILE A 189       2.082   9.979 -12.267  1.00  0.00           X  
ATOM   1284  H   ILE A 189      -0.558  10.580 -14.171  1.00  0.00           H  
ATOM   1285  N   HIS A 190      -1.770  11.749 -11.514  1.00  0.00           N  
ATOM   1286  CA  HIS A 190      -2.647  12.548 -10.655  1.00  0.00           C  
ATOM   1287  C   HIS A 190      -3.934  11.797 -10.298  1.00  0.00           C  
ATOM   1288  O   HIS A 190      -4.282  11.711  -9.124  1.00  0.00           O  
ATOM   1289  CB  HIS A 190      -2.992  13.879 -11.332  1.00  0.00           C  
ATOM   1290  CEN HIS A 190      -2.523  15.224 -11.333  1.00  0.00           X  
ATOM   1291  H   HIS A 190      -1.659  12.044 -12.474  1.00  0.00           H  
ATOM   1292  N   ASP A 191      -4.620  11.217 -11.287  1.00  0.00           N  
ATOM   1293  CA  ASP A 191      -5.865  10.480 -11.046  1.00  0.00           C  
ATOM   1294  C   ASP A 191      -5.619   9.229 -10.194  1.00  0.00           C  
ATOM   1295  O   ASP A 191      -6.414   8.920  -9.310  1.00  0.00           O  
ATOM   1296  CB  ASP A 191      -6.521  10.091 -12.373  1.00  0.00           C  
ATOM   1297  CEN ASP A 191      -7.249  10.409 -13.011  1.00  0.00           X  
ATOM   1298  H   ASP A 191      -4.319  11.347 -12.241  1.00  0.00           H  
ATOM   1299  N   VAL A 192      -4.497   8.534 -10.419  1.00  0.00           N  
ATOM   1300  CA  VAL A 192      -4.111   7.355  -9.630  1.00  0.00           C  
ATOM   1301  C   VAL A 192      -3.854   7.733  -8.174  1.00  0.00           C  
ATOM   1302  O   VAL A 192      -4.301   7.011  -7.293  1.00  0.00           O  
ATOM   1303  CB  VAL A 192      -2.852   6.675 -10.201  1.00  0.00           C  
ATOM   1304  CEN VAL A 192      -2.627   6.114 -10.531  1.00  0.00           X  
ATOM   1305  H   VAL A 192      -3.873   8.870 -11.138  1.00  0.00           H  
ATOM   1306  N   ASP A 193      -3.182   8.859  -7.916  1.00  0.00           N  
ATOM   1307  CA  ASP A 193      -2.915   9.345  -6.558  1.00  0.00           C  
ATOM   1308  C   ASP A 193      -4.215   9.681  -5.820  1.00  0.00           C  
ATOM   1309  O   ASP A 193      -4.397   9.259  -4.679  1.00  0.00           O  
ATOM   1310  CB  ASP A 193      -2.001  10.573  -6.599  1.00  0.00           C  
ATOM   1311  CEN ASP A 193      -1.019  10.824  -6.499  1.00  0.00           X  
ATOM   1312  H   ASP A 193      -2.819   9.403  -8.686  1.00  0.00           H  
ATOM   1313  N   ASN A 194      -5.169  10.334  -6.490  1.00  0.00           N  
ATOM   1314  CA  ASN A 194      -6.482  10.650  -5.918  1.00  0.00           C  
ATOM   1315  C   ASN A 194      -7.268   9.389  -5.552  1.00  0.00           C  
ATOM   1316  O   ASN A 194      -7.872   9.308  -4.489  1.00  0.00           O  
ATOM   1317  CB  ASN A 194      -7.299  11.513  -6.862  1.00  0.00           C  
ATOM   1318  CEN ASN A 194      -7.473  12.534  -7.035  1.00  0.00           X  
ATOM   1319  H   ASN A 194      -4.963  10.647  -7.430  1.00  0.00           H  
ATOM   1320  N   HIS A 195      -7.266   8.393  -6.439  1.00  0.00           N  
ATOM   1321  CA  HIS A 195      -8.011   7.171  -6.196  1.00  0.00           C  
ATOM   1322  C   HIS A 195      -7.449   6.375  -5.015  1.00  0.00           C  
ATOM   1323  O   HIS A 195      -8.202   5.961  -4.137  1.00  0.00           O  
ATOM   1324  CB  HIS A 195      -8.021   6.299  -7.455  1.00  0.00           C  
ATOM   1325  CEN HIS A 195      -8.864   6.066  -8.581  1.00  0.00           X  
ATOM   1326  H   HIS A 195      -6.766   8.499  -7.307  1.00  0.00           H  
ATOM   1327  N   LEU A 196      -6.124   6.233  -4.936  1.00  0.00           N  
ATOM   1328  CA  LEU A 196      -5.463   5.539  -3.840  1.00  0.00           C  
ATOM   1329  C   LEU A 196      -5.688   6.245  -2.495  1.00  0.00           C  
ATOM   1330  O   LEU A 196      -5.945   5.580  -1.498  1.00  0.00           O  
ATOM   1331  CB  LEU A 196      -3.963   5.415  -4.133  1.00  0.00           C  
ATOM   1332  CEN LEU A 196      -3.083   4.242  -4.607  1.00  0.00           X  
ATOM   1333  H   LEU A 196      -5.546   6.645  -5.656  1.00  0.00           H  
ATOM   1334  N   GLN A 197      -5.658   7.583  -2.468  1.00  0.00           N  
ATOM   1335  CA  GLN A 197      -5.940   8.357  -1.252  1.00  0.00           C  
ATOM   1336  C   GLN A 197      -7.362   8.104  -0.743  1.00  0.00           C  
ATOM   1337  O   GLN A 197      -7.524   7.787   0.432  1.00  0.00           O  
ATOM   1338  CB  GLN A 197      -5.746   9.853  -1.515  1.00  0.00           C  
ATOM   1339  CEN GLN A 197      -4.654  11.199  -1.314  1.00  0.00           X  
ATOM   1340  H   GLN A 197      -5.465   8.080  -3.327  1.00  0.00           H  
ATOM   1341  N   ASN A 198      -8.370   8.152  -1.620  1.00  0.00           N  
ATOM   1342  CA  ASN A 198      -9.764   7.926  -1.215  1.00  0.00           C  
ATOM   1343  C   ASN A 198      -9.979   6.490  -0.700  1.00  0.00           C  
ATOM   1344  O   ASN A 198     -10.649   6.297   0.307  1.00  0.00           O  
ATOM   1345  CB  ASN A 198     -10.722   8.223  -2.354  1.00  0.00           C  
ATOM   1346  CEN ASN A 198     -11.282   9.035  -2.713  1.00  0.00           X  
ATOM   1347  H   ASN A 198      -8.173   8.407  -2.576  1.00  0.00           H  
ATOM   1348  N   VAL A 199      -9.316   5.497  -1.309  1.00  0.00           N  
ATOM   1349  CA  VAL A 199      -9.356   4.089  -0.863  1.00  0.00           C  
ATOM   1350  C   VAL A 199      -8.783   3.927   0.552  1.00  0.00           C  
ATOM   1351  O   VAL A 199      -9.373   3.244   1.392  1.00  0.00           O  
ATOM   1352  CB  VAL A 199      -8.579   3.168  -1.822  1.00  0.00           C  
ATOM   1353  CEN VAL A 199      -8.651   2.675  -2.298  1.00  0.00           X  
ATOM   1354  H   VAL A 199      -8.802   5.720  -2.148  1.00  0.00           H  
ATOM   1355  N   ILE A 200      -7.633   4.540   0.846  1.00  0.00           N  
ATOM   1356  CA  ILE A 200      -7.021   4.506   2.188  1.00  0.00           C  
ATOM   1357  C   ILE A 200      -7.960   5.110   3.230  1.00  0.00           C  
ATOM   1358  O   ILE A 200      -8.135   4.520   4.300  1.00  0.00           O  
ATOM   1359  CB  ILE A 200      -5.680   5.262   2.225  1.00  0.00           C  
ATOM   1360  CEN ILE A 200      -4.606   5.182   2.057  1.00  0.00           X  
ATOM   1361  H   ILE A 200      -7.191   5.093   0.125  1.00  0.00           H  
ATOM   1362  N   GLU A 201      -8.540   6.275   2.939  1.00  0.00           N  
ATOM   1363  CA  GLU A 201      -9.484   6.954   3.829  1.00  0.00           C  
ATOM   1364  C   GLU A 201     -10.669   6.043   4.164  1.00  0.00           C  
ATOM   1365  O   GLU A 201     -11.022   5.903   5.335  1.00  0.00           O  
ATOM   1366  CB  GLU A 201      -9.979   8.256   3.195  1.00  0.00           C  
ATOM   1367  CEN GLU A 201      -9.898   9.952   3.049  1.00  0.00           X  
ATOM   1368  H   GLU A 201      -8.374   6.691   2.033  1.00  0.00           H  
ATOM   1369  N   ASP A 202     -11.204   5.323   3.178  1.00  0.00           N  
ATOM   1370  CA  ASP A 202     -12.328   4.407   3.363  1.00  0.00           C  
ATOM   1371  C   ASP A 202     -11.968   3.194   4.225  1.00  0.00           C  
ATOM   1372  O   ASP A 202     -12.746   2.805   5.105  1.00  0.00           O  
ATOM   1373  CB  ASP A 202     -12.851   3.939   2.003  1.00  0.00           C  
ATOM   1374  CEN ASP A 202     -13.582   4.155   1.327  1.00  0.00           X  
ATOM   1375  H   ASP A 202     -10.911   5.515   2.230  1.00  0.00           H  
ATOM   1376  N   ILE A 203     -10.772   2.617   4.049  1.00  0.00           N  
ATOM   1377  CA  ILE A 203     -10.289   1.523   4.905  1.00  0.00           C  
ATOM   1378  C   ILE A 203     -10.215   2.006   6.342  1.00  0.00           C  
ATOM   1379  O   ILE A 203     -10.632   1.286   7.244  1.00  0.00           O  
ATOM   1380  CB  ILE A 203      -8.907   1.006   4.469  1.00  0.00           C  
ATOM   1381  CEN ILE A 203      -8.379   0.311   3.815  1.00  0.00           X  
ATOM   1382  H   ILE A 203     -10.172   2.990   3.325  1.00  0.00           H  
ATOM   1383  N   HIS A 204      -9.716   3.217   6.584  1.00  0.00           N  
ATOM   1384  CA  HIS A 204      -9.617   3.772   7.926  1.00  0.00           C  
ATOM   1385  C   HIS A 204     -10.981   3.872   8.623  1.00  0.00           C  
ATOM   1386  O   HIS A 204     -11.163   3.304   9.707  1.00  0.00           O  
ATOM   1387  CB  HIS A 204      -8.956   5.154   7.877  1.00  0.00           C  
ATOM   1388  CEN HIS A 204      -7.654   5.715   8.022  1.00  0.00           X  
ATOM   1389  H   HIS A 204      -9.425   3.783   5.800  1.00  0.00           H  
ATOM   1390  N   ASP A 205     -11.962   4.499   7.987  1.00  0.00           N  
ATOM   1391  CA  ASP A 205     -13.307   4.665   8.533  1.00  0.00           C  
ATOM   1392  C   ASP A 205     -13.979   3.317   8.813  1.00  0.00           C  
ATOM   1393  O   ASP A 205     -14.609   3.132   9.862  1.00  0.00           O  
ATOM   1394  CB  ASP A 205     -14.168   5.491   7.575  1.00  0.00           C  
ATOM   1395  CEN ASP A 205     -14.485   6.448   7.432  1.00  0.00           X  
ATOM   1396  H   ASP A 205     -11.760   4.934   7.099  1.00  0.00           H  
ATOM   1397  N   PHE A 206     -13.807   2.336   7.926  1.00  0.00           N  
ATOM   1398  CA  PHE A 206     -14.370   1.000   8.084  1.00  0.00           C  
ATOM   1399  C   PHE A 206     -13.802   0.300   9.324  1.00  0.00           C  
ATOM   1400  O   PHE A 206     -14.561  -0.250  10.123  1.00  0.00           O  
ATOM   1401  CB  PHE A 206     -14.104   0.160   6.834  1.00  0.00           C  
ATOM   1402  CEN PHE A 206     -14.868  -0.278   5.511  1.00  0.00           X  
ATOM   1403  H   PHE A 206     -13.241   2.525   7.111  1.00  0.00           H  
ATOM   1404  N   MET A 207     -12.482   0.369   9.538  1.00  0.00           N  
ATOM   1405  CA  MET A 207     -11.805  -0.201  10.703  1.00  0.00           C  
ATOM   1406  C   MET A 207     -12.337   0.406  11.993  1.00  0.00           C  
ATOM   1407  O   MET A 207     -12.602  -0.317  12.955  1.00  0.00           O  
ATOM   1408  CB  MET A 207     -10.296   0.016  10.601  1.00  0.00           C  
ATOM   1409  CEN MET A 207      -8.781  -0.829  10.339  1.00  0.00           X  
ATOM   1410  H   MET A 207     -11.929   0.865   8.854  1.00  0.00           H  
ATOM   1411  N   GLN A 208     -12.521   1.726  12.027  1.00  0.00           N  
ATOM   1412  CA  GLN A 208     -13.037   2.428  13.192  1.00  0.00           C  
ATOM   1413  C   GLN A 208     -14.438   1.927  13.562  1.00  0.00           C  
ATOM   1414  O   GLN A 208     -14.684   1.583  14.720  1.00  0.00           O  
ATOM   1415  CB  GLN A 208     -13.073   3.936  12.931  1.00  0.00           C  
ATOM   1416  CEN GLN A 208     -12.243   5.446  13.214  1.00  0.00           X  
ATOM   1417  H   GLN A 208     -12.232   2.272  11.229  1.00  0.00           H  
ATOM   1418  N   ALA A 209     -15.330   1.797  12.581  1.00  0.00           N  
ATOM   1419  CA  ALA A 209     -16.690   1.320  12.786  1.00  0.00           C  
ATOM   1420  C   ALA A 209     -16.717  -0.121  13.325  1.00  0.00           C  
ATOM   1421  O   ALA A 209     -17.481  -0.427  14.243  1.00  0.00           O  
ATOM   1422  CB  ALA A 209     -17.477   1.421  11.488  1.00  0.00           C  
ATOM   1423  CEN ALA A 209     -17.477   1.421  11.489  1.00  0.00           X  
ATOM   1424  H   ALA A 209     -15.055   2.069  11.645  1.00  0.00           H  
ATOM   1425  N   ALA A 210     -15.866  -1.012  12.811  1.00  0.00           N  
ATOM   1426  CA  ALA A 210     -15.766  -2.400  13.251  1.00  0.00           C  
ATOM   1427  C   ALA A 210     -15.297  -2.493  14.712  1.00  0.00           C  
ATOM   1428  O   ALA A 210     -15.854  -3.264  15.496  1.00  0.00           O  
ATOM   1429  CB  ALA A 210     -14.826  -3.172  12.335  1.00  0.00           C  
ATOM   1430  CEN ALA A 210     -14.827  -3.171  12.336  1.00  0.00           X  
ATOM   1431  H   ALA A 210     -15.271  -0.717  12.047  1.00  0.00           H  
ATOM   1432  N   ALA A 211     -14.324  -1.670  15.114  1.00  0.00           N  
ATOM   1433  CA  ALA A 211     -13.796  -1.624  16.475  1.00  0.00           C  
ATOM   1434  C   ALA A 211     -14.847  -1.119  17.474  1.00  0.00           C  
ATOM   1435  O   ALA A 211     -14.986  -1.701  18.552  1.00  0.00           O  
ATOM   1436  CB  ALA A 211     -12.551  -0.750  16.523  1.00  0.00           C  
ATOM   1437  CEN ALA A 211     -12.552  -0.750  16.523  1.00  0.00           X  
ATOM   1438  H   ALA A 211     -13.917  -1.051  14.429  1.00  0.00           H  
ATOM   1439  N   ALA A 212     -15.631  -0.097  17.116  1.00  0.00           N  
ATOM   1440  CA  ALA A 212     -16.676   0.452  17.974  1.00  0.00           C  
ATOM   1441  C   ALA A 212     -17.824  -0.556  18.162  1.00  0.00           C  
ATOM   1442  O   ALA A 212     -18.279  -0.763  19.286  1.00  0.00           O  
ATOM   1443  CB  ALA A 212     -17.197   1.761  17.396  1.00  0.00           C  
ATOM   1444  CEN ALA A 212     -17.197   1.760  17.397  1.00  0.00           X  
ATOM   1445  H   ALA A 212     -15.494   0.325  16.210  1.00  0.00           H  
ATOM   1446  N   ALA A 213     -18.211  -1.275  17.106  1.00  0.00           N  
ATOM   1447  CA  ALA A 213     -19.266  -2.291  17.166  1.00  0.00           C  
ATOM   1448  C   ALA A 213     -18.880  -3.497  18.048  1.00  0.00           C  
ATOM   1449  O   ALA A 213     -19.671  -3.939  18.888  1.00  0.00           O  
ATOM   1450  CB  ALA A 213     -19.614  -2.756  15.760  1.00  0.00           C  
ATOM   1451  CEN ALA A 213     -19.614  -2.756  15.761  1.00  0.00           X  
ATOM   1452  H   ALA A 213     -17.797  -1.070  16.208  1.00  0.00           H  
ATOM   1453  N   ALA A 214     -17.667  -4.031  17.894  1.00  0.00           N  
ATOM   1454  CA  ALA A 214     -17.148  -5.117  18.718  1.00  0.00           C  
ATOM   1455  C   ALA A 214     -17.026  -4.722  20.201  1.00  0.00           C  
ATOM   1456  O   ALA A 214     -17.522  -5.451  21.059  1.00  0.00           O  
ATOM   1457  CB  ALA A 214     -15.801  -5.575  18.178  1.00  0.00           C  
ATOM   1458  CEN ALA A 214     -15.802  -5.575  18.179  1.00  0.00           X  
ATOM   1459  H   ALA A 214     -17.088  -3.680  17.142  1.00  0.00           H  
ATOM   1460  N   ASN A 215     -16.412  -3.574  20.508  1.00  0.00           N  
ATOM   1461  CA  ASN A 215     -16.253  -3.073  21.874  1.00  0.00           C  
ATOM   1462  C   ASN A 215     -17.575  -2.974  22.645  1.00  0.00           C  
ATOM   1463  O   ASN A 215     -17.623  -3.434  23.779  1.00  0.00           O  
ATOM   1464  CB  ASN A 215     -15.559  -1.723  21.872  1.00  0.00           C  
ATOM   1465  CEN ASN A 215     -14.581  -1.347  21.933  1.00  0.00           X  
ATOM   1466  H   ASN A 215     -16.013  -3.034  19.755  1.00  0.00           H  
ATOM   1467  N   CYS A 216     -18.667  -2.519  22.027  1.00  0.00           N  
ATOM   1468  CA  CYS A 216     -19.982  -2.446  22.677  1.00  0.00           C  
ATOM   1469  C   CYS A 216     -20.517  -3.821  23.145  1.00  0.00           C  
ATOM   1470  O   CYS A 216     -21.109  -3.915  24.216  1.00  0.00           O  
ATOM   1471  CB  CYS A 216     -20.859  -1.888  21.556  1.00  0.00           C  
ATOM   1472  CEN CYS A 216     -21.274  -0.956  21.446  1.00  0.00           X  
ATOM   1473  H   CYS A 216     -18.581  -2.162  21.086  1.00  0.00           H  
ATOM   1474  N   ARG A 217     -20.353  -4.883  22.342  1.00  0.00           N  
ATOM   1475  CA  ARG A 217     -20.753  -6.267  22.650  1.00  0.00           C  
ATOM   1476  C   ARG A 217     -20.030  -6.880  23.865  1.00  0.00           C  
ATOM   1477  O   ARG A 217     -20.693  -7.561  24.649  1.00  0.00           O  
ATOM   1478  CB  ARG A 217     -20.610  -7.164  21.429  1.00  0.00           C  
ATOM   1479  CEN ARG A 217     -21.179  -8.420  19.367  1.00  0.00           X  
ATOM   1480  H   ARG A 217     -19.904  -4.716  21.453  1.00  0.00           H  
ATOM   1481  N   LYS A 218     -18.708  -6.705  23.987  1.00  0.00           N  
ATOM   1482  CA  LYS A 218     -17.880  -7.191  25.111  1.00  0.00           C  
ATOM   1483  C   LYS A 218     -18.480  -6.735  26.431  1.00  0.00           C  
ATOM   1484  O   LYS A 218     -18.394  -7.535  27.383  1.00  0.00           O  
ATOM   1485  CB  LYS A 218     -16.438  -6.695  24.991  1.00  0.00           C  
ATOM   1486  CEN LYS A 218     -14.414  -7.108  24.533  1.00  0.00           X  
ATOM   1487  H   LYS A 218     -18.286  -5.967  23.442  1.00  0.00           H  
TER                                                                             
# All scores below are weighted scores, not raw scores.
#BEGIN_POSE_ENERGIES_TABLE ./minmover_pdb/pose_52.pdb
label vdw cenpack pair env cbeta hs_pair ss_pair sheet total
weights 1 0.5 1 1 0.25 1 1 1 NA
pose 5.34228 3.3608 -6.61186 -3.66418 12.2366 0 0 0 10.6636
MET:NtermProteinFull_1 0 -0.32895 -0.22303 0.0106 0.03345 0 0 0 -0.50793
TYR_2 0 0.02221 -0.02126 0.85888 0.07081 0 0 0 0.93064
GLY_3 0 -0.0491 0.01537 -0.07965 0.06651 0 0 0 -0.04687
LYS_4 0 -0.22709 0.16343 -0.33001 0.04271 0 0 0 -0.35095
LEU_5 0 0.16629 -0.28741 0.08126 0.04027 0 0 0 0.00043
ASN_6 0 -0.07764 -0.00148 -0.40966 0.06956 0 0 0 -0.41922
ASP_7 0 0.06126 0.00865 -0.47618 0.06921 0 0 0 -0.33707
LEU_8 0 -0.13133 -0.46632 -0.19483 0.04439 0 0 0 -0.74809
LEU_9 0 -0.25402 0.02345 0.58995 0.04844 0 0 0 0.40781
GLU_10 0 -0.02561 0.01172 -0.82678 0.06947 0 0 0 -0.77121
ASP_11 0 0.01045 -0.22342 -0.37876 0.06918 0 0 0 -0.52256
LEU_12 0 0.04018 -0.64512 -0.39148 0.04458 0 0 0 -0.95184
GLN_13 0 0.03686 0.12698 -0.3291 0.06881 0 0 0 -0.09645
GLU_14 0 -0.03914 -0.04213 -0.92601 0.06922 0 0 0 -0.93806
VAL_15 0 0.54046 -0.08905 -0.27892 0.07051 0 0 0 0.24299
LEU_16 0.00167 0.57342 0.07551 -0.39148 0.04421 0 0 0 0.30332
LYS_17 0 -0.0513 -0.11386 -0.77863 0.06961 0 0 0 -0.87418
ASN_18 0 -0.06314 -0.29179 -0.36221 0.0688 0 0 0 -0.64834
LEU_19 0 -0.16798 0.5479 -0.39148 0.03304 0 0 0 0.02147
HIS_20 0 -0.25398 -0.25189 -0.18191 0.03098 0 0 0 -0.65679
LYS_21 0 -0.0007 -0.05625 -0.96458 0.07072 0 0 0 -0.95081
ASN_22 0 0.00239 -0.10378 -0.24178 0.06951 0 0 0 -0.27365
ASP_23 0 -0.53218 -0.5036 0.56875 0.03858 0 0 0 -0.42844
ARG_24 0.09771 -0.15151 -0.08387 -0.36281 0.04345 0 0 0 -0.45704
SER_25 0 0.05809 -0.09844 -0.22078 0.03539 0 0 0 -0.22573
GLY_26 0 0.02738 -0.19694 -0.07814 0.03502 0 0 0 -0.21267
LYS_27 0 -0.00345 -0.16138 -0.96458 0.07243 0 0 0 -1.05698
ASP_28 0 0.00734 -0.0831 -0.52292 0.06985 0 0 0 -0.52882
ASN_29 3e-05 0.44067 -0.05568 0.05572 0.03543 0 0 0 0.47618
ILE_30 0 -0.19823 0.59947 0.60227 0.04277 0 0 0 1.04627
HIS_D_31 0 -0.05203 -0.12265 0.159 0.06939 0 0 0 0.05371
ASP_32 0 -0.04379 0.02273 -0.03907 0.06927 0 0 0 0.00913
VAL_33 0.79795 0.73165 0.2086 -0.35242 0.04504 0 0 0 1.43081
ASP_34 0 0.11952 0.17296 -0.31759 0.06881 0 0 0 0.0437
ASN_35 0 -0.07219 0.127 -0.32173 0.06894 0 0 0 -0.19798
HIS_D_36 0 0.42245 0.4261 -0.15819 0.04393 0 0 0 0.73429
LEU_37 0.12642 0.27447 -0.5452 -0.39148 0.03624 0 0 0 -0.49955
GLN_38 0 0.02599 0.1036 -0.55896 0.06894 0 0 0 -0.36043
ASN_39 0 0.06954 0.15685 -0.24178 0.06914 0 0 0 0.05376
VAL_40 0 -0.00074 -0.66405 -0.41511 0.04486 0 0 0 -1.03504
ILE_41 0 0.05132 -0.34402 0.20907 0.04328 0 0 0 -0.04035
GLU_42 0 -0.04202 0.04294 -0.82678 0.06921 0 0 0 -0.75665
ASP_43 0 -0.1616 0.18974 -0.03907 0.04303 0 0 0 0.03209
ILE_44 0 0.16452 -0.73612 -0.20059 0.03751 0 0 0 -0.73467
HIS_45 0 0.02903 0.46177 -0.02241 0.06884 0 0 0 0.53722
ASP_46 0 0.00585 -0.06157 -0.47618 0.06889 0 0 0 -0.46301
PHE_47 0 -0.11311 -0.23168 -0.07541 0.04479 0 0 0 -0.37541
MET_48 0 -0.32115 -0.04375 -0.29185 0.03172 0 0 0 -0.62502
GLN_49 0 0.06966 0.08172 -0.55896 0.0693 0 0 0 -0.33828
ALA_50 0 -0.25764 0.14739 0.14698 0.03528 0 0 0 0.07201
ALA_51 0 0.00997 -0.11131 -0.11236 0.03882 0 0 0 -0.17488
ALA_52 0 0.23932 0.08432 -0.01847 0.03571 0 0 0 0.34087
ALA_53 0 -0.08771 0.05095 0.20553 0.03412 0 0 0 0.20289
ALA_54 0 0.15661 0.0254 0.03291 0.02992 0 0 0 0.24484
ALA_55 0.561 0.67454 0.04087 -0.16647 0.0308 0 0 0 1.14075
ASN_56 0 0.10599 -0.55243 0.05572 0.03474 0 0 0 -0.35597
CYS_57 0 0.00792 0.15471 1.55685 0.06379 0 0 0 1.78327
ARG_58 0.9443 0.58513 0.29883 -0.17363 0.04305 0 0 0 1.69768
LYS_59 0 0.32034 -0.38097 -0.09974 0.03028 0 0 0 -0.13008
GLY_60 0 -0.13098 -0.05569 -0.08884 0.0357 0 0 0 -0.2398
SER_61 0 -0.04784 -0.05972 -0.21543 0.04305 0 0 0 -0.27995
PRO_62 0.10815 -0.21692 -0.35155 -0.18151 0.03949 0 0 0 -0.60232
GLY_63 0 0.59613 0.00444 -0.09146 0.03743 0 0 0 0.54654
SER_64 0 0.03772 -0.11734 0.13063 0.04109 0 0 0 0.0921
PRO_65 0 0.0248 -0.18629 -0.12679 0.07081 0 0 0 -0.21748
ALA_66 0 -0.05455 0.07598 0.59025 0.04731 0 0 0 0.65899
GLY_67 0 -0.03295 -0.01782 0.60923 0.04183 0 0 0 0.60029
SER_68 0 -0.00894 0.00237 0.29023 0.04957 0 0 0 0.33322
PRO_69 0 0 0 0.2123 0.04957 0 0 0 0.26186
THR_70 0 0 0 0.33798 0.07499 0 0 0 0.41297
SER_71 0 0 0 0.29023 0.07582 0 0 0 0.36605
THR_72 0 0 0 0.48779 0.07582 0 0 0 0.56361
GLU_73 0 0 0 -1.03403 0.07499 0 0 0 -0.95904
GLU_74 0 0 0 -0.93278 0.04957 0 0 0 -0.88321
GLY_75 0 0 0 0.91259 0.04957 0 0 0 0.96215
THR_76 0 0 0 0.48779 0.04183 0 0 0 0.52962
SER_77 0 0 0 0.29023 0.07582 0 0 0 0.36605
GLU_78 0 0 0 -1.01303 0.07499 0 0 0 -0.93804
SER_79 0 0 0 0.13063 0.07514 0 0 0 0.20577
ALA_80 0 0 0 0.89846 0.071 0 0 0 0.96946
THR_81 0 0 0 0.48779 0.04957 0 0 0 0.53736
PRO_82 0 0 0 0.2123 0.07582 0 0 0 0.28812
GLU_83 0 0 0 -1.03403 0.07499 0 0 0 -0.95904
SER_84 0 0 0 0.29023 0.07508 0 0 0 0.36531
GLY_85 0 0 0 0.91259 0.04957 0 0 0 0.96215
PRO_86 0 0 0 0.51404 0.04957 0 0 0 0.5636
GLY_87 0 0 0 0.91259 0.04183 0 0 0 0.95441
THR_88 0 0 0 0.43096 0.04183 0 0 0 0.47278
SER_89 0 0 0 0.29023 0.04957 0 0 0 0.3398
THR_90 0 0 0 0.33798 0.07582 0 0 0 0.4138
GLU_91 0 0 0 -1.01303 0.07582 0 0 0 -0.93721
PRO_92 0 0 0 0.51404 0.07549 0 0 0 0.58953
SER_93 0 0 0 -0.0106 0.07499 0 0 0 0.06439
GLU_94 0 0 0 -1.01303 0.0758 0 0 0 -0.93724
GLY_95 0 0 0 0.91259 0.05596 0 0 0 0.96855
SER_96 0 0 0 -0.0106 0.07508 0 0 0 0.06448
ALA_97 0 0 0 0.77873 0.07508 0 0 0 0.85381
PRO_98 0 0 0 0.2123 0.04957 0 0 0 0.26186
GLY_99 0 0 0 0.91259 0.04883 0 0 0 0.96141
SER_100 0 0 0 -0.0106 0.04957 0 0 0 0.03897
PRO_101 0 0 0 0.51404 0.04957 0 0 0 0.5636
ALA_102 0 0 0 0.797 0.04957 0 0 0 0.84657
GLY_103 0 0 0 0.60923 0.04957 0 0 0 0.6588
SER_104 0 0 0 0.29023 0.04957 0 0 0 0.3398
PRO_105 0 0 0 0.51404 0.07582 0 0 0 0.58986
THR_106 0 0 0 0.33798 0.0755 0 0 0 0.41348
SER_107 0 0 0 0.29023 0.07512 0 0 0 0.36535
THR_108 0 0 0 0.48779 0.04957 0 0 0 0.53736
GLU_109 0 0 0 -1.01303 0.07582 0 0 0 -0.93721
GLU_110 0 0 0 -1.03403 0.07508 0 0 0 -0.95895
GLY_111 0 0 0 0.91259 0.07544 0 0 0 0.98803
THR_112 0 0 0 0.48779 0.07582 0 0 0 0.56361
SER_113 0 0 0 0.13063 0.07499 0 0 0 0.20562
THR_114 0 0 0 0.43096 0.07499 0 0 0 0.50594
GLU_115 0 0 0 -1.01303 0.07582 0 0 0 -0.93721
PRO_116 0 0 0 0.51404 0.07582 0 0 0 0.58986
SER_117 0 0 0 0.13063 0.07499 0 0 0 0.20562
GLU_118 0 0 0 -0.93278 0.07582 0 0 0 -0.85696
GLY_119 0 0 0 0.91259 0.04957 0 0 0 0.96215
SER_120 0 0 0 0.13063 0.04957 0 0 0 0.1802
ALA_121 0 0 0 0.89846 0.04957 0 0 0 0.94802
PRO_122 0 0 0 0.2123 0.04957 0 0 0 0.26186
GLY_123 0 0 0 0.91259 0.04957 0 0 0 0.96215
THR_124 0 0 0 0.43096 0.07582 0 0 0 0.50678
SER_125 0 0 0 0.13063 0.07573 0 0 0 0.20636
THR_126 0 0 0 0.43096 0.07499 0 0 0 0.50594
GLU_127 0 0 0 -1.01303 0.07582 0 0 0 -0.93721
PRO_128 0 0 0 0.2123 0.07582 0 0 0 0.28812
SER_129 0 0 0 0.13063 0.07582 0 0 0 0.20645
GLU_130 0 0 0 -1.01303 0.07582 0 0 0 -0.93721
GLY_131 0 0 0 0.91259 0.07582 0 0 0 0.98841
SER_132 0 0 0 0.29023 0.0681 0 0 0 0.35833
ALA_133 0 0 0 0.89846 0.0681 0 0 0 0.96656
PRO_134 0 0 0 0.51404 0.04957 0 0 0 0.5636
GLY_135 4e-05 0 0 0.91259 0.04957 0 0 0 0.96219
THR_136 4e-05 0 0 0.48779 0.04957 0 0 0 0.53739
SER_137 0 0 0 0.29023 0.04957 0 0 0 0.3398
GLU_138 0 0 0 -1.01303 0.07582 0 0 0 -0.93721
SER_139 0 0 0 0.29023 0.07568 0 0 0 0.36591
ALA_140 0 0 0 0.797 0.07482 0 0 0 0.87182
THR_141 0.03389 0 0 0.48779 0.07582 0 0 0 0.5975
PRO_142 0.03389 0 0 0.51404 0.07582 0 0 0 0.62374
GLU_143 0 0 0 -1.01303 0.07511 0 0 0 -0.93792
SER_144 0 0 0 0.13063 0.07508 0 0 0 0.20571
GLY_145 0 -0.02886 -0.00761 0.91259 0.04957 0 0 0 0.92568
PRO_146 0 -0.04647 -0.15845 0.043 0.04416 0 0 0 -0.11775
GLY_147 0 -0.06294 -0.10487 0.16011 0.04456 0 0 0 0.03686
SER_148 0 0.06665 -0.05133 -0.21543 0.07143 0 0 0 -0.12868
GLU_149 0.10691 0.44354 -0.05039 -0.37543 0.03743 0 0 0 0.16206
PRO_150 0.00124 0.04046 -0.14872 -0.05784 0.04731 0 0 0 -0.11757
ALA_151 0 -0.21884 0.13597 0.20553 0.04518 0 0 0 0.16784
THR_152 0 0.12136 -0.12003 0.0209 0.07081 0 0 0 0.09303
SER_153 0 -0.16775 -0.11504 -0.11629 0.03597 0 0 0 -0.36311
GLY_154 0 0.10329 -0.17449 -0.08884 0.03503 0 0 0 -0.12501
SER_155 0 -0.08094 -0.2026 -0.21543 0.03768 0 0 0 -0.46127
GLU_156 0 0.04567 -0.36662 -0.4886 0.06934 0 0 0 -0.74021
THR_157 0 -0.46423 -0.04217 0.07803 0.05108 0 0 0 -0.3773
PRO_158 0 0.00687 0.02216 -0.29134 0.04305 0 0 0 -0.21927
GLY_159 0 0.07774 0.05351 0.01121 0.0302 0 0 0 0.17266
MET_160 0 0.28054 -0.20784 -0.05461 0.03149 0 0 0 0.04958
TYR_161 0 -0.03255 0.00562 0.85474 0.06961 0 0 0 0.89742
GLY_162 0 0.01595 0.08865 -0.08884 0.03688 0 0 0 0.05264
LYS_163 0 -0.32115 1.05588 0.61529 0.0316 0 0 0 1.38162
LEU_164 0 -0.06194 -0.03694 0.24309 0.06582 0 0 0 0.21004
ASN_165 0 -0.04782 0.06086 -0.40966 0.06939 0 0 0 -0.32722
ASP_166 0 -0.20173 0.33135 -0.31759 0.04822 0 0 0 -0.13975
LEU_167 0 0.05591 -0.38043 -0.50394 0.03168 0 0 0 -0.79678
LEU_168 0 0.00069 -0.08936 0.75945 0.06904 0 0 0 0.73982
GLU_169 0 -0.07583 -0.02507 -0.71584 0.06908 0 0 0 -0.74766
ASP_170 0 -0.00206 0.86748 0.46164 0.04388 0 0 0 1.37095
LEU_171 0 -0.21507 -0.23618 -0.39148 0.03145 0 0 0 -0.81128
GLN_172 0 0.04181 0.11485 -0.49415 0.06893 0 0 0 -0.26856
GLU_173 0 0.01406 -0.21073 -0.71584 0.06884 0 0 0 -0.84367
VAL_174 0 -0.00291 -0.63279 -0.35242 0.03714 0 0 0 -0.95098
LEU_175 0.12642 0.62704 0.08027 0.08126 0.07023 0 0 0 0.98522
LYS_176 0 -0.04047 0.10166 -0.77863 0.06961 0 0 0 -0.64784
ASN_177 0 -0.115 0.04578 0.12528 0.03543 0 0 0 0.09149
LEU_178 0.79795 0.92974 0.04733 -0.50394 0.03821 0 0 0 1.30929
HIS_179 0 -0.01981 0.11904 0.0215 0.06888 0 0 0 0.18962
LYS_180 0 -0.08991 0.03113 -0.8715 0.06921 0 0 0 -0.86107
ASN_181 0 -0.27889 -0.24559 0.26721 0.0311 0 0 0 -0.22617
ASP_182 3e-05 0.59512 -0.34098 0.56875 0.03561 0 0 0 0.85854
ARG_183 0 0.01124 -0.03458 -0.48527 0.06947 0 0 0 -0.43913
SER_184 0.02053 0.00877 -0.10286 -0.20705 0.04331 0 0 0 -0.23731
GLY_185 0.07718 0.00835 -0.20507 -0.06259 0.03019 0 0 0 -0.15194
LYS_186 0 -0.15654 0.15024 -0.77863 0.07161 0 0 0 -0.71332
ASP_187 0 -0.00126 -0.24307 -0.47618 0.07025 0 0 0 -0.65026
ASN_188 0 -0.14768 -0.41348 0.19574 0.03008 0 0 0 -0.33534
ILE_189 0 -0.17257 0.52079 0.20907 0.04309 0 0 0 0.60036
HIS_190 0 -0.04569 -0.18813 0.11054 0.06947 0 0 0 -0.0538
ASP_191 0 0.04133 -0.45845 -0.42964 0.06904 0 0 0 -0.77773
VAL_192 0 -0.28713 0.48031 -0.27892 0.03572 0 0 0 -0.05003
ASP_193 0 -0.23497 -0.20058 -0.31759 0.04268 0 0 0 -0.71047
ASN_194 0 -0.08167 -0.08514 -0.40966 0.06894 0 0 0 -0.50753
HIS_D_195 0 -0.07296 0.03015 -0.15264 0.0699 0 0 0 -0.12554
LEU_196 0.00167 0.56477 -0.42669 -0.50394 0.04596 0 0 0 -0.31824
GLN_197 0 0.00083 0.01055 -0.49415 0.06893 0 0 0 -0.41383
ASN_198 0 -0.03236 -0.10119 -0.32173 0.06898 0 0 0 -0.38629
VAL_199 0 0.07637 -0.20261 -0.10438 0.04535 0 0 0 -0.18527
ILE_200 0 -0.24355 -0.2366 0.20907 0.04367 0 0 0 -0.22741
GLU_201 0 -0.05243 -0.01793 -0.82678 0.06959 0 0 0 -0.82755
ASP_202 0 -0.10507 -0.221 -0.37876 0.0691 0 0 0 -0.63573
ILE_203 0 0.09837 -0.51082 -0.49284 0.04532 0 0 0 -0.85996
HIS_D_204 0 -0.20773 0.26014 0.0215 0.04849 0 0 0 0.1224
ASP_205 0 -0.08758 -0.03584 -0.56986 0.06879 0 0 0 -0.6245
PHE_206 0 -0.33198 0.25937 0.07137 0.0359 0 0 0 0.03466
MET_207 0 0.35469 -0.0167 -0.29185 0.04536 0 0 0 0.0915
GLN_208 0 0.0415 0.05794 -0.4142 0.06916 0 0 0 -0.2456
ALA_209 0 -0.03091 0.09548 0.15304 0.04317 0 0 0 0.26078
ALA_210 0 -0.01414 -0.02371 -0.14527 0.03613 0 0 0 -0.14699
ALA_211 0 -0.01243 -0.01404 0.07904 0.03037 0 0 0 0.08295
ALA_212 0 -0.12447 0.00242 0.28428 0.0353 0 0 0 0.19753
ALA_213 0 0.0891 0.07361 0.13638 0.03472 0 0 0 0.33382
ALA_214 0.561 0.44688 0.01045 -0.14527 0.03483 0 0 0 0.90789
ASN_215 0 0.00368 0.0707 -0.28327 0.04314 0 0 0 -0.16575
CYS_216 0 -0.03588 0.04136 1.70525 0.06961 0 0 0 1.78034
ARG_217 0 -0.01468 -0.32463 -0.26954 0.04318 0 0 0 -0.56567
LYS:CtermProteinFull_218 0.9443 0.7074 0.30465 -0.51535 0.06902 0 0 0 1.51002
#END_POSE_ENERGIES_TABLE ./minmover_pdb/pose_52.pdb
